# Supplementary material for: HarmonizR enables data harmonization across independent proteomic datasets with appropriate handling of missing values
Source: Nat Commun. 2022 Jun 20;13:3523. doi: 10.1038/s41467-022-31007-x (PMC9209422; doi:10.1038/s41467-022-31007-x)
Supplement: Supplementary file 3 — Source Data [file 41467_2022_31007_MOESM3_ESM.zip]

Archive with 77 entries (76 files):
- Source Data/
- Source Data/Figure4;Supplementary Figure 13;Peptide Level Unharmonized data.xlsx
- __MACOSX/Source Data/._Figure4;Supplementary Figure 13;Peptide Level Unharmonized data.xlsx
- Source Data/Figure3;Supplementary Figure 11-12;HarmonizR ComBat.xlsx
- __MACOSX/Source Data/._Figure3;Supplementary Figure 11-12;HarmonizR ComBat.xlsx
- Source Data/Figure4;Supplementary Figure 13;Peptide Level HarmonizR ComBat.xlsx
- __MACOSX/Source Data/._Figure4;Supplementary Figure 13;Peptide Level HarmonizR ComBat.xlsx
- Source Data/Figure5;Supplementary Figure 14-15;Unharmonized data.xlsx
- __MACOSX/Source Data/._Figure5;Supplementary Figure 14-15;Unharmonized data.xlsx
- Source Data/Figure3;Supplementary Figure 11-12;HarmonizR Limma.xlsx
- __MACOSX/Source Data/._Figure3;Supplementary Figure 11-12;HarmonizR Limma.xlsx
- Source Data/Figure2;Supplementary Figure 2-10;Column wise imputation from normal distribution ComBat.xlsx
- __MACOSX/Source Data/._Figure2;Supplementary Figure 2-10;Column wise imputation from normal distribution ComBat.xlsx
- Source Data/.DS_Store
- __MACOSX/Source Data/._.DS_Store
- Source Data/Figure2;Supplementary Figure 2-10;Description.xlsx
- __MACOSX/Source Data/._Figure2;Supplementary Figure 2-10;Description.xlsx
- Source Data/Figure4;Supplementary Figure 13;Peptide Level IRS.xlsx
- __MACOSX/Source Data/._Figure4;Supplementary Figure 13;Peptide Level IRS.xlsx
- Source Data/Figure2;Supplementary Figure 2-10;Matrix wise imputation from normal distribution.xlsx
- __MACOSX/Source Data/._Figure2;Supplementary Figure 2-10;Matrix wise imputation from normal distribution.xlsx
- Source Data/~$Figure2;Supplementary Figure 2-10;Column wise imputation from normal distribution ComBat.xlsx
- __MACOSX/Source Data/._~$Figure2;Supplementary Figure 2-10;Column wise imputation from normal distribution ComBat.xlsx
- Source Data/Figure4;Supplementary Figure 13;Protein Level IRS.xlsx
- __MACOSX/Source Data/._Figure4;Supplementary Figure 13;Protein Level IRS.xlsx
- Source Data/Figure4;Supplementary Figure 13;Protein Level Unharmonized data.xlsx
- __MACOSX/Source Data/._Figure4;Supplementary Figure 13;Protein Level Unharmonized data.xlsx
- Source Data/Figure2;Supplementary Figure 2-10;Random Forest imputed ComBat.xlsx
- __MACOSX/Source Data/._Figure2;Supplementary Figure 2-10;Random Forest imputed ComBat.xlsx
- Source Data/Figure6;Supplementary Figure 1;Unharmonized data.xlsx
- __MACOSX/Source Data/._Figure6;Supplementary Figure 1;Unharmonized data.xlsx
- Source Data/Figure5;Supplementary Figure 14-15;Description.xlsx
- __MACOSX/Source Data/._Figure5;Supplementary Figure 14-15;Description.xlsx
- Source Data/Figure6;Supplementary Figure 1;Description.xlsx
- __MACOSX/Source Data/._Figure6;Supplementary Figure 1;Description.xlsx
- Source Data/~$Figure2;Supplementary Figure 2-10;Random Forest imputed ComBat.xlsx
- __MACOSX/Source Data/._~$Figure2;Supplementary Figure 2-10;Random Forest imputed ComBat.xlsx
- Source Data/Figure2;Supplementary Figure 2-10;Random Forest imputed.xlsx
- __MACOSX/Source Data/._Figure2;Supplementary Figure 2-10;Random Forest imputed.xlsx
- Source Data/Figure2;Supplementary Figure 2-10;HarmonizR_FN:FP:TP:TN calculations.xlsx
- __MACOSX/Source Data/._Figure2;Supplementary Figure 2-10;HarmonizR_FN:FP:TP:TN calculations.xlsx
- Source Data/Figure6;Supplementary Figure 1;HarmonizR ComBat.xlsx
- __MACOSX/Source Data/._Figure6;Supplementary Figure 1;HarmonizR ComBat.xlsx
- Source Data/Figure4;Supplementary Figure 13;Protein Level HarmonizR ComBat.xlsx
- __MACOSX/Source Data/._Figure4;Supplementary Figure 13;Protein Level HarmonizR ComBat.xlsx
- Source Data/~$Figure3;Supplementary Figure 11-12;Description.xlsx
- __MACOSX/Source Data/._~$Figure3;Supplementary Figure 11-12;Description.xlsx
- Source Data/~$Figure4;Supplementary Figure 13;Protein Level Unharmonized data.xlsx
- __MACOSX/Source Data/._~$Figure4;Supplementary Figure 13;Protein Level Unharmonized data.xlsx
- Source Data/Figure2;Supplementary Figure 2-10;Unharmonized data_FN:FP:TP:TN calculations.xlsx
- __MACOSX/Source Data/._Figure2;Supplementary Figure 2-10;Unharmonized data_FN:FP:TP:TN calculations.xlsx
- Source Data/Figure5;Supplementary Figure 14-15;SILAC Ratio adjustment.xlsx
- __MACOSX/Source Data/._Figure5;Supplementary Figure 14-15;SILAC Ratio adjustment.xlsx
- Source Data/Figure2;Supplementary Figure 2-10;Unharmonized data.xlsx
- __MACOSX/Source Data/._Figure2;Supplementary Figure 2-10;Unharmonized data.xlsx
- Source Data/Figure3;Supplementary Figure 11-12;Unharmonized data.xlsx
- __MACOSX/Source Data/._Figure3;Supplementary Figure 11-12;Unharmonized data.xlsx
- Source Data/Figure2;Supplementary Figure 2-10;HarmonizR ComBat.xlsx
- __MACOSX/Source Data/._Figure2;Supplementary Figure 2-10;HarmonizR ComBat.xlsx
- Source Data/Figure2;Supplementary Figure 2-10;Matrix wise imputation from normal distribution ComBat.xlsx
- __MACOSX/Source Data/._Figure2;Supplementary Figure 2-10;Matrix wise imputation from normal distribution ComBat.xlsx
- Source Data/Figure5;Supplementary Figure 14-15;HarmonizR ComBat.xlsx
- __MACOSX/Source Data/._Figure5;Supplementary Figure 14-15;HarmonizR ComBat.xlsx
- Source Data/~$Figure2;Supplementary Figure 2-10;HarmonizR ComBat Random Forest imputed.xlsx
- __MACOSX/Source Data/._~$Figure2;Supplementary Figure 2-10;HarmonizR ComBat Random Forest imputed.xlsx
- Source Data/Figure2;Supplementary Figure 2-10;HarmonizR ComBat Random Forest imputed.xlsx
- __MACOSX/Source Data/._Figure2;Supplementary Figure 2-10;HarmonizR ComBat Random Forest imputed.xlsx
- Source Data/~$Figure4;Supplementary Figure 13;Peptide Level Unharmonized data.xlsx
- __MACOSX/Source Data/._~$Figure4;Supplementary Figure 13;Peptide Level Unharmonized data.xlsx
- Source Data/Figure3;Supplementary Figure 11-12;Description.xlsx
- __MACOSX/Source Data/._Figure3;Supplementary Figure 11-12;Description.xlsx
- Source Data/Figure2;Supplementary Figure 2-10;Column wise imputation from normal distribution.xlsx
- __MACOSX/Source Data/._Figure2;Supplementary Figure 2-10;Column wise imputation from normal distribution.xlsx
- Source Data/Figure4;Supplementary Figure 13;Description.xlsx
- __MACOSX/Source Data/._Figure4;Supplementary Figure 13;Description.xlsx
- Source Data/~$Figure2;Supplementary Figure 2-10;Description.xlsx
- __MACOSX/Source Data/._~$Figure2;Supplementary Figure 2-10;Description.xlsx
