# Supplementary material for: HarmonizR enables data harmonization across independent proteomic datasets with appropriate handling of missing values
Source: Nat Commun. 2022 Jun 20;13:3523. doi: 10.1038/s41467-022-31007-x (PMC9209422; doi:10.1038/s41467-022-31007-x)
Supplement: Supplementary file 3 — Source Data [file 41467_2022_31007_MOESM3_ESM.zip › Source Data/Figure4;Supplementary Figure 13;Peptide Level Unharmonized data.xlsx]

## Sheet: Stepath TMT peptides_input
T: Sequence	Reporter intensity corrected 0 TMT G R_01	Reporter intensity corrected 1 TMT G R_01	Reporter intensity corrected 2 TMT G R_01	Reporter intensity corrected 3 TMT G R_01	Reporter intensity corrected 4 TMT G R_01	Reporter intensity corrected 5 TMT G R_01	Reporter intensity corrected 6 TMT G R_01	Reporter intensity corrected 7 TMT G R_01	Reporter intensity corrected 0 TMT G R_02	Reporter intensity corrected 1 TMT G R_02	Reporter intensity corrected 2 TMT G R_02	Reporter intensity corrected 3 TMT G R_02	Reporter intensity corrected 4 TMT G R_02	Reporter intensity corrected 5 TMT G R_02	Reporter intensity corrected 6 TMT G R_02	Reporter intensity corrected 7 TMT G R_02	Reporter intensity corrected 0 TMT G R_03	Reporter intensity corrected 1 TMT G R_03	Reporter intensity corrected 2 TMT G R_03	Reporter intensity corrected 3 TMT G R_03	Reporter intensity corrected 4 TMT G R_03	Reporter intensity corrected 5 TMT G R_03	Reporter intensity corrected 6 TMT G R_03	Reporter intensity corrected 7 TMT G R_03	Reporter intensity corrected 0 TMT G R_04	Reporter intensity corrected 1 TMT G R_04	Reporter intensity corrected 2 TMT G R_04	Reporter intensity corrected 3 TMT G R_04	Reporter intensity corrected 4 TMT G R_04	Reporter intensity corrected 5 TMT G R_04	Reporter intensity corrected 6 TMT G R_04	Reporter intensity corrected 7 TMT G R_04
AAAAAAAAAAAAAAAGAGAGAK	NaN	NaN	NaN	NaN	NaN	NaN	NaN	NaN	NaN	NaN	NaN	NaN	NaN	NaN	NaN	NaN	NaN	NaN	NaN	NaN	NaN	NaN	NaN	NaN	12.9855	13.0043	12.5932	12.8374	12.825	12.7741	12.7092	13.079
AAAAAAAAAPAAAATAPTTAATTAATAAQ	NaN	NaN	NaN	NaN	NaN	NaN	NaN	NaN	11.8082	11.526	11.5754	11.2811	11.3743	11.4918	11.284	11.4317	11.0391	10.9771	10.9742	11.08	11.2212	11.2572	11.0476	11.1511	11.2574	10.9045	10.881	10.9232	11.1206	11.2874	11.1596	11.335
AAAAAAALQAK	12.9496	13.2062	13.0002	13.0501	12.966	13.0159	12.8164	12.9427	14.5419	14.5106	14.2434	14.2362	14.2341	14.2461	13.9768	14.2294	14.993	14.8537	15.0264	15.0043	15.0402	14.9823	14.9333	15.0444	14.5813	14.543	14.4164	14.5591	14.3557	14.3834	14.4638	14.6
AAAAAATAPPSPGPAQPGPR	NaN	NaN	NaN	NaN	NaN	NaN	NaN	NaN	NaN	NaN	NaN	NaN	NaN	NaN	NaN	NaN	NaN	NaN	NaN	NaN	NaN	NaN	NaN	NaN	NaN	NaN	NaN	NaN	NaN	NaN	NaN	NaN
AAAAAWEEPSSGNGTAR	NaN	NaN	NaN	NaN	NaN	NaN	NaN	NaN	NaN	NaN	NaN	NaN	NaN	NaN	NaN	NaN	NaN	NaN	NaN	NaN	NaN	NaN	NaN	NaN	NaN	NaN	NaN	NaN	NaN	NaN	NaN	NaN
AAAAGLGHPASPGGSEDGPPGSEEEDAAR	NaN	NaN	NaN	NaN	NaN	NaN	NaN	NaN	NaN	NaN	NaN	NaN	NaN	NaN	NaN	NaN	NaN	NaN	NaN	NaN	NaN	NaN	NaN	NaN	NaN	NaN	NaN	NaN	NaN	NaN	NaN	NaN
AAAASAAEAGIATTGTEDSDDALLK	10.2607	10.3529	9.70385	10.4936	10.4176	10.517	10.2105	10.5307	NaN	NaN	NaN	NaN	NaN	NaN	NaN	NaN	NaN	NaN	NaN	NaN	NaN	NaN	NaN	NaN	NaN	NaN	NaN	NaN	NaN	NaN	NaN	NaN
AAAEAAAEAK	10.4866	10.4408	10.6392	10.5602	10.3665	10.5023	10.2731	10.2408	NaN	NaN	NaN	NaN	NaN	NaN	NaN	NaN	NaN	NaN	NaN	NaN	NaN	NaN	NaN	NaN	NaN	NaN	NaN	NaN	NaN	NaN	NaN	NaN
AAAEDVNVTFEDQQK	NaN	NaN	NaN	NaN	NaN	NaN	NaN	NaN	NaN	NaN	NaN	NaN	NaN	NaN	NaN	NaN	NaN	NaN	NaN	NaN	NaN	NaN	NaN	NaN	NaN	NaN	NaN	NaN	NaN	NaN	NaN	NaN
AAAEIYEEFLAAFEGSDGNK	NaN	NaN	NaN	NaN	NaN	NaN	NaN	NaN	9.37452	9.00616	9.30444	8.86158	8.90872	9.22226	9.64645	9.54007	9.1719	8.89664	8.47504	8.52791	8.57005	8.85904	8.28434	8.02741	NaN	NaN	NaN	NaN	NaN	NaN	NaN	NaN
AAAEVAGQFVIK	13.4348	13.4747	13.1867	13.4676	13.3767	13.3323	13.3055	13.3536	14.5569	14.2859	13.964	14.0532	14.1558	13.9297	13.8838	14.143	13.4987	13.4675	13.4153	13.6068	13.6606	13.4803	13.5715	13.6633	13.0836	12.9491	12.7841	13.1508	13.0239	12.9069	13.0659	13.0363
AAAFEQLQK	13.1014	13.1575	13.1741	13.0553	13.0458	13.0241	12.9373	13.0962	14.3965	14.1335	14.2034	13.9346	13.9735	13.9531	13.86	14.0018	13.3319	13.1473	13.3478	13.3504	13.4297	13.6193	13.3501	13.5084	13.0593	12.9776	12.9037	12.8968	13.1451	13.0628	13.0443	13.0641
AAAGELQEDSGLCVLAR	NaN	NaN	NaN	NaN	NaN	NaN	NaN	NaN	NaN	NaN	NaN	NaN	NaN	NaN	NaN	NaN	NaN	NaN	NaN	NaN	NaN	NaN	NaN	NaN	10.1401	10.4063	9.58361	9.8908	9.8649	9.74209	9.84792	10.2718
AAAHHYGAQCDKPNK	8.07066	8.8679	9.3845	9.05151	9.00473	8.6811	8.55002	9.08534	NaN	NaN	NaN	NaN	NaN	NaN	NaN	NaN	9.31356	9.22458	9.18507	8.73725	9.40047	9.29292	9.15722	8.81909	NaN	NaN	NaN	NaN	NaN	NaN	NaN	NaN
AAAIGIDLGTTYSCVGVFQHGK	11.2165	11.4842	11.3911	11.2926	11.1488	11.0757	11.3174	11.4555	12.5588	12.28	12.6742	12.3235	12.1056	12.0823	12.4238	12.5493	NaN	NaN	NaN	NaN	NaN	NaN	NaN	NaN	NaN	NaN	NaN	NaN	NaN	NaN	NaN	NaN
AAALEFLNR	NaN	NaN	NaN	NaN	NaN	NaN	NaN	NaN	NaN	NaN	NaN	NaN	NaN	NaN	NaN	NaN	NaN	NaN	NaN	NaN	NaN	NaN	NaN	NaN	NaN	NaN	NaN	NaN	NaN	NaN	NaN	NaN
AAALEFLNRFEEAKR	11.9492	12.0854	11.7652	11.9673	11.8746	12.0118	11.8655	11.7608	13.3585	13.1612	12.8355	12.7828	12.9049	12.9319	12.4091	12.8261	11.8983	11.8174	11.8904	12.1737	12.0701	12.0317	11.9645	12.1422	11.366	11.6289	11.545	11.6262	11.6641	11.5707	11.7105	11.4191
AAALEQFK	NaN	NaN	NaN	NaN	NaN	NaN	NaN	NaN	NaN	NaN	NaN	NaN	NaN	NaN	NaN	NaN	14.1854	14.0816	14.227	14.2235	14.2904	14.5072	14.1302	14.3347	NaN	NaN	NaN	NaN	NaN	NaN	NaN	NaN
AAALLAK	NaN	NaN	NaN	NaN	NaN	NaN	NaN	NaN	NaN	NaN	NaN	NaN	NaN	NaN	NaN	NaN	NaN	NaN	NaN	NaN	NaN	NaN	NaN	NaN	NaN	NaN	NaN	NaN	NaN	NaN	NaN	NaN
AAALLLQNDNNADVESK	NaN	NaN	NaN	NaN	NaN	NaN	NaN	NaN	NaN	NaN	NaN	NaN	NaN	NaN	NaN	NaN	NaN	NaN	NaN	NaN	NaN	NaN	NaN	NaN	NaN	NaN	NaN	NaN	NaN	NaN	NaN	NaN
AAALQALQAQAPTSPPPPPPPLK	NaN	NaN	NaN	NaN	NaN	NaN	NaN	NaN	NaN	NaN	NaN	NaN	NaN	NaN	NaN	NaN	NaN	NaN	NaN	NaN	NaN	NaN	NaN	NaN	NaN	NaN	NaN	NaN	NaN	NaN	NaN	NaN
AAALVLQTIWGYK	10.7545	10.7224	10.5237	10.6054	10.4195	10.7454	10.4055	10.343	11.0873	10.7597	10.8517	10.7711	10.6622	10.7823	10.7175	10.8562	NaN	NaN	NaN	NaN	NaN	NaN	NaN	NaN	10.8631	10.9405	10.4838	10.7286	10.4264	10.5618	10.6145	10.7923
AAAPAPVSEAVCR	NaN	NaN	NaN	NaN	NaN	NaN	NaN	NaN	NaN	NaN	NaN	NaN	NaN	NaN	NaN	NaN	11.1124	11.0621	11.0164	11.0881	11.1922	11.4825	11.2024	11.1935	NaN	NaN	NaN	NaN	NaN	NaN	NaN	NaN
AAAPCIIFFDELDSLAPSR	NaN	NaN	NaN	NaN	NaN	NaN	NaN	NaN	NaN	NaN	NaN	NaN	NaN	NaN	NaN	NaN	NaN	NaN	NaN	NaN	NaN	NaN	NaN	NaN	NaN	NaN	NaN	NaN	NaN	NaN	NaN	NaN
AAAPGVEDEPLLR	NaN	NaN	NaN	NaN	NaN	NaN	NaN	NaN	NaN	NaN	NaN	NaN	NaN	NaN	NaN	NaN	NaN	NaN	NaN	NaN	NaN	NaN	NaN	NaN	11.3648	11.2052	11.2116	11.5103	11.4383	11.1708	11.5624	11.6683
AAAPLFTGFLVLHSEPR	NaN	NaN	NaN	NaN	NaN	NaN	NaN	NaN	NaN	NaN	NaN	NaN	NaN	NaN	NaN	NaN	NaN	NaN	NaN	NaN	NaN	NaN	NaN	NaN	NaN	NaN	NaN	NaN	NaN	NaN	NaN	NaN
AAAQCYIDLIIK	NaN	NaN	NaN	NaN	NaN	NaN	NaN	NaN	NaN	NaN	NaN	NaN	NaN	NaN	NaN	NaN	NaN	NaN	NaN	NaN	NaN	NaN	NaN	NaN	NaN	NaN	NaN	NaN	NaN	NaN	NaN	NaN
AAAQEQYSAAVAR	NaN	NaN	NaN	NaN	NaN	NaN	NaN	NaN	NaN	NaN	NaN	NaN	NaN	NaN	NaN	NaN	NaN	NaN	NaN	NaN	NaN	NaN	NaN	NaN	9.80922	10.207	9.8844	9.72195	9.56811	9.87825	9.72289	9.20254
AAAQLLQSQAQQSGAQQTK	10.8571	11.2233	11.1995	11.1453	11.5465	11.4916	11.2361	11.4386	12.006	11.6831	12.0611	11.7854	11.942	12.0489	11.9556	11.9721	NaN	NaN	NaN	NaN	NaN	NaN	NaN	NaN	11.2789	11.3656	11.1016	11.0195	11.3772	11.6262	11.2458	11.5545
AAARPLLTDLYQATMALGYWR	10.1851	10.2869	10.1638	10.2158	10.3061	10.2856	10.3765	10.4387	11.4772	11.0617	10.7068	11.0256	10.9543	10.9209	10.8127	10.8034	NaN	NaN	NaN	NaN	NaN	NaN	NaN	NaN	10.2022	10.2531	10.3165	10.0086	10.4094	10.1938	10.2699	10.2448
AAASTDYYK	11.5662	11.7918	11.8159	11.694	11.3762	11.2671	11.3	11.448	13.4982	13.136	13.3344	13.0502	12.8186	12.7017	12.8022	12.9209	12.2268	12.1489	12.2882	12.3419	11.9742	12.2316	11.9892	12.0928	12.1653	12.2617	11.9706	12.1211	11.8268	12.0352	11.8189	11.9932
AAASTDYYKR	NaN	NaN	NaN	NaN	NaN	NaN	NaN	NaN	NaN	NaN	NaN	NaN	NaN	NaN	NaN	NaN	NaN	NaN	NaN	NaN	NaN	NaN	NaN	NaN	NaN	NaN	NaN	NaN	NaN	NaN	NaN	NaN
AAATAEEPDPK	9.13579	9.7763	9.79046	9.48657	9.54115	9.51452	9.31438	9.31841	NaN	NaN	NaN	NaN	NaN	NaN	NaN	NaN	NaN	NaN	NaN	NaN	NaN	NaN	NaN	NaN	10.0015	10.1054	9.86763	9.96467	10.1789	10.1834	10.0129	10.0799
AAATGNASPGKLEHSK	NaN	NaN	NaN	NaN	NaN	NaN	NaN	NaN	NaN	NaN	NaN	NaN	NaN	NaN	NaN	NaN	NaN	NaN	NaN	NaN	NaN	NaN	NaN	NaN	NaN	NaN	NaN	NaN	NaN	NaN	NaN	NaN
AAATLTSK	NaN	NaN	NaN	NaN	NaN	NaN	NaN	NaN	NaN	NaN	NaN	NaN	NaN	NaN	NaN	NaN	NaN	NaN	NaN	NaN	NaN	NaN	NaN	NaN	NaN	NaN	NaN	NaN	NaN	NaN	NaN	NaN
AAATPAKK	14.6267	14.8335	14.6151	14.6119	14.4367	14.4644	14.3077	14.5229	16.6403	16.426	16.3263	16.312	16.1516	16.0941	16.1134	16.3273	15.4966	15.4003	15.3997	15.3935	15.4358	15.4983	15.282	15.188	14.9436	14.9417	14.504	14.5402	14.3107	14.6398	14.4186	14.7204
AAATPESQEPQAK	NaN	NaN	NaN	NaN	NaN	NaN	NaN	NaN	13.8759	13.3611	13.5201	13.4658	13.3615	13.2644	13.2306	13.349	10.0158	9.95889	10.3277	10.4907	10.1188	10.0701	10.341	10.5481	10.1615	9.9387	9.70976	10.2417	10.1188	9.96094	10.3339	10.1839
AAATQPDAKDTPDEPWAFPAR	11.4512	11.6543	11.326	11.4861	11.4307	11.5535	11.2974	11.4139	12.8035	12.6266	12.2874	12.4236	12.4621	12.3414	12.1053	12.4421	NaN	NaN	NaN	NaN	NaN	NaN	NaN	NaN	11.7294	11.7289	11.7284	12.0076	11.7569	11.7908	11.9351	11.7275
AAATTAQEYLK	12.5688	13.0259	12.6022	12.9411	12.7352	12.7704	12.7252	12.8007	13.4872	13.3233	13.3998	13.0749	13.0501	12.9821	13.2042	13.2757	13.3625	13.2242	13.0616	13.035	13.0724	13.0319	13.268	13.0599	13.0851	13.1481	12.636	12.8795	12.6805	12.5187	12.5414	13.0823
AAAVGTANK	NaN	NaN	NaN	NaN	NaN	NaN	NaN	NaN	NaN	NaN	NaN	NaN	NaN	NaN	NaN	NaN	NaN	NaN	NaN	NaN	NaN	NaN	NaN	NaN	NaN	NaN	NaN	NaN	NaN	NaN	NaN	NaN
AAAVLPVLDLAQR	9.05115	9.50793	9.36997	9.41517	9.4135	9.51749	9.36418	9.28824	10.6469	10.1073	10.2642	10.1968	9.95833	10.2164	10.2309	9.97169	9.7398	9.85373	9.74868	9.70288	9.98925	10.1777	10.0032	9.95823	9.25555	9.09866	8.781	8.84141	9.11444	9.04177	8.9674	8.83488
AAAYDISEDEED	NaN	NaN	NaN	NaN	NaN	NaN	NaN	NaN	NaN	NaN	NaN	NaN	NaN	NaN	NaN	NaN	NaN	NaN	NaN	NaN	NaN	NaN	NaN	NaN	NaN	NaN	NaN	NaN	NaN	NaN	NaN	NaN
AAAYNLVQHGITNLCVIGGDGSLTGANIFR	10.9567	10.6977	10.6978	10.8922	10.7389	10.5393	10.8119	10.952	10.3906	10.0558	10.241	9.78718	10.024	9.9115	9.61868	10.0871	10.6846	10.3025	10.5439	10.7184	10.6817	10.58	10.8497	10.8251	9.6424	9.65693	9.28577	9.29018	9.30042	9.88995	9.70865	9.56653
AACLPLPGYR	NaN	NaN	NaN	NaN	NaN	NaN	NaN	NaN	NaN	NaN	NaN	NaN	NaN	NaN	NaN	NaN	NaN	NaN	NaN	NaN	NaN	NaN	NaN	NaN	NaN	NaN	NaN	NaN	NaN	NaN	NaN	NaN
AADAEAEVASLNR	10.6553	11.2319	10.8734	10.957	10.8492	10.9236	10.4051	10.9191	11.1149	11.1028	11.1104	11.0081	10.8175	10.9371	10.9987	10.876	11.3188	11.0751	11.1866	11.1044	11.0804	11.1769	11.377	11.174	11.7109	11.9078	11.1893	11.4696	11.3994	11.3603	11.227	11.7057
AADAEAEVASLNRR	NaN	NaN	NaN	NaN	NaN	NaN	NaN	NaN	14.1651	13.9817	13.8805	13.8474	13.8887	13.814	13.6693	13.8505	NaN	NaN	NaN	NaN	NaN	NaN	NaN	NaN	13.9644	13.9351	13.8595	13.9655	13.8177	13.8479	13.8838	14.0277
AADCEVEQWDSDEPIPAKELER	NaN	NaN	NaN	NaN	NaN	NaN	NaN	NaN	NaN	NaN	NaN	NaN	NaN	NaN	NaN	NaN	NaN	NaN	NaN	NaN	NaN	NaN	NaN	NaN	NaN	NaN	NaN	NaN	NaN	NaN	NaN	NaN
AADEEAFEDNSEEYIRR	11.3079	11.2653	11.0309	11.2419	11.031	11.1189	11.0502	10.9177	12.5429	12.2348	12.0308	12.2137	12.2268	11.8971	11.784	12.1485	11.5884	11.7037	11.643	11.9433	11.9296	11.7975	11.742	11.9449	11.9542	12.001	11.7182	11.8593	11.7363	11.7553	11.843	11.7714
AADEVAEGK	NaN	NaN	NaN	NaN	NaN	NaN	NaN	NaN	NaN	NaN	NaN	NaN	NaN	NaN	NaN	NaN	NaN	NaN	NaN	NaN	NaN	NaN	NaN	NaN	NaN	NaN	NaN	NaN	NaN	NaN	NaN	NaN
AADFIDQALAQK	NaN	NaN	NaN	NaN	NaN	NaN	NaN	NaN	NaN	NaN	NaN	NaN	NaN	NaN	NaN	NaN	NaN	NaN	NaN	NaN	NaN	NaN	NaN	NaN	NaN	NaN	NaN	NaN	NaN	NaN	NaN	NaN
AADFQLHTHVNDGTEFGGSIYQK	12.2089	12.492	12.4376	12.2345	12.3551	12.4877	12.4303	12.4114	13.286	12.995	12.9056	12.7953	13.043	13.1251	12.8674	13.0067	11.983	11.9197	11.9274	11.8853	12.2499	12.3404	12.1097	12.2339	13.0643	13.1049	12.682	12.8279	12.888	12.9479	12.7991	13.0358
AADGSLDTQPK	NaN	NaN	NaN	NaN	NaN	NaN	NaN	NaN	NaN	NaN	NaN	NaN	NaN	NaN	NaN	NaN	NaN	NaN	NaN	NaN	NaN	NaN	NaN	NaN	NaN	NaN	NaN	NaN	NaN	NaN	NaN	NaN
AADGSLDTQPKK	11.276	11.2674	11.5365	11.1221	10.9808	11.0322	10.9647	11.1405	12.7567	12.6386	12.4011	12.1544	12.2805	12.2961	11.8426	12.0621	11.6756	11.633	11.9611	12.1359	12.1607	12.3051	11.7053	12.0014	11.7671	11.7055	11.578	11.702	11.7217	11.8361	11.7152	11.6541
AADISLDNLVEGK	NaN	NaN	NaN	NaN	NaN	NaN	NaN	NaN	NaN	NaN	NaN	NaN	NaN	NaN	NaN	NaN	NaN	NaN	NaN	NaN	NaN	NaN	NaN	NaN	NaN	NaN	NaN	NaN	NaN	NaN	NaN	NaN
AADKGVYIIGSSGFDSIPADLGVIYTR	NaN	NaN	NaN	NaN	NaN	NaN	NaN	NaN	NaN	NaN	NaN	NaN	NaN	NaN	NaN	NaN	NaN	NaN	NaN	NaN	NaN	NaN	NaN	NaN	8.90053	9.26322	9.35795	9.37341	9.07764	9.30859	9.42457	8.56845
AADKLIQNLDANHDGR	NaN	NaN	NaN	NaN	NaN	NaN	NaN	NaN	NaN	NaN	NaN	NaN	NaN	NaN	NaN	NaN	NaN	NaN	NaN	NaN	NaN	NaN	NaN	NaN	NaN	NaN	NaN	NaN	NaN	NaN	NaN	NaN
AADLNGDLTATR	NaN	NaN	NaN	NaN	NaN	NaN	NaN	NaN	NaN	NaN	NaN	NaN	NaN	NaN	NaN	NaN	NaN	NaN	NaN	NaN	NaN	NaN	NaN	NaN	NaN	NaN	NaN	NaN	NaN	NaN	NaN	NaN
AADPPAENSSAPEAEQGGAE	NaN	NaN	NaN	NaN	NaN	NaN	NaN	NaN	11.5826	11.5139	11.5395	11.3387	11.5249	11.3584	11.4938	11.5272	11.3608	11.4554	11.3125	11.2428	11.5146	11.4113	11.5773	11.3714	10.7632	10.833	10.525	10.8513	10.7119	10.9138	10.8757	10.8746
AADSDDGAVSAPAASDGGVSK	NaN	NaN	NaN	NaN	NaN	NaN	NaN	NaN	NaN	NaN	NaN	NaN	NaN	NaN	NaN	NaN	NaN	NaN	NaN	NaN	NaN	NaN	NaN	NaN	NaN	NaN	NaN	NaN	NaN	NaN	NaN	NaN
AAEAHVDAHYYEQNEQPTGTCAACITGDNR	7.88753	8.14527	7.71308	8.43896	8.29889	8.55585	7.81551	8.07377	NaN	NaN	NaN	NaN	NaN	NaN	NaN	NaN	8.66654	8.87101	8.82467	8.5157	9.03455	8.9362	8.94594	8.71528	NaN	NaN	NaN	NaN	NaN	NaN	NaN	NaN
AAECNIVVTQPR	11.2801	11.8111	11.8486	11.6858	11.5465	11.6659	11.6911	11.6775	12.7268	12.5659	12.8798	12.4912	12.2672	12.2961	12.4343	12.5954	12.9243	12.8038	12.4214	12.416	12.6259	12.8108	12.8255	12.5446	12.7101	12.7576	12.2756	12.3764	12.3018	12.4816	12.1763	12.7371
AAEDDEDDDVDTK	12.535	12.9127	12.7258	13.1006	12.9476	12.7899	12.4548	12.396	12.0176	11.2877	11.7079	12.1598	11.1154	11.1401	11.4634	11.7046	11.8068	11.7067	11.4439	11.3877	11.4936	11.5849	11.9912	11.8328	12.229	12.2666	11.413	11.8532	11.9987	11.8305	11.7906	12.3209
AAEDDEDDDVDTKK	13.2851	13.7148	13.5355	13.7802	13.6021	13.6712	13.1835	13.3534	15.0617	14.2374	14.7117	14.8061	13.97	14.1537	14.149	14.2948	14.578	14.5059	14.2383	14.4624	14.6674	14.508	14.8082	14.6231	13.7374	13.6729	12.7852	13.1228	13.4865	13.2983	13.2649	13.6758
AAEEEDEADPKR	10.4986	10.6512	10.3244	10.7114	10.5036	10.5346	9.94645	10.251	12.1402	11.7885	11.8646	11.9419	11.5811	11.7331	11.4713	11.5754	11.4443	11.6023	11.7323	11.7099	11.9125	12.0455	11.8415	11.906	10.5978	10.5163	10.5295	10.5959	10.3851	10.8893	10.4466	10.5134
AAEELSK	13.4108	13.879	13.8988	13.7835	13.4291	13.6367	13.5247	13.5767	14.9951	14.7716	14.9847	14.7744	14.6153	14.5716	14.6072	14.7416	13.8556	13.7264	13.8038	13.7507	13.8168	13.8365	13.8454	13.6369	14.4252	14.3906	14.1219	14.2696	14.0936	14.2453	14.0715	14.4376
AAEEPSKVEEK	12.9247	13.4069	13.2698	13.6091	13.2535	13.3658	13.0537	13.159	14.3451	13.9929	14.2802	14.2193	13.7692	13.862	13.8909	14.1133	13.6741	13.5336	13.6312	13.4705	13.6119	13.4105	13.5897	13.5405	NaN	NaN	NaN	NaN	NaN	NaN	NaN	NaN
AAEGGLSSPEFSELCIWLGSQIK	9.48105	9.65342	9.58111	9.27041	9.2781	9.17175	9.60053	9.86454	11.1251	10.1462	10.3555	10.2878	10.4606	10.9304	10.7257	10.4829	9.34501	9.34212	9.18239	9.26695	9.71072	9.78193	9.11676	9.61117	NaN	NaN	NaN	NaN	NaN	NaN	NaN	NaN
AAEHEVPLQER	NaN	NaN	NaN	NaN	NaN	NaN	NaN	NaN	NaN	NaN	NaN	NaN	NaN	NaN	NaN	NaN	NaN	NaN	NaN	NaN	NaN	NaN	NaN	NaN	NaN	NaN	NaN	NaN	NaN	NaN	NaN	NaN
AAEKEAALVQQEEEKAEQR	NaN	NaN	NaN	NaN	NaN	NaN	NaN	NaN	NaN	NaN	NaN	NaN	NaN	NaN	NaN	NaN	NaN	NaN	NaN	NaN	NaN	NaN	NaN	NaN	NaN	NaN	NaN	NaN	NaN	NaN	NaN	NaN
AAELEPDQLLAWQGLANLYEK	NaN	NaN	NaN	NaN	NaN	NaN	NaN	NaN	10.7601	10.1259	9.81663	9.96881	10.1467	10.0111	9.89023	10.293	NaN	NaN	NaN	NaN	NaN	NaN	NaN	NaN	9.14481	9.38152	9.05528	9.38959	8.97335	9.43565	9.44085	9.0663
AAELFGLTAEEVYLVHDELDKPLGR	NaN	NaN	NaN	NaN	NaN	NaN	NaN	NaN	NaN	NaN	NaN	NaN	NaN	NaN	NaN	NaN	NaN	NaN	NaN	NaN	NaN	NaN	NaN	NaN	NaN	NaN	NaN	NaN	NaN	NaN	NaN	NaN
AAELIANSLATAGDGLIELR	11.8485	12.228	11.9427	12.1015	11.7915	11.9708	11.8491	12.0114	13.1719	12.8585	12.8512	12.7769	12.5512	12.7381	12.5849	12.7573	9.98627	10.1285	10.0681	9.90799	10.0293	10.2159	10.0008	10.2268	10.3892	10.3605	10.1929	10.1824	10.1864	10.5911	9.96437	10.3154
AAELLAR	NaN	NaN	NaN	NaN	NaN	NaN	NaN	NaN	NaN	NaN	NaN	NaN	NaN	NaN	NaN	NaN	NaN	NaN	NaN	NaN	NaN	NaN	NaN	NaN	NaN	NaN	NaN	NaN	NaN	NaN	NaN	NaN
AAEQYTPK	13.0241	13.2814	12.7177	13.1578	12.7653	12.6449	12.4196	12.7393	14.8428	14.5962	14.0756	14.4736	14.2845	13.8764	14.0647	14.2578	13.6514	13.6199	13.6593	13.9669	13.8616	13.2631	13.5392	13.6866	13.648	13.6851	13.4015	13.7346	13.4315	13.0908	13.5758	13.7537
AAESETPGKSPEK	10.9006	11.6857	11.765	11.662	11.4162	11.4643	11.2281	11.5306	12.1933	11.8787	12.5176	11.9623	11.9149	11.7412	12.1669	12.3621	NaN	NaN	NaN	NaN	NaN	NaN	NaN	NaN	NaN	NaN	NaN	NaN	NaN	NaN	NaN	NaN
AAESLADPTEYENLFPGLK	NaN	NaN	NaN	NaN	NaN	NaN	NaN	NaN	NaN	NaN	NaN	NaN	NaN	NaN	NaN	NaN	NaN	NaN	NaN	NaN	NaN	NaN	NaN	NaN	NaN	NaN	NaN	NaN	NaN	NaN	NaN	NaN
AAESPDQKDTDGGPKEEESPV	10.625	10.5787	10.4662	10.4695	10.0053	10.2962	10.4493	10.6213	NaN	NaN	NaN	NaN	NaN	NaN	NaN	NaN	11.0413	11.099	11.161	11.2076	11.0118	11.0957	11.0784	11.419	NaN	NaN	NaN	NaN	NaN	NaN	NaN	NaN
AAETVLK	NaN	NaN	NaN	NaN	NaN	NaN	NaN	NaN	NaN	NaN	NaN	NaN	NaN	NaN	NaN	NaN	NaN	NaN	NaN	NaN	NaN	NaN	NaN	NaN	NaN	NaN	NaN	NaN	NaN	NaN	NaN	NaN
AAEVGDDFLGDFVVGER	NaN	NaN	NaN	NaN	NaN	NaN	NaN	NaN	11.3695	11.2656	10.9081	11.0464	11.3557	11.2467	10.888	10.896	10.0445	10.3685	10.2311	10.3485	10.2913	10.3883	10.3824	10.5509	9.7333	9.5588	9.59462	9.91278	10.0391	10.03	9.96475	9.80523
AAEVLNK	NaN	NaN	NaN	NaN	NaN	NaN	NaN	NaN	NaN	NaN	NaN	NaN	NaN	NaN	NaN	NaN	14.9424	14.9273	15.1466	15.162	15.1447	15.3341	15.0182	15.0951	14.2077	14.1779	13.975	14.1097	14.0331	14.3318	14.1289	14.1097
AAEWYNIDFSLQNQLR	NaN	NaN	NaN	NaN	NaN	NaN	NaN	NaN	11.8723	11.5137	11.6466	11.3215	11.7072	11.7449	11.3611	11.6138	NaN	NaN	NaN	NaN	NaN	NaN	NaN	NaN	10.1629	10.4547	10.1821	10.2689	10.8192	10.7185	10.534	10.4187
AAFAHFPELYDFALSNVAEVDTR	NaN	NaN	NaN	NaN	NaN	NaN	NaN	NaN	NaN	NaN	NaN	NaN	NaN	NaN	NaN	NaN	10.3589	10.6129	10.4593	10.4	10.2842	10.4803	10.2336	10.4494	NaN	NaN	NaN	NaN	NaN	NaN	NaN	NaN
AAFDDAIAELDTLSEESYK	10.4078	10.9388	10.6427	10.8117	11.0318	11.2087	10.5376	10.9868	11.2454	11.0303	11.5473	11.0773	10.621	10.9932	11.5296	11.6143	11.3704	11.5775	10.8845	10.9189	11.0068	11.0151	11.4525	11.0709	11.3446	11.4286	10.5599	10.6737	10.3025	10.5972	10.3131	11.2445
AAFENWEVEVTFR	11.4295	11.4923	11.5552	11.8249	11.5377	11.5585	11.7119	11.8738	12.1911	11.8988	11.6871	11.7022	11.9645	11.8733	11.7488	11.7394	10.7136	10.6856	10.9192	10.8817	11.292	11.2333	10.9201	11.103	11.2159	11.3559	11.2454	11.3223	11.3502	11.348	11.1608	11.1024
AAFGLSEAGFNTACVTK	12.9979	13.3046	13.1723	13.2621	13.1473	13.0938	13.0741	13.2254	13.8628	13.5773	13.8549	13.6291	13.6037	13.4694	13.7136	13.7241	NaN	NaN	NaN	NaN	NaN	NaN	NaN	NaN	NaN	NaN	NaN	NaN	NaN	NaN	NaN	NaN
AAFNSGK	14.1445	14.7869	14.6258	14.8225	14.6134	14.6128	14.3884	14.5101	15.6749	15.3174	15.5686	15.3651	14.9581	14.9647	15.1341	15.2992	15.4023	15.3075	15.0944	15.1169	15.0692	15.021	15.3398	15.1355	15.5443	15.4965	14.7925	15.0214	14.9707	15.1204	14.9473	15.6553
AAFQLGSPWR	NaN	NaN	NaN	NaN	NaN	NaN	NaN	NaN	NaN	NaN	NaN	NaN	NaN	NaN	NaN	NaN	14.9932	14.828	14.9532	14.8706	14.8172	15.1362	15.0662	14.9977	NaN	NaN	NaN	NaN	NaN	NaN	NaN	NaN
AAFQLGSPWRR	NaN	NaN	NaN	NaN	NaN	NaN	NaN	NaN	NaN	NaN	NaN	NaN	NaN	NaN	NaN	NaN	NaN	NaN	NaN	NaN	NaN	NaN	NaN	NaN	NaN	NaN	NaN	NaN	NaN	NaN	NaN	NaN
AAFTAFEEAQLPR	11.8823	12.0236	11.8862	11.8695	12.0399	12.2633	11.7822	12.1011	NaN	NaN	NaN	NaN	NaN	NaN	NaN	NaN	11.7223	11.6674	11.5416	11.7375	11.9033	12.0126	11.9761	11.9578	NaN	NaN	NaN	NaN	NaN	NaN	NaN	NaN
AAFVAYALAFPR	12.998	13.0636	12.8054	12.9106	12.6852	12.7657	12.8678	12.8652	13.977	13.7879	13.668	13.5407	13.2563	13.4984	13.3291	13.5697	12.6589	12.4873	12.7278	12.4684	12.4251	12.5682	12.481	12.6898	12.7421	12.8195	12.5902	12.5432	12.411	12.632	12.4919	12.606
AAGAGKVTK	NaN	NaN	NaN	NaN	NaN	NaN	NaN	NaN	NaN	NaN	NaN	NaN	NaN	NaN	NaN	NaN	NaN	NaN	NaN	NaN	NaN	NaN	NaN	NaN	NaN	NaN	NaN	NaN	NaN	NaN	NaN	NaN
AAGASDVVLYK	NaN	NaN	NaN	NaN	NaN	NaN	NaN	NaN	NaN	NaN	NaN	NaN	NaN	NaN	NaN	NaN	NaN	NaN	NaN	NaN	NaN	NaN	NaN	NaN	NaN	NaN	NaN	NaN	NaN	NaN	NaN	NaN
AAGCDFTNVVK	11.8601	12.721	12.3517	12.6342	12.5648	12.7632	12.3478	12.4611	13.4264	12.9546	13.2915	13.1125	12.5799	12.7738	13.0991	13.1807	12.6662	12.657	12.2093	12.2233	12.4145	12.3854	12.8488	12.6872	12.5066	12.5878	11.7824	11.9293	12.0364	12.0814	11.8762	12.4285
AAGFKDPLLASGTDGVGTK	NaN	NaN	NaN	NaN	NaN	NaN	NaN	NaN	14.5784	14.2952	13.7237	14.0994	14.0097	13.9141	13.9443	14.1185	13.1801	13.1071	13.0402	13.1727	13.177	12.8611	13.0792	13.1352	NaN	NaN	NaN	NaN	NaN	NaN	NaN	NaN
AAGGAPSPPPPVR	NaN	NaN	NaN	NaN	NaN	NaN	NaN	NaN	NaN	NaN	NaN	NaN	NaN	NaN	NaN	NaN	NaN	NaN	NaN	NaN	NaN	NaN	NaN	NaN	NaN	NaN	NaN	NaN	NaN	NaN	NaN	NaN
AAGGAPSPPPPVRR	NaN	NaN	NaN	NaN	NaN	NaN	NaN	NaN	NaN	NaN	NaN	NaN	NaN	NaN	NaN	NaN	NaN	NaN	NaN	NaN	NaN	NaN	NaN	NaN	NaN	NaN	NaN	NaN	NaN	NaN	NaN	NaN
AAGGIELFVGGIGPDGHIAFNEPGSSLVSR	9.08034	9.23969	9.16722	9.23316	9.39645	9.48947	9.24201	9.16792	NaN	NaN	NaN	NaN	NaN	NaN	NaN	NaN	9.57718	9.25619	9.55687	9.78529	9.81176	9.90546	9.94006	9.84381	9.57067	9.77887	9.74823	9.48295	9.55103	10.0482	10.0233	9.75495
AAGGNSREPSPLPELALR	NaN	NaN	NaN	NaN	NaN	NaN	NaN	NaN	NaN	NaN	NaN	NaN	NaN	NaN	NaN	NaN	NaN	NaN	NaN	NaN	NaN	NaN	NaN	NaN	NaN	NaN	NaN	NaN	NaN	NaN	NaN	NaN
AAGHEPHLLAR	10.8348	10.8795	10.9918	11.0956	10.4933	10.6502	10.4552	10.6453	13.0051	12.9051	12.7702	12.5685	12.5834	12.6453	12.5547	12.6152	12.6405	12.5928	12.8415	12.7211	12.7439	12.9147	12.6204	12.6205	11.357	11.6185	11.3362	11.4189	11.1924	11.6267	11.3826	11.3896
AAGIDEQENWHEGKENIR	11.6457	11.8011	11.6635	11.8311	11.6717	11.7874	11.3864	11.5401	12.9847	12.7557	12.6629	12.6846	12.4462	12.681	12.3485	12.5578	11.87	11.8828	11.9346	11.9772	11.9061	12.0716	12.0338	12.1067	12.1336	12.2269	12.0875	12.1314	12.1041	12.2463	12.3272	12.2008
AAGKGDVPTK	NaN	NaN	NaN	NaN	NaN	NaN	NaN	NaN	NaN	NaN	NaN	NaN	NaN	NaN	NaN	NaN	NaN	NaN	NaN	NaN	NaN	NaN	NaN	NaN	14.3176	14.2436	13.6532	13.7901	13.6537	13.7866	13.4882	14.1758
AAGLALK	13.8894	14.1517	13.9716	13.986	13.8199	13.9537	13.6282	13.7424	NaN	NaN	NaN	NaN	NaN	NaN	NaN	NaN	14.3726	14.2866	14.4118	14.5239	14.4361	14.5315	14.3108	14.3809	14.5151	14.3832	14.1174	14.2572	14.1271	14.4887	14.2784	14.3939
AAGLGELGAALLQLVR	7.10601	7.58045	7.55428	7.59641	7.72547	7.72908	6.99763	7.22197	8.1537	8.27025	8.35235	8.21262	8.34119	8.3132	7.90911	7.14537	7.39823	7.97808	7.73084	7.02447	7.4358	7.78018	7.52097	8.40833	NaN	NaN	NaN	NaN	NaN	NaN	NaN	NaN
AAGPLLTDECR	NaN	NaN	NaN	NaN	NaN	NaN	NaN	NaN	NaN	NaN	NaN	NaN	NaN	NaN	NaN	NaN	NaN	NaN	NaN	NaN	NaN	NaN	NaN	NaN	NaN	NaN	NaN	NaN	NaN	NaN	NaN	NaN
AAGSGELGVTMK	11.32	11.5315	11.3853	11.396	11.2351	11.2842	11.1604	11.2688	12.3299	12.0842	11.9938	11.9868	11.7547	11.8615	11.7717	11.8802	NaN	NaN	NaN	NaN	NaN	NaN	NaN	NaN	11.9648	11.8181	11.7777	11.7905	11.7555	11.7918	11.6493	11.9257
AAGSPSPLPAPDPAPK	NaN	NaN	NaN	NaN	NaN	NaN	NaN	NaN	NaN	NaN	NaN	NaN	NaN	NaN	NaN	NaN	NaN	NaN	NaN	NaN	NaN	NaN	NaN	NaN	NaN	NaN	NaN	NaN	NaN	NaN	NaN	NaN
AAGSPSSSDQDEKLPGQDESTAGTSEQNDILK	NaN	NaN	NaN	NaN	NaN	NaN	NaN	NaN	NaN	NaN	NaN	NaN	NaN	NaN	NaN	NaN	NaN	NaN	NaN	NaN	NaN	NaN	NaN	NaN	NaN	NaN	NaN	NaN	NaN	NaN	NaN	NaN
AAGTCGVLLR	NaN	NaN	NaN	NaN	NaN	NaN	NaN	NaN	NaN	NaN	NaN	NaN	NaN	NaN	NaN	NaN	NaN	NaN	NaN	NaN	NaN	NaN	NaN	NaN	NaN	NaN	NaN	NaN	NaN	NaN	NaN	NaN
AAGVCLMLLATCCEDDIVPHVLPFIK	7.99599	9.25812	8.17093	8.71665	8.70612	8.54353	9.37988	9.27538	NaN	NaN	NaN	NaN	NaN	NaN	NaN	NaN	NaN	NaN	NaN	NaN	NaN	NaN	NaN	NaN	NaN	NaN	NaN	NaN	NaN	NaN	NaN	NaN
AAGVNVEPFWPGLFAK	11.202	11.2682	10.895	11.1933	11.3324	11.302	11.0408	11.3321	12.0519	11.8362	11.5654	11.6299	11.5695	11.5994	11.2044	11.4305	11.5287	11.2767	11.2241	11.3732	11.3262	11.5816	11.2594	11.5562	13.1295	13.1096	12.8315	12.9842	12.9242	12.8378	12.9465	13.0384
AAHIFFTDTCPEPLFSELGR	NaN	NaN	NaN	NaN	NaN	NaN	NaN	NaN	NaN	NaN	NaN	NaN	NaN	NaN	NaN	NaN	NaN	NaN	NaN	NaN	NaN	NaN	NaN	NaN	NaN	NaN	NaN	NaN	NaN	NaN	NaN	NaN
AAHLCAEAALR	9.92601	10.7868	10.6451	10.5522	10.6903	10.6969	10.642	10.4231	13.4924	13.4163	13.424	13.2666	13.0011	13.0802	13.1034	13.3408	11.2653	11.2486	10.9621	11.286	11.2256	11.2144	11.3004	11.156	10.9585	10.8777	10.234	10.5867	10.3795	10.6826	10.5955	10.927
AAHSEGNTTAGLDMR	NaN	NaN	NaN	NaN	NaN	NaN	NaN	NaN	NaN	NaN	NaN	NaN	NaN	NaN	NaN	NaN	NaN	NaN	NaN	NaN	NaN	NaN	NaN	NaN	NaN	NaN	NaN	NaN	NaN	NaN	NaN	NaN
AAIAQLNGK	NaN	NaN	NaN	NaN	NaN	NaN	NaN	NaN	NaN	NaN	NaN	NaN	NaN	NaN	NaN	NaN	NaN	NaN	NaN	NaN	NaN	NaN	NaN	NaN	NaN	NaN	NaN	NaN	NaN	NaN	NaN	NaN
AAIDWFDGK	NaN	NaN	NaN	NaN	NaN	NaN	NaN	NaN	15.0707	14.8007	15.1626	14.78	14.5978	14.6591	14.9419	14.9883	14.8016	14.6635	14.6691	14.5998	14.5228	14.6031	14.8176	14.6	14.6218	14.6465	14.1275	14.2541	14.1831	14.1658	14.0849	14.6129
AAIDWFDGKEFHGNIIK	NaN	NaN	NaN	NaN	NaN	NaN	NaN	NaN	NaN	NaN	NaN	NaN	NaN	NaN	NaN	NaN	14.2205	14.0481	14.2269	14.3324	14.2394	14.4162	14.1049	14.3183	NaN	NaN	NaN	NaN	NaN	NaN	NaN	NaN
AAIDWFDGKEFSGNPIK	14.1897	14.1279	13.8368	13.8665	13.8354	13.9916	13.852	13.8815	12.7102	12.3693	12.1908	12.2708	12.4226	12.2793	12.1835	12.2163	13.7771	13.6578	13.7659	13.7941	13.9284	13.9363	13.5757	13.9069	13.7311	13.8181	13.6907	13.8599	13.7741	13.864	13.7276	13.7585
AAIEAFNK	NaN	NaN	NaN	NaN	NaN	NaN	NaN	NaN	NaN	NaN	NaN	NaN	NaN	NaN	NaN	NaN	NaN	NaN	NaN	NaN	NaN	NaN	NaN	NaN	NaN	NaN	NaN	NaN	NaN	NaN	NaN	NaN
AAIGCGIVESILNWVK	NaN	NaN	NaN	NaN	NaN	NaN	NaN	NaN	NaN	NaN	NaN	NaN	NaN	NaN	NaN	NaN	NaN	NaN	NaN	NaN	NaN	NaN	NaN	NaN	NaN	NaN	NaN	NaN	NaN	NaN	NaN	NaN
AAIISAEGDSK	12.464	12.549	12.5872	12.2328	12.3203	12.3114	12.2668	12.3721	14.6292	14.425	14.4987	14.1994	14.2418	14.1611	14.14	14.2579	13.8757	13.7421	13.8957	13.7263	13.8517	14.0193	13.6207	13.8204	12.7351	12.8098	12.6738	12.6782	12.5723	12.811	12.5778	12.6202
AAILEEK	NaN	NaN	NaN	NaN	NaN	NaN	NaN	NaN	NaN	NaN	NaN	NaN	NaN	NaN	NaN	NaN	NaN	NaN	NaN	NaN	NaN	NaN	NaN	NaN	NaN	NaN	NaN	NaN	NaN	NaN	NaN	NaN
AAILEEKR	NaN	NaN	NaN	NaN	NaN	NaN	NaN	NaN	NaN	NaN	NaN	NaN	NaN	NaN	NaN	NaN	13.5548	13.479	13.772	13.9096	13.95	14.0376	13.4685	13.8771	NaN	NaN	NaN	NaN	NaN	NaN	NaN	NaN
AAILETAPK	11.8498	11.6502	11.6089	11.5138	11.5406	11.3708	11.4958	11.5108	13.111	12.9103	12.8319	12.8017	12.8133	12.6223	12.5429	12.6238	12.403	12.215	12.4478	12.3861	12.6237	12.5176	12.2529	12.5539	12.0443	12.0244	12.0108	12.2122	12.0918	12.1384	12.1083	12.1531
AAILQQTAEYIFSLEQEK	NaN	NaN	NaN	NaN	NaN	NaN	NaN	NaN	NaN	NaN	NaN	NaN	NaN	NaN	NaN	NaN	NaN	NaN	NaN	NaN	NaN	NaN	NaN	NaN	NaN	NaN	NaN	NaN	NaN	NaN	NaN	NaN
AAIQALRK	NaN	NaN	NaN	NaN	NaN	NaN	NaN	NaN	NaN	NaN	NaN	NaN	NaN	NaN	NaN	NaN	NaN	NaN	NaN	NaN	NaN	NaN	NaN	NaN	NaN	NaN	NaN	NaN	NaN	NaN	NaN	NaN
AAKLSEGSQPAEEEEDQETPSR	NaN	NaN	NaN	NaN	NaN	NaN	NaN	NaN	NaN	NaN	NaN	NaN	NaN	NaN	NaN	NaN	NaN	NaN	NaN	NaN	NaN	NaN	NaN	NaN	NaN	NaN	NaN	NaN	NaN	NaN	NaN	NaN
AAKPEQIQK	NaN	NaN	NaN	NaN	NaN	NaN	NaN	NaN	14.4232	14.3673	14.1501	14.1852	14.2017	13.8724	13.9442	14.0628	13.6439	13.6052	13.7566	13.9511	13.8606	13.8232	13.6552	13.7145	13.3467	13.2315	13.0388	13.2695	13.0459	13.0466	13.1177	13.2635
AAKPGPAEAPSPTASPSGDASPPATAPYDPR	NaN	NaN	NaN	NaN	NaN	NaN	NaN	NaN	NaN	NaN	NaN	NaN	NaN	NaN	NaN	NaN	NaN	NaN	NaN	NaN	NaN	NaN	NaN	NaN	NaN	NaN	NaN	NaN	NaN	NaN	NaN	NaN
AAKQPHVGDYR	NaN	NaN	NaN	NaN	NaN	NaN	NaN	NaN	NaN	NaN	NaN	NaN	NaN	NaN	NaN	NaN	NaN	NaN	NaN	NaN	NaN	NaN	NaN	NaN	NaN	NaN	NaN	NaN	NaN	NaN	NaN	NaN
AALADDFDTPR	NaN	NaN	NaN	NaN	NaN	NaN	NaN	NaN	NaN	NaN	NaN	NaN	NaN	NaN	NaN	NaN	NaN	NaN	NaN	NaN	NaN	NaN	NaN	NaN	NaN	NaN	NaN	NaN	NaN	NaN	NaN	NaN
AALADVLRR	NaN	NaN	NaN	NaN	NaN	NaN	NaN	NaN	NaN	NaN	NaN	NaN	NaN	NaN	NaN	NaN	11.5219	11.3422	11.5842	11.6063	11.5156	12.0394	11.4583	11.7438	11.8093	11.8111	11.6992	11.8028	11.6468	12.0177	11.6345	11.7601
AALAFGFLDLLK	NaN	NaN	NaN	NaN	NaN	NaN	NaN	NaN	8.78542	8.80106	8.6343	8.4355	8.64064	8.70556	8.49153	8.46606	NaN	NaN	NaN	NaN	NaN	NaN	NaN	NaN	8.23021	8.02796	8.35151	7.77788	7.94778	8.60121	7.56552	8.38944
AALAGGTTMIIDHVVPEPGTSLLAAFDQWR	8.87808	9.73261	9.46995	9.90767	9.32172	9.53191	9.6743	9.71194	NaN	NaN	NaN	NaN	NaN	NaN	NaN	NaN	NaN	NaN	NaN	NaN	NaN	NaN	NaN	NaN	NaN	NaN	NaN	NaN	NaN	NaN	NaN	NaN
AALAHSEEVTASQVAATK	10.8715	11.0841	11.0598	10.668	10.7486	10.9101	10.5991	10.848	12.1797	11.8769	11.9238	11.9163	11.6548	11.8749	11.9044	11.8575	11.4153	11.4619	11.3676	11.3771	11.5517	11.5596	11.7436	11.5859	13.2113	13.144	12.9644	13.0224	12.9297	13.0568	12.9741	13.2446
AALAPAKESPR	NaN	NaN	NaN	NaN	NaN	NaN	NaN	NaN	NaN	NaN	NaN	NaN	NaN	NaN	NaN	NaN	NaN	NaN	NaN	NaN	NaN	NaN	NaN	NaN	NaN	NaN	NaN	NaN	NaN	NaN	NaN	NaN
AALDGGVASAASPESKPSPGTK	NaN	NaN	NaN	NaN	NaN	NaN	NaN	NaN	NaN	NaN	NaN	NaN	NaN	NaN	NaN	NaN	NaN	NaN	NaN	NaN	NaN	NaN	NaN	NaN	NaN	NaN	NaN	NaN	NaN	NaN	NaN	NaN
AALEACHK	9.23427	9.63309	9.53255	9.20904	9.5142	9.20124	9.31125	9.18292	NaN	NaN	NaN	NaN	NaN	NaN	NaN	NaN	NaN	NaN	NaN	NaN	NaN	NaN	NaN	NaN	14.1304	14.023	13.731	13.7848	13.5594	13.8128	13.7064	14.0807
AALEALGSCLNNK	13.6833	14.4023	14.1152	14.1711	14.1427	14.2287	13.9853	14.0991	14.7439	14.5266	14.8244	14.4972	14.2341	14.2943	14.6457	14.7699	14.054	13.8452	13.7287	13.5703	13.6393	13.6297	13.9901	13.7222	13.9514	13.9071	13.3098	13.4482	13.3729	13.4862	13.3281	13.8921
AALEAVGGTVVLE	NaN	NaN	NaN	NaN	NaN	NaN	NaN	NaN	9.70233	9.68108	9.59305	9.69479	9.73006	9.60086	9.29303	9.57596	NaN	NaN	NaN	NaN	NaN	NaN	NaN	NaN	NaN	NaN	NaN	NaN	NaN	NaN	NaN	NaN
AALEDTLAETEAR	14.3228	14.4352	14.5993	14.4165	14.2705	14.5375	14.3339	14.3703	15.0662	14.8737	15.1356	14.6455	14.8088	14.9043	14.7559	14.8712	14.7017	14.6668	14.8568	14.6692	14.6747	15.2526	14.7101	14.7742	14.4477	14.515	14.3477	14.2857	14.1808	14.7873	14.3312	14.3848
AALEGTATYR	12.0749	12.636	12.6357	12.684	12.3106	12.4788	12.2366	12.3879	NaN	NaN	NaN	NaN	NaN	NaN	NaN	NaN	13.0735	13.0264	13.1631	13.1972	13.2282	13.0912	13.2986	13.2446	NaN	NaN	NaN	NaN	NaN	NaN	NaN	NaN
AALETDENLLLCAPTGAGK	NaN	NaN	NaN	NaN	NaN	NaN	NaN	NaN	NaN	NaN	NaN	NaN	NaN	NaN	NaN	NaN	NaN	NaN	NaN	NaN	NaN	NaN	NaN	NaN	NaN	NaN	NaN	NaN	NaN	NaN	NaN	NaN
AALGLQDSDDEDAAVDIDEQIESMFNSK	NaN	NaN	NaN	NaN	NaN	NaN	NaN	NaN	NaN	NaN	NaN	NaN	NaN	NaN	NaN	NaN	NaN	NaN	NaN	NaN	NaN	NaN	NaN	NaN	NaN	NaN	NaN	NaN	NaN	NaN	NaN	NaN
AALGPLVTGLYDVQAFK	10.2521	10.5961	10.0175	10.0763	10.1514	10.2868	9.98527	10.3375	12.0802	11.8009	11.7175	11.5876	11.553	11.625	11.6038	11.6451	10.6015	10.7345	10.7095	10.6983	10.7463	10.5361	10.6054	10.7803	10.944	10.7369	10.6635	10.458	10.6389	10.4779	10.662	10.4505
AALIYTCTVCR	12.3441	12.7389	12.7816	12.7805	12.2848	12.3414	12.4983	12.6084	NaN	NaN	NaN	NaN	NaN	NaN	NaN	NaN	NaN	NaN	NaN	NaN	NaN	NaN	NaN	NaN	NaN	NaN	NaN	NaN	NaN	NaN	NaN	NaN
AALLAELALLEPEALR	8.50398	8.75161	8.56335	8.79136	8.03804	8.38901	8.54763	8.61592	NaN	NaN	NaN	NaN	NaN	NaN	NaN	NaN	8.4465	8.56651	8.73173	8.31256	8.32418	8.47496	8.43233	7.52074	8.66644	8.51096	8.07826	8.24722	7.96809	8.24636	7.70598	8.63132
AALLELWELR	NaN	NaN	NaN	NaN	NaN	NaN	NaN	NaN	NaN	NaN	NaN	NaN	NaN	NaN	NaN	NaN	NaN	NaN	NaN	NaN	NaN	NaN	NaN	NaN	NaN	NaN	NaN	NaN	NaN	NaN	NaN	NaN
AALLELWELRR	10.1525	11.0352	10.7166	10.7429	10.7767	10.8588	10.2402	10.6107	11.5094	11.5109	11.6139	11.3957	11.1505	11.348	11.5167	11.4815	10.6838	11.0378	10.5998	10.3745	10.5484	10.7534	10.8841	10.7525	11.1041	11.1898	10.2722	10.3981	10.2561	10.5874	9.81231	11.0529
AALLKASPK	NaN	NaN	NaN	NaN	NaN	NaN	NaN	NaN	NaN	NaN	NaN	NaN	NaN	NaN	NaN	NaN	NaN	NaN	NaN	NaN	NaN	NaN	NaN	NaN	NaN	NaN	NaN	NaN	NaN	NaN	NaN	NaN
AALLNQHYQVNFK	NaN	NaN	NaN	NaN	NaN	NaN	NaN	NaN	NaN	NaN	NaN	NaN	NaN	NaN	NaN	NaN	NaN	NaN	NaN	NaN	NaN	NaN	NaN	NaN	NaN	NaN	NaN	NaN	NaN	NaN	NaN	NaN
AALLWALAAALER	NaN	5.48262	4.76373	7.32012	5.75208	6.94615	4.62193	7.13186	6.28433	6.89942	6.27434	6.3051	7.01212	6.26478	6.14617	6.15963	4.80168	5.26465	NaN	6.22135	6.81057	5.3006	6.11609	5.76932	8.84405	9.01876	8.68011	8.29016	8.54369	8.73152	8.88676	8.83403
AALPLTTSDTK	NaN	NaN	NaN	NaN	NaN	NaN	NaN	NaN	NaN	NaN	NaN	NaN	NaN	NaN	NaN	NaN	NaN	NaN	NaN	NaN	NaN	NaN	NaN	NaN	NaN	NaN	NaN	NaN	NaN	NaN	NaN	NaN
AALQALKR	NaN	NaN	NaN	NaN	NaN	NaN	NaN	NaN	NaN	NaN	NaN	NaN	NaN	NaN	NaN	NaN	NaN	NaN	NaN	NaN	NaN	NaN	NaN	NaN	NaN	NaN	NaN	NaN	NaN	NaN	NaN	NaN
AALQALR	14.2114	14.3867	14.3615	14.3542	14.2485	14.3314	13.9897	14.1533	NaN	NaN	NaN	NaN	NaN	NaN	NaN	NaN	NaN	NaN	NaN	NaN	NaN	NaN	NaN	NaN	NaN	NaN	NaN	NaN	NaN	NaN	NaN	NaN
AALQALRR	NaN	NaN	NaN	NaN	NaN	NaN	NaN	NaN	NaN	NaN	NaN	NaN	NaN	NaN	NaN	NaN	NaN	NaN	NaN	NaN	NaN	NaN	NaN	NaN	NaN	NaN	NaN	NaN	NaN	NaN	NaN	NaN
AALQEELQLCK	13.9276	14.3398	13.9172	14.1901	14.095	13.9388	13.8596	14.004	12.8528	12.8551	12.4789	12.5385	12.5091	12.3529	12.6013	12.6188	13.0797	12.931	12.6973	12.713	12.9368	12.4054	13.0615	12.9035	12.4126	12.5482	11.8479	12.2103	12.1472	11.8274	11.9394	12.6102
AALQEGHQFLCSIEA	NaN	NaN	NaN	NaN	NaN	NaN	NaN	NaN	NaN	NaN	NaN	NaN	NaN	NaN	NaN	NaN	NaN	NaN	NaN	NaN	NaN	NaN	NaN	NaN	NaN	NaN	NaN	NaN	NaN	NaN	NaN	NaN
AALQELLSK	14.9857	15.2242	14.8966	15.056	14.8771	15.028	14.7073	14.8772	12.9039	12.6625	12.5667	12.3825	12.4214	12.4499	12.2259	12.3155	11.9838	11.9099	11.9209	11.9307	11.8771	12.0214	11.7899	11.9284	10.986	11.0257	10.6432	10.8504	10.7423	10.538	10.7318	10.5327
AALQRPGIR	NaN	NaN	NaN	NaN	NaN	NaN	NaN	NaN	NaN	NaN	NaN	NaN	NaN	NaN	NaN	NaN	NaN	NaN	NaN	NaN	NaN	NaN	NaN	NaN	NaN	NaN	NaN	NaN	NaN	NaN	NaN	NaN
AALQSQAEALRR	NaN	NaN	NaN	NaN	NaN	NaN	NaN	NaN	NaN	NaN	NaN	NaN	NaN	NaN	NaN	NaN	NaN	NaN	NaN	NaN	NaN	NaN	NaN	NaN	NaN	NaN	NaN	NaN	NaN	NaN	NaN	NaN
AALQTAPESADDSPSQLSK	NaN	NaN	NaN	NaN	NaN	NaN	NaN	NaN	NaN	NaN	NaN	NaN	NaN	NaN	NaN	NaN	NaN	NaN	NaN	NaN	NaN	NaN	NaN	NaN	NaN	NaN	NaN	NaN	NaN	NaN	NaN	NaN
AALRDYETVVK	NaN	NaN	NaN	NaN	NaN	NaN	NaN	NaN	NaN	NaN	NaN	NaN	NaN	NaN	NaN	NaN	NaN	NaN	NaN	NaN	NaN	NaN	NaN	NaN	NaN	NaN	NaN	NaN	NaN	NaN	NaN	NaN
AALSAGK	14.0963	14.3652	14.6067	14.3322	14.1395	14.2849	14.0098	14.1219	15.3661	15.1421	15.4001	14.978	14.7799	14.9796	14.7975	14.8946	14.9163	14.8564	15.0593	14.9146	14.9777	15.3619	14.8275	14.9093	14.8719	14.888	14.6119	14.6223	14.5543	15.1184	14.6773	14.8106
AALSALESFLK	11.1119	11.8778	11.5052	11.7694	11.5757	11.7691	11.6113	11.5186	NaN	NaN	NaN	NaN	NaN	NaN	NaN	NaN	NaN	NaN	NaN	NaN	NaN	NaN	NaN	NaN	11.7325	11.8219	11.0906	11.2223	11.1716	11.106	11.1155	11.6955
AALSEEELEKK	13.3754	13.5378	13.2185	13.3597	13.3224	13.2705	13.0711	13.2513	14.9098	14.6733	14.3291	14.3846	14.4909	14.183	14.2701	14.4016	14.0004	13.9354	14.0885	14.0691	14.0399	14.0146	14.0487	14.0603	13.3662	13.3263	13.2945	13.4528	13.3821	13.1951	13.3965	13.3946
AALSGANVLTLIEK	NaN	NaN	NaN	NaN	NaN	NaN	NaN	NaN	NaN	NaN	NaN	NaN	NaN	NaN	NaN	NaN	NaN	NaN	NaN	NaN	NaN	NaN	NaN	NaN	NaN	NaN	NaN	NaN	NaN	NaN	NaN	NaN
AALSLPAK	11.4789	11.5447	11.2731	11.5316	11.2661	11.3752	11.2932	11.3504	12.7086	12.6014	12.4177	12.469	12.4774	12.3854	12.2697	12.31	12.151	12.0815	12.1557	12.1922	12.1779	12.0131	12.0508	12.327	11.5029	11.4649	11.4676	11.4537	11.2712	11.2351	11.5444	11.7491
AALTGLLHR	11.1838	11.3277	11.0013	11.2046	10.6611	11.0918	11.0213	11.1842	12.3242	12.0587	12.0195	12.1538	11.8127	12.082	11.9594	12.1958	11.4837	11.5537	11.5129	11.4943	11.2735	11.48	11.3287	11.1792	11.8159	11.8832	11.8203	11.6894	11.4688	11.5721	11.6129	11.3751
AALTIDEK	NaN	NaN	NaN	NaN	NaN	NaN	NaN	NaN	NaN	NaN	NaN	NaN	NaN	NaN	NaN	NaN	13.8334	13.7447	13.6391	13.9026	13.6606	13.4819	13.6256	13.5707	NaN	NaN	NaN	NaN	NaN	NaN	NaN	NaN
AAMEALVVEVTK	NaN	NaN	NaN	NaN	NaN	NaN	NaN	NaN	NaN	NaN	NaN	NaN	NaN	NaN	NaN	NaN	NaN	NaN	NaN	NaN	NaN	NaN	NaN	NaN	NaN	NaN	NaN	NaN	NaN	NaN	NaN	NaN
AAMIVNQLSK	NaN	NaN	NaN	NaN	NaN	NaN	NaN	NaN	NaN	NaN	NaN	NaN	NaN	NaN	NaN	NaN	NaN	NaN	NaN	NaN	NaN	NaN	NaN	NaN	NaN	NaN	NaN	NaN	NaN	NaN	NaN	NaN
AAMIWIVGEYAER	NaN	NaN	NaN	NaN	NaN	NaN	NaN	NaN	NaN	NaN	NaN	NaN	NaN	NaN	NaN	NaN	NaN	NaN	NaN	NaN	NaN	NaN	NaN	NaN	NaN	NaN	NaN	NaN	NaN	NaN	NaN	NaN
AANAITK	NaN	NaN	NaN	NaN	NaN	NaN	NaN	NaN	NaN	NaN	NaN	NaN	NaN	NaN	NaN	NaN	NaN	NaN	NaN	NaN	NaN	NaN	NaN	NaN	NaN	NaN	NaN	NaN	NaN	NaN	NaN	NaN
AANDAGYFNDEMAPIEVK	NaN	NaN	NaN	NaN	NaN	NaN	NaN	NaN	NaN	NaN	NaN	NaN	NaN	NaN	NaN	NaN	NaN	NaN	NaN	NaN	NaN	NaN	NaN	NaN	12.4355	12.217	12.0374	12.0884	12.1338	12.1952	12.2902	12.2062
AANFENHSGK	NaN	NaN	NaN	NaN	NaN	NaN	NaN	NaN	NaN	NaN	NaN	NaN	NaN	NaN	NaN	NaN	NaN	NaN	NaN	NaN	NaN	NaN	NaN	NaN	NaN	NaN	NaN	NaN	NaN	NaN	NaN	NaN
AANGVVLATEK	NaN	NaN	NaN	NaN	NaN	NaN	NaN	NaN	12.6984	12.3811	12.5272	12.3046	12.2015	12.4121	12.2453	12.3152	12.0218	12.1012	12.0455	12.0999	12.1726	12.1444	12.1021	12.1191	NaN	NaN	NaN	NaN	NaN	NaN	NaN	NaN
AANILVGENLVCK	NaN	NaN	NaN	NaN	NaN	NaN	NaN	NaN	12.0005	11.7468	11.6088	11.5177	11.5692	11.5915	11.5341	11.4628	NaN	NaN	NaN	NaN	NaN	NaN	NaN	NaN	NaN	NaN	NaN	NaN	NaN	NaN	NaN	NaN
AANNGALPPDLSYIVR	11.0818	10.9239	10.8296	10.7106	10.6406	10.7674	10.9388	10.6366	NaN	NaN	NaN	NaN	NaN	NaN	NaN	NaN	10.9476	10.9575	11.1076	11.2288	10.8414	11.1087	11.1088	11.2963	11.0649	11.1978	11.0582	11.1263	11.1058	10.9016	11.1609	11.0462
AANNIASLLTK	NaN	NaN	NaN	NaN	NaN	NaN	NaN	NaN	NaN	NaN	NaN	NaN	NaN	NaN	NaN	NaN	NaN	NaN	NaN	NaN	NaN	NaN	NaN	NaN	NaN	NaN	NaN	NaN	NaN	NaN	NaN	NaN
AANSLEAFIFETQDK	NaN	NaN	NaN	NaN	NaN	NaN	NaN	NaN	NaN	NaN	NaN	NaN	NaN	NaN	NaN	NaN	NaN	NaN	NaN	NaN	NaN	NaN	NaN	NaN	NaN	NaN	NaN	NaN	NaN	NaN	NaN	NaN
AANVQEPEKK	11.1707	11.327	11.4426	11.4506	11.4376	11.5203	11.1641	11.2221	12.5722	12.1813	12.3552	12.27	12.221	12.2073	12.0165	12.1198	NaN	NaN	NaN	NaN	NaN	NaN	NaN	NaN	NaN	NaN	NaN	NaN	NaN	NaN	NaN	NaN
AANVVASTK	NaN	NaN	NaN	NaN	NaN	NaN	NaN	NaN	NaN	NaN	NaN	NaN	NaN	NaN	NaN	NaN	NaN	NaN	NaN	NaN	NaN	NaN	NaN	NaN	NaN	NaN	NaN	NaN	NaN	NaN	NaN	NaN
AAPAVQTK	12.2924	12.4424	12.6734	12.3683	12.3944	12.3051	12.149	12.2039	13.6012	13.4689	13.4887	13.2509	13.32	13.3768	13.0702	13.2494	NaN	NaN	NaN	NaN	NaN	NaN	NaN	NaN	12.8045	12.7306	12.503	12.5439	12.4704	12.9379	12.5432	12.6894
AAPCIYWLPLTDSQIVQK	10.0041	10.1004	9.94553	9.87321	9.87226	10.0076	9.76699	9.95356	12.0649	11.7732	11.6702	11.5682	11.6194	11.4214	11.6441	11.6142	10.8873	10.8874	10.8902	10.6358	10.6374	10.8268	10.9809	10.7514	11.0583	11.2457	10.5401	10.8007	10.8675	10.9533	10.7878	10.8227
AAPEASSPPASPLQHLLPGK	NaN	NaN	NaN	NaN	NaN	NaN	NaN	NaN	NaN	NaN	NaN	NaN	NaN	NaN	NaN	NaN	NaN	NaN	NaN	NaN	NaN	NaN	NaN	NaN	NaN	NaN	NaN	NaN	NaN	NaN	NaN	NaN
AAPEINNLIEEATEFIK	NaN	NaN	NaN	NaN	NaN	NaN	NaN	NaN	9.70946	9.31587	9.53249	9.71421	9.18775	9.38808	9.53421	9.49923	8.33002	8.68675	8.3382	8.68591	8.9967	8.76252	9.06738	8.60266	8.73491	8.68685	8.43442	8.93643	8.67384	8.04527	8.7085	8.91394
AAPFSLEYR	13.5148	13.7037	13.4625	13.6768	13.4917	13.6219	13.2867	13.4124	NaN	NaN	NaN	NaN	NaN	NaN	NaN	NaN	13.826	13.683	13.8755	13.8819	13.7724	13.706	13.7895	13.9629	13.3153	13.3903	13.1358	13.255	13.2161	13.1769	13.2758	13.2807
AAPGAEFAPNK	NaN	NaN	NaN	NaN	NaN	NaN	NaN	NaN	NaN	NaN	NaN	NaN	NaN	NaN	NaN	NaN	NaN	NaN	NaN	NaN	NaN	NaN	NaN	NaN	NaN	NaN	NaN	NaN	NaN	NaN	NaN	NaN
AAPGAEFAPNKR	13.0188	13.2285	13.3304	13.1891	13.1064	13.0627	12.9309	13.2287	14.4477	14.0822	14.372	14.1599	14.1651	14.0016	14.083	14.1887	14.245	14.1352	14.3262	14.3865	14.2531	14.4435	14.2875	14.4179	14.2139	14.342	14.1746	14.3776	14.1004	14.2385	14.1891	14.4379
AAPGYHMAK	NaN	NaN	NaN	NaN	NaN	NaN	NaN	NaN	NaN	NaN	NaN	NaN	NaN	NaN	NaN	NaN	NaN	NaN	NaN	NaN	NaN	NaN	NaN	NaN	NaN	NaN	NaN	NaN	NaN	NaN	NaN	NaN
AAPLDSIHSLAAYYIDCIR	NaN	NaN	NaN	NaN	NaN	NaN	NaN	NaN	NaN	NaN	NaN	NaN	NaN	NaN	NaN	NaN	NaN	NaN	NaN	NaN	NaN	NaN	NaN	NaN	NaN	NaN	NaN	NaN	NaN	NaN	NaN	NaN
AAPPPPALTPDSQTVDSSCKTPEVSFLPEEATEEAGVR	NaN	NaN	NaN	NaN	NaN	NaN	NaN	NaN	NaN	NaN	NaN	NaN	NaN	NaN	NaN	NaN	NaN	NaN	NaN	NaN	NaN	NaN	NaN	NaN	NaN	NaN	NaN	NaN	NaN	NaN	NaN	NaN
AAPPPPPPPPPLESSPR	NaN	NaN	NaN	NaN	NaN	NaN	NaN	NaN	NaN	NaN	NaN	NaN	NaN	NaN	NaN	NaN	NaN	NaN	NaN	NaN	NaN	NaN	NaN	NaN	NaN	NaN	NaN	NaN	NaN	NaN	NaN	NaN
AAPQSPSVPK	NaN	NaN	NaN	NaN	NaN	NaN	NaN	NaN	NaN	NaN	NaN	NaN	NaN	NaN	NaN	NaN	NaN	NaN	NaN	NaN	NaN	NaN	NaN	NaN	NaN	NaN	NaN	NaN	NaN	NaN	NaN	NaN
AAPSPQEALVR	11.3693	11.5115	11.4964	11.3811	11.4191	11.4117	11.1447	11.4415	12.7921	12.497	12.4602	12.3925	12.3805	12.2786	12.0204	12.1913	NaN	NaN	NaN	NaN	NaN	NaN	NaN	NaN	11.9444	11.8484	11.7215	11.6926	11.8829	12.0899	11.7998	12.021
AAPVLLR	NaN	NaN	NaN	NaN	NaN	NaN	NaN	NaN	NaN	NaN	NaN	NaN	NaN	NaN	NaN	NaN	NaN	NaN	NaN	NaN	NaN	NaN	NaN	NaN	NaN	NaN	NaN	NaN	NaN	NaN	NaN	NaN
AAQALAK	NaN	NaN	NaN	NaN	NaN	NaN	NaN	NaN	NaN	NaN	NaN	NaN	NaN	NaN	NaN	NaN	NaN	NaN	NaN	NaN	NaN	NaN	NaN	NaN	NaN	NaN	NaN	NaN	NaN	NaN	NaN	NaN
AAQAPSSFQLLYDLK	12.7188	12.8911	12.5325	12.6101	12.3976	12.4751	12.4326	12.5605	13.7677	13.4759	13.3784	13.2832	13.1918	13.1629	13.1927	13.391	12.8972	12.7347	12.7557	12.7608	12.6739	12.6125	12.7307	12.7217	13.103	13.1527	12.8321	12.9548	12.8104	12.636	12.6802	13.0462
AAQASDLEK	12.6461	12.9767	12.9168	12.8946	12.8808	12.9244	12.4933	12.7087	12.8677	12.5552	12.8909	12.67	12.4411	12.476	12.3826	12.4205	13.6378	13.5169	13.5923	13.7142	13.6296	13.8662	13.495	13.6019	13.0605	13.0309	12.6543	12.6542	12.7723	13.0424	12.7844	12.9281
AAQEEYVK	NaN	NaN	NaN	NaN	NaN	NaN	NaN	NaN	NaN	NaN	NaN	NaN	NaN	NaN	NaN	NaN	NaN	NaN	NaN	NaN	NaN	NaN	NaN	NaN	NaN	NaN	NaN	NaN	NaN	NaN	NaN	NaN
AAQEEYVKR	9.98413	10.2251	10.0228	10.3995	10.294	9.74796	9.60911	9.75852	11.7142	11.5151	11.0239	11.5642	11.0126	10.7611	10.9306	10.9982	11.2109	11.1564	11.0188	11.4185	11.2943	10.9611	11.1889	11.3602	NaN	NaN	NaN	NaN	NaN	NaN	NaN	NaN
AAQEQVLNASR	NaN	NaN	NaN	NaN	NaN	NaN	NaN	NaN	NaN	NaN	NaN	NaN	NaN	NaN	NaN	NaN	NaN	NaN	NaN	NaN	NaN	NaN	NaN	NaN	10.6416	10.6223	10.4279	10.6213	10.6897	10.8611	10.6899	10.6872
AAQFVDLLGYFSLK	NaN	NaN	NaN	NaN	NaN	NaN	NaN	NaN	9.97599	9.65116	9.78859	9.69183	9.39765	9.58783	10.2065	10.2805	NaN	NaN	NaN	NaN	NaN	NaN	NaN	NaN	NaN	NaN	NaN	NaN	NaN	NaN	NaN	NaN
AAQIFITELTLR	NaN	NaN	NaN	NaN	NaN	NaN	NaN	NaN	NaN	NaN	NaN	NaN	NaN	NaN	NaN	NaN	NaN	NaN	NaN	NaN	NaN	NaN	NaN	NaN	NaN	NaN	NaN	NaN	NaN	NaN	NaN	NaN
AAQLAIR	NaN	NaN	NaN	NaN	NaN	NaN	NaN	NaN	NaN	NaN	NaN	NaN	NaN	NaN	NaN	NaN	14.3796	14.1666	14.2254	14.3286	14.3719	14.3681	14.2007	14.1663	NaN	NaN	NaN	NaN	NaN	NaN	NaN	NaN
AAQLATEIADIK	12.4236	12.4319	12.2484	12.2728	12.2676	12.2271	12.1217	12.2738	14.3666	14.1248	13.8745	13.8898	13.9718	13.8826	13.846	13.9567	11.8242	11.8303	11.8029	11.7961	11.8354	11.8734	11.8964	12.0096	NaN	NaN	NaN	NaN	NaN	NaN	NaN	NaN
AAQLGFK	NaN	NaN	NaN	NaN	NaN	NaN	NaN	NaN	NaN	NaN	NaN	NaN	NaN	NaN	NaN	NaN	NaN	NaN	NaN	NaN	NaN	NaN	NaN	NaN	14.0741	14.0716	13.8293	13.9159	13.8372	14.1388	13.9182	14.0399
AAQLQHSEK	NaN	NaN	NaN	NaN	NaN	NaN	NaN	NaN	NaN	NaN	NaN	NaN	NaN	NaN	NaN	NaN	NaN	NaN	NaN	NaN	NaN	NaN	NaN	NaN	NaN	NaN	NaN	NaN	NaN	NaN	NaN	NaN
AAQLTAFALLQAQLR	9.3956	9.80151	9.74123	9.91412	9.50355	9.54371	9.96708	9.91108	NaN	NaN	NaN	NaN	NaN	NaN	NaN	NaN	NaN	NaN	NaN	NaN	NaN	NaN	NaN	NaN	9.84887	10.0086	9.51179	9.57645	9.13502	9.51769	10.0094	9.62988
AAQNISK	11.8919	12.0768	12.0416	11.8057	11.6125	11.9746	11.651	11.9132	NaN	NaN	NaN	NaN	NaN	NaN	NaN	NaN	NaN	NaN	NaN	NaN	NaN	NaN	NaN	NaN	NaN	NaN	NaN	NaN	NaN	NaN	NaN	NaN
AAQQAASSSGQGQQAQTPTGK	NaN	NaN	NaN	NaN	NaN	NaN	NaN	NaN	NaN	NaN	NaN	NaN	NaN	NaN	NaN	NaN	7.678	7.97459	7.65943	8.6743	8.54975	8.61912	8.02436	8.12903	8.766	8.96012	9.08308	9.04821	8.77597	9.07133	8.84956	8.73159
AAQQQEEQEEKEEEDDEQTLHR	8.30044	8.43141	8.79993	8.77896	8.39588	8.58184	8.09181	9.15048	NaN	NaN	NaN	NaN	NaN	NaN	NaN	NaN	NaN	NaN	NaN	NaN	NaN	NaN	NaN	NaN	NaN	NaN	NaN	NaN	NaN	NaN	NaN	NaN
AAQSLLNK	NaN	NaN	NaN	NaN	NaN	NaN	NaN	NaN	NaN	NaN	NaN	NaN	NaN	NaN	NaN	NaN	NaN	NaN	NaN	NaN	NaN	NaN	NaN	NaN	NaN	NaN	NaN	NaN	NaN	NaN	NaN	NaN
AAQVGLLFLK	NaN	NaN	NaN	NaN	NaN	NaN	NaN	NaN	NaN	NaN	NaN	NaN	NaN	NaN	NaN	NaN	NaN	NaN	NaN	NaN	NaN	NaN	NaN	NaN	8.90668	8.83763	8.37773	8.2465	8.4407	8.77373	8.40442	8.86573
AASAAREELK	NaN	NaN	NaN	NaN	NaN	NaN	NaN	NaN	NaN	NaN	NaN	NaN	NaN	NaN	NaN	NaN	NaN	NaN	NaN	NaN	NaN	NaN	NaN	NaN	NaN	NaN	NaN	NaN	NaN	NaN	NaN	NaN
AASADSTTEGTPADGFTVLSTK	NaN	NaN	NaN	NaN	NaN	NaN	NaN	NaN	NaN	NaN	NaN	NaN	NaN	NaN	NaN	NaN	NaN	NaN	NaN	NaN	NaN	NaN	NaN	NaN	NaN	NaN	NaN	NaN	NaN	NaN	NaN	NaN
AASAFFTYVSLSQEGR	NaN	NaN	NaN	NaN	NaN	NaN	NaN	NaN	12.9082	12.6589	12.5547	12.4506	12.6107	12.8206	12.5463	12.4983	10.5971	10.7631	10.3443	10.676	10.8722	10.9335	10.6867	10.6462	10.9937	10.9579	10.8077	11.0419	10.9577	10.9	11.2794	10.8741
AASDDGSLKSSSPTSYWK	NaN	NaN	NaN	NaN	NaN	NaN	NaN	NaN	NaN	NaN	NaN	NaN	NaN	NaN	NaN	NaN	NaN	NaN	NaN	NaN	NaN	NaN	NaN	NaN	NaN	NaN	NaN	NaN	NaN	NaN	NaN	NaN
AASDIAMTELPPTHPIR	11.302	11.3571	10.9633	11.106	11.2344	11.0718	11.0545	11.095	13.4767	13.1207	12.7873	12.8909	13.1149	13.1761	12.6293	12.7311	11.6059	11.5402	11.6284	11.7457	11.9836	11.7866	11.8099	12.0485	12.7522	12.681	12.6891	13.0707	13.0105	13.0017	13.0415	12.8571
AASGEAKPK	11.605	11.8855	12.0124	11.5971	11.4535	11.5621	11.4212	11.4653	13.2089	13.054	13.1974	12.6467	12.7324	12.6997	12.5479	12.7884	13.7018	14.2826	13.5968	13.7831	13.6801	13.9615	13.6883	13.8433	12.03	12.062	11.618	11.648	11.4929	11.9333	11.5554	11.735
AASGEGKPK	12.1712	12.1923	12.1655	12.0014	11.8183	11.9174	11.8126	11.9956	NaN	NaN	NaN	NaN	NaN	NaN	NaN	NaN	NaN	NaN	NaN	NaN	NaN	NaN	NaN	NaN	13.1961	13.0962	12.8862	12.9424	12.6847	13.0372	12.8339	12.8394
AASGFNAMEDAQTLR	10.1015	10.1887	10.0768	10.2223	9.8828	10.0823	9.80608	9.79162	NaN	NaN	NaN	NaN	NaN	NaN	NaN	NaN	NaN	NaN	NaN	NaN	NaN	NaN	NaN	NaN	NaN	NaN	NaN	NaN	NaN	NaN	NaN	NaN
AASGFNAMEDAQTLRK	13.0507	12.8108	12.9261	12.7565	12.5533	12.8316	12.6027	12.8663	14.4339	14.2577	13.9911	13.8091	13.9716	14.1413	13.6458	13.8256	NaN	NaN	NaN	NaN	NaN	NaN	NaN	NaN	NaN	NaN	NaN	NaN	NaN	NaN	NaN	NaN
AASGWSPSWPNDGDLSD	NaN	NaN	NaN	NaN	NaN	NaN	NaN	NaN	NaN	NaN	NaN	NaN	NaN	NaN	NaN	NaN	NaN	NaN	NaN	NaN	NaN	NaN	NaN	NaN	NaN	NaN	NaN	NaN	NaN	NaN	NaN	NaN
AASHEQAAAALK	NaN	NaN	NaN	NaN	NaN	NaN	NaN	NaN	NaN	NaN	NaN	NaN	NaN	NaN	NaN	NaN	NaN	NaN	NaN	NaN	NaN	NaN	NaN	NaN	NaN	NaN	NaN	NaN	NaN	NaN	NaN	NaN
AASIFGGAKPVDTAAR	NaN	NaN	NaN	NaN	NaN	NaN	NaN	NaN	NaN	NaN	NaN	NaN	NaN	NaN	NaN	NaN	14.8851	14.6965	14.8762	15.003	14.9126	14.7114	14.8673	14.976	NaN	NaN	NaN	NaN	NaN	NaN	NaN	NaN
AASLNYLNQPSAAPLQVSR	NaN	NaN	NaN	NaN	NaN	NaN	NaN	NaN	NaN	NaN	NaN	NaN	NaN	NaN	NaN	NaN	NaN	NaN	NaN	NaN	NaN	NaN	NaN	NaN	NaN	NaN	NaN	NaN	NaN	NaN	NaN	NaN
AASNCGIVESILNWVK	10.2567	11.0596	11.0215	10.8044	10.7297	10.8201	10.5739	10.8343	NaN	NaN	NaN	NaN	NaN	NaN	NaN	NaN	10.5255	10.5023	10.3858	9.879	10.5121	10.3964	10.5557	10.432	11.4203	11.4275	10.7136	10.9523	10.7489	11.1285	10.8591	11.3157
AASPPASASDLIEQQQK	NaN	NaN	NaN	NaN	NaN	NaN	NaN	NaN	NaN	NaN	NaN	NaN	NaN	NaN	NaN	NaN	NaN	NaN	NaN	NaN	NaN	NaN	NaN	NaN	NaN	NaN	NaN	NaN	NaN	NaN	NaN	NaN
AASPPASASDLIEQQQKR	NaN	NaN	NaN	NaN	NaN	NaN	NaN	NaN	NaN	NaN	NaN	NaN	NaN	NaN	NaN	NaN	NaN	NaN	NaN	NaN	NaN	NaN	NaN	NaN	NaN	NaN	NaN	NaN	NaN	NaN	NaN	NaN
AASPYSQRPASPTAIR	NaN	NaN	NaN	NaN	NaN	NaN	NaN	NaN	NaN	NaN	NaN	NaN	NaN	NaN	NaN	NaN	NaN	NaN	NaN	NaN	NaN	NaN	NaN	NaN	NaN	NaN	NaN	NaN	NaN	NaN	NaN	NaN
AASQGSDSPLLPAQR	NaN	NaN	NaN	NaN	NaN	NaN	NaN	NaN	NaN	NaN	NaN	NaN	NaN	NaN	NaN	NaN	NaN	NaN	NaN	NaN	NaN	NaN	NaN	NaN	NaN	NaN	NaN	NaN	NaN	NaN	NaN	NaN
AASQPTSLAPEK	10.1364	10.3853	10.3088	10.2421	10.1191	10.2334	9.93148	10.1712	NaN	NaN	NaN	NaN	NaN	NaN	NaN	NaN	10.8953	10.7119	10.7758	10.6931	10.5885	10.7047	10.9574	10.6537	NaN	NaN	NaN	NaN	NaN	NaN	NaN	NaN
AASSDQLRDNSPPPAFKPEPPK	NaN	NaN	NaN	NaN	NaN	NaN	NaN	NaN	NaN	NaN	NaN	NaN	NaN	NaN	NaN	NaN	NaN	NaN	NaN	NaN	NaN	NaN	NaN	NaN	NaN	NaN	NaN	NaN	NaN	NaN	NaN	NaN
AASSIYINSR	NaN	NaN	NaN	NaN	NaN	NaN	NaN	NaN	NaN	NaN	NaN	NaN	NaN	NaN	NaN	NaN	NaN	NaN	NaN	NaN	NaN	NaN	NaN	NaN	NaN	NaN	NaN	NaN	NaN	NaN	NaN	NaN
AASSLLANLWQYNK	NaN	NaN	NaN	NaN	NaN	NaN	NaN	NaN	NaN	NaN	NaN	NaN	NaN	NaN	NaN	NaN	NaN	NaN	NaN	NaN	NaN	NaN	NaN	NaN	NaN	NaN	NaN	NaN	NaN	NaN	NaN	NaN
AASSQRAEEEDDDIKQLAAWAT	NaN	NaN	NaN	NaN	NaN	NaN	NaN	NaN	NaN	NaN	NaN	NaN	NaN	NaN	NaN	NaN	NaN	NaN	NaN	NaN	NaN	NaN	NaN	NaN	NaN	NaN	NaN	NaN	NaN	NaN	NaN	NaN
AASVAAATTSPTPR	NaN	NaN	NaN	NaN	NaN	NaN	NaN	NaN	NaN	NaN	NaN	NaN	NaN	NaN	NaN	NaN	NaN	NaN	NaN	NaN	NaN	NaN	NaN	NaN	NaN	NaN	NaN	NaN	NaN	NaN	NaN	NaN
AASVPVK	NaN	NaN	NaN	NaN	NaN	NaN	NaN	NaN	NaN	NaN	NaN	NaN	NaN	NaN	NaN	NaN	NaN	NaN	NaN	NaN	NaN	NaN	NaN	NaN	NaN	NaN	NaN	NaN	NaN	NaN	NaN	NaN
AASVRQNSATESADSIEIYVPEAQTR	NaN	NaN	NaN	NaN	NaN	NaN	NaN	NaN	NaN	NaN	NaN	NaN	NaN	NaN	NaN	NaN	NaN	NaN	NaN	NaN	NaN	NaN	NaN	NaN	NaN	NaN	NaN	NaN	NaN	NaN	NaN	NaN
AASYTEEDENHTAK	9.76946	10.0608	10.2553	10.0646	9.81324	9.85502	9.54081	9.85122	10.9436	10.8128	11.1269	10.8127	10.7578	10.4834	10.593	11.0105	10.515	10.5156	10.6411	10.6577	10.4516	10.5004	10.5712	10.299	10.4747	10.548	9.92251	10.3125	10.0656	10.3417	10.2944	10.4965
AATAAADFTAK	12.4002	12.7488	12.125	12.4986	12.4432	12.4862	12.147	12.4343	13.6309	13.2912	13.0616	13.2203	12.9964	13.0954	12.7742	13.0444	12.3823	12.4165	12.2564	12.5737	12.2959	12.2452	12.4695	12.5011	12.6591	12.7582	12.2872	12.4927	12.587	12.4877	12.5872	12.7348
AATACFGFPK	NaN	NaN	NaN	NaN	NaN	NaN	NaN	NaN	NaN	NaN	NaN	NaN	NaN	NaN	NaN	NaN	NaN	NaN	NaN	NaN	NaN	NaN	NaN	NaN	NaN	NaN	NaN	NaN	NaN	NaN	NaN	NaN
AATALKDVVK	NaN	NaN	NaN	NaN	NaN	NaN	NaN	NaN	NaN	NaN	NaN	NaN	NaN	NaN	NaN	NaN	NaN	NaN	NaN	NaN	NaN	NaN	NaN	NaN	NaN	NaN	NaN	NaN	NaN	NaN	NaN	NaN
AATFFGCIGIDK	NaN	NaN	NaN	NaN	NaN	NaN	NaN	NaN	NaN	NaN	NaN	NaN	NaN	NaN	NaN	NaN	NaN	NaN	NaN	NaN	NaN	NaN	NaN	NaN	NaN	NaN	NaN	NaN	NaN	NaN	NaN	NaN
AATFFGCIGIDKFGEILK	NaN	NaN	NaN	NaN	NaN	NaN	NaN	NaN	NaN	NaN	NaN	NaN	NaN	NaN	NaN	NaN	NaN	NaN	NaN	NaN	NaN	NaN	NaN	NaN	NaN	NaN	NaN	NaN	NaN	NaN	NaN	NaN
AATFGLILDDVSLTHLTFGK	NaN	NaN	NaN	NaN	NaN	NaN	NaN	NaN	NaN	NaN	NaN	NaN	NaN	NaN	NaN	NaN	NaN	NaN	NaN	NaN	NaN	NaN	NaN	NaN	NaN	NaN	NaN	NaN	NaN	NaN	NaN	NaN
AATIVATSEGSLWGLDR	NaN	NaN	NaN	NaN	NaN	NaN	NaN	NaN	13.0168	12.5989	12.7915	12.6054	12.5223	12.5812	12.3641	12.7472	12.0352	11.9429	12.0866	12.0504	12.0002	12.208	11.9447	12.1117	NaN	NaN	NaN	NaN	NaN	NaN	NaN	NaN
AATQFWR	13.5345	13.8694	13.4721	13.7489	13.6365	13.74	13.3946	13.7039	15.1856	14.803	14.6977	14.8266	14.5585	14.4517	14.523	14.6963	13.6123	13.6877	13.6388	13.6956	13.6534	13.5379	13.7101	13.7678	14.2454	14.2314	13.7809	14.2014	14.0334	13.5433	13.9192	14.3103
AATSPALFNR	NaN	NaN	NaN	NaN	NaN	NaN	NaN	NaN	NaN	NaN	NaN	NaN	NaN	NaN	NaN	NaN	NaN	NaN	NaN	NaN	NaN	NaN	NaN	NaN	NaN	NaN	NaN	NaN	NaN	NaN	NaN	NaN
AATVTKK	NaN	NaN	NaN	NaN	NaN	NaN	NaN	NaN	NaN	NaN	NaN	NaN	NaN	NaN	NaN	NaN	NaN	NaN	NaN	NaN	NaN	NaN	NaN	NaN	NaN	NaN	NaN	NaN	NaN	NaN	NaN	NaN
AAVAATAAAK	NaN	NaN	NaN	NaN	NaN	NaN	NaN	NaN	NaN	NaN	NaN	NaN	NaN	NaN	NaN	NaN	NaN	NaN	NaN	NaN	NaN	NaN	NaN	NaN	NaN	NaN	NaN	NaN	NaN	NaN	NaN	NaN
AAVAGLDK	NaN	NaN	NaN	NaN	NaN	NaN	NaN	NaN	NaN	NaN	NaN	NaN	NaN	NaN	NaN	NaN	NaN	NaN	NaN	NaN	NaN	NaN	NaN	NaN	NaN	NaN	NaN	NaN	NaN	NaN	NaN	NaN
AAVATFLQSVQVPEFTPK	10.6246	10.7553	10.8106	10.8845	10.8572	10.9111	10.473	10.6797	10.571	10.3545	10.4721	10.3909	10.1205	10.3717	10.1485	10.2649	11.3876	11.2945	11.2886	11.4499	11.5122	11.5363	11.4394	11.4568	9.6087	9.49277	9.27673	9.25795	9.29712	9.11283	9.15322	9.38048
AAVAWANQNR	NaN	NaN	NaN	NaN	NaN	NaN	NaN	NaN	NaN	NaN	NaN	NaN	NaN	NaN	NaN	NaN	NaN	NaN	NaN	NaN	NaN	NaN	NaN	NaN	NaN	NaN	NaN	NaN	NaN	NaN	NaN	NaN
AAVDAGFVPNDMQVGQTGK	NaN	NaN	NaN	NaN	NaN	NaN	NaN	NaN	NaN	NaN	NaN	NaN	NaN	NaN	NaN	NaN	11.2935	11.1237	11.4297	11.3304	11.6027	11.787	11.4852	11.543	NaN	NaN	NaN	NaN	NaN	NaN	NaN	NaN
AAVDGLSK	NaN	NaN	NaN	NaN	NaN	NaN	NaN	NaN	NaN	NaN	NaN	NaN	NaN	NaN	NaN	NaN	14.0118	14.0057	14.0607	14.0705	14.2137	14.2018	13.8671	14.1583	NaN	NaN	NaN	NaN	NaN	NaN	NaN	NaN
AAVDYQK	NaN	NaN	NaN	NaN	NaN	NaN	NaN	NaN	NaN	NaN	NaN	NaN	NaN	NaN	NaN	NaN	NaN	NaN	NaN	NaN	NaN	NaN	NaN	NaN	NaN	NaN	NaN	NaN	NaN	NaN	NaN	NaN
AAVEEGIVLGGGCALLR	11.6654	12.2142	12.0102	12.0578	12.1315	12.0128	11.9467	12.0763	12.6519	12.4206	12.5925	12.4302	12.0902	12.3725	12.4876	12.4523	11.9726	11.6742	11.5148	11.4471	11.8039	11.9583	12.075	11.7794	12.2305	12.1834	11.5984	11.7681	11.7187	12.1121	11.6132	12.4319
AAVELEEPEDAR	NaN	NaN	NaN	NaN	NaN	NaN	NaN	NaN	NaN	NaN	NaN	NaN	NaN	NaN	NaN	NaN	NaN	NaN	NaN	NaN	NaN	NaN	NaN	NaN	NaN	NaN	NaN	NaN	NaN	NaN	NaN	NaN
AAVENLPTFLVELSR	11.3103	11.2104	11.195	11.1957	11.2316	11.1546	11.0159	11.1613	NaN	NaN	NaN	NaN	NaN	NaN	NaN	NaN	NaN	NaN	NaN	NaN	NaN	NaN	NaN	NaN	NaN	NaN	NaN	NaN	NaN	NaN	NaN	NaN
AAVESLGFILFR	NaN	NaN	NaN	NaN	NaN	NaN	NaN	NaN	12.8184	12.6192	12.4731	12.6251	12.5156	12.5972	12.5606	12.6573	NaN	NaN	NaN	NaN	NaN	NaN	NaN	NaN	NaN	NaN	NaN	NaN	NaN	NaN	NaN	NaN
AAVEWFDGK	NaN	NaN	NaN	NaN	NaN	NaN	NaN	NaN	NaN	NaN	NaN	NaN	NaN	NaN	NaN	NaN	NaN	NaN	NaN	NaN	NaN	NaN	NaN	NaN	NaN	NaN	NaN	NaN	NaN	NaN	NaN	NaN
AAVEWFDGKDFQGSK	14.9635	15.0351	15.1952	14.9706	14.888	15.0516	14.78	15.1157	15.7791	15.5443	15.5978	15.3342	15.4314	15.3597	15.2199	15.3735	14.6891	14.6361	14.7549	14.7055	14.7189	15.0196	14.7092	14.8193	14.7598	14.6526	14.5793	14.6698	14.5843	14.7954	14.5247	14.6892
AAVGQESPGGLEAGNAK	NaN	NaN	NaN	NaN	NaN	NaN	NaN	NaN	NaN	NaN	NaN	NaN	NaN	NaN	NaN	NaN	NaN	NaN	NaN	NaN	NaN	NaN	NaN	NaN	NaN	NaN	NaN	NaN	NaN	NaN	NaN	NaN
AAVGVKK	NaN	NaN	NaN	NaN	NaN	NaN	NaN	NaN	NaN	NaN	NaN	NaN	NaN	NaN	NaN	NaN	NaN	NaN	NaN	NaN	NaN	NaN	NaN	NaN	NaN	NaN	NaN	NaN	NaN	NaN	NaN	NaN
AAVIGDVIR	NaN	NaN	NaN	NaN	NaN	NaN	NaN	NaN	NaN	NaN	NaN	NaN	NaN	NaN	NaN	NaN	NaN	NaN	NaN	NaN	NaN	NaN	NaN	NaN	NaN	NaN	NaN	NaN	NaN	NaN	NaN	NaN
AAVLLEQER	12.8192	12.9622	12.8577	12.8708	12.7455	12.8232	12.71	12.7509	14.414	14.0874	14.2208	14.0083	14.0521	14.0532	14.0199	14.1851	13.6328	13.6068	13.6532	13.6008	13.5871	13.8726	13.6695	13.6909	13.4234	13.4389	13.0833	13.2057	13.1497	13.345	13.2135	13.4011
AAVLSDSEDEEKASAK	NaN	NaN	NaN	NaN	NaN	NaN	NaN	NaN	NaN	NaN	NaN	NaN	NaN	NaN	NaN	NaN	NaN	NaN	NaN	NaN	NaN	NaN	NaN	NaN	NaN	NaN	NaN	NaN	NaN	NaN	NaN	NaN
AAVLWELK	NaN	NaN	NaN	NaN	NaN	NaN	NaN	NaN	NaN	NaN	NaN	NaN	NaN	NaN	NaN	NaN	NaN	NaN	NaN	NaN	NaN	NaN	NaN	NaN	NaN	NaN	NaN	NaN	NaN	NaN	NaN	NaN
AAVPAKR	NaN	NaN	NaN	NaN	NaN	NaN	NaN	NaN	NaN	NaN	NaN	NaN	NaN	NaN	NaN	NaN	NaN	NaN	NaN	NaN	NaN	NaN	NaN	NaN	NaN	NaN	NaN	NaN	NaN	NaN	NaN	NaN
AAVPDAVGK	NaN	NaN	NaN	NaN	NaN	NaN	NaN	NaN	15.4622	15.2281	15.2576	15.1234	15.1225	14.9394	14.9009	15.0731	12.6642	12.6324	12.9225	12.8709	12.7946	12.8807	12.5689	12.8404	14.7704	14.7727	14.7033	14.7116	14.6423	14.702	14.7035	14.7433
AAVPDTVVEPALK	12.3826	12.5412	12.3361	12.4343	12.4082	12.4441	12.2024	12.3167	13.3501	13.0991	12.8775	13.0286	13.1817	12.8565	12.6989	12.9814	12.2731	12.2411	12.1655	12.3623	12.4299	12.3579	12.2866	12.3294	12.3195	12.1986	12.1361	12.3361	12.2891	12.2956	12.2588	12.3417
AAVPSGASTGIYEALELR	11.0556	11.2845	10.7175	11.4599	11.1639	10.9584	10.692	10.8636	11.5307	11.1094	11.0827	11.1372	11.1782	10.9885	11.0589	11.1266	11.1712	11.3066	11.1286	11.3836	10.9683	10.5712	11.6431	11.221	11.3067	11.1801	10.5941	11.1152	10.832	10.8065	10.7962	11.09
AAVPSGASTGIYEALELRDNDK	12.2593	12.5779	12.1508	12.5881	12.3213	12.1887	12.1157	12.2398	13.193	12.8773	12.6218	12.8588	12.5735	12.6685	12.4973	12.5896	12.175	12.2046	12.3442	12.3432	12.1637	12.0768	12.3539	12.5521	11.9749	12.1074	11.7548	12.3268	11.9475	11.6986	12.1102	12.1641
AAVPSGASTGIYEALELRDNDKTR	13.5901	12.6186	12.6204	12.6505	12.6899	12.2422	12.4193	12.6828	NaN	NaN	NaN	NaN	NaN	NaN	NaN	NaN	NaN	NaN	NaN	NaN	NaN	NaN	NaN	NaN	NaN	NaN	NaN	NaN	NaN	NaN	NaN	NaN
AAVPSIK	10.2871	10.917	10.656	10.9412	10.5435	10.829	10.4455	10.5275	12.2578	11.9638	12.1705	12.1229	11.497	11.84	11.7188	11.8551	11.7283	11.8219	11.6938	11.8317	11.79	11.7966	12.0752	12.0974	NaN	NaN	NaN	NaN	NaN	NaN	NaN	NaN
AAVQELSSSILAGEDPEER	NaN	NaN	NaN	NaN	NaN	NaN	NaN	NaN	NaN	NaN	NaN	NaN	NaN	NaN	NaN	NaN	NaN	NaN	NaN	NaN	NaN	NaN	NaN	NaN	NaN	NaN	NaN	NaN	NaN	NaN	NaN	NaN
AAVTPGK	NaN	NaN	NaN	NaN	NaN	NaN	NaN	NaN	NaN	NaN	NaN	NaN	NaN	NaN	NaN	NaN	13.9294	13.8649	13.9822	13.9476	14.2733	14.3923	14.1364	13.978	NaN	NaN	NaN	NaN	NaN	NaN	NaN	NaN
AAVTPGKK	10.4889	10.645	10.6828	10.5219	10.1136	10.3533	10.0072	10.321	15.2944	15.0935	14.9461	14.872	14.8869	14.7713	14.5497	14.7721	14.1365	14.0802	14.1463	14.0685	14.2114	14.3336	13.9783	14.1296	14.2425	14.2003	13.9793	14.1332	13.9225	14.1843	13.9616	14.1461
AAVVESHK	NaN	NaN	NaN	NaN	NaN	NaN	NaN	NaN	NaN	NaN	NaN	NaN	NaN	NaN	NaN	NaN	NaN	NaN	NaN	NaN	NaN	NaN	NaN	NaN	NaN	NaN	NaN	NaN	NaN	NaN	NaN	NaN
AAVVTSPPPTTAPHK	NaN	NaN	NaN	NaN	NaN	NaN	NaN	NaN	NaN	NaN	NaN	NaN	NaN	NaN	NaN	NaN	NaN	NaN	NaN	NaN	NaN	NaN	NaN	NaN	NaN	NaN	NaN	NaN	NaN	NaN	NaN	NaN
AAVVVSK	NaN	NaN	NaN	NaN	NaN	NaN	NaN	NaN	NaN	NaN	NaN	NaN	NaN	NaN	NaN	NaN	15.2369	15.1346	15.28	15.4554	15.4444	15.1864	15.1746	15.437	NaN	NaN	NaN	NaN	NaN	NaN	NaN	NaN
AAYEAELGDARK	NaN	NaN	NaN	NaN	NaN	NaN	NaN	NaN	NaN	NaN	NaN	NaN	NaN	NaN	NaN	NaN	NaN	NaN	NaN	NaN	NaN	NaN	NaN	NaN	NaN	NaN	NaN	NaN	NaN	NaN	NaN	NaN
AAYFGIYDTAK	12.15	12.7274	12.5649	12.5683	12.2984	12.5033	12.2592	12.27	NaN	NaN	NaN	NaN	NaN	NaN	NaN	NaN	13.1417	13.1746	13.0886	12.9768	12.8938	12.8461	13.1156	13.1156	12.686	12.7774	12.4629	12.5824	12.3322	12.2897	12.3072	12.7737
AAYFGVYDTAK	11.6468	11.8601	11.728	11.7351	11.6179	11.8969	11.4496	11.7124	NaN	NaN	NaN	NaN	NaN	NaN	NaN	NaN	NaN	NaN	NaN	NaN	NaN	NaN	NaN	NaN	NaN	NaN	NaN	NaN	NaN	NaN	NaN	NaN
AAYGDLSSEEEEENEPESLGVVYK	NaN	NaN	NaN	NaN	NaN	NaN	NaN	NaN	NaN	NaN	NaN	NaN	NaN	NaN	NaN	NaN	NaN	NaN	NaN	NaN	NaN	NaN	NaN	NaN	NaN	NaN	NaN	NaN	NaN	NaN	NaN	NaN
AAYKEYISNK	NaN	NaN	NaN	NaN	NaN	NaN	NaN	NaN	NaN	NaN	NaN	NaN	NaN	NaN	NaN	NaN	NaN	NaN	NaN	NaN	NaN	NaN	NaN	NaN	NaN	NaN	NaN	NaN	NaN	NaN	NaN	NaN
AAYLSDPR	NaN	NaN	NaN	NaN	NaN	NaN	NaN	NaN	NaN	NaN	NaN	NaN	NaN	NaN	NaN	NaN	NaN	NaN	NaN	NaN	NaN	NaN	NaN	NaN	NaN	NaN	NaN	NaN	NaN	NaN	NaN	NaN
AAYNPGQAVPWNAVK	NaN	NaN	NaN	NaN	NaN	NaN	NaN	NaN	NaN	NaN	NaN	NaN	NaN	NaN	NaN	NaN	NaN	NaN	NaN	NaN	NaN	NaN	NaN	NaN	NaN	NaN	NaN	NaN	NaN	NaN	NaN	NaN
AAYNQVK	11.5322	11.5984	11.7931	11.5919	11.2373	11.3875	11.1928	11.2629	13.1096	12.9853	13.1106	12.8468	12.708	12.6036	12.438	12.6962	12.6624	12.6415	12.8297	12.8105	12.6214	12.989	12.4536	12.5394	12.7024	12.5301	12.2575	12.3316	12.1491	12.3694	12.1553	12.3454
AAYPDLENPPLLVTPSQQAK	NaN	NaN	NaN	NaN	NaN	NaN	NaN	NaN	NaN	NaN	NaN	NaN	NaN	NaN	NaN	NaN	NaN	NaN	NaN	NaN	NaN	NaN	NaN	NaN	NaN	NaN	NaN	NaN	NaN	NaN	NaN	NaN
AAYSFYNVHTQTPLLDLMSDALVLAK	8.74399	8.40841	8.73332	8.82181	8.74544	8.5504	8.92443	8.41697	10.1882	9.66968	9.5489	9.54425	9.58158	9.60811	9.75746	9.68883	8.60073	9.00663	8.23726	8.69425	8.18354	8.07403	8.36645	8.38128	8.97126	8.68352	8.49297	8.58218	8.66995	8.49402	8.85587	8.42198
ACAELHQNVNVK	12.7639	13.0899	13.1083	13.0827	12.861	13.0135	12.8468	12.9144	13.9517	13.8798	14.0515	13.774	13.5124	13.5932	13.5799	13.8315	NaN	NaN	NaN	NaN	NaN	NaN	NaN	NaN	NaN	NaN	NaN	NaN	NaN	NaN	NaN	NaN
ACAIFCVDEIVVFDEEGQDAK	NaN	NaN	NaN	NaN	NaN	NaN	NaN	NaN	NaN	NaN	NaN	NaN	NaN	NaN	NaN	NaN	NaN	NaN	NaN	NaN	NaN	NaN	NaN	NaN	NaN	NaN	NaN	NaN	NaN	NaN	NaN	NaN
ACANPAAGSVILLENLR	12.839	12.9914	12.9527	13.0863	12.8072	12.9448	12.8852	12.9494	11.8889	11.5392	11.6828	11.5787	11.4098	11.3304	11.6623	11.5522	12.1934	12.2629	12.1204	12.1881	12.1232	12.3272	12.4873	12.3927	12.4353	12.5333	11.9863	12.2803	12.2115	12.1986	12.3162	12.4725
ACASPSAQVEGSPVAGSDGSQPAVK	NaN	NaN	NaN	NaN	NaN	NaN	NaN	NaN	NaN	NaN	NaN	NaN	NaN	NaN	NaN	NaN	NaN	NaN	NaN	NaN	NaN	NaN	NaN	NaN	NaN	NaN	NaN	NaN	NaN	NaN	NaN	NaN
ACEFAGFQCQIQFGPHNEQK	NaN	NaN	NaN	NaN	NaN	NaN	NaN	NaN	11.2549	10.9899	11.4998	10.7962	10.6328	10.8299	11.1321	11.4877	NaN	NaN	NaN	NaN	NaN	NaN	NaN	NaN	NaN	NaN	NaN	NaN	NaN	NaN	NaN	NaN
ACFHCETCK	NaN	NaN	NaN	NaN	NaN	NaN	NaN	NaN	NaN	NaN	NaN	NaN	NaN	NaN	NaN	NaN	NaN	NaN	NaN	NaN	NaN	NaN	NaN	NaN	NaN	NaN	NaN	NaN	NaN	NaN	NaN	NaN
ACGADSYEMEEDGVRK	11.6429	12.507	11.9594	12.325	12.002	12.1546	11.8938	12.0795	13.4583	13.3112	13.2393	13.3214	12.9971	12.8391	13.3115	13.3455	13.0111	13.0615	12.889	12.7465	12.941	12.4133	13.2716	12.8958	13.1013	13.0266	12.3714	12.5939	12.4985	12.0407	12.3173	12.9922
ACGNFGIPCELR	12.3008	13.0043	12.7414	12.959	12.9603	13.1867	12.7671	12.8262	NaN	NaN	NaN	NaN	NaN	NaN	NaN	NaN	12.8347	12.9006	12.5723	12.598	12.9182	13.1015	13.2556	12.9734	13.122	12.8333	12.2502	12.5039	12.5681	12.6302	12.5593	13.2086
ACGVDYEVK	12.1302	13.0792	12.9002	12.9789	12.8009	12.701	12.6016	12.873	13.4491	13.246	13.8232	13.3697	12.9346	13.018	13.4605	13.604	13.4126	13.2741	13.0149	12.817	12.8822	13.047	13.4363	12.9925	NaN	NaN	NaN	NaN	NaN	NaN	NaN	NaN
ACGVSRPVIACSVTIK	12.8109	13.5353	13.6019	13.48	13.4209	13.4925	13.3569	13.4649	14.2447	14.1046	14.6159	13.9255	13.6044	13.8116	14.0393	14.3708	13.5299	13.435	12.9828	12.8773	13.1416	13.2909	13.4731	13.0235	13.8432	13.8592	13.119	13.0861	13.0871	13.2706	12.9721	13.765
ACHILECPEGLAQDVISTIGQAFELR	NaN	NaN	NaN	NaN	NaN	NaN	NaN	NaN	NaN	NaN	NaN	NaN	NaN	NaN	NaN	NaN	NaN	NaN	NaN	NaN	NaN	NaN	NaN	NaN	NaN	NaN	NaN	NaN	NaN	NaN	NaN	NaN
ACIDSNEDGDLSK	NaN	NaN	NaN	NaN	NaN	NaN	NaN	NaN	NaN	NaN	NaN	NaN	NaN	NaN	NaN	NaN	NaN	NaN	NaN	NaN	NaN	NaN	NaN	NaN	NaN	NaN	NaN	NaN	NaN	NaN	NaN	NaN
ACIGDTLCQK	10.757	11.2958	11.0178	11.0635	11.0859	11.198	11.0889	11.0869	NaN	NaN	NaN	NaN	NaN	NaN	NaN	NaN	NaN	NaN	NaN	NaN	NaN	NaN	NaN	NaN	10.8166	10.8816	10.1809	10.5541	10.2247	10.7051	10.4739	10.906
ACIPVGLLGK	NaN	NaN	NaN	NaN	NaN	NaN	NaN	NaN	NaN	NaN	NaN	NaN	NaN	NaN	NaN	NaN	NaN	NaN	NaN	NaN	NaN	NaN	NaN	NaN	NaN	NaN	NaN	NaN	NaN	NaN	NaN	NaN
ACLDTAVENMPSLK	NaN	NaN	NaN	NaN	NaN	NaN	NaN	NaN	NaN	NaN	NaN	NaN	NaN	NaN	NaN	NaN	NaN	NaN	NaN	NaN	NaN	NaN	NaN	NaN	NaN	NaN	NaN	NaN	NaN	NaN	NaN	NaN
ACLDYPVTSVLPPASLCK	NaN	NaN	NaN	NaN	NaN	NaN	NaN	NaN	NaN	NaN	NaN	NaN	NaN	NaN	NaN	NaN	11.4744	11.329	11.2272	11.3171	11.2771	11.4536	11.5685	11.3206	11.3726	11.187	10.8683	11.1516	11.1988	11.2711	11.2475	11.2223
ACLENLGLK	NaN	NaN	NaN	NaN	NaN	NaN	NaN	NaN	NaN	NaN	NaN	NaN	NaN	NaN	NaN	NaN	NaN	NaN	NaN	NaN	NaN	NaN	NaN	NaN	NaN	NaN	NaN	NaN	NaN	NaN	NaN	NaN
ACLIFFDEIDAIGGAR	NaN	NaN	NaN	NaN	NaN	NaN	NaN	NaN	NaN	NaN	NaN	NaN	NaN	NaN	NaN	NaN	NaN	NaN	NaN	NaN	NaN	NaN	NaN	NaN	NaN	NaN	NaN	NaN	NaN	NaN	NaN	NaN
ACLISLGYDIGNDPQGEAEFAR	10.8888	10.8181	10.8579	10.5259	10.6949	10.6833	10.3232	10.9612	12.0148	11.7732	11.6912	11.5017	11.8984	11.7862	11.5404	11.5174	10.7407	10.586	10.8868	10.8238	10.9915	11.3255	10.7456	11.1116	10.3861	10.925	10.7698	10.7851	10.9145	11.154	10.7371	10.9379
ACLISLGYDVENDR	12.3471	12.6574	12.6452	12.6297	12.54	12.6633	12.528	12.5421	13.5172	13.1114	13.1927	13.0397	12.9613	13.1025	13.1031	13.1864	11.7754	11.7341	11.7881	11.8354	11.9059	11.8603	11.7814	11.9788	12.4804	12.5294	12.2042	12.3523	12.1913	12.1589	12.3142	12.4576
ACLISLGYDVENDRQGEAEFNR	12.8075	13.2843	13.0553	13.0454	13.0141	13.0577	12.9341	13.0561	13.8056	13.5285	13.7014	13.4838	13.4742	13.5349	13.5605	13.6233	14.0373	14.1261	13.8789	13.7999	13.8939	13.8736	14.0238	14.0097	12.4829	12.473	11.9758	12.0547	11.7109	12.0708	11.691	12.3057
ACLVEAVLVLDVLCR	NaN	NaN	NaN	NaN	NaN	NaN	NaN	NaN	NaN	NaN	NaN	NaN	NaN	NaN	NaN	NaN	NaN	NaN	NaN	NaN	NaN	NaN	NaN	NaN	NaN	NaN	NaN	NaN	NaN	NaN	NaN	NaN
ACNQLGQFLQHR	NaN	NaN	NaN	NaN	NaN	NaN	NaN	NaN	NaN	NaN	NaN	NaN	NaN	NaN	NaN	NaN	NaN	NaN	NaN	NaN	NaN	NaN	NaN	NaN	NaN	NaN	NaN	NaN	NaN	NaN	NaN	NaN
ACQSCPSEPNTAALQAALAR	NaN	NaN	NaN	NaN	NaN	NaN	NaN	NaN	NaN	NaN	NaN	NaN	NaN	NaN	NaN	NaN	NaN	NaN	NaN	NaN	NaN	NaN	NaN	NaN	NaN	NaN	NaN	NaN	NaN	NaN	NaN	NaN
ACQSIYPLHDVFVR	NaN	NaN	NaN	NaN	NaN	NaN	NaN	NaN	11.0415	10.5811	10.9342	10.4951	10.6205	10.7003	10.7893	10.8194	NaN	NaN	NaN	NaN	NaN	NaN	NaN	NaN	NaN	NaN	NaN	NaN	NaN	NaN	NaN	NaN
ACQSIYPLHDVFVRK	NaN	NaN	NaN	NaN	NaN	NaN	NaN	NaN	NaN	NaN	NaN	NaN	NaN	NaN	NaN	NaN	NaN	NaN	NaN	NaN	NaN	NaN	NaN	NaN	NaN	NaN	NaN	NaN	NaN	NaN	NaN	NaN
ACSTLSLSGPELK	NaN	NaN	NaN	NaN	NaN	NaN	NaN	NaN	NaN	NaN	NaN	NaN	NaN	NaN	NaN	NaN	NaN	NaN	NaN	NaN	NaN	NaN	NaN	NaN	NaN	NaN	NaN	NaN	NaN	NaN	NaN	NaN
ACSTPPGPQTVLIFDELSDSLCR	NaN	NaN	NaN	NaN	NaN	NaN	NaN	NaN	NaN	NaN	NaN	NaN	NaN	NaN	NaN	NaN	NaN	NaN	NaN	NaN	NaN	NaN	NaN	NaN	NaN	NaN	NaN	NaN	NaN	NaN	NaN	NaN
ACSVAGSWVCPR	NaN	NaN	NaN	NaN	NaN	NaN	NaN	NaN	NaN	NaN	NaN	NaN	NaN	NaN	NaN	NaN	NaN	NaN	NaN	NaN	NaN	NaN	NaN	NaN	NaN	NaN	NaN	NaN	NaN	NaN	NaN	NaN
ACTILLR	NaN	NaN	NaN	NaN	NaN	NaN	NaN	NaN	NaN	NaN	NaN	NaN	NaN	NaN	NaN	NaN	NaN	NaN	NaN	NaN	NaN	NaN	NaN	NaN	NaN	NaN	NaN	NaN	NaN	NaN	NaN	NaN
ACWVLHYFCEVK	NaN	NaN	NaN	NaN	NaN	NaN	NaN	NaN	NaN	NaN	NaN	NaN	NaN	NaN	NaN	NaN	NaN	NaN	NaN	NaN	NaN	NaN	NaN	NaN	NaN	NaN	NaN	NaN	NaN	NaN	NaN	NaN
ACYALENFVENLGPK	NaN	NaN	NaN	NaN	NaN	NaN	NaN	NaN	NaN	NaN	NaN	NaN	NaN	NaN	NaN	NaN	11.1082	11.2894	11.3131	11.1797	11.2743	11.3264	11.2044	11.3016	9.4782	9.97255	9.59621	9.82804	9.45372	9.26613	9.36183	9.54456
ACYGVLR	13.447	13.7924	13.8806	13.8813	13.4722	13.5527	13.4611	13.5116	NaN	NaN	NaN	NaN	NaN	NaN	NaN	NaN	NaN	NaN	NaN	NaN	NaN	NaN	NaN	NaN	NaN	NaN	NaN	NaN	NaN	NaN	NaN	NaN
ADAGEKPK	NaN	NaN	NaN	NaN	NaN	NaN	NaN	NaN	NaN	NaN	NaN	NaN	NaN	NaN	NaN	NaN	NaN	NaN	NaN	NaN	NaN	NaN	NaN	NaN	NaN	NaN	NaN	NaN	NaN	NaN	NaN	NaN
ADAGKDGNNPAK	12.4807	12.3782	12.7699	12.2872	12.3083	12.2052	12.1275	12.3295	13.4621	13.1801	13.1617	13.0206	13.0796	13.046	12.6076	12.8539	13.0112	13.062	13.4479	13.3093	13.4006	13.6662	12.9989	13.2033	12.991	12.9397	13.0026	13.0131	12.7995	13.3645	12.987	12.8957
ADAGKEGNNPAENGDAK	11.6003	11.9809	12.4101	12.2647	11.8382	11.664	11.6133	11.8919	NaN	NaN	NaN	NaN	NaN	NaN	NaN	NaN	12.5449	12.5477	12.5006	12.5811	12.5406	12.7804	12.3039	12.426	11.1005	10.9837	10.5914	10.6119	10.8058	10.8972	10.4493	10.9682
ADALQLSVEEFVER	NaN	NaN	NaN	NaN	NaN	NaN	NaN	NaN	NaN	NaN	NaN	NaN	NaN	NaN	NaN	NaN	NaN	NaN	NaN	NaN	NaN	NaN	NaN	NaN	NaN	NaN	NaN	NaN	NaN	NaN	NaN	NaN
ADAPDAGAQSDSELPSYHQNDVSLDR	NaN	NaN	NaN	NaN	NaN	NaN	NaN	NaN	NaN	NaN	NaN	NaN	NaN	NaN	NaN	NaN	NaN	NaN	NaN	NaN	NaN	NaN	NaN	NaN	NaN	NaN	NaN	NaN	NaN	NaN	NaN	NaN
ADATNVNNWHWTER	NaN	NaN	NaN	NaN	NaN	NaN	NaN	NaN	NaN	NaN	NaN	NaN	NaN	NaN	NaN	NaN	NaN	NaN	NaN	NaN	NaN	NaN	NaN	NaN	NaN	NaN	NaN	NaN	NaN	NaN	NaN	NaN
ADAVQDSEMVELVELEIR	10.1734	10.3144	10.4058	10.4599	10.1494	10.476	10.304	10.0242	11.4761	11.3399	11.4053	11.1565	11.0471	11.2501	11.14	11.2212	10.319	10.1279	10.3933	10.3639	10.4656	10.5278	10.1567	10.5053	NaN	NaN	NaN	NaN	NaN	NaN	NaN	NaN
ADAVWNK	14.6805	14.9556	14.8809	14.9163	14.7343	14.6853	14.6096	14.7871	NaN	NaN	NaN	NaN	NaN	NaN	NaN	NaN	NaN	NaN	NaN	NaN	NaN	NaN	NaN	NaN	NaN	NaN	NaN	NaN	NaN	NaN	NaN	NaN
ADCILYYGFGDIFR	NaN	NaN	NaN	NaN	NaN	NaN	NaN	NaN	NaN	NaN	NaN	NaN	NaN	NaN	NaN	NaN	NaN	NaN	NaN	NaN	NaN	NaN	NaN	NaN	NaN	NaN	NaN	NaN	NaN	NaN	NaN	NaN
ADCTITMADSDFLALMTGK	NaN	NaN	NaN	NaN	NaN	NaN	NaN	NaN	NaN	NaN	NaN	NaN	NaN	NaN	NaN	NaN	NaN	NaN	NaN	NaN	NaN	NaN	NaN	NaN	NaN	NaN	NaN	NaN	NaN	NaN	NaN	NaN
ADDADEFGYSR	NaN	NaN	NaN	NaN	NaN	NaN	NaN	NaN	NaN	NaN	NaN	NaN	NaN	NaN	NaN	NaN	NaN	NaN	NaN	NaN	NaN	NaN	NaN	NaN	NaN	NaN	NaN	NaN	NaN	NaN	NaN	NaN
ADDFPVRDDPSDVTDEDEGPAEPPPPPKLPLPAFR	NaN	NaN	NaN	NaN	NaN	NaN	NaN	NaN	NaN	NaN	NaN	NaN	NaN	NaN	NaN	NaN	NaN	NaN	NaN	NaN	NaN	NaN	NaN	NaN	NaN	NaN	NaN	NaN	NaN	NaN	NaN	NaN
ADDGRPFPQVIK	12.1527	12.4058	12.2722	12.3399	12.1154	12.228	12.0223	12.2614	15.8509	15.5459	15.4613	15.5376	15.2428	15.2853	15.2497	15.415	15.2433	15.1867	15.1229	15.4028	15.28	15.1759	15.6759	15.6089	14.6788	14.7269	14.1865	14.7276	14.6419	14.379	14.6778	14.7326
ADDKLIAEEGVDSLNVK	NaN	NaN	NaN	NaN	NaN	NaN	NaN	NaN	NaN	NaN	NaN	NaN	NaN	NaN	NaN	NaN	11.9835	11.9208	12.062	11.8326	11.9515	12.0118	12.109	12.1819	11.7767	11.9053	11.4565	11.697	11.7176	11.8169	11.5554	11.8882
ADDLGKGGNEESTK	14.2493	14.3471	14.2994	14.7871	14.3653	14.6174	13.9775	14.1901	NaN	NaN	NaN	NaN	NaN	NaN	NaN	NaN	NaN	NaN	NaN	NaN	NaN	NaN	NaN	NaN	NaN	NaN	NaN	NaN	NaN	NaN	NaN	NaN
ADDLGKGGNEESTKTGNAGSR	NaN	NaN	NaN	NaN	NaN	NaN	NaN	NaN	12.8151	12.3151	10.5053	11.7178	12.2497	12.2202	10.0925	10.3823	NaN	NaN	NaN	NaN	NaN	NaN	NaN	NaN	NaN	NaN	NaN	NaN	NaN	NaN	NaN	NaN
ADDPSSYMEVVQAANTSGNWEELVK	9.00121	9.43085	9.32132	9.23771	9.40939	9.13717	9.22159	9.44371	10.671	10.4495	10.8464	10.4419	10.5937	10.3921	10.3964	10.5749	10.2163	10.2662	10.1797	10.1286	10.4881	10.2041	10.123	10.1253	9.87644	10.0823	9.69883	9.57207	9.68429	9.98157	9.47042	9.58472
ADEDPIMGFHQMFLLK	NaN	NaN	NaN	NaN	NaN	NaN	NaN	NaN	NaN	NaN	NaN	NaN	NaN	NaN	NaN	NaN	NaN	NaN	NaN	NaN	NaN	NaN	NaN	NaN	NaN	NaN	NaN	NaN	NaN	NaN	NaN	NaN
ADEGISFR	NaN	NaN	NaN	NaN	NaN	NaN	NaN	NaN	15.6749	15.3858	15.4536	15.4261	15.0618	15.0092	15.1161	15.2919	14.7937	14.7384	14.8129	14.8588	14.7882	14.6765	14.9065	14.7983	14.8542	14.8933	14.4493	14.7083	14.5561	14.5143	14.5706	14.8209
ADEHVIDQGDDGDNFYVIER	NaN	NaN	NaN	NaN	NaN	NaN	NaN	NaN	12.1416	11.9973	11.9096	11.7916	11.9072	12.15	11.8365	12.043	NaN	NaN	NaN	NaN	NaN	NaN	NaN	NaN	NaN	NaN	NaN	NaN	NaN	NaN	NaN	NaN
ADEICIAGSPLTPR	NaN	NaN	NaN	NaN	NaN	NaN	NaN	NaN	NaN	NaN	NaN	NaN	NaN	NaN	NaN	NaN	NaN	NaN	NaN	NaN	NaN	NaN	NaN	NaN	NaN	NaN	NaN	NaN	NaN	NaN	NaN	NaN
ADEVAPAKK	NaN	NaN	NaN	NaN	NaN	NaN	NaN	NaN	NaN	NaN	NaN	NaN	NaN	NaN	NaN	NaN	NaN	NaN	NaN	NaN	NaN	NaN	NaN	NaN	NaN	NaN	NaN	NaN	NaN	NaN	NaN	NaN
ADEVVWVR	NaN	NaN	NaN	NaN	NaN	NaN	NaN	NaN	NaN	NaN	NaN	NaN	NaN	NaN	NaN	NaN	NaN	NaN	NaN	NaN	NaN	NaN	NaN	NaN	NaN	NaN	NaN	NaN	NaN	NaN	NaN	NaN
ADFCIIHYAGK	11.3402	11.9451	11.7619	11.6584	11.6649	11.7014	11.4961	11.8507	NaN	NaN	NaN	NaN	NaN	NaN	NaN	NaN	11.7012	11.6607	11.546	11.5281	11.5488	11.5006	11.7191	11.726	NaN	NaN	NaN	NaN	NaN	NaN	NaN	NaN
ADFPAGIPECGTDALR	10.802	11.3283	10.9025	10.875	11.0382	11.2962	10.9719	11.032	11.6253	11.5464	11.5629	11.38	11.3214	11.3727	11.6143	11.7105	11.0612	11.2036	11.0902	11.0712	11.0475	11.0701	11.3892	11.2046	10.927	11.0731	10.5175	10.6356	10.6013	10.3834	10.3911	10.8215
ADFREPNAEVPRPIPHIGPDYIPTEEER	NaN	NaN	NaN	NaN	NaN	NaN	NaN	NaN	NaN	NaN	NaN	NaN	NaN	NaN	NaN	NaN	NaN	NaN	NaN	NaN	NaN	NaN	NaN	NaN	NaN	NaN	NaN	NaN	NaN	NaN	NaN	NaN
ADFVLAANSYDLAIK	NaN	NaN	NaN	NaN	NaN	NaN	NaN	NaN	NaN	NaN	NaN	NaN	NaN	NaN	NaN	NaN	NaN	NaN	NaN	NaN	NaN	NaN	NaN	NaN	NaN	NaN	NaN	NaN	NaN	NaN	NaN	NaN
ADGETILK	NaN	NaN	NaN	NaN	NaN	NaN	NaN	NaN	NaN	NaN	NaN	NaN	NaN	NaN	NaN	NaN	13.5742	13.4733	13.6508	13.7091	13.692	13.8701	13.5871	13.6459	NaN	NaN	NaN	NaN	NaN	NaN	NaN	NaN
ADGGTQVIDTK	11.503	11.7804	11.8507	11.6404	11.3391	11.7263	11.3151	11.2998	13.4895	13.2314	13.7323	13.2664	12.9197	13.1455	12.8547	13.1115	11.9587	11.785	12.1525	12.0377	12.036	12.4502	12.1268	11.9236	12.3406	12.218	12.0307	11.9286	12.0347	12.3977	12.1079	12.2692
ADGIVPETWIDGPKDTSVEDALER	NaN	NaN	NaN	NaN	NaN	NaN	NaN	NaN	NaN	NaN	NaN	NaN	NaN	NaN	NaN	NaN	NaN	NaN	NaN	NaN	NaN	NaN	NaN	NaN	NaN	NaN	NaN	NaN	NaN	NaN	NaN	NaN
ADGIVSK	NaN	NaN	NaN	NaN	NaN	NaN	NaN	NaN	15.5412	15.2254	15.0628	15.1797	15.0153	15.0248	14.845	14.8975	14.6523	14.5259	14.8087	14.8985	14.8184	14.7666	14.6586	14.9236	NaN	NaN	NaN	NaN	NaN	NaN	NaN	NaN
ADGVPVYLK	NaN	NaN	NaN	NaN	NaN	NaN	NaN	NaN	NaN	NaN	NaN	NaN	NaN	NaN	NaN	NaN	NaN	NaN	NaN	NaN	NaN	NaN	NaN	NaN	NaN	NaN	NaN	NaN	NaN	NaN	NaN	NaN
ADGYEPPVQESV	NaN	NaN	NaN	NaN	NaN	NaN	NaN	NaN	13.4252	13.0841	12.9415	13.1056	13.3209	13.2412	12.9903	13.058	12.1271	12.1687	12.5683	12.6786	12.7639	12.9146	12.4834	12.7203	NaN	NaN	NaN	NaN	NaN	NaN	NaN	NaN
ADGYVDNLAEAVDLLLQHADK	NaN	NaN	NaN	NaN	NaN	NaN	NaN	NaN	9.20501	8.82142	9.17692	8.82171	9.05867	8.84467	8.70501	8.80761	NaN	NaN	NaN	NaN	NaN	NaN	NaN	NaN	9.64705	9.67105	9.36623	9.6092	9.26547	9.81277	10.0275	9.5132
ADGYVLEGK	12.7636	13.0903	12.8408	12.9524	12.7304	12.7163	12.6108	12.6452	14.1744	13.8991	13.9376	13.7894	13.667	13.5607	13.6568	13.6928	14.5291	14.4224	14.4018	14.39	14.3362	14.1991	14.451	14.2787	13.127	13.1966	12.9617	13.0653	12.8294	12.7414	12.7614	13.0048
ADHDFVVQEDFMK	NaN	NaN	NaN	NaN	NaN	NaN	NaN	NaN	NaN	NaN	NaN	NaN	NaN	NaN	NaN	NaN	NaN	NaN	NaN	NaN	NaN	NaN	NaN	NaN	NaN	NaN	NaN	NaN	NaN	NaN	NaN	NaN
ADHQPLTEASYVNLPTIALCNTDSPLR	9.69434	9.59406	9.8897	9.24973	9.56219	9.83283	9.48442	9.34245	10.5264	9.98428	10.029	10.3263	10.2965	10.0074	9.99478	9.77734	9.6363	9.61447	9.84171	9.71088	9.51355	8.94375	9.652	9.64979	9.83485	9.2897	8.95533	9.20195	9.87318	9.56727	9.64164	9.60746
ADHRSSPNVANQPPSPGGK	NaN	NaN	NaN	NaN	NaN	NaN	NaN	NaN	NaN	NaN	NaN	NaN	NaN	NaN	NaN	NaN	NaN	NaN	NaN	NaN	NaN	NaN	NaN	NaN	NaN	NaN	NaN	NaN	NaN	NaN	NaN	NaN
ADIDISGPNVDVDVPDVNIEGPDAK	NaN	NaN	NaN	NaN	NaN	NaN	NaN	NaN	11.6957	11.4189	12.1115	11.6618	11.2502	11.5448	12.1176	12.2679	11.1591	11.1195	10.7004	10.5871	10.7813	10.886	11.3297	10.7685	11.763	11.8126	10.7588	11.0177	10.8398	10.9167	10.6295	11.8199
ADIDLTKR	NaN	NaN	NaN	NaN	NaN	NaN	NaN	NaN	NaN	NaN	NaN	NaN	NaN	NaN	NaN	NaN	NaN	NaN	NaN	NaN	NaN	NaN	NaN	NaN	NaN	NaN	NaN	NaN	NaN	NaN	NaN	NaN
ADIDVSGPKVDIDTPDIDIHGPEGK	NaN	NaN	NaN	NaN	NaN	NaN	NaN	NaN	NaN	NaN	NaN	NaN	NaN	NaN	NaN	NaN	NaN	NaN	NaN	NaN	NaN	NaN	NaN	NaN	NaN	NaN	NaN	NaN	NaN	NaN	NaN	NaN
ADIEMPFDPSK	NaN	NaN	NaN	NaN	NaN	NaN	NaN	NaN	NaN	NaN	NaN	NaN	NaN	NaN	NaN	NaN	NaN	NaN	NaN	NaN	NaN	NaN	NaN	NaN	NaN	NaN	NaN	NaN	NaN	NaN	NaN	NaN
ADIEVACYGYEGIDAVK	11.5625	11.9581	11.7895	11.7652	11.7975	11.7709	11.8429	12.1251	NaN	NaN	NaN	NaN	NaN	NaN	NaN	NaN	NaN	NaN	NaN	NaN	NaN	NaN	NaN	NaN	NaN	NaN	NaN	NaN	NaN	NaN	NaN	NaN
ADIFMFDEPSSYLDVK	NaN	NaN	NaN	NaN	NaN	NaN	NaN	NaN	NaN	NaN	NaN	NaN	NaN	NaN	NaN	NaN	NaN	NaN	NaN	NaN	NaN	NaN	NaN	NaN	NaN	NaN	NaN	NaN	NaN	NaN	NaN	NaN
ADIFVDPVLHTACALDIK	NaN	NaN	NaN	NaN	NaN	NaN	NaN	NaN	NaN	NaN	NaN	NaN	NaN	NaN	NaN	NaN	NaN	NaN	NaN	NaN	NaN	NaN	NaN	NaN	NaN	NaN	NaN	NaN	NaN	NaN	NaN	NaN
ADIGVAMGIAGSDVSK	NaN	NaN	NaN	NaN	NaN	NaN	NaN	NaN	NaN	NaN	NaN	NaN	NaN	NaN	NaN	NaN	NaN	NaN	NaN	NaN	NaN	NaN	NaN	NaN	NaN	NaN	NaN	NaN	NaN	NaN	NaN	NaN
ADILEDKDGK	NaN	NaN	NaN	NaN	NaN	NaN	NaN	NaN	NaN	NaN	NaN	NaN	NaN	NaN	NaN	NaN	NaN	NaN	NaN	NaN	NaN	NaN	NaN	NaN	NaN	NaN	NaN	NaN	NaN	NaN	NaN	NaN
ADIWALGCLLYK	NaN	NaN	NaN	NaN	NaN	NaN	NaN	NaN	NaN	NaN	NaN	NaN	NaN	NaN	NaN	NaN	NaN	NaN	NaN	NaN	NaN	NaN	NaN	NaN	NaN	NaN	NaN	NaN	NaN	NaN	NaN	NaN
ADIWSLGITAIELAK	10.061	10.1348	9.74255	10.2264	9.71229	9.80261	10.5387	10.3367	10.8636	10.7398	10.3055	10.3339	10.3908	10.529	10.8434	10.9473	9.21796	9.42301	8.57641	8.3766	8.9188	8.74883	8.74049	9.22352	9.1257	9.06024	8.49454	8.52501	8.71246	8.61493	8.23089	8.95321
ADIWSLGITAIELAR	9.86632	9.98214	9.569	10.1901	9.97842	9.99181	10.436	10.1192	NaN	NaN	NaN	NaN	NaN	NaN	NaN	NaN	9.88055	9.77475	9.45249	9.60342	9.49075	9.32656	9.0766	9.89488	NaN	NaN	NaN	NaN	NaN	NaN	NaN	NaN
ADKDYHFK	NaN	NaN	NaN	NaN	NaN	NaN	NaN	NaN	NaN	NaN	NaN	NaN	NaN	NaN	NaN	NaN	NaN	NaN	NaN	NaN	NaN	NaN	NaN	NaN	NaN	NaN	NaN	NaN	NaN	NaN	NaN	NaN
ADKDYHFKVDNDENEHQLSLR	NaN	NaN	NaN	NaN	NaN	NaN	NaN	NaN	13.486	13.3058	13.4671	12.9586	13.0132	12.9363	12.9814	13.1438	12.6988	12.6208	12.9377	12.8631	12.5489	12.8771	12.6597	12.7818	12.6486	12.668	12.4057	12.5658	12.4726	12.4854	12.4495	12.5397
ADKLAEEHSS	NaN	NaN	NaN	NaN	NaN	NaN	NaN	NaN	NaN	NaN	NaN	NaN	NaN	NaN	NaN	NaN	NaN	NaN	NaN	NaN	NaN	NaN	NaN	NaN	NaN	NaN	NaN	NaN	NaN	NaN	NaN	NaN
ADKNEVAAEVAK	NaN	NaN	NaN	NaN	NaN	NaN	NaN	NaN	NaN	NaN	NaN	NaN	NaN	NaN	NaN	NaN	NaN	NaN	NaN	NaN	NaN	NaN	NaN	NaN	NaN	NaN	NaN	NaN	NaN	NaN	NaN	NaN
ADKQHVLDMLFSAFEK	10.1062	9.70238	9.88634	9.78403	9.86564	9.6901	9.81174	9.94005	11.1898	10.7731	10.4288	10.5734	11.0098	10.5043	10.6007	10.5463	NaN	NaN	NaN	NaN	NaN	NaN	NaN	NaN	9.87235	9.70297	9.5881	9.7241	9.80668	9.88154	9.72163	9.7494
ADLANKR	NaN	NaN	NaN	NaN	NaN	NaN	NaN	NaN	NaN	NaN	NaN	NaN	NaN	NaN	NaN	NaN	NaN	NaN	NaN	NaN	NaN	NaN	NaN	NaN	NaN	NaN	NaN	NaN	NaN	NaN	NaN	NaN
ADLGVSGPK	NaN	NaN	NaN	NaN	NaN	NaN	NaN	NaN	NaN	NaN	NaN	NaN	NaN	NaN	NaN	NaN	NaN	NaN	NaN	NaN	NaN	NaN	NaN	NaN	NaN	NaN	NaN	NaN	NaN	NaN	NaN	NaN
ADLIAYLK	9.30179	9.20109	9.06283	9.25864	9.28297	9.35039	9.13466	9.12296	NaN	NaN	NaN	NaN	NaN	NaN	NaN	NaN	9.36278	9.28466	9.36341	9.13455	9.1057	9.43939	9.00576	9.338	NaN	NaN	NaN	NaN	NaN	NaN	NaN	NaN
ADLIFTVDFEIATK	9.47565	9.53493	9.29655	9.2951	9.51997	9.45713	9.88422	9.86143	10.7207	10.1968	10.4977	9.94666	10.271	10.1693	10.8082	10.779	9.52462	9.36543	8.96555	8.83532	8.88338	8.71716	8.8399	9.36877	NaN	NaN	NaN	NaN	NaN	NaN	NaN	NaN
ADLINNLGTIAK	14.8166	14.9726	14.5153	14.7272	14.7463	14.6555	14.4483	14.5898	14.7446	14.4792	14.1236	14.2088	14.3411	14.0895	14.0062	14.1229	14.0895	13.9302	13.9186	13.9974	14.1916	13.9801	14.0294	14.0456	13.6659	13.7025	13.2304	13.4898	13.4446	13.0198	13.2239	13.5196
ADLLGIVSELQLK	NaN	NaN	NaN	NaN	NaN	NaN	NaN	NaN	9.32103	9.28038	9.41257	8.74015	8.854	9.1063	9.02328	9.0077	8.28827	8.45964	8.40382	8.19564	8.23922	8.62428	8.37873	8.57716	NaN	NaN	NaN	NaN	NaN	NaN	NaN	NaN
ADLLLEPCSHYR	12.7328	13.0118	12.7273	12.7114	12.6233	12.8177	12.5564	12.6454	NaN	NaN	NaN	NaN	NaN	NaN	NaN	NaN	NaN	NaN	NaN	NaN	NaN	NaN	NaN	NaN	12.9856	13.1645	12.7523	12.9086	12.844	13.0968	12.9977	13.0296
ADLLLSTQPGREEGSPLELER	11.6575	11.6411	11.6169	11.4885	11.6996	11.6023	11.47	11.632	NaN	NaN	NaN	NaN	NaN	NaN	NaN	NaN	11.8399	11.5755	11.5056	11.7365	11.8105	11.7091	11.8351	11.7886	11.6142	11.6947	11.4465	11.4335	11.6648	11.5158	11.3688	11.5834
ADLNQGIGEPQSPSR	NaN	NaN	NaN	NaN	NaN	NaN	NaN	NaN	NaN	NaN	NaN	NaN	NaN	NaN	NaN	NaN	NaN	NaN	NaN	NaN	NaN	NaN	NaN	NaN	NaN	NaN	NaN	NaN	NaN	NaN	NaN	NaN
ADLNQGIGEPQSPSRR	NaN	NaN	NaN	NaN	NaN	NaN	NaN	NaN	NaN	NaN	NaN	NaN	NaN	NaN	NaN	NaN	NaN	NaN	NaN	NaN	NaN	NaN	NaN	NaN	NaN	NaN	NaN	NaN	NaN	NaN	NaN	NaN
ADLSGITK	NaN	NaN	NaN	NaN	NaN	NaN	NaN	NaN	NaN	NaN	NaN	NaN	NaN	NaN	NaN	NaN	NaN	NaN	NaN	NaN	NaN	NaN	NaN	NaN	NaN	NaN	NaN	NaN	NaN	NaN	NaN	NaN
ADLTALFLPR	NaN	NaN	NaN	NaN	NaN	NaN	NaN	NaN	NaN	NaN	NaN	NaN	NaN	NaN	NaN	NaN	12.0093	11.8651	12.0164	11.9736	12.119	11.9288	11.9416	12.0341	11.8576	11.9136	11.6687	11.8078	11.6603	11.7548	11.6511	11.8854
ADLTEYLSTHYK	NaN	NaN	NaN	NaN	NaN	NaN	NaN	NaN	NaN	NaN	NaN	NaN	NaN	NaN	NaN	NaN	NaN	NaN	NaN	NaN	NaN	NaN	NaN	NaN	NaN	NaN	NaN	NaN	NaN	NaN	NaN	NaN
ADLVIVGAEGVVENGGIINK	NaN	NaN	NaN	NaN	NaN	NaN	NaN	NaN	NaN	NaN	NaN	NaN	NaN	NaN	NaN	NaN	NaN	NaN	NaN	NaN	NaN	NaN	NaN	NaN	NaN	NaN	NaN	NaN	NaN	NaN	NaN	NaN
ADLYLEGK	NaN	NaN	NaN	NaN	NaN	NaN	NaN	NaN	NaN	NaN	NaN	NaN	NaN	NaN	NaN	NaN	NaN	NaN	NaN	NaN	NaN	NaN	NaN	NaN	NaN	NaN	NaN	NaN	NaN	NaN	NaN	NaN
ADNIEVFAQGHGIIQVDK	NaN	NaN	NaN	NaN	NaN	NaN	NaN	NaN	12.9547	12.5859	12.5535	12.5466	12.5578	12.4305	12.687	12.7204	12.3858	12.3122	12.1737	12.2143	12.294	12.2551	12.3251	12.3966	12.2348	12.2411	11.8241	11.9279	11.7823	11.8033	11.8476	12.2371
ADPGEDDLGGTVDIVESEPENDHGVELLDQNSSIR	NaN	NaN	NaN	NaN	NaN	NaN	NaN	NaN	NaN	NaN	NaN	NaN	NaN	NaN	NaN	NaN	NaN	NaN	NaN	NaN	NaN	NaN	NaN	NaN	NaN	NaN	NaN	NaN	NaN	NaN	NaN	NaN
ADPSLLGFSVNASSER	NaN	NaN	NaN	NaN	NaN	NaN	NaN	NaN	NaN	NaN	NaN	NaN	NaN	NaN	NaN	NaN	NaN	NaN	NaN	NaN	NaN	NaN	NaN	NaN	NaN	NaN	NaN	NaN	NaN	NaN	NaN	NaN
ADPSQFELLK	NaN	NaN	NaN	NaN	NaN	NaN	NaN	NaN	NaN	NaN	NaN	NaN	NaN	NaN	NaN	NaN	NaN	NaN	NaN	NaN	NaN	NaN	NaN	NaN	NaN	NaN	NaN	NaN	NaN	NaN	NaN	NaN
ADQELLMYSHDNIICGITSVAFSR	9.08186	9.91019	9.4696	9.63438	9.87146	9.93549	9.99887	10.068	NaN	NaN	NaN	NaN	NaN	NaN	NaN	NaN	NaN	NaN	NaN	NaN	NaN	NaN	NaN	NaN	10.2984	10.2217	10.0203	9.92902	10.1538	10.1724	10.0543	10.1624
ADQFLVGTSR	NaN	NaN	NaN	NaN	NaN	NaN	NaN	NaN	NaN	NaN	NaN	NaN	NaN	NaN	NaN	NaN	NaN	NaN	NaN	NaN	NaN	NaN	NaN	NaN	NaN	NaN	NaN	NaN	NaN	NaN	NaN	NaN
ADRDESSPYAAMLAAQDVAQR	10.7263	10.7894	10.7958	10.5615	10.6632	10.6354	10.7521	10.6634	11.7126	11.3017	11.1415	11.0233	11.4479	11.391	11.0793	11.0364	NaN	NaN	NaN	NaN	NaN	NaN	NaN	NaN	10.9708	10.7984	11.0768	11.0705	10.8118	10.7923	11.077	10.8463
ADRDQSPFSK	NaN	NaN	NaN	NaN	NaN	NaN	NaN	NaN	NaN	NaN	NaN	NaN	NaN	NaN	NaN	NaN	NaN	NaN	NaN	NaN	NaN	NaN	NaN	NaN	NaN	NaN	NaN	NaN	NaN	NaN	NaN	NaN
ADRPSSLPLDFNDEFSDLDGVVQQR	NaN	NaN	NaN	NaN	NaN	NaN	NaN	NaN	NaN	NaN	NaN	NaN	NaN	NaN	NaN	NaN	NaN	NaN	NaN	NaN	NaN	NaN	NaN	NaN	NaN	NaN	NaN	NaN	NaN	NaN	NaN	NaN
ADSFYIIESGEVSILIR	NaN	NaN	NaN	NaN	NaN	NaN	NaN	NaN	NaN	NaN	NaN	NaN	NaN	NaN	NaN	NaN	NaN	NaN	NaN	NaN	NaN	NaN	NaN	NaN	NaN	NaN	NaN	NaN	NaN	NaN	NaN	NaN
ADSGPTQPPLSLSPAPETK	NaN	NaN	NaN	NaN	NaN	NaN	NaN	NaN	NaN	NaN	NaN	NaN	NaN	NaN	NaN	NaN	NaN	NaN	NaN	NaN	NaN	NaN	NaN	NaN	NaN	NaN	NaN	NaN	NaN	NaN	NaN	NaN
ADSLLAVVK	NaN	NaN	NaN	NaN	NaN	NaN	NaN	NaN	NaN	NaN	NaN	NaN	NaN	NaN	NaN	NaN	NaN	NaN	NaN	NaN	NaN	NaN	NaN	NaN	NaN	NaN	NaN	NaN	NaN	NaN	NaN	NaN
ADSLLEDITDIPK	10.1821	10.6392	10.632	10.4872	10.5528	11.0373	10.4977	10.6268	11.2931	10.9655	11.2409	11.0081	11.4181	11.44	11.3938	11.2427	10.2512	10.3947	10.2958	10.3119	10.5192	10.8964	10.5288	10.4952	10.5925	10.447	10.0142	10.384	10.6068	10.5136	10.4665	10.7196
ADSPVNGLPK	NaN	NaN	NaN	NaN	NaN	NaN	NaN	NaN	NaN	NaN	NaN	NaN	NaN	NaN	NaN	NaN	NaN	NaN	NaN	NaN	NaN	NaN	NaN	NaN	NaN	NaN	NaN	NaN	NaN	NaN	NaN	NaN
ADSVVVLLCR	NaN	NaN	NaN	NaN	NaN	NaN	NaN	NaN	NaN	NaN	NaN	NaN	NaN	NaN	NaN	NaN	NaN	NaN	NaN	NaN	NaN	NaN	NaN	NaN	NaN	NaN	NaN	NaN	NaN	NaN	NaN	NaN
ADSWVEKEEPAPSN	NaN	NaN	NaN	NaN	NaN	NaN	NaN	NaN	NaN	NaN	NaN	NaN	NaN	NaN	NaN	NaN	NaN	NaN	NaN	NaN	NaN	NaN	NaN	NaN	NaN	NaN	NaN	NaN	NaN	NaN	NaN	NaN
ADTGLKLPDFQDSIFEYFNTAPLAHDLTFR	NaN	NaN	NaN	NaN	NaN	NaN	NaN	NaN	NaN	NaN	NaN	NaN	NaN	NaN	NaN	NaN	8.09445	6.75995	7.43863	8.24117	7.84593	7.41684	8.06097	6.53725	8.2076	7.99305	7.34988	8.29108	8.04979	7.98219	8.32008	8.2982
ADTIAKNELHK	NaN	NaN	NaN	NaN	NaN	NaN	NaN	NaN	NaN	NaN	NaN	NaN	NaN	NaN	NaN	NaN	NaN	NaN	NaN	NaN	NaN	NaN	NaN	NaN	NaN	NaN	NaN	NaN	NaN	NaN	NaN	NaN
ADTLTLEER	NaN	NaN	NaN	NaN	NaN	NaN	NaN	NaN	NaN	NaN	NaN	NaN	NaN	NaN	NaN	NaN	NaN	NaN	NaN	NaN	NaN	NaN	NaN	NaN	NaN	NaN	NaN	NaN	NaN	NaN	NaN	NaN
ADTLTLK	NaN	NaN	NaN	NaN	NaN	NaN	NaN	NaN	NaN	NaN	NaN	NaN	NaN	NaN	NaN	NaN	NaN	NaN	NaN	NaN	NaN	NaN	NaN	NaN	NaN	NaN	NaN	NaN	NaN	NaN	NaN	NaN
ADTLTPEECQQFKK	12.4343	13.0638	13.2489	12.8539	12.8462	12.8946	12.8577	12.8701	NaN	NaN	NaN	NaN	NaN	NaN	NaN	NaN	13.3369	13.2469	13.1194	12.7092	12.8895	13.0639	13.2724	13.0896	13.0902	13.0878	12.3815	12.4903	12.3872	12.5788	12.331	13.0602
ADTNLGNILLNVLIPPNMPCTR	NaN	NaN	NaN	NaN	NaN	NaN	NaN	NaN	NaN	NaN	NaN	NaN	NaN	NaN	NaN	NaN	NaN	NaN	NaN	NaN	NaN	NaN	NaN	NaN	NaN	NaN	NaN	NaN	NaN	NaN	NaN	NaN
ADTQTYQPYNK	9.55725	11.1255	11.2477	11.3611	10.7469	10.7317	10.5385	10.8522	NaN	NaN	NaN	NaN	NaN	NaN	NaN	NaN	NaN	NaN	NaN	NaN	NaN	NaN	NaN	NaN	11.412	11.203	10.4935	10.6396	9.98128	10.067	10.0032	11.2954
ADTQTYQPYNKDWIK	NaN	NaN	NaN	NaN	NaN	NaN	NaN	NaN	15.9661	15.6601	15.4664	15.5332	15.037	15.0416	14.953	15.225	14.9011	14.7947	14.8823	14.8686	14.5508	14.5702	14.6832	14.992	14.9936	14.9346	14.6811	14.8555	14.4803	14.4644	14.6817	14.6854
ADTSSQGALVFLSK	NaN	NaN	NaN	NaN	NaN	NaN	NaN	NaN	NaN	NaN	NaN	NaN	NaN	NaN	NaN	NaN	NaN	NaN	NaN	NaN	NaN	NaN	NaN	NaN	NaN	NaN	NaN	NaN	NaN	NaN	NaN	NaN
ADVDISGPK	NaN	NaN	NaN	NaN	NaN	NaN	NaN	NaN	NaN	NaN	NaN	NaN	NaN	NaN	NaN	NaN	NaN	NaN	NaN	NaN	NaN	NaN	NaN	NaN	NaN	NaN	NaN	NaN	NaN	NaN	NaN	NaN
ADVDVSGPK	NaN	NaN	NaN	NaN	NaN	NaN	NaN	NaN	NaN	NaN	NaN	NaN	NaN	NaN	NaN	NaN	NaN	NaN	NaN	NaN	NaN	NaN	NaN	NaN	NaN	NaN	NaN	NaN	NaN	NaN	NaN	NaN
ADVFHAYLSLLK	NaN	NaN	NaN	NaN	NaN	NaN	NaN	NaN	NaN	NaN	NaN	NaN	NaN	NaN	NaN	NaN	11.7789	11.8201	11.4857	11.4343	11.3191	11.5094	11.7561	11.3789	NaN	NaN	NaN	NaN	NaN	NaN	NaN	NaN
ADVIQATGDAICIFR	11.8397	12.0492	11.87	11.7982	11.8774	11.8776	11.9605	11.8788	12.9096	12.6857	12.7075	12.6466	12.5418	12.4497	12.4732	12.5833	12.3471	12.2849	12.0904	11.9515	12.3486	12.2774	12.2012	12.1518	11.7407	11.678	11.2677	11.2468	11.5063	11.472	11.2965	11.5869
ADVLSEEAILK	NaN	NaN	NaN	NaN	NaN	NaN	NaN	NaN	NaN	NaN	NaN	NaN	NaN	NaN	NaN	NaN	11.3017	11.2667	11.1562	11.2244	11.2699	11.6333	11.3528	11.3821	NaN	NaN	NaN	NaN	NaN	NaN	NaN	NaN
ADVQSIIGLQR	9.69035	10.2079	10.0151	9.94848	9.82118	10.1092	9.95703	9.98057	NaN	NaN	NaN	NaN	NaN	NaN	NaN	NaN	NaN	NaN	NaN	NaN	NaN	NaN	NaN	NaN	NaN	NaN	NaN	NaN	NaN	NaN	NaN	NaN
ADVVESWIGEK	NaN	NaN	NaN	NaN	NaN	NaN	NaN	NaN	NaN	NaN	NaN	NaN	NaN	NaN	NaN	NaN	12.5821	12.6152	12.4287	12.2658	12.3273	12.5225	12.6797	12.4411	NaN	NaN	NaN	NaN	NaN	NaN	NaN	NaN
ADVVESWIGEKENSLK	NaN	NaN	NaN	NaN	NaN	NaN	NaN	NaN	NaN	NaN	NaN	NaN	NaN	NaN	NaN	NaN	NaN	NaN	NaN	NaN	NaN	NaN	NaN	NaN	NaN	NaN	NaN	NaN	NaN	NaN	NaN	NaN
ADVVESWIGEKENSLKTDDYGR	NaN	NaN	NaN	NaN	NaN	NaN	NaN	NaN	NaN	NaN	NaN	NaN	NaN	NaN	NaN	NaN	NaN	NaN	NaN	NaN	NaN	NaN	NaN	NaN	NaN	NaN	NaN	NaN	NaN	NaN	NaN	NaN
ADYDTLSLR	NaN	NaN	NaN	NaN	NaN	NaN	NaN	NaN	NaN	NaN	NaN	NaN	NaN	NaN	NaN	NaN	NaN	NaN	NaN	NaN	NaN	NaN	NaN	NaN	NaN	NaN	NaN	NaN	NaN	NaN	NaN	NaN
ADYDTLSLRSLR	NaN	NaN	NaN	NaN	NaN	NaN	NaN	NaN	NaN	NaN	NaN	NaN	NaN	NaN	NaN	NaN	NaN	NaN	NaN	NaN	NaN	NaN	NaN	NaN	NaN	NaN	NaN	NaN	NaN	NaN	NaN	NaN
ADYEIASK	13.1697	13.6388	13.7442	13.6722	13.3833	13.3291	13.2091	13.4588	14.459	14.1936	14.6918	14.2691	14.0591	13.9249	14.2806	14.4481	NaN	NaN	NaN	NaN	NaN	NaN	NaN	NaN	13.9954	14.0473	13.6477	13.9269	13.5287	13.7123	13.6051	14.121
AEACFVNCVER	10.7086	11.3951	11.4373	11.3836	11.3293	11.4784	11.3747	11.2564	12.0945	11.9759	12.2639	11.9299	11.8256	11.7944	12.1463	12.2594	11.6219	11.5914	11.4106	11.1762	11.1502	11.3691	11.7807	11.153	11.9348	12.166	11.1551	11.3001	10.9991	11.3791	11.211	11.8082
AEADKIYSFTDNAPSPSIGGSSR	NaN	NaN	NaN	NaN	NaN	NaN	NaN	NaN	NaN	NaN	NaN	NaN	NaN	NaN	NaN	NaN	NaN	NaN	NaN	NaN	NaN	NaN	NaN	NaN	NaN	NaN	NaN	NaN	NaN	NaN	NaN	NaN
AEADKNDK	14.7234	15.1649	14.4909	14.969	14.5807	14.5591	14.7799	14.9506	NaN	NaN	NaN	NaN	NaN	NaN	NaN	NaN	NaN	NaN	NaN	NaN	NaN	NaN	NaN	NaN	13.4169	13.4427	12.7987	13.0273	12.7342	12.5795	12.8609	13.2339
AEADRIVFENPDPSDGFVLIPDLK	NaN	NaN	NaN	NaN	NaN	NaN	NaN	NaN	NaN	NaN	NaN	NaN	NaN	NaN	NaN	NaN	NaN	NaN	NaN	NaN	NaN	NaN	NaN	NaN	NaN	NaN	NaN	NaN	NaN	NaN	NaN	NaN
AEAELCAEAEETR	8.64053	10.4723	10.2141	10.238	9.88506	10.2406	10.2409	9.90988	NaN	NaN	NaN	NaN	NaN	NaN	NaN	NaN	NaN	NaN	NaN	NaN	NaN	NaN	NaN	NaN	NaN	NaN	NaN	NaN	NaN	NaN	NaN	NaN
AEAESMYQIK	12.9201	13.5807	13.6162	13.4717	13.2138	13.2659	13.1443	13.4611	13.3915	13.1119	13.723	13.1109	13.0744	13.0227	13.3163	13.6004	NaN	NaN	NaN	NaN	NaN	NaN	NaN	NaN	13.7676	13.7521	13.1914	13.0902	13.0018	13.2095	12.9728	13.7591
AEAESMYQIKYEELQSLAGK	NaN	NaN	NaN	NaN	NaN	NaN	NaN	NaN	NaN	NaN	NaN	NaN	NaN	NaN	NaN	NaN	NaN	NaN	NaN	NaN	NaN	NaN	NaN	NaN	11.3324	11.4925	12.626	12.5137	12.1164	12.27	12.3851	11.2039
AEAGAGSATEFQFR	11.1471	11.555	11.2701	11.1094	11.1484	11.1931	11.1324	11.4144	12.5195	12.2839	12.1137	12.1176	12.2448	12.0169	12.1082	12.2604	11.4832	11.6661	11.5257	11.8055	11.7209	11.7635	11.6811	11.7073	11.5028	11.4989	10.9955	11.2797	11.2476	11.3847	11.1693	11.3042
AEAGDNLGALVR	12.744	12.8506	12.7312	12.8426	12.7791	12.9318	12.7372	12.7216	14.0613	13.7017	13.7105	13.5382	13.7215	13.8183	13.5267	13.6618	13.2825	13.2309	13.3239	13.2694	13.4276	13.6185	13.3584	13.467	13.3902	13.5028	13.2962	13.4473	13.3389	13.4975	13.4019	13.3967
AEAGPEGVAPAPEGEKK	10.7068	10.9807	10.6301	10.9578	10.7834	11.0741	10.5791	10.9112	NaN	NaN	NaN	NaN	NaN	NaN	NaN	NaN	NaN	NaN	NaN	NaN	NaN	NaN	NaN	NaN	NaN	NaN	NaN	NaN	NaN	NaN	NaN	NaN
AEAGVPAEFSIWTR	11.1896	11.2977	11.2268	11.1901	10.9031	11.3417	11.1518	11.3408	11.9409	11.758	11.7321	11.5796	11.8572	11.7323	11.5199	11.8513	13.5777	13.4878	13.6489	13.5932	13.6276	13.5313	13.7195	13.7992	NaN	NaN	NaN	NaN	NaN	NaN	NaN	NaN
AEALMRELDEEGSDPPLPGR	NaN	NaN	NaN	NaN	NaN	NaN	NaN	NaN	NaN	NaN	NaN	NaN	NaN	NaN	NaN	NaN	NaN	NaN	NaN	NaN	NaN	NaN	NaN	NaN	NaN	NaN	NaN	NaN	NaN	NaN	NaN	NaN
AEAVESAQAGDKCDFTGTLIVVPDVSK	NaN	NaN	NaN	NaN	NaN	NaN	NaN	NaN	11.4419	11.3539	11.1275	11.3577	11.2321	11.3227	11.2252	11.3408	NaN	NaN	NaN	NaN	NaN	NaN	NaN	NaN	NaN	NaN	NaN	NaN	NaN	NaN	NaN	NaN
AECLEKFPVIQHFK	NaN	NaN	NaN	NaN	NaN	NaN	NaN	NaN	NaN	NaN	NaN	NaN	NaN	NaN	NaN	NaN	NaN	NaN	NaN	NaN	NaN	NaN	NaN	NaN	NaN	NaN	NaN	NaN	NaN	NaN	NaN	NaN
AECMLQQAER	10.5185	11.4779	11.3521	11.5435	11.3065	11.3401	11.135	10.9567	12.2038	11.9441	12.115	11.9967	11.7865	11.7669	12.0002	12.074	NaN	NaN	NaN	NaN	NaN	NaN	NaN	NaN	11.9017	12.1687	11.6226	11.7845	11.4579	11.749	11.5808	12.0283
AECSAEQCYK	9.60524	10.3825	10.1704	10.512	10.5078	10.3249	10.2626	9.96185	NaN	NaN	NaN	NaN	NaN	NaN	NaN	NaN	10.3037	10.3292	10.0959	9.88823	10.184	9.81887	10.545	10.0519	10.1746	10.1008	8.96939	9.24008	9.33956	9.01243	9.15894	9.96939
AEDAVEAIR	NaN	NaN	NaN	NaN	NaN	NaN	NaN	NaN	NaN	NaN	NaN	NaN	NaN	NaN	NaN	NaN	NaN	NaN	NaN	NaN	NaN	NaN	NaN	NaN	NaN	NaN	NaN	NaN	NaN	NaN	NaN	NaN
AEDDQPLPGVLLSLSGGLFR	NaN	NaN	NaN	NaN	NaN	NaN	NaN	NaN	NaN	NaN	NaN	NaN	NaN	NaN	NaN	NaN	NaN	NaN	NaN	NaN	NaN	NaN	NaN	NaN	NaN	NaN	NaN	NaN	NaN	NaN	NaN	NaN
AEDGATPSPSNETPK	NaN	NaN	NaN	NaN	NaN	NaN	NaN	NaN	NaN	NaN	NaN	NaN	NaN	NaN	NaN	NaN	NaN	NaN	NaN	NaN	NaN	NaN	NaN	NaN	NaN	NaN	NaN	NaN	NaN	NaN	NaN	NaN
AEDGATPSPSNETPKK	NaN	NaN	NaN	NaN	NaN	NaN	NaN	NaN	NaN	NaN	NaN	NaN	NaN	NaN	NaN	NaN	NaN	NaN	NaN	NaN	NaN	NaN	NaN	NaN	NaN	NaN	NaN	NaN	NaN	NaN	NaN	NaN
AEDGATPSPSNETPKKK	NaN	NaN	NaN	NaN	NaN	NaN	NaN	NaN	NaN	NaN	NaN	NaN	NaN	NaN	NaN	NaN	NaN	NaN	NaN	NaN	NaN	NaN	NaN	NaN	NaN	NaN	NaN	NaN	NaN	NaN	NaN	NaN
AEDGHAVAKK	NaN	NaN	NaN	NaN	NaN	NaN	NaN	NaN	NaN	NaN	NaN	NaN	NaN	NaN	NaN	NaN	NaN	NaN	NaN	NaN	NaN	NaN	NaN	NaN	NaN	NaN	NaN	NaN	NaN	NaN	NaN	NaN
AEDGSVIDYELIDQDAR	10.9731	11.2679	11.4757	11.2619	11.215	11.2774	10.9992	11.1959	11.8463	11.7173	12.3337	11.4962	11.5435	11.8168	11.9888	11.7672	11.0563	10.5385	10.7412	10.6525	10.5421	10.8636	11.1443	10.5883	11.8321	11.6538	11.3086	11.0776	11.1826	11.6313	10.9265	11.7469
AEDGSVIDYELIDQDARDLYDAGVKR	NaN	NaN	NaN	NaN	NaN	NaN	NaN	NaN	NaN	NaN	NaN	NaN	NaN	NaN	NaN	NaN	NaN	NaN	NaN	NaN	NaN	NaN	NaN	NaN	NaN	NaN	NaN	NaN	NaN	NaN	NaN	NaN
AEDKEWMPVTK	NaN	NaN	NaN	NaN	NaN	NaN	NaN	NaN	13.7307	13.5005	13.5715	13.2971	13.2421	13.2447	13.1904	13.5002	NaN	NaN	NaN	NaN	NaN	NaN	NaN	NaN	NaN	NaN	NaN	NaN	NaN	NaN	NaN	NaN
AEDNADTLALVFEAPNQEK	12.4532	12.6059	12.2463	12.3156	12.3334	12.4666	12.1974	12.4325	10.4394	10.2054	10.3771	10.1901	9.37899	9.50122	10.2766	10.2663	12.1376	12.2083	11.9122	12.0951	11.9615	11.7818	12.4116	12.352	NaN	NaN	NaN	NaN	NaN	NaN	NaN	NaN
AEEDEILNRSPR	NaN	NaN	NaN	NaN	NaN	NaN	NaN	NaN	NaN	NaN	NaN	NaN	NaN	NaN	NaN	NaN	NaN	NaN	NaN	NaN	NaN	NaN	NaN	NaN	NaN	NaN	NaN	NaN	NaN	NaN	NaN	NaN
AEEDTQFNYHR	NaN	NaN	NaN	NaN	NaN	NaN	NaN	NaN	NaN	NaN	NaN	NaN	NaN	NaN	NaN	NaN	NaN	NaN	NaN	NaN	NaN	NaN	NaN	NaN	NaN	NaN	NaN	NaN	NaN	NaN	NaN	NaN
AEEILEK	13.9551	14.3695	14.2014	14.3176	14.2239	14.1955	14.0527	14.0933	NaN	NaN	NaN	NaN	NaN	NaN	NaN	NaN	NaN	NaN	NaN	NaN	NaN	NaN	NaN	NaN	NaN	NaN	NaN	NaN	NaN	NaN	NaN	NaN
AEEKSPISINVK	NaN	NaN	NaN	NaN	NaN	NaN	NaN	NaN	NaN	NaN	NaN	NaN	NaN	NaN	NaN	NaN	NaN	NaN	NaN	NaN	NaN	NaN	NaN	NaN	NaN	NaN	NaN	NaN	NaN	NaN	NaN	NaN
AEELGLPILGVLR	NaN	NaN	NaN	NaN	NaN	NaN	NaN	NaN	9.40969	8.5601	8.989	8.99132	9.14703	8.96217	9.02342	8.57043	8.69394	7.94099	8.69091	8.3366	8.40101	8.79526	8.76659	8.41105	7.6725	7.84937	7.53815	7.91851	7.67885	8.12148	7.75869	7.72212
AEELSPAALSPSLEPIR	NaN	NaN	NaN	NaN	NaN	NaN	NaN	NaN	NaN	NaN	NaN	NaN	NaN	NaN	NaN	NaN	NaN	NaN	NaN	NaN	NaN	NaN	NaN	NaN	NaN	NaN	NaN	NaN	NaN	NaN	NaN	NaN
AEENTDQASPQEDYAGFER	NaN	NaN	NaN	NaN	NaN	NaN	NaN	NaN	NaN	NaN	NaN	NaN	NaN	NaN	NaN	NaN	NaN	NaN	NaN	NaN	NaN	NaN	NaN	NaN	NaN	NaN	NaN	NaN	NaN	NaN	NaN	NaN
AEERPTFDYLQSVLDDFYTATEGQYQQQP	NaN	NaN	NaN	NaN	NaN	NaN	NaN	NaN	NaN	NaN	NaN	NaN	NaN	NaN	NaN	NaN	NaN	NaN	NaN	NaN	NaN	NaN	NaN	NaN	NaN	NaN	NaN	NaN	NaN	NaN	NaN	NaN
AEEVATFFAK	NaN	NaN	NaN	NaN	NaN	NaN	NaN	NaN	13.462	13.1955	13.4189	13.0301	13.0137	13.0553	13.0484	13.254	13.9641	13.8213	13.9192	13.9168	13.9942	14.0657	13.9246	14.0552	NaN	NaN	NaN	NaN	NaN	NaN	NaN	NaN
AEEYEFLTPVEEAPK	13.917	14.0706	13.8048	14.0491	14.0543	14.1027	13.755	13.8244	15.0846	14.5616	14.5833	14.5302	14.2597	14.4882	14.3588	14.4617	14.4397	14.3688	14.4029	14.446	14.3031	14.3287	14.6622	14.6932	14.0053	14.0383	13.6233	13.8014	13.8116	13.7382	13.8476	14.0159
AEFEVHEVYAVDVLVSSGEGK	NaN	NaN	NaN	NaN	NaN	NaN	NaN	NaN	NaN	NaN	NaN	NaN	NaN	NaN	NaN	NaN	NaN	NaN	NaN	NaN	NaN	NaN	NaN	NaN	NaN	NaN	NaN	NaN	NaN	NaN	NaN	NaN
AEFGPPGPGAGSR	11.0588	11.1258	11.2479	11.2682	11.2683	11.1261	10.9814	11.1467	12.8525	12.6114	12.6612	12.4168	12.4999	12.5041	12.2535	12.4473	11.7742	11.7659	11.8301	11.9213	11.9476	12.0067	11.8389	11.9554	11.9703	11.9321	11.6327	11.971	11.856	12.0546	11.8485	11.8828
AEFIVGGK	NaN	NaN	NaN	NaN	NaN	NaN	NaN	NaN	14.3527	14.1171	14.2536	13.9348	14.1988	14.0961	14.0152	14.0255	13.6556	13.6046	13.6334	13.6601	13.8097	13.9168	13.8274	13.7811	13.2799	13.3403	13.1638	13.2221	13.2557	13.4302	13.168	13.3096
AEFTSPPSLFK	NaN	NaN	NaN	NaN	NaN	NaN	NaN	NaN	NaN	NaN	NaN	NaN	NaN	NaN	NaN	NaN	11.4896	11.5519	11.7562	11.7386	11.4611	11.5789	11.7567	11.6669	NaN	NaN	NaN	NaN	NaN	NaN	NaN	NaN
AEFVEVTK	14.1456	14.4552	14.5833	14.1455	14.3906	14.2278	14.1648	14.376	15.2898	14.6019	15.1182	14.6585	14.5971	14.8436	14.7244	14.9164	NaN	NaN	NaN	NaN	NaN	NaN	NaN	NaN	14.4114	14.4417	13.452	13.9042	14.0946	14.1022	14.1182	13.9424
AEFVWHK	NaN	NaN	NaN	NaN	NaN	NaN	NaN	NaN	NaN	NaN	NaN	NaN	NaN	NaN	NaN	NaN	NaN	NaN	NaN	NaN	NaN	NaN	NaN	NaN	NaN	NaN	NaN	NaN	NaN	NaN	NaN	NaN
AEGDVAALNRR	NaN	NaN	NaN	NaN	NaN	NaN	NaN	NaN	NaN	NaN	NaN	NaN	NaN	NaN	NaN	NaN	NaN	NaN	NaN	NaN	NaN	NaN	NaN	NaN	NaN	NaN	NaN	NaN	NaN	NaN	NaN	NaN
AEGEPQEESPLKSK	NaN	NaN	NaN	NaN	NaN	NaN	NaN	NaN	NaN	NaN	NaN	NaN	NaN	NaN	NaN	NaN	NaN	NaN	NaN	NaN	NaN	NaN	NaN	NaN	NaN	NaN	NaN	NaN	NaN	NaN	NaN	NaN
AEGEWEDQEALDYFSDKESGK	NaN	NaN	NaN	NaN	NaN	NaN	NaN	NaN	NaN	NaN	NaN	NaN	NaN	NaN	NaN	NaN	NaN	NaN	NaN	NaN	NaN	NaN	NaN	NaN	NaN	NaN	NaN	NaN	NaN	NaN	NaN	NaN
AEGEWEDQEALDYFSDKESGKQK	NaN	NaN	NaN	NaN	NaN	NaN	NaN	NaN	NaN	NaN	NaN	NaN	NaN	NaN	NaN	NaN	NaN	NaN	NaN	NaN	NaN	NaN	NaN	NaN	NaN	NaN	NaN	NaN	NaN	NaN	NaN	NaN
AEGFVDALHR	NaN	NaN	NaN	NaN	NaN	NaN	NaN	NaN	NaN	NaN	NaN	NaN	NaN	NaN	NaN	NaN	NaN	NaN	NaN	NaN	NaN	NaN	NaN	NaN	NaN	NaN	NaN	NaN	NaN	NaN	NaN	NaN
AEGGGGGGRPGAPAAGDGKTEQK	NaN	NaN	NaN	NaN	NaN	NaN	NaN	NaN	NaN	NaN	NaN	NaN	NaN	NaN	NaN	NaN	10.9399	10.8718	11.4016	11.1722	11.0208	11.3261	11.0852	10.9205	NaN	NaN	NaN	NaN	NaN	NaN	NaN	NaN
AEGILLLVK	NaN	NaN	NaN	NaN	NaN	NaN	NaN	NaN	NaN	NaN	NaN	NaN	NaN	NaN	NaN	NaN	NaN	NaN	NaN	NaN	NaN	NaN	NaN	NaN	NaN	NaN	NaN	NaN	NaN	NaN	NaN	NaN
AEGPEVDVNLPK	11.4976	12.139	12.1227	11.8802	11.9922	12.1031	11.7555	11.8633	12.4568	12.3812	12.8717	12.2538	12.2671	12.2608	12.5135	12.5292	12.5205	12.396	12.2025	11.9636	12.2375	12.4356	12.658	12.0922	12.3664	12.445	11.7656	11.7372	11.6747	11.9941	11.5538	12.24
AEGSDVANAVLDGADCIMLSGETAK	11.7992	11.9762	11.955	12.0277	11.7341	11.9047	11.8116	11.932	12.1334	11.89	12.1383	11.808	11.6163	11.8054	12.0581	11.9975	11.2179	11.2097	10.7964	10.9641	10.993	10.9	11.2251	11.0549	12.2855	12.3342	11.2778	11.2493	11.3704	11.5118	11.29	12.2941
AEGSDVANAVLDGADCIMLSGETAKGDYPLEAVR	11.7752	12.0338	11.8144	11.9714	11.7812	11.9029	12.092	12.035	12.4499	12.3042	12.1259	12.3153	11.8577	11.9148	12.0915	12.2185	10.6935	10.475	10.2644	10.0825	10.5935	10.4977	10.4533	10.1998	11.6389	11.9653	11.1066	11.2459	10.8689	10.8619	11.1191	11.4012
AEGSPNQGKK	NaN	NaN	NaN	NaN	NaN	NaN	NaN	NaN	NaN	NaN	NaN	NaN	NaN	NaN	NaN	NaN	NaN	NaN	NaN	NaN	NaN	NaN	NaN	NaN	NaN	NaN	NaN	NaN	NaN	NaN	NaN	NaN
AEGSPSEGKK	NaN	NaN	NaN	NaN	NaN	NaN	NaN	NaN	NaN	NaN	NaN	NaN	NaN	NaN	NaN	NaN	NaN	NaN	NaN	NaN	NaN	NaN	NaN	NaN	NaN	NaN	NaN	NaN	NaN	NaN	NaN	NaN
AEGTPNQGKK	NaN	NaN	NaN	NaN	NaN	NaN	NaN	NaN	NaN	NaN	NaN	NaN	NaN	NaN	NaN	NaN	NaN	NaN	NaN	NaN	NaN	NaN	NaN	NaN	12.6881	12.6093	12.584	12.6252	12.4781	12.4578	12.4593	12.6508
AEHIPAGK	NaN	NaN	NaN	NaN	NaN	NaN	NaN	NaN	NaN	NaN	NaN	NaN	NaN	NaN	NaN	NaN	NaN	NaN	NaN	NaN	NaN	NaN	NaN	NaN	NaN	NaN	NaN	NaN	NaN	NaN	NaN	NaN
AEIGDVSILVNNAGVVYTSDLFATQDPQIEK	NaN	NaN	NaN	NaN	NaN	NaN	NaN	NaN	NaN	NaN	NaN	NaN	NaN	NaN	NaN	NaN	NaN	NaN	NaN	NaN	NaN	NaN	NaN	NaN	NaN	NaN	NaN	NaN	NaN	NaN	NaN	NaN
AEIISLCK	NaN	NaN	NaN	NaN	NaN	NaN	NaN	NaN	NaN	NaN	NaN	NaN	NaN	NaN	NaN	NaN	NaN	NaN	NaN	NaN	NaN	NaN	NaN	NaN	13.7712	13.6976	13.1701	13.1988	13.1982	13.3369	13.0816	13.7453
AEIRYEGILYTIDTENSTVALAK	NaN	NaN	NaN	NaN	NaN	NaN	NaN	NaN	NaN	NaN	NaN	NaN	NaN	NaN	NaN	NaN	NaN	NaN	NaN	NaN	NaN	NaN	NaN	NaN	NaN	NaN	NaN	NaN	NaN	NaN	NaN	NaN
AEISCTDNQDGTCSVSYLPVLPGDYSILVK	8.77768	9.48238	9.34087	9.66878	9.29595	8.73644	9.63556	9.38249	NaN	NaN	NaN	NaN	NaN	NaN	NaN	NaN	NaN	NaN	NaN	NaN	NaN	NaN	NaN	NaN	NaN	NaN	NaN	NaN	NaN	NaN	NaN	NaN
AEISELPSIVQDLANGNITWADVEAR	8.78816	9.30526	9.11001	9.01695	9.06647	8.97324	8.98419	9.29598	10.8492	10.1962	9.9161	10.1043	10.4318	10.2262	10.088	10.5231	8.98493	9.2009	8.89603	9.06391	9.37812	8.83678	8.78041	9.38407	9.36872	9.86126	8.6858	9.46465	9.03138	9.06105	9.44684	8.96139
AEISFEDRK	NaN	NaN	NaN	NaN	NaN	NaN	NaN	NaN	NaN	NaN	NaN	NaN	NaN	NaN	NaN	NaN	NaN	NaN	NaN	NaN	NaN	NaN	NaN	NaN	NaN	NaN	NaN	NaN	NaN	NaN	NaN	NaN
AEISNAIDQYVTGTIGEDEDLIK	NaN	NaN	NaN	NaN	NaN	NaN	NaN	NaN	11.025	10.8723	10.9517	10.8868	10.7066	10.8094	10.8851	11.153	10.2121	9.74206	9.92408	10.1249	10.3766	10.1892	10.4219	10.4357	10.9691	10.8476	10.0721	10.4755	10.4926	10.1015	10.5981	10.957
AEITFDDHK	NaN	NaN	NaN	NaN	NaN	NaN	NaN	NaN	NaN	NaN	NaN	NaN	NaN	NaN	NaN	NaN	NaN	NaN	NaN	NaN	NaN	NaN	NaN	NaN	NaN	NaN	NaN	NaN	NaN	NaN	NaN	NaN
AEKDEPGAWEETFK	13.1982	13.8316	13.5607	13.8335	13.5474	13.625	13.5643	13.6676	14.5994	14.2846	14.9531	14.4895	13.9399	14.0692	14.7099	14.7944	NaN	NaN	NaN	NaN	NaN	NaN	NaN	NaN	14.2885	14.2841	13.4159	13.6512	13.3697	13.3636	13.4115	14.3062
AEKDNAEIR	NaN	NaN	NaN	NaN	NaN	NaN	NaN	NaN	NaN	NaN	NaN	NaN	NaN	NaN	NaN	NaN	NaN	NaN	NaN	NaN	NaN	NaN	NaN	NaN	NaN	NaN	NaN	NaN	NaN	NaN	NaN	NaN
AELDAAVLK	NaN	NaN	NaN	NaN	NaN	NaN	NaN	NaN	14.2979	14.0118	13.8394	13.787	13.8664	13.8934	13.6312	13.7777	NaN	NaN	NaN	NaN	NaN	NaN	NaN	NaN	12.6269	12.6863	12.494	12.7793	12.7507	13.002	12.7332	12.6893
AELDEVNK	NaN	NaN	NaN	NaN	NaN	NaN	NaN	NaN	NaN	NaN	NaN	NaN	NaN	NaN	NaN	NaN	NaN	NaN	NaN	NaN	NaN	NaN	NaN	NaN	12.5015	12.3431	12.3423	12.3849	12.4901	12.5543	12.4247	12.4339
AELDGTILK	NaN	NaN	NaN	NaN	NaN	NaN	NaN	NaN	NaN	NaN	NaN	NaN	NaN	NaN	NaN	NaN	NaN	NaN	NaN	NaN	NaN	NaN	NaN	NaN	NaN	NaN	NaN	NaN	NaN	NaN	NaN	NaN
AELEALLSSK	9.84299	10.8064	10.7698	10.8161	10.8527	10.8281	10.5004	10.6979	10.6142	10.3834	11.5364	10.3819	10.6346	10.6064	11.1932	11.2236	10.317	10.3114	10.1634	9.9952	10.1978	10.2002	10.5787	10.0728	NaN	NaN	NaN	NaN	NaN	NaN	NaN	NaN
AELEALLSSKDDVGK	13.3056	13.8297	13.9892	13.7264	13.6959	13.8446	13.6039	13.8036	NaN	NaN	NaN	NaN	NaN	NaN	NaN	NaN	NaN	NaN	NaN	NaN	NaN	NaN	NaN	NaN	13.9633	13.9695	13.477	13.3822	13.3998	13.5573	13.2929	13.8761
AELEQHLEQEQEFQVNK	10.7797	11.125	10.971	11.1172	10.757	10.9439	11.1122	10.8626	NaN	NaN	NaN	NaN	NaN	NaN	NaN	NaN	11.6191	11.4849	11.5258	11.4559	11.471	11.6116	11.8333	11.4703	NaN	NaN	NaN	NaN	NaN	NaN	NaN	NaN
AELGMGDSTSQSPPIKR	NaN	NaN	NaN	NaN	NaN	NaN	NaN	NaN	NaN	NaN	NaN	NaN	NaN	NaN	NaN	NaN	NaN	NaN	NaN	NaN	NaN	NaN	NaN	NaN	NaN	NaN	NaN	NaN	NaN	NaN	NaN	NaN
AELIVQPELK	NaN	NaN	NaN	NaN	NaN	NaN	NaN	NaN	13.5848	13.4223	13.5411	13.2717	13.4132	13.4482	13.1486	13.3044	NaN	NaN	NaN	NaN	NaN	NaN	NaN	NaN	NaN	NaN	NaN	NaN	NaN	NaN	NaN	NaN
AELLQSDENGIPSSPQK	NaN	NaN	NaN	NaN	NaN	NaN	NaN	NaN	NaN	NaN	NaN	NaN	NaN	NaN	NaN	NaN	NaN	NaN	NaN	NaN	NaN	NaN	NaN	NaN	NaN	NaN	NaN	NaN	NaN	NaN	NaN	NaN
AELLRFPER	NaN	NaN	NaN	NaN	NaN	NaN	NaN	NaN	NaN	NaN	NaN	NaN	NaN	NaN	NaN	NaN	NaN	NaN	NaN	NaN	NaN	NaN	NaN	NaN	NaN	NaN	NaN	NaN	NaN	NaN	NaN	NaN
AELNNEKK	NaN	NaN	NaN	NaN	NaN	NaN	NaN	NaN	NaN	NaN	NaN	NaN	NaN	NaN	NaN	NaN	12.7502	12.8165	12.7481	12.8723	12.9291	13.1709	12.8795	12.6963	NaN	NaN	NaN	NaN	NaN	NaN	NaN	NaN
AELNPWPEYIYTR	11.7535	12.471	12.0507	12.3865	12.0087	12.1738	12.1104	12.1758	12.6467	12.2612	12.6252	12.2399	11.9523	12.0647	12.5611	12.5805	12.0862	12.0612	11.8088	11.7279	11.6489	11.7121	12.097	11.8816	12.3167	12.4057	11.8648	11.8409	11.603	11.4267	11.7471	12.2796
AELSSLQTAR	12.3364	12.5468	12.5885	12.5192	12.4198	12.6307	12.3537	12.6113	13.3178	13.1218	13.5209	13.0599	13.0119	12.9008	13.22	13.2201	12.9874	13.0047	12.9786	12.7908	12.8659	13.024	13.0704	12.9547	NaN	NaN	NaN	NaN	NaN	NaN	NaN	NaN
AELYKEPTNEELNR	NaN	NaN	NaN	NaN	NaN	NaN	NaN	NaN	NaN	NaN	NaN	NaN	NaN	NaN	NaN	NaN	NaN	NaN	NaN	NaN	NaN	NaN	NaN	NaN	NaN	NaN	NaN	NaN	NaN	NaN	NaN	NaN
AENFFILR	NaN	NaN	NaN	NaN	NaN	NaN	NaN	NaN	14.9917	14.7315	14.744	14.688	14.661	14.5096	14.535	14.7329	NaN	NaN	NaN	NaN	NaN	NaN	NaN	NaN	13.8259	13.8036	13.5668	13.7215	13.6182	13.5819	13.6346	13.7801
AENGLLMTPCYTANFVAPEVLKR	NaN	NaN	NaN	NaN	NaN	NaN	NaN	NaN	NaN	NaN	NaN	NaN	NaN	NaN	NaN	NaN	NaN	NaN	NaN	NaN	NaN	NaN	NaN	NaN	9.42689	9.31372	8.82798	8.91549	9.01341	9.40401	9.33856	9.05058
AENLGEVLRGDR	NaN	NaN	NaN	NaN	NaN	NaN	NaN	NaN	NaN	NaN	NaN	NaN	NaN	NaN	NaN	NaN	NaN	NaN	NaN	NaN	NaN	NaN	NaN	NaN	NaN	NaN	NaN	NaN	NaN	NaN	NaN	NaN
AENLSVPVIGALLR	NaN	NaN	NaN	NaN	NaN	NaN	NaN	NaN	NaN	NaN	NaN	NaN	NaN	NaN	NaN	NaN	NaN	NaN	NaN	NaN	NaN	NaN	NaN	NaN	NaN	NaN	NaN	NaN	NaN	NaN	NaN	NaN
AENNPWVTPIADQFQLGVSHVFEYIR	8.78195	8.64537	8.52411	8.79032	8.97192	8.69787	8.95064	8.89561	10.9465	10.6561	10.5994	10.6999	10.7594	10.6597	10.4791	10.7669	8.58109	8.83797	8.28776	7.43854	8.87477	7.92932	8.29071	8.35354	9.4384	9.64582	9.44002	8.99317	8.79906	8.88426	9.12096	9.46299
AENNSEVGASGYGVPGPTWDR	10.8839	10.9527	10.809	10.8219	11.0375	10.8041	10.9025	10.6984	11.6936	11.3437	11.4522	11.3256	11.3439	11.0153	11.1258	11.2236	10.936	10.8719	11.0753	11.0109	11.2546	11.2936	11.2006	11.29	10.7503	10.8377	10.5987	11.081	10.4745	10.9765	11.0192	10.6827
AENPEPLVFGVK	11.8418	12.1481	12.0121	12.0739	11.9594	12.0566	11.7658	11.7368	13.3397	12.9438	13.1696	12.9446	12.8542	12.8457	12.8542	13.0161	12.2377	12.1357	12.3846	12.0972	12.1486	12.1753	12.2141	12.2651	12.3867	12.2339	12.0456	12.1054	12.1167	12.2219	11.9833	12.4909
AENQPIRDVLK	NaN	NaN	NaN	NaN	NaN	NaN	NaN	NaN	NaN	NaN	NaN	NaN	NaN	NaN	NaN	NaN	NaN	NaN	NaN	NaN	NaN	NaN	NaN	NaN	NaN	NaN	NaN	NaN	NaN	NaN	NaN	NaN
AENQVLAMR	NaN	NaN	NaN	NaN	NaN	NaN	NaN	NaN	NaN	NaN	NaN	NaN	NaN	NaN	NaN	NaN	NaN	NaN	NaN	NaN	NaN	NaN	NaN	NaN	12.5641	12.624	12.4795	12.7631	12.691	12.7772	12.7713	12.7832
AENSSLNLIGK	NaN	NaN	NaN	NaN	NaN	NaN	NaN	NaN	NaN	NaN	NaN	NaN	NaN	NaN	NaN	NaN	NaN	NaN	NaN	NaN	NaN	NaN	NaN	NaN	NaN	NaN	NaN	NaN	NaN	NaN	NaN	NaN
AENYDIPSADR	NaN	NaN	NaN	NaN	NaN	NaN	NaN	NaN	NaN	NaN	NaN	NaN	NaN	NaN	NaN	NaN	NaN	NaN	NaN	NaN	NaN	NaN	NaN	NaN	NaN	NaN	NaN	NaN	NaN	NaN	NaN	NaN
AEPAKIEAFR	NaN	NaN	NaN	NaN	NaN	NaN	NaN	NaN	NaN	NaN	NaN	NaN	NaN	NaN	NaN	NaN	11.1301	10.8667	11.2169	11.4344	11.2366	11.3105	11.3325	11.6421	NaN	NaN	NaN	NaN	NaN	NaN	NaN	NaN
AEPLETFPFDQSK	NaN	NaN	NaN	NaN	NaN	NaN	NaN	NaN	NaN	NaN	NaN	NaN	NaN	NaN	NaN	NaN	NaN	NaN	NaN	NaN	NaN	NaN	NaN	NaN	NaN	NaN	NaN	NaN	NaN	NaN	NaN	NaN
AEPPASPTPPSPPPPPSPPASPSLPPAGAIDTR	NaN	NaN	NaN	NaN	NaN	NaN	NaN	NaN	NaN	NaN	NaN	NaN	NaN	NaN	NaN	NaN	NaN	NaN	NaN	NaN	NaN	NaN	NaN	NaN	NaN	NaN	NaN	NaN	NaN	NaN	NaN	NaN
AEPPQCTSLAWSADGQTLFAGYTDNLVR	11.0569	11.0846	10.6595	10.8907	10.8634	10.9319	10.8778	10.904	10.9421	10.282	10.1804	10.1902	10.0769	10.1945	10.144	9.99661	10.4054	10.4279	10.5557	10.6435	10.6474	10.877	10.6541	10.6488	10.9454	10.8278	10.9267	11.1511	11.0905	11.0501	11.1299	10.9716
AEPVEVVAPR	NaN	NaN	NaN	NaN	NaN	NaN	NaN	NaN	NaN	NaN	NaN	NaN	NaN	NaN	NaN	NaN	NaN	NaN	NaN	NaN	NaN	NaN	NaN	NaN	NaN	NaN	NaN	NaN	NaN	NaN	NaN	NaN
AEQAEADKK	NaN	NaN	NaN	NaN	NaN	NaN	NaN	NaN	NaN	NaN	NaN	NaN	NaN	NaN	NaN	NaN	NaN	NaN	NaN	NaN	NaN	NaN	NaN	NaN	NaN	NaN	NaN	NaN	NaN	NaN	NaN	NaN
AEQEEEFISNTLFK	11.634	11.7889	11.6833	11.708	11.4699	11.7636	11.6614	11.6225	12.7953	12.4302	12.4355	12.2022	12.4645	12.275	12.1952	12.2929	11.2902	11.4065	11.5251	11.5843	11.7648	11.9127	11.4636	11.7432	11.5893	11.6235	11.6576	11.6666	11.5782	11.6976	11.6159	11.6451
AEQGSEEEGEGEEEEEEGGESK	NaN	NaN	NaN	NaN	NaN	NaN	NaN	NaN	NaN	NaN	NaN	NaN	NaN	NaN	NaN	NaN	NaN	NaN	NaN	NaN	NaN	NaN	NaN	NaN	NaN	NaN	NaN	NaN	NaN	NaN	NaN	NaN
AEQPSPPNSDSGQDAHPDPDANPDAAR	NaN	NaN	NaN	NaN	NaN	NaN	NaN	NaN	NaN	NaN	NaN	NaN	NaN	NaN	NaN	NaN	NaN	NaN	NaN	NaN	NaN	NaN	NaN	NaN	NaN	NaN	NaN	NaN	NaN	NaN	NaN	NaN
AEQWNVNYVETSAK	11.941	12.1083	12.1417	11.9982	12.1135	12.0773	11.8036	11.9576	NaN	NaN	NaN	NaN	NaN	NaN	NaN	NaN	12.0676	11.9935	12.1304	12.2966	12.1536	12.3637	12.1345	12.3111	NaN	NaN	NaN	NaN	NaN	NaN	NaN	NaN
AESFFQTK	13.3059	13.5524	13.1535	13.3826	13.3906	13.5481	13.045	13.0799	14.7409	14.0191	14.0369	14.2368	13.9663	14.1619	13.8545	13.862	13.405	13.423	13.4666	13.3887	13.5678	13.3925	13.7035	13.8157	13.24	13.1539	12.9179	13.1335	13.1588	13.0197	13.185	13.2459
AESGPDLRYEVTSGGGGTSR	NaN	NaN	NaN	NaN	NaN	NaN	NaN	NaN	NaN	NaN	NaN	NaN	NaN	NaN	NaN	NaN	NaN	NaN	NaN	NaN	NaN	NaN	NaN	NaN	NaN	NaN	NaN	NaN	NaN	NaN	NaN	NaN
AESPAEKVPEESVLPLVQK	NaN	NaN	NaN	NaN	NaN	NaN	NaN	NaN	NaN	NaN	NaN	NaN	NaN	NaN	NaN	NaN	NaN	NaN	NaN	NaN	NaN	NaN	NaN	NaN	NaN	NaN	NaN	NaN	NaN	NaN	NaN	NaN
AESPESSAIESTQSTPQK	NaN	NaN	NaN	NaN	NaN	NaN	NaN	NaN	NaN	NaN	NaN	NaN	NaN	NaN	NaN	NaN	NaN	NaN	NaN	NaN	NaN	NaN	NaN	NaN	NaN	NaN	NaN	NaN	NaN	NaN	NaN	NaN
AESPESSAIESTQSTPQKGR	NaN	NaN	NaN	NaN	NaN	NaN	NaN	NaN	NaN	NaN	NaN	NaN	NaN	NaN	NaN	NaN	NaN	NaN	NaN	NaN	NaN	NaN	NaN	NaN	NaN	NaN	NaN	NaN	NaN	NaN	NaN	NaN
AESPSPAPPPGLR	NaN	NaN	NaN	NaN	NaN	NaN	NaN	NaN	NaN	NaN	NaN	NaN	NaN	NaN	NaN	NaN	NaN	NaN	NaN	NaN	NaN	NaN	NaN	NaN	NaN	NaN	NaN	NaN	NaN	NaN	NaN	NaN
AESTFLFLVGQDDHNWK	11.2217	11.6833	11.5967	11.7137	11.6577	11.6299	11.3622	11.6651	12.7574	12.5041	12.3914	12.1388	12.3908	12.3453	12.2424	12.3842	11.6652	11.7543	11.8577	11.8407	11.8253	11.8208	11.8228	11.8721	NaN	NaN	NaN	NaN	NaN	NaN	NaN	NaN
AETASQSQRSPISDNSGCDAPGNSNPSLSVPSSAESEK	NaN	NaN	NaN	NaN	NaN	NaN	NaN	NaN	NaN	NaN	NaN	NaN	NaN	NaN	NaN	NaN	NaN	NaN	NaN	NaN	NaN	NaN	NaN	NaN	NaN	NaN	NaN	NaN	NaN	NaN	NaN	NaN
AEVAAEFLNDRVPNCNVVPHFNK	11.2597	11.5002	11.4863	11.4185	11.3855	11.3651	11.3304	11.363	12.2407	11.9426	11.8729	11.8393	12.0267	11.9299	11.7505	11.9373	11.2437	11.3679	11.5794	11.5159	11.4448	11.5369	11.5167	11.7217	NaN	NaN	NaN	NaN	NaN	NaN	NaN	NaN
AEVACIAVYETDVFVVGTER	NaN	NaN	NaN	NaN	NaN	NaN	NaN	NaN	NaN	NaN	NaN	NaN	NaN	NaN	NaN	NaN	NaN	NaN	NaN	NaN	NaN	NaN	NaN	NaN	NaN	NaN	NaN	NaN	NaN	NaN	NaN	NaN
AEVGEKTEER	11.9118	11.6608	11.8301	11.7142	11.5419	11.643	11.2216	11.5087	12.7659	12.6512	12.2763	12.3182	12.5961	12.3819	12.1158	12.3558	11.8291	11.9968	12.0902	12.3588	12.2625	12.5922	11.8129	12.2637	12.1186	12.3235	12.3508	12.5402	12.3278	12.6559	12.4807	12.2471
AEVITCDVLLVCIGR	NaN	NaN	NaN	NaN	NaN	NaN	NaN	NaN	NaN	NaN	NaN	NaN	NaN	NaN	NaN	NaN	NaN	NaN	NaN	NaN	NaN	NaN	NaN	NaN	NaN	NaN	NaN	NaN	NaN	NaN	NaN	NaN
AEVLGHK	NaN	NaN	NaN	NaN	NaN	NaN	NaN	NaN	NaN	NaN	NaN	NaN	NaN	NaN	NaN	NaN	NaN	NaN	NaN	NaN	NaN	NaN	NaN	NaN	NaN	NaN	NaN	NaN	NaN	NaN	NaN	NaN
AEVLSEEPILK	NaN	NaN	NaN	NaN	NaN	NaN	NaN	NaN	NaN	NaN	NaN	NaN	NaN	NaN	NaN	NaN	11.7601	11.6934	11.8171	11.8519	11.8873	11.7612	11.9598	11.9639	NaN	NaN	NaN	NaN	NaN	NaN	NaN	NaN
AEVLWLMGAK	8.93902	9.44444	8.98979	9.34995	9.10352	9.4051	9.00341	9.31279	9.88771	9.74943	10.0402	9.47233	9.62333	9.78367	9.59137	9.61534	8.83747	8.85328	9.10798	8.98023	8.94679	8.73417	8.64277	8.91979	NaN	NaN	NaN	NaN	NaN	NaN	NaN	NaN
AEVSELK	13.4719	14.2827	14.1992	14.3115	14.1114	14.1775	13.9309	13.9759	14.9289	14.754	15.2703	14.9553	14.5245	14.5184	14.9841	15.1356	14.7526	14.5779	14.5564	14.472	14.4763	14.3228	14.6951	14.3219	13.9672	13.8988	13.4265	13.4067	13.3205	13.5061	13.3722	13.9663
AEVSIQNNK	10.1179	11.274	11.1616	11.0653	11.2016	11.3592	10.8725	10.9189	NaN	NaN	NaN	NaN	NaN	NaN	NaN	NaN	11.8474	11.6697	11.5076	11.3222	11.7308	11.7063	11.8481	11.1641	NaN	NaN	NaN	NaN	NaN	NaN	NaN	NaN
AEVVETTQVYTEEETRR	NaN	NaN	NaN	NaN	NaN	NaN	NaN	NaN	NaN	NaN	NaN	NaN	NaN	NaN	NaN	NaN	10.9807	11.0152	10.7448	10.5869	10.6522	10.7842	10.9532	10.7596	NaN	NaN	NaN	NaN	NaN	NaN	NaN	NaN
AEWQVYKEEISR	13.8784	14.039	13.976	13.91	13.8815	13.7675	13.6813	13.8894	15.1015	14.832	14.9175	14.6629	14.6334	14.6526	14.5115	14.6704	NaN	NaN	NaN	NaN	NaN	NaN	NaN	NaN	14.0766	14.1829	13.9383	13.934	13.8501	14.0592	13.886	14.0276
AEYLGSCLLHK	NaN	NaN	NaN	NaN	NaN	NaN	NaN	NaN	NaN	NaN	NaN	NaN	NaN	NaN	NaN	NaN	NaN	NaN	NaN	NaN	NaN	NaN	NaN	NaN	NaN	NaN	NaN	NaN	NaN	NaN	NaN	NaN
AFAAGADIK	NaN	NaN	NaN	NaN	NaN	NaN	NaN	NaN	NaN	NaN	NaN	NaN	NaN	NaN	NaN	NaN	NaN	NaN	NaN	NaN	NaN	NaN	NaN	NaN	NaN	NaN	NaN	NaN	NaN	NaN	NaN	NaN
AFAAVPTSHPPEDAPAQPPTPGPAASPEQLSFR	NaN	NaN	NaN	NaN	NaN	NaN	NaN	NaN	NaN	NaN	NaN	NaN	NaN	NaN	NaN	NaN	NaN	NaN	NaN	NaN	NaN	NaN	NaN	NaN	NaN	NaN	NaN	NaN	NaN	NaN	NaN	NaN
AFADAMEVIPSTLAENAGLNPISTVTELR	8.37173	6.96532	7.93328	6.61428	8.25039	8.05327	8.42463	8.2407	NaN	NaN	NaN	NaN	NaN	NaN	NaN	NaN	NaN	NaN	NaN	NaN	NaN	NaN	NaN	NaN	8.63467	8.62863	7.72492	8.78084	8.68061	7.86202	8.31949	8.69759
AFAETHIK	NaN	NaN	NaN	NaN	NaN	NaN	NaN	NaN	NaN	NaN	NaN	NaN	NaN	NaN	NaN	NaN	NaN	NaN	NaN	NaN	NaN	NaN	NaN	NaN	NaN	NaN	NaN	NaN	NaN	NaN	NaN	NaN
AFAFVTFADDQIAQSLCGEDLIIK	NaN	NaN	NaN	NaN	NaN	NaN	NaN	NaN	NaN	NaN	NaN	NaN	NaN	NaN	NaN	NaN	NaN	NaN	NaN	NaN	NaN	NaN	NaN	NaN	NaN	NaN	NaN	NaN	NaN	NaN	NaN	NaN
AFAHITGGGLLENIPR	NaN	NaN	NaN	NaN	NaN	NaN	NaN	NaN	NaN	NaN	NaN	NaN	NaN	NaN	NaN	NaN	NaN	NaN	NaN	NaN	NaN	NaN	NaN	NaN	NaN	NaN	NaN	NaN	NaN	NaN	NaN	NaN
AFAISGPFNVQFLVK	NaN	NaN	NaN	NaN	NaN	NaN	NaN	NaN	NaN	NaN	NaN	NaN	NaN	NaN	NaN	NaN	NaN	NaN	NaN	NaN	NaN	NaN	NaN	NaN	NaN	NaN	NaN	NaN	NaN	NaN	NaN	NaN
AFALEVIK	NaN	NaN	NaN	NaN	NaN	NaN	NaN	NaN	NaN	NaN	NaN	NaN	NaN	NaN	NaN	NaN	10.0027	9.98925	10.1261	10.2192	10.1728	10.2478	10.4441	10.2738	NaN	NaN	NaN	NaN	NaN	NaN	NaN	NaN
AFALGILK	NaN	NaN	NaN	NaN	NaN	NaN	NaN	NaN	NaN	NaN	NaN	NaN	NaN	NaN	NaN	NaN	NaN	NaN	NaN	NaN	NaN	NaN	NaN	NaN	NaN	NaN	NaN	NaN	NaN	NaN	NaN	NaN
AFAMIIDKLEEDINSSMTNSTAASRPPVTLR	11.4074	11.6519	11.459	11.6789	11.4129	11.2673	11.5784	11.6719	12.1818	11.9413	11.8092	11.7058	11.7094	11.7635	11.5232	12.0399	NaN	NaN	NaN	NaN	NaN	NaN	NaN	NaN	11.2603	11.3492	11.0536	11.1665	10.9478	11.1591	11.0063	11.3141
AFAVGVQQVLLK	NaN	NaN	NaN	NaN	NaN	NaN	NaN	NaN	NaN	NaN	NaN	NaN	NaN	NaN	NaN	NaN	NaN	NaN	NaN	NaN	NaN	NaN	NaN	NaN	NaN	NaN	NaN	NaN	NaN	NaN	NaN	NaN
AFCADQLDVFLQK	NaN	NaN	NaN	NaN	NaN	NaN	NaN	NaN	NaN	NaN	NaN	NaN	NaN	NaN	NaN	NaN	NaN	NaN	NaN	NaN	NaN	NaN	NaN	NaN	NaN	NaN	NaN	NaN	NaN	NaN	NaN	NaN
AFCAENLEEK	NaN	NaN	NaN	NaN	NaN	NaN	NaN	NaN	NaN	NaN	NaN	NaN	NaN	NaN	NaN	NaN	NaN	NaN	NaN	NaN	NaN	NaN	NaN	NaN	NaN	NaN	NaN	NaN	NaN	NaN	NaN	NaN
AFCAGGDIR	NaN	NaN	NaN	NaN	NaN	NaN	NaN	NaN	13.9771	13.5785	14.0105	13.6145	13.4526	13.5758	13.6475	13.7514	NaN	NaN	NaN	NaN	NaN	NaN	NaN	NaN	NaN	NaN	NaN	NaN	NaN	NaN	NaN	NaN
AFCEPGNVENNGVLSFIK	NaN	NaN	NaN	NaN	NaN	NaN	NaN	NaN	NaN	NaN	NaN	NaN	NaN	NaN	NaN	NaN	NaN	NaN	NaN	NaN	NaN	NaN	NaN	NaN	NaN	NaN	NaN	NaN	NaN	NaN	NaN	NaN
AFDKHMNLILCDCDEFRK	NaN	NaN	NaN	NaN	NaN	NaN	NaN	NaN	NaN	NaN	NaN	NaN	NaN	NaN	NaN	NaN	NaN	NaN	NaN	NaN	NaN	NaN	NaN	NaN	NaN	NaN	NaN	NaN	NaN	NaN	NaN	NaN
AFDLFNPNFK	10.8998	11.2021	11.1099	10.7017	10.9668	10.9354	10.7987	10.8721	11.7277	11.7933	11.8173	11.4731	11.8039	11.4841	11.5088	11.5526	11.3045	11.2727	11.4761	11.3009	11.3628	11.4711	11.3855	11.4118	NaN	NaN	NaN	NaN	NaN	NaN	NaN	NaN
AFDLIVDRPVTLVR	13.252	13.3079	13.3545	13.3615	13.2368	13.4444	13.0433	13.2962	NaN	NaN	NaN	NaN	NaN	NaN	NaN	NaN	NaN	NaN	NaN	NaN	NaN	NaN	NaN	NaN	NaN	NaN	NaN	NaN	NaN	NaN	NaN	NaN
AFDSAVAK	NaN	NaN	NaN	NaN	NaN	NaN	NaN	NaN	NaN	NaN	NaN	NaN	NaN	NaN	NaN	NaN	14.011	13.9933	14.1734	14.0333	14.1298	14.3107	13.9652	14.0417	NaN	NaN	NaN	NaN	NaN	NaN	NaN	NaN
AFDTAGNGYCR	NaN	NaN	NaN	NaN	NaN	NaN	NaN	NaN	NaN	NaN	NaN	NaN	NaN	NaN	NaN	NaN	NaN	NaN	NaN	NaN	NaN	NaN	NaN	NaN	NaN	NaN	NaN	NaN	NaN	NaN	NaN	NaN
AFEDEKK	14.8537	15.1315	15.0728	15.1515	14.8988	14.8917	14.6848	14.7556	15.7868	15.6044	15.3881	15.498	15.3233	15.2295	15.062	15.2336	NaN	NaN	NaN	NaN	NaN	NaN	NaN	NaN	15.3581	15.2994	15.1658	15.3397	15.1962	15.2402	15.2579	15.4042
AFEEAEK	13.2718	13.7372	13.6489	13.6773	13.4558	13.4846	13.2301	13.3723	14.6858	14.4813	14.858	14.5011	14.1783	14.1233	14.5172	14.5716	14.6272	14.4826	14.3762	14.5215	14.5004	14.5088	14.5794	14.2978	13.6194	13.7138	13.1218	13.1717	13.2224	13.3337	13.2644	13.7263
AFEEDQVAGR	NaN	NaN	NaN	NaN	NaN	NaN	NaN	NaN	NaN	NaN	NaN	NaN	NaN	NaN	NaN	NaN	NaN	NaN	NaN	NaN	NaN	NaN	NaN	NaN	NaN	NaN	NaN	NaN	NaN	NaN	NaN	NaN
AFEEQLQSWCQAAGEGVTLEFAQK	10.8676	11.6071	11.7115	11.6599	11.6034	11.6384	11.6015	11.4749	12.46	12.0444	12.4039	12.1907	11.8584	12.0235	12.2902	12.4907	10.4171	10.5361	10.4541	9.78696	10.5109	10.2555	10.5496	10.5813	11.3798	11.3429	10.3823	10.3241	10.6095	10.5409	10.0067	10.8967
AFELLHLHLDLR	11.7861	11.8374	11.8291	11.9189	11.7464	11.7366	11.5442	11.8496	12.443	12.2593	12.3296	12.2149	12.3211	12.289	12.2223	12.2899	11.7232	11.6072	11.6273	11.5399	11.5285	11.9768	11.7458	11.7497	8.51523	8.86975	8.49745	8.82362	8.46871	8.61952	8.57709	8.50494
AFEQQYSPIPR	11.4795	11.4108	11.1115	11.4617	11.3181	11.5001	11.2176	11.2987	12.6193	12.3227	12.1025	12.1823	12.2879	12.1676	12.0692	11.9978	11.7391	11.6597	11.8893	11.9491	11.741	11.8611	11.8274	11.7452	11.9271	11.9374	11.7952	11.7296	11.7154	11.6472	11.8096	11.8648
AFEVPAR	NaN	NaN	NaN	NaN	NaN	NaN	NaN	NaN	NaN	NaN	NaN	NaN	NaN	NaN	NaN	NaN	NaN	NaN	NaN	NaN	NaN	NaN	NaN	NaN	NaN	NaN	NaN	NaN	NaN	NaN	NaN	NaN
AFEVSENGNLVVSGK	13.8052	13.9918	13.5066	13.7885	13.6784	13.7115	13.6601	13.7239	15.0103	14.7335	14.3532	14.6181	14.6925	14.458	14.3449	14.6465	11.4109	11.4275	11.5387	11.6907	11.7578	11.1207	11.26	11.7471	11.9739	12.0429	11.6027	11.9195	11.6465	11.2166	11.9332	11.9951
AFFAGSQR	NaN	NaN	NaN	NaN	NaN	NaN	NaN	NaN	15.032	14.7361	14.9741	14.8463	14.4747	14.4957	14.7036	14.8182	NaN	NaN	NaN	NaN	NaN	NaN	NaN	NaN	NaN	NaN	NaN	NaN	NaN	NaN	NaN	NaN
AFFESHPAPSAER	NaN	NaN	NaN	NaN	NaN	NaN	NaN	NaN	NaN	NaN	NaN	NaN	NaN	NaN	NaN	NaN	NaN	NaN	NaN	NaN	NaN	NaN	NaN	NaN	NaN	NaN	NaN	NaN	NaN	NaN	NaN	NaN
AFFPCFDTPAVK	11.9689	12.5652	12.527	12.5891	12.4138	12.5988	12.3439	12.5242	13.056	12.5586	12.733	12.4499	12.5494	12.6974	12.4522	12.6093	12.2274	12.3283	12.096	11.7803	12.1647	12.2001	12.2832	12.1025	12.6516	12.5977	12.0786	12.1763	12.195	12.3649	12.1116	12.5555
AFFSEVER	13.6641	13.8407	13.7604	13.8762	13.7774	14.0172	13.6204	13.761	NaN	NaN	NaN	NaN	NaN	NaN	NaN	NaN	14.4126	14.3737	14.3904	14.3637	14.3216	14.3125	14.4318	14.4207	14.28	14.157	13.7899	14.0531	13.8338	13.888	13.9317	14.2697
AFFSEVERR	NaN	NaN	NaN	NaN	NaN	NaN	NaN	NaN	14.4582	14.2809	14.0178	14.0897	14.1107	13.9511	13.7126	13.8598	13.2572	13.1776	13.3918	13.6117	13.3686	13.3782	13.3011	13.5454	13.0591	13.1483	13.1971	13.1689	13.202	13.1378	13.2223	13.1092
AFGFNVLFYDPYLSDGVER	NaN	NaN	NaN	NaN	NaN	NaN	NaN	NaN	NaN	NaN	NaN	NaN	NaN	NaN	NaN	NaN	NaN	NaN	NaN	NaN	NaN	NaN	NaN	NaN	NaN	NaN	NaN	NaN	NaN	NaN	NaN	NaN
AFGFSHLEALLDDSK	NaN	NaN	NaN	NaN	NaN	NaN	NaN	NaN	NaN	NaN	NaN	NaN	NaN	NaN	NaN	NaN	NaN	NaN	NaN	NaN	NaN	NaN	NaN	NaN	NaN	NaN	NaN	NaN	NaN	NaN	NaN	NaN
AFGFSHLEALLDDSKELQR	12.3965	12.349	12.232	12.2932	12.1535	12.1834	12.0744	12.117	15.352	15.0323	14.8974	14.9074	14.8924	14.9208	14.722	14.8438	NaN	NaN	NaN	NaN	NaN	NaN	NaN	NaN	13.9149	13.7901	13.8235	13.9209	13.8471	13.8726	13.7076	13.8735
AFGILKR	NaN	NaN	NaN	NaN	NaN	NaN	NaN	NaN	15.1954	14.7108	14.4784	14.6739	14.4773	14.7075	14.1152	14.2677	13.6446	13.5221	13.7535	13.8047	13.6947	14.0313	13.7297	14.2314	13.6109	13.7113	13.6007	13.8147	13.8494	13.9793	14.0135	13.707
AFGIPIR	12.8354	13.0193	12.6669	12.8607	12.8086	12.4962	12.46	12.8413	NaN	NaN	NaN	NaN	NaN	NaN	NaN	NaN	NaN	NaN	NaN	NaN	NaN	NaN	NaN	NaN	NaN	NaN	NaN	NaN	NaN	NaN	NaN	NaN
AFGPGLQGGSAGSPAR	10.7903	11.0896	10.9756	10.8248	10.907	10.8094	10.7311	10.9454	12.9674	12.7306	12.4865	12.4385	12.6755	12.5784	12.3917	12.504	11.8238	11.6803	11.8292	11.8142	11.9079	11.8087	11.815	11.9132	11.7323	11.7442	11.774	11.8067	11.6521	11.6529	11.7175	11.8045
AFGYYGPLR	15.3205	15.5142	15.5874	15.4106	14.9308	15.0231	15.0897	15.2372	NaN	NaN	NaN	NaN	NaN	NaN	NaN	NaN	15.8335	15.8221	15.8631	15.8329	15.5134	15.6912	15.7875	15.8173	15.7914	15.7818	15.5094	15.6866	15.2502	15.3602	15.4161	15.5637
AFHAALRNSPVNTK	NaN	NaN	NaN	NaN	NaN	NaN	NaN	NaN	NaN	NaN	NaN	NaN	NaN	NaN	NaN	NaN	NaN	NaN	NaN	NaN	NaN	NaN	NaN	NaN	NaN	NaN	NaN	NaN	NaN	NaN	NaN	NaN
AFHITNDEPIPFWTFLSR	NaN	NaN	NaN	NaN	NaN	NaN	NaN	NaN	NaN	NaN	NaN	NaN	NaN	NaN	NaN	NaN	NaN	NaN	NaN	NaN	NaN	NaN	NaN	NaN	NaN	NaN	NaN	NaN	NaN	NaN	NaN	NaN
AFHNEAQVNPER	11.0709	11.2839	11.3859	11.1829	11.1522	11.4207	11.1334	11.1399	12.7729	12.6586	12.6632	12.3559	12.5612	12.5821	12.6261	12.7346	NaN	NaN	NaN	NaN	NaN	NaN	NaN	NaN	11.664	11.7458	11.4932	11.9111	11.6803	11.9589	11.7449	11.898
AFHPFIAGPYNR	NaN	NaN	NaN	NaN	NaN	NaN	NaN	NaN	NaN	NaN	NaN	NaN	NaN	NaN	NaN	NaN	NaN	NaN	NaN	NaN	NaN	NaN	NaN	NaN	NaN	NaN	NaN	NaN	NaN	NaN	NaN	NaN
AFIDQGK	NaN	NaN	NaN	NaN	NaN	NaN	NaN	NaN	NaN	NaN	NaN	NaN	NaN	NaN	NaN	NaN	NaN	NaN	NaN	NaN	NaN	NaN	NaN	NaN	NaN	NaN	NaN	NaN	NaN	NaN	NaN	NaN
AFIDVTAAAENIR	12.3276	12.6224	12.3907	12.4824	12.4509	12.5067	12.4634	12.3833	NaN	NaN	NaN	NaN	NaN	NaN	NaN	NaN	13.2026	13.0056	12.9113	13.0173	13.0418	13.0964	13.1319	13.1229	NaN	NaN	NaN	NaN	NaN	NaN	NaN	NaN
AFIDVTAAAENIRLPNAGTQVR	NaN	NaN	NaN	NaN	NaN	NaN	NaN	NaN	NaN	NaN	NaN	NaN	NaN	NaN	NaN	NaN	NaN	NaN	NaN	NaN	NaN	NaN	NaN	NaN	NaN	NaN	NaN	NaN	NaN	NaN	NaN	NaN
AFIGFEGVK	13.5454	13.3681	13.4131	13.2998	13.2704	13.4098	13.0936	13.4112	NaN	NaN	NaN	NaN	NaN	NaN	NaN	NaN	NaN	NaN	NaN	NaN	NaN	NaN	NaN	NaN	13.0638	13.1795	12.9683	12.9864	12.894	13.1563	12.8993	13.0226
AFIGIGFGDRGDAFDFNVALQDHFK	NaN	NaN	NaN	NaN	NaN	NaN	NaN	NaN	NaN	NaN	NaN	NaN	NaN	NaN	NaN	NaN	NaN	NaN	NaN	NaN	NaN	NaN	NaN	NaN	NaN	NaN	NaN	NaN	NaN	NaN	NaN	NaN
AFIHWVSQPLMCEVR	NaN	NaN	NaN	NaN	NaN	NaN	NaN	NaN	NaN	NaN	NaN	NaN	NaN	NaN	NaN	NaN	NaN	NaN	NaN	NaN	NaN	NaN	NaN	NaN	NaN	NaN	NaN	NaN	NaN	NaN	NaN	NaN
AFIITGQTYTR	11.7263	11.7376	11.6686	11.8399	11.574	11.6286	11.5067	11.5952	13.2219	13.0949	12.958	12.8412	13.0096	12.7145	12.7606	12.853	NaN	NaN	NaN	NaN	NaN	NaN	NaN	NaN	11.6641	11.754	11.5394	11.8784	11.662	11.5672	11.7269	11.5972
AFINLEAAGVGGK	NaN	NaN	NaN	NaN	NaN	NaN	NaN	NaN	NaN	NaN	NaN	NaN	NaN	NaN	NaN	NaN	12.1435	12.1298	12.0515	12.084	12.2669	12.1289	12.1883	12.3595	NaN	NaN	NaN	NaN	NaN	NaN	NaN	NaN
AFIPAIDSFGFETDLR	8.77502	8.83336	8.61982	8.78349	8.27403	8.56651	8.31899	8.3878	9.84229	9.37983	9.32948	9.4559	9.41684	9.31924	9.28573	9.54572	8.57973	8.49378	8.5752	9.01586	8.96394	8.72948	8.98379	8.17068	8.61923	8.69342	8.7224	8.54384	8.92101	9.15636	8.99268	8.49478
AFIPLPSAVVQAVFGR	NaN	NaN	NaN	NaN	NaN	NaN	NaN	NaN	NaN	NaN	NaN	NaN	NaN	NaN	NaN	NaN	NaN	NaN	NaN	NaN	NaN	NaN	NaN	NaN	NaN	NaN	NaN	NaN	NaN	NaN	NaN	NaN
AFIPQLLSR	NaN	NaN	NaN	NaN	NaN	NaN	NaN	NaN	NaN	NaN	NaN	NaN	NaN	NaN	NaN	NaN	NaN	NaN	NaN	NaN	NaN	NaN	NaN	NaN	NaN	NaN	NaN	NaN	NaN	NaN	NaN	NaN
AFIRPFR	NaN	NaN	NaN	NaN	NaN	NaN	NaN	NaN	NaN	NaN	NaN	NaN	NaN	NaN	NaN	NaN	11.0149	10.9615	10.8272	11.153	10.9025	10.8871	10.9916	11.0737	11.4083	11.3231	10.9165	11.2864	11.0215	11.2016	11.0797	11.3646
AFITNIPFDVK	15.5061	15.6352	15.7028	15.4398	15.2934	15.4054	15.3199	15.4641	12.6465	12.4249	12.6105	12.2973	12.2585	12.2807	12.2455	12.2753	11.8729	11.7721	11.9096	11.8566	11.9076	12.1217	11.9324	11.9985	10.6139	10.7861	10.6816	10.6715	10.4645	10.8132	10.6067	10.6168
AFIVWLANGDTLR	NaN	NaN	NaN	NaN	NaN	NaN	NaN	NaN	NaN	NaN	NaN	NaN	NaN	NaN	NaN	NaN	10.631	10.6782	10.9761	10.622	11.0509	10.8569	10.6325	10.6935	NaN	NaN	NaN	NaN	NaN	NaN	NaN	NaN
AFKDIDIEDLEELDPDFIMAK	NaN	NaN	NaN	NaN	NaN	NaN	NaN	NaN	NaN	NaN	NaN	NaN	NaN	NaN	NaN	NaN	NaN	NaN	NaN	NaN	NaN	NaN	NaN	NaN	NaN	NaN	NaN	NaN	NaN	NaN	NaN	NaN
AFKGSGHWLPAAGLAGNR	NaN	NaN	NaN	NaN	NaN	NaN	NaN	NaN	NaN	NaN	NaN	NaN	NaN	NaN	NaN	NaN	NaN	NaN	NaN	NaN	NaN	NaN	NaN	NaN	NaN	NaN	NaN	NaN	NaN	NaN	NaN	NaN
AFKPEETSSNSDPPSPPVLNNSHPVPR	NaN	NaN	NaN	NaN	NaN	NaN	NaN	NaN	NaN	NaN	NaN	NaN	NaN	NaN	NaN	NaN	NaN	NaN	NaN	NaN	NaN	NaN	NaN	NaN	NaN	NaN	NaN	NaN	NaN	NaN	NaN	NaN
AFLAELEQNSPK	NaN	NaN	NaN	NaN	NaN	NaN	NaN	NaN	NaN	NaN	NaN	NaN	NaN	NaN	NaN	NaN	NaN	NaN	NaN	NaN	NaN	NaN	NaN	NaN	NaN	NaN	NaN	NaN	NaN	NaN	NaN	NaN
AFLAELEQNSPKIQK	NaN	NaN	NaN	NaN	NaN	NaN	NaN	NaN	NaN	NaN	NaN	NaN	NaN	NaN	NaN	NaN	NaN	NaN	NaN	NaN	NaN	NaN	NaN	NaN	NaN	NaN	NaN	NaN	NaN	NaN	NaN	NaN
AFLASPEYVNLPINGNGK	10.9937	11.3296	11.3625	11.4105	11.3414	11.4058	11.4871	11.2171	NaN	NaN	NaN	NaN	NaN	NaN	NaN	NaN	NaN	NaN	NaN	NaN	NaN	NaN	NaN	NaN	NaN	NaN	NaN	NaN	NaN	NaN	NaN	NaN
AFLASPEYVNLPINGNGKQ	NaN	NaN	NaN	NaN	NaN	NaN	NaN	NaN	NaN	NaN	NaN	NaN	NaN	NaN	NaN	NaN	NaN	NaN	NaN	NaN	NaN	NaN	NaN	NaN	NaN	NaN	NaN	NaN	NaN	NaN	NaN	NaN
AFLDALQNQAEASSK	NaN	NaN	NaN	NaN	NaN	NaN	NaN	NaN	NaN	NaN	NaN	NaN	NaN	NaN	NaN	NaN	12.4514	12.2952	12.546	12.5139	12.6141	12.6233	12.4957	12.6747	12.4465	12.4443	12.5663	12.507	12.4116	12.2789	12.3774	12.5376
AFLDFHALPYQVVEVNPVRR	NaN	NaN	NaN	NaN	NaN	NaN	NaN	NaN	NaN	NaN	NaN	NaN	NaN	NaN	NaN	NaN	NaN	NaN	NaN	NaN	NaN	NaN	NaN	NaN	NaN	NaN	NaN	NaN	NaN	NaN	NaN	NaN
AFLDNPGILSELCGTLSR	9.89877	9.82254	9.60155	9.9714	9.62815	10.0336	10.0186	9.91864	NaN	NaN	NaN	NaN	NaN	NaN	NaN	NaN	9.78684	9.95906	10.2456	9.50801	9.8572	10.1711	9.81137	9.99393	NaN	NaN	NaN	NaN	NaN	NaN	NaN	NaN
AFLEENNLDYIIR	12.6371	12.6334	12.4222	12.5036	12.4204	12.5479	12.4181	12.5852	13.4467	13.2143	13.0166	12.9349	13.0004	12.9432	12.8331	13.0119	12.3746	12.3108	12.3681	12.3689	12.3664	12.5215	12.5218	12.457	NaN	NaN	NaN	NaN	NaN	NaN	NaN	NaN
AFLEILHTYQK	NaN	NaN	NaN	NaN	NaN	NaN	NaN	NaN	NaN	NaN	NaN	NaN	NaN	NaN	NaN	NaN	NaN	NaN	NaN	NaN	NaN	NaN	NaN	NaN	NaN	NaN	NaN	NaN	NaN	NaN	NaN	NaN
AFLEVNEEGSEAAASTVISIAGR	NaN	NaN	NaN	NaN	NaN	NaN	NaN	NaN	NaN	NaN	NaN	NaN	NaN	NaN	NaN	NaN	NaN	NaN	NaN	NaN	NaN	NaN	NaN	NaN	NaN	NaN	NaN	NaN	NaN	NaN	NaN	NaN
AFLIEEQK	14.3652	14.4791	14.4175	14.464	14.249	14.2737	14.2763	14.3991	15.7573	15.551	15.4901	15.4269	15.4065	15.2357	15.3706	15.4884	NaN	NaN	NaN	NaN	NaN	NaN	NaN	NaN	NaN	NaN	NaN	NaN	NaN	NaN	NaN	NaN
AFLLFPTIER	8.55459	8.62245	8.66035	8.56815	8.58733	8.54597	8.59137	8.81096	NaN	NaN	NaN	NaN	NaN	NaN	NaN	NaN	NaN	NaN	NaN	NaN	NaN	NaN	NaN	NaN	NaN	NaN	NaN	NaN	NaN	NaN	NaN	NaN
AFLPLLK	NaN	NaN	NaN	NaN	NaN	NaN	NaN	NaN	NaN	NaN	NaN	NaN	NaN	NaN	NaN	NaN	NaN	NaN	NaN	NaN	NaN	NaN	NaN	NaN	NaN	NaN	NaN	NaN	NaN	NaN	NaN	NaN
AFLQGGQEATDIALLLR	NaN	NaN	NaN	NaN	NaN	NaN	NaN	NaN	NaN	NaN	NaN	NaN	NaN	NaN	NaN	NaN	NaN	NaN	NaN	NaN	NaN	NaN	NaN	NaN	NaN	NaN	NaN	NaN	NaN	NaN	NaN	NaN
AFLTLAEDILR	12.2833	12.5677	12.5026	12.4261	12.4192	12.581	12.2306	12.4874	8.94196	8.74419	10.5951	8.56117	8.4348	8.87689	8.81791	8.91124	11.8532	12.0473	11.8162	12.0573	12.0033	11.921	12.0754	12.3303	12.4277	12.4268	12.1964	12.3744	12.4406	12.3455	12.2248	12.54
AFLTLAEDILRK	NaN	NaN	NaN	NaN	NaN	NaN	NaN	NaN	11.3082	11.3794	11.1169	11.0429	11.2295	11.4002	11.3447	11.2144	NaN	NaN	NaN	NaN	NaN	NaN	NaN	NaN	10.4804	10.4196	10.3367	10.1965	10.5455	10.1476	10.3522	10.6595
AFMTADLPNELIELLEK	NaN	NaN	NaN	NaN	NaN	NaN	NaN	NaN	9.95007	10.0909	9.87661	9.64258	9.89081	9.53212	9.92006	9.48591	9.85633	9.89491	10.0224	9.71665	10.1444	10.2175	9.8541	9.90934	10.4675	10.4112	10.3525	10.3987	10.1562	10.4311	10.1797	10.4818
AFNADFH	NaN	NaN	NaN	NaN	NaN	NaN	NaN	NaN	NaN	NaN	NaN	NaN	NaN	NaN	NaN	NaN	NaN	NaN	NaN	NaN	NaN	NaN	NaN	NaN	NaN	NaN	NaN	NaN	NaN	NaN	NaN	NaN
AFNDPFIQK	14.2106	14.4244	14.0162	14.2727	14.2324	14.0872	14.0245	14.0725	15.5853	15.288	15.0724	15.1564	15.0764	14.9541	15.0288	15.1399	12.0163	11.8932	11.8177	11.9346	12.1097	11.8862	12.41	12.1829	14.2639	14.1893	13.7419	14.0214	13.9868	13.6965	13.8343	14.2003
AFPAFLQTVSLEDFLK	8.04565	8.49534	8.53982	8.02741	8.28628	8.13381	8.38806	8.32917	9.62361	9.7912	9.70314	9.60211	9.50672	9.5404	9.50946	9.56699	NaN	NaN	NaN	NaN	NaN	NaN	NaN	NaN	8.01876	8.45849	8.18824	8.57171	7.87474	7.87437	7.51956	8.30848
AFPANAACFLGFEVAMK	NaN	NaN	NaN	NaN	NaN	NaN	NaN	NaN	NaN	NaN	NaN	NaN	NaN	NaN	NaN	NaN	NaN	NaN	NaN	NaN	NaN	NaN	NaN	NaN	NaN	NaN	NaN	NaN	NaN	NaN	NaN	NaN
AFPDSPGLNR	12.3948	12.4791	12.4623	12.4231	12.4902	12.6203	12.2916	12.369	13.8242	13.447	13.3723	13.2742	13.3602	13.3414	13.1893	13.2906	12.8643	12.8375	13.0156	13.0816	13.2154	13.3719	13.2288	13.386	NaN	NaN	NaN	NaN	NaN	NaN	NaN	NaN
AFPMPGFDEH	NaN	NaN	NaN	NaN	NaN	NaN	NaN	NaN	NaN	NaN	NaN	NaN	NaN	NaN	NaN	NaN	NaN	NaN	NaN	NaN	NaN	NaN	NaN	NaN	12.0993	11.9966	11.9614	12.2068	12.281	12.3877	12.2512	12.2204
AFPNKQGYVLSSIEGR	NaN	NaN	NaN	NaN	NaN	NaN	NaN	NaN	NaN	NaN	NaN	NaN	NaN	NaN	NaN	NaN	NaN	NaN	NaN	NaN	NaN	NaN	NaN	NaN	NaN	NaN	NaN	NaN	NaN	NaN	NaN	NaN
AFPNPYADYNK	NaN	NaN	NaN	NaN	NaN	NaN	NaN	NaN	NaN	NaN	NaN	NaN	NaN	NaN	NaN	NaN	NaN	NaN	NaN	NaN	NaN	NaN	NaN	NaN	NaN	NaN	NaN	NaN	NaN	NaN	NaN	NaN
AFPQAANGSAK	11.0641	11.2898	11.4035	11.2269	11.4049	11.2531	11.1162	11.0543	NaN	NaN	NaN	NaN	NaN	NaN	NaN	NaN	11.3259	11.4381	11.6672	11.685	11.7258	11.8092	11.5482	11.5377	11.775	11.7815	11.6075	11.8487	11.4808	11.6821	11.6575	11.7338
AFPVNAATFATVTVVLTYAR	NaN	NaN	NaN	NaN	NaN	NaN	NaN	NaN	NaN	NaN	NaN	NaN	NaN	NaN	NaN	NaN	NaN	NaN	NaN	NaN	NaN	NaN	NaN	NaN	NaN	NaN	NaN	NaN	NaN	NaN	NaN	NaN
AFQGLLDTYSVWR	11.9721	12.0001	11.7988	11.9887	11.9316	12.1619	11.6541	11.8755	12.7718	12.4488	12.3897	12.4944	12.2861	12.6272	12.2421	12.4262	11.8399	11.7373	11.9915	11.5055	11.7163	12.0637	11.8428	11.9745	12.5123	12.4264	12.1447	12.1459	12.3632	12.4841	12.4303	12.4401
AFQLEEGEETEPDCK	NaN	NaN	NaN	NaN	NaN	NaN	NaN	NaN	NaN	NaN	NaN	NaN	NaN	NaN	NaN	NaN	NaN	NaN	NaN	NaN	NaN	NaN	NaN	NaN	NaN	NaN	NaN	NaN	NaN	NaN	NaN	NaN
AFQLEEGEETEPDCKYSK	NaN	NaN	NaN	NaN	NaN	NaN	NaN	NaN	NaN	NaN	NaN	NaN	NaN	NaN	NaN	NaN	NaN	NaN	NaN	NaN	NaN	NaN	NaN	NaN	NaN	NaN	NaN	NaN	NaN	NaN	NaN	NaN
AFQYVETHGEVCPANWTPDSPTIKPSPAASK	10.9828	12.4284	12.6267	12.4981	12.2467	12.312	12.187	12.5181	12.7834	12.4655	13.3838	12.703	11.881	12.0275	12.8372	13.0098	12.0208	11.7608	11.7254	11.2953	11.3017	11.5133	12.0838	11.6077	NaN	NaN	NaN	NaN	NaN	NaN	NaN	NaN
AFREEAIK	13.7375	14.1516	14.2058	14.1093	13.9028	14.0138	13.7747	13.8804	15.2982	15.0687	15.4617	15.0619	14.9008	14.7861	15.0519	15.2815	15.1641	14.9763	15.0094	14.8646	14.9587	15.1108	15.0354	14.8103	14.9027	14.8105	14.3551	14.5436	14.3498	14.5766	14.2833	14.8202
AFREEAIKFSEEQR	NaN	NaN	NaN	NaN	NaN	NaN	NaN	NaN	NaN	NaN	NaN	NaN	NaN	NaN	NaN	NaN	11.0924	11.0088	11.4922	11.6426	11.6615	12.0971	11.0099	11.7577	11.1029	11.1356	11.5444	11.4654	11.6887	11.6569	11.7825	10.8155
AFREEFGAEPELAVSAPGR	NaN	NaN	NaN	NaN	NaN	NaN	NaN	NaN	NaN	NaN	NaN	NaN	NaN	NaN	NaN	NaN	NaN	NaN	NaN	NaN	NaN	NaN	NaN	NaN	NaN	NaN	NaN	NaN	NaN	NaN	NaN	NaN
AFSDPFVEAEK	NaN	NaN	NaN	NaN	NaN	NaN	NaN	NaN	NaN	NaN	NaN	NaN	NaN	NaN	NaN	NaN	NaN	NaN	NaN	NaN	NaN	NaN	NaN	NaN	NaN	NaN	NaN	NaN	NaN	NaN	NaN	NaN
AFSEDEALAQQENR	NaN	NaN	NaN	NaN	NaN	NaN	NaN	NaN	NaN	NaN	NaN	NaN	NaN	NaN	NaN	NaN	NaN	NaN	NaN	NaN	NaN	NaN	NaN	NaN	NaN	NaN	NaN	NaN	NaN	NaN	NaN	NaN
AFSGSGNRLDGK	NaN	NaN	NaN	NaN	NaN	NaN	NaN	NaN	NaN	NaN	NaN	NaN	NaN	NaN	NaN	NaN	NaN	NaN	NaN	NaN	NaN	NaN	NaN	NaN	NaN	NaN	NaN	NaN	NaN	NaN	NaN	NaN
AFSGYLGTDQSK	11.7591	11.8814	11.7932	12.0149	11.8049	11.7723	11.3733	11.7611	13.4231	12.9506	13.0374	13.0292	12.5729	12.5925	12.6038	12.7472	12.2443	12.0173	12.2144	12.2868	12.1474	12.2723	12.5074	12.5479	11.9955	12.0357	11.8497	12.2591	11.9888	11.7712	12.0606	12.188
AFSLYANIDILRPYFDVEPAQVR	NaN	NaN	NaN	NaN	NaN	NaN	NaN	NaN	NaN	NaN	NaN	NaN	NaN	NaN	NaN	NaN	NaN	NaN	NaN	NaN	NaN	NaN	NaN	NaN	NaN	NaN	NaN	NaN	NaN	NaN	NaN	NaN
AFSPTTVNTGR	NaN	NaN	NaN	NaN	NaN	NaN	NaN	NaN	NaN	NaN	NaN	NaN	NaN	NaN	NaN	NaN	12.8541	12.7763	12.9356	12.7675	12.8444	12.6663	12.9539	12.9094	NaN	NaN	NaN	NaN	NaN	NaN	NaN	NaN
AFSQFGK	14.7416	15.209	14.9755	15.0172	14.9458	15.0093	14.7493	14.9082	15.9376	15.8178	15.7924	15.6447	15.5271	15.5331	15.5498	15.6882	15.3515	15.2319	15.3312	15.2806	15.3599	15.4013	15.2938	15.2897	15.6137	15.6697	15.3072	15.3677	15.2894	15.3408	15.1851	15.6091
AFSQFGKLER	NaN	NaN	NaN	NaN	NaN	NaN	NaN	NaN	NaN	NaN	NaN	NaN	NaN	NaN	NaN	NaN	NaN	NaN	NaN	NaN	NaN	NaN	NaN	NaN	NaN	NaN	NaN	NaN	NaN	NaN	NaN	NaN
AFSQFVRPLIAAK	NaN	NaN	NaN	NaN	NaN	NaN	NaN	NaN	NaN	NaN	NaN	NaN	NaN	NaN	NaN	NaN	NaN	NaN	NaN	NaN	NaN	NaN	NaN	NaN	NaN	NaN	NaN	NaN	NaN	NaN	NaN	NaN
AFSSRSYTSGPGSR	NaN	NaN	NaN	NaN	NaN	NaN	NaN	NaN	NaN	NaN	NaN	NaN	NaN	NaN	NaN	NaN	NaN	NaN	NaN	NaN	NaN	NaN	NaN	NaN	NaN	NaN	NaN	NaN	NaN	NaN	NaN	NaN
AFSVFLFNTENK	11.708	11.5897	11.5464	11.7793	11.8349	11.6516	11.5758	11.8419	11.3929	11.1876	11.0071	11.1015	11.3158	11.1152	11.0031	11.0837	10.4819	10.4286	10.1342	10.2868	10.1685	10.2527	10.5896	10.5596	10.4475	10.4007	9.88383	10.5839	10.0129	9.89736	10.2744	10.3083
AFSVNIFK	NaN	NaN	NaN	NaN	NaN	NaN	NaN	NaN	NaN	NaN	NaN	NaN	NaN	NaN	NaN	NaN	NaN	NaN	NaN	NaN	NaN	NaN	NaN	NaN	NaN	NaN	NaN	NaN	NaN	NaN	NaN	NaN
AFSYYGPLR	13.3225	13.2291	13.2299	13.1488	12.8954	12.9182	12.7523	13.1222	NaN	NaN	NaN	NaN	NaN	NaN	NaN	NaN	13.3298	13.3274	13.4936	13.5906	13.3511	13.526	13.258	13.541	13.1549	13.0687	13.1	13.1988	12.9249	12.9462	13.0405	13.1395
AFTDLNSINSVLGGGILDR	9.83611	9.98556	9.46763	9.71747	9.60344	9.67129	9.57217	9.63637	10.5515	10.7051	10.8016	10.56	10.7294	10.6235	10.2508	10.587	9.34689	9.27868	9.2475	9.51015	9.53619	9.98228	9.65026	9.61453	NaN	NaN	NaN	NaN	NaN	NaN	NaN	NaN
AFTELFQVACAKPPPLGLCDYPSSR	9.96456	10.2958	10.6233	10.4205	10.098	10.3224	10.1965	10.4418	11.3586	11.0421	11.4392	11.1165	10.7686	10.5188	11.0306	11.1856	10.4738	10.4598	10.1738	10.1104	9.7101	9.89121	10.4873	10.252	9.89798	9.94869	9.77767	9.50797	9.36446	9.33485	9.51696	9.83412
AFTGREFDELNPSAQR	NaN	NaN	NaN	NaN	NaN	NaN	NaN	NaN	NaN	NaN	NaN	NaN	NaN	NaN	NaN	NaN	NaN	NaN	NaN	NaN	NaN	NaN	NaN	NaN	NaN	NaN	NaN	NaN	NaN	NaN	NaN	NaN
AFTHTAQYDEAISDYFR	NaN	NaN	NaN	NaN	NaN	NaN	NaN	NaN	NaN	NaN	NaN	NaN	NaN	NaN	NaN	NaN	NaN	NaN	NaN	NaN	NaN	NaN	NaN	NaN	NaN	NaN	NaN	NaN	NaN	NaN	NaN	NaN
AFTHTAQYDEAISDYFRK	NaN	NaN	NaN	NaN	NaN	NaN	NaN	NaN	NaN	NaN	NaN	NaN	NaN	NaN	NaN	NaN	11.2204	11.2583	11.3614	11.2957	11.2224	11.1777	11.3219	11.6759	NaN	NaN	NaN	NaN	NaN	NaN	NaN	NaN
AFTLTISALFVTPK	NaN	NaN	NaN	NaN	NaN	NaN	NaN	NaN	NaN	NaN	NaN	NaN	NaN	NaN	NaN	NaN	NaN	NaN	NaN	NaN	NaN	NaN	NaN	NaN	NaN	NaN	NaN	NaN	NaN	NaN	NaN	NaN
AFTPFSGPK	NaN	NaN	NaN	NaN	NaN	NaN	NaN	NaN	NaN	NaN	NaN	NaN	NaN	NaN	NaN	NaN	NaN	NaN	NaN	NaN	NaN	NaN	NaN	NaN	NaN	NaN	NaN	NaN	NaN	NaN	NaN	NaN
AFTSWTANTGIEACR	10.6689	10.842	10.2285	10.8653	11.2726	11.2883	11.0379	10.8162	NaN	NaN	NaN	NaN	NaN	NaN	NaN	NaN	NaN	NaN	NaN	NaN	NaN	NaN	NaN	NaN	10.3309	10.6937	10.2562	10.2845	10.7284	10.8094	10.6905	11.1788
AFTYINLDK	NaN	NaN	NaN	NaN	NaN	NaN	NaN	NaN	NaN	NaN	NaN	NaN	NaN	NaN	NaN	NaN	NaN	NaN	NaN	NaN	NaN	NaN	NaN	NaN	NaN	NaN	NaN	NaN	NaN	NaN	NaN	NaN
AFVAGVLPFK	NaN	NaN	NaN	NaN	NaN	NaN	NaN	NaN	NaN	NaN	NaN	NaN	NaN	NaN	NaN	NaN	10.4888	10.4907	10.5703	10.3599	10.3054	10.5473	10.5889	10.4616	NaN	NaN	NaN	NaN	NaN	NaN	NaN	NaN
AFVAIGDYNGHVGLGVK	13.6316	14.0134	13.7195	13.8917	13.6921	13.59	13.5442	13.708	14.1501	13.9782	14.1049	13.9516	13.6602	13.6686	13.8616	13.9656	14.2915	14.193	14.1698	13.9865	13.9879	13.8318	14.2696	14.0691	13.8624	13.8827	13.3701	13.6521	13.3508	13.1482	13.2643	13.8404
AFVDNYK	NaN	NaN	NaN	NaN	NaN	NaN	NaN	NaN	NaN	NaN	NaN	NaN	NaN	NaN	NaN	NaN	NaN	NaN	NaN	NaN	NaN	NaN	NaN	NaN	NaN	NaN	NaN	NaN	NaN	NaN	NaN	NaN
AFVEAQNK	11.8628	12.4313	12.106	12.3896	12.2486	12.2813	11.8308	11.9194	13.4965	12.9138	13.1526	13.1361	12.8352	13.0087	12.7791	12.9574	12.4814	12.4157	12.4967	12.613	12.6448	12.6489	12.6862	12.772	12.3332	12.3226	11.9651	12.2718	12.2556	12.2336	12.1035	12.5312
AFVEDSEDEDGAGEGGSSLLQK	NaN	NaN	NaN	NaN	NaN	NaN	NaN	NaN	NaN	NaN	NaN	NaN	NaN	NaN	NaN	NaN	NaN	NaN	NaN	NaN	NaN	NaN	NaN	NaN	NaN	NaN	NaN	NaN	NaN	NaN	NaN	NaN
AFVEDSEDEDGAGEGGSSLLQKR	NaN	NaN	NaN	NaN	NaN	NaN	NaN	NaN	NaN	NaN	NaN	NaN	NaN	NaN	NaN	NaN	NaN	NaN	NaN	NaN	NaN	NaN	NaN	NaN	NaN	NaN	NaN	NaN	NaN	NaN	NaN	NaN
AFVHWYVGEGMEEGEFSEAR	10.9443	11.1536	11.0947	11.1989	11.138	11.0076	11.2071	11.0015	12.1851	11.8168	11.8495	11.7019	11.6104	11.6574	11.6227	11.8646	11.9687	11.6403	11.882	11.8271	12.0829	11.9584	11.8469	11.9419	11.8279	12.0516	11.6166	11.7355	11.7437	11.7242	11.7002	11.8653
AFVPAILFK	NaN	NaN	NaN	NaN	NaN	NaN	NaN	NaN	NaN	NaN	NaN	NaN	NaN	NaN	NaN	NaN	NaN	NaN	NaN	NaN	NaN	NaN	NaN	NaN	NaN	NaN	NaN	NaN	NaN	NaN	NaN	NaN
AFVPPLAEDLLAR	NaN	NaN	NaN	NaN	NaN	NaN	NaN	NaN	NaN	NaN	NaN	NaN	NaN	NaN	NaN	NaN	9.08308	9.15575	9.31739	9.26871	9.15069	9.28406	9.10782	9.5018	NaN	NaN	NaN	NaN	NaN	NaN	NaN	NaN
AFWMAIGGDRDEIEGLSSDEEH	NaN	NaN	NaN	NaN	NaN	NaN	NaN	NaN	NaN	NaN	NaN	NaN	NaN	NaN	NaN	NaN	NaN	NaN	NaN	NaN	NaN	NaN	NaN	NaN	NaN	NaN	NaN	NaN	NaN	NaN	NaN	NaN
AFYAELYHIISSNLEK	NaN	NaN	NaN	NaN	NaN	NaN	NaN	NaN	13.0442	12.667	12.6109	12.7865	12.5076	12.623	12.6089	12.7653	10.8041	10.8987	10.7792	10.7703	10.8573	10.9807	10.9465	11.118	12.0756	12.2303	12.0144	12.1425	12.0537	11.8668	11.9759	12.1086
AFYAPVHADDLR	12.3118	12.5392	12.536	12.3695	12.3192	12.389	12.3009	12.3813	NaN	NaN	NaN	NaN	NaN	NaN	NaN	NaN	12.6714	12.6381	12.6904	12.8742	12.6006	12.8143	12.6815	12.7781	12.8331	12.7519	12.4902	12.7305	12.7326	12.6678	12.622	12.8629
AFYGDTLVTGFAR	NaN	NaN	NaN	NaN	NaN	NaN	NaN	NaN	10.9888	10.8235	10.8323	10.5592	10.6807	10.8463	10.512	10.3606	10.1026	9.89615	10.1649	10.2055	10.1843	10.3719	10.1517	9.5982	NaN	NaN	NaN	NaN	NaN	NaN	NaN	NaN
AFYNNVLGEYEEYITK	11.4572	11.6976	11.3399	11.4831	11.27	11.2007	11.4096	11.312	12.3263	12.1439	11.9204	11.8242	11.8567	11.771	11.8245	11.697	NaN	NaN	NaN	NaN	NaN	NaN	NaN	NaN	11.5738	11.5149	10.7796	11.2482	11.4236	11.2885	11.4016	11.2101
AFYPEEISSMVLTK	12.7007	13.061	12.8042	13.0643	12.7203	12.6855	12.7877	12.9664	12.2033	11.7173	11.8021	11.7092	11.6197	11.6259	11.447	11.5037	12.7987	12.7594	12.7459	12.6645	12.5233	12.6568	12.5628	12.8049	12.7796	12.7921	12.359	12.5938	12.3551	12.3548	12.1753	12.5649
AFYSSCTALVK	11.9136	11.6916	11.5734	11.6297	11.7391	11.8749	11.8474	11.5772	NaN	NaN	NaN	NaN	NaN	NaN	NaN	NaN	NaN	NaN	NaN	NaN	NaN	NaN	NaN	NaN	NaN	NaN	NaN	NaN	NaN	NaN	NaN	NaN
AGAAGGPEEEAEKPVK	NaN	NaN	NaN	NaN	NaN	NaN	NaN	NaN	12.9894	12.5955	12.7295	12.5838	12.4713	12.3179	12.3877	12.4864	12.5159	12.3505	12.5373	12.6254	12.4501	12.6478	12.3177	12.593	12.8785	12.8607	12.8858	12.8196	12.6206	12.8479	12.7633	12.9596
AGAAPYVQAFDSLLAGPVAEYLK	NaN	NaN	NaN	NaN	NaN	NaN	NaN	NaN	15.0193	14.7907	14.7579	14.7505	14.607	14.5001	14.7633	14.8767	14.7969	14.8274	14.7705	14.709	14.6526	14.5787	14.7559	14.7981	10.3784	10.2304	10.0283	10.0855	9.65374	9.56079	10.2516	9.9691
AGAGLGDGERK	NaN	NaN	NaN	NaN	NaN	NaN	NaN	NaN	NaN	NaN	NaN	NaN	NaN	NaN	NaN	NaN	NaN	NaN	NaN	NaN	NaN	NaN	NaN	NaN	12.1896	12.3374	12.0744	12.1685	12.178	12.361	12.2403	12.4832
AGAGSATLSMAYAGAR	11.4216	11.6341	11.5173	11.6094	11.3283	11.3159	11.1	11.1896	12.627	12.0948	12.1579	12.1792	11.7299	11.9326	11.7977	11.8585	12.0252	11.9519	11.9974	12.0153	11.9248	12.0399	12.0854	12.2058	12.1027	12.211	11.8182	12.0526	11.8317	11.8451	11.9683	11.9711
AGAHLQGGAK	13.4201	13.7084	13.4622	13.6006	13.5021	13.4498	13.1569	13.2425	14.4551	14.05	14.3654	14.3318	13.8524	13.8235	14.0053	14.2881	14.0133	14.0039	13.9566	13.9753	13.9295	13.8393	14.1074	13.9605	14.4292	14.424	13.7245	13.9904	13.9632	14.0677	13.9695	14.4273
AGAHLQGGAKR	15.7895	15.1549	14.938	15.1191	15.0614	15.0747	14.5754	14.7761	11.8263	11.5984	10.7912	11.3557	11.493	11.4158	10.3572	10.6154	13.7628	13.7167	14.2021	14.5606	14.5345	14.5634	13.7892	14.6959	12.9522	12.8217	13.1956	13.2769	13.48	13.5908	13.6583	13.0464
AGAIAPCEVTVPAQNTGLGPEK	13.4929	13.9288	13.7039	13.7102	13.66	13.7345	13.5336	13.5977	14.6234	14.4073	14.3432	14.3034	14.1496	14.1933	14.2458	14.3912	12.091	11.8412	11.6672	11.8576	11.7483	11.8205	11.8706	11.771	12.5131	12.5171	11.8244	12.2071	12.0041	11.928	12.0367	12.4145
AGAISASGPELQGAGHSK	NaN	NaN	NaN	NaN	NaN	NaN	NaN	NaN	NaN	NaN	NaN	NaN	NaN	NaN	NaN	NaN	11.6863	11.8212	11.9751	11.8348	11.6538	11.8871	11.799	11.9356	NaN	NaN	NaN	NaN	NaN	NaN	NaN	NaN
AGALCLSR	NaN	NaN	NaN	NaN	NaN	NaN	NaN	NaN	NaN	NaN	NaN	NaN	NaN	NaN	NaN	NaN	NaN	NaN	NaN	NaN	NaN	NaN	NaN	NaN	NaN	NaN	NaN	NaN	NaN	NaN	NaN	NaN
AGALHAQVER	9.22031	9.59615	9.56834	9.60036	9.64205	9.48006	9.11033	9.52754	NaN	NaN	NaN	NaN	NaN	NaN	NaN	NaN	NaN	NaN	NaN	NaN	NaN	NaN	NaN	NaN	NaN	NaN	NaN	NaN	NaN	NaN	NaN	NaN
AGALNSNDAFVLK	12.0754	11.8053	12.1348	11.6833	11.701	11.9055	11.4891	11.741	NaN	NaN	NaN	NaN	NaN	NaN	NaN	NaN	12.0715	11.8884	12.2341	12.4278	12.3982	12.5559	12.3103	12.4345	NaN	NaN	NaN	NaN	NaN	NaN	NaN	NaN
AGALQCSPSDAYTKK	NaN	NaN	NaN	NaN	NaN	NaN	NaN	NaN	NaN	NaN	NaN	NaN	NaN	NaN	NaN	NaN	12.3659	12.2476	12.2814	12.1358	12.3375	12.2348	12.3311	12.4614	11.9969	11.9665	11.6491	11.7957	11.8016	11.7949	11.7732	11.9853
AGAPGALSPSYDGGLHGLQSK	NaN	NaN	NaN	NaN	NaN	NaN	NaN	NaN	NaN	NaN	NaN	NaN	NaN	NaN	NaN	NaN	NaN	NaN	NaN	NaN	NaN	NaN	NaN	NaN	NaN	NaN	NaN	NaN	NaN	NaN	NaN	NaN
AGAPLGRSPAPDSASPTRLTEPER	NaN	NaN	NaN	NaN	NaN	NaN	NaN	NaN	NaN	NaN	NaN	NaN	NaN	NaN	NaN	NaN	NaN	NaN	NaN	NaN	NaN	NaN	NaN	NaN	NaN	NaN	NaN	NaN	NaN	NaN	NaN	NaN
AGAPVGGSPGLAK	NaN	NaN	NaN	NaN	NaN	NaN	NaN	NaN	NaN	NaN	NaN	NaN	NaN	NaN	NaN	NaN	NaN	NaN	NaN	NaN	NaN	NaN	NaN	NaN	NaN	NaN	NaN	NaN	NaN	NaN	NaN	NaN
AGASIPSSGAASPR	NaN	NaN	NaN	NaN	NaN	NaN	NaN	NaN	NaN	NaN	NaN	NaN	NaN	NaN	NaN	NaN	NaN	NaN	NaN	NaN	NaN	NaN	NaN	NaN	NaN	NaN	NaN	NaN	NaN	NaN	NaN	NaN
AGATASK	NaN	NaN	NaN	NaN	NaN	NaN	NaN	NaN	NaN	NaN	NaN	NaN	NaN	NaN	NaN	NaN	NaN	NaN	NaN	NaN	NaN	NaN	NaN	NaN	NaN	NaN	NaN	NaN	NaN	NaN	NaN	NaN
AGATSEGVLANFFNSLLSK	9.26174	9.59229	9.51795	9.74698	9.37428	9.74234	9.72467	9.47843	NaN	NaN	NaN	NaN	NaN	NaN	NaN	NaN	NaN	NaN	NaN	NaN	NaN	NaN	NaN	NaN	9.57221	9.60064	9.55003	9.6297	9.21186	8.95678	9.0917	9.70132
AGAVASQTK	NaN	NaN	NaN	NaN	NaN	NaN	NaN	NaN	NaN	NaN	NaN	NaN	NaN	NaN	NaN	NaN	NaN	NaN	NaN	NaN	NaN	NaN	NaN	NaN	NaN	NaN	NaN	NaN	NaN	NaN	NaN	NaN
AGAYDFPSPEWDTVTPEAK	NaN	NaN	NaN	NaN	NaN	NaN	NaN	NaN	NaN	NaN	NaN	NaN	NaN	NaN	NaN	NaN	NaN	NaN	NaN	NaN	NaN	NaN	NaN	NaN	NaN	NaN	NaN	NaN	NaN	NaN	NaN	NaN
AGDEFVEK	NaN	NaN	NaN	NaN	NaN	NaN	NaN	NaN	NaN	NaN	NaN	NaN	NaN	NaN	NaN	NaN	NaN	NaN	NaN	NaN	NaN	NaN	NaN	NaN	NaN	NaN	NaN	NaN	NaN	NaN	NaN	NaN
AGDKDDITEPAVCALR	13.111	13.5801	13.4633	13.3256	13.3116	13.2932	13.1527	13.2354	14.6295	14.4495	14.479	14.3348	14.2115	14.1433	14.2788	14.3224	13.8435	13.7738	13.6222	13.4966	13.6508	13.6423	13.8091	13.576	13.6559	13.5483	13.2836	13.289	13.1372	13.3959	13.265	13.6317
AGDLLEDSPK	NaN	NaN	NaN	NaN	NaN	NaN	NaN	NaN	NaN	NaN	NaN	NaN	NaN	NaN	NaN	NaN	NaN	NaN	NaN	NaN	NaN	NaN	NaN	NaN	NaN	NaN	NaN	NaN	NaN	NaN	NaN	NaN
AGDLLEDSPKRPK	13.6743	13.7922	13.6992	13.7549	13.5897	13.689	13.3531	13.4738	14.3491	13.9017	14.1427	14.0313	13.6531	13.7746	13.5985	13.869	14.4842	14.4299	14.4993	14.5355	14.5247	14.6707	14.5485	14.672	14.9573	14.9721	14.7165	14.8708	14.7884	14.8827	14.7916	15.0014
AGDNILAVLK	NaN	NaN	NaN	NaN	NaN	NaN	NaN	NaN	13.4324	13.0265	12.9534	13.1045	13.0855	13.0933	12.9098	13.0443	NaN	NaN	NaN	NaN	NaN	NaN	NaN	NaN	NaN	NaN	NaN	NaN	NaN	NaN	NaN	NaN
AGDNIPEEQPVASTPTTVSDGENKKDK	NaN	NaN	NaN	NaN	NaN	NaN	NaN	NaN	NaN	NaN	NaN	NaN	NaN	NaN	NaN	NaN	NaN	NaN	NaN	NaN	NaN	NaN	NaN	NaN	NaN	NaN	NaN	NaN	NaN	NaN	NaN	NaN
AGDREDITEPAICALR	NaN	NaN	NaN	NaN	NaN	NaN	NaN	NaN	NaN	NaN	NaN	NaN	NaN	NaN	NaN	NaN	NaN	NaN	NaN	NaN	NaN	NaN	NaN	NaN	NaN	NaN	NaN	NaN	NaN	NaN	NaN	NaN
AGDRQPEWLEEQQGR	10.8274	10.8053	10.9358	10.629	10.6738	10.9554	10.5557	10.6725	NaN	NaN	NaN	NaN	NaN	NaN	NaN	NaN	NaN	NaN	NaN	NaN	NaN	NaN	NaN	NaN	11.7249	11.7794	11.5968	11.6672	11.5168	11.75	11.4531	11.8326
AGDTLSGTCLLIANKR	NaN	NaN	NaN	NaN	NaN	NaN	NaN	NaN	NaN	NaN	NaN	NaN	NaN	NaN	NaN	NaN	NaN	NaN	NaN	NaN	NaN	NaN	NaN	NaN	NaN	NaN	NaN	NaN	NaN	NaN	NaN	NaN
AGDTSDQEGHSLEEK	NaN	NaN	NaN	NaN	NaN	NaN	NaN	NaN	NaN	NaN	NaN	NaN	NaN	NaN	NaN	NaN	NaN	NaN	NaN	NaN	NaN	NaN	NaN	NaN	NaN	NaN	NaN	NaN	NaN	NaN	NaN	NaN
AGDTTKFDVEVLK	NaN	NaN	NaN	NaN	NaN	NaN	NaN	NaN	NaN	NaN	NaN	NaN	NaN	NaN	NaN	NaN	NaN	NaN	NaN	NaN	NaN	NaN	NaN	NaN	NaN	NaN	NaN	NaN	NaN	NaN	NaN	NaN
AGDTVIPLYIPQCGECK	11.5631	11.8749	11.9113	11.6635	11.7153	11.8115	11.6937	11.7286	12.8876	12.7956	12.8912	12.5501	12.5477	12.7109	12.5395	12.7358	11.6178	11.6568	11.7149	11.4407	12.0266	12.0074	11.9077	11.8777	11.5098	11.7194	11.4295	11.7267	11.4287	11.6745	11.5486	11.7003
AGDWQCPNPGCGNQNFAWR	NaN	NaN	NaN	NaN	NaN	NaN	NaN	NaN	NaN	NaN	NaN	NaN	NaN	NaN	NaN	NaN	NaN	NaN	NaN	NaN	NaN	NaN	NaN	NaN	NaN	NaN	NaN	NaN	NaN	NaN	NaN	NaN
AGEAPTENPAPPTQQSSAE	NaN	NaN	NaN	NaN	NaN	NaN	NaN	NaN	NaN	NaN	NaN	NaN	NaN	NaN	NaN	NaN	NaN	NaN	NaN	NaN	NaN	NaN	NaN	NaN	NaN	NaN	NaN	NaN	NaN	NaN	NaN	NaN
AGEEDEGEEDSDSDYEISAK	NaN	NaN	NaN	NaN	NaN	NaN	NaN	NaN	NaN	NaN	NaN	NaN	NaN	NaN	NaN	NaN	NaN	NaN	NaN	NaN	NaN	NaN	NaN	NaN	NaN	NaN	NaN	NaN	NaN	NaN	NaN	NaN
AGEGGGVIQGSASEATLVALLAAR	NaN	NaN	NaN	NaN	NaN	NaN	NaN	NaN	NaN	NaN	NaN	NaN	NaN	NaN	NaN	NaN	NaN	NaN	NaN	NaN	NaN	NaN	NaN	NaN	NaN	NaN	NaN	NaN	NaN	NaN	NaN	NaN
AGEGLWVILHLYK	NaN	NaN	NaN	NaN	NaN	NaN	NaN	NaN	NaN	NaN	NaN	NaN	NaN	NaN	NaN	NaN	NaN	NaN	NaN	NaN	NaN	NaN	NaN	NaN	NaN	NaN	NaN	NaN	NaN	NaN	NaN	NaN
AGELTEDEVER	11.3736	11.7184	11.3977	11.5197	11.4729	11.4924	10.9983	11.4967	12.6877	12.6186	12.5245	12.3073	12.3796	12.2634	12.1878	12.3605	12.0122	11.9065	12.0932	12.0239	12.2273	12.0501	11.9868	11.9991	12.2025	12.1643	11.9525	12.0606	12.042	12.0718	12.0175	12.2018
AGEPDGESLDEQPSSSSSK	NaN	NaN	NaN	NaN	NaN	NaN	NaN	NaN	NaN	NaN	NaN	NaN	NaN	NaN	NaN	NaN	NaN	NaN	NaN	NaN	NaN	NaN	NaN	NaN	NaN	NaN	NaN	NaN	NaN	NaN	NaN	NaN
AGEPDGESLDEQPSSSSSKR	NaN	NaN	NaN	NaN	NaN	NaN	NaN	NaN	NaN	NaN	NaN	NaN	NaN	NaN	NaN	NaN	NaN	NaN	NaN	NaN	NaN	NaN	NaN	NaN	NaN	NaN	NaN	NaN	NaN	NaN	NaN	NaN
AGEPNSPDAEEANSPDVTAGCDPAGVHPPR	NaN	NaN	NaN	NaN	NaN	NaN	NaN	NaN	NaN	NaN	NaN	NaN	NaN	NaN	NaN	NaN	NaN	NaN	NaN	NaN	NaN	NaN	NaN	NaN	NaN	NaN	NaN	NaN	NaN	NaN	NaN	NaN
AGEQLAPFLPQLVPR	11.7397	11.734	11.4435	11.4853	11.4559	11.4824	11.5294	11.5709	11.4885	11.2695	11.0037	11.1022	11.1594	10.9858	10.986	11.0375	10.2441	10.1072	10.6006	10.376	10.1111	10.1541	10.6637	10.36	NaN	NaN	NaN	NaN	NaN	NaN	NaN	NaN
AGEVFIHK	13.4583	13.8313	13.6346	13.5942	13.5589	13.5566	13.3875	13.5272	15.161	14.9093	14.9903	14.7909	14.7366	14.5402	14.5838	14.758	14.5875	14.5012	14.5153	14.6076	14.4682	14.4348	14.399	14.5623	NaN	NaN	NaN	NaN	NaN	NaN	NaN	NaN
AGEVVPPAMYQFSQYVCQQTGLQIPQLPAPPK	NaN	NaN	NaN	NaN	NaN	NaN	NaN	NaN	9.83693	9.23984	9.07227	9.15142	9.68671	9.23417	9.03183	9.05208	8.08433	8.04335	8.46683	7.87891	8.22988	7.9479	7.73674	8.01542	8.77492	7.89639	7.97676	8.5254	8.13868	8.22448	7.56461	8.13745
AGFAALQLEYFFTAGPDEVR	8.96789	9.15401	8.55815	9.02301	9.12523	9.06412	9.40448	9.12812	10.044	9.8981	9.61692	9.69096	9.95364	10.0147	9.99591	10.0367	9.02306	9.2447	9.00371	8.79701	9.1771	8.75629	8.84021	8.54951	NaN	NaN	NaN	NaN	NaN	NaN	NaN	NaN
AGFAGDQIPK	NaN	NaN	NaN	NaN	NaN	NaN	NaN	NaN	NaN	NaN	NaN	NaN	NaN	NaN	NaN	NaN	NaN	NaN	NaN	NaN	NaN	NaN	NaN	NaN	12.8208	12.7621	12.5231	12.7871	12.7137	12.7291	12.6829	12.8217
AGFALDEGIANPTDAFTVFYSER	10.2702	10.4692	10.0463	10.4126	10.5443	10.4018	10.1101	10.5888	12.1456	11.7075	11.5818	11.8158	11.8253	11.7587	11.8431	11.8878	9.75185	9.99464	9.58103	9.80344	9.95558	9.82324	9.94009	9.98428	9.57894	9.34265	9.17665	9.12316	9.31045	8.90938	9.31272	8.97974
AGFFGTVVEYGAER	NaN	NaN	NaN	NaN	NaN	NaN	NaN	NaN	NaN	NaN	NaN	NaN	NaN	NaN	NaN	NaN	NaN	NaN	NaN	NaN	NaN	NaN	NaN	NaN	NaN	NaN	NaN	NaN	NaN	NaN	NaN	NaN
AGFIQDTSLILYEEVKPNLTER	NaN	NaN	NaN	NaN	NaN	NaN	NaN	NaN	11.4272	11.1494	10.7406	10.9299	11.2196	11.1212	10.995	11.0865	NaN	NaN	NaN	NaN	NaN	NaN	NaN	NaN	10.9454	10.946	10.5274	10.8559	10.8337	10.8394	11.0328	10.7977
AGFLDLK	NaN	NaN	NaN	NaN	NaN	NaN	NaN	NaN	NaN	NaN	NaN	NaN	NaN	NaN	NaN	NaN	NaN	NaN	NaN	NaN	NaN	NaN	NaN	NaN	NaN	NaN	NaN	NaN	NaN	NaN	NaN	NaN
AGFQTEDFSLYACASPK	NaN	NaN	NaN	NaN	NaN	NaN	NaN	NaN	NaN	NaN	NaN	NaN	NaN	NaN	NaN	NaN	NaN	NaN	NaN	NaN	NaN	NaN	NaN	NaN	NaN	NaN	NaN	NaN	NaN	NaN	NaN	NaN
AGFVGGQFWSVYTPCDTQNK	12.5274	13.0704	12.9939	12.9052	12.9322	12.9457	12.6811	12.9336	13.0965	12.8131	13.6222	12.6166	12.6118	12.5709	13.1366	13.2321	12.3791	12.2232	11.7591	11.6564	12.0128	11.959	12.1439	11.9069	12.7757	12.6909	11.9228	12.0387	11.9264	12.117	11.765	12.6477
AGFVGGQFWSVYTPCDTQNKDAVR	12.7322	13.187	13.1571	13.1026	12.9721	12.6972	12.8205	12.9654	11.5534	11.3158	11.8243	11.2938	10.9923	10.8729	11.6473	11.6261	11.803	11.6404	11.2446	11.1268	11.0968	11.3075	11.4276	11.2822	12.6221	12.5874	12.1158	12.1812	12.0184	12.2186	12.0036	12.4717
AGFVGGQFWSVYTPCDTQNKDAVRR	11.7056	11.4055	11.5446	11.4075	11.5452	11.6087	11.1839	11.492	11.9818	11.8671	11.7113	11.5918	11.8327	11.6515	11.2656	11.6088	NaN	NaN	NaN	NaN	NaN	NaN	NaN	NaN	11.6683	11.5661	11.8015	11.6548	11.5486	11.8995	11.5931	11.5346
AGFVPVYLR	NaN	NaN	NaN	NaN	NaN	NaN	NaN	NaN	NaN	NaN	NaN	NaN	NaN	NaN	NaN	NaN	NaN	NaN	NaN	NaN	NaN	NaN	NaN	NaN	NaN	NaN	NaN	NaN	NaN	NaN	NaN	NaN
AGGAAVVITEPEHTK	11.5122	11.9346	11.9779	11.8892	12.0024	12.0855	11.5985	11.959	12.8513	12.6059	12.9125	12.6012	12.568	12.624	12.7629	12.874	12.4823	12.4518	12.2511	12.3237	12.4455	12.5175	12.5289	12.2936	12.3627	12.4167	12.0336	11.9473	12.1795	12.3335	11.8576	12.5163
AGGAAVVITEPEHTKER	NaN	NaN	NaN	NaN	NaN	NaN	NaN	NaN	14.3044	14.069	13.7889	13.7865	13.913	13.7269	13.4997	13.4757	NaN	NaN	NaN	NaN	NaN	NaN	NaN	NaN	NaN	NaN	NaN	NaN	NaN	NaN	NaN	NaN
AGGADAVQTVTGGLR	NaN	NaN	NaN	NaN	NaN	NaN	NaN	NaN	NaN	NaN	NaN	NaN	NaN	NaN	NaN	NaN	NaN	NaN	NaN	NaN	NaN	NaN	NaN	NaN	11.8059	11.8966	11.9233	11.929	11.6956	11.8007	11.8478	11.9242
AGGAVLTK	NaN	NaN	NaN	NaN	NaN	NaN	NaN	NaN	NaN	NaN	NaN	NaN	NaN	NaN	NaN	NaN	NaN	NaN	NaN	NaN	NaN	NaN	NaN	NaN	NaN	NaN	NaN	NaN	NaN	NaN	NaN	NaN
AGGDAEPRPAEPPAWAGGAR	10.8672	11.4734	11.5461	11.2242	11.3498	11.5299	11.2141	11.2998	NaN	NaN	NaN	NaN	NaN	NaN	NaN	NaN	12.1057	11.8899	12.0253	12.0369	12.1055	11.9938	12.12	11.8449	12.164	12.0376	11.8819	11.8217	11.7744	11.7915	11.6187	12.192
AGGEPWGAK	NaN	NaN	NaN	NaN	NaN	NaN	NaN	NaN	NaN	NaN	NaN	NaN	NaN	NaN	NaN	NaN	NaN	NaN	NaN	NaN	NaN	NaN	NaN	NaN	12.9528	12.9827	12.716	12.8376	12.9742	13.1635	12.8311	12.9824
AGGFASALER	NaN	NaN	NaN	NaN	NaN	NaN	NaN	NaN	NaN	NaN	NaN	NaN	NaN	NaN	NaN	NaN	NaN	NaN	NaN	NaN	NaN	NaN	NaN	NaN	NaN	NaN	NaN	NaN	NaN	NaN	NaN	NaN
AGGFLMK	NaN	NaN	NaN	NaN	NaN	NaN	NaN	NaN	NaN	NaN	NaN	NaN	NaN	NaN	NaN	NaN	NaN	NaN	NaN	NaN	NaN	NaN	NaN	NaN	NaN	NaN	NaN	NaN	NaN	NaN	NaN	NaN
AGGGDLLLPPSPK	NaN	NaN	NaN	NaN	NaN	NaN	NaN	NaN	NaN	NaN	NaN	NaN	NaN	NaN	NaN	NaN	NaN	NaN	NaN	NaN	NaN	NaN	NaN	NaN	NaN	NaN	NaN	NaN	NaN	NaN	NaN	NaN
AGGGGGLGAGSPALSGGQGR	NaN	NaN	NaN	NaN	NaN	NaN	NaN	NaN	NaN	NaN	NaN	NaN	NaN	NaN	NaN	NaN	NaN	NaN	NaN	NaN	NaN	NaN	NaN	NaN	NaN	NaN	NaN	NaN	NaN	NaN	NaN	NaN
AGGIETIANEFSDR	12.7964	12.8395	12.7091	12.7865	12.5957	12.6302	12.5444	12.6034	13.9175	13.6063	13.343	13.5167	13.5561	13.3722	13.2145	13.3271	12.5181	12.389	12.5414	12.7827	12.5843	12.5996	12.6242	12.6078	12.667	12.4101	12.5067	12.5751	12.4609	12.594	12.4629	12.5972
AGGIETIANEYSDR	NaN	NaN	NaN	NaN	NaN	NaN	NaN	NaN	NaN	NaN	NaN	NaN	NaN	NaN	NaN	NaN	NaN	NaN	NaN	NaN	NaN	NaN	NaN	NaN	NaN	NaN	NaN	NaN	NaN	NaN	NaN	NaN
AGGKEFLETVK	NaN	NaN	NaN	NaN	NaN	NaN	NaN	NaN	NaN	NaN	NaN	NaN	NaN	NaN	NaN	NaN	NaN	NaN	NaN	NaN	NaN	NaN	NaN	NaN	NaN	NaN	NaN	NaN	NaN	NaN	NaN	NaN
AGGLDWPEATEVSPSR	NaN	NaN	NaN	NaN	NaN	NaN	NaN	NaN	NaN	NaN	NaN	NaN	NaN	NaN	NaN	NaN	NaN	NaN	NaN	NaN	NaN	NaN	NaN	NaN	NaN	NaN	NaN	NaN	NaN	NaN	NaN	NaN
AGGPATPLSPTR	11.8507	11.8329	11.8826	11.8816	11.6657	11.7915	11.7443	11.6971	13.1706	12.9583	12.9499	12.8043	12.8491	12.7902	12.6539	12.8106	12.4475	12.3573	12.4291	12.58	12.5119	12.7028	12.3064	12.4804	12.2213	12.24	11.8534	12.1262	12.072	12.1765	12.0563	12.1159
AGGPGLERGEAGVPAEFSIWTR	NaN	NaN	NaN	NaN	NaN	NaN	NaN	NaN	NaN	NaN	NaN	NaN	NaN	NaN	NaN	NaN	NaN	NaN	NaN	NaN	NaN	NaN	NaN	NaN	NaN	NaN	NaN	NaN	NaN	NaN	NaN	NaN
AGGPTTPLSPTR	10.9377	10.8793	10.9336	10.7884	10.7815	10.8916	10.5419	10.6218	NaN	NaN	NaN	NaN	NaN	NaN	NaN	NaN	12.3384	12.4292	12.4106	12.5194	12.5045	12.7325	12.3512	12.5015	NaN	NaN	NaN	NaN	NaN	NaN	NaN	NaN
AGGSAALSPSK	NaN	NaN	NaN	NaN	NaN	NaN	NaN	NaN	NaN	NaN	NaN	NaN	NaN	NaN	NaN	NaN	NaN	NaN	NaN	NaN	NaN	NaN	NaN	NaN	NaN	NaN	NaN	NaN	NaN	NaN	NaN	NaN
AGGSAALSPSKK	NaN	NaN	NaN	NaN	NaN	NaN	NaN	NaN	NaN	NaN	NaN	NaN	NaN	NaN	NaN	NaN	NaN	NaN	NaN	NaN	NaN	NaN	NaN	NaN	NaN	NaN	NaN	NaN	NaN	NaN	NaN	NaN
AGGSASAMLQPLLDNQVGFK	NaN	NaN	NaN	NaN	NaN	NaN	NaN	NaN	NaN	NaN	NaN	NaN	NaN	NaN	NaN	NaN	NaN	NaN	NaN	NaN	NaN	NaN	NaN	NaN	11.767	11.7802	11.2977	11.5463	11.4356	11.5779	11.5678	11.7717
AGGSFDLR	NaN	NaN	NaN	NaN	NaN	NaN	NaN	NaN	NaN	NaN	NaN	NaN	NaN	NaN	NaN	NaN	NaN	NaN	NaN	NaN	NaN	NaN	NaN	NaN	NaN	NaN	NaN	NaN	NaN	NaN	NaN	NaN
AGGSFDLRR	NaN	NaN	NaN	NaN	NaN	NaN	NaN	NaN	NaN	NaN	NaN	NaN	NaN	NaN	NaN	NaN	NaN	NaN	NaN	NaN	NaN	NaN	NaN	NaN	NaN	NaN	NaN	NaN	NaN	NaN	NaN	NaN
AGGTEIGK	NaN	NaN	NaN	NaN	NaN	NaN	NaN	NaN	NaN	NaN	NaN	NaN	NaN	NaN	NaN	NaN	NaN	NaN	NaN	NaN	NaN	NaN	NaN	NaN	NaN	NaN	NaN	NaN	NaN	NaN	NaN	NaN
AGGTKPK	NaN	NaN	NaN	NaN	NaN	NaN	NaN	NaN	14.9073	14.6459	14.4124	14.5678	14.3274	14.4682	14.5344	14.7948	11.661	11.6267	11.3787	11.44	11.3936	11.8174	11.586	11.1089	15.2716	15.2573	14.9389	14.9608	14.6513	14.8437	14.7903	14.7924
AGHGAGKPTAK	10.3616	10.7445	10.4932	10.5446	10.775	10.4211	10.3601	10.3624	NaN	NaN	NaN	NaN	NaN	NaN	NaN	NaN	11.6173	11.4974	11.5978	11.68	11.6561	11.6036	11.8015	11.9222	11.4781	11.3585	10.9102	11.3927	10.986	11.1488	11.2695	11.3263
AGHPPAVK	NaN	NaN	NaN	NaN	NaN	NaN	NaN	NaN	NaN	NaN	NaN	NaN	NaN	NaN	NaN	NaN	NaN	NaN	NaN	NaN	NaN	NaN	NaN	NaN	NaN	NaN	NaN	NaN	NaN	NaN	NaN	NaN
AGHYAASIIIR	NaN	NaN	NaN	NaN	NaN	NaN	NaN	NaN	NaN	NaN	NaN	NaN	NaN	NaN	NaN	NaN	NaN	NaN	NaN	NaN	NaN	NaN	NaN	NaN	NaN	NaN	NaN	NaN	NaN	NaN	NaN	NaN
AGIATHFVDSEK	NaN	NaN	NaN	NaN	NaN	NaN	NaN	NaN	NaN	NaN	NaN	NaN	NaN	NaN	NaN	NaN	NaN	NaN	NaN	NaN	NaN	NaN	NaN	NaN	NaN	NaN	NaN	NaN	NaN	NaN	NaN	NaN
AGIFQPHVR	NaN	NaN	NaN	NaN	NaN	NaN	NaN	NaN	NaN	NaN	NaN	NaN	NaN	NaN	NaN	NaN	NaN	NaN	NaN	NaN	NaN	NaN	NaN	NaN	NaN	NaN	NaN	NaN	NaN	NaN	NaN	NaN
AGIFQSVK	11.4386	11.6404	11.6394	11.3883	11.3905	11.5932	11.3504	11.39	12.9502	12.629	12.6522	12.5077	12.5325	12.4354	12.4035	12.5607	12.1906	12.1133	12.1449	12.0505	12.0748	12.2309	12.1484	12.0481	11.1833	11.3009	11.2438	11.2157	11.313	11.2762	11.2849	11.3269
AGIIASAR	14.7381	14.8962	14.6919	14.8206	14.5992	14.5641	14.4379	14.6093	15.6623	15.4022	15.1321	15.2716	15.2006	15.0269	14.9117	15.0496	14.8466	14.8735	14.9659	15.0315	15.0229	14.9968	14.8915	14.9005	14.5188	14.4762	14.3287	14.5287	14.4097	14.4502	14.357	14.4384
AGIIQDTWHK	NaN	NaN	NaN	NaN	NaN	NaN	NaN	NaN	NaN	NaN	NaN	NaN	NaN	NaN	NaN	NaN	NaN	NaN	NaN	NaN	NaN	NaN	NaN	NaN	NaN	NaN	NaN	NaN	NaN	NaN	NaN	NaN
AGIISTVEVLK	11.401	11.7826	11.4558	11.4051	11.385	11.4818	11.2388	11.4286	NaN	NaN	NaN	NaN	NaN	NaN	NaN	NaN	11.6838	11.6054	11.6543	11.649	11.6706	11.6941	11.6617	11.7013	10.7896	10.6863	10.4173	10.4757	10.8251	10.6421	10.472	10.6861
AGIPKEEVK	NaN	NaN	NaN	NaN	NaN	NaN	NaN	NaN	NaN	NaN	NaN	NaN	NaN	NaN	NaN	NaN	NaN	NaN	NaN	NaN	NaN	NaN	NaN	NaN	NaN	NaN	NaN	NaN	NaN	NaN	NaN	NaN
AGIPVYAWK	14.9675	15.1882	14.5425	15.0437	14.7739	14.739	14.359	14.5301	12.8404	12.1404	12.0382	12.4407	12.0938	11.9633	11.9689	12.0377	15.3305	15.2158	15.199	15.3175	15.0842	14.9964	15.395	15.5105	14.5178	14.5463	14.0351	14.3541	14.2421	13.9779	14.3026	14.2426
AGISFIIK	NaN	NaN	NaN	NaN	NaN	NaN	NaN	NaN	NaN	NaN	NaN	NaN	NaN	NaN	NaN	NaN	NaN	NaN	NaN	NaN	NaN	NaN	NaN	NaN	NaN	NaN	NaN	NaN	NaN	NaN	NaN	NaN
AGISQAVFAR	NaN	NaN	NaN	NaN	NaN	NaN	NaN	NaN	NaN	NaN	NaN	NaN	NaN	NaN	NaN	NaN	13.9961	13.9861	13.9574	14.0333	13.9949	14.1755	13.9984	14.0455	NaN	NaN	NaN	NaN	NaN	NaN	NaN	NaN
AGITTTLNSR	11.9549	11.996	11.8667	11.9908	11.9165	11.8701	11.7333	11.7657	NaN	NaN	NaN	NaN	NaN	NaN	NaN	NaN	12.6202	12.441	12.5539	12.5645	12.678	12.6289	12.571	12.607	NaN	NaN	NaN	NaN	NaN	NaN	NaN	NaN
AGKDLVSSLTSGLLTIGDR	NaN	NaN	NaN	NaN	NaN	NaN	NaN	NaN	NaN	NaN	NaN	NaN	NaN	NaN	NaN	NaN	NaN	NaN	NaN	NaN	NaN	NaN	NaN	NaN	NaN	NaN	NaN	NaN	NaN	NaN	NaN	NaN
AGKEPGLQIWR	NaN	NaN	NaN	NaN	NaN	NaN	NaN	NaN	NaN	NaN	NaN	NaN	NaN	NaN	NaN	NaN	NaN	NaN	NaN	NaN	NaN	NaN	NaN	NaN	NaN	NaN	NaN	NaN	NaN	NaN	NaN	NaN
AGKFPSLLTHNENMVAK	NaN	NaN	NaN	NaN	NaN	NaN	NaN	NaN	NaN	NaN	NaN	NaN	NaN	NaN	NaN	NaN	NaN	NaN	NaN	NaN	NaN	NaN	NaN	NaN	NaN	NaN	NaN	NaN	NaN	NaN	NaN	NaN
AGKGGPTPQEAIQR	NaN	NaN	NaN	NaN	NaN	NaN	NaN	NaN	NaN	NaN	NaN	NaN	NaN	NaN	NaN	NaN	NaN	NaN	NaN	NaN	NaN	NaN	NaN	NaN	NaN	NaN	NaN	NaN	NaN	NaN	NaN	NaN
AGKLDPHLVLDQLR	NaN	NaN	NaN	NaN	NaN	NaN	NaN	NaN	14.6977	14.4203	14.1934	14.2809	14.4029	14.4203	14.0624	14.2962	13.3665	13.2995	13.4637	13.4095	13.479	13.7012	13.348	13.6865	NaN	NaN	NaN	NaN	NaN	NaN	NaN	NaN
AGKPVICATQMLESMIK	12.2313	12.8275	12.5942	12.6597	12.5575	12.5372	12.4551	12.469	13.6274	13.4619	13.3292	13.2171	13.14	13.2609	13.2108	13.3436	11.3086	11.245	10.8367	10.9112	10.9902	10.9133	11.0723	10.9534	13.2388	13.2267	12.5162	12.6471	12.3709	12.5201	12.5544	12.9157
AGKPYQLQIYPNER	NaN	NaN	NaN	NaN	NaN	NaN	NaN	NaN	NaN	NaN	NaN	NaN	NaN	NaN	NaN	NaN	NaN	NaN	NaN	NaN	NaN	NaN	NaN	NaN	NaN	NaN	NaN	NaN	NaN	NaN	NaN	NaN
AGLAADK	11.7988	12.2463	12.2686	12.0348	12.0656	12.0986	11.9596	11.8223	NaN	NaN	NaN	NaN	NaN	NaN	NaN	NaN	NaN	NaN	NaN	NaN	NaN	NaN	NaN	NaN	NaN	NaN	NaN	NaN	NaN	NaN	NaN	NaN
AGLAPLEVR	NaN	NaN	NaN	NaN	NaN	NaN	NaN	NaN	15.0839	14.745	14.6423	14.6501	14.6114	14.5147	14.5302	14.5425	NaN	NaN	NaN	NaN	NaN	NaN	NaN	NaN	NaN	NaN	NaN	NaN	NaN	NaN	NaN	NaN
AGLEPFFDFIVSINGSR	7.88813	8.02862	8.09096	8.11072	7.6659	8.40659	8.51444	8.00759	10.1653	9.65751	9.43819	9.25146	9.35786	9.58374	9.59305	9.79902	NaN	NaN	NaN	NaN	NaN	NaN	NaN	NaN	NaN	NaN	NaN	NaN	NaN	NaN	NaN	NaN
AGLESGAEPGDGDSDTTK	NaN	NaN	NaN	NaN	NaN	NaN	NaN	NaN	NaN	NaN	NaN	NaN	NaN	NaN	NaN	NaN	NaN	NaN	NaN	NaN	NaN	NaN	NaN	NaN	NaN	NaN	NaN	NaN	NaN	NaN	NaN	NaN
AGLESGAEPGDGDSDTTKK	NaN	NaN	NaN	NaN	NaN	NaN	NaN	NaN	NaN	NaN	NaN	NaN	NaN	NaN	NaN	NaN	NaN	NaN	NaN	NaN	NaN	NaN	NaN	NaN	NaN	NaN	NaN	NaN	NaN	NaN	NaN	NaN
AGLESGAEPGDGDSDTTKKK	NaN	NaN	NaN	NaN	NaN	NaN	NaN	NaN	NaN	NaN	NaN	NaN	NaN	NaN	NaN	NaN	NaN	NaN	NaN	NaN	NaN	NaN	NaN	NaN	NaN	NaN	NaN	NaN	NaN	NaN	NaN	NaN
AGLGSPERPPKTSPGSPR	NaN	NaN	NaN	NaN	NaN	NaN	NaN	NaN	NaN	NaN	NaN	NaN	NaN	NaN	NaN	NaN	NaN	NaN	NaN	NaN	NaN	NaN	NaN	NaN	NaN	NaN	NaN	NaN	NaN	NaN	NaN	NaN
AGLIGGVK	NaN	NaN	NaN	NaN	NaN	NaN	NaN	NaN	NaN	NaN	NaN	NaN	NaN	NaN	NaN	NaN	NaN	NaN	NaN	NaN	NaN	NaN	NaN	NaN	NaN	NaN	NaN	NaN	NaN	NaN	NaN	NaN
AGLLALEFYTPEAFNWR	8.61032	8.82082	8.75882	8.41983	8.92258	9.21997	9.06013	8.81279	NaN	NaN	NaN	NaN	NaN	NaN	NaN	NaN	8.73998	8.42601	8.93934	8.79403	9.05105	8.86623	8.5534	9.01597	9.23357	9.02126	8.9244	8.54928	8.75562	8.37326	8.4475	9.03433
AGLLEPEVFHLNPAK	NaN	NaN	NaN	NaN	NaN	NaN	NaN	NaN	NaN	NaN	NaN	NaN	NaN	NaN	NaN	NaN	NaN	NaN	NaN	NaN	NaN	NaN	NaN	NaN	NaN	NaN	NaN	NaN	NaN	NaN	NaN	NaN
AGLLPNHRPR	NaN	NaN	NaN	NaN	NaN	NaN	NaN	NaN	NaN	NaN	NaN	NaN	NaN	NaN	NaN	NaN	NaN	NaN	NaN	NaN	NaN	NaN	NaN	NaN	NaN	NaN	NaN	NaN	NaN	NaN	NaN	NaN
AGLQFPVGR	15.0833	15.1914	15.3786	15.0501	15.0273	15.1056	14.8951	15.0372	15.7244	15.4696	15.5611	15.2654	15.3478	15.3833	15.2079	15.3186	15.4262	15.3627	15.3743	15.379	15.4109	15.7699	15.3808	15.4247	15.6641	15.6575	15.4305	15.5029	15.4646	15.7874	15.4195	15.5092
AGLQVYNK	NaN	NaN	NaN	NaN	NaN	NaN	NaN	NaN	NaN	NaN	NaN	NaN	NaN	NaN	NaN	NaN	NaN	NaN	NaN	NaN	NaN	NaN	NaN	NaN	NaN	NaN	NaN	NaN	NaN	NaN	NaN	NaN
AGLSLKDMDLVEVNEAFAPQYLAVER	10.5624	10.4368	10.1848	10.1117	9.87064	9.88679	10.2227	10.1948	NaN	NaN	NaN	NaN	NaN	NaN	NaN	NaN	NaN	NaN	NaN	NaN	NaN	NaN	NaN	NaN	NaN	NaN	NaN	NaN	NaN	NaN	NaN	NaN
AGLTVSDVDIFEINEAFASQAAYCVEK	NaN	NaN	NaN	NaN	NaN	NaN	NaN	NaN	9.49039	9.09326	9.27575	9.54452	9.0558	9.16126	9.85963	10.1497	8.80223	9.0011	7.80594	8.24151	8.54959	7.24821	8.21349	8.14456	9.48852	9.48808	8.84568	7.90995	7.88234	7.9462	7.83453	8.82486
AGLVDDFEK	NaN	NaN	NaN	NaN	NaN	NaN	NaN	NaN	NaN	NaN	NaN	NaN	NaN	NaN	NaN	NaN	13.8717	13.8174	13.8803	13.6788	13.8031	13.9075	13.9372	13.9305	NaN	NaN	NaN	NaN	NaN	NaN	NaN	NaN
AGLVGPEFHEK	NaN	NaN	NaN	NaN	NaN	NaN	NaN	NaN	NaN	NaN	NaN	NaN	NaN	NaN	NaN	NaN	NaN	NaN	NaN	NaN	NaN	NaN	NaN	NaN	NaN	NaN	NaN	NaN	NaN	NaN	NaN	NaN
AGLVIGK	14.6152	14.8072	14.6633	14.9367	14.824	14.8842	14.4144	14.5551	15.7516	15.2409	15.1829	15.401	15.158	15.1195	14.9687	15.0713	15.1878	15.1272	15.0305	15.1771	15.1534	15.1878	15.1256	15.2446	14.9924	14.9254	14.5182	14.8437	14.7617	14.7506	14.8267	14.8542
AGLYGLPR	14.3613	14.5403	14.2487	14.3619	14.0826	13.9191	14.0709	14.0004	NaN	NaN	NaN	NaN	NaN	NaN	NaN	NaN	NaN	NaN	NaN	NaN	NaN	NaN	NaN	NaN	NaN	NaN	NaN	NaN	NaN	NaN	NaN	NaN
AGMSAEQAQGLLEK	NaN	NaN	NaN	NaN	NaN	NaN	NaN	NaN	NaN	NaN	NaN	NaN	NaN	NaN	NaN	NaN	NaN	NaN	NaN	NaN	NaN	NaN	NaN	NaN	NaN	NaN	NaN	NaN	NaN	NaN	NaN	NaN
AGMSSNQSISSPVLDAVPR	NaN	NaN	NaN	NaN	NaN	NaN	NaN	NaN	NaN	NaN	NaN	NaN	NaN	NaN	NaN	NaN	NaN	NaN	NaN	NaN	NaN	NaN	NaN	NaN	NaN	NaN	NaN	NaN	NaN	NaN	NaN	NaN
AGMSSNQSISSPVLDAVPRTPSR	NaN	NaN	NaN	NaN	NaN	NaN	NaN	NaN	NaN	NaN	NaN	NaN	NaN	NaN	NaN	NaN	NaN	NaN	NaN	NaN	NaN	NaN	NaN	NaN	NaN	NaN	NaN	NaN	NaN	NaN	NaN	NaN
AGMSSNQSISSPVLDAVPRTPSRER	NaN	NaN	NaN	NaN	NaN	NaN	NaN	NaN	NaN	NaN	NaN	NaN	NaN	NaN	NaN	NaN	NaN	NaN	NaN	NaN	NaN	NaN	NaN	NaN	NaN	NaN	NaN	NaN	NaN	NaN	NaN	NaN
AGMTHIVR	NaN	NaN	NaN	NaN	NaN	NaN	NaN	NaN	11.8981	11.6029	11.1411	11.3585	11.3613	11.2564	10.9151	11.1233	10.6719	10.588	10.8101	10.9198	11.0378	10.8133	10.789	10.783	11.2694	11.2871	11.435	11.2294	11.4121	11.2666	11.497	11.2563
AGMTSSPDATTGQTFG	NaN	NaN	NaN	NaN	NaN	NaN	NaN	NaN	NaN	NaN	NaN	NaN	NaN	NaN	NaN	NaN	NaN	NaN	NaN	NaN	NaN	NaN	NaN	NaN	NaN	NaN	NaN	NaN	NaN	NaN	NaN	NaN
AGNAIHAILLYR	NaN	NaN	NaN	NaN	NaN	NaN	NaN	NaN	NaN	NaN	NaN	NaN	NaN	NaN	NaN	NaN	NaN	NaN	NaN	NaN	NaN	NaN	NaN	NaN	NaN	NaN	NaN	NaN	NaN	NaN	NaN	NaN
AGNASKDEIDSAVK	12.4053	12.5445	11.9033	12.5557	12.2327	12.4922	12.0409	12.2035	13.9625	13.608	13.1552	13.4205	13.4471	13.5059	13.2449	13.4533	12.7417	12.7266	13.0591	12.7627	12.7809	12.4633	12.6014	12.7115	12.6808	12.6202	12.8462	12.6205	12.5606	12.1573	12.5158	12.7711
AGNEKEEGETADTVGCCSLR	10.7752	11.9892	11.7892	11.8854	11.9244	11.6128	11.6927	11.8103	12.5182	12.3176	13.2039	12.4913	11.9939	12.0488	12.9497	13.1611	12.5586	12.518	11.8496	11.6887	11.913	11.8652	12.3962	11.5684	12.8331	12.902	11.5356	11.7334	11.5951	11.6469	11.3763	12.7967
AGNFYVPAEPK	NaN	NaN	NaN	NaN	NaN	NaN	NaN	NaN	13.7808	13.629	13.5425	13.4407	13.3608	13.1782	13.3252	13.4353	NaN	NaN	NaN	NaN	NaN	NaN	NaN	NaN	12.7869	13.0441	12.5743	12.8675	12.5928	12.4366	12.5312	12.7983
AGNILFTLDGDIK	NaN	NaN	NaN	NaN	NaN	NaN	NaN	NaN	NaN	NaN	NaN	NaN	NaN	NaN	NaN	NaN	NaN	NaN	NaN	NaN	NaN	NaN	NaN	NaN	NaN	NaN	NaN	NaN	NaN	NaN	NaN	NaN
AGNILLGEDGSVQIADFGVSAFLATGGDVTR	NaN	NaN	NaN	NaN	NaN	NaN	NaN	NaN	NaN	NaN	NaN	NaN	NaN	NaN	NaN	NaN	NaN	NaN	NaN	NaN	NaN	NaN	NaN	NaN	NaN	NaN	NaN	NaN	NaN	NaN	NaN	NaN
AGNKEATDEELER	11.5369	11.5805	11.3068	11.3716	11.3107	11.3106	10.9873	11.2577	NaN	NaN	NaN	NaN	NaN	NaN	NaN	NaN	NaN	NaN	NaN	NaN	NaN	NaN	NaN	NaN	11.7306	11.5481	11.6306	11.6762	11.7123	11.687	11.4752	11.4838
AGNLGGGVVTIER	13.1336	13.205	12.8834	13.0112	13.023	13.1545	12.8149	12.9924	15.0457	14.7267	14.6972	14.6638	14.7435	14.6388	14.4695	14.6047	14.1514	14.0158	14.1765	14.3281	14.3202	14.2408	14.1204	14.1964	13.2875	13.0948	13.0896	13.1376	13.1603	13.1801	13.1305	13.1664
AGNNMLLVGVHGPR	NaN	NaN	NaN	NaN	NaN	NaN	NaN	NaN	NaN	NaN	NaN	NaN	NaN	NaN	NaN	NaN	NaN	NaN	NaN	NaN	NaN	NaN	NaN	NaN	NaN	NaN	NaN	NaN	NaN	NaN	NaN	NaN
AGNSDSEEDDANGRVELILEPK	NaN	NaN	NaN	NaN	NaN	NaN	NaN	NaN	NaN	NaN	NaN	NaN	NaN	NaN	NaN	NaN	NaN	NaN	NaN	NaN	NaN	NaN	NaN	NaN	NaN	NaN	NaN	NaN	NaN	NaN	NaN	NaN
AGNWPGSPQVSGPSPAAR	NaN	NaN	NaN	NaN	NaN	NaN	NaN	NaN	NaN	NaN	NaN	NaN	NaN	NaN	NaN	NaN	NaN	NaN	NaN	NaN	NaN	NaN	NaN	NaN	NaN	NaN	NaN	NaN	NaN	NaN	NaN	NaN
AGNYEEALQLYQHAVQYFLHVVK	NaN	NaN	NaN	NaN	NaN	NaN	NaN	NaN	9.76818	9.60028	10.0486	9.43334	9.42337	9.69063	9.44363	9.89556	9.33412	8.92801	8.24679	8.16867	9.1936	8.64706	8.56224	8.46932	9.58224	9.48888	7.68671	8.75746	8.56845	8.48168	8.72571	8.94064
AGPDLPSLPSHALEDEGWAAAAPSPGSAR	NaN	NaN	NaN	NaN	NaN	NaN	NaN	NaN	NaN	NaN	NaN	NaN	NaN	NaN	NaN	NaN	NaN	NaN	NaN	NaN	NaN	NaN	NaN	NaN	NaN	NaN	NaN	NaN	NaN	NaN	NaN	NaN
AGPEEPGDSPPLR	NaN	NaN	NaN	NaN	NaN	NaN	NaN	NaN	NaN	NaN	NaN	NaN	NaN	NaN	NaN	NaN	NaN	NaN	NaN	NaN	NaN	NaN	NaN	NaN	NaN	NaN	NaN	NaN	NaN	NaN	NaN	NaN
AGPESDAQYQFTGIKK	NaN	NaN	NaN	NaN	NaN	NaN	NaN	NaN	NaN	NaN	NaN	NaN	NaN	NaN	NaN	NaN	NaN	NaN	NaN	NaN	NaN	NaN	NaN	NaN	12.7795	12.8621	12.7379	12.6703	12.6351	12.6893	12.6532	12.7799
AGPGTLSVTIEGPSK	11.4862	11.9873	11.8561	11.8348	11.8489	11.8776	11.6507	12.0071	12.0595	12.0622	11.8953	11.686	11.632	11.729	11.7998	11.8894	11.5937	11.3909	11.5657	11.4174	11.5519	11.4376	11.4788	11.2478	NaN	NaN	NaN	NaN	NaN	NaN	NaN	NaN
AGPIWDLR	13.6431	13.7915	13.6854	13.5875	13.5383	13.7359	13.4235	13.5477	14.8014	14.4176	14.3832	14.2897	14.4303	14.3248	14.1839	14.2518	13.6562	13.5589	13.6132	13.6109	13.5784	13.7753	13.6039	13.6413	13.1837	13.252	12.9807	13.1378	13.1105	12.9824	13.0403	13.1298
AGPLAGGVTTFVALYDYESR	NaN	NaN	NaN	NaN	NaN	NaN	NaN	NaN	NaN	NaN	NaN	NaN	NaN	NaN	NaN	NaN	NaN	NaN	NaN	NaN	NaN	NaN	NaN	NaN	NaN	NaN	NaN	NaN	NaN	NaN	NaN	NaN
AGPNASIISLK	NaN	NaN	NaN	NaN	NaN	NaN	NaN	NaN	NaN	NaN	NaN	NaN	NaN	NaN	NaN	NaN	NaN	NaN	NaN	NaN	NaN	NaN	NaN	NaN	NaN	NaN	NaN	NaN	NaN	NaN	NaN	NaN
AGPTLTDENGDDLGLPPSPGDTSYYQDQVDDFHEAR	NaN	NaN	NaN	NaN	NaN	NaN	NaN	NaN	NaN	NaN	NaN	NaN	NaN	NaN	NaN	NaN	NaN	NaN	NaN	NaN	NaN	NaN	NaN	NaN	NaN	NaN	NaN	NaN	NaN	NaN	NaN	NaN
AGPVVTDNGNFILDWK	11.6964	11.464	11.437	11.6019	11.4925	11.5571	11.2646	11.3227	12.6955	12.4217	12.2394	12.4255	12.3017	12.4594	12.2401	12.2773	NaN	NaN	NaN	NaN	NaN	NaN	NaN	NaN	11.5059	11.4383	11.3621	11.3386	11.7474	11.7956	11.518	11.6369
AGQAVDDFIEK	13.5907	13.6204	13.421	13.5585	13.4671	13.5597	13.328	13.4769	14.9152	14.6153	14.3521	14.3913	14.438	14.3947	14.1938	14.3549	13.7391	13.4952	13.6561	13.7398	13.7586	13.7686	13.6761	13.8433	13.7628	13.8137	13.5976	13.775	13.6862	13.6353	13.6048	13.8397
AGQPLQLLDASWYLPK	10.0569	9.94182	9.80248	10.036	9.90524	9.92358	9.72933	9.75944	11.6814	11.2642	11.2454	11.4519	11.2786	11.2152	10.9968	11.1767	9.47502	9.68314	9.82281	9.24251	9.86118	9.66349	9.61862	9.56026	11.9811	12.2109	11.991	12.0729	11.7741	11.9349	11.8129	11.8746
AGQTTYSGVIDCFRK	12.2389	12.5546	12.6061	12.367	12.0757	12.2219	12.0181	12.1887	13.4075	13.1425	13.2197	13.0246	12.835	12.9753	12.7609	12.9267	12.1913	12.2904	12.3915	12.2615	12.1785	12.3939	12.3167	12.2267	12.5262	12.5252	12.3892	12.202	12.013	12.2698	12.2082	12.3695
AGQTVTIWAANAGVTASPPTDLIWK	NaN	NaN	NaN	NaN	NaN	NaN	NaN	NaN	NaN	NaN	NaN	NaN	NaN	NaN	NaN	NaN	NaN	NaN	NaN	NaN	NaN	NaN	NaN	NaN	NaN	NaN	NaN	NaN	NaN	NaN	NaN	NaN
AGQVVTIWAAGAGATHSPPTDLVWK	13.2199	13.2549	13.3489	13.1639	13.0321	13.1505	12.9925	13.1858	14.7306	14.431	14.5802	14.2786	14.3911	14.408	14.2901	14.4192	11.9389	11.4394	11.6744	11.7111	11.7986	11.9085	11.6907	11.6392	13.3192	13.4722	12.9948	13.0918	13.2584	13.3925	13.0127	13.2565
AGRDYSAYYR	NaN	NaN	NaN	NaN	NaN	NaN	NaN	NaN	NaN	NaN	NaN	NaN	NaN	NaN	NaN	NaN	NaN	NaN	NaN	NaN	NaN	NaN	NaN	NaN	NaN	NaN	NaN	NaN	NaN	NaN	NaN	NaN
AGRPQYDTK	NaN	NaN	NaN	NaN	NaN	NaN	NaN	NaN	NaN	NaN	NaN	NaN	NaN	NaN	NaN	NaN	NaN	NaN	NaN	NaN	NaN	NaN	NaN	NaN	NaN	NaN	NaN	NaN	NaN	NaN	NaN	NaN
AGSATVLSGSIAGLEGGSQLALR	NaN	NaN	NaN	NaN	NaN	NaN	NaN	NaN	NaN	NaN	NaN	NaN	NaN	NaN	NaN	NaN	NaN	NaN	NaN	NaN	NaN	NaN	NaN	NaN	NaN	NaN	NaN	NaN	NaN	NaN	NaN	NaN
AGSFTGTSDPEAAPAR	NaN	NaN	NaN	NaN	NaN	NaN	NaN	NaN	NaN	NaN	NaN	NaN	NaN	NaN	NaN	NaN	NaN	NaN	NaN	NaN	NaN	NaN	NaN	NaN	NaN	NaN	NaN	NaN	NaN	NaN	NaN	NaN
AGSIVLK	NaN	NaN	NaN	NaN	NaN	NaN	NaN	NaN	NaN	NaN	NaN	NaN	NaN	NaN	NaN	NaN	NaN	NaN	NaN	NaN	NaN	NaN	NaN	NaN	NaN	NaN	NaN	NaN	NaN	NaN	NaN	NaN
AGSNEDPILAPSGTPPPTIPPDETFGGR	NaN	NaN	NaN	NaN	NaN	NaN	NaN	NaN	NaN	NaN	NaN	NaN	NaN	NaN	NaN	NaN	NaN	NaN	NaN	NaN	NaN	NaN	NaN	NaN	NaN	NaN	NaN	NaN	NaN	NaN	NaN	NaN
AGSPAPSNRLNDSPTLK	NaN	NaN	NaN	NaN	NaN	NaN	NaN	NaN	NaN	NaN	NaN	NaN	NaN	NaN	NaN	NaN	NaN	NaN	NaN	NaN	NaN	NaN	NaN	NaN	NaN	NaN	NaN	NaN	NaN	NaN	NaN	NaN
AGSPLCNSNLQDSEEDIEPSYSLFR	NaN	NaN	NaN	NaN	NaN	NaN	NaN	NaN	NaN	NaN	NaN	NaN	NaN	NaN	NaN	NaN	NaN	NaN	NaN	NaN	NaN	NaN	NaN	NaN	NaN	NaN	NaN	NaN	NaN	NaN	NaN	NaN
AGSPRGSPLAEGPQAFFPER	NaN	NaN	NaN	NaN	NaN	NaN	NaN	NaN	NaN	NaN	NaN	NaN	NaN	NaN	NaN	NaN	NaN	NaN	NaN	NaN	NaN	NaN	NaN	NaN	NaN	NaN	NaN	NaN	NaN	NaN	NaN	NaN
AGSPTLLNCLMYK	10.6741	10.7613	10.5162	10.7748	10.6825	10.8223	10.5421	10.7132	NaN	NaN	NaN	NaN	NaN	NaN	NaN	NaN	NaN	NaN	NaN	NaN	NaN	NaN	NaN	NaN	NaN	NaN	NaN	NaN	NaN	NaN	NaN	NaN
AGSSPAQGAQNEPPRLNASPAAREEATSPGAK	NaN	NaN	NaN	NaN	NaN	NaN	NaN	NaN	NaN	NaN	NaN	NaN	NaN	NaN	NaN	NaN	NaN	NaN	NaN	NaN	NaN	NaN	NaN	NaN	NaN	NaN	NaN	NaN	NaN	NaN	NaN	NaN
AGSSTPGDAPPAVAEVQGR	NaN	NaN	NaN	NaN	NaN	NaN	NaN	NaN	NaN	NaN	NaN	NaN	NaN	NaN	NaN	NaN	NaN	NaN	NaN	NaN	NaN	NaN	NaN	NaN	NaN	NaN	NaN	NaN	NaN	NaN	NaN	NaN
AGTEEAIVYSDIDLKK	12.5965	12.7104	12.4975	12.6656	12.42	12.541	12.2741	12.4294	NaN	NaN	NaN	NaN	NaN	NaN	NaN	NaN	12.5571	12.3876	12.6283	12.5673	12.4011	12.4583	12.403	12.584	NaN	NaN	NaN	NaN	NaN	NaN	NaN	NaN
AGTFQAFEQFGQQLLAHGHYASPEIK	12.0716	12.0714	12.0444	12.035	12.0545	12.0769	12.0525	12.2025	NaN	NaN	NaN	NaN	NaN	NaN	NaN	NaN	12.4599	12.6854	12.587	12.4371	12.5729	12.4961	12.5255	12.644	13.2056	13.1013	12.729	12.7455	12.7529	12.8081	12.6483	12.8961
AGTGENAPWVVEDELVKK	NaN	NaN	NaN	NaN	NaN	NaN	NaN	NaN	NaN	NaN	NaN	NaN	NaN	NaN	NaN	NaN	11.3813	11.4386	11.6111	11.7474	11.7189	11.5718	11.5287	11.5099	NaN	NaN	NaN	NaN	NaN	NaN	NaN	NaN
AGTLSITEFADMLSGNAGGFR	NaN	NaN	NaN	NaN	NaN	NaN	NaN	NaN	NaN	NaN	NaN	NaN	NaN	NaN	NaN	NaN	NaN	NaN	NaN	NaN	NaN	NaN	NaN	NaN	10.3677	10.0378	9.86924	10.1948	9.86405	9.98684	10.1491	10.177
AGTLSITEFADMLSGNAGGFRSR	NaN	NaN	NaN	NaN	NaN	NaN	NaN	NaN	NaN	NaN	NaN	NaN	NaN	NaN	NaN	NaN	NaN	NaN	NaN	NaN	NaN	NaN	NaN	NaN	NaN	NaN	NaN	NaN	NaN	NaN	NaN	NaN
AGTQIENIDEDFRDGLK	13.8228	14.0073	13.6435	13.8848	13.9232	13.9208	13.7112	13.7757	15.1133	14.9244	14.8178	14.7943	14.7144	14.7433	14.7414	14.7877	14.6428	14.4946	14.5187	14.5419	14.4194	14.5256	14.6559	14.6134	14.3805	14.249	14.1407	14.14	14.0794	14.0178	14.116	14.3011
AGTQIENIEEDFRDGLK	12.9548	13.0541	13.1212	13.0127	12.8997	13.0344	12.8102	12.8162	13.8594	13.6534	13.5647	13.4221	13.5307	13.6186	13.373	13.5247	12.9501	12.9093	12.9368	12.9395	13.0609	13.1842	12.999	12.9771	NaN	NaN	NaN	NaN	NaN	NaN	NaN	NaN
AGTRTDSREDEISPPPPNPVVK	NaN	NaN	NaN	NaN	NaN	NaN	NaN	NaN	NaN	NaN	NaN	NaN	NaN	NaN	NaN	NaN	NaN	NaN	NaN	NaN	NaN	NaN	NaN	NaN	NaN	NaN	NaN	NaN	NaN	NaN	NaN	NaN
AGVAFFHLQDYDQAR	NaN	NaN	NaN	NaN	NaN	NaN	NaN	NaN	NaN	NaN	NaN	NaN	NaN	NaN	NaN	NaN	NaN	NaN	NaN	NaN	NaN	NaN	NaN	NaN	NaN	NaN	NaN	NaN	NaN	NaN	NaN	NaN
AGVAPLQVK	NaN	NaN	NaN	NaN	NaN	NaN	NaN	NaN	NaN	NaN	NaN	NaN	NaN	NaN	NaN	NaN	NaN	NaN	NaN	NaN	NaN	NaN	NaN	NaN	NaN	NaN	NaN	NaN	NaN	NaN	NaN	NaN
AGVIFPVGR	NaN	NaN	NaN	NaN	NaN	NaN	NaN	NaN	NaN	NaN	NaN	NaN	NaN	NaN	NaN	NaN	NaN	NaN	NaN	NaN	NaN	NaN	NaN	NaN	NaN	NaN	NaN	NaN	NaN	NaN	NaN	NaN
AGVLAHLEEER	NaN	NaN	NaN	NaN	NaN	NaN	NaN	NaN	13.624	13.2946	13.2976	13.1238	13.053	13.0894	12.9457	13.1605	NaN	NaN	NaN	NaN	NaN	NaN	NaN	NaN	12.7056	12.6809	12.4178	12.5011	12.4401	12.52	12.271	12.6475
AGVLAHLEEERDLK	13.6718	13.8546	13.7573	13.7291	13.6734	13.6875	13.5539	13.5286	13.6679	13.3711	13.249	13.3537	13.2443	13.267	13.1566	13.3127	12.8043	12.7094	12.7831	12.8087	12.7784	12.8551	12.8118	12.9613	12.4483	12.5169	12.3218	12.6279	12.5395	12.4827	12.401	12.4714
AGVLAQLEEER	NaN	NaN	NaN	NaN	NaN	NaN	NaN	NaN	NaN	NaN	NaN	NaN	NaN	NaN	NaN	NaN	NaN	NaN	NaN	NaN	NaN	NaN	NaN	NaN	NaN	NaN	NaN	NaN	NaN	NaN	NaN	NaN
AGVLAQLEEERDLK	13.4149	13.6819	13.6015	13.5881	13.489	13.6295	13.3665	13.5904	14.0027	13.6102	13.634	13.5764	13.6172	13.4935	13.4807	13.6114	NaN	NaN	NaN	NaN	NaN	NaN	NaN	NaN	13.6439	13.6624	13.2652	13.3178	13.2128	13.3538	13.0313	13.5095
AGVMALANLLQIQR	9.55259	9.53212	9.50464	9.8198	9.4775	9.51997	9.46536	9.87897	10.4498	9.98242	10.3102	10.2064	10.4283	10.433	10.244	10.2309	NaN	NaN	NaN	NaN	NaN	NaN	NaN	NaN	8.87553	8.8976	8.65818	8.83791	8.82267	8.8175	8.95902	8.68598
AGVNFSEFTGVWK	12.5459	12.4963	12.7808	12.5812	12.5482	12.902	12.7438	12.8358	14.2467	14.0444	13.9865	13.8948	14.1705	14.1353	14.0484	14.1677	11.3856	11.3737	11.5168	11.6285	11.7543	11.6631	11.5793	11.7901	13.2374	13.1938	13.06	13.1182	12.9237	12.9229	12.9266	13.1202
AGVNTVTTLVENK	14.1671	14.2809	14.1041	14.1543	14.1284	14.1927	13.9363	14.0118	13.8741	13.5813	13.4122	13.4342	13.5474	13.4778	13.2939	13.5488	14.5273	14.4771	14.4707	14.4606	14.6141	14.3611	14.5015	14.5723	14.0104	14.0165	13.8413	13.8151	13.7782	13.8143	13.7661	13.993
AGVSTNISTK	NaN	NaN	NaN	NaN	NaN	NaN	NaN	NaN	NaN	NaN	NaN	NaN	NaN	NaN	NaN	NaN	NaN	NaN	NaN	NaN	NaN	NaN	NaN	NaN	NaN	NaN	NaN	NaN	NaN	NaN	NaN	NaN
AGVSVWVQAVEMDR	11.1379	11.3888	11.1169	11.4119	11.2518	11.3567	11.2247	11.1283	NaN	NaN	NaN	NaN	NaN	NaN	NaN	NaN	NaN	NaN	NaN	NaN	NaN	NaN	NaN	NaN	11.0376	11.1086	10.8782	11.3186	11.4257	11.3927	11.2437	11.3281
AGVVGPELHEQLLSAEK	NaN	NaN	NaN	NaN	NaN	NaN	NaN	NaN	NaN	NaN	NaN	NaN	NaN	NaN	NaN	NaN	NaN	NaN	NaN	NaN	NaN	NaN	NaN	NaN	NaN	NaN	NaN	NaN	NaN	NaN	NaN	NaN
AGYIIPLQGPGLTTTESR	12.2552	12.0614	11.8318	11.9732	11.9613	12.1053	11.9294	11.987	NaN	NaN	NaN	NaN	NaN	NaN	NaN	NaN	11.6668	11.5586	11.7479	11.6303	11.8813	11.8422	12.0288	11.8564	9.55269	9.62481	9.59434	9.80242	9.2781	9.62554	9.44706	9.73932
AGYLYALLYLNTEIGPGTVCESAIK	10.1476	10.649	9.78262	10.9109	10.4452	10.3798	11.1358	11.117	10.292	9.42769	10.0114	9.76054	10.3935	10.3054	10.4444	10.5104	NaN	NaN	NaN	NaN	NaN	NaN	NaN	NaN	NaN	NaN	NaN	NaN	NaN	NaN	NaN	NaN
AGYPQYVSEILEK	10.7875	10.8889	10.6321	10.8411	10.573	10.7321	10.7872	10.486	12.2564	11.9483	11.8047	11.9121	11.8577	11.6506	11.6793	11.6962	12.3889	12.2821	12.4926	12.5136	12.3858	12.4548	12.2336	12.4877	12.3662	12.3918	12.5008	12.65	12.4133	12.3116	12.4467	12.2544
AGYTDKVVIGMDVAASEFFR	13.59	13.6381	12.7257	13.6932	13.2187	13.2257	13.1772	13.3375	13.1108	12.5399	12.0908	12.5117	12.2429	12.3795	12.142	12.1337	11.8023	11.9987	11.7104	11.8243	11.857	11.6173	11.638	12.0659	13.345	13.3665	12.8073	13.3036	13.2608	12.814	13.3334	12.8028
AGYVDFENGQWATDDIPDDLNSIR	NaN	NaN	NaN	NaN	NaN	NaN	NaN	NaN	NaN	NaN	NaN	NaN	NaN	NaN	NaN	NaN	NaN	NaN	NaN	NaN	NaN	NaN	NaN	NaN	NaN	NaN	NaN	NaN	NaN	NaN	NaN	NaN
AHAAVWNAQEAQADFAK	12.4493	12.8815	12.741	12.8715	12.728	12.7881	12.4467	12.6367	13.6535	13.2044	13.4285	13.2185	12.9764	12.9913	13.0286	13.269	12.3836	12.4666	12.3342	12.4019	12.3017	12.414	12.4588	12.3916	12.8088	12.8059	12.2002	12.5904	12.3231	12.3337	12.2615	12.7826
AHCEENAPLCGFPWYLPVHFLIR	NaN	NaN	NaN	NaN	NaN	NaN	NaN	NaN	NaN	NaN	NaN	NaN	NaN	NaN	NaN	NaN	NaN	NaN	NaN	NaN	NaN	NaN	NaN	NaN	NaN	NaN	NaN	NaN	NaN	NaN	NaN	NaN
AHEEQDEESQDNLFSSDR	NaN	NaN	NaN	NaN	NaN	NaN	NaN	NaN	NaN	NaN	NaN	NaN	NaN	NaN	NaN	NaN	NaN	NaN	NaN	NaN	NaN	NaN	NaN	NaN	NaN	NaN	NaN	NaN	NaN	NaN	NaN	NaN
AHEILPNLVCCSAK	NaN	NaN	NaN	NaN	NaN	NaN	NaN	NaN	NaN	NaN	NaN	NaN	NaN	NaN	NaN	NaN	NaN	NaN	NaN	NaN	NaN	NaN	NaN	NaN	12.8336	12.7978	12.3617	12.6235	12.4149	12.4586	12.504	12.9349
AHEPTYFTVDCAEAGQGDVSIGIK	10.3037	11.1782	11.0036	11.0953	11.0278	11.1564	10.9447	11.1037	12.0902	11.9943	12.0358	11.8205	11.3686	11.711	12.1267	12.2693	11.5109	11.6154	11.3003	11.0224	11.0899	10.9799	11.4639	11.4074	11.0224	11.3835	10.497	10.4411	10.2846	10.2439	9.94064	11.1329
AHESVVK	NaN	NaN	NaN	NaN	NaN	NaN	NaN	NaN	NaN	NaN	NaN	NaN	NaN	NaN	NaN	NaN	NaN	NaN	NaN	NaN	NaN	NaN	NaN	NaN	NaN	NaN	NaN	NaN	NaN	NaN	NaN	NaN
AHFNAMFQPSSPTR	NaN	NaN	NaN	NaN	NaN	NaN	NaN	NaN	NaN	NaN	NaN	NaN	NaN	NaN	NaN	NaN	NaN	NaN	NaN	NaN	NaN	NaN	NaN	NaN	NaN	NaN	NaN	NaN	NaN	NaN	NaN	NaN
AHFPGPVTR	NaN	NaN	NaN	NaN	NaN	NaN	NaN	NaN	NaN	NaN	NaN	NaN	NaN	NaN	NaN	NaN	NaN	NaN	NaN	NaN	NaN	NaN	NaN	NaN	NaN	NaN	NaN	NaN	NaN	NaN	NaN	NaN
AHGFTFTR	NaN	NaN	NaN	NaN	NaN	NaN	NaN	NaN	NaN	NaN	NaN	NaN	NaN	NaN	NaN	NaN	NaN	NaN	NaN	NaN	NaN	NaN	NaN	NaN	NaN	NaN	NaN	NaN	NaN	NaN	NaN	NaN
AHGGYSVFAGVGER	NaN	NaN	NaN	NaN	NaN	NaN	NaN	NaN	NaN	NaN	NaN	NaN	NaN	NaN	NaN	NaN	NaN	NaN	NaN	NaN	NaN	NaN	NaN	NaN	NaN	NaN	NaN	NaN	NaN	NaN	NaN	NaN
AHGHCLHEIFLLR	NaN	NaN	NaN	NaN	NaN	NaN	NaN	NaN	10.6967	10.6943	10.6586	10.4756	10.4724	10.4986	10.5013	10.7628	NaN	NaN	NaN	NaN	NaN	NaN	NaN	NaN	NaN	NaN	NaN	NaN	NaN	NaN	NaN	NaN
AHGLEVEPSALEQGFR	NaN	NaN	NaN	NaN	NaN	NaN	NaN	NaN	NaN	NaN	NaN	NaN	NaN	NaN	NaN	NaN	NaN	NaN	NaN	NaN	NaN	NaN	NaN	NaN	12.3826	12.3361	12.3256	12.4677	12.3679	12.2952	12.4982	12.4676
AHGLLAEENR	9.00591	9.0237	9.01558	8.54222	8.93304	8.97048	9.04628	8.95484	NaN	NaN	NaN	NaN	NaN	NaN	NaN	NaN	9.81054	9.75537	9.90573	9.91186	10.01	10.1866	9.79939	9.9071	NaN	NaN	NaN	NaN	NaN	NaN	NaN	NaN
AHHAACKEEK	8.77258	9.26191	9.17083	9.15964	9.05336	9.21774	9.51592	8.83539	10.4158	10.1729	10.3117	9.69504	9.80642	9.5698	9.94498	10.0955	10.1183	10.1161	9.67131	9.58239	9.84054	9.84048	9.4227	9.4465	NaN	NaN	NaN	NaN	NaN	NaN	NaN	NaN
AHIAQLCEK	NaN	NaN	NaN	NaN	NaN	NaN	NaN	NaN	NaN	NaN	NaN	NaN	NaN	NaN	NaN	NaN	NaN	NaN	NaN	NaN	NaN	NaN	NaN	NaN	NaN	NaN	NaN	NaN	NaN	NaN	NaN	NaN
AHIKDAVALCELFNWLEK	NaN	NaN	NaN	NaN	NaN	NaN	NaN	NaN	NaN	NaN	NaN	NaN	NaN	NaN	NaN	NaN	NaN	NaN	NaN	NaN	NaN	NaN	NaN	NaN	NaN	NaN	NaN	NaN	NaN	NaN	NaN	NaN
AHIVFDFHQAADGIQEQQR	NaN	NaN	NaN	NaN	NaN	NaN	NaN	NaN	NaN	NaN	NaN	NaN	NaN	NaN	NaN	NaN	NaN	NaN	NaN	NaN	NaN	NaN	NaN	NaN	10.5642	10.957	10.4321	10.6905	10.6525	10.6195	10.8955	10.7107
AHKAEGK	12.8413	12.3841	12.2077	12.2265	11.7667	12.3356	12.0519	12.256	NaN	NaN	NaN	NaN	NaN	NaN	NaN	NaN	NaN	NaN	NaN	NaN	NaN	NaN	NaN	NaN	NaN	NaN	NaN	NaN	NaN	NaN	NaN	NaN
AHLGTALK	13.4691	13.7865	13.6066	13.5722	13.375	13.4524	13.2003	13.4843	13.463	13.5887	13.0741	13.1605	13.0481	12.9558	13.0002	13.1874	13.8555	13.984	14.0498	14.0452	13.9916	13.9629	13.8138	14.0309	13.7096	13.8684	13.7036	13.8313	13.627	13.7263	13.6695	13.8501
AHLILFK	10.7316	10.8428	10.8166	10.5597	10.6102	10.8994	10.544	10.7006	12.0088	11.8207	11.9539	11.5874	11.7058	11.6319	11.5951	11.923	11.1925	11.1385	11.0533	11.2802	10.9958	11.144	11.0183	11.2774	11.1374	11.0287	10.9153	11.1616	11.1369	10.8776	10.9538	11.1665
AHLMEIQVNGGTVAEK	11.8368	12.1528	11.988	12.1996	11.9926	11.9897	11.8715	12.0287	12.8918	12.5657	12.679	12.7447	12.6576	12.5812	12.7015	12.7553	11.791	11.7245	11.8757	11.9099	11.8108	11.8675	11.8961	11.7979	12.3569	12.2731	11.9749	12.1061	11.9766	12.0846	11.8878	12.3698
AHLTVGQAAAGGSGNLLTER	NaN	NaN	NaN	NaN	NaN	NaN	NaN	NaN	NaN	NaN	NaN	NaN	NaN	NaN	NaN	NaN	NaN	NaN	NaN	NaN	NaN	NaN	NaN	NaN	NaN	NaN	NaN	NaN	NaN	NaN	NaN	NaN
AHLVAVFNEYQR	NaN	NaN	NaN	NaN	NaN	NaN	NaN	NaN	NaN	NaN	NaN	NaN	NaN	NaN	NaN	NaN	11.4462	11.2698	11.4622	11.4474	11.574	11.4474	11.5043	11.5603	NaN	NaN	NaN	NaN	NaN	NaN	NaN	NaN
AHNNELEPTPGNTLR	NaN	NaN	NaN	NaN	NaN	NaN	NaN	NaN	NaN	NaN	NaN	NaN	NaN	NaN	NaN	NaN	NaN	NaN	NaN	NaN	NaN	NaN	NaN	NaN	NaN	NaN	NaN	NaN	NaN	NaN	NaN	NaN
AHNVPVLVCCETYK	NaN	NaN	NaN	NaN	NaN	NaN	NaN	NaN	NaN	NaN	NaN	NaN	NaN	NaN	NaN	NaN	NaN	NaN	NaN	NaN	NaN	NaN	NaN	NaN	NaN	NaN	NaN	NaN	NaN	NaN	NaN	NaN
AHPLGDEGGTASK	NaN	NaN	NaN	NaN	NaN	NaN	NaN	NaN	NaN	NaN	NaN	NaN	NaN	NaN	NaN	NaN	NaN	NaN	NaN	NaN	NaN	NaN	NaN	NaN	NaN	NaN	NaN	NaN	NaN	NaN	NaN	NaN
AHPPELK	NaN	NaN	NaN	NaN	NaN	NaN	NaN	NaN	NaN	NaN	NaN	NaN	NaN	NaN	NaN	NaN	NaN	NaN	NaN	NaN	NaN	NaN	NaN	NaN	NaN	NaN	NaN	NaN	NaN	NaN	NaN	NaN
AHPPELKK	13.348	13.3904	13.3497	13.3734	13.0086	13.0131	12.952	13.0863	14.938	14.7376	14.6311	14.4969	14.4957	14.2458	14.1723	14.3565	13.4611	13.3589	13.5092	13.6163	13.5925	13.5381	13.2144	13.5036	14.0269	13.9661	13.8102	14.0432	13.7931	13.9074	13.9295	14.0846
AHQANQLYPFAISLIESVR	NaN	NaN	NaN	NaN	NaN	NaN	NaN	NaN	12.0772	11.702	11.6787	11.624	11.796	11.6516	11.6551	11.7286	10.6579	10.8878	10.8823	10.8546	10.9004	10.7824	10.9514	11.1084	10.8938	10.6889	10.7886	10.8463	10.7217	10.8234	10.9457	10.9604
AHQITDESLESTRR	NaN	NaN	NaN	NaN	NaN	NaN	NaN	NaN	10.6965	10.2447	10.3798	10.0849	10.0466	10.2915	9.75447	9.9515	9.5946	9.46958	9.49859	9.77457	9.89389	9.88506	9.52802	9.99265	9.43575	9.37284	8.97301	9.47758	9.35522	9.51635	9.3409	9.32256
AHQLVLPPCDVVIK	NaN	NaN	NaN	NaN	NaN	NaN	NaN	NaN	NaN	NaN	NaN	NaN	NaN	NaN	NaN	NaN	NaN	NaN	NaN	NaN	NaN	NaN	NaN	NaN	NaN	NaN	NaN	NaN	NaN	NaN	NaN	NaN
AHQVVEDGYEFFAK	NaN	NaN	NaN	NaN	NaN	NaN	NaN	NaN	11.5859	11.2737	11.7161	11.2594	10.7782	11.14	11.3679	11.5217	NaN	NaN	NaN	NaN	NaN	NaN	NaN	NaN	NaN	NaN	NaN	NaN	NaN	NaN	NaN	NaN
AHQVVEDGYEFFAKR	NaN	NaN	NaN	NaN	NaN	NaN	NaN	NaN	NaN	NaN	NaN	NaN	NaN	NaN	NaN	NaN	NaN	NaN	NaN	NaN	NaN	NaN	NaN	NaN	NaN	NaN	NaN	NaN	NaN	NaN	NaN	NaN
AHSFLMDFIHQVGLFGR	NaN	NaN	NaN	NaN	NaN	NaN	NaN	NaN	NaN	NaN	NaN	NaN	NaN	NaN	NaN	NaN	NaN	NaN	NaN	NaN	NaN	NaN	NaN	NaN	NaN	NaN	NaN	NaN	NaN	NaN	NaN	NaN
AHSFTSK	NaN	NaN	NaN	NaN	NaN	NaN	NaN	NaN	NaN	NaN	NaN	NaN	NaN	NaN	NaN	NaN	NaN	NaN	NaN	NaN	NaN	NaN	NaN	NaN	NaN	NaN	NaN	NaN	NaN	NaN	NaN	NaN
AHSIQIMK	NaN	NaN	NaN	NaN	NaN	NaN	NaN	NaN	NaN	NaN	NaN	NaN	NaN	NaN	NaN	NaN	NaN	NaN	NaN	NaN	NaN	NaN	NaN	NaN	13.725	13.8106	13.6555	13.8064	13.7401	13.7527	13.6725	13.9605
AHTDFFEAFK	NaN	NaN	NaN	NaN	NaN	NaN	NaN	NaN	NaN	NaN	NaN	NaN	NaN	NaN	NaN	NaN	NaN	NaN	NaN	NaN	NaN	NaN	NaN	NaN	NaN	NaN	NaN	NaN	NaN	NaN	NaN	NaN
AHTVLAASCAR	8.62746	9.22318	9.13381	9.03463	9.102	9.37158	9.14093	9.02245	10.5322	10.7947	10.9011	10.2874	10.1657	10.3206	10.602	10.6391	9.93887	9.91447	9.77975	9.73904	10.0238	9.74854	9.84089	9.71201	10.2022	10.2685	9.85415	9.79097	9.56775	9.71713	9.84668	10.4523
AHVIVMAATNRPNSIDPALRR	13.2616	13.3859	13.3058	13.2896	13.0725	13.118	12.9889	13.2006	13.4752	13.1896	12.9837	12.9516	13.0669	12.8727	12.7788	12.938	12.1714	12.3346	12.3011	12.409	12.4675	12.2748	12.2167	12.4971	13.5227	13.5771	13.3763	13.6581	13.5448	13.4519	13.6225	13.6535
AHVQEVAQHNLK	NaN	NaN	NaN	NaN	NaN	NaN	NaN	NaN	NaN	NaN	NaN	NaN	NaN	NaN	NaN	NaN	NaN	NaN	NaN	NaN	NaN	NaN	NaN	NaN	NaN	NaN	NaN	NaN	NaN	NaN	NaN	NaN
AHVVPCFDASK	12.9777	13.2971	13.0361	13.0964	13.013	13.1064	12.8186	13.0488	14.6286	14.4829	14.5613	14.3713	14.2233	14.2411	14.322	14.5798	NaN	NaN	NaN	NaN	NaN	NaN	NaN	NaN	13.528	13.4877	13.0856	13.2101	13.0606	13.0791	13.0771	13.5209
AIAALISEKLETLR	NaN	NaN	NaN	NaN	NaN	NaN	NaN	NaN	NaN	NaN	NaN	NaN	NaN	NaN	NaN	NaN	NaN	NaN	NaN	NaN	NaN	NaN	NaN	NaN	NaN	NaN	NaN	NaN	NaN	NaN	NaN	NaN
AIAALSFWQK	NaN	NaN	NaN	NaN	NaN	NaN	NaN	NaN	NaN	NaN	NaN	NaN	NaN	NaN	NaN	NaN	NaN	NaN	NaN	NaN	NaN	NaN	NaN	NaN	NaN	NaN	NaN	NaN	NaN	NaN	NaN	NaN
AIACLLFGGSR	9.27792	9.28457	9.1899	9.27118	9.27508	9.50571	9.44346	9.3823	NaN	NaN	NaN	NaN	NaN	NaN	NaN	NaN	NaN	NaN	NaN	NaN	NaN	NaN	NaN	NaN	NaN	NaN	NaN	NaN	NaN	NaN	NaN	NaN
AIADTGANVVVTGGK	11.6365	11.6533	11.1997	11.2994	11.1286	11.5183	11.1489	11.5109	12.7054	12.2189	12.1608	12.1576	12.1993	12.1525	12.0958	12.218	11.9409	11.7819	11.9441	11.825	12.0585	11.9675	11.9682	12.2351	11.6202	11.5592	11.3606	11.5025	11.4988	11.5069	11.5328	11.5526
AIADWYNEK	NaN	NaN	NaN	NaN	NaN	NaN	NaN	NaN	NaN	NaN	NaN	NaN	NaN	NaN	NaN	NaN	12.0691	11.9351	12.2629	12.1185	12.1457	12.2699	12.217	12.2564	NaN	NaN	NaN	NaN	NaN	NaN	NaN	NaN
AIAELGIYPAVDPLDSTSR	11.537	11.8067	11.9297	11.8991	11.4613	11.7003	11.712	11.5955	11.5338	11.2256	11.5333	11.201	11.2028	11.302	11.0275	11.3781	11.889	11.7813	11.7966	11.5534	11.7175	11.8334	11.8969	11.7714	12.0161	11.9535	11.7129	11.7954	11.4514	11.7211	11.6747	11.6656
AIAFLQQPR	NaN	NaN	NaN	NaN	NaN	NaN	NaN	NaN	NaN	NaN	NaN	NaN	NaN	NaN	NaN	NaN	NaN	NaN	NaN	NaN	NaN	NaN	NaN	NaN	NaN	NaN	NaN	NaN	NaN	NaN	NaN	NaN
AIAGNDDVKDAIVR	NaN	NaN	NaN	NaN	NaN	NaN	NaN	NaN	NaN	NaN	NaN	NaN	NaN	NaN	NaN	NaN	NaN	NaN	NaN	NaN	NaN	NaN	NaN	NaN	NaN	NaN	NaN	NaN	NaN	NaN	NaN	NaN
AIAHYEQSADYYKGEESNSSANK	NaN	NaN	NaN	NaN	NaN	NaN	NaN	NaN	NaN	NaN	NaN	NaN	NaN	NaN	NaN	NaN	NaN	NaN	NaN	NaN	NaN	NaN	NaN	NaN	11.118	11.2801	10.9785	11.1342	10.6976	10.8139	10.7049	10.9347
AIAINTFLPK	NaN	NaN	NaN	NaN	NaN	NaN	NaN	NaN	NaN	NaN	NaN	NaN	NaN	NaN	NaN	NaN	NaN	NaN	NaN	NaN	NaN	NaN	NaN	NaN	NaN	NaN	NaN	NaN	NaN	NaN	NaN	NaN
AIANECQANFISIK	14.1124	14.7277	14.5257	14.5301	14.4142	14.4781	14.3845	14.5333	15.3598	15.1781	15.3995	15.0464	14.838	14.85	15.1451	15.307	14.5721	14.4578	14.0705	14.0988	14.231	14.2578	14.4737	14.2585	14.5656	14.5359	13.84	13.9599	13.9882	14.0106	13.8544	14.437
AIAQGIQELSAELPPEESESSRVDFGSSER	NaN	NaN	NaN	NaN	NaN	NaN	NaN	NaN	NaN	NaN	NaN	NaN	NaN	NaN	NaN	NaN	NaN	NaN	NaN	NaN	NaN	NaN	NaN	NaN	NaN	NaN	NaN	NaN	NaN	NaN	NaN	NaN
AIAQLNSK	NaN	NaN	NaN	NaN	NaN	NaN	NaN	NaN	NaN	NaN	NaN	NaN	NaN	NaN	NaN	NaN	NaN	NaN	NaN	NaN	NaN	NaN	NaN	NaN	NaN	NaN	NaN	NaN	NaN	NaN	NaN	NaN
AIASSLK	NaN	NaN	NaN	NaN	NaN	NaN	NaN	NaN	NaN	NaN	NaN	NaN	NaN	NaN	NaN	NaN	NaN	NaN	NaN	NaN	NaN	NaN	NaN	NaN	NaN	NaN	NaN	NaN	NaN	NaN	NaN	NaN
AIAVTVQEMVTK	NaN	NaN	NaN	NaN	NaN	NaN	NaN	NaN	12.1695	11.9897	12.0538	11.9231	12.0448	11.9215	11.8975	11.927	NaN	NaN	NaN	NaN	NaN	NaN	NaN	NaN	NaN	NaN	NaN	NaN	NaN	NaN	NaN	NaN
AIAYLFPSGLFEK	NaN	NaN	NaN	NaN	NaN	NaN	NaN	NaN	11.5607	11.2892	11.5974	11.1267	11.0044	10.9564	11.4977	11.7409	11.0488	11.0481	10.8281	10.75	10.5109	10.7773	11.2441	10.741	NaN	NaN	NaN	NaN	NaN	NaN	NaN	NaN
AIAYLFPSGLFEKR	NaN	NaN	NaN	NaN	NaN	NaN	NaN	NaN	NaN	NaN	NaN	NaN	NaN	NaN	NaN	NaN	NaN	NaN	NaN	NaN	NaN	NaN	NaN	NaN	NaN	NaN	NaN	NaN	NaN	NaN	NaN	NaN
AICIDPAYSK	12.2003	12.4313	12.2456	12.5552	12.5791	12.4179	12.0561	12.4124	13.1594	12.7783	12.7963	12.7699	12.8981	12.7198	12.8347	12.8906	12.3585	12.1931	12.1687	12.3022	12.3539	12.6055	12.6656	12.5414	12.6334	12.5778	12.0867	12.4623	12.5043	12.4166	12.3103	12.7984
AICIPEGAK	NaN	NaN	NaN	NaN	NaN	NaN	NaN	NaN	NaN	NaN	NaN	NaN	NaN	NaN	NaN	NaN	NaN	NaN	NaN	NaN	NaN	NaN	NaN	NaN	NaN	NaN	NaN	NaN	NaN	NaN	NaN	NaN
AIDALREFNEEGALSVLQQFK	12.059	11.8282	11.9266	11.541	11.602	11.6608	11.833	11.9158	13.1159	12.7159	12.5687	12.4336	12.6608	12.7777	12.5112	12.4643	12.4066	12.404	12.5088	12.6111	12.5971	12.86	12.3335	12.7852	12.1561	12.2025	12.1671	12.1836	12.1482	12.2662	12.3196	11.9617
AIDIYEQVGTNAMDSPLLK	NaN	NaN	NaN	NaN	NaN	NaN	NaN	NaN	NaN	NaN	NaN	NaN	NaN	NaN	NaN	NaN	NaN	NaN	NaN	NaN	NaN	NaN	NaN	NaN	NaN	NaN	NaN	NaN	NaN	NaN	NaN	NaN
AIDLFTDAIK	12.1232	12.3473	12.1515	12.3585	12.1397	12.1113	12.0087	12.0981	12.9512	12.5138	12.5122	12.6661	12.2458	12.3752	12.2729	12.4593	11.4401	11.6038	11.4825	11.4488	11.4782	11.4953	11.7815	11.8971	11.0076	11.2776	10.7543	11.0902	11.2508	10.6885	11.099	11.3593
AIDLLKEIYTNLGPR	NaN	NaN	NaN	NaN	NaN	NaN	NaN	NaN	NaN	NaN	NaN	NaN	NaN	NaN	NaN	NaN	NaN	NaN	NaN	NaN	NaN	NaN	NaN	NaN	NaN	NaN	NaN	NaN	NaN	NaN	NaN	NaN
AIDNAADLLIFGK	10.1461	9.90575	9.94127	9.90007	9.839	10.1154	9.82079	9.68753	10.9581	10.8139	10.8314	10.6848	10.8755	10.648	10.888	10.9728	9.9901	9.97599	10.0338	10.0151	10.0286	10.0126	10.115	10.0269	9.90659	9.8343	9.93348	9.85669	9.74883	9.90031	9.79206	9.90402
AIDTTQLFSLPK	NaN	NaN	NaN	NaN	NaN	NaN	NaN	NaN	NaN	NaN	NaN	NaN	NaN	NaN	NaN	NaN	NaN	NaN	NaN	NaN	NaN	NaN	NaN	NaN	NaN	NaN	NaN	NaN	NaN	NaN	NaN	NaN
AIDTTQLFSLPKDFWEQEVR	NaN	NaN	NaN	NaN	NaN	NaN	NaN	NaN	13.0353	12.6992	11.5351	12.1299	12.5832	12.6989	11.474	11.5127	NaN	NaN	NaN	NaN	NaN	NaN	NaN	NaN	NaN	NaN	NaN	NaN	NaN	NaN	NaN	NaN
AIEALHGHELRPGR	10.9479	10.8292	10.7294	10.8389	10.6219	10.85	10.5213	10.8734	12.0248	11.7419	11.5865	11.5449	11.4196	11.4489	11.4164	11.5771	11.4876	11.2913	11.416	11.4931	11.3093	11.6028	11.4703	11.3884	11.5018	11.5793	11.3098	11.5777	11.2753	11.4275	11.193	11.5251
AIEALSGK	NaN	NaN	NaN	NaN	NaN	NaN	NaN	NaN	NaN	NaN	NaN	NaN	NaN	NaN	NaN	NaN	NaN	NaN	NaN	NaN	NaN	NaN	NaN	NaN	NaN	NaN	NaN	NaN	NaN	NaN	NaN	NaN
AIEAVAISPWK	12.1685	12.2223	12.3825	12.2656	12.1625	12.3091	11.9516	12.1934	NaN	NaN	NaN	NaN	NaN	NaN	NaN	NaN	12.1816	11.9709	12.3541	12.322	12.3375	12.4285	12.2241	12.5793	NaN	NaN	NaN	NaN	NaN	NaN	NaN	NaN
AIEINPDSAQPYK	13.5636	13.874	13.7505	13.7557	13.6712	13.7734	13.5153	13.6458	14.6661	14.3539	14.4153	14.3219	14.1039	14.1924	14.2171	14.2703	13.8224	13.706	13.6892	13.6982	13.6234	13.8367	13.8304	13.8225	14.033	14.0493	13.565	13.7591	13.7498	13.7521	13.7149	13.9988
AIEKDMMK	NaN	NaN	NaN	NaN	NaN	NaN	NaN	NaN	NaN	NaN	NaN	NaN	NaN	NaN	NaN	NaN	NaN	NaN	NaN	NaN	NaN	NaN	NaN	NaN	NaN	NaN	NaN	NaN	NaN	NaN	NaN	NaN
AIELATTLDESLTNR	NaN	NaN	NaN	NaN	NaN	NaN	NaN	NaN	NaN	NaN	NaN	NaN	NaN	NaN	NaN	NaN	NaN	NaN	NaN	NaN	NaN	NaN	NaN	NaN	NaN	NaN	NaN	NaN	NaN	NaN	NaN	NaN
AIELFSVGQGPAK	NaN	NaN	NaN	NaN	NaN	NaN	NaN	NaN	NaN	NaN	NaN	NaN	NaN	NaN	NaN	NaN	12.1946	12.3366	12.0915	12.3021	12.169	12.345	12.2578	12.3021	NaN	NaN	NaN	NaN	NaN	NaN	NaN	NaN
AIELLEK	13.5399	13.537	13.688	13.5063	13.4226	13.5831	13.2681	13.3973	14.4484	14.1066	14.1843	13.9375	13.9816	13.9715	13.7631	13.8804	NaN	NaN	NaN	NaN	NaN	NaN	NaN	NaN	NaN	NaN	NaN	NaN	NaN	NaN	NaN	NaN
AIELLQEFSDQHPENAAEIK	NaN	NaN	NaN	NaN	NaN	NaN	NaN	NaN	NaN	NaN	NaN	NaN	NaN	NaN	NaN	NaN	NaN	NaN	NaN	NaN	NaN	NaN	NaN	NaN	11.0218	11.0353	10.6254	10.8061	10.792	10.7663	10.6238	10.6644
AIELYNDKEK	NaN	NaN	NaN	NaN	NaN	NaN	NaN	NaN	NaN	NaN	NaN	NaN	NaN	NaN	NaN	NaN	NaN	NaN	NaN	NaN	NaN	NaN	NaN	NaN	NaN	NaN	NaN	NaN	NaN	NaN	NaN	NaN
AIENELLAR	12.5733	12.7807	12.6241	12.7119	12.5589	12.8817	12.4001	12.4455	NaN	NaN	NaN	NaN	NaN	NaN	NaN	NaN	12.9091	12.7518	12.9113	13.0258	13.0882	13.1128	13.1655	13.2451	12.8131	12.8265	12.5765	12.9185	12.8788	12.8953	13.0639	12.9233
AIENIDTLTNLESLFLGK	NaN	NaN	NaN	NaN	NaN	NaN	NaN	NaN	NaN	NaN	NaN	NaN	NaN	NaN	NaN	NaN	NaN	NaN	NaN	NaN	NaN	NaN	NaN	NaN	11.7285	11.9067	11.4957	11.4802	11.3889	11.6094	11.482	11.5492
AIEPNDYTGK	NaN	NaN	NaN	NaN	NaN	NaN	NaN	NaN	NaN	NaN	NaN	NaN	NaN	NaN	NaN	NaN	NaN	NaN	NaN	NaN	NaN	NaN	NaN	NaN	NaN	NaN	NaN	NaN	NaN	NaN	NaN	NaN
AIEPNDYTGKVSEEIEDIIK	NaN	NaN	NaN	NaN	NaN	NaN	NaN	NaN	12.8859	12.4568	11.9702	12.238	12.0459	11.9458	11.831	11.836	11.3654	11.2162	11.416	11.4839	11.2154	11.4692	11.0877	11.6541	NaN	NaN	NaN	NaN	NaN	NaN	NaN	NaN
AIEPPPLDAVIEAEHTLR	11.423	11.8638	11.6283	11.604	11.4942	11.6616	11.5036	11.4024	11.8382	11.6741	11.6644	11.7914	11.8457	11.8909	11.7339	11.593	11.5845	11.4402	11.4265	11.6161	11.7604	11.8104	11.4325	11.7552	11.462	11.4356	11.2017	11.3157	11.572	11.3238	11.5111	11.3554
AIEPPPLDAVIEAEHTLRELDALDANDELTPLGR	8.20496	6.64587	6.17574	7.60021	7.0433	7.67793	7.9778	8.12179	9.40973	8.80561	8.24622	8.80967	8.53792	8.75822	8.8051	9.02198	8.98513	7.22197	9.10659	8.85562	9.05075	9.46211	8.87141	8.97788	6.05331	8.14119	7.6659	7.58661	8.05983	8.30979	8.26463	6.40983
AIEPQKEEADENYNSVNTR	NaN	NaN	NaN	NaN	NaN	NaN	NaN	NaN	NaN	NaN	NaN	NaN	NaN	NaN	NaN	NaN	NaN	NaN	NaN	NaN	NaN	NaN	NaN	NaN	NaN	NaN	NaN	NaN	NaN	NaN	NaN	NaN
AIEQADLLQEEDESPR	NaN	NaN	NaN	NaN	NaN	NaN	NaN	NaN	NaN	NaN	NaN	NaN	NaN	NaN	NaN	NaN	NaN	NaN	NaN	NaN	NaN	NaN	NaN	NaN	NaN	NaN	NaN	NaN	NaN	NaN	NaN	NaN
AIETTDIISR	12.6481	12.8958	12.786	12.7765	12.8309	12.7807	12.7199	12.8494	NaN	NaN	NaN	NaN	NaN	NaN	NaN	NaN	NaN	NaN	NaN	NaN	NaN	NaN	NaN	NaN	12.7815	12.7568	12.7731	12.8361	12.7322	12.9116	12.8628	13.0694
AIEVGRENREDYR	NaN	NaN	NaN	NaN	NaN	NaN	NaN	NaN	13.7167	13.6019	12.9266	13.2176	13.3236	13.284	12.917	13.0523	11.2147	11.1553	11.5	11.7248	11.6645	11.7413	11.1745	11.7443	12.1381	12.0688	12.1712	12.4522	12.1781	12.2971	12.402	12.1485
AIEVLRR	NaN	NaN	NaN	NaN	NaN	NaN	NaN	NaN	NaN	NaN	NaN	NaN	NaN	NaN	NaN	NaN	NaN	NaN	NaN	NaN	NaN	NaN	NaN	NaN	NaN	NaN	NaN	NaN	NaN	NaN	NaN	NaN
AIFAGYK	13.7733	14.3277	14.2284	14.1629	14.0013	14.1335	13.9991	14.1365	11.4654	11.4788	11.649	11.3261	11.3405	11.1374	11.5492	11.668	NaN	NaN	NaN	NaN	NaN	NaN	NaN	NaN	NaN	NaN	NaN	NaN	NaN	NaN	NaN	NaN
AIFAGYKR	NaN	NaN	NaN	NaN	NaN	NaN	NaN	NaN	NaN	NaN	NaN	NaN	NaN	NaN	NaN	NaN	NaN	NaN	NaN	NaN	NaN	NaN	NaN	NaN	NaN	NaN	NaN	NaN	NaN	NaN	NaN	NaN
AIFLAAQK	NaN	NaN	NaN	NaN	NaN	NaN	NaN	NaN	NaN	NaN	NaN	NaN	NaN	NaN	NaN	NaN	10.4903	10.6594	10.2838	10.3504	10.6192	10.6769	10.6083	10.596	NaN	NaN	NaN	NaN	NaN	NaN	NaN	NaN
AIFLADGK	14.3841	14.446	14.537	14.3656	14.2275	14.4595	14.1223	14.3055	15.8229	15.6446	15.6503	15.4274	15.3598	15.417	15.1675	15.4163	11.8485	11.827	11.8253	11.8645	11.8838	11.9968	11.7797	12.0409	14.4002	14.4069	14.1853	14.352	14.1759	14.4078	14.1141	14.2989
AIFLADGNVFTTGFSR	11.9088	11.9417	11.6919	11.8577	11.934	11.9633	11.8143	11.9948	12.0666	11.7877	11.5062	11.5167	11.7774	11.6867	11.6069	11.6652	10.9832	10.9972	10.8113	11.119	11.1082	11.3049	10.8321	10.9633	11.1571	11.1715	10.9255	11.1297	11.2285	11.2668	11.3142	11.0968
AIFQTIQNR	13.5714	13.5709	13.4119	13.6419	13.345	13.3116	13.1344	13.4259	14.7479	14.5447	14.2492	14.3984	14.3959	14.2091	14.2314	14.3555	NaN	NaN	NaN	NaN	NaN	NaN	NaN	NaN	13.743	13.8468	13.6606	13.8485	13.6913	13.6652	13.6659	13.8038
AIFTGYYGK	NaN	NaN	NaN	NaN	NaN	NaN	NaN	NaN	NaN	NaN	NaN	NaN	NaN	NaN	NaN	NaN	NaN	NaN	NaN	NaN	NaN	NaN	NaN	NaN	NaN	NaN	NaN	NaN	NaN	NaN	NaN	NaN
AIFTTGQGASAVGLTAYVQR	NaN	NaN	NaN	NaN	NaN	NaN	NaN	NaN	NaN	NaN	NaN	NaN	NaN	NaN	NaN	NaN	NaN	NaN	NaN	NaN	NaN	NaN	NaN	NaN	NaN	NaN	NaN	NaN	NaN	NaN	NaN	NaN
AIFVTDR	NaN	NaN	NaN	NaN	NaN	NaN	NaN	NaN	NaN	NaN	NaN	NaN	NaN	NaN	NaN	NaN	NaN	NaN	NaN	NaN	NaN	NaN	NaN	NaN	NaN	NaN	NaN	NaN	NaN	NaN	NaN	NaN
AIGAVPLIQGEYMIPCEK	12.6705	13.1012	13.0464	13.099	12.9315	12.9171	12.8794	12.9448	13.5412	13.3336	13.3351	13.1695	13.1746	13.1315	13.1528	13.1738	11.4899	11.621	11.3351	11.5854	11.7157	11.7133	11.7064	11.7539	12.8282	12.829	12.3157	12.5968	12.622	12.8241	12.6192	12.8182
AIGDHFYK	NaN	NaN	NaN	NaN	NaN	NaN	NaN	NaN	NaN	NaN	NaN	NaN	NaN	NaN	NaN	NaN	NaN	NaN	NaN	NaN	NaN	NaN	NaN	NaN	NaN	NaN	NaN	NaN	NaN	NaN	NaN	NaN
AIGLLDVDVYGPSVPK	NaN	NaN	NaN	NaN	NaN	NaN	NaN	NaN	NaN	NaN	NaN	NaN	NaN	NaN	NaN	NaN	NaN	NaN	NaN	NaN	NaN	NaN	NaN	NaN	NaN	NaN	NaN	NaN	NaN	NaN	NaN	NaN
AIGLPEELIQK	12.4808	13.3749	13.2267	13.4888	13.6805	14.0089	13.3472	13.3414	12.6176	12.5587	12.6331	12.731	12.1344	12.2881	12.7114	12.7793	13.2143	13.011	12.7833	12.3749	12.7325	12.5103	13.3911	12.7014	13.0589	13.2489	12.1563	12.3446	12.0431	12.1933	12.1646	12.9655
AIGSASEGAQSSLQEVYHK	11.7747	12.0811	11.8467	11.9011	11.6502	11.8414	11.5955	11.9819	13.1638	13.0254	13.1237	12.8616	12.7202	12.5887	12.7982	12.8894	12.0502	11.9471	11.9628	11.8239	11.9595	11.9917	11.9949	11.9608	12.2994	12.1868	11.9327	12.2677	11.9559	12.0483	11.8518	12.1935
AIGSTSKPQESPK	NaN	NaN	NaN	NaN	NaN	NaN	NaN	NaN	NaN	NaN	NaN	NaN	NaN	NaN	NaN	NaN	NaN	NaN	NaN	NaN	NaN	NaN	NaN	NaN	NaN	NaN	NaN	NaN	NaN	NaN	NaN	NaN
AIGTEPDSDVLSEIMHSFAK	10.6554	11.0338	10.5628	10.8579	10.8452	10.809	10.5961	10.8348	12.5994	12.4853	12.1984	12.176	12.2212	12.1948	12.0441	12.1897	10.9079	10.885	10.9671	10.9273	11.0271	10.8253	10.9829	11.0758	11.1387	11.4182	11.0369	11.0969	11.3541	11.2563	11.0864	11.2049
AIGVKPPR	13.9016	14.0111	13.7522	13.8592	13.7388	13.7124	13.4809	13.6482	14.4216	14.2122	14.3039	14.1633	13.985	13.838	13.8754	14.1007	14.3363	14.0959	14.2365	14.4495	14.3577	14.3301	14.3013	14.3415	14.3342	14.2569	14.0651	14.2994	14.1223	14.299	14.2369	14.3817
AIHDLGK	NaN	NaN	NaN	NaN	NaN	NaN	NaN	NaN	NaN	NaN	NaN	NaN	NaN	NaN	NaN	NaN	NaN	NaN	NaN	NaN	NaN	NaN	NaN	NaN	NaN	NaN	NaN	NaN	NaN	NaN	NaN	NaN
AIHNIFR	NaN	NaN	NaN	NaN	NaN	NaN	NaN	NaN	11.339	11.0751	11.1646	10.9763	11.0101	10.829	10.7509	11.1992	NaN	NaN	NaN	NaN	NaN	NaN	NaN	NaN	NaN	NaN	NaN	NaN	NaN	NaN	NaN	NaN
AIHSWLTR	10.9603	11.246	11.0071	11.0056	10.8444	10.9562	10.6289	10.8016	12.4781	12.0417	12.1878	12.1289	11.9695	11.9148	11.5888	11.8802	NaN	NaN	NaN	NaN	NaN	NaN	NaN	NaN	11.7928	11.7638	11.5612	11.6028	11.5418	11.6318	11.5236	11.8377
AIHYALNCCGLAGGVEQFISDICPK	10.6804	11.3439	10.9596	11.3189	11.1526	11.1064	10.9957	11.1611	11.5731	11.5518	12.2043	11.5973	10.8997	11.2798	11.8055	12.0217	11.1817	10.9936	10.3974	10.4763	10.6648	10.3846	10.9828	10.6131	10.3579	10.4276	9.28137	9.66842	9.50825	9.90731	9.92337	10.3978
AIIASNIMYIVGQYPR	NaN	NaN	NaN	NaN	NaN	NaN	NaN	NaN	NaN	NaN	NaN	NaN	NaN	NaN	NaN	NaN	NaN	NaN	NaN	NaN	NaN	NaN	NaN	NaN	NaN	NaN	NaN	NaN	NaN	NaN	NaN	NaN
AIIESDQEQGRK	NaN	NaN	NaN	NaN	NaN	NaN	NaN	NaN	NaN	NaN	NaN	NaN	NaN	NaN	NaN	NaN	NaN	NaN	NaN	NaN	NaN	NaN	NaN	NaN	11.377	11.266	11.3453	11.2831	11.3481	11.5126	11.3204	11.4083
AIIGVLLNLTNDNEWGSTK	NaN	NaN	NaN	NaN	NaN	NaN	NaN	NaN	NaN	NaN	NaN	NaN	NaN	NaN	NaN	NaN	NaN	NaN	NaN	NaN	NaN	NaN	NaN	NaN	NaN	NaN	NaN	NaN	NaN	NaN	NaN	NaN
AIILFNPDAK	NaN	NaN	NaN	NaN	NaN	NaN	NaN	NaN	NaN	NaN	NaN	NaN	NaN	NaN	NaN	NaN	NaN	NaN	NaN	NaN	NaN	NaN	NaN	NaN	9.63158	9.46595	9.3036	9.37515	9.60522	9.64999	9.53152	9.67786
AIIPSHLAYGK	NaN	NaN	NaN	NaN	NaN	NaN	NaN	NaN	NaN	NaN	NaN	NaN	NaN	NaN	NaN	NaN	NaN	NaN	NaN	NaN	NaN	NaN	NaN	NaN	NaN	NaN	NaN	NaN	NaN	NaN	NaN	NaN
AIITALGVER	NaN	NaN	NaN	NaN	NaN	NaN	NaN	NaN	NaN	NaN	NaN	NaN	NaN	NaN	NaN	NaN	13.0922	13.001	13.1617	13.1384	13.0699	13.0093	13.0168	13.1215	NaN	NaN	NaN	NaN	NaN	NaN	NaN	NaN
AIITDSVK	NaN	NaN	NaN	NaN	NaN	NaN	NaN	NaN	NaN	NaN	NaN	NaN	NaN	NaN	NaN	NaN	NaN	NaN	NaN	NaN	NaN	NaN	NaN	NaN	NaN	NaN	NaN	NaN	NaN	NaN	NaN	NaN
AIIVEFAQQGLNAALFYENKDPR	8.88792	9.22439	9.13163	9.59296	9.07743	9.09408	9.28096	9.27884	10.6011	10.0488	9.85868	10.1279	10.0215	10.3339	10.3061	10.1566	9.99421	10.0893	9.54235	9.2655	9.37702	9.61077	9.39755	9.58303	9.47982	9.70517	8.95672	9.5042	9.37506	8.94419	9.20433	9.29843
AIKELEEWYAR	NaN	NaN	NaN	NaN	NaN	NaN	NaN	NaN	NaN	NaN	NaN	NaN	NaN	NaN	NaN	NaN	NaN	NaN	NaN	NaN	NaN	NaN	NaN	NaN	NaN	NaN	NaN	NaN	NaN	NaN	NaN	NaN
AIKNDSVVAGGGAIEMELSK	NaN	NaN	NaN	NaN	NaN	NaN	NaN	NaN	NaN	NaN	NaN	NaN	NaN	NaN	NaN	NaN	NaN	NaN	NaN	NaN	NaN	NaN	NaN	NaN	NaN	NaN	NaN	NaN	NaN	NaN	NaN	NaN
AILCLLLGGVER	NaN	NaN	NaN	NaN	NaN	NaN	NaN	NaN	8.60188	8.3046	8.37025	8.57879	8.2447	8.24374	8.14236	8.11993	8.17667	8.21825	8.27942	8.08178	8.15117	7.96671	8.3709	8.42164	NaN	NaN	NaN	NaN	NaN	NaN	NaN	NaN
AILEVLQS	NaN	NaN	NaN	NaN	NaN	NaN	NaN	NaN	NaN	NaN	NaN	NaN	NaN	NaN	NaN	NaN	NaN	NaN	NaN	NaN	NaN	NaN	NaN	NaN	NaN	NaN	NaN	NaN	NaN	NaN	NaN	NaN
AILFSQPLQITDTQQGCIAPVELR	NaN	NaN	NaN	NaN	NaN	NaN	NaN	NaN	NaN	NaN	NaN	NaN	NaN	NaN	NaN	NaN	NaN	NaN	NaN	NaN	NaN	NaN	NaN	NaN	NaN	NaN	NaN	NaN	NaN	NaN	NaN	NaN
AILGSVER	NaN	NaN	NaN	NaN	NaN	NaN	NaN	NaN	NaN	NaN	NaN	NaN	NaN	NaN	NaN	NaN	NaN	NaN	NaN	NaN	NaN	NaN	NaN	NaN	NaN	NaN	NaN	NaN	NaN	NaN	NaN	NaN
AILGSYDSELTPAEYSPQLTR	NaN	NaN	NaN	NaN	NaN	NaN	NaN	NaN	NaN	NaN	NaN	NaN	NaN	NaN	NaN	NaN	NaN	NaN	NaN	NaN	NaN	NaN	NaN	NaN	NaN	NaN	NaN	NaN	NaN	NaN	NaN	NaN
AILIFNNHGKPR	NaN	NaN	NaN	NaN	NaN	NaN	NaN	NaN	NaN	NaN	NaN	NaN	NaN	NaN	NaN	NaN	NaN	NaN	NaN	NaN	NaN	NaN	NaN	NaN	NaN	NaN	NaN	NaN	NaN	NaN	NaN	NaN
AILILDNDGDRLFAK	NaN	NaN	NaN	NaN	NaN	NaN	NaN	NaN	NaN	NaN	NaN	NaN	NaN	NaN	NaN	NaN	NaN	NaN	NaN	NaN	NaN	NaN	NaN	NaN	NaN	NaN	NaN	NaN	NaN	NaN	NaN	NaN
AILNGIDSINK	NaN	NaN	NaN	NaN	NaN	NaN	NaN	NaN	NaN	NaN	NaN	NaN	NaN	NaN	NaN	NaN	NaN	NaN	NaN	NaN	NaN	NaN	NaN	NaN	NaN	NaN	NaN	NaN	NaN	NaN	NaN	NaN
AILPCIK	10.929	11.4364	11.2648	11.3903	11.2269	11.2216	11.0469	11.4422	12.279	12.2329	12.21	11.9051	11.842	11.7542	12.0768	12.1554	11.7031	11.6855	11.3422	11.4253	11.2997	11.2245	11.6555	11.4485	NaN	NaN	NaN	NaN	NaN	NaN	NaN	NaN
AILPCQDTPSVK	12.7453	13.016	12.6927	12.8828	12.7156	12.7438	12.6254	12.7172	NaN	NaN	NaN	NaN	NaN	NaN	NaN	NaN	12.938	12.6692	12.9004	12.8501	13.0268	13.0941	12.8786	13.0679	12.8125	12.7971	12.5422	12.7495	12.7887	12.8264	12.775	12.75
AILQATLREEK	NaN	NaN	NaN	NaN	NaN	NaN	NaN	NaN	11.028	10.7517	10.6254	10.7345	10.9249	10.7784	10.6405	10.7134	NaN	NaN	NaN	NaN	NaN	NaN	NaN	NaN	NaN	NaN	NaN	NaN	NaN	NaN	NaN	NaN
AILQQLGLNSTCDDSILVK	NaN	NaN	NaN	NaN	NaN	NaN	NaN	NaN	11.7155	11.6295	11.804	11.3963	11.4138	11.3535	11.6622	11.7115	10.6468	10.649	10.8315	10.339	10.808	10.6192	10.3261	10.7146	10.8543	11.1513	10.6383	10.3991	10.741	10.9046	10.6595	10.5668
AILSNEATK	NaN	NaN	NaN	NaN	NaN	NaN	NaN	NaN	NaN	NaN	NaN	NaN	NaN	NaN	NaN	NaN	NaN	NaN	NaN	NaN	NaN	NaN	NaN	NaN	NaN	NaN	NaN	NaN	NaN	NaN	NaN	NaN
AILSTKPPGTFLLR	NaN	NaN	NaN	NaN	NaN	NaN	NaN	NaN	NaN	NaN	NaN	NaN	NaN	NaN	NaN	NaN	NaN	NaN	NaN	NaN	NaN	NaN	NaN	NaN	NaN	NaN	NaN	NaN	NaN	NaN	NaN	NaN
AILVDLEPGTMDSVR	13.9376	14.0011	13.8674	13.9475	13.7686	14.0511	13.8607	13.9221	14.6503	14.3576	14.2344	14.1941	14.3238	14.2291	14.1198	14.1627	12.1056	12.1115	12.1432	12.3724	12.3534	12.3386	12.1372	12.26	14.0362	13.9885	13.8278	14.0187	13.8716	13.9785	13.9861	13.9342
AILVVFANK	10.2788	10.9447	10.7985	10.8724	10.7694	10.5963	10.716	10.7172	11.1323	10.8917	11.5034	10.9808	10.7296	10.5681	11.266	11.467	10.7674	10.7973	10.5019	10.4285	10.4739	10.6251	10.846	10.4075	10.1601	10.4204	9.62112	9.97985	9.68991	9.473	9.76532	10.1098
AILYLNTGYQR	12.1092	12.1409	11.8935	11.8924	12.0401	12.0192	11.8681	11.8711	13.0347	12.6751	12.6191	12.5976	12.47	12.462	12.3819	12.4291	NaN	NaN	NaN	NaN	NaN	NaN	NaN	NaN	NaN	NaN	NaN	NaN	NaN	NaN	NaN	NaN
AINCATSGVVGLVNCLR	12.3066	12.3892	12.2113	12.3143	12.2159	12.2694	12.195	12.2929	13.3748	13.0739	13.0134	12.9864	13.035	12.9057	13.0134	13.1352	12.5631	12.3801	12.372	12.4863	12.5344	12.2926	12.6117	12.6014	12.5421	12.5429	12.1054	12.3641	12.3476	12.4141	12.2828	12.5953
AINCPEDIVFPALDILR	9.17395	9.26665	9.26306	9.49263	9.04652	9.42943	9.52048	9.36444	10.4066	9.94234	9.94594	9.87689	9.8224	9.97714	9.96552	10.1626	8.48901	8.83472	8.86099	8.6946	8.82982	8.95841	9.00265	9.04906	10.4064	10.4166	10.3914	9.85347	9.98299	9.88816	10.1258	10.3013
AINFNFGYAK	NaN	NaN	NaN	NaN	NaN	NaN	NaN	NaN	NaN	NaN	NaN	NaN	NaN	NaN	NaN	NaN	NaN	NaN	NaN	NaN	NaN	NaN	NaN	NaN	NaN	NaN	NaN	NaN	NaN	NaN	NaN	NaN
AINIADELPR	NaN	NaN	NaN	NaN	NaN	NaN	NaN	NaN	NaN	NaN	NaN	NaN	NaN	NaN	NaN	NaN	NaN	NaN	NaN	NaN	NaN	NaN	NaN	NaN	NaN	NaN	NaN	NaN	NaN	NaN	NaN	NaN
AINIGQLVDVK	NaN	NaN	NaN	NaN	NaN	NaN	NaN	NaN	NaN	NaN	NaN	NaN	NaN	NaN	NaN	NaN	NaN	NaN	NaN	NaN	NaN	NaN	NaN	NaN	NaN	NaN	NaN	NaN	NaN	NaN	NaN	NaN
AINILLEGNSDTTSWETVGCK	NaN	NaN	NaN	NaN	NaN	NaN	NaN	NaN	11.6005	11.1948	11.0718	10.9005	11.0724	10.955	11.2631	11.1843	10.6902	10.6491	10.2716	10.5427	10.4519	10.2923	10.4421	10.3758	10.5173	10.6943	10.131	10.1324	10.1501	10.3136	10.2351	10.2288
AINPINTFTK	NaN	NaN	NaN	NaN	NaN	NaN	NaN	NaN	15.3767	15.0885	14.8657	14.9679	14.8986	14.8639	14.842	15.0097	13.9412	14.0071	14.1034	13.9864	13.9618	13.8753	14.0723	14.026	14.4473	14.361	14.1607	14.3105	14.1015	13.9627	14.1559	14.4482
AINQGGLTSVAVR	12.2278	12.4189	12.1223	12.1268	12.0861	12.3214	12.1325	12.1826	13.8424	13.6161	13.5588	13.3396	13.4878	13.4745	13.2449	13.2896	12.377	12.1572	12.4608	12.3752	12.5889	12.6918	12.535	12.5488	12.8074	12.7705	12.5328	12.7852	12.6965	12.7578	12.7727	12.8765
AINQIAAALFTIHK	NaN	NaN	NaN	NaN	NaN	NaN	NaN	NaN	NaN	NaN	NaN	NaN	NaN	NaN	NaN	NaN	NaN	NaN	NaN	NaN	NaN	NaN	NaN	NaN	NaN	NaN	NaN	NaN	NaN	NaN	NaN	NaN
AINQQTGAFVEISR	11.9886	12.3808	12.1078	12.2813	12.2664	12.5234	12.0576	12.2123	NaN	NaN	NaN	NaN	NaN	NaN	NaN	NaN	NaN	NaN	NaN	NaN	NaN	NaN	NaN	NaN	NaN	NaN	NaN	NaN	NaN	NaN	NaN	NaN
AINVQEEK	NaN	NaN	NaN	NaN	NaN	NaN	NaN	NaN	NaN	NaN	NaN	NaN	NaN	NaN	NaN	NaN	NaN	NaN	NaN	NaN	NaN	NaN	NaN	NaN	13.7119	13.6275	13.1283	13.1728	13.0634	13.2985	12.9501	13.7869
AIPADSPTDQEPK	NaN	NaN	NaN	NaN	NaN	NaN	NaN	NaN	NaN	NaN	NaN	NaN	NaN	NaN	NaN	NaN	NaN	NaN	NaN	NaN	NaN	NaN	NaN	NaN	NaN	NaN	NaN	NaN	NaN	NaN	NaN	NaN
AIPELDAYEAEGLALDDEDVEELTASQR	NaN	NaN	NaN	NaN	NaN	NaN	NaN	NaN	9.51655	8.78895	9.00759	8.42093	9.14837	9.40535	8.98334	8.99859	8.09006	6.42618	7.69926	7.46148	7.96613	8.21529	7.70888	8.41528	NaN	NaN	NaN	NaN	NaN	NaN	NaN	NaN
AIPELDAYEAEGLALDDEDVEELTASQREAAER	NaN	NaN	NaN	NaN	NaN	NaN	NaN	NaN	NaN	NaN	NaN	NaN	NaN	NaN	NaN	NaN	NaN	NaN	NaN	NaN	NaN	NaN	NaN	NaN	NaN	NaN	NaN	NaN	NaN	NaN	NaN	NaN
AIPLFGNSLKPDSLR	13.1218	13.0575	12.7327	12.8718	12.9197	13.0269	12.6977	12.8087	13.9009	13.4942	13.4404	13.3904	13.5191	13.5656	13.3116	13.4227	12.7842	12.7455	12.9017	12.7617	12.9037	13.2039	13.0062	13.0923	NaN	NaN	NaN	NaN	NaN	NaN	NaN	NaN
AIPNNQVLGK	NaN	NaN	NaN	NaN	NaN	NaN	NaN	NaN	NaN	NaN	NaN	NaN	NaN	NaN	NaN	NaN	NaN	NaN	NaN	NaN	NaN	NaN	NaN	NaN	NaN	NaN	NaN	NaN	NaN	NaN	NaN	NaN
AIPNQGEILVIR	NaN	NaN	NaN	NaN	NaN	NaN	NaN	NaN	NaN	NaN	NaN	NaN	NaN	NaN	NaN	NaN	NaN	NaN	NaN	NaN	NaN	NaN	NaN	NaN	NaN	NaN	NaN	NaN	NaN	NaN	NaN	NaN
AIPQLQGYLR	13.1289	13.3424	13.0403	13.149	12.9087	13.0453	12.7733	13.059	10.8015	10.2804	10.5401	10.4667	10.4571	10.5844	10.3119	10.4227	13.8927	13.7587	13.8254	13.8532	13.7915	13.7416	13.7555	13.8593	13.4767	13.4756	13.2475	13.401	13.1702	13.2251	13.2367	13.3439
AIQAAFFYLEPR	11.6878	11.8306	11.7938	11.6785	11.6219	11.7474	11.6701	11.7618	NaN	NaN	NaN	NaN	NaN	NaN	NaN	NaN	NaN	NaN	NaN	NaN	NaN	NaN	NaN	NaN	NaN	NaN	NaN	NaN	NaN	NaN	NaN	NaN
AIQAELLK	NaN	NaN	NaN	NaN	NaN	NaN	NaN	NaN	NaN	NaN	NaN	NaN	NaN	NaN	NaN	NaN	NaN	NaN	NaN	NaN	NaN	NaN	NaN	NaN	13.3407	13.3472	12.9858	13.159	13.0436	13.0124	12.9304	13.3589
AIQSLKK	NaN	NaN	NaN	NaN	NaN	NaN	NaN	NaN	NaN	NaN	NaN	NaN	NaN	NaN	NaN	NaN	NaN	NaN	NaN	NaN	NaN	NaN	NaN	NaN	NaN	NaN	NaN	NaN	NaN	NaN	NaN	NaN
AIQTVSCLLQGPCDAGNR	NaN	NaN	NaN	NaN	NaN	NaN	NaN	NaN	NaN	NaN	NaN	NaN	NaN	NaN	NaN	NaN	NaN	NaN	NaN	NaN	NaN	NaN	NaN	NaN	NaN	NaN	NaN	NaN	NaN	NaN	NaN	NaN
AIQWGEDGRPFHYLFYTGK	NaN	NaN	NaN	NaN	NaN	NaN	NaN	NaN	NaN	NaN	NaN	NaN	NaN	NaN	NaN	NaN	NaN	NaN	NaN	NaN	NaN	NaN	NaN	NaN	NaN	NaN	NaN	NaN	NaN	NaN	NaN	NaN
AIRLELQGPRGSPNAR	NaN	NaN	NaN	NaN	NaN	NaN	NaN	NaN	NaN	NaN	NaN	NaN	NaN	NaN	NaN	NaN	NaN	NaN	NaN	NaN	NaN	NaN	NaN	NaN	NaN	NaN	NaN	NaN	NaN	NaN	NaN	NaN
AIRPQIDLK	NaN	NaN	NaN	NaN	NaN	NaN	NaN	NaN	NaN	NaN	NaN	NaN	NaN	NaN	NaN	NaN	NaN	NaN	NaN	NaN	NaN	NaN	NaN	NaN	NaN	NaN	NaN	NaN	NaN	NaN	NaN	NaN
AISAPTSPTR	NaN	NaN	NaN	NaN	NaN	NaN	NaN	NaN	NaN	NaN	NaN	NaN	NaN	NaN	NaN	NaN	NaN	NaN	NaN	NaN	NaN	NaN	NaN	NaN	NaN	NaN	NaN	NaN	NaN	NaN	NaN	NaN
AISEQTGK	12.5702	12.819	12.5538	12.7967	12.5678	12.4028	12.3857	12.3946	NaN	NaN	NaN	NaN	NaN	NaN	NaN	NaN	13.3382	13.1825	13.0864	13.3035	13.2929	13.3073	13.2763	13.2172	12.699	12.6587	12.3083	12.5389	12.4229	12.4076	12.3987	12.7418
AISPDKDNFYFDVKDDFDFGTMGHVIR	NaN	NaN	NaN	NaN	NaN	NaN	NaN	NaN	NaN	NaN	NaN	NaN	NaN	NaN	NaN	NaN	NaN	NaN	NaN	NaN	NaN	NaN	NaN	NaN	NaN	NaN	NaN	NaN	NaN	NaN	NaN	NaN
AISSDMFFGR	NaN	NaN	NaN	NaN	NaN	NaN	NaN	NaN	NaN	NaN	NaN	NaN	NaN	NaN	NaN	NaN	NaN	NaN	NaN	NaN	NaN	NaN	NaN	NaN	NaN	NaN	NaN	NaN	NaN	NaN	NaN	NaN
AISSLDLLGDFK	NaN	NaN	NaN	NaN	NaN	NaN	NaN	NaN	NaN	NaN	NaN	NaN	NaN	NaN	NaN	NaN	NaN	NaN	NaN	NaN	NaN	NaN	NaN	NaN	NaN	NaN	NaN	NaN	NaN	NaN	NaN	NaN
AISSYFVSTMSSSIK	NaN	NaN	NaN	NaN	NaN	NaN	NaN	NaN	NaN	NaN	NaN	NaN	NaN	NaN	NaN	NaN	NaN	NaN	NaN	NaN	NaN	NaN	NaN	NaN	NaN	NaN	NaN	NaN	NaN	NaN	NaN	NaN
AISTPETPLTK	NaN	NaN	NaN	NaN	NaN	NaN	NaN	NaN	NaN	NaN	NaN	NaN	NaN	NaN	NaN	NaN	NaN	NaN	NaN	NaN	NaN	NaN	NaN	NaN	NaN	NaN	NaN	NaN	NaN	NaN	NaN	NaN
AISTPETPLTKR	NaN	NaN	NaN	NaN	NaN	NaN	NaN	NaN	NaN	NaN	NaN	NaN	NaN	NaN	NaN	NaN	NaN	NaN	NaN	NaN	NaN	NaN	NaN	NaN	NaN	NaN	NaN	NaN	NaN	NaN	NaN	NaN
AISVLAK	NaN	NaN	NaN	NaN	NaN	NaN	NaN	NaN	NaN	NaN	NaN	NaN	NaN	NaN	NaN	NaN	NaN	NaN	NaN	NaN	NaN	NaN	NaN	NaN	NaN	NaN	NaN	NaN	NaN	NaN	NaN	NaN
AITFFTEDDKPLLR	12.2805	12.3159	11.966	12.2635	12.2968	12.4778	12.0965	12.3732	NaN	NaN	NaN	NaN	NaN	NaN	NaN	NaN	NaN	NaN	NaN	NaN	NaN	NaN	NaN	NaN	NaN	NaN	NaN	NaN	NaN	NaN	NaN	NaN
AITFVTQYDVELFQR	NaN	NaN	NaN	NaN	NaN	NaN	NaN	NaN	NaN	NaN	NaN	NaN	NaN	NaN	NaN	NaN	NaN	NaN	NaN	NaN	NaN	NaN	NaN	NaN	NaN	NaN	NaN	NaN	NaN	NaN	NaN	NaN
AITGASLADIMAK	12.3647	12.597	12.1845	12.5021	12.2564	12.4055	12.244	12.533	13.1451	12.9012	12.8158	12.8364	12.8341	12.8915	12.5748	12.6856	12.3624	12.4316	12.6427	12.6875	12.6272	12.634	12.5358	12.6147	12.5882	12.6493	12.4919	12.3483	12.3906	12.4259	12.4704	12.5824
AITGFDDPFSGK	12.2225	12.3677	12.4563	12.1753	12.2403	12.3505	12.1545	12.2061	NaN	NaN	NaN	NaN	NaN	NaN	NaN	NaN	12.0323	11.9891	12.1911	12.0738	12.1296	12.2538	12.1027	12.157	NaN	NaN	NaN	NaN	NaN	NaN	NaN	NaN
AITHLNNNFMFGQK	NaN	NaN	NaN	NaN	NaN	NaN	NaN	NaN	NaN	NaN	NaN	NaN	NaN	NaN	NaN	NaN	NaN	NaN	NaN	NaN	NaN	NaN	NaN	NaN	NaN	NaN	NaN	NaN	NaN	NaN	NaN	NaN
AITIAGIPQSIIECVK	11.4339	12.059	11.9546	11.899	11.7642	11.9916	11.8464	11.8175	12.989	12.7095	12.979	12.677	12.4458	12.427	12.6271	12.7408	11.2792	11.3051	11.1185	10.5201	10.811	11.0232	11.1329	11.1803	NaN	NaN	NaN	NaN	NaN	NaN	NaN	NaN
AITIAGVPQSVTECVK	13.8925	14.2137	14.0895	14.0792	13.8967	13.9747	13.8239	14.0314	13.5157	13.4485	13.6353	13.1311	12.9258	13.0904	13.2674	13.4727	12.0714	12.1291	11.7449	11.4897	11.6842	11.8268	12.1743	11.7602	12.0496	12.0859	11.3082	11.2521	11.1675	11.2264	11.126	11.8429
AITIANQTNCPLYITK	NaN	NaN	NaN	NaN	NaN	NaN	NaN	NaN	NaN	NaN	NaN	NaN	NaN	NaN	NaN	NaN	NaN	NaN	NaN	NaN	NaN	NaN	NaN	NaN	NaN	NaN	NaN	NaN	NaN	NaN	NaN	NaN
AITISSALQAGTVWVNCYGVVSAQCPFGGFK	9.12254	10.5199	10.3591	10.7915	9.96362	10.0232	10.5453	10.6337	11.032	10.373	11.7349	10.8347	9.52386	10.3181	11.2508	11.5014	10.3828	10.2171	7.98493	8.39699	8.74839	9.25953	9.34578	9.1385	11.5593	11.5928	9.15079	9.78953	9.14843	9.00868	8.89884	10.1684
AITPPQQPYK	NaN	NaN	NaN	NaN	NaN	NaN	NaN	NaN	NaN	NaN	NaN	NaN	NaN	NaN	NaN	NaN	NaN	NaN	NaN	NaN	NaN	NaN	NaN	NaN	NaN	NaN	NaN	NaN	NaN	NaN	NaN	NaN
AITQETINGR	NaN	NaN	NaN	NaN	NaN	NaN	NaN	NaN	NaN	NaN	NaN	NaN	NaN	NaN	NaN	NaN	NaN	NaN	NaN	NaN	NaN	NaN	NaN	NaN	NaN	NaN	NaN	NaN	NaN	NaN	NaN	NaN
AITSLLGGGSPK	NaN	NaN	NaN	NaN	NaN	NaN	NaN	NaN	NaN	NaN	NaN	NaN	NaN	NaN	NaN	NaN	NaN	NaN	NaN	NaN	NaN	NaN	NaN	NaN	NaN	NaN	NaN	NaN	NaN	NaN	NaN	NaN
AITTGLQEYVEAVSFQHFIK	NaN	NaN	NaN	NaN	NaN	NaN	NaN	NaN	NaN	NaN	NaN	NaN	NaN	NaN	NaN	NaN	NaN	NaN	NaN	NaN	NaN	NaN	NaN	NaN	NaN	NaN	NaN	NaN	NaN	NaN	NaN	NaN
AIVAIENPADVSVISSR	13.2845	13.8824	13.2336	13.6437	13.5022	13.5089	13.2574	13.6103	15.5506	15.11	14.9901	15.2343	14.8926	14.9052	15.0411	15.2496	13.6247	13.5006	13.357	13.3791	13.3741	13.0395	13.7385	13.6316	13.4592	13.5628	12.9278	13.1924	13.1387	12.9706	13.1186	13.5046
AIVDALPPPCESACTVPTDVDKWFHHQKN	NaN	NaN	NaN	NaN	NaN	NaN	NaN	NaN	13.2428	12.9828	12.9495	12.9933	12.5935	12.6378	12.7496	12.9752	11.9	11.7105	11.7375	11.8007	11.7886	11.8128	11.9121	12.1786	NaN	NaN	NaN	NaN	NaN	NaN	NaN	NaN
AIVDGNLK	NaN	NaN	NaN	NaN	NaN	NaN	NaN	NaN	NaN	NaN	NaN	NaN	NaN	NaN	NaN	NaN	NaN	NaN	NaN	NaN	NaN	NaN	NaN	NaN	NaN	NaN	NaN	NaN	NaN	NaN	NaN	NaN
AIVDLTGL	NaN	NaN	NaN	NaN	NaN	NaN	NaN	NaN	10.0451	9.4877	9.53257	9.49179	9.63891	9.51013	9.57173	9.97111	NaN	NaN	NaN	NaN	NaN	NaN	NaN	NaN	8.88591	8.80265	9.00655	9.19906	8.61302	8.95029	8.92095	9.04174
AIVEDHSLVAEEK	NaN	NaN	NaN	NaN	NaN	NaN	NaN	NaN	NaN	NaN	NaN	NaN	NaN	NaN	NaN	NaN	NaN	NaN	NaN	NaN	NaN	NaN	NaN	NaN	NaN	NaN	NaN	NaN	NaN	NaN	NaN	NaN
AIVFVVDSAAFQR	9.46571	9.74745	9.68433	9.3844	9.66794	9.88556	9.67923	9.80949	10.3044	10.0755	10.1673	9.7688	10.2705	10.0839	10.0917	10.124	9.76752	9.71694	9.58352	9.78966	10.0528	9.93059	9.81602	10.1444	9.16764	9.33981	8.8489	9.04519	9.25595	9.14682	9.20853	9.1242
AIVHDNKDGTYAVTYIPDKTGR	NaN	NaN	NaN	NaN	NaN	NaN	NaN	NaN	NaN	NaN	NaN	NaN	NaN	NaN	NaN	NaN	NaN	NaN	NaN	NaN	NaN	NaN	NaN	NaN	NaN	NaN	NaN	NaN	NaN	NaN	NaN	NaN
AIVICPTDEDLKDR	NaN	NaN	NaN	NaN	NaN	NaN	NaN	NaN	NaN	NaN	NaN	NaN	NaN	NaN	NaN	NaN	NaN	NaN	NaN	NaN	NaN	NaN	NaN	NaN	NaN	NaN	NaN	NaN	NaN	NaN	NaN	NaN
AIVLAAIFR	NaN	NaN	NaN	NaN	NaN	NaN	NaN	NaN	NaN	NaN	NaN	NaN	NaN	NaN	NaN	NaN	NaN	NaN	NaN	NaN	NaN	NaN	NaN	NaN	NaN	NaN	NaN	NaN	NaN	NaN	NaN	NaN
AIVNVIGMHK	NaN	NaN	NaN	NaN	NaN	NaN	NaN	NaN	NaN	NaN	NaN	NaN	NaN	NaN	NaN	NaN	NaN	NaN	NaN	NaN	NaN	NaN	NaN	NaN	NaN	NaN	NaN	NaN	NaN	NaN	NaN	NaN
AIVPQALSGIIK	NaN	NaN	NaN	NaN	NaN	NaN	NaN	NaN	NaN	NaN	NaN	NaN	NaN	NaN	NaN	NaN	NaN	NaN	NaN	NaN	NaN	NaN	NaN	NaN	NaN	NaN	NaN	NaN	NaN	NaN	NaN	NaN
AIVQLVNER	NaN	NaN	NaN	NaN	NaN	NaN	NaN	NaN	NaN	NaN	NaN	NaN	NaN	NaN	NaN	NaN	NaN	NaN	NaN	NaN	NaN	NaN	NaN	NaN	NaN	NaN	NaN	NaN	NaN	NaN	NaN	NaN
AIVQQWLEYR	NaN	NaN	NaN	NaN	NaN	NaN	NaN	NaN	NaN	NaN	NaN	NaN	NaN	NaN	NaN	NaN	NaN	NaN	NaN	NaN	NaN	NaN	NaN	NaN	NaN	NaN	NaN	NaN	NaN	NaN	NaN	NaN
AIVSILNYVIYK	NaN	NaN	NaN	NaN	NaN	NaN	NaN	NaN	NaN	NaN	NaN	NaN	NaN	NaN	NaN	NaN	NaN	NaN	NaN	NaN	NaN	NaN	NaN	NaN	NaN	NaN	NaN	NaN	NaN	NaN	NaN	NaN
AIVSSGTLGDR	NaN	NaN	NaN	NaN	NaN	NaN	NaN	NaN	NaN	NaN	NaN	NaN	NaN	NaN	NaN	NaN	NaN	NaN	NaN	NaN	NaN	NaN	NaN	NaN	NaN	NaN	NaN	NaN	NaN	NaN	NaN	NaN
AIWAALQTQTSNAAK	NaN	NaN	NaN	NaN	NaN	NaN	NaN	NaN	NaN	NaN	NaN	NaN	NaN	NaN	NaN	NaN	NaN	NaN	NaN	NaN	NaN	NaN	NaN	NaN	NaN	NaN	NaN	NaN	NaN	NaN	NaN	NaN
AIWGYCDQLK	12.0628	12.2673	12.1203	12.1695	11.9279	11.9566	12.0127	12.0311	12.6449	12.5316	12.332	12.3217	12.2286	12.1324	12.339	12.2867	NaN	NaN	NaN	NaN	NaN	NaN	NaN	NaN	NaN	NaN	NaN	NaN	NaN	NaN	NaN	NaN
AIWHAFTALDQDHSGK	NaN	NaN	NaN	NaN	NaN	NaN	NaN	NaN	NaN	NaN	NaN	NaN	NaN	NaN	NaN	NaN	NaN	NaN	NaN	NaN	NaN	NaN	NaN	NaN	NaN	NaN	NaN	NaN	NaN	NaN	NaN	NaN
AIWNVINWENVTER	10.3897	10.6254	10.5394	10.4922	10.6557	10.6484	10.283	10.4301	13.0829	12.9021	12.7652	12.6696	12.7287	12.8233	12.4789	12.7602	11.1992	10.9164	10.9572	11.2304	11.1995	11.368	11.3859	11.2003	10.9673	10.9279	10.5869	10.8025	11.0159	11.0238	10.8626	10.6974
AIYAALSGNLK	NaN	NaN	NaN	NaN	NaN	NaN	NaN	NaN	NaN	NaN	NaN	NaN	NaN	NaN	NaN	NaN	NaN	NaN	NaN	NaN	NaN	NaN	NaN	NaN	NaN	NaN	NaN	NaN	NaN	NaN	NaN	NaN
AIYDFEAAEDNELTFK	NaN	NaN	NaN	NaN	NaN	NaN	NaN	NaN	NaN	NaN	NaN	NaN	NaN	NaN	NaN	NaN	NaN	NaN	NaN	NaN	NaN	NaN	NaN	NaN	NaN	NaN	NaN	NaN	NaN	NaN	NaN	NaN
AIYDIERPDLITYEPFYTSGYDDKQER	NaN	NaN	NaN	NaN	NaN	NaN	NaN	NaN	11.4057	10.9994	11.0709	11.0015	10.6065	10.5471	10.7908	10.797	NaN	NaN	NaN	NaN	NaN	NaN	NaN	NaN	NaN	NaN	NaN	NaN	NaN	NaN	NaN	NaN
AIYEVLFR	NaN	NaN	NaN	NaN	NaN	NaN	NaN	NaN	NaN	NaN	NaN	NaN	NaN	NaN	NaN	NaN	NaN	NaN	NaN	NaN	NaN	NaN	NaN	NaN	NaN	NaN	NaN	NaN	NaN	NaN	NaN	NaN
AIYFDGDFGQIVR	11.4982	11.776	11.3612	11.3886	11.404	11.5703	11.3958	11.4366	NaN	NaN	NaN	NaN	NaN	NaN	NaN	NaN	11.9595	11.9034	11.9712	12.1791	12.1961	12.2054	12.1253	12.214	12.0425	11.9474	11.7486	12.0352	11.7727	12.0971	12.2253	11.9683
AIYKGPGSEAGP	11.517	11.5545	11.6032	11.4378	11.3858	11.1837	11.0976	11.3033	12.9114	12.6285	12.6731	12.4442	12.3114	12.3436	12.1856	12.2973	11.7978	11.8564	11.8718	11.8261	11.9679	11.8835	11.762	11.8242	12.2752	12.3697	12.2866	12.4957	12.141	12.5446	12.316	12.2575
AIYQATYR	12.1429	12.3475	12.205	12.1917	12.062	12.1224	12.1085	12.2068	13.4705	13.253	13.2628	13.232	13.0343	12.9378	13.023	13.0683	12.8885	12.753	12.8298	12.8888	12.7912	12.9242	12.8721	12.9262	12.6061	12.5707	12.3509	12.5253	12.3141	12.3055	12.3254	12.6152
AKADSPVNGLPK	NaN	NaN	NaN	NaN	NaN	NaN	NaN	NaN	NaN	NaN	NaN	NaN	NaN	NaN	NaN	NaN	NaN	NaN	NaN	NaN	NaN	NaN	NaN	NaN	NaN	NaN	NaN	NaN	NaN	NaN	NaN	NaN
AKAEAIR	NaN	NaN	NaN	NaN	NaN	NaN	NaN	NaN	NaN	NaN	NaN	NaN	NaN	NaN	NaN	NaN	NaN	NaN	NaN	NaN	NaN	NaN	NaN	NaN	NaN	NaN	NaN	NaN	NaN	NaN	NaN	NaN
AKAGLESGAEPGDGDSDTTK	NaN	NaN	NaN	NaN	NaN	NaN	NaN	NaN	NaN	NaN	NaN	NaN	NaN	NaN	NaN	NaN	NaN	NaN	NaN	NaN	NaN	NaN	NaN	NaN	NaN	NaN	NaN	NaN	NaN	NaN	NaN	NaN
AKAPIQDIWYHEDR	NaN	NaN	NaN	NaN	NaN	NaN	NaN	NaN	NaN	NaN	NaN	NaN	NaN	NaN	NaN	NaN	NaN	NaN	NaN	NaN	NaN	NaN	NaN	NaN	NaN	NaN	NaN	NaN	NaN	NaN	NaN	NaN
AKAPQQEEGPK	NaN	NaN	NaN	NaN	NaN	NaN	NaN	NaN	NaN	NaN	NaN	NaN	NaN	NaN	NaN	NaN	NaN	NaN	NaN	NaN	NaN	NaN	NaN	NaN	NaN	NaN	NaN	NaN	NaN	NaN	NaN	NaN
AKAPSHK	NaN	NaN	NaN	NaN	NaN	NaN	NaN	NaN	NaN	NaN	NaN	NaN	NaN	NaN	NaN	NaN	NaN	NaN	NaN	NaN	NaN	NaN	NaN	NaN	NaN	NaN	NaN	NaN	NaN	NaN	NaN	NaN
AKCELSSSVQTDINLPYLTMDSSGPK	NaN	NaN	NaN	NaN	NaN	NaN	NaN	NaN	11.5334	11.1364	11.2686	10.9455	11.0481	10.9465	11.0514	11.0469	NaN	NaN	NaN	NaN	NaN	NaN	NaN	NaN	NaN	NaN	NaN	NaN	NaN	NaN	NaN	NaN
AKDANNGNLQLR	NaN	NaN	NaN	NaN	NaN	NaN	NaN	NaN	13.6648	13.438	13.3009	13.2066	13.2851	13.2178	13.0009	13.2302	12.6668	12.6686	12.9794	13.0285	13.1442	13.2153	12.7292	13.1076	12.9175	12.939	12.8552	13.0822	12.7696	13.1361	12.8274	13.0165
AKDDATLSGKR	NaN	NaN	NaN	NaN	NaN	NaN	NaN	NaN	NaN	NaN	NaN	NaN	NaN	NaN	NaN	NaN	NaN	NaN	NaN	NaN	NaN	NaN	NaN	NaN	NaN	NaN	NaN	NaN	NaN	NaN	NaN	NaN
AKDFSLILDDVAITELSFSR	10.0885	10.3401	10.0032	10.4411	10.3004	10.2808	10.7546	10.7106	11.4582	10.8945	11.0711	10.8725	11.0458	11.1494	11.2111	11.3257	10.6327	10.5339	9.85328	9.60844	10.4253	10.2685	10.2949	10.2928	10.6775	10.8748	9.95313	10.1072	10.6323	10.1094	10.2447	10.3568
AKDINQEVYNFLATAGAK	11.1956	10.8909	11.0847	11.0814	10.6858	10.9501	11.0408	11.0423	NaN	NaN	NaN	NaN	NaN	NaN	NaN	NaN	10.8922	10.8143	10.974	11.1643	11.3112	11.3259	10.9302	11.2514	11.0735	11.3894	11.1973	11.2276	11.3135	11.3695	11.4064	10.9037
AKDLYSALIK	NaN	NaN	NaN	NaN	NaN	NaN	NaN	NaN	NaN	NaN	NaN	NaN	NaN	NaN	NaN	NaN	NaN	NaN	NaN	NaN	NaN	NaN	NaN	NaN	NaN	NaN	NaN	NaN	NaN	NaN	NaN	NaN
AKDPFAHLPK	13.1546	13.1441	12.9718	12.9751	12.7992	12.6984	12.6912	12.8036	15.8879	15.7274	15.4503	15.5266	15.4618	15.3123	15.19	15.4644	14.9543	14.9462	14.9845	15.0774	15.0207	14.8959	14.8596	15.044	14.8453	14.928	14.5561	14.8021	14.6111	14.5727	14.5305	14.8693
AKDYENAIK	13.0678	13.2561	13.2789	13.2061	13.1661	13.163	12.826	13.0448	14.4555	14.2445	14.0532	14.1486	14.0162	13.9642	13.8386	13.9913	NaN	NaN	NaN	NaN	NaN	NaN	NaN	NaN	13.654	13.5476	13.4017	13.586	13.4404	13.5549	13.5888	13.7091
AKEAAEQDVEK	12.856	13.0895	12.9893	13.0894	12.7394	12.9826	12.5075	12.8685	13.8924	13.6104	13.4404	13.4476	13.4642	13.2466	13.2061	13.4817	12.7323	12.6884	12.6895	12.7325	12.8013	12.7112	12.5346	12.6904	13.3311	13.3469	13.0197	13.2084	13.1355	13.1076	12.8828	13.3483
AKEAEGGAATAGPSR	NaN	NaN	NaN	NaN	NaN	NaN	NaN	NaN	NaN	NaN	NaN	NaN	NaN	NaN	NaN	NaN	NaN	NaN	NaN	NaN	NaN	NaN	NaN	NaN	9.55721	9.52058	9.45886	9.46013	9.4335	9.82577	9.28979	9.54552
AKEALELTDTGLLSGSEER	12.1559	12.4574	12.1624	11.9853	12.1535	12.111	12.11	12.1659	12.3646	12.377	12.3332	12.2892	12.3723	12.2812	11.9736	12.186	12.0164	11.9826	12.1526	12.2262	12.0939	12.0878	12.0538	12.3078	11.5933	11.8235	11.6277	11.912	11.6548	11.6932	11.6702	11.6397
AKEALGK	10.9861	11.0608	11.1295	11.0825	10.9224	10.8265	10.7156	10.78	12.4481	12.3422	12.1235	12.1871	12.1453	12.1324	11.8575	12.067	11.5676	11.4105	11.6964	11.8559	11.9873	12.0015	11.6854	11.85	NaN	NaN	NaN	NaN	NaN	NaN	NaN	NaN
AKEAQDDLVK	13.2094	13.4026	13.4578	13.4535	13.1765	13.325	12.9593	13.1559	NaN	NaN	NaN	NaN	NaN	NaN	NaN	NaN	13.5558	13.5234	13.7855	13.8733	13.7701	13.83	13.6792	13.6451	13.6475	13.5567	13.4587	13.5087	13.3891	13.5423	13.4481	13.639
AKEDFLK	NaN	NaN	NaN	NaN	NaN	NaN	NaN	NaN	NaN	NaN	NaN	NaN	NaN	NaN	NaN	NaN	NaN	NaN	NaN	NaN	NaN	NaN	NaN	NaN	NaN	NaN	NaN	NaN	NaN	NaN	NaN	NaN
AKEDFLVYK	NaN	NaN	NaN	NaN	NaN	NaN	NaN	NaN	NaN	NaN	NaN	NaN	NaN	NaN	NaN	NaN	NaN	NaN	NaN	NaN	NaN	NaN	NaN	NaN	NaN	NaN	NaN	NaN	NaN	NaN	NaN	NaN
AKEEELR	NaN	NaN	NaN	NaN	NaN	NaN	NaN	NaN	NaN	NaN	NaN	NaN	NaN	NaN	NaN	NaN	11.3231	11.5569	11.3083	11.449	11.5436	11.7833	11.3527	11.4186	NaN	NaN	NaN	NaN	NaN	NaN	NaN	NaN
AKEELEK	NaN	NaN	NaN	NaN	NaN	NaN	NaN	NaN	15.3867	15.155	15.398	15.0509	14.9778	14.7674	14.8955	15.1209	NaN	NaN	NaN	NaN	NaN	NaN	NaN	NaN	NaN	NaN	NaN	NaN	NaN	NaN	NaN	NaN
AKEFTNVYIK	14.3105	14.3855	14.0202	14.1851	13.8363	13.8822	13.8935	13.937	12.7448	12.6398	12.2833	12.3964	12.3976	12.1263	12.1252	12.291	NaN	NaN	NaN	NaN	NaN	NaN	NaN	NaN	NaN	NaN	NaN	NaN	NaN	NaN	NaN	NaN
AKEGTSDPPSPLLLPSPGGWK	NaN	NaN	NaN	NaN	NaN	NaN	NaN	NaN	NaN	NaN	NaN	NaN	NaN	NaN	NaN	NaN	NaN	NaN	NaN	NaN	NaN	NaN	NaN	NaN	NaN	NaN	NaN	NaN	NaN	NaN	NaN	NaN
AKEIGADLVLQISK	NaN	NaN	NaN	NaN	NaN	NaN	NaN	NaN	NaN	NaN	NaN	NaN	NaN	NaN	NaN	NaN	NaN	NaN	NaN	NaN	NaN	NaN	NaN	NaN	NaN	NaN	NaN	NaN	NaN	NaN	NaN	NaN
AKELATK	15.5223	15.7729	15.5687	15.7099	15.4705	15.4619	15.3161	15.4998	13.0998	13.045	12.8461	12.8145	12.8196	12.6358	12.5052	12.743	11.9159	11.8574	11.8517	12.0268	12.077	11.9989	11.6378	11.9984	NaN	NaN	NaN	NaN	NaN	NaN	NaN	NaN
AKELDPTNMTYITNQAAVYFEK	NaN	NaN	NaN	NaN	NaN	NaN	NaN	NaN	11.0525	10.936	10.5059	10.6378	10.5214	10.418	10.3774	10.5284	NaN	NaN	NaN	NaN	NaN	NaN	NaN	NaN	9.53442	9.85994	9.788	9.97842	9.74319	9.36713	9.71985	9.75397
AKEVELVSE	NaN	NaN	NaN	NaN	NaN	NaN	NaN	NaN	NaN	NaN	NaN	NaN	NaN	NaN	NaN	NaN	NaN	NaN	NaN	NaN	NaN	NaN	NaN	NaN	NaN	NaN	NaN	NaN	NaN	NaN	NaN	NaN
AKFEELNMDLFR	11.8383	11.9637	11.7065	11.769	11.6279	11.7012	11.5917	11.6744	12.1371	11.8974	11.8361	11.6752	11.8758	11.6844	11.6805	11.7135	11.1845	11.2409	11.2532	11.3853	11.2898	11.3406	11.2543	11.3045	14.5453	14.5637	14.2403	14.4891	14.485	14.3172	14.3766	14.6036
AKFENLCK	14.4773	14.922	14.492	14.7197	14.5697	14.5684	14.329	14.478	16.4032	16.3127	15.9587	16.0087	15.8323	15.654	15.7591	15.9774	15.4928	15.4861	15.2243	15.2829	15.4207	15.1935	15.3498	15.3683	15.4135	15.4202	14.8173	15.0333	14.9776	14.8204	14.7998	15.3508
AKFKFPGR	NaN	NaN	NaN	NaN	NaN	NaN	NaN	NaN	NaN	NaN	NaN	NaN	NaN	NaN	NaN	NaN	NaN	NaN	NaN	NaN	NaN	NaN	NaN	NaN	NaN	NaN	NaN	NaN	NaN	NaN	NaN	NaN
AKFYPEDVAEELIQDITQK	11.2176	11.2671	11.0845	10.9046	11.0151	11.1519	10.6644	10.9378	12.3115	12.1546	11.8734	11.8389	11.8685	11.9913	11.7963	11.8288	11.4024	11.3037	11.3549	11.3728	11.2562	11.3103	11.31	11.6812	11.6166	11.5908	11.4077	11.7028	11.5115	11.4592	11.5531	11.5481
AKGPSESSK	11.9771	12.3721	11.9373	12.3538	11.9642	12.1246	11.9112	12.027	NaN	NaN	NaN	NaN	NaN	NaN	NaN	NaN	13.1654	13.1908	13.1	13.043	13.1299	12.9649	13.1246	12.958	NaN	NaN	NaN	NaN	NaN	NaN	NaN	NaN
AKGSETPGATPGSK	NaN	NaN	NaN	NaN	NaN	NaN	NaN	NaN	NaN	NaN	NaN	NaN	NaN	NaN	NaN	NaN	11.9772	11.7525	12.0448	12.1319	12.1174	12.0496	11.8408	12.0534	NaN	NaN	NaN	NaN	NaN	NaN	NaN	NaN
AKGVQVVACLSVNDAFVTGEWGR	10.2791	10.5286	10.4517	10.6481	10.4642	10.656	10.3442	10.7926	11.5165	11.0247	11.0586	10.8641	10.8598	10.9739	11.0927	10.9372	NaN	NaN	NaN	NaN	NaN	NaN	NaN	NaN	NaN	NaN	NaN	NaN	NaN	NaN	NaN	NaN
AKHDELTYF	13.9207	14.0441	14.1477	14.1696	14.0314	14.053	13.8256	13.9633	14.9856	14.8181	14.8	14.7514	14.5694	14.4624	14.5062	14.6232	12.034	11.8836	11.6696	11.5777	11.6632	11.5423	12.0373	11.6707	NaN	NaN	NaN	NaN	NaN	NaN	NaN	NaN
AKHHAISAK	12.5414	12.4715	12.2428	12.2297	12.0507	12.0183	12.0588	12.0719	14.313	14.0731	13.4668	13.6757	13.7027	13.3716	13.2214	13.4165	12.8565	12.9049	13.0743	13.3978	13.3779	13.3891	12.6092	13.3467	12.546	12.5809	12.7326	12.8815	12.7194	12.8782	12.852	12.5677
AKIELLGSYDPQK	NaN	NaN	NaN	NaN	NaN	NaN	NaN	NaN	NaN	NaN	NaN	NaN	NaN	NaN	NaN	NaN	NaN	NaN	NaN	NaN	NaN	NaN	NaN	NaN	NaN	NaN	NaN	NaN	NaN	NaN	NaN	NaN
AKKDDTDDEIAK	NaN	NaN	NaN	NaN	NaN	NaN	NaN	NaN	NaN	NaN	NaN	NaN	NaN	NaN	NaN	NaN	NaN	NaN	NaN	NaN	NaN	NaN	NaN	NaN	NaN	NaN	NaN	NaN	NaN	NaN	NaN	NaN
AKKPAAAAGAK	NaN	NaN	NaN	NaN	NaN	NaN	NaN	NaN	NaN	NaN	NaN	NaN	NaN	NaN	NaN	NaN	NaN	NaN	NaN	NaN	NaN	NaN	NaN	NaN	NaN	NaN	NaN	NaN	NaN	NaN	NaN	NaN
AKKPAAAGVK	NaN	NaN	NaN	NaN	NaN	NaN	NaN	NaN	NaN	NaN	NaN	NaN	NaN	NaN	NaN	NaN	NaN	NaN	NaN	NaN	NaN	NaN	NaN	NaN	NaN	NaN	NaN	NaN	NaN	NaN	NaN	NaN
AKKPAGAAK	NaN	NaN	NaN	NaN	NaN	NaN	NaN	NaN	NaN	NaN	NaN	NaN	NaN	NaN	NaN	NaN	NaN	NaN	NaN	NaN	NaN	NaN	NaN	NaN	NaN	NaN	NaN	NaN	NaN	NaN	NaN	NaN
AKKPAGATPK	NaN	NaN	NaN	NaN	NaN	NaN	NaN	NaN	NaN	NaN	NaN	NaN	NaN	NaN	NaN	NaN	NaN	NaN	NaN	NaN	NaN	NaN	NaN	NaN	NaN	NaN	NaN	NaN	NaN	NaN	NaN	NaN
AKKPALVAK	NaN	NaN	NaN	NaN	NaN	NaN	NaN	NaN	NaN	NaN	NaN	NaN	NaN	NaN	NaN	NaN	NaN	NaN	NaN	NaN	NaN	NaN	NaN	NaN	NaN	NaN	NaN	NaN	NaN	NaN	NaN	NaN
AKLAEQAER	12.5645	12.2963	12.0908	12.0378	12.0934	11.9116	11.714	11.8785	14.3704	14.1279	13.4784	13.9546	13.8033	13.9531	13.1186	13.4148	13.2992	13.2043	13.8803	14.0969	13.9566	14.0706	13.1115	14.1332	10.2357	10.318	10.8704	10.9508	10.9112	11.0979	11.1771	10.2371
AKLDELSAK	NaN	NaN	NaN	NaN	NaN	NaN	NaN	NaN	NaN	NaN	NaN	NaN	NaN	NaN	NaN	NaN	NaN	NaN	NaN	NaN	NaN	NaN	NaN	NaN	NaN	NaN	NaN	NaN	NaN	NaN	NaN	NaN
AKLDENSAFLQFNWK	NaN	NaN	NaN	NaN	NaN	NaN	NaN	NaN	13.9063	13.8457	14.0744	13.6406	13.6018	13.5904	13.7849	13.9741	12.9729	12.9223	12.8154	12.653	12.8752	12.9584	12.9907	12.952	13.2666	13.291	12.7813	12.5872	12.6722	12.9196	12.6174	13.2972
AKLDNNK	13.4644	14.2313	14.3449	14.2428	13.9466	14.0028	13.8779	13.8847	NaN	NaN	NaN	NaN	NaN	NaN	NaN	NaN	NaN	NaN	NaN	NaN	NaN	NaN	NaN	NaN	14.4091	14.2972	13.541	13.6979	13.4671	13.8279	13.4886	14.3769
AKLDPEPEKAAESPSPR	NaN	NaN	NaN	NaN	NaN	NaN	NaN	NaN	NaN	NaN	NaN	NaN	NaN	NaN	NaN	NaN	NaN	NaN	NaN	NaN	NaN	NaN	NaN	NaN	NaN	NaN	NaN	NaN	NaN	NaN	NaN	NaN
AKLEEHFK	NaN	NaN	NaN	NaN	NaN	NaN	NaN	NaN	NaN	NaN	NaN	NaN	NaN	NaN	NaN	NaN	NaN	NaN	NaN	NaN	NaN	NaN	NaN	NaN	NaN	NaN	NaN	NaN	NaN	NaN	NaN	NaN
AKLGDSHDLQR	NaN	NaN	NaN	NaN	NaN	NaN	NaN	NaN	NaN	NaN	NaN	NaN	NaN	NaN	NaN	NaN	NaN	NaN	NaN	NaN	NaN	NaN	NaN	NaN	NaN	NaN	NaN	NaN	NaN	NaN	NaN	NaN
AKLQIELGK	NaN	NaN	NaN	NaN	NaN	NaN	NaN	NaN	NaN	NaN	NaN	NaN	NaN	NaN	NaN	NaN	NaN	NaN	NaN	NaN	NaN	NaN	NaN	NaN	NaN	NaN	NaN	NaN	NaN	NaN	NaN	NaN
AKLTHPGK	NaN	NaN	NaN	NaN	NaN	NaN	NaN	NaN	NaN	NaN	NaN	NaN	NaN	NaN	NaN	NaN	NaN	NaN	NaN	NaN	NaN	NaN	NaN	NaN	NaN	NaN	NaN	NaN	NaN	NaN	NaN	NaN
AKLTPGCEAEAETEAICFFVQQFTDMEHNR	NaN	NaN	NaN	NaN	NaN	NaN	NaN	NaN	NaN	NaN	NaN	NaN	NaN	NaN	NaN	NaN	NaN	NaN	NaN	NaN	NaN	NaN	NaN	NaN	10.1644	9.76366	9.76403	9.76012	10.1922	10.3356	10.0724	9.76316
AKNEPVGK	NaN	NaN	NaN	NaN	NaN	NaN	NaN	NaN	NaN	NaN	NaN	NaN	NaN	NaN	NaN	NaN	NaN	NaN	NaN	NaN	NaN	NaN	NaN	NaN	NaN	NaN	NaN	NaN	NaN	NaN	NaN	NaN
AKNSPPQAPSTR	NaN	NaN	NaN	NaN	NaN	NaN	NaN	NaN	NaN	NaN	NaN	NaN	NaN	NaN	NaN	NaN	NaN	NaN	NaN	NaN	NaN	NaN	NaN	NaN	NaN	NaN	NaN	NaN	NaN	NaN	NaN	NaN
AKNTVVATGGYGR	NaN	NaN	NaN	NaN	NaN	NaN	NaN	NaN	NaN	NaN	NaN	NaN	NaN	NaN	NaN	NaN	NaN	NaN	NaN	NaN	NaN	NaN	NaN	NaN	NaN	NaN	NaN	NaN	NaN	NaN	NaN	NaN
AKNWEDEDFYDSDDDTFLDR	NaN	NaN	NaN	NaN	NaN	NaN	NaN	NaN	NaN	NaN	NaN	NaN	NaN	NaN	NaN	NaN	NaN	NaN	NaN	NaN	NaN	NaN	NaN	NaN	NaN	NaN	NaN	NaN	NaN	NaN	NaN	NaN
AKPAEAPAAAAPK	12.1151	12.2979	12.4975	12.3846	12.1863	12.2898	11.9991	12.2086	NaN	NaN	NaN	NaN	NaN	NaN	NaN	NaN	NaN	NaN	NaN	NaN	NaN	NaN	NaN	NaN	NaN	NaN	NaN	NaN	NaN	NaN	NaN	NaN
AKPAMPQDSVPSPR	NaN	NaN	NaN	NaN	NaN	NaN	NaN	NaN	NaN	NaN	NaN	NaN	NaN	NaN	NaN	NaN	NaN	NaN	NaN	NaN	NaN	NaN	NaN	NaN	NaN	NaN	NaN	NaN	NaN	NaN	NaN	NaN
AKPAPSK	NaN	NaN	NaN	NaN	NaN	NaN	NaN	NaN	NaN	NaN	NaN	NaN	NaN	NaN	NaN	NaN	NaN	NaN	NaN	NaN	NaN	NaN	NaN	NaN	NaN	NaN	NaN	NaN	NaN	NaN	NaN	NaN
AKPEGALQNNDGLYDPDCDESGLFK	NaN	NaN	NaN	NaN	NaN	NaN	NaN	NaN	13.1944	13.1981	13.5833	13.054	12.6324	12.7138	13.2871	13.5406	13.3355	13.2801	12.5984	12.5897	12.6212	12.4957	13.4717	12.7912	12.0541	12.1847	10.9764	11.4004	11.3736	11.2448	11.0421	11.8922
AKPEYHK	NaN	NaN	NaN	NaN	NaN	NaN	NaN	NaN	NaN	NaN	NaN	NaN	NaN	NaN	NaN	NaN	NaN	NaN	NaN	NaN	NaN	NaN	NaN	NaN	NaN	NaN	NaN	NaN	NaN	NaN	NaN	NaN
AKPGTYK	NaN	NaN	NaN	NaN	NaN	NaN	NaN	NaN	NaN	NaN	NaN	NaN	NaN	NaN	NaN	NaN	12.9582	12.9296	13.0678	13.1164	13.1013	12.9054	12.8162	13.0495	NaN	NaN	NaN	NaN	NaN	NaN	NaN	NaN
AKPPADPAAAASPCR	NaN	NaN	NaN	NaN	NaN	NaN	NaN	NaN	NaN	NaN	NaN	NaN	NaN	NaN	NaN	NaN	NaN	NaN	NaN	NaN	NaN	NaN	NaN	NaN	NaN	NaN	NaN	NaN	NaN	NaN	NaN	NaN
AKPSYLIDK	NaN	NaN	NaN	NaN	NaN	NaN	NaN	NaN	NaN	NaN	NaN	NaN	NaN	NaN	NaN	NaN	NaN	NaN	NaN	NaN	NaN	NaN	NaN	NaN	NaN	NaN	NaN	NaN	NaN	NaN	NaN	NaN
AKPVATAPIPGTPWCVVWTGDER	NaN	NaN	NaN	NaN	NaN	NaN	NaN	NaN	NaN	NaN	NaN	NaN	NaN	NaN	NaN	NaN	NaN	NaN	NaN	NaN	NaN	NaN	NaN	NaN	10.3578	10.4141	9.45633	10.1893	10.2458	10.3754	10.524	10.5695
AKPVNSKPDSAYR	NaN	NaN	NaN	NaN	NaN	NaN	NaN	NaN	14.1193	13.9459	13.4927	13.577	13.5727	13.375	13.173	13.2524	NaN	NaN	NaN	NaN	NaN	NaN	NaN	NaN	12.7488	12.8732	13.0322	13.0861	12.8028	12.7161	12.9467	12.9657
AKPYEGSILEADCDILIPAASEK	12.2155	12.9157	12.8473	12.745	12.6167	12.6917	12.5097	12.6258	13.3651	13.0999	13.6995	13.1153	12.8465	12.9839	13.1244	13.3065	11.8803	11.8423	11.5721	11.6614	11.7187	11.7169	11.7084	11.7086	12.3632	12.5438	11.8551	11.903	11.6749	11.9169	11.9405	12.259
AKQEQEAK	11.9008	12.1257	11.7753	11.8761	11.6807	11.7231	11.6767	11.6722	NaN	NaN	NaN	NaN	NaN	NaN	NaN	NaN	12.8697	12.7698	12.4706	12.8361	12.6875	12.854	12.69	12.3306	12.6234	12.5716	12.2384	12.486	12.1941	12.2317	12.2607	12.5762
AKQFLPFLQR	NaN	NaN	NaN	NaN	NaN	NaN	NaN	NaN	NaN	NaN	NaN	NaN	NaN	NaN	NaN	NaN	NaN	NaN	NaN	NaN	NaN	NaN	NaN	NaN	NaN	NaN	NaN	NaN	NaN	NaN	NaN	NaN
AKQGYVIYR	NaN	NaN	NaN	NaN	NaN	NaN	NaN	NaN	NaN	NaN	NaN	NaN	NaN	NaN	NaN	NaN	NaN	NaN	NaN	NaN	NaN	NaN	NaN	NaN	NaN	NaN	NaN	NaN	NaN	NaN	NaN	NaN
AKQIVWNGPVGVFEWEAFAR	NaN	NaN	NaN	NaN	NaN	NaN	NaN	NaN	13.2219	12.8424	12.0857	12.2393	12.8087	12.5943	11.5965	11.8496	NaN	NaN	NaN	NaN	NaN	NaN	NaN	NaN	NaN	NaN	NaN	NaN	NaN	NaN	NaN	NaN
AKQTLENERGELANEVK	NaN	NaN	NaN	NaN	NaN	NaN	NaN	NaN	NaN	NaN	NaN	NaN	NaN	NaN	NaN	NaN	NaN	NaN	NaN	NaN	NaN	NaN	NaN	NaN	14.6308	14.4695	14.6172	14.7466	14.5918	14.6316	14.657	14.464
AKQVVSVVQDEEVGLPFEASPESPPPASPDGVTEIR	NaN	NaN	NaN	NaN	NaN	NaN	NaN	NaN	NaN	NaN	NaN	NaN	NaN	NaN	NaN	NaN	NaN	NaN	NaN	NaN	NaN	NaN	NaN	NaN	NaN	NaN	NaN	NaN	NaN	NaN	NaN	NaN
AKQYPPSTQVEVQNDGAESAVFQQLFQK	NaN	NaN	NaN	NaN	NaN	NaN	NaN	NaN	NaN	NaN	NaN	NaN	NaN	NaN	NaN	NaN	11.4796	11.4005	11.6068	11.5209	11.7228	11.6899	11.3813	11.703	NaN	NaN	NaN	NaN	NaN	NaN	NaN	NaN
AKRSLTSSLENIFSR	NaN	NaN	NaN	NaN	NaN	NaN	NaN	NaN	NaN	NaN	NaN	NaN	NaN	NaN	NaN	NaN	NaN	NaN	NaN	NaN	NaN	NaN	NaN	NaN	NaN	NaN	NaN	NaN	NaN	NaN	NaN	NaN
AKSEDSDVELSD	NaN	NaN	NaN	NaN	NaN	NaN	NaN	NaN	NaN	NaN	NaN	NaN	NaN	NaN	NaN	NaN	NaN	NaN	NaN	NaN	NaN	NaN	NaN	NaN	NaN	NaN	NaN	NaN	NaN	NaN	NaN	NaN
AKSLDGVTNDR	NaN	NaN	NaN	NaN	NaN	NaN	NaN	NaN	NaN	NaN	NaN	NaN	NaN	NaN	NaN	NaN	NaN	NaN	NaN	NaN	NaN	NaN	NaN	NaN	NaN	NaN	NaN	NaN	NaN	NaN	NaN	NaN
AKSPSQK	11.98	12.1758	12.2404	11.98	11.841	11.9163	11.7449	12.0315	NaN	NaN	NaN	NaN	NaN	NaN	NaN	NaN	NaN	NaN	NaN	NaN	NaN	NaN	NaN	NaN	12.0471	12.0024	11.6192	11.6717	11.3989	11.8567	11.7312	11.7832
AKSPTPESSTIASYVTLR	NaN	NaN	NaN	NaN	NaN	NaN	NaN	NaN	NaN	NaN	NaN	NaN	NaN	NaN	NaN	NaN	NaN	NaN	NaN	NaN	NaN	NaN	NaN	NaN	NaN	NaN	NaN	NaN	NaN	NaN	NaN	NaN
AKSSVSEMSSSLDDIEK	NaN	NaN	NaN	NaN	NaN	NaN	NaN	NaN	NaN	NaN	NaN	NaN	NaN	NaN	NaN	NaN	NaN	NaN	NaN	NaN	NaN	NaN	NaN	NaN	NaN	NaN	NaN	NaN	NaN	NaN	NaN	NaN
AKSVDEIAK	NaN	NaN	NaN	NaN	NaN	NaN	NaN	NaN	NaN	NaN	NaN	NaN	NaN	NaN	NaN	NaN	NaN	NaN	NaN	NaN	NaN	NaN	NaN	NaN	NaN	NaN	NaN	NaN	NaN	NaN	NaN	NaN
AKTDAGGEDAILQTR	NaN	NaN	NaN	NaN	NaN	NaN	NaN	NaN	12.8007	12.5279	12.5395	12.2537	12.3693	12.5905	12.3247	12.3883	NaN	NaN	NaN	NaN	NaN	NaN	NaN	NaN	NaN	NaN	NaN	NaN	NaN	NaN	NaN	NaN
AKTPVTLK	NaN	NaN	NaN	NaN	NaN	NaN	NaN	NaN	NaN	NaN	NaN	NaN	NaN	NaN	NaN	NaN	NaN	NaN	NaN	NaN	NaN	NaN	NaN	NaN	NaN	NaN	NaN	NaN	NaN	NaN	NaN	NaN
AKTQTPPVSPAPQPTEER	NaN	NaN	NaN	NaN	NaN	NaN	NaN	NaN	NaN	NaN	NaN	NaN	NaN	NaN	NaN	NaN	NaN	NaN	NaN	NaN	NaN	NaN	NaN	NaN	NaN	NaN	NaN	NaN	NaN	NaN	NaN	NaN
AKTQTPPVSPAPQPTEERLPSSPVYEDAASFK	NaN	NaN	NaN	NaN	NaN	NaN	NaN	NaN	NaN	NaN	NaN	NaN	NaN	NaN	NaN	NaN	NaN	NaN	NaN	NaN	NaN	NaN	NaN	NaN	NaN	NaN	NaN	NaN	NaN	NaN	NaN	NaN
AKVDEFPLCGHMVSDEYEQLSSEALEAAR	11.0944	11.2007	11.1224	11.3048	11.313	11.2491	11.2939	11.1182	11.1092	10.6305	10.6559	10.8379	10.5755	10.7068	10.3862	10.719	10.5754	10.5549	10.3627	10.4915	10.5456	10.7072	10.807	10.7357	11.4822	11.5925	11.2607	11.2725	11.2877	11.1119	11.0589	11.5668
AKVEFNIR	NaN	NaN	NaN	NaN	NaN	NaN	NaN	NaN	NaN	NaN	NaN	NaN	NaN	NaN	NaN	NaN	NaN	NaN	NaN	NaN	NaN	NaN	NaN	NaN	NaN	NaN	NaN	NaN	NaN	NaN	NaN	NaN
AKWYPEVR	NaN	NaN	NaN	NaN	NaN	NaN	NaN	NaN	12.2556	12.1347	11.6257	11.9413	11.7996	11.6524	11.3912	11.492	NaN	NaN	NaN	NaN	NaN	NaN	NaN	NaN	NaN	NaN	NaN	NaN	NaN	NaN	NaN	NaN
AKYESDMVTGGYAALINLCCR	10.4078	10.936	10.6355	10.7322	10.438	10.5546	10.7057	11.0228	NaN	NaN	NaN	NaN	NaN	NaN	NaN	NaN	NaN	NaN	NaN	NaN	NaN	NaN	NaN	NaN	11.284	11.0728	10.2845	10.7421	10.3449	10.4478	10.2264	10.9989
AKYPDYEVTWANDGY	NaN	NaN	NaN	NaN	NaN	NaN	NaN	NaN	NaN	NaN	NaN	NaN	NaN	NaN	NaN	NaN	NaN	NaN	NaN	NaN	NaN	NaN	NaN	NaN	9.76779	9.46054	9.39586	9.67267	9.34822	9.73976	9.70962	9.44839
ALAAAGYDVEK	14.463	14.9335	15.1964	14.7849	14.539	14.7234	14.5387	14.7054	15.3749	15.1808	15.7154	15.0051	14.8153	14.7837	15.1306	15.3346	14.7495	14.6814	14.567	14.4225	14.3978	14.5908	14.4995	14.3606	15.5047	15.4905	14.9032	14.8215	14.5442	14.9927	14.5913	15.1522
ALAAAGYDVEKNNSR	14.5489	13.908	14.0003	13.6299	13.5232	13.6424	13.5531	13.659	15.0447	14.891	14.2186	14.3235	14.5605	14.5166	13.7255	13.8714	13.7655	13.7151	14.2986	14.2315	14.1999	14.6517	13.5707	14.3277	13.6363	13.6525	14.0101	13.975	13.8197	14.1647	13.8416	13.3619
ALAAFLK	NaN	NaN	NaN	NaN	NaN	NaN	NaN	NaN	NaN	NaN	NaN	NaN	NaN	NaN	NaN	NaN	NaN	NaN	NaN	NaN	NaN	NaN	NaN	NaN	NaN	NaN	NaN	NaN	NaN	NaN	NaN	NaN
ALAAFLKK	NaN	NaN	NaN	NaN	NaN	NaN	NaN	NaN	NaN	NaN	NaN	NaN	NaN	NaN	NaN	NaN	NaN	NaN	NaN	NaN	NaN	NaN	NaN	NaN	NaN	NaN	NaN	NaN	NaN	NaN	NaN	NaN
ALAAGGVGSIVR	NaN	NaN	NaN	NaN	NaN	NaN	NaN	NaN	14.8103	14.48	14.4857	14.4545	14.5045	14.5114	14.2572	14.42	NaN	NaN	NaN	NaN	NaN	NaN	NaN	NaN	NaN	NaN	NaN	NaN	NaN	NaN	NaN	NaN
ALAAGGYDVEK	13.1064	13.7468	13.8785	13.4789	13.4349	13.3773	13.2659	13.4441	13.9971	13.7774	14.2614	13.6607	13.4433	13.2696	13.7242	13.8598	14.1458	13.9761	13.7559	13.6062	13.4513	13.7621	13.7707	13.4626	14.3967	14.3309	13.4834	13.6873	13.4211	13.7721	13.3259	14.0681
ALAAGGYDVEKNNSR	14.6403	13.8413	13.9661	13.6639	13.3982	13.4139	13.4547	13.617	16.0876	15.9948	15.0129	15.292	15.7183	15.4196	14.6399	14.8159	13.7252	13.6908	14.2141	14.4593	14.2819	14.6006	13.5285	14.3374	14.2547	14.3248	14.8647	14.9914	14.7439	15.0329	14.9088	14.1201
ALAAHPWK	NaN	NaN	NaN	NaN	NaN	NaN	NaN	NaN	NaN	NaN	NaN	NaN	NaN	NaN	NaN	NaN	NaN	NaN	NaN	NaN	NaN	NaN	NaN	NaN	NaN	NaN	NaN	NaN	NaN	NaN	NaN	NaN
ALAAKPGLDTYSLGGGGAAR	NaN	NaN	NaN	NaN	NaN	NaN	NaN	NaN	NaN	NaN	NaN	NaN	NaN	NaN	NaN	NaN	11.3636	11.3131	11.4903	11.582	11.4961	11.7034	11.6309	11.7114	NaN	NaN	NaN	NaN	NaN	NaN	NaN	NaN
ALADDDFLTVTGK	NaN	NaN	NaN	NaN	NaN	NaN	NaN	NaN	NaN	NaN	NaN	NaN	NaN	NaN	NaN	NaN	11.6524	11.4979	11.408	11.5049	11.6999	11.6734	11.642	11.8227	NaN	NaN	NaN	NaN	NaN	NaN	NaN	NaN
ALADENEFVR	11.787	11.8739	11.8375	11.9169	11.9738	11.9696	11.814	11.8585	NaN	NaN	NaN	NaN	NaN	NaN	NaN	NaN	NaN	NaN	NaN	NaN	NaN	NaN	NaN	NaN	NaN	NaN	NaN	NaN	NaN	NaN	NaN	NaN
ALADTENLR	12.255	12.5125	12.3633	12.4493	12.5999	12.6532	12.2927	12.4849	NaN	NaN	NaN	NaN	NaN	NaN	NaN	NaN	12.9823	12.8723	13.0062	13.1112	13.2424	13.1594	13.1536	13.1971	12.6455	12.589	12.4751	12.755	12.4793	12.6808	12.6307	12.7511
ALADVATVLGR	NaN	NaN	NaN	NaN	NaN	NaN	NaN	NaN	NaN	NaN	NaN	NaN	NaN	NaN	NaN	NaN	NaN	NaN	NaN	NaN	NaN	NaN	NaN	NaN	NaN	NaN	NaN	NaN	NaN	NaN	NaN	NaN
ALADVEVTYTVQR	NaN	NaN	NaN	NaN	NaN	NaN	NaN	NaN	NaN	NaN	NaN	NaN	NaN	NaN	NaN	NaN	NaN	NaN	NaN	NaN	NaN	NaN	NaN	NaN	10.9053	11.0675	10.7065	10.8911	11.1116	11.2425	10.9735	10.8521
ALAEEAKR	NaN	NaN	NaN	NaN	NaN	NaN	NaN	NaN	NaN	NaN	NaN	NaN	NaN	NaN	NaN	NaN	NaN	NaN	NaN	NaN	NaN	NaN	NaN	NaN	NaN	NaN	NaN	NaN	NaN	NaN	NaN	NaN
ALAEEASEEELPSDVDLNDPYFAEEVK	NaN	NaN	NaN	NaN	NaN	NaN	NaN	NaN	NaN	NaN	NaN	NaN	NaN	NaN	NaN	NaN	NaN	NaN	NaN	NaN	NaN	NaN	NaN	NaN	NaN	NaN	NaN	NaN	NaN	NaN	NaN	NaN
ALAEGVLLR	NaN	NaN	NaN	NaN	NaN	NaN	NaN	NaN	NaN	NaN	NaN	NaN	NaN	NaN	NaN	NaN	NaN	NaN	NaN	NaN	NaN	NaN	NaN	NaN	NaN	NaN	NaN	NaN	NaN	NaN	NaN	NaN
ALAEIAK	NaN	NaN	NaN	NaN	NaN	NaN	NaN	NaN	15.3182	14.9936	15.5748	15.1505	14.8141	14.7966	15.0678	15.2099	15.0945	15.0488	15.0768	15.0114	14.9287	15.11	15.0861	14.9523	15.0247	14.9965	14.5958	14.7372	14.5413	14.7191	14.6461	15.0933
ALAELFGLLVK	NaN	NaN	NaN	NaN	NaN	NaN	NaN	NaN	NaN	NaN	NaN	NaN	NaN	NaN	NaN	NaN	NaN	NaN	NaN	NaN	NaN	NaN	NaN	NaN	NaN	NaN	NaN	NaN	NaN	NaN	NaN	NaN
ALAENSGVK	NaN	NaN	NaN	NaN	NaN	NaN	NaN	NaN	NaN	NaN	NaN	NaN	NaN	NaN	NaN	NaN	12.9879	12.8	12.6811	12.7518	13.005	13.0687	12.7109	12.7695	NaN	NaN	NaN	NaN	NaN	NaN	NaN	NaN
ALAGCDFLTISPK	11.8699	12.2127	11.885	11.9673	11.8981	12.0332	11.8283	11.8633	13.0765	12.7509	12.9403	12.7305	12.33	12.72	12.5798	12.7855	12.0158	12.1106	11.8403	11.7072	11.8066	11.9986	11.9676	12.0066	12.0917	12.1018	11.4438	11.6253	11.4586	11.729	11.576	11.9243
ALAGNPK	13.5554	13.7567	13.8411	13.972	13.782	13.873	13.5509	13.6539	NaN	NaN	NaN	NaN	NaN	NaN	NaN	NaN	NaN	NaN	NaN	NaN	NaN	NaN	NaN	NaN	13.9311	13.8742	13.6987	13.9692	13.7323	13.7876	13.9251	14.0338
ALAIEEFCK	NaN	NaN	NaN	NaN	NaN	NaN	NaN	NaN	NaN	NaN	NaN	NaN	NaN	NaN	NaN	NaN	NaN	NaN	NaN	NaN	NaN	NaN	NaN	NaN	NaN	NaN	NaN	NaN	NaN	NaN	NaN	NaN
ALALEYALCLTGDGLAHLQATDPQQLLR	NaN	NaN	NaN	NaN	NaN	NaN	NaN	NaN	NaN	NaN	NaN	NaN	NaN	NaN	NaN	NaN	NaN	NaN	NaN	NaN	NaN	NaN	NaN	NaN	NaN	NaN	NaN	NaN	NaN	NaN	NaN	NaN
ALANECSQGDKR	NaN	NaN	NaN	NaN	NaN	NaN	NaN	NaN	NaN	NaN	NaN	NaN	NaN	NaN	NaN	NaN	NaN	NaN	NaN	NaN	NaN	NaN	NaN	NaN	NaN	NaN	NaN	NaN	NaN	NaN	NaN	NaN
ALANSLACQGK	12.0789	12.7096	12.2383	12.5006	12.6493	12.4659	12.1879	12.3595	13.2087	12.983	12.8253	12.9578	12.5065	12.5502	12.7639	12.8629	13.2928	13.3271	12.8595	12.9017	12.9641	12.8312	13.5007	13.2441	12.7644	12.6428	11.8537	12.2826	12.1706	12.147	12.1434	12.6792
ALAPEYAK	14.8978	15.0393	14.7508	14.9511	14.6873	14.7123	14.5149	14.6027	15.4306	15.0015	15.0212	15.135	14.6306	14.7512	14.7029	14.8802	15.7922	15.7282	15.7059	15.9305	15.7944	15.8148	15.8253	16.0118	15.7031	15.6685	15.3773	15.6991	15.529	15.3718	15.5493	15.6046
ALAPTWEQLALGLEHSETVK	13.1407	13.3336	12.9111	13.4185	13.1362	13.1315	12.7937	13.0761	15.038	14.5841	14.1846	14.4247	14.3957	14.3941	14.2935	14.4568	12.9935	12.9422	12.8253	12.9936	13.0388	12.8697	13.1887	13.2773	12.65	12.8104	12.4484	12.6798	12.6115	12.4449	12.6307	12.7935
ALAQALK	NaN	NaN	NaN	NaN	NaN	NaN	NaN	NaN	NaN	NaN	NaN	NaN	NaN	NaN	NaN	NaN	14.1368	14.0237	14.0867	14.0055	13.9577	14.1448	14.0704	13.9382	NaN	NaN	NaN	NaN	NaN	NaN	NaN	NaN
ALAQLSLSR	NaN	NaN	NaN	NaN	NaN	NaN	NaN	NaN	NaN	NaN	NaN	NaN	NaN	NaN	NaN	NaN	NaN	NaN	NaN	NaN	NaN	NaN	NaN	NaN	NaN	NaN	NaN	NaN	NaN	NaN	NaN	NaN
ALASILLQDHIR	NaN	NaN	NaN	NaN	NaN	NaN	NaN	NaN	NaN	NaN	NaN	NaN	NaN	NaN	NaN	NaN	NaN	NaN	NaN	NaN	NaN	NaN	NaN	NaN	NaN	NaN	NaN	NaN	NaN	NaN	NaN	NaN
ALASNTSFFSGCSPIEEEAH	NaN	NaN	NaN	NaN	NaN	NaN	NaN	NaN	NaN	NaN	NaN	NaN	NaN	NaN	NaN	NaN	NaN	NaN	NaN	NaN	NaN	NaN	NaN	NaN	NaN	NaN	NaN	NaN	NaN	NaN	NaN	NaN
ALASQLQDSLK	11.9638	12.4296	11.962	12.3924	12.2886	12.3213	12.0593	12.1169	NaN	NaN	NaN	NaN	NaN	NaN	NaN	NaN	NaN	NaN	NaN	NaN	NaN	NaN	NaN	NaN	NaN	NaN	NaN	NaN	NaN	NaN	NaN	NaN
ALAVEGK	13.6929	13.992	14.0496	13.9421	13.8264	13.8668	13.7138	13.7933	15.2257	15.0521	15.2826	15.0151	14.8864	14.7771	14.8805	15.0579	14.2956	14.2181	14.343	14.2538	14.383	14.4033	14.1244	14.2226	14.757	14.718	14.4551	14.5625	14.3448	14.5742	14.3977	14.7297
ALAVGGLGSIIR	NaN	NaN	NaN	NaN	NaN	NaN	NaN	NaN	NaN	NaN	NaN	NaN	NaN	NaN	NaN	NaN	NaN	NaN	NaN	NaN	NaN	NaN	NaN	NaN	8.90008	8.79812	8.2695	8.07746	8.25526	9.02006	8.57107	8.89178
ALAVHLLDLGLR	NaN	NaN	NaN	NaN	NaN	NaN	NaN	NaN	NaN	NaN	NaN	NaN	NaN	NaN	NaN	NaN	NaN	NaN	NaN	NaN	NaN	NaN	NaN	NaN	NaN	NaN	NaN	NaN	NaN	NaN	NaN	NaN
ALAVHLLDLGLRR	9.06733	8.8071	8.84618	9.2189	8.91809	9.23936	9.10865	8.84562	10.1422	9.80302	9.84241	9.63241	9.88347	9.76185	9.85425	9.36313	8.74241	8.7268	8.99121	9.24937	9.25991	9.03985	9.26948	9.50496	9.0148	9.11595	9.12872	9.12526	8.87443	8.99178	9.09887	9.15494
ALAVVYGPHEIR	NaN	NaN	NaN	NaN	NaN	NaN	NaN	NaN	NaN	NaN	NaN	NaN	NaN	NaN	NaN	NaN	NaN	NaN	NaN	NaN	NaN	NaN	NaN	NaN	NaN	NaN	NaN	NaN	NaN	NaN	NaN	NaN
ALAVWSLDWQQALQVR	NaN	NaN	NaN	NaN	NaN	NaN	NaN	NaN	NaN	NaN	NaN	NaN	NaN	NaN	NaN	NaN	NaN	NaN	NaN	NaN	NaN	NaN	NaN	NaN	NaN	NaN	NaN	NaN	NaN	NaN	NaN	NaN
ALAYFEQLK	NaN	NaN	NaN	NaN	NaN	NaN	NaN	NaN	NaN	NaN	NaN	NaN	NaN	NaN	NaN	NaN	NaN	NaN	NaN	NaN	NaN	NaN	NaN	NaN	NaN	NaN	NaN	NaN	NaN	NaN	NaN	NaN
ALCADLSPR	NaN	NaN	NaN	NaN	NaN	NaN	NaN	NaN	NaN	NaN	NaN	NaN	NaN	NaN	NaN	NaN	NaN	NaN	NaN	NaN	NaN	NaN	NaN	NaN	13.0711	13.0761	12.7348	12.9584	12.8423	12.9707	12.9514	13.0669
ALCAEADRLQQSHPLSATQIQVK	NaN	NaN	NaN	NaN	NaN	NaN	NaN	NaN	NaN	NaN	NaN	NaN	NaN	NaN	NaN	NaN	NaN	NaN	NaN	NaN	NaN	NaN	NaN	NaN	11.5013	11.6158	11.0393	11.1672	11.0677	11.1566	10.9374	11.5525
ALCDLGPWVK	11.1453	11.6169	11.6788	11.5738	11.3735	11.5678	11.4277	11.5687	11.9078	11.8311	11.8047	11.6398	11.4858	11.6493	11.5589	11.6103	11.4947	11.5735	11.508	11.3065	11.4159	11.3899	11.5178	11.3602	11.1904	11.1743	10.8132	10.9533	10.6565	10.7227	10.7833	11.2017
ALCGFTEAAAQAAYLVGVSDPNSQAGQQGLVEPTQFAR	8.50934	8.37868	6.27143	7.09719	6.93251	7.9377	8.01318	7.84329	9.52217	9.55369	9.03155	9.23793	9.15028	9.14631	8.75435	9.01399	9.26688	9.08595	8.94732	9.07243	9.54179	9.39866	8.96275	8.71668	7.98197	8.44315	8.4501	8.55884	7.8346	7.80845	8.70079	8.47228
ALCGLDESK	12.3049	12.7694	12.8177	12.6879	12.5142	12.5481	12.397	12.7918	NaN	NaN	NaN	NaN	NaN	NaN	NaN	NaN	12.8767	12.7272	12.776	12.4612	12.5991	12.8043	12.7348	12.6821	12.9714	12.9763	12.6611	12.6112	12.5273	12.6179	12.5241	12.9394
ALCIDQLDVFLQK	10.0647	10.534	10.4614	10.3971	10.3342	10.3022	10.3231	10.4048	NaN	NaN	NaN	NaN	NaN	NaN	NaN	NaN	10.1157	10.1385	10.0303	9.85912	10.2529	10.2897	10.2193	10.1818	10.6876	10.7567	9.95066	10.2016	10.0564	10.0945	10.0132	10.717
ALCQKPEISNGK	NaN	NaN	NaN	NaN	NaN	NaN	NaN	NaN	NaN	NaN	NaN	NaN	NaN	NaN	NaN	NaN	NaN	NaN	NaN	NaN	NaN	NaN	NaN	NaN	NaN	NaN	NaN	NaN	NaN	NaN	NaN	NaN
ALCTGEK	NaN	NaN	NaN	NaN	NaN	NaN	NaN	NaN	NaN	NaN	NaN	NaN	NaN	NaN	NaN	NaN	NaN	NaN	NaN	NaN	NaN	NaN	NaN	NaN	NaN	NaN	NaN	NaN	NaN	NaN	NaN	NaN
ALCYLVLK	NaN	NaN	NaN	NaN	NaN	NaN	NaN	NaN	NaN	NaN	NaN	NaN	NaN	NaN	NaN	NaN	NaN	NaN	NaN	NaN	NaN	NaN	NaN	NaN	NaN	NaN	NaN	NaN	NaN	NaN	NaN	NaN
ALDAAFYK	NaN	NaN	NaN	NaN	NaN	NaN	NaN	NaN	NaN	NaN	NaN	NaN	NaN	NaN	NaN	NaN	NaN	NaN	NaN	NaN	NaN	NaN	NaN	NaN	NaN	NaN	NaN	NaN	NaN	NaN	NaN	NaN
ALDCSEVTVR	11.8985	12.1003	12.032	12.0641	12.0474	12.0801	11.7401	11.8683	13.7281	13.5352	13.5166	13.2659	13.3009	13.4197	13.4075	13.582	13.384	13.0719	13.3316	12.9906	13.2087	13.2565	13.3614	13.3025	12.8718	12.9387	12.5039	12.5807	12.6302	12.867	12.6788	12.9641
ALDDKNCWEK	12.5922	13.0427	12.9371	12.9443	12.7914	12.748	12.6353	12.9233	NaN	NaN	NaN	NaN	NaN	NaN	NaN	NaN	NaN	NaN	NaN	NaN	NaN	NaN	NaN	NaN	NaN	NaN	NaN	NaN	NaN	NaN	NaN	NaN
ALDEATK	NaN	NaN	NaN	NaN	NaN	NaN	NaN	NaN	NaN	NaN	NaN	NaN	NaN	NaN	NaN	NaN	NaN	NaN	NaN	NaN	NaN	NaN	NaN	NaN	NaN	NaN	NaN	NaN	NaN	NaN	NaN	NaN
ALDEGDIALLK	NaN	NaN	NaN	NaN	NaN	NaN	NaN	NaN	NaN	NaN	NaN	NaN	NaN	NaN	NaN	NaN	NaN	NaN	NaN	NaN	NaN	NaN	NaN	NaN	NaN	NaN	NaN	NaN	NaN	NaN	NaN	NaN
ALDEGIPITSASYYATVTLDQVR	NaN	NaN	NaN	NaN	NaN	NaN	NaN	NaN	NaN	NaN	NaN	NaN	NaN	NaN	NaN	NaN	NaN	NaN	NaN	NaN	NaN	NaN	NaN	NaN	NaN	NaN	NaN	NaN	NaN	NaN	NaN	NaN
ALDELFEAIEQK	9.21541	9.66656	8.97542	9.47237	9.22653	9.67885	9.3253	9.50676	10.0693	9.85672	10.0243	9.60568	9.77605	9.83348	9.72012	9.66436	9.43692	9.62558	9.30152	9.56007	9.43502	9.05102	9.64355	9.69453	9.72156	9.83994	9.50543	9.40708	9.77707	9.36479	9.51861	9.70574
ALDENAK	NaN	NaN	NaN	NaN	NaN	NaN	NaN	NaN	NaN	NaN	NaN	NaN	NaN	NaN	NaN	NaN	NaN	NaN	NaN	NaN	NaN	NaN	NaN	NaN	NaN	NaN	NaN	NaN	NaN	NaN	NaN	NaN
ALDFAVGEYNK	NaN	NaN	NaN	NaN	NaN	NaN	NaN	NaN	NaN	NaN	NaN	NaN	NaN	NaN	NaN	NaN	NaN	NaN	NaN	NaN	NaN	NaN	NaN	NaN	NaN	NaN	NaN	NaN	NaN	NaN	NaN	NaN
ALDFIASK	NaN	NaN	NaN	NaN	NaN	NaN	NaN	NaN	16.2825	16.089	16.1685	15.9519	15.8325	15.8647	15.8332	15.9962	NaN	NaN	NaN	NaN	NaN	NaN	NaN	NaN	NaN	NaN	NaN	NaN	NaN	NaN	NaN	NaN
ALDGAFTEENR	NaN	NaN	NaN	NaN	NaN	NaN	NaN	NaN	NaN	NaN	NaN	NaN	NaN	NaN	NaN	NaN	11.8978	11.8751	12.0816	11.842	12.0737	11.9364	12.165	11.8507	NaN	NaN	NaN	NaN	NaN	NaN	NaN	NaN
ALDIPLVK	NaN	NaN	NaN	NaN	NaN	NaN	NaN	NaN	NaN	NaN	NaN	NaN	NaN	NaN	NaN	NaN	NaN	NaN	NaN	NaN	NaN	NaN	NaN	NaN	NaN	NaN	NaN	NaN	NaN	NaN	NaN	NaN
ALDISLSSGEEDEGDEEDSTAGTTK	NaN	NaN	NaN	NaN	NaN	NaN	NaN	NaN	NaN	NaN	NaN	NaN	NaN	NaN	NaN	NaN	NaN	NaN	NaN	NaN	NaN	NaN	NaN	NaN	NaN	NaN	NaN	NaN	NaN	NaN	NaN	NaN
ALDKLDGTEINGR	NaN	NaN	NaN	NaN	NaN	NaN	NaN	NaN	NaN	NaN	NaN	NaN	NaN	NaN	NaN	NaN	NaN	NaN	NaN	NaN	NaN	NaN	NaN	NaN	NaN	NaN	NaN	NaN	NaN	NaN	NaN	NaN
ALDLDSSCK	12.1564	13.2386	12.8842	13.1408	13.1084	12.9844	12.6209	12.919	13.4468	13.3462	13.7367	13.2039	12.9216	12.9187	13.5297	13.6528	13.1118	13.0726	12.7039	12.6107	12.8079	12.7591	13.1689	12.6425	13.7368	13.7684	12.4237	12.6539	12.6834	12.7246	12.4734	13.8112
ALDLDSSCKEAADGYQR	12.2127	12.1949	11.742	12.0054	11.9072	11.7973	11.7823	11.8347	13.7272	13.7181	12.8531	13.2333	12.9473	13.2573	12.6463	12.872	12.522	12.5811	12.5654	12.749	12.8227	12.7228	12.5996	13.0333	11.9622	12.151	11.9701	12.1088	12.0321	11.7971	11.9703	11.964
ALDLLDK	NaN	NaN	NaN	NaN	NaN	NaN	NaN	NaN	NaN	NaN	NaN	NaN	NaN	NaN	NaN	NaN	NaN	NaN	NaN	NaN	NaN	NaN	NaN	NaN	NaN	NaN	NaN	NaN	NaN	NaN	NaN	NaN
ALDLNLK	NaN	NaN	NaN	NaN	NaN	NaN	NaN	NaN	NaN	NaN	NaN	NaN	NaN	NaN	NaN	NaN	NaN	NaN	NaN	NaN	NaN	NaN	NaN	NaN	NaN	NaN	NaN	NaN	NaN	NaN	NaN	NaN
ALDLVAAK	NaN	NaN	NaN	NaN	NaN	NaN	NaN	NaN	NaN	NaN	NaN	NaN	NaN	NaN	NaN	NaN	NaN	NaN	NaN	NaN	NaN	NaN	NaN	NaN	NaN	NaN	NaN	NaN	NaN	NaN	NaN	NaN
ALDPQWPWAEEAAAALANLSR	NaN	NaN	NaN	NaN	NaN	NaN	NaN	NaN	NaN	NaN	NaN	NaN	NaN	NaN	NaN	NaN	8.11884	8.23601	8.22694	8.24864	8.25522	8.22168	8.16466	8.1025	NaN	NaN	NaN	NaN	NaN	NaN	NaN	NaN
ALDTMNFDVIK	11.5951	11.6636	11.2346	11.5825	11.529	11.4239	11.314	11.5388	13.6611	13.4221	13.2188	13.2651	13.2751	13.2246	13.1566	13.2872	12.6709	12.5959	12.7568	12.6454	12.7037	12.6404	12.7709	12.8041	NaN	NaN	NaN	NaN	NaN	NaN	NaN	NaN
ALDTVLFGPPLLTR	11.0236	11.0144	11.0573	11.0393	10.9496	11.1288	10.876	10.9368	12.3945	11.9943	11.7479	11.882	12.0616	12.0266	11.7824	11.9681	NaN	NaN	NaN	NaN	NaN	NaN	NaN	NaN	11.2559	11.3509	11.187	11.46	11.3968	11.5935	11.292	11.3871
ALDVADLQK	NaN	NaN	NaN	NaN	NaN	NaN	NaN	NaN	NaN	NaN	NaN	NaN	NaN	NaN	NaN	NaN	NaN	NaN	NaN	NaN	NaN	NaN	NaN	NaN	NaN	NaN	NaN	NaN	NaN	NaN	NaN	NaN
ALDVIQAGK	NaN	NaN	NaN	NaN	NaN	NaN	NaN	NaN	13.8043	13.2458	13.8083	13.2793	13.346	13.3896	13.4439	13.7227	12.7552	12.5629	12.3756	12.396	12.5579	12.5354	12.642	12.4781	12.8785	12.9586	12.227	12.4718	12.5849	12.637	12.4494	12.7231
ALDVMVSTFHK	13.7901	13.8436	13.805	13.739	13.8192	13.9224	13.7844	13.9344	NaN	NaN	NaN	NaN	NaN	NaN	NaN	NaN	14.1467	14.1082	14.181	14.2342	14.3334	14.4015	14.2751	14.4482	14.0202	14.0563	13.8022	13.8579	13.9715	14.0314	13.9595	14.0555
ALDVSASDDEIAR	NaN	NaN	NaN	NaN	NaN	NaN	NaN	NaN	NaN	NaN	NaN	NaN	NaN	NaN	NaN	NaN	NaN	NaN	NaN	NaN	NaN	NaN	NaN	NaN	NaN	NaN	NaN	NaN	NaN	NaN	NaN	NaN
ALEAANGELEVK	14.3674	14.4548	14.6365	14.226	14.1515	14.4295	14.2189	14.2881	15.6643	15.4208	15.4832	15.209	15.2731	15.2458	15.1806	15.2265	14.6776	14.5764	14.7094	14.6344	14.5688	14.892	14.5364	14.6008	14.4862	14.412	14.302	14.2652	14.1853	14.4635	14.1235	14.269
ALEAASLSQHPPSLCISDSEEEEEER	NaN	NaN	NaN	NaN	NaN	NaN	NaN	NaN	NaN	NaN	NaN	NaN	NaN	NaN	NaN	NaN	NaN	NaN	NaN	NaN	NaN	NaN	NaN	NaN	NaN	NaN	NaN	NaN	NaN	NaN	NaN	NaN
ALEAFDLDPAQWGVNVQPYSGSPANLAVYTALLQPHDR	7.14262	7.27426	8.19234	8.02962	6.70363	8.18864	8.16892	8.80874	9.8767	9.73412	9.34001	8.93452	9.04494	9.33584	9.36739	9.27079	7.95826	7.779	7.2386	8.03886	7.90683	8.33784	8.72605	8.29659	7.61692	7.53372	8.58203	7.89591	8.38293	8.58819	8.89551	6.76208
ALEAFETFKK	11.8123	11.7448	11.4555	11.6127	11.6531	11.7339	11.3502	11.5101	16.6785	16.4446	16.2472	16.2711	16.127	16.1528	15.9824	16.1625	11.6072	11.5274	11.6348	11.7999	11.7351	11.7122	11.761	11.9442	15.5726	15.5823	15.3039	15.4995	15.4265	15.3351	15.353	15.5767
ALEALRR	NaN	NaN	NaN	NaN	NaN	NaN	NaN	NaN	NaN	NaN	NaN	NaN	NaN	NaN	NaN	NaN	NaN	NaN	NaN	NaN	NaN	NaN	NaN	NaN	NaN	NaN	NaN	NaN	NaN	NaN	NaN	NaN
ALEATTEHIRQELAVFCSPEPPAK	NaN	NaN	NaN	NaN	NaN	NaN	NaN	NaN	NaN	NaN	NaN	NaN	NaN	NaN	NaN	NaN	NaN	NaN	NaN	NaN	NaN	NaN	NaN	NaN	NaN	NaN	NaN	NaN	NaN	NaN	NaN	NaN
ALEAVFGK	11.6415	11.6711	11.7553	11.3351	11.3997	11.3788	11.502	11.595	12.5919	12.3474	12.4475	12.2235	12.1949	12.3729	12.279	12.2399	11.9868	11.8504	11.8854	12.0059	11.7547	12.2801	11.8038	11.8787	NaN	NaN	NaN	NaN	NaN	NaN	NaN	NaN
ALECFCQAASEVGKEEFLDR	10.4459	11.1813	10.9579	11.0567	10.9052	10.9999	10.9383	11.1623	11.2915	11.0297	11.259	11.143	11.1182	10.7616	11.0095	11.1738	11.1503	10.9848	10.8003	10.5574	10.8947	10.8941	11.0388	10.9298	NaN	NaN	NaN	NaN	NaN	NaN	NaN	NaN
ALEDAFLAIDAK	11.7537	12.0959	12.0745	12.0918	11.9592	11.9878	11.8633	11.9601	12.9691	12.741	12.6773	12.5686	12.621	12.5543	12.5419	12.6543	NaN	NaN	NaN	NaN	NaN	NaN	NaN	NaN	NaN	NaN	NaN	NaN	NaN	NaN	NaN	NaN
ALEDITASIAMAVIQQK	NaN	NaN	NaN	NaN	NaN	NaN	NaN	NaN	NaN	NaN	NaN	NaN	NaN	NaN	NaN	NaN	NaN	NaN	NaN	NaN	NaN	NaN	NaN	NaN	NaN	NaN	NaN	NaN	NaN	NaN	NaN	NaN
ALEDMFDALEGK	NaN	NaN	NaN	NaN	NaN	NaN	NaN	NaN	NaN	NaN	NaN	NaN	NaN	NaN	NaN	NaN	NaN	NaN	NaN	NaN	NaN	NaN	NaN	NaN	NaN	NaN	NaN	NaN	NaN	NaN	NaN	NaN
ALEEAMEQK	NaN	NaN	NaN	NaN	NaN	NaN	NaN	NaN	13.4451	13.1624	13.3472	13.0495	13.0133	13.0278	13.2025	13.3701	NaN	NaN	NaN	NaN	NaN	NaN	NaN	NaN	NaN	NaN	NaN	NaN	NaN	NaN	NaN	NaN
ALEEEQEAREELER	12.1696	12.2252	12.2845	12.1834	12.074	12.1788	12.0355	12.1888	NaN	NaN	NaN	NaN	NaN	NaN	NaN	NaN	NaN	NaN	NaN	NaN	NaN	NaN	NaN	NaN	13.1266	12.9964	13.0942	13.1925	12.9985	13.2076	13.0418	13.1507
ALEEGDGSVSGSSPR	NaN	NaN	NaN	NaN	NaN	NaN	NaN	NaN	NaN	NaN	NaN	NaN	NaN	NaN	NaN	NaN	NaN	NaN	NaN	NaN	NaN	NaN	NaN	NaN	NaN	NaN	NaN	NaN	NaN	NaN	NaN	NaN
ALEENNNFSK	13.5266	13.7455	13.5044	13.7149	13.559	13.511	13.1977	13.5015	15.1516	14.769	14.6997	14.6733	14.5771	14.464	14.3566	14.4815	14.7855	14.6884	14.6003	14.7974	14.8024	14.7297	14.8055	14.971	14.3903	14.3071	13.9895	14.2487	14.2795	14.2386	14.2758	14.3423
ALEFLDQLLLQNIR	NaN	NaN	NaN	NaN	NaN	NaN	NaN	NaN	NaN	NaN	NaN	NaN	NaN	NaN	NaN	NaN	NaN	NaN	NaN	NaN	NaN	NaN	NaN	NaN	NaN	NaN	NaN	NaN	NaN	NaN	NaN	NaN
ALEHAFQLEHIMDLTR	10.5548	10.7951	10.8229	10.6924	10.3113	10.1957	10.2877	10.6388	11.3725	11.0545	11.2321	11.1203	11.1026	10.8	11.1384	11.0819	NaN	NaN	NaN	NaN	NaN	NaN	NaN	NaN	10.2998	10.0815	10.0804	10.3395	10.3307	10.0629	10.1744	10.2026
ALEHFTDLYDIK	NaN	NaN	NaN	NaN	NaN	NaN	NaN	NaN	NaN	NaN	NaN	NaN	NaN	NaN	NaN	NaN	NaN	NaN	NaN	NaN	NaN	NaN	NaN	NaN	NaN	NaN	NaN	NaN	NaN	NaN	NaN	NaN
ALEHFTDLYDIKR	11.6753	11.7147	11.902	11.8269	11.6874	11.7543	11.6634	11.7897	NaN	NaN	NaN	NaN	NaN	NaN	NaN	NaN	NaN	NaN	NaN	NaN	NaN	NaN	NaN	NaN	11.6748	11.7418	11.2517	11.5302	11.6345	11.9216	11.7034	11.5951
ALEHQKK	11.536	11.531	11.3013	11.3406	11.116	11.0955	10.9534	11.1599	13.2501	13.0202	12.4329	12.7143	12.513	12.5909	12.2655	12.4439	11.6364	11.5541	11.7918	11.9948	11.7612	11.7946	11.6585	11.8383	NaN	NaN	NaN	NaN	NaN	NaN	NaN	NaN
ALEIIDFFR	NaN	NaN	NaN	NaN	NaN	NaN	NaN	NaN	NaN	NaN	NaN	NaN	NaN	NaN	NaN	NaN	NaN	NaN	NaN	NaN	NaN	NaN	NaN	NaN	NaN	NaN	NaN	NaN	NaN	NaN	NaN	NaN
ALEIITDFSGIVLEK	8.06711	7.71211	7.66	8.32499	8.5659	7.99836	8.53317	8.24036	NaN	NaN	NaN	NaN	NaN	NaN	NaN	NaN	8.15234	7.92659	8.53372	7.74866	7.96145	7.66754	7.83592	7.81551	NaN	NaN	NaN	NaN	NaN	NaN	NaN	NaN
ALEIYQHQVVVANILESR	NaN	NaN	NaN	NaN	NaN	NaN	NaN	NaN	NaN	NaN	NaN	NaN	NaN	NaN	NaN	NaN	NaN	NaN	NaN	NaN	NaN	NaN	NaN	NaN	NaN	NaN	NaN	NaN	NaN	NaN	NaN	NaN
ALEIYQTK	NaN	NaN	NaN	NaN	NaN	NaN	NaN	NaN	NaN	NaN	NaN	NaN	NaN	NaN	NaN	NaN	13.2585	13.1345	13.0631	13.192	13.0611	13.1077	13.363	13.3744	12.6364	12.5341	12.3087	12.5826	12.4149	12.3946	12.4894	12.6717
ALELDSNLYR	NaN	NaN	NaN	NaN	NaN	NaN	NaN	NaN	NaN	NaN	NaN	NaN	NaN	NaN	NaN	NaN	NaN	NaN	NaN	NaN	NaN	NaN	NaN	NaN	NaN	NaN	NaN	NaN	NaN	NaN	NaN	NaN
ALELDSNNEK	11.6785	11.7627	11.7539	11.8412	11.6374	11.6109	11.6482	11.6495	13.2578	12.8979	12.6801	12.8879	12.7124	12.635	12.5117	12.5969	NaN	NaN	NaN	NaN	NaN	NaN	NaN	NaN	11.8046	11.7873	11.4347	11.6416	11.7171	11.6284	11.8197	11.7776
ALELENDR	NaN	NaN	NaN	NaN	NaN	NaN	NaN	NaN	NaN	NaN	NaN	NaN	NaN	NaN	NaN	NaN	12.7978	12.8609	12.7531	12.8987	12.9454	13.2559	13.1789	12.8486	NaN	NaN	NaN	NaN	NaN	NaN	NaN	NaN
ALELENDRLLLK	NaN	NaN	NaN	NaN	NaN	NaN	NaN	NaN	NaN	NaN	NaN	NaN	NaN	NaN	NaN	NaN	NaN	NaN	NaN	NaN	NaN	NaN	NaN	NaN	NaN	NaN	NaN	NaN	NaN	NaN	NaN	NaN
ALELPLAASSIPRPRTPSPESHR	NaN	NaN	NaN	NaN	NaN	NaN	NaN	NaN	NaN	NaN	NaN	NaN	NaN	NaN	NaN	NaN	NaN	NaN	NaN	NaN	NaN	NaN	NaN	NaN	NaN	NaN	NaN	NaN	NaN	NaN	NaN	NaN
ALELTGLK	15.264	15.4625	15.2668	15.2272	15.0893	15.1502	14.9566	15.0862	16.3553	16.168	16.1436	15.9274	15.8848	15.7885	15.8448	15.9517	15.7485	15.731	15.6813	15.6487	15.5818	15.6806	15.8057	15.6666	14.885	14.8531	14.5591	14.7906	14.5767	14.6555	14.4157	14.7101
ALENDPDCK	NaN	NaN	NaN	NaN	NaN	NaN	NaN	NaN	NaN	NaN	NaN	NaN	NaN	NaN	NaN	NaN	NaN	NaN	NaN	NaN	NaN	NaN	NaN	NaN	NaN	NaN	NaN	NaN	NaN	NaN	NaN	NaN
ALENVLSGK	NaN	NaN	NaN	NaN	NaN	NaN	NaN	NaN	NaN	NaN	NaN	NaN	NaN	NaN	NaN	NaN	NaN	NaN	NaN	NaN	NaN	NaN	NaN	NaN	NaN	NaN	NaN	NaN	NaN	NaN	NaN	NaN
ALENVLSGKA	NaN	NaN	NaN	NaN	NaN	NaN	NaN	NaN	NaN	NaN	NaN	NaN	NaN	NaN	NaN	NaN	NaN	NaN	NaN	NaN	NaN	NaN	NaN	NaN	NaN	NaN	NaN	NaN	NaN	NaN	NaN	NaN
ALEQFATVVEAK	12.0715	12.0931	12.0423	11.9109	12.3105	12.1074	11.874	12.0157	12.9309	12.6052	12.4991	12.4899	12.523	12.7442	12.3667	12.5616	12.1763	12.0661	12.1131	12.0139	12.286	12.4975	12.2338	12.3767	NaN	NaN	NaN	NaN	NaN	NaN	NaN	NaN
ALEQKPDDAQYYCQR	NaN	NaN	NaN	NaN	NaN	NaN	NaN	NaN	NaN	NaN	NaN	NaN	NaN	NaN	NaN	NaN	NaN	NaN	NaN	NaN	NaN	NaN	NaN	NaN	NaN	NaN	NaN	NaN	NaN	NaN	NaN	NaN
ALEQQVEEMKTQLEELEDELQATEDAK	NaN	NaN	NaN	NaN	NaN	NaN	NaN	NaN	10.0581	9.80051	10.0827	9.45006	9.38918	9.57041	9.74764	9.75373	8.40476	8.9516	8.95484	9.03152	8.96604	9.09183	9.0717	8.86981	10.1304	10.2021	9.94803	10.1454	9.99478	9.88562	9.93899	9.71896
ALEQQVEEMKTQLEELEDELQATEDAKLR	NaN	NaN	NaN	NaN	NaN	NaN	NaN	NaN	NaN	NaN	NaN	NaN	NaN	NaN	NaN	NaN	NaN	NaN	NaN	NaN	NaN	NaN	NaN	NaN	NaN	NaN	NaN	NaN	NaN	NaN	NaN	NaN
ALEQSQSLPLPAPTSTSPSR	NaN	NaN	NaN	NaN	NaN	NaN	NaN	NaN	NaN	NaN	NaN	NaN	NaN	NaN	NaN	NaN	NaN	NaN	NaN	NaN	NaN	NaN	NaN	NaN	NaN	NaN	NaN	NaN	NaN	NaN	NaN	NaN
ALEQSQSLPLPAPTSTSPSRGNSR	NaN	NaN	NaN	NaN	NaN	NaN	NaN	NaN	NaN	NaN	NaN	NaN	NaN	NaN	NaN	NaN	NaN	NaN	NaN	NaN	NaN	NaN	NaN	NaN	NaN	NaN	NaN	NaN	NaN	NaN	NaN	NaN
ALERLEGVEGVAHIIDPK	NaN	NaN	NaN	NaN	NaN	NaN	NaN	NaN	NaN	NaN	NaN	NaN	NaN	NaN	NaN	NaN	NaN	NaN	NaN	NaN	NaN	NaN	NaN	NaN	NaN	NaN	NaN	NaN	NaN	NaN	NaN	NaN
ALESDMAPVLIMATNR	NaN	NaN	NaN	NaN	NaN	NaN	NaN	NaN	NaN	NaN	NaN	NaN	NaN	NaN	NaN	NaN	NaN	NaN	NaN	NaN	NaN	NaN	NaN	NaN	NaN	NaN	NaN	NaN	NaN	NaN	NaN	NaN
ALESPERPFLAILGGAK	NaN	NaN	NaN	NaN	NaN	NaN	NaN	NaN	16.1735	15.705	15.5705	15.7962	15.3707	15.4886	15.354	15.4646	NaN	NaN	NaN	NaN	NaN	NaN	NaN	NaN	NaN	NaN	NaN	NaN	NaN	NaN	NaN	NaN
ALESSIAPIVIFASNR	12.3629	12.7434	12.7745	12.5868	12.4282	12.5005	12.3423	12.4651	12.7008	12.574	12.4935	12.2922	12.3737	12.3036	12.1538	12.3749	11.2422	11.1987	11.3482	11.3188	11.4431	11.3032	11.3321	11.3648	11.2131	11.2802	10.8566	11.4108	11.4195	11.3576	11.3515	11.4571
ALESSLWELQALQR	NaN	NaN	NaN	NaN	NaN	NaN	NaN	NaN	NaN	NaN	NaN	NaN	NaN	NaN	NaN	NaN	NaN	NaN	NaN	NaN	NaN	NaN	NaN	NaN	NaN	NaN	NaN	NaN	NaN	NaN	NaN	NaN
ALEVAEYLTPVLK	11.6484	11.7801	11.3712	11.782	11.5807	11.6768	11.6264	11.4987	11.8575	11.5657	11.1104	11.3305	11.1749	11.2197	11.2151	11.0877	11.8739	11.5771	11.664	11.8103	11.7413	11.6767	11.8064	11.8833	NaN	NaN	NaN	NaN	NaN	NaN	NaN	NaN
ALEYSNGIFDCQSPTSPFMGSLR	NaN	NaN	NaN	NaN	NaN	NaN	NaN	NaN	NaN	NaN	NaN	NaN	NaN	NaN	NaN	NaN	NaN	NaN	NaN	NaN	NaN	NaN	NaN	NaN	NaN	NaN	NaN	NaN	NaN	NaN	NaN	NaN
ALEYTIYNQELNETR	NaN	NaN	NaN	NaN	NaN	NaN	NaN	NaN	NaN	NaN	NaN	NaN	NaN	NaN	NaN	NaN	NaN	NaN	NaN	NaN	NaN	NaN	NaN	NaN	NaN	NaN	NaN	NaN	NaN	NaN	NaN	NaN
ALEYVEAK	NaN	NaN	NaN	NaN	NaN	NaN	NaN	NaN	NaN	NaN	NaN	NaN	NaN	NaN	NaN	NaN	NaN	NaN	NaN	NaN	NaN	NaN	NaN	NaN	NaN	NaN	NaN	NaN	NaN	NaN	NaN	NaN
ALFAISCLVR	NaN	NaN	NaN	NaN	NaN	NaN	NaN	NaN	NaN	NaN	NaN	NaN	NaN	NaN	NaN	NaN	NaN	NaN	NaN	NaN	NaN	NaN	NaN	NaN	NaN	NaN	NaN	NaN	NaN	NaN	NaN	NaN
ALFAVPK	NaN	NaN	NaN	NaN	NaN	NaN	NaN	NaN	NaN	NaN	NaN	NaN	NaN	NaN	NaN	NaN	NaN	NaN	NaN	NaN	NaN	NaN	NaN	NaN	NaN	NaN	NaN	NaN	NaN	NaN	NaN	NaN
ALFEEVPELLTEAEK	NaN	NaN	NaN	NaN	NaN	NaN	NaN	NaN	NaN	NaN	NaN	NaN	NaN	NaN	NaN	NaN	NaN	NaN	NaN	NaN	NaN	NaN	NaN	NaN	NaN	NaN	NaN	NaN	NaN	NaN	NaN	NaN
ALFHAAK	NaN	NaN	NaN	NaN	NaN	NaN	NaN	NaN	NaN	NaN	NaN	NaN	NaN	NaN	NaN	NaN	NaN	NaN	NaN	NaN	NaN	NaN	NaN	NaN	NaN	NaN	NaN	NaN	NaN	NaN	NaN	NaN
ALFIVPR	NaN	NaN	NaN	NaN	NaN	NaN	NaN	NaN	NaN	NaN	NaN	NaN	NaN	NaN	NaN	NaN	NaN	NaN	NaN	NaN	NaN	NaN	NaN	NaN	NaN	NaN	NaN	NaN	NaN	NaN	NaN	NaN
ALFLIPR	NaN	NaN	NaN	NaN	NaN	NaN	NaN	NaN	NaN	NaN	NaN	NaN	NaN	NaN	NaN	NaN	NaN	NaN	NaN	NaN	NaN	NaN	NaN	NaN	NaN	NaN	NaN	NaN	NaN	NaN	NaN	NaN
ALGALVDSCAPGLCPDWDSWDASKPVTNAR	10.8123	11.6466	11.0262	11.3893	11.5781	11.4725	11.1358	11.3918	12.2532	12.1043	12.2575	11.9261	11.9085	11.8588	11.9836	12.3587	NaN	NaN	NaN	NaN	NaN	NaN	NaN	NaN	11.7115	11.5871	11.2294	11.0767	10.9377	10.9858	10.9785	11.6814
ALGALVDSCAPGLCPDWESWDPQKPVDNAR	10.5499	11.0644	10.9324	10.8242	10.7562	10.9775	10.7133	10.7622	11.6114	11.4316	11.3149	11.2761	11.144	11.3557	11.4536	11.3668	NaN	NaN	NaN	NaN	NaN	NaN	NaN	NaN	11.7386	11.7834	11.1105	11.0133	10.9085	10.9669	10.9795	11.5495
ALGAQIEK	NaN	NaN	NaN	NaN	NaN	NaN	NaN	NaN	NaN	NaN	NaN	NaN	NaN	NaN	NaN	NaN	NaN	NaN	NaN	NaN	NaN	NaN	NaN	NaN	NaN	NaN	NaN	NaN	NaN	NaN	NaN	NaN
ALGDLISATK	10.8419	10.7328	10.8147	10.7521	10.781	10.8997	10.7266	10.5226	12.2548	12.0191	12.0642	11.9637	11.854	11.853	11.7918	11.8526	11.2891	11.132	11.06	11.1171	11.1779	11.2758	11.3337	11.2227	10.9218	10.7019	10.73	10.9124	10.3975	10.7087	10.6075	10.973
ALGEPITLFGEGPAER	10.5362	10.3697	10.5838	10.7291	10.5201	10.6067	10.3854	10.2199	NaN	NaN	NaN	NaN	NaN	NaN	NaN	NaN	NaN	NaN	NaN	NaN	NaN	NaN	NaN	NaN	NaN	NaN	NaN	NaN	NaN	NaN	NaN	NaN
ALGFPEGLVIQAYFACEK	10.1677	10.5785	10.7165	10.7161	10.425	10.523	10.535	10.5167	11.6067	10.9979	11.4729	11.4549	10.9396	10.9247	11.4531	11.572	10.9313	10.9695	10.589	10.392	10.4573	10.3474	10.7083	10.5488	11.1682	11.2049	10.2782	10.4208	10.3718	10.2036	10.3628	10.8107
ALGGEGWEK	NaN	NaN	NaN	NaN	NaN	NaN	NaN	NaN	NaN	NaN	NaN	NaN	NaN	NaN	NaN	NaN	NaN	NaN	NaN	NaN	NaN	NaN	NaN	NaN	NaN	NaN	NaN	NaN	NaN	NaN	NaN	NaN
ALGILKR	NaN	NaN	NaN	NaN	NaN	NaN	NaN	NaN	NaN	NaN	NaN	NaN	NaN	NaN	NaN	NaN	NaN	NaN	NaN	NaN	NaN	NaN	NaN	NaN	12.7618	12.7638	12.583	12.733	12.7256	12.8201	12.668	12.7182
ALGKHPVSCK	NaN	NaN	NaN	NaN	NaN	NaN	NaN	NaN	NaN	NaN	NaN	NaN	NaN	NaN	NaN	NaN	NaN	NaN	NaN	NaN	NaN	NaN	NaN	NaN	NaN	NaN	NaN	NaN	NaN	NaN	NaN	NaN
ALGLFSNDIPHVVR	NaN	NaN	NaN	NaN	NaN	NaN	NaN	NaN	NaN	NaN	NaN	NaN	NaN	NaN	NaN	NaN	NaN	NaN	NaN	NaN	NaN	NaN	NaN	NaN	NaN	NaN	NaN	NaN	NaN	NaN	NaN	NaN
ALGLHGK	NaN	NaN	NaN	NaN	NaN	NaN	NaN	NaN	NaN	NaN	NaN	NaN	NaN	NaN	NaN	NaN	NaN	NaN	NaN	NaN	NaN	NaN	NaN	NaN	NaN	NaN	NaN	NaN	NaN	NaN	NaN	NaN
ALGLNENDYK	11.534	11.6506	11.6284	11.5527	11.4351	11.5753	11.5004	11.5322	12.9843	12.6707	12.8467	12.5485	12.4239	12.4292	12.3938	12.5741	11.791	11.9225	12.0109	11.932	11.8304	11.9807	12.0757	11.7931	11.8993	11.9091	11.7749	11.7886	11.6801	11.681	11.497	11.8234
ALGLQFHSR	NaN	NaN	NaN	NaN	NaN	NaN	NaN	NaN	NaN	NaN	NaN	NaN	NaN	NaN	NaN	NaN	NaN	NaN	NaN	NaN	NaN	NaN	NaN	NaN	NaN	NaN	NaN	NaN	NaN	NaN	NaN	NaN
ALGLVIR	NaN	NaN	NaN	NaN	NaN	NaN	NaN	NaN	NaN	NaN	NaN	NaN	NaN	NaN	NaN	NaN	NaN	NaN	NaN	NaN	NaN	NaN	NaN	NaN	NaN	NaN	NaN	NaN	NaN	NaN	NaN	NaN
ALGQAASDNSGPEDAKR	NaN	NaN	NaN	NaN	NaN	NaN	NaN	NaN	NaN	NaN	NaN	NaN	NaN	NaN	NaN	NaN	NaN	NaN	NaN	NaN	NaN	NaN	NaN	NaN	NaN	NaN	NaN	NaN	NaN	NaN	NaN	NaN
ALGQNPTNAEVLK	13.7099	13.8207	13.8594	13.7594	13.8449	13.9291	13.6587	13.8141	15.1684	14.9008	14.8484	14.8618	14.9766	14.9069	14.6561	14.8578	14.4325	14.2908	14.4467	14.3237	14.598	14.6205	14.425	14.5035	13.8865	13.9318	13.617	13.7266	13.8078	13.9417	13.7634	13.8266
ALGSDHCPITLYLAL	10.4913	10.7145	10.7135	10.6534	10.7696	10.6225	10.7369	10.6762	11.7437	11.7626	11.4669	11.5192	11.7929	11.6526	11.6463	11.4891	10.041	9.98028	10.1561	9.88628	10.5592	10.3804	10.112	10.3007	10.0415	10.107	9.88171	10.2671	10.3024	10.5287	10.3758	10.1653
ALGSILAYLTDAK	NaN	NaN	NaN	NaN	NaN	NaN	NaN	NaN	NaN	NaN	NaN	NaN	NaN	NaN	NaN	NaN	NaN	NaN	NaN	NaN	NaN	NaN	NaN	NaN	9.53356	9.38321	9.32638	9.02829	9.14965	8.89945	9.0555	9.08606
ALGSPTK	NaN	NaN	NaN	NaN	NaN	NaN	NaN	NaN	NaN	NaN	NaN	NaN	NaN	NaN	NaN	NaN	NaN	NaN	NaN	NaN	NaN	NaN	NaN	NaN	NaN	NaN	NaN	NaN	NaN	NaN	NaN	NaN
ALGTEVIQLFPEK	NaN	NaN	NaN	NaN	NaN	NaN	NaN	NaN	NaN	NaN	NaN	NaN	NaN	NaN	NaN	NaN	NaN	NaN	NaN	NaN	NaN	NaN	NaN	NaN	NaN	NaN	NaN	NaN	NaN	NaN	NaN	NaN
ALGTPNNEVWPEVESLQDYKNTFPK	10.6552	10.5072	10.118	9.98171	10.2038	10.2691	10.0965	10.3252	11.859	11.5762	10.9332	11.073	11.5211	11.2814	10.8184	11.1398	NaN	NaN	NaN	NaN	NaN	NaN	NaN	NaN	NaN	NaN	NaN	NaN	NaN	NaN	NaN	NaN
ALGTSLEK	NaN	NaN	NaN	NaN	NaN	NaN	NaN	NaN	NaN	NaN	NaN	NaN	NaN	NaN	NaN	NaN	NaN	NaN	NaN	NaN	NaN	NaN	NaN	NaN	NaN	NaN	NaN	NaN	NaN	NaN	NaN	NaN
ALGVISNFQSSPK	NaN	NaN	NaN	NaN	NaN	NaN	NaN	NaN	NaN	NaN	NaN	NaN	NaN	NaN	NaN	NaN	NaN	NaN	NaN	NaN	NaN	NaN	NaN	NaN	NaN	NaN	NaN	NaN	NaN	NaN	NaN	NaN
ALGVLAQLIWSR	9.86299	10.7434	10.2441	10.4508	10.6349	10.9109	10.3682	10.5935	11.4178	11.0402	11.1224	11.2163	11.1403	11.1296	11.0053	11.1058	10.626	10.9162	10.4872	10.3404	10.6581	10.5072	10.8871	10.7757	10.8179	11.2749	10.1325	10.6089	10.5083	10.3675	10.3845	10.997
ALGYFHR	NaN	NaN	NaN	NaN	NaN	NaN	NaN	NaN	NaN	NaN	NaN	NaN	NaN	NaN	NaN	NaN	NaN	NaN	NaN	NaN	NaN	NaN	NaN	NaN	NaN	NaN	NaN	NaN	NaN	NaN	NaN	NaN
ALGYSYLESLLGK	NaN	NaN	NaN	NaN	NaN	NaN	NaN	NaN	NaN	NaN	NaN	NaN	NaN	NaN	NaN	NaN	NaN	NaN	NaN	NaN	NaN	NaN	NaN	NaN	NaN	NaN	NaN	NaN	NaN	NaN	NaN	NaN
ALHELNPR	NaN	NaN	NaN	NaN	NaN	NaN	NaN	NaN	NaN	NaN	NaN	NaN	NaN	NaN	NaN	NaN	NaN	NaN	NaN	NaN	NaN	NaN	NaN	NaN	NaN	NaN	NaN	NaN	NaN	NaN	NaN	NaN
ALHFVFK	12.3675	12.6037	12.6924	12.7046	12.4627	12.6646	12.1627	12.4807	13.8339	13.3285	13.5921	13.5194	13.1552	13.1269	13.2424	13.3522	12.757	12.6351	12.68	12.7379	12.6096	12.8154	12.9158	12.9486	12.3178	12.2715	12.0163	12.1691	11.9345	12.1118	11.9588	12.2077
ALHHGIDLEK	NaN	NaN	NaN	NaN	NaN	NaN	NaN	NaN	NaN	NaN	NaN	NaN	NaN	NaN	NaN	NaN	12.8393	12.8854	13.0973	12.9621	12.8074	12.7747	13.0037	13.0511	12.327	12.3349	12.2533	12.2965	12.034	12.0722	12.1279	12.3855
ALHLLEEYR	NaN	NaN	NaN	NaN	NaN	NaN	NaN	NaN	NaN	NaN	NaN	NaN	NaN	NaN	NaN	NaN	NaN	NaN	NaN	NaN	NaN	NaN	NaN	NaN	NaN	NaN	NaN	NaN	NaN	NaN	NaN	NaN
ALHSLLLR	11.0996	11.2719	11.0223	11.3588	11.1347	11.3137	10.9528	11.1089	NaN	NaN	NaN	NaN	NaN	NaN	NaN	NaN	11.7491	11.6237	11.7818	11.8705	11.7087	11.645	11.786	11.8354	11.6855	11.6147	11.3001	11.4696	11.4886	11.3074	11.5109	11.4971
ALHSVLQAVPLNELR	11.679	11.9137	11.8106	11.6701	11.6771	11.9114	11.646	11.7399	12.7663	12.5458	12.215	12.403	12.4129	12.2533	12.0654	12.2342	11.5491	11.7577	11.774	11.9221	11.7775	12.079	11.7823	11.9051	11.3895	11.6103	11.5355	11.8426	11.7269	11.7872	11.909	11.722
ALIAAQYSGAQVR	13.4881	13.9487	13.4686	13.6269	13.315	13.2132	13.3156	13.5153	13.3995	13.1124	12.8902	12.919	12.9637	12.7315	12.7993	12.8424	11.7547	11.5722	11.9843	12.0188	11.899	11.8854	11.7389	11.8038	12.551	12.4457	12.4434	12.653	12.1414	12.2124	12.5653	12.4634
ALIADSGLK	13.6708	13.7079	13.85	13.6602	13.4409	13.6083	13.4742	13.471	12.3886	12.0235	12.1986	12.1159	11.5346	11.8332	11.7926	11.8243	NaN	NaN	NaN	NaN	NaN	NaN	NaN	NaN	13.8282	13.8666	13.676	13.7928	13.6058	13.9406	13.8436	13.7535
ALIAGGGAPEIELALR	12.6869	12.7256	12.5844	12.6503	12.7302	12.6602	12.6093	12.534	12.728	12.5848	12.371	12.3072	12.5347	12.5866	12.1925	12.348	10.9944	10.7418	10.7153	10.8024	11.1967	11.179	11.063	10.9838	NaN	NaN	NaN	NaN	NaN	NaN	NaN	NaN
ALIDPSSGLPNRLPPGAVPPGAR	NaN	NaN	NaN	NaN	NaN	NaN	NaN	NaN	NaN	NaN	NaN	NaN	NaN	NaN	NaN	NaN	NaN	NaN	NaN	NaN	NaN	NaN	NaN	NaN	11.4937	11.6574	11.5969	11.8339	11.6562	11.6471	11.9457	11.5453
ALIDQEVK	13.0339	13.1184	13.0383	13.1024	12.9097	13.0789	12.9294	13.006	14.7439	14.4234	14.3782	14.3822	14.3449	14.366	14.1929	14.335	13.5807	13.4495	13.597	13.5591	13.3981	13.6383	13.5382	13.581	13.8413	13.8613	13.6282	13.9015	13.6818	13.6767	13.7447	13.9524
ALIDYENSNK	NaN	NaN	NaN	NaN	NaN	NaN	NaN	NaN	NaN	NaN	NaN	NaN	NaN	NaN	NaN	NaN	NaN	NaN	NaN	NaN	NaN	NaN	NaN	NaN	NaN	NaN	NaN	NaN	NaN	NaN	NaN	NaN
ALIEHEMK	NaN	NaN	NaN	NaN	NaN	NaN	NaN	NaN	NaN	NaN	NaN	NaN	NaN	NaN	NaN	NaN	NaN	NaN	NaN	NaN	NaN	NaN	NaN	NaN	12.371	12.3261	12.1556	12.455	12.3943	12.504	12.5131	12.4049
ALIEMEK	NaN	NaN	NaN	NaN	NaN	NaN	NaN	NaN	NaN	NaN	NaN	NaN	NaN	NaN	NaN	NaN	NaN	NaN	NaN	NaN	NaN	NaN	NaN	NaN	NaN	NaN	NaN	NaN	NaN	NaN	NaN	NaN
ALIEVLQPLIAEHQAR	11.5824	11.5625	11.2189	11.536	11.5869	11.6982	11.3749	11.4706	12.0316	11.7846	11.5317	11.6933	11.9689	12.1116	11.583	11.8177	11.0308	10.9067	10.8345	11.2041	11.2337	11.2633	10.9983	11.4332	10.796	11.0539	10.8374	10.8293	11.0029	11.1924	10.9427	10.9536
ALIGQEGDPDLKLPDFSYCILER	NaN	NaN	NaN	NaN	NaN	NaN	NaN	NaN	NaN	NaN	NaN	NaN	NaN	NaN	NaN	NaN	NaN	NaN	NaN	NaN	NaN	NaN	NaN	NaN	NaN	NaN	NaN	NaN	NaN	NaN	NaN	NaN
ALIIVAVQCGCDGTFLLTQSGK	NaN	NaN	NaN	NaN	NaN	NaN	NaN	NaN	NaN	NaN	NaN	NaN	NaN	NaN	NaN	NaN	NaN	NaN	NaN	NaN	NaN	NaN	NaN	NaN	NaN	NaN	NaN	NaN	NaN	NaN	NaN	NaN
ALINADELASDVAGAEALLDR	9.50601	9.92299	9.94886	10.0051	9.73408	9.99718	10.0479	10.1697	10.2155	10.0817	10.0905	9.6977	10.1544	10.1152	10.0246	9.96568	8.96142	9.00885	9.25873	9.23004	9.45931	9.46608	9.27792	9.44615	10.5354	10.3209	9.43112	10.2619	9.87596	9.96233	10.2229	10.447
ALINSPEGAVGR	11.6283	11.3971	11.554	11.6823	11.7372	11.7652	11.2979	11.4618	12.7467	12.4314	12.3449	12.4466	12.2906	12.375	12.1966	12.2391	12.1131	12.1019	12.1706	12.0363	12.2425	12.3687	12.2354	12.375	NaN	NaN	NaN	NaN	NaN	NaN	NaN	NaN
ALIPLALEGTDVGQTK	NaN	NaN	NaN	NaN	NaN	NaN	NaN	NaN	NaN	NaN	NaN	NaN	NaN	NaN	NaN	NaN	NaN	NaN	NaN	NaN	NaN	NaN	NaN	NaN	NaN	NaN	NaN	NaN	NaN	NaN	NaN	NaN
ALIQCAK	NaN	NaN	NaN	NaN	NaN	NaN	NaN	NaN	NaN	NaN	NaN	NaN	NaN	NaN	NaN	NaN	NaN	NaN	NaN	NaN	NaN	NaN	NaN	NaN	NaN	NaN	NaN	NaN	NaN	NaN	NaN	NaN
ALIQTCLNSPDSPPRSDPTTDQR	NaN	NaN	NaN	NaN	NaN	NaN	NaN	NaN	NaN	NaN	NaN	NaN	NaN	NaN	NaN	NaN	NaN	NaN	NaN	NaN	NaN	NaN	NaN	NaN	NaN	NaN	NaN	NaN	NaN	NaN	NaN	NaN
ALIQVLELDVADIK	NaN	NaN	NaN	NaN	NaN	NaN	NaN	NaN	NaN	NaN	NaN	NaN	NaN	NaN	NaN	NaN	NaN	NaN	NaN	NaN	NaN	NaN	NaN	NaN	NaN	NaN	NaN	NaN	NaN	NaN	NaN	NaN
ALIRSPSLAK	NaN	NaN	NaN	NaN	NaN	NaN	NaN	NaN	NaN	NaN	NaN	NaN	NaN	NaN	NaN	NaN	NaN	NaN	NaN	NaN	NaN	NaN	NaN	NaN	NaN	NaN	NaN	NaN	NaN	NaN	NaN	NaN
ALITLGNNAAFSVNQAIIR	NaN	NaN	NaN	NaN	NaN	NaN	NaN	NaN	NaN	NaN	NaN	NaN	NaN	NaN	NaN	NaN	NaN	NaN	NaN	NaN	NaN	NaN	NaN	NaN	NaN	NaN	NaN	NaN	NaN	NaN	NaN	NaN
ALIVEPSR	NaN	NaN	NaN	NaN	NaN	NaN	NaN	NaN	NaN	NaN	NaN	NaN	NaN	NaN	NaN	NaN	NaN	NaN	NaN	NaN	NaN	NaN	NaN	NaN	NaN	NaN	NaN	NaN	NaN	NaN	NaN	NaN
ALIVLAHSER	12.2602	12.615	12.8695	12.7101	12.7283	12.8377	12.5095	12.8252	13.3475	13.1045	13.4589	13.3552	13.1487	13.1678	13.2133	13.4394	13.8117	13.7036	13.9005	13.9075	14.0245	14.1335	13.9666	14.2065	12.5741	12.5826	12.5917	12.6455	12.5685	12.7621	12.5343	12.8828
ALIVVPYAEGVIPDEAK	11.6857	11.9058	11.8401	11.667	11.6038	11.6171	11.6853	11.8519	12.6688	12.5987	12.206	12.2604	12.2917	12.2011	12.0751	12.2607	11.6704	11.7026	11.8393	11.8597	11.709	11.7587	11.5435	11.8375	11.7884	11.8107	11.8708	11.8533	11.5926	11.9064	11.7418	11.553
ALKDEEK	NaN	NaN	NaN	NaN	NaN	NaN	NaN	NaN	NaN	NaN	NaN	NaN	NaN	NaN	NaN	NaN	NaN	NaN	NaN	NaN	NaN	NaN	NaN	NaN	NaN	NaN	NaN	NaN	NaN	NaN	NaN	NaN
ALKEPPR	NaN	NaN	NaN	NaN	NaN	NaN	NaN	NaN	14.6052	14.3981	14.5607	14.3019	14.0892	14.0305	14.1887	14.4137	NaN	NaN	NaN	NaN	NaN	NaN	NaN	NaN	NaN	NaN	NaN	NaN	NaN	NaN	NaN	NaN
ALKEPPRDR	13.0574	13.1923	13.0609	13.2572	13.0202	13.0615	12.7085	12.9442	12.7149	12.6494	12.1445	12.4185	12.3606	12.0585	11.7077	11.9811	12.7777	12.7592	12.8827	13.1466	13.1229	13.1254	12.7371	12.8917	NaN	NaN	NaN	NaN	NaN	NaN	NaN	NaN
ALKLPSTGEGTQFYLFENVDNAQQFK	NaN	NaN	NaN	NaN	NaN	NaN	NaN	NaN	NaN	NaN	NaN	NaN	NaN	NaN	NaN	NaN	10.9738	10.903	11.0188	11.0172	11.0731	11.1885	11.0222	11.1121	NaN	NaN	NaN	NaN	NaN	NaN	NaN	NaN
ALKPPPIK	NaN	NaN	NaN	NaN	NaN	NaN	NaN	NaN	NaN	NaN	NaN	NaN	NaN	NaN	NaN	NaN	NaN	NaN	NaN	NaN	NaN	NaN	NaN	NaN	NaN	NaN	NaN	NaN	NaN	NaN	NaN	NaN
ALLALAK	NaN	NaN	NaN	NaN	NaN	NaN	NaN	NaN	NaN	NaN	NaN	NaN	NaN	NaN	NaN	NaN	NaN	NaN	NaN	NaN	NaN	NaN	NaN	NaN	NaN	NaN	NaN	NaN	NaN	NaN	NaN	NaN
ALLALKK	NaN	NaN	NaN	NaN	NaN	NaN	NaN	NaN	NaN	NaN	NaN	NaN	NaN	NaN	NaN	NaN	NaN	NaN	NaN	NaN	NaN	NaN	NaN	NaN	NaN	NaN	NaN	NaN	NaN	NaN	NaN	NaN
ALLALNHGLDK	NaN	NaN	NaN	NaN	NaN	NaN	NaN	NaN	NaN	NaN	NaN	NaN	NaN	NaN	NaN	NaN	NaN	NaN	NaN	NaN	NaN	NaN	NaN	NaN	NaN	NaN	NaN	NaN	NaN	NaN	NaN	NaN
ALLANALTSALR	NaN	NaN	NaN	NaN	NaN	NaN	NaN	NaN	NaN	NaN	NaN	NaN	NaN	NaN	NaN	NaN	NaN	NaN	NaN	NaN	NaN	NaN	NaN	NaN	NaN	NaN	NaN	NaN	NaN	NaN	NaN	NaN
ALLAYAFALAGNQER	9.44363	9.66238	9.35724	9.3115	9.50835	9.74861	9.79209	9.38677	NaN	NaN	NaN	NaN	NaN	NaN	NaN	NaN	NaN	NaN	NaN	NaN	NaN	NaN	NaN	NaN	9.99095	10.3626	10.2103	9.65335	9.78434	9.7376	9.82136	9.96665
ALLDASETTSTR	11.3162	11.5436	11.6733	11.4901	11.3514	11.4809	11.2878	11.4479	12.363	12.0138	12.1645	12.0516	12.1503	12.0614	12.107	12.1942	11.7963	11.8024	11.8944	11.8635	11.8992	11.9944	11.9299	12.0342	11.3916	11.6213	11.2382	11.4243	11.4203	11.5146	11.2385	11.6623
ALLDFEDKDGDKVVAGDEWLFEGPGTYIPR	10.9998	11.1066	11.041	11.0046	11.0873	10.7444	10.6598	11.1072	12.849	12.8227	12.6848	12.6339	12.3962	12.4669	12.4591	12.6364	11.6776	11.6923	11.4967	11.6053	11.294	11.4905	11.2971	11.3652	NaN	NaN	NaN	NaN	NaN	NaN	NaN	NaN
ALLDSQFSYQHAIEESVVLIYDPIK	NaN	NaN	NaN	NaN	NaN	NaN	NaN	NaN	NaN	NaN	NaN	NaN	NaN	NaN	NaN	NaN	NaN	NaN	NaN	NaN	NaN	NaN	NaN	NaN	NaN	NaN	NaN	NaN	NaN	NaN	NaN	NaN
ALLEEYNK	NaN	NaN	NaN	NaN	NaN	NaN	NaN	NaN	NaN	NaN	NaN	NaN	NaN	NaN	NaN	NaN	NaN	NaN	NaN	NaN	NaN	NaN	NaN	NaN	NaN	NaN	NaN	NaN	NaN	NaN	NaN	NaN
ALLELLR	NaN	NaN	NaN	NaN	NaN	NaN	NaN	NaN	NaN	NaN	NaN	NaN	NaN	NaN	NaN	NaN	NaN	NaN	NaN	NaN	NaN	NaN	NaN	NaN	10.8546	10.7062	10.6984	11.0309	10.513	10.6539	10.6676	10.9521
ALLELQLEPEELYQTFQR	10.729	11.1193	10.9397	11.1937	11.0571	11.0591	11.0287	10.9998	12.2082	11.9885	11.8798	11.9424	11.7298	11.8949	11.727	11.7969	10.937	11.0406	10.9408	11.18	11.1208	11.1107	10.9967	11.007	10.6489	10.7751	10.6844	10.7795	10.8634	10.7389	10.75	10.8748
ALLENLLQNIQSK	NaN	NaN	NaN	NaN	NaN	NaN	NaN	NaN	NaN	NaN	NaN	NaN	NaN	NaN	NaN	NaN	NaN	NaN	NaN	NaN	NaN	NaN	NaN	NaN	10.7141	10.89	10.6888	10.7736	10.4086	10.8517	10.5164	10.6267
ALLEVVQSGGK	13.7007	13.7818	13.4924	13.5687	13.6048	13.5603	13.4799	13.5438	14.6407	14.3559	14.1924	14.2329	14.1592	14.3008	13.9538	14.1124	12.8316	12.6918	12.8024	12.8648	12.9541	12.9944	12.7243	13.0221	13.5624	13.6365	13.3608	13.5361	13.5383	13.6036	13.5048	13.6018
ALLFEVK	NaN	NaN	NaN	NaN	NaN	NaN	NaN	NaN	NaN	NaN	NaN	NaN	NaN	NaN	NaN	NaN	NaN	NaN	NaN	NaN	NaN	NaN	NaN	NaN	NaN	NaN	NaN	NaN	NaN	NaN	NaN	NaN
ALLFIPR	13.7668	13.9739	13.4247	13.9104	13.7037	13.5359	13.6892	13.76	14.4211	14.0351	13.6649	13.9869	14.0286	13.5895	13.8316	13.9358	14.0681	14.0137	14.0614	14.2832	14.146	13.824	14.2718	14.4531	14.1663	14.1146	13.86	14.3212	14.056	13.543	14.1361	14.3155
ALLFVPR	13.1306	13.3749	12.9351	13.0054	13.1591	13.185	12.8568	13.0407	NaN	NaN	NaN	NaN	NaN	NaN	NaN	NaN	13.5084	13.5411	13.4705	13.5162	13.5934	13.6481	13.4959	13.6374	13.0653	13.0396	12.7962	13.1149	13.0532	12.9076	12.865	13.125
ALLGLDK	NaN	NaN	NaN	NaN	NaN	NaN	NaN	NaN	NaN	NaN	NaN	NaN	NaN	NaN	NaN	NaN	NaN	NaN	NaN	NaN	NaN	NaN	NaN	NaN	NaN	NaN	NaN	NaN	NaN	NaN	NaN	NaN
ALLGSVK	NaN	NaN	NaN	NaN	NaN	NaN	NaN	NaN	NaN	NaN	NaN	NaN	NaN	NaN	NaN	NaN	NaN	NaN	NaN	NaN	NaN	NaN	NaN	NaN	NaN	NaN	NaN	NaN	NaN	NaN	NaN	NaN
ALLGYADNQCK	10.6445	11.6819	11.6025	11.9026	11.3522	11.655	11.3299	11.4769	NaN	NaN	NaN	NaN	NaN	NaN	NaN	NaN	NaN	NaN	NaN	NaN	NaN	NaN	NaN	NaN	NaN	NaN	NaN	NaN	NaN	NaN	NaN	NaN
ALLIFLEK	NaN	NaN	NaN	NaN	NaN	NaN	NaN	NaN	NaN	NaN	NaN	NaN	NaN	NaN	NaN	NaN	NaN	NaN	NaN	NaN	NaN	NaN	NaN	NaN	NaN	NaN	NaN	NaN	NaN	NaN	NaN	NaN
ALLLAQWAWQEGSVTR	NaN	NaN	NaN	NaN	NaN	NaN	NaN	NaN	NaN	NaN	NaN	NaN	NaN	NaN	NaN	NaN	NaN	NaN	NaN	NaN	NaN	NaN	NaN	NaN	NaN	NaN	NaN	NaN	NaN	NaN	NaN	NaN
ALLLDALR	NaN	NaN	NaN	NaN	NaN	NaN	NaN	NaN	NaN	NaN	NaN	NaN	NaN	NaN	NaN	NaN	NaN	NaN	NaN	NaN	NaN	NaN	NaN	NaN	NaN	NaN	NaN	NaN	NaN	NaN	NaN	NaN
ALLLLLVGGVDQSPR	10.6417	10.8585	10.7425	11.0548	10.9366	10.8208	11.0894	10.8764	11.8495	11.7672	11.9402	11.5569	11.6037	11.5943	11.8577	11.8338	11.2273	11.1263	10.8306	10.7917	10.9024	10.7521	10.8711	10.9135	11.5361	11.6064	10.8861	10.9542	11.0827	11.2	11.0616	11.2855
ALLLLPVEQGFTFSGICR	NaN	NaN	NaN	NaN	NaN	NaN	NaN	NaN	NaN	NaN	NaN	NaN	NaN	NaN	NaN	NaN	NaN	NaN	NaN	NaN	NaN	NaN	NaN	NaN	NaN	NaN	NaN	NaN	NaN	NaN	NaN	NaN
ALLLSTYIK	NaN	NaN	NaN	NaN	NaN	NaN	NaN	NaN	10.6345	10.236	10.4119	10.4643	10.4859	10.074	10.3981	10.3826	10.3179	10.1055	9.92564	10.0384	10.0392	10.0192	9.97154	10.0267	9.14588	9.21968	9.37143	9.41916	9.00784	9.09903	9.44613	9.39453
ALLLTGDFSQAGNK	NaN	NaN	NaN	NaN	NaN	NaN	NaN	NaN	NaN	NaN	NaN	NaN	NaN	NaN	NaN	NaN	NaN	NaN	NaN	NaN	NaN	NaN	NaN	NaN	NaN	NaN	NaN	NaN	NaN	NaN	NaN	NaN
ALLMARQYHK	NaN	NaN	NaN	NaN	NaN	NaN	NaN	NaN	13.5752	13.3945	13.6616	13.255	12.9588	12.8997	12.9745	13.2751	NaN	NaN	NaN	NaN	NaN	NaN	NaN	NaN	NaN	NaN	NaN	NaN	NaN	NaN	NaN	NaN
ALLPHVLCK	NaN	NaN	NaN	NaN	NaN	NaN	NaN	NaN	15.577	15.3977	15.7702	15.2543	15.0875	15.1946	15.2618	15.4134	NaN	NaN	NaN	NaN	NaN	NaN	NaN	NaN	14.7136	14.6448	14.153	14.1875	13.9878	14.3417	13.9023	14.6103
ALLPLELQDDGSDSRK	NaN	NaN	NaN	NaN	NaN	NaN	NaN	NaN	NaN	NaN	NaN	NaN	NaN	NaN	NaN	NaN	NaN	NaN	NaN	NaN	NaN	NaN	NaN	NaN	NaN	NaN	NaN	NaN	NaN	NaN	NaN	NaN
ALLQAILQTEDMLK	NaN	NaN	NaN	NaN	NaN	NaN	NaN	NaN	10.1333	9.50738	9.41986	9.74762	9.5267	9.62189	9.1365	9.79424	NaN	NaN	NaN	NaN	NaN	NaN	NaN	NaN	9.255	9.51635	8.9481	9.42867	9.15376	9.30065	9.17295	9.63269
ALLQEFDNAVLSK	NaN	NaN	NaN	NaN	NaN	NaN	NaN	NaN	NaN	NaN	NaN	NaN	NaN	NaN	NaN	NaN	NaN	NaN	NaN	NaN	NaN	NaN	NaN	NaN	NaN	NaN	NaN	NaN	NaN	NaN	NaN	NaN
ALLQEMPLTALLR	NaN	NaN	NaN	NaN	NaN	NaN	NaN	NaN	NaN	NaN	NaN	NaN	NaN	NaN	NaN	NaN	NaN	NaN	NaN	NaN	NaN	NaN	NaN	NaN	NaN	NaN	NaN	NaN	NaN	NaN	NaN	NaN
ALLQMVQQFGVDFEK	NaN	NaN	NaN	NaN	NaN	NaN	NaN	NaN	NaN	NaN	NaN	NaN	NaN	NaN	NaN	NaN	NaN	NaN	NaN	NaN	NaN	NaN	NaN	NaN	10.3392	10.2299	9.90462	10.0591	9.98499	10.221	10.0665	10.3287
ALLQMVQQFGVDFEKR	NaN	NaN	NaN	NaN	NaN	NaN	NaN	NaN	NaN	NaN	NaN	NaN	NaN	NaN	NaN	NaN	NaN	NaN	NaN	NaN	NaN	NaN	NaN	NaN	NaN	NaN	NaN	NaN	NaN	NaN	NaN	NaN
ALLSLRSPK	NaN	NaN	NaN	NaN	NaN	NaN	NaN	NaN	NaN	NaN	NaN	NaN	NaN	NaN	NaN	NaN	NaN	NaN	NaN	NaN	NaN	NaN	NaN	NaN	NaN	NaN	NaN	NaN	NaN	NaN	NaN	NaN
ALLTLADGRR	11.6175	11.8966	11.8514	11.7827	11.6862	11.8277	11.3687	11.7117	12.7626	12.5941	12.6091	12.3918	12.1646	12.4227	12.3239	12.4324	12.2225	12.1412	12.1447	12.319	12.1411	12.2865	12.1635	12.2916	12.2006	12.1923	11.9353	12.0792	12.0475	12.2599	11.9879	12.2814
ALLTPVAIAAGR	12.9157	12.926	12.8991	12.8346	12.9355	12.9751	12.7379	12.8393	14.4267	14.14	13.9977	13.929	14.1777	14.2048	13.8153	14.0392	NaN	NaN	NaN	NaN	NaN	NaN	NaN	NaN	NaN	NaN	NaN	NaN	NaN	NaN	NaN	NaN
ALLVEVQLLESK	NaN	NaN	NaN	NaN	NaN	NaN	NaN	NaN	NaN	NaN	NaN	NaN	NaN	NaN	NaN	NaN	NaN	NaN	NaN	NaN	NaN	NaN	NaN	NaN	NaN	NaN	NaN	NaN	NaN	NaN	NaN	NaN
ALLVQVVNK	NaN	NaN	NaN	NaN	NaN	NaN	NaN	NaN	11.4922	11.0084	11.3163	11.14	10.9427	11.0702	11.1089	11.1268	NaN	NaN	NaN	NaN	NaN	NaN	NaN	NaN	NaN	NaN	NaN	NaN	NaN	NaN	NaN	NaN
ALLVTASQCQQPAENK	11.8346	12.4773	12.3405	12.5789	12.4377	12.4963	12.2377	12.4217	NaN	NaN	NaN	NaN	NaN	NaN	NaN	NaN	12.5766	12.6141	12.3396	12.0762	12.1963	12.0718	12.4577	12.2589	13.0865	13.1079	12.5868	12.5453	12.3205	12.3621	12.3039	12.9731
ALLYLCGGDD	12.0646	12.1641	11.9563	12.0865	12.0369	12.1172	12.014	12.0066	NaN	NaN	NaN	NaN	NaN	NaN	NaN	NaN	NaN	NaN	NaN	NaN	NaN	NaN	NaN	NaN	NaN	NaN	NaN	NaN	NaN	NaN	NaN	NaN
ALMDEEDMDDVVDADEYLIPQQGFFSSPSTSR	NaN	NaN	NaN	NaN	NaN	NaN	NaN	NaN	NaN	NaN	NaN	NaN	NaN	NaN	NaN	NaN	NaN	NaN	NaN	NaN	NaN	NaN	NaN	NaN	NaN	NaN	NaN	NaN	NaN	NaN	NaN	NaN
ALMDEVVK	14.5433	14.6721	14.4174	14.8193	14.572	14.6601	14.2574	14.411	15.6838	15.1616	15.1959	15.3509	15.0182	15.0749	14.8653	15.0286	13.4061	13.3514	13.5028	13.4458	13.5068	13.5646	13.6063	13.6749	NaN	NaN	NaN	NaN	NaN	NaN	NaN	NaN
ALMGLYHGQVLCK	NaN	NaN	NaN	NaN	NaN	NaN	NaN	NaN	NaN	NaN	NaN	NaN	NaN	NaN	NaN	NaN	NaN	NaN	NaN	NaN	NaN	NaN	NaN	NaN	NaN	NaN	NaN	NaN	NaN	NaN	NaN	NaN
ALMLCEGLFVADVTDFEGWK	NaN	NaN	NaN	NaN	NaN	NaN	NaN	NaN	NaN	NaN	NaN	NaN	NaN	NaN	NaN	NaN	NaN	NaN	NaN	NaN	NaN	NaN	NaN	NaN	NaN	NaN	NaN	NaN	NaN	NaN	NaN	NaN
ALMLQGVDLLADAVAVTMGPK	11.2934	11.3846	11.4411	11.516	11.4192	11.2989	11.5941	11.6214	16.3123	16.0244	16.1634	15.9128	15.9042	15.9399	16.1059	16.1414	11.3685	11.3259	11.0188	11.2021	11.3261	11.3757	10.9996	11.3223	16.2635	16.2823	15.7817	15.8427	15.7442	16.056	15.7979	16.0154
ALMQVVDFLSR	NaN	NaN	NaN	NaN	NaN	NaN	NaN	NaN	8.25923	8.41642	8.2926	8.75409	8.58605	8.36929	8.06926	8.37247	NaN	NaN	NaN	NaN	NaN	NaN	NaN	NaN	NaN	NaN	NaN	NaN	NaN	NaN	NaN	NaN
ALMTVGKEPFPTIYVDSQKENER	13.3807	13.1841	12.9135	12.9905	12.6228	12.8153	12.8926	13.0552	NaN	NaN	NaN	NaN	NaN	NaN	NaN	NaN	NaN	NaN	NaN	NaN	NaN	NaN	NaN	NaN	NaN	NaN	NaN	NaN	NaN	NaN	NaN	NaN
ALNALCDGLIDELNQALK	10.0963	9.97197	10.0486	10.2937	10.0918	10.1149	10.2984	10.3502	12.0479	11.9313	12.3765	11.7745	11.8227	11.7981	11.9709	12.0134	10.8571	10.6562	10.5319	10.343	10.516	10.9779	10.8455	10.8489	11.3537	11.3782	10.7295	10.9	11.0074	11.3869	11.0612	11.404
ALNFLVNEFLLK	7.98885	8.31433	9.11192	8.08007	8.28937	7.92345	8.27826	8.8133	NaN	NaN	NaN	NaN	NaN	NaN	NaN	NaN	9.31313	9.19192	9.35396	9.51173	9.6941	9.48955	8.9377	9.75059	NaN	NaN	NaN	NaN	NaN	NaN	NaN	NaN
ALNGAEPNYHSLPSAR	NaN	NaN	NaN	NaN	NaN	NaN	NaN	NaN	NaN	NaN	NaN	NaN	NaN	NaN	NaN	NaN	NaN	NaN	NaN	NaN	NaN	NaN	NaN	NaN	NaN	NaN	NaN	NaN	NaN	NaN	NaN	NaN
ALNIPEQLPQWDMCNFLVNLQYR	7.67016	7.84493	5.54086	6.91898	7.98305	7.97562	8.05956	7.41414	8.96133	8.16058	8.40152	8.28503	8.78722	9.02153	8.48804	8.6401	NaN	NaN	NaN	NaN	NaN	NaN	NaN	NaN	7.46483	7.84543	7.52231	5.23546	7.00753	6.91922	7.39712	6.49107
ALNLFQGSVEDTTGSQSLAALLNK	10.6976	10.8773	10.4928	10.7263	10.6844	10.5509	10.7541	10.7828	11.9582	11.6685	11.493	11.4617	11.7916	11.4748	11.6483	11.6376	NaN	NaN	NaN	NaN	NaN	NaN	NaN	NaN	NaN	NaN	NaN	NaN	NaN	NaN	NaN	NaN
ALNRPPTYPTK	NaN	NaN	NaN	NaN	NaN	NaN	NaN	NaN	NaN	NaN	NaN	NaN	NaN	NaN	NaN	NaN	NaN	NaN	NaN	NaN	NaN	NaN	NaN	NaN	NaN	NaN	NaN	NaN	NaN	NaN	NaN	NaN
ALNVEPDGTGLTCSLAPNIISQL	10.1001	10.0926	9.92083	9.61543	9.96593	10.2021	10.1524	9.75051	11.9378	11.6119	11.3455	11.3684	11.8003	11.6578	11.4998	11.501	6.58471	6.37433	6.30294	7.03155	6.40846	6.96324	5.85771	6.50938	10.4901	10.7356	10.7075	10.7503	10.7663	11.0454	10.7983	10.8762
ALPAPIEK	NaN	NaN	NaN	NaN	NaN	NaN	NaN	NaN	NaN	NaN	NaN	NaN	NaN	NaN	NaN	NaN	NaN	NaN	NaN	NaN	NaN	NaN	NaN	NaN	NaN	NaN	NaN	NaN	NaN	NaN	NaN	NaN
ALPASETPK	NaN	NaN	NaN	NaN	NaN	NaN	NaN	NaN	NaN	NaN	NaN	NaN	NaN	NaN	NaN	NaN	NaN	NaN	NaN	NaN	NaN	NaN	NaN	NaN	NaN	NaN	NaN	NaN	NaN	NaN	NaN	NaN
ALPAVQQNNLDEDLIR	12.555	12.5877	12.3489	12.4148	12.3346	12.3395	12.1728	12.367	13.7496	13.4244	13.2292	13.2626	13.3207	13.2658	12.9519	12.9684	12.4603	12.5359	12.6771	12.7976	12.7856	12.9639	12.6634	12.8081	12.2734	12.4234	12.4943	12.4585	12.3413	12.4591	12.4977	12.2199
ALPAVQQNNLDEDLIRK	12.7156	12.7985	12.7297	12.7875	12.8018	12.7592	12.659	12.6774	15.1307	14.7061	14.598	14.7121	14.6114	14.8033	14.462	14.5455	14.4243	14.3376	14.5154	14.5373	14.1734	14.2504	14.3105	14.5896	12.6652	12.7257	12.2976	12.5757	12.5427	12.4657	12.524	12.5996
ALPCIVDVRDEQQISAAVEK	NaN	NaN	NaN	NaN	NaN	NaN	NaN	NaN	12.2307	11.7956	12.1362	11.7102	11.8971	11.9346	11.9151	11.8253	11.7413	11.7008	11.7605	11.4251	11.5611	11.839	11.8083	11.7636	11.4638	11.4464	11.1709	11.255	11.0834	11.244	11.0863	11.3997
ALPDMEVVGLNFSSATTPELLLK	8.84508	9.30179	9.02865	9.16744	8.73149	8.79393	8.66509	9.10418	10.0171	9.50835	9.92912	9.44803	9.77604	9.70073	9.61861	9.59233	7.95989	8.5168	8.1393	7.86499	8.33798	8.03881	8.49213	8.36063	8.25063	8.93322	8.65678	8.72021	8.7149	8.8875	8.79448	8.44808
ALPDSQQVPSSPASK	NaN	NaN	NaN	NaN	NaN	NaN	NaN	NaN	NaN	NaN	NaN	NaN	NaN	NaN	NaN	NaN	NaN	NaN	NaN	NaN	NaN	NaN	NaN	NaN	NaN	NaN	NaN	NaN	NaN	NaN	NaN	NaN
ALPEASLFDESTVSSVWLEVVER	NaN	NaN	NaN	NaN	NaN	NaN	NaN	NaN	NaN	NaN	NaN	NaN	NaN	NaN	NaN	NaN	NaN	NaN	NaN	NaN	NaN	NaN	NaN	NaN	NaN	NaN	NaN	NaN	NaN	NaN	NaN	NaN
ALPELTK	NaN	NaN	NaN	NaN	NaN	NaN	NaN	NaN	15.3858	15.1555	15.2526	15.0085	14.9555	14.8922	14.9194	15.0821	NaN	NaN	NaN	NaN	NaN	NaN	NaN	NaN	14.2827	14.1908	14.0073	14.1614	13.9209	14.1558	14.0281	14.2332
ALPEVHYHLGQK	11.9093	12.3507	12.3177	12.0807	11.9682	12.0027	11.7728	11.9531	NaN	NaN	NaN	NaN	NaN	NaN	NaN	NaN	NaN	NaN	NaN	NaN	NaN	NaN	NaN	NaN	NaN	NaN	NaN	NaN	NaN	NaN	NaN	NaN
ALPFWNEEIVPQIK	13.3294	13.3004	12.8505	13.4344	13.2327	13.2873	12.9651	13.0444	13.44	12.7752	12.8393	13.1397	12.6872	12.6972	12.5111	12.5131	11.8738	11.8579	11.6824	11.8777	11.9803	11.8984	12.1181	12.2813	11.8041	11.9557	11.472	11.8465	11.5989	11.4845	11.6258	11.7139
ALPITQHSR	NaN	NaN	NaN	NaN	NaN	NaN	NaN	NaN	NaN	NaN	NaN	NaN	NaN	NaN	NaN	NaN	NaN	NaN	NaN	NaN	NaN	NaN	NaN	NaN	NaN	NaN	NaN	NaN	NaN	NaN	NaN	NaN
ALPIYTTSASK	NaN	NaN	NaN	NaN	NaN	NaN	NaN	NaN	NaN	NaN	NaN	NaN	NaN	NaN	NaN	NaN	NaN	NaN	NaN	NaN	NaN	NaN	NaN	NaN	NaN	NaN	NaN	NaN	NaN	NaN	NaN	NaN
ALPNNTSSSPQPK	NaN	NaN	NaN	NaN	NaN	NaN	NaN	NaN	NaN	NaN	NaN	NaN	NaN	NaN	NaN	NaN	NaN	NaN	NaN	NaN	NaN	NaN	NaN	NaN	NaN	NaN	NaN	NaN	NaN	NaN	NaN	NaN
ALPPEKK	14.4539	14.6617	14.8593	14.6861	14.3796	14.4647	14.3339	14.4013	15.2585	15.069	15.2398	15.0024	14.8535	14.6331	14.6705	14.925	14.5427	14.4601	14.7004	14.7673	14.7523	14.9184	14.4328	14.6868	NaN	NaN	NaN	NaN	NaN	NaN	NaN	NaN
ALPQTPRPR	NaN	NaN	NaN	NaN	NaN	NaN	NaN	NaN	NaN	NaN	NaN	NaN	NaN	NaN	NaN	NaN	NaN	NaN	NaN	NaN	NaN	NaN	NaN	NaN	NaN	NaN	NaN	NaN	NaN	NaN	NaN	NaN
ALPSEELNR	NaN	NaN	NaN	NaN	NaN	NaN	NaN	NaN	NaN	NaN	NaN	NaN	NaN	NaN	NaN	NaN	NaN	NaN	NaN	NaN	NaN	NaN	NaN	NaN	NaN	NaN	NaN	NaN	NaN	NaN	NaN	NaN
ALPSLNTGSSSPR	NaN	NaN	NaN	NaN	NaN	NaN	NaN	NaN	NaN	NaN	NaN	NaN	NaN	NaN	NaN	NaN	NaN	NaN	NaN	NaN	NaN	NaN	NaN	NaN	NaN	NaN	NaN	NaN	NaN	NaN	NaN	NaN
ALQAAYGASAPSVTSAALR	NaN	NaN	NaN	NaN	NaN	NaN	NaN	NaN	NaN	NaN	NaN	NaN	NaN	NaN	NaN	NaN	NaN	NaN	NaN	NaN	NaN	NaN	NaN	NaN	NaN	NaN	NaN	NaN	NaN	NaN	NaN	NaN
ALQALQQEHK	NaN	NaN	NaN	NaN	NaN	NaN	NaN	NaN	NaN	NaN	NaN	NaN	NaN	NaN	NaN	NaN	NaN	NaN	NaN	NaN	NaN	NaN	NaN	NaN	NaN	NaN	NaN	NaN	NaN	NaN	NaN	NaN
ALQASALK	NaN	NaN	NaN	NaN	NaN	NaN	NaN	NaN	NaN	NaN	NaN	NaN	NaN	NaN	NaN	NaN	NaN	NaN	NaN	NaN	NaN	NaN	NaN	NaN	NaN	NaN	NaN	NaN	NaN	NaN	NaN	NaN
ALQASALNAWR	12.2651	12.1371	12.2295	12.254	12.0605	12.276	11.9847	12.1933	NaN	NaN	NaN	NaN	NaN	NaN	NaN	NaN	NaN	NaN	NaN	NaN	NaN	NaN	NaN	NaN	NaN	NaN	NaN	NaN	NaN	NaN	NaN	NaN
ALQATVGNSYK	12.3669	12.7149	12.5448	12.4252	12.1448	12.217	12.0412	12.2264	13.5429	13.2659	13.3337	12.9509	12.6494	12.79	12.5842	12.6859	12.528	12.6121	12.4375	12.5059	12.3093	12.616	12.4691	12.5911	12.7068	12.703	11.9722	12.5134	12.245	12.6084	12.3856	12.3363
ALQDEWDAVMLHSFTLR	NaN	NaN	NaN	NaN	NaN	NaN	NaN	NaN	NaN	NaN	NaN	NaN	NaN	NaN	NaN	NaN	NaN	NaN	NaN	NaN	NaN	NaN	NaN	NaN	NaN	NaN	NaN	NaN	NaN	NaN	NaN	NaN
ALQDLENAASGDATVR	NaN	NaN	NaN	NaN	NaN	NaN	NaN	NaN	NaN	NaN	NaN	NaN	NaN	NaN	NaN	NaN	NaN	NaN	NaN	NaN	NaN	NaN	NaN	NaN	10.4726	10.1896	10.2547	10.2273	10.4106	10.7033	10.583	10.2113
ALQEFDLALR	NaN	NaN	NaN	NaN	NaN	NaN	NaN	NaN	NaN	NaN	NaN	NaN	NaN	NaN	NaN	NaN	NaN	NaN	NaN	NaN	NaN	NaN	NaN	NaN	NaN	NaN	NaN	NaN	NaN	NaN	NaN	NaN
ALQEYSQSFIVSLVLGK	NaN	NaN	NaN	NaN	NaN	NaN	NaN	NaN	NaN	NaN	NaN	NaN	NaN	NaN	NaN	NaN	NaN	NaN	NaN	NaN	NaN	NaN	NaN	NaN	NaN	NaN	NaN	NaN	NaN	NaN	NaN	NaN
ALQFPPEGWLR	NaN	NaN	NaN	NaN	NaN	NaN	NaN	NaN	NaN	NaN	NaN	NaN	NaN	NaN	NaN	NaN	NaN	NaN	NaN	NaN	NaN	NaN	NaN	NaN	NaN	NaN	NaN	NaN	NaN	NaN	NaN	NaN
ALQGASQIIAEIR	NaN	NaN	NaN	NaN	NaN	NaN	NaN	NaN	NaN	NaN	NaN	NaN	NaN	NaN	NaN	NaN	NaN	NaN	NaN	NaN	NaN	NaN	NaN	NaN	NaN	NaN	NaN	NaN	NaN	NaN	NaN	NaN
ALQLEEER	12.5868	12.911	12.7844	12.7657	12.5431	12.6478	12.4271	12.5459	NaN	NaN	NaN	NaN	NaN	NaN	NaN	NaN	13.4093	13.2978	13.5171	13.5649	13.4619	13.5738	13.371	13.4338	13.2229	13.1844	13.0527	13.0654	12.9909	13.0203	13.1658	13.1389
ALQLILDVLNPETSEDENDRVVVTDDSDER	NaN	NaN	NaN	NaN	NaN	NaN	NaN	NaN	8.76069	8.37647	7.89682	7.44692	7.79422	8.48232	8.43041	8.4168	NaN	NaN	NaN	NaN	NaN	NaN	NaN	NaN	NaN	NaN	NaN	NaN	NaN	NaN	NaN	NaN
ALQLLHCFPLDIR	10.5538	10.9934	10.7746	10.8203	10.5162	10.6199	10.6782	10.8714	11.8049	11.4622	11.5804	11.3789	11.484	11.4345	11.5034	11.4752	11.0955	10.9223	11.0137	10.8713	10.8269	11.0493	10.9183	10.8197	11.0557	10.8789	10.2395	10.6546	10.8739	10.4299	10.6944	10.8312
ALQLSNSPGASSAFLK	NaN	NaN	NaN	NaN	NaN	NaN	NaN	NaN	NaN	NaN	NaN	NaN	NaN	NaN	NaN	NaN	NaN	NaN	NaN	NaN	NaN	NaN	NaN	NaN	NaN	NaN	NaN	NaN	NaN	NaN	NaN	NaN
ALQQEQEIEQR	10.7659	10.7561	10.6977	10.5737	10.3763	10.7083	10.4042	10.5506	NaN	NaN	NaN	NaN	NaN	NaN	NaN	NaN	NaN	NaN	NaN	NaN	NaN	NaN	NaN	NaN	NaN	NaN	NaN	NaN	NaN	NaN	NaN	NaN
ALQQQQQQQQQK	NaN	NaN	NaN	NaN	NaN	NaN	NaN	NaN	NaN	NaN	NaN	NaN	NaN	NaN	NaN	NaN	NaN	NaN	NaN	NaN	NaN	NaN	NaN	NaN	NaN	NaN	NaN	NaN	NaN	NaN	NaN	NaN
ALQQVQEK	11.3586	11.6113	11.7986	11.6333	11.5171	11.3635	11.4396	11.6475	12.5099	12.5515	12.6915	12.3715	12.2528	12.0398	12.2111	12.3788	12.0571	12.0586	12.2119	12.1264	12.3561	12.2472	12.0526	12.0759	11.9708	12.0975	11.8612	11.7873	11.8012	12.0503	11.8094	11.8875
ALQQYTLEPSEKPFDLK	NaN	NaN	NaN	NaN	NaN	NaN	NaN	NaN	NaN	NaN	NaN	NaN	NaN	NaN	NaN	NaN	NaN	NaN	NaN	NaN	NaN	NaN	NaN	NaN	NaN	NaN	NaN	NaN	NaN	NaN	NaN	NaN
ALQSNIIPFCDEVMQLLLENLGNENVHR	NaN	NaN	NaN	NaN	NaN	NaN	NaN	NaN	NaN	NaN	NaN	NaN	NaN	NaN	NaN	NaN	8.97177	8.6167	8.57648	8.75862	9.05213	8.89606	9.15305	8.79178	NaN	NaN	NaN	NaN	NaN	NaN	NaN	NaN
ALQSPALGLR	NaN	NaN	NaN	NaN	NaN	NaN	NaN	NaN	NaN	NaN	NaN	NaN	NaN	NaN	NaN	NaN	NaN	NaN	NaN	NaN	NaN	NaN	NaN	NaN	NaN	NaN	NaN	NaN	NaN	NaN	NaN	NaN
ALQSVGQIVGEVLK	NaN	NaN	NaN	NaN	NaN	NaN	NaN	NaN	NaN	NaN	NaN	NaN	NaN	NaN	NaN	NaN	10.6782	10.8767	10.7912	10.7475	10.868	10.9273	10.9502	11.0074	11.8034	11.8553	11.5164	11.8869	11.8494	11.8264	11.8167	11.8698
ALQSYYEAK	11.2256	11.4314	11.378	11.4693	11.3859	11.4243	11.2111	11.2986	NaN	NaN	NaN	NaN	NaN	NaN	NaN	NaN	NaN	NaN	NaN	NaN	NaN	NaN	NaN	NaN	NaN	NaN	NaN	NaN	NaN	NaN	NaN	NaN
ALQTSPQPPEGPGLPR	NaN	NaN	NaN	NaN	NaN	NaN	NaN	NaN	NaN	NaN	NaN	NaN	NaN	NaN	NaN	NaN	NaN	NaN	NaN	NaN	NaN	NaN	NaN	NaN	NaN	NaN	NaN	NaN	NaN	NaN	NaN	NaN
ALQTTGTAK	NaN	NaN	NaN	NaN	NaN	NaN	NaN	NaN	NaN	NaN	NaN	NaN	NaN	NaN	NaN	NaN	NaN	NaN	NaN	NaN	NaN	NaN	NaN	NaN	NaN	NaN	NaN	NaN	NaN	NaN	NaN	NaN
ALQVMTDFAIQFNR	NaN	NaN	NaN	NaN	NaN	NaN	NaN	NaN	NaN	NaN	NaN	NaN	NaN	NaN	NaN	NaN	NaN	NaN	NaN	NaN	NaN	NaN	NaN	NaN	NaN	NaN	NaN	NaN	NaN	NaN	NaN	NaN
ALRDFLR	10.7964	10.6186	10.5087	10.7381	10.7999	10.9972	10.4513	10.6786	12.2169	11.8553	11.7528	12.1055	11.7294	12.0086	11.666	11.7839	11.3617	11.307	11.5904	11.5626	11.7087	11.464	11.2924	11.5339	11.3463	11.1173	11.1491	11.3206	11.3172	11.1536	11.2646	11.1659
ALRDFLRK	11.7215	10.6117	10.251	10.6656	10.5514	10.8981	10.4157	10.2395	13.1385	12.7091	11.1633	12.5329	12.738	12.6763	11.0425	11.3253	10.3949	10.4399	11.4961	11.616	11.5524	11.4821	10.4517	11.9673	10.7309	10.8186	11.6724	11.7556	11.731	11.4734	12.2627	10.7992
ALRETLPAEQDLTTK	12.7211	12.1659	11.9906	12.0074	12.0107	12.0225	11.7617	12.0838	14.3285	14.1734	13.4002	13.7361	14.0412	13.941	13.1328	13.2031	12.59	12.3627	13.1085	13.3411	13.3663	13.2365	12.751	13.4662	12.2475	12.3438	12.9108	13.0254	13.0071	13.0336	13.0979	12.4388
ALRLDVGNFSWGSECCTR	NaN	NaN	NaN	NaN	NaN	NaN	NaN	NaN	NaN	NaN	NaN	NaN	NaN	NaN	NaN	NaN	NaN	NaN	NaN	NaN	NaN	NaN	NaN	NaN	NaN	NaN	NaN	NaN	NaN	NaN	NaN	NaN
ALRTDYNASVSVPDSSGPER	NaN	NaN	NaN	NaN	NaN	NaN	NaN	NaN	NaN	NaN	NaN	NaN	NaN	NaN	NaN	NaN	NaN	NaN	NaN	NaN	NaN	NaN	NaN	NaN	12.0782	11.9538	11.9363	12.2724	11.8446	11.794	12.0355	11.8864
ALRYPMAVGLNK	NaN	NaN	NaN	NaN	NaN	NaN	NaN	NaN	NaN	NaN	NaN	NaN	NaN	NaN	NaN	NaN	NaN	NaN	NaN	NaN	NaN	NaN	NaN	NaN	NaN	NaN	NaN	NaN	NaN	NaN	NaN	NaN
ALSAAVADSLTNSPR	NaN	NaN	NaN	NaN	NaN	NaN	NaN	NaN	NaN	NaN	NaN	NaN	NaN	NaN	NaN	NaN	NaN	NaN	NaN	NaN	NaN	NaN	NaN	NaN	NaN	NaN	NaN	NaN	NaN	NaN	NaN	NaN
ALSAIADLLTNEHER	NaN	NaN	NaN	NaN	NaN	NaN	NaN	NaN	NaN	NaN	NaN	NaN	NaN	NaN	NaN	NaN	11.1295	11.1413	11.2177	11.1608	11.2129	11.3617	11.0932	11.2796	NaN	NaN	NaN	NaN	NaN	NaN	NaN	NaN
ALSEALTELGYK	NaN	NaN	NaN	NaN	NaN	NaN	NaN	NaN	NaN	NaN	NaN	NaN	NaN	NaN	NaN	NaN	NaN	NaN	NaN	NaN	NaN	NaN	NaN	NaN	NaN	NaN	NaN	NaN	NaN	NaN	NaN	NaN
ALSEQINIFFDYSGR	NaN	NaN	NaN	NaN	NaN	NaN	NaN	NaN	NaN	NaN	NaN	NaN	NaN	NaN	NaN	NaN	NaN	NaN	NaN	NaN	NaN	NaN	NaN	NaN	NaN	NaN	NaN	NaN	NaN	NaN	NaN	NaN
ALSIESLSPTDSSNGVNWR	NaN	NaN	NaN	NaN	NaN	NaN	NaN	NaN	NaN	NaN	NaN	NaN	NaN	NaN	NaN	NaN	NaN	NaN	NaN	NaN	NaN	NaN	NaN	NaN	NaN	NaN	NaN	NaN	NaN	NaN	NaN	NaN
ALSIGFETCR	NaN	NaN	NaN	NaN	NaN	NaN	NaN	NaN	NaN	NaN	NaN	NaN	NaN	NaN	NaN	NaN	NaN	NaN	NaN	NaN	NaN	NaN	NaN	NaN	NaN	NaN	NaN	NaN	NaN	NaN	NaN	NaN
ALSNILLLPWPNLPENEQQWPVR	NaN	NaN	NaN	NaN	NaN	NaN	NaN	NaN	NaN	NaN	NaN	NaN	NaN	NaN	NaN	NaN	NaN	NaN	NaN	NaN	NaN	NaN	NaN	NaN	7.64688	7.29737	7.73931	7.71308	7.55321	7.7254	7.20301	6.58088
ALSNLESIPGGYNALRR	NaN	NaN	NaN	NaN	NaN	NaN	NaN	NaN	NaN	NaN	NaN	NaN	NaN	NaN	NaN	NaN	NaN	NaN	NaN	NaN	NaN	NaN	NaN	NaN	NaN	NaN	NaN	NaN	NaN	NaN	NaN	NaN
ALSPAELR	NaN	NaN	NaN	NaN	NaN	NaN	NaN	NaN	NaN	NaN	NaN	NaN	NaN	NaN	NaN	NaN	NaN	NaN	NaN	NaN	NaN	NaN	NaN	NaN	NaN	NaN	NaN	NaN	NaN	NaN	NaN	NaN
ALSPGRESPK	NaN	NaN	NaN	NaN	NaN	NaN	NaN	NaN	NaN	NaN	NaN	NaN	NaN	NaN	NaN	NaN	NaN	NaN	NaN	NaN	NaN	NaN	NaN	NaN	NaN	NaN	NaN	NaN	NaN	NaN	NaN	NaN
ALSPLEEWLR	11.9181	11.9822	11.7558	11.9835	11.8482	11.9347	11.716	12.0729	NaN	NaN	NaN	NaN	NaN	NaN	NaN	NaN	NaN	NaN	NaN	NaN	NaN	NaN	NaN	NaN	12.0594	12.0522	11.8782	11.9533	11.8041	11.8313	11.9152	11.9636
ALSPVIPLIPR	NaN	NaN	NaN	NaN	NaN	NaN	NaN	NaN	NaN	NaN	NaN	NaN	NaN	NaN	NaN	NaN	NaN	NaN	NaN	NaN	NaN	NaN	NaN	NaN	NaN	NaN	NaN	NaN	NaN	NaN	NaN	NaN
ALSRQEMQEVQSSR	NaN	NaN	NaN	NaN	NaN	NaN	NaN	NaN	NaN	NaN	NaN	NaN	NaN	NaN	NaN	NaN	NaN	NaN	NaN	NaN	NaN	NaN	NaN	NaN	10.6695	10.6239	10.8298	10.9682	11.01	11.0131	11.2723	10.989
ALSSAVQASPTSPGGSPSSPSSGQR	NaN	NaN	NaN	NaN	NaN	NaN	NaN	NaN	NaN	NaN	NaN	NaN	NaN	NaN	NaN	NaN	NaN	NaN	NaN	NaN	NaN	NaN	NaN	NaN	NaN	NaN	NaN	NaN	NaN	NaN	NaN	NaN
ALSSDSILSPAPDAR	NaN	NaN	NaN	NaN	NaN	NaN	NaN	NaN	NaN	NaN	NaN	NaN	NaN	NaN	NaN	NaN	NaN	NaN	NaN	NaN	NaN	NaN	NaN	NaN	NaN	NaN	NaN	NaN	NaN	NaN	NaN	NaN
ALSSEGKPYVTK	NaN	NaN	NaN	NaN	NaN	NaN	NaN	NaN	NaN	NaN	NaN	NaN	NaN	NaN	NaN	NaN	NaN	NaN	NaN	NaN	NaN	NaN	NaN	NaN	NaN	NaN	NaN	NaN	NaN	NaN	NaN	NaN
ALSSGGSITSPPLSPALPK	NaN	NaN	NaN	NaN	NaN	NaN	NaN	NaN	NaN	NaN	NaN	NaN	NaN	NaN	NaN	NaN	NaN	NaN	NaN	NaN	NaN	NaN	NaN	NaN	NaN	NaN	NaN	NaN	NaN	NaN	NaN	NaN
ALSSLHGDDQDSEDEVLTIPEVK	NaN	NaN	NaN	NaN	NaN	NaN	NaN	NaN	NaN	NaN	NaN	NaN	NaN	NaN	NaN	NaN	NaN	NaN	NaN	NaN	NaN	NaN	NaN	NaN	NaN	NaN	NaN	NaN	NaN	NaN	NaN	NaN
ALSTDPAAPNLK	12.1524	12.3164	12.1964	12.1774	12.2377	11.927	12.0026	12.0855	NaN	NaN	NaN	NaN	NaN	NaN	NaN	NaN	NaN	NaN	NaN	NaN	NaN	NaN	NaN	NaN	NaN	NaN	NaN	NaN	NaN	NaN	NaN	NaN
ALSTGEK	12.1288	12.4098	12.4138	12.3693	12.56	12.7466	12.3383	12.4938	13.7855	13.4445	13.3551	13.4817	13.5206	13.4985	13.2608	13.3078	13.493	13.3083	13.2419	13.4099	13.3955	13.4679	13.2362	13.1392	13.2481	13.235	12.8549	13.158	12.9195	12.9582	12.9752	13.1874
ALSTTASTAAFDKQPQSR	NaN	NaN	NaN	NaN	NaN	NaN	NaN	NaN	NaN	NaN	NaN	NaN	NaN	NaN	NaN	NaN	11.7636	11.8168	11.8882	11.7796	11.778	11.734	11.5548	11.8234	NaN	NaN	NaN	NaN	NaN	NaN	NaN	NaN
ALSVGLVK	NaN	NaN	NaN	NaN	NaN	NaN	NaN	NaN	NaN	NaN	NaN	NaN	NaN	NaN	NaN	NaN	NaN	NaN	NaN	NaN	NaN	NaN	NaN	NaN	NaN	NaN	NaN	NaN	NaN	NaN	NaN	NaN
ALSVGNIDDALQCYSEAIK	11.5298	12.51	12.4371	12.5445	12.4194	12.1658	12.3072	12.4619	12.6564	12.5189	13.0503	12.5862	12.2569	12.2149	12.7821	12.9738	12.5799	12.5205	12.1803	11.9003	12.0746	11.7304	12.466	12.0811	12.0961	12.2131	11.1704	11.3724	11.4885	11.4687	11.4992	12.1825
ALSVGNIDDALQCYSEAIKLDPHNHVLYSNR	NaN	NaN	NaN	NaN	NaN	NaN	NaN	NaN	12.7437	12.4359	12.2358	12.2291	12.2014	12.3421	11.99	12.2133	11.4049	11.2993	11.2753	11.2195	11.4998	11.5897	11.3206	11.5268	11.5263	11.5162	10.9673	11.3621	11.3466	11.504	11.112	11.5012
ALSYASLDKEDLLSPINQNTLQR	NaN	NaN	NaN	NaN	NaN	NaN	NaN	NaN	NaN	NaN	NaN	NaN	NaN	NaN	NaN	NaN	NaN	NaN	NaN	NaN	NaN	NaN	NaN	NaN	NaN	NaN	NaN	NaN	NaN	NaN	NaN	NaN
ALTAEIVK	NaN	NaN	NaN	NaN	NaN	NaN	NaN	NaN	NaN	NaN	NaN	NaN	NaN	NaN	NaN	NaN	NaN	NaN	NaN	NaN	NaN	NaN	NaN	NaN	NaN	NaN	NaN	NaN	NaN	NaN	NaN	NaN
ALTDAGCNLNPLQYIK	NaN	NaN	NaN	NaN	NaN	NaN	NaN	NaN	NaN	NaN	NaN	NaN	NaN	NaN	NaN	NaN	NaN	NaN	NaN	NaN	NaN	NaN	NaN	NaN	NaN	NaN	NaN	NaN	NaN	NaN	NaN	NaN
ALTDDSDENEEEDAFTDQK	NaN	NaN	NaN	NaN	NaN	NaN	NaN	NaN	NaN	NaN	NaN	NaN	NaN	NaN	NaN	NaN	NaN	NaN	NaN	NaN	NaN	NaN	NaN	NaN	NaN	NaN	NaN	NaN	NaN	NaN	NaN	NaN
ALTDDSDENEEEDAFTDQKIR	NaN	NaN	NaN	NaN	NaN	NaN	NaN	NaN	NaN	NaN	NaN	NaN	NaN	NaN	NaN	NaN	NaN	NaN	NaN	NaN	NaN	NaN	NaN	NaN	NaN	NaN	NaN	NaN	NaN	NaN	NaN	NaN
ALTDSFR	NaN	NaN	NaN	NaN	NaN	NaN	NaN	NaN	NaN	NaN	NaN	NaN	NaN	NaN	NaN	NaN	NaN	NaN	NaN	NaN	NaN	NaN	NaN	NaN	NaN	NaN	NaN	NaN	NaN	NaN	NaN	NaN
ALTGGIAHLFK	NaN	NaN	NaN	NaN	NaN	NaN	NaN	NaN	NaN	NaN	NaN	NaN	NaN	NaN	NaN	NaN	NaN	NaN	NaN	NaN	NaN	NaN	NaN	NaN	13.271	13.3953	13.0284	13.1775	13.1684	13.3046	13.1129	13.19
ALTGHLEEVVLALLK	NaN	NaN	NaN	NaN	NaN	NaN	NaN	NaN	NaN	NaN	NaN	NaN	NaN	NaN	NaN	NaN	NaN	NaN	NaN	NaN	NaN	NaN	NaN	NaN	NaN	NaN	NaN	NaN	NaN	NaN	NaN	NaN
ALTHIDHSLSR	NaN	NaN	NaN	NaN	NaN	NaN	NaN	NaN	NaN	NaN	NaN	NaN	NaN	NaN	NaN	NaN	NaN	NaN	NaN	NaN	NaN	NaN	NaN	NaN	NaN	NaN	NaN	NaN	NaN	NaN	NaN	NaN
ALTLGALTLPLAR	8.79734	9.22605	9.14292	8.88618	8.95	9.20975	8.95896	8.7241	9.53667	9.1192	9.3845	8.86941	8.84869	9.47547	9.26786	9.59034	8.87495	9.1708	8.60666	9.07251	9.06269	9.12941	8.8288	8.97401	8.39909	8.85125	8.32584	8.5041	8.28031	8.3439	8.48527	8.05989
ALTLGLAK	NaN	NaN	NaN	NaN	NaN	NaN	NaN	NaN	NaN	NaN	NaN	NaN	NaN	NaN	NaN	NaN	NaN	NaN	NaN	NaN	NaN	NaN	NaN	NaN	NaN	NaN	NaN	NaN	NaN	NaN	NaN	NaN
ALTLIAGSPLK	10.7132	11.2388	11.0716	10.8959	10.8056	10.9476	10.7699	10.8096	NaN	NaN	NaN	NaN	NaN	NaN	NaN	NaN	NaN	NaN	NaN	NaN	NaN	NaN	NaN	NaN	NaN	NaN	NaN	NaN	NaN	NaN	NaN	NaN
ALTLLDYLLK	NaN	NaN	NaN	NaN	NaN	NaN	NaN	NaN	NaN	NaN	NaN	NaN	NaN	NaN	NaN	NaN	NaN	NaN	NaN	NaN	NaN	NaN	NaN	NaN	NaN	NaN	NaN	NaN	NaN	NaN	NaN	NaN
ALTNLPHTDFTLCK	NaN	NaN	NaN	NaN	NaN	NaN	NaN	NaN	NaN	NaN	NaN	NaN	NaN	NaN	NaN	NaN	NaN	NaN	NaN	NaN	NaN	NaN	NaN	NaN	12.7602	12.8408	13.4526	13.4971	13.2889	13.4877	13.3947	12.8036
ALTPAATLSAVQNLVVEGLR	NaN	NaN	NaN	NaN	NaN	NaN	NaN	NaN	NaN	NaN	NaN	NaN	NaN	NaN	NaN	NaN	8.76894	8.60503	9.02616	9.2489	8.66003	8.7011	8.84662	8.76845	NaN	NaN	NaN	NaN	NaN	NaN	NaN	NaN
ALTQFPLPK	NaN	NaN	NaN	NaN	NaN	NaN	NaN	NaN	NaN	NaN	NaN	NaN	NaN	NaN	NaN	NaN	NaN	NaN	NaN	NaN	NaN	NaN	NaN	NaN	NaN	NaN	NaN	NaN	NaN	NaN	NaN	NaN
ALTQTGGPHVK	NaN	NaN	NaN	NaN	NaN	NaN	NaN	NaN	NaN	NaN	NaN	NaN	NaN	NaN	NaN	NaN	13.7285	13.6263	13.8264	13.9431	13.9951	13.9575	13.6243	13.8214	12.9345	12.8772	12.7979	12.7777	12.91	12.9706	12.9557	12.9681
ALTSADGASEEQSQNDEDNQGSEK	NaN	NaN	NaN	NaN	NaN	NaN	NaN	NaN	NaN	NaN	NaN	NaN	NaN	NaN	NaN	NaN	NaN	NaN	NaN	NaN	NaN	NaN	NaN	NaN	NaN	NaN	NaN	NaN	NaN	NaN	NaN	NaN
ALTSEIALLQSR	10.3184	10.3463	10.2324	10.1508	10.1788	10.3979	10.1533	10.3407	13.8486	13.658	13.6781	13.5785	13.6652	13.5981	13.582	13.5709	13.4069	13.3191	13.3088	13.1906	13.2411	13.3615	13.3692	13.345	12.4747	12.6609	12.3183	12.6589	12.5466	12.5072	12.5092	12.4888
ALTSQLTDEELAQGR	NaN	NaN	NaN	NaN	NaN	NaN	NaN	NaN	NaN	NaN	NaN	NaN	NaN	NaN	NaN	NaN	NaN	NaN	NaN	NaN	NaN	NaN	NaN	NaN	NaN	NaN	NaN	NaN	NaN	NaN	NaN	NaN
ALTVPELTQQMFDAK	13.6014	13.8926	13.795	13.6572	13.5691	13.5832	13.4819	13.5865	14.5324	14.3451	14.3444	14.0926	14.1494	14.0633	14.0889	14.1596	13.9298	13.952	13.9849	13.9693	13.8445	14.0726	13.9501	14.0629	13.0646	13.0243	12.7911	13.0482	12.8429	12.8963	12.5712	12.9502
ALTVPELTQQVFDAK	12.3434	12.639	12.4582	12.3232	12.3446	12.346	12.1848	12.3343	15.039	14.7356	14.7072	14.5926	14.6836	14.6013	14.51	14.6714	11.6204	11.4306	11.516	11.4947	11.6876	11.751	11.6342	11.4984	14.2443	14.2864	14.1588	14.2639	14.1436	14.133	14.1874	14.3307
ALVADSHPESER	10.6846	10.9108	10.9753	10.9315	10.7518	10.7679	10.6525	10.6105	NaN	NaN	NaN	NaN	NaN	NaN	NaN	NaN	11.5639	11.6195	11.6173	11.7976	11.7645	11.9269	11.7885	11.743	11.2345	11.2352	11.2049	11.2732	11.1257	11.3545	11.3117	11.4534
ALVAIGTHDLDTLSGPFTYTAK	NaN	NaN	NaN	NaN	NaN	NaN	NaN	NaN	NaN	NaN	NaN	NaN	NaN	NaN	NaN	NaN	NaN	NaN	NaN	NaN	NaN	NaN	NaN	NaN	NaN	NaN	NaN	NaN	NaN	NaN	NaN	NaN
ALVATPGK	11.7167	11.9258	11.9009	11.6668	11.5978	11.6594	11.5576	11.7095	NaN	NaN	NaN	NaN	NaN	NaN	NaN	NaN	12.4348	12.2713	12.4072	12.4232	12.5276	12.5139	12.2599	12.2816	NaN	NaN	NaN	NaN	NaN	NaN	NaN	NaN
ALVATPGKK	NaN	NaN	NaN	NaN	NaN	NaN	NaN	NaN	NaN	NaN	NaN	NaN	NaN	NaN	NaN	NaN	NaN	NaN	NaN	NaN	NaN	NaN	NaN	NaN	NaN	NaN	NaN	NaN	NaN	NaN	NaN	NaN
ALVAVLLSR	NaN	NaN	NaN	NaN	NaN	NaN	NaN	NaN	NaN	NaN	NaN	NaN	NaN	NaN	NaN	NaN	NaN	NaN	NaN	NaN	NaN	NaN	NaN	NaN	NaN	NaN	NaN	NaN	NaN	NaN	NaN	NaN
ALVAVLR	NaN	NaN	NaN	NaN	NaN	NaN	NaN	NaN	NaN	NaN	NaN	NaN	NaN	NaN	NaN	NaN	NaN	NaN	NaN	NaN	NaN	NaN	NaN	NaN	NaN	NaN	NaN	NaN	NaN	NaN	NaN	NaN
ALVAYYQK	14.0663	14.2744	14.0881	14.0375	13.7762	13.8105	13.7764	13.8654	15.1063	14.8623	14.7122	14.6573	14.4606	14.3165	14.3931	14.5512	14.3617	14.3929	14.3156	14.4087	14.0867	14.2045	14.2284	14.202	14.4855	14.5192	14.19	14.3231	14.024	14.0021	13.9645	14.2192
ALVDELEWEIAQVDPK	NaN	NaN	NaN	NaN	NaN	NaN	NaN	NaN	9.9857	9.78862	9.91174	9.79466	9.33042	9.8588	9.78244	10.0837	NaN	NaN	NaN	NaN	NaN	NaN	NaN	NaN	8.88457	8.60892	8.47962	8.65582	8.78865	8.50573	8.62655	8.78918
ALVDGPCTQVR	12.4539	13.1668	13.05	12.9662	13.3052	13.3176	13.0298	13.1973	14.3611	14.173	14.3353	13.9823	14.236	14.2292	14.4197	14.553	14.0204	13.9879	13.6526	13.5817	14.0313	13.9945	14.1267	13.9183	13.8175	13.8431	13.2792	13.4282	13.578	13.726	13.4679	13.9087
ALVDGPCTQVRR	NaN	NaN	NaN	NaN	NaN	NaN	NaN	NaN	NaN	NaN	NaN	NaN	NaN	NaN	NaN	NaN	NaN	NaN	NaN	NaN	NaN	NaN	NaN	NaN	NaN	NaN	NaN	NaN	NaN	NaN	NaN	NaN
ALVDILSEVSK	NaN	NaN	NaN	NaN	NaN	NaN	NaN	NaN	NaN	NaN	NaN	NaN	NaN	NaN	NaN	NaN	NaN	NaN	NaN	NaN	NaN	NaN	NaN	NaN	NaN	NaN	NaN	NaN	NaN	NaN	NaN	NaN
ALVEEALAQR	NaN	NaN	NaN	NaN	NaN	NaN	NaN	NaN	NaN	NaN	NaN	NaN	NaN	NaN	NaN	NaN	NaN	NaN	NaN	NaN	NaN	NaN	NaN	NaN	NaN	NaN	NaN	NaN	NaN	NaN	NaN	NaN
ALVEFESNPEETREPGSPPSVQR	NaN	NaN	NaN	NaN	NaN	NaN	NaN	NaN	NaN	NaN	NaN	NaN	NaN	NaN	NaN	NaN	NaN	NaN	NaN	NaN	NaN	NaN	NaN	NaN	NaN	NaN	NaN	NaN	NaN	NaN	NaN	NaN
ALVENCLVPDLWIR	10.3433	10.7511	10.9154	10.7703	10.3974	10.8167	10.8833	10.7392	NaN	NaN	NaN	NaN	NaN	NaN	NaN	NaN	NaN	NaN	NaN	NaN	NaN	NaN	NaN	NaN	NaN	NaN	NaN	NaN	NaN	NaN	NaN	NaN
ALVEVLGPYEPLLSR	NaN	NaN	NaN	NaN	NaN	NaN	NaN	NaN	NaN	NaN	NaN	NaN	NaN	NaN	NaN	NaN	NaN	NaN	NaN	NaN	NaN	NaN	NaN	NaN	NaN	NaN	NaN	NaN	NaN	NaN	NaN	NaN
ALVHERDEAAYGELR	12.4828	12.8025	12.6828	12.8384	12.6798	12.7724	12.5323	12.6231	14.5453	14.2805	14.2027	14.291	14.0684	14.0601	14.0414	14.2552	14.3471	14.229	14.3318	14.4855	14.4269	14.3554	14.3694	14.4947	13.7818	13.5834	13.4814	13.724	13.4826	13.548	13.654	13.7067
ALVHQLSNESR	NaN	NaN	NaN	NaN	NaN	NaN	NaN	NaN	NaN	NaN	NaN	NaN	NaN	NaN	NaN	NaN	NaN	NaN	NaN	NaN	NaN	NaN	NaN	NaN	NaN	NaN	NaN	NaN	NaN	NaN	NaN	NaN
ALVILAK	14.326	14.5446	14.2762	14.3488	14.2742	14.47	13.9966	14.1315	11.3506	10.9091	11.004	10.9563	10.6833	10.8238	10.6763	10.9437	10.3176	10.2851	10.149	10.4204	10.4334	10.5982	10.4735	10.5099	13.9717	13.9378	13.5784	13.7413	13.6701	13.6904	13.6397	13.8683
ALVISGR	NaN	NaN	NaN	NaN	NaN	NaN	NaN	NaN	NaN	NaN	NaN	NaN	NaN	NaN	NaN	NaN	NaN	NaN	NaN	NaN	NaN	NaN	NaN	NaN	NaN	NaN	NaN	NaN	NaN	NaN	NaN	NaN
ALVLDCHYPEDEVGQEDEAESDIFSIR	10.5438	10.4901	10.7201	10.5432	10.5658	10.7638	10.5211	10.9235	11.9107	11.6673	11.8488	11.4381	11.7547	11.9085	11.5556	11.6033	10.8363	10.8216	10.835	10.752	10.8268	11.0041	10.9327	10.989	11.1831	10.8037	10.6693	10.6213	10.992	11.1135	10.9144	11.0214
ALVLELCCNDESGEDVEVPYVR	11.5249	11.7397	11.3242	11.9152	11.4605	11.4593	11.452	11.4802	11.7683	11.3497	11.5106	11.4267	11.5511	11.5691	11.4191	11.6272	10.8034	11.034	10.7857	10.56	10.708	11.0098	10.9442	11.0579	11.0051	10.747	10.496	10.411	10.5087	10.6697	10.9275	10.8984
ALVLIGNVEK	11.7636	11.8605	11.7728	11.5562	11.5776	11.6097	11.3927	11.4246	12.5662	12.4915	12.2619	12.2031	12.209	12.317	11.9588	12.117	11.9441	11.9223	12.0642	11.9573	11.9162	12.2192	11.8605	11.9116	13.5324	13.5971	13.4481	13.5228	13.3527	13.5713	13.3362	13.5267
ALVNQLHER	NaN	NaN	NaN	NaN	NaN	NaN	NaN	NaN	NaN	NaN	NaN	NaN	NaN	NaN	NaN	NaN	NaN	NaN	NaN	NaN	NaN	NaN	NaN	NaN	NaN	NaN	NaN	NaN	NaN	NaN	NaN	NaN
ALVPDSVKK	NaN	NaN	NaN	NaN	NaN	NaN	NaN	NaN	NaN	NaN	NaN	NaN	NaN	NaN	NaN	NaN	NaN	NaN	NaN	NaN	NaN	NaN	NaN	NaN	NaN	NaN	NaN	NaN	NaN	NaN	NaN	NaN
ALVQSLLAK	NaN	NaN	NaN	NaN	NaN	NaN	NaN	NaN	NaN	NaN	NaN	NaN	NaN	NaN	NaN	NaN	NaN	NaN	NaN	NaN	NaN	NaN	NaN	NaN	NaN	NaN	NaN	NaN	NaN	NaN	NaN	NaN
ALVSAQWVAEALR	9.66736	10.2485	9.90916	9.98655	9.60381	9.86598	9.69923	9.76268	14.1474	13.7558	13.7317	13.697	13.6651	13.7307	13.7268	13.6633	10.0441	9.71853	9.98085	9.89889	10.0393	10.2504	10.1956	10.176	NaN	NaN	NaN	NaN	NaN	NaN	NaN	NaN
ALVSEWKEPQAK	13.067	13.237	13.0125	13.0488	12.9137	12.942	12.9361	13.0339	NaN	NaN	NaN	NaN	NaN	NaN	NaN	NaN	13.3411	13.3578	13.3428	13.3761	13.3745	13.4504	13.3558	13.4868	13.364	13.4651	13.1263	13.2972	13.2749	13.3122	13.2521	13.3855
ALVSFSDYQIFQELIK	NaN	NaN	NaN	NaN	NaN	NaN	NaN	NaN	NaN	NaN	NaN	NaN	NaN	NaN	NaN	NaN	NaN	NaN	NaN	NaN	NaN	NaN	NaN	NaN	NaN	NaN	NaN	NaN	NaN	NaN	NaN	NaN
ALVTGYFMQVAHLER	NaN	NaN	NaN	NaN	NaN	NaN	NaN	NaN	NaN	NaN	NaN	NaN	NaN	NaN	NaN	NaN	NaN	NaN	NaN	NaN	NaN	NaN	NaN	NaN	NaN	NaN	NaN	NaN	NaN	NaN	NaN	NaN
ALVVPEPEPDSDSNQER	NaN	NaN	NaN	NaN	NaN	NaN	NaN	NaN	NaN	NaN	NaN	NaN	NaN	NaN	NaN	NaN	NaN	NaN	NaN	NaN	NaN	NaN	NaN	NaN	NaN	NaN	NaN	NaN	NaN	NaN	NaN	NaN
ALVWVSLSLLSK	NaN	NaN	NaN	NaN	NaN	NaN	NaN	NaN	NaN	NaN	NaN	NaN	NaN	NaN	NaN	NaN	NaN	NaN	NaN	NaN	NaN	NaN	NaN	NaN	NaN	NaN	NaN	NaN	NaN	NaN	NaN	NaN
ALWCSEDKQILSADDK	11.4991	12.1406	11.8836	12.1791	12.1157	12.0874	11.8137	12.2007	12.5575	12.3162	12.5148	12.3358	12.0922	12.1096	12.4371	12.4824	NaN	NaN	NaN	NaN	NaN	NaN	NaN	NaN	NaN	NaN	NaN	NaN	NaN	NaN	NaN	NaN
ALWFQGR	NaN	NaN	NaN	NaN	NaN	NaN	NaN	NaN	NaN	NaN	NaN	NaN	NaN	NaN	NaN	NaN	NaN	NaN	NaN	NaN	NaN	NaN	NaN	NaN	NaN	NaN	NaN	NaN	NaN	NaN	NaN	NaN
ALWQSVQEQSAR	11.3799	11.6057	11.4386	11.3944	11.2365	11.3469	11.1692	11.2687	13.1268	12.8574	12.8384	12.6966	12.6891	12.8111	12.5631	12.7334	11.6006	11.4897	11.5522	11.5497	11.7291	11.6926	11.5295	11.7342	12.1457	12.1265	12.0559	12.0997	12.068	12.1812	12.1032	12.2306
ALWYKLDK	NaN	NaN	NaN	NaN	NaN	NaN	NaN	NaN	NaN	NaN	NaN	NaN	NaN	NaN	NaN	NaN	13.6201	13.6183	13.5479	13.5523	13.4422	13.3727	13.5211	13.6238	NaN	NaN	NaN	NaN	NaN	NaN	NaN	NaN
ALYAIPGLDYVSHEDILPYTSTDQVPIQHELFER	9.29398	9.39197	9.52685	8.65635	9.14014	9.68954	9.26536	9.59225	NaN	NaN	NaN	NaN	NaN	NaN	NaN	NaN	8.60999	8.74292	8.64652	8.66665	9.33233	9.36807	8.82864	9.60644	8.88786	9.03067	9.38825	9.697	9.73733	10.041	9.51613	9.36179
ALYDTFSAFGNILSCK	10.8028	11.619	11.084	11.5859	10.9905	11.1712	11.1716	11.3825	11.9547	11.8234	11.9674	11.6783	11.5543	11.5814	11.7977	11.9342	11.4346	11.3719	10.7868	10.8832	10.8783	10.7104	11.1534	11.1777	11.3158	11.4766	10.508	10.6517	10.5081	10.2133	10.2269	11.138
ALYDYEGQEHDELSFK	12.0952	12.4202	12.0135	12.3407	12.242	12.3023	12.1455	12.3229	NaN	NaN	NaN	NaN	NaN	NaN	NaN	NaN	NaN	NaN	NaN	NaN	NaN	NaN	NaN	NaN	NaN	NaN	NaN	NaN	NaN	NaN	NaN	NaN
ALYEGYATVTDAPPECFLTLR	10.7127	10.8201	10.6466	10.6753	10.7163	11.1365	11.0068	10.8051	12.0851	11.5261	11.7679	11.7736	11.9423	11.9469	11.8044	12.0148	10.8774	10.8305	10.4621	10.653	10.8919	10.9972	10.8573	10.6795	11.1678	11.1455	10.6468	10.8337	10.9323	11.0479	10.8149	11.1478
ALYEHLTAK	NaN	NaN	NaN	NaN	NaN	NaN	NaN	NaN	NaN	NaN	NaN	NaN	NaN	NaN	NaN	NaN	NaN	NaN	NaN	NaN	NaN	NaN	NaN	NaN	NaN	NaN	NaN	NaN	NaN	NaN	NaN	NaN
ALYESELADAR	NaN	NaN	NaN	NaN	NaN	NaN	NaN	NaN	12.7354	12.5077	12.8078	12.4295	12.4283	12.3628	12.2793	12.6137	12.2456	12.1282	12.3585	12.2357	12.1497	12.3571	12.3019	12.3537	NaN	NaN	NaN	NaN	NaN	NaN	NaN	NaN
ALYESELADARR	NaN	NaN	NaN	NaN	NaN	NaN	NaN	NaN	NaN	NaN	NaN	NaN	NaN	NaN	NaN	NaN	NaN	NaN	NaN	NaN	NaN	NaN	NaN	NaN	NaN	NaN	NaN	NaN	NaN	NaN	NaN	NaN
ALYETELADAR	NaN	NaN	NaN	NaN	NaN	NaN	NaN	NaN	NaN	NaN	NaN	NaN	NaN	NaN	NaN	NaN	NaN	NaN	NaN	NaN	NaN	NaN	NaN	NaN	12.5476	12.5637	12.1978	12.3935	12.1661	12.1532	12.2513	12.6015
ALYETELADARR	NaN	NaN	NaN	NaN	NaN	NaN	NaN	NaN	NaN	NaN	NaN	NaN	NaN	NaN	NaN	NaN	NaN	NaN	NaN	NaN	NaN	NaN	NaN	NaN	NaN	NaN	NaN	NaN	NaN	NaN	NaN	NaN
ALYFITPTSK	NaN	NaN	NaN	NaN	NaN	NaN	NaN	NaN	NaN	NaN	NaN	NaN	NaN	NaN	NaN	NaN	NaN	NaN	NaN	NaN	NaN	NaN	NaN	NaN	NaN	NaN	NaN	NaN	NaN	NaN	NaN	NaN
ALYGTTSETATWR	12.3608	12.4828	13.1398	12.632	12.2648	12.2224	12.4301	12.5733	13.269	13.0645	13.8093	13.0061	12.6661	12.7709	13.1496	13.1596	12.5156	12.3891	12.1606	12.1847	12.1614	12.4523	12.4307	12.2367	12.6566	12.4446	12.1053	12.216	11.8043	12.4785	11.9199	12.29
ALYLIATNGTPELQNPEK	11.6253	11.5079	11.2737	11.2391	11.116	11.2949	11.2681	11.2564	12.541	12.4427	11.9998	12.1146	12.2756	12.2511	11.7848	11.9073	11.1754	11.428	11.3097	11.3751	11.4901	11.465	11.3834	11.7475	11.6553	11.5889	11.6767	11.8138	11.6646	11.6726	11.7581	11.541
ALYLSDNDFEILPPDIGK	10.6397	10.7313	10.4038	10.5526	10.4712	10.4382	10.4251	10.7772	NaN	NaN	NaN	NaN	NaN	NaN	NaN	NaN	NaN	NaN	NaN	NaN	NaN	NaN	NaN	NaN	NaN	NaN	NaN	NaN	NaN	NaN	NaN	NaN
ALYQLGMR	NaN	NaN	NaN	NaN	NaN	NaN	NaN	NaN	NaN	NaN	NaN	NaN	NaN	NaN	NaN	NaN	NaN	NaN	NaN	NaN	NaN	NaN	NaN	NaN	NaN	NaN	NaN	NaN	NaN	NaN	NaN	NaN
ALYYLQIHPQELR	NaN	NaN	NaN	NaN	NaN	NaN	NaN	NaN	NaN	NaN	NaN	NaN	NaN	NaN	NaN	NaN	NaN	NaN	NaN	NaN	NaN	NaN	NaN	NaN	NaN	NaN	NaN	NaN	NaN	NaN	NaN	NaN
AMAIADALGK	11.0562	11.1213	11.2148	11.1734	11.2229	11.255	11.1704	11.0595	11.5722	11.4574	11.9036	11.5283	11.4411	11.4254	11.4642	11.713	10.9997	10.8471	10.8852	10.7736	10.8065	10.8187	10.9224	10.9402	10.7068	10.7922	10.6281	10.747	10.3499	10.7658	10.4686	10.8998
AMDNHSDSEEELAAFCPQLDDSTVAR	NaN	NaN	NaN	NaN	NaN	NaN	NaN	NaN	NaN	NaN	NaN	NaN	NaN	NaN	NaN	NaN	NaN	NaN	NaN	NaN	NaN	NaN	NaN	NaN	NaN	NaN	NaN	NaN	NaN	NaN	NaN	NaN
AMDVYQK	NaN	NaN	NaN	NaN	NaN	NaN	NaN	NaN	NaN	NaN	NaN	NaN	NaN	NaN	NaN	NaN	NaN	NaN	NaN	NaN	NaN	NaN	NaN	NaN	NaN	NaN	NaN	NaN	NaN	NaN	NaN	NaN
AMEAEAAGLREQLEEEAAAR	NaN	NaN	NaN	NaN	NaN	NaN	NaN	NaN	NaN	NaN	NaN	NaN	NaN	NaN	NaN	NaN	NaN	NaN	NaN	NaN	NaN	NaN	NaN	NaN	10.9078	10.7634	10.7813	10.409	10.9128	10.6869	10.5488	10.598
AMELSFALVNGNNIR	NaN	NaN	NaN	NaN	NaN	NaN	NaN	NaN	NaN	NaN	NaN	NaN	NaN	NaN	NaN	NaN	NaN	NaN	NaN	NaN	NaN	NaN	NaN	NaN	NaN	NaN	NaN	NaN	NaN	NaN	NaN	NaN
AMGIMNSFLNDIFER	NaN	NaN	NaN	NaN	NaN	NaN	NaN	NaN	NaN	NaN	NaN	NaN	NaN	NaN	NaN	NaN	NaN	NaN	NaN	NaN	NaN	NaN	NaN	NaN	NaN	NaN	NaN	NaN	NaN	NaN	NaN	NaN
AMGIMNSFVNDIFER	15.7743	15.9339	15.9831	15.8407	15.77	15.9133	15.7906	15.8883	16.6584	16.4057	16.5147	16.2082	16.3263	16.308	16.2128	16.2853	15.34	15.3182	15.296	15.3318	15.3566	15.6271	15.2706	15.4286	16.2122	16.279	15.9981	16.1193	16.1376	16.3089	16.1062	16.1662
AMGIMNSFVNDIFERIAGEASR	NaN	NaN	NaN	NaN	NaN	NaN	NaN	NaN	NaN	NaN	NaN	NaN	NaN	NaN	NaN	NaN	NaN	NaN	NaN	NaN	NaN	NaN	NaN	NaN	NaN	NaN	NaN	NaN	NaN	NaN	NaN	NaN
AMGPLVLTEVLFNEK	NaN	NaN	NaN	NaN	NaN	NaN	NaN	NaN	NaN	NaN	NaN	NaN	NaN	NaN	NaN	NaN	NaN	NaN	NaN	NaN	NaN	NaN	NaN	NaN	NaN	NaN	NaN	NaN	NaN	NaN	NaN	NaN
AMGTLLNTAISEVIGK	NaN	NaN	NaN	NaN	NaN	NaN	NaN	NaN	NaN	NaN	NaN	NaN	NaN	NaN	NaN	NaN	NaN	NaN	NaN	NaN	NaN	NaN	NaN	NaN	NaN	NaN	NaN	NaN	NaN	NaN	NaN	NaN
AMHGELQK	NaN	NaN	NaN	NaN	NaN	NaN	NaN	NaN	NaN	NaN	NaN	NaN	NaN	NaN	NaN	NaN	NaN	NaN	NaN	NaN	NaN	NaN	NaN	NaN	NaN	NaN	NaN	NaN	NaN	NaN	NaN	NaN
AMLDSGIYPPGSPGK	NaN	NaN	NaN	NaN	NaN	NaN	NaN	NaN	NaN	NaN	NaN	NaN	NaN	NaN	NaN	NaN	NaN	NaN	NaN	NaN	NaN	NaN	NaN	NaN	NaN	NaN	NaN	NaN	NaN	NaN	NaN	NaN
AMLWLSEK	NaN	NaN	NaN	NaN	NaN	NaN	NaN	NaN	NaN	NaN	NaN	NaN	NaN	NaN	NaN	NaN	NaN	NaN	NaN	NaN	NaN	NaN	NaN	NaN	NaN	NaN	NaN	NaN	NaN	NaN	NaN	NaN
AMQDAEVSKSDIGEVILVGGMTR	NaN	NaN	NaN	NaN	NaN	NaN	NaN	NaN	NaN	NaN	NaN	NaN	NaN	NaN	NaN	NaN	NaN	NaN	NaN	NaN	NaN	NaN	NaN	NaN	10.5579	10.4853	10.4363	10.5031	10.3056	10.8085	10.7901	10.377
AMQHAEVYYK	NaN	NaN	NaN	NaN	NaN	NaN	NaN	NaN	NaN	NaN	NaN	NaN	NaN	NaN	NaN	NaN	NaN	NaN	NaN	NaN	NaN	NaN	NaN	NaN	NaN	NaN	NaN	NaN	NaN	NaN	NaN	NaN
AMQNFLQLPEAERDR	NaN	NaN	NaN	NaN	NaN	NaN	NaN	NaN	NaN	NaN	NaN	NaN	NaN	NaN	NaN	NaN	NaN	NaN	NaN	NaN	NaN	NaN	NaN	NaN	12.594	12.7501	12.5759	12.4871	12.514	12.585	12.5655	12.7744
AMQNNAKPEQK	NaN	NaN	NaN	NaN	NaN	NaN	NaN	NaN	NaN	NaN	NaN	NaN	NaN	NaN	NaN	NaN	NaN	NaN	NaN	NaN	NaN	NaN	NaN	NaN	10.7337	10.6281	10.6815	10.7537	10.4641	10.553	10.7698	10.9369
AMTGVEQWPYR	NaN	NaN	NaN	NaN	NaN	NaN	NaN	NaN	NaN	NaN	NaN	NaN	NaN	NaN	NaN	NaN	10.6489	10.5541	10.764	10.8207	10.7809	10.9576	10.6869	11.0712	NaN	NaN	NaN	NaN	NaN	NaN	NaN	NaN
AMTTGAIAAMLSTILYSR	8.59947	8.82222	7.7453	8.75852	8.22709	8.77037	8.43991	8.46479	NaN	NaN	NaN	NaN	NaN	NaN	NaN	NaN	8.52599	8.01016	8.02807	8.27692	8.95152	8.94067	8.78231	8.67871	8.8458	9.10415	8.58026	8.86065	9.1937	8.80919	9.4081	8.79873
AMVDPAQTVEQR	NaN	NaN	NaN	NaN	NaN	NaN	NaN	NaN	NaN	NaN	NaN	NaN	NaN	NaN	NaN	NaN	NaN	NaN	NaN	NaN	NaN	NaN	NaN	NaN	10.2614	10.6076	10.0412	10.2589	10.2254	10.0192	10.1259	10.3202
AMYFTQALQAGTVWVNTYNIVTCHTPFGGFK	7.6108	8.64832	8.19623	8.18135	8.15086	7.9935	8.73057	8.77489	NaN	NaN	NaN	NaN	NaN	NaN	NaN	NaN	NaN	NaN	NaN	NaN	NaN	NaN	NaN	NaN	NaN	NaN	NaN	NaN	NaN	NaN	NaN	NaN
AMYLPDTLSPADQLK	NaN	NaN	NaN	NaN	NaN	NaN	NaN	NaN	NaN	NaN	NaN	NaN	NaN	NaN	NaN	NaN	NaN	NaN	NaN	NaN	NaN	NaN	NaN	NaN	NaN	NaN	NaN	NaN	NaN	NaN	NaN	NaN
ANACNSVIK	11.4357	12.1002	11.8268	11.8991	12.0043	11.8491	11.5399	11.5951	13.0285	12.8399	13.0071	12.8559	12.5692	12.5066	12.8359	12.9532	12.5307	12.5943	12.3053	12.107	12.4977	12.2463	12.5437	12.0868	12.9185	12.8364	12.1288	12.3649	12.321	12.2416	12.1119	12.8916
ANAPCVIFIDELDSVGGK	NaN	NaN	NaN	NaN	NaN	NaN	NaN	NaN	NaN	NaN	NaN	NaN	NaN	NaN	NaN	NaN	NaN	NaN	NaN	NaN	NaN	NaN	NaN	NaN	NaN	NaN	NaN	NaN	NaN	NaN	NaN	NaN
ANAQAAALYK	NaN	NaN	NaN	NaN	NaN	NaN	NaN	NaN	NaN	NaN	NaN	NaN	NaN	NaN	NaN	NaN	NaN	NaN	NaN	NaN	NaN	NaN	NaN	NaN	12.7048	12.7936	12.1889	12.1734	11.9562	12.1641	12.0531	12.5948
ANASNSPEGNKTK	NaN	NaN	NaN	NaN	NaN	NaN	NaN	NaN	NaN	NaN	NaN	NaN	NaN	NaN	NaN	NaN	NaN	NaN	NaN	NaN	NaN	NaN	NaN	NaN	NaN	NaN	NaN	NaN	NaN	NaN	NaN	NaN
ANASPQKPLDLK	NaN	NaN	NaN	NaN	NaN	NaN	NaN	NaN	NaN	NaN	NaN	NaN	NaN	NaN	NaN	NaN	NaN	NaN	NaN	NaN	NaN	NaN	NaN	NaN	NaN	NaN	NaN	NaN	NaN	NaN	NaN	NaN
ANCIDSTASAEAVFASEVK	NaN	NaN	NaN	NaN	NaN	NaN	NaN	NaN	NaN	NaN	NaN	NaN	NaN	NaN	NaN	NaN	NaN	NaN	NaN	NaN	NaN	NaN	NaN	NaN	NaN	NaN	NaN	NaN	NaN	NaN	NaN	NaN
ANCIDSTASAEAVFASEVKK	NaN	NaN	NaN	NaN	NaN	NaN	NaN	NaN	NaN	NaN	NaN	NaN	NaN	NaN	NaN	NaN	NaN	NaN	NaN	NaN	NaN	NaN	NaN	NaN	NaN	NaN	NaN	NaN	NaN	NaN	NaN	NaN
ANCSDNEFTQALTAAIPPESLTR	9.92984	10.2389	10.0768	10.0504	10.3503	10.518	10.2636	9.96651	11.4333	11.2096	11.2755	10.9612	11.1039	11.1309	11.1762	11.1533	10.136	10.2801	10.0342	9.8596	10.0247	10.6086	10.0665	10.558	NaN	NaN	NaN	NaN	NaN	NaN	NaN	NaN
ANDTTFGLAAGVFTR	11.8719	11.7698	11.8048	11.9017	11.8628	11.8385	11.6898	11.7295	13.0355	12.6332	12.7343	12.6543	12.6382	12.6583	12.3837	12.6907	NaN	NaN	NaN	NaN	NaN	NaN	NaN	NaN	11.7405	12.011	11.8166	11.9139	11.999	12.0491	11.9211	11.8044
ANDYANAVLQALSNVPPLR	NaN	NaN	NaN	NaN	NaN	NaN	NaN	NaN	NaN	NaN	NaN	NaN	NaN	NaN	NaN	NaN	NaN	NaN	NaN	NaN	NaN	NaN	NaN	NaN	NaN	NaN	NaN	NaN	NaN	NaN	NaN	NaN
ANEFEFVLSQFK	NaN	NaN	NaN	NaN	NaN	NaN	NaN	NaN	NaN	NaN	NaN	NaN	NaN	NaN	NaN	NaN	NaN	NaN	NaN	NaN	NaN	NaN	NaN	NaN	NaN	NaN	NaN	NaN	NaN	NaN	NaN	NaN
ANEFLEVGKK	NaN	NaN	NaN	NaN	NaN	NaN	NaN	NaN	NaN	NaN	NaN	NaN	NaN	NaN	NaN	NaN	NaN	NaN	NaN	NaN	NaN	NaN	NaN	NaN	NaN	NaN	NaN	NaN	NaN	NaN	NaN	NaN
ANEHQGIGFLNDPR	NaN	NaN	NaN	NaN	NaN	NaN	NaN	NaN	NaN	NaN	NaN	NaN	NaN	NaN	NaN	NaN	NaN	NaN	NaN	NaN	NaN	NaN	NaN	NaN	NaN	NaN	NaN	NaN	NaN	NaN	NaN	NaN
ANEVISK	NaN	NaN	NaN	NaN	NaN	NaN	NaN	NaN	14.1763	14.0444	13.9455	13.9996	13.8963	13.7656	13.7109	13.8306	14.2335	14.2583	14.2131	14.3178	14.2905	14.2608	14.204	14.1893	NaN	NaN	NaN	NaN	NaN	NaN	NaN	NaN
ANFDEENAYFEDEEEDSSNVDLPYIPAENSPTR	NaN	NaN	NaN	NaN	NaN	NaN	NaN	NaN	NaN	NaN	NaN	NaN	NaN	NaN	NaN	NaN	NaN	NaN	NaN	NaN	NaN	NaN	NaN	NaN	NaN	NaN	NaN	NaN	NaN	NaN	NaN	NaN
ANFDKESER	12.831	13.0686	12.8804	13.0974	12.6517	12.8028	12.5034	12.623	14.8222	14.6215	14.3703	14.6094	14.3474	14.1877	14.2374	14.3832	13.695	13.6846	13.7963	13.9561	13.9578	13.8659	13.7047	13.7774	13.8083	13.8021	13.5723	13.7216	13.5163	13.624	13.5777	13.9353
ANFENLAK	NaN	NaN	NaN	NaN	NaN	NaN	NaN	NaN	NaN	NaN	NaN	NaN	NaN	NaN	NaN	NaN	14.1676	14.055	14.24	14.3064	14.2651	14.3085	14.0375	14.3242	14.5352	14.5524	14.5353	14.5355	14.4368	14.571	14.5125	14.5317
ANFIEADKYFLPFELACQSK	10.1191	10.2563	9.6904	9.74643	9.93001	9.98114	9.65336	9.70008	NaN	NaN	NaN	NaN	NaN	NaN	NaN	NaN	NaN	NaN	NaN	NaN	NaN	NaN	NaN	NaN	NaN	NaN	NaN	NaN	NaN	NaN	NaN	NaN
ANFLNSNDVFVLK	14.0507	14.2079	13.8211	13.9524	13.9026	13.9098	13.7631	13.9204	14.502	14.1863	14.0459	14.0072	13.9849	13.9706	13.9549	14.0153	13.2935	13.257	13.1299	13.2495	13.2343	13.2245	13.1272	13.2906	12.7325	12.7718	12.4883	12.7527	12.5563	12.7313	12.6213	12.7881
ANFSLPEK	13.8048	13.876	14.0496	13.7676	13.7084	13.8088	13.5958	13.7297	14.832	14.5121	14.8317	14.3697	14.4508	14.4239	14.3871	14.5358	NaN	NaN	NaN	NaN	NaN	NaN	NaN	NaN	13.5925	13.5539	13.3319	13.4642	13.4013	13.6903	13.2554	13.7008
ANFSLPEKCDYMDEVTYGELEKEEAQPIVTK	10.4603	10.8962	10.8811	10.7309	10.6119	10.6702	10.3366	10.7267	11.9678	11.8565	11.7531	11.5645	11.3241	11.1399	11.4427	11.6144	10.5686	10.558	10.4141	10.1335	10.2451	10.2488	10.1422	10.2791	11.1457	11.3116	10.6297	10.7582	10.4272	10.8234	10.5907	10.8996
ANGLLDFDIFYNVTGCLR	7.95646	8.63318	8.47545	8.37556	7.68384	8.23108	8.38098	8.03254	NaN	NaN	NaN	NaN	NaN	NaN	NaN	NaN	NaN	NaN	NaN	NaN	NaN	NaN	NaN	NaN	NaN	NaN	NaN	NaN	NaN	NaN	NaN	NaN
ANGQENGHVKSNGDLSPK	NaN	NaN	NaN	NaN	NaN	NaN	NaN	NaN	NaN	NaN	NaN	NaN	NaN	NaN	NaN	NaN	NaN	NaN	NaN	NaN	NaN	NaN	NaN	NaN	NaN	NaN	NaN	NaN	NaN	NaN	NaN	NaN
ANHEEVLAAGK	9.57336	10.0228	9.87174	10.0386	9.92942	9.94232	9.7238	9.6611	NaN	NaN	NaN	NaN	NaN	NaN	NaN	NaN	10.8024	10.7427	10.8307	10.8894	10.6724	10.7554	10.988	10.8867	10.4778	10.2329	9.49683	10.2844	10.1572	9.84933	10.1626	10.275
ANIIFNTSLGAIFGVK	9.87013	10.0587	10.1849	10.1062	9.63245	10.1279	10.3672	10.0513	11.0686	10.7272	11.2872	10.9827	10.3288	10.6279	11.0038	11.1404	NaN	NaN	NaN	NaN	NaN	NaN	NaN	NaN	10.4791	10.359	10.3342	10.1205	9.84626	10.1615	10.5564	10.1012
ANINVENAFFTLAR	11.7307	11.8656	11.6231	11.8212	11.8662	11.7495	11.7502	11.8474	12.4528	12.2342	12.0847	12.1007	12.2564	12.2211	11.8711	11.8766	11.6584	11.2965	11.5565	11.5295	11.5859	11.6682	11.5119	11.9055	11.5724	11.8068	11.5645	11.7478	11.7275	11.7376	11.877	11.7168
ANIQAVSLK	NaN	NaN	NaN	NaN	NaN	NaN	NaN	NaN	NaN	NaN	NaN	NaN	NaN	NaN	NaN	NaN	13.6849	13.5797	13.7729	13.7258	13.8027	13.7009	13.861	13.8198	NaN	NaN	NaN	NaN	NaN	NaN	NaN	NaN
ANITFEYMFEEVPIVIK	NaN	NaN	NaN	NaN	NaN	NaN	NaN	NaN	NaN	NaN	NaN	NaN	NaN	NaN	NaN	NaN	NaN	NaN	NaN	NaN	NaN	NaN	NaN	NaN	NaN	NaN	NaN	NaN	NaN	NaN	NaN	NaN
ANITLSGK	NaN	NaN	NaN	NaN	NaN	NaN	NaN	NaN	NaN	NaN	NaN	NaN	NaN	NaN	NaN	NaN	13.4273	13.3021	13.4387	13.3903	13.4392	13.4272	13.3818	13.3891	NaN	NaN	NaN	NaN	NaN	NaN	NaN	NaN
ANIVHLMLSSPEQIQK	10.9932	10.9301	11.0096	10.7488	10.9256	11.2256	10.9659	10.8032	NaN	NaN	NaN	NaN	NaN	NaN	NaN	NaN	NaN	NaN	NaN	NaN	NaN	NaN	NaN	NaN	NaN	NaN	NaN	NaN	NaN	NaN	NaN	NaN
ANKEILDEAYVMASVDNPHVCR	NaN	NaN	NaN	NaN	NaN	NaN	NaN	NaN	NaN	NaN	NaN	NaN	NaN	NaN	NaN	NaN	NaN	NaN	NaN	NaN	NaN	NaN	NaN	NaN	NaN	NaN	NaN	NaN	NaN	NaN	NaN	NaN
ANKHQIK	13.6353	13.1607	12.997	13.0884	12.7371	12.8047	12.718	12.9577	15.2983	15.2303	14.2792	14.9194	15.0418	14.8457	14.2158	14.3884	12.9242	12.8408	13.4152	13.6314	13.3959	13.2755	12.9538	13.4756	14.1039	14.087	14.5522	14.5341	14.3652	14.2625	14.6128	14.189
ANKLDHVVTIIK	NaN	NaN	NaN	NaN	NaN	NaN	NaN	NaN	NaN	NaN	NaN	NaN	NaN	NaN	NaN	NaN	NaN	NaN	NaN	NaN	NaN	NaN	NaN	NaN	NaN	NaN	NaN	NaN	NaN	NaN	NaN	NaN
ANKPGDVVR	NaN	NaN	NaN	NaN	NaN	NaN	NaN	NaN	10.3529	10.3761	10.0771	10.1393	9.89268	9.93979	9.8659	9.95184	9.88258	9.45666	9.96358	10.1544	9.97183	10.1271	9.87449	9.87326	NaN	NaN	NaN	NaN	NaN	NaN	NaN	NaN
ANKTPLRPLDPTR	NaN	NaN	NaN	NaN	NaN	NaN	NaN	NaN	NaN	NaN	NaN	NaN	NaN	NaN	NaN	NaN	NaN	NaN	NaN	NaN	NaN	NaN	NaN	NaN	NaN	NaN	NaN	NaN	NaN	NaN	NaN	NaN
ANLGVFSVFAPR	NaN	NaN	NaN	NaN	NaN	NaN	NaN	NaN	NaN	NaN	NaN	NaN	NaN	NaN	NaN	NaN	NaN	NaN	NaN	NaN	NaN	NaN	NaN	NaN	NaN	NaN	NaN	NaN	NaN	NaN	NaN	NaN
ANLINNIFELAGLGK	8.24926	8.69024	8.63492	8.82575	8.53819	8.55846	8.67126	8.82193	9.44677	8.84928	9.46132	9.30296	8.6104	9.21118	9.51556	9.28049	8.48728	8.6513	7.91958	8.89636	8.31967	8.16837	8.8867	8.03782	8.76431	9.28582	8.63365	8.09629	8.15056	8.66704	7.81288	8.29398
ANLPQSFQVDTSK	13.8504	14.0405	13.6262	13.8007	13.8121	13.8224	13.6614	13.7499	12.5552	12.2299	11.9018	11.9141	12.0376	12.2093	11.8667	11.9853	13.8316	13.799	14.0025	13.9117	13.9871	13.8334	13.9662	14.0771	13.3941	13.353	13.0963	13.3012	13.2114	13.0489	13.2366	13.2577
ANLQIDQINTDLNLER	12.9665	12.8726	12.8461	12.6981	12.6751	12.7882	12.7008	12.7991	12.0566	11.7936	11.8135	11.5802	11.6788	11.7988	11.5186	11.5321	9.78183	9.58216	9.78449	10.0393	9.82604	10.1699	10.1581	9.97714	10.7142	10.7339	10.5724	10.5027	10.7902	10.9824	10.4155	10.7899
ANLTSAIETLCGVDSSVAVSSGGELFLR	NaN	NaN	NaN	NaN	NaN	NaN	NaN	NaN	NaN	NaN	NaN	NaN	NaN	NaN	NaN	NaN	NaN	NaN	NaN	NaN	NaN	NaN	NaN	NaN	NaN	NaN	NaN	NaN	NaN	NaN	NaN	NaN
ANLVFKEIEK	NaN	NaN	NaN	NaN	NaN	NaN	NaN	NaN	NaN	NaN	NaN	NaN	NaN	NaN	NaN	NaN	NaN	NaN	NaN	NaN	NaN	NaN	NaN	NaN	NaN	NaN	NaN	NaN	NaN	NaN	NaN	NaN
ANLVLLSGANEGK	NaN	NaN	NaN	NaN	NaN	NaN	NaN	NaN	NaN	NaN	NaN	NaN	NaN	NaN	NaN	NaN	NaN	NaN	NaN	NaN	NaN	NaN	NaN	NaN	NaN	NaN	NaN	NaN	NaN	NaN	NaN	NaN
ANNLSSLSK	NaN	NaN	NaN	NaN	NaN	NaN	NaN	NaN	NaN	NaN	NaN	NaN	NaN	NaN	NaN	NaN	NaN	NaN	NaN	NaN	NaN	NaN	NaN	NaN	12.8433	12.8572	12.4809	12.6196	12.4689	12.564	12.5362	12.8482
ANNNNQWLQIDLLK	NaN	NaN	NaN	NaN	NaN	NaN	NaN	NaN	NaN	NaN	NaN	NaN	NaN	NaN	NaN	NaN	NaN	NaN	NaN	NaN	NaN	NaN	NaN	NaN	NaN	NaN	NaN	NaN	NaN	NaN	NaN	NaN
ANNPEQNRLSECEEQAK	10.4433	10.0156	9.6295	9.97785	10.0233	9.6576	9.91943	9.79128	NaN	NaN	NaN	NaN	NaN	NaN	NaN	NaN	10.2517	10.2333	10.7597	10.9002	10.9473	10.8778	10.5249	11.1118	10.5271	10.4266	11.1944	11.3834	11.1012	10.7552	11.2468	10.3724
ANNSTYGLAAAVFTK	NaN	NaN	NaN	NaN	NaN	NaN	NaN	NaN	13.3009	13.0841	13.2185	12.9546	12.4423	12.6547	12.7197	12.7139	12.4621	12.392	12.4745	12.3479	12.1291	12.085	12.4262	12.3388	12.3807	12.4352	12.0466	12.1613	11.9707	11.8399	11.8073	12.2011
ANNTFYGLSAGVFTK	13.9488	14.1927	14.1614	14.2091	13.8193	13.836	13.5891	13.7932	15.3779	14.7775	15.0792	14.8562	14.1313	14.3575	14.336	14.547	14.2343	14.1768	14.1808	14.1933	14.0814	14.208	14.2452	14.4501	12.2973	12.3857	12.0299	12.2003	12.0024	12.181	12.0025	12.0197
ANNYNEAVYLVR	10.7987	11.1047	11.0475	11.1167	11.0037	11.0169	10.9677	10.9319	12.1854	11.7637	12.1577	11.8871	11.682	11.6646	11.9041	11.9833	NaN	NaN	NaN	NaN	NaN	NaN	NaN	NaN	NaN	NaN	NaN	NaN	NaN	NaN	NaN	NaN
ANPALYVLR	NaN	NaN	NaN	NaN	NaN	NaN	NaN	NaN	NaN	NaN	NaN	NaN	NaN	NaN	NaN	NaN	NaN	NaN	NaN	NaN	NaN	NaN	NaN	NaN	NaN	NaN	NaN	NaN	NaN	NaN	NaN	NaN
ANPDLPILIR	NaN	NaN	NaN	NaN	NaN	NaN	NaN	NaN	NaN	NaN	NaN	NaN	NaN	NaN	NaN	NaN	NaN	NaN	NaN	NaN	NaN	NaN	NaN	NaN	NaN	NaN	NaN	NaN	NaN	NaN	NaN	NaN
ANPDPNCCLGVFGLSLYTTER	8.83712	10.0039	9.63136	9.49055	9.36096	9.60898	9.5272	9.97083	9.69789	9.15259	10.1422	9.5255	8.82056	8.73772	9.83427	9.43823	11.7651	11.9253	11.6065	11.6064	11.7144	11.6542	11.9258	11.6712	9.79805	9.85485	8.77798	8.90241	8.75742	8.78614	8.57244	9.91013
ANPDPNTCLGVFGLSLYTTER	NaN	NaN	NaN	NaN	NaN	NaN	NaN	NaN	NaN	NaN	NaN	NaN	NaN	NaN	NaN	NaN	10.2542	10.2592	10.4375	10.2573	10.7166	10.6116	10.3939	10.7057	NaN	NaN	NaN	NaN	NaN	NaN	NaN	NaN
ANPETDPEALFQK	NaN	NaN	NaN	NaN	NaN	NaN	NaN	NaN	12.4585	12.1883	10.8619	11.7365	12.018	12.0588	10.9947	11.1486	NaN	NaN	NaN	NaN	NaN	NaN	NaN	NaN	9.87049	9.46504	11.391	11.434	11.6183	11.3762	11.7583	10.0968
ANPFGGASHAK	10.1629	10.5368	10.3009	10.2077	10.0976	10.1718	9.9131	10.1911	14.9979	14.7463	14.4721	14.5688	14.5441	14.3736	14.2274	14.4798	13.964	13.802	13.9982	13.9538	14.0208	13.9942	13.819	13.8965	13.6841	13.6636	13.4671	13.7137	13.4959	13.4506	13.5148	13.6111
ANPPAVTFELTGETDNIFVIER	10.512	10.9015	10.6016	10.7722	10.6161	10.8387	10.6833	10.9224	11.381	10.9065	11.0682	10.8825	10.9833	10.9258	11.1719	11.1286	10.1349	10.3231	10.0091	9.86039	10.2044	10.4606	10.0188	10.1124	10.7794	10.9285	10.1461	10.3164	10.3852	10.2426	10.2324	10.2703
ANPQVGVAFPHIK	NaN	NaN	NaN	NaN	NaN	NaN	NaN	NaN	13.5578	13.2287	13.1307	13.1395	13.034	12.979	12.8816	13.0523	12.9456	12.9625	12.8645	12.937	13.0726	12.958	13.2033	13.315	12.2847	12.2026	11.9289	12.184	12.2585	12.1785	12.3494	12.3397
ANPSAFL	NaN	NaN	NaN	NaN	NaN	NaN	NaN	NaN	NaN	NaN	NaN	NaN	NaN	NaN	NaN	NaN	NaN	NaN	NaN	NaN	NaN	NaN	NaN	NaN	NaN	NaN	NaN	NaN	NaN	NaN	NaN	NaN
ANQELGLALDSWDLDFYTK	NaN	NaN	NaN	NaN	NaN	NaN	NaN	NaN	NaN	NaN	NaN	NaN	NaN	NaN	NaN	NaN	NaN	NaN	NaN	NaN	NaN	NaN	NaN	NaN	NaN	NaN	NaN	NaN	NaN	NaN	NaN	NaN
ANQEVAVK	NaN	NaN	NaN	NaN	NaN	NaN	NaN	NaN	13.0362	12.7924	12.8187	12.6855	12.6737	12.6368	12.3571	12.5587	12.2626	12.2248	12.4289	12.4784	12.5757	12.7009	12.3931	12.5256	NaN	NaN	NaN	NaN	NaN	NaN	NaN	NaN
ANQISPSNSSLK	NaN	NaN	NaN	NaN	NaN	NaN	NaN	NaN	NaN	NaN	NaN	NaN	NaN	NaN	NaN	NaN	NaN	NaN	NaN	NaN	NaN	NaN	NaN	NaN	NaN	NaN	NaN	NaN	NaN	NaN	NaN	NaN
ANQISPSNSSLKNPQAGVPPFSSLK	NaN	NaN	NaN	NaN	NaN	NaN	NaN	NaN	NaN	NaN	NaN	NaN	NaN	NaN	NaN	NaN	NaN	NaN	NaN	NaN	NaN	NaN	NaN	NaN	NaN	NaN	NaN	NaN	NaN	NaN	NaN	NaN
ANRFEYLLK	NaN	NaN	NaN	NaN	NaN	NaN	NaN	NaN	NaN	NaN	NaN	NaN	NaN	NaN	NaN	NaN	NaN	NaN	NaN	NaN	NaN	NaN	NaN	NaN	NaN	NaN	NaN	NaN	NaN	NaN	NaN	NaN
ANSFVGTAQYVSPELLTEK	NaN	NaN	NaN	NaN	NaN	NaN	NaN	NaN	NaN	NaN	NaN	NaN	NaN	NaN	NaN	NaN	NaN	NaN	NaN	NaN	NaN	NaN	NaN	NaN	NaN	NaN	NaN	NaN	NaN	NaN	NaN	NaN
ANSGGVDLDSSGEFASIEK	NaN	NaN	NaN	NaN	NaN	NaN	NaN	NaN	NaN	NaN	NaN	NaN	NaN	NaN	NaN	NaN	NaN	NaN	NaN	NaN	NaN	NaN	NaN	NaN	NaN	NaN	NaN	NaN	NaN	NaN	NaN	NaN
ANSKSEGSPVLPHEPAK	NaN	NaN	NaN	NaN	NaN	NaN	NaN	NaN	NaN	NaN	NaN	NaN	NaN	NaN	NaN	NaN	NaN	NaN	NaN	NaN	NaN	NaN	NaN	NaN	NaN	NaN	NaN	NaN	NaN	NaN	NaN	NaN
ANSNLVLQADR	11.6171	11.6806	11.788	11.6945	11.639	11.5636	11.1863	11.5631	13.2233	12.9471	13.3883	12.6713	12.9349	12.7824	12.8796	13.0484	12.775	12.8457	12.8386	12.6994	12.6976	13.0254	12.756	12.7139	12.2841	12.1608	11.87	12.1941	11.8777	12.322	12.02	12.2631
ANSNPFEVK	NaN	NaN	NaN	NaN	NaN	NaN	NaN	NaN	13.1346	12.8983	12.8949	12.7384	12.9122	12.7755	12.5241	12.7139	NaN	NaN	NaN	NaN	NaN	NaN	NaN	NaN	NaN	NaN	NaN	NaN	NaN	NaN	NaN	NaN
ANSPSLFGTEGKPK	12.5898	12.533	12.2541	12.3023	12.2076	12.3406	12.0603	12.3398	13.9874	13.7366	13.5046	13.5911	13.5238	13.5204	13.4335	13.5471	12.797	12.8168	13.0248	12.92	12.87	12.7497	12.9078	13.0744	13.0833	13.0314	13.0781	13.0542	12.9906	12.6897	12.9034	13.14
ANSSATETINK	9.43563	9.77974	9.95571	9.77274	9.60541	9.79547	9.75955	9.60503	10.7861	10.4713	10.7869	10.5136	10.1802	10.165	10.3927	10.3665	10.2773	10.0314	10.499	10.3821	10.4666	10.4521	10.2414	10.4489	NaN	NaN	NaN	NaN	NaN	NaN	NaN	NaN
ANTFVAELK	13.8941	14.0724	13.909	13.931	13.8822	14.147	13.6113	13.7504	15.6338	15.1979	15.1488	15.1533	14.9482	15.1629	14.8323	14.9491	14.3973	14.351	14.3835	14.3834	14.4546	14.655	14.4805	14.6162	14.4381	14.4631	14.0431	14.1792	14.3939	14.5281	14.2795	14.3359
ANTNEVLWAVVAAFTK	NaN	NaN	NaN	NaN	NaN	NaN	NaN	NaN	10.799	10.4319	10.8491	10.6402	10.1563	10.5773	10.8467	11.006	9.24603	9.41724	9.06005	9.27037	9.23355	9.49825	9.11897	8.99554	9.41798	9.9623	8.85941	9.25371	8.66484	8.43729	8.67426	9.17098
ANTNSLEVSWGAVATADSYLLQLQK	8.19653	8.61754	7.96555	8.67902	8.43912	8.50724	8.84015	8.67874	9.97226	9.26604	9.11312	9.51302	9.19488	9.36986	9.26242	9.28411	9.35577	8.94266	8.39193	7.99927	8.86155	8.17896	8.4937	8.77956	9.31132	9.51464	8.84665	8.70013	8.72999	9.10586	9.03738	9.08576
ANTTAFLTPLEIK	11.4186	11.2602	11.2541	11.3194	11.4257	11.5363	11.1801	11.009	NaN	NaN	NaN	NaN	NaN	NaN	NaN	NaN	11.13	11.1859	11.2608	10.9992	11.3767	11.4329	11.1324	11.2944	11.181	11.2749	11.1583	11.3508	11.1656	11.274	11.1877	11.2243
ANVDISAPK	NaN	NaN	NaN	NaN	NaN	NaN	NaN	NaN	NaN	NaN	NaN	NaN	NaN	NaN	NaN	NaN	NaN	NaN	NaN	NaN	NaN	NaN	NaN	NaN	NaN	NaN	NaN	NaN	NaN	NaN	NaN	NaN
ANVLSSPCDQAGLHHR	NaN	NaN	NaN	NaN	NaN	NaN	NaN	NaN	NaN	NaN	NaN	NaN	NaN	NaN	NaN	NaN	NaN	NaN	NaN	NaN	NaN	NaN	NaN	NaN	NaN	NaN	NaN	NaN	NaN	NaN	NaN	NaN
ANVNEILDFFHGYR	NaN	NaN	NaN	NaN	NaN	NaN	NaN	NaN	NaN	NaN	NaN	NaN	NaN	NaN	NaN	NaN	NaN	NaN	NaN	NaN	NaN	NaN	NaN	NaN	NaN	NaN	NaN	NaN	NaN	NaN	NaN	NaN
ANVSSPHREFPPATAR	NaN	NaN	NaN	NaN	NaN	NaN	NaN	NaN	NaN	NaN	NaN	NaN	NaN	NaN	NaN	NaN	NaN	NaN	NaN	NaN	NaN	NaN	NaN	NaN	NaN	NaN	NaN	NaN	NaN	NaN	NaN	NaN
ANVTKPK	NaN	NaN	NaN	NaN	NaN	NaN	NaN	NaN	NaN	NaN	NaN	NaN	NaN	NaN	NaN	NaN	NaN	NaN	NaN	NaN	NaN	NaN	NaN	NaN	NaN	NaN	NaN	NaN	NaN	NaN	NaN	NaN
ANVVCVVYDVSEEATIEK	NaN	NaN	NaN	NaN	NaN	NaN	NaN	NaN	NaN	NaN	NaN	NaN	NaN	NaN	NaN	NaN	NaN	NaN	NaN	NaN	NaN	NaN	NaN	NaN	NaN	NaN	NaN	NaN	NaN	NaN	NaN	NaN
ANVVGNVWR	NaN	NaN	NaN	NaN	NaN	NaN	NaN	NaN	NaN	NaN	NaN	NaN	NaN	NaN	NaN	NaN	NaN	NaN	NaN	NaN	NaN	NaN	NaN	NaN	NaN	NaN	NaN	NaN	NaN	NaN	NaN	NaN
ANYLASPPLVIAYAIAGTIR	8.42417	8.65428	8.81583	8.75572	7.92594	8.7416	8.35138	8.33383	10.0261	9.30038	9.35127	9.33183	9.44741	9.22282	9.10127	9.32245	9.20909	8.77995	9.12373	9.52583	9.35299	9.49323	9.41876	9.43306	NaN	NaN	NaN	NaN	NaN	NaN	NaN	NaN
ANYLSQALQAGTVWVNCYDVFGAQSPFGGYK	8.5735	8.83731	8.25988	8.33145	8.50942	8.8116	8.59324	8.6804	9.97585	9.54106	10.5832	9.84174	9.62049	9.07326	10.0596	10.5165	NaN	NaN	NaN	NaN	NaN	NaN	NaN	NaN	NaN	NaN	NaN	NaN	NaN	NaN	NaN	NaN
ANYWWLR	NaN	NaN	NaN	NaN	NaN	NaN	NaN	NaN	NaN	NaN	NaN	NaN	NaN	NaN	NaN	NaN	NaN	NaN	NaN	NaN	NaN	NaN	NaN	NaN	NaN	NaN	NaN	NaN	NaN	NaN	NaN	NaN
APAAHPEGQLK	NaN	NaN	NaN	NaN	NaN	NaN	NaN	NaN	NaN	NaN	NaN	NaN	NaN	NaN	NaN	NaN	NaN	NaN	NaN	NaN	NaN	NaN	NaN	NaN	NaN	NaN	NaN	NaN	NaN	NaN	NaN	NaN
APAALPALCDLLASAADPQIR	NaN	NaN	NaN	NaN	NaN	NaN	NaN	NaN	11.2357	10.8975	10.6971	10.8948	10.9848	11.1549	10.6563	10.7772	NaN	NaN	NaN	NaN	NaN	NaN	NaN	NaN	NaN	NaN	NaN	NaN	NaN	NaN	NaN	NaN
APAEILNGK	NaN	NaN	NaN	NaN	NaN	NaN	NaN	NaN	NaN	NaN	NaN	NaN	NaN	NaN	NaN	NaN	NaN	NaN	NaN	NaN	NaN	NaN	NaN	NaN	NaN	NaN	NaN	NaN	NaN	NaN	NaN	NaN
APAHHPAAISTAK	NaN	NaN	NaN	NaN	NaN	NaN	NaN	NaN	NaN	NaN	NaN	NaN	NaN	NaN	NaN	NaN	NaN	NaN	NaN	NaN	NaN	NaN	NaN	NaN	NaN	NaN	NaN	NaN	NaN	NaN	NaN	NaN
APAPLGTVADSLRASDGQLQAK	NaN	NaN	NaN	NaN	NaN	NaN	NaN	NaN	NaN	NaN	NaN	NaN	NaN	NaN	NaN	NaN	NaN	NaN	NaN	NaN	NaN	NaN	NaN	NaN	NaN	NaN	NaN	NaN	NaN	NaN	NaN	NaN
APASVLPAATPR	NaN	NaN	NaN	NaN	NaN	NaN	NaN	NaN	NaN	NaN	NaN	NaN	NaN	NaN	NaN	NaN	11.9526	11.852	11.9462	12.0339	12.066	12.0315	12.0834	12.2023	11.5449	11.6713	11.4593	11.6092	11.4704	11.6043	11.5917	11.7069
APDFVFYAPR	NaN	NaN	NaN	NaN	NaN	NaN	NaN	NaN	NaN	NaN	NaN	NaN	NaN	NaN	NaN	NaN	NaN	NaN	NaN	NaN	NaN	NaN	NaN	NaN	NaN	NaN	NaN	NaN	NaN	NaN	NaN	NaN
APDGYIVK	13.3886	13.5926	13.5271	13.6279	13.3267	13.5712	13.3351	13.4295	NaN	NaN	NaN	NaN	NaN	NaN	NaN	NaN	NaN	NaN	NaN	NaN	NaN	NaN	NaN	NaN	NaN	NaN	NaN	NaN	NaN	NaN	NaN	NaN
APELLLGAK	NaN	NaN	NaN	NaN	NaN	NaN	NaN	NaN	NaN	NaN	NaN	NaN	NaN	NaN	NaN	NaN	NaN	NaN	NaN	NaN	NaN	NaN	NaN	NaN	NaN	NaN	NaN	NaN	NaN	NaN	NaN	NaN
APELPNTSSSPSLK	NaN	NaN	NaN	NaN	NaN	NaN	NaN	NaN	NaN	NaN	NaN	NaN	NaN	NaN	NaN	NaN	NaN	NaN	NaN	NaN	NaN	NaN	NaN	NaN	NaN	NaN	NaN	NaN	NaN	NaN	NaN	NaN
APEPEEEIEEVEESEDEGEDPALDSLSQAIAFQQAK	NaN	NaN	NaN	NaN	NaN	NaN	NaN	NaN	NaN	NaN	NaN	NaN	NaN	NaN	NaN	NaN	NaN	NaN	NaN	NaN	NaN	NaN	NaN	NaN	NaN	NaN	NaN	NaN	NaN	NaN	NaN	NaN
APESDTGDEDQDQERDTVFLK	NaN	NaN	NaN	NaN	NaN	NaN	NaN	NaN	NaN	NaN	NaN	NaN	NaN	NaN	NaN	NaN	NaN	NaN	NaN	NaN	NaN	NaN	NaN	NaN	NaN	NaN	NaN	NaN	NaN	NaN	NaN	NaN
APEVLPKPR	NaN	NaN	NaN	NaN	NaN	NaN	NaN	NaN	NaN	NaN	NaN	NaN	NaN	NaN	NaN	NaN	NaN	NaN	NaN	NaN	NaN	NaN	NaN	NaN	NaN	NaN	NaN	NaN	NaN	NaN	NaN	NaN
APEVNLNAPDVDVHGPDWNLK	NaN	NaN	NaN	NaN	NaN	NaN	NaN	NaN	NaN	NaN	NaN	NaN	NaN	NaN	NaN	NaN	NaN	NaN	NaN	NaN	NaN	NaN	NaN	NaN	NaN	NaN	NaN	NaN	NaN	NaN	NaN	NaN
APEVSQYIYQVYDSILKN	9.51578	9.50589	9.08974	9.44205	9.17075	9.49323	9.47216	9.53393	10.7458	10.4792	10.5277	10.046	10.3405	10.4256	10.2791	10.2121	9.20234	9.37112	9.39221	9.19197	9.08836	9.4581	9.11437	9.32609	9.70191	9.43325	9.01728	9.62803	9.51171	9.7537	9.18021	9.2814
APEYLHR	NaN	NaN	NaN	NaN	NaN	NaN	NaN	NaN	NaN	NaN	NaN	NaN	NaN	NaN	NaN	NaN	NaN	NaN	NaN	NaN	NaN	NaN	NaN	NaN	NaN	NaN	NaN	NaN	NaN	NaN	NaN	NaN
APFAAHGYGAFLTLSILDR	NaN	NaN	NaN	NaN	NaN	NaN	NaN	NaN	11.9331	11.8648	11.8372	11.8108	11.7659	11.7965	11.6266	11.8527	NaN	NaN	NaN	NaN	NaN	NaN	NaN	NaN	11.1922	11.0213	10.971	10.8956	10.6263	10.6177	10.8878	11.2452
APFDLFENK	NaN	NaN	NaN	NaN	NaN	NaN	NaN	NaN	NaN	NaN	NaN	NaN	NaN	NaN	NaN	NaN	NaN	NaN	NaN	NaN	NaN	NaN	NaN	NaN	NaN	NaN	NaN	NaN	NaN	NaN	NaN	NaN
APFDLFENR	NaN	NaN	NaN	NaN	NaN	NaN	NaN	NaN	NaN	NaN	NaN	NaN	NaN	NaN	NaN	NaN	NaN	NaN	NaN	NaN	NaN	NaN	NaN	NaN	NaN	NaN	NaN	NaN	NaN	NaN	NaN	NaN
APGAEEYAQQDVLKK	10.6369	10.8411	10.8854	10.784	10.6911	10.4274	10.5762	10.5508	NaN	NaN	NaN	NaN	NaN	NaN	NaN	NaN	NaN	NaN	NaN	NaN	NaN	NaN	NaN	NaN	NaN	NaN	NaN	NaN	NaN	NaN	NaN	NaN
APGAIGPYSQAVLVDR	11.1812	11.1465	10.9774	11.3037	11.0113	10.9355	10.9424	10.9528	12.3095	11.9211	11.7734	11.8004	11.6976	11.7325	11.583	11.4592	11.2273	11.061	11.3615	11.2119	11.1544	11.2219	11.2612	11.5493	10.6306	10.6486	10.4934	10.5359	10.4232	10.4444	10.8884	10.7888
APGEQTVPALNLQNAFR	NaN	NaN	NaN	NaN	NaN	NaN	NaN	NaN	NaN	NaN	NaN	NaN	NaN	NaN	NaN	NaN	11.6591	11.668	11.8389	11.9633	11.9374	12.0554	11.8847	11.9825	NaN	NaN	NaN	NaN	NaN	NaN	NaN	NaN
APGFAHLAGLDK	NaN	NaN	NaN	NaN	NaN	NaN	NaN	NaN	NaN	NaN	NaN	NaN	NaN	NaN	NaN	NaN	NaN	NaN	NaN	NaN	NaN	NaN	NaN	NaN	NaN	NaN	NaN	NaN	NaN	NaN	NaN	NaN
APGFAQMLK	NaN	NaN	NaN	NaN	NaN	NaN	NaN	NaN	NaN	NaN	NaN	NaN	NaN	NaN	NaN	NaN	NaN	NaN	NaN	NaN	NaN	NaN	NaN	NaN	NaN	NaN	NaN	NaN	NaN	NaN	NaN	NaN
APGFGDNRK	14.0064	14.0916	14.0625	13.9792	13.7892	13.9134	13.5875	13.8222	12.5344	12.2618	12.4616	12.0898	12.0813	11.9365	11.7868	12.0666	14.1944	14.055	14.2156	14.1966	14.3602	14.5271	13.9607	14.2437	11.5915	11.7368	11.3302	11.5854	11.6093	11.9233	11.4901	11.7052
APGIIPR	NaN	NaN	NaN	NaN	NaN	NaN	NaN	NaN	NaN	NaN	NaN	NaN	NaN	NaN	NaN	NaN	NaN	NaN	NaN	NaN	NaN	NaN	NaN	NaN	NaN	NaN	NaN	NaN	NaN	NaN	NaN	NaN
APGLGAFRR	NaN	NaN	NaN	NaN	NaN	NaN	NaN	NaN	NaN	NaN	NaN	NaN	NaN	NaN	NaN	NaN	NaN	NaN	NaN	NaN	NaN	NaN	NaN	NaN	NaN	NaN	NaN	NaN	NaN	NaN	NaN	NaN
APGLGLVLER	NaN	NaN	NaN	NaN	NaN	NaN	NaN	NaN	NaN	NaN	NaN	NaN	NaN	NaN	NaN	NaN	NaN	NaN	NaN	NaN	NaN	NaN	NaN	NaN	NaN	NaN	NaN	NaN	NaN	NaN	NaN	NaN
APGPLSK	NaN	NaN	NaN	NaN	NaN	NaN	NaN	NaN	14.3895	14.1826	14.4323	14.1668	14.058	13.954	14.093	14.1685	14.2978	14.2074	14.2039	14.2586	14.2862	14.3225	14.2322	14.0444	13.8402	13.9621	13.4742	13.6787	13.5892	13.8208	13.6744	13.9784
APGPRDTDDDEEEPDPYGFIVQTAEIAEIAR	NaN	NaN	NaN	NaN	NaN	NaN	NaN	NaN	NaN	NaN	NaN	NaN	NaN	NaN	NaN	NaN	NaN	NaN	NaN	NaN	NaN	NaN	NaN	NaN	NaN	NaN	NaN	NaN	NaN	NaN	NaN	NaN
APGQLALFSVSDK	NaN	NaN	NaN	NaN	NaN	NaN	NaN	NaN	13.1053	12.7725	13.0361	12.9586	12.6097	12.6414	12.9433	12.9904	12.2932	12.126	12.068	12.132	12.1725	12.2327	12.0887	12.4318	12.3847	12.2993	11.7979	12.0484	11.9883	11.8909	11.7942	12.2303
APGQLALFSVSDKTGLVEFAR	NaN	NaN	NaN	NaN	NaN	NaN	NaN	NaN	NaN	NaN	NaN	NaN	NaN	NaN	NaN	NaN	NaN	NaN	NaN	NaN	NaN	NaN	NaN	NaN	NaN	NaN	NaN	NaN	NaN	NaN	NaN	NaN
APGQPELWNALLAACR	NaN	NaN	NaN	NaN	NaN	NaN	NaN	NaN	NaN	NaN	NaN	NaN	NaN	NaN	NaN	NaN	NaN	NaN	NaN	NaN	NaN	NaN	NaN	NaN	NaN	NaN	NaN	NaN	NaN	NaN	NaN	NaN
APGTPHSHTKPYVR	10.2318	10.5907	10.709	10.7067	10.1744	10.3721	10.4034	10.7269	12.9286	12.7859	12.7739	12.6987	12.4278	12.2594	12.4741	12.7344	13.0019	13.0526	13.0928	13.1777	13.2385	12.9587	12.9243	13.0713	13.2611	13.1831	12.9244	13.2725	13.0611	12.9821	12.9418	13.383
APHLAYLR	NaN	NaN	NaN	NaN	NaN	NaN	NaN	NaN	12.7122	12.4223	12.338	12.5263	12.1442	12.0793	12.0646	12.2547	NaN	NaN	NaN	NaN	NaN	NaN	NaN	NaN	11.8826	11.7914	11.6167	11.7899	11.7817	11.736	11.8188	11.8497
APHLQLIEGK	NaN	NaN	NaN	NaN	NaN	NaN	NaN	NaN	NaN	NaN	NaN	NaN	NaN	NaN	NaN	NaN	NaN	NaN	NaN	NaN	NaN	NaN	NaN	NaN	NaN	NaN	NaN	NaN	NaN	NaN	NaN	NaN
APHQVPVQSEK	NaN	NaN	NaN	NaN	NaN	NaN	NaN	NaN	NaN	NaN	NaN	NaN	NaN	NaN	NaN	NaN	NaN	NaN	NaN	NaN	NaN	NaN	NaN	NaN	NaN	NaN	NaN	NaN	NaN	NaN	NaN	NaN
APHYPGIGPVDESGIPTAIR	NaN	NaN	NaN	NaN	NaN	NaN	NaN	NaN	NaN	NaN	NaN	NaN	NaN	NaN	NaN	NaN	NaN	NaN	NaN	NaN	NaN	NaN	NaN	NaN	NaN	NaN	NaN	NaN	NaN	NaN	NaN	NaN
APIIAVTR	NaN	NaN	NaN	NaN	NaN	NaN	NaN	NaN	NaN	NaN	NaN	NaN	NaN	NaN	NaN	NaN	14.3143	14.1822	14.3473	14.2959	14.3787	14.366	14.3538	14.482	15.1053	15.018	14.7623	14.9411	14.9576	14.8818	14.8786	15.0873
APILIATDVASR	13.8301	14.0962	13.9229	13.9427	13.8892	13.8874	13.7269	13.8176	14.9092	14.6176	14.6675	14.4436	14.539	14.5572	14.5501	14.6236	13.6925	13.7001	13.547	13.6269	13.7077	13.7881	13.8028	13.7176	9.74578	9.73784	9.25746	9.4127	9.55313	9.73907	9.60231	9.63815
APIRPDIVNFVHTNLR	13.6261	13.996	13.8152	13.9945	13.8506	13.7938	13.713	13.9227	13.0025	12.639	12.9648	12.6312	12.7655	12.4692	12.6218	12.8781	12.1966	12.0846	12.1263	12.2551	12.1585	12.3173	12.3488	12.3314	12.1075	12.1389	11.9391	12.0294	11.7911	12.0313	11.7287	12.1985
APKPDGPGGGPGGSHMGGNYGDDR	8.62026	9.37154	9.29682	9.50958	9.4261	9.47334	9.11067	9.06727	10.8681	10.4603	11.4928	10.8295	10.4764	10.6248	10.7587	11.0713	9.97943	9.91353	9.75811	9.693	9.70506	9.87739	9.72855	9.079	11.1085	10.9804	10.4494	10.6537	10.1299	10.2989	9.97126	11.0871
APLALER	NaN	NaN	NaN	NaN	NaN	NaN	NaN	NaN	NaN	NaN	NaN	NaN	NaN	NaN	NaN	NaN	NaN	NaN	NaN	NaN	NaN	NaN	NaN	NaN	NaN	NaN	NaN	NaN	NaN	NaN	NaN	NaN
APLATGEDDDDEVPDLVENFDEASKNEAN	8.89479	8.79824	8.78054	9.08202	8.53528	8.53667	8.32535	8.55205	NaN	NaN	NaN	NaN	NaN	NaN	NaN	NaN	NaN	NaN	NaN	NaN	NaN	NaN	NaN	NaN	9.32026	9.46316	8.37095	9.22526	9.12034	8.85062	8.56643	9.38899
APLDLDKYVEIAR	12.8295	12.8889	12.6778	12.6582	12.6745	12.742	12.4445	12.513	14.1257	13.8284	13.6881	13.7954	13.7306	13.6462	13.5157	13.6337	12.6641	12.6041	12.6622	12.6776	12.8517	12.817	12.8022	12.9175	12.6254	12.6359	12.3492	12.7005	12.6045	12.5817	12.8052	12.617
APLKPYPVSPSDK	NaN	NaN	NaN	NaN	NaN	NaN	NaN	NaN	NaN	NaN	NaN	NaN	NaN	NaN	NaN	NaN	13.5645	13.3922	13.4798	13.3563	13.23	13.3341	13.4303	13.2701	NaN	NaN	NaN	NaN	NaN	NaN	NaN	NaN
APLNVQFNSPLPGDAVK	NaN	NaN	NaN	NaN	NaN	NaN	NaN	NaN	NaN	NaN	NaN	NaN	NaN	NaN	NaN	NaN	NaN	NaN	NaN	NaN	NaN	NaN	NaN	NaN	NaN	NaN	NaN	NaN	NaN	NaN	NaN	NaN
APLPLGHIK	NaN	NaN	NaN	NaN	NaN	NaN	NaN	NaN	NaN	NaN	NaN	NaN	NaN	NaN	NaN	NaN	12.5683	12.4542	12.494	12.5185	12.4191	12.4744	12.657	12.5506	NaN	NaN	NaN	NaN	NaN	NaN	NaN	NaN
APLVCLPVFVSR	NaN	NaN	NaN	NaN	NaN	NaN	NaN	NaN	NaN	NaN	NaN	NaN	NaN	NaN	NaN	NaN	NaN	NaN	NaN	NaN	NaN	NaN	NaN	NaN	NaN	NaN	NaN	NaN	NaN	NaN	NaN	NaN
APLVLKD	NaN	NaN	NaN	NaN	NaN	NaN	NaN	NaN	15.463	15.0492	15.1521	15.1231	14.7827	14.9155	14.8337	14.957	15.0078	14.8937	14.8107	14.8624	14.8785	14.9662	15.0334	15.175	NaN	NaN	NaN	NaN	NaN	NaN	NaN	NaN
APNASNLK	NaN	NaN	NaN	NaN	NaN	NaN	NaN	NaN	NaN	NaN	NaN	NaN	NaN	NaN	NaN	NaN	NaN	NaN	NaN	NaN	NaN	NaN	NaN	NaN	NaN	NaN	NaN	NaN	NaN	NaN	NaN	NaN
APNDFKLQDFNVGDYIEAVLDR	NaN	NaN	NaN	NaN	NaN	NaN	NaN	NaN	11.5174	11.3716	10.1899	10.8655	11.3226	11.2299	10.2563	10.1276	NaN	NaN	NaN	NaN	NaN	NaN	NaN	NaN	9.77811	10.2879	10.9513	10.889	10.8833	10.7373	11.0893	9.8756
APNTPDILEIEFK	NaN	NaN	NaN	NaN	NaN	NaN	NaN	NaN	NaN	NaN	NaN	NaN	NaN	NaN	NaN	NaN	NaN	NaN	NaN	NaN	NaN	NaN	NaN	NaN	NaN	NaN	NaN	NaN	NaN	NaN	NaN	NaN
APNTPDILEIEFKK	NaN	NaN	NaN	NaN	NaN	NaN	NaN	NaN	NaN	NaN	NaN	NaN	NaN	NaN	NaN	NaN	NaN	NaN	NaN	NaN	NaN	NaN	NaN	NaN	NaN	NaN	NaN	NaN	NaN	NaN	NaN	NaN
APPAPGPASGGSGEVDELFDVK	11.2426	11.394	11.2376	11.4736	11.5252	11.3227	11.1239	11.3147	NaN	NaN	NaN	NaN	NaN	NaN	NaN	NaN	NaN	NaN	NaN	NaN	NaN	NaN	NaN	NaN	NaN	NaN	NaN	NaN	NaN	NaN	NaN	NaN
APPARPVK	14.2637	14.4943	14.5565	14.4757	14.3061	14.2436	14.1106	14.2465	14.5393	14.1794	14.3679	14.188	14.0259	13.9435	13.8459	14.0739	14.4035	14.2712	14.4429	14.5307	14.4568	14.6618	14.1584	14.394	14.5828	14.5189	14.3828	14.5249	14.2797	14.6323	14.3613	14.5648
APPCEYKDWLTK	14.0741	14.7418	14.688	14.6833	14.3289	14.3772	14.2619	14.5182	15.293	15.1651	15.3935	15.0102	14.7065	14.7267	14.9954	15.1807	14.5464	14.5183	14.3587	14.1414	14.1684	14.1968	14.481	14.4106	14.5665	14.5734	13.9695	14.0028	13.8575	13.9158	13.6974	14.4027
APPDGWELIEPTLDELDQK	NaN	NaN	NaN	NaN	NaN	NaN	NaN	NaN	NaN	NaN	NaN	NaN	NaN	NaN	NaN	NaN	NaN	NaN	NaN	NaN	NaN	NaN	NaN	NaN	NaN	NaN	NaN	NaN	NaN	NaN	NaN	NaN
APPWVPAMGFTLAPSLGCFVGSR	10.0537	10.4007	10.1153	9.75906	10.1657	10.2313	10.1435	10.1685	10.5695	10.2254	10.0622	10.396	10.292	10.1579	10.0196	10.0993	10.0606	9.98285	9.77385	10.1015	10.1135	10.163	10.4301	10.1734	10.5299	10.8539	10.351	9.96496	10.497	10.4145	10.4928	10.5571
APQCLGK	NaN	NaN	NaN	NaN	NaN	NaN	NaN	NaN	NaN	NaN	NaN	NaN	NaN	NaN	NaN	NaN	15.529	15.3617	15.2782	15.1337	15.3502	15.4414	15.2727	15.2031	15.2069	15.1594	14.5215	14.6048	14.6528	14.9353	14.5901	15.23
APQETYADIGGLDNQIQEIK	11.6922	12.283	12.1322	12.2777	11.9453	12.0662	12.0082	12.0395	NaN	NaN	NaN	NaN	NaN	NaN	NaN	NaN	NaN	NaN	NaN	NaN	NaN	NaN	NaN	NaN	NaN	NaN	NaN	NaN	NaN	NaN	NaN	NaN
APQLVGQFIAR	NaN	NaN	NaN	NaN	NaN	NaN	NaN	NaN	NaN	NaN	NaN	NaN	NaN	NaN	NaN	NaN	NaN	NaN	NaN	NaN	NaN	NaN	NaN	NaN	NaN	NaN	NaN	NaN	NaN	NaN	NaN	NaN
APQQQPPPQQPPPPQPPPQQPPPPPSYSPAR	NaN	NaN	NaN	NaN	NaN	NaN	NaN	NaN	NaN	NaN	NaN	NaN	NaN	NaN	NaN	NaN	NaN	NaN	NaN	NaN	NaN	NaN	NaN	NaN	NaN	NaN	NaN	NaN	NaN	NaN	NaN	NaN
APQTSSSPPPVR	NaN	NaN	NaN	NaN	NaN	NaN	NaN	NaN	NaN	NaN	NaN	NaN	NaN	NaN	NaN	NaN	NaN	NaN	NaN	NaN	NaN	NaN	NaN	NaN	NaN	NaN	NaN	NaN	NaN	NaN	NaN	NaN
APQVVAEAAK	12.0009	12.1162	12.1088	12.0696	11.7311	12.0676	11.7567	11.9516	13.2301	13.1086	13.2349	12.9049	12.8957	12.8531	12.7743	13.0365	12.2287	12.4234	12.4698	12.3628	12.3466	12.3443	12.5682	12.3133	12.5876	12.4041	12.3252	12.4367	12.209	12.4607	12.2201	12.5908
APRPTRPDK	NaN	NaN	NaN	NaN	NaN	NaN	NaN	NaN	13.9826	13.8023	13.7682	13.7691	13.633	13.412	13.3752	13.6632	8.9824	8.61813	8.55382	9.19604	8.83333	8.82753	8.89127	8.45183	13.8855	13.8672	13.722	13.9446	13.7172	13.7863	13.7127	13.862
APSDLYQIILK	NaN	NaN	NaN	NaN	NaN	NaN	NaN	NaN	NaN	NaN	NaN	NaN	NaN	NaN	NaN	NaN	NaN	NaN	NaN	NaN	NaN	NaN	NaN	NaN	NaN	NaN	NaN	NaN	NaN	NaN	NaN	NaN
APSDSSLGTPSDGRPELR	NaN	NaN	NaN	NaN	NaN	NaN	NaN	NaN	NaN	NaN	NaN	NaN	NaN	NaN	NaN	NaN	NaN	NaN	NaN	NaN	NaN	NaN	NaN	NaN	NaN	NaN	NaN	NaN	NaN	NaN	NaN	NaN
APSGRDEPCLLK	NaN	NaN	NaN	NaN	NaN	NaN	NaN	NaN	15.1735	14.8959	15.1167	14.9031	14.6723	14.6187	14.8184	14.9954	14.3643	14.243	14.2271	14.1122	14.1713	14.2457	14.156	14.1871	NaN	NaN	NaN	NaN	NaN	NaN	NaN	NaN
APSHSESALNNDSK	NaN	NaN	NaN	NaN	NaN	NaN	NaN	NaN	10.8401	10.5129	10.3359	10.3042	10.4324	10.3706	10.5312	10.3144	NaN	NaN	NaN	NaN	NaN	NaN	NaN	NaN	9.82454	9.75171	9.97226	9.94243	9.4241	9.72207	9.52687	10.0921
APSIIFIDELDAIGTK	NaN	NaN	NaN	NaN	NaN	NaN	NaN	NaN	NaN	NaN	NaN	NaN	NaN	NaN	NaN	NaN	NaN	NaN	NaN	NaN	NaN	NaN	NaN	NaN	NaN	NaN	NaN	NaN	NaN	NaN	NaN	NaN
APSPEKAEEESER	NaN	NaN	NaN	NaN	NaN	NaN	NaN	NaN	12.0534	11.6719	10.8768	11.533	11.478	11.906	11.3972	11.5429	NaN	NaN	NaN	NaN	NaN	NaN	NaN	NaN	11.3422	11.3153	11.6617	11.2989	11.1013	10.6694	11.4139	11.3767
APSPPLSQVFQTR	NaN	NaN	NaN	NaN	NaN	NaN	NaN	NaN	NaN	NaN	NaN	NaN	NaN	NaN	NaN	NaN	NaN	NaN	NaN	NaN	NaN	NaN	NaN	NaN	NaN	NaN	NaN	NaN	NaN	NaN	NaN	NaN
APSPTGPALISGASPVHCAADGTVELK	NaN	NaN	NaN	NaN	NaN	NaN	NaN	NaN	NaN	NaN	NaN	NaN	NaN	NaN	NaN	NaN	NaN	NaN	NaN	NaN	NaN	NaN	NaN	NaN	NaN	NaN	NaN	NaN	NaN	NaN	NaN	NaN
APSQVSISASPR	NaN	NaN	NaN	NaN	NaN	NaN	NaN	NaN	NaN	NaN	NaN	NaN	NaN	NaN	NaN	NaN	NaN	NaN	NaN	NaN	NaN	NaN	NaN	NaN	NaN	NaN	NaN	NaN	NaN	NaN	NaN	NaN
APSRQDVYGPQPQVR	NaN	NaN	NaN	NaN	NaN	NaN	NaN	NaN	NaN	NaN	NaN	NaN	NaN	NaN	NaN	NaN	NaN	NaN	NaN	NaN	NaN	NaN	NaN	NaN	NaN	NaN	NaN	NaN	NaN	NaN	NaN	NaN
APSTPLLTVR	NaN	NaN	NaN	NaN	NaN	NaN	NaN	NaN	NaN	NaN	NaN	NaN	NaN	NaN	NaN	NaN	NaN	NaN	NaN	NaN	NaN	NaN	NaN	NaN	NaN	NaN	NaN	NaN	NaN	NaN	NaN	NaN
APSVPAAEPEYPK	9.90414	9.89521	10.0048	10.0369	9.96352	9.93	9.90079	9.72869	NaN	NaN	NaN	NaN	NaN	NaN	NaN	NaN	NaN	NaN	NaN	NaN	NaN	NaN	NaN	NaN	10.4529	10.4012	10.3417	10.3365	10.4117	10.3804	10.5351	10.467
APSYSGLSMVSGVK	NaN	NaN	NaN	NaN	NaN	NaN	NaN	NaN	NaN	NaN	NaN	NaN	NaN	NaN	NaN	NaN	NaN	NaN	NaN	NaN	NaN	NaN	NaN	NaN	NaN	NaN	NaN	NaN	NaN	NaN	NaN	NaN
APTIVGK	NaN	NaN	NaN	NaN	NaN	NaN	NaN	NaN	NaN	NaN	NaN	NaN	NaN	NaN	NaN	NaN	NaN	NaN	NaN	NaN	NaN	NaN	NaN	NaN	NaN	NaN	NaN	NaN	NaN	NaN	NaN	NaN
APTTVEDRVGDSTPVSEKPVSAAVDANASESP	NaN	NaN	NaN	NaN	NaN	NaN	NaN	NaN	NaN	NaN	NaN	NaN	NaN	NaN	NaN	NaN	NaN	NaN	NaN	NaN	NaN	NaN	NaN	NaN	NaN	NaN	NaN	NaN	NaN	NaN	NaN	NaN
APVAGTCYQAEWDDYVPK	12.4813	12.9749	12.6501	12.9879	12.8673	13.0082	12.6423	12.6944	13.4327	13.0594	13.0152	13.1561	12.743	12.9105	12.9515	13.1159	12.5877	12.4503	12.4981	12.2366	12.2624	12.3396	12.3302	12.3953	12.653	12.7384	12.1144	12.3692	12.0225	12.0807	12.1902	12.534
APVDFGYVGIDSILEQMR	NaN	NaN	NaN	NaN	NaN	NaN	NaN	NaN	NaN	NaN	NaN	NaN	NaN	NaN	NaN	NaN	NaN	NaN	NaN	NaN	NaN	NaN	NaN	NaN	NaN	NaN	NaN	NaN	NaN	NaN	NaN	NaN
APVIFSHSSAYSVCASR	11.7498	11.7307	11.7972	11.6881	11.8311	11.7583	11.5679	11.7539	NaN	NaN	NaN	NaN	NaN	NaN	NaN	NaN	NaN	NaN	NaN	NaN	NaN	NaN	NaN	NaN	NaN	NaN	NaN	NaN	NaN	NaN	NaN	NaN
APVILGSPDDVLEFLK	9.87533	10.4633	10.2054	10.1119	10.3247	10.2593	10.0935	9.93956	12.3378	11.9939	12.1612	11.8459	11.6562	11.9573	11.7849	11.8462	10.6919	10.6914	10.6931	10.6151	10.6159	10.7756	10.6903	10.9127	NaN	NaN	NaN	NaN	NaN	NaN	NaN	NaN
APVLFNK	NaN	NaN	NaN	NaN	NaN	NaN	NaN	NaN	NaN	NaN	NaN	NaN	NaN	NaN	NaN	NaN	NaN	NaN	NaN	NaN	NaN	NaN	NaN	NaN	NaN	NaN	NaN	NaN	NaN	NaN	NaN	NaN
APVPASELLASGVLSR	11.9432	12.0563	12.0382	12.0683	12.0468	12.1108	12.0772	12.079	13.5233	13.3304	13.2769	13.159	13.2564	13.188	13.1749	13.236	NaN	NaN	NaN	NaN	NaN	NaN	NaN	NaN	11.0843	10.9344	10.9364	11.0939	11.1715	10.9865	11.0008	11.0967
APVPEPGLDLSLSPRPDSPQPR	NaN	NaN	NaN	NaN	NaN	NaN	NaN	NaN	NaN	NaN	NaN	NaN	NaN	NaN	NaN	NaN	NaN	NaN	NaN	NaN	NaN	NaN	NaN	NaN	NaN	NaN	NaN	NaN	NaN	NaN	NaN	NaN
APVPGTPDSLSSGSSR	NaN	NaN	NaN	NaN	NaN	NaN	NaN	NaN	NaN	NaN	NaN	NaN	NaN	NaN	NaN	NaN	11.0829	11.0572	11.1887	11.1145	10.8981	11.4302	11.1441	10.9851	NaN	NaN	NaN	NaN	NaN	NaN	NaN	NaN
APVPSATK	NaN	NaN	NaN	NaN	NaN	NaN	NaN	NaN	NaN	NaN	NaN	NaN	NaN	NaN	NaN	NaN	NaN	NaN	NaN	NaN	NaN	NaN	NaN	NaN	NaN	NaN	NaN	NaN	NaN	NaN	NaN	NaN
APVPSTCSSTFPEELSPPSHQAK	NaN	NaN	NaN	NaN	NaN	NaN	NaN	NaN	NaN	NaN	NaN	NaN	NaN	NaN	NaN	NaN	NaN	NaN	NaN	NaN	NaN	NaN	NaN	NaN	NaN	NaN	NaN	NaN	NaN	NaN	NaN	NaN
APVPTGEVYFADSFDR	11.2065	11.6057	11.3	11.6374	11.2737	11.2304	11.3824	11.3739	11.7774	11.4809	11.616	11.4766	11.3122	11.256	11.6569	11.8022	NaN	NaN	NaN	NaN	NaN	NaN	NaN	NaN	11.4933	11.5973	11.0456	11.0731	11.2294	11.0015	10.9723	11.3596
APVPTGEVYFADSFDRGTLSGWILSK	NaN	NaN	NaN	NaN	NaN	NaN	NaN	NaN	12.2577	11.8461	10.9821	11.6085	11.4867	11.4629	11.0942	11.1176	11.5907	11.4203	11.6173	11.9657	11.8583	11.7766	11.3225	12.2663	10.2298	10.6704	11.2236	11.257	11.4525	11.2946	11.3954	10.5705
APVSSTESVIQSNTPTPPPSQPLNETAEEESR	NaN	NaN	NaN	NaN	NaN	NaN	NaN	NaN	NaN	NaN	NaN	NaN	NaN	NaN	NaN	NaN	NaN	NaN	NaN	NaN	NaN	NaN	NaN	NaN	NaN	NaN	NaN	NaN	NaN	NaN	NaN	NaN
APWCETIVGAFSLPDQYSPR	NaN	NaN	NaN	NaN	NaN	NaN	NaN	NaN	NaN	NaN	NaN	NaN	NaN	NaN	NaN	NaN	NaN	NaN	NaN	NaN	NaN	NaN	NaN	NaN	NaN	NaN	NaN	NaN	NaN	NaN	NaN	NaN
APWCYTTNSEVR	9.72211	10.8216	10.9831	10.5441	10.3593	10.8066	10.4038	10.6107	11.264	11.1459	11.712	10.9582	10.7206	11.0895	11.4079	11.5662	10.9677	10.927	10.9157	10.6538	10.4297	10.5201	11.0058	10.2851	11.1312	11.2331	10.4453	10.207	10.1381	10.2804	10.0349	10.8876
APWELLELR	NaN	NaN	NaN	NaN	NaN	NaN	NaN	NaN	NaN	NaN	NaN	NaN	NaN	NaN	NaN	NaN	NaN	NaN	NaN	NaN	NaN	NaN	NaN	NaN	NaN	NaN	NaN	NaN	NaN	NaN	NaN	NaN
APYANTK	12.2148	12.7425	12.5251	12.6792	12.4594	12.3483	12.2441	12.493	13.1973	12.9158	12.9936	12.7695	12.8021	12.5268	12.8206	12.8673	13.0392	12.9041	12.938	13.0378	13.0431	12.9328	12.81	12.8445	12.6642	12.6189	12.1507	12.1971	12.2211	12.4047	12.2577	12.641
APYANTKR	NaN	NaN	NaN	NaN	NaN	NaN	NaN	NaN	NaN	NaN	NaN	NaN	NaN	NaN	NaN	NaN	NaN	NaN	NaN	NaN	NaN	NaN	NaN	NaN	NaN	NaN	NaN	NaN	NaN	NaN	NaN	NaN
AQAAAPASVPAQAPK	13.0475	13.2036	13.1935	13.1558	13.1768	13.1965	12.9606	13.0107	14.3252	14.1718	14.1197	14.0578	14.0824	13.945	13.9378	14.1253	11.2183	11.4698	11.4099	11.4887	11.3532	11.4443	11.5334	11.4083	13.4389	13.5046	13.3595	13.4388	13.3775	13.3945	13.3714	13.5926
AQAALAVNISAAR	NaN	NaN	NaN	NaN	NaN	NaN	NaN	NaN	13.4557	13.3022	13.3337	13.176	13.2326	13.0838	13.0808	13.165	12.9002	12.8354	12.9411	12.8271	12.6656	12.9364	12.8667	12.7984	NaN	NaN	NaN	NaN	NaN	NaN	NaN	NaN
AQAALQAVNSVQSGNLALAASAAAVDAGMAMAGQSPVLR	6.08761	7.0445	4.94275	6.63529	7.09635	7.43254	7.76944	6.37804	8.24327	7.01536	7.98105	8.43838	8.07922	8.49717	8.01853	6.84248	8.02386	6.3101	5.5493	6.49381	7.83567	6.75569	7.51104	6.67652	6.87983	6.7849	7.18061	7.79714	7.42585	4.88118	7.69738	6.79701
AQADLAYQLQVAK	NaN	NaN	NaN	NaN	NaN	NaN	NaN	NaN	NaN	NaN	NaN	NaN	NaN	NaN	NaN	NaN	NaN	NaN	NaN	NaN	NaN	NaN	NaN	NaN	NaN	NaN	NaN	NaN	NaN	NaN	NaN	NaN
AQAEAQQPTFDALRDELR	12.2085	12.4533	12.5137	12.5461	12.3691	12.4454	12.2505	12.4514	13.4291	13.1101	13.194	12.9849	13.1004	13.118	13.0152	13.1648	NaN	NaN	NaN	NaN	NaN	NaN	NaN	NaN	12.6286	12.6029	12.3416	12.6004	12.4578	12.4169	12.3669	12.5981
AQAELENVSGALNEAESK	12.7433	12.7141	12.781	12.596	12.6144	12.4801	12.4726	12.6208	13.6627	13.3869	13.3291	13.1768	13.2349	13.2329	13.0406	13.1163	12.4928	12.4276	12.6143	12.5082	12.5572	12.7759	12.4963	12.6518	11.9479	12.1433	11.8162	11.9384	12.0462	11.9811	11.9027	11.976
AQAELVGTADEATR	10.2002	10.7355	10.542	10.6753	10.5019	10.5086	10.4805	10.4468	11.6234	11.2716	11.6985	11.36	10.903	11.0597	11.5659	11.4945	11.4214	11.3017	11.1667	11.2362	10.8349	10.9133	11.6089	10.8666	NaN	NaN	NaN	NaN	NaN	NaN	NaN	NaN
AQAELVGTADEATRAEIQIR	11.9568	11.892	11.7879	11.7154	11.7458	12.0132	11.9106	11.8975	12.7427	12.4551	12.2312	12.0287	12.3596	12.4499	12.2328	12.1769	12.1064	11.897	11.8077	11.9102	12.1709	12.2102	11.8341	12.1795	11.6041	11.6177	11.4098	11.5998	11.6288	11.9623	11.7926	11.442
AQAGEGVRPSPMQLELR	NaN	NaN	NaN	NaN	NaN	NaN	NaN	NaN	NaN	NaN	NaN	NaN	NaN	NaN	NaN	NaN	NaN	NaN	NaN	NaN	NaN	NaN	NaN	NaN	NaN	NaN	NaN	NaN	NaN	NaN	NaN	NaN
AQALVQYLEEPLTQVAAS	NaN	NaN	NaN	NaN	NaN	NaN	NaN	NaN	NaN	NaN	NaN	NaN	NaN	NaN	NaN	NaN	8.65821	8.21582	8.48184	8.18582	8.46899	8.71517	8.22453	8.32094	8.14333	8.78865	8.33284	8.52137	8.13515	8.67285	7.99633	8.29237
AQAVHPGYGFLSENKEFAR	NaN	NaN	NaN	NaN	NaN	NaN	NaN	NaN	NaN	NaN	NaN	NaN	NaN	NaN	NaN	NaN	NaN	NaN	NaN	NaN	NaN	NaN	NaN	NaN	NaN	NaN	NaN	NaN	NaN	NaN	NaN	NaN
AQAVSEEEEEEEGKSSSPK	NaN	NaN	NaN	NaN	NaN	NaN	NaN	NaN	NaN	NaN	NaN	NaN	NaN	NaN	NaN	NaN	NaN	NaN	NaN	NaN	NaN	NaN	NaN	NaN	NaN	NaN	NaN	NaN	NaN	NaN	NaN	NaN
AQAWCYSK	NaN	NaN	NaN	NaN	NaN	NaN	NaN	NaN	14.769	14.553	14.6235	14.4834	13.8117	13.9223	14.2419	14.4018	NaN	NaN	NaN	NaN	NaN	NaN	NaN	NaN	NaN	NaN	NaN	NaN	NaN	NaN	NaN	NaN
AQAYQTGKDISTNYYASQK	NaN	NaN	NaN	NaN	NaN	NaN	NaN	NaN	NaN	NaN	NaN	NaN	NaN	NaN	NaN	NaN	10.69	10.8535	11.6322	11.662	10.943	11.0309	10.5293	11.768	11.1369	11.115	11.9542	12.239	11.078	11.1706	11.8862	10.5909
AQCEDDLAEK	NaN	NaN	NaN	NaN	NaN	NaN	NaN	NaN	10.6067	10.2027	10.7182	10.1851	10.3997	10.2575	10.1084	10.4169	NaN	NaN	NaN	NaN	NaN	NaN	NaN	NaN	NaN	NaN	NaN	NaN	NaN	NaN	NaN	NaN
AQDEIPALSVSRPQTGLSFLGPEPEDLEDLYSR	9.30049	9.32928	8.92982	8.62374	7.83555	9.06428	8.52568	8.67567	NaN	NaN	NaN	NaN	NaN	NaN	NaN	NaN	9.42677	8.94389	9.23177	9.28852	9.04917	8.92757	9.32852	8.80932	9.89741	9.55265	9.64202	9.10586	8.99772	8.98729	9.86535	9.1844
AQDIEAGDGTTSVVIIAGSLLDSCTK	9.19616	9.65145	8.98507	9.51371	9.21062	9.64735	9.6438	9.91839	10.457	10.1079	10.255	10.2316	10.3111	10.1674	10.4163	10.6753	9.49165	9.53487	9.05672	8.76285	9.46236	9.21536	9.10905	9.30086	10.9989	11.031	9.79307	9.64978	10.1871	10.1567	10.0831	10.4452
AQDIQCGLQSR	NaN	NaN	NaN	NaN	NaN	NaN	NaN	NaN	NaN	NaN	NaN	NaN	NaN	NaN	NaN	NaN	NaN	NaN	NaN	NaN	NaN	NaN	NaN	NaN	NaN	NaN	NaN	NaN	NaN	NaN	NaN	NaN
AQDITLPHLCSVLLAFAR	10.4034	9.95552	9.88914	9.87406	10.2301	10.0657	9.93074	10.0087	NaN	NaN	NaN	NaN	NaN	NaN	NaN	NaN	NaN	NaN	NaN	NaN	NaN	NaN	NaN	NaN	NaN	NaN	NaN	NaN	NaN	NaN	NaN	NaN
AQDPSEVLTMLTNETGFEISSSDATVK	10.1683	10.0763	10.1793	10.4736	9.83957	10.1522	10.286	9.87073	10.9927	10.8588	10.8498	10.5465	10.782	10.7405	10.7472	10.7366	9.76645	9.97857	9.91548	10.133	9.77665	10.2555	9.56934	9.87016	10.2367	10.5044	10.1003	10.3471	10.4922	10.6614	10.4615	10.2242
AQEALDAVSTLEEGHAQYLTSLADASALVAALTR	8.30775	7.84392	8.30565	8.64386	7.79721	7.5741	7.65392	8.21631	NaN	NaN	NaN	NaN	NaN	NaN	NaN	NaN	NaN	NaN	NaN	NaN	NaN	NaN	NaN	NaN	6.82005	8.02862	6.283	6.84612	7.62	5.91827	4.70675	7.45179
AQEALSHTEQSK	NaN	NaN	NaN	NaN	NaN	NaN	NaN	NaN	NaN	NaN	NaN	NaN	NaN	NaN	NaN	NaN	NaN	NaN	NaN	NaN	NaN	NaN	NaN	NaN	NaN	NaN	NaN	NaN	NaN	NaN	NaN	NaN
AQEAPGQAEPPAAAEVQGAGNENEPR	7.8448	7.03661	7.46401	7.81845	7.88368	7.65241	6.46266	6.89093	NaN	NaN	NaN	NaN	NaN	NaN	NaN	NaN	NaN	NaN	NaN	NaN	NaN	NaN	NaN	NaN	7.88606	8.32166	8.07719	8.32211	8.35275	7.76759	8.10758	8.12474
AQEDDLKWVEENVPSSVTDVALPALLDSDEER	NaN	NaN	NaN	NaN	NaN	NaN	NaN	NaN	NaN	NaN	NaN	NaN	NaN	NaN	NaN	NaN	NaN	NaN	NaN	NaN	NaN	NaN	NaN	NaN	NaN	NaN	NaN	NaN	NaN	NaN	NaN	NaN
AQEEAERLEADR	NaN	NaN	NaN	NaN	NaN	NaN	NaN	NaN	NaN	NaN	NaN	NaN	NaN	NaN	NaN	NaN	NaN	NaN	NaN	NaN	NaN	NaN	NaN	NaN	8.50617	8.71074	8.26608	9.02821	8.65349	8.26828	8.43625	8.32966
AQEIDRSNEFK	NaN	NaN	NaN	NaN	NaN	NaN	NaN	NaN	NaN	NaN	NaN	NaN	NaN	NaN	NaN	NaN	NaN	NaN	NaN	NaN	NaN	NaN	NaN	NaN	NaN	NaN	NaN	NaN	NaN	NaN	NaN	NaN
AQELGHSQSALASAQR	NaN	NaN	NaN	NaN	NaN	NaN	NaN	NaN	NaN	NaN	NaN	NaN	NaN	NaN	NaN	NaN	NaN	NaN	NaN	NaN	NaN	NaN	NaN	NaN	NaN	NaN	NaN	NaN	NaN	NaN	NaN	NaN
AQELGVLQDYLLALTTDDHLLR	NaN	NaN	NaN	NaN	NaN	NaN	NaN	NaN	NaN	NaN	NaN	NaN	NaN	NaN	NaN	NaN	NaN	NaN	NaN	NaN	NaN	NaN	NaN	NaN	NaN	NaN	NaN	NaN	NaN	NaN	NaN	NaN
AQENYEGSEEVSPPQTKDQ	NaN	NaN	NaN	NaN	NaN	NaN	NaN	NaN	NaN	NaN	NaN	NaN	NaN	NaN	NaN	NaN	NaN	NaN	NaN	NaN	NaN	NaN	NaN	NaN	NaN	NaN	NaN	NaN	NaN	NaN	NaN	NaN
AQEPESGLSEETQVK	11.6037	11.5405	11.6402	11.3916	11.3896	11.3528	11.564	11.5664	12.5601	12.3669	12.3003	12.3208	12.4781	12.1775	12.345	12.2045	12.198	12.3264	12.4665	12.4351	12.3063	12.6158	12.3828	12.5087	12.0326	11.9654	11.8601	12.0231	12.0364	12.111	11.9742	12.0577
AQEPSAAIPK	11.3949	11.4185	11.3582	11.4174	11.2079	11.3387	10.9218	11.2209	12.6301	12.2472	12.1953	12.2187	12.2019	12.2005	11.9613	12.024	11.8992	11.7691	11.8751	11.9551	11.7075	12.0562	11.6472	12.0045	11.7251	11.5799	11.5815	11.9193	11.5568	11.5925	11.4395	11.6964
AQFAQPEILIGTIPGAGGTQR	NaN	NaN	NaN	NaN	NaN	NaN	NaN	NaN	13.4235	13.0501	12.6598	12.7192	12.9462	12.8676	12.575	12.7018	12.0392	12.1135	12.3759	12.3114	12.189	12.2922	12.0104	12.4119	11.8515	11.7487	11.7144	12.0268	11.8908	11.8254	11.8281	11.6119
AQFEGIVTDLIR	12.7034	12.9557	13.0964	12.7409	12.7075	12.8732	12.7395	12.7773	14.1355	13.8975	14.1707	13.7414	13.7078	13.8149	13.7651	13.8471	13.2435	13.0906	13.0361	13.025	13.113	13.341	13.2945	13.2734	14.1607	14.1792	13.7199	13.7971	13.7025	13.9475	13.681	14.1193
AQFEGIVTDLIRR	12.2051	11.9823	11.8019	11.8821	11.811	11.8295	11.6729	11.9663	13.0313	12.7906	12.5758	12.454	12.5632	12.6311	12.1795	12.2802	11.7619	11.8041	11.9686	12.1117	12.1504	11.997	11.6756	12.1684	11.3361	11.3883	11.4542	11.4927	11.6113	11.6385	11.6071	11.3604
AQFEQLK	NaN	NaN	NaN	NaN	NaN	NaN	NaN	NaN	NaN	NaN	NaN	NaN	NaN	NaN	NaN	NaN	NaN	NaN	NaN	NaN	NaN	NaN	NaN	NaN	NaN	NaN	NaN	NaN	NaN	NaN	NaN	NaN
AQFEQLKDGK	NaN	NaN	NaN	NaN	NaN	NaN	NaN	NaN	NaN	NaN	NaN	NaN	NaN	NaN	NaN	NaN	13.859	13.8171	14.0722	14.0243	14.0033	14.0123	13.8025	14.1625	NaN	NaN	NaN	NaN	NaN	NaN	NaN	NaN
AQFLVEK	NaN	NaN	NaN	NaN	NaN	NaN	NaN	NaN	NaN	NaN	NaN	NaN	NaN	NaN	NaN	NaN	14.835	14.7148	14.7588	14.7351	14.6388	14.9043	14.6971	14.7115	15.2758	15.3115	14.9419	15.0529	14.8897	15.1007	14.8817	15.1482
AQFVPLPVSVSVEFAVAATDCIAK	NaN	NaN	NaN	NaN	NaN	NaN	NaN	NaN	NaN	NaN	NaN	NaN	NaN	NaN	NaN	NaN	NaN	NaN	NaN	NaN	NaN	NaN	NaN	NaN	NaN	NaN	NaN	NaN	NaN	NaN	NaN	NaN
AQGAVTGKPR	NaN	NaN	NaN	NaN	NaN	NaN	NaN	NaN	NaN	NaN	NaN	NaN	NaN	NaN	NaN	NaN	NaN	NaN	NaN	NaN	NaN	NaN	NaN	NaN	NaN	NaN	NaN	NaN	NaN	NaN	NaN	NaN
AQGEKPLAGAK	NaN	NaN	NaN	NaN	NaN	NaN	NaN	NaN	NaN	NaN	NaN	NaN	NaN	NaN	NaN	NaN	NaN	NaN	NaN	NaN	NaN	NaN	NaN	NaN	NaN	NaN	NaN	NaN	NaN	NaN	NaN	NaN
AQGEPVAGHESPKIPYEK	NaN	NaN	NaN	NaN	NaN	NaN	NaN	NaN	NaN	NaN	NaN	NaN	NaN	NaN	NaN	NaN	NaN	NaN	NaN	NaN	NaN	NaN	NaN	NaN	NaN	NaN	NaN	NaN	NaN	NaN	NaN	NaN
AQGPDGGLTASTYSYLGGFDSSSNVLAGQLR	8.25281	8.3692	8.34607	7.84229	7.85237	8.56765	8.51538	8.68261	9.71531	9.31456	9.29361	8.62421	9.67969	9.17871	9.35405	9.82048	8.6825	8.39365	8.76009	8.71043	8.21524	8.26538	8.91779	9.04939	7.76208	8.40425	8.90539	9.03191	8.21286	8.67391	8.89975	8.64075
AQGPQQQPGSEGPSYAK	10.4426	10.8011	10.6329	10.4162	10.3623	10.2531	10.2504	10.4507	NaN	NaN	NaN	NaN	NaN	NaN	NaN	NaN	10.9829	10.7185	10.7234	11.0984	10.9858	10.9729	11.0298	10.8277	11.102	11.197	10.8192	10.9006	10.7703	10.7429	10.794	11.0151
AQGVRSPLLR	NaN	NaN	NaN	NaN	NaN	NaN	NaN	NaN	NaN	NaN	NaN	NaN	NaN	NaN	NaN	NaN	NaN	NaN	NaN	NaN	NaN	NaN	NaN	NaN	NaN	NaN	NaN	NaN	NaN	NaN	NaN	NaN
AQGWQGLK	NaN	NaN	NaN	NaN	NaN	NaN	NaN	NaN	NaN	NaN	NaN	NaN	NaN	NaN	NaN	NaN	NaN	NaN	NaN	NaN	NaN	NaN	NaN	NaN	NaN	NaN	NaN	NaN	NaN	NaN	NaN	NaN
AQHEDQVEQYKK	12.4702	12.5273	12.8636	12.6182	12.3016	12.2504	12.1913	12.2735	15.1104	14.9532	15.1923	14.798	14.5661	14.3784	14.3989	14.672	13.6	13.4437	13.7498	13.7207	13.8242	13.9744	13.445	13.569	14.2502	14.17	14.1738	14.1673	14.0838	14.4663	14.1334	14.0902
AQHIVPCTISQLLSATLVDEVFR	NaN	NaN	NaN	NaN	NaN	NaN	NaN	NaN	NaN	NaN	NaN	NaN	NaN	NaN	NaN	NaN	NaN	NaN	NaN	NaN	NaN	NaN	NaN	NaN	NaN	NaN	NaN	NaN	NaN	NaN	NaN	NaN
AQHPNIVTVR	NaN	NaN	NaN	NaN	NaN	NaN	NaN	NaN	NaN	NaN	NaN	NaN	NaN	NaN	NaN	NaN	NaN	NaN	NaN	NaN	NaN	NaN	NaN	NaN	NaN	NaN	NaN	NaN	NaN	NaN	NaN	NaN
AQHQLGEFK	NaN	NaN	NaN	NaN	NaN	NaN	NaN	NaN	NaN	NaN	NaN	NaN	NaN	NaN	NaN	NaN	NaN	NaN	NaN	NaN	NaN	NaN	NaN	NaN	NaN	NaN	NaN	NaN	NaN	NaN	NaN	NaN
AQHQQALSSLELLNVLFR	NaN	NaN	NaN	NaN	NaN	NaN	NaN	NaN	11.7126	11.3869	11.2334	11.4358	11.5513	11.457	11.154	11.4186	NaN	NaN	NaN	NaN	NaN	NaN	NaN	NaN	NaN	NaN	NaN	NaN	NaN	NaN	NaN	NaN
AQIEQVIANCEHK	NaN	NaN	NaN	NaN	NaN	NaN	NaN	NaN	NaN	NaN	NaN	NaN	NaN	NaN	NaN	NaN	NaN	NaN	NaN	NaN	NaN	NaN	NaN	NaN	NaN	NaN	NaN	NaN	NaN	NaN	NaN	NaN
AQIFANTVDNAR	12.3649	12.5817	12.6276	12.4321	12.4426	12.5589	12.3931	12.4954	13.2643	13.3065	13.3846	13	13.0263	13.238	12.7735	13.056	12.2337	12.1965	12.2232	12.1083	12.4949	12.7358	12.493	12.3879	12.5921	12.574	12.2095	12.3093	12.2878	12.6922	12.1936	12.5662
AQIHDLVLVGGSTR	11.0842	11.2729	11.2496	11.0377	11.0368	11.2244	11.0281	11.1851	12.4404	12.1041	12.2145	11.9464	12.0149	12.1628	12.0272	12.0747	11.6551	11.3501	11.4957	11.5931	11.512	11.7413	11.5311	11.5967	11.4173	11.4222	11.261	11.382	11.262	11.5061	11.3419	11.3576
AQILAGGR	NaN	NaN	NaN	NaN	NaN	NaN	NaN	NaN	NaN	NaN	NaN	NaN	NaN	NaN	NaN	NaN	NaN	NaN	NaN	NaN	NaN	NaN	NaN	NaN	NaN	NaN	NaN	NaN	NaN	NaN	NaN	NaN
AQIQQFHSQIAAQTSASVLAEELHK	NaN	NaN	NaN	NaN	NaN	NaN	NaN	NaN	NaN	NaN	NaN	NaN	NaN	NaN	NaN	NaN	NaN	NaN	NaN	NaN	NaN	NaN	NaN	NaN	NaN	NaN	NaN	NaN	NaN	NaN	NaN	NaN
AQISSPNLR	NaN	NaN	NaN	NaN	NaN	NaN	NaN	NaN	NaN	NaN	NaN	NaN	NaN	NaN	NaN	NaN	NaN	NaN	NaN	NaN	NaN	NaN	NaN	NaN	NaN	NaN	NaN	NaN	NaN	NaN	NaN	NaN
AQIWDTAGQER	12.3052	12.3766	11.9064	12.2102	12.3174	12.4858	11.9969	12.2487	14.1928	13.8102	13.5572	13.7551	13.6451	13.6174	13.5791	13.7038	12.0569	11.9451	12.0057	11.9433	12.0734	12.3873	12.2794	12.4308	12.332	12.3224	11.9618	12.3151	12.3345	12.3701	12.2726	12.2263
AQKSPQK	NaN	NaN	NaN	NaN	NaN	NaN	NaN	NaN	NaN	NaN	NaN	NaN	NaN	NaN	NaN	NaN	NaN	NaN	NaN	NaN	NaN	NaN	NaN	NaN	NaN	NaN	NaN	NaN	NaN	NaN	NaN	NaN
AQLAAITLIIGTFER	7.95844	7.9689	8.46406	8.35129	7.97074	8.22738	7.69697	7.8409	8.70314	8.30063	8.42068	7.92142	8.41671	8.51199	8.39755	8.42803	NaN	NaN	NaN	NaN	NaN	NaN	NaN	NaN	7.90779	7.15906	6.99095	7.9257	7.96451	7.60192	7.49641	7.53177
AQLADSFHLQQFFR	NaN	NaN	NaN	NaN	NaN	NaN	NaN	NaN	NaN	NaN	NaN	NaN	NaN	NaN	NaN	NaN	NaN	NaN	NaN	NaN	NaN	NaN	NaN	NaN	NaN	NaN	NaN	NaN	NaN	NaN	NaN	NaN
AQLDPAFIK	NaN	NaN	NaN	NaN	NaN	NaN	NaN	NaN	NaN	NaN	NaN	NaN	NaN	NaN	NaN	NaN	NaN	NaN	NaN	NaN	NaN	NaN	NaN	NaN	NaN	NaN	NaN	NaN	NaN	NaN	NaN	NaN
AQLEPVASPAK	11.1933	11.6199	11.5247	11.3581	11.613	11.7711	11.3114	11.6388	12.5939	12.265	12.4128	12.2762	12.3474	12.3635	12.2989	12.4076	11.9889	11.7763	11.9296	11.9069	11.7252	11.9635	12.0565	11.9189	11.7705	11.8308	11.5244	11.3955	11.63	11.6929	11.5784	11.8175
AQLFALTGVQPAR	NaN	NaN	NaN	NaN	NaN	NaN	NaN	NaN	NaN	NaN	NaN	NaN	NaN	NaN	NaN	NaN	NaN	NaN	NaN	NaN	NaN	NaN	NaN	NaN	NaN	NaN	NaN	NaN	NaN	NaN	NaN	NaN
AQLGVQAFADALLIIPK	NaN	NaN	NaN	NaN	NaN	NaN	NaN	NaN	NaN	NaN	NaN	NaN	NaN	NaN	NaN	NaN	NaN	NaN	NaN	NaN	NaN	NaN	NaN	NaN	NaN	NaN	NaN	NaN	NaN	NaN	NaN	NaN
AQLLQPTLEINPR	NaN	NaN	NaN	NaN	NaN	NaN	NaN	NaN	NaN	NaN	NaN	NaN	NaN	NaN	NaN	NaN	NaN	NaN	NaN	NaN	NaN	NaN	NaN	NaN	NaN	NaN	NaN	NaN	NaN	NaN	NaN	NaN
AQLLVNPK	NaN	NaN	NaN	NaN	NaN	NaN	NaN	NaN	NaN	NaN	NaN	NaN	NaN	NaN	NaN	NaN	NaN	NaN	NaN	NaN	NaN	NaN	NaN	NaN	NaN	NaN	NaN	NaN	NaN	NaN	NaN	NaN
AQLNETLTK	NaN	NaN	NaN	NaN	NaN	NaN	NaN	NaN	NaN	NaN	NaN	NaN	NaN	NaN	NaN	NaN	NaN	NaN	NaN	NaN	NaN	NaN	NaN	NaN	NaN	NaN	NaN	NaN	NaN	NaN	NaN	NaN
AQLNIGNVLPVGTMPEGTIVCCLEEKPGDR	9.87348	10.9871	10.5578	10.7624	11.2455	11.3001	10.7809	11.1118	11.2633	10.8746	11.3092	11.187	11.2901	11.0545	11.116	11.2917	10.2348	9.84976	9.82733	9.56489	10.2032	10.3671	10.1214	10.0728	10.4915	10.6813	10.1173	10.3249	10.5079	10.6908	10.4493	10.7698
AQLSGLQLQPCLYK	NaN	NaN	NaN	NaN	NaN	NaN	NaN	NaN	NaN	NaN	NaN	NaN	NaN	NaN	NaN	NaN	NaN	NaN	NaN	NaN	NaN	NaN	NaN	NaN	NaN	NaN	NaN	NaN	NaN	NaN	NaN	NaN
AQLSPGIYDDTSAR	NaN	NaN	NaN	NaN	NaN	NaN	NaN	NaN	NaN	NaN	NaN	NaN	NaN	NaN	NaN	NaN	NaN	NaN	NaN	NaN	NaN	NaN	NaN	NaN	NaN	NaN	NaN	NaN	NaN	NaN	NaN	NaN
AQLSTILEEEKAQQEER	11.2989	11.2477	11.1749	11.0622	11.1309	11.4158	10.9854	11.0199	12.2888	12.0742	12.0214	11.8416	11.8073	11.8525	11.7325	11.7454	NaN	NaN	NaN	NaN	NaN	NaN	NaN	NaN	NaN	NaN	NaN	NaN	NaN	NaN	NaN	NaN
AQLVLAACESLLTSR	11.8537	11.6693	11.6327	11.6304	11.6247	11.6304	11.6267	11.7058	NaN	NaN	NaN	NaN	NaN	NaN	NaN	NaN	10.5521	10.6192	10.6337	10.6134	10.5764	10.8514	10.6024	10.8317	10.0939	10.0211	10.2316	9.88956	9.97427	10.0526	10.0576	10.0889
AQNLPQSPENTDLQVIPGSQTR	NaN	NaN	NaN	NaN	NaN	NaN	NaN	NaN	NaN	NaN	NaN	NaN	NaN	NaN	NaN	NaN	NaN	NaN	NaN	NaN	NaN	NaN	NaN	NaN	NaN	NaN	NaN	NaN	NaN	NaN	NaN	NaN
AQNSTELAAEEYTLMSIDTIINGK	NaN	NaN	NaN	NaN	NaN	NaN	NaN	NaN	NaN	NaN	NaN	NaN	NaN	NaN	NaN	NaN	NaN	NaN	NaN	NaN	NaN	NaN	NaN	NaN	9.18438	9.47119	8.60114	9.45189	8.97817	9.13807	8.98171	8.70044
AQNTWGCGNSLR	10.3348	10.8517	11.0475	10.8239	10.7035	10.9422	10.7198	10.7997	12.4982	12.4984	13.1383	12.31	12.0178	12.1895	12.5308	12.6217	12.4084	12.4377	12.2352	11.8943	12.2032	12.4373	12.3721	12.1551	12.1108	12.1283	11.6374	11.4535	11.5189	11.8454	11.372	12.0254
AQNVTLEAILQNATSDNPVVQLSAVQAAR	9.24505	9.06296	9.17993	9.12034	8.57505	9.29255	9.20222	9.30065	9.50754	9.66988	9.41403	9.21057	9.52863	9.42251	9.24282	9.54469	8.60292	8.82292	8.36278	8.52085	8.65617	8.34851	8.29861	8.70732	9.39502	8.82521	8.47962	9.70734	9.17278	9.31365	9.27896	8.93348
AQPAQPADEPAEKADEPMEH	8.57077	9.02112	8.74349	8.81522	8.11338	8.78738	8.41722	8.42391	NaN	NaN	NaN	NaN	NaN	NaN	NaN	NaN	NaN	NaN	NaN	NaN	NaN	NaN	NaN	NaN	9.7732	9.42601	9.65379	9.45189	9.84328	9.538	9.8518	9.92567
AQPLSLEELLAK	NaN	NaN	NaN	NaN	NaN	NaN	NaN	NaN	NaN	NaN	NaN	NaN	NaN	NaN	NaN	NaN	NaN	NaN	NaN	NaN	NaN	NaN	NaN	NaN	NaN	NaN	NaN	NaN	NaN	NaN	NaN	NaN
AQPSASLGVGYR	NaN	NaN	NaN	NaN	NaN	NaN	NaN	NaN	12.5038	12.1154	12.3105	12.0512	11.982	11.7649	11.7577	11.974	12.2633	12.2196	11.9049	11.958	11.9468	12.1401	11.8761	12.1361	11.9725	11.8962	11.7035	11.9824	11.4838	11.5128	11.676	11.8884
AQPSSSEDELDNVFFKK	NaN	NaN	NaN	NaN	NaN	NaN	NaN	NaN	NaN	NaN	NaN	NaN	NaN	NaN	NaN	NaN	NaN	NaN	NaN	NaN	NaN	NaN	NaN	NaN	NaN	NaN	NaN	NaN	NaN	NaN	NaN	NaN
AQPSVSLGAAYR	NaN	NaN	NaN	NaN	NaN	NaN	NaN	NaN	NaN	NaN	NaN	NaN	NaN	NaN	NaN	NaN	12.9962	12.8623	12.6833	12.6691	12.645	12.5403	12.8738	12.5578	12.4742	12.5049	12.5182	12.6389	12.0988	12.3102	12.3404	12.4551
AQPSVSLGAPYR	NaN	NaN	NaN	NaN	NaN	NaN	NaN	NaN	NaN	NaN	NaN	NaN	NaN	NaN	NaN	NaN	NaN	NaN	NaN	NaN	NaN	NaN	NaN	NaN	NaN	NaN	NaN	NaN	NaN	NaN	NaN	NaN
AQPVQVAEGSEPDGFWEALGGK	NaN	NaN	NaN	NaN	NaN	NaN	NaN	NaN	NaN	NaN	NaN	NaN	NaN	NaN	NaN	NaN	NaN	NaN	NaN	NaN	NaN	NaN	NaN	NaN	NaN	NaN	NaN	NaN	NaN	NaN	NaN	NaN
AQPWWTPK	NaN	NaN	NaN	NaN	NaN	NaN	NaN	NaN	NaN	NaN	NaN	NaN	NaN	NaN	NaN	NaN	NaN	NaN	NaN	NaN	NaN	NaN	NaN	NaN	NaN	NaN	NaN	NaN	NaN	NaN	NaN	NaN
AQQEFAAGVFSNPAVR	12.3686	12.2027	12.2588	12.1639	11.9607	12.2132	11.9805	12.0079	NaN	NaN	NaN	NaN	NaN	NaN	NaN	NaN	NaN	NaN	NaN	NaN	NaN	NaN	NaN	NaN	NaN	NaN	NaN	NaN	NaN	NaN	NaN	NaN
AQQELVPPQQQASPPQLPK	NaN	NaN	NaN	NaN	NaN	NaN	NaN	NaN	NaN	NaN	NaN	NaN	NaN	NaN	NaN	NaN	NaN	NaN	NaN	NaN	NaN	NaN	NaN	NaN	NaN	NaN	NaN	NaN	NaN	NaN	NaN	NaN
AQQLAEVEVK	NaN	NaN	NaN	NaN	NaN	NaN	NaN	NaN	NaN	NaN	NaN	NaN	NaN	NaN	NaN	NaN	NaN	NaN	NaN	NaN	NaN	NaN	NaN	NaN	NaN	NaN	NaN	NaN	NaN	NaN	NaN	NaN
AQQLSITSK	NaN	NaN	NaN	NaN	NaN	NaN	NaN	NaN	NaN	NaN	NaN	NaN	NaN	NaN	NaN	NaN	NaN	NaN	NaN	NaN	NaN	NaN	NaN	NaN	NaN	NaN	NaN	NaN	NaN	NaN	NaN	NaN
AQQNNVEHKVETFSGVYK	12.3476	12.6505	12.3732	12.4114	12.1717	12.3054	12.2339	12.4798	13.4236	13.1209	13.4116	13.0469	12.9381	12.7964	13.0314	13.2307	NaN	NaN	NaN	NaN	NaN	NaN	NaN	NaN	13.072	13.0512	12.6109	12.825	12.4196	12.4489	12.4811	13.0223
AQQQLAFLEGR	NaN	NaN	NaN	NaN	NaN	NaN	NaN	NaN	NaN	NaN	NaN	NaN	NaN	NaN	NaN	NaN	NaN	NaN	NaN	NaN	NaN	NaN	NaN	NaN	NaN	NaN	NaN	NaN	NaN	NaN	NaN	NaN
AQQRAESPESSAIESTQSTPQK	NaN	NaN	NaN	NaN	NaN	NaN	NaN	NaN	NaN	NaN	NaN	NaN	NaN	NaN	NaN	NaN	NaN	NaN	NaN	NaN	NaN	NaN	NaN	NaN	NaN	NaN	NaN	NaN	NaN	NaN	NaN	NaN
AQQSLELIQSK	12.5231	12.4624	12.4936	12.3309	12.1953	12.5582	12.2838	12.3464	NaN	NaN	NaN	NaN	NaN	NaN	NaN	NaN	NaN	NaN	NaN	NaN	NaN	NaN	NaN	NaN	NaN	NaN	NaN	NaN	NaN	NaN	NaN	NaN
AQQVAVQEQEIARR	NaN	NaN	NaN	NaN	NaN	NaN	NaN	NaN	NaN	NaN	NaN	NaN	NaN	NaN	NaN	NaN	NaN	NaN	NaN	NaN	NaN	NaN	NaN	NaN	NaN	NaN	NaN	NaN	NaN	NaN	NaN	NaN
AQQVSQGLDVLTAK	13.4516	13.3815	13.0309	13.3432	13.2522	13.2087	13.1876	13.2044	14.6854	14.3325	14.1244	14.2858	13.9385	13.9419	13.9533	13.9875	10.8078	10.6979	10.8453	11.092	10.9935	10.9264	11.1048	11.1643	11.0011	11.1611	10.7199	10.5074	10.5553	10.701	10.6958	11.0004
AQRIEYDCELVPR	NaN	NaN	NaN	NaN	NaN	NaN	NaN	NaN	NaN	NaN	NaN	NaN	NaN	NaN	NaN	NaN	12.5211	12.5214	12.7235	12.7015	12.6881	12.7569	12.5086	12.6135	12.6971	12.7287	12.7006	12.7441	12.6443	12.6441	12.7857	12.6588
AQRREAAEASK	NaN	NaN	NaN	NaN	NaN	NaN	NaN	NaN	NaN	NaN	NaN	NaN	NaN	NaN	NaN	NaN	NaN	NaN	NaN	NaN	NaN	NaN	NaN	NaN	14.1362	14.2185	13.9204	14.0336	13.8562	14.2155	13.8708	14.0999
AQRSPSRGTLDVVSVDLVTDSDEEILEVATAR	NaN	NaN	NaN	NaN	NaN	NaN	NaN	NaN	NaN	NaN	NaN	NaN	NaN	NaN	NaN	NaN	NaN	NaN	NaN	NaN	NaN	NaN	NaN	NaN	NaN	NaN	NaN	NaN	NaN	NaN	NaN	NaN
AQSAYLQPGPAALEGSGLASASSLSSLREPSLQPR	NaN	NaN	NaN	NaN	NaN	NaN	NaN	NaN	NaN	NaN	NaN	NaN	NaN	NaN	NaN	NaN	NaN	NaN	NaN	NaN	NaN	NaN	NaN	NaN	NaN	NaN	NaN	NaN	NaN	NaN	NaN	NaN
AQSELAAHQK	NaN	NaN	NaN	NaN	NaN	NaN	NaN	NaN	NaN	NaN	NaN	NaN	NaN	NaN	NaN	NaN	NaN	NaN	NaN	NaN	NaN	NaN	NaN	NaN	NaN	NaN	NaN	NaN	NaN	NaN	NaN	NaN
AQSLIDLGSSSSTSSTASLSGNSPK	NaN	NaN	NaN	NaN	NaN	NaN	NaN	NaN	NaN	NaN	NaN	NaN	NaN	NaN	NaN	NaN	NaN	NaN	NaN	NaN	NaN	NaN	NaN	NaN	NaN	NaN	NaN	NaN	NaN	NaN	NaN	NaN
AQSLVISPPAPSPR	NaN	NaN	NaN	NaN	NaN	NaN	NaN	NaN	NaN	NaN	NaN	NaN	NaN	NaN	NaN	NaN	NaN	NaN	NaN	NaN	NaN	NaN	NaN	NaN	NaN	NaN	NaN	NaN	NaN	NaN	NaN	NaN
AQSRSRECDITK	NaN	NaN	NaN	NaN	NaN	NaN	NaN	NaN	NaN	NaN	NaN	NaN	NaN	NaN	NaN	NaN	NaN	NaN	NaN	NaN	NaN	NaN	NaN	NaN	NaN	NaN	NaN	NaN	NaN	NaN	NaN	NaN
AQSSPAAPASLSAPEPASQAR	NaN	NaN	NaN	NaN	NaN	NaN	NaN	NaN	NaN	NaN	NaN	NaN	NaN	NaN	NaN	NaN	NaN	NaN	NaN	NaN	NaN	NaN	NaN	NaN	NaN	NaN	NaN	NaN	NaN	NaN	NaN	NaN
AQSSPASATFPVSVQEPPTKPR	NaN	NaN	NaN	NaN	NaN	NaN	NaN	NaN	NaN	NaN	NaN	NaN	NaN	NaN	NaN	NaN	NaN	NaN	NaN	NaN	NaN	NaN	NaN	NaN	NaN	NaN	NaN	NaN	NaN	NaN	NaN	NaN
AQSVSPVQAPPPGGSAQLLPGK	NaN	NaN	NaN	NaN	NaN	NaN	NaN	NaN	NaN	NaN	NaN	NaN	NaN	NaN	NaN	NaN	NaN	NaN	NaN	NaN	NaN	NaN	NaN	NaN	NaN	NaN	NaN	NaN	NaN	NaN	NaN	NaN
AQSYPDNHQEFSDYDNPIFEK	NaN	NaN	NaN	NaN	NaN	NaN	NaN	NaN	NaN	NaN	NaN	NaN	NaN	NaN	NaN	NaN	NaN	NaN	NaN	NaN	NaN	NaN	NaN	NaN	NaN	NaN	NaN	NaN	NaN	NaN	NaN	NaN
AQTAPNKDVQR	12.1694	12.4689	12.1759	12.2439	11.909	12.1453	12.12	12.1075	NaN	NaN	NaN	NaN	NaN	NaN	NaN	NaN	12.8005	12.7317	12.9263	12.8188	12.788	12.5116	12.682	12.5564	11.9335	12.0011	11.7389	11.8561	11.6462	11.7849	11.758	11.8677
AQTEGINISEEALNHLGEIGTK	12.0764	12.4281	12.1025	12.408	12.299	12.2265	12.0006	12.2609	14.0958	13.7868	13.7459	13.5637	13.7624	13.7723	13.5217	13.8133	12.3881	12.3198	12.4093	12.1956	12.3683	12.5064	12.363	12.5345	NaN	NaN	NaN	NaN	NaN	NaN	NaN	NaN
AQTEWNTGTWR	NaN	NaN	NaN	NaN	NaN	NaN	NaN	NaN	NaN	NaN	NaN	NaN	NaN	NaN	NaN	NaN	NaN	NaN	NaN	NaN	NaN	NaN	NaN	NaN	NaN	NaN	NaN	NaN	NaN	NaN	NaN	NaN
AQTGAPCLSFDIVR	NaN	NaN	NaN	NaN	NaN	NaN	NaN	NaN	NaN	NaN	NaN	NaN	NaN	NaN	NaN	NaN	NaN	NaN	NaN	NaN	NaN	NaN	NaN	NaN	11.0236	11.0329	10.3395	10.911	10.6582	10.6944	10.9635	10.9989
AQTKEQADFALEALAK	NaN	NaN	NaN	NaN	NaN	NaN	NaN	NaN	NaN	NaN	NaN	NaN	NaN	NaN	NaN	NaN	NaN	NaN	NaN	NaN	NaN	NaN	NaN	NaN	NaN	NaN	NaN	NaN	NaN	NaN	NaN	NaN
AQTLPTSVVTITSESSPGKR	11.9293	12.2312	12.1988	11.9764	11.773	12.05	12.0306	12.1671	NaN	NaN	NaN	NaN	NaN	NaN	NaN	NaN	NaN	NaN	NaN	NaN	NaN	NaN	NaN	NaN	12.0519	12.2416	12.4154	12.2702	12.0844	12.4432	12.2102	12.2913
AQTPPGPSLSGSK	NaN	NaN	NaN	NaN	NaN	NaN	NaN	NaN	NaN	NaN	NaN	NaN	NaN	NaN	NaN	NaN	NaN	NaN	NaN	NaN	NaN	NaN	NaN	NaN	NaN	NaN	NaN	NaN	NaN	NaN	NaN	NaN
AQTPPGPSLSGSKSPCPQEK	NaN	NaN	NaN	NaN	NaN	NaN	NaN	NaN	NaN	NaN	NaN	NaN	NaN	NaN	NaN	NaN	NaN	NaN	NaN	NaN	NaN	NaN	NaN	NaN	NaN	NaN	NaN	NaN	NaN	NaN	NaN	NaN
AQTQLNKK	NaN	NaN	NaN	NaN	NaN	NaN	NaN	NaN	NaN	NaN	NaN	NaN	NaN	NaN	NaN	NaN	NaN	NaN	NaN	NaN	NaN	NaN	NaN	NaN	NaN	NaN	NaN	NaN	NaN	NaN	NaN	NaN
AQVADVVVSR	NaN	NaN	NaN	NaN	NaN	NaN	NaN	NaN	NaN	NaN	NaN	NaN	NaN	NaN	NaN	NaN	NaN	NaN	NaN	NaN	NaN	NaN	NaN	NaN	14.4013	14.3755	14.0722	14.5537	14.4312	14.1345	14.3945	14.5156
AQVARPGGDTIFGK	13.6015	13.7217	13.9041	13.7388	13.625	13.9456	13.9376	14.2125	NaN	NaN	NaN	NaN	NaN	NaN	NaN	NaN	14.451	14.3827	14.4932	14.6171	14.3171	14.3276	14.5401	14.3868	14.3328	14.3328	14.1768	14.4359	14.0354	14.0299	14.3124	14.3202
AQVEQELTTLR	11.9889	12.2205	12.1161	12.1459	12.1348	12.3098	12.0459	12.0596	12.7902	12.617	12.4596	12.4	12.7141	12.6976	12.4503	12.6158	12.2766	12.1773	12.2227	12.2245	12.3603	12.3605	12.4431	12.3657	11.9473	11.9831	11.57	11.7204	11.8568	11.9557	11.8415	12.0591
AQVIYTR	13.8778	14.0981	14.0562	14.1782	13.7707	13.8432	13.6633	13.8607	NaN	NaN	NaN	NaN	NaN	NaN	NaN	NaN	14.4155	14.2902	14.4192	14.4321	14.2682	14.3128	14.3764	14.4995	NaN	NaN	NaN	NaN	NaN	NaN	NaN	NaN
AQVLATIHGHAGAFPAAGDAGEGAPGGGSSPER	NaN	NaN	NaN	NaN	NaN	NaN	NaN	NaN	NaN	NaN	NaN	NaN	NaN	NaN	NaN	NaN	NaN	NaN	NaN	NaN	NaN	NaN	NaN	NaN	NaN	NaN	NaN	NaN	NaN	NaN	NaN	NaN
AQVPFEQILSLPELK	NaN	NaN	NaN	NaN	NaN	NaN	NaN	NaN	NaN	NaN	NaN	NaN	NaN	NaN	NaN	NaN	9.49542	9.33432	9.84987	9.71922	9.95703	10.0425	9.26676	9.70338	NaN	NaN	NaN	NaN	NaN	NaN	NaN	NaN
AQVPFSSCLEAYGAPEQVDDFWSTALQAK	8.633	8.60896	7.91546	8.53687	8.26261	8.4224	8.79659	8.58395	9.79157	9.80056	9.8689	9.91229	9.99746	9.54183	9.64479	9.63045	8.76351	8.41701	8.86	9.02198	9.09911	8.75	8.41329	8.68075	10.2832	10.5398	9.56068	9.77762	9.76089	9.75511	9.86417	10.07
AQVQLQLFK	10.8416	11.015	11.0611	11.1292	10.9936	10.8645	10.9841	11.0663	11.9121	11.6917	11.6458	11.5874	11.4889	11.6389	11.5108	11.4964	NaN	NaN	NaN	NaN	NaN	NaN	NaN	NaN	NaN	NaN	NaN	NaN	NaN	NaN	NaN	NaN
AQVSLLIR	NaN	NaN	NaN	NaN	NaN	NaN	NaN	NaN	NaN	NaN	NaN	NaN	NaN	NaN	NaN	NaN	NaN	NaN	NaN	NaN	NaN	NaN	NaN	NaN	NaN	NaN	NaN	NaN	NaN	NaN	NaN	NaN
AQVTELEDELTAAEDAK	NaN	NaN	NaN	NaN	NaN	NaN	NaN	NaN	NaN	NaN	NaN	NaN	NaN	NaN	NaN	NaN	NaN	NaN	NaN	NaN	NaN	NaN	NaN	NaN	13.6878	13.7109	13.3876	13.4567	13.3807	13.2755	13.2418	13.5094
AQVVSNLK	13.065	13.2323	12.9633	13.1025	13.1055	13.0572	12.8234	12.9531	NaN	NaN	NaN	NaN	NaN	NaN	NaN	NaN	13.6745	13.7034	13.7855	13.8635	13.9203	13.9245	13.7035	13.9929	NaN	NaN	NaN	NaN	NaN	NaN	NaN	NaN
AQVWLEQVCAHLGLGVQEPHPGER	10.976	10.9235	10.898	10.9998	10.8646	11.2349	10.9735	11.2561	12.4283	12.1722	12.0899	12.1519	12.1932	12.1442	12.2504	12.0164	11.1281	11.2501	11.3287	11.2758	11.6178	11.4801	11.3894	11.5126	11.2555	11.1103	10.9426	11.0877	11.27	11.3989	11.2308	11.1492
AQYDELAR	12.5448	12.8151	12.6769	12.7126	12.5951	12.4651	12.3551	12.5688	NaN	NaN	NaN	NaN	NaN	NaN	NaN	NaN	13.0418	13.0466	13.1516	13.0016	13.1457	13.0126	12.8611	12.829	13.3224	13.4115	13.1971	13.2641	13.1116	13.2368	13.1752	13.4667
AQYDELARK	NaN	NaN	NaN	NaN	NaN	NaN	NaN	NaN	NaN	NaN	NaN	NaN	NaN	NaN	NaN	NaN	NaN	NaN	NaN	NaN	NaN	NaN	NaN	NaN	NaN	NaN	NaN	NaN	NaN	NaN	NaN	NaN
AQYEDIANR	12.7849	12.9064	13.0167	12.8853	12.5816	12.7385	12.5095	12.7138	NaN	NaN	NaN	NaN	NaN	NaN	NaN	NaN	12.7273	12.7108	12.782	12.7378	12.7512	12.826	12.693	12.6458	12.808	12.7914	12.6103	12.7405	12.3982	12.6032	12.557	12.7788
AQYEDIANRSR	NaN	NaN	NaN	NaN	NaN	NaN	NaN	NaN	NaN	NaN	NaN	NaN	NaN	NaN	NaN	NaN	NaN	NaN	NaN	NaN	NaN	NaN	NaN	NaN	NaN	NaN	NaN	NaN	NaN	NaN	NaN	NaN
AQYPIADLVK	NaN	NaN	NaN	NaN	NaN	NaN	NaN	NaN	NaN	NaN	NaN	NaN	NaN	NaN	NaN	NaN	13.0151	12.9932	13.2031	13.1702	13.029	13.2608	13.0587	13.1902	NaN	NaN	NaN	NaN	NaN	NaN	NaN	NaN
AQYVLAK	NaN	NaN	NaN	NaN	NaN	NaN	NaN	NaN	NaN	NaN	NaN	NaN	NaN	NaN	NaN	NaN	NaN	NaN	NaN	NaN	NaN	NaN	NaN	NaN	NaN	NaN	NaN	NaN	NaN	NaN	NaN	NaN
AQYYLPDGSTIEIGPSR	9.96051	10.1626	10.1648	10.3413	10.0507	9.76241	9.94634	10.0979	NaN	NaN	NaN	NaN	NaN	NaN	NaN	NaN	NaN	NaN	NaN	NaN	NaN	NaN	NaN	NaN	NaN	NaN	NaN	NaN	NaN	NaN	NaN	NaN
ARDAAEFELFFR	12.2784	12.7036	12.5427	12.7091	12.5667	12.7048	12.4667	12.6587	NaN	NaN	NaN	NaN	NaN	NaN	NaN	NaN	NaN	NaN	NaN	NaN	NaN	NaN	NaN	NaN	NaN	NaN	NaN	NaN	NaN	NaN	NaN	NaN
ARDAAEFELFFRR	NaN	NaN	NaN	NaN	NaN	NaN	NaN	NaN	11.5767	11.3047	11.2544	11.1511	11.1511	11.0611	10.69	10.8593	NaN	NaN	NaN	NaN	NaN	NaN	NaN	NaN	10.2684	10.1779	10.4199	10.4246	10.4256	10.4923	10.5666	9.8014
ARDDLITDLLNEAK	NaN	NaN	NaN	NaN	NaN	NaN	NaN	NaN	NaN	NaN	NaN	NaN	NaN	NaN	NaN	NaN	NaN	NaN	NaN	NaN	NaN	NaN	NaN	NaN	NaN	NaN	NaN	NaN	NaN	NaN	NaN	NaN
ARDSDEENDPDDEDAVVNAVGCLGPFSGFLAPELQK	NaN	NaN	NaN	NaN	NaN	NaN	NaN	NaN	NaN	NaN	NaN	NaN	NaN	NaN	NaN	NaN	NaN	NaN	NaN	NaN	NaN	NaN	NaN	NaN	NaN	NaN	NaN	NaN	NaN	NaN	NaN	NaN
AREEAERELER	10.302	10.1394	10.393	10.2064	10.1591	10.0428	9.82055	10.1105	NaN	NaN	NaN	NaN	NaN	NaN	NaN	NaN	10.8315	10.8315	10.8311	10.8579	10.956	11.0875	10.8333	10.923	NaN	NaN	NaN	NaN	NaN	NaN	NaN	NaN
AREEEEQKEGGDGAAGDPK	9.80143	10.1748	9.77573	10.0707	9.97871	9.74729	9.83412	9.45658	NaN	NaN	NaN	NaN	NaN	NaN	NaN	NaN	10.189	10.1925	10.5581	10.7298	10.4929	10.1997	10.5529	10.2766	NaN	NaN	NaN	NaN	NaN	NaN	NaN	NaN
AREESWGPPR	NaN	NaN	NaN	NaN	NaN	NaN	NaN	NaN	NaN	NaN	NaN	NaN	NaN	NaN	NaN	NaN	NaN	NaN	NaN	NaN	NaN	NaN	NaN	NaN	NaN	NaN	NaN	NaN	NaN	NaN	NaN	NaN
AREETDKEEPASK	12.8535	12.9338	13.1162	13.0515	12.6088	12.6944	12.5934	12.836	NaN	NaN	NaN	NaN	NaN	NaN	NaN	NaN	14.2445	14.1449	14.4035	14.504	14.5479	14.4781	14.1104	14.2625	NaN	NaN	NaN	NaN	NaN	NaN	NaN	NaN
ARENIQK	13.1969	13.3368	13.0485	13.1572	12.871	13.0153	12.9158	13.1841	NaN	NaN	NaN	NaN	NaN	NaN	NaN	NaN	NaN	NaN	NaN	NaN	NaN	NaN	NaN	NaN	NaN	NaN	NaN	NaN	NaN	NaN	NaN	NaN
AREQLAAVR	NaN	NaN	NaN	NaN	NaN	NaN	NaN	NaN	NaN	NaN	NaN	NaN	NaN	NaN	NaN	NaN	NaN	NaN	NaN	NaN	NaN	NaN	NaN	NaN	NaN	NaN	NaN	NaN	NaN	NaN	NaN	NaN
ARETGGAEGTGDAVLGEK	NaN	NaN	NaN	NaN	NaN	NaN	NaN	NaN	NaN	NaN	NaN	NaN	NaN	NaN	NaN	NaN	NaN	NaN	NaN	NaN	NaN	NaN	NaN	NaN	NaN	NaN	NaN	NaN	NaN	NaN	NaN	NaN
ARFEELCSDLFR	11.4086	11.8186	11.6415	11.5903	11.4105	11.3832	11.5177	11.5072	12.3758	12.1846	12.1551	11.9431	11.9222	11.909	11.9251	11.9435	11.7225	11.8138	11.6817	11.3452	11.4849	11.5493	11.7802	11.6692	11.3626	11.4299	11.0511	11.165	11.1785	11.3935	11.1605	11.0281
ARFEELNADLFR	11.5876	11.5062	11.5255	11.4334	11.3039	11.455	11.3747	11.461	12.5256	12.3334	12.1262	12.1916	12.3737	12.4007	11.9907	12.1567	11.9539	11.7068	11.8807	11.9085	11.8519	12.2084	11.8581	12.1079	11.2234	11.27	11.0436	11.1273	11.1436	11.0338	11.2732	11.1333
ARFELLCSPLFNK	NaN	NaN	NaN	NaN	NaN	NaN	NaN	NaN	NaN	NaN	NaN	NaN	NaN	NaN	NaN	NaN	NaN	NaN	NaN	NaN	NaN	NaN	NaN	NaN	NaN	NaN	NaN	NaN	NaN	NaN	NaN	NaN
ARGPGLEK	NaN	NaN	NaN	NaN	NaN	NaN	NaN	NaN	NaN	NaN	NaN	NaN	NaN	NaN	NaN	NaN	12.2687	12.3759	12.6817	12.7099	12.7807	12.7889	12.315	12.6329	NaN	NaN	NaN	NaN	NaN	NaN	NaN	NaN
ARGSPPTSSNIVQGQIK	NaN	NaN	NaN	NaN	NaN	NaN	NaN	NaN	NaN	NaN	NaN	NaN	NaN	NaN	NaN	NaN	NaN	NaN	NaN	NaN	NaN	NaN	NaN	NaN	NaN	NaN	NaN	NaN	NaN	NaN	NaN	NaN
ARHDSPDLAPNVTYSLPR	NaN	NaN	NaN	NaN	NaN	NaN	NaN	NaN	NaN	NaN	NaN	NaN	NaN	NaN	NaN	NaN	NaN	NaN	NaN	NaN	NaN	NaN	NaN	NaN	NaN	NaN	NaN	NaN	NaN	NaN	NaN	NaN
ARLGDASDTEAADGER	NaN	NaN	NaN	NaN	NaN	NaN	NaN	NaN	NaN	NaN	NaN	NaN	NaN	NaN	NaN	NaN	NaN	NaN	NaN	NaN	NaN	NaN	NaN	NaN	NaN	NaN	NaN	NaN	NaN	NaN	NaN	NaN
ARLIDPGFGIYK	14.5767	14.8641	14.4287	14.7152	14.4794	14.4652	14.4033	14.568	NaN	NaN	NaN	NaN	NaN	NaN	NaN	NaN	NaN	NaN	NaN	NaN	NaN	NaN	NaN	NaN	12.6739	12.619	12.6095	12.7205	12.5223	12.533	12.5704	12.7006
ARLSYSDKNLIDSMDQSAFAGFSFVNPK	NaN	NaN	NaN	NaN	NaN	NaN	NaN	NaN	NaN	NaN	NaN	NaN	NaN	NaN	NaN	NaN	NaN	NaN	NaN	NaN	NaN	NaN	NaN	NaN	NaN	NaN	NaN	NaN	NaN	NaN	NaN	NaN
ARNDEYENLFNMIVEIPR	NaN	NaN	NaN	NaN	NaN	NaN	NaN	NaN	NaN	NaN	NaN	NaN	NaN	NaN	NaN	NaN	NaN	NaN	NaN	NaN	NaN	NaN	NaN	NaN	NaN	NaN	NaN	NaN	NaN	NaN	NaN	NaN
ARPATDSFDDYPPR	NaN	NaN	NaN	NaN	NaN	NaN	NaN	NaN	NaN	NaN	NaN	NaN	NaN	NaN	NaN	NaN	NaN	NaN	NaN	NaN	NaN	NaN	NaN	NaN	NaN	NaN	NaN	NaN	NaN	NaN	NaN	NaN
ARPDAEKK	12.9828	12.9623	12.9212	12.8998	12.634	12.7493	12.4868	12.7589	14.3729	14.1745	14.0593	14.0205	13.847	13.8639	13.8061	13.8339	12.992	12.8552	13.1166	13.3641	13.1827	13.1897	12.9911	13.1449	13.5261	13.4843	13.4857	13.5349	13.3505	13.5125	13.6089	13.5283
ARPEDVISEGR	NaN	NaN	NaN	NaN	NaN	NaN	NaN	NaN	NaN	NaN	NaN	NaN	NaN	NaN	NaN	NaN	9.96679	10.0422	10.1658	10.2551	10.247	10.2783	10.3561	9.96032	10.037	10.0539	9.88841	10.1136	10.2035	10.3787	9.59584	10.3454
ARPFPDGLAEDIDKGEVSAR	15.064	15.2587	14.9481	15.0967	14.9895	14.9923	14.7776	14.9758	16.1843	15.9834	15.6945	15.8497	15.825	15.687	15.6134	15.7861	15.156	15.0679	15.1296	15.2291	15.1807	15.0812	15.1931	15.2314	15.3671	15.3848	15.2219	15.337	15.2769	15.1924	15.2309	15.3639
ARPSSPGFSVLTCSAFSFYPPELQLR	NaN	NaN	NaN	NaN	NaN	NaN	NaN	NaN	NaN	NaN	NaN	NaN	NaN	NaN	NaN	NaN	NaN	NaN	NaN	NaN	NaN	NaN	NaN	NaN	8.2724	9.00017	9.14124	8.98823	8.63038	9.22122	9.17258	8.86431
ARPSVLWCYK	NaN	NaN	NaN	NaN	NaN	NaN	NaN	NaN	NaN	NaN	NaN	NaN	NaN	NaN	NaN	NaN	NaN	NaN	NaN	NaN	NaN	NaN	NaN	NaN	NaN	NaN	NaN	NaN	NaN	NaN	NaN	NaN
ARQEELYSELQAR	NaN	NaN	NaN	NaN	NaN	NaN	NaN	NaN	NaN	NaN	NaN	NaN	NaN	NaN	NaN	NaN	NaN	NaN	NaN	NaN	NaN	NaN	NaN	NaN	NaN	NaN	NaN	NaN	NaN	NaN	NaN	NaN
ARQELQEAK	NaN	NaN	NaN	NaN	NaN	NaN	NaN	NaN	NaN	NaN	NaN	NaN	NaN	NaN	NaN	NaN	NaN	NaN	NaN	NaN	NaN	NaN	NaN	NaN	NaN	NaN	NaN	NaN	NaN	NaN	NaN	NaN
ARSEQFINLR	NaN	NaN	NaN	NaN	NaN	NaN	NaN	NaN	NaN	NaN	NaN	NaN	NaN	NaN	NaN	NaN	NaN	NaN	NaN	NaN	NaN	NaN	NaN	NaN	NaN	NaN	NaN	NaN	NaN	NaN	NaN	NaN
ARSMDSSDLSDGAVTLQEYLELKK	NaN	NaN	NaN	NaN	NaN	NaN	NaN	NaN	NaN	NaN	NaN	NaN	NaN	NaN	NaN	NaN	NaN	NaN	NaN	NaN	NaN	NaN	NaN	NaN	NaN	NaN	NaN	NaN	NaN	NaN	NaN	NaN
ARSPDLFTPLSRPPSPLSLPR	NaN	NaN	NaN	NaN	NaN	NaN	NaN	NaN	NaN	NaN	NaN	NaN	NaN	NaN	NaN	NaN	NaN	NaN	NaN	NaN	NaN	NaN	NaN	NaN	NaN	NaN	NaN	NaN	NaN	NaN	NaN	NaN
ARSPPQPLGELK	NaN	NaN	NaN	NaN	NaN	NaN	NaN	NaN	NaN	NaN	NaN	NaN	NaN	NaN	NaN	NaN	NaN	NaN	NaN	NaN	NaN	NaN	NaN	NaN	NaN	NaN	NaN	NaN	NaN	NaN	NaN	NaN
ARSPPQPLGELKR	NaN	NaN	NaN	NaN	NaN	NaN	NaN	NaN	NaN	NaN	NaN	NaN	NaN	NaN	NaN	NaN	NaN	NaN	NaN	NaN	NaN	NaN	NaN	NaN	NaN	NaN	NaN	NaN	NaN	NaN	NaN	NaN
ARSPTDDKVK	NaN	NaN	NaN	NaN	NaN	NaN	NaN	NaN	NaN	NaN	NaN	NaN	NaN	NaN	NaN	NaN	NaN	NaN	NaN	NaN	NaN	NaN	NaN	NaN	NaN	NaN	NaN	NaN	NaN	NaN	NaN	NaN
ARSVDALDDLTPPSTAESGSR	NaN	NaN	NaN	NaN	NaN	NaN	NaN	NaN	NaN	NaN	NaN	NaN	NaN	NaN	NaN	NaN	NaN	NaN	NaN	NaN	NaN	NaN	NaN	NaN	NaN	NaN	NaN	NaN	NaN	NaN	NaN	NaN
ARSVDALDDLTPPSTAESGSRSPTSNGGR	NaN	NaN	NaN	NaN	NaN	NaN	NaN	NaN	NaN	NaN	NaN	NaN	NaN	NaN	NaN	NaN	NaN	NaN	NaN	NaN	NaN	NaN	NaN	NaN	NaN	NaN	NaN	NaN	NaN	NaN	NaN	NaN
ARSVSPPPK	NaN	NaN	NaN	NaN	NaN	NaN	NaN	NaN	NaN	NaN	NaN	NaN	NaN	NaN	NaN	NaN	NaN	NaN	NaN	NaN	NaN	NaN	NaN	NaN	NaN	NaN	NaN	NaN	NaN	NaN	NaN	NaN
ARSVSPPPKR	NaN	NaN	NaN	NaN	NaN	NaN	NaN	NaN	NaN	NaN	NaN	NaN	NaN	NaN	NaN	NaN	NaN	NaN	NaN	NaN	NaN	NaN	NaN	NaN	NaN	NaN	NaN	NaN	NaN	NaN	NaN	NaN
ARVGGSDEEASGIPSR	NaN	NaN	NaN	NaN	NaN	NaN	NaN	NaN	NaN	NaN	NaN	NaN	NaN	NaN	NaN	NaN	NaN	NaN	NaN	NaN	NaN	NaN	NaN	NaN	NaN	NaN	NaN	NaN	NaN	NaN	NaN	NaN
ARYEAANWK	NaN	NaN	NaN	NaN	NaN	NaN	NaN	NaN	NaN	NaN	NaN	NaN	NaN	NaN	NaN	NaN	NaN	NaN	NaN	NaN	NaN	NaN	NaN	NaN	NaN	NaN	NaN	NaN	NaN	NaN	NaN	NaN
ASAAFSSVGSVITK	11.6413	11.8917	11.8246	11.9198	11.948	11.8277	11.6655	11.9251	13.1392	12.7138	12.6009	12.7919	12.4853	12.543	12.5609	12.6834	13.8199	13.7197	13.8242	13.819	13.759	13.7502	13.8038	13.9928	13.2484	13.3069	13.0689	13.1581	13.1919	13.2545	13.1692	13.2695
ASAELALGENSEVLK	11.1726	11.3029	11.2247	11.1363	11.3048	11.4301	11.0102	11.1257	15.0833	14.6199	14.8645	14.5449	14.4278	14.5643	14.4684	14.6191	11.2863	10.6864	11.0171	10.8356	11.0885	11.0799	11.1206	11.2741	13.9629	13.9441	13.4945	13.6817	13.7399	13.9238	13.7201	13.8264
ASAFALQEQPVVNAVIDDTTKEVVYR	9.71469	9.46314	9.42777	9.55608	8.98581	9.62892	9.29186	9.57342	10.2873	10.103	10.6862	10.1717	9.88753	10.0857	10.4742	9.93827	NaN	NaN	NaN	NaN	NaN	NaN	NaN	NaN	NaN	NaN	NaN	NaN	NaN	NaN	NaN	NaN
ASAFNSWFENAEEDLTDPVR	NaN	NaN	NaN	NaN	NaN	NaN	NaN	NaN	10.0447	9.57728	9.70663	9.57552	9.42907	9.53755	9.4395	9.67495	9.01942	8.80445	9.04043	8.87664	9.02561	8.95108	9.17053	9.0079	9.70371	9.93143	9.62516	9.778	9.37506	9.70242	9.41798	9.66035
ASAGPQPLLVQSCK	NaN	NaN	NaN	NaN	NaN	NaN	NaN	NaN	NaN	NaN	NaN	NaN	NaN	NaN	NaN	NaN	10.1	10.282	10.4232	10.4699	10.0643	10.2485	10.487	10.1594	10.8447	10.6314	10.6688	10.6545	10.3462	10.2704	10.6261	10.5838
ASAGSYISALR	12.6701	12.4312	12.26	12.447	12.2691	12.4305	12.0998	12.2335	NaN	NaN	NaN	NaN	NaN	NaN	NaN	NaN	12.6346	12.6256	13.0307	13.0172	12.809	13.0068	12.764	13.0781	NaN	NaN	NaN	NaN	NaN	NaN	NaN	NaN
ASAGTPSLSAGVSPK	NaN	NaN	NaN	NaN	NaN	NaN	NaN	NaN	NaN	NaN	NaN	NaN	NaN	NaN	NaN	NaN	NaN	NaN	NaN	NaN	NaN	NaN	NaN	NaN	NaN	NaN	NaN	NaN	NaN	NaN	NaN	NaN
ASAISIK	NaN	NaN	NaN	NaN	NaN	NaN	NaN	NaN	NaN	NaN	NaN	NaN	NaN	NaN	NaN	NaN	NaN	NaN	NaN	NaN	NaN	NaN	NaN	NaN	NaN	NaN	NaN	NaN	NaN	NaN	NaN	NaN
ASAPERTPSPAPK	NaN	NaN	NaN	NaN	NaN	NaN	NaN	NaN	NaN	NaN	NaN	NaN	NaN	NaN	NaN	NaN	NaN	NaN	NaN	NaN	NaN	NaN	NaN	NaN	NaN	NaN	NaN	NaN	NaN	NaN	NaN	NaN
ASAPSPNAQVACDHCLK	NaN	NaN	NaN	NaN	NaN	NaN	NaN	NaN	11.3446	11.0961	11.5185	11.0774	10.9106	11.1684	11.7616	11.4739	NaN	NaN	NaN	NaN	NaN	NaN	NaN	NaN	11.2289	11.2899	10.7616	10.5179	10.3251	10.5283	10.388	11.2977
ASASGSGAQVGGPISSGSSASSVTVTR	NaN	NaN	NaN	NaN	NaN	NaN	NaN	NaN	NaN	NaN	NaN	NaN	NaN	NaN	NaN	NaN	NaN	NaN	NaN	NaN	NaN	NaN	NaN	NaN	NaN	NaN	NaN	NaN	NaN	NaN	NaN	NaN
ASAVLPPTCIQLLDSSNWK	NaN	NaN	NaN	NaN	NaN	NaN	NaN	NaN	NaN	NaN	NaN	NaN	NaN	NaN	NaN	NaN	NaN	NaN	NaN	NaN	NaN	NaN	NaN	NaN	NaN	NaN	NaN	NaN	NaN	NaN	NaN	NaN
ASAVSELSPR	NaN	NaN	NaN	NaN	NaN	NaN	NaN	NaN	NaN	NaN	NaN	NaN	NaN	NaN	NaN	NaN	NaN	NaN	NaN	NaN	NaN	NaN	NaN	NaN	NaN	NaN	NaN	NaN	NaN	NaN	NaN	NaN
ASAVSELSPRER	NaN	NaN	NaN	NaN	NaN	NaN	NaN	NaN	NaN	NaN	NaN	NaN	NaN	NaN	NaN	NaN	NaN	NaN	NaN	NaN	NaN	NaN	NaN	NaN	NaN	NaN	NaN	NaN	NaN	NaN	NaN	NaN
ASAVSELSPRERSPALK	NaN	NaN	NaN	NaN	NaN	NaN	NaN	NaN	NaN	NaN	NaN	NaN	NaN	NaN	NaN	NaN	NaN	NaN	NaN	NaN	NaN	NaN	NaN	NaN	NaN	NaN	NaN	NaN	NaN	NaN	NaN	NaN
ASCLYGQLPK	NaN	NaN	NaN	NaN	NaN	NaN	NaN	NaN	14.7521	14.4516	14.4781	14.5738	14.4217	14.3824	14.4104	14.5615	NaN	NaN	NaN	NaN	NaN	NaN	NaN	NaN	NaN	NaN	NaN	NaN	NaN	NaN	NaN	NaN
ASDGQLQAK	NaN	NaN	NaN	NaN	NaN	NaN	NaN	NaN	NaN	NaN	NaN	NaN	NaN	NaN	NaN	NaN	NaN	NaN	NaN	NaN	NaN	NaN	NaN	NaN	NaN	NaN	NaN	NaN	NaN	NaN	NaN	NaN
ASDKDITVSK	NaN	NaN	NaN	NaN	NaN	NaN	NaN	NaN	NaN	NaN	NaN	NaN	NaN	NaN	NaN	NaN	NaN	NaN	NaN	NaN	NaN	NaN	NaN	NaN	NaN	NaN	NaN	NaN	NaN	NaN	NaN	NaN
ASDPGLPAEEPKEK	NaN	NaN	NaN	NaN	NaN	NaN	NaN	NaN	NaN	NaN	NaN	NaN	NaN	NaN	NaN	NaN	12.6188	12.7119	12.8744	12.7428	12.6057	12.6663	12.7217	12.887	NaN	NaN	NaN	NaN	NaN	NaN	NaN	NaN
ASDQLQVGVEFEASTR	NaN	NaN	NaN	NaN	NaN	NaN	NaN	NaN	NaN	NaN	NaN	NaN	NaN	NaN	NaN	NaN	10.6892	10.7523	10.564	10.5479	10.6136	10.5331	10.8458	10.6296	NaN	NaN	NaN	NaN	NaN	NaN	NaN	NaN
ASDVEVRTTK	NaN	NaN	NaN	NaN	NaN	NaN	NaN	NaN	NaN	NaN	NaN	NaN	NaN	NaN	NaN	NaN	NaN	NaN	NaN	NaN	NaN	NaN	NaN	NaN	NaN	NaN	NaN	NaN	NaN	NaN	NaN	NaN
ASDVHEVRK	NaN	NaN	NaN	NaN	NaN	NaN	NaN	NaN	12.9825	12.8016	12.5791	12.5565	12.7716	12.6677	12.4305	12.6113	11.9678	11.9236	12.1074	12.2873	12.321	12.2386	11.9935	12.2466	11.9921	11.9075	12.0086	12.1067	12.2637	12.2525	12.3573	12.0756
ASDVVLGFAELEGYLQK	10.1703	10.2086	10.5138	10.628	10.5565	9.89642	10.0782	10.2896	10.6538	10.2669	10.1202	10.1652	10.151	10.3653	10.1422	10.2541	9.54297	9.62803	9.43348	9.6427	9.45059	9.40416	9.4307	9.64008	10.1485	10.4042	9.61798	9.91208	9.87593	9.73725	10.1003	9.75639
ASEAASPLPDSPGDKLVIVK	NaN	NaN	NaN	NaN	NaN	NaN	NaN	NaN	NaN	NaN	NaN	NaN	NaN	NaN	NaN	NaN	NaN	NaN	NaN	NaN	NaN	NaN	NaN	NaN	NaN	NaN	NaN	NaN	NaN	NaN	NaN	NaN
ASEAASQASPSAVTSKPR	NaN	NaN	NaN	NaN	NaN	NaN	NaN	NaN	NaN	NaN	NaN	NaN	NaN	NaN	NaN	NaN	NaN	NaN	NaN	NaN	NaN	NaN	NaN	NaN	NaN	NaN	NaN	NaN	NaN	NaN	NaN	NaN
ASEAGEVPFNHEILR	NaN	NaN	NaN	NaN	NaN	NaN	NaN	NaN	NaN	NaN	NaN	NaN	NaN	NaN	NaN	NaN	NaN	NaN	NaN	NaN	NaN	NaN	NaN	NaN	12.1733	12.3751	12.2882	12.5031	12.3741	12.4889	12.3729	12.2111
ASEAKEGEEAGPGDPLLEAVPK	NaN	NaN	NaN	NaN	NaN	NaN	NaN	NaN	12.001	11.6745	11.3006	11.5796	11.527	11.318	11.0896	11.421	NaN	NaN	NaN	NaN	NaN	NaN	NaN	NaN	NaN	NaN	NaN	NaN	NaN	NaN	NaN	NaN
ASEDTTSGSPPKK	NaN	NaN	NaN	NaN	NaN	NaN	NaN	NaN	11.2758	11.2016	11.5692	11.2772	11.2081	11.0116	10.9339	11.1077	NaN	NaN	NaN	NaN	NaN	NaN	NaN	NaN	NaN	NaN	NaN	NaN	NaN	NaN	NaN	NaN
ASEGPAFFPGR	NaN	NaN	NaN	NaN	NaN	NaN	NaN	NaN	NaN	NaN	NaN	NaN	NaN	NaN	NaN	NaN	NaN	NaN	NaN	NaN	NaN	NaN	NaN	NaN	NaN	NaN	NaN	NaN	NaN	NaN	NaN	NaN
ASEIQPLQGTNENRENSPAGR	NaN	NaN	NaN	NaN	NaN	NaN	NaN	NaN	NaN	NaN	NaN	NaN	NaN	NaN	NaN	NaN	NaN	NaN	NaN	NaN	NaN	NaN	NaN	NaN	NaN	NaN	NaN	NaN	NaN	NaN	NaN	NaN
ASEKPVSPK	NaN	NaN	NaN	NaN	NaN	NaN	NaN	NaN	NaN	NaN	NaN	NaN	NaN	NaN	NaN	NaN	NaN	NaN	NaN	NaN	NaN	NaN	NaN	NaN	NaN	NaN	NaN	NaN	NaN	NaN	NaN	NaN
ASENAIVWK	12.5322	12.7023	12.548	12.6193	12.3794	12.5565	12.3939	12.5787	NaN	NaN	NaN	NaN	NaN	NaN	NaN	NaN	13.2585	13.1872	13.1831	13.2423	13.1623	13.3888	13.2401	13.3593	NaN	NaN	NaN	NaN	NaN	NaN	NaN	NaN
ASEPLLSPPPFGESR	NaN	NaN	NaN	NaN	NaN	NaN	NaN	NaN	NaN	NaN	NaN	NaN	NaN	NaN	NaN	NaN	NaN	NaN	NaN	NaN	NaN	NaN	NaN	NaN	NaN	NaN	NaN	NaN	NaN	NaN	NaN	NaN
ASEQVLSLVAQFQK	NaN	NaN	NaN	NaN	NaN	NaN	NaN	NaN	NaN	NaN	NaN	NaN	NaN	NaN	NaN	NaN	NaN	NaN	NaN	NaN	NaN	NaN	NaN	NaN	NaN	NaN	NaN	NaN	NaN	NaN	NaN	NaN
ASESSKPWPDATYGTGSASR	11.6832	11.6343	11.9756	11.6163	11.2478	11.3209	11.4587	11.5564	12.6781	12.5328	12.418	12.1503	12.0616	11.9591	12.0673	12.1748	12.2085	11.9373	12.1011	12.0737	11.8557	11.8854	11.8982	11.9934	12.1995	12.1718	11.9714	12.2083	11.7645	11.7588	11.7155	11.9767
ASETVSEASPGSTASQTGVPTQVVQQVQGTQQR	NaN	NaN	NaN	NaN	NaN	NaN	NaN	NaN	NaN	NaN	NaN	NaN	NaN	NaN	NaN	NaN	NaN	NaN	NaN	NaN	NaN	NaN	NaN	NaN	NaN	NaN	NaN	NaN	NaN	NaN	NaN	NaN
ASEVFLQR	NaN	NaN	NaN	NaN	NaN	NaN	NaN	NaN	NaN	NaN	NaN	NaN	NaN	NaN	NaN	NaN	NaN	NaN	NaN	NaN	NaN	NaN	NaN	NaN	NaN	NaN	NaN	NaN	NaN	NaN	NaN	NaN
ASEWVQQVSGLMDGK	NaN	NaN	NaN	NaN	NaN	NaN	NaN	NaN	NaN	NaN	NaN	NaN	NaN	NaN	NaN	NaN	NaN	NaN	NaN	NaN	NaN	NaN	NaN	NaN	11.2359	11.2989	11.0149	11.3835	11.1253	10.8379	11.1867	11.315
ASFEEASNQLINHIEQFLDTNETPYFMK	9.50474	9.95613	9.90794	9.89066	9.80012	9.84332	10.1748	10.2633	11.953	11.6602	11.5831	11.6473	11.5238	11.2133	11.6906	11.6134	10.2313	9.95944	10.0466	9.78218	9.92017	10.103	9.98783	10.2275	10.5674	10.7154	10.3318	10.591	10.0486	10.1257	10.423	10.4525
ASFENNCEIGCFAK	12.7933	13.1708	13.0524	13.1933	13.0068	13.2482	12.9363	13.0086	13.6396	13.312	13.5116	13.265	13.1329	13.2925	13.316	13.4676	13.1138	13.0432	12.9189	12.704	12.9	12.917	13.1438	13.0085	13.814	13.7106	13.334	13.2982	13.3942	13.265	13.4067	13.7008
ASFNHFDKDHGGALGPEEFK	NaN	NaN	NaN	NaN	NaN	NaN	NaN	NaN	NaN	NaN	NaN	NaN	NaN	NaN	NaN	NaN	NaN	NaN	NaN	NaN	NaN	NaN	NaN	NaN	NaN	NaN	NaN	NaN	NaN	NaN	NaN	NaN
ASFPQGPIGGANR	NaN	NaN	NaN	NaN	NaN	NaN	NaN	NaN	NaN	NaN	NaN	NaN	NaN	NaN	NaN	NaN	NaN	NaN	NaN	NaN	NaN	NaN	NaN	NaN	NaN	NaN	NaN	NaN	NaN	NaN	NaN	NaN
ASFSVLGDILGSAMR	NaN	NaN	NaN	NaN	NaN	NaN	NaN	NaN	10.0382	9.51053	9.56178	9.55758	9.6067	9.70254	9.59915	9.67515	NaN	NaN	NaN	NaN	NaN	NaN	NaN	NaN	NaN	NaN	NaN	NaN	NaN	NaN	NaN	NaN
ASGATILSTLANLEGEETFEAAMLGQAEEVVQER	NaN	NaN	NaN	NaN	NaN	NaN	NaN	NaN	NaN	NaN	NaN	NaN	NaN	NaN	NaN	NaN	NaN	NaN	NaN	NaN	NaN	NaN	NaN	NaN	NaN	NaN	NaN	NaN	NaN	NaN	NaN	NaN
ASGDFQTTK	10.7021	10.7734	11.2235	10.9749	10.8176	10.8814	10.5552	10.6097	12.2945	12.0196	12.2509	12.0524	11.9264	11.7139	11.6348	11.8629	11.5346	11.4699	11.6055	11.8518	11.7076	11.9293	11.7114	11.6741	10.8792	10.9118	10.6442	10.8865	10.6738	11.0722	11.0937	10.9006
ASGDLIPWTVSEQFQDPDFGGLSGGR	9.25821	8.33624	8.5901	8.02785	8.89403	9.19552	8.50442	8.70158	10.5043	10.2138	9.25203	9.76163	10.2869	10.2819	9.86383	9.86403	8.87424	9.05756	8.97963	9.26235	9.68678	9.52957	9.03694	8.95219	9.13919	8.91716	9.42696	9.19768	9.66904	9.47425	9.59416	9.53524
ASGGLPQFGDEYDFYR	NaN	NaN	NaN	NaN	NaN	NaN	NaN	NaN	NaN	NaN	NaN	NaN	NaN	NaN	NaN	NaN	NaN	NaN	NaN	NaN	NaN	NaN	NaN	NaN	10.1906	10.0975	10.22	9.97441	10.2046	10.2732	10.0908	9.81492
ASGLAAGK	14.154	14.3061	14.1372	14.284	14.1497	14.1058	13.9256	14.0556	NaN	NaN	NaN	NaN	NaN	NaN	NaN	NaN	NaN	NaN	NaN	NaN	NaN	NaN	NaN	NaN	NaN	NaN	NaN	NaN	NaN	NaN	NaN	NaN
ASGLVPNVVVLVATVR	NaN	NaN	NaN	NaN	NaN	NaN	NaN	NaN	NaN	NaN	NaN	NaN	NaN	NaN	NaN	NaN	NaN	NaN	NaN	NaN	NaN	NaN	NaN	NaN	NaN	NaN	NaN	NaN	NaN	NaN	NaN	NaN
ASGNLETK	12.3242	12.4632	12.8597	12.4877	12.4874	12.4302	12.2872	12.2917	NaN	NaN	NaN	NaN	NaN	NaN	NaN	NaN	12.6062	12.7557	12.7663	12.6018	12.8065	12.8732	12.5711	12.6375	11.9236	11.7895	11.6894	11.5903	11.511	11.9362	11.6934	11.9103
ASGNYATVISHNPETK	13.4414	13.7676	13.5418	13.6565	13.0617	13.0361	13.3126	13.5095	13.7393	13.3472	13.4704	13.3628	13.0564	12.9192	13.0897	13.1161	12.5837	12.4613	12.3078	12.4269	12.0672	12.0038	12.3113	12.2811	14.1673	14.1197	13.8211	13.9239	13.3505	13.3689	13.4847	13.9622
ASGNYATVISHNPETKK	12.1599	12.6256	12.3702	12.3354	11.9739	11.9543	11.9227	12.1134	NaN	NaN	NaN	NaN	NaN	NaN	NaN	NaN	13.6622	13.5609	13.7052	13.5882	13.3386	13.1954	13.3085	13.554	NaN	NaN	NaN	NaN	NaN	NaN	NaN	NaN
ASGPGLNTTGVPASLPVEFTIDAK	11.2718	11.4544	11.2265	11.3438	11.3226	11.4218	11.0629	11.4153	12.6728	12.4433	12.3321	12.366	12.2296	12.3774	12.3012	12.4391	10.8996	10.9756	10.898	10.6132	10.9563	10.9792	10.9071	10.7381	11.8823	11.9202	11.7948	11.9122	11.8843	11.7201	11.7032	12.0115
[truncated: 23,037 more rows]
