# Supplementary material for: HarmonizR enables data harmonization across independent proteomic datasets with appropriate handling of missing values
Source: Nat Commun. 2022 Jun 20;13:3523. doi: 10.1038/s41467-022-31007-x (PMC9209422; doi:10.1038/s41467-022-31007-x)
Supplement: Supplementary file 3 — Source Data [file 41467_2022_31007_MOESM3_ESM.zip › Source Data/Figure3;Supplementary Figure 11-12;HarmonizR ComBat.xlsx]

## Sheet: Figure3;Supplementary Figure 11
	FF_W2_1	FF_W2_2	FF_W2_3	FF_W2_5	FF_W2_6	FF_W2_7	FF_W2_8	FFPE_W2_1	FFPE_W2_2	FFPE_W2_3	FFPE_W2_5	FFPE_W2_6	FFPE_W2_7	FFPE_W2_8	FFPE_E878	FFPE__872	FFPE__875	FFPE__876	FFPE__877	FFPE__879	GS50	GS51	GS52	GS53	GS54
A2ADY9	-0.341541	0.142971	NaN	0.270189	NaN	-0.282497	-0.0882439	-0.153262	0.0686127	0.0164072	0.367707	-0.155131	-0.370246	0.169276	0.107753	0.442738	-0.189123	-0.291896	-0.259048	NaN	-0.481939	0.111559	0.0906729	0.177171	NaN
A2AGT5	0.143872	0.0655659	-0.773029	-0.473368	-0.0950412	0.293117	-0.426922	-0.243787	-0.472156	-0.175614	-0.11156	-0.0389919	-0.00741594	-0.657319	-0.0952302	-0.308698	NaN	NaN	NaN	-0.668735	-0.151077	0.00426436	0.113957	0.0208696	-0.947487
A2AJI0	0.0806942	-0.0927623	0.465728	0.253013	-0.489649	-0.36412	0.0859142	-0.160786	-0.283091	0.188053	0.339226	-0.211765	0.124328	-0.0474647	-0.494809	0.302744	-0.0408115	-0.193178	0.0853054	0.556267	-0.330354	-0.0597191	0.645711	-0.163903	-0.0604206
A2BH40	-0.578739	-0.0854465	-0.329052	-0.540957	0.672362	NaN	0.138947	NaN	0.838021	-0.283067	-0.345579	0.367203	-1.10804	0.29969	-0.224498	0.583317	0.0406253	0.684837	-0.475551	-0.747168	0.462994	0.577452	-0.0809535	-0.0898138	-1.23134
B0V2N1	-0.511639	-0.234176	0.221633	-0.0735463	0.404077	-0.478952	-0.0239156	NaN	-0.216026	NaN	NaN	0.276862	0.175134	-0.475797	-0.0110715	0.0228737	-0.303416	-0.149426	NaN	NaN	-0.042664	-0.31831	0.00471637	0.0258793	0.0436298
B1AZP2	-0.0724373	0.0902823	0.103612	-0.540983	NaN	-0.21721	NaN	NaN	NaN	-0.242547	0.076247	NaN	NaN	-0.331429	0.181174	NaN	-0.380444	-0.145693	NaN	NaN	-0.306776	0.0769807	0.207309	-0.018954	-0.248058
B2RQC6	-2.06414	1.37631	0.205435	0.787284	0.258871	-1.74905	1.03295	-2.17854	0.845101	0.848638	0.372994	1.07593	-1.21309	0.798762	0.799966	1.91662	-0.159708	0.91744	-1.02333	-2.44206	1.17491	0.760209	-0.284221	0.310742	-2.31704
B9EKR1	1.0732	-0.500812	0.155742	-0.1642	-0.560291	0.904736	-0.617332	0.598429	0.00806667	NaN	-0.427985	-0.0137292	-0.102787	-0.279373	0.596097	-0.154556	NaN	-0.474427	0.433116	-0.174567	-0.539839	-0.71218	0.552985	0.107399	1.01167
D3YVF0	-0.233339	-0.00631303	0.567626	0.223318	-0.653421	-1.15351	-0.951767	NaN	NaN	-0.253913	-0.580118	NaN	NaN	NaN	-0.188692	0.0364669	NaN	0.264889	-1.08162	-0.348328	NaN	-0.781158	0.454314	-0.601011	0.150374
E9PUL5	1.68324	-0.759363	0.592568	0.416907	-1.6112	1.16508	-1.04579	0.706538	NaN	-0.275584	0.296731	-1.54692	1.64541	NaN	0.793893	-0.231003	-1.39635	-0.254366	1.08525	0.874116	-1.91393	-1.04045	1.0812	0.545001	1.26241
F6ZDS4	-0.135463	0.772701	0.0201652	0.0130083	-0.289592	-0.918329	0.62718	-0.192366	0.18872	-0.0362426	-0.164524	0.590782	-0.462551	0.37809	NaN	-0.0949535	0.328497	-0.349879	0.028041	NaN	0.562997	0.680597	0.167011	-0.0879873	-0.875083
F8VPU2	0.227735	-0.318378	-0.143991	-0.24755	0.395443	0.149676	-0.181799	-0.0241242	NaN	NaN	0.44487	-0.248065	-0.244326	NaN	0.0128361	0.450419	0.156567	-0.152427	-0.20011	-0.405168	-0.206266	0.189943	0.124659	-0.128094	-0.0660698
G5E829	0.901717	-0.193821	-0.137367	-0.168138	-0.45361	0.828436	-0.511311	0.928658	-1.59962	0.231406	0.409624	-0.779681	0.831807	NaN	0.923356	0.271048	-0.525777	-0.287529	-0.260144	0.0457286	-0.971653	-0.753446	0.906812	0.390738	0.547694
O08529	0.395992	0.391991	-0.0588433	0.17254	-0.0367524	0.514577	-0.153694	0.200718	-0.288848	-0.233621	0.80554	0.179901	-0.145298	0.0404247	0.453511	0.479871	-0.196629	-0.372499	0.30863	0.0493348	0.00651245	-0.000475199	0.176007	0.347704	0.132641
O08532	0.00437118	0.272479	0.390479	-0.13641	0.524134	0.0344866	-0.548821	0.170788	-0.545537	NaN	0.216493	0.133482	0.436011	-0.570226	-0.0441123	-0.0732277	0.548078	0.218606	-0.330342	0.148468	-0.212779	0.00950116	0.256567	-0.177039	0.555345
O08547	0.180256	-0.190476	-0.19098	-0.044371	-0.0550171	0.611675	-0.0869797	0.177515	-0.545996	0.281415	0.540178	-0.109106	-0.053296	0.016423	0.406069	0.409662	-0.665555	0.476386	-0.294298	-0.271663	-0.317761	-0.300044	0.0868899	0.497615	-0.0992899
O08553	0.147701	-0.346264	0.0353827	0.141667	0.0151874	0.514997	-0.415672	0.529836	-0.393739	-0.0518641	0.32486	-0.0505389	0.646941	-0.63842	0.731512	-0.162432	-0.60451	-0.38567	0.374729	0.262506	-0.579623	-0.418021	0.183827	0.27249	0.461517
O08579	-0.815032	0.366612	-0.144265	-0.178479	-0.130798	-1.22285	0.468115	-0.636785	-0.305887	-0.239624	-0.466804	0.82334	-0.450484	-0.471984	NaN	NaN	-0.301443	-0.00879725	NaN	-0.66462	0.158959	0.190172	0.0542446	-0.51546	-0.826482
O08582	-0.121887	0.355997	0.145715	-0.0654892	0.215546	-0.161422	0.240299	-0.285038	0.135754	-0.0205174	0.0454358	0.49902	-0.424788	0.473364	0.173175	0.527163	0.429134	0.136295	-0.435914	-0.255142	0.229512	0.272282	-0.269065	0.202204	NaN
O08583;Q9JJW6	-0.344569	0.743066	0.0238152	-0.0187202	0.236061	-0.94163	0.504148	-0.298802	0.300632	-0.0599921	0.00969643	0.681644	-0.492424	0.319962	0.324375	0.292977	0.482593	-0.192214	-0.108366	-0.53206	-0.118105	0.4884	0.517056	-0.0884061	-0.788429
O08585	0.333061	-0.0699537	0.0853826	-0.515004	0.680949	0.011611	-0.5425	0.771157	-0.689212	NaN	0.00493161	-0.370902	0.290773	-0.412	0.199453	0.682111	-0.720721	0.633839	-0.233717	-0.596882	-0.550692	-0.419912	0.849576	-0.10916	0.30806
O08663	-0.616011	0.776562	-0.117023	0.29032	0.198875	-0.736418	0.474263	NaN	-0.432811	0.527953	-0.313623	-0.35616	NaN	0.735769	-0.0168672	1.00258	0.0264947	0.541113	-0.404716	-0.737062	0.700905	0.558765	-0.303401	0.0361856	-0.935201
O08709	-0.685126	0.580859	-0.240296	0.479677	0.396732	-0.327292	0.471128	-0.533602	-0.570901	0.902936	0.925284	-0.0728558	-1.08542	0.701444	0.542289	0.627006	0.132694	0.297516	-0.272211	-0.724127	0.389046	0.590297	0.136944	-0.14623	-0.403928
O08749	0.017196	-0.0841147	-0.245025	0.168381	-0.14813	0.803745	-0.437696	0.497864	-0.847747	0.183648	0.360685	-0.0893885	0.454878	-0.437724	0.921122	0.0818607	-0.424175	-0.366229	-0.150574	-0.459331	-0.668587	-0.0748078	0.176877	0.630672	-0.132602
O08759	-0.657347	0.0746119	0.116774	0.0659398	-0.548553	-0.319029	-0.0656101	-0.289582	-0.313071	-0.531012	NaN	0.0392016	NaN	-0.301226	-0.260498	-0.253146	NaN	NaN	NaN	NaN	-0.0618767	-0.298524	-0.0546606	-0.00254059	-0.287161
O08788	-0.29987	-0.203448	-0.138831	0.0343421	-0.272345	0.282673	-0.246834	0.0214382	-1.24712	0.146166	0.383813	0.0934707	-0.2	-0.102478	0.659342	0.0720477	NaN	-0.364523	-0.340288	-1.17652	-0.102448	-0.34626	0.138607	0.180408	-0.346517
O08795	-0.0633583	0.307637	0.0221111	-0.0331592	0.0125122	-0.384008	0.424464	0.138043	-0.0482664	-0.239598	0.0961726	0.341886	-0.181138	-0.0106754	0.133521	0.157124	-0.275767	-0.00495555	0.0310773	0.179402	0.169235	0.31573	0.29469	-0.057754	-0.308637
O08807	-0.862728	0.348302	-0.23113	0.621616	0.928076	-0.797365	-0.0896145	-0.737506	0.0485069	-0.000923653	0.303552	0.837352	-0.593137	0.249441	0.0232887	0.612044	1.00746	0.403384	-1.1779	-0.667799	0.701102	0.563552	0.0448054	-0.280687	-1.07994
O08848	-0.711992	0.0677935	0.4718	-0.270467	0.217679	0.0881151	0.0335061	NaN	0.120886	0.0179449	-0.238709	0.132744	-0.372451	0.390503	0.514893	0.0915421	NaN	0.172224	-0.0157033	-0.588737	0.391184	0.0691492	-0.0489405	0.066032	-0.600559
O08917	0.32137	-0.117616	0.326295	0.278502	-0.626636	-0.802429	-0.0444552	NaN	-0.375109	0.258283	-0.0439648	-0.12957	0.0977333	-0.39423	0.0552438	0.497977	-0.714678	-0.411818	NaN	NaN	-0.639494	-0.361432	0.0294183	0.0675617	0.355833
O09044	-0.684962	0.696607	-0.221918	-0.118637	-0.0893384	NaN	-0.0996392	-0.469035	0.0292212	0.383353	0.471525	-0.501634	-0.331349	NaN	-0.0323007	0.450189	0.442839	0.0976671	-0.527665	-0.27524	0.0986588	0.471704	0.178726	-0.599329	-0.490571
O09061	-0.17523	0.281925	0.0669499	0.275563	0.236196	-0.258522	0.0318019	0.0208785	-0.018126	0.137687	0.449991	0.453644	-0.383662	-0.234478	0.504674	0.401276	-0.509405	-0.099439	0.124777	-0.182356	0.222636	0.269912	0.0439446	0.350287	-0.424603
O09167	-0.638601	0.680115	0.0355668	0.645711	-0.197941	-0.53416	0.567983	-0.545614	0.575795	0.139488	-0.331777	0.836763	-0.361981	0.151976	0.153198	1.06737	-0.755334	0.883028	-0.138511	-0.860749	0.491719	0.784612	0.025465	-0.11227	-0.752715
O35098	-0.411069	0.163018	0.0116049	0.258221	0.194199	-0.307039	0.17798	-0.0727238	0.149884	-0.206632	0.0206997	0.428518	-0.198343	0.101674	0.321716	0.48013	-0.129225	0.0321876	-0.297077	-0.469545	0.338824	0.3233	-0.372791	-0.196196	-0.34576
O35114	-0.450195	0.49265	-0.27566	-0.260384	0.275371	-0.637909	0.215852	-0.495661	0.0998602	0.367153	0.0828174	0.203367	-0.18647	-0.240722	0.161195	0.0163694	-0.191492	0.0813559	0.0587337	-0.354207	-0.128012	-0.432571	-0.049297	-0.0636557	NaN
O35129	-0.350912	-0.330287	-0.331094	0.195893	-0.542943	0.456278	-0.488044	0.0148936	-0.736889	0.00728092	-0.148572	0.116549	-0.26387	-0.209078	0.165524	-0.134951	NaN	0.0440711	-1.33291	NaN	-0.0899271	-0.201573	-0.648876	0.424009	-0.769991
O35136	-0.0115463	-1.09833	0.842131	0.394513	-0.423811	1.15999	-2.21588	-0.237221	NaN	-0.228812	NaN	NaN	0.102163	NaN	NaN	0.874703	-0.510693	-0.634552	NaN	NaN	-2.66026	-1.17077	0.198361	-0.379516	2.42179
O35143	0.239379	-0.475693	-0.648476	-0.617311	0.732499	0.169839	-0.544921	0.559741	-0.785036	-0.653561	0.763149	-0.0236964	-0.209347	-0.591217	0.293118	-1.30064	NaN	-0.782741	0.0433557	0.489574	-1.45355	0.131209	0.899357	-1.64382	0.169559
O35215	0.685816	-0.0672711	-0.272267	0.0144165	-0.381345	0.47342	-0.0694551	0.108011	NaN	0.0885065	0.177363	-0.58972	0.0874229	-0.0793908	0.539032	-0.0214359	-0.308915	-0.340974	0.546577	0.0105345	0.240914	-0.263813	-0.00700544	0.376295	-0.647609
O35226	-0.112338	0.32808	0.0138286	-0.0328178	0.491243	-0.508024	0.190858	-0.502044	0.0934158	0.113627	0.278104	0.393034	-0.453353	0.262864	0.131306	0.323438	-0.194805	0.256523	0.202819	-0.258259	0.216851	0.458294	0.303202	0.150023	-0.444304
O35286;A2A4P0	-0.28134	0.675591	0.0225188	0.254636	-0.0847371	-0.714197	0.484696	-0.219937	-0.0631752	0.162513	0.371033	0.645405	-0.815052	0.443697	0.468962	0.750667	-0.818155	0.0964386	-0.441644	NaN	0.483547	0.570974	0.0719349	0.158313	-0.970947
O35326	-0.581724	0.457911	0.284284	-0.10098	0.278343	-0.870483	0.499802	-0.425211	0.365627	0.0404278	0.0547819	0.427643	-0.618414	0.418427	0.256485	-0.208162	-0.55543	-0.0160124	0.489341	-0.270695	0.282603	0.439594	0.398953	-0.169122	-0.881366
O35343	0.0252969	0.257657	0.00598364	0.323415	0.642415	-0.697893	0.282838	-0.356614	0.486738	NaN	-0.291645	0.45272	NaN	-0.106611	NaN	0.343347	NaN	0.1606	NaN	NaN	0.771832	0.601232	0.0227982	0.129817	-0.437153
O35344	0.230371	0.650481	0.0307003	0.368609	-0.591154	-0.391335	0.030265	-0.26916	0.144735	0.55307	-0.0265934	0.352726	-0.872096	0.231767	0.122713	1.06419	-0.138194	0.391417	-0.292879	-0.717649	0.663056	0.449314	-0.179142	0.0751952	-0.566903
O35381;Q64G17	-0.106652	0.70516	0.205131	-0.12498	0.0058629	-0.668721	0.366549	0.121481	0.00357402	0.0664626	-0.11405	0.404386	-0.408539	0.2772	-0.0636018	0.693838	-0.322889	0.481639	-0.256374	-0.397601	0.102605	0.474124	0.494207	-0.0771427	-0.633772
O35459	-0.469324	0.0930773	-0.206477	-0.0940787	0.848166	-0.351314	-0.0307364	-0.137687	0.231502	-0.359512	0.0765601	0.544384	-0.150484	-0.243075	0.0226217	NaN	-0.0447896	-0.0524995	-0.0502696	NaN	0.136557	0.28878	-0.313004	0.250103	-0.482835
O35544	0.890133	-0.330573	-2.01346	-0.775316	-0.0931689	0.328384	0.579149	1.41209	NaN	-0.0874501	-0.68358	-2.01917	0.581695	NaN	0.504465	NaN	NaN	NaN	NaN	-0.866257	-0.716241	-1.62362	1.04111	0.484298	-0.586276
O35593	-0.414737	0.479801	0.451677	-0.491147	0.0236609	0.117996	0.0276229	-0.609868	-0.287253	0.759289	0.537613	-0.177179	-0.565601	0.475047	0.840522	0.656445	-0.541112	0.161369	-0.400737	-0.53493	0.335543	0.500818	0.2461	0.0908764	-0.903536
O35654	NaN	0.178044	-0.417277	-0.218494	-0.0554791	NaN	-0.0759565	NaN	NaN	0.250997	NaN	-0.179907	NaN	-0.174399	NaN	-0.0632868	-0.230175	NaN	NaN	NaN	-0.0280738	0.488888	-0.929981	NaN	NaN
O35658	-0.672838	0.526322	-0.117028	0.146311	-0.831051	-0.151749	0.421593	NaN	NaN	0.633738	-0.611832	-0.776889	NaN	-0.0930821	-0.00903759	0.387358	-0.620702	0.301324	-0.451931	NaN	-0.572945	0.4249	0.138294	0.077014	-0.202729
O35685	-0.311568	0.572299	0.257424	0.341129	0.0858366	-0.866653	0.587578	-0.315731	0.019695	0.303333	-0.202744	0.588678	-0.728212	0.698388	0.339585	0.221958	0.693535	-0.0850508	-0.356888	-0.42849	0.711849	0.537572	0.0684062	0.0689325	-0.603518
O35691	NaN	0.390325	NaN	-0.423857	-0.580594	-0.662275	0.460581	NaN	0.068168	-0.417178	-0.402757	-0.0649703	NaN	0.690356	-0.236054	NaN	-0.123504	0.228905	-0.411414	-0.0911327	0.485923	0.55865	-0.0754973	0.129256	-0.89225
O35737	-0.0238256	0.544143	-0.0665842	0.0270395	-0.373729	-0.40434	0.43888	-0.289279	0.316672	0.196826	-0.0840807	0.389433	-0.358522	0.429708	0.68009	0.0428276	-0.00211499	0.119795	-0.199864	-0.433656	0.475226	0.294573	-0.0339142	0.202423	-0.806101
O35841	-0.0625274	0.379496	-0.689281	-0.366598	-0.226724	-0.733592	-0.194342	-0.357424	-0.349822	0.241015	-0.303206	0.160928	-0.871577	-0.106403	-0.491163	NaN	NaN	NaN	-0.258643	-0.330573	0.170376	0.279732	-0.0238103	0.00756699	-1.12946
O35887	-0.188391	0.817806	0.269641	0.144293	-0.699592	-0.620536	0.377197	NaN	-0.172308	0.28633	0.335619	0.0391835	-1.12959	-0.0252063	0.185137	0.146093	-0.0646642	-0.146325	0.251029	-0.521728	0.0429709	0.340538	0.62241	-0.360961	-0.361672
O35900	NaN	0.393788	-0.71759	-0.103632	0.233381	NaN	-0.615679	-0.278963	-0.154661	0.313749	-0.0813854	0.453507	-0.65379	0.103106	-0.358735	0.0620634	0.397266	0.275551	-0.394666	-0.0125883	-0.392335	0.270091	0.00745654	-0.443799	-0.436228
O35969	-0.496089	0.469722	0.0826354	0.707773	-0.648593	-0.0119303	0.443297	NaN	-0.336241	0.616289	0.975563	-0.860018	NaN	0.0428373	0.528139	0.374384	0.219326	-0.192927	-0.169156	-0.442153	0.159364	0.512806	0.210383	0.109241	-0.577752
O54734	-0.337011	-0.16841	-0.0724903	0.239794	0.151018	-0.284739	0.458944	-0.299914	0.249322	0.185231	-0.0740252	0.403414	0.073303	-0.212619	0.191747	0.576881	-0.131206	0.261763	-0.262937	-0.376615	-0.199781	0.236863	0.139201	0.354944	-0.361396
O54941	-0.904423	0.611547	-0.480848	-0.0391118	0.239114	-0.806247	0.696558	-0.264751	0.498076	0.0494918	0.11367	0.154486	-0.948029	0.283049	0.411484	0.304394	-0.57329	0.408685	-0.940539	NaN	0.690664	0.499511	-0.0656864	-0.0827925	-1.72071
O54962	-0.25448	0.565525	0.116472	0.238523	-0.0291273	-0.720733	0.563341	-0.0946222	-0.284201	-0.0899555	0.153907	0.284197	0.0420887	0.462033	0.382379	-0.0450411	-0.326353	0.648938	0.429855	-0.542113	0.435978	0.500579	0.025414	0.0344309	-0.786684
O54984	0.421071	0.000118438	-0.504373	0.533941	-0.0761566	0.10986	0.498165	-0.0403236	0.0831729	0.0312999	0.288914	0.299362	0.202349	-0.0787685	0.430526	0.514804	-0.0670884	-0.046963	0.174612	-0.347683	0.319553	0.304371	0.14316	0.320819	-0.377766
O55013	0.504606	-0.208799	-0.306228	-0.0176517	-0.24273	0.241322	0.0135574	0.143747	0.369302	0.0521783	0.394246	-0.283524	-0.191504	-0.423153	0.360369	0.0604162	-0.188079	-0.318882	0.183985	0.155775	-0.0915052	-0.493392	0.180934	0.161845	-0.0557062
O55022	-0.207513	0.371111	0.408313	0.0588074	-0.0369661	-0.448468	0.184172	0.270494	-0.0895522	0.0171057	-0.232368	0.335481	0.300626	-0.370651	0.16803	-0.0907037	0.221016	-0.130709	0.251591	0.00764505	-0.431029	0.185085	0.614639	-0.0255703	0.165723
O55023	0.55917	-0.0462387	-0.394349	0.250262	-0.326472	0.373243	0.0241439	0.655166	-0.168517	-0.231715	-0.0374746	-0.236279	0.46761	-0.61041	0.467022	-0.0270718	-0.150503	-0.384476	0.400028	0.174766	-0.197807	-0.130082	0.396004	0.324514	-0.0576573
O55042	1.57255	-0.563825	-0.214894	-0.476064	-0.662936	0.793368	-0.708955	1.51383	NaN	0.0380016	0.286061	-1.41429	1.46959	-2.13064	2.08686	-1.35491	-1.60116	-1.41762	1.89273	0.272244	-2.21688	-1.12348	1.40871	0.622877	0.738789
O55091	-0.141541	-0.620022	1.02061	0.510787	-0.324906	0.378681	-1.44792	0.322919	NaN	0.462446	0.00322436	-0.745993	0.28331	NaN	0.133309	-0.74819	0.236967	-0.323238	0.0138192	0.116612	-1.04238	-0.458829	-0.392709	NaN	1.06035
O55100	1.07947	-0.73435	0.178323	-0.163623	-0.679209	0.695267	-0.69268	0.643907	NaN	-0.856864	-0.148089	NaN	0.390321	NaN	0.193581	-0.85392	-0.255295	NaN	0.249427	0.575383	-1.07777	-1.12096	0.60644	0.365917	0.855861
O55142	-0.646389	0.685645	0.0590027	0.497394	0.211212	-0.725592	0.198535	-0.185365	0.30382	0.342538	0.251447	0.413331	-0.748967	0.0372297	-0.122693	0.19325	0.206045	0.0536394	-0.152664	0.0264797	0.264794	0.692821	-0.592055	-0.394163	-0.267865
O55222	-1.26667	0.245778	-0.292738	0.41307	0.289662	-0.63388	0.179491	-0.930394	0.0580589	0.0160076	0.109741	0.345265	-0.659468	0.282762	-0.539865	0.28005	NaN	-0.208476	NaN	NaN	0.219539	0.409689	-0.0549831	-0.171237	-1.19281
O55234	-0.0930984	0.279174	0.148063	0.141022	-0.499229	-0.18206	0.421543	-0.262786	-0.315507	0.256159	0.355336	0.0605392	-0.283102	0.192883	0.274274	0.0396763	-0.163901	0.241518	-0.0282789	-0.245649	0.192447	0.228603	-0.0421951	-0.0401652	-0.188066
O70133	0.222723	0.581579	-0.452438	0.101074	-0.198768	-0.163308	0.0947123	-0.382918	-0.0371322	0.518428	0.153695	0.583015	-0.679886	0.797043	0.951956	1.42802	-0.366382	0.527805	-1.06878	-1.43295	0.654907	0.665901	-0.381717	0.384641	-1.00095
O70194	-0.705238	0.0621633	-0.0450054	0.270415	0.657392	-0.268929	-0.0636379	-0.38764	0.238409	0.107393	0.0915242	0.704367	-0.776965	0.18591	0.155703	1.23864	-1.1072	0.0664655	-0.785378	NaN	0.559422	0.664754	-0.337648	0.00929999	-1.0596
O70209	NaN	1.06157	-0.352748	0.121484	-0.0937534	NaN	-0.45483	-1.06961	1.52415	-0.427287	0.322546	1.63716	-1.01999	-0.0664757	-0.0824602	0.771073	1.36039	0.642341	-1.11207	-0.79384	0.804475	0.908446	-0.641551	-0.542126	NaN
O70251	-0.585656	0.714374	0.0183081	0.0760104	0.395075	-0.503486	0.188079	-0.441763	0.354338	0.192015	-0.604328	0.47993	-0.206581	0.133525	-0.0707565	0.307048	-0.586093	0.00778807	0.342715	-0.138524	0.17861	0.520377	0.164893	-0.216665	-0.300017
O70252	-0.0123084	-0.427855	-0.551038	0.187149	-0.110395	0.276414	-0.0414491	-0.128232	NaN	-0.357874	-0.189909	-0.184574	0.0222756	-0.181647	0.227412	-0.0665407	NaN	-0.639682	-0.246628	NaN	0.0644999	-0.219215	-0.094058	0.0373632	-0.329441
O70274	-0.623897	-0.457181	0.485692	0.0543769	0.445664	-5.54173e-05	-0.412802	0.321351	NaN	-0.439287	NaN	-0.0153256	NaN	-0.0452813	-0.121745	0.632708	0.151579	-0.374165	0.0451709	-0.51367	-0.0621367	0.135021	NaN	-0.0488659	-0.757313
O70310	-0.596762	0.325584	0.505677	0.0640689	-0.0611163	0.143484	-0.0205942	-0.195739	0.0776538	0.102129	0.343883	0.320149	-0.448587	0.284621	0.359318	0.484039	0.201513	0.500543	0.0634744	-1.26813	0.285402	0.235246	0.0144749	0.101118	-0.360685
O70318	-0.715355	0.23387	0.163908	0.362348	-0.0712895	0.0394203	-0.0653365	0.00896374	-0.57422	0.29643	0.653579	-0.145805	-0.447769	NaN	-0.330206	0.627633	0.296277	0.126223	-0.124793	-0.540795	0.201797	0.16827	0.111649	-0.408793	-0.287299
O70325	0.00240415	-0.31423	-0.57716	-0.250885	-0.291761	-0.0356584	-0.331819	NaN	NaN	-0.252565	-0.261054	-0.657488	NaN	-0.500644	NaN	-0.167822	NaN	-0.347904	-0.0404598	-0.693086	-0.215328	-0.42479	-0.175084	-0.209362	-0.211026
O70378	-0.429643	0.0586459	0.155306	0.200783	0.252622	-0.229497	-0.183352	0.777384	-0.0965106	0.125327	-0.193842	-0.129156	0.0373882	-0.595946	0.188796	0.336107	-0.0798783	-0.066539	NaN	-0.527323	0.0779644	-0.162826	-0.522214	0.291134	NaN
O70400	NaN	0.351318	-0.16523	-0.123778	-0.599112	NaN	0.138266	NaN	0.365265	-0.650323	-0.215508	0.451486	NaN	-0.063666	NaN	-0.329802	0.139292	0.0429676	NaN	NaN	-0.287725	-0.0936916	NaN	NaN	NaN
O70435	-0.289805	0.153113	-0.292837	0.107336	0.335915	-0.0235198	0.134903	-0.00888549	0.315746	-0.490878	0.16371	0.306307	0.0786069	-0.116471	0.170175	0.0581317	0.115614	0.0521979	-0.102107	0.00791759	-0.155651	0.333493	0.216956	-0.000512662	-0.303477
O70439	0.066418	-0.00467325	0.150092	-0.387785	0.271584	-0.32227	0.0344801	0.376894	-0.199586	-0.140208	0.35124	-0.0196741	NaN	-0.81091	0.313579	-0.121159	-0.617151	NaN	0.291571	0.0280576	-0.486168	-0.2093	0.733143	-0.15041	0.356614
O70492	-0.292183	0.0651232	0.0126392	0.0461638	-0.164769	0.123564	0.166268	0.273962	0.00862781	-0.336108	0.00179729	0.0223143	0.232323	-0.243829	0.353743	0.00163381	0.00719432	-0.156044	-0.0923005	0.0283444	-0.0131708	-0.378345	0.160948	-0.00995563	0.155721
O70493	0.402385	-0.00742161	-0.208561	0.0953855	-0.179006	-0.189672	-0.0611116	0.138259	0.0107114	-0.157007	-0.125175	0.357683	0.0950606	0.0254731	-0.203144	0.0342311	0.495604	0.0521438	0.0846635	0.0907768	0.17315	-0.0410619	0.261619	0.135605	-0.239858
O70591	-0.693066	0.445751	0.478854	0.00329765	0.231004	-0.838898	0.506591	-0.955455	0.50392	0.195704	0.253094	0.32371	-0.531394	0.484845	0.129639	0.0978216	0.311167	0.380654	0.0385675	-0.432682	0.0815825	0.335107	0.427284	-0.4313	-0.248287
O88291	0.0215946	0.458628	-0.324252	0.298893	-0.157112	-0.543507	0.0740023	-0.273767	0.456569	-0.150511	-0.459916	0.563649	NaN	0.0926489	0.0573189	-0.0741243	0.101005	-0.27914	-0.399956	0.64153	0.419522	0.491843	-0.192022	0.0414572	-0.594713
O88342	0.129667	-0.0988709	-0.0327786	0.214307	-0.308097	0.506644	-0.126795	0.210357	-0.615172	0.317731	0.448836	-0.267982	0.049232	-0.295639	0.60096	0.140543	-0.392971	-0.341838	0.0763359	-0.169526	-0.482547	-0.178628	0.0707742	0.164502	0.42794
O88343	0.513293	-0.507952	-0.159355	-0.165914	-0.383728	0.537625	-0.335387	0.745797	-1.3482	0.33445	0.71305	-0.758777	0.293544	-0.297867	0.334038	1.25215	NaN	-0.0452309	-1.07093	-1.115	-0.20278	-0.372176	0.323752	-0.302608	0.0682252
O88384	0.0452176	0.408023	0.586376	-0.339296	-1.31443	-0.201247	0.193192	0.47891	-0.324234	-0.0125922	-0.334592	0.332532	0.190962	-0.548732	0.0150012	0.717532	-0.856583	0.472928	-0.740095	NaN	-0.463444	-0.313065	0.614676	-0.250395	0.239003
O88448	0.277555	-0.493775	-0.0496747	-0.0999704	-0.248585	0.743997	0.0273652	0.475106	NaN	-0.435973	-0.137888	-0.205218	0.689964	NaN	0.117684	0.602092	-0.427495	-0.208672	-0.14224	0.418723	-0.163538	-0.254098	0.449771	0.360553	0.0411996
O88456	-0.158822	0.283515	0.0293874	0.318933	-0.911614	0.0442035	0.462242	NaN	NaN	-0.21391	0.2842	NaN	NaN	NaN	0.405807	0.0159563	-0.558287	0.281033	0.682097	-0.42121	0.420381	-0.505335	-0.104457	0.439568	NaN
O88487	-0.148927	0.312752	-0.0451478	0.132159	0.1629	-0.411198	0.130698	-0.0263533	0.084463	-0.380217	0.372876	0.2321	-0.141933	-0.0967367	0.419224	0.372246	-0.102763	-0.0109186	-0.25451	-0.283437	0.0615944	0.109461	0.121349	0.178019	-0.380151
O88543	0.238761	0.403367	0.0323083	0.0315738	-0.137267	0.0533567	0.0517472	-0.0318768	-0.230393	0.578044	-0.0514901	0.0796772	-0.433754	0.140616	0.20278	0.382919	-0.205576	0.0592292	0.252102	-0.425403	0.151419	0.295233	0.00270795	-0.0196513	0.00504343
O88544	-0.275363	0.305692	0.213664	0.443386	-0.34516	0.139213	0.106496	0.105692	-0.382136	0.307929	0.539934	0.073514	-0.383079	0.0170228	0.410239	0.454988	0.154225	-0.0277689	-0.157013	-0.374794	0.221946	0.111833	0.0616124	0.0260848	0.0244332
O88545	-0.414936	0.364076	0.0194707	0.143932	-0.511332	0.336562	0.103758	0.242524	-0.0710119	NaN	-0.164475	-0.133141	-0.362825	NaN	0.0877272	0.143617	0.384133	-0.0880446	-0.443545	-0.608722	0.293876	0.0316713	0.241946	-0.418402	-0.150684
O88569	0.0812397	0.604122	-0.0878328	-0.157247	-0.23277	-0.170688	0.203904	0.0103951	0.299877	-0.0999354	-0.305514	0.625365	0.0135382	0.0941909	0.265133	0.181235	-0.0668331	0.475249	-0.274835	-0.308841	0.264103	0.226292	0.0877295	0.243459	-0.733731
O88643	1.32598	-0.612486	-0.406277	0.135184	-1.01095	1.52931	-0.947591	0.78568	NaN	-0.454319	-0.207711	NaN	0.148555	NaN	1.28056	-0.440461	-1.22103	-0.542621	0.647612	0.523372	-0.639257	-0.834259	0.838337	0.426127	0.643314
O88685	-0.452958	0.254425	0.0842741	0.123049	0.47472	-0.398115	0.285476	-0.323614	0.573691	-0.355755	0.0202057	0.653677	-0.0388015	-0.179745	0.298618	0.387574	-0.775578	0.0287054	0.0181302	0.182503	0.505821	0.329456	0.00955025	-0.000353349	-0.500016
O88696	-0.135045	-0.596001	-0.701404	0.304355	0.144462	-0.251067	0.137149	NaN	NaN	NaN	0.0417606	-0.120593	-0.398036	NaN	NaN	-0.0159833	NaN	-0.326079	NaN	NaN	0.268017	-0.223382	-0.343584	0.229962	-0.823321
O88746	-0.379689	-0.00613832	-0.262722	0.110269	-0.498531	0.508527	-0.0451691	0.0663858	NaN	-0.163472	-0.0817892	NaN	NaN	NaN	0.475953	0.197794	0.0360511	-0.460897	-0.279019	-0.17554	-0.335048	-0.369409	0.0996504	-0.0842655	0.262877
O88809	-0.416529	0.413514	0.247221	0.0363574	0.132676	-0.545768	0.330746	-0.410007	0.357264	0.0386634	-0.121944	0.488519	-0.371269	0.417787	0.639921	-0.161153	0.135112	-0.0933604	0.0156267	-0.0803022	-0.252884	0.0342382	0.563481	0.419042	-0.482591
O88844	-0.0451625	0.0896433	-0.000107722	0.230326	-0.290072	0.331446	0.0259149	-0.0220169	-0.535621	0.157364	0.489448	0.109269	0.116473	-0.0964828	0.565958	-0.0371373	-0.539624	0.105049	0.178653	-0.186018	-0.231123	-0.086927	0.128565	0.320726	0.198132
O88910	3.17727	-2.22319	-1.65348	NaN	-0.81536	2.95615	-0.487848	1.13168	NaN	NaN	-0.131566	NaN	0.759978	NaN	0.764653	NaN	NaN	NaN	0.337383	0.444363	NaN	NaN	0.338508	0.417387	-0.321524
O88935	0.967049	-1.09221	-0.106081	0.0897278	-0.531888	1.39594	-1.28158	2.041	-3.85456	0.577409	1.52308	0.281959	2.06381	-2.70859	1.90177	-0.129975	-1.49249	-0.701259	-0.0409287	0.236823	-1.77525	-1.51084	0.563173	0.754295	1.11946
O89023	-1.00049	-0.0665102	0.380382	0.141031	0.11947	-0.446484	0.231526	NaN	-0.670246	0.473081	-0.0582952	-0.280112	NaN	NaN	0.272639	0.250039	-0.350126	-0.29193	-0.116212	-0.133162	-0.375007	0.458096	-0.449919	0.218693	-0.416849
O89053	0.493125	-0.00118063	0.0160863	0.338011	-0.853042	0.642111	-0.50381	0.422269	NaN	0.434257	0.0865541	-0.468639	-0.391026	-0.293542	0.89035	0.0202689	-0.619439	0.125192	0.154718	-0.280486	-0.44476	-0.456089	0.271889	0.372888	0.244725
O89079	-0.392031	0.520658	-0.228544	0.48687	0.327283	-0.19053	-0.0842499	-0.102388	-0.727301	0.446524	0.341807	0.296128	-0.0832582	0.197168	0.397356	0.574382	0.209656	0.156289	-0.168669	-0.663907	0.238553	0.458991	-0.275853	0.329841	-0.321403
O89086	-0.551548	0.722315	0.231841	-0.0285298	-0.015813	-0.840238	0.538917	-0.229675	0.319771	0.242553	0.206164	0.187885	-0.557133	0.339056	0.355813	-0.0925366	0.669775	-0.101863	0.0867069	-0.221212	0.177067	0.525449	0.373928	-0.11087	-0.942097
O89112	0.324673	-0.335701	-0.571245	-0.205901	-0.830269	0.358223	-0.70158	-0.733787	NaN	-0.257193	-0.0408014	NaN	-0.484691	NaN	-0.287097	-0.458167	NaN	NaN	NaN	NaN	-0.987023	-0.253173	-0.21129	0.118737	-0.117647
P00375	-1.73206	1.36688	-0.344166	0.0374895	0.240594	-1.39096	1.15725	NaN	-0.454544	-0.0231431	-0.238307	0.302458	NaN	0.478695	NaN	-0.0144872	-0.0162937	NaN	NaN	NaN	1.01785	1.00352	-0.714415	-0.382166	-1.39144
P00405	-0.107494	-0.361075	-0.683863	0.57894	0.419767	0.477926	-0.422768	0.989692	-0.775178	-0.469133	0.630483	-0.322709	0.483031	-0.109341	0.101028	0.169298	-1.07729	0.373151	0.253428	0.18186	0.144448	-0.325453	-0.574961	0.843851	-0.469754
P00493	0.174261	0.351	0.118333	0.283837	-0.589334	0.152634	-0.132471	-0.45528	-0.404588	0.028434	0.587209	0.0575719	-0.126181	0.284496	0.522708	0.314516	-0.0563307	0.165872	-0.0560424	-0.556436	-0.100855	0.178985	0.135773	0.0769231	0.10814
P00920	-0.0613323	0.3015	0.149937	0.639589	-0.782995	0.496908	-0.132643	-0.0428259	-0.642613	0.62649	1.28155	-0.230989	-0.963488	0.0882637	0.331494	0.768387	0.296984	0.307692	-0.639384	-0.654668	0.146517	0.274503	-0.833991	0.438356	0.194023
P01831	0.640463	-0.173049	-0.132185	-0.218072	-0.658932	0.339156	-0.284787	1.07787	NaN	0.3323	0.955989	-0.381617	1.21914	-3.39893	0.992195	0.136263	-2.01475	0.0184538	0.701093	0.150156	-1.98769	-1.08546	1.15864	0.264831	0.984939
P01942;P06467	0.0629323	0.247763	0.0752222	0.148507	-0.102112	-0.351297	0.45823	0.361155	0.233147	0.0882617	0.0110802	0.237254	-0.269864	-0.158196	1.06716	0.133012	-0.640589	0.00991609	-0.209597	-0.110352	-0.0193394	0.161979	-0.295066	0.568981	0.159343
P04104	-0.174977	-0.0734995	0.398271	-1.29184	0.632919	-0.362555	0.755845	-0.169638	-0.778151	-0.306265	0.357134	0.12239	0.972439	0.794729	0.817077	-1.57664	-0.834594	0.956844	0.585638	0.74123	1.59623	-0.745084	-0.303025	-0.26226	-0.822804
P04370	0.337929	-0.786022	-0.716232	0.590444	0.00752056	0.500106	-0.647785	1.72821	-3.08035	0.688945	2.08312	-0.128115	1.42765	-2.63531	1.00628	-0.136912	-2.43194	-0.940223	1.34525	0.759344	-2.66895	-0.64609	0.915237	0.56866	0.687198
P04925	0.569217	-0.324746	0.0186997	-0.1357	-0.258949	0.34161	-0.530246	0.472105	NaN	-0.378027	-0.171	-0.471261	0.254854	NaN	0.518209	-0.731481	-0.430618	-0.527668	0.645462	0.253359	-0.843621	-0.23475	0.741842	0.036712	0.0564544
P05063	0.785583	-0.546931	-0.781139	0.086732	-0.171241	0.734959	-0.0637985	1.1021	-1.01075	0.333595	0.528741	-0.885436	0.967861	-0.988713	0.453635	-0.390316	-0.550578	-0.593937	0.562653	0.737182	-0.2764	-0.661742	0.153308	0.421501	-0.0215632
P05064	0.614124	-0.59438	-0.189151	0.239256	-0.473299	1.02657	-0.614459	0.8222	-1.0484	0.232254	0.5881	-0.303545	0.682465	-0.865323	0.616202	-0.475713	-0.865716	-0.388662	0.533479	0.578221	-0.708578	-0.683924	0.189327	0.477499	0.378765
P05201	0.700929	-0.397174	0.0898964	0.19196	-0.990523	0.963295	-0.450148	1.05946	-1.06399	0.546425	1.00195	-0.753319	0.871165	-1.59153	1.05198	-0.131607	-1.02891	-0.691949	0.702489	0.399135	-1.08798	-0.691829	0.380696	0.308425	0.837612
P05202	0.349799	-0.394108	-0.37613	0.258328	-0.304682	0.974109	-0.453164	0.502861	-1.04852	0.417115	0.566951	-0.215563	0.241874	-0.436995	0.719828	0.229401	-0.505895	0.249949	-0.561817	-0.728494	-0.274463	-0.18631	-0.407394	0.333394	0.188896
P06151;P00342	0.414959	-0.0519997	0.164742	0.0557374	-0.487926	0.427459	-0.00670268	-0.243505	-0.515449	0.753004	0.333822	-0.247281	-0.461088	0.451195	0.565831	0.209075	-0.44582	-0.238544	0.22923	-0.110883	-0.0855927	0.128004	0.369464	0.173723	-0.151118
P06745	0.510715	-0.0850988	0.0688144	0.140875	-0.602142	0.760019	-0.454757	0.406628	-1.51357	0.580216	0.636075	-0.273476	0.178069	-0.137709	0.735974	0.69164	-1.42846	-0.109013	-0.0601472	0.182365	-0.458599	-0.0881416	0.174745	0.30048	0.211093
P06801	0.0123435	-0.293859	0.214694	0.388179	-0.885041	0.628257	-0.204225	0.778628	-1.02295	NaN	0.179172	-0.371021	0.221731	NaN	0.305543	0.250499	NaN	-0.60825	-0.468563	0.414135	-0.449871	0.0602032	-0.172457	0.0565268	0.245043
P06837	0.256608	0.315714	0.820252	0.128508	-1.31545	0.294102	-0.487612	0.0443415	-1.40573	0.922704	0.416181	-0.506661	0.358525	-0.285098	0.541649	-0.329183	-0.731305	0.250746	0.382289	0.0150633	-1.16637	-0.453249	0.814766	-0.367356	1.09231
P07309	-0.637334	0.201406	0.0418624	0.0506759	-1.18063	-1.3782	0.135667	-0.670593	NaN	-0.573106	-0.435658	NaN	NaN	NaN	-0.011381	-0.420414	NaN	-0.503687	-0.554903	-0.523211	-0.317279	-0.0808686	-0.67824	0.613246	-1.24321
P07724	-0.357345	0.609589	0.330014	0.355939	-0.35567	-0.420662	0.473391	-0.13098	-0.139099	0.613857	0.249269	-0.475095	-0.62508	0.489068	0.80355	0.28902	-0.372261	0.097692	-0.389047	-0.379909	-0.0922541	0.360705	-0.132087	0.880702	-0.2233
P07742	-3.68291	1.32677	0.954638	0.943408	0.525807	-2.9652	1.19761	NaN	-0.645193	-0.412194	-0.0412547	0.534574	NaN	0.241339	-0.676337	0.952648	NaN	-0.679431	NaN	NaN	0.70226	1.5879	-0.471697	-0.613484	-2.46319
P07901	-0.117763	0.122818	0.0715277	0.22721	-0.209485	0.0756082	0.103449	-0.0454709	-0.325507	0.337517	0.33273	-0.0611981	-0.315228	0.176271	0.572051	0.217406	-0.427307	-0.0206539	-0.0431022	-0.305181	-0.32856	0.321609	0.126327	-0.0976726	0.17593
P08003	-0.421243	0.633915	0.045136	0.262255	0.506118	-0.508449	0.371914	-0.0632997	0.239944	-0.127221	0.298128	0.522391	-0.538595	0.079253	0.272383	0.341833	-0.107251	0.475747	-0.531643	-0.761884	0.537019	0.288476	0.349313	0.217494	-0.448676
P08113	-0.232398	0.16146	-0.0488987	0.0536872	0.305616	-0.1546	0.201785	0.0991462	-0.142135	0.0608671	0.207833	0.181092	-0.255922	-0.154187	0.279173	0.0417096	-0.323481	0.0230117	0.00772066	-0.110597	0.0581056	0.152711	0.263804	0.0515214	-0.314473
P08228	-0.274741	0.40051	0.248122	0.0704812	0.347338	-0.556178	0.423547	0.0610346	-0.0398698	0.19092	0.132825	-0.156216	-0.0602266	-0.0344253	0.477116	0.399785	-0.045488	0.052803	0.0552617	-0.28811	-0.330889	0.237834	0.670037	-0.294543	-0.039206
P08249	0.151377	-0.363746	-0.392372	0.291156	-0.094998	0.738623	-0.262221	0.558945	-0.666568	0.217879	0.396586	-0.145989	0.361019	-0.496625	0.673429	-0.32554	-0.346273	-0.135135	0.137244	-0.221894	-0.0753267	-0.03429	-0.304143	0.45147	-0.204744
P08551	0.344604	-1.03724	-0.316565	1.26393	-0.389902	1.10312	-0.917074	0.428092	NaN	-0.0365037	1.78964	-1.23977	-0.135215	NaN	1.01941	0.796585	-1.01156	-0.441876	-0.604749	0.00599935	-1.83472	-1.24864	0.778652	0.536546	1.064
P08553	0.23326	-1.24025	-0.408172	1.29197	-0.814668	1.14613	-1.22383	1.85957	-2.82941	1.29797	2.86569	-0.623551	0.87952	-3.81396	1.56931	0.807968	-2.30734	-0.747259	-0.274008	0.0427569	-2.71892	-1.45976	0.985194	0.549302	1.26507
P09055	-0.780885	0.708592	0.315943	0.507068	0.086039	-0.664739	0.54876	-0.481435	0.0191737	0.217788	0.460978	0.051001	-0.11672	0.458659	0.111266	0.854554	0.324524	0.221471	-0.332257	-0.763766	0.531251	0.419707	0.262285	-0.0816078	-0.630483
P09103	-0.137202	0.439791	0.130162	0.153892	-0.280795	-0.352146	0.473881	-0.385157	-0.295731	0.481234	0.393057	0.095975	-0.538435	0.288138	0.307371	0.477312	-0.328421	0.362481	-0.0604631	-0.785958	0.271194	0.373821	0.323365	-0.03194	-0.431808
P09405	-0.747647	0.75026	0.118119	0.0720768	0.150298	-0.999254	0.775987	-0.791073	0.0497357	0.564747	0.352055	0.447598	-0.773589	0.62917	0.107542	0.834628	-0.346278	0.648105	-0.451239	-0.835345	0.704974	0.679943	-0.234314	0.0995221	-1.10678
P09411;P09041	0.191834	-0.37866	-0.245745	0.251238	0.0775627	0.510816	-0.12531	0.365104	-0.571965	0.222101	0.590108	-0.193289	0.0751525	-0.426863	0.559032	-0.0531793	-0.691014	0.0694601	0.140429	-0.0159527	-0.215941	-0.0897508	-0.0323321	0.323661	0.0538324
P09528	0.253612	-0.138073	-0.0165713	0.208062	0.00617536	0.529404	-0.488152	0.167964	NaN	0.108954	-0.083345	0.242895	-0.0960289	-0.529169	0.0478005	0.331432	0.0494105	-0.014803	-0.00975695	-0.137454	-0.0241882	-0.426756	-0.0620824	0.135015	0.0241601
P09602	-1.26404	0.724979	-1.36505	-0.331865	-0.274863	-1.72764	-0.332849	-1.16306	1.52721	-1.28517	-1.1822	0.075564	-0.997335	-0.84306	NaN	NaN	1.37344	NaN	-1.83042	-1.9139	-1.54164	-0.276869	-0.619209	-2.24302	NaN
P09671	0.677248	-0.192751	-0.0627966	0.133983	-0.717995	0.482164	-0.33834	0.374574	NaN	0.297076	0.409274	-0.722371	-0.384016	-0.617221	0.6142	0.0168728	-0.0454626	-0.685826	-0.158722	-0.276991	-0.214672	-0.351925	0.12644	0.179467	0.0484322
P0C0A3	-0.0915879	0.221094	-0.0717453	-0.301969	NaN	-0.628173	NaN	0.228576	NaN	-0.436943	-0.382946	NaN	0.0971128	-0.0669152	0.512567	0.309738	-0.824885	0.0661706	-0.0124654	-0.374695	-0.579477	0.373978	-0.144307	-0.348602	NaN
Q3THW5;P0C0S6	-0.871985	0.440396	-0.0811315	-0.313933	1.06168	-0.751924	-0.0385806	-0.848256	0.577843	0.400015	0.0553524	0.309491	-0.685703	0.164805	0.138466	0.76851	-1.11009	0.992445	-1.41056	NaN	0.452313	0.115221	0.0583626	0.221067	-1.28881
P0DN34	0.289025	0.251857	0.0777177	0.214538	-0.541286	-0.0916728	-0.297349	0.450024	-0.409254	0.103448	0.0965067	0.216207	0.764972	-1.15976	0.62288	-0.0132924	-0.615644	-0.555656	0.550944	0.0437457	-0.235574	-0.582101	0.29843	0.102214	0.281342
P0DP28;P0DP27;P0DP26;Q9D6P8;P20801	0.59144	0.810908	0.437443	-0.0984164	-2.03002	0.300273	0.213821	0.183825	-1.21981	1.31785	0.785118	-0.836474	-0.0345268	0.361613	0.382976	0.204202	-1.08026	0.908976	0.833154	-0.139915	-0.902286	-0.0483716	0.962182	-0.182109	0.74008
P10126	-0.643664	0.394176	0.140381	0.306986	0.112373	-0.611094	0.410985	-0.562036	0.236038	0.332676	0.31101	0.309716	-0.823993	0.4989	0.358306	0.485155	0.00466252	0.27421	-0.369959	-0.641002	-0.0395374	0.541353	0.0584711	-0.0826893	-0.458731
P10518	0.259366	-0.684871	0.249288	-0.0644096	-0.253608	-0.181151	-0.423964	0.1124	NaN	NaN	-0.421705	-0.343621	NaN	NaN	-0.143371	0.418051	-0.798084	-0.11063	0.159739	-0.417762	-0.420312	-0.174425	-0.132263	0.102053	-0.205593
P10605	-0.591012	0.715169	0.431619	0.686942	-0.622088	-0.798607	0.626156	0.330767	-0.616491	0.277006	1.29737	-0.574192	-0.986636	0.234312	0.0822766	1.24028	0.0791577	0.99075	-0.424351	-1.11961	0.737058	0.756022	-0.286766	-0.182512	-0.700045
P10630	0.847235	-0.637121	-0.158543	-0.182707	-0.019923	0.797885	-0.533028	0.918218	-1.14391	0.345746	0.592808	-0.488178	0.690079	-0.436446	1.2084	0.318461	-0.690085	-0.486726	-0.252722	0.0613058	-0.469654	-1.14488	0.571874	0.43498	0.598465
P10637	1.01446	-0.213958	-0.0979441	-0.277352	-0.60841	0.724079	-0.540634	1.14884	-1.35691	0.205729	0.362315	-0.178838	1.29526	-1.37399	1.18303	-0.670057	-0.901416	-0.654424	0.45893	0.622299	-1.47346	-0.823932	1.11069	0.116582	0.919184
P10639	-0.171033	0.875991	0.0718517	-0.292964	-0.601931	0.154735	-0.0215368	-0.0653781	0.815888	0.0993333	-0.647586	0.383306	0.655277	-1.19585	0.128374	1.17364	-0.886744	0.982054	-1.28532	NaN	-0.446124	0.0728991	0.45387	-0.157611	0.185161
P10852	-0.387519	0.446491	0.270377	0.183964	-0.315979	-0.31306	0.26641	0.0116664	-0.550105	0.511533	0.331596	-0.0072255	-0.390039	0.171261	0.248109	0.465331	0.248604	0.296777	-0.515012	-0.649406	0.258116	0.0900905	0.267364	-0.251827	-0.349631
P10922	-0.157011	-0.160293	-0.160757	-0.438953	-0.406276	-0.72187	0.378988	0.120136	-0.736222	-0.0159392	-0.353598	0.024853	-0.610811	0.170908	-0.688786	-0.407578	NaN	0.0381676	NaN	NaN	-0.331224	0.0867152	-0.0706152	-0.00796904	-0.900108
P11031	-0.412035	0.78743	-0.0987325	0.0708939	-0.726593	-0.0713811	0.102875	-0.67844	0.543963	-0.00425735	-0.531159	0.601691	-0.013926	0.0262153	-0.631118	0.803043	NaN	-0.37171	NaN	NaN	0.614173	0.384414	0.0983388	0.304051	-1.05348
P11103	-1.15628	1.32526	-0.0190308	0.472852	0.669267	-1.0884	0.606734	-0.699324	0.650861	0.264492	0.457991	0.655204	-1.13639	0.737842	-0.00552633	1.33772	-0.411774	-0.12582	-0.44059	-0.0770812	0.981501	1.08161	-0.245064	-0.0427444	-1.10089
P11157	NaN	0.220238	-0.593502	-0.498327	0.820583	NaN	-0.0264133	NaN	-0.0596228	NaN	NaN	0.365091	NaN	NaN	NaN	0.684557	-0.721401	0.510194	NaN	NaN	1.1451	0.826811	-1.06092	-1.11511	NaN
P11352	-0.229886	-0.0797473	0.232704	-0.23021	0.547312	-0.164162	0.430672	0.293119	0.0165888	-0.52647	-0.098189	0.267393	0.20924	0.16097	0.37783	-0.0779151	0.465382	-0.326143	0.211774	-0.0299428	-0.139099	0.0768724	-0.0119424	0.467402	-0.395128
P11404	1.16928	-0.599739	-0.367348	-0.12293	-1.24309	1.01592	-0.144396	0.96712	NaN	0.0167936	-0.0941229	-1.9704	0.944653	NaN	1.04962	-0.493885	-1.15992	-0.941403	1.1375	0.726229	-1.33615	-0.92599	0.715977	0.677183	0.459189
P11627	1.26978	-1.11332	0.207745	-0.354495	-0.127337	1.35191	-1.50412	1.38581	NaN	-1.6476	-0.48539	-0.452113	1.54153	NaN	2.40167	-0.85341	-0.591106	-1.4937	0.817026	-0.393093	-2.48898	-1.54058	1.64367	0.551597	1.19525
P11798	0.454544	-1.15357	-0.105398	0.490935	-1.26717	1.03554	-0.907592	0.162329	NaN	-1.09691	-0.323568	NaN	0.754767	NaN	0.198796	NaN	NaN	NaN	-0.558983	NaN	-1.70886	NaN	-0.56434	-0.650857	1.18234
P11983	-0.588574	0.330655	0.0526665	0.337054	0.0789445	-0.0632614	0.171939	-0.500647	0.236581	0.175645	0.0566788	0.0836322	-0.183664	0.283447	0.251846	0.4312	-0.0460993	0.16035	-0.450764	-0.28277	0.212759	0.294773	-0.0700474	0.0624361	-0.265095
P12367	-0.567068	-0.238319	-0.741479	0.000831118	1.10376	0.127129	-0.448125	-0.521948	-0.337208	NaN	0.0844413	-0.280011	0.569475	NaN	0.603069	-0.229921	-0.458712	-0.191893	0.178837	0.0216288	-0.152253	-0.261768	-0.360257	-0.0653722	0.471907
P12382	0.231542	-0.394696	-0.237816	0.227442	-0.174121	0.603469	-0.822006	0.754272	-0.149031	0.00818995	0.245835	-0.919756	-0.202578	-0.411217	0.148878	0.0355257	NaN	-0.507644	NaN	NaN	-0.374646	-1.05746	0.169012	0.153567	0.541515
P12658	1.30834	-0.25428	-1.73801	-0.481689	-0.921342	0.775439	0.623407	0.729069	NaN	0.716032	0.0458933	-2.97045	0.498798	NaN	0.49253	-0.605371	-0.888123	-0.498541	0.852958	0.367992	-1.0158	-0.848093	0.786458	0.826056	-0.447551
P12660	0.986444	0.301925	-1.39012	-1.46354	0.264083	0.117265	0.751286	1.64965	-2.0139	0.877099	0.61763	-3.08895	1.66736	NaN	0.57302	-0.67401	-0.282996	-0.861962	0.945667	0.643474	-1.62544	-0.760996	1.54668	0.393743	-0.411227
P12787	0.560109	-0.326667	-0.190139	-0.342163	-0.0612203	0.469427	-0.130333	0.723502	-0.508238	-0.393977	0.527423	0.0107202	0.558748	-0.943033	0.681181	-0.786299	-0.260663	-0.523846	0.670212	0.240457	-0.873379	-0.198183	0.599588	-0.16332	0.399941
P12815	-0.194301	0.405723	0.418094	-0.0132617	-0.0706508	0.164289	-0.407361	-0.16525	NaN	0.62718	0.67621	-0.94169	-0.358706	0.684229	0.781291	-0.227945	-0.238468	0.0962494	0.556916	-0.345301	0.149174	-0.0485618	0.213485	0.124977	-0.652051
P12960	0.914556	-0.816356	0.246494	0.0824043	-0.981122	1.30703	-1.15035	1.4112	-2.82781	0.858621	0.741188	-0.206121	1.57295	-1.62828	1.22198	-0.467118	-1.06727	-0.958188	0.549185	0.569982	-1.86541	-1.30212	0.896613	0.451817	1.21505
P12970	-0.679344	0.643342	0.263583	0.434525	-0.0751026	-0.526019	0.258637	-0.370438	0.183143	0.213867	0.14983	0.471846	-0.943548	0.531794	0.251119	0.828367	-0.190133	0.407196	-0.626839	-0.634764	0.28764	0.712291	-0.0702468	-0.177113	-0.511108
P13020	0.305176	-0.484352	-0.543497	0.609058	-0.548793	0.855519	-0.603399	0.789578	-1.46285	0.602885	1.38047	-0.0728326	-0.0892904	-1.46869	0.519877	0.398332	-0.734298	0.290011	-0.326949	-0.825721	-0.545854	-0.57482	0.0629398	0.496571	-0.185852
P13439	-1.49312	0.908824	0.343444	0.521412	-0.567159	-1.13151	0.507406	NaN	-0.723028	-0.144926	-0.307716	NaN	NaN	0.723322	NaN	0.0585299	-0.747896	-0.0628761	0.426095	-0.0387369	0.788932	0.573016	-0.638435	-0.353	-1.19545
P13595	0.393037	-0.169556	0.553615	0.0632781	-0.791787	0.426694	-0.351644	0.355653	-1.25134	0.797287	0.477686	-0.49797	0.300365	-0.243088	0.792702	0.337143	-0.98962	0.194545	0.01251	-0.248692	-0.878582	-0.417973	0.689846	-0.000290312	0.775802
P13864	NaN	0.210636	-0.585104	-0.31844	-0.35719	NaN	0.395822	NaN	0.145716	-0.401218	-0.439856	0.247362	NaN	0.0360573	NaN	0.134937	NaN	-0.410256	NaN	NaN	0.51274	0.597529	-0.763597	-0.67112	NaN
P14094	1.01216	-0.783423	0.218721	0.332315	-1.03236	0.979247	-0.986111	1.30071	-2.59177	1.23351	1.67707	-0.401689	0.96188	-2.19145	1.38015	0.0211544	-1.72724	-0.324576	0.3381	0.165215	-1.6584	-1.45999	0.8202	0.452109	1.31102
P14115	-0.628043	-0.0403049	-0.264839	0.383874	1.05496	-0.284014	-0.0044004	-0.408375	0.413064	-0.0180261	-0.127906	0.912488	-0.588765	0.287235	0.0305054	0.491828	-0.45736	0.123317	NaN	NaN	0.377672	0.51494	-0.220079	-0.0750905	-0.572906
P14131	-0.718125	0.765634	0.146701	0.437854	-0.219786	-0.513899	0.406339	-0.774255	-0.164685	0.719217	0.555229	0.234511	-0.957709	0.640951	-0.295261	0.608073	0.257526	0.690247	-0.408864	-0.647044	0.511074	0.707544	-0.196033	-0.0556566	-0.709632
P14148	-0.672304	0.507123	0.169466	0.299846	0.0896292	-0.551955	0.331881	-0.471112	0.161907	0.0753068	0.00705805	0.711183	-0.412309	0.130649	-0.0714567	0.556692	0.0952353	0.258087	-0.365148	-0.398786	0.196055	0.552124	-0.16779	-0.0395998	-0.483657
P14152	0.582737	-0.15034	-0.272574	0.064521	-0.258442	0.580959	-0.188113	0.538269	-0.889534	0.321001	0.469144	-0.531983	0.301673	-0.232477	0.550131	0.28899	-0.793624	0.470425	0.0570856	-0.383563	-0.592151	-0.143583	0.311241	0.320373	0.331861
P14206	-0.86769	0.412052	0.220884	0.184829	0.26054	-0.630365	0.392722	-0.628297	0.16703	0.281537	0.27958	0.44413	-0.581128	0.449964	-0.16004	0.43971	0.578944	0.383885	-0.371657	-0.428489	0.490794	0.565519	-0.265806	-0.22679	-0.655235
P14211	0.297612	0.453758	-0.0238055	0.212559	-1.02975	0.266908	0.33755	-0.180509	-0.683042	0.757874	0.774015	-0.212952	-1.32611	0.646289	0.455509	1.40971	-0.991155	0.513027	-0.35565	-0.905396	0.0848912	0.0420404	0.458532	0.283287	-0.328877
P14231	0.449264	-0.515709	-0.253963	-0.111097	0.327972	0.589626	-0.490071	0.898483	-0.85513	0.0963671	0.405449	-0.601062	0.709588	-0.661974	0.621925	-0.395232	-0.72001	-0.577727	0.456508	0.432151	-0.59483	-0.551312	0.504599	-0.0955196	0.526613
P14685	-0.484969	0.283795	-0.057134	0.0698657	-1.1749	-0.325873	0.277516	-0.978335	NaN	0.199152	0.170177	-0.691876	NaN	-0.0340736	-0.262317	0.535085	-1.05005	-0.609602	NaN	NaN	-0.0325122	0.194867	-0.0595306	-0.459304	-0.587383
P14733	-0.029837	0.607599	-0.113389	0.0366625	-0.35642	-0.628925	0.478039	-0.282968	0.329068	0.221552	-0.0610126	0.606461	-0.493723	0.342297	-0.135903	0.732102	-0.192503	0.690059	-0.710769	-0.351104	0.45181	0.349498	0.0773057	0.282153	-1.06472
P14824	0.488193	0.0604178	-0.575709	0.303928	-0.184755	0.590516	0.0919863	0.495069	-0.310709	0.00305099	0.604566	-0.0967247	0.156104	-0.49746	0.386981	0.708862	-0.319563	0.0901069	-0.197746	-0.14363	0.353973	0.108969	0.30565	0.360401	-0.552466
P14869	-0.924973	0.544047	0.0911093	0.469769	0.222444	-0.764204	0.654715	-0.757364	-0.253939	0.671904	0.42974	0.086339	-0.751561	0.954557	0.00585708	0.522121	0.427273	0.515377	-0.179799	-0.650107	0.469923	0.725062	-0.209199	-0.156176	-0.620456
P14873	0.0512895	-0.037006	0.204458	0.321729	-0.483297	0.392285	-0.148226	0.22197	-0.834948	0.231191	0.6037	-0.14657	0.130545	-0.151617	0.7788	0.137732	-0.605321	-0.0913482	0.0695915	0.0369501	-0.651607	-0.132821	0.471211	0.234024	0.424422
P15105	-0.524346	0.0245424	-0.113515	0.319991	0.183845	0.225322	-0.0775728	0.315634	-0.30127	0.39665	0.43547	-0.586785	0.230029	-0.518093	0.15411	0.719488	-0.355011	0.16774	-0.315141	-0.530825	0.266886	-0.0942892	-0.399452	-0.227049	0.197178
P15209	0.415495	-0.0498392	0.130069	-0.0698671	0.461176	-0.0765855	-0.666165	-0.21091	NaN	NaN	NaN	0.386002	0.0601503	NaN	0.514013	-0.120901	0.214589	-0.249006	NaN	NaN	-0.537911	-0.355838	-0.0179976	-0.134849	0.877869
P15532	0.0774851	0.16742	-0.12311	0.104579	0.0279218	0.554553	-0.246903	0.119529	0.0792193	0.0662419	0.0588973	-0.171794	0.0386486	-0.510177	0.387352	-0.263688	0.153544	0.11043	0.304061	0.151101	0.165011	-0.223538	0.16031	0.0899	0.0421986
P16045	-1.24495	1.20926	0.607025	0.464474	0.0182003	-1.78033	0.443233	NaN	0.90921	0.178694	-0.170978	0.245929	-1.28115	-0.0746287	-0.514789	1.04044	0.774445	0.948828	-0.993496	-1.09204	0.991844	1.09209	-0.0631965	-0.712691	-1.24434
P16125	0.497287	-0.214244	-0.220813	0.0647138	-0.468797	0.77513	-0.184069	0.839179	-0.840145	0.336291	0.62771	-0.464613	0.262329	-0.673538	0.774158	-0.0148976	-0.877881	-0.37456	0.528167	0.227801	-0.559626	-0.415544	0.429917	0.36148	0.248972
P16330	0.850013	-1.2607	-0.818676	0.861118	-0.79718	1.40468	-0.935972	1.39268	-3.76057	0.860486	2.03764	-1.09335	0.264268	NaN	1.25018	0.246456	-2.82831	-0.203033	0.692761	0.160088	-1.84158	-1.42153	0.467125	0.867686	0.780432
P17095	0.225316	0.186426	0.164818	-0.411731	0.221959	-0.590321	-0.107261	0.276975	0.283119	-0.5923	-0.161211	0.405121	0.19703	-0.26456	0.0751454	-0.710898	0.43481	-0.490409	0.329304	0.44171	0.100212	0.435906	0.106966	-0.366467	-0.435417
P17156	-0.0348688	0.393335	-0.123975	-0.0444152	-0.164552	-0.126505	0.484295	-0.269952	-0.512849	0.227503	0.219791	0.296725	0.25636	-0.298374	0.148149	-0.0969629	0.298519	-0.0302621	-0.29522	0.17511	0.466323	0.305871	0.0935605	-0.0424755	-0.620091
P17183	1.28585	-1.19952	-0.359455	0.205537	-0.571903	1.43188	-1.38058	1.80771	NaN	0.641996	1.08686	-1.50601	1.78158	-3.57911	0.623325	-0.882899	-1.1619	-0.752508	1.11612	0.996649	-1.31456	-1.70191	0.180192	0.538986	1.24274
P17426	0.251324	-0.327745	0.142864	0.173435	-1.00354	0.675323	-0.720297	0.368492	-1.97501	0.676327	0.487969	-0.413606	0.230779	-0.175264	0.692619	0.743645	NaN	-0.562401	-1.04442	-0.801305	-0.557811	-0.480369	0.0599103	0.109634	0.345288
P17427	0.167196	-0.631226	-0.276819	-0.386701	-0.759197	0.382203	-0.725372	-0.097299	NaN	0.0644542	-0.362894	-1.48716	-0.274244	-0.581158	-0.352179	NaN	NaN	-0.516862	-0.566472	NaN	-0.831607	-0.709893	0.0378077	-0.00453059	0.209133
P17742	-0.303435	0.308872	0.0200296	-0.0670755	0.276021	-0.294833	0.375719	0.150939	0.347108	-0.259536	-0.122156	0.290677	0.284312	-0.154449	0.407856	-0.34675	-0.0475905	-0.145534	0.307767	0.282232	-0.0431812	0.238909	0.377605	-0.01452	-0.395372
P17751	0.933823	-0.410469	-0.294362	-0.0384256	-0.443867	0.94786	-0.455919	1.16754	-1.22275	0.0552926	0.511602	-0.430538	0.761064	-0.587255	0.890914	-0.528942	-0.926897	-0.501373	0.869094	0.523934	-0.786584	-0.638842	0.571258	0.651793	0.19195
P17918	-4.8321	1.78562	0.978771	1.27947	1.34089	-2.84783	1.52612	NaN	0.10309	0.0570877	0.0091737	0.139396	NaN	0.599403	-1.04056	1.6561	2.10212	2.01568	-1.92037	-2.11233	2.00823	1.90472	-0.873516	-1.04933	-2.69368
P18242	-0.954092	0.371431	0.235956	0.518096	0.230096	-0.787594	0.614738	-0.581208	-0.427681	0.684461	0.448864	-0.63441	NaN	0.335127	-0.982287	1.27218	0.343253	0.671853	-0.460254	-0.781622	0.769974	0.690221	-0.54571	-0.327794	-0.473347
P18572	0.76994	0.445297	-0.657977	-0.23245	0.121283	-0.0517499	-0.139381	0.849585	-0.152326	-0.163122	0.19061	-0.250175	0.325541	-0.712092	0.0849267	0.59256	-0.594974	-0.350438	0.398841	0.274942	-0.439501	-0.205445	0.984211	0.323096	-0.151238
P18760	0.19056	0.458991	-0.0330673	0.0256569	-0.0536536	-0.0213062	0.00639783	-0.208789	-0.0405988	0.359319	0.134482	-0.14222	-0.0794227	0.189872	0.18158	-0.0314554	0.0960909	0.22971	0.038001	-0.118749	0.192636	0.203835	0.132834	0.277406	-0.236351
P19096	-0.396517	0.237845	0.0151875	0.334073	0.0348636	-0.219521	0.0658044	-0.245162	-0.348034	0.302313	0.476893	0.0834862	-0.442452	0.21339	0.395827	0.554731	-0.48234	0.055396	-0.398335	-0.262091	0.132086	0.157274	0.04546	0.054162	-0.354478
P19157;P46425	-0.114517	-0.14349	-0.139526	0.0896162	0.243195	0.120369	0.317115	-0.227357	-0.270579	0.277712	0.162329	0.174426	-0.215537	0.349001	0.482487	0.171678	-0.207946	-0.0948677	0.110371	-0.224656	-0.122604	0.130118	0.160838	0.144357	0.00655472
P19246	0.258856	-1.41612	-0.527452	0.875935	-0.839143	0.927065	-1.12164	1.0825	-3.14217	0.264977	2.50294	-1.13865	0.870771	-1.39101	0.685597	-1.44253	NaN	-1.1426	0.108713	0.185902	-3.54384	-1.40371	0.618243	0.719398	1.26242
P19253	-0.8849	0.927678	0.380229	0.513311	-0.197893	-0.904216	0.361625	-0.976516	0.147654	1.01188	0.749809	0.0356808	-1.7943	1.26155	0.302671	1.30175	-0.226268	1.2013	-1.10062	-1.13718	-0.00621534	0.696131	0.0665303	-0.251238	-0.553275
P19324	-0.443258	0.439323	0.083642	0.457074	0.0110424	-0.504834	0.199934	-0.488119	-0.0342479	0.527215	0.394299	0.225228	-0.808201	0.588217	0.424654	0.230398	0.0666057	-0.0401022	-0.196303	-0.444973	0.557302	0.0588745	0.264827	0.240228	-0.917941
P19536	0.60878	-0.215751	0.0531379	-0.0375602	-0.263559	0.31513	-0.11503	0.670698	-0.858212	0.15604	0.702666	-0.162012	0.249776	-0.65041	0.70104	-0.177299	0.218255	-0.522525	-0.306802	0.0903685	-0.42683	-0.148969	0.650977	0.0275091	-0.044814
P19783	0.104222	-0.237364	-0.302274	0.250289	0.103263	0.732383	-0.567192	0.558593	-0.84889	0.229899	0.727439	-0.25746	0.156866	-0.476286	0.653929	0.287673	-0.795954	-0.0402784	-0.506791	-0.0839787	-0.0504594	-0.437386	0.0517224	0.350367	0.0416203
P20029	-0.0360464	0.144187	-0.195346	0.0421098	0.128516	-0.153574	0.274202	0.112538	-0.0837204	0.124539	0.120719	0.232796	-0.171126	-0.174842	0.304858	-0.120418	-0.172388	-0.104164	0.0529864	-0.0745067	0.187445	0.0365151	0.242918	0.0532683	-0.33096
P20065	0.147166	1.24427	0.786955	0.237286	-1.874	-0.253279	0.390679	-0.795014	-0.655153	1.24335	0.749636	-0.537631	-0.689037	0.617726	0.964342	-0.493881	0.222298	0.247811	0.355898	-0.530908	-0.38279	0.714453	1.31152	-0.557527	-0.711103
P20108	0.125052	-0.204483	-0.3354	0.607392	-0.551951	0.886884	-0.354914	0.389258	-1.61329	0.483623	0.809348	-0.306902	0.0620782	0.108845	0.741725	0.109507	-0.783934	0.286665	0.470497	-0.845129	-0.33046	0.189137	-0.33048	0.508344	-0.353143
P20357	0.154182	0.0316158	0.501923	0.0981169	-0.505417	0.250501	-0.316044	0.426267	-0.493481	-0.0259296	0.264172	-0.185236	0.472488	-0.550873	0.712202	-0.0136589	-0.433146	-0.262248	-0.0711305	0.017147	-0.721722	-0.320742	0.648477	-0.0636773	0.796214
P21279	0.510574	-0.191372	-0.12124	0.101162	-0.660407	0.597734	0.14912	0.703999	-1.80753	0.537972	0.515623	0.0447379	0.44823	-0.0970323	0.716055	-0.164296	-0.607048	-0.00242785	0.526765	-0.0139408	-0.868395	-0.503665	0.886783	0.107799	0.490292
P21460	-0.231142	0.0375125	0.360671	0.1672	0.254391	-0.102818	-0.596369	0.115052	-0.390374	-0.249139	0.0328193	-0.468694	0.489362	NaN	0.231781	-0.266817	0.576975	-0.249429	-0.214188	-0.434918	-0.00700727	-0.200358	0.0130625	-0.245396	0.184791
P21619	-0.557167	0.585434	-0.513387	-0.237198	0.0922558	-0.854428	0.122962	-0.340003	0.428491	-0.338875	-0.243809	0.744402	-0.484289	-0.218747	-1.19241	0.99014	0.129919	-0.125293	NaN	-0.991006	0.595593	0.262895	-0.408314	0.0385642	-1.33818
P23116	-0.836719	0.902103	0.33973	0.362144	0.185105	-0.66524	0.12219	-0.67297	-0.0557075	0.670531	0.680238	0.207667	-1.43847	1.18417	0.540152	1.5535	-0.472143	0.873752	-0.880888	-1.40337	0.728998	0.610197	-0.331086	0.056812	-0.902647
P23492	-1.19605	0.626515	0.236985	0.32084	0.0232026	-0.531291	0.669341	-0.387466	0.443743	0.432354	0.657878	0.00748572	-1.23889	0.222665	0.0824158	1.21861	-0.139838	0.092078	-0.823672	-0.269598	0.393351	0.593472	-0.594885	-0.14828	-0.0496287
P23506	0.422303	-0.314306	-0.0166956	0.244896	0.194546	0.443526	-0.419413	0.494331	0.119487	-0.466853	0.300531	0.178717	0.418001	-0.609157	0.317812	0.117899	-0.664935	-0.05723	0.427991	0.182273	-0.335964	-0.108699	0.188	0.13505	0.289485
P23708	-1.60005	0.640679	-0.0102656	-0.500642	0.144449	NaN	0.38271	-0.394044	NaN	NaN	-0.353026	0.185169	NaN	NaN	-0.524201	-0.660869	0.349526	NaN	0.237383	-0.0556131	-0.157454	0.783328	0.0886467	-0.754757	-1.02153
P24270	-0.431408	0.131762	-0.144908	0.275488	0.0686577	-0.0984097	0.102687	0.0755371	-0.203241	-0.0474619	0.444101	0.322969	0.0314936	-0.473231	0.680784	0.69076	-0.959273	0.406909	0.121986	-1.1551	0.762273	0.266558	-0.473333	0.220152	-1.05043
P24288	-0.283957	0.138798	0.163721	0.127674	-0.315333	-0.123753	-0.0261346	-0.251357	NaN	-0.275121	0.0938311	NaN	-0.113171	-0.260682	0.286124	-0.253008	0.217729	-0.156947	-0.118456	-0.31175	0.160593	0.229332	-0.520556	-0.0597636	-0.092138
P24369	-0.118093	0.573251	0.134161	0.261379	-0.429246	-0.249656	0.196133	-0.510583	-0.112222	0.618912	0.294162	0.186213	-0.775244	0.558219	0.678889	0.174913	-0.647847	0.112361	0.131081	-0.365412	0.228598	0.168448	0.336957	0.354055	-0.718016
P24472	0.431227	-0.30369	-0.00772292	0.0183376	-0.191726	0.0617919	-0.412282	0.165064	NaN	-0.226881	0.0453168	NaN	-0.320872	NaN	0.453277	-0.481532	NaN	NaN	0.0310293	-0.286747	-0.317972	-0.322596	0.129072	0.437414	-0.136383
P24527	-0.355244	0.397104	0.0438968	0.325181	-0.187607	-0.199891	0.326168	-0.353521	0.0356079	0.015082	-0.0442558	0.354977	-0.265349	0.390082	0.24629	0.320285	-0.0630735	0.333622	-0.218352	-0.601104	0.52382	0.409751	-0.0416459	-0.01675	-0.535731
P25206	-3.12161	1.22586	0.149895	0.425535	0.617173	NaN	0.95997	NaN	0.160518	-0.0797621	0.0392097	0.495142	NaN	0.681731	-0.575925	1.72975	0.890587	1.2653	-1.2312	-1.38054	1.58406	1.53626	-0.358041	-0.441635	-2.37815
P25444	-0.605404	0.484779	0.23088	0.460305	0.305543	-0.764742	0.255341	-0.448111	-0.242624	0.715972	0.29425	0.022387	-0.728508	0.710407	0.313722	0.552586	-0.284593	0.455464	-0.528571	-0.409014	0.505981	0.507737	-0.195393	-0.18026	-0.584211
P26039	-0.860534	-0.0743077	-0.25465	0.100085	0.157326	-0.55347	0.440533	-0.598503	-0.215707	0.0071059	0.267302	0.111038	-0.871527	0.156066	-0.414806	0.082167	-0.409016	-0.275161	NaN	NaN	0.390434	0.359433	-0.328586	-0.0680314	-0.827392
P26040	-1.26157	0.80037	0.42364	0.359345	0.251529	-1.50345	0.511894	-0.820434	0.268073	0.493441	0.713246	0.742001	-1.31773	0.453388	0.0745797	0.641901	0.162903	0.425079	-0.615341	-0.689629	0.697497	0.793805	-0.230002	0.0837342	-1.4315
P26041	-1.02867	0.686993	0.0916012	0.349807	0.321082	-1.25994	0.444157	-1.17654	-0.0358249	0.708491	0.545147	0.724722	-1.55437	0.369363	-0.543818	1.14942	0.220537	0.188057	-1.56528	NaN	0.657619	0.548199	-0.403573	-0.710873	-1.09862
P26043	-0.740888	0.461998	0.242736	0.151374	0.718405	-0.555728	0.288706	-0.4319	0.00797691	0.14446	0.352744	0.86205	-1.08765	0.376925	-0.0290953	0.976944	-0.225252	0.598064	-0.760667	-0.578901	0.606684	0.546365	0.092576	0.0212345	-0.835828
P26231	-0.422852	0.885355	0.193456	0.229016	-0.501731	-0.546191	-0.0610195	NaN	-0.579192	0.404021	-0.434843	NaN	NaN	0.46957	0.077864	1.52186	-0.0102652	0.461887	-1.30271	-0.956395	0.750392	0.719779	-0.307726	-0.181857	-1.11585
P26350	-1.09979	1.29269	1.09602	0.188634	-0.88939	-1.61455	0.961291	-1.13824	0.811356	1.05868	0.782562	-0.0254541	-1.80789	0.366894	-1.15059	0.459704	1.43552	1.64308	-0.95293	-0.947453	0.591495	0.507099	0.368306	-0.745321	-1.25016
P26369	-0.102203	1.09936	-0.369061	0.262491	-0.118707	-0.7517	0.46517	-0.373832	0.150162	0.0954003	0.280692	0.456725	-0.347441	0.824261	-0.132294	0.682324	0.755449	0.567386	-0.753107	-0.812085	0.781711	0.490881	-0.234112	0.353548	-0.821684
P26443	-0.261925	-0.142391	-0.156344	0.518624	-0.353078	0.800584	-0.263989	0.328727	-0.747802	0.465965	0.671648	-0.2098	0.0348462	-0.360758	0.456179	0.391843	-0.241444	0.259933	-0.343425	-0.699523	0.238757	0.294448	-0.48912	0.12451	-0.241024
P26516	-0.99034	-0.166827	-0.47387	-0.466652	-0.27993	-0.732787	-0.187229	-0.748013	-0.183651	-0.754693	-0.515309	0.147741	-0.462599	-0.841834	NaN	-0.40288	NaN	-1.1271	NaN	NaN	-0.172135	-0.189424	-0.40998	-0.445181	-1.03282
P26638	-0.490633	0.362775	0.316522	0.418595	-0.317611	-0.311559	0.38255	-0.322913	-0.110798	0.129491	0.176656	0.466334	-0.468935	0.434253	0.298045	0.5853	-0.0217073	0.242798	-0.189318	-0.68574	0.426045	0.554613	-0.122787	-0.129836	-0.31981
P26645	0.197468	0.947885	0.386821	0.011653	-0.964005	-0.288159	0.493558	-0.0863676	-0.449005	0.716496	0.49484	-0.517491	-0.549337	0.564038	0.60693	0.984201	-0.342554	0.780005	-0.421289	-0.51931	-0.243114	0.215772	0.911105	0.00327871	0.2409
P26883	0.450907	0.0795788	-0.0566587	0.0931203	-0.533336	0.188016	0.115159	0.193106	-0.675241	0.170088	0.341697	-0.0435465	0.102126	-0.079572	0.607858	-0.12302	-0.236724	-0.113876	0.206607	-0.106089	-0.342205	0.0837273	0.380412	0.178001	-0.0659546
P27048;P63163	0.0664887	0.615608	-0.354262	0.441046	-0.742485	-0.281634	0.504207	NaN	-0.52298	0.702706	0.673222	-1.50666	NaN	1.09138	-0.128602	1.05741	-0.252152	0.660526	-1.13118	NaN	0.659407	0.516567	-0.0844478	0.0429474	-1.04657
P27545	-0.161305	-1.10778	NaN	0.467352	0.155575	0.523959	NaN	0.0708324	NaN	0.0543399	0.0586565	NaN	NaN	NaN	-0.0119947	NaN	0.114231	NaN	NaN	NaN	NaN	-0.828469	0.248548	0.658981	-0.415067
P27546	-0.0914957	0.528179	0.0860208	-0.140455	0.247994	-0.492035	0.277608	0.502574	-0.121743	-0.194504	0.119048	0.0287087	0.316889	-0.472129	0.412601	0.167493	0.0767471	-0.259945	-0.13131	0.0215091	-0.242842	0.304257	0.640238	-0.194889	-0.168855
P27601	-0.0716696	0.357397	0.101661	0.231457	0.0880926	-0.225032	-0.301794	-0.191318	-0.193125	-0.128792	0.57525	-0.163534	-0.075259	0.0163723	0.138966	0.164656	0.0475099	0.0488364	0.141688	-0.446447	-0.233656	-0.038085	0.347613	-0.0277953	-0.0114996
P27612	-0.485324	-0.410219	-0.289906	-0.248945	0.0272879	-0.378809	0.288819	NaN	NaN	-0.427038	-0.298975	0.128996	NaN	-0.538033	0.110518	0.0554751	NaN	NaN	-0.918298	NaN	0.0864905	-0.0531198	-0.20225	-0.0863377	-0.475229
P27659	-0.764425	0.607529	0.398258	0.352342	0.054579	-0.782531	0.457917	-0.44736	0.206182	0.245433	0.223008	0.661643	-0.874098	0.410046	0.107964	0.723524	-0.197978	0.681918	-0.592893	-0.554691	0.0662661	0.666381	-0.0217457	-0.25656	-0.427562
P27773	0.0133529	0.34014	-0.0579174	0.108256	-0.176782	-0.248682	0.270666	0.0298557	-0.0380754	0.0624122	0.20054	0.218388	-0.394036	-0.0278734	0.243611	0.448403	-0.447752	0.27481	-0.267597	-0.507064	0.0114598	0.242407	0.418099	-0.044067	-0.300234
P28352	-0.781167	0.438823	0.194183	0.284197	0.61077	-0.621916	0.238106	-0.834174	-0.747452	0.624717	0.167593	0.171405	NaN	0.692921	-0.11431	0.501046	-0.0532844	0.504906	-0.859587	NaN	0.719599	0.602034	-0.247183	0.0644943	-0.860565
P28474	-0.630524	0.176467	-0.387633	0.15413	-0.191777	-0.637275	-0.0180229	NaN	NaN	0.204942	-0.46152	0.0230464	-0.805144	-0.768466	-0.124484	-0.00860209	NaN	0.0128915	-0.696226	-0.89697	0.0237504	0.294186	-0.103251	-0.271656	-0.770708
P28651	1.31209	-0.283722	-1.78663	-0.483675	-0.761782	1.01516	0.627906	1.50825	-3.01463	1.1746	0.627023	-1.86696	1.41238	NaN	1.0985	-0.737546	-0.968339	-0.370007	0.690928	0.402757	-0.839711	-1.02912	0.889844	0.882725	-0.546117
P28652	0.918608	-0.696828	-0.286304	-0.0382302	-0.500029	1.3032	-0.760034	1.3884	-1.79756	0.442015	0.467717	-0.399924	1.23503	-1.15685	1.09584	-0.705941	-0.860559	-0.804373	0.516656	0.58821	-0.919174	-1.55536	0.499228	0.651793	0.847113
P28656	-0.886045	0.865587	0.358256	0.364709	-0.180357	-1.22794	0.751964	-1.13017	0.0742823	0.329602	0.33518	0.498556	-0.850922	0.981276	0.360127	0.947817	0.0252438	0.811925	-0.764703	-1.25521	0.707858	0.856669	-0.348143	-0.0487173	-1.12563
P28658	0.0633279	0.656712	0.182528	0.393162	-0.589601	0.0524314	-0.00873401	-0.519221	0.241569	0.723835	0.470197	-0.155653	-0.655594	0.48613	0.23075	0.611241	-0.406573	0.207453	-0.374652	0.34235	0.417269	0.118361	0.00648261	-0.0625035	0.217197
P28659	0.021596	0.0351896	0.281481	0.0358138	-0.103386	-0.699847	-0.211339	-0.127888	0.385003	NaN	-0.313226	0.0984065	0.323511	-0.399376	NaN	-0.0694395	0.296494	NaN	NaN	-0.353721	0.0723578	0.423519	-0.37356	-0.196227	0.00759782
P28661	1.46406	-1.67632	-0.612164	-0.428894	-0.640025	0.907364	-0.345364	0.760516	NaN	-0.881362	-0.270854	NaN	0.054138	-0.551211	-0.222301	NaN	NaN	NaN	-0.138712	-0.392667	-0.233778	-0.885353	-0.0572147	-0.255168	NaN
P28663	0.860502	-0.708086	0.0283103	0.168975	-1.20701	1.28168	-0.969386	0.443713	NaN	-0.496435	0.0417386	NaN	-0.00640286	NaN	0.852381	-0.871607	NaN	-1.5435	0.576886	0.380865	-1.09238	-2.21284	0.619326	0.716903	0.955403
P28667	-0.550277	0.782901	0.284092	-0.088677	0.553245	-0.957716	0.330275	0.112195	-0.832117	0.503097	0.708786	-0.153436	-0.470943	0.311047	0.313136	1.13415	0.11163	-0.209345	-0.13985	-0.462589	-0.703059	0.454092	0.871572	-0.444551	-0.104414
P28798	-0.780481	0.98397	0.714815	0.330054	-0.269304	-1.03287	0.549215	-0.361619	0.208724	0.330025	0.099976	-0.00106523	0.0904794	-0.147069	0.246988	0.836017	-0.384954	1.06365	-0.254457	-0.787119	0.496178	0.75504	0.296453	-0.601944	-0.596787
P29341	-0.642613	0.382802	0.1161	0.349058	-0.00307441	-0.453883	0.287082	-0.376841	0.0769608	0.150201	0.180664	0.437068	-0.535632	0.32301	0.318561	0.390439	-0.126669	0.125476	-0.332612	-0.373545	0.458314	0.460465	-0.162159	-0.0412361	-0.669744
P29387	1.06361	-0.444675	-0.119435	-0.482177	NaN	1.04071	-0.687984	0.765767	-0.395847	NaN	-0.406674	NaN	0.993468	NaN	NaN	0.749867	-0.24865	0.0889157	0.187286	-0.236197	-0.153749	-0.102983	0.620887	-0.637336	0.369323
P29391;P49945	-1.18595	0.177934	0.353754	-0.193346	0.556198	-0.705691	0.424587	-0.56556	0.126222	-0.31436	0.0872189	1.13983	-0.508538	0.0605014	-0.328397	0.882143	0.539727	0.309916	-0.290009	-0.650215	0.416224	-0.0715714	-0.21752	-0.266969	-0.171474
P29416	-0.361377	0.161024	NaN	NaN	-0.480407	NaN	NaN	NaN	NaN	0.0941631	NaN	-0.139519	NaN	-0.176845	-0.443495	-0.175774	0.584878	-0.382597	-0.322958	0.12143	-0.0249735	0.16917	NaN	-0.560714	NaN
P29595	0.0576315	-0.478348	-0.251084	-0.0406138	1.00545	0.00738666	-0.0495891	0.6046	0.319094	-0.743569	-0.101539	0.221488	0.685373	-0.563499	0.152776	0.540632	-0.679786	0.351961	0.388089	-0.328354	-0.242705	0.138424	0.330089	0.119201	-0.117589
P29699	-0.203993	0.788292	0.118099	0.1869	0.347374	-0.88761	0.493027	0.463703	0.309692	-0.0112182	-0.148009	0.112609	-0.199343	-0.0768703	0.54192	-0.161628	0.530944	-0.42977	0.268166	-0.10084	-0.0735123	0.561104	0.344365	0.42396	-0.45222
P29758	-0.530594	-0.0717226	-0.608199	0.108445	-0.108646	0.219646	-0.644913	-0.201288	-0.613403	-0.580567	-0.0113046	0.265384	-0.0139629	-0.679095	NaN	-0.419726	NaN	-0.313297	NaN	NaN	0.183974	0.037365	-0.545648	-0.145647	-0.811736
P30275;Q6P8J7	0.340232	-1.19969	-0.696469	0.117053	-1.19157	1.22152	-1.1188	0.410662	NaN	-0.130171	0.37668	-1.91767	0.0775591	NaN	0.48578	-0.833406	NaN	NaN	-1.12037	NaN	-1.40812	-1.59987	-0.324878	0.49277	0.516313
P30412	-1.20548	0.93023	0.458354	0.660771	0.0071164	-1.29571	0.84278	NaN	NaN	0.0589639	-0.572518	NaN	NaN	0.994446	NaN	0.344691	0.229836	-0.117496	NaN	NaN	1.01675	0.904224	-0.226323	-0.148014	-1.36843
P30416	-0.487642	0.614676	0.106411	0.0893447	0.115135	-0.492085	0.167758	-0.433081	0.454568	-0.0723632	-0.061263	0.541599	-0.663806	0.147118	-0.173606	0.620809	0.179761	0.12379	-0.412787	-0.621153	0.519051	0.255955	-0.229355	-0.260311	-0.511964
P30681	-0.620634	0.999108	0.397806	0.144592	0.265113	-1.62629	0.662749	-0.787192	0.0528004	0.557421	0.0868175	0.894625	-1.28787	0.756946	-0.0794194	1.10195	-1.29109	0.926728	-0.190388	-0.839415	0.44351	0.752973	0.409759	-0.183149	-1.29693
P30999	-0.899588	0.35811	0.341827	-0.0044222	0.409967	-0.258802	0.337097	-0.285918	-0.834556	0.617487	0.523514	-0.130789	-0.273702	0.296388	-0.633755	0.852578	-0.0992822	0.0686166	NaN	NaN	0.584806	0.463731	-0.420385	0.26439	-0.63076
P31230	-0.238472	0.394261	0.0588338	0.101798	0.41938	-0.0427747	0.172467	-0.507286	0.291526	-0.0219012	0.095427	-0.20138	-0.0262921	-0.135636	0.371573	0.375306	-0.138964	-0.140503	0.300598	0.146941	0.510059	0.477198	0.169105	0.158709	-0.381695
P31324	-0.105219	-0.351042	0.521891	0.223706	-0.305288	0.655176	-0.615236	0.116175	-1.42326	0.62507	0.890662	-0.0947415	0.294744	-0.49342	0.919111	-0.227527	-0.653808	-0.261844	0.339492	0.188232	-0.880738	-0.571999	0.334115	0.0254139	0.938744
P31648	0.510508	-0.455699	0.153824	0.0742777	-0.890591	0.229471	-0.760303	0.231863	NaN	-0.38511	-0.738458	NaN	-0.0267381	NaN	-0.409719	0.483765	NaN	-0.160405	-0.612453	-0.496951	-0.492671	-0.883405	0.21833	-0.173301	0.660334
P31786	0.440062	0.368573	0.0807819	-0.433678	-0.0361326	-0.222851	0.180257	0.639931	-0.724477	0.37485	0.265949	-0.631751	0.49167	-0.132056	0.796314	-0.63768	-0.312411	-0.729679	0.950638	0.388968	-0.552535	0.161156	0.985251	-0.125645	-0.316512
P32848	1.57601	0.561987	-0.922215	-0.831222	-1.1813	0.287987	0.834551	1.30398	-1.32707	1.46403	1.0723	-1.42629	1.02674	-1.68698	0.362987	1.24462	-0.985364	0.494306	0.375214	-0.71299	-0.64734	-0.279259	1.16051	0.0671028	-0.348339
P32921	-0.400546	-0.0147456	0.361276	0.286976	-0.020973	0.0492883	0.165875	-0.040168	-0.0670306	0.287707	0.200073	-0.0153994	-0.466846	0.188969	0.339388	0.262792	-0.103708	0.262352	0.00513125	-0.401874	0.167799	0.270427	-0.0143422	-0.0332958	-0.0946523
P34022	-0.931411	0.868528	0.392398	0.270595	-0.16273	-0.945954	0.690147	-0.936589	-0.0157813	0.851705	0.442433	0.105663	-0.945115	0.70645	0.0523165	0.846647	0.0888298	0.688517	-0.409125	-0.952959	0.232953	0.774523	0.107911	-0.219073	-0.85958
P34884	0.392142	0.395944	-0.207784	0.112787	-0.691095	0.382427	0.293143	0.150768	-0.489435	0.445151	0.369297	-0.471691	0.264226	-0.0349166	0.544485	-0.169966	-0.270541	0.503878	0.284743	-0.371787	0.131044	0.00209563	0.687215	0.153891	-0.34644
P35235	0.0954702	-0.685469	-0.146781	-0.0732062	0.400196	0.243514	0.0429116	0.453603	0.0267887	-0.611361	-0.194794	0.3699	0.294924	0.0233066	0.672303	0.495275	-0.151876	-0.167583	-0.10265	-0.484578	0.0342445	0.131765	-0.0939985	0.251453	-0.121288
P35278	-0.137081	0.0233243	0.233254	0.314325	-0.447851	0.0574	0.244375	0.0473349	-0.154471	0.293942	0.187594	-0.23553	0.170831	-0.00820145	0.471417	0.0117342	-0.0461702	0.333419	-0.325817	-0.282516	-0.252982	-0.323558	0.330422	0.269647	0.244924
P35279	0.196866	-0.0235752	0.0270406	-0.209395	-0.587564	0.42789	-0.174941	0.154223	-0.432663	-0.487392	-0.183717	-0.105374	-0.0155319	NaN	0.488597	-0.227595	-0.182949	-0.46026	0.156489	-0.420541	NaN	-0.742359	-0.0565423	-0.299581	-0.0183642
P35293	0.0249834	-0.0637435	-0.0263428	0.373429	-0.0392193	0.30014	-0.0554253	0.162412	-0.278173	-0.0995638	0.50602	-0.0219431	-0.100773	-0.0537499	0.22899	-0.0419885	0.0725308	0.0217855	0.373215	-0.133515	-0.0775254	-0.187962	0.279034	0.136932	0.216407
P35564	0.242161	0.293174	-0.185712	0.246544	-0.64927	0.305345	0.0587939	-0.132735	-0.652158	0.480457	0.603056	-0.202295	-0.421312	0.209083	0.574556	0.319984	-0.54139	0.273547	-0.204148	-0.417751	0.153541	-0.165013	0.295643	0.161365	-0.157864
P35700	-0.599505	0.579104	0.222348	0.370217	-0.0885779	-0.463897	0.243289	-0.359797	0.0781506	-0.0661805	0.405066	0.523205	-0.58247	0.194231	-0.0162683	0.594446	-0.347974	0.616974	-0.293589	-0.551291	0.468732	0.514658	-0.172658	-0.193702	-0.519106
P35762	0.43896	-0.649694	-0.525368	-0.228268	-0.986366	0.576445	-0.798869	0.663052	-1.33974	-0.0534552	-0.571852	NaN	-0.300848	-0.815781	-0.808517	-0.0726028	NaN	NaN	NaN	NaN	-1.20361	-0.56594	0.68124	-0.515637	0.23624
P35802	1.49808	-0.110547	0.234505	-0.533763	-1.2713	1.07932	-0.545178	1.44685	-2.20727	0.740277	0.39947	-0.741104	1.04693	-0.530061	1.58251	0.00821687	-1.3143	-0.111503	0.533474	-0.237149	-1.47703	-0.753569	1.31456	0.682018	0.614563
P35803	0.438337	-0.265748	-0.0654018	0.154714	-0.177858	0.0998818	-0.201272	0.705167	NaN	-1.21787	0.248484	-0.0474104	0.349676	-0.809793	0.535743	0.269616	-0.372068	0.00017726	0.14724	-0.725802	-0.463981	-0.244326	1.08827	-0.104753	0.102421
P35979	-0.755199	0.513186	0.0711442	0.156007	0.227047	-0.509109	0.460496	-0.657223	0.521599	-0.0336828	-0.20665	0.774306	-0.54688	0.300013	0.326427	0.70238	-0.179001	0.52409	-0.23918	-0.777347	0.557865	0.555746	-0.372711	-0.136109	-0.694627
P35980	-0.655034	0.387153	0.240799	0.422354	0.117109	-0.613457	0.266173	-0.673348	0.278904	0.574472	0.13918	0.36547	-0.739124	0.399227	-0.0859126	0.813184	0.0648692	0.379548	-0.530316	-0.460754	0.00154179	0.59256	-0.200305	0.0727292	-0.498415
P36916	0.0434114	0.0610779	-0.0236235	NaN	-0.610743	0.214827	-0.512584	0.238094	-0.44674	NaN	-0.172181	NaN	-0.0180267	NaN	-0.226763	-0.0453518	NaN	NaN	NaN	NaN	0.04662	-0.000225682	-0.268338	0.119113	-0.683252
P36993	0.283099	0.294566	-0.0430008	0.212096	-0.208033	-0.593749	0.0273534	-0.00100247	-0.384578	NaN	-0.331694	0.481426	0.121654	-0.175821	0.133481	0.0697008	NaN	-0.185415	0.200633	-0.222335	0.390295	-0.0728479	0.0417809	0.193681	-0.518345
P37040	-0.165472	-0.399281	-0.160086	0.0857703	-0.142738	0.0711066	-0.463447	0.0620005	NaN	0.141036	0.154106	-0.703314	-0.145149	-0.587637	-0.364271	-0.0341417	NaN	-0.3427	NaN	NaN	-0.101866	-0.328044	-0.19086	0.252507	-0.574303
P38647	-0.78272	0.152491	-0.0754289	0.20824	0.399061	-0.105543	0.0989604	-0.226163	0.229602	-0.292496	0.218088	0.533767	-0.154363	-0.285858	-0.315797	0.494413	0.0755615	0.486203	-0.477685	-0.896409	0.484517	0.38909	-0.337332	-0.0284183	-0.633985
P39053	1.03663	-1.09369	-0.0791276	0.0508222	-0.771597	1.47459	-1.01855	1.67091	-2.90247	0.566079	1.19447	-0.133149	1.4846	-1.87426	1.26146	-0.305094	-1.26456	-0.429501	0.233982	0.244487	-1.63442	-1.23598	0.439158	0.515235	1.08079
P39054	-0.572544	-0.616711	-0.576636	0.11672	-0.86952	0.202471	-0.0770992	-0.340507	NaN	-0.664024	-0.512408	-0.743551	0.159931	NaN	-0.198054	NaN	NaN	NaN	NaN	-0.757616	-0.127477	-0.552393	-0.371066	-0.142995	-0.0568473
P39061	NaN	0.040274	0.371413	-0.439444	-0.244055	NaN	0.300057	NaN	-0.227536	0.0605318	-0.328456	0.518451	NaN	0.109405	NaN	0.263043	-0.202415	NaN	NaN	NaN	0.162462	-0.299493	NaN	NaN	NaN
P39447	-1.40982	0.0390491	-0.0790222	0.271669	0.452706	-0.127823	-0.0631698	-0.920732	0.63085	0.0123651	0.20373	0.831016	-0.620471	-0.840034	NaN	0.304209	NaN	-0.00474109	-0.751484	NaN	0.982561	0.102168	-0.358894	-0.215063	-1.87183
P40124	-0.0703204	0.192647	0.140545	0.309962	-0.377773	0.0835111	-0.030356	-0.097083	-0.079641	0.203851	0.493767	-0.154063	-0.238944	-0.123661	0.51101	0.167955	-0.297607	0.0143508	-0.138511	-0.0970327	0.109572	0.184906	0.159602	-0.0193261	-0.253294
P40142	-0.161329	0.205769	0.0251643	0.217476	0.0460108	-0.0569369	0.0563611	0.0469138	-0.149861	0.0483318	0.276432	0.223427	-0.159428	-0.0324072	0.310856	0.117247	-0.361539	-0.0791885	0.0751059	-0.0668603	0.0258307	0.153593	0.105594	0.208573	-0.286858
P41105	-0.845415	0.504935	0.43061	0.258166	0.0854747	-0.622446	0.392959	-0.512568	0.325405	0.482852	0.228158	0.41064	-0.908824	0.402609	0.0718476	1.00238	0.0518301	0.320629	-0.75165	-0.339376	0.239557	0.745751	-0.101665	-0.325122	-0.694633
P42208	-0.909101	0.510669	0.375654	0.471357	-0.0673994	-0.63318	0.0573765	-1.21869	-0.0664	1.04485	0.697082	1.04379	-2.15656	0.703371	-0.192953	1.3564	0.335443	0.88176	-1.40641	-1.19251	0.581026	0.569694	-0.639294	-0.458993	-0.443088
P42567	0.0178743	-0.503669	0.0881955	-0.310902	-0.14276	0.521488	-0.150695	-0.126938	NaN	0.118207	NaN	NaN	NaN	NaN	-0.303315	0.110761	NaN	-0.000282711	NaN	NaN	0.502024	-0.429316	-0.00494688	-0.188566	-0.218027
P42669	0.770354	-0.444946	-0.108072	0.167151	-0.332444	0.748824	-0.570893	0.853064	-1.53012	0.380622	0.769099	-0.198034	0.911478	-0.716114	1.2659	0.23551	-0.544975	-0.207598	0.363718	-0.700346	-0.690107	-0.586652	0.0184977	0.560919	0.569524
P42932	-0.550199	0.378931	-0.0408944	0.322865	-0.00563043	-0.172731	0.164618	-0.241946	-0.236046	0.139578	0.232769	0.338062	-0.522302	0.275664	0.460315	0.491251	-0.26528	0.278835	-0.460502	-0.695726	0.36343	0.309177	-0.0423884	-0.171436	-0.361039
P43006	0.325106	-0.319351	-0.00918161	0.34223	-0.839249	0.953557	-0.516116	0.897401	-1.29455	0.348345	0.946767	-0.705805	0.296877	-0.544086	0.396248	0.613085	-0.654239	-0.343044	-0.0555413	-0.129591	-0.544865	-0.870509	0.364981	-0.168018	0.763851
P43274	-0.20511	-0.668123	-0.465502	-0.156137	1.78998	-0.94214	0.517794	0.0643621	1.18957	-1.08084	-0.517624	0.845623	0.197859	0.0306429	0.566631	0.599855	-0.167002	0.623851	-0.678207	-0.72515	0.401414	0.60254	0.427442	0.0296833	-0.983096
P43275	-0.435241	-0.0806896	0.402604	-0.0956806	0.730678	-1.23215	0.812176	-0.72138	0.859015	0.0708073	-0.1666	0.823262	-0.672047	0.337202	-0.107069	0.823029	0.0223825	0.924593	-0.951831	-0.992977	-0.118353	0.589782	0.210371	0.301255	-0.874238
P43276	-0.53189	0.206167	0.104026	0.222075	0.549154	-1.27123	0.876906	-0.18192	0.950511	-0.414167	-0.190176	0.884828	-0.545033	0.0912915	-0.0261168	0.976093	0.0140201	0.722029	-0.87244	-0.910479	0.720452	0.660181	0.290208	-0.265029	-1.0765
P43277	-0.70546	-0.225968	-0.528155	-0.330144	2.45627	-1.37594	0.336831	0.173572	1.59694	-1.49176	-0.640342	1.19282	0.478047	-0.58103	-0.644494	0.231021	0.891418	0.289567	-0.56756	-0.235238	0.810793	0.69799	0.255359	-0.0853513	-1.22948
P45376	-0.103057	0.218247	-0.150378	0.144767	-0.0163903	0.285319	-0.0491333	-0.26498	-0.140441	0.383087	0.16183	0.0552291	-0.178019	-0.0867638	0.13709	0.352527	-0.202416	-0.178944	-0.0258734	-0.107825	0.158362	0.10057	-0.116681	-0.0564125	0.0839077
P45591	-0.209612	0.201512	-0.121396	0.437911	-0.26603	0.244439	-0.0483425	-0.0788027	0.0986216	0.0598429	0.601943	-0.251584	-0.700715	0.23026	0.403499	0.470873	-0.257885	0.164012	0.038778	-0.469551	0.163756	-0.070607	-0.245926	0.171069	0.230203
P45878	0.125821	-0.14886	-0.300814	-0.0807216	0.0498119	0.408758	0.155487	0.379285	-0.172269	-0.224855	0.146411	-0.129058	-0.0957303	NaN	0.12743	0.0444053	0.0362529	-0.0444047	-0.160066	-0.0931368	0.0350486	-0.0784602	0.26909	0.0807894	-0.0167188
P46414	0.44027	0.488355	-0.000730617	-0.534404	-0.0907808	0.0960012	0.62028	0.761343	0.073772	-0.542215	-0.418059	0.382339	0.594428	-0.398298	0.501055	0.180575	0.123642	-0.21058	0.208941	0.0671076	-0.227717	0.286953	1.10747	0.218505	-0.413583
P46460	0.831434	-0.90938	-0.120312	0.190881	-0.369387	1.22857	-1.32442	1.38978	-2.48511	0.581387	1.06835	0.248491	1.30023	-2.09196	1.44737	0.522437	-1.70829	-0.438968	0.304234	-0.674336	-1.13929	-1.12509	0.21646	0.408124	0.930914
P46471	-0.369864	0.30086	-0.16296	0.204371	0.0129324	0.0408003	0.0711389	-0.260199	-0.156962	0.0436355	0.0594587	0.245338	-0.162047	0.110845	0.399818	0.235673	-0.257517	-0.241221	-0.311324	-0.182234	0.232891	0.302785	0.138884	0.0381751	-0.433755
P46660	0.519634	-0.965703	-0.712259	0.184821	-0.237569	1.09408	-0.482582	1.37864	-3.10242	0.783617	1.57826	-0.14527	1.07168	-1.72171	0.86389	1.00899	-1.3569	0.185416	-0.698657	-0.504241	-1.51473	-1.47694	0.768374	0.886411	0.508879
P46664	-0.375009	0.360258	0.00574723	0.342394	0.550828	-0.0176207	-0.0116628	-0.474751	-0.0989467	0.132405	0.398837	0.0916932	0.211007	0.507882	0.28549	0.063218	0.259936	0.367408	-0.0591356	-0.161742	0.321904	0.64499	-0.159777	-0.153477	-0.107339
P47753	-0.386921	0.0917225	0.0118206	0.0547853	0.517533	-0.357547	0.119137	-0.129608	0.281329	-0.282938	-0.124473	0.410665	0.20655	-0.274652	0.011809	0.351008	0.129989	-0.124477	0.0548564	-0.362279	0.124057	0.0349208	0.128249	0.0650135	-0.214636
P47754	-0.0520069	-0.0386188	0.0223988	0.304587	-0.120041	0.10591	-0.0782892	0.142969	-0.166864	0.1616	0.276362	-0.0744956	-0.108486	-0.111162	0.221653	-0.00848984	0.0428869	-0.264904	0.211412	0.121537	-0.184333	-0.00831756	0.249986	0.167597	-0.038234
P47757	0.0449971	0.0612423	-0.00445123	0.32334	-0.00167835	0.0197465	0.0244474	0.296752	-0.123929	-0.28601	0.126411	0.140287	0.025184	-0.113197	0.227335	-0.118069	0.129382	0.0532462	0.0471173	-0.0710726	0.1534	0.100704	0.165537	0.125911	-0.204435
P47791	0.527215	-0.197196	0.045216	0.0866828	-0.0822139	0.735232	-0.107588	0.437835	-0.010134	0.243438	0.299313	-0.332767	-0.118326	0.0621384	0.422795	0.399983	-0.527206	0.0321536	0.192211	-0.154518	-0.261476	0.259369	0.277285	0.614412	-0.0982425
P47809	0.39278	-0.420801	-0.376476	0.286114	-0.337381	0.405218	-0.480855	0.731749	-0.39103	-0.422513	0.132049	-0.149918	0.249644	-0.848844	0.229321	NaN	-0.524146	-0.466933	NaN	0.26016	-0.377645	-0.399094	-0.0960792	0.0591384	0.276384
P47857	0.556975	-0.473061	-0.234694	0.178756	-0.548729	0.970052	-0.234198	1.03613	-1.4413	0.733305	0.904528	-1.16784	0.396529	-0.574594	0.809284	0.779133	-1.39936	0.170119	-0.174639	-0.168676	-0.664661	-0.582433	0.405978	0.481332	0.333019
P47911	-0.786497	0.47173	0.196358	0.264487	0.288357	-0.521518	0.249895	-0.48863	0.39881	0.0327706	-0.0226617	0.678992	-0.530168	0.269016	0.0196524	0.494528	0.0421768	0.319712	-0.486258	-0.43306	0.439144	0.390541	-0.195604	-0.0833439	-0.717377
P47941	-0.263238	0.511123	-0.228919	0.172087	0.49332	-0.334157	0.19799	-0.330329	0.463597	0.0866298	-0.184803	0.709977	-0.0432301	-0.126419	0.110266	-0.134148	0.602307	0.101284	-0.125977	0.1944	0.332171	0.375465	-0.0642283	0.116661	-0.393004
P47955	-0.0847911	0.390115	0.132642	0.031472	0.57833	-1.07145	0.585974	0.034149	0.0704479	0.237656	0.526298	0.145029	-0.956985	0.600254	-0.0451477	0.0721179	0.916648	0.697309	-0.373348	-0.0429071	0.525755	0.84258	-0.118808	-0.228163	-0.511853
P47962	-0.533576	0.750484	0.231463	0.347953	-0.199388	-0.720162	0.508741	-0.174977	-0.175454	0.508625	0.241153	0.355828	-1.10554	0.546777	0.366254	0.561917	-0.313866	0.543528	-0.436966	-0.639356	0.540658	0.526299	-0.151185	-0.351272	-0.524962
P47963	-0.471536	0.570111	-0.0729656	0.369189	0.0764976	-0.681507	0.204061	-0.42423	-0.00966519	0.174832	0.432544	0.497534	-0.800743	0.450207	0.0771114	0.967467	-0.0640471	0.503093	-0.654881	-0.737435	0.422158	0.583286	-0.265343	-0.00184224	-0.878253
P48036	-0.0551062	0.19977	0.255626	0.723405	-0.969322	0.1108	0.208221	-0.355672	-0.282411	0.833567	0.984398	-0.326417	-0.766031	0.202276	0.126616	0.854867	-0.35866	0.481795	-0.137865	-0.402644	0.195027	0.31002	0.0946033	0.0876158	-0.363652
P48193	0.265545	0.420479	-0.187178	-0.168212	-0.60979	-0.0834198	0.375931	NaN	-0.295139	0.337711	-0.373535	0.0979484	-0.437469	0.375124	0.0753592	0.717463	-0.234831	0.193754	-0.829363	NaN	0.34289	0.315876	0.153178	0.0813387	-0.706383
P48428	-0.226585	0.618727	0.038703	-0.0769178	0.457549	-0.791072	0.432576	-0.221074	0.225675	0.00818632	0.182183	0.686893	-0.0727026	-0.260707	0.443444	0.280793	0.503266	-0.115182	-0.099887	-0.368909	0.349566	0.393912	0.257934	-0.491869	-0.59228
P48678	0.176485	-0.088665	-0.00542521	-0.740537	-0.665368	1.03159	-0.795362	0.338744	-0.775359	0.154677	-0.184555	0.218798	0.484163	-0.799345	-0.12831	0.221686	0.115767	-0.281282	0.482813	-1.18988	0.137273	-1.01271	-0.442427	-0.0247935	0.703312
P48722	0.4311	-0.411386	-0.503625	0.142723	-0.357748	0.972553	-0.278757	1.06169	-1.14063	-0.023365	0.710718	-0.421555	0.769547	-1.0162	0.592328	-0.314768	-0.592076	NaN	0.121142	0.129211	-0.61518	-0.445741	0.213182	0.212583	0.443078
P48758	0.0372995	0.0795237	0.245736	0.295049	-0.289639	0.19651	0.157935	-0.0656515	-0.167147	0.324842	0.443611	0.0537008	0.08075	0.0359797	0.469255	0.275901	-0.229433	0.0900146	0.249409	-0.143866	0.0534072	0.126655	0.15626	0.266627	-0.0501207
P48771	-0.265201	-1.28422	-1.12312	-0.110177	-1.12054	0.15607	-0.806487	-1.02574	NaN	-0.45058	NaN	NaN	-1.22801	NaN	0.231014	-0.933039	NaN	NaN	-1.46463	NaN	-1.26754	-0.473934	0.161693	-1.272	-0.197835
P48774	-0.211494	-0.0342036	-0.255167	-0.0774703	-0.301705	0.379833	0.403467	NaN	NaN	-0.0468502	0.335742	NaN	NaN	-0.420976	0.322588	0.523648	-0.849345	0.139258	-0.225886	NaN	-0.340852	0.159455	-0.00335021	0.163377	0.243088
P48962;Q3V132	0.204494	-0.328364	-0.260939	0.341499	-0.628241	1.21538	-0.351419	0.475383	-1.44011	0.661578	0.734447	-0.350818	0.107991	-0.192426	0.492523	1.04714	-1.152	0.193544	-1.12814	-0.141431	0.192848	-0.430046	-0.489899	0.999878	-0.299867
P49312	-0.427424	0.551796	0.0401612	0.181732	-0.136935	-0.415311	0.341168	-0.345534	0.330421	0.160521	0.134536	0.463184	-0.526233	0.37072	0.434437	0.0820881	0.172693	-0.266699	-0.369248	0.0137338	0.210523	0.472524	-0.135337	0.135466	-0.772299
P49443	0.401556	-0.128762	-0.0692437	-0.201774	0.13516	0.761955	-0.245892	0.513631	-0.12781	0.5005	0.293583	-0.454974	-0.146497	-0.152875	0.253888	-0.516276	-0.100197	-0.157315	0.524546	0.565078	-0.107108	0.0828673	0.325011	0.246733	-0.0988499
P49722	-0.382668	0.100464	0.140646	0.211221	0.257349	0.0581525	0.296779	-0.124744	0.251765	0.0848433	0.261001	0.102583	-0.20525	0.328198	0.226994	-0.110886	0.00261358	0.224291	0.365955	-0.287285	0.11658	0.411454	-0.00376073	0.0511288	-0.0903965
P50114	0.639551	-0.085749	0.0543531	0.73137	-1.84012	0.991281	0.0684178	-0.920375	NaN	0.790312	1.21619	NaN	NaN	-0.486407	1.00546	0.346594	NaN	0.0266182	0.609755	-1.20186	-0.866107	-0.34858	0.2429	-0.110826	0.997188
P50247	-0.550277	0.707285	0.0449086	0.244951	0.112554	-0.776229	0.421679	-0.358758	0.078275	0.0395497	0.0721854	0.608371	-0.535498	0.264013	0.267909	0.918703	-0.684965	0.533954	-0.632994	-0.659811	0.638198	0.58882	-0.180364	-0.260256	-0.577638
P50396	0.611424	-0.338922	-0.0573866	0.012463	-0.529253	0.89145	-0.406999	0.777506	-0.588067	0.19408	0.249336	-0.303866	0.416753	-0.520197	0.734493	0.0642161	-0.677754	-0.0291312	0.285982	-0.0218494	-0.798265	-0.307793	0.440077	0.229941	0.561496
P50431	NaN	1.56742	1.09304	0.117405	0.34413	-3.70612	0.836201	-1.33732	1.61821	-0.574194	-0.264902	1.58208	NaN	0.135727	-1.39536	0.815076	1.4961	0.534744	NaN	-0.87924	1.7663	2.08269	-0.823933	-1.26012	-2.30861
P50516	0.475267	-0.526294	0.0722989	0.098743	-0.288987	0.884503	-0.695282	0.714518	-0.923609	0.219773	0.451762	-0.292581	0.796489	-0.771989	0.8327	-0.172548	-0.625292	-0.533669	0.323858	0.25321	-0.627203	-0.704008	0.260153	0.30473	0.529217
P50518;Q9D593	0.684049	-0.31783	0.00142651	-0.00631682	-0.277678	0.570272	-0.718716	0.746532	-1.00222	0.30968	0.394403	-0.321424	0.734021	-0.71677	0.791453	-0.300652	-0.538941	-0.573142	0.463472	0.161086	-0.840051	-0.666926	0.141647	0.418446	0.631266
P50580	-0.889681	0.745506	0.349637	0.424158	-0.0482031	-0.924101	0.487282	-0.641278	0.362998	0.493007	0.246671	0.435886	-1.2992	0.698375	-0.149019	0.43689	0.578686	0.698638	-0.472222	-0.661565	0.576668	0.806018	-0.200043	-0.253528	-0.840216
P51150	0.311944	0.263386	-0.0360788	0.0970013	-0.53171	0.317233	-0.0951756	0.159487	-0.518148	0.34757	0.24709	-0.0563791	0.158624	-0.252237	0.426393	0.501165	-0.556774	0.222927	0.167096	-0.570835	-0.133068	-0.17133	0.444986	0.278973	-0.0537682
P51410	-0.629502	0.275109	-0.108249	0.366846	0.655552	-0.219927	0.314801	-0.952987	0.484711	0.742331	-0.223367	0.52638	-0.289306	0.427969	-0.0853329	0.450184	0.704988	0.810853	-0.71713	-0.65958	0.315576	1.18632	-0.338092	-0.122721	-0.433983
P51660	-0.490288	0.0192597	-0.0807734	0.43041	0.0463988	0.0641722	-0.0542619	-0.0874446	-0.441224	0.609705	0.331593	-0.0528405	-0.444881	0.00020625	0.0730701	0.958449	-0.552958	0.312711	-0.405467	-0.978547	0.693752	0.342162	-0.473121	0.206203	-0.979581
P51859	-0.196508	0.823654	0.245065	0.149364	-0.485249	-0.475512	0.515934	-0.253575	0.410271	0.130496	0.0698276	0.184788	-0.615712	0.323988	0.206952	0.305957	0.540712	0.125902	-0.219559	-0.484749	0.302161	0.427498	0.401399	-0.0113394	-0.633973
P51863	0.620457	-0.872409	-0.140401	0.196491	0.0773777	0.903912	-0.922142	0.986932	-1.1894	0.552585	0.565846	-0.37176	0.993727	-1.29785	0.722862	0.0351884	-1.32149	-0.116083	0.200584	0.344355	-0.713753	-1.11458	-0.0202021	0.525704	1.0031
P51880	0.257621	0.252503	-0.204412	-0.0275429	-0.293984	0.197952	0.136182	0.355135	-0.456274	0.270786	0.141443	-0.43165	0.155562	0.116489	0.32929	-0.217066	-0.13031	-0.0211571	0.514509	0.0038418	0.246687	0.139905	0.0310259	0.110718	-0.197848
P51881	-0.392191	-0.512374	-0.562249	0.081106	-0.439939	0.379076	-0.462597	-0.0754905	-1.02132	0.174708	0.223751	-0.31593	-0.570916	-0.401441	-0.612605	0.063321	-0.873038	-0.398679	NaN	NaN	0.070667	-0.286915	-0.717156	0.319372	-0.820447
P52196	-0.376974	0.230982	-0.343913	0.0669711	0.00489524	0.37893	-0.0702831	0.236122	-0.0364425	0.0328044	0.363493	-0.207918	0.200937	-0.489074	0.26208	0.184457	-0.141706	0.133896	-0.337855	-0.426825	0.37406	0.349727	-0.271755	0.0660675	-0.481599
P52293	NaN	-0.142132	0.0430683	-0.239755	0.159543	NaN	0.0573499	NaN	0.364334	-0.53805	-0.147213	0.409041	NaN	0.230378	-0.518293	0.52365	0.472233	-0.0844122	NaN	NaN	1.27311	0.830575	-1.19982	-1.17878	NaN
P52503	0.239921	0.398618	0.156745	-0.19925	-0.350907	-0.15219	0.0551843	0.970977	-0.598519	0.261635	0.180993	-0.36031	0.566794	-0.956064	0.315694	-1.21992	0.0723706	-0.309151	0.618807	0.295205	-0.922515	0.070205	0.744427	-0.419868	0.537562
P52760	0.526162	-0.291126	-0.533534	-0.241793	-0.0690489	0.0963804	0.0953284	0.272947	-0.62087	NaN	NaN	-0.483722	0.390368	NaN	-0.0327944	-0.346288	0.535151	-0.639345	0.0391759	0.129151	0.337386	-0.354849	-0.236512	0.157651	-0.383541
P53026	-0.805833	0.695106	0.208667	0.346046	0.370585	-0.82054	0.389513	-1.1236	-0.161391	1.10602	0.659508	0.365346	-1.43305	0.957279	0.549975	1.10533	-0.0195615	0.619072	-0.916013	-1.14984	0.521028	0.530431	-0.0118111	-0.113356	-0.912991
P53810	0.441889	-0.44726	-0.264248	-0.0362934	-0.155543	0.646855	-0.64744	0.442443	-0.792268	0.053851	-0.388452	-0.142784	0.360842	-0.375018	0.255919	-1.00206	NaN	-0.547431	0.178347	0.160244	-0.283471	-0.544742	0.196788	0.198683	0.249625
P53811	-0.336496	0.162653	-0.130945	0.0513215	-0.575776	-0.610467	0.279484	0.00551107	-0.416927	-0.43842	-0.0955702	-0.360899	-0.0415293	-0.106594	-0.501951	-0.0248431	NaN	NaN	NaN	NaN	0.273411	0.156734	-0.27223	-0.197011	-0.65953
P53986	-0.12454	0.251376	0.015006	-0.0762731	-0.189793	0.252288	-0.0615462	0.475319	-1.14455	0.153042	0.33063	0.321649	0.140271	-0.251684	0.184752	0.653838	-0.0561521	0.253727	-0.714709	-0.436429	0.0572246	-0.360605	0.447237	0.274592	-0.404376
P53996	-1.00324	0.700643	0.4246	0.135813	0.362213	-1.37637	0.614497	NaN	0.455396	-0.612989	-0.0350524	0.467183	-0.571911	-0.450611	-0.246526	0.408654	0.543088	0.153823	NaN	-1.11122	-0.376882	0.815586	0.38238	-0.95174	-0.232393
P54071	-1.14695	0.128513	-0.297402	-0.0220733	-0.353761	-0.934202	-0.000734477	-0.923914	-0.139702	-0.183141	-0.332325	0.200681	-1.12355	-0.0861812	-0.904294	-0.416799	NaN	-0.317738	NaN	NaN	0.181875	0.143472	-0.632429	-0.210772	-1.30829
P54276	NaN	0.488391	-1.28223	-0.170669	-1.12843	NaN	1.11426	NaN	-0.0203877	NaN	NaN	NaN	NaN	-0.208398	NaN	0.536788	-0.0851653	NaN	NaN	-1.0166	0.497672	0.203746	-1.03574	NaN	NaN
P54775	-0.35834	0.417134	-0.101261	0.219016	0.432088	-0.208337	-0.134665	-0.0163754	-0.0253396	0.0750657	0.271594	0.363007	-0.504893	-0.0355025	0.961044	0.530383	-0.834299	0.074763	-0.842529	-0.0703216	0.382691	0.371576	-0.0464064	0.0700301	-0.535566
P54822	-0.640761	0.42215	0.299944	0.16631	0.14633	-0.52525	0.258365	-0.781194	0.135221	0.224282	0.124989	0.370959	-0.218177	0.437799	0.0262417	0.498601	0.10423	0.45038	-0.351412	-0.660814	0.291836	0.317342	-0.320384	-0.103987	-0.356323
P54823	-0.376175	0.286884	0.224964	0.336277	0.201744	-0.549961	0.138553	-0.168641	-0.142797	0.220454	0.200978	0.180098	-0.396717	0.204604	0.320073	0.745529	-0.19011	0.0235852	-0.561337	-0.320492	0.43028	0.41907	-0.138705	0.134035	-0.542251
P54923	0.0147092	0.534657	0.0988589	0.100102	-0.63413	-0.0460633	0.283667	-0.0788313	0.020384	0.250079	-0.147817	-0.00266379	0.0151419	0.196492	0.621449	0.46315	-0.406818	0.17486	0.0961516	-0.573851	0.164577	0.342607	0.00049534	0.211362	-0.419519
P55012	0.246946	-0.0072053	-0.0630334	0.356607	-0.285926	0.161548	-0.41818	0.191669	-0.362696	-0.158816	0.520246	-0.207179	0.228826	-0.316324	-0.14511	0.268222	0.0458522	0.223404	-0.36252	0.0148039	-0.200585	0.157639	0.290344	-0.153776	-0.334572
P55066	1.0764	-0.419576	-0.285393	-0.80389	-0.915898	1.68212	-1.82189	0.000807909	NaN	NaN	-0.58763	NaN	0.242444	NaN	1.15103	-1.14017	-0.731516	-1.49977	1.21104	0.683561	-1.98252	-2.33706	1.41732	0.199034	1.23299
P55088	0.533102	-0.108099	-0.820378	-0.444177	-0.975326	0.785066	-0.915295	-0.143166	NaN	0.505714	-0.0578054	NaN	-0.986904	-0.966617	-0.741784	0.31587	NaN	-0.730512	NaN	NaN	-1.35103	-1.16856	0.435213	-0.137554	0.410132
P55264	-0.834786	0.548328	0.0481859	0.234977	0.537745	-1.02203	0.335454	-0.78783	0.676877	0.26012	0.425041	-1.1564	-0.613133	0.593154	-0.270258	0.984828	-1.08434	0.264482	NaN	-0.225561	0.281538	0.648834	-0.0968281	-0.123367	-0.89535
P55821	-0.511563	0.839818	0.191546	0.198334	-0.069607	-1.39254	0.523488	-0.567791	0.155774	-0.157076	-0.0612615	0.504763	-0.639218	0.593095	-1.15294	NaN	1.29204	-0.0239409	-0.101593	-0.0323144	-0.963823	-0.63139	0.498004	-0.270746	0.32444
P56135	-0.138829	-0.570549	-0.43075	0.452692	0.197943	0.562194	-0.135617	0.463246	-1.09532	0.57705	0.383133	-0.124275	0.185529	-0.274977	0.394467	0.328776	-0.653233	0.207134	-0.971151	0.125919	-0.156001	-0.411949	-0.00877652	0.610808	-0.276363
P56376	0.24403	0.11076	0.0315547	-0.303241	-0.563182	0.369665	0.0704046	0.619769	-0.218656	-0.00131932	-0.0869066	-0.208439	0.0776664	-0.0818106	0.33227	-0.0676307	-0.626948	0.00764623	0.599084	0.0097519	-0.0670876	-0.130518	0.28504	0.480567	-0.558854
P56391	0.359211	0.112223	-0.432972	0.0821563	-0.254699	0.453794	0.101985	0.393003	-1.0878	0.692988	0.883696	-0.662782	0.0659533	-0.0173554	0.7172	-0.267251	-0.929018	0.179917	0.673536	-0.0836828	-0.632403	-0.283404	0.672979	0.368725	0.331592
P56395	0.332917	0.632954	0.185069	0.197988	-0.251586	-0.35142	-0.0805987	0.120013	-0.909587	0.442005	0.488698	-0.0152586	-0.130511	0.450187	0.53438	0.625557	-0.525668	0.58126	-0.146646	-0.303351	-0.264959	0.141676	0.766983	0.0338667	-0.127978
P56399	-0.158891	0.123684	0.186658	0.210214	0.0119125	0.0497394	-0.216841	0.142128	-0.269511	0.188268	0.16888	0.0630556	-0.207166	-0.0344486	0.39622	0.0718285	-0.0375079	-0.046952	0.0514837	-0.320163	0.0783163	0.0635192	0.0428623	0.084908	-0.0154369
P56480	0.201158	-0.390821	-0.423351	0.191803	-0.0434811	0.820008	-0.268059	0.612537	-0.585928	0.117975	0.580104	-0.172841	0.440191	-0.602466	0.722524	-0.0550373	-0.674812	-0.0984461	0.213604	-0.170785	0.00358208	-0.030207	-0.342329	0.6441	-0.492374
P56564	1.15255	0.306849	-0.2113	-0.0297315	-1.34588	0.544306	0.404493	0.821943	-1.47024	1.02494	0.733174	-1.25142	0.265207	0.527156	0.714471	1.59149	-0.812493	0.606388	-0.605002	-0.729267	-0.304716	-0.188829	1.09537	-0.0924962	0.00799476
P56812	-0.473598	0.382592	0.128412	0.0242574	0.258855	-0.816498	0.289392	-0.123578	-0.0558351	0.21587	0.247943	0.0043887	-0.230002	0.400045	0.244308	-0.0458617	0.278948	-0.0588111	0.114247	-0.275399	-0.340906	0.216114	0.546033	-0.290091	-0.201497
P56959	-0.0503956	0.826964	0.189581	0.178582	-0.396875	-0.970394	0.430213	-0.449331	-0.211437	0.282502	0.387252	0.1621	-0.656173	0.742756	0.388191	-0.681176	-0.343098	0.504782	0.123836	-0.0261181	0.138332	0.505167	0.585945	-0.202868	-0.807706
P57716	-0.271818	0.751567	-0.0377865	0.332019	-1.52724	-0.151257	-0.045688	NaN	NaN	0.292868	-0.164954	NaN	NaN	-0.291685	-0.273889	0.687122	NaN	0.654901	-1.13746	NaN	-0.0846688	-0.082567	0.335941	-0.134881	-0.405773
P57746	0.503666	-0.422429	0.19487	0.00246472	-0.546923	0.585981	-0.562226	0.38591	NaN	-0.121193	-0.261515	-0.56794	0.286641	NaN	-0.379204	NaN	NaN	NaN	-0.149336	0.4108	-0.553948	-0.715054	0.194723	0.306301	0.409905
P57759	0.505175	-0.0375499	-0.291799	-0.0314986	0.2593	0.562623	0.190367	0.482285	-0.235451	0.03679	0.359185	-0.176792	0.107873	0.116182	0.429629	0.0642803	-0.154041	-0.0446421	-0.090469	0.360828	0.11849	-0.0471527	0.503529	0.324822	-0.0972392
P57776	-0.58505	0.386543	0.0914589	0.095924	0.170376	-0.646764	0.470718	-0.34482	0.388686	0.0176211	0.00447507	0.419378	-0.393804	0.153298	0.197268	0.332948	0.100066	-0.0438608	-0.225024	-0.267445	0.481654	0.34615	-0.101492	-0.16662	-0.56875
P57784	-0.50727	0.607312	0.00950168	-0.217003	-1.02889	-0.880067	0.448618	-1.0406	NaN	-0.39599	-0.500442	0.243996	NaN	0.561775	-0.596252	0.326115	NaN	-0.54141	NaN	NaN	0.344979	0.39403	-0.150953	-0.120571	-1.11128
P58044	0.297304	0.00216265	0.0210083	-0.149937	-1.69246	0.146382	-0.0954113	NaN	NaN	-0.38395	-0.192178	NaN	NaN	NaN	0.349921	-0.139575	-0.961449	-0.051526	0.308999	-0.48951	-0.286388	-0.230223	0.222155	0.292194	-0.410801
P58389	0.234214	0.0915917	-0.040493	0.305821	-0.414918	-0.0236977	-0.028853	-0.381352	-0.283135	NaN	0.419205	0.157137	-0.0536057	0.179536	0.318297	0.112979	-0.207752	-0.316868	0.090645	0.171099	0.194817	0.148981	-0.0381197	0.370286	-0.225142
P58404	0.0548102	0.21086	0.199225	0.159985	0.144225	-0.188266	-0.29277	-0.0402123	0.245938	-0.415901	-0.154263	0.330427	0.0841845	0.0241573	0.313777	0.285843	-0.104365	NaN	-0.113707	-0.0405788	0.240165	0.0376574	-0.147953	0.130946	-0.0196991
P58771	0.272477	-0.400271	-0.0356023	-0.299425	-0.718558	-0.556336	0.00167474	0.210916	NaN	-0.237208	0.100541	-1.02584	-0.0369932	-0.764237	-0.353496	NaN	NaN	NaN	-0.337335	NaN	-0.832672	-0.169682	0.67032	-0.34702	-0.494765
P59017	-0.346768	0.618219	0.292897	0.0393047	-0.132226	-0.448212	0.190874	-0.160225	-0.556323	0.00575857	0.257047	0.632558	-0.546307	0.225927	-0.207956	-0.296206	0.753807	0.372496	-0.0896642	-0.182249	0.46499	0.440404	-0.286498	0.097766	-0.569532
P59325	-0.529323	0.621839	0.17399	0.286422	0.0844246	-0.833299	-0.0177363	-0.304587	-0.103306	0.357714	0.377885	-0.0604998	-0.657843	0.23894	0.528307	0.703452	-0.0324557	NaN	-0.522636	-1.08219	0.797931	0.292639	-0.244844	-0.298733	-0.629531
P59999	0.0672119	-0.13246	-0.0142639	0.0850701	-0.394529	0.451713	0.188173	-0.0334557	-0.281532	0.422849	0.361995	-0.269212	-0.0269928	0.0344824	0.406066	0.35458	-0.190975	0.06379	-0.0886196	-0.184763	-0.302172	0.0580409	0.267174	0.120825	0.0953627
P60122	-1.0712	0.622659	-0.0958928	0.200754	0.516521	-0.90126	0.384274	-0.696556	0.234409	0.570086	0.298501	0.432902	-1.43217	0.63335	-0.207773	0.950169	0.121654	0.0541964	-1.17731	NaN	0.657767	0.612085	-0.2628	-0.103844	-1.00214
P60202	0.0121036	-0.608391	-0.701564	0.638177	-1.62508	0.793721	-0.980833	0.202005	NaN	-0.00258251	1.26585	-2.12472	-0.730485	NaN	0.58094	0.436938	NaN	-0.857147	NaN	-2.13028	-2.24049	-1.24574	-0.000233551	0.190029	1.09495
P60229	-0.404811	0.437328	-0.064336	0.28594	-0.0944214	-0.231603	0.235571	-0.379157	0.540621	-0.216925	-0.0554304	0.407811	-0.262493	0.123123	0.310997	0.464929	0.241379	0.251952	-0.693665	-0.643865	0.603261	0.563488	-0.227455	-0.0779198	-0.561081
P60487	0.472766	-0.129614	-0.17394	0.177326	-0.479367	0.626552	-0.608188	0.894025	-0.271165	-0.247025	-0.433973	-0.0224953	0.957227	-0.558805	0.710729	-0.526838	-0.315967	-0.501668	0.553778	0.445356	-0.687804	-0.63657	0.249482	0.403098	0.193542
P60670	-0.303879	0.307258	-0.263775	0.019593	0.0889927	-0.359023	NaN	NaN	0.240108	-0.487944	-0.0719619	0.373281	NaN	-0.235993	-0.0232835	0.277172	-0.541783	-0.127903	-0.0613442	0.758909	0.24279	-0.140605	-0.193491	-0.496154	NaN
P60824	0.193836	0.483556	0.31503	-0.0775874	-0.810955	-0.338922	0.351614	0.623852	0.140125	-0.839591	0.0153144	0.28712	0.759047	-0.321472	-0.129732	-0.211133	0.489778	-0.0741314	-0.194227	0.628795	-0.509097	0.0523017	0.604214	0.0768668	0.00180563
P60843	-0.869047	0.725363	0.306718	0.432263	-0.260882	-0.658464	0.442838	-0.676402	0.347094	0.586657	0.113156	0.291822	-0.647469	0.384971	0.320072	0.765509	-0.0383199	0.466933	-0.417057	-0.867561	0.633064	0.635669	-0.189872	-0.196643	-0.908452
P60867	-0.485539	0.227204	0.431542	0.267949	0.422033	-0.916898	0.28164	-0.531485	0.333898	0.69009	0.139773	0.127017	-0.499589	0.436827	0.33317	0.542007	0.0508429	0.250019	-0.483802	-0.326819	0.583376	0.517825	-0.149985	-0.171364	-0.677323
P60879	1.52301	-0.485925	-0.455582	-0.408649	-0.27918	0.756093	-0.870473	1.8139	-1.50191	-0.318711	0.418487	-0.112025	1.96171	-1.83011	1.18513	-1.12414	-1.27675	-0.796619	1.29694	1.20685	-2.01997	-0.949495	1.35965	0.0876312	0.762848
P61021	-0.089577	0.0611089	-0.26804	-0.146304	-0.0103355	0.116593	-0.413038	-0.521407	NaN	0.128516	-0.0173875	NaN	-0.0796195	0.066033	0.285434	-0.106296	NaN	NaN	-0.68521	NaN	-0.480337	0.129033	-0.0310925	-0.126078	-0.238648
P61082	-0.0814802	0.0871384	0.0616054	0.0239118	0.467197	-0.0449094	-0.326245	0.0344873	-0.0999447	0.00517395	-0.236143	0.132049	0.157904	0.208883	0.30363	-0.00543716	0.169964	0.0471961	-0.381893	-0.0352078	0.270444	0.0734045	-0.0297829	0.176511	-0.191642
P61089;Q9CQ37	0.108856	0.174131	0.122355	0.300846	-0.90494	0.407758	0.0430449	0.00791081	0.000509481	0.0513274	0.00175114	0.205505	-0.19636	0.228342	0.0853868	0.622434	-0.157747	0.729729	-0.293131	-0.371425	0.345694	0.179908	0.140593	0.119324	-0.357893
P61161	0.0324613	0.389634	0.0911259	0.187318	-0.665594	-0.00487115	0.148835	0.171466	-0.140407	-0.577926	0.230766	0.400284	0.246193	-0.140399	0.239877	0.295334	-0.675526	0.245661	0.315905	-0.386275	-0.170895	0.0631211	0.340322	0.153758	-0.219109
P61164	-0.0818692	-0.379873	-0.156821	0.321694	-0.257854	0.0243028	-0.632002	-0.0597199	-1.05159	0.632761	-0.457598	-0.451271	NaN	-0.461009	-0.555166	0.127238	NaN	-0.327425	NaN	NaN	-0.0596801	-0.28992	0.025589	-0.11596	-0.096171
P61166	-0.27308	0.103864	0.175135	-0.0831064	0.286514	-0.48314	0.441457	0.39263	0.0843418	-0.0638259	0.177044	0.101069	NaN	-0.340271	NaN	-0.0072251	0.155786	NaN	NaN	NaN	0.0303091	-0.530364	0.384738	0.016833	NaN
P84078;P61205;Q8BSL7	0.530107	0.149225	0.310793	0.350549	-1.74678	0.859743	-0.0756926	-0.0574501	-1.51123	1.18988	0.681656	-0.306726	0.0324404	0.165198	0.523873	1.08428	-0.952566	0.560546	0.0969259	-0.948507	-0.621966	-0.148287	0.346678	0.33463	0.43816
P61222	-0.906794	0.0765617	-0.30787	-0.0565301	-0.290067	-0.880153	-0.0674626	NaN	-1.28399	-0.0189573	-0.198558	NaN	NaN	-0.283742	-0.678401	-0.339679	NaN	-0.207809	NaN	NaN	0.165395	0.0844513	-0.434656	-0.374739	-0.897466
P61255	-0.81102	0.3297	0.0435455	0.458812	0.405112	-0.492242	0.278247	-0.464724	0.516958	-0.0451656	0.174028	0.467611	-0.627517	0.314417	-0.540144	0.269413	-0.296242	0.625287	0.197701	-0.298466	0.445208	0.463759	-0.0769309	-0.19099	-0.709218
P61290	-0.38727	0.940374	-0.742565	-0.163206	0.619933	-0.636474	0.0667383	-0.731818	1.09381	0.12203	-0.0922901	0.664009	-0.838529	-0.0138285	-0.230438	0.41466	0.473467	-0.224232	0.428933	-0.814809	0.592274	0.331075	-0.149696	0.251112	-1.23548
P61327;Q9CQL1	-0.129975	0.376624	0.133639	-0.104242	-0.494032	-0.534293	0.295187	-0.295962	0.171669	0.0173403	0.145875	0.36614	-0.402724	0.0717501	0.029667	0.125411	0.480792	0.0320401	-0.223271	-0.448254	0.37151	0.446786	-0.215846	-0.208767	-0.562851
P61358	-0.943861	0.471921	0.114017	0.41625	0.00138299	-0.898865	0.576907	-1.28472	-0.132349	0.662911	0.172562	-0.1316	-0.896887	0.90816	-0.335132	0.793913	-1.27192	0.332335	NaN	NaN	0.198184	0.594874	-0.0990561	-0.0446172	-0.87396
P61514	-0.890409	0.434539	-0.101831	0.351068	0.0136074	-0.606276	0.208721	NaN	-0.209142	-0.0982755	-0.648867	0.479797	NaN	0.138243	NaN	0.295996	-0.659729	0.0260045	NaN	NaN	-0.098265	0.453276	-0.193047	-0.818638	NaN
P61750	-0.0755308	0.754143	0.0133355	0.326533	-0.486259	-0.120049	-0.294443	-0.35399	0.512098	-0.00946159	0.0742223	-0.377036	-0.176306	0.573341	0.198489	0.357176	-0.0399237	0.0523585	0.0712747	-0.231554	0.248507	0.334814	0.168224	0.14279	-0.350717
P61759	-0.503046	0.582894	0.363297	0.202072	-0.103732	-0.771744	0.455745	-0.878692	0.208924	-0.101369	0.546827	0.375973	NaN	0.0593004	0.0135935	-0.158431	0.410416	-0.791679	0.840688	NaN	0.61371	0.30147	-0.0201069	0.025136	-0.482554
P61804	0.402186	0.0811657	NaN	NaN	NaN	-0.51357	-0.338784	NaN	NaN	0.334877	0.320132	NaN	NaN	-0.417918	NaN	0.53098	NaN	-0.528536	NaN	NaN	0.48369	-0.0232102	0.0251944	0.395226	-0.853409
P61922	0.303978	-0.852159	-0.422487	0.258557	-0.777512	1.40681	-0.531862	0.823477	-1.73633	0.418017	0.838522	-0.5719	0.653153	-1.00644	0.524078	-0.58995	NaN	-0.899567	0.134979	0.136264	-0.918264	-0.609489	-0.196029	0.453613	0.557911
P61924	-0.421388	0.391021	0.212315	0.278272	-0.291837	-0.243634	0.429085	-0.514876	-0.298124	0.570993	-0.0417222	-0.0483929	NaN	0.485016	0.527114	0.121706	NaN	-0.0379234	-0.237971	-0.280208	0.02625	0.351325	-0.0319792	0.252693	-0.375911
P61957	-0.581121	0.760254	0.420126	0.264193	0.281897	-1.19465	0.509226	-0.672485	0.779643	0.382829	-0.708854	0.70978	-0.681688	-0.0852386	0.203341	-0.251863	0.18394	0.455278	0.229154	-0.29906	0.0266959	0.838096	0.709781	-0.574735	-0.609935
P61961	-0.0980213	0.405574	0.0187207	0.179359	-0.0625715	-0.506151	0.640203	-0.148617	-0.447966	0.382	0.407739	-0.11473	-0.272834	0.728401	0.383395	-0.195362	NaN	-0.124975	0.431686	0.173804	0.383373	0.354327	0.297197	0.0610805	-0.331811
P61963	0.116276	-0.229939	-0.574057	-0.254769	0.462943	-0.433992	-0.0715891	NaN	0.328134	-0.0297253	-0.459075	-0.664883	NaN	-0.00710257	0.0641901	NaN	0.0239086	NaN	-0.617206	NaN	-0.0234635	-0.408464	NaN	-0.267531	-0.0459972
P61971	-0.281819	0.517565	0.258137	0.13965	-0.330017	-0.294731	0.349824	0.000223056	-0.182973	-0.33155	0.160027	-0.0641054	NaN	0.119922	0.0201573	-0.0997998	0.34939	0.164747	-0.0551069	-0.00651098	-0.0209616	0.399536	0.185096	0.22134	-0.397539
P61979	-0.0592724	0.704316	-0.100502	0.218679	-0.538613	-0.309412	0.294865	-0.241083	0.194945	0.211648	0.0990652	0.289905	-0.282998	0.279908	0.552335	0.510601	-0.0992964	0.276507	-0.437185	-0.531634	0.489072	0.486478	-0.0474724	0.23456	-0.753668
P61982	0.393491	-0.0802087	0.00374347	0.203184	-0.537907	0.66621	-0.474519	0.581362	-1.08222	0.191463	0.768677	-0.46364	0.183155	-0.194199	0.851716	-0.751995	-0.225919	0.0202738	0.125531	0.354732	-0.837857	-0.400569	0.310265	0.199393	0.539491
P62071;P10833	0.364056	-0.942938	-0.118111	0.148866	-0.117461	0.863544	-0.580829	0.0870438	NaN	-0.462556	0.511302	-0.529978	0.0134786	NaN	0.452006	-0.526713	-0.604398	-0.187077	0.434118	0.26292	-0.904737	-0.722492	0.124306	0.0672829	0.627315
P62073	-0.0227544	0.822212	0.245397	-0.358388	-0.537431	-0.799048	-0.207622	0.72973	NaN	-0.721812	-0.130719	-0.241254	-0.451566	NaN	0.124799	NaN	-0.920245	-0.631935	0.450754	0.289957	-0.51514	0.155782	0.410511	-0.970331	0.107304
P62075	-0.502443	0.452735	-0.15901	-0.216811	0.516924	-0.349651	0.342533	-0.189772	-0.54831	0.579581	0.586977	-0.396151	-0.542067	0.414812	0.426085	0.21467	-0.120768	0.638284	0.0372002	-0.715213	-0.0778343	0.229425	0.449245	-0.367754	-0.19076
P62077	-0.300107	-0.216274	-0.113126	-0.171129	0.0666097	0.164073	0.370054	0.117433	0.432448	-0.271874	0.366736	-0.392261	-0.10687	0.26403	0.00734168	-0.00116863	0.532058	0.175493	0.185988	-0.216151	-0.0121455	0.338669	0.229561	-0.00437332	-0.636553
P62082	-0.657868	0.861323	0.347299	0.202511	-0.384515	-0.702961	0.331795	-1.14361	0.915218	-0.130349	-0.628336	0.580489	-0.224652	0.772911	-0.0650921	0.35736	0.18106	-0.45826	NaN	NaN	0.0334789	0.667041	-0.0988476	-0.26403	-0.433609
P62137	-0.0766332	0.257474	0.0892575	0.136365	-0.410415	-0.0168219	0.0947484	0.186624	-0.563263	0.232839	0.125737	0.0923164	-0.198978	0.100585	0.33994	0.147037	0.0463185	-0.135575	0.0253041	-0.460602	0.0367314	-0.191635	-0.461873	0.038112	-0.612012
P62141	-0.139507	-0.324603	-0.0125554	0.459105	0.0746116	0.112439	-0.118919	0.128592	-0.0539491	0.617727	-0.535166	0.116273	-0.24069	-0.0343479	0.230795	0.038208	-0.101885	0.150675	-0.0755108	-0.183539	-0.402619	0.0157799	0.121378	0.370992	-0.0272938
P62192	-0.295845	0.543013	0.112749	0.160135	-0.240957	-0.261966	0.202654	-0.15238	0.0392787	-0.102244	0.116395	0.384958	-0.165614	0.0610261	0.589227	0.558195	-0.680729	0.150218	-0.392386	-0.409508	0.291902	0.198759	-0.0111817	0.239016	-0.564663
P62196	-0.748882	0.417762	0.0131295	0.108859	0.144096	-0.224963	0.227143	-0.212017	-0.138095	-0.0224982	0.0884634	0.152439	-0.372096	0.297938	0.315466	0.510034	-0.982031	-0.0848232	-0.121841	NaN	0.0472877	0.332119	0.0742905	-0.0939917	-0.463546
P62242	-0.533829	0.607355	0.065823	0.388241	0.433237	-0.862081	0.218779	-0.556533	0.294409	0.321281	0.111244	0.442243	-0.872751	0.574201	-0.288821	0.794433	0.0919068	0.706177	-0.547085	-0.493013	0.0398405	0.575894	-0.0668857	-0.0230636	-0.451916
P62245	-0.991483	0.769436	-0.0980386	0.374468	-0.230806	-0.620766	0.175377	-0.578679	-0.0721783	0.394616	0.457996	0.615725	-1.96282	0.692268	0.344009	0.410141	-1.0303	-0.535534	-0.031015	NaN	0.442861	0.533558	-0.348813	-0.19549	-1.18207
P62254	NaN	NaN	NaN	-0.143175	-0.883231	NaN	-0.121393	-0.803806	0.0518499	0.413911	0.132708	-0.521699	-0.480698	0.00470354	-0.447862	0.0954147	0.362091	0.0269944	-0.376387	-0.611998	0.0582966	0.226779	-0.257279	-0.4019	-0.973322
P62259	0.0687602	0.353775	0.185296	0.156115	-0.682064	0.0223977	0.243318	-0.12774	-0.0601355	0.270333	-0.00802135	0.314923	-0.107825	0.00507901	0.495513	0.36714	-0.270821	0.379118	0.0898613	-0.351981	-0.101132	0.260603	0.365401	-0.0372749	-0.11964
P62264	-0.71513	0.197945	0.251172	0.229698	0.464812	-0.528796	0.15095	-0.188853	0.488795	-0.0689798	0.0161225	0.567103	-0.592309	0.222653	0.250403	0.29318	0.134133	0.266665	-0.482689	-0.427257	0.521306	0.439099	-0.293493	-0.0393104	-0.616034
P62267	-1.19475	0.567272	0.140092	0.32356	0.490569	0.0734105	0.120612	-0.892419	-0.0506417	0.711161	0.223205	0.0326326	-0.157177	0.705158	-0.717874	0.823778	0.262126	0.79692	-0.164187	-0.682067	0.634165	0.611024	-0.11408	-0.316505	-0.587374
P62270	-0.723439	0.586453	0.159996	0.346762	0.092413	-0.757007	0.403063	-0.507615	-0.103047	0.475096	0.285257	0.448594	-0.790115	0.660778	0.180011	0.611529	0.275706	0.186938	-0.234173	-0.741743	0.443412	0.54024	-0.106354	-0.0704927	-0.866593
P62274	-0.676855	0.321696	0.624983	0.421599	0.399338	-0.990282	0.0224404	-0.528278	0.089728	-0.0966659	-0.0801476	0.772966	-0.15895	0.476008	-0.0558839	0.539845	-0.246753	0.0212848	0.227457	-0.304275	0.329061	0.261609	0.544881	-0.378578	-0.625308
P62281	-0.639565	0.760648	0.12874	0.18283	-0.0883691	-0.611416	0.495741	-0.684581	0.422322	0.241873	-0.0523395	0.673468	-0.415749	0.114223	-0.511493	0.651436	0.474831	0.861032	-0.59204	-0.832737	0.343467	0.680444	-0.0817643	-0.22159	-0.716792
P62301	-0.790138	0.581643	0.27035	0.473443	-0.035938	-0.548537	0.306603	-0.872448	-0.0785754	0.718572	0.277493	0.19062	-0.987206	1.03366	-0.0723413	1.41325	-0.729354	0.919061	-0.770672	-0.878086	0.0963483	0.656033	-0.148251	0.193004	-0.937373
P62305	-0.849504	0.182543	-0.615368	0.220174	1.34777	-1.01579	0.283468	-0.0768373	0.227206	-0.0185922	-0.45738	0.63608	-0.306474	0.811799	-0.437639	0.596031	0.00123494	0.629699	-0.814253	0.275721	0.305275	0.370861	-0.268852	-0.00631527	-0.922469
P62307	-0.746936	0.670054	0.598049	0.199038	-0.195632	-0.778997	0.424391	-0.176018	0.485661	-0.144054	-0.2457	0.607064	-0.541259	0.597036	0.161978	0.56266	0.874394	-0.0566546	-0.173227	-0.41045	0.138708	0.811083	0.0738427	-0.0779257	-0.663189
P62309	-0.723831	0.771279	-0.373009	0.173914	-0.2632	0.192106	-0.181351	-0.0304759	0.137651	-1.97791	0.305571	1.08782	-0.108461	0.601164	-1.79373	1.31432	-0.575024	0.688983	0.112562	0.391456	0.340395	0.471879	-0.461883	0.11288	-0.861128
P62311	-0.156159	0.429799	-0.111226	-0.26856	-0.54419	-0.428095	0.467942	-0.471909	0.108746	0.0237716	0.259188	0.433048	-0.44643	0.185961	-0.181774	0.118258	0.515204	0.297117	-0.0607588	-0.261007	0.15109	0.416328	0.0510904	-0.232717	-0.948629
P62315	-0.484565	0.37692	0.0413274	0.17621	-0.710774	-0.558459	0.334072	-0.761037	-0.647646	0.57027	0.357599	-0.0917611	-0.95599	0.983345	NaN	0.465451	NaN	-0.758371	NaN	NaN	0.455997	0.402229	-0.174838	-0.343257	-1.01895
P62317	-0.196165	0.769637	0.127678	0.257842	-0.142333	-0.802396	0.142448	-0.296562	0.251344	0.110403	-0.11727	0.526394	-0.774046	0.427276	-0.311312	0.566572	0.419267	0.00368167	-0.221465	-0.46755	0.355072	0.660126	-0.0493211	-0.0942503	-0.805775
P62320	0.023966	0.569111	0.0598256	0.364062	-0.389497	-0.770353	0.237996	-0.569979	0.240345	0.584693	0.161453	0.283823	-0.646853	0.657461	-0.177658	0.473182	-0.0359125	0.321478	-0.449429	NaN	0.602454	0.322415	-0.210482	0.163386	-0.745432
P62334	-0.363994	0.413823	-0.133975	0.281646	0.329522	-0.251267	0.109352	-0.0470361	-0.159609	0.0369702	0.223787	0.536011	-0.340494	0.058312	0.279532	0.388093	-0.0196633	0.0496314	-0.307715	-0.275595	0.231478	0.296605	-0.079887	0.280894	-0.461558
P62627	0.284722	0.239734	-0.0969602	0.139256	-0.501941	0.138099	0.0755496	-0.00840771	-0.159564	0.167753	0.411137	-0.0281196	0.137992	-0.253485	0.596968	-0.0686779	0.131355	-0.0371902	0.161946	-0.365943	-0.44464	0.0779535	0.362847	0.0918161	-0.0325629
P62631	0.8012	-0.996033	-0.433231	0.279416	-0.230844	1.39325	-0.893572	1.82024	-2.42786	0.393623	1.24143	-0.624687	1.43322	-1.49393	1.38143	-0.728856	-1.68835	-0.982978	1.1272	1.00772	-1.96364	-1.10861	0.559722	0.61339	1.13062
P62702	-0.625134	0.250751	0.146384	0.352115	0.337727	-0.540048	0.360501	-0.514227	-0.0181477	0.229003	0.245059	0.37902	-0.745823	0.743448	0.0479177	0.420795	0.198619	0.634699	-0.676712	-0.450254	0.26828	0.485478	-0.118265	0.0918327	-0.767563
P62717	-0.618656	0.787355	0.406447	0.528656	-0.619647	-0.523769	0.28656	-0.788118	-0.251697	0.929665	0.293173	0.115817	-0.635584	0.68327	0.266027	0.554446	-0.254449	0.591127	-0.39694	-0.736404	0.0606911	0.85375	-0.00940852	-0.164989	-0.620459
P62746	0.247417	-0.100881	0.473113	-0.283012	-0.585073	0.404221	-0.311893	0.587152	-0.654452	-0.0463716	-0.197785	-0.357238	0.428959	NaN	0.492291	-0.4844	-0.0112205	-0.246851	0.115297	-0.0275838	-0.656376	-0.642524	0.536672	-0.0588736	0.812438
P62748	0.99815	-0.0218844	-0.244474	-0.195441	-1.46524	0.760507	-0.0866415	0.37604	-1.10972	1.07226	0.230629	-0.777834	0.108811	-0.322357	0.0946148	0.559142	NaN	-0.0351575	-0.759571	-0.411217	-0.699632	-0.755464	0.479822	0.568882	0.308661
P62751	-0.858961	0.317	0.246091	0.394302	0.346897	-0.526816	0.410878	-0.38429	0.0806377	0.726014	0.246406	0.317965	-1.43922	0.993408	0.300607	0.777532	0.0143626	0.62189	-0.374766	-1.11115	0.773923	0.403773	-0.210744	0.196865	-0.954173
P62754	-0.743683	0.374188	0.0260909	0.285865	0.442315	-0.524812	0.323172	-0.496061	0.161208	0.278324	0.300713	0.417685	-0.739861	0.463838	-0.110282	0.585722	-0.455497	0.588057	-0.434231	-0.0921112	0.296193	0.428871	-0.0536319	-0.067598	-0.731517
P62774	-0.192996	0.876892	0.27332	0.149591	-0.358467	-0.13733	0.355035	0.0223313	-0.381728	0.850616	-0.0500154	-0.245802	-0.0248344	0.292681	0.514443	0.0452393	-0.15828	0.249863	0.36719	-0.189531	-0.00053938	0.429141	0.584669	0.0224874	-0.194949
P62806	-0.18984	0.403019	-0.00583551	0.151346	0.00502358	-0.67797	0.730275	-0.642922	0.16294	0.710362	0.337382	0.535035	-1.09423	0.982242	0.379747	0.802278	-0.363177	1.04298	-0.495762	-0.849895	0.151737	0.619197	-0.0771546	0.520471	-0.820314
P62814	0.432938	-0.606102	-0.100184	0.0995979	-0.195629	0.825319	-0.628527	0.826082	-0.833196	0.00694879	0.286457	-0.167927	0.883979	-0.915689	0.824987	-0.109957	-0.538652	-0.509062	0.345375	-0.0983956	-0.779299	-0.714605	0.210692	0.29368	0.595895
P62821	0.0558068	-0.022631	-0.107743	-0.0414192	-0.561302	0.189167	0.0584312	1.38171	0.346774	-3.18791	-2.52621	0.820249	1.04438	0.863852	NaN	NaN	-0.615434	NaN	0.175197	0.218996	-0.742971	0.151348	0.127991	-0.248357	-0.359508
P62823	0.907023	-0.586167	0.0296387	0.0607827	-1.20036	1.2334	-0.651506	-0.174076	NaN	-0.625667	-0.223961	NaN	1.36615	NaN	0.894154	-0.0594439	NaN	-0.255215	-0.133592	-0.598329	-1.09015	-1.27944	0.666833	0.533218	0.79326
P62827;Q61820	-0.755406	0.659767	0.344238	0.499439	-0.159187	-0.606662	0.325557	-0.630298	0.18726	0.53674	0.120888	0.348067	-0.90745	0.62411	0.275779	-0.139755	-0.015107	0.81197	-0.382284	-0.5908	0.44568	0.692845	-0.186902	-0.145125	-0.708511
P62830	-0.832458	0.700591	0.070814	0.419394	0.489822	-0.679324	0.592191	-0.625319	0.201263	0.711533	0.48629	0.493735	-1.51875	0.757651	0.285713	0.784865	0.344199	0.747169	-0.624594	-0.753699	0.781695	0.673925	-0.199073	-0.0750072	-0.718785
P62843	-0.753368	0.411935	-0.119386	0.227635	0.572411	-0.051456	0.00169054	-0.331954	-0.557579	0.15914	0.261408	0.812589	-0.793092	0.485353	0.368617	0.468625	0.1913	0.00243436	-0.386053	-0.707946	0.587383	0.533028	0.143797	-0.290239	-0.95172
P62849	-0.813868	0.357152	-0.292468	0.619643	0.317393	-0.1145	0.0390776	-0.637237	0.336923	0.480205	0.237857	0.198139	-1.02667	0.832576	-0.145332	0.626001	0.324354	0.354965	-0.53209	-0.504024	0.377659	0.410625	0.0668713	0.084157	-0.948252
P62852	-0.718205	0.788777	0.418329	0.11843	-0.0360534	-0.872825	0.539939	-0.505947	0.190948	0.381244	-0.0280954	0.54516	-0.778117	0.551186	0.0883554	0.846302	0.0641481	0.728605	-0.319154	-1.0974	0.669852	0.700423	-0.141554	-0.251764	-0.797422
P62855	-0.888408	0.660921	0.547447	0.427687	-0.407024	-0.574578	0.330812	-0.619079	0.3024	0.35152	-0.130316	0.346872	-0.721451	0.709508	-0.107832	0.734602	-0.0828346	0.940995	-0.592596	-0.667029	0.467914	0.504744	-0.191593	-0.168847	-0.648106
P62858	-0.789448	1.10457	0.172471	0.128765	-0.403423	-0.862439	0.541486	-0.479014	0.376911	0.482416	0.0787522	0.667774	-0.812853	0.103239	0.119147	0.992339	-0.556183	0.536903	-0.135423	-0.47867	0.837548	0.129978	-0.324517	-0.548473	-0.330674
P62862	-0.402483	0.19103	0.0451852	0.16294	0.707827	-1.13572	0.652461	-0.321116	0.754493	-0.12916	-0.552228	0.956281	-0.143266	0.116055	-0.13566	0.459099	0.843506	-0.358398	-0.154405	0.0648385	0.426419	0.53499	0.335846	-0.219507	-0.822412
P62869	-0.103205	-0.0846734	-0.044425	0.337579	0.740256	-0.0244439	-0.138534	-0.111466	0.0281626	0.547738	-0.273035	0.627219	0.295084	-0.934452	0.208825	0.897027	-0.290237	0.984614	-0.194238	-0.662328	0.212796	0.275959	0.295726	-0.069767	-0.179936
P62874;Q61011	0.0820035	0.0217503	0.263368	0.0160715	-0.344482	0.290986	-0.178428	0.272437	-0.596607	0.143747	0.381417	-0.219867	0.381953	-0.391003	0.451205	-0.212207	-0.309339	-0.0504136	0.349144	-0.0774575	-0.488506	-0.308265	0.306058	0.0532532	0.42002
P62878	-0.569436	-0.151598	0.500207	-0.371148	0.167886	-0.120573	0.0779308	-0.386181	-0.274445	0.19026	0.0390171	NaN	NaN	-0.174524	0.264587	0.171656	-0.271903	-0.0979799	-0.282755	-0.381635	-0.225752	-0.0115821	0.214058	-0.0952082	-0.220401
P62880	0.0706705	0.0808938	0.213838	0.0850926	-0.154285	-0.0308542	-0.26002	0.32868	-0.258664	0.13437	-0.0289437	0.0930005	0.238847	-0.420237	0.271617	-0.0291408	-0.310363	-0.096159	0.184993	0.0109764	-0.268232	-0.255254	0.0769691	-0.152495	0.331333
P62889	-0.780908	0.787357	0.317563	0.364138	-0.362314	-0.622422	0.372906	-0.312067	-0.17893	0.440458	0.273602	0.194309	-0.909408	0.583055	-0.899665	0.932242	0.148827	0.789882	-0.517715	-0.708184	0.496769	0.808625	-0.274636	-0.46102	-0.436826
P62892	-0.0396519	0.430882	-0.122295	0.884881	-0.0944871	-0.0366385	-1.02886	-0.50602	0.17655	0.159307	-0.585458	1.15229	-0.75725	0.333797	-0.235758	1.02529	-0.2598	-1.08221	0.0330704	0.297567	-0.385414	0.670245	0.110467	6.07955e-06	-0.657591
P62900	-0.747064	0.747417	0.319542	0.36264	0.22782	-1.0306	0.217858	-0.590679	0.492413	0.00310647	0.0819694	0.681307	-0.613555	0.386005	-0.0782728	0.690656	0.586344	0.665804	-0.593034	-0.671413	0.476944	0.504597	-0.13721	-0.0554823	-0.587929
P62908	-0.951298	0.685241	0.287969	0.435724	0.0804941	-0.760852	0.512459	-0.658811	-0.152532	0.597407	0.36831	0.511474	-1.02763	0.770875	0.259766	1.2259	-0.349655	0.769322	-0.674646	-1.08003	0.598684	0.62088	-0.399234	-0.0569064	-0.733799
P62918	-0.376144	0.646657	0.286083	0.544239	-0.168227	-0.667483	0.128916	-0.467102	0.564169	0.170097	-0.0813061	0.378084	-0.588119	0.420253	-0.261268	0.604522	0.176131	0.571677	-0.405668	-0.442792	-0.0140496	0.593316	0.0349778	-0.0933293	-0.428883
P62960	-0.733377	0.648241	0.427758	0.16954	0.120519	-1.2472	0.770178	-0.661339	0.0815059	0.485956	0.108131	0.584424	-0.892401	0.669833	0.133745	-0.0948908	0.814369	-0.0140393	-0.0288948	-0.382834	0.268668	0.605423	0.322607	-0.357023	-0.726746
P62962	-0.503221	0.580399	0.214242	0.254644	-0.503635	-0.13108	0.337927	-0.563118	-0.109583	0.511968	0.332452	0.114204	-0.579695	0.587571	0.146232	0.700099	-0.231286	0.520048	-0.362746	-0.52461	0.257814	0.546677	-0.140355	-0.0656431	-0.46878
P62996	-0.2837	0.887769	0.142879	0.338569	-0.563191	-0.258921	0.204229	-0.162218	0.148779	0.154429	0.108671	0.615571	-0.254806	0.641341	0.602549	-0.133302	0.326824	0.191999	0.287734	-0.434031	0.278424	0.424449	-0.137852	0.345318	-0.687164
P63005	0.447108	0.0753313	0.0475893	-0.00473848	-0.858918	0.329584	-0.121636	0.173243	-0.84461	0.183405	0.654019	-0.446539	-0.13445	-0.156223	0.271433	0.574842	-0.423848	-0.22171	-0.594153	NaN	-0.248779	-0.148306	0.289392	0.103251	0.180313
P63024	-0.604733	0.432526	0.016888	-0.0426501	0.58592	-0.879088	0.41481	0.271814	0.0581517	-0.588483	0.435664	0.338476	NaN	-0.283975	-0.23272	1.03108	0.27926	0.0650265	-0.930248	-0.124095	0.0072871	0.158566	0.502868	-0.389011	-0.289046
P63028	-0.26233	0.855885	0.299854	0.129765	-0.54729	-0.529917	0.451341	-0.464104	-0.0177783	0.464727	0.504722	-0.0209661	-0.916853	0.584574	0.221299	0.595411	0.0660979	0.425749	-0.307827	-0.464712	0.175802	0.460015	0.159453	-0.128348	-0.426156
P63037	-0.51941	0.419793	0.0263041	0.430535	-0.214206	-0.410674	-0.05147	-0.733559	0.280208	-0.0177788	-0.289141	0.339235	-0.0254072	-0.0536422	0.382192	0.420811	-0.438458	-0.727996	-0.342832	NaN	0.0532363	0.193536	-0.111316	0.0396634	-0.367841
P63038	-0.183955	-0.0834641	-0.315184	0.212139	0.229616	0.494137	-0.23073	0.272206	-0.0889368	-0.0682976	0.0385384	0.207029	0.108285	-0.393245	0.150759	0.0325428	-0.421713	0.400222	-0.224833	-0.36324	0.413094	0.197093	-0.354586	0.204124	-0.562582
P63040	0.851931	-0.0209573	-0.0303373	-0.176247	-0.360956	0.327942	-0.128292	0.495268	-0.74765	-0.541924	0.509687	-0.713631	0.988118	NaN	0.245653	0.518729	-1.00106	-0.0891739	0.283798	0.618201	-1.23214	-0.665041	0.861721	0.123285	0.585159
P63044	0.848465	-0.27236	-0.152195	-0.464823	-0.158262	0.623246	-0.545188	1.31997	-1.25469	0.0435731	0.398292	-0.210677	1.46911	-1.51136	0.951307	-0.619034	-0.966366	-0.661055	0.598308	0.845459	-1.57121	-0.687613	1.26311	0.176431	0.526192
P63054	0.989805	0.39114	-0.572512	-1.14744	-0.676106	0.180943	0.768468	1.54373	-1.73531	0.774678	0.607771	-2.35588	1.21714	NaN	1.16707	-0.623158	-1.41015	-0.221678	1.23734	0.433985	-2.15905	-0.900886	1.3853	0.500882	0.612806
P63073	-0.418134	0.436988	0.0259256	0.303711	-0.784422	-0.374344	0.364073	-0.854295	-0.0257829	1.12173	-0.374298	-1.42997	NaN	1.38408	0.655901	-0.105521	-0.651622	NaN	0.0888939	-0.355087	0.718176	0.330809	-0.19125	-0.0591059	-1.00442
P63087	-0.376891	-0.000971038	-0.0350758	0.0837832	-0.208805	0.0411419	0.107362	0.0267061	-0.317132	-0.299533	0.276984	0.0644466	-0.306072	0.311783	0.00125707	NaN	-0.065262	0.0168583	0.0705614	-0.478758	-0.000214533	0.324732	0.0789113	0.174696	0.00441669
P63101	0.205667	0.197132	0.151755	0.140177	-0.572794	0.306995	0.00689079	0.422834	-0.20994	0.299128	0.186221	-0.261745	0.0261015	-0.274251	0.477425	0.0591015	-0.390607	0.186599	0.190408	-0.0722239	-0.124097	-0.0027224	0.384288	0.160066	-0.0406417
P63158	-0.617548	0.730683	0.0498504	-0.261365	0.26803	-1.43686	0.312797	-0.416953	-0.481208	0.475288	-0.11529	0.236544	-1.33811	0.487992	0.250389	0.932459	NaN	0.0961416	-1.34085	-1.78233	0.000772146	0.376991	0.564302	-0.447246	-1.16475
P63168	-0.250414	-0.239399	-0.399796	-0.0730796	-1.75389	-0.354892	-0.46533	NaN	NaN	-0.00566678	-0.480829	-1.37498	NaN	-1.07749	-0.040417	-0.487985	NaN	-0.358477	-1.64846	NaN	-0.955005	-0.604953	-0.236422	-0.430858	-0.249864
P63213	0.504922	0.539735	0.417344	-0.160152	-0.542286	-0.0514936	-0.183606	0.37155	-0.758278	0.133282	0.442153	-0.0302669	0.265037	-0.365236	0.184944	0.45759	-0.111902	0.14237	0.192125	-0.406912	-0.516779	-0.125402	0.648163	-0.386664	0.731663
P63216	0.58432	-0.544831	-0.650495	-0.393794	-0.963423	0.481133	-0.563684	-0.315071	NaN	NaN	NaN	NaN	-0.678253	NaN	-0.0083488	NaN	NaN	-1.34921	0.270236	-0.0240561	-1.00684	-1.10644	0.658282	-0.261444	0.156826
P63242;Q8BGY2	-0.374379	0.668188	0.0921843	0.336978	-0.0735622	-0.652591	0.648291	-0.864773	-0.23006	0.847708	0.521506	-0.0997699	-0.686042	0.681095	-0.201237	0.61064	0.151186	0.655726	-0.16823	-0.466706	0.418813	0.722028	0.167304	0.0196271	-0.768303
P63248	-0.0747772	-0.585865	0.713346	-0.346198	-0.870267	-0.79152	-0.117063	-0.567783	NaN	NaN	NaN	NaN	-0.0469724	NaN	0.393826	-0.575487	-0.278061	-0.900912	0.167606	0.132936	-1.1832	-0.741674	0.459711	-0.591789	0.513509
P63280	-0.304963	0.79679	-0.0015781	0.259796	0.51947	-0.68849	0.433202	-0.506457	0.558112	0.00426045	-0.121587	0.707095	-0.125816	0.2809	0.19809	0.137658	0.163878	-0.232447	0.178805	0.116853	0.595304	0.686867	0.304605	0.287153	-0.733451
P63318	1.04644	-0.325919	-1.15667	-0.459233	-0.166943	0.672898	0.446469	0.763274	NaN	-0.16128	-0.958061	NaN	0.656861	NaN	1.50691	0.269242	-1.31461	-0.857615	0.0185416	-0.0213878	-0.952163	-1.42557	0.673564	0.930788	0.188348
P63321	0.354345	-0.49575	0.0119823	0.186691	0.113209	0.645071	-0.473661	0.785811	-1.47674	0.426004	0.591825	-0.282832	0.0885564	0.11038	0.528964	-0.629268	-0.384367	-0.216639	0.550623	0.645949	-0.453458	-0.568439	0.363934	0.554355	0.215369
P63323	-0.748256	0.420974	0.144289	0.155625	0.51814	-0.606258	0.44161	-0.471381	0.0401664	0.473482	0.296105	0.0472076	-0.446279	0.428079	0.299729	0.238086	-0.302171	0.605099	0.106052	-0.516366	0.459332	0.526518	0.121632	-0.26708	-0.490841
P63325	-0.907574	0.700832	0.12147	0.390256	-0.277849	-0.745087	0.54766	-0.790358	-0.0308909	0.881958	0.46137	-0.0499862	-0.858559	0.609216	0.115474	0.618067	-0.518026	0.685951	-0.397144	-0.651304	0.713296	0.542031	-0.565177	-0.0243971	-1.19207
P67778	-0.241923	0.277257	-0.323216	0.230522	-0.320489	0.486593	-0.089471	0.12001	-0.159005	0.155207	0.346881	-0.103095	0.28062	-0.288443	0.54435	0.382727	-0.309391	-0.00427085	-0.286693	-0.434943	0.358056	0.0674824	-0.270438	0.256798	-0.650418
P67984	-0.583978	0.715148	0.0454993	0.227407	0.178475	-0.831769	0.226163	-0.208384	0.652394	-0.107871	-0.070454	0.392271	-0.567106	0.349985	-0.449683	0.0112411	0.917519	-0.301979	0.0405589	0.424564	0.609541	0.482061	-0.0747943	-0.0216302	-0.955227
P68037	-0.449633	0.187899	-0.227563	0.00152393	-0.470868	-0.615562	0.124368	NaN	NaN	-0.133187	-0.469236	NaN	NaN	-0.301375	0.133296	-0.0593508	-0.548433	-0.289237	-0.658431	NaN	0.00653808	0.189483	0.167442	-0.362841	-0.733385
P68040	-0.571237	0.675047	0.297321	0.2769	-0.289921	-0.627718	0.462055	-0.420706	-0.241923	0.488812	0.295119	0.15482	-0.820052	0.674857	0.0900745	0.71165	-0.105517	0.233655	-0.292615	-0.41147	0.434162	0.521834	-0.238481	0.00366329	-0.517516
P68254	0.156724	0.26462	0.343943	0.260743	-0.930911	0.165484	0.0574107	0.424042	-0.259756	-0.172393	0.000410165	0.310858	0.613568	-0.872548	0.297116	0.502999	-0.431197	0.494344	0.0298	-0.512569	-0.154205	-0.191226	0.103871	0.245011	0.238111
P68368	0.653971	-0.885706	-0.190456	0.55927	-0.720946	1.15753	-0.528587	0.877478	NaN	0.497958	0.515601	-1.95634	0.564136	NaN	1.55992	0.144597	-1.61477	0.0511979	0.218084	-0.291884	-1.2855	-1.56745	0.661919	0.848321	0.842167
P68372	0.0959558	-0.271103	0.0306752	0.147812	0.0662479	0.253882	-0.129918	0.229106	-0.493201	-0.0288403	0.335128	0.0572086	0.370685	-0.147168	0.664901	-0.144347	-0.425411	-0.225304	0.296481	0.0745914	-0.429178	-0.243006	0.222414	0.21594	0.259227
P68404	0.203538	0.0513345	0.214866	0.120609	0.013862	0.739963	-0.56513	0.656431	0.297086	-0.53349	-0.479811	0.0625063	0.0472616	-0.103859	0.618815	-0.381147	NaN	-0.112968	0.0925057	0.141774	-0.385449	-0.442197	0.716022	0.453209	0.281247
P68510	0.451686	-0.162219	-0.44721	-0.174681	-0.0541283	0.448089	0.202922	0.723813	-0.361655	-0.181247	0.295542	-0.22435	0.673751	-0.792525	0.47318	0.15136	-0.587216	0.16176	0.426491	-0.150868	-0.433073	-0.481625	0.294467	0.3382	0.22156
P70168	-0.33537	0.322708	0.261501	0.254653	-0.122327	-0.600196	0.344716	-0.523744	-0.104378	0.40062	0.262755	0.261893	-0.560986	0.487231	0.356013	0.195789	0.23372	0.1066	-0.329602	-0.171241	0.585531	0.423984	-0.143472	0.0504998	-0.586638
P70195	-0.399293	0.337937	0.742618	0.203968	0.11566	-0.507513	0.382696	0.131206	0.00377272	0.217714	0.242046	0.537576	-0.753231	0.0243492	-1.16472	0.702227	0.542577	-0.165836	0.289461	-0.00317616	0.919038	0.222404	0.651741	0.195339	-1.27712
P70202	0.429669	-0.0798882	-0.250906	-0.249292	-0.672616	0.350046	-0.237036	0.211551	NaN	-0.0749877	-0.233961	NaN	-0.210176	-0.803735	0.103629	0.131958	-0.394493	0.141617	-0.036952	-0.701277	0.0191768	-0.3157	0.0580307	0.264393	-0.349593
P70227	0.927263	0.0371954	-1.07488	-0.176875	-1.57179	1.15947	0.716528	-0.270127	NaN	1.14563	0.0782674	NaN	-0.810005	NaN	0.35204	0.281099	NaN	-0.453104	NaN	NaN	-0.726145	NaN	0.620004	0.862014	-1.03116
P70296	0.244625	0.289691	0.0891709	-0.0137361	-0.408817	0.0179216	0.355772	-0.0178516	-0.819241	0.662252	0.55119	-0.266072	-0.359907	0.456924	0.694648	0.238222	-0.0113269	0.173537	0.132466	-0.535902	-0.185165	0.213759	0.545585	0.120742	-0.0622394
P70333	0.483013	0.443754	-0.299629	0.123735	-0.585579	0.112021	0.331839	0.210509	0.0644022	0.141568	-0.0638414	0.100133	0.132462	0.229001	0.560013	0.0615874	-0.166157	-0.214142	0.385075	-0.133737	0.469273	0.349024	0.00581822	0.350802	-0.619724
P70349	0.0925776	0.0335344	-0.285661	-0.120058	0.367564	0.0645663	-0.13266	0.314108	-0.0769496	-0.0174485	-0.211458	0.174437	0.31978	-0.268775	0.370111	-0.0808574	-0.26122	-0.364925	0.175602	-0.0434069	-0.0111466	-0.134351	0.110809	-0.0407748	-0.204339
P70362	-0.553579	0.233484	0.217419	-0.101696	-0.217642	0.012047	0.470829	-0.0812512	-0.500691	-0.146625	0.397792	0.122751	0.239666	-0.118618	0.420887	0.140279	-0.200106	-0.0306382	-0.116505	-0.160383	0.291855	0.262738	0.176178	-0.0977264	-0.376963
P70372	-0.194303	0.476388	-0.0728829	0.0257311	0.240114	-0.489038	0.221637	-0.0185188	0.351673	0.0516109	-0.198531	0.621864	0.0878161	-0.0420879	0.586822	0.364299	0.227812	0.285156	-0.307777	-0.713513	0.436823	0.428519	-0.25667	0.418999	-0.872715
P70398	0.328982	-0.00150145	-0.00482998	-0.208479	-0.78485	0.483011	-0.299017	0.253757	-0.347498	-0.0154129	0.226628	NaN	-0.373418	-0.212431	-0.0976129	0.671732	-0.628223	0.661012	NaN	-1.17729	0.0802464	-0.33545	0.0228299	0.158274	-0.0757972
P70399	0.0326766	0.833519	0.0023192	-0.216206	-0.275927	-0.426246	0.427322	NaN	0.0301272	0.343931	-0.000755221	0.399475	-0.515724	0.053522	0.332695	0.545084	-0.750818	0.10914	0.435356	NaN	0.354528	0.279542	0.251086	0.302456	-0.397301
P70441	0.564486	0.144453	0.192071	-0.492352	0.250388	-0.308627	-0.279709	0.307357	NaN	0.394432	0.082704	-0.872036	0.292768	-0.493669	0.261397	0.610781	-0.232227	-0.178375	-0.0246544	-0.228992	-0.452215	0.0834364	0.651419	-0.323916	0.0467402
P70663	0.0115392	-0.0748989	0.117202	-0.460924	-1.03576	-0.492647	-0.593037	NaN	NaN	-0.497917	-0.793693	NaN	NaN	NaN	-0.451798	0.303063	-0.76273	-0.44001	NaN	-0.647935	-0.183584	-0.760769	-0.259742	-0.437082	-0.0161342
P70677	-0.566945	0.454466	0.430905	0.288912	0.17405	-0.408054	0.443691	NaN	0.489932	0.396162	-0.138716	0.520722	-0.961555	0.287131	0.414471	0.359945	0.104413	0.4303	-0.626371	-0.108265	0.0562613	-0.0830068	0.286996	0.530767	-0.0723881
P70697	-1.00569	0.633095	0.453904	0.0332291	0.362624	-1.17798	0.15346	NaN	0.376992	-0.258597	0.0390623	-0.157277	NaN	-0.0990662	0.0430732	0.347646	0.626771	0.254944	-0.658705	-0.667281	0.340583	0.287153	-0.748066	-0.486491	NaN
P70698	-1.34642	0.349049	0.345605	0.109359	0.130309	-0.795069	0.447516	NaN	-0.0439281	0.136155	0.0308405	-0.271009	NaN	-0.470036	-0.347366	0.173299	-0.173994	-0.250653	NaN	NaN	0.596449	0.428474	-0.449387	-0.528012	-0.639653
P80313	-0.400047	0.382697	0.194318	0.26717	-0.0100544	-0.456835	0.232311	-0.246641	0.0265853	-0.0501613	-0.0407474	0.210607	-0.291076	0.340634	0.416608	0.620764	-0.471561	0.145235	-0.379894	-0.678304	0.343514	0.146803	-0.079064	-0.0724055	-0.219269
P80314	-0.27452	0.292341	0.0424022	0.23894	0.0805833	-0.395506	0.14004	-0.281615	-0.0984276	0.212508	0.326348	0.194675	-0.513508	0.314655	0.401287	0.439643	-0.418139	0.0143599	-0.141358	-0.444523	0.211841	0.185249	-0.0011791	0.0861704	-0.502541
P80315	-0.411016	0.499485	-0.0220075	0.263165	0.003227	-0.359858	0.216507	-0.136856	-0.20874	0.298164	0.0785793	0.408867	-0.424521	0.0829863	0.23041	0.641012	-0.467971	0.232162	-0.372974	-0.416819	0.245515	0.345864	-0.109328	-0.0966321	-0.22384
P80316	-0.376604	0.263823	-0.0310749	0.185332	0.070532	-0.205133	0.284157	-0.254104	0.0185477	-0.061532	0.320127	0.245867	-0.140886	-0.0291097	0.407891	0.179221	-0.220073	-0.0836913	-0.0893814	-0.393647	0.223141	0.154868	-0.107243	-0.0501197	-0.191644
P80317;Q61390	-0.266484	0.50185	-0.0649114	0.084891	0.116323	-0.409826	0.161156	-0.328091	-0.204373	0.349181	0.325048	0.235534	-0.531517	0.361984	0.41307	0.387723	-0.170437	0.169481	-0.240116	-0.667534	0.264258	0.325153	0.114204	-0.0697918	-0.510393
P80318	-0.481741	0.282701	0.024974	0.161886	0.258963	-0.3367	0.14715	-0.184395	0.141936	0.0700884	0.145179	0.375947	-0.422087	-0.00185528	0.340538	0.446614	-0.229785	-0.0193524	-0.262815	-0.444865	0.0983324	0.271415	0.028136	-0.185846	-0.253981
P83882	-1.36966	0.558511	0.284167	0.49944	0.11067	-0.479576	0.296509	-0.474007	0.489115	0.323312	-0.126592	0.748578	-1.22853	0.164065	-0.307139	0.844181	-0.0105233	1.03659	-0.574497	-1.08893	0.415265	0.617853	-0.651592	-0.609071	-0.0522197
P83940	0.198495	0.493989	0.103148	0.436119	-0.602303	-0.0496263	0.048432	-0.274352	-0.645436	0.532984	0.412317	0.137223	-0.434595	0.391195	0.353472	0.555218	0.228558	0.307919	-0.0919057	-0.512794	0.401706	0.339629	0.158667	0.130795	-0.435305
P84075	-0.413978	-0.0454465	0.244068	0.187542	-0.652164	-0.160028	-0.0836829	-0.726167	NaN	0.586255	0.00152891	NaN	-0.906232	-0.0972768	0.0921112	0.0545868	-1.12841	0.125641	0.378241	-0.000651876	-0.697405	-0.0546665	0.120226	0.0672381	0.104979
P84084	0.404195	-0.286745	-0.053148	0.0611628	-0.925341	0.658896	0.239679	0.509805	-0.410182	0.0387289	0.606239	-0.659889	0.0717836	-0.184398	-0.89669	0.411751	0.721479	0.265807	-0.582954	-0.0168083	-0.160942	0.0275355	0.327488	0.294152	-0.177686
P84086	0.0030635	0.681825	0.44555	-0.0477788	-0.391646	-0.783716	0.16185	0.443769	-0.481834	0.470814	0.14819	-0.74564	0.175101	0.0221588	0.0641968	-0.046466	0.418653	-0.0780694	0.0736854	-0.19614	-0.2651	0.134021	0.671563	-0.488695	0.266185
P84089	-0.504597	0.626199	0.063768	0.0721821	0.497713	-1.09009	0.326547	-0.00414185	0.935431	-0.717488	-0.481886	0.55531	0.168394	-0.0840979	-0.105591	-1.06408	0.573325	0.159233	0.282497	0.44452	0.196554	0.506037	0.452881	-0.348415	-0.917086
P84091	0.148904	-0.486853	-0.305194	-0.0827954	-0.616406	0.23656	-0.575351	0.23137	NaN	-0.0522166	-0.0660973	-0.486969	-0.257935	-1.08773	0.13665	-0.358414	NaN	NaN	NaN	-0.892836	-0.806184	-0.557739	0.11133	-0.151691	0.231662
P84099	-1.05761	0.479926	0.435088	0.251474	0.282547	-0.68607	0.461545	-0.535256	0.199766	0.440882	0.164789	0.37155	-1.03848	0.563658	-0.0267777	0.890124	0.0202594	0.727276	-0.855094	-0.565374	0.391811	0.621065	0.170012	-0.413784	-0.546913
P84104	-0.352309	0.645359	-0.10087	0.0796542	0.0158352	-0.643232	0.443596	-0.279647	0.42708	-0.120251	0.00057133	0.458308	-0.161975	0.209358	0.146957	-0.296224	0.502969	-0.450278	0.350508	0.166498	-0.11638	0.333958	0.481482	-0.117565	-0.933834
P97300	0.755894	-0.26704	-0.522553	-0.173302	-0.224976	0.612811	-0.073021	1.20127	-1.75249	0.515375	0.834848	-0.684002	1.0091	-0.992976	0.971598	-0.388848	-1.31636	-0.260675	1.01235	0.0853621	-1.15601	-0.634647	1.12215	0.137439	0.328764
P97310	-2.54554	1.34735	0.13949	0.286283	0.235424	NaN	0.509315	NaN	-0.1323	0.358301	-0.0235616	-0.0660086	NaN	0.662591	NaN	0.62751	-0.694985	0.201013	NaN	NaN	1.06922	0.883229	-1.01786	-1.05065	NaN
P97311	-3.80064	2.15402	1.24624	1.77282	1.62752	-4.96631	1.92759	NaN	0.319895	0.545039	-0.376552	0.590718	NaN	0.957506	-1.44696	1.43524	0.262615	0.849518	NaN	NaN	2.07263	1.9585	-0.298516	-0.404847	-3.17557
P97315	-0.63358	0.722711	0.280896	0.211784	-0.0205298	-0.719037	0.232564	-0.17643	0.455025	-0.54657	0.238113	0.58143	-0.584127	-0.0821062	-0.198171	0.628193	0.747058	0.187539	-0.835109	-0.75093	0.194141	0.435439	0.183934	-0.77176	0.0161022
P97351	-0.652171	0.490526	0.179927	0.335693	0.2291	-0.738345	0.384675	-0.472245	0.169894	0.326866	0.280909	0.420468	-0.872977	0.398325	0.0794306	0.609446	0.0793499	0.398757	-0.57806	-0.586991	0.353201	0.674524	-0.152806	-0.272515	-0.59261
P97371	-0.137839	0.717856	0.206879	0.159587	-0.289492	-0.372919	-0.120203	NaN	NaN	0.319318	0.291271	-1.01539	NaN	0.0668518	-0.019914	0.295352	-0.503943	0.267124	0.14102	NaN	0.19306	0.384732	0.0564528	0.0558931	-0.508439
P97372	NaN	0.321103	-0.795096	NaN	NaN	NaN	-1.2329	NaN	-0.529541	-0.274764	0.149064	-0.553985	NaN	-0.0833141	-0.526486	-0.0570268	NaN	0.0283421	-0.447889	NaN	-0.253402	0.0130491	-0.058751	-0.0960663	-0.735898
P97379	-0.533402	0.181618	0.010313	0.172197	0.476322	-0.0581557	0.00594814	0.318513	0.135439	-0.500806	-0.177912	0.584068	0.35563	-0.483373	0.580185	-0.859014	0.364224	-0.500947	-0.320897	0.803115	0.0708058	0.154	0.172165	0.190013	-0.449205
P97427	0.50088	-0.455407	-0.112226	-0.0500885	0.0353865	0.654235	-0.352328	0.615808	-0.580465	-0.0714369	0.111935	-0.0239784	0.556183	-0.324936	0.806458	-0.0863637	-0.665737	-0.365597	0.30583	0.104001	-0.768711	-0.376776	0.289848	0.320532	0.449982
P97429	-1.04298	0.199657	-0.120524	-0.223717	0.967139	NaN	-0.257547	NaN	-0.0515639	0.171471	-0.0913349	0.341496	NaN	0.222084	-1.08466	1.31752	1.06003	0.209935	-0.388096	-0.985008	1.31082	0.718227	-0.633587	-0.630757	-0.949651
P97450	0.1075	0.23156	0.306956	-0.187488	0.0416615	-0.503386	0.370563	0.369484	-1.15406	0.628174	0.647807	-0.342215	-0.25936	-0.0602593	0.611385	0.420119	-0.961608	0.408904	0.0356489	-0.525497	-0.424535	0.157017	0.816276	-0.281167	0.186422
P97461	-0.83195	0.469883	0.00438451	0.174078	0.320009	-0.566534	0.291891	-0.475181	0.27953	0.0930009	-0.0575275	0.526798	-0.518218	0.294145	-0.179265	0.411921	0.411816	0.154192	-0.267377	-0.45357	0.410461	0.434678	-0.393848	-0.218919	-0.544221
P97792	-0.453253	0.44818	0.58717	0.217175	-0.0630568	-0.617068	-0.355448	0.0711334	-0.279565	-0.141939	-0.452649	0.242127	0.399344	NaN	0.447184	-0.275453	-0.561304	-0.600998	0.521415	0.464551	-0.732078	-0.205409	0.739649	-0.385357	0.743077
P97797	1.39185	-0.999014	-0.636038	-0.590555	-0.792455	0.979193	-0.549171	1.13469	NaN	-0.406042	-0.807758	-1.05274	0.585941	NaN	0.119864	NaN	NaN	NaN	NaN	-0.464899	-1.65272	-1.06137	0.907404	-0.150909	0.546247
P97807	0.403909	-0.121531	-0.0486052	0.416358	-0.886188	0.912255	-0.135	0.327967	-0.831239	0.608629	0.527514	-0.282932	0.153364	-0.301822	0.194205	0.272973	-0.435529	0.619705	-0.401801	-0.493079	0.104996	-0.0139102	-0.273452	0.547735	-0.217845
P97822	-1.061	1.35544	0.493339	0.439036	-0.536657	-1.41659	1.17423	-1.17278	-0.392742	1.37316	0.434848	0.245277	-1.80399	1.90972	0.216586	0.219523	-0.200146	1.03031	-0.0743828	-0.60623	0.695049	0.823199	-0.109713	-0.150252	-0.89147
P97823	-0.0258292	-0.371468	-0.117173	-0.146446	-0.66192	0.0791192	-0.140369	NaN	NaN	-0.22402	-0.382588	NaN	NaN	-0.317813	0.0727364	-0.219684	-0.0922831	-0.195895	NaN	-0.754535	-0.121711	-0.0133918	0.162517	-0.268305	-0.7082
P97825	-0.808877	1.01475	0.540096	0.308386	0.572587	-2.07561	0.571243	-1.18167	0.939048	0.0280524	-0.12792	0.865843	-0.610419	0.674446	-0.188225	-0.254315	0.920442	0.110475	0.121044	0.243522	-0.366318	0.519561	0.751847	-0.276893	-0.395672
P97855	-1.21467	0.710714	0.366064	0.266131	0.468772	-1.34027	0.669645	-0.797156	0.100364	0.404791	0.453424	0.640863	-1.12272	0.674823	-0.0305469	0.635513	0.518966	0.675252	-0.591617	-0.987056	0.78872	0.879395	-0.00610841	-0.456673	-1.28223
P99024	-0.414195	0.316372	0.0988507	0.048354	0.0917035	-0.446974	0.107918	-0.152367	0.279923	-0.185154	-0.0397942	0.396098	0.124037	-0.00250139	0.497702	-0.131687	-0.272752	-0.0721645	0.0244823	-0.040569	-0.0843279	-0.0741929	-0.0450802	0.151719	-0.231591
P99026	-0.259356	0.365069	-0.0720403	0.232821	-0.184345	-0.12393	0.396832	-0.52262	0.12969	0.244192	0.116809	0.284662	-0.17127	0.0559337	0.310032	-0.0680791	0.364335	0.212108	-0.138563	-0.37855	0.112389	0.107957	0.0676773	0.255184	-0.363738
P99027	-0.503896	1.38844	0.855313	0.409427	-1.25554	-1.00163	0.869728	-0.837895	-1.33575	1.60898	0.787358	-0.40216	-1.20363	1.38662	0.441435	1.20174	0.0416381	1.20422	-0.387338	-1.39745	0.171112	0.826789	0.62762	-0.396348	-0.449373
P99028	0.903862	0.165066	-0.195391	0.0368268	-0.593358	0.131401	-0.130741	0.270889	-0.532707	0.076819	0.593508	-0.368713	0.30275	-0.442671	-0.101406	0.083138	-0.0136153	-0.238667	0.347618	0.215934	-0.770847	-0.102608	0.535954	-0.113426	0.3643
P99029	0.617814	-0.472012	-0.1455	0.282883	-0.664483	1.11657	-0.432895	0.807677	-1.54603	0.688924	0.869261	-0.480092	0.519787	-0.508551	0.900317	-0.146275	-1.0826	-0.316542	0.565863	0.430689	-0.805294	-0.517839	0.432641	0.551931	0.353637
Q00493	0.23719	-0.37226	0.0384589	0.334041	0.0879542	0.614236	-0.648344	0.885952	-0.718817	0.359139	-0.378869	-0.188117	1.15354	-0.710723	1.0352	-0.227158	-0.848385	-0.245277	0.47136	0.472037	-0.785271	-0.415832	0.593483	0.226095	0.445944
Q00612;P97324	0.155139	0.260899	0.182587	0.117706	-0.291079	-0.0640173	0.0246957	0.150269	0.0369968	0.016448	-0.273378	0.385307	-0.4804	-0.00463665	0.0886646	0.0511998	0.1836	0.307467	0.022864	-0.342753	0.371296	0.278492	0.0950606	0.179498	-0.545182
Q00623	-0.15228	0.654686	0.0761209	-0.0267319	-0.311987	-0.476797	0.632671	0.657105	0.0753515	-0.119808	-0.155293	-0.566722	-0.0774247	-0.0835454	0.239103	-0.0575045	-0.385963	0.0575271	-0.174191	NaN	-0.434155	0.569855	0.567415	0.192001	-0.0244609
Q00PI9	0.260915	0.0620463	-0.487403	-0.322547	0.152195	-0.0233965	0.224172	0.25062	0.284792	-0.254839	-0.218044	0.296197	0.238166	-0.357672	0.391652	-0.172977	0.0352316	-0.0317055	-0.204805	-0.136388	0.161217	0.30745	-0.108455	0.292032	-0.641088
Q01405	0.440901	0.235553	-0.219339	0.289286	-0.217587	0.730518	-0.618176	0.519777	-0.413241	-0.097343	0.742543	0.181705	-0.0344293	-0.13019	1.08042	0.129627	-0.267015	-0.17794	-0.511454	0.0911881	0.0467924	0.456031	0.201292	0.314524	-0.859754
Q01768	-0.280714	0.19006	0.305918	0.02656	-0.00699552	-0.404832	0.115522	-0.384203	-0.122363	0.539693	0.250187	0.121684	-0.283083	0.0115441	0.166074	0.944547	-0.705212	0.785765	-0.45045	-1.21853	0.394097	0.336325	-0.00692154	0.104649	-0.780712
Q01853	-0.0931099	0.319793	-0.127597	0.180054	-0.0445131	-0.013582	0.0202199	-0.0295797	-0.091579	0.0460907	0.229257	0.0913473	-0.164444	0.135719	0.499663	0.144692	-0.194055	-0.0248992	-0.0121293	-0.216892	0.0530269	0.162304	0.0793851	0.156347	-0.249779
Q02053;P31254	0.00427411	0.12066	-0.124902	0.224543	-0.116603	0.247158	0.0645969	0.202619	-0.341591	0.11912	0.22415	0.0465681	-0.18784	0.240157	0.494106	-0.0870907	-0.0248351	-0.107517	0.200942	-0.00363628	-0.0446967	0.123054	0.109778	0.261611	-0.16919
Q02819	-0.00304456	0.627816	-0.034327	0.513007	0.00791058	-0.630481	0.484949	0.442923	0.3374	-0.0936567	-0.00508062	0.165936	0.178818	-0.660075	0.407323	0.224855	0.13719	-0.0892976	0.0638642	0.198942	0.0132579	0.283778	0.80179	-0.182265	-0.0364721
Q03265	0.138564	-0.431081	-0.55588	0.279486	-0.0179044	0.812249	-0.289704	0.701455	-0.568129	-0.0178678	0.312816	-0.0937682	0.572189	-0.645854	0.617572	0.343616	-0.799067	0.209127	-0.222754	-0.324478	-0.00685944	-0.187837	-0.506028	0.63672	-0.357587
Q03517	0.196204	-0.639604	NaN	-0.591842	NaN	0.136187	NaN	0.139502	NaN	-0.129641	-0.566549	-0.675799	1.40214	NaN	0.55926	NaN	NaN	NaN	-0.144447	-0.220034	NaN	NaN	0.0917082	-0.865458	1.05073
Q03958	-0.431466	0.586341	0.356968	0.0559821	0.0704668	-0.865655	0.280523	-0.517167	0.625438	0.173723	-0.355774	-0.166709	0.144372	0.53096	0.20998	0.353618	0.219757	-0.16969	0.00500684	-0.130734	-0.0795166	0.397664	0.353559	-0.334592	-0.165816
Q05816	-0.231071	0.79186	-0.0101717	0.191101	-0.248912	-0.337199	0.113802	-0.335276	-0.275313	0.466702	0.22177	0.0541731	-0.496552	0.412843	0.35354	-0.254786	-0.154683	-0.110079	0.308246	0.0626454	-0.0821969	-0.178794	-0.155229	0.0254661	0.569847
Q05920	-1.01228	0.032183	-0.314896	0.403842	0.258873	-0.280062	0.0611209	-0.195334	-0.177251	0.259527	0.177696	0.0179932	-0.489174	-0.165181	-0.289477	0.554573	-0.562466	0.803782	-1.52544	NaN	0.661065	0.436069	-0.669697	-0.0927843	-1.2106
Q05D44	-1.79441	0.0368379	0.0876068	0.294245	0.594024	-0.751027	0.537246	NaN	-0.108436	-0.653254	-0.470117	0.858475	NaN	-0.0979787	-0.522801	0.598407	NaN	-0.469434	NaN	NaN	0.587624	0.976148	-0.272291	-0.311432	-1.918
Q06185	0.442207	-0.0495325	-0.1657	0.143204	-0.723873	0.640964	-0.156623	0.803366	-0.525104	-0.0341197	0.140296	-0.0226766	0.355669	-0.573582	0.471722	0.0284274	-0.263401	0.115949	0.13422	-0.532886	-0.458194	-0.458758	0.304305	0.31416	0.28472
Q07813	-0.357266	0.236227	-0.053869	0.0690546	0.51985	-0.587903	0.297561	-0.19817	0.356376	-0.490873	-0.160497	0.490467	-0.0772138	0.0482538	-0.00561676	0.305796	0.3174	-0.208034	-0.0284117	-0.021735	-0.326584	0.251772	0.466145	0.0190241	-0.346847
Q08024	NaN	NaN	-0.0539197	-0.0343814	NaN	NaN	-0.691078	NaN	0.138604	-0.101611	NaN	-0.05131	NaN	0.0316882	NaN	0.116593	NaN	0.0684221	NaN	NaN	0.516939	0.553471	NaN	-0.95442	NaN
Q08331	2.49133	-0.878514	-0.158836	-0.571246	-1.62263	2.12098	-1.28801	2.16918	-2.05588	1.66772	1.26907	-1.61446	1.95622	-2.56096	0.910815	-0.752322	NaN	-1.24444	0.765299	0.697546	-1.79486	-1.10167	0.984456	0.855967	1.15417
Q08943	-1.6748	1.13323	0.298475	0.071264	0.0242371	-1.46267	0.437809	-2.3615	0.0959223	0.558361	0.301026	0.247043	NaN	0.893302	-0.874387	0.57776	NaN	-0.0315119	NaN	NaN	0.932902	0.772146	-0.776801	-0.181597	-1.40143
Q0VGB7	-0.753096	1.02525	-0.029386	0.286758	0.0357301	-0.866283	0.557574	-0.658486	0.147507	NaN	-0.295859	0.969411	NaN	0.618252	-0.699506	0.182964	0.478033	0.741298	NaN	NaN	0.985815	0.810376	-0.495673	-0.321343	-0.887375
Q11011	0.249851	-0.239041	-0.172473	0.119733	0.0882233	0.380758	-0.0500943	0.154836	-0.391263	0.170943	0.276992	-0.145833	0.20879	-0.1498	0.427223	-0.00608751	-0.326933	-0.075878	0.133676	0.15369	-0.212316	-0.0449098	0.245237	0.21243	0.0827758
Q148V7	0.78698	-0.629928	-0.626317	-0.107862	-0.0347848	0.668106	-1.01906	0.385353	0.333904	NaN	-0.208615	0.00967361	-0.744541	-0.37704	-0.0321593	NaN	-0.131788	NaN	NaN	-0.383985	-0.567307	-0.0719489	-0.365564	-0.467128	0.587658
Q1HFZ0	-1.86514	0.191081	0.0639286	0.0693839	0.0969682	NaN	0.12546	-1.18338	0.259706	-0.169198	-0.15757	0.155657	NaN	-0.0383517	NaN	0.283497	NaN	-0.78289	NaN	NaN	0.534444	0.413547	-0.466403	-0.534267	-0.947098
Q91VK1;Q2L4X1	-0.850429	0.486368	0.0225482	0.214653	0.41733	-0.686304	0.209817	NaN	0.289812	-0.188534	-0.672941	0.53522	NaN	0.177127	0.421511	0.38904	-0.0593938	0.050854	-0.429019	-0.249012	0.544217	0.640642	-0.162686	-0.357371	-0.488754
Q2NL51	0.0228901	-0.802904	-0.213516	-0.243026	-0.277096	-0.122819	-0.390374	-0.504671	NaN	-0.689693	-0.316188	NaN	NaN	NaN	-0.00870905	-0.472348	-0.528035	0.00846618	NaN	-0.57504	-0.609018	-0.302767	-0.220846	-0.32175	0.0669826
Q3TC72	-0.231449	-0.376456	-0.227318	0.063423	-0.479047	0.774268	-0.494138	0.0930026	NaN	NaN	-0.323797	-0.700543	0.470639	NaN	-0.232506	0.255905	NaN	NaN	NaN	-0.571992	0.0806435	-0.140707	-0.824935	0.079925	NaN
Q3TDK6	0.322437	-0.838226	-0.235724	-0.0626215	-0.166027	1.1024	-0.317108	0.334942	NaN	-0.330582	-0.488124	NaN	0.721248	NaN	0.135184	-0.366537	-0.634268	NaN	-0.0524678	0.6187	-0.879831	NaN	-0.355285	-0.139328	0.855878
Q3TDN2	-0.293441	0.363123	-0.0897363	0.640041	-0.0277703	-0.326071	-0.152784	NaN	0.109895	0.0294489	0.145559	-0.140801	NaN	NaN	-0.0597702	0.422834	NaN	-0.0682786	NaN	NaN	0.731615	-0.48589	-0.743366	0.398466	-0.00196548
Q3TEA8	0.676862	-0.185239	-0.168427	-0.249288	-0.153985	0.741342	-0.504034	-0.0252633	0.423392	-0.114695	-0.223789	0.486206	0.24315	-0.00475722	0.0264738	0.647172	0.429899	-0.0674319	-0.277711	-0.47567	0.279804	0.296923	0.0902353	0.53226	-0.522631
Q3TGF2	-0.476413	0.520468	-0.0707113	0.0336425	-1.34074	NaN	0.856164	0.936669	-0.357132	-0.333423	NaN	-0.364861	NaN	NaN	0.0595837	-0.241636	NaN	-0.243073	0.394231	-0.0710464	0.281239	0.518393	-0.256534	-0.140399	-0.817708
Q3THE2;Q9CQ19	-0.0968933	0.419999	-0.116033	0.375264	-0.547188	-0.0897728	0.546294	-0.0841261	-0.508325	0.286546	0.60146	-0.00436223	-0.343594	0.361601	0.398228	0.345079	-0.366224	0.570692	-0.0342505	-0.34427	0.10222	0.250236	0.468938	-0.0260242	-0.146301
Q3THG9	-0.852536	0.44967	-0.0245989	0.467368	-1.22948	0.235101	0.101217	0.00511247	-0.190741	-0.687848	0.220697	0.446451	0.108681	-0.327934	NaN	0.28817	NaN	-0.446999	NaN	NaN	0.433887	0.090299	-0.8855	0.625394	-1.37108
Q3THK3	-1.21758	0.518784	0.328869	-0.487537	0.223787	NaN	-0.0611561	NaN	-0.0944723	-0.620635	NaN	0.289968	NaN	0.14598	-0.399696	0.0699315	0.213476	NaN	NaN	NaN	0.699083	0.341972	0.0794384	-0.645265	-0.817607
Q3THK7	-0.539913	0.521034	0.0821559	0.227111	-0.297752	-0.224747	0.338472	-0.471544	0.059992	-0.00367987	0.0108966	0.424258	-0.217796	0.343603	0.33804	-0.356843	0.129615	-0.0435801	-0.0628134	-0.194475	0.46086	0.343	-0.376581	0.0109615	-0.388903
Q3TIV5	NaN	1.11047	-0.405381	-0.498274	0.174623	-1.5956	0.286951	NaN	NaN	0.274621	NaN	-0.115691	-0.981655	0.299613	0.0245198	0.46655	0.721375	0.144344	-0.884725	-1.11324	0.89593	0.759388	-0.0607164	-0.310874	-1.94096
Q3TTY5	-0.364058	0.493378	0.500223	-0.856484	-0.485772	-0.463608	1.05745	-0.476356	-1.24427	1.01143	1.04887	-0.481544	-0.481681	1.58079	1.1243	-1.18697	-0.859078	1.04627	0.0640438	0.302413	1.93394	-0.877858	-0.777038	-0.0570604	-1.09364
Q3TWW8	-1.24063	0.688538	0.167941	0.296557	0.319259	-1.56354	0.621337	-0.750334	0.756501	0.0921637	-0.0834825	0.795495	-0.926195	0.386558	0.0653915	-0.0684405	0.581362	0.00887098	-0.0390732	-0.422364	0.809579	0.564752	-0.133415	-0.139439	-1.66191
Q3TXS7	-0.236254	0.644562	-0.118269	0.454585	-0.157313	-0.182474	0.247771	-0.426888	-0.288404	0.475802	0.046584	0.144018	-0.476132	0.895479	-0.513839	1.16666	-0.314676	0.613917	-0.655346	-0.131499	0.398973	0.490171	0.165835	0.148201	-0.49652
Q3U0V1	-0.56259	0.532699	0.158556	-0.0996605	0.402939	-0.825656	0.426129	-0.00801908	0.544658	-0.2957	-0.341004	0.682219	-0.231981	-0.120668	0.289987	0.398451	-0.0795985	0.321	-0.370875	-0.595535	0.215088	0.448852	0.402132	-0.313077	-0.64428
Q3U1J4	-0.527752	0.538701	-0.00316415	0.179229	-0.545442	-0.316826	0.295313	-0.189192	-0.347005	0.150415	-0.0223885	0.298149	-0.774232	0.186576	-0.332271	0.611656	NaN	-0.155954	NaN	-0.651471	0.258356	0.367653	-0.132168	-0.365578	-0.28801
Q3UDE2	-0.555764	0.0964429	0.216212	0.00470219	-0.000331454	-0.165329	0.16742	-0.42666	0.422388	0.0943044	-0.0252275	0.223374	0.0454402	-0.36445	0.234129	0.363817	0.0206082	-0.0440139	-0.295285	-0.225321	0.235462	0.35874	-0.296257	0.0853	-0.451904
Q3UEB3	-0.610272	0.311197	-0.228392	-0.0964606	0.204843	-0.352496	0.459274	-0.36302	0.271363	-0.0440177	0.133193	0.12917	-0.284023	0.3102	0.369739	-0.093852	-0.261296	0.337762	-0.0475891	-0.507699	0.426906	0.43984	-0.0853377	0.0417977	-0.653158
Q3UGR5	0.319372	-0.202339	-0.53434	-0.105678	-0.600396	0.305272	-0.304088	-0.440665	NaN	NaN	NaN	NaN	-0.13814	NaN	-0.411793	0.534037	NaN	-0.529875	-0.208982	-0.181039	-0.414365	-0.108322	-0.301141	0.177942	-0.278917
Q3UGS4	0.0861336	0.125251	-0.197287	-0.120733	0.369299	-0.537521	0.39809	0.0081827	-0.100619	-0.0174724	0.258575	0.580211	-0.342708	0.0943253	0.134176	-0.0992152	0.0616049	0.0427759	0.205369	0.357492	-0.150658	-0.0159403	0.568159	-0.141327	-0.186417
Q3UH60	1.48275	0.0543342	-1.74553	-0.180412	-1.28401	1.45533	-0.816963	0.0336771	NaN	NaN	NaN	NaN	0.245407	NaN	0.524302	NaN	-0.78921	NaN	NaN	0.041664	-0.921833	-1.30751	0.708749	0.610682	0.408305
Q3UH66	0.337263	-0.031817	0.081746	-0.300036	-0.393108	0.0883553	NaN	NaN	NaN	NaN	-0.185733	NaN	0.237937	NaN	0.283909	0.0785806	NaN	0.0688967	-0.264689	-0.0980494	-0.383436	NaN	0.204002	0.0352843	NaN
Q3UHD6	-0.482638	-0.737159	-0.385783	-0.441051	0.411658	-0.630263	-0.156035	NaN	NaN	NaN	-0.432589	-0.383072	NaN	NaN	NaN	0.635489	-0.67343	-0.348762	-0.909662	NaN	-0.16089	-0.469773	-0.351389	-0.191674	-0.280936
Q3UHX2	-0.470923	0.822044	0.507968	0.177072	-0.396095	-0.926823	0.50449	-0.261959	-0.0980212	0.576892	0.281979	0.401381	-1.10341	0.415859	0.342492	0.556905	0.330613	0.252643	-0.388535	-0.68353	-0.0784829	0.515804	0.508338	-0.297414	-0.433163
Q3UI43	NaN	-0.126984	-0.0166095	NaN	-0.0462234	NaN	-0.144124	0.132043	-0.454566	NaN	0.0466786	0.294703	-0.308647	-0.170094	-0.277597	0.131471	0.414713	0.0972521	-0.234853	-0.232637	0.33111	0.198115	-0.285939	-0.490889	-0.264336
Q3UJB9	-1.04005	0.0542409	-0.0461281	-0.326218	0.0723054	-0.687744	-0.0592911	-0.378359	NaN	NaN	-0.337437	NaN	NaN	-0.505142	NaN	0.0113441	-0.516626	-0.351129	NaN	NaN	0.301879	0.0940716	-0.524057	-0.295991	-1.00165
Q3ULJ0	-0.307308	0.522315	0.368251	0.13454	-0.444074	-0.161872	0.140573	-0.763386	NaN	0.588588	-0.0569281	NaN	NaN	0.342737	0.283114	0.158485	0.0380628	0.694119	-0.421116	-0.82181	0.182414	0.499357	-0.237417	-0.3087	-0.0392506
Q3UM45	0.0963188	0.425535	-0.137175	0.0598757	-0.54463	0.283287	0.323712	0.24179	-0.2782	0.363495	0.256668	-0.164047	0.105479	-0.0154939	0.573257	0.306776	-0.158895	0.0956792	0.130285	-0.284202	0.311096	0.38417	-0.0985185	0.275142	-0.228282
Q3UMU9	-0.263361	0.62098	0.0720415	-0.170152	-1.05377	-0.798106	0.356075	-0.812778	NaN	-0.0300104	0.0284611	NaN	NaN	-0.206471	0.129434	0.287347	0.161996	-0.160702	-0.476769	-1.1621	0.267749	-0.0672217	-0.710264	0.213955	-0.795728
Q3UNH4	0.939987	0.101373	0.0240256	-0.15082	-0.287993	0.37659	-0.134464	0.574963	0.175199	0.00352897	-0.051548	0.0617436	0.705036	-1.06394	1.00849	-0.172547	-0.00333674	-0.671093	0.519466	0.00828919	-0.681972	-0.180217	1.03562	0.0462328	0.439164
Q3UPL0	-0.296711	-0.151723	-0.641286	-0.164313	-0.465716	-0.0383993	-0.188313	-0.0859875	-0.413779	-0.445602	-0.109303	-0.141905	-0.247518	-0.581178	-0.312574	-0.470452	NaN	NaN	NaN	-0.771069	-0.212009	-0.167251	-0.218104	-0.229592	-0.620627
Q3UQA7	-1.38335	0.505025	-0.0382602	-0.0299843	0.994947	-1.03928	0.433123	-0.171178	0.937505	-0.815803	-0.088763	1.16002	-0.810353	0.0725763	-0.674308	0.0973112	0.962943	0.16139	0.0708944	-1.03111	0.703241	0.0205763	-0.895925	-0.559824	NaN
Q3UYV9	-0.112267	0.455438	0.0138721	-0.274914	0.0678343	-1.79282	0.717421	-0.279611	0.169897	-0.418746	-0.315819	0.334923	-0.0224739	-0.0480298	0.281336	-0.489193	-0.0865205	NaN	NaN	NaN	0.735909	0.529425	-0.247719	-0.02328	-1.09187
Q4KML4	-0.548446	1.39472	-0.265133	0.415376	-0.792244	-0.823955	0.553317	-1.26956	1.35681	0.212882	-1.26645	1.2915	-0.395646	0.792019	-0.561934	0.207244	0.899015	0.858622	-0.368055	-0.217059	0.531593	0.317229	0.032216	0.2455	-1.55724
Q4V9Z5	0.264305	NaN	-0.00467586	-0.47649	-0.334326	0.729609	-0.829345	-0.114582	NaN	-0.647284	NaN	NaN	0.520685	NaN	0.809642	-0.21495	NaN	-0.662632	0.292791	-0.17894	NaN	NaN	0.177123	-0.123348	0.0513138
Q4VAA2	-0.640465	0.449428	0.381647	0.00112084	0.264603	-0.694547	0.379719	-0.205181	0.306936	-0.212967	0.134823	0.484218	-0.414015	0.0909913	0.209713	-0.176698	0.564444	0.0448623	-0.105179	-0.154595	-0.398312	0.234276	0.675315	-0.282179	-0.191693
Q501J6	0.0267464	0.858247	-0.0949966	0.0227768	-0.393542	-0.130705	0.553091	-0.251553	0.555686	0.155103	0.0829795	0.488234	-0.0672517	0.526645	0.0747042	0.630911	0.324277	0.368504	-0.196682	-0.482575	0.798348	0.673892	0.116986	0.51041	-0.47172
Q505F5	-0.196283	0.460101	0.218765	-0.473439	0.171226	-0.0161214	0.0813883	-0.016522	0.402216	-0.413425	0.0721195	0.501499	-0.00809981	-0.111649	0.316738	0.620406	-0.0542664	0.015648	-0.0807344	-0.344934	0.195313	0.306164	0.0684548	0.0637551	-0.36019
Q569Z6	-0.773394	0.685466	0.226667	-0.280175	-0.223034	-1.46087	0.370246	-0.45146	0.540285	-0.325719	-0.270504	0.337445	-0.765851	-0.0927588	-0.307779	-0.00853663	NaN	-0.598772	NaN	NaN	0.256302	0.40845	0.0477444	-0.250871	-1.30752
Q5FWK3	-0.771346	-0.254847	-0.0795243	0.338453	-0.235757	-0.265981	-0.294669	NaN	NaN	0.0185583	-0.460885	NaN	NaN	-0.700134	-0.331083	-0.119549	-0.0913763	NaN	NaN	NaN	-0.295834	-0.430447	-0.167178	0.179846	-0.284183
Q5M8N0	0.736917	-0.407941	0.0440489	0.476203	-0.602109	0.888537	-0.732757	0.520226	-1.24474	0.510164	0.681425	-0.507997	0.289835	-0.0686868	0.863901	-0.197138	-0.99235	-0.0248352	0.731844	-0.0256191	-0.72995	-0.546767	0.337857	0.563653	0.541122
Q5SQX6	-0.0654139	-1.00245	-0.784783	-0.843134	-1.05919	-0.0167532	-1.22075	0.124822	-1.39308	-0.583656	-0.447828	-0.454735	0.0977954	-0.917544	-0.349697	-1.23085	NaN	-1.33345	NaN	NaN	-0.789898	-1.11373	-0.245319	-0.583823	-0.946915
Q5SRX1	0.379809	-0.679739	-0.254789	0.201853	0.257996	0.522839	-0.614232	0.510029	-0.573517	0.0199305	0.34431	-0.586678	0.396778	NaN	0.38584	-0.177049	0.0308382	-0.79232	0.295107	0.412634	-0.662401	-0.330073	0.247313	0.45862	-0.069452
Q5SUF2	0.000530991	0.813674	0.133934	-0.0902141	-1.42301	-1.22518	0.534274	NaN	0.463457	0.183188	-0.411115	0.0387894	-1.58791	0.470959	-0.711519	0.371449	NaN	-0.201654	NaN	NaN	0.43461	0.619497	0.031681	-0.133576	-1.40761
Q5SUR0	-0.961282	0.654888	-0.208232	0.137758	1.27495	-1.19049	0.889052	-1.17272	1.12069	0.184319	0.472449	1.28188	-1.71554	0.82298	-0.116336	0.606518	0.535821	0.373594	0.00273179	-0.595676	0.810175	0.970299	-0.105901	0.0788594	-1.80176
Q5XJY5	-0.231729	0.289506	-0.0476579	0.276091	0.025013	0.191494	0.112519	0.315826	0.038	-0.221033	0.328693	0.227429	-0.0177253	-0.0733638	0.12777	0.207241	-0.0839375	0.114699	-0.189956	-0.289072	0.311199	0.17321	-0.21887	0.302017	-0.273831
Q60597	0.0629135	-0.512909	-0.585523	0.0683717	-0.152095	0.90186	-0.533713	0.546864	-0.683501	-0.168842	0.291303	-0.303765	0.365256	-0.721698	0.280765	-0.098313	-0.494151	-0.449413	-0.426542	NaN	-0.269767	-0.157783	-0.43075	0.532307	-0.559569
Q60598	-0.0514474	0.400352	0.14938	-0.132348	-0.165296	-0.306913	0.136067	0.55569	-0.0184007	-0.372722	-0.0381898	0.193736	0.446152	-0.73771	0.242967	0.887557	-0.876568	0.449748	-0.754545	-0.124075	-0.586175	0.0405727	0.731101	-0.266532	0.216693
Q60631	0.717279	-0.25738	-0.298658	0.16784	-0.55752	0.356875	0.077788	0.822451	-0.201967	-0.389764	-0.204973	-0.222071	0.644279	-0.272083	0.800681	0.0913022	-0.422342	-0.639571	0.0880309	0.127473	-0.341989	-0.0610707	0.373711	0.670797	-0.40844
Q60668	-0.0825753	0.700589	0.0840241	0.085822	-0.457735	-0.44481	0.528284	-0.448915	-0.144234	0.527305	0.241516	0.0206495	-0.657952	0.774311	0.540628	0.565742	-0.553761	0.430298	-0.43202	-0.776435	0.245518	0.49413	0.393493	0.0590385	-0.730682
Q60692	-0.047124	0.299592	-0.176661	-0.000758338	0.363935	-0.517163	0.099142	0.084386	0.315702	-0.262049	-0.125804	0.386916	-0.0327904	-0.179361	-0.0550508	0.272231	0.44525	-0.283876	-0.00276204	-0.00936544	-0.291212	0.0633415	0.232761	0.0803728	-0.155219
Q60737	0.367817	-0.196609	-0.0398626	0.172955	-0.34095	0.319465	0.136512	0.166041	-0.361138	0.0228932	0.200919	0.449175	0.069347	-0.113455	0.512589	-0.216541	-0.165191	-0.181953	0.463227	0.0315584	-0.0542927	0.0420667	0.202783	0.293132	-0.176649
Q60829	1.14373	0.244433	-0.0935021	-1.3108	-0.447656	0.309099	0.404513	0.765115	NaN	-1.07575	NaN	NaN	0.58057	NaN	0.760484	-0.987202	-0.342345	-0.580135	0.802852	0.889616	-1.29283	-0.791718	1.41097	0.062912	0.360125
Q60864	-0.0865372	0.454734	0.175732	0.134687	-0.235228	-0.3773	0.336464	-0.276617	-0.260972	0.301094	0.331902	0.111551	-0.534729	0.439126	0.34851	0.548471	-0.211667	0.189893	-0.325789	-0.574207	0.310054	0.386878	0.23687	-0.056218	-0.517029
Q60865	-0.79648	0.857011	0.449691	0.0379101	0.234243	-1.07866	0.609774	-0.922653	-0.0538891	0.664365	0.227379	0.646159	-0.937752	0.709724	0.279487	0.898026	-0.022631	0.542807	-0.530775	-0.868183	0.589063	0.715498	0.255934	-0.401285	-0.79288
Q8BMJ3;Q60872	-0.364804	0.786598	-0.431604	0.562135	-0.652845	-0.445142	0.196799	-0.496357	-0.0708615	0.455123	0.29193	0.0579813	-0.708841	0.577124	NaN	-0.0263372	0.597069	0.220207	-0.170407	-0.769411	-0.0896326	0.861448	-0.247277	-0.888962	-0.0136511
Q60875	0.466146	-0.188536	0.25832	-0.0775872	0.266084	-0.657868	-0.0235488	-0.083009	0.402338	0.116842	0.0644873	1.01228	-0.395408	-0.662628	NaN	0.386389	0.259494	NaN	NaN	-0.44051	0.292944	0.336566	-0.0792881	-0.500806	NaN
Q60899	-0.538341	0.552915	0.107307	0.0481778	0.755636	-0.493968	-0.469175	NaN	0.407228	-0.198437	0.262876	0.691263	-0.451045	-0.127489	0.640586	0.710229	-0.208751	-0.0166069	-0.0130443	-0.43314	0.178391	0.0764491	0.0106653	0.368133	0.147174
Q60900	0.341557	-0.1151	-0.320441	0.0472722	-0.596401	0.489955	-0.122509	0.231374	0.0309015	-0.398935	0.135933	0.318461	0.338619	-0.265758	0.0602521	0.356093	-0.326152	0.425741	-0.32339	-0.22945	-0.0538304	-0.177685	-0.0212115	0.608322	-0.263392
Q60930	0.0583021	-0.124734	-0.341703	0.354683	-0.134724	0.625191	-0.0797936	0.715834	-0.805087	0.150409	0.42584	-0.0266338	0.0361091	-0.465514	0.203227	-0.426034	-0.48328	-0.190739	0.50202	0.44316	0.05629	-0.28249	-0.201695	0.764681	-0.389546
Q60931	0.00169387	-0.109012	0.161601	0.185533	-1.01716	0.787853	-0.335801	0.329783	NaN	0.596976	0.497911	-0.762103	-0.733109	-0.827151	-0.478447	-0.115495	NaN	-0.0837437	0.343308	-0.398966	0.237861	-0.223529	-0.637543	0.591244	-0.169567
Q60932	0.0744	-0.319023	-0.176959	0.0901584	-0.164588	0.944366	-0.198612	0.311781	-1.32112	0.666005	0.514963	-0.463708	0.0940081	-0.00804601	0.714963	0.021216	-0.663689	0.460476	0.0339398	-0.707983	-0.117048	-0.442473	-0.153106	0.718851	-0.0434834
Q60972	-0.73332	0.733253	0.206236	0.2013	0.367228	-0.960467	0.492499	-0.420604	0.635052	-0.0689633	-0.0348561	0.775095	-0.701066	0.448369	0.0357368	0.524779	-0.0219171	0.659046	-0.259464	-0.377203	0.682655	0.671869	0.00853166	-0.00821329	-1.09818
Q60973	-0.89631	0.817841	0.124037	0.258013	-0.0295437	-0.87775	0.67501	-0.536445	0.632486	0.141947	-0.0913171	0.816144	-0.718712	0.197743	0.0724583	0.50835	0.324246	0.346106	-0.740569	-0.430791	0.612283	0.549522	-0.232441	-0.324913	-1.23311
Q61035;Q99KK9	-0.454141	0.512786	0.032843	0.505175	-0.516009	0.0148671	0.145988	-0.334167	0.219727	0.705523	-0.207821	-0.077053	-0.564632	0.422745	0.339167	0.680934	-0.193946	0.349806	-0.516471	-0.315574	0.291087	0.288984	-0.288448	0.092666	-0.218422
Q61074	-0.275893	0.537662	0.0847057	0.0544549	0.231529	-0.758635	0.527617	-0.166899	0.524134	-0.366226	-0.199338	0.651757	-0.546705	0.369964	-0.164655	-0.34679	0.405788	0.547233	0.08422	-0.148759	0.241164	0.521611	0.319811	-0.117211	-0.582527
Q61081	-0.504223	0.123292	0.0714871	0.157263	0.722259	-0.307453	0.160524	0.253837	-0.161691	-0.230974	0.328004	0.457141	-0.5649	0.147179	0.128487	NaN	0.0578602	NaN	0.0511502	-0.226619	0.502381	0.435684	-0.0760064	-0.223573	-0.410999
Q61151	0.239629	-0.177477	0.245251	-0.240998	-0.168842	0.696163	-0.261283	0.451159	-0.581419	0.194866	-0.185339	-0.0832282	0.214692	-0.0889996	0.523121	NaN	-0.0437869	-0.134784	-0.121785	-0.0636621	-0.0362373	0.00559394	0.157766	0.224607	-0.0384795
Q61166	-0.00897362	0.124165	0.0534536	0.226017	-0.243741	0.203086	-0.101463	0.0698805	-0.0721354	-0.13357	0.298578	0.272966	-0.110779	-0.190364	0.246457	-0.0782244	0.21174	-0.275122	0.0598068	-0.0533196	0.193711	0.078548	0.0717904	0.193232	-0.290473
Q61171	-0.252202	0.338534	-0.0999965	0.328702	-0.268169	0.0834347	0.290724	0.110409	-0.441896	0.263561	0.517774	-0.0440589	-0.261675	-0.110577	0.533259	0.0737498	-0.202352	-0.0522758	0.270055	-0.231776	-0.290399	0.04817	0.0455686	0.337309	0.138505
Q61187	-0.252659	-0.0341338	-0.427152	-0.0305568	-1.22597	0.196462	0.199328	NaN	NaN	-0.452086	-0.188123	NaN	NaN	-0.0771931	-0.42704	0.124003	NaN	-0.371569	NaN	NaN	0.0470266	0.264017	-0.0934772	-0.143711	-1.06146
Q61191	-0.198628	0.514372	-0.121424	-0.0583671	0.115329	-0.448627	0.270055	-0.124614	0.448045	-0.105383	-0.09818	0.712538	-0.725737	0.129823	-0.159822	0.280791	0.547193	0.253591	-0.466411	-0.392925	0.422048	0.465261	0.217687	0.223965	-1.22041
Q61205	-0.0667363	0.270884	0.440143	0.0288914	-0.542352	-0.0892298	0.0798139	-0.05685	-0.353991	0.388742	0.0880319	-0.182264	-0.338522	0.512484	0.263347	-0.280021	0.0790073	-0.022758	0.0862068	0.249925	-0.163377	-0.0447883	0.124631	-0.0842097	0.417691
Q61206	-0.115514	0.398872	0.184569	0.282827	-0.841612	-0.0510353	0.438277	-0.384769	-0.745745	1.01181	0.682627	-1.00955	0.0400681	0.612577	0.2181	0.756473	-0.842394	0.35991	-0.0467256	0.144972	-0.42556	0.280859	0.363748	0.0231765	0.0142175
Q61207	-0.145808	0.980511	0.447277	0.261736	-0.909568	-0.266798	0.529047	-0.174322	-0.800215	0.819044	0.0147127	-0.593201	0.250908	0.650308	0.318599	1.02718	-0.0577527	0.745192	-0.0805898	-0.893668	-0.160779	0.564819	0.772021	-0.537298	0.244061
Q61301	-0.00803551	-0.30839	-0.39222	-0.0258647	-0.742443	0.132469	-0.745366	0.11829	-1.1233	-0.248547	-0.273658	-0.269045	0.0747837	-0.721221	0.172405	-0.794416	NaN	-0.889414	NaN	NaN	-0.42339	-0.606092	0.0222005	-0.043492	-0.376901
Q61316	-0.198434	0.213164	0.0479141	0.19982	-0.046543	0.203969	-0.00471742	-0.017482	-0.336165	0.374072	0.144231	0.0276734	-0.32713	0.054994	0.357069	0.0700327	-0.328049	0.0993175	0.0131336	-0.150577	0.226043	0.29854	0.0791444	-0.0392114	-0.247059
Q61330	-0.104502	0.493245	0.115621	0.0913028	0.237276	-0.483342	0.372449	-0.386929	0.59091	-0.193354	-0.081806	0.666125	-0.0679973	0.273869	0.44032	0.372044	0.11114	0.378372	-0.0237886	-0.442888	0.00985023	0.0337575	0.758142	0.331371	-0.53673
Q61361	0.10484	-0.446534	-0.122919	0.582682	-0.978164	1.18272	-0.49468	0.697952	NaN	-0.948637	0.197019	NaN	0.177085	NaN	0.483186	-0.340377	-0.803712	-0.934657	1.06131	0.693801	-0.94682	-0.809861	-0.0202276	-0.0167967	1.25459
Q61474	NaN	0.186191	0.00475476	-0.247444	-0.369501	NaN	-0.0287555	-1.17576	0.864804	-0.083166	0.590083	0.424787	-1.16161	0.640665	-0.41434	-0.117715	-0.0628407	0.464041	NaN	NaN	0.874218	0.697435	-0.633685	-0.103284	-1.45799
Q61490	-0.406517	-0.240216	-0.0167289	-0.0323051	-0.5193	-0.473959	-0.640813	NaN	NaN	-0.232531	0.254072	-1.00373	NaN	-0.517625	-0.75259	0.343933	NaN	-0.0649836	-1.32402	NaN	-0.702321	-0.482013	0.0124448	-0.738638	0.495006
Q61543	0.0950394	0.668481	0.119289	0.122846	-0.217895	-0.154411	0.291324	0.65712	-0.499446	0.367085	-0.110378	-0.144365	-0.0270326	0.20658	-0.389167	-0.0769556	0.685324	-0.115853	0.385616	-0.256738	0.239214	0.0786702	0.341183	0.390435	-0.201992
Q61545	-0.548761	1.08564	0.296943	0.153984	-0.411338	-1.26964	0.734777	-0.0527867	0.437628	0.110755	-0.71992	0.681594	-0.354978	0.163239	0.423753	1.04352	-0.757173	0.751248	-0.476628	-1.53758	-0.334912	0.426797	0.905937	-0.194292	-0.757045
Q61548	0.612525	-0.840678	-0.195667	-0.43549	-0.225593	1.04685	-0.917585	0.412642	NaN	-0.288187	-0.288407	-1.13067	0.935772	NaN	0.309984	-1.03968	NaN	NaN	-0.293238	0.379584	-1.74786	-1.12269	0.694076	0.286795	0.775989
Q61550	NaN	-0.315121	NaN	NaN	-0.694187	NaN	-0.112358	NaN	0.850616	-0.573053	NaN	-0.0207081	NaN	-0.706447	NaN	-0.0767154	NaN	-0.313692	NaN	NaN	0.86593	0.641882	-0.622679	-0.613513	-1.62821
Q61553	-0.821269	0.254543	0.293529	0.369547	-0.184153	-0.0752639	0.0538871	-0.46533	-0.234901	0.394303	0.563715	0.137161	-0.436196	-0.0800908	0.228271	0.651056	-0.1136	0.255351	-0.439806	-0.762135	0.336644	0.36402	-0.559081	-0.390119	0.0778114
Q61598	-0.0220356	0.0486908	0.0651377	0.330131	-0.219579	0.159575	0.133782	0.190896	-0.0622133	-0.169284	0.0249973	0.332655	-0.0110717	-0.206634	0.19967	0.20148	-0.157417	-0.0495005	0.194643	-0.269793	-0.0935947	0.189656	0.265841	0.0368268	0.0257177
Q61644	0.803784	-1.07616	0.146793	-0.117174	-1.34074	1.01744	-0.881218	0.782913	NaN	-0.00958077	0.0569695	-2.00916	0.352656	NaN	0.271474	NaN	NaN	NaN	-0.173727	-0.765351	-1.72436	-1.06661	0.640008	0.242075	0.518276
Q61655;Q9QY15	-0.696281	0.753402	0.136263	0.0899686	-0.115332	-0.435281	0.363653	-0.315149	0.357393	0.0337143	-0.384791	0.431139	NaN	-0.00251715	-0.271339	0.609226	0.121662	0.32324	-0.191672	-0.507721	0.366763	0.603849	-0.479789	-0.156585	-0.458666
Q61656	-0.0841509	0.975265	-0.325392	0.0062111	-0.695959	-0.447107	0.392729	-0.37707	0.215203	0.449917	0.218495	0.474663	-0.963473	0.5771	0.702221	1.22482	-0.239714	0.974503	-1.24578	-1.51189	0.718932	0.406153	-0.329602	0.313493	-1.35783
Q61686	-1.1736	0.723798	-0.197949	-0.0373509	-0.45356	-1.21037	0.570342	-1.07413	0.204651	-0.14955	-0.289852	0.628973	-1.37536	0.426273	-0.799637	NaN	-0.0809868	-0.15412	NaN	NaN	0.51035	0.459263	-0.446805	-0.336357	-1.24732
Q61699	-0.344209	0.460091	-0.00880684	0.294364	0.129818	-0.23464	0.037932	-0.324041	0.0896612	0.376909	0.340606	0.208295	-0.713484	0.256005	0.0725257	0.52404	0.0853328	0.0311639	-0.356743	-0.242787	0.289923	0.420903	0.0332557	-0.100014	-0.414022
Q61701	0.37757	-0.299519	-0.30805	0.69783	-0.377266	0.642752	-0.257847	0.371165	-0.400483	0.060164	0.18537	0.210051	0.342436	-0.059137	0.630594	0.119204	-0.650798	NaN	-0.138591	0.00505642	-0.307864	-0.399297	-0.0700787	0.543605	-0.349755
Q61735	1.01368	-0.526971	-0.880446	-0.788032	-0.562599	0.175642	-0.323898	NaN	NaN	-0.109799	-0.472522	NaN	NaN	NaN	0.369498	NaN	NaN	-0.672924	-0.423983	NaN	NaN	-1.20284	0.530785	-0.110294	-0.159903
Q61753	-0.138479	0.385814	0.101805	-0.00839407	0.134247	-0.281377	0.0989738	0.0968476	0.0659055	0.0408205	-0.101788	0.35375	-0.0961388	0.0338838	0.419682	0.25502	-0.12176	-0.119662	0.0800965	-0.118556	0.258948	0.0431725	0.204457	0.157878	-0.461148
Q61792	0.137681	0.430556	0.214921	-0.34626	-0.23946	-0.165916	0.0871098	0.565457	-0.0573688	-0.245161	-0.113469	-0.103706	0.629652	-0.670038	0.512522	-0.712943	-0.121364	-0.287719	0.305007	0.14495	-0.369757	-0.167244	0.572392	-0.0284653	-0.158885
Q61881	NaN	1.24959	0.49902	0.0364696	0.930381	-4.54154	1.09182	-4.03033	1.17065	0.731747	0.477141	1.35233	NaN	1.20417	-1.28055	0.883259	0.215504	0.121332	NaN	NaN	1.34423	1.42652	-0.777157	-0.441933	-2.49253
Q61937	-1.01781	1.01255	0.226335	0.314047	-0.204104	-1.14829	0.756196	-0.808117	0.0899252	0.800024	0.421849	0.348284	-1.19581	0.6109	-0.530461	1.04632	0.0431002	0.540768	-0.634317	-0.700509	0.674194	0.602565	-0.158839	-0.253704	-1.01426
Q62048	0.540377	0.512861	-0.0118881	0.21562	-1.17196	0.433451	0.0222422	-0.0251705	-0.459336	0.598133	0.49577	-0.378629	0.205655	0.500203	0.473235	0.446956	-0.764895	-0.0450242	0.849396	0.0750002	-0.491617	-0.0910553	0.193045	0.37018	0.546844
Q62059	0.97902	-0.751982	-0.238055	-0.0265512	-1.5538	1.01652	-0.214958	0.352004	NaN	NaN	-0.382972	NaN	-0.11452	NaN	0.851851	-0.203425	-1.88682	NaN	0.86528	0.42988	-1.62867	-0.999454	1.16762	0.737857	-0.0101145
Q62084	-1.57628	1.00232	0.457866	0.091893	0.836101	-1.59829	0.523969	-1.10677	1.41542	-0.575925	0.535195	0.785104	-1.28631	0.297801	-0.6601	0.32215	1.37073	0.658516	-0.783518	-0.448853	0.516479	0.790792	0.25795	-0.80092	-0.979129
Q62093	-0.493339	0.878178	-0.0734821	0.0218189	0.364313	-0.888141	0.356924	-0.231569	0.166595	0.721051	-0.243114	0.390081	-0.640574	0.519902	0.179653	0.209404	0.60166	0.426672	-0.0348401	-0.707782	0.298803	0.489607	0.518917	-0.220634	-0.977558
Q62167;P16381;Q61496	-0.690376	0.474204	0.0647017	0.263565	-0.0238673	-0.473765	0.17129	-0.336011	0.172088	0.186843	0.275178	0.393724	-0.797271	0.291434	0.158266	0.792525	-0.361367	0.257664	-0.613449	-0.524709	0.540986	0.362391	-0.525506	0.0142947	-0.720935
Q62186	-0.455967	0.283348	-0.21171	0.0385581	-0.0512579	0.0435085	0.359572	0.171792	0.197762	-0.298737	0.0375927	-0.0915468	-0.27393	0.284156	-0.243207	0.106822	0.164212	0.223676	-0.0698967	0.0143174	0.324001	0.102773	0.0255935	-0.219963	-0.365424
Q62188	0.321554	-0.599608	0.270697	0.195674	-0.103622	0.824901	-0.885599	0.730907	-0.888385	0.109559	0.371822	0.0365094	0.893919	-0.946454	0.971043	-0.521696	-0.813169	-0.541917	0.415965	0.604296	-0.91193	-0.808499	0.249421	0.511918	0.740695
Q62189	-0.43319	0.449588	-0.016619	-0.0567118	0.423563	-0.606414	0.519416	-0.383351	0.604175	-0.0810568	0.038385	0.776914	-0.188929	0.0396609	-0.0606971	-0.0134895	0.796269	-0.0331797	0.15254	-0.233213	0.32646	0.546246	0.259756	0.0345259	-0.78999
Q62193	-1.59616	0.653176	0.600631	0.389243	-0.564689	NaN	0.672354	NaN	0.202861	0.281186	-0.401954	0.421039	-1.27165	1.30693	NaN	-0.0458423	0.717837	0.612326	-0.880468	NaN	0.552567	1.05131	-1.05049	-0.745781	NaN
Q62277	0.799049	-0.427328	0.346111	-0.247774	-1.11875	0.856285	-0.498479	0.994467	NaN	0.554654	0.827735	-1.19598	0.53032	-1.9038	1.26714	-0.517423	-1.41437	-0.485894	0.592419	0.234513	-1.59573	-1.33728	0.997531	0.753987	0.890982
Q62318	-0.543957	0.872712	-0.00785746	0.16934	-0.0387684	-0.771258	0.674343	-0.363106	0.354259	0.463047	0.0586033	0.566783	-0.715074	0.373436	0.384858	0.82077	-0.394178	0.612668	-0.496444	-0.678016	0.451523	0.637315	0.124613	0.0143682	-0.872148
Q62348	-0.843542	0.0928306	-0.723214	-0.386677	-1.077	-0.701684	-0.243571	-1.07143	NaN	-0.546689	NaN	NaN	NaN	NaN	-0.644409	1.28683	-1.47193	0.217471	-2.22551	NaN	-0.386251	-0.339268	-0.552011	-0.21215	-1.10711
Q62351	-0.283948	0.432862	0.342212	0.529539	-0.426168	-0.0130899	0.317084	-0.0886105	0.570695	-0.185014	0.450984	-0.0783327	-0.0524154	-0.172353	0.134906	0.254337	0.374918	-0.244521	0.0735154	-0.213661	0.251503	0.0450913	0.525326	0.107465	-0.257235
Q62376	-0.676287	0.173254	-0.184224	-0.178116	0.157269	-1.13334	0.496894	-0.262892	0.0578534	-0.314955	-0.672933	0.509296	-0.564962	0.0126614	NaN	-0.267237	NaN	-0.284937	NaN	NaN	0.231725	0.34401	0.0761072	-0.185462	-1.13353
Q62418	-0.184161	0.388009	0.206798	0.166525	-0.241033	-0.325162	0.294116	0.432628	-0.114787	-0.219419	0.0291725	-0.166735	0.182775	-0.0935447	0.390223	0.121243	-0.0869322	-0.172195	0.13032	-0.194826	-0.11034	0.111079	0.401827	-0.209171	0.192315
Q62425	0.127018	0.148377	0.0598886	0.23993	-0.935697	0.717461	-0.0502695	0.305631	-1.31169	0.752702	0.811455	-0.332126	-0.187834	-0.119525	0.278766	-0.316662	-0.451295	-0.135588	0.53079	0.00986629	-0.358853	-0.252368	0.372582	0.566635	-0.149987
Q62442	0.359274	-0.91163	-0.234573	0.574884	-0.307924	0.48045	-1.06503	0.308999	NaN	-0.834017	1.05746	-0.993581	0.345296	NaN	-0.1103	NaN	NaN	NaN	-0.503865	0.0954334	NaN	-1.30371	-0.134433	-0.918703	0.792618
Q62446	-0.927829	0.895909	0.358301	0.334558	0.0231374	-0.979255	0.624482	-0.962313	-0.199978	0.67704	0.218971	0.646383	-1.03448	0.95433	0.379457	1.02117	-0.247314	0.632169	-0.393576	-1.093	0.582525	0.452657	0.0621308	-0.354119	-0.676962
Q62448	-0.208441	0.41714	0.310593	0.382028	0.00286743	-0.55587	-0.0089432	-0.353394	0.35455	0.409244	-0.182559	0.677925	-1.09092	0.573528	-0.0343349	0.828836	0.482156	-0.275737	-0.825045	NaN	0.66509	0.334842	-0.0407802	0.0690848	-0.802236
Q62465	-0.28314	-0.16645	0.465975	0.160103	0.0949556	0.326988	-0.279597	-0.00326029	-0.404375	0.511437	0.210154	0.22623	0.13424	-0.501163	0.648517	-0.0447375	-0.031958	-0.119282	-0.111647	-0.021123	-0.33471	-0.196852	0.295157	0.0162725	0.529277
Q63844	0.114953	-0.45204	-0.0665159	0.458572	-0.188083	0.424288	-0.746949	0.0868463	-0.363947	0.0211828	0.65375	-0.109664	0.417456	-0.506632	0.342194	0.166385	0.19239	-0.345091	-0.127511	-0.248935	-0.316703	-0.427147	-0.0957217	0.14215	0.259999
Q63850	-1.25359	-0.061482	-0.0115849	0.103549	0.0908035	NaN	0.488164	NaN	NaN	-0.0634429	-0.295805	0.485583	NaN	-0.230336	-0.303984	0.660644	0.996314	NaN	-0.704786	-0.745191	0.151823	1.21409	-0.0765384	-0.910901	-0.745415
Q63912	0.462991	-0.591653	-0.347772	0.184003	0.0948596	0.41789	NaN	-0.0726645	NaN	NaN	-0.108441	NaN	0.581462	NaN	0.155793	NaN	-0.421898	NaN	0.256323	0.603396	NaN	-0.576678	0.736226	-0.225185	-0.0619915
Q64010	-0.071875	0.17396	-0.121104	-0.138096	0.582791	0.0358646	-0.273856	0.139307	0.0830511	-0.0480037	-0.264199	0.0503939	0.230371	0.485537	0.285872	-0.060887	0.102482	0.0672213	0.218473	0.188448	-0.0579816	0.134435	0.175171	0.303267	-0.340528
Q64012	-0.565492	0.744576	0.212061	0.68791	-0.971247	-0.474377	0.29854	0.00314496	-0.43472	0.0685155	-0.245974	0.806058	-0.562986	0.756214	-1.08255	1.41127	-0.924088	0.977851	NaN	NaN	0.715678	0.812504	-0.246016	0.0334798	-1.20822
Q640R3	0.673436	0.0900326	-0.895036	-0.371294	-0.225138	0.658554	0.428183	1.04779	-0.728916	0.374647	0.647208	-0.442544	0.712201	-1.23332	0.0712858	0.848733	-0.540588	0.232796	-0.364562	-0.0374765	-0.51965	-0.474843	0.899721	0.152352	-0.104155
Q64105	-0.017816	0.0376308	-0.139845	0.165483	0.113165	0.0986995	0.213025	0.228625	0.25746	-0.152392	0.152555	0.027633	0.179265	-0.274736	0.207406	-0.0568991	0.311691	-0.149947	0.118271	0.165587	0.193504	0.251433	0.00470109	0.148968	-0.332388
Q64152	-1.06277	0.657639	0.269711	0.265364	0.619823	-1.11855	0.66434	-1.09466	0.40171	0.593446	0.18933	0.602003	-0.49957	0.305519	-0.176668	0.827821	0.334319	0.552875	-0.503682	-0.483776	-0.48712	0.845867	0.326952	-0.471489	-0.392317
Q64213	-0.38538	0.588548	0.0629093	0.0478054	0.113685	-0.821236	0.373738	-0.309555	0.312643	0.0316128	0.00921844	0.236544	-0.447136	0.348017	0.0926336	0.27803	0.34435	0.0858184	-0.387617	-0.444747	0.195939	0.515393	0.19316	-0.172178	-0.877657
Q64261	NaN	0.115727	0.0968436	-0.0532124	-0.639019	NaN	0.168813	-1.65684	0.227425	0.631962	0.259453	1.0197	-1.73329	1.44279	NaN	0.342703	-0.316421	-0.105172	NaN	NaN	1.47379	1.38488	-0.920178	-1.01994	-1.98454
Q64327	-0.776167	-0.165539	-0.0723872	-0.576735	0.441604	NaN	-0.0112031	-0.41837	0.555901	-0.320398	-0.209547	NaN	-0.0749636	-0.393675	-0.369401	0.107121	0.62299	-0.280879	-0.246256	0.0119536	NaN	-0.0251937	0.0621183	NaN	-0.669569
Q64332	1.3033	-0.963482	-0.0106306	-0.0945633	-0.956663	1.46025	-1.25426	1.13171	NaN	0.485123	0.525507	-0.604088	1.17374	-2.7602	1.09867	-0.521289	NaN	-1.36502	0.270012	0.313969	-1.45892	-1.75941	0.540273	0.877564	0.961563
Q64433	-0.10975	0.429091	0.0391721	-0.0931058	0.171336	-0.352139	0.292805	0.0536476	-0.336917	0.139913	0.345455	-0.0709194	0.201795	-0.0118396	0.379809	-0.165236	0.0422978	-0.209835	0.166638	0.0350962	-0.0597192	0.225913	0.391147	-0.266413	-0.126791
Q64514	-0.200649	0.0460007	0.231816	0.172532	-0.229544	0.126525	0.278188	-0.193281	0.138363	-0.163668	0.282574	0.150358	-0.202162	0.111192	0.48999	0.198627	0.162844	-0.0178893	-0.404435	-0.273013	0.367966	0.10683	-0.172495	0.0257976	-0.0177358
Q64520	0.184356	-0.451763	0.179106	-0.273876	-0.397656	0.462327	0.108945	0.0226986	-0.590723	0.314345	0.370438	-0.34409	0.417229	-0.407366	-0.251904	-0.582652	0.310765	0.0945039	0.405707	-0.00247149	-0.398404	-0.0589662	-0.0518088	0.305379	-0.0372591
Q64521	0.0490579	-0.806037	-0.981208	-0.220187	-0.633244	0.798733	-0.962312	0.527179	-1.25384	-0.450545	0.378745	-0.66182	0.407011	-1.35408	NaN	-0.0913424	NaN	-1.00544	NaN	NaN	-0.205755	-1.03094	-1.00602	0.368329	-0.543827
Q64674	-0.176532	0.374416	-0.0445038	0.441822	-0.114479	-0.173827	0.17766	-0.228293	0.228849	0.0708522	0.278693	0.183428	-0.478282	0.147995	-0.019761	0.132185	0.345814	0.172012	0.0542269	-0.17394	0.226563	0.423177	-0.281448	-0.081107	-0.123331
Q64727	-0.722171	-0.286232	-0.56861	0.0694986	-0.11379	-0.187172	-0.0285314	-0.418431	-0.237918	-0.315813	-0.00728889	0.261075	-0.743923	-0.359713	-0.621352	0.030582	NaN	-0.524992	NaN	NaN	0.105183	0.158501	-0.0888401	-0.336688	-0.668638
Q64737	-1.38356	0.762383	0.360494	0.51026	0.708582	-1.00487	0.333232	-1.04561	0.679672	0.192201	0.453559	1.00646	-1.30377	0.469072	-0.0304318	0.55806	0.649352	0.217248	-0.43951	-0.691386	0.81332	0.802961	0.267627	-0.248856	-1.54141
Q68FD5	0.329141	-0.161184	-0.0327194	0.179392	-0.490158	0.632508	-0.368656	0.528321	-0.830029	0.311808	0.383879	-0.189666	0.248274	-0.407956	0.714215	0.49342	-0.688336	0.0299871	-0.339883	-0.490724	-0.533905	-0.35163	0.193558	0.25715	0.420184
Q68FF6	0.513188	-0.197419	0.0989046	0.26876	-1.49065	0.444222	-0.28983	0.575213	-0.429034	-0.272984	NaN	0.210104	0.562353	-0.96294	0.214055	-0.361448	NaN	NaN	NaN	NaN	-0.138982	-0.630948	0.155978	0.0955208	-0.237166
Q68FL4	0.288723	-0.602781	-0.567433	-0.158222	0.30007	0.529218	-0.173905	0.641518	NaN	-0.814647	0.0511126	-0.703762	0.303574	NaN	0.424567	0.639686	-0.229356	-0.295421	-0.392108	-0.231435	-0.712844	-0.414721	0.517573	-0.0684001	0.135287
Q68FL6	-0.836902	0.204828	0.0776219	-0.216062	-0.389866	-0.235462	0.0460741	-0.333256	-0.67459	0.319035	-0.340005	-0.0228528	-0.562976	-0.0327201	NaN	-0.0803065	NaN	-0.652812	NaN	NaN	0.263675	0.0862005	-0.409105	-0.168576	-0.702855
Q69ZK0	0.860158	-0.0964271	NaN	-0.367506	-1.86947	1.43179	-0.284412	-0.356196	NaN	NaN	NaN	NaN	0.503853	NaN	0.325411	0.201874	NaN	NaN	-0.314734	-0.188301	0.228564	-0.246504	-0.194625	0.356404	-0.796969
Q6A065	-0.00468416	0.240317	0.161699	0.123328	0.0148676	-0.160749	-0.284957	-0.0259744	0.432425	-0.11775	0.0327242	0.354473	-0.0307695	-0.61581	0.412015	0.477359	-0.281112	-0.000101504	-0.379826	-0.268726	-0.0858549	0.379994	0.526175	-0.0587153	-0.29307
Q6IRU2	-1.05799	0.944936	0.375762	0.0765813	0.547579	-1.61407	0.610265	-0.889578	0.479298	0.25932	0.124257	0.747446	-1.19112	0.490638	-0.546113	1.01556	-0.0461494	0.875437	-0.571827	-0.704566	0.161097	0.677692	0.411023	-0.421509	-1.02194
Q6IRU5	0.152358	0.55095	0.568769	0.0078222	-1.27388	-0.0932763	0.192782	-0.255346	-0.838241	0.836697	0.807119	-0.306757	-0.703221	0.322215	0.584561	-0.692936	-0.0806267	0.548544	0.160667	-0.646139	-0.00834087	-0.256094	0.4273	-0.559539	0.528687
Q6NVF9	-0.744354	0.905358	-0.567746	-0.335287	-0.176812	-0.208197	0.659494	-0.511407	0.541234	0.107481	-0.341598	0.528309	-0.657233	0.54276	0.540945	0.401562	0.0528815	-0.0423102	-0.347053	-0.658107	0.641842	0.460419	-0.0550452	0.404059	-1.80376
Q6NXH9	-0.810857	1.27874	0.790996	-0.704893	-1.04037	-0.564876	0.881384	-0.264425	-1.4023	0.379658	0.926728	-0.458468	0.147739	1.61959	1.41581	-0.532743	-0.765738	1.68245	-0.299175	-0.842667	2.05713	-0.582576	-0.972023	-0.00613655	-0.799797
Q6NZJ6	-0.646735	0.209996	0.154722	0.268216	0.810554	-0.496149	0.14652	-0.240699	0.667919	-0.310756	-0.13269	0.716749	-0.200981	0.0755885	0.493749	0.895505	0.122425	-0.402543	-0.730024	-0.464606	0.622787	0.561639	-0.349729	-0.00661934	-0.482069
Q6P069	0.321241	0.665426	0.0702488	0.148382	-1.26464	0.0793057	0.182367	0.339068	-0.662031	0.682262	0.0291708	-0.156874	0.251115	-0.0740341	0.325608	0.0239893	-0.420357	-0.035711	0.384965	0.33735	0.0385963	-0.148003	0.500342	0.244863	-0.280502
Q6P1B1	0.435791	-0.144233	-0.58983	-0.175765	0.455271	0.598822	-0.504153	0.324217	-0.114731	0.484984	-0.281444	NaN	0.0686389	-0.675799	0.485535	0.60521	-0.539483	0.0797953	-0.460387	0.0410417	-0.302135	0.260745	0.238608	0.0533831	-0.089809
Q6P4T2	-0.738931	0.976231	-0.503477	0.130285	-0.873949	-0.748419	0.626037	-0.233978	0.372673	-0.12278	0.168929	0.700672	-1.47136	0.409378	-0.335974	NaN	NaN	NaN	0.0639732	0.0410033	0.636238	0.594838	-0.387638	0.220165	-1.28009
Q6P5E4	-0.40717	-0.0556048	-0.196454	0.243373	0.275106	-0.463715	0.109733	-0.0719331	-0.272376	-0.297823	0.285483	0.0196938	-0.54827	-0.0565297	0.0467996	-0.330394	-0.231017	NaN	NaN	NaN	-0.0556606	0.190156	0.209067	-0.0133464	-0.447297
Q6P5F9	-0.928973	0.538207	0.0958653	-0.0702538	-0.496603	-1.07966	-0.0906437	-0.693039	-0.301224	-0.153469	-0.168855	0.535266	-1.30181	0.180302	NaN	0.76575	NaN	-1.74099	NaN	NaN	0.166643	0.148947	-0.456997	-0.412079	-0.733291
Q6P5G6	-0.390731	0.732706	0.359717	0.151468	-1.46075	-0.892028	0.431513	NaN	NaN	-0.184242	-0.270665	NaN	NaN	0.00957081	0.082929	-0.0227548	0.0149891	0.823478	-0.366599	-1.11708	0.738159	0.304532	0.19189	-0.261783	-1.51761
Q6P5H2	NaN	-0.222074	-0.79075	-0.33756	0.409683	NaN	0.033793	NaN	NaN	0.19021	-0.152814	NaN	NaN	-0.0351388	-1.57152	2.88788	2.34203	1.47487	-2.10946	-3.08227	2.38416	2.33456	-1.05693	-2.92155	-2.53034
Q6P8I4	-0.713072	0.662895	0.418767	-0.269523	0.353865	-1.05183	0.596519	0.0165986	-0.379144	-0.321116	0.0190386	0.80848	-0.801335	0.527054	-0.168936	-0.0546346	0.887611	0.146081	-0.22527	-0.515462	-0.482362	-0.514071	0.665086	0.309402	-0.428979
Q6P9S0	0.781482	-0.234533	0.0310372	-0.100501	-0.559193	-0.124799	-0.577902	-0.144135	NaN	NaN	NaN	-0.684665	0.56847	NaN	-0.299328	NaN	NaN	NaN	NaN	0.102353	-0.73444	-0.114696	0.339794	-0.561158	0.208475
Q6PAR5	-0.103054	-0.383445	0.113417	0.11812	0.18261	-0.283078	-0.0553136	-0.358518	-0.196443	0.126566	-0.104231	0.178872	-0.037013	-0.46212	-0.201149	0.134601	NaN	-0.306684	NaN	NaN	0.210509	-0.0829753	-0.101786	0.0966531	-0.379103
Q6PCP5	0.0585381	-0.306754	-0.244357	-0.251967	0.726181	0.548872	-0.32631	0.157626	NaN	NaN	-0.340884	-0.260036	0.627637	NaN	0.633452	0.0169171	-0.432542	-0.446994	0.235868	0.204764	-0.0286666	-0.020435	-0.255582	0.490791	-0.313602
Q6PDI5	-1.17985	-0.144785	-0.0392178	-0.644267	-0.762954	-0.558862	-0.410328	-0.560428	NaN	-0.949189	-0.55638	-0.149716	NaN	-0.472338	-1.1028	-0.490739	NaN	NaN	NaN	NaN	-0.241642	-0.334942	-0.609221	-0.551744	-0.694859
Q6PDI6	0.170518	NaN	-0.476151	NaN	NaN	0.265277	-0.0559827	0.0375898	NaN	NaN	NaN	NaN	-0.255809	NaN	0.128155	NaN	NaN	-0.162262	0.165651	-0.165911	NaN	NaN	-0.080033	0.0840027	-0.336381
Q6PDL0	-0.262017	0.163538	-0.25871	0.368278	-0.0268719	0.206604	0.00619977	0.122987	-0.209775	-0.140499	0.24244	-0.110131	NaN	0.117007	0.326857	0.126033	0.0809824	-0.146361	-0.233738	-0.233174	0.130292	-0.13338	0.0507567	0.11794	-0.295658
Q6PDM2	-0.398498	0.811592	0.290394	-0.0164953	0.137753	-0.77393	0.447799	0.106095	0.287663	0.00544483	-0.0376919	0.375594	-0.476497	0.499288	0.532878	-0.0195166	0.30971	-0.0836427	0.260156	-0.285296	0.232408	0.469654	0.453101	-0.0875981	-0.775637
Q6PDN3	0.138756	-0.187979	NaN	-0.147378	-0.289903	0.32953	NaN	-0.0789803	NaN	-0.169789	0.238069	NaN	NaN	0.00443573	0.130333	-0.2037	0.0359382	NaN	NaN	NaN	-0.243187	0.228157	0.28089	-0.229378	-0.206406
Q6PDQ2;A2A8L1	-0.730716	0.86107	-0.730062	-0.616569	-0.32042	-0.374541	0.147611	-0.399428	0.333727	-0.225155	-0.0997796	0.76796	-1.81196	0.472595	-0.503076	0.614782	-0.841932	-0.374521	NaN	NaN	0.617142	0.660844	-0.470218	0.0749914	-1.89188
Q6PDS3	0.566256	0.0105678	-0.238432	-0.365694	-0.513394	0.47098	0.14295	0.422798	-0.21478	NaN	-0.236462	0.19379	0.0319575	NaN	-0.0398252	0.21854	NaN	-0.120398	NaN	NaN	-0.314938	-0.33016	-0.0631688	0.644061	-0.0577213
Q6PE01	-1.41081	0.113674	-0.744899	0.29749	0.170591	-0.794242	0.126657	-0.939009	0.0097532	-0.3598	-0.0912572	0.558186	-0.795378	-0.155613	NaN	-0.657052	-0.067668	NaN	NaN	NaN	0.346799	0.123833	-0.541783	0.217463	-1.76642
Q6PER3	0.45851	-0.516951	-0.00486726	0.495329	-0.1645	0.768394	-1.01696	0.53067	NaN	-0.533536	0.366868	-0.914143	0.965435	NaN	0.976191	NaN	-0.653376	-0.672622	0.42468	0.200568	NaN	-0.92652	-0.0152869	-0.245963	1.08633
Q6PFR5	-0.162822	0.399959	0.0274932	-0.333619	-0.113112	-0.0802167	0.214967	-0.396129	0.20554	0.0631167	0.0227275	0.455803	0.00613747	0.448677	0.629514	-0.196115	0.438894	-0.105227	0.117586	-0.156441	0.0883676	0.37734	-0.137511	0.0287212	-0.242955
Q6PGH2	-1.56358	1.21759	0.403779	0.120201	0.406877	-1.47568	0.706882	-0.547668	0.146519	NaN	0.211556	-0.216455	NaN	0.239761	0.0421185	0.778581	0.989204	0.443583	-0.19872	-1.70853	0.327049	0.833858	0.370813	-0.764911	-0.792425
Q6PHN9	0.54764	0.215811	-0.0701055	0.00143308	-0.45277	-0.103198	-0.511774	0.364863	NaN	0.526681	-0.176918	-0.801758	NaN	-0.770254	0.444512	0.061891	-0.579048	0.166822	0.180955	-0.732609	-0.533744	-0.305072	0.657831	-0.313995	0.119028
Q6PHZ2	0.983886	-0.719556	-0.403506	-0.280714	-0.125171	1.37548	-1.07608	1.57888	NaN	-0.202836	0.0553566	-1.39468	1.24479	-1.13603	0.831378	-0.699001	-0.712366	NaN	0.12675	0.327535	-0.801685	-1.44503	0.495156	0.669909	0.494694
Q6R891	0.569632	-0.0856744	-0.274609	-0.265054	-0.655767	0.21295	0.198477	0.560187	-0.23308	0.000746057	-0.115345	-1.04902	0.56331	-0.200349	0.039964	0.322539	NaN	NaN	-0.0565973	-0.638824	-0.640715	-0.472545	0.719604	0.154962	0.0596617
Q6ZPJ3	-0.17787	0.154295	-0.186225	0.27118	0.242846	0.179555	-0.357485	0.13285	NaN	-0.447412	0.239119	-0.0964053	0.384322	-0.561476	0.387137	0.133094	-0.514831	-0.0387462	0.160708	0.0273377	-0.429302	-0.125865	0.0331831	0.199661	0.287453
Q6ZQ38	-0.0756524	0.393134	0.145074	0.150823	-0.358803	0.163187	-0.149319	-0.0232435	-0.146268	0.234793	0.336849	0.130293	-0.377013	-0.112747	0.486988	0.403677	-0.686292	0.428278	-0.327209	-0.370702	0.185155	0.237091	0.0110888	0.134371	-0.20838
Q6ZQI3	-0.00297654	-0.488082	-0.484731	0.375006	0.167398	0.075046	0.162921	0.260346	0.022589	0.138496	0.0665521	0.312969	-0.818691	-0.0146345	0.0802079	0.70125	-0.405216	-0.310844	-0.263247	NaN	0.286606	0.14762	-0.0710137	0.229488	-0.638656
Q6ZWM4	-0.403613	0.582401	0.0220176	0.342809	-1.28016	-0.488849	0.552313	NaN	NaN	0.426814	-0.447889	-1.04638	NaN	0.609681	0.0178677	0.704748	-0.0263845	0.619916	-0.188571	-1.01153	-0.179249	0.531651	-0.0660766	0.0413235	-0.695035
Q6ZWN5	-0.943875	0.479553	0.413301	0.353733	-0.284445	-0.544126	0.525751	-0.932098	-0.269191	0.823541	0.288643	0.547021	-1.00337	0.728057	0.318479	1.39531	-0.137242	0.988303	-0.862304	-1.73514	0.246841	0.519687	-0.0981312	-0.167109	-0.608831
Q6ZWU9	-0.805255	0.687556	0.599688	0.310811	0.0363742	-0.591325	0.386029	-0.559896	-0.0918408	0.643157	0.676329	0.117862	-1.13313	0.868003	0.14847	0.634872	0.360971	0.600543	-0.790112	-0.533444	0.558579	0.658421	-0.213273	0.0137192	-0.560436
Q6ZWV3;P86048	-0.668713	0.547985	0.147664	0.439686	0.228224	-0.598217	0.40151	-0.581464	0.315275	0.399005	0.405138	0.348184	-0.887588	0.427093	-0.0218343	0.626677	0.247044	0.301689	-0.29571	-0.415567	0.233746	0.640911	-0.1408	-0.19392	-0.621109
Q6ZWV7	0.0769881	0.28887	0.0398019	0.00183103	-0.127048	-1.29039	0.625826	-1.22958	-0.520017	0.587494	0.198266	-0.259498	NaN	1.01103	-0.217871	0.398621	-1.01805	1.30089	-1.04719	NaN	0.152973	0.478636	-0.366419	-0.249413	-0.322888
Q6ZWX6	-0.293305	0.664839	0.0652458	0.405031	-0.520457	-0.208848	0.478387	-0.536591	0.195203	0.523727	0.0295133	0.243475	-0.380574	0.551293	0.35857	0.629176	0.220034	0.340135	-0.399347	-0.375251	0.498937	0.456666	-0.13091	0.0940629	-0.487915
Q6ZWY3	0.115761	-0.253007	-0.872502	-0.0823879	1.77472	-0.832235	0.292129	-0.42585	-0.392574	-0.328847	-0.0891771	1.39972	NaN	0.833639	NaN	0.298803	NaN	0.171844	NaN	NaN	0.951632	0.805683	-0.182928	-0.125957	-0.759805
Q6ZWY8	-1.04145	1.2361	0.408734	0.0891131	-0.0370332	-0.777407	0.358555	-1.23924	0.464287	0.891258	-0.228851	0.402791	-0.0198353	-0.10565	0.532261	-1.34209	1.3894	-0.714751	0.385946	0.443783	-0.337721	0.697018	0.763226	-0.801496	-0.293916
Q71LX4	0.945039	-0.452998	-0.302105	0.0808525	-0.25473	0.867908	-1.97484	-1.02762	NaN	-0.542164	-0.142984	-0.302158	1.26483	NaN	0.339154	NaN	NaN	NaN	-0.5523	NaN	-0.986422	-1.37515	-0.353581	0.081765	1.44338
Q78JE5	0.106314	-0.303279	-0.128541	-0.0471269	-0.746911	-0.135682	0.560396	NaN	NaN	-0.0150454	0.0813997	NaN	NaN	-0.242262	0.77763	0.859228	-0.405312	0.213699	-0.603021	-0.93964	0.474287	0.322703	0.136553	-0.176427	-1.23643
Q78PY7	-0.494892	0.261903	-0.119284	0.225663	0.2416	-0.468318	0.0197018	-0.118676	-0.178014	0.0279982	-0.121347	0.377098	-0.374077	0.0413518	0.0520726	0.36915	-0.187853	-0.0795885	NaN	-0.701294	0.208763	0.2729	-0.479845	0.0713656	-0.318678
Q78ZA7	-0.530032	0.502272	0.323207	0.287351	0.140831	-0.831786	0.333227	-1.81713	0.309246	1.39249	0.947025	-0.262942	-1.51979	0.857894	0.0845645	0.400485	-0.164277	0.821149	-0.236955	-0.472137	0.339187	0.583089	0.0458417	-0.112364	-0.623068
Q791V5	0.42791	-0.673432	-0.436869	-0.275963	-0.337282	0.655288	-0.810638	0.346616	-1.01485	-0.356941	-0.206817	-0.740183	0.522984	-0.627583	NaN	0.0847377	NaN	-0.222539	-0.971253	NaN	0.138455	-0.706705	-0.708287	0.785463	-0.651908
Q7M6Y3	-0.554003	-0.346813	-0.227683	-0.239916	0.467584	0.17661	-0.0726694	0.551807	-0.133827	NaN	-0.0774545	-0.253392	-0.0427022	-0.679031	0.332528	-0.337158	-0.390466	NaN	-0.296123	NaN	-0.153752	0.157899	0.356478	-0.372917	-0.38338
Q7TMB8	-0.639876	0.465021	-0.180645	-0.332559	0.335261	-0.369064	0.543056	-0.263013	0.377564	0.336626	-0.00866044	-0.0597307	-0.219393	-0.109504	0.543493	0.0542122	0.397957	-0.49885	-0.180204	-0.454945	0.573893	0.0392555	-0.310441	-0.0269987	-0.731519
Q7TMF3	0.302352	0.00787953	-0.200681	0.0414213	-0.548486	0.732221	-0.746075	0.55948	-0.939444	-0.607745	0.793902	-0.181371	0.247961	-0.532886	0.23931	-0.887774	-0.344318	NaN	0.210977	0.077701	-0.167718	-0.685295	0.0194986	0.479539	-0.194643
Q7TMK9	-0.784112	0.672368	0.250097	0.25474	-0.0654133	-0.73586	0.568216	-0.619808	0.271447	0.296987	0.112954	0.643084	-0.664885	0.52513	0.362927	0.644635	0.0507948	0.265246	-0.458218	-0.737376	0.593396	0.605376	-0.228236	0.231135	-0.997416
Q7TMM9	0.600942	-1.53387	-0.586107	-0.212049	1.3269	0.628309	-0.553553	1.53091	-1.18952	-0.740232	0.479713	0.303419	1.73435	-1.74709	0.943223	-0.222446	-1.10343	-1.44179	0.902708	1.07037	-1.35335	-1.33367	0.154876	0.482652	1.35976
Q7TMY8	0.0844222	0.705812	0.297702	0.0729852	-0.712745	-0.185461	0.184976	-0.340691	0.50653	0.0984502	-0.0441195	0.352211	-0.675501	0.109253	0.273262	0.428203	0.0254251	-0.149508	-0.0804179	-0.188106	0.470076	0.386715	0.157456	-0.0346771	-0.452599
Q7TNC4	-0.623901	0.817192	0.0345058	0.0164903	-0.143689	-0.80142	0.764583	-0.377013	0.557897	0.280898	-0.0917459	0.629375	-0.737108	0.187806	0.102118	0.394097	0.386816	0.192916	-0.511272	-0.544774	0.464998	0.420172	0.0185788	0.117684	-1.07832
Q7TNR6	1.30362	-0.941756	-0.650252	-0.547736	-1.10465	1.23304	NaN	0.597521	-1.09155	NaN	-0.445758	NaN	1.05193	NaN	1.09657	-1.05292	-0.410368	-0.964161	0.845606	0.764782	NaN	NaN	0.36509	0.123545	-0.592958
Q7TPB0	-0.15808	-0.400163	0.630912	0.088074	-0.491551	0.114539	NaN	NaN	0.227249	NaN	-0.325229	0.122728	0.109914	NaN	0.35324	NaN	NaN	NaN	-0.32843	NaN	NaN	-0.575058	0.959277	-0.481513	0.100668
Q7TPM6	0.247677	-0.139289	0.00274459	0.122293	-1.22224	0.77582	-0.250696	0.0306707	NaN	NaN	0.200974	NaN	-0.200626	NaN	0.964812	NaN	NaN	-0.734345	-0.441714	NaN	-0.621724	-0.700324	0.25652	0.353131	-0.0351207
Q7TPV4	-2.15504	1.81765	-0.101918	0.814583	-0.151283	-2.17183	1.41512	NaN	-0.280102	0.44398	-0.519601	0.615365	NaN	0.526201	NaN	-0.0097394	NaN	0.147684	NaN	NaN	1.64358	1.43907	-0.695713	-0.0526305	-2.23136
Q7TQD2	0.481716	-0.808106	-0.524014	0.236367	-0.164508	0.74255	-1.03384	0.553744	NaN	-0.54104	0.657955	-1.30687	0.455449	NaN	-0.0134001	NaN	NaN	NaN	-0.520153	0.0527836	-1.86258	-0.763285	0.340546	0.100926	0.695317
Q7TQH0	-0.458162	0.51935	0.202955	-0.0161007	0.146396	-0.610728	0.151449	0.245144	0.260041	-0.29435	-0.60559	0.484411	0.181843	-0.0821555	NaN	-0.189377	0.458198	0.251554	-0.291611	-0.352074	0.343114	0.45605	0.124345	-0.153118	-0.668022
Q7TQI3	0.512757	0.20809	-0.00971455	0.143189	-0.41034	0.427948	-0.41478	-0.0720969	-0.676788	0.573589	-0.111934	0.300317	0.425815	-0.0931301	0.0636759	0.125739	0.455247	0.815616	-0.193321	-0.822504	-0.0839633	-0.0433266	0.206194	0.0860143	0.165444
Q7TSJ2	0.543379	-0.572948	0.339515	0.177483	-0.498375	0.548075	-1.22789	1.64817	-2.48912	-0.034135	1.34516	0.263819	1.65074	-2.64584	1.39026	-0.479282	-1.90223	-0.675862	0.574059	0.64498	-2.7103	-0.901627	1.09426	0.213393	1.37132
Q80SW1	0.899008	-0.636552	-0.303154	0.239474	-0.356837	0.950255	-0.554077	1.20094	-1.41405	0.669347	0.581424	-0.231406	0.417648	-0.986202	0.4164	0.799087	-0.976907	0.158353	-0.80307	0.213113	-0.408917	-0.309323	0.359341	0.233903	-0.00272601
Q80SZ7	-1.72807	-0.18448	-0.0645475	-0.0618514	1.31362	-0.782395	0.371796	NaN	-0.134403	NaN	0.353641	0.0947737	-0.616552	NaN	-0.626516	0.670034	0.692443	0.783665	-0.517072	-1.24819	0.93262	0.741475	0.376554	-1.2817	-1.15285
Q80TB8	1.15439	-0.304651	0.0988745	-0.14342	-0.498242	0.846637	-0.986535	0.940543	-1.38786	0.696663	-0.110111	-0.240737	1.06609	-0.910888	0.894001	-0.32958	-1.14941	-0.945791	0.86492	0.680092	-0.985742	-0.888427	0.509645	0.579387	0.839584
Q80TJ1	0.763502	-1.14644	-0.142758	0.297301	-0.347557	1.1618	-0.742382	0.624442	NaN	-0.880281	0.822558	-0.718381	0.00342181	NaN	1.09352	-0.0857716	-1.35606	NaN	-0.301542	0.204769	-1.26215	-0.65369	0.409231	0.58595	0.610071
Q80U28	1.67589	-0.532788	0.147172	-0.193266	-0.950959	1.67017	-1.89627	0.0941883	NaN	NaN	-0.333546	-0.456701	1.11651	NaN	0.334159	NaN	NaN	NaN	NaN	-0.0738074	NaN	NaN	NaN	0.343499	-0.580973
Q80UG5	-0.880808	0.533271	0.275056	0.258432	0.192658	-1.03324	-0.0641755	NaN	-0.28816	-0.0154473	-0.0263211	0.171173	NaN	-0.228892	-0.512684	0.618057	NaN	-0.68584	-0.193637	NaN	0.624597	0.402342	-0.593281	-0.488669	-0.575395
Q80UU9	-0.591893	0.781089	0.251958	-0.149087	0.347683	-0.745351	-0.00471112	-0.272078	NaN	0.228932	0.439917	-0.623633	NaN	0.146062	0.039183	0.344549	0.553546	0.0536077	-0.100832	-0.705169	0.0691991	0.244125	0.487756	-0.138588	-0.657059
Q80UW8	NaN	NaN	-0.792401	-0.280588	NaN	NaN	0.117159	NaN	-0.0788956	-0.340519	NaN	-0.13236	NaN	-0.00655286	-0.552695	-0.448573	0.271976	0.0045066	-0.489896	0.303736	0.169723	0.60007	-0.170885	-0.453663	-1.12736
Q80VJ3	-1.70351	0.564612	-0.0457913	-0.128891	0.213116	-1.2795	0.0545937	NaN	-0.212771	NaN	NaN	-0.440629	NaN	NaN	-0.460169	0.814235	0.205031	-0.4092	-0.861708	-0.707258	-0.149082	-0.142423	NaN	-0.953473	NaN
Q80WJ7	-0.284891	0.296624	-0.446612	-0.10447	0.132349	-1.05399	-0.0915534	0.31197	0.261079	-1.39001	-0.271564	-0.510417	0.144577	NaN	-0.0330962	NaN	-0.606647	NaN	NaN	NaN	-0.471717	-0.0283311	0.558231	-0.440482	-0.511123
Q80X50	-0.399077	0.689766	0.167949	-0.0444419	0.150614	-0.661318	0.454808	-0.0528503	-0.0616481	-0.233247	0.271139	0.311127	-0.293819	0.332688	0.438471	0.464876	0.0750469	-0.155015	-0.330572	-0.250674	0.0136911	0.517725	0.579337	-0.186428	-0.394463
Q80XI3	0.489788	-0.58064	0.00615806	-0.246104	-0.0645895	-0.540498	-0.351121	0.146383	-0.291681	-0.837377	-0.0634404	0.103485	0.179424	NaN	NaN	NaN	-0.114975	NaN	-0.35554	-0.131067	0.343377	-0.0361202	-0.380634	-0.20628	-0.41099
Q80XN0	0.362784	-0.705313	-0.633427	0.113743	-0.802568	0.992638	-0.591846	0.474324	-1.49493	0.163606	0.522833	-0.705362	0.118094	-0.410404	0.573633	-0.140843	NaN	-0.903155	-0.710537	NaN	-0.542356	-0.761382	-0.340796	0.792722	-0.321956
Q80Y14	0.285164	0.401624	-0.119364	0.291643	-0.403882	0.0199967	-0.0398697	0.342791	-0.0604256	-0.270413	-0.100638	-0.0488185	0.582034	-0.588074	0.550923	-0.199543	-0.388916	0.193603	0.112095	-0.0347119	-0.0864615	-0.000866083	0.287444	0.198763	0.056291
Q80Y17	-0.0506726	-0.220493	0.054402	0.410891	0.124548	0.183454	-0.388657	0.0711819	-0.584897	-0.0878859	0.455996	0.172991	0.464681	-0.632752	0.396255	0.360372	-0.347874	-0.301769	-0.0481307	-0.0222429	-0.141391	-0.156809	-0.190884	0.373541	-0.0919093
Q80YN3	0.20942	0.304955	0.0434742	0.503753	-0.903766	0.221701	-0.281768	0.350289	-0.691869	-0.0511043	1.3733	-0.627641	0.169403	-0.84767	0.605069	0.681214	-0.550319	0.174956	-0.192438	-0.783496	-0.900759	0.00474515	0.83841	-0.25023	0.531566
Q80YX1	4.1352	-0.752078	-1.77967	-1.41963	-2.86238	3.47	-1.13489	2.47883	NaN	-2.07377	-1.88307	NaN	2.58588	NaN	1.56773	-0.0190949	-0.566272	-0.432054	0.566157	0.419042	-1.65959	-1.52834	1.9409	1.24559	0.517823
Q80Z24	0.970501	-0.376157	0.372562	0.0164184	-0.491888	1.09718	-2.02379	1.50421	-1.50484	0.0726898	0.270847	-0.239747	1.79141	-1.84448	0.450391	-0.728292	-1.09897	-0.587696	0.318129	1.56516	NaN	-1.43521	0.328427	-0.436329	0.98152
Q810U3	1.06848	-1.28114	-0.471546	0.237156	-0.256321	1.32708	-0.583877	1.4339	-2.11413	0.20233	1.1323	-1.18818	1.21762	NaN	1.92797	0.470601	-1.0768	-1.80879	0.58244	0.120009	-2.08341	-1.96188	0.939263	1.16046	1.13512
Q810U4	0.774506	0.000642029	-0.208259	-0.228527	-0.0412624	0.613983	-0.437756	0.90839	-0.672551	-0.212574	-0.0229487	-0.0965471	0.580616	-0.129585	0.800714	-0.276718	-0.0656482	-0.460716	0.302336	0.026775	-0.639435	-0.27301	0.541346	0.512237	0.100577
Q8BFQ4	-0.26457	0.652267	-0.251818	0.155352	-0.439614	0.0145588	0.30035	-0.240827	-0.389518	0.228121	0.0685044	0.348153	-0.379035	0.435082	0.33047	0.450911	-0.333596	-0.590889	0.131057	NaN	0.384546	0.413907	-0.166099	0.291979	-0.786667
Q8BFQ8	0.245379	-0.399676	-0.655143	-0.0118861	-0.172169	0.171897	0.127635	0.0395325	NaN	-0.148361	NaN	-0.216511	NaN	NaN	0.453368	0.255015	NaN	-0.206301	-0.411197	-0.284126	-0.319489	-0.550385	-0.00351996	0.154331	0.331966
Q8BFR5	0.0148117	-0.223279	-0.39871	0.00993079	-0.595424	0.421468	-0.4965	0.136295	-0.573548	-0.107527	0.235882	-0.358615	-0.146149	-0.471182	0.139143	-0.404157	-0.930452	-0.0785524	NaN	NaN	0.154428	-0.0962724	-0.600813	0.174799	-0.634817
Q8BFU3	-0.610174	-0.11071	-0.224443	-0.0933993	-0.570344	-0.534607	-0.509262	NaN	NaN	-0.882722	-0.210093	0.0467266	-0.370762	NaN	NaN	-0.58158	NaN	-0.4652	NaN	NaN	-0.293319	-0.00425276	-0.512127	-0.398678	-0.575903
Q8BFY6	-0.353185	0.19067	-0.295858	-0.133631	0.17162	0.324615	-0.00805241	-0.00699855	-0.41747	0.148622	0.097887	-0.136181	-0.00913786	0.352037	0.221272	-0.260098	0.0538206	0.281618	0.0193114	-0.0323274	0.304842	0.0652721	-0.163288	0.258807	-0.353947
Q8BG05	0.0728325	0.501227	-0.278388	-0.0341675	-0.16177	-0.138322	0.411485	-0.223293	-0.0594588	0.263299	0.130046	0.496456	-0.525195	0.556148	0.386983	0.722622	0.0976475	0.00208484	-0.327468	-0.669692	0.418333	0.391278	-0.00455147	0.241237	-0.790758
Q8BG32	-0.183253	0.286017	0.00678262	0.329347	-0.276513	-0.337588	0.575726	-0.461674	0.147042	0.511291	0.0171289	0.37284	-0.501842	0.23814	0.216126	0.605297	-0.129511	0.0369024	-0.376436	-0.18225	0.218845	0.301974	0.0779064	0.165842	-0.435948
Q8BGB5	NaN	0.173912	0.348739	-0.210639	-0.199733	NaN	-0.0713652	NaN	0.00657575	0.131263	0.154209	-0.0199898	NaN	0.0386975	-0.440078	-0.0854213	0.529106	0.24309	NaN	NaN	0.328278	-0.0608557	0.131172	-0.157554	-0.428606
Q8BGC0	-0.337393	0.695297	-0.996881	-0.0718567	-0.404013	-0.0371672	0.38988	-0.131459	0.47596	NaN	-0.625411	0.228461	0.190316	-0.214414	-0.496688	0.412117	NaN	-0.0846803	NaN	NaN	0.4569	0.505287	-0.0999473	-0.182504	-0.817777
Q8BGD9	-0.568987	0.706979	0.13068	0.0918301	0.105418	-0.881335	0.547363	-0.108568	0.0835429	-0.110616	-0.0291197	0.755148	-0.25743	-0.0960035	0.736579	0.458234	-0.0485928	-0.719173	0.0597255	-0.441842	-0.0970178	0.47937	0.626751	-0.330922	-0.617915
Q8BGH7	-0.903077	-0.0758333	-0.0562105	0.106697	-0.307386	NaN	0.289472	NaN	NaN	NaN	0.0145082	NaN	NaN	-0.337961	0.078376	-0.305947	0.495029	-0.300305	-0.266172	-0.215396	-0.209691	-0.240614	0.645559	-0.298532	-0.817034
Q8BGN3	0.0432984	-0.184409	-0.370973	0.337045	0.284742	0.945421	-0.426938	-0.00816379	NaN	NaN	0.673218	NaN	-0.0694888	NaN	0.383879	NaN	NaN	NaN	-0.0565024	0.239159	NaN	NaN	0.300917	0.325298	-0.428231
Q8BGQ7	-0.181008	0.132097	0.111801	0.144629	0.16481	0.0369225	-0.0946685	0.167098	-0.00746566	0.0717536	-0.0468921	0.140082	0.108846	-0.296684	0.446885	0.0596669	-0.0598945	-0.0741599	-0.13709	-0.0587232	-0.0175315	-0.0673718	0.065318	0.145386	0.0706463
Q8BGS2	-0.268909	0.382751	0.209454	-0.0988764	0.130637	-0.566096	0.432899	-0.915777	0.34298	0.452418	0.301915	0.350284	-0.397846	0.389381	0.00644138	-0.030561	0.86774	-0.092612	0.0196471	-0.234702	0.21709	0.560672	0.072872	-0.689008	-0.167922
Q8BGT8	0.340304	-0.49256	-0.159595	0.138197	-0.690014	0.373827	-0.809582	-0.399061	NaN	-0.595494	-0.138017	NaN	-0.343731	NaN	0.218092	-0.281788	-1.03433	-0.407214	0.0453499	0.0967924	-0.591129	-0.421891	0.00183942	-0.00264639	0.134079
Q8BGW1	-0.244507	0.984866	0.053497	-0.222559	-0.527314	-0.61476	-0.294049	-0.106294	NaN	NaN	-0.0996112	NaN	NaN	NaN	-0.0894032	-0.0411695	0.184653	0.0960378	-0.548264	NaN	0.465435	0.891834	-0.755699	-0.117181	-1.52801
Q8BH58	0.197444	-0.165231	-0.437576	0.124183	0.328146	0.151288	-0.262547	0.125383	0.158339	-0.167004	NaN	-0.0913299	0.235486	-0.301069	0.00110981	0.226053	-0.124161	0.117778	0.134932	-0.41812	0.146354	-0.245046	-0.0387429	0.0523235	0.000403748
Q8BH59	0.427702	-0.584208	-0.450145	0.212168	-0.786075	1.1692	-0.805367	0.677308	-1.34165	0.103248	0.838848	-0.350853	0.379226	-0.85806	1.06606	0.284582	NaN	-0.223826	-1.03144	-1.06233	-0.0405393	-0.585423	-0.620996	1.05078	-0.670268
Q8BH69	-0.0805899	0.477801	-0.511454	0.411585	0.20961	-0.0821521	0.0274604	0.010688	0.305357	-0.0936677	-0.212411	0.362114	-0.183625	0.438723	-0.0713629	0.00654106	0.565632	0.033201	0.0757697	-0.122758	0.324069	0.239922	-0.250163	0.169481	-0.573631
Q8BH95	-0.626873	-0.317996	-0.434268	-0.0181089	-0.631256	0.179799	-0.552636	-0.329712	-1.08331	0.040587	0.272871	-0.65854	-0.499183	-0.166371	-0.429738	-0.335447	NaN	-0.715652	NaN	NaN	-0.0896832	-0.197089	-0.694411	0.130957	-0.833028
Q8BHG1	-0.737892	-0.260722	-0.333776	-0.526671	-1.03228	-1.1966	-0.159446	-1.41565	NaN	NaN	-0.583099	NaN	NaN	NaN	-0.91597	-0.493099	NaN	-0.302054	NaN	NaN	-0.771313	-0.159723	-0.59194	-0.299727	-0.832847
Q8BHN3	-0.26396	0.153432	-0.0914461	0.0662773	0.245941	-0.0608251	0.203191	-0.032332	0.00750779	0.0357429	0.0412005	0.292869	-0.337969	0.112775	0.242385	0.253164	-0.223082	0.0951372	0.087719	-0.182434	-0.0775766	0.0657595	0.180861	0.114628	-0.277847
Q8BIF2	0.374246	NaN	-0.956274	-0.787989	NaN	0.141799	-0.120683	0.952346	-0.0958483	-1.06673	-1.10285	0.252676	1.43686	-0.664268	-0.0707579	-1.35709	NaN	NaN	0.624594	0.272672	NaN	-0.851686	0.58992	0.185518	-1.20082
Q8BIW1	0.463239	-0.354932	-0.13755	-0.0735602	-0.552814	0.517299	-0.431517	-0.203419	NaN	-0.399108	0.228681	NaN	-0.116796	NaN	0.0835589	-0.251227	NaN	-0.524072	0.165032	NaN	-0.569962	NaN	-0.263408	0.140081	0.11448
Q8BJ71	-0.463973	0.740196	0.0431458	0.122536	0.344751	-1.16972	0.199621	-0.138769	0.147227	0.054122	-0.0992722	0.849982	-1.06732	0.663675	-0.370287	0.872094	0.0508693	0.708057	-0.50521	-0.679463	0.709945	0.714418	-0.229766	0.159047	-1.20268
Q8BJU0	-0.327353	0.348147	0.066551	0.274058	-0.193504	0.108434	0.0517186	-0.171121	0.0200218	0.0718461	-0.0551923	0.276637	-0.02976	-0.0747825	0.105538	-0.348149	0.433833	-0.0860008	0.193282	0.0648232	0.197281	0.356996	-0.0460839	-0.0637568	-0.17133
Q8BJW6	-0.741134	0.517215	0.287071	0.659079	-0.0278664	-1.03573	0.376439	-0.69237	0.583998	-0.218883	-0.445825	0.657144	-0.360405	0.478339	-0.403305	0.830324	0.331003	-0.172022	-0.3085	-0.246768	0.677426	0.571774	-0.216868	-0.0193429	-0.816511
Q8BJY1	0.0635277	0.145206	0.0301098	-0.0338425	-0.439619	0.384498	0.141516	-0.324566	-0.161708	0.455196	0.270139	0.229752	-0.142603	-0.0517959	0.389574	0.303537	-0.0475713	0.0951906	-0.275423	-0.113013	0.18649	0.203171	0.211952	0.152068	-0.342666
Q8BK30	0.0539909	0.314637	0.060563	-0.227442	-0.0581708	-0.313553	0.0421915	0.374759	NaN	-0.140198	0.63971	NaN	-0.636053	-0.684621	0.497688	-0.919948	0.229373	-0.628859	0.485313	0.158419	-0.732811	-0.0632824	0.656801	-0.137347	0.150263
Q8BK67	-1.93302	0.998874	0.309216	0.527294	0.549269	-2.37218	0.676689	-2.59612	1.15167	0.873511	0.680675	1.09212	-2.71579	1.1734	-1.92065	1.99491	-0.40403	1.38098	NaN	-2.00779	0.993554	1.04767	-0.532463	-0.635207	-1.92061
Q8BKG3	NaN	0.743424	0.0610831	-0.902404	0.16116	NaN	0.11992	NaN	0.352148	-0.0680325	NaN	0.587571	NaN	-0.406	-0.138975	1.37649	0.0941106	0.538654	-0.684729	-0.842629	1.03811	-0.633764	-0.277293	-0.603871	NaN
Q8BL97	-0.483668	0.557024	0.184118	-0.102529	0.302507	-0.877532	0.44091	-0.391833	0.654872	-0.225219	-0.231983	0.545329	-0.199477	0.395442	0.350877	-0.31607	0.518081	-0.309815	0.120445	-0.0599076	0.213934	0.375059	0.366214	-0.0323055	-0.827458
Q8BLH7	NaN	0.488188	-0.0621642	-0.379543	-0.119812	NaN	0.233425	NaN	-0.0677833	-0.407742	0.0759429	0.437234	NaN	0.191265	NaN	0.360035	-0.263336	-0.400989	NaN	NaN	0.103498	0.231104	NaN	NaN	NaN
Q8BLK3	0.775107	-0.518069	0.24158	-0.246304	-0.424525	0.481288	-0.549112	0.754837	-1.86047	-0.0218857	0.590839	-1.33442	1.52314	NaN	0.862561	-0.622015	-1.36443	NaN	0.588128	0.413052	-1.30787	-0.705884	1.01215	-0.111931	0.746729
Q8BLQ9	0.597539	-1.37757	-0.395063	0.374825	-0.32373	0.930404	-1.01865	-0.526455	NaN	NaN	-0.0146518	NaN	-0.0727763	NaN	-0.0720595	0.195996	NaN	-0.469371	-0.116867	-0.518005	-2.21248	-0.738829	0.687502	0.504961	0.65962
Q8BLY2	-0.782912	NaN	NaN	NaN	-0.97713	NaN	NaN	-0.338833	NaN	-0.492343	-0.387293	NaN	0.121058	NaN	-0.311984	NaN	NaN	NaN	-0.366905	-0.4008	-0.384023	-0.754186	-0.217992	-0.0500189	-0.608361
Q8BMF4	0.251599	-0.500812	-0.409622	0.262616	-0.888611	1.1511	-0.54344	0.618768	-1.27475	0.553141	0.651686	-0.6145	0.268759	-0.572606	0.64663	0.315879	-1.35239	0.31403	-0.767612	NaN	-0.121297	-0.505713	-0.460361	0.6153	-0.244486
Q8BMJ2	-0.680208	1.11069	-0.0240649	0.25116	0.558408	-0.910633	0.187517	-0.72716	0.55395	0.740892	0.107688	0.396729	-0.991691	0.344774	0.0321823	0.554143	0.144855	0.38699	-0.821342	NaN	0.734015	0.657409	-0.226462	0.535122	-1.54525
Q8BMK4	-0.214419	0.406165	0.0298769	-0.0803974	0.247564	-0.665195	0.493209	0.138047	-0.0742096	0.197074	-0.0896725	0.340235	-0.409229	0.104435	0.379095	0.339478	-0.627328	0.124399	0.00374251	-0.400777	-0.00891686	0.277878	0.584648	-0.10349	-0.453748
Q8BML9	-0.0605864	0.145961	-0.0606274	0.196336	0.373741	-0.678153	-0.0131185	-0.129679	0.422149	NaN	0.26079	0.537359	-0.624423	-0.517954	0.677522	0.180861	-0.176263	-0.332032	NaN	-0.626205	0.616354	0.347924	-0.274718	-0.0138079	-0.784336
Q8BNU0	0.838488	-0.515825	-0.0716918	-0.149612	-0.282645	0.107472	-0.627168	0.147999	-0.521815	-0.0755732	0.322579	0.0463114	0.037592	-0.582151	0.118196	NaN	NaN	-0.39892	-0.0306822	-0.166981	-0.255258	-0.758052	0.0168876	0.382954	0.134311
Q8BP27	-0.968754	0.417006	-0.974769	-0.184375	-0.00619869	NaN	0.107718	NaN	NaN	-0.800239	-0.165891	NaN	NaN	-0.0455638	-0.407501	0.0801181	0.567587	0.486674	-0.651012	-1.15795	-0.886525	0.233732	0.0579386	NaN	NaN
Q8BP47	-0.432544	0.577529	0.296132	0.144467	0.119089	-0.284972	0.301545	-0.204728	0.305616	0.0856656	-0.134547	0.850767	-0.0807552	-0.162794	0.455882	0.610661	-0.700511	-0.0404041	0.148449	-0.1068	0.257028	0.279498	-0.0820965	0.235531	-0.149011
Q8BP67	-0.533202	0.657171	-0.174916	0.547695	-0.109067	-0.475122	0.322692	-0.514992	0.544496	0.254038	-0.0203175	0.742102	-0.559881	0.0586456	0.134661	0.718792	0.00482987	0.726776	-0.614214	-0.653147	0.396754	0.603468	-0.213406	-0.0481854	-0.70561
Q8BP92	-0.221108	0.531463	0.291941	0.224257	-0.427871	-0.255594	0.281231	-0.0841367	-0.594376	0.21386	0.624776	-0.226767	-0.177132	0.14455	0.0947655	0.554885	-0.349228	0.383403	0.0209815	-0.239263	-0.559635	0.0431456	0.393151	-0.0891151	0.33985
Q8BQ47	-0.285366	0.724489	-0.526888	-0.316197	0.0493705	-0.430835	0.325949	NaN	0.239224	NaN	NaN	-0.428221	NaN	NaN	0.0927528	0.0536414	0.245206	0.452927	-0.596272	NaN	0.15967	0.583568	0.176065	-0.0834536	-0.966284
Q8BRF7	-0.584015	0.11935	0.174199	-0.322047	0.265537	-0.40008	0.0293534	NaN	-0.220307	0.61839	-0.0918139	-0.434102	-0.393106	-0.21868	-0.305215	0.448321	NaN	-0.300473	NaN	-0.405214	0.387526	0.144262	-0.367598	-0.0858376	-0.400601
Q8BRT1	0.407351	-0.377677	-0.0431163	0.0257665	-0.149474	0.833425	-0.463743	0.434038	-0.79153	0.225142	0.356849	-0.58516	0.81573	-0.546389	0.575221	0.33258	0.238152	-0.6052	-0.360633	-0.0642021	-0.1776	-0.403445	0.22076	0.34968	0.210671
Q8BTG7	0.3488	-1.33792	0.157389	0.298954	0.234449	1.3724	-1.49059	0.381276	NaN	NaN	-0.16593	-0.63561	0.475994	NaN	0.596117	-0.779038	-1.06297	NaN	0.442509	0.774825	-1.42673	-1.34129	0.29225	0.280113	1.52079
Q8BTI8	-0.499932	0.852439	-0.185275	-0.159213	0.0895931	-0.573418	0.515041	-0.222956	0.684198	-0.165108	-0.0891463	0.710762	-0.116157	0.0563586	0.0562859	0.374027	0.420129	0.17453	-0.177809	-0.340962	0.341735	0.558456	0.116082	0.0594451	-0.854839
Q8BTM8	-2.37218	1.31154	0.526905	0.81207	0.982699	-3.31759	0.836883	-3.03957	1.38828	1.17716	1.09888	1.53371	-3.63418	1.26008	-2.22745	2.19503	0.708522	1.67258	-2.92287	NaN	1.45601	1.02705	-0.624748	-0.788143	-2.23671
Q8BUK6	-0.621185	-0.188867	-0.465979	-0.305672	0.0996133	0.688913	-0.116539	-0.383131	-0.190787	-0.692384	0.208486	0.343796	0.204773	-0.120134	0.264653	0.0875572	-0.570735	NaN	NaN	-0.387357	0.301986	-0.293137	0.320244	0.00113445	-0.713496
Q8BUV3	0.249059	-0.253494	-0.0602394	0.271859	0.151588	0.568881	-0.63628	0.994057	-0.0937173	-1.58171	0.769987	-0.102037	0.840814	-0.425052	0.441881	0.321126	-0.0663185	-0.324904	-0.0621847	0.0764046	-0.220082	-0.323443	0.0520684	0.367359	0.120982
Q8BVE3	0.233188	-0.519078	0.271433	0.134468	-0.549223	0.96553	-0.390098	0.698092	-1.12037	0.103032	0.68166	-0.161127	0.315989	-0.399796	0.85525	-0.0834939	-0.21341	-0.698497	-0.188864	0.340142	-0.359165	-0.597693	0.228166	0.294808	0.419895
Q8BVI4	-0.030346	-0.16795	-0.116498	0.303922	0.306722	0.325703	-0.0540469	-0.238462	0.0244752	0.12951	0.265582	0.287122	-0.241027	-0.0400765	0.275308	-0.133451	0.00595405	-0.165547	0.266678	0.200902	-0.00227198	0.309098	0.237792	-0.0631756	-0.15295
Q8BVQ5	0.280577	-0.0899549	0.0262695	0.233215	-0.246552	0.3941	-0.220795	0.4238	-0.194513	-0.191728	-0.0718216	0.264688	-0.0338237	-0.0442161	0.297587	-0.136593	-0.100057	-0.347965	0.325542	0.104981	-0.0404531	-0.143975	0.212031	0.262799	-0.00674415
Q8BWU5	-0.943468	0.157397	-0.287088	0.143417	NaN	-0.530727	0.162913	NaN	NaN	-0.185452	-0.436933	NaN	NaN	NaN	NaN	0.27482	-0.173749	-0.338195	-0.4448	NaN	-0.178958	-0.421242	-0.636082	-0.134467	0.227338
Q8BWY3	-0.594899	0.546674	0.108526	0.0558661	0.21047	-0.166436	0.329188	-0.944343	-0.356329	0.488128	0.282245	0.610237	-0.359987	0.663669	0.238989	0.65189	0.242606	0.433109	-0.625974	-0.574417	0.402302	0.438533	-0.342605	-0.135461	-0.179164
Q8BYI9	0.955575	-1.31852	-0.217277	0.334191	-0.754519	1.42944	-1.10344	1.54462	NaN	-0.325886	0.47077	-2.82194	1.35401	NaN	1.67069	-0.365318	-2.30026	-2.03122	1.10736	1.6046	NaN	-3.36224	0.732706	0.453666	0.944374
Q8BZ98	0.621429	-0.775603	-0.910122	-0.0200204	-0.54124	1.13729	-1.20837	NaN	NaN	-0.104644	-0.425133	NaN	NaN	NaN	0.0253584	-0.536077	NaN	-0.337359	NaN	NaN	NaN	NaN	-1.2674	0.108144	0.347364
Q8C052	0.0357599	-0.344055	0.0410642	-0.0381496	0.48947	-0.213065	-0.406577	-0.0913548	0.199432	-0.258588	0.190479	0.280796	0.135844	-0.429369	0.0586412	-0.147587	-0.336376	0.214122	0.0428244	0.150348	0.244095	0.0736677	-0.104417	-0.255751	0.0457042
Q8C0C7	-0.573556	0.204932	-0.116684	0.286375	0.0617907	0.175999	0.224835	-0.11457	0.448667	-0.331189	-0.00342659	0.388053	-0.045686	0.0123995	0.25091	0.419242	0.109275	-0.238593	-0.142502	-0.351602	0.166214	-0.207242	-0.0654174	0.283261	-0.403105
Q8C0M9	0.178512	0.217197	0.222122	0.45917	-0.874819	0.158034	0.185079	0.358904	-0.645648	0.46308	0.264691	-0.450516	0.162614	-0.303998	0.331192	0.49427	-0.912515	0.183011	0.17917	0.0569577	0.219705	0.183653	0.085395	-0.146789	0.109561
Q8C1A5	-0.302026	0.257529	-0.0562958	0.247602	0.272707	-0.220619	0.117561	-0.153614	0.210519	0.131956	0.0567577	0.128731	-0.223055	-0.0274199	0.291473	0.0640868	0.132391	-0.0353071	-0.136683	-0.13055	0.339606	0.341138	0.0962629	0.0245613	-0.289729
Q8C1B7	0.327674	0.304033	-0.085994	-0.0294234	-0.0300972	-0.124007	-0.261318	0.0176484	-0.106495	0.100747	-0.033509	-0.0517115	0.294035	-0.279805	0.336532	0.298162	-0.235786	0.00887875	-0.3591	-0.0199787	0.106447	-0.101115	-0.0287731	0.284838	-0.153685
Q8C1M2	-0.853681	0.679389	0.334626	-0.344047	-0.457775	-1.54253	-0.0399035	-1.252	NaN	-0.0154731	-0.593463	NaN	NaN	0.126357	-0.196008	-0.201448	0.206048	0.0474585	-0.422383	-0.872301	-0.516518	0.0554581	0.440103	-0.793503	-0.616854
Q8C2Q3	-0.137791	0.739285	-0.0735435	0.0672161	-0.331432	-0.283781	0.271941	0.115354	0.195513	-0.000525547	-0.250356	0.568	-0.0600035	0.362343	0.287902	0.402753	-0.385374	0.41227	-0.330081	-0.0430622	0.40664	0.303811	-0.0457209	0.289591	-0.500108
Q8C3W1	-0.748713	0.0314941	-0.0266008	-0.128897	0.38486	-1.26635	0.397928	-0.701434	NaN	-0.392661	0.444323	NaN	NaN	NaN	-0.44605	0.186991	NaN	NaN	NaN	NaN	0.112595	0.581966	-0.405216	-0.858196	-0.368296
Q8C570	-0.197275	0.634972	0.170594	0.116533	0.130323	-1.03561	-0.107738	-0.887162	0.543988	-0.289304	0.0226883	0.655269	-0.423682	-0.161338	NaN	0.105478	-0.408506	0.133822	NaN	NaN	0.422057	0.647619	-0.112918	-0.20454	-0.932356
Q8C5L3	NaN	0.245118	0.1231	-0.122551	0.642353	-0.404144	-0.122319	NaN	-0.138626	NaN	NaN	0.798676	0.0916585	-0.256873	0.0811687	0.920523	0.149087	-0.197749	-0.513366	NaN	NaN	0.318836	-0.135075	NaN	NaN
Q8C7K6	0.0486499	-0.205527	-0.165856	0.0824822	-0.0742726	0.217033	-0.111665	NaN	NaN	0.257548	0.302747	-0.405467	-0.306398	0.0136531	-0.0279632	0.0530985	0.170216	-0.357394	NaN	NaN	-0.131162	-0.484813	0.12806	-0.285987	0.478613
Q8C854	0.248876	0.402193	-0.333595	-0.212383	-0.254166	0.140598	0.366064	0.449588	0.0172596	-0.176739	-0.0272422	0.351302	0.317091	-0.105046	0.508136	0.0727351	0.12499	-0.0076821	-0.358357	-0.0710235	0.324031	0.203167	0.0113665	0.432576	-0.590403
Q8C878	0.319574	0.129845	-0.0207527	0.0773191	-0.534933	0.184713	0.180474	NaN	0.0183072	0.066272	-0.345939	0.198246	0.142433	-0.269113	-0.155837	0.309068	0.186211	NaN	-0.00958739	-0.401858	-0.0544474	0.440008	0.135918	0.0214524	-0.273272
Q8C996	0.302995	-0.47856	-0.130393	0.121275	-0.12745	0.249909	-0.737206	-0.0455875	NaN	0.325708	-0.0847518	NaN	-0.427998	NaN	-0.0375223	-0.117891	NaN	NaN	-0.225684	NaN	-0.699268	NaN	NaN	NaN	0.244283
Q8CAQ8	-0.182163	-0.348288	-0.576435	-0.142014	-0.351698	0.408739	-0.683136	0.0720009	-0.788859	-0.245508	-0.0388617	-0.197952	-0.0895762	-0.642581	-0.570303	-0.30224	NaN	-0.387972	NaN	NaN	0.171782	-0.420578	-0.911757	0.169028	-0.791327
Q8CAY6	-0.279568	0.00302083	0.0547067	0.311773	0.243612	0.132361	-0.0561321	-0.0688663	-0.16244	-0.0504504	0.377701	0.108208	0.0207158	-0.00212739	0.415416	0.159947	-0.130001	-0.17827	0.126524	-0.121208	-0.243844	0.180824	0.0653392	0.180231	0.100577
Q8CBY8	0.271353	0.132309	0.0368391	0.403772	-0.846562	0.0556175	-0.195049	-0.313241	-0.647328	0.398491	0.55003	0.174028	-0.0708545	-0.547486	0.131437	-0.0592068	-0.374539	NaN	NaN	-0.0261136	-0.139629	-0.225065	0.0380217	0.308527	-0.0744673
Q8CCS6	-1.00968	0.599813	-0.125213	-0.0766506	0.180665	-1.12791	0.534911	-0.540037	0.998619	-0.189655	-0.45343	0.700957	-0.342629	0.0644562	-0.440454	0.257849	0.729196	0.142151	-0.377201	-0.20335	0.391457	0.442811	0.109916	-0.210562	-1.04966
Q8CDN6	-0.783594	0.449353	0.264402	0.268217	0.345932	-0.533665	0.308105	-0.445429	-0.297982	0.514674	0.586349	0.109633	-0.675711	0.443827	0.135939	0.905052	0.144014	0.722341	-0.0505825	-1.65237	0.579229	0.395703	-0.0657972	0.0129307	-0.632159
Q8CFI0	0.0211514	0.408206	0.0889129	0.511391	-0.691324	-0.866928	0.573509	-1.33581	NaN	0.280539	0.57139	0.14261	NaN	0.744771	-0.296479	1.0737	0.186365	0.448876	-0.987891	NaN	0.405999	0.753058	-0.460975	0.235802	-1.00565
Q8CG72	0.093079	0.0805599	-0.13125	-0.323998	0.214841	-0.284935	0.0948631	0.099752	-0.0253536	-0.233436	-0.282264	0.313226	0.0338802	0.0259689	0.0870273	-0.0581057	0.27304	-0.191426	0.242357	0.00727626	-0.0850322	-0.053195	NaN	NaN	NaN
Q8CG76	0.248327	0.028056	-0.164441	-0.0689194	-0.354462	0.651354	0.126769	0.200977	0.165365	0.190809	-0.1681	0.113389	0.139182	0.0577807	0.523265	0.535936	-0.254805	-0.431575	0.236578	-0.122389	0.0506686	0.0866918	-0.00603536	0.432977	-0.626764
Q8CGF7	-0.708759	0.956484	-0.55865	-0.372925	-1.08227	-0.662469	0.479335	-0.9912	-0.81833	-0.454925	-0.367539	1.18355	NaN	0.327796	NaN	-0.0964583	NaN	-0.525625	NaN	NaN	0.476449	0.11004	-0.652568	-0.287759	NaN
Q8CGK3	-0.339236	-0.513747	-0.886793	0.0888773	-0.656696	-0.114822	-0.50513	-0.730884	-1.06468	-0.204745	0.261542	0.0400238	-1.17236	0.0172977	NaN	-0.524441	NaN	-0.670025	NaN	NaN	0.0328334	-0.140068	-0.823776	0.0443575	-1.23305
Q8CGY8	0.191249	0.494072	-0.54454	-0.129891	0.427803	-0.203461	-0.563746	-0.650513	-0.321694	0.709129	0.145248	0.320931	-0.880307	0.157842	-0.639032	0.369608	0.0380262	-0.193197	NaN	NaN	0.362928	0.319872	0.219239	0.126387	-0.9179
Q8CH25	-0.547952	-0.42847	NaN	0.131116	0.448567	-0.799696	NaN	-0.484552	0.559194	-0.217211	NaN	-0.142729	0.339064	-0.751604	-0.373432	-0.0302223	0.446361	-0.0535369	-0.259496	-0.277277	0.160073	0.2793	0.106555	-0.0497105	-1.15144
Q8CHC4	0.646209	-0.896576	-0.0351703	-0.00277979	-0.47598	1.12981	-1.18763	0.825117	NaN	-0.621958	-0.055912	-1.02904	0.648653	NaN	0.839437	-0.85182	NaN	-1.42328	0.256765	0.344443	-1.33157	-1.25794	0.414984	0.569913	0.651241
Q8CHH9	0.538321	-0.559829	-0.625089	-0.272715	-0.162254	0.362067	-0.405043	0.287034	-0.327327	-0.368345	0.00182865	-0.541575	0.277586	-0.526765	-0.208089	0.143574	NaN	-0.87368	NaN	NaN	0.120703	-0.509901	-0.061153	-0.318715	-0.504171
Q8CHP5	-0.577096	0.772885	0.0589426	-0.235637	0.638316	-0.838773	0.198295	0.406309	-0.408005	NaN	-0.667354	0.583842	0.0676462	NaN	-0.62363	0.672857	-0.161789	0.780608	-0.782424	0.111858	0.110615	0.288754	0.405742	-0.365223	-0.286307
Q8CHP8	0.4514	0.0383652	-0.0532952	0.0215745	-0.27246	0.346996	-0.099222	0.401098	-0.594586	-0.00404467	0.110483	0.00578241	0.5596	-0.237488	0.405926	-0.309513	0.0209361	-0.318595	0.385047	0.334611	-0.238703	-0.0679102	0.151776	0.379637	0.0693565
Q8CHW4	-0.588428	0.202406	-0.120439	0.127311	0.9183	-0.579384	-0.592089	NaN	0.21077	-0.325545	-0.225243	0.515189	0.190068	-0.507864	0.235096	-0.436996	-0.476597	0.310607	-0.0177654	0.113194	0.590278	0.820999	0.0372078	-0.815192	-1.52282
Q8CI51	0.428819	-0.219977	-0.0769537	-0.00764843	-0.308385	-0.481545	-0.30787	NaN	NaN	NaN	-0.260799	NaN	-0.09443	NaN	-0.147224	0.39803	-0.0446395	-0.219336	NaN	-0.607623	-0.045686	-0.366391	0.128616	-0.0916323	NaN
Q8CIE6	-0.27093	0.145873	-0.289412	0.360985	-0.0600308	-0.548289	0.0113436	-0.380693	-0.217301	-0.0714192	0.20205	0.3093	-0.405352	-0.0373306	0.33173	0.702081	-0.74703	-0.472031	-0.893038	NaN	0.0694855	0.0134359	-0.213948	0.151068	-0.530134
Q8CIG8	-0.320566	0.369153	0.283834	0.0559658	-0.268919	-0.166257	-0.115949	0.100723	0.360936	-0.678149	0.0565426	-0.0805897	0.0536091	NaN	-0.108607	0.241753	0.320899	-0.152223	-0.436377	0.0101065	0.380113	0.39319	-0.473188	-0.0611875	-0.180287
Q8CIN4	-0.197814	0.576497	-0.0646065	0.0611405	0.161198	0.0079435	0.306551	0.362466	0.0505199	-0.222383	0.227571	0.091746	0.446024	-0.431936	0.139486	0.140198	0.471283	-0.0783718	0.0844774	-0.130573	0.22145	0.467649	-0.0220586	0.0996092	-0.423527
Q8HW98	NaN	NaN	NaN	-0.0967043	NaN	-0.727657	NaN	-0.468426	NaN	NaN	-0.632118	NaN	-0.05396	NaN	0.525486	-0.552552	-0.141117	-0.681506	-0.376928	-0.265592	-1.21268	-0.73644	-0.0329246	NaN	0.385129
Q8JZP2	1.14595	-2.37403	0.425653	-0.0655798	-0.842295	1.38317	-1.76218	-0.469272	NaN	NaN	NaN	NaN	-0.00592435	NaN	0.0492593	NaN	NaN	NaN	-0.466815	-0.346843	NaN	-1.7908	-0.149233	0.138112	0.391379
Q8JZQ9	-0.694893	0.447953	0.155932	0.355377	-0.0364851	-0.577678	0.505416	-0.31415	0.0923459	0.539232	0.342395	0.286942	-0.969053	0.145763	0.111359	0.615419	0.486519	0.142775	-0.588572	-0.596374	0.494726	0.57638	-0.257195	-0.000187496	-0.688257
Q8K019	-0.891763	0.840989	0.00608033	-0.823046	-0.385709	-0.751895	-0.068903	-0.484235	0.0350075	0.277241	-0.280219	0.117317	-2.11276	0.858699	-0.485196	-0.324844	NaN	NaN	NaN	NaN	-0.0198281	0.398644	0.0422703	-0.31706	-1.31236
Q8K021	0.726846	-0.461032	-0.163977	-0.103242	0.108083	0.87009	-0.497175	0.682577	NaN	0.386483	0.414831	-0.90599	0.496444	-0.845146	0.795565	-0.400067	-0.441607	-0.451195	0.270846	0.484122	-0.810185	-0.652636	0.611774	0.530045	0.665065
Q8K0H5	NaN	-0.364316	-0.452695	NaN	0.48041	NaN	-0.053371	NaN	0.0428084	NaN	NaN	0.0960793	NaN	-0.2657	-0.542803	0.0269294	1.03535	-0.48175	-0.220497	-0.0134505	0.0981294	0.0754036	-0.0348399	-0.81773	NaN
Q8K0S0	3.61688	-2.56237	-1.19326	-0.469143	-2.02208	2.82684	-1.47309	2.50879	-1.95454	0.141914	0.539329	-0.90295	2.06981	-1.68425	0.735286	NaN	NaN	NaN	-0.409599	-0.135202	NaN	NaN	0.161621	0.0651964	-0.822579
Q8K0T0	0.619551	-0.29617	-0.414666	-0.453703	-0.13706	0.410023	0.0333525	0.470906	NaN	0.0217304	0.0499702	-1.16468	0.363212	NaN	0.815555	1.16898	-0.446127	0.222043	-0.915176	-1.23216	-0.834195	-0.675715	0.834519	0.230771	0.244328
Q8K0U4;Q9CZJ2	0.217595	-0.962858	-0.130975	0.36089	-0.829595	0.945301	-1.04202	0.00966871	NaN	0.142693	1.50398	-2.18274	-0.292401	NaN	-0.351754	-0.323496	NaN	NaN	-0.496084	0.326457	-1.2479	-1.18823	0.0363239	0.350069	0.879687
Q8K124	-1.19438	0.68919	0.553277	0.276521	0.868203	-1.83829	0.971474	NaN	-0.184353	-0.408405	-0.0612159	0.916621	NaN	0.1462	-0.158711	1.74508	0.400988	0.712486	-1.0189	-1.01608	0.327593	0.540943	-0.816092	NaN	NaN
Q8K183	1.02763	-0.59005	-1.41902	0.440286	-0.0519222	1.08213	-0.27636	0.296354	NaN	-0.537038	NaN	NaN	0.624672	NaN	0.485631	-0.17916	-0.925927	-0.371869	0.764988	0.810727	-0.324087	-0.827198	0.681881	0.285253	0.490757
Q8K1J6	0.372201	-0.0849808	-0.498608	0.129664	-0.369809	0.101084	-0.28518	-0.2138	NaN	-0.037764	0.0358249	-0.393683	NaN	0.278219	0.0295748	-0.196142	NaN	NaN	NaN	NaN	0.259366	-0.220288	-0.215264	0.345633	-0.5884
Q8K1M6	0.53615	-0.436333	-0.0589802	0.188989	-0.546307	0.868415	-0.343837	0.51024	-1.59676	0.506356	0.596064	-0.104488	0.412704	-0.229028	0.955568	-0.0139814	-1.13434	0.00766824	-0.0341637	0.17361	-0.352627	-0.522024	-0.00361994	0.343303	0.619634
Q8K209	-1.28182	NaN	0.100011	-0.107765	0.527726	-0.446174	0.71019	NaN	NaN	0.145166	0.694156	-0.603985	-0.927666	1.35124	-0.384104	0.873545	0.977942	0.609618	-0.983136	-0.769343	0.382721	0.674342	-0.0731755	-0.86079	-0.776427
Q8K212	0.0656244	-0.41375	0.263135	0.230445	0.0507783	0.492214	-0.548657	0.119969	NaN	-0.297484	0.457318	-0.242575	-0.157424	NaN	0.334554	0.167752	-0.311659	NaN	-0.341424	0.147186	-0.0379887	-0.487527	0.198806	0.0259543	-0.120709
Q8K2B3	0.125554	-0.176861	-0.269898	0.268144	-0.281167	0.665142	-0.452145	0.60605	-0.777577	0.11038	0.341035	-0.239578	0.26376	-0.5634	0.278791	0.435853	-0.413921	0.207924	-0.179802	-1.1159	0.0290781	-0.0165626	-0.423446	0.318641	-0.247006
Q8K2C9	-0.203926	-0.364038	0.174384	0.360035	-0.765716	0.765991	-0.0613033	-0.199311	-0.601259	0.524279	0.297616	0.037588	-0.241879	NaN	0.0503088	0.385271	0.425718	-0.803276	-0.307371	0.204376	-0.0827019	-0.643394	0.286915	0.558419	-0.214753
Q8K2K6	-0.143482	-0.00575475	-0.0909722	-0.176897	-0.48877	-0.331102	-0.373724	-0.370038	NaN	NaN	-0.607326	-0.600223	-0.363916	NaN	-0.509843	NaN	-0.344171	-0.213555	NaN	-0.194721	-0.208319	-0.432262	0.136532	-0.251324	-0.144487
Q8K2T1	-1.01338	0.834876	0.47981	0.253382	-0.16469	-1.02377	0.448458	-1.20811	1.00968	0.288056	-0.528327	0.843697	-0.310011	-0.0345928	-0.2492	0.796404	-0.256614	0.365492	-0.290878	-0.543124	0.64208	0.611138	-0.204076	-0.087595	-1.0854
Q8K310	0.446229	0.124441	-0.477486	0.0664424	-0.410422	0.156691	0.216315	0.230707	0.317949	-0.0634411	-0.141919	0.432081	-0.152388	0.0336244	0.54083	0.41734	-0.351845	0.171015	-0.237291	-0.391037	0.317336	0.333097	-0.0759482	0.405589	-0.652403
Q8K341	-0.360792	0.347418	0.426765	0.111469	0.102821	-0.288988	-0.336721	0.12833	0.212501	-0.391694	-0.212597	0.2514	0.507179	NaN	0.552755	0.0822446	-0.0296817	-0.287411	0.174198	-0.0890044	NaN	NaN	0.109263	0.215521	-0.118525
Q8K354	-0.749015	-0.00204845	-0.134423	0.404809	-0.552185	-0.597282	0.161562	-0.343214	NaN	NaN	-0.0659062	-0.0404859	NaN	-0.239939	NaN	-0.201651	0.4466	-0.324917	-0.351509	NaN	-0.680107	-0.646439	NaN	NaN	NaN
Q8K3C3	0.166069	0.614068	0.0269852	-0.390113	-0.611895	-0.873229	-0.300528	-0.398409	NaN	NaN	NaN	0.0191231	-0.196469	-0.50386	-0.880797	0.501919	-0.13437	0.371657	-0.00432489	-0.918517	-0.265801	-0.0391751	0.32185	-0.219105	-0.692731
Q8K3H0	-0.0254617	-0.00308854	0.135764	-0.175718	0.373606	0.4778	-0.270229	0.0577996	NaN	-0.502289	-0.232398	0.140717	0.189512	0.222495	0.40672	0.376611	NaN	-0.00608252	-0.191639	-0.379004	-0.0375769	0.032954	0.224831	0.344587	-0.176359
Q8K4B0;Q924K8	-0.0345212	0.278619	-0.206648	0.591442	-0.0788433	-0.880215	0.22008	-0.840371	0.417035	0.552906	-0.363053	0.358166	NaN	0.44429	NaN	0.237141	-0.0479679	NaN	NaN	NaN	0.718821	0.531747	-0.199729	0.175683	-0.889943
Q8K4Z3	-0.54511	-0.0818493	-0.195511	-0.187971	-0.107263	-0.191189	0.172068	NaN	NaN	-0.16211	NaN	NaN	-0.55193	-0.465226	0.0103794	-0.324618	-0.351176	-0.390775	0.0879336	-0.134967	-0.150663	0.00856467	0.046709	0.0127554	-0.43128
Q8K4Z5	-0.916176	0.741534	-0.21793	0.381416	-0.443176	-0.890632	0.747216	-0.718955	0.441288	0.145972	-0.0730468	0.708751	-0.653746	0.329439	0.0853503	1.59468	-1.24686	0.457626	-1.32956	NaN	0.886409	0.574671	-0.434762	0.0496637	-1.15863
Q8QZT1	0.0675072	-0.13172	-0.216472	0.25806	-0.246579	0.76998	-0.222191	0.35128	-0.129161	-0.217156	0.031013	0.135111	0.392204	-0.434722	0.554126	-0.275416	-0.413561	0.035401	-0.108727	-0.150105	0.132251	-0.059141	-0.134166	0.487298	-0.451726
Q8QZY1	-0.629506	0.536391	-0.0231205	0.413293	-0.0905248	-0.2861	0.35349	-0.511939	-0.300757	0.519972	0.691725	0.573416	-1.53982	0.563346	0.017615	0.64243	0.0872379	0.627814	-0.503981	-0.993218	0.540137	0.551345	-0.220946	0.111608	-0.714918
Q8QZY9	-0.621514	0.783084	0.291545	0.00926377	-0.848724	NaN	0.45248	NaN	NaN	0.679916	-0.173576	NaN	NaN	-0.0514312	-0.0138665	0.0889912	0.210603	0.167796	NaN	NaN	0.830985	0.44695	0.102252	-0.128665	-0.867981
Q8R001	0.781531	-0.708187	-0.251143	-0.198976	-0.580985	1.25798	-0.742814	0.904326	NaN	-0.0834323	0.307186	-1.06702	0.457477	-1.05311	0.719161	-0.435584	NaN	NaN	0.113328	-0.732677	-0.82438	-0.669479	-0.0234108	0.149226	0.760442
Q8R016	0.0539544	0.323629	0.119478	0.208931	-0.178699	0.0559746	0.171737	-0.389067	0.0620416	-0.119924	0.531738	-0.0177127	-0.168511	-0.00557237	-0.23927	0.0646671	0.289843	0.311602	-0.401211	-0.0847851	0.315347	0.478356	-0.00767477	0.111748	-0.24245
Q8R050;Q149F3	0.042632	0.569564	-0.0771755	-0.0261581	0.104337	-0.303801	0.219891	-0.604745	-0.314206	0.321227	0.246558	0.679857	-0.361811	0.183324	0.354232	0.0189445	NaN	0.349415	-0.365957	-0.370811	0.345516	0.286537	0.0289429	-0.483821	0.0939888
Q8R081	-0.0337026	0.58581	-0.132312	0.165073	-0.539811	-0.187914	0.297421	0.0474096	0.0313932	0.138671	0.0616025	0.556885	-0.48759	0.130704	0.295081	0.330448	-0.173937	0.338485	-0.598542	-0.397153	0.486711	0.514157	-0.124146	0.457788	-0.765277
Q8R0J7	NaN	0.440622	-0.243164	-0.00871725	0.348646	-1.25513	0.343485	NaN	0.403978	-0.439732	-0.398571	0.474048	NaN	0.155675	-0.0347431	0.420198	0.822615	-0.472814	-0.679422	NaN	0.555496	0.355491	-0.665793	-0.491008	NaN
Q8R146	0.107243	-1.11308	0.286796	0.209051	-0.0404756	-0.0377697	0.070765	0.117025	-0.468637	NaN	NaN	-0.330302	0.396705	NaN	0.577974	0.126683	-0.47356	NaN	-0.361904	0.114106	-0.247977	-0.0973022	0.180732	0.327009	-0.409812
Q8R191	0.580292	-0.763221	0.2823	-0.301295	-0.323611	0.863778	-0.414671	0.501974	NaN	-0.0312538	-0.106942	-0.954146	0.886042	NaN	0.710373	-0.243458	NaN	-0.261831	-0.323808	0.176371	NaN	NaN	-0.362996	-0.445774	0.788755
Q8R1B4	-0.691311	0.494003	0.108797	0.338715	-0.16548	-0.528488	0.390076	-0.259819	0.00983049	0.0801741	0.221756	0.424726	-0.961358	0.432008	0.0733034	1.01063	-0.352679	0.249196	-0.670458	-0.572434	0.574466	0.659819	-0.459542	-0.252492	-0.581558
Q8R1I1	-0.150478	-0.602678	-0.411082	-0.127411	-1.77562	-0.0598089	-0.469266	NaN	NaN	-0.158263	-1.24489	NaN	NaN	NaN	-0.334327	-0.392954	NaN	-0.599416	-1.14737	NaN	-0.609009	-1.03032	-0.235231	-0.108511	-0.527616
Q8R1Q8	-0.228688	0.168112	0.277985	0.0927716	0.0305602	0.0476716	-0.200605	0.0282847	-0.499292	0.086202	0.0191069	0.0299822	0.128344	0.11012	0.187512	0.2505	0.130151	-0.0818427	-0.49724	-0.0613199	0.027095	-0.131756	0.227243	0.46165	-0.0882454
Q8R1S4	0.806792	0.137579	-1.4557	-0.41742	-0.151413	0.556956	0.574081	1.33864	-0.692723	0.010816	-0.56128	-0.400855	1.40693	-1.03245	0.919899	0.0259758	-1.10315	0.0274669	0.291881	-0.030256	-0.860961	-0.604486	1.04289	0.612955	-0.472915
Q8R317	-0.431976	0.537036	0.100772	0.369468	-0.218099	-0.129168	0.500667	-0.255256	0.438624	-0.311738	0.405152	-0.021279	-0.0251993	0.259497	0.225608	0.700714	0.1212	0.492276	-0.305476	-0.319831	0.0965314	0.413137	0.512173	-0.360472	-0.166165
Q8R326	-0.267444	0.339106	-0.316997	0.0191294	-0.495685	-0.106388	0.522896	0.134609	0.0261216	0.0749668	-0.233557	0.420855	0.100162	-0.407415	0.721071	0.158607	-0.532066	-0.0079272	-0.0692558	-0.51283	0.324252	0.0572159	0.109645	0.347342	-0.711504
Q8R366	0.259186	-0.80794	-0.238414	-0.0548022	0.476616	0.635984	-0.645039	0.744746	-0.0702834	-1.13013	0.092033	0.135233	0.8984	-0.647782	0.167796	0.683447	-0.904072	0.125325	-0.398991	-0.150386	-0.582205	-0.668492	0.374408	-0.486214	0.103594
Q8R464	0.939039	-0.45621	-0.608923	-0.115211	-0.416626	0.747126	-0.00817679	0.745439	NaN	0.0320349	0.371303	-0.533666	0.530284	-1.15374	0.838709	0.181714	-0.459755	-0.0590499	0.0237643	-0.358538	-0.885689	-0.296877	0.716855	0.372196	0.185325
Q8R4S0	0.441177	0.110926	-0.0657367	-0.42576	-0.747927	0.31023	-0.0226099	0.528708	-0.0382371	-1.07949	NaN	0.0423326	0.253929	-0.161813	0.3012	-0.307202	0.0855225	-0.608853	0.347244	0.54031	-0.475522	-0.352064	0.727733	0.599143	-0.356713
Q8R4X3	-0.453152	0.11922	-0.386668	0.0916776	NaN	-0.583904	0.293546	NaN	0.0998193	-0.113288	-0.671603	0.0560186	NaN	0.162553	0.140145	0.257182	-0.0945511	0.236718	-0.302489	-0.624396	0.281582	0.444272	-0.0959591	-0.0534035	-0.809875
Q8R574	-0.843153	0.472845	0.0279905	0.112385	0.298319	-0.643337	0.038041	-0.570018	0.17154	-0.410828	-0.0731603	0.524284	-0.66088	0.420761	0.0578916	0.717059	NaN	-0.257212	-0.935841	NaN	0.0775559	0.301103	0.126977	-0.167444	-1.0872
Q8R5C5	0.226173	0.164642	-0.614275	0.0611604	0.117719	0.355964	0.00839022	-0.243464	0.192858	0.236692	0.0935459	0.277265	0.387706	-0.148255	0.639864	0.237696	-0.0107539	-0.358445	0.13054	-0.237987	-0.255424	-0.399512	0.0246859	0.0638345	0.593103
Q8R5J9	-0.177076	0.118258	0.0482719	-0.104922	NaN	0.0506763	-0.563794	NaN	NaN	0.154248	0.211429	NaN	NaN	-0.69502	0.043337	0.125956	NaN	-0.452772	NaN	NaN	-0.390764	-0.547587	0.322139	0.435898	-0.202802
Q8R5M8	-0.278253	0.697353	0.00761101	0.332325	-0.0332744	-0.334574	0.190912	-0.239745	-0.644099	-0.109138	0.810793	0.620197	0.254563	-0.458593	0.467045	0.957578	0.338731	0.305403	-0.987706	-0.661519	-0.623718	0.194994	0.232069	-0.201201	0.644931
Q8VBV7	-0.4544	0.0641921	-0.191053	-0.138559	0.101383	-0.280428	0.358467	-0.187349	0.0961792	-0.135005	-0.028189	0.261992	0.179341	-0.226922	0.107426	-0.226564	0.412721	-0.210485	0.0489976	0.0398032	0.221806	-0.00169377	0.03177	-0.123106	-0.304804
Q8VC85	NaN	-0.131998	-0.175666	0.58835	-0.477045	0.113505	-0.394189	NaN	-0.683573	-0.206006	0.565529	NaN	NaN	-0.128949	0.531994	-0.221576	NaN	-0.424245	0.206565	-0.228727	NaN	-0.243545	0.0164637	0.028167	NaN
Q8VD04	0.0845472	-0.30167	-0.491958	0.214643	-0.525755	-0.105667	-0.619817	0.144137	-0.861687	NaN	-0.447674	-0.073339	-0.0442913	NaN	-0.223925	-0.410896	NaN	NaN	NaN	NaN	-0.113286	-0.614157	0.308834	-0.309922	-0.307998
Q8VD75	0.232132	-0.445441	-0.119746	0.262291	0.0557879	-0.0241849	-0.90643	1.02362	-0.407161	NaN	-0.377732	-0.435424	-0.158874	NaN	-0.352673	NaN	NaN	-0.144856	0.00154443	NaN	0.172748	-0.0225163	-0.0615193	-0.579021	-0.448741
Q8VDD5	-0.380018	-0.0012439	-0.302752	0.147778	0.433079	-0.734473	0.119295	-0.0857891	0.356253	-0.280713	-0.204261	0.452424	-0.535828	-0.274666	-0.375901	1.1773	-0.506297	-0.00183189	NaN	-1.43662	0.530497	-0.0540157	-0.0480057	-0.198076	-0.83046
Q8VDJ3	-0.25869	-0.0082939	-0.00694126	0.309086	-0.0667417	0.239218	-0.442367	0.13883	-0.515043	0.0913971	0.522226	0.0637427	-0.133215	-0.472401	-0.280582	0.403743	-0.377304	NaN	-0.0644257	0.0218263	0.149497	0.0869978	-0.406029	-0.00362742	-0.170203
Q8VDM4	-0.288833	0.395918	0.214417	0.489018	-0.487046	-0.00658242	0.149744	-0.324725	0.353152	0.381107	0.0900988	0.0625065	-0.338818	0.164414	0.444844	0.243899	-0.159047	0.213756	-0.326269	-0.168647	0.313261	0.226951	0.060279	0.143494	-0.307885
Q8VDN2	1.03651	-0.312732	-0.415092	-0.129581	-0.383983	0.734376	-0.34464	1.03336	-0.674472	-0.0633093	0.374312	-0.57094	0.614814	-0.352389	0.878545	-0.15475	-0.452199	-0.173512	-0.0831285	0.0586558	-0.631469	-0.726177	0.548639	0.325037	0.204332
Q8VDP4	-0.344176	0.485036	-0.281466	-0.250489	0.0192106	-0.536254	0.260474	-0.194044	0.150305	-0.3358	-0.154227	0.518425	-0.204151	-0.0194112	-0.0403854	0.474128	NaN	-0.111573	-0.414412	-0.538988	0.257969	0.338023	-0.210832	0.0506947	-0.69244
Q8VDQ8	0.68554	-0.641859	-0.224714	0.827024	-1.42184	1.18829	-0.67578	0.661402	NaN	0.26165	1.33354	-0.908282	0.316843	-1.6252	1.05027	-0.38808	-1.46225	-0.387644	0.475761	0.35536	-1.5589	-0.946655	0.326221	0.585262	0.886784
Q8VE33	0.592526	-0.669286	-0.12014	0.0034958	-0.105923	0.972768	-0.347924	0.584877	-0.270667	-0.0384431	0.0476374	0.0319867	0.610597	-0.805173	0.86741	0.0889357	NaN	-0.479014	-0.0500038	-0.320776	-0.811011	-0.545382	0.5415	0.482023	0.225411
Q8VE37	-1.14226	0.557181	-0.67602	0.115132	0.245866	-0.932364	0.2351	-0.748821	0.583448	-0.276781	-0.693888	0.7919	-0.854607	0.28338	NaN	-0.66127	1.0371	-0.27668	NaN	-1.15791	0.535636	0.657446	-0.334058	-0.152487	-1.92273
Q8VE47	-0.315623	-0.0774007	-0.182656	0.071831	-0.118921	0.290115	0.118418	0.329359	NaN	-0.237959	-0.0206649	-0.0470651	-0.31138	NaN	-0.136239	-0.0982642	NaN	0.125767	-0.0547824	-0.163569	-0.0203187	-0.0608978	0.17008	-0.20577	-0.296209
Q8VE70	-0.139188	0.423541	-0.378036	0.110997	-0.37837	0.0787309	0.122176	-0.159922	-0.296684	0.073189	0.461071	NaN	-0.10513	-0.216139	0.270122	0.204475	-0.555033	NaN	NaN	NaN	0.109472	0.37164	-0.00185086	-0.0434156	-0.448429
Q8VE97	-0.57174	1.02775	0.513705	0.00986108	-0.198077	-0.782286	0.23038	0.497546	0.487002	0.027388	-0.301543	0.698109	0.0893003	-0.958885	0.790777	1.06885	0.77243	0.168604	-0.27184	-1.98774	0.748844	0.519334	-0.574666	0.0581136	-0.842812
Q8VED5	NaN	NaN	NaN	NaN	0.00153334	-0.742903	0.11183	-0.0253158	-1.47813	0.0359988	0.49043	-0.56362	0.0236657	1.61425	0.843755	-1.67757	-0.397239	1.30194	-0.274956	0.12232	1.93878	-0.837477	-0.929803	-0.376701	-1.00164
Q8VEE4	-2.09896	0.989275	-0.503279	-0.006077	0.64171	NaN	0.0871658	NaN	0.364516	0.168372	-1.15317	0.502068	NaN	-0.0980267	-0.635748	0.524063	NaN	-0.485188	NaN	NaN	0.864967	0.947783	-0.319148	-0.655678	-1.94428
Q8VEH3	-0.200554	0.165997	-0.114603	-0.379871	0.244853	0.168551	0.215699	0.281755	-0.563116	-0.0769739	0.536373	0.0391667	0.0785104	NaN	0.940151	0.276876	-0.291415	-0.0453778	-0.263684	-0.483809	-0.87003	-0.307217	0.356901	0.36167	0.189998
Q8VEH5	0.182679	0.0643035	-0.569506	-0.46863	-0.711761	0.450311	0.29909	0.645446	-0.171991	-0.569174	-0.286492	0.0817414	0.430548	-0.606314	0.551551	-0.231733	NaN	NaN	-0.733535	NaN	-0.626678	-0.507908	0.242151	0.0401806	0.326815
Q8VEK3	-0.0373141	0.55985	-0.393853	0.0231732	0.0667189	-0.452215	0.397565	-0.356189	0.20647	0.21256	0.0129185	0.545461	-0.48878	0.464118	0.233536	0.550795	-0.180219	0.2992	-0.501958	-0.459291	0.446031	0.484824	-0.193077	0.273463	-0.793479
Q8VEM8	0.197348	-0.123549	-0.203015	0.275898	-0.823287	1.08111	-0.350031	0.695497	-0.918607	0.440266	0.599304	-0.287978	0.228832	-0.695343	0.952559	0.419215	-0.616742	0.430215	-0.810963	-0.9236	0.205933	-0.145361	-0.509488	0.821659	-0.512775
Q8VH51	-0.802627	0.989051	-0.0207484	-0.0336991	-0.184864	-0.492234	0.408856	-0.160281	0.49842	0.15091	-0.382819	0.906393	-0.415253	0.205135	0.0892647	0.630905	-0.00657382	0.654079	-0.926768	-0.330618	0.480487	0.417844	-0.26469	0.200697	-0.986889
Q8VHC3	0.928598	-0.0640787	-0.408431	-0.158485	-0.440502	0.48606	0.383758	0.34511	NaN	NaN	NaN	-0.325857	0.495434	NaN	0.364736	NaN	NaN	NaN	0.367735	0.00847586	-0.309503	NaN	-0.0435126	0.440291	0.10612
Q8VHR5	-0.942854	0.461807	-0.754941	0.25792	-0.206472	-1.68527	0.385117	-0.534694	0.16359	-0.508516	-0.499453	0.374479	-1.05461	0.150015	-0.574427	0.0111907	NaN	-0.792955	NaN	NaN	0.344402	0.349163	-0.158662	-0.0909567	-1.88752
Q8VHY0	-1.56425	1.28899	0.503985	0.532218	0.801814	-1.55898	0.495604	NaN	0.53836	-0.290471	0.293601	0.459073	NaN	-0.0371942	-1.33995	1.30458	-0.0696401	0.841293	NaN	NaN	1.14049	0.558121	-0.706019	-1.0803	-0.199385
Q8VI75	NaN	0.392189	-0.00522784	0.471124	-0.472959	-0.309724	-0.251452	-0.491812	0.277978	-0.313755	-0.238011	0.748724	0.250833	NaN	0.495715	0.588017	0.261201	-0.205403	-0.436961	-0.64022	0.559913	0.568546	-0.484551	0.119517	-0.802221
Q91V12	0.471613	-0.586792	-0.137502	0.279044	-0.301908	0.812956	-0.373145	0.776675	-1.08649	0.274391	0.618503	-0.384668	0.540346	-0.765529	0.287509	-0.38828	-0.865946	-0.0771739	0.42247	0.589248	-0.824433	-0.478101	0.232229	0.15506	0.767654
Q91V41	0.0114852	0.0362962	-0.112095	0.105397	-0.180624	0.346082	0.0494668	0.344751	-0.194464	0.0306337	0.169493	0.00868429	0.363767	-0.648173	0.507428	0.16331	-0.523847	-0.0519158	0.31327	-0.211018	-0.368978	-0.0401938	0.290421	0.0433549	0.136314
Q91V61	-0.259109	-0.752128	-0.257744	-0.415556	0.268997	1.15909	-0.646756	0.981594	-0.745422	-0.180413	0.447962	0.118784	0.999991	-1.85274	1.01394	-0.0244653	-0.414953	NaN	-0.96079	-0.292368	-0.515767	-0.715721	-0.609703	1.21058	-0.328629
Q91V64	-0.609846	0.353311	0.410919	0.0782095	0.0572642	-0.434613	-0.0344816	-0.314002	0.00275508	0.204827	0.436503	0.29109	-0.503869	-0.0834943	-0.486311	0.268184	-0.403522	0.489524	NaN	NaN	0.183132	0.249068	-0.166405	0.213519	-0.198622
Q91V92	-0.338365	0.0496834	-0.0567254	0.364157	0.0758935	-0.00227289	-0.00585718	-0.169521	-0.257487	-0.125743	0.566824	0.299137	-0.240255	-0.0424663	0.360073	0.484218	-0.46645	-0.0382341	-0.628381	-0.284168	0.0207156	0.294639	-0.0110648	-0.0635909	-0.228032
Q91VC3	-0.511483	0.515415	-0.109339	0.187497	-0.25733	-0.444279	0.230709	-0.299762	0.672977	-0.156475	-0.25747	0.212304	-0.210763	0.162228	0.182982	0.550671	-0.209027	0.287961	-0.585889	-0.399385	0.69046	0.421684	-0.151156	0.131667	-0.792595
Q91VD9	0.390944	-0.251633	-0.408548	0.0840293	-0.968627	0.868734	-0.427393	0.48298	-0.64525	0.152931	0.297944	-0.450043	0.413682	-0.904016	0.505964	0.417509	NaN	-0.174969	-0.618931	-1.16832	-0.125648	-0.294086	-0.619684	0.661893	-0.289686
Q91VE0	0.135335	-0.686629	-0.501691	0.0590709	-0.141609	0.680346	-0.0428342	0.389913	-0.675174	-0.316289	0.254312	-0.269928	0.582607	NaN	0.351053	-0.174326	NaN	NaN	NaN	-0.339149	NaN	NaN	0.0382448	-0.314419	-0.0844796
Q91VI7	-0.00062451	0.191244	-0.323442	0.294544	0.225007	-0.155991	0.0308275	NaN	-0.682707	0.212153	0.201434	-0.0952469	-0.265126	0.0534321	0.082205	0.287521	-0.0452944	0.110986	-0.0751193	-0.277915	0.49916	0.30342	-0.0851277	0.19242	-0.222352
Q91VJ5	-0.520613	0.644851	0.0920955	-0.164628	0.486417	-0.986103	0.557321	0.261802	0.408353	NaN	-0.598077	0.536928	-0.199965	-0.207631	0.21096	-0.302732	0.637713	-0.501884	0.392617	-0.399622	0.19845	0.494028	0.508553	-0.0582969	-1.01376
Q91VM5	-0.103171	0.631094	-0.219966	-0.140392	-0.0947293	-0.495683	0.395865	-0.144049	0.535403	0.304102	-0.221854	0.384241	-0.574571	0.231856	0.391839	0.472376	-0.216845	0.512129	-0.446521	-0.772015	0.579637	0.209993	-0.18112	0.283811	-0.870659
Q91VN4	-0.177627	-0.518571	-0.239209	0.256421	-0.635236	0.798001	-0.247598	-0.278235	NaN	-0.46658	0.150243	-0.825222	0.232278	NaN	-0.541804	-0.692913	1.36311	0.0608053	-0.17116	0.0515757	0.00481487	-0.641664	0.200947	-0.266366	-0.0975455
Q91VR2	0.0291542	-0.410169	-0.437674	0.161867	-0.344064	0.97098	-0.26645	0.533441	-0.890674	0.156826	0.433644	-0.214015	0.130356	-0.860411	0.260083	0.209313	NaN	-0.175964	-0.300748	-0.754725	-0.502883	-0.289086	-0.364359	0.803466	-0.138807
Q91VR5	-0.364137	0.321888	-0.0453782	0.225022	-0.723574	-0.0188957	0.180622	0.00780878	0.0577238	0.25366	-0.379208	-0.0668694	-0.232441	-0.218982	-0.432348	0.194162	NaN	-0.31248	NaN	NaN	0.145475	0.271187	-0.240843	0.180005	-0.418943
Q91VR7	0.892162	-0.844267	0.0886163	-3.54439e-06	-0.0406224	0.885858	-0.565235	0.356206	-1.08686	0.413866	0.922349	-0.21192	0.469785	-0.37811	1.04881	-0.195989	-0.933681	-0.283174	0.762303	0.351229	-0.877174	-0.547359	0.717495	0.786359	0.226381
Q91VR8	0.155826	0.0523954	0.331386	-0.535865	0.147713	0.0679766	-0.443653	0.298221	-0.565774	-0.124881	-0.0289219	-0.292025	0.567949	0.0951508	0.479874	-0.0983664	0.118585	0.0437988	0.186875	-0.415506	-0.212413	-0.07874	0.134641	0.046326	0.228077
Q91VW3	-0.272331	0.22347	0.0595629	-0.222006	0.234709	-0.21529	0.287812	0.716093	-0.195055	-0.796539	0.218225	-0.00753472	0.214918	-0.089019	-0.183657	-0.658303	-0.242426	0.0276518	0.0975396	0.984714	-0.449042	0.009522	0.339806	-0.0792602	0.235368
Q91VX2	-1.37101	1.0525	0.287769	-0.0705464	0.376102	-1.78021	0.713456	NaN	0.635772	-0.704069	-0.106644	0.206363	NaN	-0.214609	-0.494352	0.165288	0.168881	-0.285248	NaN	NaN	0.368829	0.889767	0.146934	-0.814979	-1.16352
Q91W39	-0.442818	0.0532265	NaN	-0.0763231	-0.338879	-0.577307	-0.00821783	-0.327256	0.12486	-0.260841	-0.248921	0.255979	-0.311843	0.0881072	0.240926	-0.337525	0.164231	-0.404412	-0.0494692	-0.401184	-0.179326	-0.0800733	-0.823049	NaN	NaN
Q91W50	-0.836767	0.222898	0.306916	0.242795	0.18634	-0.177219	-0.0203759	-0.188066	0.132004	0.0106044	-0.204539	0.227462	-0.198414	0.280735	0.522841	0.0975959	-0.32765	0.0661389	-0.611152	0.0612804	0.20361	0.347574	-0.684018	0.00311346	0.104116
Q91W67	-0.950792	NaN	0.18134	NaN	NaN	NaN	-0.487593	-0.158298	0.404997	-0.643755	0.202029	-0.0913488	-0.684477	-0.468425	-0.00371555	-0.211104	0.226978	0.154028	-0.585243	-0.617549	-0.0139719	0.0759314	-0.367094	-0.521591	NaN
Q91W90	-0.27428	0.297142	0.324893	0.232825	0.121925	-0.330203	-0.00741086	-0.184435	-0.386513	0.228708	NaN	0.341735	-0.0671846	-0.0420993	0.36915	0.113941	0.191776	-0.496895	0.152829	-0.132382	-0.115477	0.27757	0.46915	0.143326	-0.116714
Q91WD5	-0.0598482	-0.590697	-0.510902	0.0678635	-1.00084	0.58252	-0.751711	0.0593754	NaN	-0.135879	-0.0645578	-0.759552	-0.196883	-1.11198	NaN	-0.451863	NaN	-0.522057	NaN	NaN	-0.46418	-0.73041	-0.821568	0.463788	-0.522363
Q91WE2	NaN	0.101884	-0.592154	-0.387728	-0.0097029	NaN	0.425994	NaN	NaN	-0.341368	NaN	-0.184582	NaN	0.393619	0.14815	-0.0927541	-0.101901	-0.113394	NaN	NaN	0.129925	0.232836	0.202415	-0.151271	-0.640119
Q91WG4	-0.596384	0.388721	0.107261	-0.0549419	0.230368	-0.88373	0.211331	-0.548768	0.29352	-0.0258987	-0.121282	0.110916	NaN	-0.465212	-0.0819687	-0.587264	0.271055	NaN	NaN	NaN	0.280714	0.354114	-0.396433	-0.0814751	-0.611798
Q91WJ8	-0.505077	0.631061	0.207352	-0.00268333	0.200349	-0.977097	0.55806	-0.47208	0.347628	0.179065	0.0186621	0.39295	-0.534165	0.453979	0.313719	0.477287	-0.152038	0.354754	-0.547631	-0.523556	0.115941	0.540816	0.501804	-0.183164	-0.860378
Q91WK5	-0.670741	0.21113	-0.166001	-0.173251	-0.23495	-0.824099	-0.144485	-0.521481	NaN	-0.298394	-0.45771	NaN	NaN	NaN	-0.234043	-0.540003	0.227691	-0.36195	-0.299794	-0.513819	-0.304549	0.0476056	0.136348	-0.724578	-0.302383
Q91WQ3	-0.276535	0.275926	0.606238	-0.118795	0.108293	-0.208072	0.0708946	-0.135616	0.548942	-0.165074	-0.0370484	0.207558	0.191161	-0.33184	0.356852	0.369308	0.101596	-0.00487352	-0.263818	-0.0937142	0.224423	0.296413	-0.139144	0.336653	-0.270134
Q91WS0	-0.468119	-0.651186	-0.965478	-0.549563	0.00974216	-0.278229	-0.680773	-0.126795	-1.19958	-0.320912	-0.810446	-0.987923	-0.229867	NaN	-0.573529	-0.975026	NaN	NaN	NaN	NaN	-0.953023	-0.666646	0.266901	-0.37706	-0.385986
Q91X97	0.697811	-0.167777	0.451788	0.240042	-1.07492	0.814129	-0.551559	0.944941	-0.634904	-0.128532	-0.252231	-0.248343	0.911086	-0.28335	0.187796	-0.308084	-0.0300276	-0.115928	0.834946	-0.218653	-0.337823	-0.432665	0.121846	0.390908	0.812066
Q91XM9	1.40863	-0.627243	-0.641708	-0.591935	-0.366622	1.14079	-0.0806903	0.553689	NaN	-0.957986	-0.230842	NaN	1.0087	NaN	1.85124	-0.834183	-1.25976	-0.762162	0.89057	0.436373	-1.63511	-0.924883	1.20576	1.33199	-0.317961
Q91XV3	0.227461	0.619636	0.591992	-0.0174805	-1.30758	0.0195819	0.16297	0.138296	-1.28175	0.860095	0.637526	-0.478754	-0.255488	0.297753	-0.113521	0.333067	0.13403	0.804155	0.076237	-0.841117	-0.928007	-0.283157	0.884459	-0.0328615	0.5903
Q91YE6	-0.645756	0.519298	-0.294346	0.058234	0.750181	-0.498971	-0.0687733	-0.30727	0.219053	NaN	-0.113094	0.235358	NaN	-0.400859	-0.413031	0.81847	-0.538984	0.350355	NaN	NaN	0.588314	0.538437	-0.246613	-0.272764	-0.360675
Q91YQ5	-0.199697	0.0574219	-0.129166	0.312327	-0.232983	0.0747877	0.144272	0.120199	-0.0670868	0.075085	-0.0732024	0.228011	-0.234366	0.0819743	0.318426	0.319626	-0.0517444	-0.1173	-0.334921	-0.439746	0.147012	-0.169551	0.0226569	0.387075	-0.431182
Q91YR1	-0.0204131	-0.211666	-0.0942339	0.256288	-0.00133799	0.323215	0.127318	0.241666	0.222099	-0.141646	-0.0302968	0.321241	-0.0956717	-0.328134	0.483526	0.194873	-0.0673651	-0.338719	0.138709	-0.0708903	0.115441	0.193669	0.124178	0.213982	-0.405511
Q91YT7	-1.27579	0.641634	0.345921	0.404759	0.0350052	-0.999511	0.484343	-0.435036	0.819002	-0.0267367	-0.208984	0.509565	-1.13115	0.280955	-0.330373	-0.131307	1.20268	-0.253792	-0.415983	-0.217786	0.775592	0.721605	-0.399015	-0.815049	-0.915345
Q91Z31	0.0895943	0.00712689	-0.393147	-0.371938	0.153983	-0.0224571	0.22422	-0.305835	0.264004	0.036314	-0.257276	0.302663	-0.336776	0.490236	0.024355	0.0875134	-0.578174	0.308306	0.189307	-0.243599	0.305502	0.257658	-0.229423	0.186143	-0.553138
Q91ZJ5	0.452499	-0.142969	-0.0044302	0.280839	-0.597785	-0.0386569	-0.199484	0.246043	NaN	-0.487754	-0.0487577	-0.538239	-0.10151	NaN	0.169502	-0.647352	-0.0792419	NaN	0.221039	-0.183515	-0.187938	-0.179108	0.0168532	-0.0101203	0.0572082
Q91ZU6	0.198651	-0.980637	0.511754	0.187243	-0.162348	0.344278	-0.250443	0.31276	0.122818	NaN	0.293765	-0.148212	-0.297735	NaN	-0.245239	1.05393	0.0216837	0.374362	-0.501763	-0.375962	0.278994	-0.480241	NaN	0.272746	0.202897
Q91ZX7	0.342076	-0.0324816	0.316035	-0.210522	0.136592	0.219057	-0.0214729	-0.0300127	-0.43429	0.56824	0.771685	-0.584169	0.101407	-0.107072	0.373114	0.694031	0.0460461	0.259336	-0.170431	-0.390212	0.141507	-0.173988	0.396324	-0.0354617	0.12881
Q91ZZ3	1.2637	-0.200231	-0.0628139	-0.293863	-1.3522	0.974902	-0.824693	0.407552	NaN	0.296131	0.655258	-1.98684	0.249109	NaN	1.49003	-0.612857	-1.81997	-0.943095	1.08031	0.431906	-2.23406	-0.963484	0.757399	0.00169968	1.52115
Q920E5	-0.18111	0.212625	0.179662	0.340989	-1.66886	0.0362199	-0.425842	-1.55761	NaN	1.07935	0.0474923	-0.641994	NaN	-0.290661	-0.353382	1.07633	NaN	-0.807718	-0.989595	NaN	-0.151172	-0.187927	-0.153495	-0.215621	-0.351428
Q920Q6	-0.701118	0.557244	-0.0998385	-0.120048	0.123117	0.141617	-0.176383	-0.20334	NaN	NaN	NaN	0.25601	0.0244838	NaN	0.0472786	-0.0627664	NaN	-0.0178344	NaN	NaN	0.390046	0.0585717	-0.130906	0.0877222	-0.587179
Q921F2	-0.427256	0.708744	-0.0472769	-0.0569286	0.343271	-0.571677	0.215605	-0.254511	0.143419	0.135815	0.316863	0.510494	-0.611324	0.31784	0.028827	0.357024	0.440815	0.22017	-0.387339	-0.416437	0.606754	0.463601	-0.0988497	0.363757	-0.97743
Q921F4	-0.354732	-0.0294629	-0.616655	-0.412359	-0.747829	-0.33942	-0.0200702	-0.699153	-0.324578	-0.399391	-0.2972	0.0528281	-0.702205	-0.242733	NaN	NaN	-0.450994	-0.213975	-1.03034	NaN	0.0300029	-0.0717638	-0.484695	-0.0571416	-0.90294
Q921H8;Q8VCH0	-0.264258	-0.127152	-0.230303	0.47045	-0.038878	0.258206	0.0351902	0.280701	-0.463919	0.271301	0.45564	0.131851	-0.546379	-0.0925901	0.178873	0.706526	-0.216894	-0.0146293	-0.138426	-0.721784	0.349089	0.111186	-0.0615636	0.311373	-0.818642
Q921I1	-0.394808	0.548624	0.185125	0.518104	-0.554265	-0.322846	0.386628	-0.147778	-0.162163	0.126707	0.443441	-0.233122	-0.0698411	-0.201812	0.750573	0.434288	-0.294085	-0.0490619	-0.112126	-1.15387	-0.034943	0.243834	-0.184274	0.823311	-0.290522
Q921M3	-0.481356	0.67766	-0.594341	-0.348012	-0.216512	-0.492861	0.0164486	-0.816281	-0.217744	0.712169	-0.198995	0.0246887	-1.0024	0.399708	-0.191768	NaN	-0.333546	NaN	-0.268842	-0.380189	0.497007	0.322132	-0.322752	-0.101294	-0.986627
Q922B2	-0.353454	0.423011	-0.0932237	0.256532	0.0228531	-0.250004	0.258927	-0.277835	-0.121958	0.58862	0.317458	0.25734	-0.805616	0.207895	0.358337	0.711415	-0.540674	0.286867	0.025517	-0.654	0.497169	0.306996	-0.0947254	-0.081344	-0.428225
Q922D4	-0.444352	-0.0901316	-0.400733	0.423675	-0.0205646	NaN	-0.635994	NaN	-0.364466	NaN	NaN	0.118575	-0.41372	NaN	-1.17171	0.578556	NaN	0.294071	NaN	NaN	0.330958	0.455169	-0.0724619	-0.0143167	-1.37154
Q922D8	-0.689593	0.656818	0.0381387	0.423971	-0.130972	-0.407358	0.3463	-0.577395	0.073585	0.490515	0.294881	0.234073	-0.766363	0.591663	0.126208	0.750707	-0.124139	0.0708004	-0.187667	-0.550263	0.568108	0.527155	-0.242693	-0.173356	-0.554184
Q922P9	0.537153	-0.0444864	0.0916859	-0.0740931	-0.731132	-0.78378	0.199296	-0.259283	NaN	-7.54147e-05	-0.0472086	0.811201	-0.848095	0.276894	-0.420122	0.0818857	NaN	0.182278	NaN	NaN	0.849295	0.728994	-0.288054	0.755303	-2.13967
Q922Q8	-0.996851	-0.0138932	-0.315575	-0.478398	-0.349895	-1.09195	-0.0190314	-0.936661	-0.782811	-0.355255	-0.556496	-0.466812	NaN	-0.267632	-0.997897	-0.467602	NaN	NaN	NaN	NaN	-0.387496	0.135343	-0.24866	-0.583996	-0.986289
Q922R8	-0.403608	0.437276	-0.106183	0.0894125	0.607908	-0.704043	0.403186	-0.397993	-0.143537	0.416028	0.409658	0.20953	-0.671147	0.412762	0.433062	0.609079	-0.0976459	0.259069	-0.320319	-0.754109	0.282278	0.435853	0.0516657	0.23506	-0.767007
Q922Y1	-0.733307	0.529342	-0.161127	0.0807337	0.165456	-0.382747	-0.00164813	-0.361791	0.446374	-0.367482	-0.333658	0.515801	0.07985	0.0664439	-0.175442	0.807344	0.0834677	-0.061254	0.00454173	-0.474589	0.376198	0.320504	0.254302	-0.296563	-0.464813
Q923D2	1.01496	-0.23593	-0.532629	-0.730774	-0.342245	0.394392	-0.261843	0.751017	NaN	NaN	-0.823518	-0.676909	0.372825	NaN	0.820656	-0.0914251	-0.962886	-0.439339	0.5245	0.0466095	-0.538004	-0.396368	0.492992	0.725429	-0.639484
Q923D4	-0.389972	0.500837	0.0412459	-0.29909	0.498949	-0.824307	0.478933	0.0678279	0.587066	-0.55466	-0.277321	0.63629	-0.0714263	0.155352	0.128801	NaN	0.674666	-0.34874	-0.152409	-0.0370109	-0.618359	0.25945	0.29693	-0.282792	-0.236429
Q925N0	0.349308	-0.48023	-0.540255	0.110236	-0.422456	1.41738	-0.559165	0.975573	NaN	-0.496505	0.0721122	NaN	0.385993	-0.892844	0.32771	-0.26952	-0.345541	0.0533149	-0.201252	0.177729	0.366008	-0.624867	-0.431692	0.85271	-0.382605
Q93092	0.263943	0.0131623	-0.220324	0.23719	0.0129253	0.0967661	-0.0151703	0.289183	-0.581545	0.20654	0.503818	-0.117557	-0.305308	0.1769	0.581485	0.0381323	-0.448763	-0.0928906	0.195425	-0.0217283	-0.0909088	0.012719	0.40579	0.234567	-0.276726
Q99020	-1.04566	1.07876	0.180314	0.298114	-0.0367584	-1.34817	1.01989	-0.788022	0.145761	0.589444	0.209757	0.768702	-1.51244	1.08994	-0.0497608	1.00428	-0.0744294	1.38847	-0.826075	-1.80559	0.0974636	0.793146	0.654463	-0.106615	-1.24709
Q99J09	-0.886276	0.145695	-0.26575	-0.177576	-0.310426	-0.411671	-0.31616	NaN	NaN	-0.609219	NaN	-0.214691	NaN	-0.587359	-0.352283	-0.0516464	0.327388	-0.444259	-0.451809	-0.802306	0.238204	-0.038556	-0.533132	-0.418982	-0.82952
Q99J36	-0.371013	0.228294	0.191752	-0.0385389	-0.383055	-0.552807	0.757408	-0.065547	0.280053	NaN	-0.16881	0.489205	-0.203784	-0.122019	0.338676	0.362253	0.481747	0.00125463	-0.487765	-0.629668	0.378729	0.493034	0.0135165	0.143588	-0.648414
Q99J77	-0.477851	-0.0953697	-0.313949	0.165613	-0.12655	-0.212036	-0.150437	NaN	-0.717287	-0.275733	-0.30763	0.0616869	NaN	-0.25706	-0.25315	-0.0800663	NaN	-0.45375	NaN	NaN	0.0046811	-0.0988649	-0.0884325	0.0540628	-0.564087
Q99J99	-0.67729	0.423009	0.122889	-0.0612275	-0.447304	0.499434	0.00434508	0.187104	-0.0859283	-0.0335447	0.237408	0.210084	-0.203773	-0.215593	0.369969	-0.416173	-0.092149	NaN	-0.0663585	-0.186371	0.0136066	-0.154474	-0.542833	0.461068	-0.484412
Q99JB2	-0.741431	0.162986	-0.279927	-0.0767782	0.336127	-0.192674	0.279549	0.0319377	0.580931	-0.559983	0.164608	0.398569	-0.274967	-0.384701	-0.15583	0.187764	0.343547	NaN	-0.403901	-0.420738	0.226368	0.179966	-0.308754	0.226973	-0.760327
Q99JF5	-0.0828139	-0.204317	-0.767653	-0.59462	-1.53441	0.0480582	-0.651101	NaN	NaN	NaN	-0.504769	NaN	NaN	-1.0781	0.247468	-0.36541	-1.29183	-0.879073	-0.169633	-0.547898	-1.1612	-0.749306	-0.28946	0.0776719	-0.254107
Q99JF8	0.0983082	0.579143	0.0111967	-0.269822	0.0851176	-0.543135	0.365107	-0.244259	0.412749	-0.0756588	-0.121506	0.542464	-0.252035	-0.0579987	0.581584	-0.256938	0.143782	0.0117806	-0.628795	-0.312931	0.135891	0.423401	0.600188	-0.0660936	-0.493148
Q99JI4	-0.634915	0.486391	0.260039	0.12471	-0.277906	-0.212012	0.832787	-0.415834	-0.111317	0.520248	0.695815	0.140873	-0.591109	0.161287	0.693276	1.4104	-0.802935	0.289491	-0.76282	-0.67773	0.185275	0.499263	-0.0506235	-0.0726334	-0.0196827
Q99JI6	0.287136	0.390016	0.192507	0.0644713	-1.15179	0.536	-0.0141756	0.2327	-0.147109	0.175219	-0.386129	0.535269	0.511416	-0.807156	0.181895	0.668423	-0.0307798	0.27325	-0.0747861	-0.580535	-0.124906	0.124843	0.563345	0.0759431	-0.315524
Q99JR1	-0.872996	0.0134166	-0.0775276	0.0838582	-0.31101	0.690148	-0.194526	0.303766	-0.217357	-0.00560338	-0.395847	0.0281483	0.530324	-0.663181	0.157573	0.235725	-0.340727	-0.50424	NaN	NaN	0.315631	-0.299901	-0.587075	0.607079	-0.644262
Q99JX3	-0.208627	0.133553	-0.24585	0.0348209	-1.31982	-0.128034	-0.386914	NaN	NaN	-0.357099	-0.16597	-1.26673	NaN	-0.0740099	0.0522825	0.162356	-0.226924	0.145675	-0.56088	-1.04921	-0.259273	-0.351888	-0.375945	-0.554371	0.0692293
Q99K48	-0.0782454	0.603415	-0.243235	-0.0728062	0.250493	-0.507355	0.425487	-0.000578534	0.463393	-0.0522584	-0.0732433	0.817645	-0.297523	0.276822	0.431762	0.345617	-0.273839	0.396105	-0.0235283	-0.489846	0.425556	0.511217	-0.0534331	0.167254	-0.869432
Q99K85	-1.7839	1.01771	0.457089	0.578928	0.0978061	-1.17538	0.727501	-1.43694	0.730721	1.02401	0.70872	0.671471	-2.40423	0.752405	-0.0696485	1.08821	0.285841	0.733961	-0.800071	-1.04799	0.716253	1.02276	-0.755066	-0.474158	-0.768146
Q99KB8	0.974372	-0.321036	-0.677073	-0.129633	-0.148219	0.920311	-0.492285	0.930533	NaN	-0.97591	0.111842	-0.0567303	0.38568	-0.331851	0.00477819	NaN	0.808159	-0.112658	-0.597974	-0.129683	-0.225129	-0.623924	0.216243	0.582796	-0.116321
Q99KC8	-0.613098	0.134437	-0.0256483	0.545093	-0.167289	-0.553374	-0.0602412	NaN	NaN	-0.100113	0.403637	-0.431944	-0.463799	NaN	-0.370778	-0.0893286	-0.357619	0.338105	NaN	NaN	0.250018	0.360446	-0.392564	-0.26513	-0.425764
Q99KI0	0.192525	-0.310048	-0.355659	0.241279	-0.241109	1.01193	-0.558329	0.663178	-0.891365	0.284828	0.577459	-0.199998	0.308387	-0.606832	0.747402	0.169191	-0.955123	0.202502	-0.0913561	-0.722736	-0.01017	-0.108104	-0.417617	0.580323	-0.218853
Q99KJ8	0.0864347	0.139559	-0.0777747	0.107583	-0.354558	0.0859667	0.193467	0.271146	-0.40879	0.0805419	0.386945	-0.062027	-0.0358972	-0.0281911	0.649102	0.544053	-0.477037	0.097735	-0.355166	-0.556569	-0.225824	-0.0969558	0.249287	0.292782	0.0130676
Q99KK7	-0.270685	-0.123024	0.13012	0.16476	-0.0324499	0.791691	0.360041	0.175527	-0.400975	0.27791	0.501738	0.273804	0.114765	-0.408411	0.457428	0.233573	-0.0795495	0.150002	0.203494	-0.00739893	-0.176921	0.0374141	0.233658	0.210251	0.379609
Q99KN9	-0.602032	0.412042	0.352817	-0.0203097	-0.547919	-0.0188981	0.732677	NaN	-0.0370047	NaN	NaN	0.105479	NaN	0.0733798	0.398659	0.249071	0.517438	-0.0969629	-0.880311	0.00817056	0.426884	0.349805	0.251462	-0.0288424	-0.753886
Q99KP6	-0.502595	0.684032	0.00594131	0.270466	-0.243352	-0.609982	0.448424	-0.345644	0.184823	0.300266	0.0643133	0.532598	-0.781253	0.295408	0.024085	0.611317	-0.385032	0.258434	NaN	-0.648958	0.421929	0.513552	-0.127307	-0.0411206	-0.574473
Q99KQ4	-0.485747	0.243966	0.0199002	0.210778	-0.877628	-0.734254	0.0491263	-0.419831	-0.0425126	-0.905627	-0.315985	0.525634	-0.0818005	-0.571607	0.14733	NaN	NaN	NaN	NaN	-0.794805	0.05785	0.339992	-0.359833	-0.16963	-0.848791
Q99KV1	0.0399638	-0.212931	-0.253615	-0.0677725	-0.694866	0.0351334	-0.325154	-0.0106816	NaN	-0.126685	-0.389827	-0.38717	-0.534478	NaN	NaN	0.00705378	NaN	-0.595306	NaN	NaN	0.158472	-0.330858	-0.0910103	0.154106	-0.498207
Q99L04	-0.220668	-0.56609	-0.506889	-0.00608513	-0.263406	0.104602	-0.27551	-0.180683	-0.402625	-0.393489	0.354931	-0.388411	-0.755613	-0.325527	NaN	NaN	0.253597	-0.366051	-0.869587	-0.906389	0.176536	-0.658812	-0.243913	0.176416	-0.927753
Q99L43	-0.131001	NaN	-0.305222	-0.199931	NaN	-0.0974455	NaN	NaN	NaN	0.448946	0.0575975	NaN	NaN	-0.916778	-0.533755	0.470296	NaN	-0.189386	NaN	NaN	-0.637943	-1.03207	0.0135482	0.425725	0.531376
Q99L47	-0.00763722	0.497119	0.341702	0.268231	-0.875191	-0.105277	0.322395	-0.264853	-0.355958	0.843582	-0.0638723	0.227732	-0.456472	0.200426	0.210409	0.626629	-0.530429	0.622549	-0.342752	-0.299408	0.292123	0.161633	0.0305869	0.112421	-0.218096
Q99LB6	-0.348553	0.133214	-0.382423	-0.10696	0.889711	0.00766123	-0.104027	-0.313022	0.298187	0.23686	-0.210286	0.849792	-0.26592	-0.0568224	-0.438111	0.442687	0.114212	0.0835853	-0.0799748	0.389853	0.415272	0.42557	-0.246751	-0.00403611	-0.560114
Q99LC5	-0.116174	0.250898	-0.260378	0.252305	-0.332019	0.35424	0.105754	0.24193	-0.511012	0.540221	0.456436	-0.376218	-0.148301	0.0425482	0.580078	-0.228877	-0.306478	0.195886	-0.080276	-0.245956	0.451911	0.309226	-0.29204	0.307734	-0.535645
Q99LD4	-0.452098	-0.0857129	-0.0842737	0.164164	0.341095	-0.134205	0.106344	NaN	-0.530307	0.164682	0.157234	-0.380638	NaN	0.0025598	0.354902	0.183648	-0.5661	0.0387951	-0.362807	-0.169504	-0.075253	0.16239	0.138231	-0.10642	-0.127558
Q99LD8	0.0615205	0.549716	-0.16026	-0.208823	-0.0426187	-0.38662	0.398084	0.0920124	0.267254	-0.194027	-0.364286	0.327731	-0.0194897	0.311228	0.395807	-0.0257217	0.197299	-0.255996	0.184822	0.03666	0.143871	0.210149	0.345875	0.218475	-0.693387
Q99LF4	-0.323958	0.322438	-0.178814	-0.0185555	0.302158	-0.236049	0.231801	0.13488	0.356839	-0.311612	0.0174011	0.32282	-0.0400136	-0.19676	0.307542	-0.0076938	0.00296731	-0.0580097	-0.0580943	-0.438679	0.244345	0.0942229	0.0796923	0.12182	-0.498799
Q99LR1	0.170181	-0.257659	-0.721672	0.401963	-0.238431	0.367124	-0.393489	0.389524	-0.583544	-0.20311	0.30141	-0.0459808	-0.253304	-0.462783	-0.51864	0.423828	NaN	NaN	-0.422727	NaN	-0.52513	-0.475144	0.270054	0.19274	-0.693951
Q99LT0	-0.742804	0.424765	0.578915	-0.116492	0.567213	-1.20994	0.543834	-0.511313	0.380376	0.181233	0.107177	0.0134434	-0.180815	0.357404	-0.360574	-0.532042	0.698062	0.525607	0.275993	0.197746	0.0716301	0.63171	0.286168	-0.465791	-0.446916
Q99LX0	-0.0439217	0.29029	-0.113993	0.0656559	-0.0146507	-0.048868	0.342799	-0.274221	-0.254893	0.278479	0.312046	-0.075596	-0.230991	0.45553	0.522295	-0.236985	0.0331547	-0.082963	0.121262	0.129081	0.250213	0.340576	0.16239	-0.00917756	-0.390558
Q99M28	-0.164274	0.547848	-0.418232	-0.409673	0.00297254	-0.215223	0.266321	-0.427924	0.652333	-0.196435	-0.109294	0.838678	-0.632531	0.325209	-0.0228581	-0.141083	-0.448498	0.360742	-0.177743	0.0483975	0.545728	0.423716	0.0817972	-0.10365	-1.26668
Q99M31	NaN	0.429767	-0.0701558	-0.327352	-0.484266	NaN	0.280661	NaN	0.28262	-0.41409	NaN	0.0933655	NaN	-0.0269978	NaN	0.489138	NaN	-0.51086	NaN	NaN	NaN	0.238079	NaN	-0.303689	-0.443684
Q99M71	-0.363406	0.0978985	0.319047	0.421356	-0.714888	0.382002	-0.580957	0.619309	-0.388694	NaN	NaN	-0.412046	0.181315	-0.030363	0.0930334	-0.526713	-0.0953412	0.16798	0.530636	0.349609	-0.288036	0.351016	0.608702	-0.144036	-0.202879
Q99MD9	-1.52841	1.18925	0.596656	0.375324	0.719713	-2.31859	0.937072	-1.92353	1.05232	0.933385	0.677632	1.22146	-2.63914	0.91098	-0.399288	1.04216	0.882158	0.687722	-0.735494	-1.11382	0.912384	1.09568	0.0256968	-0.591656	-1.60413
Q99MN1	-0.882025	0.440658	0.176767	0.232405	-0.00498528	-0.659278	0.316647	-1.05171	0.0960982	0.48309	0.00986932	0.726494	-0.852612	0.380358	-0.0475791	0.797196	-0.318354	0.81128	-1.50556	NaN	0.602294	0.582665	-0.402734	-0.351559	-0.750188
Q99MR6	-0.773102	0.320214	-0.119251	-0.574013	-1.02849	-0.80166	0.0979457	-0.713313	0.242	-0.469405	-0.355631	0.292038	-0.807077	-0.0464454	NaN	0.119288	NaN	-0.927239	NaN	NaN	0.60755	-0.0138682	0.00494741	0.128086	-2.23873
Q99N28	1.90716	-0.526537	-0.708571	-0.579841	-0.425192	1.42119	-0.884257	1.76202	-1.00754	-0.228636	0.269809	-0.153787	1.86268	-1.98106	1.90107	-1.64318	-1.83216	-1.02214	1.45552	1.40063	-2.04673	-1.14486	1.50134	0.773192	0.744325
Q99NB8	-0.63436	0.429518	0.298971	-0.133029	-0.14474	-1.01798	0.863587	-0.361823	0.447466	0.00544293	-0.436048	0.619463	NaN	-0.612059	-0.0731834	0.602792	0.254223	0.476912	-0.588868	-0.429221	0.492407	0.316895	0.32119	-0.207373	-1.17502
Q99NB9	0.168221	0.781707	-0.486077	-0.00666834	-0.400741	-1.34544	0.381441	-0.331549	0.237145	0.201418	0.0463502	0.422315	-0.891977	0.162835	-0.255269	0.102405	NaN	-0.418052	NaN	NaN	0.580484	0.704514	-0.203722	0.0936911	-1.32622
Q99P72	0.36822	-0.0659369	-0.0104749	0.283196	-0.545	0.347514	-0.0484434	0.307469	-0.708798	0.267287	0.585136	-0.255413	0.0581401	-0.373708	0.461935	0.276044	-0.219548	-0.425832	0.135048	0.000368635	-0.569066	-0.211672	0.598975	0.0411969	0.411825
Q99PG2	-1.03021	0.305394	0.141362	-0.385351	-1.18425	-0.837392	-0.181346	NaN	NaN	NaN	-0.634002	NaN	NaN	-0.632477	-0.429762	0.420363	-0.402488	0.0984861	-0.691014	-1.23592	0.135703	0.148775	-0.748631	-0.325652	-1.1961
Q99PJ0	1.48876	-0.530908	-0.639492	-0.217258	-0.174399	0.837926	-0.605936	1.85106	-1.72762	0.117085	0.0907006	-1.04679	2.08275	-1.41816	1.2898	-0.734297	-1.07779	-0.319245	0.906463	0.409743	-2.10833	-0.61006	1.27907	0.587047	0.68387
Q99PL5	-0.331029	0.74868	-0.0501075	-0.166351	0.165048	-0.519682	0.4882	0.372874	-0.197903	0.100207	0.286796	-0.138493	0.129414	-0.341735	0.180588	1.23374	-0.536519	-0.272724	-0.286355	-0.567233	0.15866	0.374824	0.426005	-0.134399	-0.432933
Q99PT1	-0.311577	-0.0715454	0.184412	0.143474	0.146691	0.0782964	0.149968	0.0706441	-0.278697	0.167469	0.548488	-0.157266	-0.229966	0.0681876	0.267906	0.180174	0.148368	-0.00135177	0.073198	-0.356812	0.168068	0.303285	-0.0269626	-0.092259	-0.11836
Q99PU5	0.211272	-0.281565	0.00646549	0.222992	-0.456846	0.529195	-0.25178	0.373964	-0.526125	0.182324	0.62833	-0.243846	0.238834	-0.698457	0.252989	0.579707	-0.415095	-0.0205698	-0.156828	-0.504837	-0.0194595	-0.304302	0.0604215	-0.199447	0.0831342
Q99PW4	-0.177962	NaN	-0.35468	0.484043	-0.139207	-0.561221	0.338172	-0.0772025	NaN	-0.182927	-0.108416	NaN	NaN	0.303813	0.228369	0.446625	0.0935967	0.213995	-0.337189	-0.679851	-0.000661163	0.299808	-0.378324	-0.221383	NaN
Q9CPP0	NaN	1.22949	-0.663532	-0.188305	-0.569441	NaN	0.289022	NaN	NaN	1.69662	NaN	-0.719628	NaN	NaN	-0.501459	0.176545	-0.00403202	1.06725	NaN	NaN	-0.872079	0.269468	NaN	NaN	NaN
Q9CPQ1	0.441725	-0.330955	-0.470503	0.142418	0.143644	0.599837	-0.419478	0.56882	-0.600132	0.282176	0.327928	-0.292128	0.323701	-0.671829	0.483291	-0.791904	-0.173057	-0.356178	0.188115	0.202577	-0.61204	-0.164097	0.668017	-0.0345926	0.11572
Q9CPQ3	-0.389594	0.308076	-0.0229757	0.400938	-1.14246	0.311446	-0.0124259	-0.646634	NaN	0.401667	0.413266	-0.564442	NaN	-0.078224	0.263941	0.403944	-0.31544	0.427915	-0.0380965	-0.98848	-0.125925	-0.154444	0.019645	0.136365	-0.203347
Q9CPR4	-1.07801	0.844486	-0.000634722	0.277492	0.789871	-0.551454	0.47981	-0.498588	-0.77565	1.68264	0.564068	0.235596	-2.14052	1.57259	0.132836	1.9824	-0.762831	1.72	-1.16975	-1.17997	0.629679	0.461117	-0.0693192	-0.0452885	-0.704957
Q9CPU0	0.0252338	0.0659809	-0.196231	0.36609	-0.979266	0.496181	-0.133978	-0.109343	NaN	0.26484	-0.201736	NaN	0.292961	-0.875686	0.504236	0.334572	-0.718648	0.513288	-0.0871832	-0.917236	-0.120226	-0.373273	0.275548	0.235902	-0.209371
Q9CPV4	-0.288448	0.102689	0.000842171	0.321751	0.389689	-0.217257	0.225802	-0.179224	-0.306316	0.660627	0.241407	-0.050342	-0.599515	0.439735	0.256078	0.528697	-0.0637814	0.317608	0.0398259	-0.548638	0.273798	0.412735	0.0737492	0.0356404	-0.352663
Q9CPW4	0.128749	0.44918	0.204175	0.0223172	-0.36083	0.186103	0.233424	-0.129852	-0.39503	0.538679	0.0651103	-0.234294	0.00764227	0.271712	0.306217	0.316563	-0.0728616	-0.237648	0.22482	0.206528	0.0335502	0.19749	0.492923	0.24091	-0.0874396
Q9CPX6	0.382458	-0.0472733	-0.923904	-0.0362149	NaN	-0.0566232	NaN	0.0598939	NaN	NaN	NaN	-0.00028396	-0.172092	NaN	-0.0576323	0.0251315	0.280656	-0.744876	0.138094	0.0179559	-0.118494	0.233578	0.216479	-0.225885	-0.366984
Q9CPY7	-1.08644	0.696744	0.24088	0.40024	0.155776	-0.876816	0.355825	-0.712393	0.35767	0.186653	0.30812	0.781951	-1.13862	0.304683	-0.494582	0.797639	0.680914	-0.0451667	-0.750927	-0.476296	0.83049	0.816677	-0.807132	-0.239769	-0.985114
Q9CQ22	-0.255288	-0.159242	-0.216173	0.391349	0.349791	-0.310633	0.199989	-0.365779	0.1511	0.321972	0.0878345	-0.0848219	0.240065	-0.171187	0.0553193	0.055527	0.290861	-0.0195136	0.153635	0.0439415	0.261502	0.0235969	0.0387389	-0.11769	-0.452998
Q9CQ48	-0.664542	0.762684	-0.263608	NaN	NaN	NaN	-0.521682	NaN	NaN	NaN	-0.41012	0.723056	NaN	-0.507224	NaN	0.291763	-0.044696	-0.177406	NaN	NaN	0.572232	0.339919	-0.476277	0.0338479	-0.917606
Q9CQ60	0.0798445	0.0846583	-0.302432	-0.0810546	0.366447	-0.067049	0.132485	-0.044866	0.24564	-0.197403	0.126053	0.278854	0.042251	-0.0808337	0.35528	-0.108157	0.295426	-0.230545	0.124855	0.0662861	0.219062	0.122395	0.193259	0.105828	-0.495378
Q9CQ65	-0.742584	0.276437	-0.106279	0.411225	0.508615	-0.662957	0.186153	-0.613837	-0.0235913	-0.0910081	-0.011971	0.708098	NaN	-0.375303	-0.246788	0.460613	-0.317591	0.0877519	-0.341679	NaN	0.294823	0.378795	-0.327776	-0.401657	-0.383647
Q9CQ71	-2.00841	0.355314	-0.360782	0.225515	1.09535	NaN	0.607501	-1.43773	0.610225	0.0905688	0.07894	0.701614	NaN	0.295132	-0.574981	0.447336	1.54993	0.321607	-0.757853	-0.541357	0.842558	1.23899	-0.498409	-1.52764	NaN
Q9CQ75	0.482271	-0.177406	-0.262804	0.15449	-0.351834	0.711332	-0.581179	0.813857	-0.577249	-0.350793	0.326376	-0.194001	0.729218	-0.663774	0.289131	-0.424628	-0.0204217	-0.317213	0.275997	0.363084	-0.179279	-0.525474	0.0388418	0.599138	-0.100147
Q9CQ89	-0.060144	-0.309583	0.32042	0.149876	-0.131	-0.313424	0.33843	0.472812	-0.158168	-0.355073	0.090863	-0.0372842	0.321196	0.252636	0.314589	-0.0725989	0.167681	-0.416642	0.238931	0.366349	0.101534	-0.165271	-0.357914	0.415562	NaN
Q9CQ92	-0.374953	0.0720516	0.191551	0.386041	-0.219286	0.668349	-0.67398	0.346433	0.4915	-0.0149461	0.253601	-0.330177	0.135143	-1.03939	0.701998	0.236404	NaN	0.140428	-0.609346	-0.487528	-0.0937777	0.167849	0.00776014	0.381636	-0.180546
Q9CQC6	-1.0251	0.100508	-0.11	-0.111328	-0.403186	-0.544491	0.0124112	NaN	NaN	-0.238409	-0.0227013	-0.664038	NaN	-0.235873	NaN	NaN	-0.290832	-0.118472	-0.965937	-0.64169	0.110976	0.258761	-0.36232	-0.257574	-0.568328
Q9CQD1	0.635672	-0.235514	-0.423422	0.194546	-0.393532	0.761214	0.133188	0.365555	0.0254783	0.153815	0.409526	-0.0692014	0.497522	-0.295642	0.528228	0.341373	-0.430955	0.376226	0.25736	-0.0919415	-0.499271	-0.282672	0.171491	0.374687	0.611933
Q9CQE8	-0.314034	0.459404	-0.364579	0.470396	-1.06256	0.14188	-0.0135846	-0.962705	NaN	0.655483	0.239791	-0.667814	NaN	0.308566	-0.371701	0.235448	NaN	-0.151194	NaN	NaN	0.108053	0.213565	-0.12779	0.275693	-0.63165
Q9CQF3	-0.170763	1.08591	0.0301558	-0.252928	-0.115897	-0.29695	0.251414	-0.835002	0.195334	0.677577	0.0695407	0.405117	-0.147113	0.839042	0.381515	0.831112	-0.423992	0.640335	-0.372807	-0.403916	0.608155	0.464225	-0.125393	0.395563	-0.735908
Q9CQH7	0.62552	0.599517	-0.166628	-0.0896734	0.3944	-0.686249	0.569721	-0.341525	-0.0599363	0.343278	0.545776	0.237238	-0.572989	0.65696	0.307391	0.228518	0.0916625	0.143393	0.450494	0.00102236	-0.221932	0.378745	0.731957	-0.0739597	-0.0216765
Q9CQI3;Q9ERL7	0.226963	-0.0590433	0.106644	0.139165	0.017772	-0.00774563	-0.286038	0.16692	-0.0694502	0.343649	0.0400049	0.152849	-0.14193	-0.203918	0.114796	0.259443	-0.381887	0.144384	0.373858	-0.226272	-0.0281522	0.0544928	0.243543	0.0478942	-0.148085
Q9CQI6	0.48655	0.121199	-0.153882	-0.272202	-0.267636	0.477972	0.0741914	0.00131419	-0.126989	0.108594	-0.0610333	-0.0945726	0.251344	0.0536687	0.282761	0.409128	-0.501296	0.447241	0.164723	-0.445909	-0.06134	0.00823785	0.156698	0.380593	0.0596343
Q9CQL7	NaN	0.435069	-0.281079	-0.972084	0.0395219	NaN	-0.248216	NaN	-0.110525	-0.217763	-0.473891	-0.139108	NaN	0.277098	-0.315988	0.128831	0.646172	0.0100891	-0.551993	-0.484093	-0.218146	-0.368708	NaN	NaN	NaN
Q9CQM5	0.105604	0.601348	0.192959	0.139587	-0.780243	0.0164689	0.0449045	0.121422	-0.640679	0.299631	0.518765	-0.277301	NaN	0.14295	0.660451	-0.137183	-0.298467	-0.324191	0.353517	0.189152	-0.0122514	0.243574	0.568205	0.0882836	-0.408234
Q9CQM9	-0.71892	0.604601	0.176111	0.120077	-0.270692	-0.496278	0.250573	-0.876068	NaN	0.598502	0.465799	-0.073546	-0.801157	0.31869	-0.169471	0.752795	-0.314844	0.20238	-0.738532	NaN	0.507794	0.415381	-0.244655	0.0122393	-0.708416
Q9CQN1	-0.69489	0.44237	0.0483553	0.257493	0.40605	0.148314	-0.0583708	-0.104094	-0.0790922	-0.121229	0.619901	0.32708	-0.208746	0.152943	0.195645	0.765565	-0.835593	0.293804	NaN	NaN	0.612221	0.559999	-0.574791	0.131489	-0.833074
Q9CQQ7	-0.0178035	-0.503829	-0.732917	-0.0827689	-1.62454	0.603435	-0.799153	0.230914	-2.55333	0.358555	0.449338	-0.441949	-0.648676	-0.471931	-0.464426	-0.955693	NaN	-0.490608	NaN	NaN	-0.283422	-0.776957	-1.19465	0.111191	-0.676976
Q9CQR2	-0.545467	0.796793	0.39626	0.225556	-0.0128054	-0.983245	0.29197	-0.465278	0.316243	0.500612	0.100369	0.205092	-0.847534	0.579613	0.237922	0.453827	0.13111	0.505762	0.0391915	-0.728387	0.0487213	0.600586	0.299887	-0.336208	-0.549106
Q9CQR6	-0.409613	0.202519	-0.088694	-0.30744	0.146427	0.0798584	0.263075	NaN	0.323723	-0.114833	-0.215425	-0.0808409	NaN	0.0160494	0.0408748	0.206201	NaN	-0.455547	NaN	0.130514	-0.0572057	0.382686	0.0907654	0.101069	-0.371254
Q9CQS8	-0.0297254	0.807472	0.108567	0.0869469	-0.620037	-0.429165	0.52028	-0.508279	-0.0953938	0.514607	-0.0730955	0.0375315	-0.151772	0.311434	-0.0427075	0.374912	0.277332	0.122578	-0.49058	-0.188642	0.337125	0.431801	0.613303	-0.516108	-0.334392
Q9CQT1	-0.457005	-0.375876	0.372519	0.258004	-0.527406	0.53078	0.0055439	0.144156	1.0603	NaN	-0.120396	0.608719	-0.512452	-0.6447	0.157996	0.395005	0.166732	0.27389	-0.467043	-0.35711	0.234794	0.80498	-0.401605	-0.241931	-0.908336
Q9CQU0	-0.481674	0.571295	0.32403	0.091642	0.199598	-0.661254	0.507661	-0.826995	-0.326173	0.682236	0.253025	0.305075	-0.240059	0.305994	0.293862	0.430764	0.287638	0.201967	0.00898505	-0.696164	0.304562	0.564656	0.145485	-0.111051	-0.477613
Q9CQV6	0.675406	-0.200626	-0.579544	0.378603	-0.297423	0.663171	-0.343552	0.534609	-0.185478	0.421425	0.870078	-0.217993	0.0501009	-0.700406	0.605886	-0.108852	-0.807785	-0.14231	0.840699	0.168261	-0.776838	-0.374451	0.120109	0.650034	0.271059
Q9CQV8	-0.0770771	0.194551	-0.023856	0.0483531	-0.481132	0.364954	-0.0961238	0.367004	-0.722533	0.470105	0.370121	-0.227557	0.241482	-0.20525	0.488388	-0.723112	0.0187754	0.366522	-0.165857	0.0541676	-0.426928	-0.287549	0.158756	0.145333	0.315164
Q9CQW1	0.0410852	-0.150511	0.277122	0.334144	-0.688343	0.0423957	0.136079	-0.199038	NaN	0.24891	0.0227913	-0.490687	0.212772	-0.0888174	0.425349	0.272924	-0.486813	0.0838986	-0.100208	-0.231541	-0.32981	0.042048	0.382516	-0.0326848	0.260667
Q9CQX2	-0.329446	-0.078762	0.0223457	0.0116534	0.37058	-0.537972	0.669143	0.488258	-0.531988	-0.116491	0.526186	-0.0971548	0.0935607	-0.00758776	0.64807	0.0229474	-0.385775	-0.278206	0.466967	0.228515	-0.0966944	-0.401404	0.500089	0.381986	-0.410932
Q9CQX8	0.103428	-0.199004	-0.156851	-0.364813	-0.590086	-0.730544	-0.388161	0.0573793	-0.385739	-0.586247	0.154189	-0.763718	-0.274429	-0.828991	-0.293474	NaN	NaN	NaN	-0.703549	NaN	-0.513096	-0.39642	0.339188	-0.773516	-0.117342
Q9CQZ5	0.221187	-0.999128	-1.21205	0.219519	-0.398933	1.26551	-0.845284	0.996216	-0.303517	-0.924304	-0.54417	0.309708	1.18505	-2.02768	-0.368588	NaN	NaN	NaN	-0.185167	NaN	-0.225602	-1.07497	-0.121605	0.41246	-0.649874
Q9CR00	-0.240705	0.590366	-0.0107153	0.0138979	0.499113	-0.598543	0.023662	0.263877	0.642602	-0.660608	-0.0617638	0.39573	0.0422801	-0.10095	0.326016	-0.238	0.600013	0.142907	-0.0360891	-0.269758	0.138807	0.218817	0.517178	-0.199606	-0.387804
Q9CR09	-0.0914924	-0.298261	0.0386825	0.136019	0.321837	-0.450438	0.379674	-0.0099011	0.233282	-0.0649778	-0.20082	0.321299	0.260081	-0.355654	0.308484	0.0483407	0.306449	-0.124356	-0.0103933	-0.352379	0.0080868	-0.0838164	0.34415	0.258346	-0.539141
Q9CR16	-0.164217	0.527931	0.0967643	0.161273	-0.497911	-0.125063	0.103368	-0.0209653	0.0578891	0.501506	-0.379365	0.0146736	-0.359019	0.134255	0.0164592	0.465466	0.0137217	-0.00752509	-0.317552	-0.233651	0.478087	0.360849	0.0343689	0.00484876	-0.431061
Q9CR21	0.396911	0.469085	0.320021	0.137639	-1.70412	0.0530849	0.16637	-0.141683	NaN	0.366351	0.489039	-0.960063	-0.54062	0.188167	0.399597	NaN	-0.600282	NaN	0.40713	-0.515653	-0.408156	-0.0120232	0.570924	-0.832968	0.427267
Q9CR26	-0.0105	0.265175	0.0807343	0.219259	-0.453691	-0.250206	0.344128	-0.0841329	-0.15612	0.164705	-0.0328376	-0.0787704	0.0554317	0.0504696	-0.200107	0.137875	0.320998	-0.110726	-0.285095	0.25519	0.342834	0.0942403	-0.0437175	0.0790011	-0.320289
Q9CR41	-0.545485	0.453118	0.266695	-0.1345	0.167021	-0.830109	0.283034	NaN	-0.216114	-0.376281	0.276773	0.352988	NaN	-0.421221	0.60308	-0.121745	0.11471	-0.023264	-0.0256455	-0.634581	0.134451	0.352547	-0.342258	-0.838781	NaN
Q9CR51	-0.161928	0.367201	0.132688	-0.615806	0.613453	-0.411805	0.051579	0.277998	0.171062	-0.583738	0.0181533	-0.0151869	0.711128	-0.468851	0.225648	0.476151	0.11449	-1.29596	0.400625	0.306663	-0.55736	-0.127368	0.672131	-0.407555	0.223715
Q9CR57	-0.707529	0.346572	0.399712	0.224135	0.327199	-0.821525	0.401829	-0.81213	0.0419637	0.91832	0.325543	0.194285	-1.08113	0.738385	-0.0642646	1.0606	-0.548322	0.93279	-0.498645	-0.81656	0.153747	0.500491	-0.123492	-0.0223071	-0.501535
Q9CR61	-0.0299823	-0.217617	NaN	0.119888	-0.147844	0.567176	-0.214344	0.80573	-0.318622	-0.202176	0.0519555	-0.338555	0.947624	-0.59137	0.26811	-0.493641	0.372769	-0.259115	0.371232	-0.0204861	-0.323839	-0.237054	-0.199424	0.463505	0.412479
Q9CR67	-0.383059	0.0597319	-0.00570606	0.264981	-1.09202	0.421624	0.129265	NaN	NaN	0.404973	0.281915	NaN	NaN	-0.635196	-0.379448	0.846974	NaN	-0.576476	NaN	NaN	0.298435	0.0302534	-0.135638	0.479655	-0.824237
Q9CR68	0.0863437	-0.0433799	-0.236854	0.162658	-0.42498	0.744984	-0.207238	0.473203	-0.528113	0.0526346	0.497154	-0.15573	0.346252	-0.616977	0.517738	-0.578148	-0.118836	-0.508032	0.523123	0.207013	-0.203761	-0.435393	0.0160666	0.347704	0.0113993
Q9CR86	-1.27204	0.617178	0.470762	0.407361	-0.10119	-1.12122	0.629779	-0.377735	NaN	0.131481	0.324358	NaN	-0.354898	0.0720379	0.394994	0.647987	-0.260818	0.97713	-0.387283	-1.30304	0.190631	0.82194	0.188864	-0.482378	-1.05961
Q9CR95	0.220272	-0.251157	-0.48267	-0.325004	0.545343	0.487734	-0.478815	0.476537	NaN	-0.48598	0.292314	-0.987755	0.515384	NaN	0.541163	0.342358	-0.880696	-0.632931	0.369992	-0.169929	-0.873259	-0.720717	0.351252	0.342536	0.486083
Q9CR98	-0.131489	0.761152	-0.16256	0.0972099	-0.00715861	-0.877399	0.0177508	0.503	NaN	-0.489755	-0.357655	0.00373668	0.180692	NaN	0.20373	-0.0970034	NaN	-0.240722	0.37663	-0.195914	NaN	-0.0686288	0.414942	-0.204242	-0.317098
Q9CRB6	0.0237274	0.450595	0.15785	0.491148	-0.544816	-0.235531	-0.431888	0.0893036	-0.54513	-0.0100377	1.0884	-0.446787	0.263194	-0.447499	0.162893	0.167892	0.275955	-0.241734	-0.20013	-0.223598	-0.498757	-0.4991	0.372359	-0.326861	0.668518
Q9CRB9	-0.0289421	0.0912453	0.0857548	-0.133232	0.0466074	-0.31504	0.225407	0.408729	-0.521264	-0.163583	0.246264	0.118706	0.163785	-0.277749	0.204913	-0.0870095	-0.00113875	-0.352138	-0.183862	-0.153262	0.0882366	-0.0749037	0.441037	-0.0652881	-0.281829
Q9CRD2	0.467221	-0.0965921	-0.177671	0.566008	-0.481121	0.327017	-0.271711	0.402049	-0.840989	0.0586003	0.0582921	0.326094	0.16083	0.113489	0.575385	0.452742	-0.411449	0.308735	-0.364398	-0.587221	0.579048	-0.376043	0.0840059	0.370852	-0.340521
Q9CSN1	-0.0715355	0.637167	0.140645	-0.087107	0.168628	-1.39208	0.499102	-0.449566	0.724479	-0.137557	-0.190028	0.554988	-0.692375	0.0102224	-0.170075	0.789574	-0.127431	-0.207179	NaN	-0.805904	0.125004	0.60748	0.439205	-0.46567	-0.930696
Q9CSU0	NaN	0.513081	-0.0671706	-0.7607	-0.319985	-0.892345	0.182259	-0.202632	0.25912	-0.254685	-0.0560277	0.113927	-1.04264	0.219509	-0.410523	0.030776	NaN	NaN	NaN	NaN	0.0203563	0.470243	-0.582963	0.12641	-0.743505
Q9CT10	-0.369043	0.690691	-0.00524088	0.0331609	0.283667	-0.808799	0.286947	-0.055564	0.543869	-0.151284	-0.31961	0.569076	-0.059579	-0.362881	-0.180673	0.0873759	0.621803	0.219787	-0.0876652	-0.324235	0.236668	0.515111	0.248099	-0.0474112	-0.662699
Q9CVB6	0.0309006	-0.278441	-0.611536	-0.311736	-1.04918	-0.358286	-0.616991	NaN	NaN	-0.28863	-0.819551	NaN	NaN	-0.912873	-0.790556	-0.342358	NaN	-0.443122	NaN	NaN	-0.546943	-0.676772	-0.178708	-0.346538	-0.383446
Q9CWF2	0.184659	-0.42433	-0.118097	0.133736	0.367054	0.432934	-0.345949	0.672694	-0.601681	-0.143056	0.101221	0.225811	0.825004	-0.780672	1.05933	-0.339154	-0.538989	-0.364277	0.457943	0.213592	-0.691138	-0.470504	0.292086	0.361863	0.534842
Q9CWI3	-1.13358	0.527768	-0.0255112	0.270803	-0.432652	NaN	0.938045	0.18908	0.226291	0.0638393	-0.383346	0.232058	-0.241786	0.203979	-0.29927	0.284219	0.609755	0.198865	-0.655208	0.126086	0.85828	0.718344	-0.163518	-0.230759	-1.1032
Q9CWJ9	-0.805074	0.499463	0.155226	0.266562	0.52053	-0.788454	0.216316	-0.635249	0.256103	0.263292	-0.0321611	0.671183	-0.776673	0.451887	0.0218186	0.574111	0.198195	0.354598	-0.525048	-0.602672	0.490392	0.600842	-0.288623	-0.238356	-0.607117
Q9CWK8	0.313202	-0.0524983	-0.0228727	0.383991	0.186083	-0.172132	-0.380588	-0.126451	-0.122959	0.558689	0.248385	0.329592	-0.2887	-0.185408	0.2435	0.569911	0.42673	-0.0906637	-0.807923	0.13106	0.610994	0.362538	-0.156511	0.140855	-0.554115
Q9CWM4	-0.237345	0.458653	0.103117	-0.085198	0.234479	-0.821142	0.254423	-0.316992	0.494807	-0.113546	-0.015689	0.401953	-0.395333	0.226709	0.150559	-0.233051	0.465384	0.0884054	0.134284	-0.277136	0.400183	0.217719	0.101622	-0.182885	-0.3506
Q9CWS0	0.776018	-0.283072	-0.0809444	-0.114151	-0.366553	0.654699	-0.223136	0.946062	-0.834915	0.147708	0.44912	-0.408754	0.50394	-0.670904	0.549252	-0.191854	-0.257447	-0.536983	0.623435	0.276211	-0.185049	-0.403882	0.314375	0.580645	-0.0701391
Q9CWZ3	-0.361508	0.567325	0.335408	0.0764024	-0.0798779	-0.824309	0.489889	-0.303831	0.0490173	0.181663	-0.0483721	0.778193	-0.471751	0.432635	-0.05577	0.0238045	0.770975	-0.0340043	0.0383564	-0.238824	0.397371	0.620672	0.198843	0.00639642	-0.968256
Q9CWZ7	0.809576	-0.996874	-0.0523256	-0.307275	-0.438432	0.856216	-0.360594	0.354695	NaN	-0.406257	0.106982	-1.00066	0.598725	NaN	0.611032	-1.1644	NaN	-0.185528	-0.0697827	0.142361	-0.81851	-0.828317	0.488716	0.262236	0.672875
Q9CX34	-0.0422745	0.162706	-0.160135	0.212688	0.386859	-0.285341	-0.418029	-0.299361	0.409321	-0.346398	-0.104642	0.383356	0.130667	-0.105692	-2.22736	-1.80297	1.12218	0.995845	0.760017	0.839684	0.225338	0.490525	-0.0747211	0.0579902	-0.910149
Q9CX56	-1.28217	-0.206749	-0.530933	-0.314129	-0.919846	-0.751344	-0.299565	NaN	NaN	-0.843762	-0.569389	NaN	NaN	-0.876079	NaN	NaN	-0.0682353	NaN	-1.15788	-1.11573	-0.454322	-0.320825	-0.665996	-0.352859	-1.00318
Q9CX86	-0.359369	0.656103	-0.110148	0.0359199	0.303138	-0.335661	-0.0324698	-0.390553	0.078138	0.256102	0.0680272	0.577187	-0.491906	0.476278	0.333816	0.246801	-0.184042	0.269798	-0.0611703	-0.572656	0.203699	0.487696	-0.0648764	0.270071	-0.763935
Q9CXI5	-0.179816	0.535808	-0.16701	-0.248377	0.0904013	-0.684175	0.266172	-0.147972	NaN	-0.17492	-0.437408	-0.297031	NaN	0.210956	0.498364	-0.453414	NaN	-0.257906	-0.281394	-0.33345	-0.291115	0.276035	0.40038	-0.0732503	-0.502038
Q9CXP8	-0.817852	0.804455	-0.0858319	NaN	-0.693975	NaN	0.0314372	NaN	NaN	0.0789458	NaN	-0.0718395	-0.318646	-0.289667	-0.752333	0.411328	0.967203	0.42058	-1.08603	NaN	0.39166	0.745673	-0.0889533	-0.645312	-1.16139
Q9CXW4	-0.841133	0.394726	0.277004	0.456411	0.1922	-0.516768	0.141727	-0.551299	-0.0107758	0.257425	0.297935	0.536531	-0.802996	0.564337	0.0570612	0.240863	0.402635	0.373417	-0.256708	-0.687493	0.590816	0.543177	-0.449157	-0.208053	-0.672246
Q9CXY6	0.201625	0.605509	-0.515355	0.164796	-0.41194	-0.0167945	0.281667	-0.325636	0.420086	0.0272119	-0.106578	0.409896	0.0564636	0.318917	0.52928	0.410586	-0.0208841	0.464136	0.0689389	-0.842845	0.476587	0.538137	-0.0916756	0.190746	-0.613857
Q9CY57	-0.132902	0.313249	0.0241258	-0.0488503	0.330818	-0.741729	0.434014	0.0119672	0.068529	-0.126542	-0.186084	0.620284	-0.217745	0.222917	0.440335	0.276357	-0.673205	0.17679	-0.273185	-0.25356	0.282118	0.294563	0.463384	-0.0469303	-0.700224
Q9CY58	-0.640719	0.878291	0.358111	0.0638423	0.219119	-1.23597	0.447614	-0.493196	0.545004	0.0384481	0.105081	0.635211	-0.889261	0.306355	0.258923	0.236656	1.07273	-0.481511	-0.604736	-0.431991	0.106106	0.553248	0.669922	-0.567662	-0.6157
Q9CY64	0.35955	-0.585704	-0.267646	-0.0519457	-0.459419	0.106386	-0.151925	NaN	NaN	0.0192423	-0.145319	NaN	NaN	-0.481547	-0.0386617	-0.296402	NaN	NaN	NaN	NaN	-0.0244239	-0.31191	-0.273559	-0.322864	-0.0519637
Q9CYI4	NaN	0.578495	0.509854	-0.222488	-0.333654	-1.27304	0.298477	-0.731937	0.297795	0.316464	0.0440832	0.269298	-0.642013	0.66685	-0.496441	-0.00630468	0.512471	NaN	NaN	NaN	0.459956	0.456199	0.00892138	0.0818242	-1.18728
Q9CYR0	-0.667269	0.491701	0.259135	0.233363	-0.21689	-0.348068	0.199055	-0.022982	NaN	-0.090176	-0.334305	0.76615	-0.427257	0.132582	0.129139	-0.464878	0.786726	NaN	0.271432	-0.542209	0.0583224	0.770369	0.225737	-1.10098	-0.0781931
Q9CYR6	0.10963	0.585861	0.110751	-0.261321	0.233426	-0.12076	-0.519495	0.0546263	0.00379636	-0.319618	-0.117001	0.408925	0.165115	-0.0978318	0.613643	-0.0720586	NaN	-0.287565	0.413853	-0.433564	0.437228	-0.381162	0.058051	0.129096	-0.2457
Q9CYT6	0.47301	-0.434656	-0.343781	-0.103227	-0.0947506	0.386461	-0.209897	0.274123	NaN	NaN	NaN	NaN	-0.247048	NaN	0.698278	0.0432176	-0.146073	-0.382107	-0.159787	-0.198525	NaN	-0.534547	0.264041	-0.151579	-0.250053
Q9CYZ2	-0.39436	0.80159	0.298258	-0.291074	-0.134016	-0.69422	0.459546	-0.0102795	-0.241328	0.0996496	0.25133	0.638079	-0.362339	-0.233149	-0.2253	0.993105	-0.23202	0.47204	-0.0337916	-0.561378	0.0759643	0.486933	0.384594	-0.440672	-0.285662
Q9CZ13	0.118903	-0.399744	-0.329662	0.257953	-0.209145	0.950283	-0.442291	0.680752	-0.725051	0.137443	0.496578	-0.301269	0.485691	-0.626913	0.460696	0.0489739	-0.642348	0.269236	-0.0655916	-0.473907	0.042617	-0.259062	-0.37526	0.711532	-0.460564
Q9CZ30	0.471687	0.0389508	-0.242739	-0.102576	-0.0275749	0.363149	-0.106741	0.242644	-0.16582	0.085546	0.183516	-0.340639	0.111676	-0.0253215	0.467003	-0.346497	-0.0791279	-0.294379	0.212954	0.0555752	0.0592594	0.073789	0.114447	0.409452	-0.31069
Q9CZ42	0.189521	0.0764403	-0.19126	-0.244498	0.230519	0.484195	-0.387682	0.442979	-0.529958	-0.191065	-0.0912586	0.459368	0.406065	-0.353121	0.418823	-0.0956089	-0.231158	-0.456668	0.015802	0.481354	0.390866	0.326871	0.0118349	0.0808974	-0.716457
Q9CZ44	-0.323748	0.409147	0.229304	0.196226	0.0386607	-0.437442	0.226488	-0.128211	-0.083848	0.138878	0.265211	0.204363	-0.4727	0.379756	0.00849027	-0.0027943	0.643035	-0.0191371	0.149227	-0.087325	0.316689	0.375597	0.0409356	0.000765365	-0.414031
Q9CZC8	1.16319	-0.76607	-0.329562	-0.27082	-0.327791	1.15321	-0.758009	1.52289	-1.86053	0.0814855	0.443375	-0.795307	1.48831	-0.930422	0.870595	-0.323916	-0.908209	-0.527323	0.695157	0.46952	-0.869403	-0.921309	0.46725	0.674433	0.472826
Q9CZD3	-0.876845	0.380246	0.229069	0.400679	0.399672	-0.421846	0.248972	-0.865727	0.223401	0.353367	0.437062	0.389953	-0.883989	0.568406	-0.0782365	0.647123	-0.0629604	-0.105318	0.114013	-0.153412	0.217422	0.474234	-0.244829	-0.0668668	-0.231852
Q9CZM2	-0.865147	0.520736	0.306394	0.305853	0.0288131	-0.50241	0.392061	-0.285323	0.29412	0.012748	0.0440995	0.691813	-0.687672	0.242855	0.0728078	0.649525	0.253812	0.451851	-0.57688	-0.715756	0.0895583	0.645529	-0.00198003	-0.0894499	-0.729413
Q9CZN7	-1.45635	0.900317	0.488936	0.104425	0.248228	-0.984569	0.421835	-0.981589	0.378847	0.702039	0.265681	0.776276	-1.8785	0.887243	-0.179638	1.08405	0.688721	0.528116	-1.42859	-1.21073	0.711036	0.707339	-0.402569	0.0491082	-1.52455
Q9CZU6	0.17916	-0.156314	-0.222779	0.142145	-0.424681	0.901003	-0.438557	0.590271	-0.717735	0.305044	0.380063	-0.139607	0.300371	-0.468592	0.742713	0.067558	-0.63548	0.104349	-0.315726	-0.343832	-0.0851845	-0.0918551	-0.441793	0.599206	-0.0964774
Q9CZX0	-0.366132	0.0548571	0.227653	0.216352	0.293297	-0.493016	-0.297875	NaN	-0.346868	0.38242	0.00638373	0.160973	-0.27119	-0.165121	0.204591	0.412636	-0.481681	-0.444001	NaN	NaN	0.516451	-0.0410865	-0.237647	-0.501531	-0.20694
Q9CZX8	-0.710831	0.457493	0.0921408	0.279926	0.511797	-0.90241	0.344461	-0.353345	0.174614	0.0727386	0.231255	0.789371	-0.775564	0.228725	0.336045	0.730006	-0.233409	0.530899	-0.265757	-0.892909	0.246901	0.509936	0.159976	-0.219518	-0.61629
Q9CZY3	-0.559509	0.356768	0.141013	0.110028	NaN	-0.372677	-0.488576	0.169542	0.304354	-0.210024	0.0184814	0.394522	0.5431	-0.855795	0.0520057	0.836843	-0.0998519	0.554182	-0.338432	-0.646463	-0.35833	0.157136	-0.029674	-0.769507	0.106244
Q9D051	0.1264	-0.175668	-0.296203	0.584643	-0.45752	0.78104	-0.657065	0.542113	-0.648671	0.208964	0.457818	-0.0562311	0.537597	-0.860462	0.725452	0.386972	-0.675216	-0.675457	0.277185	-0.336105	0.186088	-0.291334	-0.607908	0.580428	-0.321362
Q9D0B0	NaN	0.636087	-0.519794	NaN	-0.374512	NaN	0.209288	-0.968208	1.19071	-0.13199	-0.426236	0.344192	NaN	0.047679	-0.465734	0.570946	1.0794	0.27968	-0.767517	-0.288841	0.403239	0.454924	0.0988184	-0.718539	NaN
Q9D0B6	-0.956461	1.0003	-0.029111	0.094984	-0.835456	-0.448092	0.58085	-0.951324	0.0235676	NaN	0.0847304	0.440337	-0.287786	0.707715	-0.34457	0.575097	0.792887	0.340172	-0.383482	-0.682645	1.09845	0.743898	-0.486891	-0.155424	-1.51956
Q9D0D5	NaN	0.15671	-0.281656	-0.426598	0.192842	NaN	0.538441	NaN	-0.0840363	-0.270717	0.0163011	0.151542	NaN	0.850662	-0.141922	0.738135	0.313914	0.197671	-0.328499	-0.535783	0.711211	0.35918	-0.777093	-0.802364	NaN
Q9D0E1;Q91VC4	-0.414616	0.783695	0.0348877	-0.107079	-0.116585	-0.547285	0.554493	-0.0330408	0.64512	-0.263792	-0.129745	0.825829	-0.256855	0.110296	0.473572	0.769795	-0.37877	0.433077	-0.531352	-0.490759	0.53345	0.461302	-0.00356927	0.111515	-0.996524
Q9D0F6	NaN	0.321777	-0.355758	0.0575754	-0.638087	NaN	0.0214796	NaN	0.0672136	-0.40425	-0.234483	0.717014	NaN	0.0317737	NaN	0.504886	-0.564823	-0.236324	NaN	NaN	0.0694413	-0.174405	NaN	NaN	NaN
Q9D0F9	0.32985	-0.257997	-0.0670961	0.231381	-0.619389	0.389025	-0.615751	-0.0532679	NaN	-0.28295	-0.113345	NaN	-0.613395	NaN	0.556537	0.0320504	-0.572565	-0.0664808	-0.041212	-0.644019	-0.592234	-0.380189	-0.0363007	0.241486	0.384487
Q9D0I9	-0.772398	0.23694	0.0779449	0.139946	0.166329	-0.410453	0.408855	-0.325849	-0.372127	0.244529	0.313601	0.192516	-0.633011	0.42488	0.100074	0.535844	-0.365448	-0.0322471	NaN	-0.674244	0.38942	0.212294	-0.109848	-0.147787	-0.469202
Q9D0J8	0.559729	0.75861	-0.576269	-0.353723	0.21443	-0.444869	0.426448	0.170444	-0.666012	-0.0541615	0.0947715	-0.0389267	0.597842	0.393347	0.0742652	-0.000275899	-0.0863049	-0.440904	0.592016	0.601202	-0.986651	-0.118459	0.95587	0.259966	-0.00602114
Q9D0K2	0.351432	-0.40607	-0.530173	0.162175	-0.256156	1.13835	-0.395515	0.813676	-0.724144	0.0164101	0.315249	-0.162395	0.619113	-0.765828	0.742348	0.501307	-1.24821	0.239648	-0.227209	-0.325635	-0.219987	-0.152054	-0.249785	0.624523	-0.23133
Q9D0L8	-0.286083	0.30427	0.183288	0.199708	-0.0665881	-0.356543	0.299545	-0.023375	0.110288	-0.314383	-0.236678	0.610859	-0.0021342	0.00815508	0.0964222	0.30952	0.227977	-0.137179	-0.275459	0.0226527	0.380905	0.398468	-0.0255766	-0.115656	-0.250361
Q9D0M3	0.172453	-0.592682	-0.514635	0.31289	-0.498811	0.746965	-0.466014	0.47063	-0.664876	0.0120538	0.252053	-0.27609	0.199063	-1.12195	-0.124719	0.423274	NaN	-0.500149	-0.730354	NaN	-0.445098	-0.668707	0.176563	0.416348	-0.220111
Q9D0M5	0.753195	-0.24632	-0.0027831	0.200499	-1.43512	1.07369	-0.32581	0.179854	-2.22343	1.0108	0.877601	NaN	-0.423847	0.285871	1.00724	-0.445918	NaN	-0.455984	0.244987	-0.564604	-0.651375	-0.318435	0.729774	0.112857	-0.0984905
Q9D0R2	-0.974759	0.370856	0.174421	0.181774	0.0743636	-0.10747	0.297896	-0.773635	-0.123286	0.274085	0.0629968	0.387276	NaN	0.0911455	0.485099	0.606673	-0.181075	0.272578	-0.249048	-0.832853	0.511582	0.477213	-0.0876483	0.107735	-0.932819
Q9D0R8	-0.746081	-0.0508447	-0.0232795	0.0113814	0.224451	-0.231932	-0.00426505	-0.181	0.226789	0.138761	-0.00795826	-0.00636756	-0.214664	-0.53056	-0.185547	NaN	0.334593	-0.372454	-0.212127	-0.354167	-0.206251	-0.364825	-0.119246	0.0100063	0.0541525
Q9D0S9	0.0623221	-0.316777	-0.477124	-0.138762	-0.319846	0.548488	-0.554827	0.000230176	NaN	0.0511334	0.0357885	-0.557004	0.0154497	-0.712864	-0.0238823	NaN	NaN	NaN	-0.480199	NaN	-0.318723	-0.204789	-0.329183	0.400905	-0.372659
Q9D0T1	-0.896875	0.585507	0.379591	0.280262	0.1825	-1.15387	0.690706	-0.81855	0.735735	0.659309	-0.12238	0.411043	-0.894737	0.13585	0.0422077	0.91881	0.484986	0.0926008	-0.657071	-0.938204	0.99052	0.521757	-0.0271991	-0.241345	-1.07288
Q9D0W5	-0.0430402	0.407466	-0.46806	0.351606	0.411759	-0.86806	0.0983324	-0.802991	0.414603	0.362285	0.0689299	0.460392	-0.362454	0.0265741	-0.231217	0.0264023	0.706494	-0.401075	-0.2727	0.312911	0.71958	0.108132	-0.0122276	-0.0850656	-1.12543
Q9D164	0.737703	0.0345947	0.629244	-0.407142	0.0873317	0.131169	-1.07013	0.764997	-1.08927	0.383468	0.497955	-0.187481	0.407887	-0.657622	0.695157	-0.787882	-0.37001	-0.43102	0.641977	0.635804	-1.29441	-0.558724	0.979352	0.116572	1.03549
Q9D187	NaN	0.39745	NaN	-0.487212	-0.387627	-0.742421	-0.147557	-0.0678294	-0.304288	NaN	NaN	0.155873	-0.286385	NaN	-0.0470968	0.331527	-0.310115	-0.116563	-0.0103371	-0.457376	-0.427396	-0.247996	-0.602258	0.215118	NaN
Q9D1A2	0.245576	0.0815187	-0.301631	0.294893	0.0515202	0.388949	0.0447407	0.365791	-0.170323	-0.0158585	0.309894	0.1878	0.0463966	-0.10761	0.498255	-0.057488	0.0690605	0.0731241	0.021503	-0.038325	0.287264	0.139108	0.0976574	0.279993	-0.165815
Q9D1C8	-0.771423	0.125369	0.398302	0.121609	-0.182807	-0.246704	0.171804	NaN	NaN	0.271726	-0.307322	NaN	NaN	NaN	-0.107889	0.0119011	-0.358104	0.720648	-0.310707	-0.376441	0.203165	0.00473469	0.0861656	-0.198654	-0.116953
Q9D1D4	-0.434011	0.454773	-0.301209	0.194325	0.205626	0.129064	0.544825	0.216206	-0.0301317	0.216975	0.68712	0.049181	0.161429	-0.296771	0.201666	0.588723	0.0602276	0.376149	-0.288925	-0.719028	0.287894	-0.092086	0.171182	0.417431	-0.347837
Q9D1G1	-0.116359	0.0746168	-0.0706876	-0.00266991	0.41123	0.092434	-0.189292	-0.0750282	-0.358637	0.302224	0.275376	-0.147352	-0.253426	0.244445	0.247975	0.19594	0.255084	-0.0212348	0.0249121	-0.380893	-0.206242	0.126578	0.321061	0.0806578	0.183146
Q9D1J3	-0.406674	0.886173	0.297665	0.003294	0.201719	-1.30429	0.47862	-0.44114	0.641949	0.0683587	-0.238419	0.665152	-0.670964	0.37075	0.249754	0.111045	0.472799	0.0297806	-0.272495	-0.440866	0.0630399	0.36743	0.793304	-0.214015	-0.933293
Q9D1K2	1.01177	0.455432	-0.0591778	0.284307	-0.806701	0.80364	-0.557904	1.05609	-0.799118	0.186447	0.499007	-0.0752323	1.1432	-0.749615	0.993651	-0.0373806	-0.769391	-0.223009	1.26581	0.174678	-0.25325	-0.304217	0.783566	0.378804	0.342955
Q9D1L0	-0.407644	0.611012	0.364948	0.110856	0.0666622	-0.924766	0.482999	0.0538998	0.377809	0.260452	-0.298329	-0.00235057	-0.151006	0.189339	-0.106226	0.265521	0.706609	0.350409	-0.178567	-0.42682	0.11466	0.557679	0.715924	-0.402429	-0.456074
Q9D1L9	NaN	-0.118682	-0.591302	-1.12118	-0.0613448	NaN	-0.520314	NaN	-0.0857385	NaN	-0.375292	-0.676579	NaN	NaN	-0.135237	0.243762	-0.182472	-0.499083	-0.775914	-0.137376	-0.319628	-0.0771738	-0.163159	-1.03467	-0.284648
Q9D1M0	0.0224951	0.8316	0.697818	0.364012	-0.204957	-0.18718	0.0982905	0.406347	0.0789761	0.121479	0.278539	0.597191	0.0849768	-0.00737138	0.331093	0.179151	0.365552	0.100151	0.253371	0.297243	0.46103	0.552888	0.166208	-0.00460699	0.103915
Q9D1Q4	0.163471	0.198199	0.351983	0.229603	-0.255241	-0.756088	-0.0950915	NaN	-0.406812	0.0687276	0.540518	-0.112742	NaN	NaN	NaN	-0.0884301	NaN	0.163092	NaN	NaN	0.079916	-0.252871	0.00619395	NaN	NaN
Q9D1Q6	-0.0579984	0.195477	-0.14293	0.153878	0.183196	0.154181	-0.16348	0.139195	-0.00961299	0.29279	0.291838	-0.566701	-0.116509	0.137587	0.485802	0.209978	-0.48435	0.0489296	-0.205189	NaN	0.372702	-0.130317	0.0479027	0.164139	-0.171269
Q9D1R9	-1.0915	0.413807	0.213978	0.234206	0.288416	-0.765436	-0.0250275	-0.68078	-0.220315	0.247865	0.193196	0.232657	-1.13855	0.336858	-0.456078	0.583495	NaN	0.347423	-1.36079	NaN	0.277737	0.0896246	-0.378428	-0.100934	-0.751585
Q9D287	-0.740427	0.408655	-0.240756	-0.190117	-0.042059	-1.1869	0.264368	NaN	-0.0206765	-0.269463	-0.869912	0.78084	NaN	-0.464595	-0.306723	0.302975	NaN	NaN	-0.88033	NaN	0.156637	0.312081	-0.133525	-0.12565	-1.23069
Q9D2G2	-0.00786058	-0.388794	-0.559209	-0.021436	-0.809945	0.732371	-0.354125	0.154015	-0.452937	0.0485525	0.0542503	-0.283162	0.201118	-1.16033	-0.819475	0.300669	NaN	-0.376078	NaN	NaN	0.109524	-0.333676	-0.698269	0.230198	-0.477778
Q9D2M8	0.628363	0.557674	0.545113	0.177728	-0.632769	-0.444482	-0.379128	0.590995	1.06212	-0.963903	-0.655831	0.578072	-0.8625	NaN	0.832476	-0.428725	-0.20541	0.293853	-0.130061	-0.0173681	-0.020549	-0.00550809	0.297947	0.176976	0.0745442
Q9D2R0	-0.371328	-0.37986	0.0414157	0.0273021	0.589754	0.325885	-0.300523	-0.396488	-0.635379	0.419444	0.825609	0.0431551	0.0250899	-0.225537	0.670169	-0.29187	-0.034444	-0.599212	0.48843	0.0824751	-0.0195089	-0.355048	-0.125145	0.545368	-0.0871711
Q9D358	-0.678937	0.271171	-0.0626326	0.332701	0.328324	-0.359639	0.381312	-0.723296	0.234741	0.351754	0.299915	0.230814	-0.246095	0.317945	-0.0790877	0.005175	0.0253908	0.521533	0.0432252	-0.236566	0.514408	0.37208	-0.21343	0.196005	-0.615195
Q9D3A9	1.00551	-0.778924	-0.689127	-0.39166	0.244199	1.27664	-0.538791	0.615246	NaN	-0.0778357	-0.406768	NaN	0.113712	NaN	0.348872	0.945473	NaN	-0.666681	-0.0492117	-0.346867	-0.525939	-0.723996	0.518552	0.593428	-0.0268046
Q9D3D9	0.371834	0.41096	0.054385	-0.162803	-0.76469	0.0740124	0.0116664	0.438112	-0.221963	0.0863328	0.315781	-0.515657	0.679752	-0.472634	0.386711	-0.0467534	0.0876946	-0.23814	0.441391	-0.0527322	-0.137647	-0.00674455	0.385284	-0.152591	0.0302014
Q9D554	-0.441669	0.615161	-0.244535	-0.263394	-0.196381	-1.02968	0.747663	-0.459976	0.711832	-0.164052	-0.234564	0.347453	-0.738967	0.427541	-0.429718	NaN	0.39509	NaN	-0.591298	0.204322	0.756182	0.499596	-0.302565	0.138582	-1.24349
Q9D6F9	0.944289	-1.11385	-0.728329	0.312426	-0.392483	1.21695	-0.414348	1.30578	-0.881445	-0.0193656	0.527524	-0.616465	1.13837	-1.0128	1.14431	-0.512897	-0.884617	-0.655667	0.70461	0.219048	-0.928329	-1.02431	0.340963	0.699375	0.286152
Q9D6J6	0.228193	-0.291025	-0.41293	0.176984	-0.176662	0.831495	-0.158393	0.29538	NaN	0.316368	0.685022	-0.795584	-0.0992584	-0.417148	0.813284	-0.455106	-0.255883	-0.353894	0.225733	0.0503386	-0.236014	-0.170287	0.0400542	0.525561	-0.129709
Q9D6R2	0.397186	-0.197152	-0.221724	0.303218	-0.620915	0.897842	-0.350025	0.617992	-0.776237	0.322544	0.592119	-0.249306	0.299063	-0.673441	0.678752	-0.248392	-0.429821	-0.207098	0.28572	-0.155516	-0.199936	-0.143187	0.0403084	0.40452	-0.090369
Q9D6Y7	NaN	NaN	-0.325235	-0.0543615	-0.0791967	NaN	NaN	-0.221302	-0.00197328	-0.173884	0.402294	-0.0190636	-0.318213	-0.285526	0.270784	-0.152246	-0.300101	-0.317547	-0.0113115	0.186604	-0.336578	0.0776614	-0.144214	-0.10733	NaN
Q9D7E4	NaN	0.274268	0.09006	-0.615967	NaN	-0.826877	NaN	NaN	NaN	-0.697456	-0.406258	NaN	NaN	0.423782	-0.211685	0.233438	0.479234	-0.0045622	-0.750745	-0.621488	-0.548373	0.194132	0.0380068	-0.353229	-0.741761
Q9D7H3	0.150079	-0.590373	-0.335196	0.282424	0.282504	0.0766574	-0.0631962	0.236653	-0.275065	NaN	0.166611	-0.47446	NaN	0.13191	0.0096058	0.321405	-0.426455	-0.011615	-0.201262	NaN	0.183173	-0.129808	0.113926	0.0710443	-0.664469
Q9D7S7	0.125971	-0.0259358	0.00832921	0.171279	-0.0773004	0.16385	-0.269297	0.0314515	-0.203981	0.21573	-0.0801614	-0.0500292	NaN	0.362356	-0.171207	0.506032	0.442913	0.113934	0.0711036	-0.306592	0.573022	0.179543	-0.168778	-0.0348413	-0.387144
Q9D7X3	0.330109	-0.739932	-0.309365	-0.0602561	-0.18812	0.674087	0.276348	0.288882	NaN	-0.337526	-0.05355	-0.282184	0.747036	NaN	0.586041	-0.376266	-0.368659	-0.344185	0.409986	0.186812	-0.399791	-0.108414	-0.0954698	0.0844374	0.38595
Q9D819	-0.0940044	0.243803	-0.00689634	0.151165	-0.0652586	0.0233489	0.225585	-0.341757	-0.349528	0.305542	0.12012	0.0952205	-0.241252	0.319458	0.297123	0.216005	-0.187803	0.181287	0.106243	-0.437997	0.00203503	0.14399	0.170666	0.0841176	-0.108599
Q9D855	0.373676	-0.0924966	-0.240816	-0.0570544	-0.241524	0.0643376	0.117903	0.547368	-0.882912	-0.0119091	0.277272	0.0178519	0.318612	-0.387942	0.0756607	0.0538658	-0.495868	-0.084097	-0.0761757	-0.160419	-0.455955	-0.232342	0.590701	-0.120993	0.20751
Q9D880	-0.194999	0.626247	0.20918	0.173843	-0.59612	0.169216	-0.365446	0.222059	-0.289136	0.361134	0.334821	0.0310524	-0.68737	0.182957	-0.207615	0.3211	-0.289453	0.425603	-0.260734	NaN	0.419356	0.162943	-0.817241	0.560127	-0.539946
Q9D892	0.278001	0.314086	0.0887265	-0.0536188	-0.0066175	-0.247893	-0.0529418	0.236516	-0.0337297	-0.12663	-0.0659544	0.259929	0.076929	-0.195828	0.0241673	0.278136	-0.0119086	0.145328	-0.13927	-0.0353627	0.226622	0.261211	0.025432	0.108079	-0.176025
Q9D898	0.297353	-0.579529	-0.643359	0.148895	-0.133857	1.03506	0.0536507	0.0106701	NaN	0.196312	0.501183	-0.266714	0.0480997	-0.54056	0.311226	NaN	-0.15678	-0.146846	0.183169	NaN	-0.46411	-0.276514	0.420256	0.181046	0.0604338
Q9D8B3	-0.336247	0.511382	-0.217258	0.0605678	-0.577706	-0.640884	0.0556126	NaN	NaN	-0.319722	0.0585777	-0.650109	NaN	-0.465992	0.262415	-0.0935833	0.00109637	-0.504959	-0.253837	-0.406294	-0.350145	0.103258	0.637878	-0.150102	-0.384321
Q9D8E6	-0.659519	0.628693	0.153774	0.430798	-0.00999328	-0.594357	0.354686	-0.657785	0.0990985	0.649815	0.279455	0.241145	-0.798996	0.567372	0.0185188	0.812608	-0.133459	0.452404	-0.491058	-0.525677	0.0320371	0.697202	-0.13677	-0.0372114	-0.521581
Q9D8N0	-0.38094	0.325621	0.102841	0.424709	-0.414081	-0.100237	0.125013	-0.165621	-0.490839	0.519689	0.624632	-0.0840285	-0.539512	0.188137	0.523976	0.618583	-0.533853	0.232648	-0.153019	-0.902953	0.295078	0.296371	-0.148348	-0.0635563	-0.363531
Q9D8S9	0.605476	0.33193	0.372266	-0.00965786	-0.0238565	-1.50401	-0.0471356	NaN	0.101727	0.349622	-0.0721394	-0.0631059	-0.793488	0.432604	0.248298	0.665874	0.191924	0.329042	0.159126	-1.19427	-0.425758	0.0838322	0.942504	0.32153	-1.39236
Q9D8U8	-0.635388	0.709427	0.15157	-0.422702	-0.175928	0.0401498	-0.262131	-0.254742	0.13748	-0.154722	0.227543	0.439346	-0.12351	-0.00525962	-0.156221	0.689231	0.198792	-0.0460384	NaN	-0.525346	0.478812	0.27277	-0.234285	-0.0147113	-0.591562
Q9D8W5	-0.40863	0.325141	0.0730079	0.109354	-0.481643	-0.117443	-0.121376	-0.452234	-0.528685	-0.31064	0.091617	-0.382485	NaN	0.0116262	-0.226346	NaN	-0.49749	-0.0837746	-0.126008	NaN	0.159555	0.338417	0.0826193	-0.132138	-0.351773
Q9D8Y0;Q9D4J1	-0.158973	0.0836523	-0.156904	0.351494	0.735453	0.100032	-0.115119	0.607273	-0.476114	-0.0846424	0.250527	0.337499	0.507726	-0.0221258	-0.301218	0.636102	0.768005	0.542551	-0.241508	-0.274295	0.835883	0.685662	0.144712	-0.157194	-0.556873
Q9D967	0.0660211	-0.249016	0.091069	0.299652	-0.586745	-0.00454595	0.148254	0.276728	-0.262645	-0.202387	-0.25636	-0.0073587	0.297074	0.0713821	0.31834	-0.382389	0.372853	-0.274745	0.235971	0.133811	-0.109997	-0.028915	0.282026	0.285312	-0.358133
Q9DAK9	0.123262	0.663505	-0.406519	0.0475876	0.0431774	0.144007	0.0455338	-0.0780547	-0.148833	0.107711	0.408627	-0.0214969	-0.726179	0.933645	0.304545	0.871591	-0.0431201	-1.08926	0.25982	-0.128091	-0.0142026	0.17433	0.255967	0.180672	0.0377843
Q9DAR7	-0.0732236	0.258368	0.125953	-0.140319	0.17254	-0.849756	0.319065	-0.556461	0.210236	0.107139	-0.141498	0.297544	-0.361701	0.538173	-0.0308486	0.361578	0.0531363	0.271246	0.000215096	-0.346778	0.202401	0.34089	-0.346917	0.217803	-0.265504
Q9DAS9	0.26619	0.0273662	0.212327	0.273003	-0.617384	0.450115	-0.0701209	0.319198	-0.350175	0.338603	0.654871	-0.313486	-0.253911	-0.541344	0.352455	-0.403656	0.179653	-0.217845	0.343636	0.156468	-0.159006	0.00324675	0.507624	-0.172382	0.0649321
Q9DAW9;Q08093	-0.617668	0.564642	0.149542	0.224096	0.403768	-0.918966	0.505464	-0.389583	0.359844	0.627477	0.138705	0.441926	-1.07142	0.296323	0.278878	0.151951	0.211666	-0.0314737	-0.199463	-0.160486	0.396319	0.535792	0.126595	0.123202	-0.887776
Q9DB05	0.185465	-0.125259	0.399133	0.295335	-0.222852	0.194801	0.0830937	0.323087	-0.634633	0.42646	0.344778	-0.0842973	-0.173995	0.34402	0.497268	0.309728	0.12092	0.255041	-0.321835	-0.325587	0.405365	0.04242	0.257208	0.369493	-0.247137
Q9DB20	0.331974	-0.375088	-0.320239	0.151684	-0.0913981	0.704064	-0.298985	0.577507	-0.657243	0.230175	0.464542	-0.0832844	0.22532	-0.540368	0.61156	-0.231613	-0.577877	-0.0783497	0.0219796	-0.188117	0.0278216	-0.293425	0.0434113	0.613628	-0.330912
Q9DB29	-0.28905	-0.2721	-0.589669	-0.324142	1.0031	-0.158102	-0.231792	NaN	NaN	-0.264125	NaN	0.0485365	NaN	NaN	NaN	0.0133458	-0.14761	-0.551753	0.312664	-0.0347026	0.180481	-0.492813	NaN	0.291901	-0.844347
Q9DB77	0.179553	-0.250314	-0.145723	0.210835	-0.388852	0.904094	-0.290155	0.608957	-0.731296	0.356835	0.460445	-0.369213	0.174607	-0.359862	0.515471	0.125956	-0.854286	-0.424982	0.12352	0.315694	-0.0499534	-0.241581	-0.183065	0.655316	-0.152363
Q9DBE8	0.467555	-0.0755874	-0.194561	0.273255	-0.985222	0.358063	-0.411528	0.0262935	NaN	0.120638	0.494055	-0.61071	-0.0950827	-0.362142	-0.101322	NaN	NaN	-0.084866	NaN	NaN	-0.865935	-0.802826	0.245463	0.406404	0.46435
Q9DBF1	0.145075	-0.037847	-0.14597	0.20225	0.0874089	0.587284	-0.213319	0.207567	-0.564069	0.036609	0.173414	-0.0968666	0.100302	-0.0889977	0.122592	0.165496	-0.0794147	-0.368423	0.303092	0.0852054	0.0338691	0.169352	0.155917	0.279441	-0.199647
Q9DBG3	0.310552	-0.019038	0.16826	0.149329	-0.797127	0.684302	-0.185849	0.307336	-0.676745	0.538232	0.458398	-0.741673	-0.109043	0.11963	0.626382	0.209746	-0.388535	0.0407818	-0.0211574	-0.575925	-0.227241	-0.367604	0.283771	0.296466	0.393287
Q9DBG6	-0.0294703	0.26061	-0.100483	0.305031	-0.754725	-0.0542736	0.141934	-0.211346	-0.47232	0.504787	0.226318	0.0378237	-0.587455	0.458813	0.37044	0.232574	NaN	0.104625	-0.778222	-0.410861	0.326062	-0.0732026	-0.0287734	0.0937959	-0.507818
Q9DBG9	-0.25833	0.48345	-0.0870077	NaN	-1.06621	-0.697808	-0.183592	NaN	NaN	-0.647331	NaN	NaN	NaN	0.00177998	0.2109	-0.042564	-0.078627	0.293785	-0.364203	-1.05735	0.173887	-0.0627559	-0.551586	0.0648934	-1.00083
Q9DBJ1;O70250	0.269665	-0.151086	-0.246925	0.261499	-0.198337	0.509161	-0.101386	0.592198	-0.410862	-0.114317	0.385279	-0.275217	0.273062	-0.397481	0.587587	-0.269937	-0.330747	-0.347753	0.434037	0.309549	-0.287234	-0.200775	0.289622	0.284521	0.0247309
Q9DBP5	0.54048	-0.187661	-0.0786186	0.119015	-0.149153	0.328032	-0.175602	0.152409	-0.826798	0.414408	0.488773	-0.224603	0.237022	-0.188751	0.827226	-0.142658	-0.445934	-0.160924	0.215815	-0.144167	-0.603608	-0.0378337	0.280624	0.347808	0.292195
Q9DBS1	-0.775477	0.0562975	-0.0662662	0.291726	0.27002	-0.632519	0.333398	-0.241776	0.0817383	-0.203794	0.149394	0.613225	-0.69861	0.289157	0.0602949	-0.109703	-0.0547432	0.174221	-0.324212	NaN	0.257378	0.393481	-0.0913368	-0.366675	-0.667793
Q9DBS2	NaN	-0.695639	NaN	0.237673	NaN	1.12948	-0.574168	NaN	NaN	0.176351	0.0675693	NaN	NaN	NaN	0.609225	-0.109251	-0.450271	0.0988096	0.136838	NaN	-0.244635	-0.830156	0.685196	0.0457554	0.180194
Q9DBZ5	-0.604807	0.484589	0.240069	0.417825	0.000333373	-0.469073	0.192347	-0.3592	0.120868	-0.0144323	0.41688	0.434764	-0.338013	-0.00688719	-0.13832	0.565042	0.388041	-0.303871	-0.0123143	-0.388555	0.608329	0.400524	-0.111607	0.0391845	-0.53875
Q9DC07	0.904659	-0.261027	-0.662598	-0.425402	0.00463373	0.652141	-0.150919	0.825052	NaN	-0.826482	-0.333926	NaN	0.753737	NaN	0.256358	-0.233904	NaN	NaN	NaN	0.232083	-0.695792	-0.562271	0.8944	0.529093	0.0303272
Q9DCC4	-0.212605	0.227345	-0.0685891	0.213033	0.417123	-0.319046	0.0127906	0.195137	0.241102	-0.0854587	-0.195439	0.337395	-0.0141637	-0.187674	0.207027	-0.225558	0.270878	-0.0352183	-0.0618202	0.027271	0.355241	0.157263	-0.210712	0.0201114	-0.333927
Q9DCC8	-0.103958	-0.387871	-0.590908	0.244831	0.325137	-0.186039	0.270427	0.530696	-0.145901	-0.27574	0.0307319	0.18743	0.183345	-0.558938	-0.182118	0.30179	0.18785	-0.0021727	-0.185585	-0.110519	0.271339	-0.120308	0.0115513	-0.259868	-0.0169195
Q9DCD0	-0.337552	-0.189627	-0.0901035	0.115975	0.188169	-0.188133	0.199251	-0.0442801	-0.451782	-0.048539	0.287389	0.0278163	-0.0340195	-0.272437	0.0672998	0.347389	-0.533918	NaN	-0.348385	-0.266167	0.209576	0.308017	-0.113226	-0.0756375	-0.306082
Q9DCG9	-0.536803	0.553197	0.0632559	0.289258	0.20269	-0.992199	0.328688	-0.341914	0.38959	-0.118882	0.253826	0.655667	-0.505633	0.241523	-0.238316	-0.0283615	0.926462	0.0904027	-0.14734	-0.0179698	0.0101071	0.683817	0.0329534	-0.163199	-0.776901
Q9DCH4	-1.02719	0.726281	0.211665	0.440948	0.0168697	-0.4038	0.188602	-1.67776	-0.180399	0.915828	0.714799	0.520962	-0.614608	0.969242	0.287999	1.38022	-0.171176	1.07195	-0.903179	-1.34963	0.738747	0.663382	-0.180753	-0.0975072	-1.02382
Q9DCL9	-1.13194	0.473186	-0.0225762	0.497512	0.424954	-0.900293	0.44648	-0.825662	0.737841	0.222144	0.222314	0.622508	-0.906996	0.00891862	-0.484193	1.1739	0.202759	0.31606	-0.840539	-0.975401	0.673531	0.71038	-0.243672	-0.617277	-0.772792
Q9DCN2	-0.165469	-0.3147	-0.267721	0.438011	-0.0479605	-0.0498092	0.0487926	-0.206434	-0.358862	-0.255581	0.17755	0.624275	-0.206807	-0.263417	-0.167421	0.261907	NaN	-0.593142	0.381524	-0.684415	0.480033	-0.235648	-0.216594	0.177181	-0.406394
Q9DCP2	-0.467333	-0.357001	0.250601	-0.33041	-0.812071	-0.341248	-0.691276	-1.04254	NaN	NaN	-0.0663302	NaN	NaN	NaN	-0.550312	0.567186	-1.00275	NaN	NaN	NaN	-0.800806	-1.01436	0.469485	-0.159994	-0.561338
Q9DCR2	NaN	0.109258	-0.230666	NaN	-0.0935272	NaN	0.168878	0.0718301	0.0733604	NaN	0.236098	-0.327095	NaN	NaN	0.174338	NaN	0.270797	-0.108423	-0.191271	-0.34292	-0.260218	0.0254154	0.0877633	0.104694	0.160597
Q9DCS9	0.288473	0.0514413	-0.808667	0.00144926	0.487645	0.5766	-0.356603	0.489547	-1.13063	0.266274	0.585675	-0.0291153	0.363166	-0.251142	0.119802	0.450171	-0.360074	-0.116379	0.197062	-0.364235	0.105863	-0.137947	0.0984553	0.532885	-0.186066
Q9DCT2	0.135324	-0.208904	-0.412793	0.16266	-0.743927	0.845432	-0.411232	0.395808	-0.72504	0.231082	0.626646	-0.42216	0.24023	-0.591541	0.441163	-0.265763	NaN	0.00309742	-0.00638246	-0.904979	-0.0273752	-0.422642	-0.543332	0.578555	-0.185801
Q9DCT5	0.255327	0.295634	-0.452878	-0.306445	NaN	0.218059	0.0976341	0.372109	NaN	-0.296215	0.0159044	NaN	0.257236	NaN	0.0997135	NaN	NaN	NaN	NaN	0.145366	0.111696	-0.0629642	0.134845	0.347734	-0.214885
Q9DCT8	-0.935051	0.458528	0.402198	0.0713113	0.361446	-1.13064	0.0990896	-0.563414	0.0482783	-0.536024	0.0701081	0.912102	-0.63415	-0.23549	0.255034	NaN	-0.356956	-0.656689	NaN	-0.103924	-0.413114	0.289633	0.285532	-0.369497	-0.334877
Q9DCW4	-0.156726	0.0197713	-0.158428	-0.0159845	0.195026	0.350089	-0.234231	0.468451	-0.136238	-0.0327125	0.040395	0.0592132	0.249652	-0.603358	0.408349	0.0349581	0.158038	-0.329476	-0.206882	-0.381584	0.210211	0.317333	-0.126122	0.236235	-0.639978
Q9DCX2	0.421222	-0.0795773	-0.208918	0.137845	-0.348186	0.466036	-0.191521	0.37703	-0.717686	0.321791	0.667243	-0.166741	0.229482	-0.55929	0.743017	-0.240662	-0.830136	-0.456885	0.228899	0.130288	-0.311772	-0.241043	0.484172	0.371553	-0.0866977
Q9DD18	0.270143	-0.757278	-0.1121	-0.307898	0.0153269	0.881652	-0.502023	1.04101	-0.468107	-0.43592	-0.107347	0.0308838	0.668182	-0.974126	-0.171917	-0.368565	-0.422386	-0.146134	0.868762	-0.0428601	NaN	-1.08358	-0.628787	0.174689	0.684709
Q9EP69	-0.140519	-0.237531	-0.396266	0.191291	-0.157081	0.730589	-0.788353	0.674985	NaN	0.231352	0.662155	-1.21734	-0.224025	-0.587431	-0.0728868	0.0374988	NaN	-0.345312	NaN	NaN	-0.190702	-0.565255	-0.395279	0.657421	-0.269929
Q9EPN1	1.81867	-0.689553	-0.378674	-0.108371	-0.221567	0.714222	-0.425879	1.28742	NaN	-0.946424	-0.114601	0.0258227	1.36429	-1.08083	0.711946	-0.463053	0.5024	-0.419493	0.227678	0.322363	-2.01323	0.109079	1.13258	0.6899	0.139194
Q9EPU0	-0.604006	0.247155	0.114172	0.254682	0.478553	-0.284149	0.438302	-0.640001	0.454052	0.29207	0.316941	0.248979	-0.392889	0.379054	0.231527	0.579786	-0.602592	-0.0227724	-0.152154	0.125346	0.437281	0.519822	-0.204463	0.202747	-0.580184
Q9EQ20	-0.13343	-0.434914	-0.591464	-0.0461379	0.0577873	0.695378	-0.29745	0.594143	-0.842475	-0.236	0.0243701	-0.130368	0.15255	-0.349533	0.170097	-0.75719	NaN	NaN	-0.149329	NaN	-0.0670686	-0.286636	-0.135413	0.152817	-0.634892
Q9EQF6	0.201884	-0.454509	0.289905	0.150352	-0.0449572	0.573854	-0.673455	0.458611	-0.766443	0.21061	0.204831	0.0449251	0.602136	-0.560839	0.914869	0.101274	-0.886914	-0.235925	0.127809	-0.0290623	-0.896208	-0.469561	0.303933	0.365748	0.526285
Q9EQH3	0.180822	-0.0358624	0.272123	0.159906	-0.610851	0.350161	-0.188601	0.212938	-0.659095	0.597859	-0.117325	0.15616	0.173016	-0.391432	0.378046	1.00187	-0.426241	0.34785	-0.582519	-0.919618	-0.0396108	-0.0214605	0.0886685	0.229704	-0.0148637
Q9EQU5	-0.534856	1.16781	0.270071	0.147931	-0.329004	-1.18775	0.782237	-0.923558	-0.318795	1.09063	1.04013	0.337155	-1.81123	0.831818	0.562164	1.03065	0.109576	0.615185	-0.383944	-1.17649	0.584221	0.802437	0.21113	-0.0808198	-1.02584
Q9ER00	-0.0176816	0.148301	0.213233	-0.0822265	-0.942582	-0.65784	0.243195	NaN	NaN	0.086958	-0.016298	-0.378801	NaN	-0.709892	0.0738762	0.458208	-0.580494	-0.177041	NaN	-0.682742	-0.821625	0.018253	0.611275	-0.297974	0.0644484
Q9ER73	0.101454	0.15437	NaN	0.154735	0.010875	-0.599003	0.130021	0.127771	NaN	-0.231984	0.0784112	0.334806	NaN	-0.197138	NaN	0.315383	-0.0842021	NaN	-0.12518	NaN	NaN	0.219552	-0.207049	NaN	0.0869838
Q9ERD7	0.273084	-0.459441	0.219663	0.323899	-0.423135	0.611939	-0.421438	0.34446	-0.490871	-0.150736	0.403145	0.106122	0.793013	-0.687956	0.837349	-0.140313	-0.550062	-0.285628	0.398826	-0.0704994	-0.813121	-0.437185	0.268297	0.208149	0.638236
Q9ERF3	-0.290825	0.461395	0.271678	0.269786	-0.685026	-0.60125	0.648591	NaN	NaN	-0.0669743	0.153299	NaN	-0.535371	0.728227	NaN	0.548949	-0.208055	0.130023	-0.321486	NaN	0.288879	0.680546	-0.60299	-0.143742	-0.576047
Q9ERK4	-0.669066	0.422786	0.517696	0.245329	0.210121	-0.392416	0.364571	-0.789207	0.243994	0.423327	0.175275	0.121238	-0.517929	0.365682	0.663739	1.10966	-0.300576	0.347828	-0.64556	-0.578368	0.49624	0.451523	-0.119143	-0.0820584	-0.725003
Q9ERS2	0.326966	-0.74408	-0.318912	0.0274334	-0.387663	0.651829	-0.211131	0.491195	-0.68672	0.272756	0.333863	-0.364735	0.409306	-0.675516	0.699347	-0.0962106	NaN	-0.437475	-0.249227	-0.781342	-0.086564	-0.444807	-0.388731	0.582486	-0.397656
Q9ERT9	0.924984	-0.268207	-0.206237	-0.468034	-0.722583	0.753121	-0.0910839	0.0124983	NaN	NaN	0.0673786	-0.892998	0.570551	NaN	0.435636	-0.418147	-0.167287	-0.730164	0.715065	0.604452	NaN	-1.19788	0.655533	0.0591712	0.289748
Q9ES00	-1.43166	0.168475	-0.259296	0.191051	-0.121464	-0.246926	0.571459	NaN	0.026188	-0.753071	-0.101115	0.00185976	NaN	NaN	-0.30909	0.354419	0.530791	-0.0537522	-0.305901	-0.84797	0.643422	0.520265	-0.244705	-0.221388	-1.40619
Q9EST5	-1.29721	0.730067	0.437925	0.344015	0.500187	-1.29032	0.967163	-1.00183	0.293346	0.586917	0.342312	0.687268	-1.3494	0.765055	0.0449454	1.18633	-0.270729	1.38295	-0.894184	-0.772808	0.864557	0.961934	-0.0864405	-0.155138	-1.38402
Q9JHI5	-0.123289	-0.721814	-0.608793	0.112219	-0.0532865	0.58967	-0.183918	0.412271	-0.746755	-0.218722	0.0796408	-0.25969	0.433722	-0.585754	0.88727	-0.227418	-0.618633	NaN	NaN	-0.87402	0.4832	0.35967	-0.193226	0.167261	-1.69647
Q9JHJ0	-0.343168	0.424308	-0.609452	0.0844317	0.762726	-0.831541	0.117597	-0.736541	0.668268	NaN	0.0969106	0.795617	-0.233643	-0.0380488	-0.135853	NaN	0.235685	NaN	NaN	NaN	0.258447	NaN	-0.446923	NaN	NaN
Q9JHQ5	-0.637807	0.299935	0.146024	-0.209525	0.0306662	-0.0699691	-0.0261951	NaN	0.114045	NaN	NaN	-0.0977803	-0.326304	NaN	-0.145795	-0.236594	NaN	0.367316	NaN	NaN	-0.063398	0.0472075	0.0986788	0.27383	-0.446455
Q9JHR7	0.512312	-0.709588	0.0708716	0.730754	-1.40898	-0.495944	0.419644	NaN	NaN	0.0971676	-0.595737	NaN	NaN	0.0203543	0.491211	1.20439	-1.25562	-0.232236	-0.861425	NaN	0.00387767	-0.0778258	0.0932339	0.148141	-0.752556
Q9JHS9	-0.854471	1.02448	0.263599	-0.468824	0.00117343	NaN	-0.14773	-0.198272	0.108671	0.0641763	-0.530598	0.439637	-0.348407	0.704235	0.23464	-0.163532	1.0577	-0.200262	-0.186627	-0.617008	-0.134677	0.671015	0.747802	-0.365495	-1.21594
Q9JHU4	0.0572636	-0.00161025	-0.0277987	0.206971	-0.26688	0.333099	-0.118415	0.15075	-0.367633	0.0214431	0.193205	0.074076	0.119463	-0.171688	0.42502	0.338261	-0.541259	-0.0108164	-0.301389	-0.178631	-0.118707	-0.126814	0.174741	0.287722	-0.0827834
Q9JHW2	-0.490753	0.523652	-0.254067	-0.201815	0.0642969	-0.437204	0.339277	-0.546133	NaN	0.683528	0.548312	-0.667107	NaN	-0.532548	-0.0554906	0.670056	-0.725789	0.788803	-1.05048	NaN	0.244265	0.456655	-0.309223	0.00823077	-0.599852
Q9JI46	0.00752278	0.291468	-0.23129	-0.00136398	-1.1286	0.0901816	0.0180741	-0.216278	NaN	-0.415953	0.0790869	NaN	NaN	-0.377804	0.347998	-0.293413	-0.691939	0.112796	-0.128996	-0.0175954	-0.575024	-0.161875	-0.00191409	0.397679	-0.121396
Q9JIF0	-0.884012	0.604682	-0.0314883	0.251108	-0.910806	-0.917968	0.713629	NaN	-1.49308	0.464732	0.383355	-0.915592	NaN	0.761889	-0.710907	0.787098	-1.53823	0.560499	NaN	NaN	0.154244	0.621298	-0.151714	-0.415302	-0.840807
Q9JIG8	0.290997	-0.518812	0.138724	-0.0300383	0.149309	NaN	-0.220552	NaN	-0.275882	NaN	0.265291	-0.108405	0.561197	-0.28269	0.379368	0.37348	-0.247701	-0.0617365	-0.444042	NaN	-0.173774	-0.285113	0.0320923	0.390752	-0.203854
Q9JII5	-0.590693	0.413761	-0.151218	-0.0221374	0.173048	-0.353093	0.373137	0.0903285	-0.267575	0.90538	-0.275767	0.262534	-0.626011	0.268481	0.543202	0.553881	-0.362118	0.5245	-0.204253	-1.04097	0.41461	0.173249	-0.213602	0.138097	-0.433526
Q9JII6	0.0611948	-0.108628	-0.169617	0.1778	0.403935	0.0628985	0.00486621	0.0318656	0.0269259	0.0797232	0.09388	0.158627	-0.108671	-0.00833717	0.235319	-0.189678	0.305092	-0.0493303	-0.0808603	0.124662	0.152447	0.201368	-0.0368493	0.220129	-0.345886
Q9JIS5	0.862386	-1.15988	-0.0916756	-0.49619	-0.120864	0.982797	-1.08302	0.944747	NaN	-0.749812	-0.158247	-1.15678	1.00463	NaN	0.919463	NaN	-1.87137	NaN	0.0264044	0.232369	-1.7851	-1.86591	0.735305	0.690036	0.81612
Q9JIX0	-0.0812294	0.672986	0.00248896	-0.257012	0.318277	-0.997066	0.438214	-0.215632	-0.151776	-0.245749	0.544815	-0.0720451	NaN	0.360367	-0.398024	0.18564	0.456401	0.381145	-0.131959	-0.238822	0.490289	0.489033	0.294654	-0.388204	-0.827011
Q9JIX8	-0.298487	0.879901	-0.265044	-0.286074	0.376053	-0.798794	0.89232	-0.344354	0.379838	0.707314	0.0789814	0.512617	-1.11029	0.525687	-0.00126797	0.17325	0.171042	0.0910352	-0.349915	0.301724	0.419283	0.710147	0.28954	0.0537732	-0.921342
Q9JJI8	-1.02737	0.431773	0.240612	0.0199905	-0.403502	-0.62132	0.422984	NaN	NaN	0.756467	-0.409659	-1.12197	NaN	0.076241	-0.627268	0.813854	NaN	0.541355	-1.17164	NaN	-1.20113	0.210948	0.041174	-0.0921748	-0.192745
Q9JJK2	0.639233	-0.249897	-0.100704	-0.0912496	-0.0459406	0.750929	-0.201176	-0.183176	NaN	-0.428684	0.0259965	0.854094	0.102177	-0.157824	0.353201	0.292093	0.0336238	-0.0856461	-0.0388088	-0.12838	-0.177005	-0.192796	0.421993	0.256272	0.235864
Q9JJU8	-0.431686	0.89723	0.373628	0.225899	-0.481541	-0.71822	0.402481	-0.818676	0.0126599	0.144743	-0.0642745	-0.0900098	NaN	0.428926	0.116783	0.507917	0.510196	0.227563	-0.207809	-0.731073	0.337828	0.611392	0.188215	-0.226585	-0.542488
Q9JJV2	0.368504	-0.411804	0.149446	-0.177716	0.0194525	0.792175	-0.659134	0.849297	-0.723731	-0.0522891	0.376718	-0.162283	0.75785	-0.880406	0.574992	-0.670066	-0.43837	-0.471932	0.584029	0.558981	-1.00006	-0.401415	0.354505	0.270409	0.665908
Q9JJZ2	0.897307	-0.794907	-1.11619	-0.875592	-0.0386507	0.798301	0.431169	1.04288	NaN	-0.760216	-0.956068	NaN	0.690135	NaN	0.905163	-0.667365	-0.859576	-1.15831	0.63728	0.585807	NaN	NaN	-0.763835	-0.152608	NaN
Q9JK48	-0.60532	-0.48373	NaN	0.360214	0.459093	-0.0621784	NaN	0.135851	0.151913	-0.263285	0.171608	0.380821	-0.476398	-0.139113	0.640489	0.761874	-0.49497	-0.156192	-0.178256	-0.777598	-0.114701	-0.228068	-0.247735	0.342443	0.10696
Q9JK81	-0.445369	0.106686	0.237041	0.131839	0.465996	-1.00494	0.389491	-0.225503	0.582719	-0.104109	-0.0512856	0.615538	-0.589629	0.151994	-0.0704203	0.217366	0.562462	0.339785	-0.453719	-0.302027	0.374159	0.547381	-0.0896185	-0.189065	-0.942428
Q9JKB1;P58321	0.260981	0.198985	-0.116304	0.104681	-0.0827224	-0.255245	0.1983	-0.140188	-0.382118	0.141898	0.213177	-0.00354199	-0.618273	0.458066	0.464036	0.0124916	0.0574339	-0.191952	0.0252041	-0.0414486	0.0541087	0.231974	0.0875718	0.193173	-0.192853
Q9JKK7	0.346029	-0.0293155	0.163645	0.074511	-1.02736	0.691319	-0.16786	0.358422	-0.624949	0.215437	0.493243	-0.0771715	0.700218	-0.975155	0.524863	-0.734356	-0.473837	-0.0701289	0.593132	0.288602	-0.439033	-0.582767	0.366907	0.410813	0.0685526
Q9JKN6	-0.0745782	0.260498	0.00248135	-0.223282	0.0213623	0.168677	-0.0406594	0.272624	0.0676304	-0.0750526	-0.253781	0.551311	0.286998	-0.374745	0.264409	-0.508223	0.0740928	-0.486986	0.337138	0.477593	-0.070379	-0.0296655	0.0967422	0.347377	-0.172192
Q9JKR6	-0.0462852	0.341642	-0.129905	0.0947857	0.100366	-0.319172	-0.0268749	0.329939	-1.609	1.44546	1.43014	-0.108838	-1.95525	0.0540734	0.161883	1.15669	NaN	-0.00535055	-0.487561	-1.09931	0.212381	0.110976	0.0428649	-0.129125	-0.240401
Q9JKV1	-0.567962	0.364296	-0.0528277	0.0579346	0.124899	-0.117944	0.247813	0.0959426	-0.151132	-0.423574	0.0812987	0.346347	-0.0226756	0.0724677	0.159531	0.13416	0.211433	-0.0192031	-0.0647717	-0.17196	0.337353	0.323527	-0.148748	-0.219119	-0.129691
Q9JKX6	-0.678036	0.229002	-0.0613282	0.0543777	0.378441	-0.598958	0.528582	NaN	-0.246337	0.0418164	-0.0397714	0.493607	NaN	-0.0433652	0.0335202	0.295525	0.694054	-0.385775	-0.626078	NaN	0.413268	0.417378	-0.103461	-0.290817	-0.789532
Q9JKY5	-0.113167	-0.716429	-0.112663	-0.02926	0.0305669	-0.31367	-0.573748	-0.196029	-0.492635	-0.571376	0.135855	-0.278483	-0.158963	NaN	-0.300424	-0.519441	NaN	NaN	NaN	NaN	-0.481482	-0.381199	-0.599051	0.137364	-0.63966
Q9JL35	-0.302642	0.756774	0.593601	-0.0957514	0.523232	-1.45733	0.778121	-0.618712	0.944122	0.11493	0.0615972	0.620467	-0.572027	0.364972	0.119322	0.308965	0.572294	0.318364	-0.0451615	-0.367594	0.402304	0.636947	0.829551	-0.160149	-0.845396
Q9JL62	-0.113857	0.0488223	-0.592088	0.531897	0.270005	0.524441	-0.78658	0.156178	-1.23615	0.37637	1.42517	-0.899094	0.159474	0.12343	0.693958	-0.184766	-0.351885	-0.630625	0.47702	0.0262161	-0.774538	-0.269591	-0.0573389	0.236338	0.473779
Q9JLI8	-0.372895	0.388033	-0.22717	0.310134	NaN	-0.833674	0.485721	-0.245782	0.435442	0.387846	-0.159763	0.550626	-1.26334	0.48526	-0.129358	0.809459	-0.488788	0.644736	-0.262964	-0.312098	0.458212	0.439428	-0.419975	-0.23635	-0.206819
Q9JLJ2	-0.388046	-0.00573242	-0.27535	0.335286	-0.0889475	0.316222	-0.505944	NaN	-0.358567	-0.309502	0.232689	NaN	-0.0591989	NaN	-0.0439749	0.343342	0.174284	-0.654308	0.0574098	-0.400886	0.094204	-0.265185	-0.278474	-0.082502	0.141924
Q9JLM8	0.379575	-0.133702	-0.123402	0.279666	0.00363214	0.591212	-0.109294	0.167416	-0.182185	-0.132954	0.146319	0.625159	0.262179	-0.26455	0.674497	0.496176	0.0583294	-0.0373593	-0.27895	-0.315716	-0.0812416	-0.428686	0.352218	0.491191	0.367695
Q9JM14	0.188488	0.0545083	-0.366216	-0.352209	0.33793	-0.0333415	0.276493	0.603512	-0.0855792	-0.616512	0.248487	0.138314	0.145745	-0.0295026	0.735367	-0.431977	0.0164235	-0.212423	0.248382	0.125279	-0.0457091	-0.119119	0.3245	0.399683	-0.473416
Q9JM76	0.452191	0.12232	-0.0995929	0.159473	-0.423791	0.216978	0.0946627	-0.0503648	-0.974544	0.474723	0.504242	-0.130603	-0.452922	0.542539	0.879613	0.163268	-0.150822	-0.324018	0.253877	-0.437709	-0.228679	-0.0265781	0.189133	0.115486	0.23683
Q9JM96	0.254065	0.0346558	0.369577	-0.439065	-0.364882	-0.0215738	0.196158	0.169842	NaN	NaN	-0.291023	NaN	0.259111	NaN	-0.200592	0.221755	-0.0125408	-0.249937	0.0292509	0.245603	0.115773	0.175416	0.223776	-0.115553	-0.377288
Q9JMA1	-0.382303	0.434136	0.40248	0.0914	0.160009	-0.332112	0.43802	-0.108487	-0.0702208	-0.164448	0.0234638	0.739649	-0.0140217	0.190701	0.437865	0.309185	-0.36659	0.0454345	0.0616407	0.237023	0.261604	0.466435	0.141233	-0.00684007	-0.107938
Q9JMD0	-0.720919	0.809141	0.426547	-0.0761857	0.62167	-1.16228	0.0577481	-0.105034	0.719629	-0.181447	-0.192003	0.693583	-0.337295	0.013091	0.236274	0.647353	-0.369744	-0.139063	0.13532	-0.259614	0.106259	0.598024	0.511355	-0.312411	-0.704648
Q9JME5	0.37049	-0.693813	0.123783	-0.267919	-0.0433728	0.791196	0.0922551	0.972391	-0.862566	NaN	-0.0146281	0.0762664	0.822855	-1.01975	0.779307	-0.044318	-0.241996	-0.801359	0.34877	0.160348	-0.559941	-0.544599	0.347895	0.519964	0.405086
Q9JMG1	-0.171003	0.854454	0.0292949	-0.430798	0.276701	-0.628623	0.204141	-0.179876	0.00782048	-0.06817	-0.440212	0.462864	0.0127758	0.481668	0.0348526	0.450183	0.452646	-0.626421	-0.155815	-0.145382	0.235394	0.287761	0.44212	-0.287344	-0.449209
Q9JMH6	-1.08666	0.653506	0.42216	0.665245	-0.169266	-0.697865	0.350697	NaN	-0.355632	0.0805845	0.023323	-0.250697	NaN	0.713285	0.0235822	0.863162	-0.777096	1.13688	-0.701654	-0.53772	0.62934	0.619568	-0.148209	-0.200411	-0.877237
Q9JMH9	0.130827	-0.307851	-0.492113	0.0622675	0.0510804	0.0827264	-0.44743	0.223672	-0.572905	0.144468	0.0155574	-0.662539	8.0949e-05	-0.452346	0.0707904	-0.484796	NaN	NaN	NaN	NaN	-0.257681	-0.84883	0.164833	0.0960496	-0.094393
Q9QUH0	-0.125309	-0.266649	-0.0950169	0.30553	-0.452315	0.559929	-0.246678	0.276759	-0.560616	0.0731126	-0.395833	-0.239103	0.269155	NaN	-0.0775527	0.319919	-0.266746	NaN	-0.110091	-0.214829	-0.266746	-0.303951	0.365449	-0.12386	0.239143
Q9QUM9	-0.434692	0.300745	0.100661	0.183365	0.0853514	-0.260936	0.19803	-0.666331	0.292477	0.153268	0.019196	0.241391	0.0144018	-0.106402	0.473241	-0.0387521	-0.0334571	-0.290855	-0.150782	0.0386499	-0.1644	0.264901	0.106088	0.108997	-0.0980284
Q9QUR6	-0.116492	0.359577	0.0916495	0.257833	-0.592957	0.138917	0.136486	-0.102217	-0.426333	0.082411	0.460887	0.0229116	-0.243911	0.136589	0.22912	0.416099	-0.373072	0.246118	-0.253564	-0.192483	-0.0193247	0.332229	-0.113849	0.122253	0.0849389
Q9QUR7	0.0559194	0.408867	-0.143619	-0.0531995	0.17603	0.244777	-0.214543	-0.00068338	0.370755	-0.426067	-0.120273	0.294033	0.471302	-0.037675	0.648772	0.246905	-0.174101	-0.0650894	-0.15955	-0.135053	-0.215493	0.12418	0.258047	-0.125098	0.167089
Q9QUR8	-2.75195	1.14995	0.609981	0.462239	0.70956	-1.35194	0.887077	-1.75443	-0.0994159	0.0552487	0.382718	0.956551	NaN	0.794157	-0.321576	1.79072	0.891591	1.09888	-1.40064	-1.80547	1.26026	1.00532	-0.829649	-0.618854	-1.47952
Q9QWI6	1.44736	-0.9959	-0.840364	-0.427516	-0.676487	1.30341	-1.07898	1.79588	NaN	-1.11197	-1.27866	-1.72938	2.14537	NaN	2.07215	-0.616479	NaN	-0.692954	-1.38251	NaN	-2.56927	-2.5528	1.37407	1.27256	0.730654
Q9QX47	-0.771391	0.490553	NaN	0.350685	-0.255588	-1.13663	0.523882	NaN	-0.448197	0.333289	0.107711	0.205019	NaN	-0.232588	-0.171457	1.41117	-0.53272	0.115581	-1.11954	0.161723	0.709058	0.835149	-0.229775	0.349115	-1.51766
Q9QXA5	-0.0286617	1.06865	-0.13123	0.185259	0.00546073	-0.643313	0.119955	-0.747477	NaN	0.679249	0.674033	-0.461935	NaN	0.354989	0.250832	-0.079732	0.0136181	-0.499554	0.31989	0.709579	0.414284	0.463024	0.365874	0.188398	-1.4185
Q9QXB9	-0.544395	-0.276477	0.0652819	0.167341	0.243415	-0.0985296	-0.172548	-0.213433	-0.42015	0.124736	0.275672	0.422863	-0.622754	-0.198742	-0.0445124	0.444934	NaN	-0.483882	-0.509287	NaN	-0.00305585	-0.151951	-0.204117	-0.0715671	0.060446
Q9QXS6	0.210597	0.279817	0.215757	-0.088207	-0.524044	0.119544	0.197744	0.206545	-0.5699	0.430277	0.312617	-0.3105	0.00855731	0.177148	0.671881	0.163814	-0.334485	0.0687901	0.1189	-0.0696719	-0.106733	-0.190106	0.693758	0.305937	-0.0799075
Q9QXT0	-0.481945	0.477797	0.171956	0.104606	0.227989	-0.701299	0.362289	-0.104266	0.330825	-0.163372	-0.0298251	0.149726	-0.323272	0.364572	-0.0942484	0.233111	0.516624	0.281299	0.0397656	-0.261397	0.0111001	0.336914	0.467865	-0.164312	-0.337802
Q9QXV0	0.393478	-0.657728	1.17137	0.496573	-0.378035	0.0255573	-1.20919	0.673146	NaN	-0.271318	0.090691	-0.84468	1.14775	NaN	0.958613	-0.545305	-0.605053	-0.75451	0.669472	0.982123	-1.62114	-0.419583	0.710565	-0.862101	1.40037
Q9QXZ0	0.0911608	-0.385557	-0.0661467	-0.144362	-0.0967369	0.363181	-0.758408	-0.0938445	-0.69156	0.142541	-0.0225098	-0.443414	0.465274	-0.604103	0.53352	0.072458	-0.308603	NaN	NaN	-1.34909	-0.163711	-0.774937	0.186906	0.311423	-0.172574
Q9QY76	0.101208	-0.276181	-0.349718	0.256688	-0.103272	0.617967	-0.266228	0.894487	-0.444288	-0.200623	0.797453	-0.849589	0.73509	-0.54633	0.606832	0.302452	-0.884762	0.0524411	0.288574	-0.127262	-0.638178	-0.375863	0.764611	-0.142002	0.288765
Q9QYB1	-1.23363	0.503235	0.233955	0.0904252	-0.361021	-0.403921	0.437854	NaN	-0.962067	0.403284	0.10852	-1.17313	NaN	0.462534	-0.857252	0.312565	NaN	0.0907346	NaN	NaN	0.440463	0.538728	-0.254213	-0.410442	-0.862941
Q9QYB5	0.526925	-0.466095	-0.45038	-0.57896	-0.00735248	0.677451	-0.622568	0.569664	NaN	-0.539722	-0.320044	-0.531304	0.309776	NaN	0.0571703	-0.202993	NaN	-0.503777	NaN	NaN	-0.890264	-0.575477	0.437612	0.334134	-0.0604289
Q9QYB8	0.586685	-0.464298	0.0970152	-0.10737	-0.351079	0.271849	-0.688504	0.591834	NaN	-0.637553	-0.16169	0.114997	-0.0483011	-0.408817	0.383575	0.0223503	-0.597031	-0.188188	NaN	-0.425336	-0.933885	-0.471462	0.19635	0.173271	0.321025
Q9QYC0	0.448784	-0.265405	-0.0790622	0.0647598	-0.42446	0.694751	-0.192905	0.502529	-0.520166	0.155031	0.36841	-0.3185	0.157931	-0.252875	0.627939	-0.0225635	-0.0974173	-0.44787	-0.220163	0.0208153	-0.449325	-0.2949	0.464485	0.31193	0.120918
Q9QYF9	1.28147	-0.350316	-0.566125	-0.195135	-0.703359	1.12099	-0.286376	1.37064	-0.95067	0.205574	0.101736	-1.12366	1.47	-1.00806	1.08636	-0.307353	-1.13309	-0.412921	0.683529	0.499585	-0.581812	-0.824904	0.673565	0.646246	0.055419
Q9QYG0	0.865259	-0.390392	-0.357034	0.0873704	-0.421157	1.01549	-0.625127	0.984776	-0.946676	0.28366	0.378366	-0.694468	0.828892	-0.683603	0.435519	0.151374	-0.46329	-0.376487	0.537014	0.145537	-0.273848	-0.709409	0.263284	0.293803	0.327359
Q9QYI3	-1.47657	0.62295	-0.0545501	0.113883	0.39347	-0.400733	0.502779	NaN	NaN	0.701674	-1.01687	0.122627	NaN	-0.0140823	-0.849186	0.572668	NaN	0.301875	NaN	NaN	0.692547	0.450422	-0.483136	-0.100198	-0.750019
Q9QYR6	0.783797	-0.912174	-0.291575	0.165444	-0.443198	1.11202	-0.889994	1.8196	-3.31186	0.913346	1.56785	-0.392309	1.73966	-2.53557	1.20108	-0.207797	-1.60964	-1.01417	0.527583	0.924913	-1.58702	-1.02036	0.740069	0.167284	0.9678
Q9QYS9	-0.358082	-0.0285816	0.0967081	0.396235	-0.077015	-0.21719	0.498273	-0.371969	0.252799	-0.0348334	0.519568	0.318509	0.0142991	0.00627993	0.340728	0.35734	0.154911	-0.305407	-0.0741883	0.0581894	0.349327	0.285843	0.0455316	0.0313024	-0.365758
Q9QZ06	0.190981	-0.332892	0.288584	0.162251	-0.526119	0.482591	-0.175322	0.559241	-0.501863	-0.316362	0.300516	0.0491617	0.697939	-0.359794	0.510574	0.142578	0.287416	-0.513997	0.0724993	-0.0769981	-0.210305	-0.190067	0.232831	-0.0793687	0.270484
Q9QZ23	-1.00691	-0.0429198	-0.245958	0.364683	-0.323534	-0.310349	0.206014	NaN	NaN	NaN	-0.923556	-0.0270158	0.580621	-0.54169	-0.262837	-0.682263	0.137919	0.141026	0.0123308	-0.0312161	-0.356021	-0.259668	-0.00505866	0.224818	-0.180977
Q9QZ88	0.149153	0.131261	0.0450458	-0.0382574	-0.906975	0.265473	-0.123178	NaN	NaN	-0.171543	-0.0737707	NaN	NaN	-0.0645064	0.433588	-0.0354497	-0.13383	0.0157633	-0.194576	-0.836472	-0.299194	-0.240828	0.264071	-0.148247	0.243129
Q9QZD9	-0.819443	0.492658	0.122186	0.41102	0.0933595	-0.468982	0.267893	-0.183187	0.470702	-0.0579038	-0.203568	0.604932	-0.296423	-0.281944	0.136515	0.597573	0.14904	0.230465	-0.105907	-0.864041	0.330472	0.539308	-0.160294	-0.0111122	-0.778426
Q9QZE5	-0.579151	-0.0599768	-0.176469	-0.323414	0.21221	-0.50547	-0.101772	-0.261274	-0.073797	-0.389165	-0.43891	0.0953909	-0.531725	-0.383541	-0.530031	-0.260907	NaN	NaN	NaN	NaN	0.00335331	-0.230255	-0.450945	0.0200835	-0.417145
Q9QZF2	-0.720955	0.275651	1.0466	0.189811	0.00730511	-1.23933	0.420554	-0.552849	1.22926	-0.6481	0.448526	0.190058	-0.289674	-0.0410213	-0.236629	0.482972	1.34668	0.11296	0.196329	-1.34391	0.809137	-0.127917	0.965946	-0.359677	-1.67241
Q9QZM0	0.318374	0.255203	0.174404	-0.152376	-0.177538	0.143042	0.118005	-0.231873	-0.387951	0.395357	0.393017	0.322647	-0.327711	0.61768	0.486078	0.908501	-0.261189	0.64799	-0.0980218	-0.47239	0.0249002	0.398166	0.595068	0.0867662	-0.189162
Q9QZQ1	-0.260162	0.159387	-0.240313	-0.0978694	0.345113	-0.0915422	0.0912878	-0.192097	-0.427976	-0.281275	0.441431	0.535813	-0.794537	0.373725	0.289106	0.313751	-0.38078	-0.330799	NaN	NaN	0.526913	0.501496	0.179436	-0.0658855	-1.23559
Q9QZQ8	0.101596	0.151967	-0.594796	-0.268683	-0.596883	-0.185728	-0.0169451	-0.502263	-0.206317	-0.0390984	-0.237884	0.346951	-0.654543	0.310207	-0.698652	0.13025	NaN	-0.27176	NaN	NaN	0.0796478	0.27973	-0.12434	0.0446383	-0.858921
Q9R0H0	0.141083	0.349233	0.172078	0.135681	-0.687789	0.0137219	0.37484	0.463671	-0.760986	-0.243465	0.553179	-0.0235235	0.0821597	0.109101	-0.289636	0.712303	NaN	-0.46001	-0.170061	0.294284	0.471386	0.413842	-0.469391	0.550274	-0.610789
Q9R0K7	0.894194	-0.386703	-0.755705	-0.390905	-0.50897	0.771598	0.223815	1.71664	-2.19721	0.70272	0.976683	-0.806346	1.50732	-2.03473	1.17014	0.0469537	-1.32015	-0.231852	0.0270514	0.211775	-1.23686	-1.26873	1.1801	0.439197	0.425087
Q9R0P3	-0.199938	0.146621	-0.0340328	0.00708015	0.0333742	-0.119771	0.27488	0.0312328	0.201003	-0.0905115	-0.0722773	-0.0866626	-0.0390702	-0.169567	0.194453	-0.0134992	NaN	-0.0488231	-0.23698	-0.242993	0.0894021	0.215085	0.0586891	0.0201978	-0.258721
Q9R0P4	-0.773604	0.813131	0.151333	0.00961959	0.123331	-1.41572	0.491481	-1.20176	1.04165	NaN	NaN	0.23781	-0.690125	-0.451943	-0.725271	0.174431	0.613814	0.279362	-0.175827	-0.527483	-0.422388	0.454114	0.900082	-0.651337	-0.597297
Q9R0P5	-0.0545614	0.438793	0.333325	0.243968	-0.545506	-0.0957705	0.0827337	-0.17384	-0.153375	0.387097	0.18819	-0.0321414	-0.318829	0.336107	0.371742	0.0141232	-0.218335	-0.0390759	0.449409	-0.202636	-0.0491267	0.315281	0.0364843	0.270914	-0.139839
Q9R0P9	0.346534	-0.36428	0.00163713	0.332254	-0.358407	0.618619	-0.382889	0.369861	-1.00404	0.196752	0.561407	-0.213063	0.523274	-0.475063	1.01572	-0.020163	-0.729595	-0.383406	0.327207	0.028715	-0.779377	-0.291274	0.616617	0.19351	0.368982
Q9R0Q3	-0.575328	0.147777	-0.463285	0.332921	-1.16123	0.054136	-0.270847	NaN	NaN	NaN	NaN	NaN	-0.476853	-0.192188	NaN	0.00149382	NaN	-0.345743	-0.290293	NaN	0.0665809	0.00328679	-0.0317523	-0.0819896	-0.972335
Q9R0Q6	0.388133	-0.0452922	-0.0474577	0.128848	-0.283566	0.415533	-0.0576762	0.0705411	-0.625405	0.380454	0.276977	-0.224705	0.0184104	0.00201445	0.318351	0.17859	-0.464408	0.00431583	0.417495	-0.161289	-0.353323	-0.151089	0.316484	0.192557	0.272743
Q9R0Q7	-0.229903	0.542939	0.253474	0.173149	-0.64206	-0.311283	0.540023	-0.277536	0.216162	0.14246	0.0188972	0.188173	-0.208437	0.0523758	0.435404	0.644605	0.22435	0.781897	-0.203426	-1.54735	-0.30845	0.68114	0.0800963	-0.0982539	-0.103461
Q9R0U0	-0.374613	0.556139	-0.545866	-0.113545	0.932185	-0.54872	-0.0618969	-0.236663	0.619247	-0.0381705	-0.372718	0.797658	0.0113428	-0.279478	0.0837086	-0.19019	0.248473	-0.518954	0.432429	0.0910233	0.100417	0.204998	0.365237	-0.0785857	-0.824876
Q9R0Y5	0.392756	-0.848041	-0.0213498	-0.0336428	-0.656483	0.732185	-0.89656	0.447507	NaN	0.489144	0.489428	-1.28549	-0.128909	-1.24208	0.112021	NaN	NaN	NaN	-0.255458	-0.55514	-1.21021	-0.99238	0.403471	0.0252605	0.624088
Q9R190	-0.173564	1.07917	-0.274369	-0.163979	0.0365494	-2.45122	1.11418	-0.656958	0.726538	0.432978	-0.295244	0.709993	-1.43328	0.760907	-0.227725	-0.0170862	-0.0195916	0.0450377	NaN	NaN	0.838578	0.834945	-0.516466	0.390492	-2.28685
Q9R1C7	-1.43025	1.14958	-0.113582	-0.138555	-0.9465	NaN	0.314233	-0.805843	-0.0820397	-0.584791	0.288181	1.38453	-0.297164	-0.348766	NaN	-0.397987	0.149021	0.0197061	-0.0660447	NaN	0.539135	0.555617	-0.519531	0.047743	-1.01612
Q9R1P0	-0.242065	0.293165	0.020476	0.306314	-0.591532	0.0392693	0.44778	-0.372698	-0.176183	0.617465	0.0517757	0.0539903	-0.340036	0.235079	0.2514	-0.332432	0.143812	0.00742161	0.219555	-0.246858	0.211269	0.470199	0.054617	-0.268597	-0.270267
Q9R1P1	-0.376156	0.443229	-0.0806919	0.448145	-0.0845302	-0.10485	0.49997	-0.238392	-0.202135	0.316766	0.412167	0.242408	-0.621989	0.675105	0.430321	0.347835	-0.0799216	0.257404	-0.00583223	-0.206043	-0.0410456	0.400897	0.145571	0.296609	-0.205324
Q9R1P3	0.0661473	0.0749756	-0.0440647	-0.0209496	0.669022	0.0758142	0.153323	0.169052	-0.262113	0.250603	0.420575	0.415854	-0.483898	0.26623	-0.065437	0.951699	-0.107093	0.407138	-0.412477	-0.196654	-0.0219104	0.242822	0.201336	0.338119	-0.086668
Q9R1P4	-0.318861	0.154669	-0.128286	0.128869	0.295067	-0.150603	0.164748	0.000840109	-0.0836449	-0.0542413	0.0447083	0.474773	-0.181126	-0.0616438	0.199558	-0.121539	0.144625	-0.244701	0.186039	0.022644	0.120165	0.131991	-0.064702	0.109266	-0.477668
Q9R1Q7	-0.260217	0.759092	-0.490629	-0.207835	0.104216	-0.823663	0.378912	0.033869	-0.219092	NaN	NaN	NaN	NaN	NaN	0.488863	-0.222151	0.190735	0.28383	-0.765312	-0.640453	0.304614	-0.271268	0.4126	0.10588	-0.94243
Q9R1Q8	0.850937	-0.165373	-0.350414	0.0519307	-0.501253	0.842662	-0.393261	0.752411	-0.633975	-0.343102	0.207307	0.0507087	0.686004	-0.16073	0.718015	-0.352945	-0.00840303	-0.56341	0.492257	0.435555	-0.567598	-0.588196	0.554115	0.52104	0.169795
Q9R1T2	-0.549149	0.546101	0.127828	0.0564172	0.0990392	-0.431024	0.357447	-0.406809	0.161399	0.0920775	0.0121781	0.534363	-0.520157	0.157934	0.295744	0.258464	0.176328	0.255495	-0.135433	-0.627138	0.332983	0.553242	-0.0113242	-0.0880754	-0.754182
Q9R1T4	-0.136332	-0.890402	-0.19763	-0.224569	-0.694859	0.439093	-0.908653	NaN	NaN	-0.675211	-0.452167	NaN	NaN	NaN	0.115805	-0.465097	-0.921643	-0.351469	NaN	-0.0775357	-0.635333	-0.926995	0.0338344	-0.0592655	0.205301
Q9WTL7	0.901596	0.176645	-0.331208	-0.294713	-0.0132149	0.540403	-0.227877	-0.376226	NaN	0.687174	0.327458	-0.416717	0.0390621	-0.160877	0.914619	0.108821	-0.399728	-0.4122	0.188378	0.171003	0.225777	0.233798	0.315215	0.374377	-0.544619
Q9WTM5	-0.799859	0.593547	0.434491	0.105248	0.502726	-0.986358	0.428575	-0.645758	0.540125	0.176713	-0.0875063	0.716209	-0.366617	0.454893	0.207601	0.719826	0.371719	0.447116	-0.611614	-0.695395	0.605068	0.609063	-0.145783	-0.0958176	-0.825867
Q9WTP6	-0.655299	0.803536	0.07658	0.497029	0.618287	-0.368566	-0.175858	-0.437172	0.541363	-0.00194124	0.0962556	0.574145	NaN	-0.00289096	-0.284718	0.404013	0.941803	0.198741	-0.113612	-0.717595	0.55398	0.594367	-0.219904	0.391651	-1.02855
Q9WTQ5	-0.227609	0.437269	0.390419	0.137599	-0.445357	-0.519771	0.375671	-0.282304	NaN	-0.177616	0.30103	0.0571768	-0.690138	0.301593	0.484702	0.251576	-0.369302	0.0163509	0.0644873	-0.300643	-0.478291	-0.0684663	0.784544	0.0153731	0.232716
Q9WTR5	0.000135282	-0.0776911	0.773023	0.145293	0.0108001	-0.0528384	-0.98181	0.286591	NaN	-0.161674	0.0249804	-0.0406092	0.810165	-0.945443	0.510468	-0.509318	0.308089	-0.286013	-0.266251	0.265385	-0.723838	-0.512547	0.350234	-0.334216	0.965046
Q9WTT4	1.27922	-1.06964	-0.416478	-0.165089	-0.45318	1.45533	-1.21667	1.05955	NaN	0.0585202	0.538331	-0.177032	1.86641	-3.08111	1.68174	-2.44381	-1.51471	-0.375933	1.72963	0.72928	NaN	-2.2148	0.505435	-0.155005	0.836832
Q9WTX2	-0.195966	-0.178623	0.209278	0.540056	-0.316047	0.367449	-0.23912	-0.369941	-0.220997	0.349158	0.0120938	0.392726	-0.193985	-0.143384	0.279807	0.454326	-0.601212	0.122812	-0.241142	-0.150514	0.055998	0.273912	-0.164025	0.284525	-0.256763
Q9WTX5	-0.231029	0.485043	0.098368	0.0386779	-0.681053	0.287225	0.281319	0.148954	-0.705759	0.487386	0.401189	-0.313099	-0.0501465	0.140426	-0.112417	0.658171	-0.421881	0.756504	-0.183327	-0.281687	-0.545932	-0.00319094	0.40254	-0.0243622	0.331568
Q9WU40	NaN	NaN	NaN	-0.881142	-0.365499	0.875318	-0.533717	0.513722	0.707896	-0.982966	NaN	-0.0226955	0.661467	-0.939991	-0.431528	NaN	0.0910862	NaN	NaN	0.300609	NaN	-0.47794	NaN	-0.0248551	NaN
Q9WUA2	0.14609	0.191611	-0.202794	0.251553	0.595667	-0.125518	-0.0188534	-0.0461388	-0.230698	-0.0532996	0.0588181	0.296355	0.0478992	0.426375	0.608594	-0.00721072	-0.232761	0.036091	-0.245735	-0.0415734	0.182391	0.349344	-0.244188	0.161698	0.00677273
Q9WUA3	0.108289	-0.979074	-0.0693217	0.195638	-0.658833	1.01164	-1.03643	0.0422	NaN	-0.571018	0.3196	NaN	-0.511984	NaN	0.405865	-0.260565	NaN	NaN	-0.746219	-0.65092	-1.48843	-0.922045	0.103609	0.114859	0.753882
Q9WUB4	-0.204211	0.313887	-0.58885	-0.734546	0.505118	-0.319649	0.250846	0.199739	NaN	-0.152099	NaN	-0.0116017	-0.490241	NaN	0.394058	0.211167	-0.533651	-0.583395	0.184987	-0.00315363	0.117379	-0.851857	-0.134394	0.287109	0.117023
Q9WUC3	0.148544	0.138802	0.154607	0.0460014	-0.0967373	0.355356	-2.1189	-0.498778	NaN	-0.860342	NaN	-0.770097	0.971023	NaN	0.8758	-1.05155	-0.797652	-0.650816	0.130111	0.565052	-1.43814	-1.04565	0.689798	-0.301576	1.26107
Q9WUD1	-0.146328	0.0540104	0.0623279	-0.0474914	-0.374584	0.503254	-0.172326	-0.253545	-0.415838	0.359694	0.205878	NaN	-0.0915503	NaN	0.544336	0.116673	-0.236877	NaN	-0.226879	-0.262812	0.269944	-0.000374762	-0.194511	0.00236695	0.00392889
Q9WUK2	-0.441328	0.689749	0.124018	0.0155279	-0.294099	-0.543067	0.390019	0.0626098	0.481153	0.460302	-0.137385	0.337326	-0.447599	-0.481308	0.127694	0.347596	0.24206	-0.625502	0.172658	0.0112888	-0.228507	0.368214	0.451541	-0.219261	-0.669949
Q9WUL7	-0.428446	0.372589	0.166208	0.100025	0.329453	-0.0810749	0.184481	-0.468089	0.087723	0.668464	0.222782	-0.119534	-0.468125	0.255882	0.469144	-0.0538047	-0.135577	0.115351	0.0752758	NaN	0.114663	0.199919	0.233472	0.40476	-0.210649
Q9WUM3	0.325685	-0.0873691	-0.0458206	0.265516	-0.266186	0.0197635	0.306304	0.102448	0.197895	-0.191811	0.0117507	0.522249	0.161749	-0.268841	0.294266	0.333025	0.221734	-0.0748075	-0.153523	-0.097993	0.0759715	0.169222	-0.0191547	0.32223	-0.381073
Q9WUU7	NaN	1.36439	0.502921	0.715399	0.00927851	-3.41697	0.796718	NaN	-0.732585	0.229697	-0.284353	0.486431	NaN	0.657445	-0.540772	1.04768	1.17958	1.00568	-0.830593	-1.06001	1.13731	0.697622	-1.05458	-0.840759	NaN
Q9WV02	-0.122199	0.0356767	-0.808927	-0.231354	-0.0372674	-0.29288	0.656173	-0.292959	-0.415489	0.218928	-0.0182742	0.0456485	-0.714692	0.557036	0.32622	-0.0283867	-0.693656	NaN	NaN	NaN	0.3026	0.214249	-0.140468	0.20817	-1.25726
Q9WV27	0.996987	-0.634365	-0.484343	-0.374801	-0.877533	0.765252	-0.498561	0.595216	-1.16527	-0.0594847	0.595074	NaN	0.25501	-0.860727	-0.0938109	NaN	NaN	NaN	-0.146188	-0.238746	-0.692623	NaN	-0.20461	-0.255629	NaN
Q9WV55	-0.0106469	-0.39374	-0.151608	-0.433689	-0.990123	0.503672	-0.318658	-0.283446	-1.07397	0.50155	0.592505	-0.676406	-0.984549	-0.260221	-0.134424	0.0722569	NaN	-1.14534	NaN	NaN	-0.203927	-0.42871	0.278182	-0.0842836	-0.657625
Q9WV60	0.0671081	-0.142653	0.0703849	0.417324	-0.226051	0.477704	-0.308657	0.401198	-0.435123	0.0427985	0.182349	-0.370739	0.406807	-0.103875	0.667761	0.244096	-0.687419	-0.110211	-0.0345398	-0.00944348	-0.0368468	-0.413428	0.220432	0.192733	0.397847
Q9WV80	-0.918552	0.0527568	-0.418163	0.164665	0.0668884	-0.923491	-0.0840241	-0.328731	0.0580639	-0.313302	-0.134849	-0.0393967	-0.71754	-0.298941	-0.609253	-0.129019	NaN	NaN	NaN	NaN	0.266943	0.172685	-0.410812	-0.391768	-0.779884
Q9WV92	0.779384	-0.668917	-0.352117	0.0678465	-0.498582	1.14715	-0.648598	0.927225	-1.73941	0.350022	1.32564	-0.922348	1.04903	-1.16026	1.28333	0.297173	-1.39124	-0.530356	0.282693	0.0200428	-1.25437	-0.749858	0.531312	0.485108	0.615105
Q9WV98	0.416426	0.0302097	-0.176967	-0.0701652	-0.366557	0.328362	-0.134723	0.0700652	0.251111	-0.355668	0.0963595	-0.345472	0.712325	-0.155294	0.553637	-0.540985	-0.256584	-0.370712	0.539785	0.423869	0.0941311	-0.191554	-0.108629	0.486177	0.0963899
Q9WVA2;Q4FZG7	-0.241512	0.416269	0.146705	-0.0857367	0.374345	-0.997678	0.51272	0.0822855	0.492139	-0.236608	-0.14068	0.417193	0.32867	-0.394412	-0.126749	-0.0787154	-0.0484196	0.107826	0.301424	0.416916	-0.229814	0.351168	0.521336	-0.35571	-0.334341
Q9WVA3	-0.273855	0.941588	0.0216712	-0.0641604	0.00730333	-0.857219	0.36619	-0.113134	0.342201	0.401527	-0.0826953	0.470169	-1.06146	0.429652	0.0183933	0.208057	-0.79464	0.571719	-0.0674653	NaN	0.370488	0.298904	0.565012	-0.0165221	-1.09766
Q9WVA4	-0.849003	1.04839	0.678597	0.685133	-0.111441	-1.36593	0.5556	-1.32496	-0.00648606	0.586041	0.699769	-0.104926	NaN	0.83792	-0.0785719	0.908701	0.665152	0.785313	-0.496016	-0.759011	0.721361	0.976008	-0.0689543	-0.214142	-0.899354
Q9WVJ2	-0.283801	0.450427	-0.30997	0.390979	0.27029	-0.0694103	0.243924	-0.078443	0.00102669	0.506204	0.00907074	0.129278	-0.401037	0.137279	0.212321	0.452303	-0.0858695	0.315718	-0.305161	-0.182255	0.347083	0.413436	0.107649	0.259882	-0.445431
Q9Z0E0	0.539959	-1.16196	-0.139352	0.155651	-0.697059	0.970292	-1.41664	0.655622	NaN	0.123219	0.291866	-1.42151	0.821611	-1.64484	0.405471	-0.222249	NaN	NaN	-1.02104	NaN	-1.19067	-1.2563	0.0442544	0.209152	0.744705
Q9Z0H3	-0.431302	0.540335	-0.410344	0.269989	-0.450932	-0.60629	0.502842	-0.231825	-0.378302	0.232443	NaN	-0.151784	NaN	0.614565	-0.0962604	0.0282171	NaN	-0.0600383	NaN	NaN	0.271109	0.312353	0.0745933	0.015608	-0.912971
Q9Z0H4	0.306682	0.344376	-0.468647	-0.340287	0.0810739	0.047799	0.363857	-0.133528	0.104994	0.0565958	-0.276221	0.339907	-0.0355075	0.490339	0.519405	-0.111054	NaN	-0.43033	0.157056	0.00266439	0.383028	0.402407	0.155592	0.320499	-0.79557
Q9Z0H8	-0.910695	0.183245	0.0441781	-0.193075	-0.0516394	-0.969122	-0.160026	NaN	NaN	-0.667471	-0.105081	NaN	NaN	NaN	-0.593829	-0.436898	-0.475092	NaN	NaN	-0.0507841	0.0233355	-0.0559101	-0.213064	-0.655936	-0.568114
Q9Z0P4	-0.0391374	0.0771064	0.27985	-0.115616	-0.366515	-0.430413	-0.144309	-0.273394	NaN	NaN	0.316996	NaN	-0.416261	NaN	0.413275	0.565366	-0.577975	0.688127	-0.269724	-0.937962	-0.930359	-0.25161	0.768212	-0.24961	0.320018
Q9Z0R9	-1.208	0.347944	0.01274	0.502074	0.1292	-0.886891	0.396351	NaN	NaN	-0.084728	0.374399	-0.62554	NaN	0.0173875	-0.378121	0.712425	NaN	-0.608269	NaN	NaN	0.0680981	0.180512	-0.130089	-0.164694	-0.542171
Q9Z0S1	0.516782	-0.319861	-0.173807	0.0123006	-0.206111	0.741118	0.0587939	0.340321	NaN	0.385383	0.560448	-0.624682	-0.201083	-0.309415	0.471709	0.249727	-0.727608	0.17356	0.416274	-0.122152	-0.631144	-0.115058	0.452604	0.331393	0.221915
Q9Z0X1	-0.25156	-0.284164	-0.982917	-0.164941	-0.436066	0.54729	-0.997794	-0.0513552	-0.839734	-0.420191	0.25428	0.270245	-0.394785	-1.16318	-0.555009	-0.452533	NaN	NaN	NaN	NaN	0.500662	-0.252461	-0.798295	0.166649	-2.07952
Q9Z0Y1	0.0759692	-0.545461	0.0557387	-0.18059	0.603889	0.0265435	-0.308022	0.408303	-0.316765	-0.438195	0.194705	0.0354458	0.362456	-0.481906	0.266354	0.264846	NaN	NaN	-0.141523	-0.571511	-0.288908	-0.282433	0.188571	0.273326	-0.0692222
Q9Z130	-0.530358	0.0648545	-0.363038	-0.373432	-0.512103	-1.11952	-0.0608179	-0.170056	-0.144185	-0.485075	-0.791052	-0.115794	-0.742079	-0.609372	-0.544409	-0.411489	NaN	-1.01137	NaN	NaN	-0.314938	-0.241565	0.101927	-0.520254	-0.862866
Q9Z1F9	-0.58381	0.55941	-0.122845	0.200796	0.72773	-0.20809	0.313132	0.246742	0.481693	-0.192083	-0.369949	0.62917	-0.434036	-0.132707	-0.253208	0.56963	0.552752	0.689616	-0.5318	-0.334065	0.485879	0.443992	0.234988	0.0969597	-0.597453
Q9Z1G4	0.94197	-0.729215	-0.0993467	-0.117975	-0.82485	1.15311	-0.752144	1.48617	-2.34384	0.474558	0.964718	-0.237775	1.78912	-2.15748	2.16883	0.544265	-1.92451	-0.760388	-0.187073	-0.286202	-1.3832	-1.45951	0.418923	0.546281	1.14928
Q9Z1Q5	-0.41694	0.669925	0.170875	0.322191	0.25612	-0.689743	0.494853	-0.620151	0.686524	0.156041	-0.386362	0.568231	-0.0646763	0.469278	0.310666	0.366709	0.0753298	0.388927	-0.40095	0.20213	0.431331	0.450865	0.298656	0.302915	-0.671914
Q9Z1Q9	-0.812618	0.52457	0.0348374	0.346858	0.543304	-0.912023	0.234985	-0.556803	0.466472	-0.0840212	0.089663	0.625711	-0.698391	0.266228	-0.0204662	0.705134	0.403247	0.130388	-0.957865	-0.441047	0.601146	0.5024	-0.469765	-0.131289	-0.703747
Q9Z1R2	-0.403753	0.249116	-0.158248	0.335417	0.119273	-0.195705	0.256702	-0.311724	-0.21475	0.566674	0.283663	0.080055	-0.760275	0.495955	0.307872	0.517161	0.327534	0.0321406	-0.217144	-0.531539	0.411781	0.393306	-0.050514	-0.0154701	-0.520137
Q9Z1S5	0.514927	-0.0962515	0.0246249	-0.122322	-0.132577	0.843331	-0.500213	0.654511	-0.370708	0.0411166	0.198004	-0.0587606	0.446814	-0.520321	0.721527	-0.509767	-0.759221	-0.336602	0.625367	0.571048	-0.457066	-0.382647	0.740568	0.490492	0.0280378
Q9Z1Z0	0.577174	-0.166455	0.0960954	0.243753	-0.359138	0.278757	0.154526	0.512065	-0.174825	-0.0696808	-0.283816	0.287106	0.710062	-0.750402	0.804171	0.258618	-0.49602	-0.243352	-0.0264434	0.209712	0.266416	-0.122104	0.162598	0.41743	-0.0593077
Q9Z1Z2	-0.469534	0.48179	0.0221631	0.225666	0.218421	0.0335726	0.0409459	-0.108247	-0.645284	0.421461	0.458876	0.225251	-0.540976	0.435185	0.602584	-0.177263	-0.199933	0.0976903	0.10103	-0.0279947	0.39008	0.354626	0.16556	0.165392	-0.533236
Q9Z2H5	1.13101	-0.781238	0.497132	-0.240804	-0.744176	1.30533	-0.816449	1.37053	-1.353	0.4067	0.394193	-0.927696	1.36596	-0.78329	1.29834	-0.34759	-1.01075	-0.777743	0.603276	0.605621	-1.49902	-0.7634	0.840819	0.708431	0.844519
Q9Z2N8	-1.17577	0.979775	0.411866	-0.200375	0.135561	-1.2479	0.719517	-1.35126	0.641911	-0.163526	0.142572	0.945552	NaN	0.17256	0.323232	0.640073	0.95842	0.14787	-0.604251	-1.39217	0.169731	0.909848	-0.373016	0.186507	-1.21583
Q9Z2U0;Q9CWH6	-0.294199	0.341868	0.105303	0.0907568	0.154584	-0.319811	0.265822	-0.183623	0.00572839	0.222483	0.0746697	0.229373	-0.198922	0.0704324	0.388961	0.112126	-0.547801	0.192925	0.11384	-0.0220907	0.280638	0.378515	0.0957382	0.152379	-0.435965
Q9Z2U1	-0.186449	0.416658	0.00640225	0.29367	0.231926	-0.360691	0.0447983	-0.249114	-0.0681723	0.422817	0.319243	0.0369914	-0.444372	0.331042	0.20164	0.257477	-0.166801	0.140489	0.0739022	0.148853	0.464403	0.307479	0.0123117	0.152659	-0.407456
Q9Z2W0	0.0254894	-0.261303	-0.09861	0.209857	0.386198	0.0397087	0.208967	0.318871	0.14612	-0.104201	0.238095	0.105487	0.178775	-0.396213	0.529875	0.00188528	0.0305528	-0.140821	0.2071	0.052904	-0.0554545	0.124818	0.0632836	0.272009	-0.16522
Q9Z2X1	-0.747644	0.969681	0.105411	0.0829468	-0.109476	-0.920643	0.631512	-0.717261	0.22514	0.566994	0.415289	0.431704	-1.03539	0.821288	0.328291	0.454348	0.27281	0.483633	-0.567344	-0.826471	0.799582	0.700517	-0.261836	-0.00806158	-1.26239
REV__Q3UQU0	0.318594	-0.00755295	-0.0678605	0.61977	-0.494748	0.459411	-0.457455	0.0914073	-0.580217	0.30848	0.865346	-0.0301943	-0.532112	0.481554	0.788448	-0.280797	-0.593936	-0.300706	0.657294	0.0709665	0.483215	0.0152323	-0.0494406	0.44434	-1.15803
A2AG50	0.612687	-0.23222	0.570716	0.48511	-0.982315	0.812285	-0.958958	NaN	NaN	NaN	NaN	NaN	NaN	NaN	NaN	NaN	NaN	NaN	NaN	NaN	NaN	-0.940532	0.880713	-0.484878	0.890477
A2ALU4	-0.637735	NaN	0.316265	0.970743	NaN	-1.21213	NaN	NaN	NaN	NaN	NaN	NaN	NaN	NaN	NaN	NaN	NaN	NaN	NaN	NaN	NaN	NaN	-1.72051	-0.012705	1.69378
A2ASQ1	0.0718238	-0.435528	-0.192764	0.167071	-0.17002	NaN	0.601752	NaN	NaN	NaN	NaN	NaN	NaN	NaN	NaN	NaN	NaN	NaN	NaN	NaN	0.166127	0.112732	-0.111533	NaN	-0.215058
A2ASZ8	NaN	-0.706473	NaN	NaN	-0.648106	1.38533	NaN	NaN	NaN	NaN	NaN	NaN	NaN	NaN	NaN	NaN	NaN	NaN	NaN	NaN	NaN	-0.016063	NaN	0.638681	-0.697087
B9EJ86	-0.0115457	-0.434978	-0.0499321	0.384302	-0.5367	-0.211137	-0.60533	NaN	NaN	NaN	NaN	NaN	NaN	NaN	NaN	NaN	NaN	NaN	NaN	NaN	-0.295881	NaN	NaN	-0.373927	NaN
B9EJA2	0.473518	-0.483862	-0.539143	-0.200834	NaN	0.175452	-0.278555	NaN	NaN	NaN	NaN	NaN	NaN	NaN	NaN	NaN	NaN	NaN	NaN	NaN	NaN	NaN	-0.242827	NaN	-0.272822
E9PV24	-0.161863	NaN	-0.110431	0.0893	NaN	0.0117479	NaN	NaN	NaN	NaN	NaN	NaN	NaN	NaN	NaN	NaN	NaN	NaN	NaN	NaN	-0.0988657	-0.0131592	NaN	0.195037	NaN
E9Q8I9	0.108138	NaN	NaN	NaN	NaN	0.957256	NaN	NaN	NaN	NaN	NaN	NaN	NaN	NaN	NaN	NaN	NaN	NaN	NaN	NaN	NaN	-0.122141	0.560252	0.813912	0.0789903
E9QAT4	-0.359882	0.549286	NaN	NaN	1.15469	-1.4597	NaN	NaN	NaN	NaN	NaN	NaN	NaN	NaN	NaN	NaN	NaN	NaN	NaN	NaN	-0.128921	0.0962724	0.375533	-0.478695	NaN
O08740	-0.528173	0.84292	-0.359913	-0.219681	NaN	NaN	-0.0260313	NaN	NaN	NaN	NaN	NaN	NaN	NaN	NaN	NaN	NaN	NaN	NaN	NaN	0.0347254	0.366519	0.258193	-0.669198	NaN
O09114	1.11879	-0.558943	NaN	-0.692413	NaN	0.12453	NaN	NaN	NaN	NaN	NaN	NaN	NaN	NaN	NaN	NaN	NaN	NaN	NaN	NaN	-0.445939	-0.258518	0.896332	NaN	NaN
O09131;Q8K2Q2	-0.100051	0.197266	-0.214129	0.594737	-0.243979	0.127121	-0.100231	NaN	NaN	NaN	NaN	NaN	NaN	NaN	NaN	NaN	NaN	NaN	NaN	NaN	0.343654	0.0669745	-0.0638872	0.23877	-0.170799
O35382	-0.269725	0.2763	0.300823	-0.145465	-0.318435	0.0137995	NaN	NaN	NaN	NaN	NaN	NaN	NaN	NaN	NaN	NaN	NaN	NaN	NaN	NaN	0.0433106	-0.0847565	-0.109436	0.322623	-0.211919
O35526	0.262054	-0.590974	0.447879	-0.279424	NaN	0.13656	NaN	NaN	NaN	NaN	NaN	NaN	NaN	NaN	NaN	NaN	NaN	NaN	NaN	NaN	-1.55568	-1.4058	1.35867	0.00765604	1.72069
O35551	0.112135	0.71955	0.168131	0.153738	-1.57072	0.199681	0.20149	NaN	NaN	NaN	NaN	NaN	NaN	NaN	NaN	NaN	NaN	NaN	NaN	NaN	-0.087997	-0.00496709	0.0534658	-0.112634	0.161593
O35598	NaN	0.080881	NaN	0.0338587	-0.0779144	-0.0778747	NaN	NaN	NaN	NaN	NaN	NaN	NaN	NaN	NaN	NaN	NaN	NaN	NaN	NaN	0.252403	0.185175	NaN	0.0281587	-0.51155
O35633	0.66903	-0.229108	0.785572	0.452261	0.460355	2.12118	-0.311465	NaN	NaN	NaN	NaN	NaN	NaN	NaN	NaN	NaN	NaN	NaN	NaN	NaN	-0.813604	-1.79915	0.798739	1.28795	2.71271
O35668	-0.438492	NaN	NaN	1.75084	NaN	-0.796852	NaN	NaN	NaN	NaN	NaN	NaN	NaN	NaN	NaN	NaN	NaN	NaN	NaN	NaN	-1.40857	NaN	NaN	NaN	1.99959
O35678	0.957219	-1.01546	-0.678484	0.54535	NaN	1.00143	-1.20622	NaN	NaN	NaN	NaN	NaN	NaN	NaN	NaN	NaN	NaN	NaN	NaN	NaN	NaN	NaN	NaN	-0.262047	-0.0625911
O35857	-0.00645687	NaN	-0.443312	-0.0444597	0.00875038	0.449692	-0.107463	NaN	NaN	NaN	NaN	NaN	NaN	NaN	NaN	NaN	NaN	NaN	NaN	NaN	0.46673	0.224122	-0.178231	0.155966	-0.717204
O54724	0.0148989	NaN	NaN	-0.128354	NaN	NaN	-0.284407	NaN	NaN	NaN	NaN	NaN	NaN	NaN	NaN	NaN	NaN	NaN	NaN	NaN	-0.234303	-0.0171849	0.231293	-0.323423	NaN
O54829;Q9Z2H2	0.436324	-0.00358996	NaN	NaN	-0.531474	0.721218	-0.514363	NaN	NaN	NaN	NaN	NaN	NaN	NaN	NaN	NaN	NaN	NaN	NaN	NaN	NaN	NaN	0.0972175	-1.0417	1.10015
O54901	0.62667	-0.0410553	1.38156	-1.04018	-0.256612	0.872296	-0.67676	NaN	NaN	NaN	NaN	NaN	NaN	NaN	NaN	NaN	NaN	NaN	NaN	NaN	-1.37776	-1.12911	1.15821	0.504251	1.48706
O55057	0.0868199	-0.127625	-0.0724416	0.108442	-0.393248	0.0740912	0.0733405	NaN	NaN	NaN	NaN	NaN	NaN	NaN	NaN	NaN	NaN	NaN	NaN	NaN	0.263037	-0.121392	NaN	-0.361212	NaN
O55131;Q9DA97	0.0890336	-0.03396	0.0353784	0.0884011	0.0769589	0.2677	-0.113552	NaN	NaN	NaN	NaN	NaN	NaN	NaN	NaN	NaN	NaN	NaN	NaN	NaN	0.0635473	-0.00917766	0.134377	-0.0617751	-0.0246068
O70311	-0.607285	-0.355114	0.338595	0.548233	-0.214617	-0.145441	0.590876	NaN	NaN	NaN	NaN	NaN	NaN	NaN	NaN	NaN	NaN	NaN	NaN	NaN	0.496326	0.248151	0.290503	-0.0264909	-0.702887
O70480	-0.397224	0.134877	NaN	0.184172	0.0693305	-0.201808	0.00922957	NaN	NaN	NaN	NaN	NaN	NaN	NaN	NaN	NaN	NaN	NaN	NaN	NaN	-0.0900061	-0.324348	0.61663	-0.168423	-0.0812364
O70494	NaN	0.423924	-0.490622	NaN	NaN	NaN	NaN	NaN	NaN	NaN	NaN	NaN	NaN	NaN	NaN	NaN	NaN	NaN	NaN	NaN	NaN	0.102887	-0.142552	NaN	NaN
O88307	0.00177172	NaN	0.369696	NaN	NaN	-0.570162	NaN	NaN	NaN	NaN	NaN	NaN	NaN	NaN	NaN	NaN	NaN	NaN	NaN	NaN	-0.214079	NaN	0.338357	-0.216776	NaN
O88322	NaN	0.302053	NaN	-0.0587563	NaN	NaN	NaN	NaN	NaN	NaN	NaN	NaN	NaN	NaN	NaN	NaN	NaN	NaN	NaN	NaN	-0.0639307	0.0974883	0.213714	0.0474795	NaN
O88441	NaN	0.170158	0.281018	-0.101899	-0.809207	0.0968747	0.154133	NaN	NaN	NaN	NaN	NaN	NaN	NaN	NaN	NaN	NaN	NaN	NaN	NaN	0.501701	-0.193192	0.033218	0.225693	NaN
O88851	0.335803	0.0464674	-0.145789	0.332167	-0.640244	0.117559	0.120485	NaN	NaN	NaN	NaN	NaN	NaN	NaN	NaN	NaN	NaN	NaN	NaN	NaN	0.505484	0.0348065	-0.0359835	-0.0523759	-0.598856
O88878	-0.61984	0.643118	0.402603	NaN	NaN	-0.83875	0.600713	NaN	NaN	NaN	NaN	NaN	NaN	NaN	NaN	NaN	NaN	NaN	NaN	NaN	0.0972991	0.897962	1.38733	-0.175811	-1.36377
O88983	-0.254596	-0.247436	NaN	NaN	0.807543	-0.648058	NaN	NaN	NaN	NaN	NaN	NaN	NaN	NaN	NaN	NaN	NaN	NaN	NaN	NaN	-0.247672	-0.143652	0.0800933	0.121709	NaN
O88998	-0.0405607	-0.522466	NaN	NaN	NaN	-0.199418	NaN	NaN	NaN	NaN	NaN	NaN	NaN	NaN	NaN	NaN	NaN	NaN	NaN	NaN	NaN	NaN	-0.222499	0.0331748	-0.0464178
O89017	NaN	0.391449	-0.135671	-0.138177	0.169958	NaN	-0.179484	NaN	NaN	NaN	NaN	NaN	NaN	NaN	NaN	NaN	NaN	NaN	NaN	NaN	0.788456	-0.120079	-0.61838	0.0519044	-0.100892
O89051	1.84273	-0.117096	-0.201728	0.0974467	-1.90128	1.07915	-0.746862	NaN	NaN	NaN	NaN	NaN	NaN	NaN	NaN	NaN	NaN	NaN	NaN	NaN	NaN	-0.928407	0.75928	0.343911	-0.339278
P00397	0.760187	-0.360049	-0.146771	0.27981	-0.746181	2.03668	-0.837341	NaN	NaN	NaN	NaN	NaN	NaN	NaN	NaN	NaN	NaN	NaN	NaN	NaN	-1.0391	-0.276217	NaN	1.96312	-0.719136
P01027	-1.41856	-1.04798	NaN	-1.52704	NaN	NaN	NaN	NaN	NaN	NaN	NaN	NaN	NaN	NaN	NaN	NaN	NaN	NaN	NaN	NaN	-1.6611	-1.77449	-0.868236	1.06455	NaN
P01837	0.993819	0.889657	0.856808	1.25081	0.730492	1.96982	-0.0596048	NaN	NaN	NaN	NaN	NaN	NaN	NaN	NaN	NaN	NaN	NaN	NaN	NaN	NaN	NaN	1.32078	1.52081	NaN
P02088;P02104	0.2885	0.624253	0.462665	0.166517	-1.33972	0.149255	0.491439	NaN	NaN	NaN	NaN	NaN	NaN	NaN	NaN	NaN	NaN	NaN	NaN	NaN	-0.187014	0.324535	-0.102515	0.804871	0.0435278
P02469	NaN	0.261112	NaN	NaN	NaN	NaN	0.245003	NaN	NaN	NaN	NaN	NaN	NaN	NaN	NaN	NaN	NaN	NaN	NaN	NaN	0.871295	0.135078	-0.146468	-0.263865	NaN
P03899	-0.228433	-0.143013	0.405824	0.294286	-0.889214	0.548038	-0.101891	NaN	NaN	NaN	NaN	NaN	NaN	NaN	NaN	NaN	NaN	NaN	NaN	NaN	0.139488	-0.467005	0.0111655	0.823879	-0.411189
P03921	-0.530339	NaN	NaN	NaN	NaN	0.190352	NaN	NaN	NaN	NaN	NaN	NaN	NaN	NaN	NaN	NaN	NaN	NaN	NaN	NaN	-0.255975	NaN	NaN	0.186145	NaN
P03930	0.319438	0.0525405	-0.193046	-0.0986399	-0.0796391	0.216354	-0.38508	NaN	NaN	NaN	NaN	NaN	NaN	NaN	NaN	NaN	NaN	NaN	NaN	NaN	0.0245647	-0.35183	0.235269	0.212399	0.0142795
P05132	0.374099	-0.0970525	0.0351451	0.1244	-0.350197	0.843868	-0.495021	NaN	NaN	NaN	NaN	NaN	NaN	NaN	NaN	NaN	NaN	NaN	NaN	NaN	-0.66602	-0.203931	0.365766	0.177857	0.257552
P06728	0.428452	1.17886	0.888424	0.221465	-0.899787	-0.391195	1.26224	NaN	NaN	NaN	NaN	NaN	NaN	NaN	NaN	NaN	NaN	NaN	NaN	NaN	0.0364961	0.813688	0.68567	0.840733	-0.0459471
P06797	-0.0526856	0.685947	0.165276	-0.195566	-0.301615	0.0872329	-0.211857	NaN	NaN	NaN	NaN	NaN	NaN	NaN	NaN	NaN	NaN	NaN	NaN	NaN	0.216262	0.18175	0.231901	-0.231748	-0.543999
P08414;P58801	1.7154	-0.680833	-0.518858	-0.376799	-1.22106	1.66781	-0.420918	NaN	NaN	NaN	NaN	NaN	NaN	NaN	NaN	NaN	NaN	NaN	NaN	NaN	-1.90604	-1.04613	1.16472	0.941045	0.701099
P08556	0.104805	-0.146077	0.0393637	-0.108564	0.360359	0.160586	-0.0997798	NaN	NaN	NaN	NaN	NaN	NaN	NaN	NaN	NaN	NaN	NaN	NaN	NaN	-0.259762	0.147239	-0.0868277	0.125739	-0.323779
P0C7M9	0.332478	NaN	-0.965957	-0.30925	0.214956	0.301358	-0.303752	NaN	NaN	NaN	NaN	NaN	NaN	NaN	NaN	NaN	NaN	NaN	NaN	NaN	NaN	NaN	-0.0974288	-0.36157	NaN
P0DP60	-0.270254	NaN	-0.075289	NaN	NaN	NaN	NaN	NaN	NaN	NaN	NaN	NaN	NaN	NaN	NaN	NaN	NaN	NaN	NaN	NaN	NaN	NaN	0.172382	-0.565116	0.0704499
P12265	NaN	-0.239736	NaN	NaN	NaN	NaN	0.00537188	NaN	NaN	NaN	NaN	NaN	NaN	NaN	NaN	NaN	NaN	NaN	NaN	NaN	-0.101481	0.0637043	NaN	NaN	NaN
P14576	-0.823944	1.30378	0.318909	0.895771	-0.425101	-0.512571	3.31986e-05	NaN	NaN	NaN	NaN	NaN	NaN	NaN	NaN	NaN	NaN	NaN	NaN	NaN	0.989375	0.339503	-0.730178	-0.164884	NaN
P15116;P39038	-0.132958	0.256848	0.151001	0.146294	0.198488	-0.231792	0.55789	NaN	NaN	NaN	NaN	NaN	NaN	NaN	NaN	NaN	NaN	NaN	NaN	NaN	-0.16842	0.345652	0.545666	-0.0539045	0.0778356
P16054;P23298	1.5147	-0.0365776	-0.284195	-0.138431	-1.52526	1.29815	-0.527397	NaN	NaN	NaN	NaN	NaN	NaN	NaN	NaN	NaN	NaN	NaN	NaN	NaN	0.0856774	-0.900862	0.733901	0.0754216	-0.19004
P16254	-0.165378	-0.150455	0.0110596	0.0834412	-0.282658	-0.095889	0.520996	NaN	NaN	NaN	NaN	NaN	NaN	NaN	NaN	NaN	NaN	NaN	NaN	NaN	0.550182	0.166314	0.00611689	0.0347506	-0.675693
P17225	-1.09029	0.876622	0.271895	0.353969	0.379437	-1.29135	0.754574	NaN	NaN	NaN	NaN	NaN	NaN	NaN	NaN	NaN	NaN	NaN	NaN	NaN	0.990288	1.1544	-0.614178	-0.233014	-1.18366
P18872	0.696821	-0.2679	0.0327696	0.0540281	-0.535796	0.744856	-0.331921	NaN	NaN	NaN	NaN	NaN	NaN	NaN	NaN	NaN	NaN	NaN	NaN	NaN	-0.826478	-0.793307	0.605231	0.221223	0.843185
P20444	-0.181771	-0.309012	NaN	NaN	-0.119799	1.05979	-0.414027	NaN	NaN	NaN	NaN	NaN	NaN	NaN	NaN	NaN	NaN	NaN	NaN	NaN	NaN	NaN	-0.0936478	-0.167076	0.114586
P22892	0.0131726	0.341645	0.2962	0.44899	-0.289419	0.909006	0.163588	NaN	NaN	NaN	NaN	NaN	NaN	NaN	NaN	NaN	NaN	NaN	NaN	NaN	0.288973	0.398471	0.311341	0.34042	0.0831541
P23818	0.941033	NaN	NaN	NaN	NaN	0.0641285	-0.98968	NaN	NaN	NaN	NaN	NaN	NaN	NaN	NaN	NaN	NaN	NaN	NaN	NaN	-0.392965	-1.17203	1.36853	0.438113	-0.382897
P23819	0.164931	0.00852723	-0.661083	-0.181043	NaN	0.710044	NaN	NaN	NaN	NaN	NaN	NaN	NaN	NaN	NaN	NaN	NaN	NaN	NaN	NaN	-0.454268	NaN	0.142449	-0.183945	0.46504
P24549;O35945	1.29183	-1.01311	-1.17055	0.709676	NaN	1.24824	-1.11402	NaN	NaN	NaN	NaN	NaN	NaN	NaN	NaN	NaN	NaN	NaN	NaN	NaN	NaN	NaN	0.0380231	0.307671	-0.588781
P24788	NaN	0.434682	NaN	0.00816427	NaN	NaN	NaN	NaN	NaN	NaN	NaN	NaN	NaN	NaN	NaN	NaN	NaN	NaN	NaN	NaN	0.203781	0.431892	-0.387978	0.282043	NaN
P26339	-0.0904336	-0.0857311	-0.151412	-0.259352	NaN	-0.150495	-0.708062	NaN	NaN	NaN	NaN	NaN	NaN	NaN	NaN	NaN	NaN	NaN	NaN	NaN	NaN	NaN	0.848099	-1.55181	-0.964643
P28660;Q8K1X4	0.413542	-0.19731	-0.0464015	0.142435	-0.319685	0.887669	-0.46297	NaN	NaN	NaN	NaN	NaN	NaN	NaN	NaN	NaN	NaN	NaN	NaN	NaN	-0.230335	-0.194961	0.366878	0.0127177	0.224825
P28741	-0.337785	-0.0792736	0.47378	NaN	-0.543163	1.09612	-0.632264	NaN	NaN	NaN	NaN	NaN	NaN	NaN	NaN	NaN	NaN	NaN	NaN	NaN	0.372402	-0.315872	-0.284636	0.512289	-0.333916
P31938	0.86712	0.00343006	0.460129	-0.254022	0.272313	0.764939	-0.331067	NaN	NaN	NaN	NaN	NaN	NaN	NaN	NaN	NaN	NaN	NaN	NaN	NaN	0.372724	-0.0727858	0.122929	0.206933	0.645304
P35123	0.525207	-0.171255	0.121758	0.0164422	-0.163214	0.0832035	0.446031	NaN	NaN	NaN	NaN	NaN	NaN	NaN	NaN	NaN	NaN	NaN	NaN	NaN	0.622987	0.141801	-0.338621	NaN	NaN
P35276	0.849628	-0.884014	-0.12961	0.161282	-0.274153	1.4767	-0.625854	NaN	NaN	NaN	NaN	NaN	NaN	NaN	NaN	NaN	NaN	NaN	NaN	NaN	-1.26216	-0.663564	0.949756	0.273903	1.12846
P35283	-0.023947	-0.392757	-0.0129795	0.325801	0.243997	0.0297438	-0.330348	NaN	NaN	NaN	NaN	NaN	NaN	NaN	NaN	NaN	NaN	NaN	NaN	NaN	-0.0507661	-0.0716253	-0.097084	-0.0518559	0.385887
P35288	0.639532	0.37388	-0.354669	-0.169515	-0.205434	NaN	NaN	NaN	NaN	NaN	NaN	NaN	NaN	NaN	NaN	NaN	NaN	NaN	NaN	NaN	0.292752	-0.0518814	-0.126268	0.217118	0.276469
P35585	0.0382489	0.0948077	-0.0558276	0.136593	-0.115227	0.0558333	-0.0747742	NaN	NaN	NaN	NaN	NaN	NaN	NaN	NaN	NaN	NaN	NaN	NaN	NaN	0.0403698	-0.117776	0.043985	-0.0609768	0.036946
P35821	NaN	0.063513	NaN	0.236896	-0.398373	-0.194724	0.0632543	NaN	NaN	NaN	NaN	NaN	NaN	NaN	NaN	NaN	NaN	NaN	NaN	NaN	-0.273248	-0.0542094	0.271307	0.0591519	NaN
P38060	-0.275005	0.171476	-0.220342	0.0410716	-0.0769449	0.309449	NaN	NaN	NaN	NaN	NaN	NaN	NaN	NaN	NaN	NaN	NaN	NaN	NaN	NaN	0.0701968	0.00387879	0.00353049	0.0532889	NaN
P40336	0.00048859	-0.0632809	0.220061	0.0506866	-0.243561	-0.0928193	0.148496	NaN	NaN	NaN	NaN	NaN	NaN	NaN	NaN	NaN	NaN	NaN	NaN	NaN	0.261293	0.161204	-0.0468726	0.127837	-0.525229
P42227	NaN	0.352017	NaN	-0.345549	-0.681569	NaN	0.282698	NaN	NaN	NaN	NaN	NaN	NaN	NaN	NaN	NaN	NaN	NaN	NaN	NaN	0.695412	0.138769	NaN	-0.260447	-0.951535
P46096;Q9R0N5	1.23813	-0.441915	-0.265336	-0.0800629	-0.119202	1.13797	-0.713655	NaN	NaN	NaN	NaN	NaN	NaN	NaN	NaN	NaN	NaN	NaN	NaN	NaN	-1.11387	-1.2133	1.0003	0.766562	0.819017
P46735;O88329	-0.325466	0.646476	-0.0882545	-0.139128	0.219874	-0.433078	0.351172	NaN	NaN	NaN	NaN	NaN	NaN	NaN	NaN	NaN	NaN	NaN	NaN	NaN	0.984097	-0.389763	0.399054	0.15708	-1.40913
P47740	0.383971	-0.275941	0.0168413	-0.0617679	NaN	0.77607	-0.674478	NaN	NaN	NaN	NaN	NaN	NaN	NaN	NaN	NaN	NaN	NaN	NaN	NaN	-0.235804	0.391979	-0.22598	0.396333	-0.338343
P47746	-0.0320681	NaN	NaN	NaN	-0.3451	0.400604	NaN	NaN	NaN	NaN	NaN	NaN	NaN	NaN	NaN	NaN	NaN	NaN	NaN	NaN	NaN	NaN	0.356458	NaN	-0.370476
P47877	NaN	0.62768	NaN	-0.179741	NaN	NaN	-0.352684	NaN	NaN	NaN	NaN	NaN	NaN	NaN	NaN	NaN	NaN	NaN	NaN	NaN	NaN	0.380974	NaN	NaN	-0.496833
P48318	1.11962	0.150747	0.925781	0.33174	-1.26465	1.12438	-0.421915	NaN	NaN	NaN	NaN	NaN	NaN	NaN	NaN	NaN	NaN	NaN	NaN	NaN	NaN	NaN	0.159582	-0.0231945	0.771508
P50153	-0.536133	-0.216838	0.560509	-0.126544	NaN	-0.0344819	NaN	NaN	NaN	NaN	NaN	NaN	NaN	NaN	NaN	NaN	NaN	NaN	NaN	NaN	NaN	-0.674036	0.0309391	-0.839236	1.4754
P51807	-0.0838206	0.407594	0.599126	0.104117	-0.302398	-0.479254	0.271845	NaN	NaN	NaN	NaN	NaN	NaN	NaN	NaN	NaN	NaN	NaN	NaN	NaN	-0.082362	0.239932	0.398617	0.194332	-0.314274
P52825	0.0544272	0.0784738	0.32775	NaN	0.296962	NaN	0.168775	NaN	NaN	NaN	NaN	NaN	NaN	NaN	NaN	NaN	NaN	NaN	NaN	NaN	-0.0673153	-0.148174	NaN	0.0716065	0.0399479
P53994	0.238919	-0.0503861	0.0477099	0.108902	-0.25116	0.506933	-0.0018568	NaN	NaN	NaN	NaN	NaN	NaN	NaN	NaN	NaN	NaN	NaN	NaN	NaN	-0.439606	0.0376371	0.3072	0.108091	0.336224
P55096	0.560088	0.0849313	0.397934	0.157868	-0.304325	0.511929	-0.0988016	NaN	NaN	NaN	NaN	NaN	NaN	NaN	NaN	NaN	NaN	NaN	NaN	NaN	0.878109	-0.0868434	-0.186522	0.640388	-0.270496
P56183	-0.65022	0.42328	NaN	NaN	-0.436136	NaN	0.013429	NaN	NaN	NaN	NaN	NaN	NaN	NaN	NaN	NaN	NaN	NaN	NaN	NaN	-0.120432	1.24277	-0.539614	NaN	-0.917837
P56371	0.0502448	NaN	NaN	-0.852091	NaN	0.5965	-0.019826	NaN	NaN	NaN	NaN	NaN	NaN	NaN	NaN	NaN	NaN	NaN	NaN	NaN	NaN	NaN	-0.0121385	-0.20973	0.2972
P56379	0.27439	-0.24265	-0.0628018	0.308343	0.251508	0.808744	0.0119715	NaN	NaN	NaN	NaN	NaN	NaN	NaN	NaN	NaN	NaN	NaN	NaN	NaN	0.17862	-0.410456	0.379778	0.696133	NaN
P56380	-0.474195	0.257579	-0.0890687	0.0753618	-0.42741	0.27982	0.0519712	NaN	NaN	NaN	NaN	NaN	NaN	NaN	NaN	NaN	NaN	NaN	NaN	NaN	0.01864	0.0894451	-0.140326	0.330321	-0.0824664
P56387	0.120764	-1.12736	-0.00743206	0.312302	NaN	0.500388	-0.0909948	NaN	NaN	NaN	NaN	NaN	NaN	NaN	NaN	NaN	NaN	NaN	NaN	NaN	NaN	NaN	-0.186823	-0.304885	0.0590937
P56394	-0.0629304	1.01792	0.295927	-0.0582821	-0.146821	-0.479888	0.115554	NaN	NaN	NaN	NaN	NaN	NaN	NaN	NaN	NaN	NaN	NaN	NaN	NaN	-0.50742	0.394607	0.921878	-0.48394	NaN
P56581	-1.03352	NaN	NaN	NaN	0.375833	NaN	0.479525	NaN	NaN	NaN	NaN	NaN	NaN	NaN	NaN	NaN	NaN	NaN	NaN	NaN	0.45405	-0.177239	NaN	NaN	NaN
P56671	0.43631	1.30256	0.260481	-0.0420885	-0.310847	-1.25184	0.0657289	NaN	NaN	NaN	NaN	NaN	NaN	NaN	NaN	NaN	NaN	NaN	NaN	NaN	0.489372	0.985205	0.361723	-1.23166	NaN
P58021	-0.330788	0.185912	-0.11348	0.562289	NaN	-0.344441	0.157469	NaN	NaN	NaN	NaN	NaN	NaN	NaN	NaN	NaN	NaN	NaN	NaN	NaN	0.512098	-0.252856	-0.236141	-0.318644	NaN
P58774	0.307078	NaN	NaN	NaN	0.201456	NaN	NaN	NaN	NaN	NaN	NaN	NaN	NaN	NaN	NaN	NaN	NaN	NaN	NaN	NaN	-0.187082	0.474883	0.0831149	NaN	NaN
P58871	NaN	0.0815153	0.3002	-0.23706	-0.112294	NaN	-0.151224	NaN	NaN	NaN	NaN	NaN	NaN	NaN	NaN	NaN	NaN	NaN	NaN	NaN	0.0726417	-0.00178609	0.273392	0.0701066	-0.500328
P60060	-0.470923	0.632061	0.674514	0.276345	-0.457722	-0.510311	0.351164	NaN	NaN	NaN	NaN	NaN	NaN	NaN	NaN	NaN	NaN	NaN	NaN	NaN	0.169108	0.575476	0.577857	-0.515394	-0.260749
P60521	2.672	-0.298942	0.221228	-2.0783	-0.958667	0.753443	-0.384695	NaN	NaN	NaN	NaN	NaN	NaN	NaN	NaN	NaN	NaN	NaN	NaN	NaN	-0.446049	-1.09549	0.346611	0.675135	0.567063
P60603	0.0931432	0.112348	-0.437656	0.594553	-0.672673	0.61569	-0.214737	NaN	NaN	NaN	NaN	NaN	NaN	NaN	NaN	NaN	NaN	NaN	NaN	NaN	0.34832	-0.0383767	0.135836	NaN	-0.386963
P60840	-0.0724646	0.623803	0.425568	-0.284907	-0.384577	-0.25871	-0.153472	NaN	NaN	NaN	NaN	NaN	NaN	NaN	NaN	NaN	NaN	NaN	NaN	NaN	-0.262376	0.00714703	0.566398	-0.189919	0.115485
P61025	NaN	0.408549	0.0929655	-0.342061	-0.267781	NaN	0.0313775	NaN	NaN	NaN	NaN	NaN	NaN	NaN	NaN	NaN	NaN	NaN	NaN	NaN	-0.073569	-0.0244062	NaN	NaN	NaN
P61202	0.360438	0.73508	0.55828	0.442481	0.131534	0.560956	0.412426	NaN	NaN	NaN	NaN	NaN	NaN	NaN	NaN	NaN	NaN	NaN	NaN	NaN	0.423585	0.564111	0.644959	0.323097	0.399134
P61211	-0.440016	-0.295137	NaN	NaN	NaN	-0.129508	-0.442195	NaN	NaN	NaN	NaN	NaN	NaN	NaN	NaN	NaN	NaN	NaN	NaN	NaN	-0.231293	-0.410115	0.0704253	-0.359149	-0.0988429
P61226	-0.504364	0.0454838	0.173544	-0.137845	0.228374	0.120829	-0.0293574	NaN	NaN	NaN	NaN	NaN	NaN	NaN	NaN	NaN	NaN	NaN	NaN	NaN	-0.336941	-0.390189	0.21455	NaN	0.27584
P62257	-0.257538	0.10896	NaN	0.0328207	NaN	NaN	-0.763675	NaN	NaN	NaN	NaN	NaN	NaN	NaN	NaN	NaN	NaN	NaN	NaN	NaN	-0.238619	0.209048	-0.35881	0.00128946	NaN
P62331	-0.00872369	0.113573	-0.224185	-0.0494587	NaN	0.431105	-0.217529	NaN	NaN	NaN	NaN	NaN	NaN	NaN	NaN	NaN	NaN	NaN	NaN	NaN	-0.41712	-0.118168	0.433119	0.146146	-0.0631958
P62761	1.19159	-0.610409	0.455656	0.297411	-0.785784	1.31655	-1.33639	NaN	NaN	NaN	NaN	NaN	NaN	NaN	NaN	NaN	NaN	NaN	NaN	NaN	-1.67107	-1.16097	0.758026	0.786508	1.52695
P62835	0.427292	0.00811209	-0.209259	0.236428	-0.0109387	0.443075	-0.333754	NaN	NaN	NaN	NaN	NaN	NaN	NaN	NaN	NaN	NaN	NaN	NaN	NaN	-0.110439	-0.130024	0.346678	0.163291	-0.0225852
P62897;P00015	0.299829	0.288108	-0.39621	-0.0364562	0.0794023	0.161755	0.241776	NaN	NaN	NaN	NaN	NaN	NaN	NaN	NaN	NaN	NaN	NaN	NaN	NaN	-1.04434	0.122795	1.17015	-0.700343	0.671327
P62911;P17932	-0.5849	0.171719	0.107387	0.425463	0.630152	-0.348705	0.251353	NaN	NaN	NaN	NaN	NaN	NaN	NaN	NaN	NaN	NaN	NaN	NaN	NaN	0.398915	0.642545	0.22241	-0.27625	-0.518897
P63046	0.268498	-0.216226	-0.127697	0.22661	-0.252683	0.549172	NaN	NaN	NaN	NaN	NaN	NaN	NaN	NaN	NaN	NaN	NaN	NaN	NaN	NaN	NaN	NaN	0.0160479	NaN	0.199375
P63082	0.918437	0.490338	0.47207	0.292232	-2.69447	1.1959	-0.725644	NaN	NaN	NaN	NaN	NaN	NaN	NaN	NaN	NaN	NaN	NaN	NaN	NaN	-1.1583	-0.788438	0.938036	0.479602	0.564351
P63089	-0.310833	0.468835	0.489087	0.218254	0.0248736	-0.564373	0.63216	NaN	NaN	NaN	NaN	NaN	NaN	NaN	NaN	NaN	NaN	NaN	NaN	NaN	-0.829482	-0.0728635	0.862404	-0.0674699	0.688739
P63094;Q6R0H7;Q8CGK7	-0.292275	0.195819	0.0998008	0.236809	0.227889	-0.267058	0.65414	NaN	NaN	NaN	NaN	NaN	NaN	NaN	NaN	NaN	NaN	NaN	NaN	NaN	0.244307	0.114645	0.329067	-0.0432344	-0.0334938
P68181	-0.409862	0.136719	0.303182	0.254684	0.0294177	-2.78778e-05	-0.367476	NaN	NaN	NaN	NaN	NaN	NaN	NaN	NaN	NaN	NaN	NaN	NaN	NaN	-0.314393	-0.0324897	0.0732392	-0.284126	0.607938
P70175	1.36191	NaN	-0.539931	-1.0186	-1.04618	1.42181	NaN	NaN	NaN	NaN	NaN	NaN	NaN	NaN	NaN	NaN	NaN	NaN	NaN	NaN	NaN	NaN	NaN	0.279218	-0.285537
P70236;O09110	-0.516931	0.325298	-0.168804	-0.0673265	0.0137391	-0.0127264	0.20225	NaN	NaN	NaN	NaN	NaN	NaN	NaN	NaN	NaN	NaN	NaN	NaN	NaN	-0.0725579	0.146966	-0.0391031	0.248294	-0.135521
P70261	NaN	-0.552845	NaN	0.122192	NaN	NaN	0.49766	NaN	NaN	NaN	NaN	NaN	NaN	NaN	NaN	NaN	NaN	NaN	NaN	NaN	1.38545	NaN	-0.550126	NaN	-0.909899
P70297;O88811	-0.171467	0.12862	-0.187409	0.225613	-0.709295	0.491496	0.192277	NaN	NaN	NaN	NaN	NaN	NaN	NaN	NaN	NaN	NaN	NaN	NaN	NaN	-0.23056	0.0984988	0.342278	0.103972	-0.293575
P70302	0.40782	NaN	NaN	-0.407073	NaN	0.313284	NaN	NaN	NaN	NaN	NaN	NaN	NaN	NaN	NaN	NaN	NaN	NaN	NaN	NaN	NaN	NaN	NaN	0.0337576	-0.452824
P70414	0.367368	-0.405916	-0.165304	0.329457	NaN	1.33031	-0.698307	NaN	NaN	NaN	NaN	NaN	NaN	NaN	NaN	NaN	NaN	NaN	NaN	NaN	NaN	-1.28401	0.280766	0.422396	0.997704
P70429	0.117912	-0.554391	0.623204	-0.246039	-0.0393343	0.11457	NaN	NaN	NaN	NaN	NaN	NaN	NaN	NaN	NaN	NaN	NaN	NaN	NaN	NaN	NaN	-0.379062	-0.0875135	-0.0432821	0.534203
P70452	-0.548896	NaN	0.337821	NaN	-0.065758	NaN	0.148511	NaN	NaN	NaN	NaN	NaN	NaN	NaN	NaN	NaN	NaN	NaN	NaN	NaN	-0.0540544	0.0157447	0.0786399	NaN	NaN
P70460	NaN	0.112827	NaN	0.00616168	0.378837	0.226679	0.00350185	NaN	NaN	NaN	NaN	NaN	NaN	NaN	NaN	NaN	NaN	NaN	NaN	NaN	0.525642	0.40646	0.411427	-0.161784	-0.352326
P84096	0.385575	0.0639936	0.21991	-0.0426174	0.0861576	0.0861016	-0.123831	NaN	NaN	NaN	NaN	NaN	NaN	NaN	NaN	NaN	NaN	NaN	NaN	NaN	0.402255	0.00408511	0.194308	0.0985511	-0.182062
P97355	-0.0847405	0.21798	0.136395	0.434548	0.284395	0.468506	0.0617768	NaN	NaN	NaN	NaN	NaN	NaN	NaN	NaN	NaN	NaN	NaN	NaN	NaN	0.228711	0.313686	0.122703	0.204022	0.183766
P97370	0.476241	0.509739	0.241462	0.0661667	-0.262347	0.126827	0.522231	NaN	NaN	NaN	NaN	NaN	NaN	NaN	NaN	NaN	NaN	NaN	NaN	NaN	-0.0589768	-0.1403	0.728881	0.58609	0.308417
P97377	NaN	-0.0925363	-0.467838	-0.193549	NaN	NaN	0.706531	NaN	NaN	NaN	NaN	NaN	NaN	NaN	NaN	NaN	NaN	NaN	NaN	NaN	0.0985922	0.240303	-0.33139	NaN	NaN
P97390	-0.236592	-0.576055	0.00424109	-0.190177	NaN	-0.0111795	-0.201777	NaN	NaN	NaN	NaN	NaN	NaN	NaN	NaN	NaN	NaN	NaN	NaN	NaN	NaN	NaN	-0.477758	-0.227574	NaN
P97393	0.792968	-0.857186	-0.221486	-0.752842	-0.990985	1.5577	0.876189	NaN	NaN	NaN	NaN	NaN	NaN	NaN	NaN	NaN	NaN	NaN	NaN	NaN	0.00754554	NaN	NaN	0.0714776	NaN
P97434	0.18917	-0.0745758	0.0115436	-0.271211	-0.53948	-0.302085	-0.147683	NaN	NaN	NaN	NaN	NaN	NaN	NaN	NaN	NaN	NaN	NaN	NaN	NaN	-0.313876	-0.198015	-0.374531	NaN	NaN
P97447	0.157487	0.944223	0.342536	0.245521	NaN	-1.15974	-0.691124	NaN	NaN	NaN	NaN	NaN	NaN	NaN	NaN	NaN	NaN	NaN	NaN	NaN	0.0794073	0.0247545	0.413515	-0.0728569	-0.417375
P97494	NaN	-0.501158	NaN	0.0832289	NaN	0.198746	0.374811	NaN	NaN	NaN	NaN	NaN	NaN	NaN	NaN	NaN	NaN	NaN	NaN	NaN	-0.267359	0.158923	0.354091	-0.0147582	-0.152672
P97742	NaN	-0.205039	NaN	0.251008	0.233483	0.38598	-0.586055	NaN	NaN	NaN	NaN	NaN	NaN	NaN	NaN	NaN	NaN	NaN	NaN	NaN	-0.0297231	NaN	0.719149	-0.520456	NaN
P97820	-0.231469	0.464016	-0.162145	0.242196	-0.158434	-0.0170767	-0.0759212	NaN	NaN	NaN	NaN	NaN	NaN	NaN	NaN	NaN	NaN	NaN	NaN	NaN	0.561508	0.187731	0.102455	-0.0276733	-0.89116
P97930	NaN	0.757932	-0.0649962	-0.536737	0.47723	-0.412652	-0.292867	NaN	NaN	NaN	NaN	NaN	NaN	NaN	NaN	NaN	NaN	NaN	NaN	NaN	1.02571	0.557641	-0.518421	-0.615307	NaN
P97950;O35963	0.499288	-0.354458	NaN	NaN	NaN	-0.3144	-0.171704	NaN	NaN	NaN	NaN	NaN	NaN	NaN	NaN	NaN	NaN	NaN	NaN	NaN	-0.34128	NaN	0.076502	-0.0191691	0.112756
Q00422	NaN	-0.800015	NaN	-0.0450055	NaN	NaN	0.143031	NaN	NaN	NaN	NaN	NaN	NaN	NaN	NaN	NaN	NaN	NaN	NaN	NaN	0.318537	0.470945	-0.498283	-0.781004	NaN
Q01147;P81269	-1.11519	0.476976	0.0801633	-0.178867	0.182395	NaN	0.084883	NaN	NaN	NaN	NaN	NaN	NaN	NaN	NaN	NaN	NaN	NaN	NaN	NaN	-0.178599	0.445696	0.662004	-0.243116	-0.790728
Q01149	NaN	0.818895	0.0352538	-0.0990373	NaN	-0.944542	0.238185	NaN	NaN	NaN	NaN	NaN	NaN	NaN	NaN	NaN	NaN	NaN	NaN	NaN	-0.0528626	0.076346	-0.0712185	NaN	NaN
Q01730	-0.452756	0.143491	0.0103807	0.225891	0.0543436	-0.460516	0.548942	NaN	NaN	NaN	NaN	NaN	NaN	NaN	NaN	NaN	NaN	NaN	NaN	NaN	0.534091	0.17743	-0.447337	-0.229288	NaN
Q04690	-0.126588	NaN	0.53991	0.26658	-0.937991	-0.114705	-0.117836	NaN	NaN	NaN	NaN	NaN	NaN	NaN	NaN	NaN	NaN	NaN	NaN	NaN	NaN	NaN	-0.0877606	-0.236593	NaN
Q04736	0.545566	0.118959	-0.161104	0.0965943	NaN	-0.604987	-0.00132708	NaN	NaN	NaN	NaN	NaN	NaN	NaN	NaN	NaN	NaN	NaN	NaN	NaN	0.247951	NaN	0.236028	-0.159987	-0.254814
Q06138;Q9DB16	-0.125521	0.197455	0.345382	-0.0423118	-0.665299	0.227798	-0.186289	NaN	NaN	NaN	NaN	NaN	NaN	NaN	NaN	NaN	NaN	NaN	NaN	NaN	0.0444629	-0.035992	0.0444596	0.196661	-0.0986782
Q06335	0.272803	NaN	NaN	NaN	NaN	0.105332	-0.519012	NaN	NaN	NaN	NaN	NaN	NaN	NaN	NaN	NaN	NaN	NaN	NaN	NaN	NaN	NaN	-0.0724084	0.283025	NaN
Q07235	NaN	-0.164699	NaN	-0.105535	NaN	-0.0121264	NaN	NaN	NaN	NaN	NaN	NaN	NaN	NaN	NaN	NaN	NaN	NaN	NaN	NaN	0.0998847	NaN	NaN	-0.318717	0.124626
Q08288	NaN	0.475798	-0.419193	-0.370198	NaN	NaN	0.283991	NaN	NaN	NaN	NaN	NaN	NaN	NaN	NaN	NaN	NaN	NaN	NaN	NaN	0.607694	0.680089	-0.469943	-0.90035	NaN
Q3TDQ1	-0.252826	0.52412	0.036406	-0.195254	NaN	-0.313089	0.00884723	NaN	NaN	NaN	NaN	NaN	NaN	NaN	NaN	NaN	NaN	NaN	NaN	NaN	0.322993	-0.175633	0.0557582	-0.0298293	-0.223715
Q3THS6;Q91X83	-0.687164	0.508446	0.00265056	0.645258	0.373126	-0.684609	0.448994	NaN	NaN	NaN	NaN	NaN	NaN	NaN	NaN	NaN	NaN	NaN	NaN	NaN	0.60651	0.635153	-0.0658333	-0.0589103	-0.83546
Q3TJZ6	-0.526667	-0.0060106	-0.10881	0.566165	NaN	-0.206326	0.329145	NaN	NaN	NaN	NaN	NaN	NaN	NaN	NaN	NaN	NaN	NaN	NaN	NaN	0.640599	0.278302	NaN	-0.143617	-0.84256
Q3TQI7	NaN	0.69733	-0.53361	-0.00493816	-0.249193	NaN	0.124652	NaN	NaN	NaN	NaN	NaN	NaN	NaN	NaN	NaN	NaN	NaN	NaN	NaN	NaN	0.0171252	0.0530525	-0.113786	NaN
Q3U7R1	NaN	-0.0847076	-0.82009	0.237974	0.424758	0.05508	-0.0130828	NaN	NaN	NaN	NaN	NaN	NaN	NaN	NaN	NaN	NaN	NaN	NaN	NaN	0.409277	-0.258163	-0.457812	NaN	NaN
Q3UH68	0.400879	0.096493	-0.0334555	NaN	-0.483387	0.416725	-0.040168	NaN	NaN	NaN	NaN	NaN	NaN	NaN	NaN	NaN	NaN	NaN	NaN	NaN	NaN	-0.00495977	0.524074	-0.159063	NaN
Q3UJP5	-0.111915	NaN	-0.0296046	-0.168578	NaN	NaN	NaN	NaN	NaN	NaN	NaN	NaN	NaN	NaN	NaN	NaN	NaN	NaN	NaN	NaN	0.163173	NaN	NaN	-0.131276	NaN
Q3URU2	NaN	0.367008	-0.0756938	NaN	0.267689	-0.56051	0.144019	NaN	NaN	NaN	NaN	NaN	NaN	NaN	NaN	NaN	NaN	NaN	NaN	NaN	NaN	0.00565231	0.0651939	NaN	NaN
Q3UUG6	-0.266122	-0.289785	0.305655	-0.0923057	0.188502	0.192401	0.172802	NaN	NaN	NaN	NaN	NaN	NaN	NaN	NaN	NaN	NaN	NaN	NaN	NaN	NaN	-0.304855	0.499314	-0.123873	0.221038
Q4KMM3	1.00107	-0.338604	-0.139277	0.314818	-1.47707	0.93339	-0.309404	NaN	NaN	NaN	NaN	NaN	NaN	NaN	NaN	NaN	NaN	NaN	NaN	NaN	-0.913832	-0.252628	0.116419	0.307624	0.414787
Q4VAE3	0.573211	-0.428928	-0.424377	-0.0285606	NaN	0.919779	-1.05966	NaN	NaN	NaN	NaN	NaN	NaN	NaN	NaN	NaN	NaN	NaN	NaN	NaN	0.366936	NaN	NaN	-0.698476	NaN
Q501J7	-1.35606	0.649754	0.100775	NaN	NaN	NaN	-0.247025	NaN	NaN	NaN	NaN	NaN	NaN	NaN	NaN	NaN	NaN	NaN	NaN	NaN	0.130052	0.390921	0.00646238	-1.12196	NaN
Q58A65	0.255698	-0.236892	-0.20161	0.0315387	-0.33438	0.12642	0.207182	NaN	NaN	NaN	NaN	NaN	NaN	NaN	NaN	NaN	NaN	NaN	NaN	NaN	0.252612	0.339044	-0.220621	0.618135	-0.818563
Q59J78	-0.360917	0.00741835	-0.217301	-0.22404	0.548825	0.0529616	0.275946	NaN	NaN	NaN	NaN	NaN	NaN	NaN	NaN	NaN	NaN	NaN	NaN	NaN	0.418676	-0.238972	0.323706	-0.381307	-0.194181
Q5DTL9;Q8JZR6	0.611201	-0.270161	-0.698826	0.104215	0.193449	0.423228	0.426197	NaN	NaN	NaN	NaN	NaN	NaN	NaN	NaN	NaN	NaN	NaN	NaN	NaN	-1.27379	-0.925825	0.747391	0.870652	0.472521
Q5F2E7	-0.132949	NaN	0.35739	0.417329	-0.136344	-0.154799	NaN	NaN	NaN	NaN	NaN	NaN	NaN	NaN	NaN	NaN	NaN	NaN	NaN	NaN	NaN	0.116349	0.123091	NaN	NaN
Q5PR69	-1.67438	1.83916	-0.0879885	0.00321523	0.254428	NaN	1.44751	NaN	NaN	NaN	NaN	NaN	NaN	NaN	NaN	NaN	NaN	NaN	NaN	NaN	1.72528	1.00987	0.190527	-0.54762	-1.07217
Q5PR73	-0.193657	NaN	NaN	NaN	NaN	-0.093655	NaN	NaN	NaN	NaN	NaN	NaN	NaN	NaN	NaN	NaN	NaN	NaN	NaN	NaN	-0.976096	NaN	-0.204083	0.107728	0.587219
Q5SNZ0	0.358348	-0.02925	NaN	NaN	NaN	NaN	NaN	NaN	NaN	NaN	NaN	NaN	NaN	NaN	NaN	NaN	NaN	NaN	NaN	NaN	0.177076	0.0373245	0.353721	NaN	-0.170882
Q5SSL4	0.560919	-0.0906042	-0.120938	-0.0802077	-0.134148	0.297409	-0.58492	NaN	NaN	NaN	NaN	NaN	NaN	NaN	NaN	NaN	NaN	NaN	NaN	NaN	-0.290052	-0.309288	-0.0571796	0.0380652	0.656023
Q5SV85	-0.301082	-0.00406247	0.011897	-0.203644	0.520316	0.173837	-0.240737	NaN	NaN	NaN	NaN	NaN	NaN	NaN	NaN	NaN	NaN	NaN	NaN	NaN	-0.399011	0.153719	0.115902	0.420191	-0.25261
Q5SW19	-0.192391	-0.0835476	0.121985	0.649772	-0.157054	NaN	0.412365	NaN	NaN	NaN	NaN	NaN	NaN	NaN	NaN	NaN	NaN	NaN	NaN	NaN	0.11571	0.519216	-0.255882	-0.130663	-0.177405
Q5XJE5	NaN	-0.378531	-0.450809	NaN	0.107018	NaN	0.716107	NaN	NaN	NaN	NaN	NaN	NaN	NaN	NaN	NaN	NaN	NaN	NaN	NaN	0.407146	NaN	-0.279937	-0.137777	NaN
Q60715	NaN	0.5536	-0.0956764	0.223079	NaN	-0.818292	0.15322	NaN	NaN	NaN	NaN	NaN	NaN	NaN	NaN	NaN	NaN	NaN	NaN	NaN	-0.479461	0.341503	-0.0859287	NaN	NaN
Q60759	0.711667	-0.00917616	-0.110195	-0.702621	NaN	1.25404	-0.825245	NaN	NaN	NaN	NaN	NaN	NaN	NaN	NaN	NaN	NaN	NaN	NaN	NaN	0.0455936	0.287643	-0.340128	NaN	-0.592248
Q60790	-0.0943217	NaN	NaN	0.182409	NaN	0.0133208	NaN	NaN	NaN	NaN	NaN	NaN	NaN	NaN	NaN	NaN	NaN	NaN	NaN	NaN	NaN	-0.193255	-0.20371	0.398553	NaN
Q60854	0.0946932	0.116013	-0.0459214	0.319248	-0.407855	-0.0569233	0.196646	NaN	NaN	NaN	NaN	NaN	NaN	NaN	NaN	NaN	NaN	NaN	NaN	NaN	0.00296734	0.057617	0.285277	-0.00326715	NaN
Q60870	0.882549	-0.39128	-0.27129	0.213316	0.327604	1.67988	-0.269674	NaN	NaN	NaN	NaN	NaN	NaN	NaN	NaN	NaN	NaN	NaN	NaN	NaN	-1.40575	NaN	1.33057	-0.240801	1.14122
Q60996	-0.203764	0.0882034	-0.0963423	0.323964	-0.499717	0.366308	0.159287	NaN	NaN	NaN	NaN	NaN	NaN	NaN	NaN	NaN	NaN	NaN	NaN	NaN	-0.0498542	-0.0523498	0.329376	0.0141088	-0.0811774
Q61024	-0.484116	0.339584	0.586767	0.0216883	-0.0894594	-0.104007	0.068502	NaN	NaN	NaN	NaN	NaN	NaN	NaN	NaN	NaN	NaN	NaN	NaN	NaN	0.185451	0.278702	0.14877	-0.151354	-0.574088
Q61140	-0.298913	0.185946	-0.710186	0.133334	0.449578	0.239017	-0.0409627	NaN	NaN	NaN	NaN	NaN	NaN	NaN	NaN	NaN	NaN	NaN	NaN	NaN	0.304814	-0.0749965	-0.123348	-0.266195	NaN
Q61142	-0.533987	0.434997	-0.290863	0.22492	-0.0324737	-0.326366	0.648234	NaN	NaN	NaN	NaN	NaN	NaN	NaN	NaN	NaN	NaN	NaN	NaN	NaN	0.48824	0.290786	0.109801	0.482246	-1.12235
Q61164	-0.822603	0.821227	0.410524	0.263004	-0.209387	-1.3237	0.743777	NaN	NaN	NaN	NaN	NaN	NaN	NaN	NaN	NaN	NaN	NaN	NaN	NaN	0.0966293	0.554149	0.497682	-0.183734	-0.882738
Q61335	-0.106636	-0.0328316	0.270297	-0.0777612	-0.153012	0.18364	0.0814716	NaN	NaN	NaN	NaN	NaN	NaN	NaN	NaN	NaN	NaN	NaN	NaN	NaN	0.0513742	-0.25863	0.0824996	-0.123604	0.114093
Q61411	-0.577269	NaN	NaN	-0.639181	-0.526997	-0.230283	NaN	NaN	NaN	NaN	NaN	NaN	NaN	NaN	NaN	NaN	NaN	NaN	NaN	NaN	-1.1626	-0.380525	0.108712	-0.225439	0.0686436
Q61599	-0.368456	0.060038	0.145174	0.422714	0.0941943	NaN	-0.00598274	NaN	NaN	NaN	NaN	NaN	NaN	NaN	NaN	NaN	NaN	NaN	NaN	NaN	0.613155	0.556902	-0.167073	-0.518548	-0.245813
Q61625;Q61627	1.11478	0.338817	-1.01813	-0.0774317	-0.214368	1.07852	0.35375	NaN	NaN	NaN	NaN	NaN	NaN	NaN	NaN	NaN	NaN	NaN	NaN	NaN	-0.48065	NaN	0.951257	0.653001	-0.374548
Q61687	-0.0905892	0.670652	-0.354145	-1.00986	-0.135724	-0.668755	1.40131	NaN	NaN	NaN	NaN	NaN	NaN	NaN	NaN	NaN	NaN	NaN	NaN	NaN	0.635672	0.803777	0.0199416	0.246915	-1.54308
Q61739	0.00894897	NaN	0.209005	-0.252865	0.475576	-0.630585	0.148479	NaN	NaN	NaN	NaN	NaN	NaN	NaN	NaN	NaN	NaN	NaN	NaN	NaN	-0.0699129	-0.192139	-0.127551	0.235062	0.122011
Q61818	NaN	-0.801634	NaN	-1.40835	NaN	NaN	NaN	NaN	NaN	NaN	NaN	NaN	NaN	NaN	NaN	NaN	NaN	NaN	NaN	NaN	-0.803505	-0.894538	-0.498431	-0.712465	-1.09195
Q61838	NaN	-0.473138	NaN	-1.02191	NaN	NaN	-0.47062	NaN	NaN	NaN	NaN	NaN	NaN	NaN	NaN	NaN	NaN	NaN	NaN	NaN	-0.86565	-0.377071	-0.42062	0.215319	-0.891671
Q62077	-0.469604	0.105178	0.453773	0.296426	0.155994	-0.657625	0.105573	NaN	NaN	NaN	NaN	NaN	NaN	NaN	NaN	NaN	NaN	NaN	NaN	NaN	0.736671	0.563291	-0.549391	NaN	-1.03092
Q62165	0.391227	0.257122	0.224914	-0.347324	-0.0597289	-0.543508	0.171825	NaN	NaN	NaN	NaN	NaN	NaN	NaN	NaN	NaN	NaN	NaN	NaN	NaN	-0.364811	0.131853	0.879455	-0.435335	0.0576141
Q62280	NaN	0.475011	-0.161763	-0.249991	-0.124126	NaN	-0.0479838	NaN	NaN	NaN	NaN	NaN	NaN	NaN	NaN	NaN	NaN	NaN	NaN	NaN	0.154917	0.660016	-0.180707	-0.895977	NaN
Q62283	1.07914	-0.488848	0.658466	0.545371	-0.167645	-0.353124	-0.116532	NaN	NaN	NaN	NaN	NaN	NaN	NaN	NaN	NaN	NaN	NaN	NaN	NaN	NaN	-0.471551	0.74286	-0.416661	1.19061
Q62433	-0.132513	-0.376371	-0.309627	1.15502	-0.47225	0.952714	-0.732812	NaN	NaN	NaN	NaN	NaN	NaN	NaN	NaN	NaN	NaN	NaN	NaN	NaN	NaN	NaN	-0.410395	-0.331395	0.710077
Q62443	2.66649	-1.28085	-0.829516	NaN	-0.251179	0.492532	0.303609	NaN	NaN	NaN	NaN	NaN	NaN	NaN	NaN	NaN	NaN	NaN	NaN	NaN	NaN	NaN	0.285198	0.38565	-0.258474
Q63932	-0.0519488	NaN	0.0780766	NaN	NaN	NaN	-0.5084	NaN	NaN	NaN	NaN	NaN	NaN	NaN	NaN	NaN	NaN	NaN	NaN	NaN	0.417865	-0.114633	-0.34402	-0.0815284	-0.49002
Q64318	NaN	0.766417	-0.339237	-0.470641	0.0988318	NaN	0.149812	NaN	NaN	NaN	NaN	NaN	NaN	NaN	NaN	NaN	NaN	NaN	NaN	NaN	1.81219	2.04343	-1.6664	-2.34252	NaN
Q64331	1.14363	0.0502745	0.274381	0.405792	-2.15439	1.23066	-0.121522	NaN	NaN	NaN	NaN	NaN	NaN	NaN	NaN	NaN	NaN	NaN	NaN	NaN	0.135543	-0.39231	0.0402797	0.516333	-0.301044
Q64378	NaN	0.191589	NaN	-0.323683	NaN	NaN	-0.521487	NaN	NaN	NaN	NaN	NaN	NaN	NaN	NaN	NaN	NaN	NaN	NaN	NaN	0.0406455	0.0677542	-0.158004	-0.495491	NaN
Q64444	1.05507	-0.533198	-0.0474683	-0.551376	-0.174331	0.599861	-0.404987	NaN	NaN	NaN	NaN	NaN	NaN	NaN	NaN	NaN	NaN	NaN	NaN	NaN	-1.08448	-0.630073	0.850905	0.608913	NaN
Q64523;Q6GSS7	-0.115871	-0.201503	-0.233252	0.198736	0.663513	-0.448694	0.421491	NaN	NaN	NaN	NaN	NaN	NaN	NaN	NaN	NaN	NaN	NaN	NaN	NaN	0.0791433	0.988421	0.515944	-0.149206	-2.30447
Q68ED7	0.33038	NaN	NaN	-0.308476	NaN	0.230978	NaN	NaN	NaN	NaN	NaN	NaN	NaN	NaN	NaN	NaN	NaN	NaN	NaN	NaN	NaN	NaN	0.260706	0.0363864	-0.264538
Q69Z98	0.606171	NaN	NaN	0.719305	NaN	0.679811	NaN	NaN	NaN	NaN	NaN	NaN	NaN	NaN	NaN	NaN	NaN	NaN	NaN	NaN	0.166715	0.259876	0.442734	0.728008	0.998307
Q69ZQ2	NaN	0.649664	0.0586466	0.630199	-0.619094	NaN	-0.328077	NaN	NaN	NaN	NaN	NaN	NaN	NaN	NaN	NaN	NaN	NaN	NaN	NaN	0.312607	-0.182959	0.23253	-0.410641	NaN
Q6DIC0	-0.262572	0.397717	-0.0622442	0.188128	-0.298661	-0.0708118	-0.041758	NaN	NaN	NaN	NaN	NaN	NaN	NaN	NaN	NaN	NaN	NaN	NaN	NaN	0.223496	-0.225154	0.301812	0.322548	-0.474496
Q6DID3	0.196275	0.266636	-0.341421	0.274602	NaN	-1.24547	0.423926	NaN	NaN	NaN	NaN	NaN	NaN	NaN	NaN	NaN	NaN	NaN	NaN	NaN	0.29948	0.650534	-0.00969118	-0.0539632	-0.992508
Q6GQT9	0.299502	-0.440202	-0.666415	0.168027	0.0136516	0.564042	0.266706	NaN	NaN	NaN	NaN	NaN	NaN	NaN	NaN	NaN	NaN	NaN	NaN	NaN	0.224445	-0.351913	0.171934	0.233052	NaN
Q6KAU4	NaN	-0.0829515	0.0384684	-0.406132	-0.227785	0.27879	-0.0730454	NaN	NaN	NaN	NaN	NaN	NaN	NaN	NaN	NaN	NaN	NaN	NaN	NaN	-0.241871	0.826843	NaN	-0.37862	-0.639001
Q6NSW3	0.633756	NaN	NaN	-0.611687	NaN	0.291874	NaN	NaN	NaN	NaN	NaN	NaN	NaN	NaN	NaN	NaN	NaN	NaN	NaN	NaN	-0.450699	NaN	0.133251	0.361768	NaN
Q6NZF1	-0.761012	-0.0617982	NaN	NaN	NaN	NaN	-0.0856509	NaN	NaN	NaN	NaN	NaN	NaN	NaN	NaN	NaN	NaN	NaN	NaN	NaN	-0.25433	0.399993	-0.520061	NaN	NaN
Q6P1F6;Q925E7;Q6ZWR4;Q8BG02	-0.0391219	0.294456	0.197889	0.136144	-0.50423	0.296097	-0.023281	NaN	NaN	NaN	NaN	NaN	NaN	NaN	NaN	NaN	NaN	NaN	NaN	NaN	-0.0757789	0.0657813	0.0733017	0.170727	-0.147339
Q6P2L7	-0.186127	0.116779	NaN	NaN	NaN	0.106538	-0.218824	NaN	NaN	NaN	NaN	NaN	NaN	NaN	NaN	NaN	NaN	NaN	NaN	NaN	NaN	-0.0889211	0.505253	-0.123888	-0.396337
Q6P9K9;Q8C985	-0.0188718	NaN	-0.380771	NaN	NaN	0.36035	NaN	NaN	NaN	NaN	NaN	NaN	NaN	NaN	NaN	NaN	NaN	NaN	NaN	NaN	NaN	NaN	-0.29105	NaN	0.372574
Q6PAK3	-0.0054817	-0.00644701	-0.427767	0.367501	-0.0559841	-0.0662703	-0.0235461	NaN	NaN	NaN	NaN	NaN	NaN	NaN	NaN	NaN	NaN	NaN	NaN	NaN	NaN	0.153937	0.0491367	-0.543335	-0.0877264
Q6PB44	0.812061	-0.629483	0.257687	0.0881504	-0.0545648	0.0837138	-0.506472	NaN	NaN	NaN	NaN	NaN	NaN	NaN	NaN	NaN	NaN	NaN	NaN	NaN	NaN	0.748155	-0.240721	0.0764558	-0.608754
Q6PGH1	-1.47876	NaN	NaN	-0.218695	0.377917	-0.0136601	0.267578	NaN	NaN	NaN	NaN	NaN	NaN	NaN	NaN	NaN	NaN	NaN	NaN	NaN	-0.0701638	0.278253	-0.0987736	-0.12366	-0.574174
Q6PGL7	-0.184443	0.282916	0.0259278	-0.305659	0.201722	-0.46783	0.247167	NaN	NaN	NaN	NaN	NaN	NaN	NaN	NaN	NaN	NaN	NaN	NaN	NaN	-0.028	0.306118	0.539835	-0.542083	-0.0825031
Q6PGN3	1.06563	-0.743557	NaN	-0.530765	-0.173776	0.671438	NaN	NaN	NaN	NaN	NaN	NaN	NaN	NaN	NaN	NaN	NaN	NaN	NaN	NaN	-0.169595	-0.16876	0.226329	0.0669092	NaN
Q6PHU5	-0.450986	NaN	NaN	NaN	0.225577	0.177456	NaN	NaN	NaN	NaN	NaN	NaN	NaN	NaN	NaN	NaN	NaN	NaN	NaN	NaN	NaN	NaN	0.224017	-0.183293	-0.0812785
Q6URW6	-0.169395	0.226334	0.100155	0.454906	-1.03225	0.301084	0.364968	NaN	NaN	NaN	NaN	NaN	NaN	NaN	NaN	NaN	NaN	NaN	NaN	NaN	-0.417647	-0.0115293	0.463275	0.456167	-0.690626
Q6ZPU9	-0.270553	-0.409891	NaN	NaN	NaN	0.181726	0.173167	NaN	NaN	NaN	NaN	NaN	NaN	NaN	NaN	NaN	NaN	NaN	NaN	NaN	-0.382722	0.14022	-0.203728	0.0524061	0.106788
Q6ZQA6	0.0175496	-0.825083	0.120665	NaN	NaN	0.335607	-0.0426317	NaN	NaN	NaN	NaN	NaN	NaN	NaN	NaN	NaN	NaN	NaN	NaN	NaN	NaN	-1.12382	1.06645	0.319259	-0.258987
Q761V0	-1.76346	NaN	0.101561	1.19062	NaN	0.136818	NaN	NaN	NaN	NaN	NaN	NaN	NaN	NaN	NaN	NaN	NaN	NaN	NaN	NaN	NaN	NaN	-0.502342	NaN	0.303726
Q76MZ3	0.223254	0.150151	0.000275934	0.22558	-0.244932	0.301744	-0.056593	NaN	NaN	NaN	NaN	NaN	NaN	NaN	NaN	NaN	NaN	NaN	NaN	NaN	0.23856	-0.0930134	-0.0447016	0.228701	0.0100149
Q78IK2	0.13939	-0.122997	0.0338067	0.192281	-0.250445	0.390027	0.128944	NaN	NaN	NaN	NaN	NaN	NaN	NaN	NaN	NaN	NaN	NaN	NaN	NaN	-0.2449	-0.127714	0.520273	0.0652231	0.12603
Q78PG9	NaN	-0.218714	-0.15421	NaN	0.184021	NaN	-0.0419024	NaN	NaN	NaN	NaN	NaN	NaN	NaN	NaN	NaN	NaN	NaN	NaN	NaN	-0.0149573	0.190626	NaN	-0.0671306	-0.217158
Q7TME0	0.203996	-0.104614	-0.245339	0.133946	NaN	0.115551	NaN	NaN	NaN	NaN	NaN	NaN	NaN	NaN	NaN	NaN	NaN	NaN	NaN	NaN	NaN	NaN	0.399084	-0.138264	0.193731
Q7TN29	0.125152	-0.259375	0.370507	-0.245591	-0.245795	0.496432	0.00725248	NaN	NaN	NaN	NaN	NaN	NaN	NaN	NaN	NaN	NaN	NaN	NaN	NaN	-0.0831549	-0.22291	0.0758137	-0.142769	0.211176
Q7TNP2	NaN	0.303211	-0.197099	NaN	NaN	NaN	-0.519987	NaN	NaN	NaN	NaN	NaN	NaN	NaN	NaN	NaN	NaN	NaN	NaN	NaN	0.482302	0.076859	-0.721002	NaN	NaN
Q7TPM1	NaN	-0.369562	-0.328405	NaN	NaN	NaN	NaN	NaN	NaN	NaN	NaN	NaN	NaN	NaN	NaN	NaN	NaN	NaN	NaN	NaN	-0.382753	0.172371	-0.322452	NaN	-0.441063
Q7TQK4	NaN	0.63465	-0.226618	0.0882136	NaN	-0.495414	0.0426207	NaN	NaN	NaN	NaN	NaN	NaN	NaN	NaN	NaN	NaN	NaN	NaN	NaN	0.500663	0.0090156	-0.502089	NaN	NaN
Q80TK0	-0.609048	NaN	NaN	NaN	NaN	-0.58011	NaN	NaN	NaN	NaN	NaN	NaN	NaN	NaN	NaN	NaN	NaN	NaN	NaN	NaN	NaN	NaN	0.359189	-0.754831	-0.625336
Q80TR1	-0.320309	-0.331836	NaN	NaN	NaN	NaN	NaN	NaN	NaN	NaN	NaN	NaN	NaN	NaN	NaN	NaN	NaN	NaN	NaN	NaN	NaN	NaN	NaN	-0.827428	0.105871
Q80TV8	-0.606395	-0.136864	0.287363	0.195236	0.354366	-0.360519	-0.0732378	NaN	NaN	NaN	NaN	NaN	NaN	NaN	NaN	NaN	NaN	NaN	NaN	NaN	0.465296	0.193348	-0.228154	0.257131	-0.408001
Q80U78;Q80U58	-0.947756	0.0197694	0.161539	-0.0589462	0.680042	-0.225116	0.474771	NaN	NaN	NaN	NaN	NaN	NaN	NaN	NaN	NaN	NaN	NaN	NaN	NaN	0.740567	0.475229	-0.388028	-0.0765202	-0.845461
Q80UK0	-0.359396	-0.149973	0.152489	-0.103513	NaN	0.229927	-0.261973	NaN	NaN	NaN	NaN	NaN	NaN	NaN	NaN	NaN	NaN	NaN	NaN	NaN	-0.268527	-0.356864	0.0659454	0.171807	0.310262
Q80UM7	0.0401148	-0.0259595	0.210797	0.0920482	-0.526469	0.190794	-0.210153	NaN	NaN	NaN	NaN	NaN	NaN	NaN	NaN	NaN	NaN	NaN	NaN	NaN	-0.482401	0.248197	0.443907	-0.0501339	0.0578579
Q80UP8	0.804148	0.152134	-0.14518	0.0168572	-0.0313519	0.395728	-0.248469	NaN	NaN	NaN	NaN	NaN	NaN	NaN	NaN	NaN	NaN	NaN	NaN	NaN	0.0382085	-0.115743	0.737173	NaN	NaN
Q80VD1	0.518482	0.277125	-0.088744	-0.167832	-0.0455035	0.0051635	0.331899	NaN	NaN	NaN	NaN	NaN	NaN	NaN	NaN	NaN	NaN	NaN	NaN	NaN	0.515018	0.349429	-0.131469	0.3619	-0.219363
Q80VL1	0.0801056	0.1338	-0.569651	0.0890254	0.434715	0.511929	-0.291741	NaN	NaN	NaN	NaN	NaN	NaN	NaN	NaN	NaN	NaN	NaN	NaN	NaN	0.396238	0.310776	-0.512553	-0.013905	NaN
Q80W47	0.110163	0.230467	-0.127734	-0.0844868	0.215701	-0.37524	0.0609674	NaN	NaN	NaN	NaN	NaN	NaN	NaN	NaN	NaN	NaN	NaN	NaN	NaN	0.0580304	0.165694	-0.284896	-0.086058	0.124919
Q80W54	-0.141661	-0.629007	NaN	NaN	NaN	NaN	NaN	NaN	NaN	NaN	NaN	NaN	NaN	NaN	NaN	NaN	NaN	NaN	NaN	NaN	-0.113459	-0.926308	-0.813463	-0.184402	0.517912
Q80WQ2	0.107467	0.0732908	-0.295147	0.0705427	NaN	-0.178194	0.206368	NaN	NaN	NaN	NaN	NaN	NaN	NaN	NaN	NaN	NaN	NaN	NaN	NaN	0.0598842	0.0258861	NaN	0.0773199	-0.104684
Q80X32	NaN	0.0880927	-0.26455	NaN	NaN	NaN	-0.0431931	NaN	NaN	NaN	NaN	NaN	NaN	NaN	NaN	NaN	NaN	NaN	NaN	NaN	-0.432148	0.241374	0.637598	-0.687058	NaN
Q80X41	NaN	0.0390867	NaN	-0.761784	NaN	NaN	-0.744207	NaN	NaN	NaN	NaN	NaN	NaN	NaN	NaN	NaN	NaN	NaN	NaN	NaN	0.282732	0.272875	-0.988856	-0.782949	NaN
Q80X85	NaN	0.501297	0.262784	NaN	-0.304021	-0.0767504	-0.0920818	NaN	NaN	NaN	NaN	NaN	NaN	NaN	NaN	NaN	NaN	NaN	NaN	NaN	0.572905	0.345114	-0.368644	0.0171151	-0.574565
Q80XI4;O70172	0.279548	-0.524972	-0.161399	0.21742	0.0469289	0.500422	-0.208249	NaN	NaN	NaN	NaN	NaN	NaN	NaN	NaN	NaN	NaN	NaN	NaN	NaN	-0.64738	-0.00738689	0.172736	0.361877	-0.00771622
Q80XK6	-1.16776	0.410596	1.73128	0.315225	-0.304448	NaN	-0.0771648	NaN	NaN	NaN	NaN	NaN	NaN	NaN	NaN	NaN	NaN	NaN	NaN	NaN	NaN	NaN	-0.49525	NaN	0.895549
Q80YA7	-0.212073	NaN	-0.209305	-0.362133	0.111034	0.655248	NaN	NaN	NaN	NaN	NaN	NaN	NaN	NaN	NaN	NaN	NaN	NaN	NaN	NaN	-0.157999	-0.353807	NaN	0.0297568	NaN
Q80ZJ1	-0.1391	0.0440554	-0.14581	0.30335	0.0323871	0.452872	-0.624215	NaN	NaN	NaN	NaN	NaN	NaN	NaN	NaN	NaN	NaN	NaN	NaN	NaN	-0.371832	-0.587282	0.66355	-0.0721121	0.444095
Q8BFY9	-0.760917	0.532488	-0.225063	0.0971008	-0.0879404	-0.157409	0.5131	NaN	NaN	NaN	NaN	NaN	NaN	NaN	NaN	NaN	NaN	NaN	NaN	NaN	0.846669	0.554593	-0.217151	0.0980133	-1.18922
Q8BG39;Q69ZS6	2.5245	-0.305272	0.0112917	-0.203365	-1.73514	1.24381	-1.477	NaN	NaN	NaN	NaN	NaN	NaN	NaN	NaN	NaN	NaN	NaN	NaN	NaN	-2.21379	-1.65194	1.62578	1.37306	0.814031
Q8BGK6	NaN	0.144321	-0.171289	-0.217236	0.228337	NaN	-0.0472869	NaN	NaN	NaN	NaN	NaN	NaN	NaN	NaN	NaN	NaN	NaN	NaN	NaN	0.122708	0.333127	0.11625	-0.58545	NaN
Q8BGN8	1.57196	-0.204224	-0.386853	-0.583728	-0.488545	1.05127	0.189764	NaN	NaN	NaN	NaN	NaN	NaN	NaN	NaN	NaN	NaN	NaN	NaN	NaN	-0.359792	NaN	1.08518	-0.2692	0.106759
Q8BGR9	0.124171	0.048671	NaN	-0.233464	NaN	0.169815	-0.128254	NaN	NaN	NaN	NaN	NaN	NaN	NaN	NaN	NaN	NaN	NaN	NaN	NaN	-0.00198668	-0.0946925	0.131476	-0.0427162	NaN
Q8BGT7	-0.134491	0.941392	0.433031	-0.09448	-0.688331	-0.855397	0.213628	NaN	NaN	NaN	NaN	NaN	NaN	NaN	NaN	NaN	NaN	NaN	NaN	NaN	0.168371	0.507624	0.472124	-0.363	-0.646975
Q8BGX0	0.258826	-0.290863	-0.323458	NaN	NaN	0.00872973	NaN	NaN	NaN	NaN	NaN	NaN	NaN	NaN	NaN	NaN	NaN	NaN	NaN	NaN	NaN	-0.280159	0.129888	0.10723	-0.119975
Q8BGZ1	-0.99998	NaN	0.608992	0.382206	NaN	0.274197	NaN	NaN	NaN	NaN	NaN	NaN	NaN	NaN	NaN	NaN	NaN	NaN	NaN	NaN	NaN	NaN	-0.541785	-0.385134	0.782506
Q8BH24	-0.24418	0.201507	-0.172975	0.251098	-0.034588	-0.0256687	0.115199	NaN	NaN	NaN	NaN	NaN	NaN	NaN	NaN	NaN	NaN	NaN	NaN	NaN	0.275953	-0.0817392	-0.208676	-0.130093	0.0698733
Q8BH66	0.213698	-0.473108	0.586255	1.09726	-0.920381	1.13034	-0.672909	NaN	NaN	NaN	NaN	NaN	NaN	NaN	NaN	NaN	NaN	NaN	NaN	NaN	-1.54669	-0.668698	0.901489	0.821924	0.964597
Q8BHB9;Q8BXK9	NaN	0.256701	0.537006	-0.309795	-0.190723	NaN	-0.200643	NaN	NaN	NaN	NaN	NaN	NaN	NaN	NaN	NaN	NaN	NaN	NaN	NaN	0.269173	0.361807	NaN	-0.175404	NaN
Q8BHE3;O54940	0.913132	-0.77652	-0.586106	0.0696691	-0.291498	0.958258	-0.757836	NaN	NaN	NaN	NaN	NaN	NaN	NaN	NaN	NaN	NaN	NaN	NaN	NaN	NaN	NaN	0.0684758	-0.304701	-0.206256
Q8BHG2	-1.20303	0.189321	0.305683	-0.108147	0.671297	-0.809726	0.178706	NaN	NaN	NaN	NaN	NaN	NaN	NaN	NaN	NaN	NaN	NaN	NaN	NaN	0.574372	0.373288	0.149134	-0.00935184	-0.563003
Q8BHS3	-0.376134	0.125844	0.17503	0.383257	-0.0455366	0.229248	0.184645	NaN	NaN	NaN	NaN	NaN	NaN	NaN	NaN	NaN	NaN	NaN	NaN	NaN	0.330837	0.110173	NaN	0.036706	NaN
Q8BIE6	-0.29918	-0.401666	-0.0547177	0.725533	0.288668	-0.388075	0.360095	NaN	NaN	NaN	NaN	NaN	NaN	NaN	NaN	NaN	NaN	NaN	NaN	NaN	0.594171	-0.453121	0.0704441	NaN	0.0971833
Q8BJ05	-0.578943	0.245067	-0.0365981	NaN	-0.225936	-0.435889	0.827541	NaN	NaN	NaN	NaN	NaN	NaN	NaN	NaN	NaN	NaN	NaN	NaN	NaN	-0.226641	0.183667	0.399176	0.386692	-0.81115
Q8BJH1	0.456865	-0.0229157	0.147443	0.0345964	-0.126674	-0.182859	-0.456454	NaN	NaN	NaN	NaN	NaN	NaN	NaN	NaN	NaN	NaN	NaN	NaN	NaN	-0.961351	-0.40412	0.613645	-0.00798004	0.930565
Q8BK08	-0.257058	-0.479164	0.3264	-0.146541	NaN	0.955048	-0.44348	NaN	NaN	NaN	NaN	NaN	NaN	NaN	NaN	NaN	NaN	NaN	NaN	NaN	NaN	-0.674192	NaN	0.579054	NaN
Q8BKX1	2.23314	-0.130797	-0.388795	-0.13696	-2.5354	0.739795	0.309316	NaN	NaN	NaN	NaN	NaN	NaN	NaN	NaN	NaN	NaN	NaN	NaN	NaN	-1.33345	-1.1957	0.722324	2.03741	-0.303434
Q8BKZ9	1.01022	0.408618	0.122907	0.436425	0.122714	1.20041	0.0949201	NaN	NaN	NaN	NaN	NaN	NaN	NaN	NaN	NaN	NaN	NaN	NaN	NaN	0.526542	0.180488	0.365947	0.911168	0.290172
Q8BLE7	0.422992	-0.822468	0.652163	0.0327897	-0.446067	0.928613	NaN	NaN	NaN	NaN	NaN	NaN	NaN	NaN	NaN	NaN	NaN	NaN	NaN	NaN	NaN	NaN	-0.0235182	0.182493	0.642577
Q8BLF1	0.680836	-0.767234	-0.112063	0.158085	0.386543	1.50561	-1.04544	NaN	NaN	NaN	NaN	NaN	NaN	NaN	NaN	NaN	NaN	NaN	NaN	NaN	NaN	-0.528503	-0.115279	0.422806	0.485585
Q8BLN5	-0.136144	NaN	NaN	0.390716	-0.132768	0.461943	-0.713864	NaN	NaN	NaN	NaN	NaN	NaN	NaN	NaN	NaN	NaN	NaN	NaN	NaN	-0.240691	-0.420333	-0.23664	0.653243	0.13195
Q8BMP6	0.525057	NaN	-0.391417	0.0927886	0.072753	0.109947	-0.380333	NaN	NaN	NaN	NaN	NaN	NaN	NaN	NaN	NaN	NaN	NaN	NaN	NaN	NaN	0.178774	0.118265	-0.318823	NaN
Q8BMQ2	NaN	0.116171	-0.837593	-0.504205	NaN	NaN	NaN	NaN	NaN	NaN	NaN	NaN	NaN	NaN	NaN	NaN	NaN	NaN	NaN	NaN	0.525272	NaN	-0.371986	-0.947542	-0.228457
Q8BR92	0.0909408	NaN	-0.08363	NaN	NaN	-0.0890894	NaN	NaN	NaN	NaN	NaN	NaN	NaN	NaN	NaN	NaN	NaN	NaN	NaN	NaN	NaN	-0.678772	0.0585118	-0.16175	0.655489
Q8BSS9	0.0889944	0.13501	-0.364235	-0.135203	-0.0868828	0.354579	NaN	NaN	NaN	NaN	NaN	NaN	NaN	NaN	NaN	NaN	NaN	NaN	NaN	NaN	NaN	NaN	0.184501	0.0356369	-0.270331
Q8BU04	NaN	0.358555	0.0631503	0.192836	0.321812	NaN	0.210124	NaN	NaN	NaN	NaN	NaN	NaN	NaN	NaN	NaN	NaN	NaN	NaN	NaN	0.585527	0.533035	NaN	NaN	NaN
Q8BU31	NaN	-0.231799	-0.299165	NaN	NaN	0.459526	NaN	NaN	NaN	NaN	NaN	NaN	NaN	NaN	NaN	NaN	NaN	NaN	NaN	NaN	0.376945	-0.106224	0.143377	-0.521207	NaN
Q8BVY0	NaN	0.570261	NaN	-0.0690326	-0.151137	NaN	0.0271279	NaN	NaN	NaN	NaN	NaN	NaN	NaN	NaN	NaN	NaN	NaN	NaN	NaN	-0.137412	0.899403	-0.417203	NaN	NaN
Q8BWG8	0.573466	-0.741956	0.603539	-0.349837	-0.130009	0.384023	0.149053	NaN	NaN	NaN	NaN	NaN	NaN	NaN	NaN	NaN	NaN	NaN	NaN	NaN	-1.06082	-0.175121	0.24781	0.377039	0.630109
Q91W59;Q8BWL5	0.186812	0.361918	0.537207	0.364367	0.305628	-1.74491	0.482043	NaN	NaN	NaN	NaN	NaN	NaN	NaN	NaN	NaN	NaN	NaN	NaN	NaN	-0.318074	0.178364	0.768197	-0.356204	NaN
Q8BWM0	-0.080392	-0.714193	-0.0917319	0.48089	-0.459802	1.38277	-0.893539	NaN	NaN	NaN	NaN	NaN	NaN	NaN	NaN	NaN	NaN	NaN	NaN	NaN	NaN	NaN	-0.463051	0.462666	-0.379533
Q8BX10	-0.242932	-0.441421	0.454432	-0.0021939	-0.109623	0.0674525	-0.31835	NaN	NaN	NaN	NaN	NaN	NaN	NaN	NaN	NaN	NaN	NaN	NaN	NaN	-0.642448	0.18029	NaN	NaN	0.0159686
Q8BX17	NaN	0.295177	-0.228277	NaN	-0.0800479	NaN	0.0730862	NaN	NaN	NaN	NaN	NaN	NaN	NaN	NaN	NaN	NaN	NaN	NaN	NaN	-0.056602	0.121786	NaN	NaN	NaN
Q8BXA1	NaN	-0.0275394	0.666414	NaN	NaN	NaN	0.150514	NaN	NaN	NaN	NaN	NaN	NaN	NaN	NaN	NaN	NaN	NaN	NaN	NaN	-0.659635	0.531909	0.292328	NaN	NaN
Q8BYK6	-0.668335	0.394267	-0.170931	0.147993	0.667383	0.0250715	-0.782208	NaN	NaN	NaN	NaN	NaN	NaN	NaN	NaN	NaN	NaN	NaN	NaN	NaN	-0.055671	0.216904	-0.311256	-0.246451	NaN
Q8C551	NaN	0.0290664	NaN	NaN	0.0644402	NaN	-0.0637768	NaN	NaN	NaN	NaN	NaN	NaN	NaN	NaN	NaN	NaN	NaN	NaN	NaN	-0.328777	0.29281	NaN	NaN	NaN
Q8C6E0	NaN	-0.189707	-0.555544	0.304239	-0.349462	0.278347	0.14201	NaN	NaN	NaN	NaN	NaN	NaN	NaN	NaN	NaN	NaN	NaN	NaN	NaN	0.43111	0.0619173	-0.0158783	0.270401	-0.824456
Q8C796	NaN	-0.550979	NaN	NaN	NaN	NaN	-1.11755	NaN	NaN	NaN	NaN	NaN	NaN	NaN	NaN	NaN	NaN	NaN	NaN	NaN	-0.347747	0.740746	-1.6851	-1.39458	NaN
Q8C7R4	-0.208683	0.060164	0.165186	0.421978	-0.308104	-0.0981936	-0.194605	NaN	NaN	NaN	NaN	NaN	NaN	NaN	NaN	NaN	NaN	NaN	NaN	NaN	0.260482	-0.275618	-0.425933	0.102002	NaN
Q8CAA7	1.01408	-0.377559	-0.107758	0.487207	-0.834349	1.27507	-0.668714	NaN	NaN	NaN	NaN	NaN	NaN	NaN	NaN	NaN	NaN	NaN	NaN	NaN	-0.987478	-0.47892	0.335193	0.456897	1.11929
Q8CBE3	0.51819	0.173071	0.495063	1.1656	0.561752	0.435168	-0.0902846	NaN	NaN	NaN	NaN	NaN	NaN	NaN	NaN	NaN	NaN	NaN	NaN	NaN	0.0216235	0.116276	0.3337	0.688007	1.12067
Q8CEC0	NaN	0.189713	NaN	NaN	0.0454592	-0.380722	NaN	NaN	NaN	NaN	NaN	NaN	NaN	NaN	NaN	NaN	NaN	NaN	NaN	NaN	0.336427	-0.105944	NaN	NaN	NaN
Q8CGC4	-0.333431	0.431084	-0.567766	-0.0338864	0.319711	-0.201413	0.241266	NaN	NaN	NaN	NaN	NaN	NaN	NaN	NaN	NaN	NaN	NaN	NaN	NaN	0.00654537	0.829824	0.045008	0.396661	-1.1221
Q8CGZ0	NaN	0.652553	-1.00948	-0.542191	NaN	-0.313826	-0.0534288	NaN	NaN	NaN	NaN	NaN	NaN	NaN	NaN	NaN	NaN	NaN	NaN	NaN	0.654972	0.449424	-0.623093	0.595432	-1.77893
Q8CH77	NaN	NaN	NaN	NaN	-0.0353891	-0.202208	NaN	NaN	NaN	NaN	NaN	NaN	NaN	NaN	NaN	NaN	NaN	NaN	NaN	NaN	-0.00416908	NaN	0.111367	-0.333764	-0.120319
Q8CHX7	-0.081794	NaN	-0.198031	0.0576053	NaN	NaN	NaN	NaN	NaN	NaN	NaN	NaN	NaN	NaN	NaN	NaN	NaN	NaN	NaN	NaN	0.16434	-0.173222	-0.0660166	NaN	NaN
Q8CJ19	NaN	NaN	0.0595828	NaN	NaN	0.211557	NaN	NaN	NaN	NaN	NaN	NaN	NaN	NaN	NaN	NaN	NaN	NaN	NaN	NaN	NaN	NaN	NaN	-0.0568885	0.0777541
Q8JZX4	-0.564397	0.567742	-0.440908	-0.12396	NaN	-0.412923	0.322381	NaN	NaN	NaN	NaN	NaN	NaN	NaN	NaN	NaN	NaN	NaN	NaN	NaN	0.47716	0.45139	0.284854	-0.478257	-0.852886
Q8K0C9	0.525952	-0.484839	NaN	0.270316	-0.158768	NaN	NaN	NaN	NaN	NaN	NaN	NaN	NaN	NaN	NaN	NaN	NaN	NaN	NaN	NaN	NaN	NaN	-0.299483	0.395333	-0.17507
Q8K0V4	NaN	-0.00345871	NaN	NaN	-0.620107	NaN	0.0807445	NaN	NaN	NaN	NaN	NaN	NaN	NaN	NaN	NaN	NaN	NaN	NaN	NaN	0.0364916	0.172484	-0.232608	-0.437719	NaN
Q8K0Z7	NaN	-0.0724793	NaN	NaN	0.766037	NaN	NaN	NaN	NaN	NaN	NaN	NaN	NaN	NaN	NaN	NaN	NaN	NaN	NaN	NaN	0.250564	0.327571	NaN	-0.0665878	NaN
Q8K194	NaN	0.207192	-0.247934	NaN	-0.165244	NaN	0.186185	NaN	NaN	NaN	NaN	NaN	NaN	NaN	NaN	NaN	NaN	NaN	NaN	NaN	-0.0629624	NaN	0.469178	-0.406394	NaN
Q8K2F8	-0.530113	-0.0672009	-0.0295334	0.388352	0.589623	NaN	0.25336	NaN	NaN	NaN	NaN	NaN	NaN	NaN	NaN	NaN	NaN	NaN	NaN	NaN	0.68847	0.143678	-0.393212	0.128765	-0.537309
Q8K2Q7	-0.220854	0.415959	-0.277183	0.548345	0.340587	0.229927	0.153088	NaN	NaN	NaN	NaN	NaN	NaN	NaN	NaN	NaN	NaN	NaN	NaN	NaN	0.641331	0.480603	0.473449	-0.658113	-0.176289
Q8K2T8	NaN	-0.421577	NaN	NaN	-0.103967	NaN	NaN	NaN	NaN	NaN	NaN	NaN	NaN	NaN	NaN	NaN	NaN	NaN	NaN	NaN	-0.301019	0.405549	NaN	-0.584164	NaN
Q8K4G5	4.04386	-2.02064	-2.0525	-0.713327	-2.02477	4.37953	-2.10693	NaN	NaN	NaN	NaN	NaN	NaN	NaN	NaN	NaN	NaN	NaN	NaN	NaN	-0.817198	-0.335403	1.52984	-1.18542	0.511473
Q8K4R4	0.49456	NaN	-0.535048	-0.290306	NaN	0.243324	NaN	NaN	NaN	NaN	NaN	NaN	NaN	NaN	NaN	NaN	NaN	NaN	NaN	NaN	NaN	-0.314469	0.401884	-0.146723	-0.0161315
Q8N7N5	-0.441616	0.163652	0.119685	NaN	0.118474	-0.415287	0.367695	NaN	NaN	NaN	NaN	NaN	NaN	NaN	NaN	NaN	NaN	NaN	NaN	NaN	0.777228	-0.034941	-0.324223	-0.000753747	NaN
Q8QZS1	0.247053	0.0510668	0.196902	0.674521	0.542384	0.858955	-0.230288	NaN	NaN	NaN	NaN	NaN	NaN	NaN	NaN	NaN	NaN	NaN	NaN	NaN	0.480812	0.820369	-0.0871683	0.696787	-0.580894
Q8R010	-0.423529	0.426814	0.147158	-0.0150909	0.13233	0.151015	-0.153112	NaN	NaN	NaN	NaN	NaN	NaN	NaN	NaN	NaN	NaN	NaN	NaN	NaN	-0.0307016	0.304788	-0.119725	-0.173032	NaN
Q8R0A7	0.342696	NaN	NaN	0.218803	-0.855365	0.665473	-0.474087	NaN	NaN	NaN	NaN	NaN	NaN	NaN	NaN	NaN	NaN	NaN	NaN	NaN	NaN	NaN	-0.362443	0.202943	NaN
Q8R0H9	-0.0390574	0.0494279	-0.529253	0.440675	NaN	0.292592	-0.204399	NaN	NaN	NaN	NaN	NaN	NaN	NaN	NaN	NaN	NaN	NaN	NaN	NaN	0.0447576	0.0344082	-0.30046	0.246053	NaN
Q8R1H0	1.08341	0.276876	-0.778879	-1.19664	NaN	0.86278	0.0120966	NaN	NaN	NaN	NaN	NaN	NaN	NaN	NaN	NaN	NaN	NaN	NaN	NaN	-1.03403	-0.210447	1.00327	0.294855	0.332396
Q8R1N0	NaN	0.588872	0.288588	NaN	-0.24023	NaN	-0.5068	NaN	NaN	NaN	NaN	NaN	NaN	NaN	NaN	NaN	NaN	NaN	NaN	NaN	NaN	0.375183	0.441972	-0.904394	NaN
Q8R1N4	0.105872	0.169939	0.130322	0.0383357	NaN	0.0189268	-0.339888	NaN	NaN	NaN	NaN	NaN	NaN	NaN	NaN	NaN	NaN	NaN	NaN	NaN	-0.151116	0.17721	0.210158	-0.128796	-0.106353
[truncated: 2,694 more rows]
