# Supplementary material for: HarmonizR enables data harmonization across independent proteomic datasets with appropriate handling of missing values
Source: Nat Commun. 2022 Jun 20;13:3523. doi: 10.1038/s41467-022-31007-x (PMC9209422; doi:10.1038/s41467-022-31007-x)
Supplement: Supplementary file 3 — Source Data [file 41467_2022_31007_MOESM3_ESM.zip › Source Data/Figure4;Supplementary Figure 13;Peptide Level HarmonizR ComBat.xlsx]

## Sheet: Figure4;Supplementary Figure 13
	Reporter intensity corrected 0 TMT G R_02	Reporter intensity corrected 1 TMT G R_02	Reporter intensity corrected 2 TMT G R_02	Reporter intensity corrected 3 TMT G R_02	Reporter intensity corrected 4 TMT G R_02	Reporter intensity corrected 5 TMT G R_02	Reporter intensity corrected 6 TMT G R_02	Reporter intensity corrected 7 TMT G R_02	Reporter intensity corrected 0 TMT G R_03	Reporter intensity corrected 1 TMT G R_03	Reporter intensity corrected 2 TMT G R_03	Reporter intensity corrected 3 TMT G R_03	Reporter intensity corrected 4 TMT G R_03	Reporter intensity corrected 5 TMT G R_03	Reporter intensity corrected 6 TMT G R_03	Reporter intensity corrected 7 TMT G R_03	Reporter intensity corrected 0 TMT G R_04	Reporter intensity corrected 1 TMT G R_04	Reporter intensity corrected 2 TMT G R_04	Reporter intensity corrected 3 TMT G R_04	Reporter intensity corrected 4 TMT G R_04	Reporter intensity corrected 5 TMT G R_04	Reporter intensity corrected 6 TMT G R_04	Reporter intensity corrected 7 TMT G R_04	Reporter intensity corrected 0 TMT G R_01	Reporter intensity corrected 1 TMT G R_01	Reporter intensity corrected 2 TMT G R_01	Reporter intensity corrected 3 TMT G R_01	Reporter intensity corrected 4 TMT G R_01	Reporter intensity corrected 5 TMT G R_01	Reporter intensity corrected 6 TMT G R_01	Reporter intensity corrected 7 TMT G R_01
AAAAAAAAAPAAAATAPTTAATTAATAAQ	11.5125	11.2705	11.3129	11.0604	11.1404	11.2412	11.0629	11.1896	11.1548	11.0753	11.0716	11.2072	11.3881	11.4343	11.1657	11.2983	11.3634	11.0361	11.0143	11.0535	11.2366	11.3913	11.2727	11.4354	NA	NA	NA	NA	NA	NA	NA	NA
AAATPESQEPQAK	11.6716	11.2179	11.358	11.3102	11.2182	11.1326	11.1028	11.2072	11.0095	10.9503	11.3338	11.5033	11.1166	11.066	11.3477	11.563	11.3157	11.0892	10.8565	11.3972	11.2723	11.1118	11.4909	11.3384	NA	NA	NA	NA	NA	NA	NA	NA
AADPPAENSSAPEAEQGGAE	11.3189	11.2557	11.2792	11.0944	11.2658	11.1125	11.2372	11.2679	11.1829	11.2851	11.1307	11.0555	11.349	11.2374	11.4167	11.1943	11.1949	11.2595	10.9744	11.2764	11.1474	11.3342	11.299	11.298	NA	NA	NA	NA	NA	NA	NA	NA
AAEVGDDFLGDFVVGER	10.6413	10.5534	10.251	10.368	10.6297	10.5375	10.234	10.2408	10.0884	10.4777	10.3126	10.4537	10.385	10.5015	10.4944	10.6969	10.3246	10.1526	10.1879	10.5016	10.6262	10.6172	10.5528	10.3956	NA	NA	NA	NA	NA	NA	NA	NA
AAIDWFDGK	14.7926	14.5575	14.8726	14.5394	14.3808	14.4342	14.6804	14.7208	14.8202	14.6311	14.6387	14.5438	14.4383	14.5483	14.8421	14.5441	14.8729	14.8947	14.4384	14.5497	14.4872	14.472	14.4009	14.8651	NA	NA	NA	NA	NA	NA	NA	NA
AAKPEQIQK	13.9157	13.8702	13.6935	13.722	13.7354	13.4675	13.5259	13.6224	13.5648	13.5186	13.6991	13.9309	13.8231	13.7785	13.5782	13.6489	13.8761	13.752	13.5443	13.7929	13.5519	13.5527	13.6293	13.7864	NA	NA	NA	NA	NA	NA	NA	NA
AAPEINNLIEEATEFIK	9.14822	8.77982	8.98258	9.15267	8.6599	8.84741	8.98419	8.95145	8.56912	8.93912	8.57761	8.93825	9.2606	9.01771	9.33391	8.8519	9.02342	8.97857	8.74302	9.21146	8.96643	8.37988	8.99877	9.19048	NA	NA	NA	NA	NA	NA	NA	NA
AASAFFTYVSLSQEGR	11.6915	11.4718	11.3801	11.2883	11.4294	11.6143	11.3727	11.3304	11.3301	11.4979	11.0745	11.4098	11.6082	11.6702	11.4206	11.3797	11.4465	11.4089	11.2509	11.4972	11.4087	11.348	11.7471	11.3207	NA	NA	NA	NA	NA	NA	NA	NA
AAVPDAVGK	14.4789	14.2932	14.3166	14.2102	14.2095	14.0643	14.0338	14.1703	14.0768	14.0428	14.3533	14.2981	14.2164	14.3086	13.9748	14.2654	14.2841	14.2871	14.1974	14.2081	14.1185	14.1957	14.1976	14.2491	NA	NA	NA	NA	NA	NA	NA	NA
ADEGISFR	15.2227	14.9913	15.0456	15.0236	14.7319	14.6898	14.7754	14.9161	14.919	14.8391	14.9468	15.0132	14.9111	14.7496	15.0822	14.9257	15.1044	15.1433	14.7021	14.9595	14.8082	14.7667	14.8226	15.0713	NA	NA	NA	NA	NA	NA	NA	NA
ADIDISGPNVDVDVPDVNIEGPDAK	11.2296	10.9823	11.6012	11.1993	10.8315	11.0948	11.6067	11.741	11.6028	11.5516	11.0098	10.8633	11.1144	11.2497	11.8233	11.0978	11.7898	11.833	10.9164	11.1416	10.9868	11.0537	10.8039	11.8393	NA	NA	NA	NA	NA	NA	NA	NA
ADKDYHFKVDNDENEHQLSLR	13.0699	12.9278	13.055	12.654	12.6971	12.6364	12.672	12.8	12.7556	12.6642	13.0356	12.9482	12.5799	12.9646	12.7098	12.8529	12.9543	12.9775	12.6639	12.8553	12.7439	12.7592	12.7163	12.8241	NA	NA	NA	NA	NA	NA	NA	NA
ADNIEVFAQGHGIIQVDK	12.5904	12.266	12.2375	12.2314	12.2412	12.1292	12.3549	12.3843	12.4326	12.3296	12.1357	12.1925	12.3041	12.2496	12.3476	12.4477	12.5141	12.5195	12.161	12.2503	12.1251	12.1432	12.1812	12.5161	NA	NA	NA	NA	NA	NA	NA	NA
ADTQTYQPYNKDWIK	15.4293	15.1888	15.0366	15.0891	14.6991	14.7027	14.6331	14.8469	15.1116	14.9731	15.0871	15.0693	14.6555	14.6808	14.8279	15.23	15.2545	15.1894	14.9096	15.1021	14.6879	14.6704	14.9102	14.9143	NA	NA	NA	NA	NA	NA	NA	NA
AEELGLPILGVLR	8.80357	8.07636	8.44348	8.44547	8.57875	8.42051	8.47294	8.0852	8.60832	7.85373	8.60528	8.2502	8.31475	8.70986	8.68113	8.32482	8.28483	8.48592	8.13209	8.56453	8.29205	8.79529	8.38282	8.34125	NA	NA	NA	NA	NA	NA	NA	NA
AEFIVGGK	13.9046	13.7081	13.8219	13.556	13.7762	13.6905	13.6231	13.6317	13.6242	13.5686	13.6	13.6291	13.7922	13.909	13.8115	13.761	13.7158	13.7822	13.5881	13.6522	13.6892	13.881	13.5927	13.7484	NA	NA	NA	NA	NA	NA	NA	NA
AEISNAIDQYVTGTIGEDEDLIK	10.6603	10.5116	10.5889	10.5257	10.3502	10.4503	10.524	10.7849	10.5865	10.0651	10.267	10.4898	10.769	10.5611	10.8192	10.8345	10.9005	10.7973	10.1382	10.481	10.4956	10.1632	10.5852	10.8902	NA	NA	NA	NA	NA	NA	NA	NA
AFFSEVERR	13.8451	13.7074	13.503	13.5588	13.5751	13.4512	13.2659	13.3802	13.3917	13.3004	13.5459	13.7979	13.5193	13.5303	13.442	13.7219	13.4046	13.5198	13.5828	13.5464	13.5891	13.5062	13.6153	13.4693	NA	NA	NA	NA	NA	NA	NA	NA
AFGILKR	14.553	14.1631	13.9761	14.1334	13.9752	14.1604	13.6838	13.8065	13.8775	13.7393	14.0002	14.058	13.9339	14.3135	13.9734	14.5391	13.8505	13.968	13.8386	14.0889	14.1295	14.2815	14.3215	13.9629	NA	NA	NA	NA	NA	NA	NA	NA
AFMTADLPNELIELLEK	10.1514	10.267	10.0911	9.89888	10.1027	9.80817	10.1267	9.77022	9.93175	9.97438	10.1152	9.77744	10.25	10.3308	9.92929	9.99032	10.165	10.1015	10.0353	10.0874	9.81403	10.1239	9.84053	10.1811	NA	NA	NA	NA	NA	NA	NA	NA
AFYAELYHIISSNLEK	12.1773	11.8662	11.82	11.9648	11.7348	11.83	11.8183	11.9473	11.7708	11.8788	11.7424	11.7322	11.8315	11.9725	11.9334	12.1293	11.9077	12.0745	11.8417	11.9799	11.8841	11.6826	11.8002	11.9433	NA	NA	NA	NA	NA	NA	NA	NA
AGAAGGPEEEAEKPVK	12.9603	12.6485	12.7546	12.6393	12.5502	12.4289	12.4841	12.5622	12.648	12.4498	12.6737	12.7793	12.5692	12.8061	12.4105	12.7404	12.6961	12.6755	12.7045	12.628	12.3981	12.6607	12.563	12.7898	NA	NA	NA	NA	NA	NA	NA	NA
AGAAPYVQAFDSLLAGPVAEYLK	13.4308	13.2206	13.1904	13.1836	13.0517	12.9534	13.1954	13.2997	13.2753	13.3189	13.2375	13.1494	13.0687	12.9628	13.2166	13.277	13.3996	13.2827	13.123	13.1682	12.827	12.7535	13.2994	13.0762	NA	NA	NA	NA	NA	NA	NA	NA
AGEVVPPAMYQFSQYVCQQTGLQIPQLPAPPK	8.98447	8.45902	8.31156	8.38121	8.85227	8.45403	8.27597	8.29379	8.53766	8.48654	9.01478	8.28142	8.71922	8.36748	8.10408	8.4517	9.05818	8.26397	8.33663	8.83261	8.48301	8.56057	7.96404	8.4819	NA	NA	NA	NA	NA	NA	NA	NA
AGGTKPK	13.9741	13.7395	13.53	13.6694	13.4537	13.58	13.6394	13.8731	13.8159	13.7796	13.5174	13.5822	13.5331	13.9812	13.7366	13.2321	14.021	14.0071	13.6976	13.7189	13.4181	13.6051	13.5532	13.5552	NA	NA	NA	NA	NA	NA	NA	NA
AGLTVSDVDIFEINEAFASQAAYCVEK	8.77342	8.39782	8.57041	8.82461	8.36239	8.46213	9.12264	9.39699	9.34628	9.56376	8.25674	8.73308	9.06999	7.64681	8.70243	8.62705	9.60248	9.60209	9.03278	8.20351	8.17904	8.23564	8.13667	9.01433	NA	NA	NA	NA	NA	NA	NA	NA
AGMTHIVR	11.5834	11.3581	11.0057	11.1716	11.1737	11.0937	10.8332	10.9921	10.9873	10.8803	11.1637	11.3037	11.4543	11.1678	11.1368	11.1291	11.0835	11.1052	11.287	11.0343	11.2589	11.08	11.3632	11.0674	NA	NA	NA	NA	NA	NA	NA	NA
AGNYEEALQLYQHAVQYFLHVVK	9.1447	8.98126	9.41766	8.81876	8.80906	9.06921	8.82878	9.26869	9.75185	9.3036	8.5517	8.46547	9.59675	8.9935	8.89988	8.79732	9.73397	9.65435	8.11748	9.0306	8.86942	8.79542	9.00353	9.18682	NA	NA	NA	NA	NA	NA	NA	NA
AHQANQLYPFAISLIESVR	11.4412	11.1251	11.1055	11.0594	11.2043	11.0826	11.0856	11.1475	10.9136	11.1582	11.1524	11.1229	11.1716	11.0461	11.2259	11.393	11.2141	10.9886	11.0983	11.1618	11.0247	11.1366	11.2712	11.2874	NA	NA	NA	NA	NA	NA	NA	NA
AHQITDESLESTRR	10.1661	9.79722	9.90753	9.66674	9.63547	9.83543	9.39694	9.55782	9.62228	9.48092	9.51372	9.82576	9.96068	9.95069	9.547	10.0723	9.83991	9.76942	9.32147	9.88677	9.74968	9.93021	9.73364	9.71309	NA	NA	NA	NA	NA	NA	NA	NA
AIEVGRENREDYR	12.7178	12.6224	12.0611	12.303	12.3911	12.3582	12.0531	12.1656	12.036	11.9754	12.3269	12.5561	12.4947	12.573	11.995	12.576	12.215	12.1318	12.2547	12.5921	12.263	12.4059	12.5318	12.2275	NA	NA	NA	NA	NA	NA	NA	NA
AILQQLGLNSTCDDSILVK	11.1023	11.0242	11.1828	10.8122	10.8281	10.7733	11.0539	11.0987	11.011	11.0134	11.2145	10.6718	11.1886	10.9806	10.6576	11.0857	11.0871	11.3631	10.8863	10.664	10.9818	11.1338	10.906	10.8199	NA	NA	NA	NA	NA	NA	NA	NA
AINILLEGNSDTTSWETVGCK	11.0218	10.6764	10.5716	10.4258	10.5721	10.4722	10.7345	10.6674	10.9111	10.8617	10.4078	10.7338	10.6246	10.4327	10.6128	10.5331	10.8494	11.0219	10.4731	10.4744	10.4917	10.651	10.5745	10.5683	NA	NA	NA	NA	NA	NA	NA	NA
AINPINTFTK	14.7395	14.4982	14.3117	14.3972	14.3392	14.3102	14.2918	14.4322	14.3289	14.4213	14.5564	14.3923	14.3578	14.2365	14.5128	14.4479	14.5982	14.5184	14.3331	14.4717	14.2784	14.15	14.3287	14.599	NA	NA	NA	NA	NA	NA	NA	NA
AKDANNGNLQLR	13.381	13.1838	13.0645	12.9825	13.0508	12.9923	12.8036	13.003	12.7927	12.7944	13.0956	13.1432	13.2553	13.3242	12.8532	13.2198	13.0315	13.0561	12.9602	13.2199	12.8623	13.2815	12.9284	13.1447	NA	NA	NA	NA	NA	NA	NA	NA
AKLDENSAFLQFNWK	13.3063	13.2508	13.4604	13.0628	13.0273	13.0168	13.1951	13.3685	13.3177	13.2477	13.0997	12.875	13.1825	13.2976	13.3423	13.2888	13.4844	13.5044	13.0858	12.9264	12.9962	13.1994	12.9512	13.5095	NA	NA	NA	NA	NA	NA	NA	NA
AKPEGALQNNDGLYDPDCDESGLFK	12.5614	12.5647	12.9158	12.4334	12.0492	12.1234	12.6458	12.8769	13.0083	12.948	12.2059	12.1964	12.2307	12.0941	13.1565	12.4157	13.0119	13.1339	12.0055	12.4015	12.3764	12.2561	12.0668	12.8607	NA	NA	NA	NA	NA	NA	NA	NA
ALAEIAK	15.1424	14.8801	15.3497	15.0069	14.735	14.7209	14.94	15.0549	15.0678	15	15.0415	14.9445	14.8217	15.0908	15.0553	14.8568	15.2053	15.1781	14.792	14.9283	14.7395	14.9108	14.8405	15.2714	NA	NA	NA	NA	NA	NA	NA	NA
ALDVIQAGK	13.144	12.6709	13.1474	12.6992	12.7558	12.7927	12.8387	13.0749	13.1727	12.9175	12.669	12.6961	12.9109	12.881	13.0225	12.805	13.1295	13.204	12.5236	12.7513	12.8565	12.9049	12.7304	12.985	NA	NA	NA	NA	NA	NA	NA	NA
ALEQQVEEMKTQLEELEDELQATEDAK	9.81775	9.60231	9.83833	9.30919	9.25828	9.40985	9.55809	9.56318	8.99527	9.57817	9.58163	9.66336	9.59357	9.72765	9.70619	9.49099	9.70827	9.78848	9.50426	9.72505	9.55656	9.43444	9.49414	9.248	NA	NA	NA	NA	NA	NA	NA	NA
ALLLSTYIK	10.1177	9.77654	9.92715	9.97201	9.99051	9.63783	9.91533	9.90206	10.2237	9.96539	9.74662	9.88378	9.88475	9.86042	9.80245	9.86954	9.78202	9.85265	9.99789	10.0436	9.6499	9.73717	10.0694	10.02	NA	NA	NA	NA	NA	NA	NA	NA
ALPCIVDVRDEQQISAAVEK	11.8894	11.5181	11.8087	11.4452	11.6047	11.6367	11.62	11.5434	11.6826	11.6363	11.7045	11.3213	11.4767	11.7942	11.7592	11.7081	11.8263	11.8089	11.5319	11.6164	11.4439	11.6054	11.4468	11.7619	NA	NA	NA	NA	NA	NA	NA	NA
ALSVGNIDDALQCYSEAIKLDPHNHVLYSNR	12.0625	11.8022	11.6329	11.6273	11.6038	11.7228	11.425	11.6139	11.6965	11.5629	11.5326	11.462	11.8165	11.9302	11.5899	11.8507	11.8443	11.8346	11.3096	11.6872	11.6724	11.8229	11.448	11.8203	NA	NA	NA	NA	NA	NA	NA	NA
ANNSTYGLAAAVFTK	12.7798	12.6029	12.7126	12.4972	12.0793	12.2526	12.3056	12.3009	12.6127	12.5207	12.629	12.4628	12.1756	12.1178	12.5656	12.4509	12.7163	12.771	12.3809	12.4961	12.3048	12.1735	12.1407	12.536	NA	NA	NA	NA	NA	NA	NA	NA
ANPQVGVAFPHIK	13.1495	12.8771	12.796	12.8033	12.716	12.6705	12.5898	12.7311	12.6985	12.7174	12.6075	12.6888	12.841	12.7124	12.9877	13.1131	12.8609	12.7714	12.473	12.7511	12.8323	12.7451	12.9314	12.9208	NA	NA	NA	NA	NA	NA	NA	NA
ANTNEVLWAVVAAFTK	9.78067	9.44211	9.82688	9.63422	9.18793	9.57621	9.82467	9.97158	9.67016	9.90865	9.41109	9.70407	9.65278	10.0215	9.49317	9.32123	9.94071	10.3837	9.4861	9.80701	9.32775	9.14255	9.33542	9.73968	NA	NA	NA	NA	NA	NA	NA	NA
APGPLSK	14.2317	14.0541	14.2685	14.0405	13.9471	13.8578	13.9772	14.042	14.1463	14.0255	14.0208	14.0939	14.1308	14.1794	14.0586	13.8076	14.1322	14.2428	13.8003	13.9858	13.9046	14.1146	13.9819	14.2576	NA	NA	NA	NA	NA	NA	NA	NA
APGQLALFSVSDK	12.5751	12.2831	12.5144	12.4464	12.1402	12.168	12.4329	12.4743	12.5049	12.2896	12.2149	12.2973	12.3495	12.427	12.2415	12.6835	12.6696	12.5933	12.1454	12.3692	12.3155	12.2285	12.1421	12.5317	NA	NA	NA	NA	NA	NA	NA	NA
APRPTRPDK	12.3792	12.2238	12.1944	12.1952	12.0779	11.8874	11.8557	12.1039	12.2178	11.8846	11.8258	12.4131	12.0814	12.0761	12.1344	11.7325	12.208	12.1854	12.0061	12.2811	12.0001	12.0855	11.9946	12.179	NA	NA	NA	NA	NA	NA	NA	NA
APVPTGEVYFADSFDRGTLSGWILSK	12.0662	11.7105	10.9639	11.5052	11.4	11.3794	11.0608	11.081	11.2471	11.0385	11.2796	11.706	11.5746	11.4746	10.9188	12.0739	10.6731	11.087	11.6066	11.638	11.8217	11.6733	11.768	10.9931	NA	NA	NA	NA	NA	NA	NA	NA
AQFAQPEILIGTIPGAGGTQR	12.7403	12.4465	12.1395	12.1862	12.3648	12.303	12.0728	12.1725	12.0839	12.1738	12.4912	12.4132	12.2651	12.39	12.049	12.5348	12.3417	12.2217	12.1816	12.5463	12.3875	12.3112	12.3143	12.062	NA	NA	NA	NA	NA	NA	NA	NA
AQPSASLGVGYR	12.3227	12.0021	12.1631	11.9491	11.892	11.7128	11.7069	11.8854	12.22	12.1658	11.7748	11.8408	11.8269	12.067	11.739	12.062	12.1704	12.0931	11.8978	12.1805	11.6752	11.7045	11.8699	12.0852	NA	NA	NA	NA	NA	NA	NA	NA
ASAFNSWFENAEEDLTDPVR	9.77195	9.37951	9.48811	9.37803	9.25507	9.34615	9.26383	9.46151	9.45819	9.18133	9.48525	9.2743	9.46616	9.37018	9.65281	9.44336	9.47842	9.69681	9.40308	9.54966	9.16323	9.47718	9.20439	9.43683	NA	NA	NA	NA	NA	NA	NA	NA
ASDVHEVRK	12.5776	12.421	12.2285	12.2089	12.3951	12.3052	12.0999	12.2563	12.1262	12.0779	12.2788	12.4755	12.5123	12.4222	12.1543	12.431	12.1799	12.0941	12.1967	12.2962	12.4555	12.4442	12.5505	12.2647	NA	NA	NA	NA	NA	NA	NA	NA
ASPESQEPLIQLVQAFVR	9.19716	8.72778	8.95629	8.87158	9.11101	8.95254	8.6886	8.7886	8.99945	8.73028	8.75765	8.56327	9.31099	8.84972	8.87904	9.15493	9.06	8.99007	8.68359	8.94823	8.95067	8.6819	9.24975	8.6819	NA	NA	NA	NA	NA	NA	NA	NA
ASYGVSK	14.9776	14.7796	14.9693	14.8537	14.5352	14.4582	14.5456	14.6477	14.6545	14.4847	14.8579	14.9941	14.6852	14.8025	14.6358	14.7764	14.8243	14.8237	14.6978	14.8824	14.4304	14.7064	14.614	14.9011	NA	NA	NA	NA	NA	NA	NA	NA
ATAVMPDGQFKDISLSDYK	13.3412	13.0472	12.3179	12.855	12.7543	12.8513	12.3673	12.441	12.5552	12.401	12.8016	12.8359	12.9152	12.7218	12.4979	13.2901	12.6679	12.6822	12.7021	13.0552	12.8658	12.5564	13.0846	12.4525	NA	NA	NA	NA	NA	NA	NA	NA
ATDFVVPGPGKVEITYTPSDGTQK	12.3366	12.1622	12.254	12.0588	11.9487	11.9255	11.9815	12.0099	11.8819	11.7182	12.161	12.0356	12.0839	12.413	11.9857	12.2962	11.8918	11.7345	12.1704	12.2274	12.0828	12.3948	12.1554	11.8939	NA	NA	NA	NA	NA	NA	NA	NA
ATFDAISK	14.4405	14.3103	14.1476	14.0977	14.1916	14.1451	13.9964	14.0897	14.271	14.1364	14.1381	14.0806	14.2961	14.3177	14.0525	14.1258	14.2878	14.2774	14.0481	14.1994	14.1348	14.1689	14.0565	14.2165	NA	NA	NA	NA	NA	NA	NA	NA
ATLQAALCLENFSSQVVER	11.6558	11.3055	11.3872	11.2826	11.5279	11.382	11.2936	11.4188	11.2563	11.6535	11.3896	11.3763	11.3624	11.2803	11.3002	11.608	11.6869	11.7146	11.2696	11.4003	11.1729	11.2933	11.3017	11.4181	NA	NA	NA	NA	NA	NA	NA	NA
ATLWYVPLSLK	12.1359	11.8152	11.6637	11.5983	11.4718	11.4786	11.4269	11.5954	11.8235	11.5931	11.6143	11.8652	11.3974	11.2518	11.7612	11.8984	11.8768	11.8731	11.483	11.6661	11.5196	11.3691	11.6302	11.7793	NA	NA	NA	NA	NA	NA	NA	NA
AVDNQVYVATASPAR	10.4174	10.385	10.492	10.1071	9.86468	10.125	10.4411	10.3312	10.3323	10.4758	10.261	9.90196	10.3673	10.2027	10.5993	10.081	10.5767	10.3387	10.0116	10.2273	10.0319	10.1564	10.2992	10.6105	NA	NA	NA	NA	NA	NA	NA	NA
AVGKDNFTLIPEGTNGTEER	11.5595	11.5198	11.0101	11.2188	11.4198	11.5505	10.8553	10.8228	10.8275	10.7772	11.3258	11.4662	11.4222	11.2534	11.2526	11.6836	11.0963	11.0792	11.1104	11.5248	11.5663	11.2669	11.3819	10.9694	NA	NA	NA	NA	NA	NA	NA	NA
AVLDALLASK	10.0887	10.1198	10.0518	9.71175	9.79695	9.68033	9.92149	9.79306	10.0349	9.78805	10.1339	10.0072	10.0435	9.71878	9.6694	9.8148	10.1215	9.911	9.89408	9.97561	9.65338	9.89157	9.60953	10.0722	NA	NA	NA	NA	NA	NA	NA	NA
AVLHVALR	11.6432	11.5594	11.3226	11.5029	11.3254	11.4779	11.1331	11.3197	11.283	11.2441	11.2793	11.3957	11.4375	11.53	11.5367	11.6401	11.5555	11.5103	11.1051	11.3953	11.3727	11.4985	11.3269	11.616	NA	NA	NA	NA	NA	NA	NA	NA
AVPEGFVIPR	12.6131	12.2733	12.2912	12.2146	12.2837	12.2174	12.1839	12.216	12.3098	11.9926	12.1264	12.1941	12.1092	12.249	12.5598	12.2894	12.3012	12.3944	12.0572	12.2266	12.3009	12.4133	12.2286	12.2861	NA	NA	NA	NA	NA	NA	NA	NA
AVVGEEALTSDDLLYLEFLQK	10.1712	9.85337	9.96663	9.78249	9.58607	9.49341	9.97236	9.96466	10.0654	10.1044	9.24372	9.70008	9.74058	10.092	9.80517	9.98416	10.0597	10.2771	9.37377	9.90877	9.68015	9.93583	9.64134	9.90345	NA	NA	NA	NA	NA	NA	NA	NA
AYNYVAQEVDDYHAFQTLTHIYNK	11.6584	11.5501	11.2101	11.4159	11.4069	11.2916	11.2329	11.2017	11.2421	11.3212	11.4572	11.4708	11.1938	11.295	11.4864	11.479	11.3858	11.3855	11.1971	11.525	11.1674	11.3098	11.6635	11.2967	NA	NA	NA	NA	NA	NA	NA	NA
AYQNYIK	13.6909	13.5047	13.9832	13.4181	13.4442	13.4268	13.6192	13.6536	13.7008	13.5881	13.3832	13.2924	13.6262	13.9403	13.7086	13.5664	13.8326	13.8241	13.2936	13.3955	13.4203	13.7532	13.3691	13.9209	NA	NA	NA	NA	NA	NA	NA	NA
AYSDQAIVNLLK	13.0897	12.968	12.7609	12.8172	12.7396	12.6261	12.6471	12.7779	12.7833	12.6237	12.8141	12.8633	12.822	12.665	12.7516	13.0794	12.9307	12.8486	12.6961	13.0035	12.6274	12.6965	12.8546	12.7588	NA	NA	NA	NA	NA	NA	NA	NA
CVLQIDNAK	12.784	12.694	12.9384	12.4286	12.4708	12.65	12.7369	12.9047	12.8964	12.7832	12.5837	12.5301	12.6014	12.5688	13.0418	12.6039	12.9499	13.0848	12.4717	12.501	12.5135	12.6454	12.4903	12.9537	NA	NA	NA	NA	NA	NA	NA	NA
DADVQNFVSFISK	11.9794	11.7069	11.8684	11.673	11.5779	11.6165	11.5117	11.7915	11.8176	11.6314	11.6122	11.4785	11.5915	12.0271	11.665	11.7458	11.8472	11.6834	11.8582	11.5865	11.3323	11.8073	11.6893	11.7323	NA	NA	NA	NA	NA	NA	NA	NA
DCQLNAHKDHQYQFLEDAVR	12.1056	11.9244	12.5177	11.9788	11.6158	11.5843	11.8067	12.1152	12.2356	12.2603	11.6591	11.6954	11.7624	12.2599	11.8022	12.0573	12.3753	12.3512	11.7564	11.9737	11.6553	11.8207	11.6069	12.2173	NA	NA	NA	NA	NA	NA	NA	NA
DFSPSGIFGAFQR	13.5164	13.2088	13.1307	13.1716	13.1641	13.0684	12.9818	13.0861	13.1419	13.019	13.1482	13.1561	13.0961	13.2042	13.0879	13.409	13.4013	13.1897	13.083	13.1137	13.0499	13.1446	13.0783	13.2217	NA	NA	NA	NA	NA	NA	NA	NA
DFSWSPGGNIIAFWVPEDKDIPAR	9.71639	9.75451	9.36352	9.80121	9.65859	9.45903	9.84058	9.6959	9.69919	9.67292	9.63926	9.34172	9.6932	9.32579	9.99495	9.90689	9.64922	9.63645	9.521	10.0013	9.62619	9.42446	9.77131	9.65362	NA	NA	NA	NA	NA	NA	NA	NA
DGFNPADVEAGLYGSHLYVWDWQR	10.4002	10.1919	10.1394	9.79161	9.95448	10.1429	10.206	10.2773	10.3752	9.74381	10.2406	10.1196	10.2902	10.0426	9.98788	10.2598	10.4531	10.3021	9.84827	9.87353	10.4084	10.029	9.99088	10.1794	NA	NA	NA	NA	NA	NA	NA	NA
DGTVTAGNASGVADGAGAVIIASEDAVK	11.5062	11.2069	11.3776	11.0932	11.2116	11.2796	11.1281	11.2143	11.1364	11.1842	11.3394	11.0183	11.2915	11.566	11.1121	11.3357	11.5111	11.3752	10.9266	11.0546	11.1852	11.4498	11.1781	11.2781	NA	NA	NA	NA	NA	NA	NA	NA
DIHTLAQLISAYSLVDPEK	10.6945	10.3578	10.5695	10.3871	10.297	10.2459	10.4799	10.4268	10.3968	10.7254	10.1539	10.3086	10.4175	10.221	10.7315	10.6438	10.6837	10.8197	10.3354	10.379	10.2229	10.1444	10.358	10.6915	NA	NA	NA	NA	NA	NA	NA	NA
DLEGLSQR	14.0412	13.8745	13.9927	13.7131	13.8591	13.7324	13.7564	13.9195	13.9701	13.8402	13.8262	13.7818	13.8768	14.0646	13.7916	13.7798	13.9933	14.0372	13.75	13.7396	13.764	13.8351	13.7633	14.0427	NA	NA	NA	NA	NA	NA	NA	NA
DLREVFSK	14.0889	13.8847	13.4186	13.5563	13.8863	13.7563	13.1783	13.3859	13.3248	13.123	13.8457	13.9074	13.7439	14.0293	13.2504	13.9655	13.2193	13.3245	13.8466	13.8157	13.8676	14.0222	13.7487	13.3363	NA	NA	NA	NA	NA	NA	NA	NA
DLTQNTVVSINFKDPQFAEDYIFK	11.4776	11.363	11.3076	11.2072	11.1578	11.133	11.204	11.1125	11.3015	11.1934	11.1674	11.2797	11.1553	11.2015	11.2537	11.4474	11.2863	11.3699	11.1469	11.4153	11.0674	11.2357	11.1313	11.3	NA	NA	NA	NA	NA	NA	NA	NA
DLVIVAANLQK	11.4465	11.4319	11.5097	11.3074	11.4004	11.0312	11.3346	11.4385	11.4738	11.4126	11.3604	11.3684	11.2647	11.1616	11.5451	11.3431	11.4961	11.4207	11.187	11.1562	11.5253	11.3469	11.2861	11.41	NA	NA	NA	NA	NA	NA	NA	NA
DMNQVLDAYENKKPFYLYTGR	12.4583	12.1791	11.7438	11.934	12.0314	12.0197	11.8699	11.9479	11.913	11.6411	12.3128	12.0509	12.0316	12.0167	11.8236	12.372	12.1294	12.1235	12.2083	12.2473	11.929	11.5345	12.0963	11.9308	NA	NA	NA	NA	NA	NA	NA	NA
DNLTLWTSENQGDEGDAGEGEN	12.3787	12.159	11.9762	11.8383	11.991	11.7918	11.8379	11.8799	11.8926	11.8102	12.0013	12.1018	11.9584	11.8559	11.9229	12.3095	12.1203	12.1087	12.0069	11.9036	11.9479	11.7729	11.9009	12.0788	NA	NA	NA	NA	NA	NA	NA	NA
DQHFRGDNEEQEK	10.0618	9.65895	9.92768	9.59255	9.30062	9.34119	9.17238	9.3669	9.07561	9.15774	9.89234	9.91837	9.75795	9.93958	9.55859	9.20036	9.39988	9.25076	9.65792	9.90326	9.49045	9.50017	9.66004	9.61947	NA	NA	NA	NA	NA	NA	NA	NA
DSLIDSLT	11.315	11.1785	11.112	11.0925	11.1109	11.0694	10.9375	11.0564	10.8771	11.035	11.0023	11.1859	11.3089	11.1666	11.1629	11.1391	11.0727	11.0919	11.1082	11.1029	11.2021	11.094	10.8841	11.2698	NA	NA	NA	NA	NA	NA	NA	NA
DSSLVVAFICK	10.0357	10.0441	10.2109	10.0545	10.1091	10.1507	10.1999	10.3119	10.1649	10.1496	10.047	9.81004	10.2351	10.3715	10.2231	10.1114	10.2108	10.2561	9.63372	10.1993	10.058	10.0903	10.1896	10.4147	NA	NA	NA	NA	NA	NA	NA	NA
DVLLDVAYAYGK	12.9987	12.7959	13.4522	12.7621	12.3933	12.2948	12.9573	13.0396	13.3826	13.2574	12.6354	12.6395	12.4956	12.602	13.0296	12.7164	13.5592	13.5326	12.45	12.6373	12.3635	12.6127	12.408	13.338	NA	NA	NA	NA	NA	NA	NA	NA
DVVICPDASLEDAKK	14.362	14.1843	14.8039	14.2854	13.7182	13.7938	14.4208	14.5709	14.788	14.6774	13.9551	13.9745	13.8514	13.9623	14.6048	14.3332	14.684	14.7047	13.9105	14.1028	13.8923	13.9104	13.9287	14.8142	NA	NA	NA	NA	NA	NA	NA	NA
DVYLSPR	14.6206	14.4601	14.6445	14.379	14.2611	14.1241	14.282	14.4654	14.4711	14.3131	14.5357	14.346	14.2896	14.5677	14.328	14.3702	14.6556	14.6049	14.3495	14.4147	14.1607	14.3733	14.1199	14.5564	NA	NA	NA	NA	NA	NA	NA	NA
DYFFALAHTVR	11.4829	11.2452	11.3862	11.3719	11.3632	11.5319	11.3381	11.5649	11.2606	11.2354	11.2461	11.2426	11.4434	11.7781	11.5791	11.4885	11.1962	11.3054	11.1568	11.2418	11.714	11.5642	11.3983	11.6391	NA	NA	NA	NA	NA	NA	NA	NA
EAEGSSAEYKK	12.8414	12.5487	13.2081	12.6717	12.1704	12.114	12.851	12.8797	13.1237	13.01	12.5563	12.6061	12.4707	12.3638	12.8914	12.3399	13.1722	13.1167	12.1915	12.4577	12.4107	12.5355	12.2218	13.1698	NA	NA	NA	NA	NA	NA	NA	NA
EAILEDLQK	11.8139	11.8279	11.7299	11.6231	11.6257	11.6149	11.5226	11.6571	11.6761	11.5582	11.5923	11.8443	11.595	11.6707	11.6234	11.8171	11.7844	11.6863	11.8053	11.5814	11.6203	11.6243	11.6002	11.5879	NA	NA	NA	NA	NA	NA	NA	NA
EAKPNGIFK	14.7942	14.3475	14.2388	14.4583	14.4319	14.2055	14.1928	14.3906	14.5791	14.4143	14.443	14.5957	14.4415	14.0374	14.0854	14.4603	14.5645	14.5711	14.3085	14.5943	14.132	14.0562	14.174	14.6456	NA	NA	NA	NA	NA	NA	NA	NA
EALGGQALYPHVLVK	13.7282	13.4777	13.5718	13.4397	13.3803	13.3	13.3042	13.4421	13.5014	13.3052	13.5634	13.3907	13.3208	13.5627	13.475	13.478	13.6551	13.5013	13.2776	13.4694	13.3927	13.4587	13.281	13.5708	NA	NA	NA	NA	NA	NA	NA	NA
EFNKYDTDGSK	13.2287	13.0302	13.2352	13.0842	12.6024	12.5786	12.9423	12.991	12.9998	12.7493	13.1387	13.1176	12.9842	12.8118	12.8751	12.9403	13.1945	13.3118	13.0583	12.9594	12.6528	12.8344	12.5957	13.0957	NA	NA	NA	NA	NA	NA	NA	NA
EFSPFGSITSAK	12.2777	12.0847	11.8659	11.847	11.8915	11.8581	11.7725	11.8668	11.981	11.8459	12.0763	11.8361	11.8793	12.006	11.7933	12.0284	11.977	12.1087	12.0105	11.7827	11.7655	11.818	11.8985	12.0336	NA	NA	NA	NA	NA	NA	NA	NA
EGCGDDNVCNSNLKLEYK	11.4539	11.3067	11.0229	11.021	10.9198	10.7959	10.9833	11.0557	11.246	10.9853	11.1275	10.7353	11.0695	11.1683	11.0258	11.1981	11.179	11.2667	10.9441	11.4231	10.8044	10.7848	11.0634	11.1149	NA	NA	NA	NA	NA	NA	NA	NA
EGIDPTPYYWYTDQR	11.993	11.6826	11.6818	11.4006	11.4734	11.4453	11.5362	11.3766	11.3523	11.4712	11.7257	11.5153	11.6666	11.7724	11.6925	11.621	11.9326	11.9296	11.5492	11.5431	11.4868	11.465	11.4136	11.5788	NA	NA	NA	NA	NA	NA	NA	NA
EGIVALRR	12.9083	12.7157	12.4524	12.493	12.5198	12.4472	12.2177	12.3809	12.2656	12.2631	12.762	12.6671	12.6166	12.4924	12.4652	12.6182	12.4879	12.5788	12.6306	12.6518	12.377	12.3574	12.4887	12.5788	NA	NA	NA	NA	NA	NA	NA	NA
EGSVTSVNLTK	13.3037	13.1904	12.8706	13.0606	12.9797	12.9896	12.8049	12.9584	13.1094	12.9718	13.1659	13.079	12.8727	12.913	12.8815	13.1156	13.1902	13.1969	13.0038	12.7973	12.8862	12.9439	12.8857	13.2055	NA	NA	NA	NA	NA	NA	NA	NA
EHVVAASK	10.4807	10.3738	10.4704	10.3623	10.0409	10.0604	10.0841	10.3305	10.2832	10.3683	10.2411	10.2718	10.3441	9.97472	10.2643	10.4388	10.4881	10.2316	10.1317	10.2752	10.0912	10.0703	10.2943	10.5993	NA	NA	NA	NA	NA	NA	NA	NA
EHYPNGVCTVYGK	12.2441	12.214	12.5283	12.1741	11.979	11.8084	12.1916	12.4244	12.5884	12.3324	12.2585	11.7728	11.9577	12.0308	12.4933	12.1691	12.6069	12.5827	12.0706	12.1153	11.8959	11.9057	11.8549	12.5599	NA	NA	NA	NA	NA	NA	NA	NA
EIGLLSEEVELYGETK	11.1051	10.8407	10.8063	10.7942	10.666	10.6392	10.499	10.7318	11.0299	10.7833	10.6895	10.6761	10.7139	10.9307	10.5795	10.6544	10.9584	10.7994	10.6009	10.8942	10.6841	10.6328	10.8227	10.6844	NA	NA	NA	NA	NA	NA	NA	NA
EIQGFFSFPVDNLR	10.5227	10.1474	10.0197	9.96739	9.96815	9.847	9.93912	10.3562	10.091	9.98278	10.1733	10.4077	9.84068	9.85273	10.1	10.3226	10.2537	10.3798	9.79069	10.2909	10.1324	9.79853	9.84871	10.2634	NA	NA	NA	NA	NA	NA	NA	NA
ELFQETLESLR	13.5839	13.3676	13.595	13.2481	13.3569	13.2906	13.4013	13.4554	13.4744	13.3176	13.4514	13.3448	13.2985	13.5653	13.3963	13.4179	13.5254	13.6221	13.3816	13.3485	13.2151	13.427	13.1418	13.6189	NA	NA	NA	NA	NA	NA	NA	NA
ELGLGLGLGLK	10.2322	9.88835	10.1693	9.91127	9.88537	9.69974	9.80095	10.0365	9.9486	9.99788	9.9429	9.82666	9.94257	10.2177	9.62679	10.1045	10.1622	9.86858	9.85808	9.92165	9.70035	10.0304	9.74588	10.2683	NA	NA	NA	NA	NA	NA	NA	NA
ELGLREENEGVYNGSWGGR	11.8514	11.5925	11.8024	11.5189	11.5511	11.427	11.3776	11.6016	11.5206	11.6286	11.7404	11.1991	11.5506	11.7629	11.6944	11.6307	11.6607	11.8087	11.3454	11.5661	11.3414	11.6521	11.5152	11.837	NA	NA	NA	NA	NA	NA	NA	NA
ELGSSVALYSR	13.2151	13.0251	12.8732	12.8463	12.7997	12.6277	12.6545	12.7807	12.9041	12.6301	12.8706	13.0006	12.6941	12.9025	12.734	13.0483	12.8631	12.9281	12.8285	13.0992	12.6477	12.7276	12.8159	12.8915	NA	NA	NA	NA	NA	NA	NA	NA
ELKIDIIPNPQER	15.6919	15.5063	14.8243	15.2677	15.1782	14.9364	14.784	14.8643	14.8866	14.8333	15.3709	15.5348	15.29	14.9161	14.8098	15.5077	15.0525	14.9723	15.1865	15.5584	15.3056	14.8729	15.3111	14.8687	NA	NA	NA	NA	NA	NA	NA	NA
ELLIQIFSTPR	9.07004	9.01627	9.21518	9.12128	8.83083	8.50709	8.97343	8.73369	8.70286	8.8473	9.32819	9.15973	8.87457	8.87785	9.1948	8.53081	9.30357	9.12286	8.70855	8.72805	8.79686	8.51195	9.18979	9.1398	NA	NA	NA	NA	NA	NA	NA	NA
ELLTLDEKDPR	15.481	15.3261	15.3298	15.2445	15.0826	15.0093	15.2166	15.2418	15.4414	15.2817	15.1978	15.2465	15.1727	15.0634	15.352	15.1827	15.4641	15.489	15.1158	15.2853	15.1192	15.0691	15.0065	15.3913	NA	NA	NA	NA	NA	NA	NA	NA
ELQAAGKSPEDLER	13.5191	13.1002	12.1512	12.8455	12.9955	13.021	11.9517	12.1565	11.8286	12.1074	12.6778	13.1198	13.1716	13.0748	12.4815	13.4189	12.058	12.2348	12.9109	12.9125	13.1486	13.0772	13.264	12.248	NA	NA	NA	NA	NA	NA	NA	NA
ELVLNTEGINLPELFK	10.2028	10.1532	9.91848	9.7584	10.0597	9.64668	9.72326	10.0719	10.0938	9.8717	9.66473	9.86152	10.0607	9.59665	10.0052	10.3635	10.2267	10.152	9.46496	10.0291	9.76495	9.95699	9.90691	10.0603	NA	NA	NA	NA	NA	NA	NA	NA
EMVELPLRHPALFK	14.4043	14.2027	13.8903	14.0363	13.9945	13.9388	13.7211	13.7557	13.7891	13.6326	14.0065	14.167	13.9333	14.035	13.9664	14.2722	13.8739	13.8765	13.8905	14.1304	14.0501	14.0724	14.1446	13.8848	NA	NA	NA	NA	NA	NA	NA	NA
ENEVLEAWK	13.7201	13.525	13.4957	13.4724	13.4419	13.386	13.4169	13.4467	13.5034	13.3188	13.5881	13.5376	13.5093	13.5651	13.4876	13.6105	13.5841	13.5948	13.521	13.6594	13.3633	13.4679	13.3945	13.529	NA	NA	NA	NA	NA	NA	NA	NA
EQISDIDDAVR	13.6989	13.5298	14.0201	13.5395	13.2799	13.2288	13.7515	13.7462	13.9364	13.8199	13.4574	13.2817	13.324	13.4627	14.0312	13.5298	14.0566	13.9504	13.4177	13.5072	13.1922	13.459	13.2753	14.0066	NA	NA	NA	NA	NA	NA	NA	NA
ESQKVELSESR	13.0643	12.9452	12.7028	12.9084	12.7813	12.4052	12.6352	12.9076	12.7875	12.769	12.611	12.911	12.9409	12.6044	12.8662	12.8988	12.9236	12.9524	12.6273	12.8252	12.7478	12.5553	12.5759	13.16	NA	NA	NA	NA	NA	NA	NA	NA
ESSFVEK	13.9982	13.8165	13.7132	13.6621	13.7191	13.6624	13.4601	13.5048	13.6488	13.4855	13.6285	13.7544	13.9159	13.8362	13.5164	13.7855	13.6118	13.7031	13.5525	13.5679	13.7098	13.8445	13.6703	13.8765	NA	NA	NA	NA	NA	NA	NA	NA
ETDLLLDDSLVSIFGNRR	13.1146	12.8663	13.5362	12.9444	12.5614	12.9978	13.1152	13.1554	13.3129	13.3766	13.1669	12.8826	12.6862	12.9951	13.3776	13.0181	13.5066	13.4731	12.904	12.9484	12.8179	13.0373	12.7673	13.3631	NA	NA	NA	NA	NA	NA	NA	NA
EVAFFNNFLTDAK	12.2189	11.9905	12.12	12.0262	11.9802	11.7752	11.8117	11.9352	12.0305	12.0022	12.1305	11.7925	11.8787	11.8621	12.0049	12.0977	12.0992	12.0607	11.9898	11.9749	11.7586	11.9116	11.8623	12.1327	NA	NA	NA	NA	NA	NA	NA	NA
FAFQAEVNR	14.3554	14.1618	14.3435	14.066	14.0131	13.8758	14.1407	14.1144	14.2482	14.1592	14.1606	14.1921	14.1119	14.2369	14.1765	14.2329	14.3959	14.3614	14.0952	14.2071	14.1301	14.0621	14.0257	14.3268	NA	NA	NA	NA	NA	NA	NA	NA
FAGVVPPVAGPWLGVEWDNPER	9.60711	9.13428	9.14189	9.13352	9.3948	9.03153	9.07365	9.17918	8.71706	9.46715	9.10824	9.38384	9.60079	9.2208	9.08446	9.09379	9.11266	9.14511	8.67878	9.16255	9.51157	9.50432	9.52063	9.06572	NA	NA	NA	NA	NA	NA	NA	NA
FAHTNVESLVNEYDDNGEGIILFR	10.9073	10.5006	10.4872	10.4634	10.66	10.4679	10.3235	10.4627	10.0588	10.5491	10.3371	10.4968	10.5615	10.8508	10.7375	10.6369	10.8191	10.7465	10.2106	10.3347	10.483	10.6695	10.5994	10.4364	NA	NA	NA	NA	NA	NA	NA	NA
FASWALESDNNTALLLSK	12.2672	12.0676	12.055	11.8231	11.9585	11.8787	11.9174	12.0957	12.2629	12.0817	11.9166	11.7675	12.0292	11.9731	11.9788	11.9452	12.2198	12.2212	11.7245	12.0955	11.8695	11.961	11.8101	12.1451	NA	NA	NA	NA	NA	NA	NA	NA
FDGNTLK	13.8663	13.5816	13.4868	13.5643	13.4672	13.4567	13.3291	13.4895	13.491	13.2471	13.4868	13.6473	13.6365	13.6631	13.3531	13.7288	13.3996	13.4125	13.458	13.5156	13.5066	13.5795	13.6203	13.7447	NA	NA	NA	NA	NA	NA	NA	NA
FEETTADGRK	13.032	12.6775	13.0506	12.9819	12.3152	12.4369	12.9489	13.0503	12.8459	12.9624	12.6508	12.7606	12.8078	12.7364	13.1842	12.5491	13.2266	13.1484	12.5131	12.7366	12.695	12.3939	12.5536	13.2665	NA	NA	NA	NA	NA	NA	NA	NA
FFADLLDYIK	9.27111	9.13039	8.88901	9.01588	8.76224	8.6214	8.69795	9.12544	9.14298	9.14812	8.84255	9.15313	9.24053	8.00353	9.25502	8.82529	9.48875	9.31271	9.00257	8.79911	9.10607	8.41732	8.42226	9.0506	NA	NA	NA	NA	NA	NA	NA	NA
FFESFGDLSSADAILGNPK	10.2443	9.84301	10.1879	9.90905	9.97092	9.94727	9.94374	9.72744	9.64981	9.60042	10.1289	9.89221	10.372	9.98061	10.3017	9.7877	10.2001	10.0711	9.81293	9.85155	9.74238	10.1341	9.73098	10.195	NA	NA	NA	NA	NA	NA	NA	NA
FFPLESWQIGK	14.4869	14.0168	13.8153	14.2394	13.7882	13.9673	13.9	13.9402	14.0358	14.0143	14.0084	13.9025	13.9511	13.5982	14.1514	14.384	14.1898	14.2311	13.7391	14.0953	14.0288	13.6637	14.0637	14.1782	NA	NA	NA	NA	NA	NA	NA	NA
FFYSDQNVDSRDPVQLNLLYVQAR	10.8995	10.5579	10.6501	10.6596	10.3318	10.481	10.4907	10.6341	10.7514	10.5312	10.6042	10.8457	10.1414	10.6355	10.5426	10.6292	10.8412	10.564	10.6451	10.6926	10.3667	10.2775	10.5464	10.7534	NA	NA	NA	NA	NA	NA	NA	NA
FGAPPHAGGGIGLER	13.8011	13.6228	13.4843	13.4281	13.4615	13.3883	13.2722	13.3223	13.4948	13.2499	13.5153	13.4869	13.3663	13.574	13.379	13.6742	13.3935	13.5028	13.3621	13.6105	13.3395	13.4154	13.4379	13.6503	NA	NA	NA	NA	NA	NA	NA	NA
FGEVVDCTLKLDPITGR	14.523	14.3859	13.8541	14.1177	14.1649	14.1644	13.7849	13.8176	13.8554	13.8315	14.0877	14.1987	14.2975	14.4171	13.7988	14.4037	13.9466	14.0125	14.1471	14.166	14.1343	14.3989	14.1254	13.8707	NA	NA	NA	NA	NA	NA	NA	NA
FGNEVIPVTVTVK	12.1539	11.6501	11.9247	12.0008	12.0423	12.0873	11.9644	12.0418	12.0448	11.8023	11.7895	11.6469	12.0523	12.1536	12.2909	12.0719	12.1664	12.2635	11.6063	11.9491	11.7386	11.9985	11.8652	12.2413	NA	NA	NA	NA	NA	NA	NA	NA
FGPNVPALLEAIDDAYR	8.68781	8.54164	9.06674	8.6153	8.82777	9.01172	8.734	8.66023	9.00526	8.40876	8.6012	8.87258	9.10859	8.61646	8.60567	8.96587	8.48786	8.57786	8.33212	8.72059	8.90362	9.15991	9.26477	8.71856	NA	NA	NA	NA	NA	NA	NA	NA
FGTVLTEHVAAAELGAR	12.3382	12.2052	12.0719	11.8923	12.0322	12.1504	12.0045	11.939	11.9513	12.072	12.0514	12.0935	12.0476	12.129	12.3645	12.169	12.1243	12.0689	11.9954	12.1973	12.0254	12.1286	12.1594	12.1568	NA	NA	NA	NA	NA	NA	NA	NA
FIKIDGK	14.4635	14.3431	12.8769	13.6502	14.2446	14.0386	12.763	12.7802	12.8154	12.712	13.9312	14.2831	14.1791	14.2947	12.795	14.2814	12.6447	12.6129	14.2504	14.2614	14.1523	14.0274	14.4947	12.9323	NA	NA	NA	NA	NA	NA	NA	NA
FIQQTYPSGGEEQAQYCR	10.9959	10.8669	10.8101	10.9787	11.21	11.3871	11.1095	11.2156	10.8808	10.691	10.7939	10.7699	11.3733	11.4421	11.3626	11.3039	11.2395	11.1955	10.6711	10.6615	11.1058	11.2053	11.1435	11.3328	NA	NA	NA	NA	NA	NA	NA	NA
FKNEEEVFAWNNEVK	13.1075	12.7822	12.9784	12.8261	12.793	13.0153	12.7011	12.7074	12.8851	12.759	12.7052	12.7773	12.7661	13.0899	12.8897	13.0347	12.8611	12.9172	12.5158	12.7705	12.8122	13.1173	12.9859	12.9255	NA	NA	NA	NA	NA	NA	NA	NA
FLFEILSSFDNEQQR	8.54007	8.17448	7.70586	8.12515	8.1628	7.86851	8.07509	8.10315	8.09251	8.24886	7.714	8.3747	8.03252	7.71972	8.32596	8.27746	8.22118	8.36871	8.61462	8.38821	7.44998	7.67232	7.89163	8.2034	NA	NA	NA	NA	NA	NA	NA	NA
FLLADNLYCK	13.0118	12.671	12.6084	12.5427	12.4184	12.4668	12.448	12.6251	12.6932	12.8528	12.3108	12.3909	12.4409	12.381	12.9651	12.7349	12.8642	12.8628	12.3115	12.4147	12.4791	12.4545	12.575	12.803	NA	NA	NA	NA	NA	NA	NA	NA
FLNRHDLDLICR	10.9105	10.876	10.9446	10.7666	10.776	10.5537	10.7693	10.8429	10.8031	10.742	10.9834	10.8465	10.775	10.7173	10.5968	10.9703	10.9305	11.0097	10.6488	10.7888	10.8626	10.758	10.5876	10.8341	NA	NA	NA	NA	NA	NA	NA	NA
FLNWATPNL	10.4294	9.99776	9.61116	9.83958	10.0201	10.1574	9.44016	9.44274	9.8244	9.54307	9.90911	10.0295	9.92392	9.89087	9.70506	10.1308	9.83579	9.48451	10.061	10.0004	10.0458	10.2253	10.0138	9.29896	NA	NA	NA	NA	NA	NA	NA	NA
FLSQPFQVAEVFTGHMGK	13.2349	13.1447	13.1253	12.9555	13.0338	13.0725	12.8636	12.9002	12.9758	12.9935	12.9623	12.9351	12.8571	13.1831	13.1178	13.1404	13.1345	13.1455	12.951	12.9993	12.8974	13.1528	12.9857	13.1054	NA	NA	NA	NA	NA	NA	NA	NA
FNAIALSAA	10.6812	10.3515	10.4542	10.4215	10.6312	10.356	10.3245	10.4046	10.2415	10.1044	10.7139	10.3593	10.4927	10.7325	10.4452	10.5386	10.2468	10.4615	10.2514	10.2552	10.6799	10.6997	10.4293	10.546	NA	NA	NA	NA	NA	NA	NA	NA
FNTPQQPK	13.122	12.8993	12.798	12.7523	12.785	12.723	12.5745	12.7219	12.6448	12.6128	12.7246	12.8153	12.8559	12.8797	12.9219	12.8886	12.7885	12.7435	12.5709	12.8032	12.7886	12.7582	12.8823	13.0351	NA	NA	NA	NA	NA	NA	NA	NA
FPDENFK	14.8787	14.575	14.9374	14.7079	14.2924	14.4141	14.7236	14.8305	15.0253	14.9625	14.4688	14.4895	14.4461	14.3191	15.1236	14.617	15.0671	15.1222	14.3938	14.517	14.4339	14.4316	14.3197	15.1006	NA	NA	NA	NA	NA	NA	NA	NA
FPQLDSTSFANSR	13.4974	13.2975	13.0006	13.158	13.232	12.9589	13.0294	13.1532	13.1864	13.1423	13.0675	13.2532	13.201	12.9277	13.224	13.3849	13.2248	13.2769	13.0003	13.2575	13.1593	12.8457	13.1351	13.3718	NA	NA	NA	NA	NA	NA	NA	NA
FPSGNQGGAGPSQGSGGGTGGSVYTEDNDDDLYG	9.64211	9.25476	9.12815	9.12291	9.17626	9.40586	8.63859	9.21296	9.44904	9.11969	9.31406	9.01309	9.09149	9.20079	8.77452	9.63312	9.48203	9.26534	9.06304	9.32111	8.92025	9.32896	9.21462	8.95153	NA	NA	NA	NA	NA	NA	NA	NA
FPVFNPATEEELCQVEEGDKEDVDK	11.7126	11.2828	12.0381	11.3448	11.1676	11.3157	11.4325	11.7754	11.7402	11.9915	11.2667	10.7514	11.3014	11.5109	11.9836	11.5694	12.1001	11.9631	11.1213	11.2773	11.1798	11.3191	11.1741	12.0118	NA	NA	NA	NA	NA	NA	NA	NA
FQPQSPDFLDITNPK	12.5536	12.3696	12.2411	12.1355	12.1306	12.227	12.1438	12.19	12.1669	12.1439	12.1838	12.2013	12.1602	12.2625	12.3332	12.472	12.292	12.3482	12.1068	12.2279	12.2508	12.372	12.092	12.2259	NA	NA	NA	NA	NA	NA	NA	NA
FRREEDAEK	13.0414	12.9348	12.6416	12.6655	12.7073	12.5935	12.287	12.4791	12.2633	12.3141	12.8346	12.9116	12.9722	13.0123	12.3456	12.7451	12.3241	12.5933	12.7843	12.7237	12.5772	13.0864	12.8582	12.4944	NA	NA	NA	NA	NA	NA	NA	NA
FSPDGELYASGSEDGTLR	11.5295	11.1843	11.1358	11.2034	11.1196	10.8805	10.9555	11.1214	10.9093	10.8305	11.2708	11.2429	11.2311	11.1549	11.2763	11.4468	11.2019	11.2755	10.9627	11.2417	11.2054	10.6861	11.2897	11.2715	NA	NA	NA	NA	NA	NA	NA	NA
FTDDYQLFEELGK	11.3237	11.2196	11.3854	11.051	10.9739	11.0701	11.1614	11.0242	11.2014	11.0008	11.2634	11.3183	11.1888	10.8288	11.1494	11.2268	11.4535	11.3012	11.1238	11.2221	10.9865	10.9597	10.9772	11.1519	NA	NA	NA	NA	NA	NA	NA	NA
GAAGALLVYDITR	10.8659	10.7235	10.8226	10.6243	10.4087	10.4053	10.6195	10.7517	10.7126	10.4613	10.5668	10.7154	10.4132	10.6003	10.9887	10.7416	10.761	10.7276	10.6209	10.7555	10.2941	10.7399	10.4059	10.8155	NA	NA	NA	NA	NA	NA	NA	NA
GAGYTFGQDISETFNHANGLTLVSR	10.9123	10.6079	10.6155	10.5845	10.7056	10.49	10.4	10.4053	10.3714	10.4286	10.6064	10.4792	10.6025	10.7413	10.5485	10.9306	10.6547	10.7228	10.2337	10.4379	10.6568	10.6702	10.5919	10.7473	NA	NA	NA	NA	NA	NA	NA	NA
GALTVGITNTVGSSISR	12.4645	12.064	12.1701	12.2029	12.2252	12.1956	12.1746	12.1528	12.1555	12.1124	12.1146	12.2622	12.2175	12.1853	12.2915	12.288	12.2257	12.2872	11.9106	12.1074	12.1451	12.2631	12.3376	12.308	NA	NA	NA	NA	NA	NA	NA	NA
GANRTETVTSFR	11.5131	10.7773	10.9376	10.8673	11.0479	11.0455	10.3816	10.316	10.8223	10.5854	10.8994	11.0799	11.1926	11.1362	10.6224	11.1369	10.672	10.5951	10.9816	11.1739	11.0303	11.0922	11.145	10.8339	NA	NA	NA	NA	NA	NA	NA	NA
GASELVAELSTLYQCIR	9.70982	9.48502	9.5381	9.54258	9.42623	9.39495	9.40969	9.40654	9.3875	9.44456	9.39786	9.45744	9.6245	9.19572	9.63603	9.73725	9.32844	9.61367	9.51778	9.39039	9.79912	9.25847	9.68506	9.27496	NA	NA	NA	NA	NA	NA	NA	NA
GAVAEDGDELRTEPEAK	13.7043	13.5151	13.878	13.4549	13.2213	13.3315	13.6519	13.7171	13.6701	13.6869	13.5264	13.2836	13.2594	13.6552	13.8921	13.5677	13.8786	13.8711	13.328	13.4385	13.3563	13.4232	13.3279	13.9468	NA	NA	NA	NA	NA	NA	NA	NA
GCDVVVIPAGVPR	14.4165	14.1293	14.8169	14.2912	13.6604	14.1018	14.4547	14.4994	14.7078	14.6237	13.9461	13.8385	13.9528	14.2304	14.9356	14.1968	14.8191	14.8481	13.8455	13.9811	14.0815	14.1958	13.8558	14.8145	NA	NA	NA	NA	NA	NA	NA	NA
GDEELDSLIK	12.8913	12.6474	13.1356	12.6139	12.5312	12.5814	12.8462	12.9705	12.8996	12.9154	12.7484	12.4958	12.5319	12.7147	13.0694	12.7006	13.0963	13.0579	12.386	12.748	12.4356	12.7898	12.4796	12.9837	NA	NA	NA	NA	NA	NA	NA	NA
GDLNDCFIPCTPK	12.6408	12.5583	12.8207	12.4002	12.1031	12.169	12.5359	12.6096	12.5362	12.4422	12.2959	12.3832	12.3718	12.5474	12.7304	12.7661	12.665	12.5048	12.4013	12.4888	12.5277	12.4154	12.332	12.7013	NA	NA	NA	NA	NA	NA	NA	NA
GEAGVPAEFSIWTR	13.5635	13.2928	13.5023	13.2868	13.1907	13.2762	13.3781	13.4879	13.3566	13.3594	13.4848	13.248	13.3321	13.4476	13.5432	13.1912	13.4821	13.5691	13.2894	13.3956	13.3087	13.2584	13.1823	13.4792	NA	NA	NA	NA	NA	NA	NA	NA
GEIIGVK	15.0819	14.7812	14.7293	14.814	14.5833	14.6981	14.5833	14.7172	14.6536	14.6055	14.7114	14.7605	14.7159	14.6645	14.8932	15.011	14.8035	14.7868	14.5692	14.8073	14.7109	14.6742	14.7395	14.9267	NA	NA	NA	NA	NA	NA	NA	NA
GFKFDETEQALANER	12.983	12.8066	12.5796	12.7121	12.8457	12.7233	12.5547	12.5594	12.6722	12.4646	12.5885	12.6673	12.7476	12.9064	12.8085	12.9442	12.67	12.6446	12.6121	12.7235	12.8033	12.8435	12.7707	12.7153	NA	NA	NA	NA	NA	NA	NA	NA
GFYPSDIAVEWESNGQPENNYK	11.1862	12.3283	11.8718	11.1031	10.8674	10.5879	10.9027	10.805	11.0847	11.1766	10.4325	11.0281	10.5234	11.8179	12.6138	11.1872	11.3813	11.45	10.6023	10.652	10.7504	12.0676	12.536	10.4557	NA	NA	NA	NA	NA	NA	NA	NA
GGGGFGAGPGPGGLQSGQTIALPAQGLIEFR	9.79995	9.40297	9.51688	9.60003	9.86662	9.98485	9.96294	9.88393	9.54337	9.23461	9.71014	9.46894	10.0342	10.2641	9.89096	9.84978	9.55013	9.49004	9.5972	9.2828	9.99082	9.90649	10.1172	10.0164	NA	NA	NA	NA	NA	NA	NA	NA
GGGLPFVIK	15.2867	15.1267	14.9416	15.0716	14.9415	14.9212	14.8062	14.941	14.9993	14.837	14.9393	14.9639	14.9671	14.9897	15.0904	15.2011	15.1079	15.0751	14.8467	15.0282	14.9256	14.9213	14.9954	15.0598	NA	NA	NA	NA	NA	NA	NA	NA
GGNRFEPYANPTKR	12.0465	11.8287	11.7647	11.497	11.5042	11.491	11.3838	11.4542	11.6458	11.5469	11.7835	11.5745	11.7711	11.7984	11.2474	11.6631	11.4617	11.6294	11.8205	11.8515	11.5685	11.4883	11.6476	11.5234	NA	NA	NA	NA	NA	NA	NA	NA
GGPTPQEAIQR	11.8195	11.6432	11.6957	11.6052	11.4266	11.5728	11.5121	11.4703	11.7503	11.7561	11.3628	11.4297	11.6035	11.628	11.6581	11.6456	11.7113	11.6373	11.2692	11.5784	11.5532	11.6653	11.5051	11.8476	NA	NA	NA	NA	NA	NA	NA	NA
GGSDDSSKDPIDVNYEK	12.8569	12.6126	12.5846	12.4835	12.4522	12.4436	12.3041	12.3533	12.5047	12.4377	12.6692	12.5368	12.4128	12.5096	12.4741	12.5324	12.764	12.5216	12.4788	12.5395	12.4579	12.356	12.3282	12.6124	NA	NA	NA	NA	NA	NA	NA	NA
GIDVEQVSVVINFDLPVDKDGNPDNETYLHR	10.7642	10.2671	10.5202	10.3137	10.0447	10.2304	10.327	10.3085	10.4085	10.3402	10.4714	10.1307	10.1592	10.7166	10.1889	10.3484	10.4368	10.8086	10.155	10.332	10.1068	10.2572	10.1703	10.5153	NA	NA	NA	NA	NA	NA	NA	NA
GIFTSEIGTK	14.0779	13.9748	14.1013	13.7497	13.9379	13.9954	13.7728	13.9403	14.0405	13.7909	14.0477	13.8472	13.9218	14.1542	13.9092	14.0431	14.1067	14.1042	13.8677	13.9305	13.87	14.0106	13.8053	14.059	NA	NA	NA	NA	NA	NA	NA	NA
GILAADESTGSIAKR	11.77	11.235	11.2157	11.303	11.5807	11.1698	10.8722	10.7121	11.0355	10.4671	10.9861	11.6363	11.6855	11.2852	11.1704	11.6869	11.0546	11.0221	11.0849	11.5707	11.6785	11.3676	11.6625	11.0588	NA	NA	NA	NA	NA	NA	NA	NA
GILNGQK	13.8969	13.7742	13.901	13.6601	13.5101	13.4252	13.6629	13.695	13.9509	13.8205	13.704	13.6542	13.5623	13.6547	13.7693	13.4348	14.0225	13.9719	13.5644	13.5512	13.4229	13.5851	13.5432	13.833	NA	NA	NA	NA	NA	NA	NA	NA
GIPAPEEERTR	13.3919	13.2002	12.7802	12.8846	13.0085	12.8778	12.5262	12.7526	12.5681	12.6756	13.1334	12.9487	13.1669	13.1848	12.6168	13.1649	12.6954	12.7274	13.0065	13.1511	12.9256	13.0069	13.2157	12.7074	NA	NA	NA	NA	NA	NA	NA	NA
GIPEFWFTIFR	10.7615	10.4582	10.253	10.3682	10.491	10.3062	10.6893	10.6298	10.7609	10.3462	10.481	10.1247	10.557	10.5837	10.3897	10.7116	10.4674	10.526	10.2728	10.5653	10.7166	10.356	10.6056	10.4553	NA	NA	NA	NA	NA	NA	NA	NA
GIPNYEFK	13.6235	13.4148	13.3134	13.2813	13.2582	13.1849	13.1397	13.253	13.4217	13.2511	13.1763	13.4123	13.3077	13.2384	13.2975	13.3172	13.3831	13.4152	13.2437	13.316	13.127	13.1807	13.3055	13.4513	NA	NA	NA	NA	NA	NA	NA	NA
GIRPAINVGLSVSR	13.738	13.5632	13.7149	13.4551	13.5474	13.4235	13.366	13.5717	13.4562	13.2227	13.4115	13.4657	13.5302	13.8098	13.4352	13.5848	13.4851	13.5808	13.5395	13.54	13.3926	13.6859	13.4046	13.6651	NA	NA	NA	NA	NA	NA	NA	NA
GITEPPFGIFVFNK	11.4385	11.3309	11.5922	11.2588	11.3756	11.3431	11.3864	11.4621	11.5634	11.3139	11.3434	11.1604	11.4056	11.4324	11.4386	11.4913	11.5407	11.5049	11.2146	11.296	11.3864	11.5715	11.1293	11.5211	NA	NA	NA	NA	NA	NA	NA	NA
GIYKGDRESSGK	13.3702	13.2107	12.9493	13.0686	12.9997	12.8577	12.6059	12.7548	12.7068	12.5156	13.1114	13.2437	13.1496	13.2856	12.7457	13.0701	12.9043	12.7077	13.0639	13.0962	12.9234	13.1512	13.0154	12.9368	NA	NA	NA	NA	NA	NA	NA	NA
GKGDPNKPR	14.4939	14.3325	14.3665	14.1252	14.0643	14.0181	13.9162	14.0973	14.1965	14.1287	14.0766	14.1489	14.19	14.6375	13.983	14.0374	14.4331	14.3032	14.0454	14.1309	13.9422	14.3892	14.0891	14.2485	NA	NA	NA	NA	NA	NA	NA	NA
GKQLIVANAGDSR	13.017	12.9101	12.7215	12.7161	12.747	12.707	12.3778	12.5494	12.4237	12.3504	12.6621	12.8281	12.846	12.9566	12.5806	13.1106	12.6029	12.3676	12.6815	13.0304	12.7951	12.7557	12.8691	12.6587	NA	NA	NA	NA	NA	NA	NA	NA
GKSTEEARK	13.575	13.2825	12.9179	13.3124	12.9086	13.113	12.8025	12.9799	12.937	13.0219	13.0485	13.3488	13.1914	13.278	12.9975	13.1743	13.1303	13.0608	12.8687	13.3575	13.0772	13.2302	13.3371	13.0066	NA	NA	NA	NA	NA	NA	NA	NA
GLHVVEVTYDDVPIPNSPFK	12.0067	11.9731	11.8674	11.7439	11.9315	11.6997	11.8704	11.846	11.9115	11.7475	12.0586	11.8417	11.8735	11.9518	11.8307	12.0092	11.9019	12.083	11.8604	11.9779	11.8039	11.8286	11.8081	11.9761	NA	NA	NA	NA	NA	NA	NA	NA
GPDGLTAFEATDNQAIK	13.9677	13.6868	13.8003	13.7551	13.5026	13.4887	13.5411	13.7319	13.7725	13.7311	13.7717	13.6044	13.3753	13.6406	13.7712	13.769	13.9062	13.8614	13.6045	13.7548	13.5147	13.427	13.5668	13.8085	NA	NA	NA	NA	NA	NA	NA	NA
GPFELEAFYSDPQGVPYPEAK	11.1842	10.884	10.8279	10.8623	10.7853	10.7343	10.6811	10.9254	10.6658	10.6898	10.7682	10.9251	10.707	11.0084	10.8187	11.1933	10.8658	10.8857	10.4434	11.0413	10.9282	10.8644	10.8904	10.837	NA	NA	NA	NA	NA	NA	NA	NA
GPFLLGIK	14.0479	13.7502	13.7151	13.7087	13.7077	13.7124	13.5484	13.6544	13.6804	13.5405	13.7843	13.6325	13.6856	13.8723	13.7078	13.8988	13.7747	13.7483	13.5803	13.7052	13.7018	13.7036	13.6871	13.8814	NA	NA	NA	NA	NA	NA	NA	NA
GPQGVEDGDRPQPSSK	10.8899	10.8838	10.8508	10.531	10.4922	10.2873	10.4692	10.7651	10.434	10.6369	10.3736	10.6532	10.5384	10.7219	11.0294	10.7923	10.7651	10.8668	10.4209	10.2489	10.577	10.7168	10.8205	10.7879	NA	NA	NA	NA	NA	NA	NA	NA
GQGPGEVDPK	11.3781	11.3946	11.4052	11.0373	11.4054	11.3736	11.173	11.3385	11.2469	11.0916	11.4405	11.0427	11.7062	11.691	11.0555	11.2857	11.232	11.3227	11.0878	11.1505	11.1664	11.6886	11.3332	11.5889	NA	NA	NA	NA	NA	NA	NA	NA
GQTHTLEDFQR	12.7534	12.5529	12.5789	12.4346	12.5305	12.4875	12.3373	12.395	12.2797	12.2325	12.5419	12.5626	12.6028	12.727	12.4928	12.6722	12.4899	12.4565	12.3812	12.5174	12.4048	12.7394	12.4823	12.6329	NA	NA	NA	NA	NA	NA	NA	NA
GQVWINGFNLGR	13.031	12.7673	12.8055	12.6787	12.7601	12.7572	12.42	12.6921	12.5071	12.5	12.8093	12.6838	12.7918	13.046	12.6979	12.8547	12.5448	12.7267	12.6123	12.6409	12.7999	13.0032	12.876	12.689	NA	NA	NA	NA	NA	NA	NA	NA
GREFSFEAWNAK	14.0878	13.8674	13.6755	13.6659	13.8337	13.7688	13.533	13.6627	13.5324	13.5467	13.7365	13.7886	13.851	14.0382	13.644	13.8846	13.7484	13.5781	13.6194	13.7998	13.7432	13.922	13.872	13.7283	NA	NA	NA	NA	NA	NA	NA	NA
GSAPPGPVPEGSIR	12.0911	11.7969	11.6936	11.8573	11.5872	11.772	11.5954	11.588	11.5663	11.6178	11.7066	11.6645	11.8064	11.7482	11.9019	11.994	11.8459	11.781	11.464	11.8731	11.8266	11.772	11.6753	11.7348	NA	NA	NA	NA	NA	NA	NA	NA
GSNNVALGYDEGSIIVK	12.4836	12.38	12.099	12.1096	12.2162	12.2088	12.0202	12.1574	12.0872	11.9736	12.2485	12.1599	12.2752	12.451	12.1248	12.2995	12.2332	12.1042	12.1228	12.2573	12.1118	12.3068	12.3036	12.1478	NA	NA	NA	NA	NA	NA	NA	NA
GSTDDKGPVAGWINALEAYQK	11.7485	11.6193	11.5001	11.4437	11.4908	11.5052	11.2248	11.4425	11.3928	11.5086	11.5067	11.4973	11.4472	11.4122	11.6514	11.57	11.7762	11.6573	11.4123	11.5194	11.334	11.3901	11.3933	11.5973	NA	NA	NA	NA	NA	NA	NA	NA
GTVGFSGAELENLVNQAALK	11.9735	11.6815	11.7624	11.5505	11.6309	11.6777	11.6343	11.9701	11.9636	11.9539	11.5915	11.294	11.6441	11.8097	11.866	11.7035	11.9705	11.8708	11.5251	11.5923	11.5624	11.7794	11.4841	12.0155	NA	NA	NA	NA	NA	NA	NA	NA
GVLFASGQNLAR	13.5913	13.3764	13.214	13.2416	13.2943	13.2807	13.0744	13.1494	13.1075	13.0616	13.2904	13.2589	13.281	13.4375	13.3482	13.4457	13.2125	13.3466	13.0493	13.271	13.2506	13.3503	13.3139	13.4216	NA	NA	NA	NA	NA	NA	NA	NA
GVLFYGPPGCGK	14.332	14.0841	14.1359	14.0115	13.741	13.7673	13.8772	14.0334	14.3253	14.1784	13.9458	13.9173	13.7858	13.7756	14.2668	14.0095	14.2995	14.3071	13.7538	14.0398	13.7618	13.8635	13.7586	14.1906	NA	NA	NA	NA	NA	NA	NA	NA
GVVKAEK	14.7138	14.5686	13.5649	14.09	14.3911	14.2517	13.2769	13.4336	13.462	13.3696	14.2601	14.5766	14.3275	14.8458	13.1234	14.4863	13.4913	13.425	14.1551	14.3359	13.8251	14.5621	14.4251	13.6675	NA	NA	NA	NA	NA	NA	NA	NA
GVVPLAGTNGETTTQGLDGLSER	12.2832	11.8872	11.7839	11.7612	12.0174	11.976	11.748	11.8289	11.5993	11.3569	12.0344	12.1707	12.0155	12.1653	11.7288	12.193	11.5401	11.7552	11.8877	12.0905	12.0112	12.1338	12.1552	11.6992	NA	NA	NA	NA	NA	NA	NA	NA
HADIVTTTTHK	13.0151	12.883	12.8859	12.7007	12.6137	12.6687	12.547	12.7481	12.5842	12.6611	12.9255	12.7523	12.8937	12.9406	12.5487	12.7355	12.8122	12.8072	12.6601	12.7059	12.676	12.9055	12.5989	12.909	NA	NA	NA	NA	NA	NA	NA	NA
HAIPIIK	13.996	13.795	13.7559	13.7184	13.7841	13.6401	13.5838	13.7137	13.6318	13.6013	13.6624	13.7989	13.8401	13.8484	13.7781	13.8288	13.7828	13.8247	13.5863	13.8179	13.7429	13.6566	13.6305	13.943	NA	NA	NA	NA	NA	NA	NA	NA
HFELGGDKKR	12.5117	12.2534	12.0054	12.1994	12.1672	12.0732	11.892	12.0535	11.8841	11.9691	12.2175	12.2582	12.51	12.3277	11.9438	12.0486	12.0731	12.1369	12.2851	12.3589	11.9701	12.1539	12.1595	12.0498	NA	NA	NA	NA	NA	NA	NA	NA
HFVALSTNTTK	14.8743	14.6061	14.476	14.6126	14.4439	14.5029	14.2968	14.4429	14.4068	14.428	14.3529	14.4436	14.5986	14.5698	14.6037	14.7511	14.6625	14.5488	14.192	14.4685	14.4703	14.5766	14.535	14.7076	NA	NA	NA	NA	NA	NA	NA	NA
HLQEAEQTK	11.7552	11.7074	11.4428	11.6781	11.4315	11.3773	11.2851	11.3718	11.5026	11.3312	11.5021	11.5824	11.9383	11.5125	11.4065	11.3173	11.522	11.4911	11.4948	11.3205	11.6238	11.5542	11.3188	11.7518	NA	NA	NA	NA	NA	NA	NA	NA
IALDFQR	14.7391	14.4761	14.4255	14.3841	14.3376	14.4054	14.1942	14.3586	14.4071	14.2709	14.299	14.3538	14.4567	14.5073	14.5612	14.4778	14.398	14.4179	14.2	14.4131	14.2893	14.422	14.4691	14.616	NA	NA	NA	NA	NA	NA	NA	NA
IANPVEGSSGR	12.9808	12.7786	12.7874	12.6675	12.6526	12.6439	12.5607	12.6759	12.5463	12.6595	12.7187	12.7605	12.9663	12.7886	12.5428	12.6505	12.5505	12.6701	12.6619	12.7085	12.6796	12.8008	12.7436	12.8843	NA	NA	NA	NA	NA	NA	NA	NA
IAQFLSDIPETVPLSTVNR	11.057	10.9023	10.6123	11.0472	10.9094	10.9855	10.8381	10.7642	10.6102	10.5559	10.8076	10.8637	11.0281	11.1348	11.1492	10.8361	11.0134	11.0229	10.801	10.9245	10.7316	10.9827	10.9663	10.7822	NA	NA	NA	NA	NA	NA	NA	NA
IAQWQNLEVENGLQQLTFPLSSEPFQGSYK	9.31688	8.81493	8.78317	8.82078	8.82832	8.71886	8.95019	9.03623	9.34438	8.74841	9.05127	8.66844	9.00252	8.23489	9.0868	9.15612	9.38966	8.53029	7.81823	9.74333	8.6264	8.80633	9.39064	8.71414	NA	NA	NA	NA	NA	NA	NA	NA
ICSWNVDGLR	13.8251	13.5879	13.7716	13.536	13.4372	13.414	13.4886	13.5684	13.586	13.4709	13.3456	13.4376	13.6173	13.8288	13.7003	13.5982	13.7732	13.7698	13.3074	13.5276	13.5116	13.4981	13.4982	13.7108	NA	NA	NA	NA	NA	NA	NA	NA
IDATQVEVNPFGETPEGQVVCFDAK	11.9258	11.6182	11.8887	11.6488	11.5756	11.6883	11.6732	11.7211	11.7519	11.7505	11.6072	11.4326	11.7149	11.7218	11.8858	11.7965	11.8853	11.7451	11.4146	11.7265	11.6268	11.8802	11.6506	11.6486	NA	NA	NA	NA	NA	NA	NA	NA
IEDGNDFGVAIQEK	12.0411	11.6087	11.8854	11.7995	11.27	11.5662	11.7212	11.8092	11.7464	11.9986	11.9317	11.6226	11.6372	11.0194	12.0748	11.6966	11.9615	11.9596	11.5546	11.6885	11.7361	11.0959	11.6418	12.0878	NA	NA	NA	NA	NA	NA	NA	NA
IEIEAVAIQGPLTTASL	8.33297	7.67842	7.87581	7.7536	8.1603	7.59025	8.10805	8.3042	8.63823	8.24917	7.06002	8.00563	7.61658	8.31693	7.89233	8.09643	8.76487	7.56796	8.24536	7.49283	7.79	8.1699	8.0953	7.76516	NA	NA	NA	NA	NA	NA	NA	NA
IFQNLDGALDEVVLK	10.8563	10.5574	10.6096	10.6835	10.6027	10.5285	10.496	10.5683	10.67	10.6402	10.647	10.6188	10.6835	10.5313	10.3455	10.6792	10.6839	10.7734	10.5162	10.6054	10.7138	10.5339	10.6401	10.3518	NA	NA	NA	NA	NA	NA	NA	NA
IIDSLFNTVTDK	10.2679	10.3537	10.2225	10.037	10.1062	10.2417	10.2369	10.0667	10.259	10.2424	10.2924	9.95071	10.1209	10.3275	10.1956	10.0863	10.4465	10.1458	10.1619	10.3586	10.2239	9.95782	10.1074	10.0363	NA	NA	NA	NA	NA	NA	NA	NA
IIQFNPGPEK	12.4284	12.1676	12.1237	11.9992	12.0163	11.9943	11.8606	11.9938	11.9463	11.9349	11.9932	12.068	12.0736	12.1047	12.1009	12.3525	12.051	12.0428	11.8376	12.0292	12.1034	12.083	12.1714	12.2217	NA	NA	NA	NA	NA	NA	NA	NA
IKDTVLQR	12.8499	12.6142	12.4925	12.5523	12.548	12.4277	12.3488	12.5099	12.4366	12.3861	12.7073	12.5553	12.6714	12.4549	12.435	12.704	12.6654	12.5161	12.3943	12.4665	12.4614	12.5861	12.5231	12.6605	NA	NA	NA	NA	NA	NA	NA	NA
IKNCLNPQFSK	13.4691	13.3111	13.3009	13.2557	12.9823	13.0209	13.0297	13.2163	13.2264	13.2283	12.8977	13.1268	13.16	13.1402	13.3016	13.447	13.3812	13.4489	12.8766	13.167	13.0834	13.0544	13.0066	13.508	NA	NA	NA	NA	NA	NA	NA	NA
ILEIEDLFSSLK	8.85433	8.42573	8.78534	8.72606	8.45621	8.84695	8.82542	8.85376	8.91091	8.57103	8.60227	9.17446	8.90227	8.77804	8.28135	8.58994	8.99029	8.99884	8.24412	8.62741	8.89338	8.79295	8.42341	8.82893	NA	NA	NA	NA	NA	NA	NA	NA
ILETWGELLSK	9.88156	9.74602	9.67095	9.76657	9.59685	9.47438	9.40463	9.37833	9.44759	9.61829	9.47104	9.75563	9.99126	9.36243	9.53135	9.73978	9.75706	9.45076	9.73198	9.548	9.32588	9.82195	9.55973	9.7191	NA	NA	NA	NA	NA	NA	NA	NA
ILEVHVDK	14.2039	13.9211	13.9108	13.8739	13.8852	13.6937	13.7277	13.9176	13.9043	13.691	13.8221	13.9424	13.9685	13.8621	13.8768	14.0355	14.0233	13.9756	13.8205	13.9395	13.7812	13.7025	13.7085	14.1221	NA	NA	NA	NA	NA	NA	NA	NA
ILFLDPSGK	10.1808	9.81156	9.8644	9.87866	9.63092	9.47145	9.73983	9.7645	10.0083	9.86703	9.49705	9.82855	9.68729	9.5624	9.94387	9.95722	10.0877	9.67423	9.62524	9.48471	9.95717	9.46337	9.83851	10.1114	NA	NA	NA	NA	NA	NA	NA	NA
ILIIGESGVGK	11.2427	11.064	10.9177	10.7814	10.9275	10.8825	10.773	10.895	10.8248	10.8028	10.9325	10.9449	10.9241	10.8697	11.0411	11.1293	10.8607	11.2478	10.7311	10.7362	10.8244	10.9074	11.0426	11.0659	NA	NA	NA	NA	NA	NA	NA	NA
ILIWSGR	13.4894	13.1776	13.1905	13.2215	13.0635	13.0701	12.9916	13.0738	13.0199	13.016	13.0317	13.2024	13.0736	13.2844	13.3513	13.2542	13.2188	13.2302	13.0762	13.1275	13.0255	13.2009	13.1262	13.1741	NA	NA	NA	NA	NA	NA	NA	NA
ILKSPEIQR	15.5279	15.3627	14.9114	15.0879	15.3969	15.1666	14.7535	14.8722	14.7122	14.7112	15.2918	15.456	15.3816	15.3858	14.7648	15.4861	14.8827	14.7043	15.2855	15.4196	15.2516	15.2282	15.3556	15.0024	NA	NA	NA	NA	NA	NA	NA	NA
ILMEHIHK	11.8681	11.7658	11.471	11.5254	11.5068	11.5118	11.3771	11.4433	11.4601	11.498	11.492	11.5485	11.4841	11.7184	11.6225	11.7207	11.7059	11.827	11.4315	11.7141	11.5505	11.404	11.3515	11.5518	NA	NA	NA	NA	NA	NA	NA	NA
ILSLLEGQK	10.8318	10.5888	10.7163	10.5422	10.3406	10.3942	10.433	10.5027	10.8017	10.4086	10.5346	10.4788	10.3671	10.5366	10.4949	10.6928	10.4919	10.4945	10.6969	10.5198	10.4095	10.4644	10.4438	10.7789	NA	NA	NA	NA	NA	NA	NA	NA
ILSNNPSK	13.3956	12.9083	12.788	13.0613	12.8839	12.8787	12.6132	12.6703	12.6355	12.6558	12.8507	12.9441	13.0145	13.0274	12.8906	13.1532	12.7139	12.838	12.7032	12.9331	13.0918	13.158	12.9517	12.7692	NA	NA	NA	NA	NA	NA	NA	NA
ILYDILAFAK	8.96246	8.8569	8.48826	8.61816	8.81538	8.93039	8.35282	8.87838	8.54401	8.7625	8.54588	8.92016	8.80097	8.36066	8.82455	9.16524	8.71295	8.66237	9.14372	8.48079	8.41001	8.98662	8.65529	8.90042	NA	NA	NA	NA	NA	NA	NA	NA
ILYHIIK	13.1911	12.9232	13.0356	12.8984	12.666	12.785	12.7508	12.9147	12.9916	12.9375	13.1067	12.7551	12.6957	12.9513	12.8386	12.88	13.0763	13.1445	12.8053	12.9167	12.6976	12.8297	12.5454	13.1409	NA	NA	NA	NA	NA	NA	NA	NA
INVNEIFYDLVR	11.6162	11.339	11.5465	11.2937	11.2213	11.3205	11.4102	11.614	11.4804	11.5674	11.3364	11.3448	11.2681	11.4344	11.5427	11.3853	11.7129	11.659	11.1911	11.3929	11.308	11.362	11.1852	11.568	NA	NA	NA	NA	NA	NA	NA	NA
IPCNDSK	12.8922	12.7907	12.8557	12.7341	12.6121	12.513	12.6392	12.7779	12.8027	12.8488	12.5806	12.5045	12.9211	12.795	12.829	12.5716	12.9235	12.9881	12.4847	12.6457	12.552	12.6403	12.4965	13.1028	NA	NA	NA	NA	NA	NA	NA	NA
IPVDTYNNILTVLK	11.4212	11.2433	11.4107	11.3145	11.1462	10.9909	11.351	11.2081	11.4611	11.4393	11.4732	11.1698	11.0523	11.119	11.4735	11.0196	11.4315	11.6063	11.1633	11.1394	11.1528	11.0218	11.2551	11.4399	NA	NA	NA	NA	NA	NA	NA	NA
IPWFQYPIIYDIR	11.0756	11.1102	11.1014	10.8998	10.8109	10.7992	10.8454	11.008	11.1889	11.1212	11.0661	10.8351	10.6317	10.8349	10.9838	10.9856	11.0124	11.1871	11.1196	11.0891	10.9358	10.6678	10.7889	10.8145	NA	NA	NA	NA	NA	NA	NA	NA
IQEAGTEVVK	13.9602	13.5688	13.7233	13.439	13.3683	13.5258	13.2697	13.5176	13.5938	13.4576	13.418	13.4204	13.557	13.7613	13.4405	13.7836	13.7598	13.7443	13.2653	13.3333	13.5373	13.6754	13.4634	13.5939	NA	NA	NA	NA	NA	NA	NA	NA
IREHLEK	12.4684	12.2662	11.9833	12.0516	12.1231	11.8501	11.7152	11.9573	11.8208	11.9414	12.1589	12.259	12.4014	12.313	11.6886	11.9606	12.2186	12.0964	12.0036	12.2148	11.9541	12.0831	12.051	12.2287	NA	NA	NA	NA	NA	NA	NA	NA
IRGINGVSPK	14.4288	14.3308	13.8723	14.109	14.1172	13.9818	13.8107	13.6582	13.7513	13.6875	14.2891	14.3416	14.1858	14.0832	13.8318	14.1476	13.8268	13.8972	14.2035	14.1925	14.0544	14.0706	14.3065	13.7661	NA	NA	NA	NA	NA	NA	NA	NA
ISEIEDAAFLAR	13.2519	13.0829	12.6504	12.7246	12.9447	12.8332	12.4728	12.611	12.4908	12.5276	12.7895	12.867	12.8462	13.0717	12.8166	13.1466	12.7661	12.7685	12.8431	12.8162	12.8041	12.8653	13.0541	12.63	NA	NA	NA	NA	NA	NA	NA	NA
ISEYSEAAITIR	12.1407	11.9135	11.8667	11.8954	12.0418	11.9804	11.6494	11.7938	11.7054	11.6722	11.9178	12.0876	11.97	12.1628	11.8199	11.9633	11.9017	11.933	11.7426	11.9922	11.9029	11.9651	12.049	11.7706	NA	NA	NA	NA	NA	NA	NA	NA
ISFLENNLEQLTK	12.3497	12.1377	11.9433	12.0061	12.0184	12.0068	11.9149	11.8525	12.2305	12.0804	11.9664	12.0183	11.9773	11.9234	11.8269	12.1891	12.272	12.2018	11.8074	12.0974	11.8948	11.8993	11.9842	12.0112	NA	NA	NA	NA	NA	NA	NA	NA
ITFDAFPGEPDKELNPK	12.6851	12.3108	12.6053	12.3489	12.2876	12.291	12.3881	12.4725	12.6079	12.5469	12.2015	12.3045	12.2463	12.4606	12.5205	12.4606	12.513	12.69	12.2418	12.2304	12.1759	12.3777	12.4792	12.5843	NA	NA	NA	NA	NA	NA	NA	NA
ITNDFYPEEDGKTK	13.1904	12.9807	12.7513	12.8112	12.8482	12.6381	12.7473	12.8581	12.8785	12.7238	12.8616	12.7974	13.065	12.906	12.6791	12.8453	12.8928	12.9712	12.8528	13.0408	12.7648	12.5886	12.7236	13.0047	NA	NA	NA	NA	NA	NA	NA	NA
ITPLEIEVLEETVQTMDTS	8.69306	8.32689	7.87768	8.01858	8.30274	8.2511	8.08161	8.25506	7.23307	7.7136	8.62778	8.28722	8.69027	8.26638	8.50644	8.46193	8.52619	8.50681	7.96529	8.36813	8.04832	8.43153	7.97451	8.00229	NA	NA	NA	NA	NA	NA	NA	NA
IVENSDAVTEILNNAELLK	11.1886	10.7501	10.8479	10.7436	10.8887	10.8387	10.8965	10.8042	10.8312	10.9329	10.6725	10.7914	11.0167	11.143	10.7141	10.8532	10.8024	11.0992	10.7572	10.912	10.7182	11.0939	10.725	10.8686	NA	NA	NA	NA	NA	NA	NA	NA
IVFSPEEAK	14.1616	13.8587	14.0777	13.7768	13.8127	13.7766	13.7052	13.8134	13.7785	13.7116	13.9824	13.6966	13.7473	14.1533	13.8935	14.0297	13.8555	13.902	13.7034	13.7571	13.8864	14.0337	13.8091	14.0091	NA	NA	NA	NA	NA	NA	NA	NA
IVNGWQVEEADDWLR	11.0519	10.9199	10.7335	10.6449	10.7409	10.9157	10.7688	10.6942	10.7168	10.5874	10.8537	10.7074	10.8565	11.2056	10.7513	10.7585	10.9286	10.6756	10.7964	10.6943	10.7476	10.8197	10.8244	10.9852	NA	NA	NA	NA	NA	NA	NA	NA
IYDDDFFQNLDGVANALDNVDAR	9.76889	9.49185	9.51494	9.13532	9.6594	9.86195	9.5081	9.40746	9.34059	9.32752	9.25476	9.43695	9.69818	9.86636	9.6636	9.77362	9.78585	9.72647	9.40371	9.31513	9.74608	9.63003	9.18335	9.53023	NA	NA	NA	NA	NA	NA	NA	NA
IYEFPETDDEEENKLVK	12.7286	12.4955	12.9078	12.5386	12.3406	12.1982	12.3395	12.6151	12.7827	12.7446	12.5116	12.614	12.0451	12.4809	12.63	12.3844	12.9416	12.7755	12.5243	12.3219	12.1752	12.3554	12.3365	12.7631	NA	NA	NA	NA	NA	NA	NA	NA
IYHPNVDKLGR	15.1733	15.0036	14.4395	14.6881	14.8095	14.7024	14.1788	14.2894	14.3091	14.1943	14.7643	15.0082	14.8629	14.9036	14.262	15.0383	14.4561	14.371	14.7702	14.8708	14.7918	14.6908	14.9424	14.3753	NA	NA	NA	NA	NA	NA	NA	NA
IYIDSNNNPER	13.0966	12.9924	12.9184	12.8022	12.8341	12.6638	12.6119	12.7944	12.8601	12.8058	12.8372	12.7619	12.8256	12.906	12.6746	12.946	12.9529	12.9241	12.7753	12.9293	12.6582	12.8425	12.6244	12.8866	NA	NA	NA	NA	NA	NA	NA	NA
KAEALAQISAAFEDLEQALQQR	9.27631	8.66234	8.92764	9.02148	8.85342	8.79766	8.98407	9.24145	8.54522	8.98069	9.06393	8.59124	9.5538	9.14853	8.82487	9.03057	8.83759	8.69951	8.59167	8.87009	9.09464	9.42149	9.24756	9.03227	NA	NA	NA	NA	NA	NA	NA	NA
KDDPVTNLNNAFEVAEK	13.1799	12.9844	13.0661	12.7681	12.6854	12.8489	12.7352	12.983	13.159	13.086	12.822	12.8119	12.732	12.7912	12.7918	13.031	13.1549	13.2066	12.5389	12.8046	12.7968	12.8799	12.8011	12.8518	NA	NA	NA	NA	NA	NA	NA	NA
KEECPAVR	12.4301	12.2785	12.4613	12.2076	12.0339	12.0651	11.9855	12.2269	12.4758	12.3624	11.9755	12.0217	12.2511	12.0929	12.4307	12.1339	12.4932	12.5235	11.9408	12.0916	12.08	12.0856	11.9291	12.5936	NA	NA	NA	NA	NA	NA	NA	NA
KEMQPTHPIR	12.3399	12.1932	12.1542	12.1062	11.983	11.8619	11.8208	12.0272	12.0336	11.8968	11.959	12.0126	12.0396	12.2656	12.2486	12.0681	12.2539	12.2197	11.9321	12.0645	11.855	11.9865	11.9709	12.2375	NA	NA	NA	NA	NA	NA	NA	NA
KKNDIYGED	14.9931	14.847	14.7939	14.7584	14.5015	14.4241	14.4688	14.6105	14.5966	14.4897	14.778	15.0546	14.786	14.6233	14.503	14.6323	14.768	14.8085	14.6206	14.7486	14.5041	14.5458	14.5861	14.8263	NA	NA	NA	NA	NA	NA	NA	NA
KLPEELGRDQNTVETLQR	12.1063	11.8722	11.6691	11.695	11.8999	11.7662	11.4572	11.6249	11.4843	11.2563	11.7885	11.9147	11.7251	12.1291	11.5834	11.9438	11.7798	11.8109	11.6472	11.5561	11.8079	12.0168	11.8481	11.3134	NA	NA	NA	NA	NA	NA	NA	NA
KLVIIEGDLERTEER	12.9735	12.8885	12.703	12.6129	12.7837	12.7856	12.6889	12.7156	12.8255	12.8033	12.6139	12.6646	12.9477	12.8303	12.8586	12.6676	13.031	12.9486	12.4541	12.6733	12.6795	12.6813	12.7274	12.9546	NA	NA	NA	NA	NA	NA	NA	NA
KPVTVHSR	11.8	11.6471	11.4029	11.396	11.4252	11.2752	11.2585	11.3577	11.3924	11.3247	11.6737	11.6101	11.6049	11.4941	11.2186	11.6415	11.5228	11.6829	11.4161	11.3471	11.3907	11.2254	11.5731	11.4528	NA	NA	NA	NA	NA	NA	NA	NA
KQAEETYENIPGQSK	11.5945	11.2307	10.9009	11.1166	11.1546	10.7744	11.0376	11.109	11.1722	11.0522	11.2672	11.2199	11.1145	10.7723	11.0939	11.2443	11.222	11.1746	10.7117	11.3357	11.0652	10.9416	11.1003	11.2862	NA	NA	NA	NA	NA	NA	NA	NA
KQLDKEQVR	14.1771	13.9631	14.0395	13.9372	13.8711	13.7451	13.7175	13.8679	13.8745	13.8302	13.9022	14.1281	13.9914	14.1032	13.6638	13.789	14.0181	13.9862	13.8532	13.9242	13.7752	13.9279	13.949	13.888	NA	NA	NA	NA	NA	NA	NA	NA
KRAEFTVETR	14.2442	14.105	13.7711	13.8234	13.9594	13.8919	13.55	13.798	13.7713	13.5386	13.9124	14.1138	14.0825	14.0875	13.7031	13.9661	13.7728	13.8443	13.9356	13.9754	13.8697	13.9635	13.9615	13.8122	NA	NA	NA	NA	NA	NA	NA	NA
KTTHFVEGGDAGNREDQINR	10.5637	10.7445	10.3026	10.4338	10.5324	10.5042	10.1403	10.2198	10.1604	10.1915	10.4719	10.6796	10.5569	10.5823	10.4816	10.3616	10.4032	10.0283	10.4887	10.4432	10.5253	10.5857	10.4318	10.5542	NA	NA	NA	NA	NA	NA	NA	NA
KVCQGTSNK	13.3549	13.3543	13.0361	13.2994	12.8444	12.702	13.1764	13.4118	13.6449	13.5914	12.9466	13.0141	13.2089	12.7763	13.2194	12.8371	13.6722	13.6919	12.9012	13.1179	12.9053	12.6563	12.7482	13.5246	NA	NA	NA	NA	NA	NA	NA	NA
KVEPVTQK	13.9536	13.7238	13.6574	13.672	13.4636	13.32	13.5588	13.7335	13.8032	13.6922	13.6566	13.6236	13.7128	13.4206	13.6859	13.4863	13.9388	13.8958	13.5129	13.6286	13.4304	13.3393	13.4574	13.8992	NA	NA	NA	NA	NA	NA	NA	NA
KVQAAQSEAK	13.4093	13.2586	13.4818	13.1551	13.0294	12.9027	13.0258	13.1821	13.2223	13.1967	13.2142	13.3111	13.188	13.5254	12.9169	12.9647	13.3944	13.524	13.1375	13.2053	12.8338	13.1748	12.916	13.2997	NA	NA	NA	NA	NA	NA	NA	NA
KVWLDPNETNEIANANSR	12.7893	12.5429	12.6777	12.595	12.4718	12.3939	12.5432	12.5181	12.4172	12.4672	12.6596	12.755	12.5714	12.4979	12.4971	12.6858	12.5837	12.6012	12.4607	12.8039	12.5216	12.5067	12.4343	12.6233	NA	NA	NA	NA	NA	NA	NA	NA
KWGVPIEK	13.5071	13.3151	13.2648	13.2028	13.2019	13.1541	12.9375	13.08	13.2307	12.9429	13.2765	13.2177	13.1749	13.3469	13.0963	13.3512	13.1892	13.1484	13.1918	13.2849	13.1175	13.1413	13.2004	13.3447	NA	NA	NA	NA	NA	NA	NA	NA
KYEMFAQTLQQSR	13.3882	13.2039	13.1825	13.0819	13.147	13.2041	12.914	13.0559	12.9759	12.9536	13.0292	13.0446	13.2594	13.5173	13.0936	13.3039	13.1929	13.2832	12.9177	13.0344	13.1368	13.2933	13.0241	13.3869	NA	NA	NA	NA	NA	NA	NA	NA
KYNWSAK	15.4923	15.4932	15.2433	15.353	15.1616	15.0205	15.0646	15.1976	15.1691	15.1115	15.4137	15.4164	15.3072	15.2022	15.1787	15.1774	15.4085	15.3781	15.166	15.385	15.044	15.0359	15.2299	15.3586	NA	NA	NA	NA	NA	NA	NA	NA
LAAFGQLHK	13.8445	13.7236	13.6015	13.4764	13.5016	13.5149	13.3616	13.5509	13.5786	13.5491	13.5291	13.5354	13.5441	13.8083	13.4685	13.5855	13.7448	13.687	13.4267	13.4903	13.5489	13.7144	13.3428	13.6553	NA	NA	NA	NA	NA	NA	NA	NA
LAAVDATVNQVLASR	13.2954	13.0442	13.0453	12.9386	12.9117	12.8934	12.761	12.982	12.8988	12.9276	12.6454	12.8296	13.0198	13.1085	13.1213	13.164	13.0408	13.1236	12.7078	12.9512	12.8226	13.0042	12.7823	13.2469	NA	NA	NA	NA	NA	NA	NA	NA
LAEAHQQECCQK	10.0733	9.88496	10.5658	9.88914	9.78299	9.71725	10.334	10.3998	10.2794	10.3906	10.1664	9.80632	9.9543	10.0567	10.4996	9.56941	10.3843	10.5984	9.8072	9.80244	9.83288	9.83007	9.72107	10.7718	NA	NA	NA	NA	NA	NA	NA	NA
LAEVSKPPK	13.0751	12.8359	12.8678	12.6417	12.638	12.6038	12.5854	12.8774	13.0489	12.9192	12.8425	12.6406	12.5334	12.7531	12.673	12.7564	12.9995	13.0521	12.6964	12.6811	12.536	12.7538	12.4464	12.929	NA	NA	NA	NA	NA	NA	NA	NA
LAKVDATEESDLAQQYGVR	13.1646	12.6538	11.6932	12.0677	12.5925	12.558	11.3861	11.5164	11.1829	11.4025	12.262	13.0216	12.679	12.8192	11.3882	13.0472	11.2405	11.3035	12.4564	12.9066	12.6671	12.6017	13.2383	11.4235	NA	NA	NA	NA	NA	NA	NA	NA
LAPALATGNTVVMK	13.0905	12.9261	13.0346	12.7537	12.8314	12.8388	12.626	12.7923	12.8134	12.592	12.8153	12.923	12.8647	13.134	12.834	12.95	12.8672	12.8699	12.8071	12.7574	12.8145	13.0209	12.8429	12.9369	NA	NA	NA	NA	NA	NA	NA	NA
LAQEGSEVNVIGIGTSVVTCPQQPSLGGVYK	10.8976	10.6717	10.6861	10.4872	10.4898	10.5772	10.5979	10.5453	10.7272	10.7827	10.5118	10.5602	10.5643	10.3896	10.8602	10.4948	10.849	10.7545	10.4658	10.6469	10.4059	10.5183	10.6218	10.6294	NA	NA	NA	NA	NA	NA	NA	NA
LAWGQPVGLR	13.4003	13.2561	13.0825	13.1151	13.0982	13.1133	12.9878	13.0398	13.0522	12.8995	13.109	13.2014	13.228	13.297	13.0777	13.1588	13.0993	13.1828	12.965	13.2217	12.9701	13.1918	13.1707	13.1679	NA	NA	NA	NA	NA	NA	NA	NA
LCYHIDKLK	16.1188	16.021	15.9254	15.8238	15.7307	15.7551	15.6353	15.8106	15.8055	15.7585	15.8789	15.8974	15.7248	15.7769	15.9331	16.0874	16.0141	16.0526	15.6796	15.8906	15.8406	15.7593	15.6781	15.9587	NA	NA	NA	NA	NA	NA	NA	NA
LDDMSSIVQK	12.4426	12.2529	12.0874	11.9751	12.043	11.9852	11.7541	11.7994	11.8621	11.8598	12.0034	12.0973	12.0524	12.3583	11.8622	12.3217	11.9878	11.6518	11.9598	12.048	12.1685	12.2669	12.1961	12.1089	NA	NA	NA	NA	NA	NA	NA	NA
LDVATDNFFQNPELYIR	10.6435	10.4701	10.327	10.4214	10.2291	10.296	10.3417	10.0801	10.2693	10.326	10.3772	10.3947	10.1607	10.4277	10.0988	10.714	10.6697	10.4116	10.2852	10.5741	10.1491	10.1342	10.309	10.3249	NA	NA	NA	NA	NA	NA	NA	NA
LEAALGEAKK	13.9082	13.6886	13.8056	13.4892	13.7754	13.8184	13.4236	13.5907	13.6153	13.5079	13.9016	13.7888	13.7715	14.0473	13.6432	13.7385	13.77	13.7178	13.7582	13.8223	13.57	13.9507	13.656	13.7751	NA	NA	NA	NA	NA	NA	NA	NA
LEALLEAAGIGK	10.0976	9.95389	9.87804	9.82662	9.62893	9.61718	9.65225	9.63573	10.0984	9.77677	9.3936	9.73345	10.1638	9.51417	9.97151	9.63765	9.91103	9.99312	9.74117	9.99916	9.88283	9.48914	9.34935	9.90319	NA	NA	NA	NA	NA	NA	NA	NA
LEDFRDYRR	13.6356	13.5122	13.0301	13.1333	13.151	13.1684	12.8279	12.789	12.9833	12.7236	13.4172	13.3085	13.2106	13.3907	12.933	13.373	12.9807	12.894	13.2727	13.4654	13.0997	13.2196	13.4046	12.9379	NA	NA	NA	NA	NA	NA	NA	NA
LEICNLTPDALK	12.9656	12.8477	13.2608	12.6988	12.6385	12.7341	13.0421	13.0228	13.3169	13.0961	12.8108	12.5749	12.6668	12.6479	13.1606	12.8513	13.1892	13.2552	12.6614	12.7444	12.6063	12.9001	12.6455	13.1994	NA	NA	NA	NA	NA	NA	NA	NA
LFTLTALR	13.369	13.1067	13.2929	13.1244	12.9614	13.0313	13.1122	13.2631	13.2796	13.2498	13.0451	13.1684	13.0955	12.9518	13.3544	13.0748	13.3437	13.3613	12.9979	13.111	12.9609	13.0448	12.9863	13.3934	NA	NA	NA	NA	NA	NA	NA	NA
LFVTNDAATILR	11.5962	11.4169	11.2456	11.1904	11.42	11.3812	11.1784	11.1979	11.0066	11.1402	11.2978	11.236	11.5008	11.4713	11.2223	11.3108	11.38	11.4223	11.2219	11.1609	11.1959	11.0924	11.1818	11.4308	NA	NA	NA	NA	NA	NA	NA	NA
LGTPVLQALGDGDFVK	12.5952	12.3383	12.3155	12.1553	12.2284	12.3871	12.1329	12.2991	12.169	12.2275	12.411	12.22	12.2296	12.5519	12.1873	12.4421	12.1603	12.3511	12.2532	12.4921	12.3516	12.4131	12.223	12.0682	NA	NA	NA	NA	NA	NA	NA	NA
LGTTPSVYGGAGGR	12.8351	12.4832	12.5383	12.6105	12.4174	12.283	12.3542	12.5601	12.6692	12.6478	12.7465	12.5656	12.3179	12.3542	12.4354	12.3602	12.6475	12.7507	12.6303	12.5208	12.316	12.2908	12.369	12.5236	NA	NA	NA	NA	NA	NA	NA	NA
LGVIEDHSNR	13.5656	13.385	13.3237	13.2567	13.223	13.0685	13.079	13.1147	13.3613	13.3427	13.1496	13.2354	13.278	13.1114	13.2705	13.2771	13.3504	13.3903	13.1538	13.2277	13.205	13.0266	13.0865	13.5102	NA	NA	NA	NA	NA	NA	NA	NA
LHDFGYR	12.3391	12.076	12.2551	12.1511	11.9907	11.8525	11.8665	12.2039	12.1424	12.0868	12.1857	12.218	11.8548	12.0469	11.8852	12.2149	12.133	12.24	11.9078	12.2776	11.8432	11.9929	12.1009	12.1342	NA	NA	NA	NA	NA	NA	NA	NA
LHSFLGDDVFLR	10.9154	10.7239	10.6873	10.5317	10.9291	10.6384	10.4643	10.7581	10.8109	10.545	10.6288	10.4025	10.5839	10.948	10.8496	10.8557	11.0399	10.5844	10.6093	10.8509	10.7067	10.4996	10.5775	10.7359	NA	NA	NA	NA	NA	NA	NA	NA
LIAGPEKR	15.2225	14.962	14.7762	14.8906	14.6857	14.7498	14.4972	14.6443	14.7139	14.6269	15.054	14.9136	14.6895	14.8617	14.646	15.0127	14.8767	14.8083	14.8577	14.8012	14.654	14.7984	14.8312	14.8616	NA	NA	NA	NA	NA	NA	NA	NA
LIGDAAK	14.5871	14.3966	14.3247	14.2763	14.2756	13.9535	14.0471	14.1608	14.3157	14.1753	14.1719	14.435	14.4888	14.2763	14.0974	14.4219	14.444	14.4249	14.0167	14.3427	14.2557	14.2173	14.2244	14.424	NA	NA	NA	NA	NA	NA	NA	NA
LIGEYGLR	15.1112	14.955	14.7968	14.8628	14.66	14.4962	14.5701	14.7354	14.809	14.6884	14.9982	15.012	14.6748	14.5946	14.7701	14.7085	14.9364	14.7899	14.864	14.9819	14.5553	14.4218	14.7553	14.8705	NA	NA	NA	NA	NA	NA	NA	NA
LKESYCQR	13.5512	13.3244	13.4637	13.4406	12.7731	12.8948	13.0702	13.2218	13.2845	13.4018	13.3175	13.1223	13.0275	13.1223	13.3421	13.1761	13.5671	13.5506	13.0311	13.201	12.956	12.967	13.0001	13.5547	NA	NA	NA	NA	NA	NA	NA	NA
LKSEDGVEGDLGETQSR	12.5313	12.4693	12.5205	12.2622	12.4314	12.2644	12.1616	12.2052	12.2795	12.2819	12.3176	12.3145	12.2316	12.5652	12.4503	12.4394	12.4384	12.3338	12.216	12.386	12.161	12.6726	12.3319	12.3196	NA	NA	NA	NA	NA	NA	NA	NA
LKVEGHR	13.0397	12.8089	13.0061	12.8904	12.4607	12.6025	12.7206	12.8872	12.9601	12.8685	12.8562	12.8142	12.7352	12.6849	12.7707	12.704	13.0203	12.9924	12.6032	12.663	12.624	12.7699	12.5879	13.1429	NA	NA	NA	NA	NA	NA	NA	NA
LLFPAVDDNLLK	10.7692	10.4425	10.7903	10.5318	10.5064	10.6138	10.3302	10.7079	10.6468	10.4289	10.6423	10.5866	10.1414	10.805	10.6689	10.7347	10.7962	10.7891	10.5545	10.504	10.3941	10.7058	10.4978	10.44	NA	NA	NA	NA	NA	NA	NA	NA
LLGGLAVRR	12.4145	12.1978	11.5072	11.8402	12.1776	11.8788	11.3201	11.3712	11.2923	11.391	11.8678	12.2622	12.1448	12.0459	11.3955	12.3645	11.4183	11.3706	11.9935	12.1405	12.0093	12.142	12.3046	11.412	NA	NA	NA	NA	NA	NA	NA	NA
LLGPNASPDGLIPWTR	12.1127	11.9955	11.8397	11.7772	11.8929	11.7289	11.757	11.8378	11.8857	11.8028	11.8167	11.8827	11.8009	12.0162	11.8197	12.0023	11.9847	11.905	11.7704	11.9816	11.8646	11.8014	11.9066	11.8253	NA	NA	NA	NA	NA	NA	NA	NA
LLLELDQYAPDVAELIR	9.97645	9.98445	9.85202	9.99987	9.77239	9.68173	9.77951	9.93341	9.74988	9.83995	9.49943	9.67159	9.9818	9.95017	10.3484	9.77992	10.0471	10.2762	9.55067	9.94811	9.74855	9.50205	9.70219	10.1176	NA	NA	NA	NA	NA	NA	NA	NA
LLLQVESLTTELSAER	11.0052	10.8688	10.7733	10.9713	10.7988	10.7986	10.994	10.8469	10.8856	10.782	10.8216	10.8131	11.263	11.1223	10.6755	10.843	11.0665	11.2545	10.7469	10.929	10.6836	10.9702	10.7524	10.8377	NA	NA	NA	NA	NA	NA	NA	NA
LLPVYLNCVLK	10.7697	10.8051	11.1488	10.585	10.4317	10.3908	10.7335	10.8259	10.8565	10.7372	10.6334	10.4435	10.4815	10.8232	10.7724	10.9443	11.1053	11.1379	10.4685	10.7163	10.4216	10.5234	10.3365	10.9634	NA	NA	NA	NA	NA	NA	NA	NA
LLTETEDWLYEEGEDQAK	11.6179	11.498	11.3513	11.3513	11.1341	10.7939	11.1806	11.3573	11.2805	11.3019	11.3516	11.1433	11.4224	11.2051	11.2582	11.6322	11.6911	11.3792	11.0995	11.3388	11.2502	11.3573	11.3653	11.0763	NA	NA	NA	NA	NA	NA	NA	NA
LLVACCLADIFR	11.9597	11.7175	12.0779	11.6278	11.7515	11.5739	11.9382	11.9844	12.0126	12.0555	11.4466	11.6563	11.856	11.6356	11.9175	11.9586	12.1306	12.0796	11.5309	11.6617	11.7154	11.6628	11.7169	12.0998	NA	NA	NA	NA	NA	NA	NA	NA
LLYPPETGLFLVR	9.36991	9.34774	9.49905	9.13436	9.15486	9.32832	9.55497	9.38434	9.25044	9.11785	9.42737	9.37561	9.6522	9.11801	9.12399	9.70317	9.57181	9.17812	9.42954	9.16339	9.59401	9.62118	8.87025	9.3058	NA	NA	NA	NA	NA	NA	NA	NA
LNFAVASR	15.3869	15.2332	15.2151	15.0888	14.9599	14.886	14.9228	15.1082	15.2866	15.2203	14.9424	15.1655	15.085	15.0035	15.0543	15.0915	15.3705	15.3596	14.8891	15.0351	14.9877	14.9607	14.9117	15.2859	NA	NA	NA	NA	NA	NA	NA	NA
LNNEYLELNYKEDEYFENIIQNLK	10.6011	10.3765	10.8301	10.3262	9.82437	10.1252	10.6766	10.7177	10.8289	10.938	10.2898	10.2384	10.1242	10.2053	10.5705	10.3146	10.9602	10.7976	10.3064	9.91856	10.2823	10.3042	10.152	10.7847	NA	NA	NA	NA	NA	NA	NA	NA
LNRPLTLSEK	14.4182	14.2084	14.1842	14.0815	14.0296	14.0231	13.9256	14.051	14.1383	14.0413	14.0077	14.0179	14.0548	14.3009	14.151	14.1581	14.2457	14.1381	14.0065	14.1265	13.9575	14.1722	14.0218	14.2096	NA	NA	NA	NA	NA	NA	NA	NA
LPAQSIWCCCVLDNGDIVVGASDGIIR	9.43441	9.05439	9.12737	9.21085	9.09386	8.90855	9.21565	9.02029	9.3573	8.74002	9.14195	9.45958	8.78851	9.32967	9.25798	9.00329	9.29483	9.45044	9.09476	9.07114	8.7295	8.92033	9.18404	9.39268	NA	NA	NA	NA	NA	NA	NA	NA
LPDFQDSIFEYFNTAPLAHDLTFR	8.53248	7.82357	7.99104	7.95966	7.994	7.80964	8.13704	7.95742	7.67743	7.08177	7.84731	8.65996	8.31431	8.82272	8.42523	7.54771	7.06404	8.52842	8.69727	6.53279	8.96136	9.09771	8.191	7.18379	NA	NA	NA	NA	NA	NA	NA	NA
LPGHYLR	11.8386	11.5543	11.6657	11.5695	11.3464	11.3117	11.3987	11.481	11.5902	11.4163	11.7531	11.5535	11.6247	11.4673	11.2461	11.5432	11.5313	11.681	11.3488	11.5986	11.3597	11.438	11.5544	11.6909	NA	NA	NA	NA	NA	NA	NA	NA
LPNLTHLNLSGNK	13.2594	12.9212	13.3305	12.8712	12.8867	12.9834	13.1144	13.1364	13.2673	13.0829	12.9795	12.7749	12.9971	13.1646	13.2314	13.1888	13.407	13.3853	12.8274	12.9001	12.8445	13.1076	12.9323	13.3446	NA	NA	NA	NA	NA	NA	NA	NA
LPREPSNPER	12.9776	12.8772	12.606	12.6448	12.7071	12.5802	12.4714	12.5178	12.4434	12.5121	12.6472	12.7329	12.8731	12.8322	12.6042	12.7639	12.5387	12.5644	12.6592	12.7147	12.752	12.8431	12.6685	12.6346	NA	NA	NA	NA	NA	NA	NA	NA
LQAEIEGLK	14.4799	14.2346	14.8746	14.344	14.073	14.0747	14.5489	14.7135	14.8666	14.7745	14.2332	14.1473	14.1883	14.3729	14.571	14.2376	14.8371	14.8387	14.2812	14.3021	14.1365	14.4088	13.9235	14.7368	NA	NA	NA	NA	NA	NA	NA	NA
LQAFGFCEYKEPESTLR	12.7136	12.4635	12.5294	12.3612	12.2867	12.2836	12.3181	12.3206	12.6463	12.5051	12.4172	12.1042	12.3218	12.2768	12.5749	12.5009	12.7628	12.6651	12.1595	12.3871	12.3463	12.2718	12.1349	12.606	NA	NA	NA	NA	NA	NA	NA	NA
LQALKDTANR	13.5105	13.3934	12.8424	13.1011	13.0797	13.1102	12.5125	12.6574	12.5485	12.3933	13.0447	13.2361	13.2868	13.2852	12.6835	13.3616	12.6612	12.7372	12.8731	13.0406	13.1588	13.4871	13.2354	12.6393	NA	NA	NA	NA	NA	NA	NA	NA
LQEENLVITPR	14.3335	14.127	13.9734	13.9515	14.0742	13.9312	13.9753	14.0264	14.1089	13.957	13.9163	14.0317	14.0288	14.052	14.1497	14.1309	14.1277	14.2182	13.7655	14.0166	14.0191	13.9557	14.0364	14.1966	NA	NA	NA	NA	NA	NA	NA	NA
LQLQEQLQAETELCAEAEELRAR	11.0843	11.0126	10.8077	10.7817	10.9897	10.6834	10.7142	10.6618	10.5415	10.5873	10.8599	10.8161	11.013	11.2197	10.5701	11.1117	10.7651	10.676	10.8975	11.1986	10.8103	10.8713	10.8155	10.6842	NA	NA	NA	NA	NA	NA	NA	NA
LQTMKEELDFQK	13.8614	13.6768	14.0636	13.7005	13.4901	13.5905	13.6965	13.8472	13.7983	13.7328	13.713	13.591	13.5897	13.9041	13.7914	13.8285	13.8516	13.8527	13.4556	13.7512	13.614	13.6988	13.5148	13.9187	NA	NA	NA	NA	NA	NA	NA	NA
LQVELDNVTGLLSQSDSK	12.4772	12.2927	12.2504	12.0646	12.1979	12.238	12.1583	12.2651	12.216	12.097	12.0567	12.1745	12.3433	12.5042	12.3532	12.2723	12.3434	12.272	12.0654	12.1905	12.2354	12.4368	12.2296	12.2158	NA	NA	NA	NA	NA	NA	NA	NA
LRDQLGTAK	14.5849	14.3157	14.2482	14.3317	14.4255	14.3522	14.1918	14.2902	14.1788	14.1214	14.3524	14.3502	14.4924	14.5901	14.2628	14.381	14.3403	14.3608	14.1079	14.2871	14.4038	14.4297	14.2743	14.5428	NA	NA	NA	NA	NA	NA	NA	NA
LSAETLQQVNR	12.5259	12.3709	12.258	12.1572	12.2377	12.2122	12.2642	12.1355	12.1715	12.3368	12.3457	12.1897	12.2592	12.2707	12.2244	12.3315	12.3987	12.3538	12.1181	12.0956	12.1995	12.4155	12.2505	12.2888	NA	NA	NA	NA	NA	NA	NA	NA
LSEDYGVLKTDEGIAYR	13.9132	13.5026	12.8782	13.3216	13.3079	13.3709	12.7775	12.8547	12.8985	12.7759	13.3269	13.636	13.3141	13.4473	12.8381	13.8336	12.8298	12.9053	13.4697	13.6989	13.4811	13.2093	13.7216	12.805	NA	NA	NA	NA	NA	NA	NA	NA
LSQKFPK	14.9074	14.353	14.6537	14.3746	14.2282	14.5259	14.2273	14.3965	14.5312	14.4425	14.1853	14.7655	14.6518	14.7172	13.9875	14.3123	14.7224	14.6592	13.9426	14.3741	14.4717	14.662	14.5565	14.1913	NA	NA	NA	NA	NA	NA	NA	NA
LSSLFPFALLQR	7.6897	7.43643	7.57554	8.12671	7.81766	7.71941	7.71503	8.06588	8.07538	7.03189	7.76638	8.31873	8.10088	8.11379	6.85747	7.89736	8.19923	7.99563	8.06782	7.93475	7.68985	7.45166	7.02991	7.86036	NA	NA	NA	NA	NA	NA	NA	NA
LTNGIWVLAELR	10.1974	9.86265	9.69822	9.6632	10.3641	10.3679	10.1747	10.1772	9.79706	9.8693	9.83512	9.9557	10.3776	10.7014	10.0018	10.0018	10.2922	10.3097	9.62021	10.095	10.0239	10.0591	10.2442	10.1504	NA	NA	NA	NA	NA	NA	NA	NA
LTSAVSSLPELLEK	11.3619	10.997	11.1948	10.9767	11.0873	11.0813	10.9848	11.0982	11.1043	11.0598	10.7982	11.1993	11.173	11.1345	11.1032	11.1672	11.0465	11.2915	11.0774	11.1278	10.7699	11.1067	11.0783	11.2039	NA	NA	NA	NA	NA	NA	NA	NA
LTSLVPFVDAFQLER	10.1431	9.92651	9.80956	9.67952	9.56936	9.894	9.95416	9.85846	9.80096	9.96101	9.56061	9.6679	9.9311	9.77193	9.694	10.2792	9.80521	10.0214	9.5845	10.0897	9.38565	9.69923	10.1243	9.91318	NA	NA	NA	NA	NA	NA	NA	NA
LTTLELLEVRR	12.5965	12.4761	12.0992	12.156	12.4628	12.2465	12.0082	12.1544	11.9211	12.0581	12.438	12.38	12.3532	12.5233	12.0007	12.5084	12.0977	12.1455	12.356	12.3278	12.3281	12.2819	12.5217	12.0977	NA	NA	NA	NA	NA	NA	NA	NA
LTVYLGKR	13.1881	13.0259	12.3106	12.6386	12.676	12.7213	12.1596	12.2523	12.1963	12.321	12.6724	12.8685	12.7087	12.9505	12.27	13.026	12.2765	12.2476	12.829	12.9171	12.7005	12.7944	12.9727	12.274	NA	NA	NA	NA	NA	NA	NA	NA
LVALLNTLDRWIDETPPVDQPSR	9.8779	9.11988	9.15848	8.947	9.35842	9.16153	9.062	9.15749	9.44485	8.85693	9.67237	8.77345	9.21277	9.03002	9.16784	9.65173	9.00792	9.19753	9.22395	9.40979	9.27686	9.39277	9.51099	8.98319	NA	NA	NA	NA	NA	NA	NA	NA
LVIDQIDNGFFSPK	11.0841	10.7193	10.7462	10.8459	10.8443	10.6264	10.5991	10.5863	10.5893	10.5089	10.6546	10.6659	10.9936	10.8231	10.9563	10.8285	10.4721	10.5678	10.8189	10.7509	10.9385	10.716	11.051	10.7252	NA	NA	NA	NA	NA	NA	NA	NA
LVPDLLAIVQR	9.87639	9.48825	9.7462	9.6743	9.81075	9.75537	10.0277	9.74105	10.0439	9.66506	9.64465	9.84454	9.80018	9.60816	9.78604	10.0044	9.82443	9.92744	9.69096	9.9052	9.70613	9.56123	9.81144	10.0235	NA	NA	NA	NA	NA	NA	NA	NA
LVVLDEELEGISPDELKDELPER	10.6106	10.3513	10.4707	10.1155	10.4034	10.0064	10.1118	10.4563	10.4598	10.6389	10.2786	10.0261	10.0755	10.2083	10.5965	10.2306	10.4314	10.6696	9.86558	10.1721	10.2087	10.6329	10.1531	10.3961	NA	NA	NA	NA	NA	NA	NA	NA
LWEEQLAAAK	13.8248	13.5833	13.4001	13.5219	13.4062	13.4625	13.2188	13.4055	13.4919	13.4293	13.3961	13.3259	13.4102	13.5994	13.4997	13.6906	13.5384	13.5505	13.3415	13.5256	13.4719	13.4268	13.4261	13.5193	NA	NA	NA	NA	NA	NA	NA	NA
LYGPSSVSFADDFVR	12.6377	12.5074	12.3143	12.2994	12.3135	12.3142	12.193	12.2577	12.167	12.2868	12.527	12.3653	12.4851	12.3495	12.1539	12.5023	12.5116	12.3005	12.4489	12.3803	12.2964	12.2954	12.2176	12.3429	NA	NA	NA	NA	NA	NA	NA	NA
LYSESLAR	14.5086	14.2952	14.4543	14.2797	14.0932	14.1343	14.141	14.3504	14.3242	14.3994	14.2631	14.2566	14.2064	14.1074	14.4674	14.2515	14.4784	14.5197	14.1327	14.2396	14.0868	14.1585	14.124	14.5378	NA	NA	NA	NA	NA	NA	NA	NA
MKLNISFPATGCQK	12.863	12.8148	12.4968	12.603	12.5216	12.5176	12.4655	12.444	12.3546	12.5733	12.5739	12.4888	12.6137	12.658	12.6336	12.7725	12.4396	12.6566	12.518	12.8551	12.6241	12.5428	12.4465	12.6079	NA	NA	NA	NA	NA	NA	NA	NA
NDQDTWDYTNPNLSGQGDPGSNPNKR	10.9957	10.8774	11.2939	10.7741	10.4551	10.6462	11.1207	11.1436	11.1922	10.6847	10.809	11.113	10.9004	10.7495	11.1229	10.7902	11.1537	11.1303	10.6416	10.9588	10.7637	11.0729	10.6172	11.0204	NA	NA	NA	NA	NA	NA	NA	NA
NEGTATYAAAVLFR	12.5774	12.3736	12.466	12.236	12.2939	12.1946	12.2048	12.2128	12.3679	12.1411	12.3251	12.3385	12.0692	12.4917	12.3336	12.4784	12.4739	12.4101	12.3488	12.315	12.2162	12.2746	12.1646	12.3213	NA	NA	NA	NA	NA	NA	NA	NA
NEKGQLGHGDTK	10.1228	10.2374	9.82377	9.83002	9.9176	9.98706	9.46208	9.45701	9.29557	9.61431	10.0249	10.1723	10.268	10.2959	9.30752	9.94911	9.53772	9.50461	9.65975	9.96271	10.0708	10.3573	10.2052	9.56688	NA	NA	NA	NA	NA	NA	NA	NA
NFILDQTNVSAAAQRR	12.829	12.7201	12.1431	12.3457	12.6386	12.5328	11.9565	12.075	11.9104	11.9722	12.324	12.4769	12.7328	12.9139	12.2612	12.6824	12.0415	12.1125	12.4016	12.6614	12.5864	12.7243	12.7083	12.0344	NA	NA	NA	NA	NA	NA	NA	NA
NFIQYFHK	13.213	12.9798	12.6948	12.8288	12.9374	12.7968	12.5973	12.813	12.8002	12.7084	12.9107	13.0551	12.9279	12.7429	12.8777	12.8387	12.8804	12.8713	12.83	12.9541	12.6533	12.6503	12.895	13.0938	NA	NA	NA	NA	NA	NA	NA	NA
NFLTQDSADLDSIEAVANEVLK	9.15015	9.12783	8.9314	9.17056	9.12515	9.24178	9.2374	9.1229	9.55746	9.26169	8.25737	9.08205	9.25096	9.17897	9.21008	9.31288	9.38249	9.68227	9.08048	8.96062	9.10501	9.21643	8.40733	9.29944	NA	NA	NA	NA	NA	NA	NA	NA
NFYVEHPEVAR	14.0128	13.8149	13.8144	13.7223	13.7632	13.6255	13.5127	13.6299	13.7745	13.443	13.7609	13.8888	13.6668	13.8112	13.7412	13.8122	13.8112	13.7726	13.6059	13.8073	13.6208	13.834	13.7033	13.744	NA	NA	NA	NA	NA	NA	NA	NA
NIAFFSTNCVEGTAR	12.1089	12.0562	11.8726	11.6691	11.8353	11.8259	11.6789	12.0731	12.0072	11.9019	11.5258	11.5258	12.0285	12.095	12.1136	11.9625	12.2018	12.222	11.6009	11.7753	11.6284	11.8361	11.7286	12.2049	NA	NA	NA	NA	NA	NA	NA	NA
NIGLGFK	12.9861	12.692	12.7902	12.6295	12.5542	12.5493	12.6537	12.6911	12.7933	12.7549	12.6671	12.6895	12.868	12.7201	12.3829	12.6873	12.9072	12.9173	12.5991	12.8591	12.6648	12.6807	12.6168	12.8249	NA	NA	NA	NA	NA	NA	NA	NA
NKPSDLGTK	14.9049	14.7708	14.6031	14.6432	14.5146	14.4655	14.2774	14.5109	14.4984	14.4984	14.4865	14.6773	14.7413	14.7575	14.3936	14.5774	14.7167	14.6761	14.3802	14.5348	14.5676	14.5703	14.4049	14.7643	NA	NA	NA	NA	NA	NA	NA	NA
NKYNTPK	10.8191	10.6292	10.2126	10.388	10.4243	10.0794	10.0766	10.4081	10.2299	10.4159	10.6503	10.6404	10.359	10.2552	10.137	10.3472	10.2885	10.7696	10.4764	10.5676	10.3019	10.0935	10.1501	10.3499	NA	NA	NA	NA	NA	NA	NA	NA
NLEAQHKELEEK	13.8747	13.6984	13.611	13.5885	13.5835	13.5214	13.3401	13.4137	13.4474	13.3778	13.538	13.7109	13.6286	13.8059	13.528	13.5673	13.5657	13.6065	13.4535	13.6804	13.5251	13.6065	13.5048	13.6546	NA	NA	NA	NA	NA	NA	NA	NA
NLPGLVQEGEPFSEEATLFTK	12.261	12.1873	11.9824	11.9492	12.0871	12.0417	11.705	11.9226	11.8093	11.6818	12.1327	12.1296	11.9642	12.0684	11.9888	12.2703	12.0597	11.7288	11.9772	12.0625	11.9502	12.0812	12.1459	12.1133	NA	NA	NA	NA	NA	NA	NA	NA
NLQQEFWCK	11.9046	11.7089	11.9308	11.7098	11.5405	11.5848	11.6605	11.8285	11.935	11.9114	11.3541	11.6018	11.7246	11.8472	11.7355	11.7402	12.0308	11.8737	11.5988	11.6036	11.5573	11.6473	11.4743	12.0546	NA	NA	NA	NA	NA	NA	NA	NA
NQDATVYVGGLDEK	10.4099	10.2684	10.6054	10.3324	10.3246	10.2931	10.276	10.3728	10.5871	10.6742	10.6378	10.2841	10.3406	10.1705	10.3186	9.91184	10.6386	10.642	10.4579	10.1716	9.9985	10.1664	10.169	10.696	NA	NA	NA	NA	NA	NA	NA	NA
NSLKELWLVIHGR	11.2654	10.8799	10.3632	10.6743	11.0057	11.0963	10.4541	10.4317	10.2841	10.321	10.7451	10.5906	11.1307	11.1627	10.712	11.2242	10.3392	10.6907	10.6204	10.5891	10.9726	11.0731	11.1817	10.7159	NA	NA	NA	NA	NA	NA	NA	NA
NSYLEVLLK	13.8244	13.5181	13.3026	13.3069	13.2864	13.2591	13.1979	13.2919	13.4005	13.3602	13.2908	13.5635	13.2294	13.0783	13.1914	13.5764	13.5693	13.5498	13.1181	13.5352	13.39	13.033	13.2898	13.4505	NA	NA	NA	NA	NA	NA	NA	NA
NTPAFFAER	14.3721	14.1736	14.2528	14.015	14.031	14.0559	13.9208	14.0766	14.0235	13.8671	14.1909	14.1173	14.1367	14.4239	14.0266	14.108	14.1853	14.1933	13.9859	14.0176	13.9933	14.2909	14.0122	14.2136	NA	NA	NA	NA	NA	NA	NA	NA
NVNNEVHFFENNNFNTIANK	11.1296	11.1227	10.9802	10.9739	11.0286	11.0901	10.5617	10.8881	11.0633	10.6853	10.9771	11.0545	11.0097	10.7897	11.1428	11.0431	10.9377	10.9582	10.9809	11.0453	11.0858	10.6938	11.1798	10.832	NA	NA	NA	NA	NA	NA	NA	NA
NWACFTGK	13.4271	13.1214	13.5107	13.1101	12.9421	13.065	13.223	13.3852	13.3793	13.332	13.0992	12.902	13.0235	13.3539	13.5842	13.1089	13.5215	13.5839	12.8515	13.0302	13.0747	13.1937	12.9864	13.5491	NA	NA	NA	NA	NA	NA	NA	NA
QAEKNVEK	13.2285	13.1726	11.9287	12.5787	13.0249	12.9849	11.956	11.962	11.9592	11.759	12.786	13.05	13.1299	13.2599	11.9446	13.0735	12.0403	11.9279	12.9432	12.9713	12.9932	12.9856	13.1209	11.9891	NA	NA	NA	NA	NA	NA	NA	NA
QAGEVTYADAHKER	12.8618	12.7758	12.417	12.5622	12.7024	12.4829	12.2182	12.4468	12.4439	12.3068	12.5098	12.6727	12.7891	12.8291	12.2887	12.6777	12.3592	12.4692	12.5386	12.6929	12.6596	12.696	12.6424	12.4474	NA	NA	NA	NA	NA	NA	NA	NA
QAQEYEALLNIK	13.3007	13.0534	13.0215	12.7777	12.8164	12.9761	12.7712	12.9463	13.1694	13.0659	13.0786	12.9856	12.7698	12.9925	12.6928	12.8536	13.2022	13.2467	12.863	13.0253	12.6524	12.9859	12.733	12.86	NA	NA	NA	NA	NA	NA	NA	NA
QAVTNPNNTFYATK	10.8223	10.4427	10.7459	10.4658	10.2083	9.945	10.4343	10.7606	10.9232	10.8563	10.2078	10.3131	9.99028	10.3845	10.7628	10.4922	10.8768	11.0536	10.4487	10.4828	10.0236	10.3127	9.93977	10.772	NA	NA	NA	NA	NA	NA	NA	NA
QCCVLFDFVSDPLSDLK	10.0453	9.89681	10.112	9.99628	9.89483	10.1823	9.957	10.2656	10.3639	10.0999	9.88626	9.71459	9.90716	10.1152	10.2525	9.95923	10.3352	10.4096	9.9226	9.97617	9.8983	9.78382	9.86931	10.1538	NA	NA	NA	NA	NA	NA	NA	NA
QELLCAFWK	10.2762	10.1346	10.1771	10.05	9.73568	9.82495	9.93319	9.9866	10.2456	9.97916	9.77439	9.88994	10.2564	9.82155	10.1312	9.97953	10.2439	9.9359	9.78657	10.0161	9.79155	10.1421	9.98627	10.1402	NA	NA	NA	NA	NA	NA	NA	NA
QGLNGVPILSEEELSLLDEFYK	9.83877	9.36318	9.39165	9.36828	9.26983	9.18167	9.55127	9.62484	9.62921	9.59519	9.3323	9.49675	9.38814	8.96984	9.60984	9.58873	9.53772	9.42615	9.26422	9.4457	9.56267	9.01902	9.60671	9.6901	NA	NA	NA	NA	NA	NA	NA	NA
QILLGIQELLNEPNIQDPAQAEAYTIYCQNR	7.36817	6.99646	6.24028	5.52318	6.89475	6.69036	5.88133	6.80905	7.53731	5.81374	7.0063	6.00908	6.04908	7.28018	NA	6.15252	NA	6.32061	6.65597	NA	5.88805	NA	NA	7.36252	NA	NA	NA	NA	NA	NA	NA	NA
QINWTVLYR	15.0712	14.9675	14.6178	14.6509	14.7296	14.6113	14.5417	14.6796	14.6481	14.6647	14.7533	14.8618	14.5841	14.7088	14.6478	14.8905	14.9443	14.8863	14.7604	14.8127	14.5221	14.4645	14.6601	14.6962	NA	NA	NA	NA	NA	NA	NA	NA
QITVNDLPVGR	11.902	11.6184	11.6964	11.6092	11.6354	11.6544	11.6283	11.6395	11.5434	11.7014	11.4438	11.5887	11.7761	11.7521	11.8315	11.7086	11.794	11.7602	11.4573	11.6043	11.692	11.6486	11.5091	11.8092	NA	NA	NA	NA	NA	NA	NA	NA
QKAEADKNDK	13.9461	13.6687	13.3293	13.764	13.314	13.295	13.4811	13.8502	13.9397	13.9629	13.3097	13.6939	13.7058	13.4391	13.6803	13.3013	14.0001	14.1048	13.385	13.6496	13.3854	13.3151	13.5086	13.6688	NA	NA	NA	NA	NA	NA	NA	NA
QLFEEQAK	13.3464	13.1544	12.9421	12.9694	12.9988	13.0484	12.8928	13.0022	13.1093	12.8844	12.9163	13.0069	13.1044	13.1953	13.0699	13.0789	13.2211	13.0861	12.8874	13.0175	13.1148	12.9736	13.0802	12.9829	NA	NA	NA	NA	NA	NA	NA	NA
QLFSSLFSGILK	11.6341	11.4146	11.326	11.0199	11.3448	11.4831	11.3745	11.4085	11.4937	11.4637	11.0325	11.2703	11.4425	11.2639	11.4354	11.6335	11.6331	11.8175	11.1615	11.3889	11.2621	11.2016	11.0664	11.5533	NA	NA	NA	NA	NA	NA	NA	NA
QLIYNYPEQLFGAAGVMAIEHADFAGVER	9.3107	9.06438	9.10455	9.0185	8.82366	9.15422	8.98532	8.89606	8.70417	9.11711	8.77891	8.77118	9.16728	9.42592	8.85605	9.38841	8.87845	9.48716	8.49202	9.10553	9.13586	9.22839	9.31099	8.64966	NA	NA	NA	NA	NA	NA	NA	NA
QLLQEQESVK	11.3066	11.1527	11.101	10.9982	11.027	11.0436	11.0754	11.1857	10.8646	10.9833	11.0616	11.0483	11.3017	11.1597	11.1665	11.2795	11.336	11.181	10.8892	10.9945	11.0139	11.058	10.9737	11.3899	NA	NA	NA	NA	NA	NA	NA	NA
QQEYDFK	13.1687	12.9304	13.1571	12.903	12.8258	12.7431	12.8632	13.0888	13.1068	13.0738	12.8868	12.7796	12.9734	13.2524	12.7975	12.8591	13.3212	13.2112	12.8904	12.8278	12.7462	13.0135	12.6876	13.0404	NA	NA	NA	NA	NA	NA	NA	NA
QSACNLEKK	13.4937	13.3871	13.1686	13.2489	13.2351	13.1313	12.9561	13.1282	13.1161	12.9682	13.3784	13.2574	13.3321	13.3805	13.0029	13.3201	13.3753	13.3568	13.0665	13.1951	13.2379	13.2723	13.0198	13.2197	NA	NA	NA	NA	NA	NA	NA	NA
QSLPPGLAVK	13.2544	13.0329	12.9669	12.9234	13.0295	13.0309	12.9033	13.1133	13.0149	12.9747	12.8466	13.0294	13.1518	13.167	12.8858	13.1835	12.9635	13.0055	12.8244	13.0743	12.9866	13.1152	13.0113	13.2269	NA	NA	NA	NA	NA	NA	NA	NA
QTIDNSQGAYQEAFDISKK	13.073	12.7692	13.0539	12.799	12.6371	12.6754	12.9053	12.8962	13.1356	12.9287	12.746	12.6835	12.6556	12.7857	13.0995	12.7627	13.1848	13.1915	12.6679	12.9112	12.6152	12.5771	12.6182	12.9798	NA	NA	NA	NA	NA	NA	NA	NA
QTQTFTTYSDNQPGVLIQVYEGER	12.664	12.5399	12.814	12.4023	11.9957	12.1303	12.5645	12.5037	12.8125	12.6122	12.0851	12.2603	12.4078	12.411	12.57	12.591	12.7198	12.8805	12.2776	12.3273	12.2944	12.4694	12.2344	12.5731	NA	NA	NA	NA	NA	NA	NA	NA
QVVESAYEVIK	13.6426	13.4716	13.4339	13.3341	13.455	13.301	13.3606	13.4666	13.657	13.4544	13.4572	13.4424	13.3263	13.241	13.3442	13.5528	13.6716	13.678	13.351	13.5482	13.3242	13.2821	13.2347	13.5528	NA	NA	NA	NA	NA	NA	NA	NA
QYDADLEQILIQWITTQCRK	10.7794	10.4534	9.96121	10.0693	10.277	10.2408	9.93183	9.99019	10.0067	9.7597	10.1645	10.4159	10.1888	10.1988	10.0781	10.7324	10.1987	10.3108	10.2059	10.1313	10.5003	10.007	10.5246	9.80642	NA	NA	NA	NA	NA	NA	NA	NA
QYDIDDAIAK	12.9331	12.6966	12.7646	12.565	12.4767	12.5043	12.5534	12.7319	12.6179	12.5832	12.75	12.6905	12.5571	12.7378	12.5257	12.6907	12.9183	12.7816	12.5741	12.6301	12.6558	12.4934	12.4542	12.6668	NA	NA	NA	NA	NA	NA	NA	NA
REGDVAACYANPSLAQEELGWTAALGLDR	10.0504	9.7384	9.88869	9.60111	9.04856	9.6061	9.68694	9.26453	9.72822	9.52839	10.1119	9.18487	9.45866	9.63237	9.81851	9.45295	10.0542	9.73316	9.46508	9.59982	9.33016	9.61358	9.12441	10.0378	NA	NA	NA	NA	NA	NA	NA	NA
RIVQNSNGYK	12.109	12.0989	11.9165	11.8681	11.7347	11.6262	11.6636	11.8931	11.8518	11.7078	12.0782	12.121	11.6114	11.8589	11.8565	11.8426	11.7518	11.9169	11.7976	12.0704	11.7296	11.7974	11.8508	11.9796	NA	NA	NA	NA	NA	NA	NA	NA
RKQEELQQLEQQR	10.9156	10.6504	10.8754	10.437	10.6721	10.7663	10.8085	10.9724	10.7893	10.6064	10.8164	10.6643	10.6655	10.9903	11.0832	10.4852	10.7769	10.7436	10.6205	10.6997	10.6524	10.9382	10.5026	11.1225	NA	NA	NA	NA	NA	NA	NA	NA
RLAPITSDPTEATAVGAVEASFK	12.5117	12.2885	12.0723	12.1534	12.2201	12.0833	11.9865	12.0304	12.2087	12.0633	12.0106	12.2553	12.1186	12.1612	12.4008	12.0985	12.2608	12.3324	11.9619	12.2678	12.0115	12.0763	12.0525	12.3268	NA	NA	NA	NA	NA	NA	NA	NA
RLEGILGGLGLR	11.1148	10.9646	11.3378	10.9954	10.8061	10.9422	10.9305	11.1477	11.0058	10.9505	10.7988	10.896	11.0469	11.3583	11.0911	11.0662	11.3654	11.2716	10.9107	10.8881	10.9783	10.9294	10.8026	11.0646	NA	NA	NA	NA	NA	NA	NA	NA
RLPPIVR	11.6484	11.4449	11.5924	11.2904	11.2787	11.4033	11.188	11.4405	11.7192	11.3192	11.2781	11.4218	11.2783	11.4518	11.456	11.386	11.3547	11.6807	11.1572	11.3456	11.2228	11.4209	11.4347	11.6572	NA	NA	NA	NA	NA	NA	NA	NA
RLSELLR	12.9888	12.8118	12.746	12.7944	12.7671	12.5663	12.6621	12.8268	12.6104	12.6117	12.8776	12.859	12.8502	12.7362	12.688	12.8718	12.7979	12.8244	12.5579	12.8744	12.8106	12.7063	12.7533	12.8601	NA	NA	NA	NA	NA	NA	NA	NA
RPFLEPK	14.4886	14.309	14.2868	14.1843	14.1029	13.9857	14.0544	14.1897	14.2364	14.1791	14.107	14.3036	14.1291	14.2849	14.1636	14.182	14.3786	14.3557	14.0562	14.1953	14.0847	14.1256	13.9614	14.4128	NA	NA	NA	NA	NA	NA	NA	NA
RQLETLGQEK	14.5766	14.4673	14.4841	14.3735	14.205	14.2209	14.0684	14.2181	14.1962	14.0741	14.3758	14.3076	14.4535	14.4981	14.1852	14.5024	14.4716	14.3486	14.2511	14.4473	14.1708	14.4612	14.1641	14.3087	NA	NA	NA	NA	NA	NA	NA	NA
RRDFTPAELR	11.5978	11.3905	11.0483	11.2872	11.3763	11.1922	11.0951	11.2106	11.2204	11.0788	11.092	11.4398	11.5365	11.4068	11.2296	11.2223	11.2006	11.3156	11.2819	11.4324	11.3125	11.1606	11.289	11.2224	NA	NA	NA	NA	NA	NA	NA	NA
RVESQLK	11.4158	11.2661	11.2752	11.1313	11.0892	11.0208	10.83	11.0542	10.9935	10.9887	11.2498	11.0045	11.1575	11.3899	11.129	11.2644	11.3816	11.1085	10.8034	10.9453	11.1391	11.3178	11.1565	11.2913	NA	NA	NA	NA	NA	NA	NA	NA
SEAAQLICSIVDLIILVK	12.4258	12.134	11.9007	12.0738	11.7296	11.6642	11.6136	11.7196	12.0192	11.8667	12.1931	11.7974	11.7365	11.6136	11.7849	12.2277	12.1049	12.1494	11.8994	11.963	11.8831	11.3224	11.6985	12.2285	NA	NA	NA	NA	NA	NA	NA	NA
SGCIVNNLAEFTVDPK	11.1867	11.0529	11.1354	11.0251	11.0242	11.1479	10.8661	10.8534	11.0175	10.9733	10.9808	10.6992	11.2464	10.9519	11.1184	11.3459	11.3384	11.3454	10.9693	10.9062	11.0364	10.9995	10.9356	11.1428	NA	NA	NA	NA	NA	NA	NA	NA
SGFSLDNGELR	13.1574	12.8644	12.7806	12.7865	12.8156	12.817	12.6647	12.6814	12.596	12.6819	12.8694	12.8227	12.7803	12.9554	12.7522	13.0456	12.765	12.8586	12.6388	12.8747	12.9344	12.7654	12.7963	12.9057	NA	NA	NA	NA	NA	NA	NA	NA
SGLIFYR	14.8268	14.5419	14.5237	14.5122	14.2454	14.211	14.2312	14.397	14.4078	14.3226	14.6722	14.5761	14.2581	14.3463	14.3162	14.6015	14.6367	14.5999	14.3882	14.5011	14.2318	14.2546	14.4164	14.4874	NA	NA	NA	NA	NA	NA	NA	NA
SGSAADTQAVADAVTYQLGFHSIELNEPPLVHTAASLFK	10.7206	10.4083	10.4061	9.95485	10.1682	10.1355	10.1131	10.4293	10.6453	10.0618	9.86324	10.3857	10.389	10.2489	10.195	10.5162	10.447	10.5858	10.0911	10.3238	10.428	10.1559	10.0806	10.2602	NA	NA	NA	NA	NA	NA	NA	NA
SGVISGGASDLK	12.2401	12.0128	12.1959	11.9526	12.0187	11.8415	11.7887	11.8432	11.9812	11.8916	11.8191	12.038	12.0588	12.0645	12.056	11.991	12.1107	12.0524	12.0133	12.1336	11.6638	12.0613	11.9461	11.9096	NA	NA	NA	NA	NA	NA	NA	NA
SIRDTPAK	13.2556	13.1646	12.8438	12.8877	13.0679	12.7816	12.4102	12.5599	12.5678	12.3904	13.0529	13.1732	13.1431	13.3012	12.3836	13.0508	12.8709	12.4766	12.6584	12.8199	12.7754	13.2164	13.21	12.6444	NA	NA	NA	NA	NA	NA	NA	NA
SKAEEWGVQYVETSAK	11.6295	11.3688	11.4542	11.3615	11.3381	11.3617	11.1665	11.2349	11.1495	11.197	11.2446	11.3872	11.3449	11.6493	11.4678	11.4893	11.3442	11.4541	11.0836	11.3078	11.2818	11.4927	11.5593	11.386	NA	NA	NA	NA	NA	NA	NA	NA
SKESVPEFPLSPPK	13.6711	13.2952	13.2151	13.3975	13.1542	13.1457	13.0342	13.1241	13.2174	13.1047	13.1702	13.0892	13.2275	13.1685	13.348	13.6978	13.2883	13.3556	12.95	13.3212	13.3798	13.0653	13.3273	13.2878	NA	NA	NA	NA	NA	NA	NA	NA
SLAESLDQAESPTFPYLNTLLR	9.94208	9.88163	9.67772	9.50284	9.8461	10.0229	9.69101	9.7482	9.69305	9.8824	9.78756	9.86443	9.8253	9.578	10.0796	9.55491	9.8762	9.72099	9.50554	9.78686	10.0422	9.87015	9.72516	9.7599	NA	NA	NA	NA	NA	NA	NA	NA
SLDIVCKPVPFFLR	12.9412	12.6688	12.6758	12.5226	12.4794	12.5214	12.4912	12.7239	12.6178	12.6839	12.4767	12.3633	12.5053	12.8942	12.8659	12.6259	12.8815	12.9127	12.3988	12.5948	12.4878	12.4837	12.4085	12.8345	NA	NA	NA	NA	NA	NA	NA	NA
SLEAASEK	13.6315	13.3981	13.7835	13.5162	13.1056	13.1419	13.4956	13.6887	13.6631	13.648	13.5552	13.3148	13.6087	13.3309	13.414	13.2286	13.824	13.7784	13.1264	13.2859	13.2652	13.4092	13.2364	13.7662	NA	NA	NA	NA	NA	NA	NA	NA
SLEDLQDEYDFK	11.8661	11.681	11.1386	11.4679	11.6074	11.401	11.3858	11.4307	11.5191	11.5167	11.195	11.5463	11.3587	11.5774	11.5606	11.6721	11.6362	11.7121	11.3968	11.6346	11.3669	11.072	11.4514	11.6667	NA	NA	NA	NA	NA	NA	NA	NA
SLGPPQGEEDSVPR	11.6092	11.1567	11.5106	11.3391	11.2633	10.9844	11.3092	11.5679	11.5873	11.4011	10.9455	11.1381	11.5743	11.3883	11.5437	11.235	11.5906	11.7427	11.2248	11.3987	11.0726	11.1888	10.8985	11.6844	NA	NA	NA	NA	NA	NA	NA	NA
SLGVSNFNRR	11.7954	11.4367	11.51	11.3614	11.248	11.2818	11.0278	11.1451	11.0716	11.0301	11.2732	11.4119	11.3905	11.8066	11.4914	11.3929	11.3587	11.1349	11.1522	11.4273	11.3788	11.5966	11.421	11.3681	NA	NA	NA	NA	NA	NA	NA	NA
SLLTYGR	14.7959	14.6386	14.7038	14.471	14.3712	14.3432	14.2736	14.4218	14.6313	14.4453	14.537	14.59	14.2804	14.6037	14.3876	14.516	14.685	14.6594	14.4529	14.4715	14.2803	14.5304	14.3977	14.5276	NA	NA	NA	NA	NA	NA	NA	NA
SLQYEYK	13.2003	12.9043	13.1324	12.8229	12.8908	12.6922	12.7787	12.7522	12.9146	12.9465	12.8595	13.079	12.8619	13.1196	12.5808	12.8405	13.015	12.9701	12.8498	12.9535	12.6659	12.9758	12.811	12.973	NA	NA	NA	NA	NA	NA	NA	NA
SNLMDAISFVLGEK	10.0587	9.51868	9.87351	9.35396	9.52187	9.50373	9.40451	9.71906	9.3519	9.42161	9.43773	9.66532	9.72006	9.61342	9.86773	9.8696	9.72743	9.9384	9.66325	9.56453	9.54916	9.76601	9.26354	9.63089	NA	NA	NA	NA	NA	NA	NA	NA
SPLTICYPEYTGSNTYEEAAAYIQCQFEDLNR	7.51595	7.60981	7.73397	7.45564	7.07814	7.50191	7.24733	7.51628	6.47582	7.22427	7.2372	7.57	7.62428	7.24622	8.11767	8.21731	6.7995	7.76777	6.93259	8.05222	7.87582	7.52034	7.88939	6.92257	NA	NA	NA	NA	NA	NA	NA	NA
SPPFFENLTLDLQPPK	10.6286	10.4736	10.6826	10.6709	10.542	10.248	10.4902	10.4313	10.4481	10.4478	10.6429	10.2266	10.4993	10.5963	10.7669	10.6857	10.6108	10.6233	10.2547	10.506	10.4401	10.7568	10.6148	10.5966	NA	NA	NA	NA	NA	NA	NA	NA
SQIHDIVLVGGSTR	10.0076	10.1455	10.2969	10.2186	9.97645	9.85757	10.2586	10.211	10.1989	9.97395	9.63593	9.94998	10.2892	10.306	10.2015	10.3944	9.9739	9.85448	9.9695	10.1345	10.1067	10.1061	10.3083	10.4813	NA	NA	NA	NA	NA	NA	NA	NA
SSLGPVGLDK	14.1134	13.9271	13.8176	13.7581	13.8732	13.7983	13.6568	13.6768	13.792	13.6542	13.8494	13.8818	13.9912	13.8557	13.6657	13.9131	13.8061	13.8736	13.805	13.9781	13.745	13.7026	13.8409	13.8749	NA	NA	NA	NA	NA	NA	NA	NA
SSPGQTPEEGAQALAEFAALHGPALR	12.2406	12.07	12.1366	11.8186	11.6466	11.9249	11.9453	11.9126	12.0649	11.8266	11.6779	11.8399	12.1555	12.0208	12.0431	12.1425	12.1957	12.1687	11.8941	11.9223	11.796	11.8345	11.653	12.2208	NA	NA	NA	NA	NA	NA	NA	NA
STEEARKELQAAGK	14.4829	14.1611	13.2775	13.914	13.8863	13.9565	13.1054	13.1743	13.1474	13.1032	13.9141	14.1318	14.0288	14.0346	13.3042	14.3837	13.3435	13.2792	13.7862	14.1041	13.9786	13.9321	14.2638	13.3566	NA	NA	NA	NA	NA	NA	NA	NA
STTTGHLIYK	14.807	14.5909	14.5265	14.5541	14.605	14.4683	14.5966	14.5854	14.4814	14.4352	14.5901	14.6882	14.7443	14.6143	14.5954	14.6531	14.617	14.6268	14.3852	14.6813	14.5779	14.5209	14.6219	14.7207	NA	NA	NA	NA	NA	NA	NA	NA
STWLILHHK	12.6935	12.4249	12.4883	12.3947	12.1849	12.2326	12.1969	12.2241	12.4561	12.3369	12.3473	12.5162	12.0931	12.245	12.3611	12.4785	12.514	12.4758	12.2572	12.4162	12.2185	12.2224	12.2876	12.4897	NA	NA	NA	NA	NA	NA	NA	NA
SVDPDSPAEASGLR	11.6585	11.2485	10.9631	11.3142	11.0209	11.1176	10.7828	11.0209	11.0201	10.8545	10.9449	11.4449	11.1938	11.1748	11.0586	11.46	11.2693	11.0352	10.839	11.348	11.3981	11.0291	11.2289	11.0033	NA	NA	NA	NA	NA	NA	NA	NA
SVEEISTLVQK	12.3096	12.0153	12.0897	11.851	11.958	11.9363	11.8099	11.9558	11.6918	12.0333	11.9635	12.1235	12.0762	12.077	11.8386	12.0715	11.8688	12.0519	11.8514	12.136	11.8423	12.1541	12.0318	11.8638	NA	NA	NA	NA	NA	NA	NA	NA
SVSLTGAPESVQK	11.6728	11.4998	11.3746	11.388	11.2558	11.2152	11.049	11.1208	11.2426	11.333	11.3943	11.0131	11.2081	11.445	11.415	11.4805	11.3858	11.3153	10.9763	11.3364	11.4328	11.2083	11.4315	11.462	NA	NA	NA	NA	NA	NA	NA	NA
SWNETLTSR	13.8595	13.7135	13.5608	13.6217	13.5968	13.5916	13.4117	13.5234	13.4282	13.409	13.6886	13.674	13.6049	13.8021	13.5754	13.7576	13.6597	13.582	13.4894	13.5347	13.6851	13.7498	13.4921	13.6388	NA	NA	NA	NA	NA	NA	NA	NA
SYDDAESLK	12.356	12.2156	12.264	12.1046	11.9742	11.8835	11.8567	11.9967	11.9388	11.8776	12.0654	12.1929	12.1371	12.3819	12.1582	11.9396	12.2922	12.3349	11.9804	12.0848	11.9683	12.0232	11.8629	12.1223	NA	NA	NA	NA	NA	NA	NA	NA
SYLYFTQFK	13.0847	12.7905	12.4142	12.8365	12.4468	12.4921	12.3862	12.5042	12.6023	12.8511	12.6752	12.5301	12.3947	12.1717	12.8098	12.8053	12.706	12.7936	12.4398	12.9355	12.5006	12.3112	12.7206	12.4967	NA	NA	NA	NA	NA	NA	NA	NA
TAAVCVAK	13.925	13.7542	14.0529	13.7715	13.4722	13.4521	13.6246	13.8044	13.7894	13.6324	13.7588	13.6239	13.7154	13.8391	13.9035	13.6285	13.944	13.9902	13.5056	13.6305	13.5618	13.636	13.5324	14.0764	NA	NA	NA	NA	NA	NA	NA	NA
TAGPIASAQK	13.4823	13.2742	13.698	13.2539	13.0648	13.0525	13.3184	13.5154	13.5533	13.3702	13.2854	13.1154	13.3232	13.2904	13.4939	13.2602	13.5993	13.5356	13.1721	13.2566	13.0518	13.3192	13.0316	13.7266	NA	NA	NA	NA	NA	NA	NA	NA
TALGVAELTVTDLFR	9.21766	9.13694	9.24928	8.80891	9.0666	9.08092	9.10365	8.96651	8.85236	8.75081	8.98847	9.46187	8.97462	9.09876	9.1195	9.36056	9.1751	9.37642	9.45163	8.88686	8.82929	8.6205	8.95994	9.25399	NA	NA	NA	NA	NA	NA	NA	NA
TALINSTGEEVAMR	11.6191	11.3444	11.4983	11.2826	11.3893	11.4588	11.1393	11.3757	11.2444	11.0633	11.5642	11.5606	11.2899	11.6666	11.2191	11.4422	11.4887	11.4672	11.2527	11.2837	11.2354	11.5747	11.1848	11.6595	NA	NA	NA	NA	NA	NA	NA	NA
TECYITGWGETQGTFGEGLLK	11.6972	11.4985	11.7851	11.5589	11.1222	11.3965	11.4132	11.6382	11.6023	11.7959	11.792	11.2851	11.5	11.317	11.3692	11.4367	11.9108	11.9549	11.4043	11.2193	11.3223	11.3237	11.3599	11.6428	NA	NA	NA	NA	NA	NA	NA	NA
TETQEKNTLPTK	12.192	11.8177	11.4473	12.0933	12.249	12.058	11.4853	11.6543	11.5993	11.4982	12.0559	12.4039	12.11	12.0406	11.3566	12.0024	11.6205	11.8615	12.0661	12.2775	11.9268	11.7946	11.9431	11.5301	NA	NA	NA	NA	NA	NA	NA	NA
TFEEKQGTEIDGR	12.6482	12.6821	12.1071	12.2853	12.5735	12.5262	11.7905	11.9336	11.9498	11.8445	12.4582	12.4192	12.5882	12.7871	11.903	12.6813	11.8239	11.9922	12.4568	12.5339	12.4946	12.6622	12.5766	12.1041	NA	NA	NA	NA	NA	NA	NA	NA
TFITSDFMTGIPATPGNEIPVEVVLK	9.59728	9.00917	9.11378	9.33893	9.12723	9.29546	9.09101	9.0438	8.18296	8.93364	9.37386	9.42434	9.35547	9.58499	9.22689	9.60322	8.99406	9.36883	8.91034	9.33898	9.17548	9.15633	8.99871	9.72384	NA	NA	NA	NA	NA	NA	NA	NA
THPVEIFYTPEPERDYLEAAIR	10.3032	10.3041	10.3532	10.3454	10.315	10.0904	10.2008	9.95238	10.1253	10.0985	10.2796	9.99769	10.1952	10.4061	10.3195	10.4206	10.0619	10.5103	10.1014	10.1725	10.2413	10.3496	10.2691	10.0914	NA	NA	NA	NA	NA	NA	NA	NA
THSDQFLVAFK	14.5931	14.4619	14.4935	14.3315	14.4155	14.3267	14.2663	14.4501	14.3958	14.2755	14.4588	14.442	14.3492	14.589	14.3687	14.415	14.4093	14.4679	14.32	14.3124	14.2739	14.5575	14.3086	14.5313	NA	NA	NA	NA	NA	NA	NA	NA
TIIPLISQCTPK	13.3326	13.0715	13.1811	12.9516	12.5861	12.905	12.8481	12.8763	13.1895	13.1006	12.7111	12.6557	12.769	13.1137	13.1723	13.0401	13.2611	13.3267	12.5642	12.8326	12.8303	13.0054	12.763	13.2215	NA	NA	NA	NA	NA	NA	NA	NA
TKAEQFYCGDTEGKK	12.5886	12.3615	12.581	12.2853	12.0267	12.1611	12.0255	12.228	12.2621	12.3097	12.1129	12.1731	12.3347	12.3353	12.3789	12.3318	12.5666	12.5598	12.1268	12.325	12.0415	12.2332	11.9757	12.4632	NA	NA	NA	NA	NA	NA	NA	NA
TKDEPQRETLK	13.6523	13.5605	13.1428	13.3299	13.1793	13.1611	12.7051	12.8527	12.8991	12.8424	13.1487	13.4131	13.2585	13.5781	12.7602	13.3743	12.9127	12.9808	13.084	13.2095	13.3137	13.5531	13.4101	13.0745	NA	NA	NA	NA	NA	NA	NA	NA
TLAEINANRADAEEEAATR	11.4396	11.4327	11.4784	11.376	11.0572	11.258	11.4298	11.3307	11.5243	11.2804	11.3394	11.3645	11.4724	11.15	11.6872	11.0494	11.4157	11.5525	10.9461	11.4183	11.2416	11.3269	11.2295	11.6729	NA	NA	NA	NA	NA	NA	NA	NA
TLAYLLPAIVHINHQPYLER	12.3361	12.3361	12.8813	12.4672	11.8212	12.1489	12.7872	12.9314	13.1662	13.0282	12.3336	11.9798	12.1293	12.042	13.0191	12.1244	13.215	13.1071	12.0857	12.2248	12.1286	12.1384	11.8279	13.1095	NA	NA	NA	NA	NA	NA	NA	NA
TLTDELAALQITGVK	11.1042	11.0333	11.2477	10.9986	10.9648	10.8835	10.8883	11.064	11.0599	10.7267	10.8909	11.0478	10.7494	11.0439	11.3288	10.8759	11.1129	11.2353	10.8587	10.9454	10.9313	11.0769	10.8128	11.1692	NA	NA	NA	NA	NA	NA	NA	NA
TLVWSEKEQVEK	14.0927	13.958	13.7823	13.6993	13.7176	13.738	13.4635	13.5701	13.6338	13.51	13.8272	13.7403	13.7156	14.0005	13.5803	13.9771	13.7622	13.6032	13.8401	13.8014	13.7529	13.8273	13.673	13.7168	NA	NA	NA	NA	NA	NA	NA	NA
TNFFVNGLLDLVK	9.44509	9.15128	9.2851	8.91922	9.16195	9.52014	9.36463	9.19937	9.48056	9.24342	9.20389	8.87818	9.27018	9.32597	9.32535	9.33797	9.17525	9.55479	9.3315	9.24674	8.92045	9.40721	9.28043	9.16474	NA	NA	NA	NA	NA	NA	NA	NA
TNRPPLSLSR	13.3287	13.101	12.9212	12.9942	12.9519	12.9219	12.7919	12.9768	12.7645	12.8555	13.0201	12.9883	12.9306	13.0529	12.72	13.3226	13.1583	13.1174	12.8876	13.0556	12.8748	12.8663	12.874	13.1181	NA	NA	NA	NA	NA	NA	NA	NA
TPFLLVGTQIDLRDDPSTIEK	12.8465	12.6601	12.4142	12.3997	12.549	12.5736	12.2226	12.294	12.4522	12.4395	12.4169	12.7334	12.5365	12.5499	12.1508	12.6606	12.4774	12.5458	12.3962	12.5854	12.4382	12.7366	12.4663	12.336	NA	NA	NA	NA	NA	NA	NA	NA
TPLHEIALSIK	13.9559	13.607	13.5795	13.5572	13.7016	13.5208	13.4218	13.5565	13.6252	13.4943	13.5855	13.5718	13.6573	13.7633	13.5103	13.7075	13.68	13.8459	13.433	13.637	13.6031	13.5783	13.4416	13.6186	NA	NA	NA	NA	NA	NA	NA	NA
TQGFLALFSGDTGEIKSEVR	12.7778	12.6354	12.0021	12.2983	12.5373	12.5905	12.0663	12.0788	12.0705	11.9645	12.2926	12.3871	12.6242	12.6616	12.1513	12.8168	12.1921	12.0566	12.332	12.5465	12.4557	12.6107	12.5534	12.1907	NA	NA	NA	NA	NA	NA	NA	NA
TQNDVDIADVAYYFEKDVK	12.7577	12.4816	11.4047	11.9894	12.0595	12.1158	11.4637	11.4455	11.4228	11.3947	11.8995	12.3801	12.163	12.357	11.5168	12.6889	11.6196	11.6911	12.1167	12.198	12.2581	11.934	12.3954	11.4665	NA	NA	NA	NA	NA	NA	NA	NA
TRDDEPVCGRPLGIR	11.0274	10.5631	10.9478	10.8765	10.7383	10.7135	10.658	10.7892	10.6765	10.5103	10.7136	10.6879	10.991	11.0815	11.0317	10.6184	10.9974	10.7265	10.4643	10.6415	10.8583	10.851	10.8298	10.8868	NA	NA	NA	NA	NA	NA	NA	NA
TSAALSTVGSAISR	12.3519	12.1663	12.0745	12.0363	12.1637	12.2817	11.8695	12.1655	12.0601	11.7278	11.9745	11.9716	12.3593	12.5934	12.1921	12.2395	12.0917	12.1605	11.8986	11.9864	12.214	12.4359	12.2213	12.0841	NA	NA	NA	NA	NA	NA	NA	NA
TSLMNQYVNKK	12.9276	12.6992	12.5529	12.6503	12.5739	12.5047	12.1903	12.4145	12.5585	12.4328	12.4699	12.7477	12.6539	12.4636	12.5277	12.7145	12.8142	12.8132	12.4919	12.7589	12.4352	12.2577	12.5501	12.6768	NA	NA	NA	NA	NA	NA	NA	NA
TTPDVIFVFGFR	12.6421	12.3462	12.3924	12.3911	12.3491	12.3647	12.2692	12.4941	12.4347	12.4928	12.5525	12.2574	12.4446	12.1934	12.429	12.417	12.4817	12.4781	12.4307	12.4792	12.4721	12.2176	12.3812	12.2534	NA	NA	NA	NA	NA	NA	NA	NA
TVDLQDAEEAVELVQYAYFKK	10.4981	10.314	9.61643	10.077	10.136	10.1039	9.76072	9.85472	10.0177	9.74884	10.2028	9.84	10.3491	9.64627	10.0039	10.5398	10.191	10.2004	9.97057	10.3952	10.0681	9.8703	10.005	9.75262	NA	NA	NA	NA	NA	NA	NA	NA
TYNFLPEFLVSTQK	12.6936	12.5484	12.5062	12.3851	12.4009	12.4676	12.3155	12.4832	12.5191	12.5114	12.5169	12.3687	12.2733	12.6213	12.4614	12.4904	12.6784	12.7509	12.3911	12.4899	12.3466	12.3709	12.2955	12.4671	NA	NA	NA	NA	NA	NA	NA	NA
VADQLRDQLEK	14.6192	14.446	14.3382	14.2895	14.3503	14.3471	14.1318	14.2326	14.1989	14.1533	14.4369	14.3138	14.3571	14.551	14.2623	14.4571	14.3655	14.2766	14.3021	14.4195	14.3103	14.586	14.2343	14.2439	NA	NA	NA	NA	NA	NA	NA	NA
VAEKLDEIYVAGLVAHSDLDER	14.0025	13.7335	13.8061	13.7224	13.7772	13.6323	13.7346	13.8692	13.8117	13.6392	13.754	13.8834	13.8405	13.668	13.6765	13.9783	13.9055	13.7038	13.7484	13.7781	13.7778	13.6381	13.6773	13.9085	NA	NA	NA	NA	NA	NA	NA	NA
VAPAPARPSGPSK	12.9385	12.8339	12.594	12.6211	12.7661	12.5445	12.524	12.5568	12.5396	12.5572	12.6042	12.7876	12.7547	12.8207	12.5616	12.7222	12.7324	12.6921	12.532	12.7151	12.6598	12.6144	12.5583	12.8631	NA	NA	NA	NA	NA	NA	NA	NA
VAPGYYTLTADQDAR	11.4244	11.0617	11.0245	10.977	10.733	10.7907	10.7184	10.895	10.9618	10.854	11.2482	11.2219	10.7201	10.8429	10.6767	11.1309	11.2021	11.2606	10.9289	11.1758	10.7724	10.7556	10.5974	10.9609	NA	NA	NA	NA	NA	NA	NA	NA
VAQDLCK	13.8931	13.7079	14.3126	13.7439	13.4915	13.4974	13.9112	14.0158	14.2432	14.0281	13.7242	13.4399	13.6193	13.9609	13.9843	13.6164	14.1733	14.271	13.529	13.583	13.5894	13.8557	13.3535	14.2762	NA	NA	NA	NA	NA	NA	NA	NA
VAVFTENASEVK	12.0079	11.8344	11.8889	11.5942	11.9103	11.6331	11.6943	11.9033	11.663	11.4994	11.8808	11.6678	11.778	12.2062	11.8449	11.9009	11.8097	11.5887	11.7041	11.9276	11.7119	12.1073	11.7949	11.7796	NA	NA	NA	NA	NA	NA	NA	NA
VCEHLNLLEKDYFGLLFQESPEQK	11.0527	10.989	11.3234	10.8906	10.7404	10.7717	11.1866	11.5439	11.6129	11.5674	11.0599	10.5059	10.9942	10.4905	11.4952	10.8387	11.7177	11.7339	10.8733	10.7895	10.922	10.6217	10.4372	11.489	NA	NA	NA	NA	NA	NA	NA	NA
VDIISWGCTITALEVK	10.7501	10.1449	10.6537	10.3377	10.1423	10.0227	10.875	10.9959	11.0698	11.2388	9.90781	10.1107	10.4974	10.2252	10.4687	10.3697	11.1261	11.2884	9.68141	10.3767	10.3829	10.3431	10.0164	10.6897	NA	NA	NA	NA	NA	NA	NA	NA
VDIKDRK	14.5782	14.4331	13.8308	14.2281	14.1578	14.0389	13.683	13.8564	13.8186	13.7166	14.2649	14.4459	14.3876	14.3507	13.5718	14.3231	13.8744	13.9105	14.1736	14.2745	14.2683	14.2081	14.2838	13.8746	NA	NA	NA	NA	NA	NA	NA	NA
VDKGVVPLAGTNGETTTQGLDGLSER	11.8828	11.5298	11.2152	11.6404	11.3745	11.3365	11.2931	11.485	11.2562	11.1943	11.3349	11.4653	11.5885	11.2614	11.7685	11.7857	11.5809	11.7447	11.0974	11.44	11.313	11.2959	11.5047	11.5881	NA	NA	NA	NA	NA	NA	NA	NA
VEGSLMLK	13.3533	12.9428	12.9734	13.0312	12.7898	12.7807	12.6911	12.8177	12.8639	12.8552	12.9937	12.9719	12.6789	12.7835	13.0655	13.1905	13.0879	13.0431	12.7495	12.8719	12.7986	12.7545	13.0062	13.0529	NA	NA	NA	NA	NA	NA	NA	NA
VFEGNRPTNSIVFTK	15.6963	15.0894	14.6994	15.4514	14.8857	14.9945	14.9137	15.0281	15.063	14.9568	15.0233	15.1699	15.0892	14.325	15.6019	15.6061	15.3854	15.4016	14.7396	15.2371	15.2812	14.289	15.1274	15.4219	NA	NA	NA	NA	NA	NA	NA	NA
VFNYNTLER	13.4372	13.2561	13.1384	13.1348	13.1552	13.162	12.9763	13.1426	13.112	13.0192	13.1628	13.1901	13.0635	13.3887	13.1357	13.288	13.274	13.2938	13.0127	13.2302	13.1834	13.1095	13.0827	13.1709	NA	NA	NA	NA	NA	NA	NA	NA
VFTAITKHPDEK	13.7985	13.6947	13.3834	13.4396	13.477	13.3748	13.1626	13.3621	13.2552	13.2433	13.464	13.5954	13.5074	13.5826	13.314	13.7141	13.4497	13.4447	13.4443	13.6009	13.3588	13.5063	13.5141	13.3454	NA	NA	NA	NA	NA	NA	NA	NA
VFTTVGSAEKR	11.942	11.8989	11.3198	11.8407	11.6664	11.5171	11.3936	11.7021	11.7205	11.3469	11.7831	11.9171	11.4383	11.7316	11.5473	11.8934	11.8566	11.7873	11.5773	11.9355	11.8027	11.2726	11.6468	11.9073	NA	NA	NA	NA	NA	NA	NA	NA
VGLIAAR	14.766	14.6157	14.4196	14.4211	14.558	14.4088	14.2758	14.3987	14.3891	14.3069	14.5003	14.646	14.5391	14.5374	14.3024	14.654	14.4584	14.4955	14.4584	14.6003	14.5257	14.3556	14.4909	14.4555	NA	NA	NA	NA	NA	NA	NA	NA
VGNHTAEGTGTNKK	12.4752	12.1753	12.0522	12.0985	12.1985	11.9126	11.8249	12.1532	11.9799	11.9783	12.2116	12.1824	12.3259	12.2358	11.8703	12.0901	12.2422	12.1844	12.0106	11.9515	12.1964	12.0997	11.9835	12.2042	NA	NA	NA	NA	NA	NA	NA	NA
VGRPSNIGQAQPIIDQLAEEAR	12.1122	12.0199	11.8738	11.7293	11.7349	11.7614	11.8444	11.8693	12.018	11.915	11.8653	11.8558	11.9338	11.7116	11.6424	11.9741	11.9942	11.8246	11.7731	11.9051	11.8126	11.849	11.7654	11.9709	NA	NA	NA	NA	NA	NA	NA	NA
VIEPGCVR	13.2815	13.0431	13.0312	12.9782	12.983	12.8436	12.933	12.9489	12.9154	12.8089	12.8556	13.0925	13.0388	13.1455	13.2061	12.9629	13.1042	13.2034	12.8443	12.9763	12.9046	12.8804	12.9382	13.1829	NA	NA	NA	NA	NA	NA	NA	NA
VINAAHSFYNGTTTLPISDEDRTPR	12.0069	11.7618	11.6934	11.7953	11.7277	11.4946	11.6621	11.677	11.6624	11.6406	11.7541	11.714	11.686	11.8954	11.7634	11.665	11.7431	11.8142	11.552	11.9076	11.6	11.5967	11.6898	11.8328	NA	NA	NA	NA	NA	NA	NA	NA
VIQGDGVDINTLQEIVEGMK	10.5046	10.1285	9.94445	10.0589	10.3576	10.2218	10.1704	10.2349	10.11	10.2287	9.85412	10.182	10.3008	10.6365	9.98809	10.2167	10.3054	10.1635	10.1373	10.4745	10.0658	10.1696	10.3124	9.88399	NA	NA	NA	NA	NA	NA	NA	NA
VKDALEFWLQAGVDGFQVR	11.5536	11.1765	11.1101	11.0947	11.2836	11.4434	11.1111	11.3396	11.4132	11.1663	11.2468	11.099	11.1846	11.1374	11.2927	11.4705	11.2848	11.3489	11.4475	11.2385	11.404	11.0212	11.0512	11.253	NA	NA	NA	NA	NA	NA	NA	NA
VKVFGWVHR	11.1871	11.0554	10.5677	10.8055	10.863	10.9048	10.4841	10.7076	10.8563	10.5889	10.8676	10.8414	10.9012	10.7178	10.6829	11.1494	10.7253	10.5729	11.0035	10.8584	10.963	10.7861	11.0701	10.6023	NA	NA	NA	NA	NA	NA	NA	NA
VLAFLSSVAGDALTR	11.3918	11.2762	11.0078	10.8257	11.2399	11.1624	11.0425	11.0046	10.9031	10.9063	10.9741	11.1223	11.1983	11.3676	10.9051	11.5204	11.0902	11.0694	11.0622	11.1827	11.3176	11.1192	11.1526	10.9758	NA	NA	NA	NA	NA	NA	NA	NA
VLGTSPEAIDSAENR	11.1344	10.8178	10.8693	10.8288	10.8781	10.8118	10.676	10.8548	10.6132	10.6929	10.8417	10.8731	11.0959	10.918	10.995	10.8796	10.9759	10.9754	10.824	10.7378	10.7701	10.8317	10.7614	11.0111	NA	NA	NA	NA	NA	NA	NA	NA
VNPIQGLASK	13.5531	13.3176	13.603	13.292	13.1796	13.2926	13.2199	13.415	13.3911	13.2811	13.197	13.2623	13.4285	13.6496	13.3088	13.5108	13.4499	13.536	13.2024	13.2871	13.4072	13.5975	13.2295	13.2924	NA	NA	NA	NA	NA	NA	NA	NA
VNQAIWLLCTGAR	11.6313	11.6471	11.4744	11.4147	11.3819	11.5293	11.4381	11.5184	11.5276	11.3595	11.5849	11.306	11.5104	11.4764	11.663	11.597	11.5927	11.7004	11.4468	11.5069	11.451	11.1829	11.3805	11.7092	NA	NA	NA	NA	NA	NA	NA	NA
VQISPDSGGLPER	13.7655	13.4092	13.3163	13.3287	13.5042	13.4883	13.2182	13.4815	13.1878	13.2016	13.2417	13.3047	13.6463	13.7371	13.518	13.648	13.2752	13.3725	13.1232	13.2676	13.6499	13.6822	13.4771	13.6803	NA	NA	NA	NA	NA	NA	NA	NA
VQIYHNPTANSFR	13.4243	13.1965	13.3334	13.1845	13.1649	13.0134	13.0611	13.213	13.0834	12.9441	13.1608	13.3299	13.2194	13.3337	13.182	13.3256	13.2187	13.2742	13.0596	13.2838	13.0424	13.1933	13.1162	13.3995	NA	NA	NA	NA	NA	NA	NA	NA
VQSGSESVIQEYVDLR	11.2808	11.2797	11.0487	11.011	11.0807	11.0019	10.8846	10.8947	10.8734	10.8102	11.2466	11.0618	11.0208	11.3414	10.8797	11.2234	11.155	11.2943	11.0973	10.9357	10.6991	11.0819	11.1292	11.0741	NA	NA	NA	NA	NA	NA	NA	NA
VQVYQEPNRETR	11.7577	11.5539	11.2369	11.4182	11.3144	11.434	11.1769	11.3016	11.1716	11.1609	11.536	11.4921	11.5044	11.5888	11.2366	11.5318	11.3854	11.3034	11.4695	11.5718	11.4165	11.3377	11.4557	11.2456	NA	NA	NA	NA	NA	NA	NA	NA
VSDYEMK	13.208	12.9706	12.8036	12.9919	12.8014	12.6601	12.6522	12.7443	12.7119	12.5666	12.6491	12.8813	13.1413	12.9597	12.9138	13.0118	12.8482	12.8284	12.4488	12.7837	12.9379	12.925	12.9813	13.1068	NA	NA	NA	NA	NA	NA	NA	NA
VSGNVEKK	14.1629	13.9471	13.6316	13.7845	13.802	13.5739	13.563	13.7138	13.5529	13.6001	13.8015	14.0056	13.9391	13.6938	13.8435	13.8013	13.8151	13.7457	13.5797	13.9996	13.7324	13.6281	13.8742	13.885	NA	NA	NA	NA	NA	NA	NA	NA
VSHLLGINVTDFTR	14.027	13.895	13.8089	13.676	13.7537	13.6244	13.609	13.6396	13.8262	13.7009	13.7957	13.8182	13.6635	13.7158	13.725	13.9481	13.7867	13.9011	13.6695	13.7865	13.7703	13.8811	13.6385	13.692	NA	NA	NA	NA	NA	NA	NA	NA
VSTTLNVAQAYYAR	11.6903	11.3434	11.3749	11.3081	11.3945	11.3145	11.1635	11.2889	11.4674	11.3242	11.3079	11.1788	11.3037	11.6648	11.2312	11.3692	11.2703	11.4022	11.4505	11.4875	11.4417	11.1966	11.1871	11.4115	NA	NA	NA	NA	NA	NA	NA	NA
VTAIHIDPATHR	12.4457	12.2777	12.006	12.0585	12.0611	11.9975	11.8843	11.9704	11.8076	11.9504	12.1859	12.1117	12.2575	12.0407	12.128	12.1986	12.1299	12.1771	11.9566	12.2312	12.0231	12.0873	11.8754	12.2188	NA	NA	NA	NA	NA	NA	NA	NA
VTDALNATR	14.7057	14.5507	14.5727	14.4495	14.2796	14.3085	14.2651	14.3702	14.3637	14.3004	14.4561	14.4967	14.4348	14.7013	14.3776	14.3578	14.4836	14.5476	14.2671	14.3869	14.3511	14.629	14.3209	14.535	NA	NA	NA	NA	NA	NA	NA	NA
VTVLFAGQHIAK	14.4939	14.3653	14.3065	14.3344	14.3362	14.2484	14.1424	14.3266	14.308	14.105	14.4094	14.2525	14.4253	14.2791	14.2841	14.4979	14.4199	14.3463	14.3143	14.3829	14.2192	14.1592	14.2055	14.4584	NA	NA	NA	NA	NA	NA	NA	NA
VVADLSCVGDEYIAALGGAGGK	10.4857	10.4027	9.95278	10.1692	10.3334	10.3833	10.2682	10.4636	10.3884	10.3253	9.89594	10.267	10.4816	10.445	10.3427	10.283	10.4113	10.2768	10.0437	10.4037	10.1724	10.2435	10.556	10.2993	NA	NA	NA	NA	NA	NA	NA	NA
VVLQELRR	14.0009	13.7857	13.5367	13.6794	13.7652	13.6754	13.3455	13.4967	13.5929	13.475	13.6556	13.8144	13.6753	13.6637	13.5961	13.8939	13.5929	13.7702	13.5004	13.8628	13.6892	13.5558	13.7927	13.6272	NA	NA	NA	NA	NA	NA	NA	NA
VVLVDRK	13.1452	13.1119	13.1958	12.8797	12.8477	12.7708	12.7766	13.0136	12.9299	12.9375	12.9693	12.836	13.0322	13.2429	12.7478	13.0038	13.1566	13.2058	12.7908	12.8798	12.7714	13.0166	12.7779	13.0861	NA	NA	NA	NA	NA	NA	NA	NA
VVQMLGSLGGQINK	12.4146	12.2613	12.4158	12.0587	12.3536	12.4059	12.0974	12.3736	12.25	12.0005	12.2105	12.2102	12.4673	12.5446	12.2255	12.4308	12.2575	12.2011	12.1014	12.1667	12.4547	12.655	12.184	12.3908	NA	NA	NA	NA	NA	NA	NA	NA
VVSSEVKEVEENI	13.9298	13.7397	13.6777	13.659	13.7054	13.7654	13.5785	13.5401	13.6121	13.6101	13.8523	13.5693	13.7315	13.8641	13.616	13.7176	13.6858	13.7338	13.8536	13.7366	13.6297	13.7654	13.5498	13.5919	NA	NA	NA	NA	NA	NA	NA	NA
VVSSIEQK	15.1487	14.9869	15.0787	14.9674	14.7459	14.77	14.7151	14.9256	14.9764	14.8778	14.9596	15.0299	14.8212	15.0189	14.9086	14.8137	15.126	15.0907	14.6877	14.8363	14.8037	14.977	14.7795	15.0931	NA	NA	NA	NA	NA	NA	NA	NA
VVSSIEQKTEGAEK	14.1014	13.8571	12.648	13.3062	13.6302	13.6788	12.2434	12.4302	12.3465	12.4313	13.3429	13.7114	13.6913	13.8299	12.5249	14.0817	12.4735	12.41	13.5535	13.6688	13.6907	13.7616	13.9824	12.5231	NA	NA	NA	NA	NA	NA	NA	NA
VVTLLYDLVTEK	9.05583	8.5908	8.52997	8.42159	8.42002	8.39219	8.66093	8.55874	8.95089	8.12304	8.60439	8.50507	8.69144	8.66839	8.20653	8.88169	8.51718	8.73167	8.46736	8.83161	8.40956	7.86332	8.91757	8.8425	NA	NA	NA	NA	NA	NA	NA	NA
VWNLANCK	13.7371	13.5446	13.6616	13.3635	13.3558	13.3238	13.5263	13.6952	13.7544	13.5793	13.3188	13.1887	13.6206	13.5683	13.713	13.4844	13.8254	13.7712	13.3434	13.4697	13.4396	13.429	13.1638	13.8212	NA	NA	NA	NA	NA	NA	NA	NA
WMALESILHR	11.6008	11.4934	11.4574	11.3167	11.2834	11.1132	11.1601	11.459	11.284	11.2418	11.2987	11.5621	11.297	11.4035	11.397	11.4924	11.432	11.491	11.2314	11.1879	11.4728	11.3928	11.3101	11.4941	NA	NA	NA	NA	NA	NA	NA	NA
WQNSYSIK	14.1623	13.9897	13.8626	13.8726	13.6382	13.6447	13.659	13.7384	14.0191	13.9247	13.8245	13.9639	13.6467	13.469	13.9314	13.8147	14.0613	13.9942	13.5848	14.0118	13.7609	13.5366	13.7077	13.8822	NA	NA	NA	NA	NA	NA	NA	NA
WVNSHLAR	12.9546	12.8689	12.7046	12.5526	12.6387	12.6807	12.404	12.6005	12.5632	12.5935	12.5936	12.6834	12.703	12.8621	12.5226	12.7795	12.6836	12.8396	12.4303	12.6577	12.6139	12.805	12.4581	12.8287	NA	NA	NA	NA	NA	NA	NA	NA
WVTYFNKPDIDAWELRK	14.3286	13.9295	13.9395	14.1432	13.9864	14.0469	13.6385	13.7552	13.9977	14.0482	14.2236	14.0724	13.7094	14.0538	13.5324	14.0517	14.1504	14.0193	13.8665	14.2127	13.6686	13.9476	13.8822	13.9213	NA	NA	NA	NA	NA	NA	NA	NA
YAFVNWINK	10.5237	10.4502	10.9783	10.3999	10.0264	10.4573	10.712	10.7932	10.8948	10.7154	10.8171	10.3182	10.1592	10.2763	10.8595	10.3386	10.8432	10.91	10.1658	10.3025	10.4438	10.4545	10.2151	10.983	NA	NA	NA	NA	NA	NA	NA	NA
YFPTQALNFAFKDK	14.0243	13.8579	13.3265	13.4218	13.5538	13.5048	12.8544	12.9207	13.0659	13.1447	13.5318	13.6701	13.5599	13.5541	13.0786	13.7299	13.2522	13.043	13.7195	13.8122	13.4982	13.412	13.5741	13.0718	NA	NA	NA	NA	NA	NA	NA	NA
YFQINQDEEEEEDED	10.3636	10.2753	10.4265	10.0326	10.1214	9.96966	10.0416	10.1795	10.0346	10.2774	10.1522	10.4068	10.0994	10.112	10.2697	10.0288	10.412	9.99711	10.1074	10.4655	10.1065	9.90708	10.1042	10.2246	NA	NA	NA	NA	NA	NA	NA	NA
YGGPPPDSVYSGQQPSVGTEIFVGK	11.2326	10.8845	10.9197	10.918	10.6793	10.6414	10.6996	10.891	11.1514	10.6175	10.9218	10.7516	10.769	10.6325	10.8879	11.1164	11.1746	11.0219	10.7043	10.9607	10.7115	10.7571	10.6392	10.9658	NA	NA	NA	NA	NA	NA	NA	NA
YGGQPVPNFPSK	12.638	12.5739	12.3611	12.3179	12.1419	12.0218	12.237	12.382	12.5074	12.4646	12.5453	12.22	12.2186	11.9773	12.6266	12.0951	12.7311	12.6948	12.2581	12.2418	12.0574	11.987	12.0812	12.6048	NA	NA	NA	NA	NA	NA	NA	NA
YGNFDILRDELEVVLK	12.4412	12.0556	12.8564	12.1048	11.8695	11.8614	12.2556	12.405	12.6749	12.5296	12.0722	12.2215	11.709	12.4142	12.178	12.0189	12.7704	12.7852	11.9871	12.0189	11.917	12.205	11.7866	12.4006	NA	NA	NA	NA	NA	NA	NA	NA
YHPGYFGK	13.9263	13.8211	13.833	13.7173	13.5387	13.4198	13.6229	13.6901	13.7123	13.6987	13.3816	13.4904	13.6098	13.6802	13.9644	13.7358	13.9427	13.9036	13.6006	13.6907	13.4648	13.5067	13.4787	13.9485	NA	NA	NA	NA	NA	NA	NA	NA
YIFDNVAK	13.4953	13.3129	13.1705	13.0975	13.1459	13.102	13.1281	13.114	13.3022	13.2603	13.3636	13.2873	13.0707	13.0957	13.2775	13.2987	13.1706	13.3426	13.1805	13.2665	13.1135	13.03	13.2384	13.1581	NA	NA	NA	NA	NA	NA	NA	NA
YISLIYTNYEAGKDDYVK	14.5945	14.3974	14.325	14.6063	14.119	13.9302	14.3027	14.4807	14.8549	14.7955	14.9838	14.7121	13.8375	13.732	13.7839	14.1643	14.9336	14.9251	14.484	14.6378	13.2733	13.6097	14.3857	14.5022	NA	NA	NA	NA	NA	NA	NA	NA
YKELGEK	14.2889	14.1535	13.9602	13.9952	13.8014	13.7311	13.683	13.7454	13.9837	13.7808	14.0141	14.2013	13.957	13.9488	13.7299	13.8037	14.0858	14.1973	13.786	14.0826	13.8282	13.8569	13.8182	14.0518	NA	NA	NA	NA	NA	NA	NA	NA
YKLLGGLAVR	13.5639	13.3242	12.601	13.0203	13.1754	13.109	12.4912	12.6421	12.3494	12.3902	13.2353	13.4206	13.3133	13.1557	12.5634	13.5899	12.4956	12.6147	13.138	13.4327	13.2421	13.2131	13.334	12.5304	NA	NA	NA	NA	NA	NA	NA	NA
YLENYDAIR	13.7561	13.559	13.4993	13.4324	13.3716	13.4062	13.2701	13.3742	13.5217	13.2627	13.6392	13.552	13.3617	13.396	13.3142	13.5884	13.618	13.6666	13.3284	13.5163	13.3436	13.3774	13.33	13.459	NA	NA	NA	NA	NA	NA	NA	NA
YLNIFGESQPNPK	11.5944	11.279	11.5684	11.3556	11.2376	11.2555	11.0608	11.2153	11.3558	11.2189	11.4295	11.3409	11.0526	11.5107	11.4674	11.1876	11.2595	11.573	11.179	11.2256	11.2711	11.4359	11.349	11.249	NA	NA	NA	NA	NA	NA	NA	NA
YLNTNPVGGLLEYAR	12.0401	11.967	11.7749	11.5829	11.6125	11.6558	11.5215	11.7171	11.9094	11.5619	11.7766	11.8431	11.4588	11.8387	11.7409	11.7116	11.8714	11.9924	11.806	11.8628	11.519	11.6111	11.562	11.6091	NA	NA	NA	NA	NA	NA	NA	NA
YNIEKDIAAHIK	14.1598	13.9018	13.8304	13.8123	13.9295	13.774	13.4851	13.6507	13.7656	13.6251	13.8842	14.0016	13.7124	13.9275	13.6142	13.9594	13.8507	13.8136	13.8341	14.0123	13.6911	13.7593	13.7528	13.7667	NA	NA	NA	NA	NA	NA	NA	NA
YPALHKPENQDIDWGALEGETR	12.3673	12.176	12.5415	12.2604	12.1029	12.159	12.2183	12.4542	12.3222	12.2336	12.1888	12.1545	11.9809	12.3559	12.6276	12.3878	12.6302	12.5901	12.0587	12.175	12.2179	12.0302	11.9928	12.5888	NA	NA	NA	NA	NA	NA	NA	NA
YSDMIVAAIQAEK	11.5109	11.4294	11.4711	11.1741	11.34	11.3961	11.0623	11.3167	11.2074	11.2381	11.4764	11.1995	11.2254	11.709	11.3362	11.2759	11.4591	11.4506	11.4007	11.3112	11.2095	11.4799	11.177	11.1425	NA	NA	NA	NA	NA	NA	NA	NA
YSGKEGDKFK	14.8198	14.5807	13.6051	14.2652	14.0311	14.0983	13.2024	13.4874	13.4709	13.3818	14.1931	14.5347	14.4063	14.4514	13.2132	14.5492	13.5273	13.5958	14.3113	14.4354	14.321	14.291	14.5275	13.4866	NA	NA	NA	NA	NA	NA	NA	NA
YSHVNKK	12.5665	12.5158	12.5028	12.1826	12.1491	11.9819	12.1017	12.251	12.3125	12.1381	12.3302	12.3753	12.3565	12.5607	11.8272	12.2095	12.4359	12.4762	12.1129	12.2322	12.0676	12.4365	12.0644	12.3189	NA	NA	NA	NA	NA	NA	NA	NA
YSIAITWGGHHIPK	12.1487	11.8465	12.1912	11.7884	11.8362	11.7818	11.8764	12.0748	11.8261	11.8016	11.8645	11.8667	12.0461	12.2318	11.827	12.0869	12.0239	12.0392	11.7043	11.7665	11.9749	11.953	11.8179	12.2383	NA	NA	NA	NA	NA	NA	NA	NA
YVAAAFPSACGK	12.5606	12.4394	12.8974	12.1663	11.9869	12.2249	12.3373	12.4244	12.7889	12.588	12.4702	12.0685	12.2244	12.3881	12.3987	12.1371	12.7032	12.826	12.3134	12.305	11.9697	12.3983	11.9625	12.5673	NA	NA	NA	NA	NA	NA	NA	NA
AAAAAAALQAK	14.3841	14.3602	14.1566	14.1511	14.1495	14.1586	13.9534	14.1459	14.2043	14.0111	14.2506	14.22	14.2698	14.1895	14.1215	14.2756	14.2871	14.2474	14.1161	14.2641	14.0531	14.0818	14.1652	14.3065	14.1292	14.3945	14.1815	14.2331	14.1461	14.1977	13.9914	14.122
AAAEVAGQFVIK	13.837	13.6348	13.3946	13.4612	13.5377	13.369	13.3348	13.5282	13.4483	13.4077	13.3399	13.5889	13.6588	13.4244	13.543	13.6623	13.5902	13.4519	13.2822	13.6593	13.5288	13.4085	13.572	13.5416	13.5859	13.6309	13.3063	13.6229	13.5205	13.4704	13.4402	13.4944
AAAFEQLQK	13.6553	13.449	13.5038	13.293	13.3235	13.3075	13.2344	13.3457	13.3299	13.1424	13.3461	13.3487	13.4292	13.6218	13.3484	13.5092	13.4248	13.3363	13.2563	13.2489	13.5177	13.4286	13.4085	13.43	13.4142	13.4788	13.498	13.3611	13.3502	13.3252	13.2252	13.4082
AAALEFLNRFEEAKR	12.4365	12.2911	12.051	12.0122	12.1022	12.1221	11.7367	12.0441	11.9683	11.867	11.9584	12.3129	12.1833	12.1352	12.0511	12.2735	11.8736	12.1579	12.0672	12.155	12.196	12.095	12.2462	11.931	12.139	12.2933	11.9306	12.1595	12.0545	12.21	12.0442	11.9256
AAASTDYYK	12.5617	12.2742	12.4317	12.2061	12.0222	11.9294	12.0092	12.1034	12.2728	12.1715	12.3526	12.4225	11.9443	12.279	11.9638	12.0986	12.3363	12.4376	12.1317	12.2899	11.9807	12.1996	11.9724	12.1555	12.2167	12.4387	12.4624	12.3424	12.0297	11.9223	11.9547	12.1004
AAATPAKK	15.5222	15.3354	15.2486	15.2361	15.0963	15.0462	15.063	15.2494	15.3656	15.2365	15.2357	15.2274	15.2841	15.3679	15.0778	14.9517	15.4749	15.4733	15.1076	15.1378	14.946	15.221	15.0362	15.2884	15.2894	15.5055	15.2773	15.2739	15.0909	15.1198	14.956	15.1809
AAATTAQEYLK	13.22	13.0738	13.1421	12.8523	12.8302	12.7695	12.9676	13.0314	13.2781	13.1002	12.891	12.8567	12.9049	12.8528	13.1565	12.8888	13.2032	13.2544	12.8386	13.0363	12.8748	12.7434	12.7618	13.2009	12.7727	13.2626	12.8085	13.1717	12.951	12.9888	12.9403	13.0212
AAAVLPVLDLAQR	9.98473	9.53945	9.66892	9.6133	9.41652	9.62948	9.64144	9.42754	9.44234	9.56914	9.45222	9.40125	9.71997	9.92971	9.7355	9.68545	9.86602	9.71257	9.40188	9.46096	9.728	9.65693	9.58419	9.45458	9.27786	9.76464	9.61762	9.66579	9.66401	9.77483	9.61145	9.53052
AAAYNLVQHGITNLCVIGGDGSLTGANIFR	10.549	10.2714	10.4249	10.0486	10.245	10.1517	9.90885	10.2973	10.2946	9.85181	10.1315	10.3338	10.2912	10.1734	10.4859	10.4574	10.332	10.3452	10.0083	10.0123	10.0216	10.5566	10.3921	10.2631	10.4462	10.1583	10.1584	10.3745	10.2041	9.98217	10.2852	10.4409
AADAEAEVASLNR	11.2411	11.2293	11.2367	11.137	10.9513	11.0678	11.1279	11.0083	11.3137	10.9817	11.1336	11.0216	10.9889	11.1203	11.3929	11.1164	11.3185	11.4825	10.884	11.1175	11.059	11.0264	10.9154	11.3142	10.9523	11.4808	11.1522	11.2288	11.13	11.1982	10.7229	11.1941
AADEEAFEDNSEEYIRR	12.0332	11.7951	11.6374	11.7788	11.7889	11.5341	11.4467	11.7284	11.4903	11.6235	11.5533	11.9002	11.8844	11.7318	11.6677	11.9021	11.857	11.9084	11.598	11.7529	11.6178	11.6387	11.735	11.6564	11.913	11.8678	11.6187	11.8429	11.6188	11.7122	11.6392	11.4985
AADFQLHTHVNDGTEFGGSIYQK	12.8431	12.5895	12.5116	12.4155	12.6313	12.7029	12.4783	12.5997	12.4957	12.4343	12.4418	12.401	12.7544	12.8421	12.6185	12.7388	12.7414	12.7805	12.3739	12.5142	12.572	12.6295	12.4865	12.714	12.4041	12.7179	12.6576	12.4325	12.5662	12.7131	12.6495	12.6286
AADGSLDTQPKK	12.1409	12.047	11.858	11.6617	11.762	11.7744	11.4136	11.5883	11.5144	11.4721	11.7981	11.9718	11.9964	12.1399	11.544	11.8381	11.8513	11.7774	11.6244	11.7732	11.7968	11.9341	11.789	11.7157	11.8956	11.8865	12.1711	11.7328	11.5833	11.6377	11.5663	11.7522
AAECNIVVTQPR	12.4992	12.3581	12.6334	12.2926	12.0961	12.1214	12.2426	12.384	12.6142	12.4821	12.063	12.057	12.2871	12.4898	12.5059	12.198	12.5476	12.5905	12.1547	12.2458	12.1784	12.341	12.0649	12.572	11.9362	12.4982	12.5379	12.3656	12.2181	12.3445	12.3712	12.3568
AAEDDEDDDVDTK	12.3211	11.7334	12.0717	12.4355	11.5947	11.6146	11.8749	12.0691	12.1699	12.0436	11.7118	11.6409	11.7746	11.8898	12.4027	12.2027	12.2362	12.2717	11.4645	11.8808	12.0184	11.8593	11.8216	12.3231	11.7835	12.1855	11.9866	12.3855	12.2226	12.0548	11.6982	11.6356
AAEDDEDDDVDTKK	14.4726	13.8144	14.1931	14.2685	13.6009	13.7476	13.7439	13.8603	14.0123	13.9145	13.5514	13.8554	14.1336	13.9173	14.3246	14.0735	14.285	14.2268	13.426	13.7306	14.0587	13.8889	13.8588	14.2294	13.7131	14.1852	13.9882	14.257	14.0614	14.1373	13.6015	13.7882
AAEEEDEADPKR	11.4589	11.1549	11.2207	11.2875	10.9756	11.107	10.8807	10.9707	10.7703	10.9464	11.0914	11.0664	11.2922	11.4405	11.2131	11.285	11.1677	11.0811	11.0952	11.1657	10.9417	11.4775	11.0071	11.0781	11.192	11.3347	11.0292	11.3909	11.1967	11.2257	10.6758	10.9605
AAEELSK	14.3185	14.1256	14.3095	14.128	13.9907	13.953	13.9837	14.0997	14.2094	14.0264	14.1361	14.0608	14.1545	14.1824	14.195	13.8996	14.2748	14.2417	13.9841	14.1257	13.957	14.1024	13.9358	14.2867	13.8962	14.3224	14.3404	14.2355	13.9128	14.1018	13.9999	14.0472
AAELIANSLATAGDGLIELR	11.6116	11.3498	11.3437	11.2816	11.0931	11.2492	11.1212	11.2653	11.1568	11.3379	11.261	11.057	11.2116	11.4493	11.1753	11.4632	11.3684	11.3426	11.1921	11.1826	11.1862	11.5498	10.9868	11.3021	11.1595	11.5564	11.258	11.4241	11.0998	11.2874	11.1601	11.3299
AAEQYTPK	14.0318	13.8267	13.3935	13.7246	13.5673	13.2277	13.3844	13.5451	13.5832	13.5453	13.5927	13.963	13.8362	13.1158	13.4481	13.6256	13.6988	13.7365	13.4485	13.7868	13.4789	13.1329	13.6255	13.8062	13.7585	14.0092	13.4599	13.8887	13.5063	13.389	13.1695	13.481
AAFDDAIAELDTLSEESYK	11.024	10.8341	11.2904	10.8756	10.4729	10.8014	11.2748	11.3495	11.2574	11.5111	10.6622	10.7043	10.812	10.8221	11.3579	10.8905	11.4462	11.5159	10.7953	10.8897	10.5817	10.8262	10.5905	11.3632	10.5543	11.1309	10.8093	10.9929	11.2319	11.4239	10.6952	11.183
AAFENWEVEVTFR	11.7255	11.4683	11.282	11.2953	11.5261	11.4459	11.3363	11.328	11.1911	11.1658	11.3766	11.3428	11.713	11.66	11.3774	11.5425	11.3735	11.5311	11.4067	11.4932	11.5246	11.5222	11.3115	11.2458	11.2327	11.2971	11.3615	11.638	11.3436	11.3649	11.5222	11.6881
AAFNSGK	15.3892	15.0792	15.297	15.1206	14.7676	14.7734	14.9203	15.0634	15.3524	15.2238	14.9347	14.9652	14.9005	14.8351	15.2676	14.9905	15.3547	15.3148	14.7265	14.9178	14.8754	15.0005	14.8558	15.4475	14.6165	15.2899	15.121	15.3272	15.108	15.1074	14.8722	14.9997
AAFVAYALAFPR	13.2129	13.0683	12.9765	12.8792	12.6616	12.8468	12.7173	12.9014	13.0213	12.8062	13.1076	12.7825	12.7283	12.9076	12.7983	13.06	13.0435	13.1229	12.8877	12.8395	12.704	12.9306	12.7869	12.9039	13.0457	13.1173	12.8353	12.9502	12.7039	12.7919	12.9034	12.9006
AAGCDFTNVVK	12.8732	12.4556	12.7538	12.5954	12.124	12.2956	12.5835	12.6557	12.7272	12.7164	12.1913	12.2077	12.432	12.3979	12.9414	12.7518	12.8655	12.9396	12.2047	12.3387	12.4365	12.4775	12.2903	12.7942	11.9492	12.8051	12.4379	12.7188	12.6498	12.847	12.4341	12.5467
AAGHEPHLLAR	12.1662	12.0779	11.9587	11.7805	11.7937	11.8484	11.7683	11.8218	11.8133	11.752	12.0715	11.9168	11.9461	12.1656	11.7874	11.7876	11.8344	12.1004	11.8132	11.8974	11.667	12.1087	11.8604	11.8675	11.9552	11.9945	12.0934	12.1848	11.6544	11.7926	11.6208	11.7883
AAGIDEQENWHEGKENIR	12.3859	12.2076	12.1354	12.1523	11.9668	12.1495	11.8908	12.0536	11.9802	11.9969	12.0645	12.1201	12.0274	12.2433	12.194	12.2891	12.063	12.1669	12.0116	12.0605	12.0301	12.1886	12.2787	12.1379	12.0926	12.2442	12.1099	12.2734	12.1179	12.2308	11.8396	11.9895
AAGVNVEPFWPGLFAK	12.1237	11.9573	11.7484	11.7982	11.7516	11.7747	11.47	11.6444	11.9533	11.6546	11.5923	11.769	11.7133	12.016	11.6341	11.9859	11.9757	11.9539	11.6493	11.8165	11.7508	11.6562	11.7752	11.8759	11.7958	11.8653	11.4738	11.7867	11.9326	11.9007	11.6268	11.9323
AAHLCAEAALR	11.6427	11.5728	11.5799	11.4355	11.1919	11.2645	11.2857	11.5036	11.4991	11.4755	11.0713	11.5283	11.4431	11.4273	11.5486	11.3449	11.6772	11.6064	11.0417	11.3511	11.1694	11.4352	11.3588	11.6496	10.8449	11.6321	11.5025	11.4175	11.5438	11.5498	11.4996	11.2994
AAIDWFDGKEFSGNPIK	13.7451	13.4719	13.3289	13.393	13.5147	13.3998	13.3231	13.3493	13.4491	13.3189	13.4368	13.4676	13.6141	13.6228	13.2293	13.5907	13.412	13.5128	13.3652	13.5613	13.4619	13.566	13.408	13.4438	13.7091	13.648	13.3604	13.3897	13.359	13.5134	13.3754	13.4046
AAIISAEGDSK	13.5613	13.3973	13.4565	13.2161	13.2502	13.1854	13.1684	13.2631	13.3727	13.2213	13.3954	13.2033	13.3455	13.5355	13.0836	13.31	13.3517	13.432	13.2858	13.2905	13.1766	13.4333	13.1825	13.2281	13.3718	13.4582	13.497	13.1368	13.2258	13.2167	13.1714	13.2784
AAILETAPK	12.4859	12.3242	12.2611	12.2367	12.2461	12.0922	12.0283	12.0934	12.1974	11.9967	12.2453	12.1794	12.433	12.3198	12.0372	12.3585	12.1564	12.1335	12.1178	12.35	12.2112	12.2649	12.2302	12.2818	12.4968	12.2961	12.2545	12.1589	12.1858	12.0151	12.1408	12.1559
AALAHSEEVTASQVAATK	12.0744	11.8078	11.8491	11.8425	11.6122	11.806	11.832	11.7907	11.7228	11.7758	11.6685	11.6793	11.878	11.887	12.0965	11.917	11.9913	11.9227	11.7397	11.7988	11.7043	11.8339	11.7496	12.0252	11.8424	12.0395	12.017	11.6537	11.7284	11.8782	11.5898	11.8206
AALEALGSCLNNK	14.1639	13.9713	14.2353	13.9452	13.7119	13.7653	14.0769	14.187	14.3479	14.0943	13.9529	13.7605	13.8443	13.8327	14.2703	13.945	14.3184	14.2802	13.7661	13.8852	13.8204	13.9179	13.7818	14.2673	13.5772	14.3211	14.0241	14.0819	14.0525	14.1415	13.8897	14.0074
AALEDTLAETEAR	14.7845	14.6126	14.8464	14.4089	14.5547	14.6399	14.5075	14.6104	14.542	14.5083	14.6917	14.5106	14.5159	15.0739	14.5501	14.612	14.6567	14.7184	14.565	14.5081	14.4119	14.9682	14.5499	14.599	14.5238	14.6507	14.8359	14.6296	14.4648	14.7662	14.5364	14.5774
AALGPLVTGLYDVQAFK	11.1394	10.8973	10.825	10.7125	10.6825	10.7449	10.7265	10.7623	10.6998	10.8853	10.8504	10.8348	10.9018	10.6086	10.7053	10.9492	11.1015	10.9063	10.8372	10.6435	10.814	10.6623	10.8358	10.6365	10.8366	11.1537	10.6204	10.6746	10.7438	10.8686	10.5907	10.9153
AALLELWELRR	10.9085	10.91	11.0128	10.795	10.5503	10.7474	10.9158	10.8807	10.8157	11.2784	10.7059	10.4114	10.6387	10.9067	11.0775	10.9055	11.236	11.3008	10.6073	10.7025	10.5952	10.8455	10.2598	11.1973	10.3451	11.2478	10.9219	10.9488	10.9834	11.0674	10.4347	10.8136
AALLWALAAALER	6.56938	7.17754	6.5595	6.58991	7.28897	6.55005	6.43278	6.44608	5.69713	6.19251	NA	7.21618	7.84664	6.23097	7.10355	6.7325	6.88868	7.09837	6.69193	6.22392	6.5282	6.75363	6.93994	6.87666	NA	6.31707	5.74712	7.77387	6.5307	7.47738	5.6347	7.62461
AALQEELQLCK	13.1409	13.143	12.792	12.8476	12.8202	12.6744	12.9062	12.9225	13.1744	13.0142	12.7624	12.7793	13.0205	12.4478	13.1548	12.9846	13.0901	13.2011	12.6277	12.9244	12.8728	12.6109	12.7026	13.2519	12.814	13.2711	12.8024	13.1051	12.9996	12.8264	12.7385	12.8987
AALQELLSK	12.8578	12.6627	12.5853	12.4365	12.4679	12.4909	12.31	12.3824	12.6199	12.5115	12.5276	12.542	12.4633	12.6751	12.3354	12.5386	12.7184	12.7542	12.4091	12.5961	12.4985	12.3142	12.489	12.3094	12.5906	12.8357	12.499	12.6628	12.4789	12.634	12.3044	12.479
AALSAGK	15.0247	14.8383	15.053	14.7017	14.5368	14.703	14.5514	14.6323	14.6896	14.6197	14.8563	14.6876	14.7611	15.2091	14.586	14.6814	14.8609	14.8766	14.6068	14.617	14.5505	15.1018	14.6707	14.801	14.6044	14.8791	15.1258	14.8454	14.6485	14.797	14.516	14.6305
AALSEEELEKK	14.1203	13.9482	13.6976	13.738	13.8154	13.5912	13.6547	13.7504	13.739	13.6405	13.8726	13.8432	13.7989	13.7605	13.8122	13.8298	13.799	13.7538	13.7178	13.8972	13.8171	13.6051	13.8334	13.8312	13.8583	14.0253	13.697	13.8422	13.8038	13.7504	13.5454	13.7307
AALSLPAK	12.0828	11.991	11.8337	11.8776	11.8848	11.806	11.707	11.7415	11.8744	11.788	11.8802	11.9256	11.9078	11.7029	11.7498	12.0931	11.8952	11.8619	11.8643	11.8522	11.6926	11.6611	11.9314	12.1103	11.9538	12.0233	11.7365	12.0095	11.7291	11.8443	11.7577	11.8181
AALTGLLHR	11.7822	11.5426	11.5072	11.6284	11.3205	11.5636	11.453	11.6663	11.6413	11.7259	11.6766	11.6541	11.3874	11.6369	11.4541	11.2735	11.7101	11.7728	11.7142	11.5923	11.3869	11.4831	11.5211	11.2997	11.6475	11.7828	11.476	11.6671	11.1562	11.561	11.4948	11.6479
AAPCIYWLPLTDSQIVQK	11.1645	10.9184	10.8316	10.7455	10.7887	10.6217	10.8095	10.7843	10.9192	10.9193	10.9227	10.6129	10.6148	10.8455	11.0332	10.7537	10.9772	11.136	10.5381	10.7589	10.8155	10.8882	10.7479	10.7775	10.8933	11.0032	10.8264	10.7438	10.7428	10.8973	10.6226	10.8356
AAPGAEFAPNKR	14.1891	13.8845	14.126	13.9492	13.9536	13.8173	13.8851	13.9732	13.8978	13.7668	13.9947	14.0666	13.9075	14.1346	13.9485	14.1041	13.9334	14.0604	13.8944	14.0956	13.8209	13.9578	13.9088	14.1554	13.8489	14.0573	14.1585	14.0181	13.9359	13.8925	13.7616	14.0575
AAQAPSSFQLLYDLK	13.2356	12.9931	12.9121	12.833	12.757	12.733	12.7578	12.9225	13.1208	12.8901	12.9199	12.9272	12.8038	12.7166	12.8845	12.8717	13.0744	13.1189	12.8322	12.9419	12.8127	12.6568	12.6963	13.0236	13.0354	13.2104	12.8462	12.925	12.7092	12.7879	12.7447	12.8746
AAQASDLEK	13.1939	12.9339	13.2132	13.0294	12.8389	12.868	12.7903	12.8218	12.9869	12.8331	12.929	13.0841	12.9765	13.2774	12.8053	12.9412	13.1575	13.1295	12.7728	12.7727	12.8846	13.1404	12.896	13.0321	12.8139	13.1454	13.0854	13.0631	13.0493	13.093	12.6607	12.8767
AASDIAMTELPPTHPIR	12.5813	12.304	12.0444	12.1251	12.2995	12.3472	11.9214	12.0006	12.011	11.9367	12.0365	12.1693	12.4386	12.2156	12.242	12.512	12.0691	11.9961	12.0044	12.3955	12.3338	12.3248	12.3656	12.1766	12.364	12.4259	11.9834	12.1437	12.288	12.1053	12.0859	12.1314
AASGEAKPK	12.8091	12.6773	12.7993	12.3308	12.4037	12.3759	12.2468	12.4514	12.403	13.0409	12.2877	12.4923	12.3792	12.6882	12.3882	12.5584	12.7714	12.8024	12.372	12.4011	12.2508	12.6776	12.3114	12.4854	12.488	12.7774	12.9084	12.4799	12.3317	12.4438	12.2984	12.3439
AASYTEEDENHTAK	10.4936	10.381	10.6515	10.3809	10.3336	10.0972	10.1916	10.5513	10.3826	10.3834	10.5536	10.5762	10.2965	10.3627	10.4588	10.0895	10.5405	10.6075	10.0362	10.3924	10.1669	10.4191	10.3759	10.5605	10.2567	10.5373	10.7245	10.5409	10.2989	10.3391	10.0365	10.3354
AATAAADFTAK	13.0221	12.7507	12.5673	12.6941	12.5152	12.5943	12.3377	12.5536	12.6141	12.6591	12.4485	12.8659	12.5005	12.4338	12.7288	12.7704	12.7178	12.8199	12.3346	12.5463	12.6435	12.5412	12.6437	12.7958	12.6196	12.9624	12.3489	12.7163	12.6618	12.7041	12.3706	12.6531
AATQFWR	14.4085	14.087	13.9985	14.1068	13.8816	13.7919	13.8518	13.9974	13.9343	14.048	13.9743	14.0599	13.9963	13.8222	14.0818	14.1688	14.1898	14.1783	13.8083	14.1537	14.0157	13.6131	13.9219	14.2431	13.9006	14.2621	13.8332	14.132	14.0107	14.1224	13.7496	14.0835
AAVATFLQSVQVPEFTPK	10.653	10.466	10.5676	10.4974	10.2639	10.4808	10.2881	10.3886	10.4228	10.3005	10.2928	10.5046	10.5865	10.6181	10.4908	10.5137	10.7001	10.5967	10.4041	10.3874	10.4223	10.258	10.294	10.4966	10.3392	10.4687	10.5236	10.5968	10.5697	10.6232	10.189	10.3938
AAVEEGIVLGGGCALLR	12.2465	12.0285	12.1905	12.0375	11.717	11.9831	12.0916	12.0583	12.2559	11.9318	11.7586	11.6851	12.0727	12.2404	12.3671	12.046	12.2689	12.2309	11.7589	11.8958	11.856	12.1733	11.7709	12.4313	11.6613	12.272	12.045	12.0979	12.18	12.0479	11.9743	12.1185
AAVEWFDGKDFQGSK	15.2287	15.0406	15.0835	14.8724	14.9502	14.8928	14.7808	14.9038	14.8883	14.8277	14.9635	14.9071	14.9224	15.2662	14.9113	15.0372	15.0761	14.9605	14.8815	14.9791	14.8868	15.1145	14.8226	15	14.9325	15.0053	15.168	14.9397	14.8558	15.022	14.746	15.0872
AAVLLEQER	13.7148	13.443	13.554	13.3772	13.4136	13.4145	13.3868	13.5243	13.4379	13.4066	13.4625	13.3994	13.3829	13.7269	13.4822	13.5079	13.5968	13.6105	13.2965	13.4046	13.3552	13.5276	13.4115	13.5771	13.4704	13.6297	13.5133	13.5279	13.3883	13.4749	13.3488	13.3943
AAVPDTVVEPALK	12.7454	12.5613	12.3989	12.5096	12.6219	12.3835	12.2679	12.475	12.4486	12.4068	12.3079	12.5652	12.6536	12.5595	12.4663	12.5222	12.5451	12.4088	12.3384	12.5638	12.5108	12.5181	12.4767	12.5701	12.4926	12.6643	12.4422	12.5485	12.5203	12.5592	12.2974	12.4212
AAVPSGASTGIYEALELR	11.4367	11.0311	11.0054	11.0578	11.0973	10.9147	10.9824	11.0476	11.0782	11.2059	11.038	11.2785	10.8869	10.5125	11.5232	11.1252	11.4129	11.2895	10.7187	11.2263	10.9504	10.9256	10.9156	11.2018	11.1129	11.3379	10.7805	11.5104	11.2194	11.0173	10.7555	10.9242
AAVPSGASTGIYEALELRDNDK	12.7151	12.4499	12.2352	12.4343	12.1947	12.2745	12.1307	12.2082	12.2076	12.2438	12.4146	12.4133	12.1937	12.0874	12.4264	12.6689	12.2971	12.4198	12.0934	12.6228	12.2718	12.0414	12.4223	12.4722	12.2872	12.6159	12.1752	12.6265	12.3512	12.2143	12.139	12.2671
AAVTPGKK	13.7223	13.5563	13.4345	13.3733	13.3856	13.2901	13.107	13.2908	13.3887	13.312	13.402	13.2961	13.4906	13.6569	13.1733	13.3793	13.5485	13.5026	13.2623	13.4296	13.2005	13.4852	13.243	13.4436	13.4316	13.5703	13.6038	13.4609	13.0984	13.3112	13.0039	13.2826
AAYNQVK	12.5755	12.4715	12.5763	12.3557	12.2396	12.1523	12.0137	12.2297	12.2953	12.2708	12.4921	12.4695	12.2471	12.6795	12.0498	12.1507	12.6749	12.5038	12.233	12.3066	12.1253	12.3441	12.1315	12.3203	12.4031	12.469	12.6627	12.4625	12.1096	12.259	12.0653	12.135
AAYSFYNVHTQTPLLDLMSDALVLAK	9.30834	8.84112	8.73229	8.7281	8.76174	8.78564	8.92022	8.85838	9.00074	9.36388	8.67555	9.0844	8.62749	8.52952	8.79114	8.8044	9.19685	8.90185	8.70649	8.79795	8.88794	8.70757	9.07855	8.63371	8.9468	8.58638	8.93534	9.03038	8.94836	8.73888	9.1406	8.59557
ACANPAAGSVILLENLR	12.5132	12.2201	12.3405	12.2532	12.1117	12.0451	12.3233	12.231	12.1921	12.2712	12.109	12.1861	12.1122	12.3444	12.5267	12.419	12.3866	12.4725	11.9931	12.2508	12.1905	12.1792	12.2822	12.4192	12.1712	12.3467	12.3021	12.456	12.1345	12.293	12.2244	12.2983
ACGADSYEMEEDGVRK	12.9203	12.7811	12.713	12.7907	12.4837	12.3341	12.7813	12.8135	12.8315	12.8895	12.691	12.5271	12.7508	12.1437	13.1312	12.6988	13.1057	13.0441	12.5043	12.6876	12.609	12.2318	12.4597	13.0158	12.2607	13.1531	12.5875	12.9651	12.6315	12.7891	12.5198	12.7116
ACGVSRPVIACSVTIK	13.6514	13.5298	13.9737	13.3744	13.0956	13.2755	13.4732	13.7609	13.8888	13.7755	13.2358	13.1098	13.4253	13.6035	13.821	13.2843	13.9245	13.9382	13.3008	13.2725	13.2734	13.4314	13.1743	13.8571	12.893	13.6738	13.7456	13.6142	13.5505	13.6277	13.4815	13.5979
ACLISLGYDIGNDPQGEAEFAR	11.3149	11.0946	11.0199	10.8471	11.2088	11.1065	10.8824	10.8614	10.876	10.7183	11.0249	10.9607	11.1316	11.4721	10.881	11.254	10.6251	11.1335	10.9871	11.0015	11.1236	11.3495	10.9563	11.1457	11.2123	11.1406	11.181	10.8443	11.0157	11.0039	10.6387	11.2857
ACLISLGYDVENDR	12.7732	12.4445	12.5104	12.3865	12.323	12.4373	12.4378	12.5053	12.3917	12.3371	12.4085	12.4711	12.5644	12.504	12.3996	12.6608	12.6034	12.648	12.3521	12.4869	12.3404	12.3109	12.4522	12.5827	12.2373	12.5699	12.5568	12.5402	12.4441	12.5762	12.4312	12.4463
ACLISLGYDVENDRQGEAEFNR	13.3768	13.1085	13.2759	13.0653	13.056	13.1147	13.1395	13.2003	13.2858	13.4056	13.072	12.9653	13.0922	13.0648	13.2675	13.2485	13.4358	13.4286	13.0672	13.1246	12.8747	13.1363	12.8602	13.307	12.92	13.4497	13.1953	13.1843	13.1495	13.198	13.0606	13.1962
ADAGKDGNNPAK	13.2582	13.0208	13.0053	12.8865	12.9362	12.9079	12.5389	12.7462	12.6688	12.7202	13.111	12.9707	13.0631	13.3321	12.6563	12.8633	12.9128	12.8589	12.925	12.936	12.7116	13.3052	12.9086	12.8126	13.0402	12.9337	13.3408	12.8391	12.861	12.7538	12.6731	12.883
ADDGRPFPQVIK	14.7547	14.4923	14.4195	14.4852	14.2315	14.2681	14.2375	14.3797	14.3174	14.2601	14.1955	14.479	14.3546	14.2492	14.7556	14.6877	14.484	14.5285	14.0281	14.5292	14.4498	14.2063	14.4831	14.5338	14.3003	14.5861	14.4352	14.5117	14.2582	14.3853	14.153	14.423
ADDPSSYMEVVQAANTSGNWEELVK	10.0594	9.8615	10.2161	9.85471	9.99032	9.81023	9.81407	9.97352	9.94822	10.0107	9.90238	9.83838	10.2886	9.93294	9.83136	9.83424	10.0567	10.2306	9.90663	9.79953	9.89434	10.1455	9.71364	9.81022	9.65816	10.1005	9.98776	9.90167	10.0784	9.79815	9.88508	10.1138
ADFPAGIPECGTDALR	11.1905	11.1167	11.1322	10.9611	10.9063	10.9543	11.1802	11.2702	10.9845	11.1711	11.0225	10.9976	10.9665	10.9961	11.4144	11.1724	11.2971	11.4165	10.9625	11.059	11.031	10.8529	10.8592	11.2109	10.8653	11.3866	10.9648	10.9376	11.0992	11.3548	11.0335	11.0931
ADGGTQVIDTK	12.4749	12.2658	12.6717	12.2941	12.0132	12.1961	11.9605	12.1686	12.134	11.9345	12.3566	12.2247	12.2228	12.6984	12.3271	12.0937	12.4362	12.3064	12.1082	12.0001	12.1124	12.4966	12.1899	12.3606	12.1915	12.4711	12.542	12.33	12.0262	12.4166	12.0021	11.9866
ADGYVLEGK	13.792	13.5646	13.5964	13.474	13.3729	13.285	13.3644	13.3942	13.6917	13.5513	13.5242	13.5087	13.4379	13.2575	13.5889	13.3622	13.6331	13.6984	13.4783	13.5753	13.3543	13.2718	13.2906	13.5186	13.4463	13.7761	13.5242	13.6369	13.4128	13.3986	13.2921	13.3268
ADHQPLTEASYVNLPTIALCNTDSPLR	10.0571	9.56733	9.60773	9.87629	9.84937	9.58822	9.57682	9.38039	9.76159	9.73828	9.98094	9.84123	9.63051	9.02204	9.77836	9.776	9.98925	9.51039	9.21667	9.43331	10.0229	9.7542	9.81953	9.78951	9.81506	9.70791	10.0238	9.33999	9.67386	9.96304	9.59076	9.43906
ADIWSLGITAIELAK	9.80438	9.69049	9.29094	9.31707	9.36941	9.49656	9.7858	9.88138	9.87914	10.0805	9.24905	9.05281	9.58532	9.41839	9.4102	9.8846	9.96226	9.89976	9.35972	9.38881	9.56775	9.47465	9.10802	9.79759	9.57836	9.65364	9.25355	9.74707	9.22268	9.31481	10.0656	9.85957
ADLINNLGTIAK	14.4838	14.2666	13.9756	14.0454	14.1536	13.9477	13.8796	13.9751	14.192	13.9622	13.9455	14.0591	14.3393	14.0342	14.1053	14.1287	14.3118	14.3438	13.9303	14.1575	14.1179	13.7458	13.9246	14.1836	14.2454	14.4103	13.9268	14.1508	14.171	14.075	13.8559	14.0056
ADSLLEDITDIPK	10.7298	10.4298	10.682	10.4688	10.8442	10.8643	10.822	10.6836	10.4603	10.6161	10.5088	10.5262	10.7513	11.1608	10.7617	10.7252	10.8085	10.67	10.2581	10.6101	10.8221	10.7334	10.6886	10.9295	10.3087	10.7476	10.7407	10.6017	10.6647	11.1299	10.6118	10.7357
ADVIQATGDAICIFR	12.3016	12.1059	12.1249	12.0717	11.9801	11.8995	11.9201	12.0163	12.2069	12.1384	11.9239	11.7708	12.2086	12.1301	12.0461	11.9916	12.2668	12.2144	11.8711	11.8536	12.0707	12.042	11.8952	12.1382	11.9867	12.2326	12.0222	11.938	12.0309	12.0312	12.1285	12.0326
AEACFVNCVER	11.611	11.4966	11.7742	11.4523	11.3518	11.3217	11.6609	11.7699	11.811	11.7751	11.5623	11.2863	11.2557	11.5134	11.998	11.259	11.9076	12.0895	11.294	11.4081	11.1712	11.4703	11.338	11.8079	10.9373	11.6653	11.71	11.6531	11.5955	11.7536	11.6436	11.5182
AEAGAGSATEFQFR	11.88	11.6743	11.5256	11.5291	11.6401	11.4411	11.5208	11.6537	11.3749	11.6026	11.4278	11.7762	11.6708	11.7239	11.6213	11.6539	11.7893	11.7858	11.3288	11.5868	11.5576	11.6821	11.4866	11.609	11.5058	11.9081	11.6271	11.4686	11.5071	11.5512	11.4913	11.7695
AEAGDNLGALVR	13.5908	13.3117	13.3186	13.1849	13.3271	13.4022	13.1759	13.2808	13.2315	13.1784	13.274	13.218	13.3806	13.5769	13.3095	13.4211	13.3038	13.429	13.1994	13.3673	13.2468	13.4231	13.3168	13.3111	13.264	13.3856	13.2494	13.3765	13.304	13.4782	13.2563	13.2385
AEDGSVIDYELIDQDAR	11.3283	11.2153	11.7552	11.0216	11.0631	11.3024	11.4531	11.259	11.6261	11.0401	11.2695	11.1691	11.0442	11.408	11.7257	11.0965	11.6516	11.5023	11.2133	11.02	11.1079	11.4835	10.8935	11.5803	11.0354	11.3728	11.6107	11.366	11.3123	11.3837	11.0653	11.2904
AEEYEFLTPVEEAPK	14.6256	14.2154	14.2324	14.1908	13.9786	14.1578	14.0563	14.137	14.1853	14.1017	14.1419	14.1928	14.0241	14.0543	14.448	14.4846	14.3466	14.3801	13.9581	14.1392	14.1496	14.0749	14.1862	14.3573	14.1681	14.3348	14.0463	14.3114	14.3171	14.3696	13.9923	14.0676
AEFGPPGPGAGSR	12.1222	11.9325	11.9717	11.7794	11.8448	11.8481	11.6509	11.8034	11.7298	11.7192	11.8011	11.9176	11.9511	12.0266	11.8124	11.9611	11.9402	11.9033	11.6139	11.9409	11.8297	12.0217	11.8225	11.8556	11.7569	11.8294	11.9614	11.9833	11.9834	11.8297	11.6733	11.852
AEGPEVDVNLPK	12.1706	12.1006	12.555	11.9825	11.9948	11.989	12.2231	12.2377	12.3992	12.2579	12.0383	11.7672	12.0781	12.3029	12.5552	11.9132	12.4897	12.555	11.9905	11.9669	11.915	12.1804	11.8146	12.3847	11.716	12.3957	12.3784	12.1214	12.2401	12.3577	11.9893	12.1035
AEGSDVANAVLDGADCIMLSGETAK	11.832	11.5976	11.8367	11.5186	11.334	11.5161	11.7595	11.7011	11.8747	11.8634	11.2981	11.5275	11.5671	11.4398	11.8845	11.6517	12.0538	12.0876	11.3526	11.3328	11.417	11.5154	11.3611	12.0597	11.5342	11.751	11.7251	11.8141	11.4545	11.6635	11.5494	11.6969
AEGSDVANAVLDGADCIMLSGETAKGDYPLEAVR	11.7112	11.5766	11.4118	11.5868	11.164	11.2168	11.38	11.4974	11.7699	11.5125	11.2644	11.0502	11.6521	11.5393	11.487	11.1883	11.7203	11.9696	11.3136	11.42	11.132	11.1267	11.3232	11.5387	11.2721	11.5781	11.3185	11.5043	11.2792	11.4232	11.6469	11.5795
AEISELPSIVQDLANGNITWADVEAR	9.89944	9.3342	9.09175	9.25466	9.53814	9.36017	9.24055	9.61717	9.31786	9.57128	9.21355	9.41054	9.77923	9.14403	9.07788	9.78621	9.52721	9.93741	8.95846	9.6071	9.24627	9.27098	9.59227	9.18798	9.09494	9.68812	9.46414	9.35739	9.41419	9.30725	9.31981	9.67747
AELNPWPEYIYTR	12.3207	11.9825	12.3018	11.9638	11.7114	11.8101	12.2456	12.2626	12.3471	12.3149	11.9904	11.8864	11.7848	11.8661	12.361	12.084	12.3971	12.4708	12.023	12.0032	11.8063	11.6603	11.9256	12.3664	11.6701	12.4376	11.988	12.3472	11.9431	12.1197	12.0519	12.1218
AENNPWVTPIADQFQLGVSHVFEYIR	9.51401	9.22419	9.1676	9.2679	9.32728	9.22778	9.04754	9.33477	9.44933	9.6541	9.2155	8.53854	9.68343	8.92977	9.21785	9.26793	9.46196	9.65734	9.46348	9.04257	8.85973	8.93998	9.16294	9.48512	9.25549	9.0942	8.95101	9.26537	9.47981	9.1562	9.45469	9.3897
AENNSEVGASGYGVPGPTWDR	11.3409	11.046	11.1374	11.0307	11.0461	10.7691	10.8623	10.9447	10.8244	10.7528	10.98	10.9081	11.1804	11.2239	11.12	11.2199	10.9779	11.0546	10.8449	11.2682	10.7359	11.1765	11.2139	10.9186	11.0488	11.1285	10.962	10.9769	11.2268	10.9563	11.0703	10.8338
AENPEPLVFGVK	12.6307	12.2973	12.4874	12.298	12.2218	12.2147	12.2218	12.3582	12.3779	12.2408	12.5754	12.189	12.2581	12.294	12.3462	12.4147	12.5079	12.37	12.2	12.254	12.2642	12.3591	12.1437	12.602	12.2273	12.5359	12.3989	12.4612	12.3458	12.4437	12.1507	12.1215
AEPPQCTSLAWSADGQTLFAGYTDNLVR	11.1926	10.7032	10.6279	10.6352	10.5512	10.6384	10.6009	10.4916	10.4518	10.4788	10.6323	10.7377	10.7424	11.018	10.7504	10.744	10.6258	10.4949	10.605	10.8546	10.7872	10.7422	10.831	10.6549	10.8651	10.8961	10.4212	10.6795	10.649	10.7255	10.665	10.6943
AEQEEEFISNTLFK	12.1525	11.8563	11.8606	11.6713	11.8841	11.7304	11.6656	11.7449	11.5543	11.6571	11.7619	11.8143	11.9738	12.1045	11.7076	11.9547	11.7631	11.8048	11.8464	11.8574	11.7496	11.8952	11.7956	11.8312	11.782	11.9582	11.8381	11.8662	11.5954	11.9294	11.8132	11.7689
AESFFQTK	14.0078	13.448	13.4618	13.6168	13.407	13.5587	13.3203	13.3261	13.3797	13.4013	13.4535	13.3601	13.5749	13.3647	13.7377	13.8722	13.6376	13.5402	13.2733	13.5172	13.5458	13.3885	13.5754	13.6443	13.5167	13.7661	13.3625	13.5943	13.6024	13.7617	13.2527	13.288
AEVGEKTEER	12.4392	12.3377	12.006	12.0431	12.289	12.0995	11.864	12.0764	11.8431	12.0027	12.0916	12.3472	12.2555	12.5693	11.8277	12.2567	11.8787	12.0931	12.1217	12.3198	12.0976	12.4408	12.2576	12.0132	12.4346	12.1783	12.3512	12.2328	12.0569	12.1601	11.7299	12.023
AEVSELK	14.3061	14.1551	14.6009	14.3289	13.957	13.9517	14.3538	14.4846	14.5767	14.3451	14.3166	14.2047	14.2104	14.0069	14.5005	14.0057	14.5876	14.5257	14.0983	14.0804	14.0024	14.1703	14.0491	14.5867	13.6973	14.4893	14.4077	14.5174	14.322	14.3865	14.1457	14.1896
AFEEAEK	14.1284	13.9573	14.2725	13.9739	13.7038	13.6578	13.9874	14.0329	14.1663	13.9635	13.8143	14.0181	13.9885	14.0002	14.0992	13.7044	14.154	14.2363	13.7197	13.7632	13.8075	13.9046	13.8441	14.2472	13.7416	14.2239	14.1324	14.1618	13.9323	13.9621	13.6983	13.8457
AFEEQLQSWCQAAGEGVTLEFAQK	11.4332	11.0377	11.3798	11.1769	10.8607	11.0178	11.2716	11.4624	11.2334	11.3767	11.278	10.4742	11.3464	11.0387	11.393	11.4312	11.7431	11.7142	10.963	10.9175	11.1407	11.0871	10.6693	11.3653	10.511	11.3042	11.4162	11.3609	11.3003	11.3378	11.2982	11.1624
AFELLHLHLDLR	11.2471	11.068	11.1366	11.0248	11.1283	11.097	11.032	11.0979	11.1362	11.0223	11.0421	10.9563	10.9451	11.3851	11.1584	11.1622	10.9823	11.2854	10.9671	11.2459	10.9425	11.0715	11.0352	10.9735	11.1082	11.1619	11.1532	11.2471	11.0667	11.0565	10.8552	11.1746
AFEQQYSPIPR	12.108	11.8757	11.7032	11.7657	11.8484	11.7542	11.6771	11.6212	11.7141	11.6127	11.906	11.9823	11.7165	11.8699	11.8269	11.7219	11.9257	11.9366	11.7861	11.7167	11.7017	11.6295	11.8014	11.8598	11.9214	11.852	11.55	11.9034	11.7585	11.9421	11.6571	11.7389
AFEVSENGNLVVSGK	13.2779	13.0329	12.6963	12.9308	12.9966	12.789	12.6889	12.9559	12.8042	12.8217	12.9389	13.099	13.1697	12.4985	12.6452	13.1584	13.0513	13.1105	12.733	13.0046	12.7706	12.4019	13.0164	13.0695	13.0003	13.2143	12.6579	12.9812	12.8549	12.8929	12.8339	12.9071
AFFPCFDTPAVK	12.76	12.3176	12.4727	12.2209	12.3094	12.441	12.223	12.3627	12.4847	12.6041	12.3292	11.9557	12.4105	12.4524	12.5507	12.3369	12.6732	12.6246	12.1571	12.2451	12.262	12.415	12.1868	12.5866	11.9256	12.5193	12.4813	12.5431	12.3686	12.5527	12.299	12.4785
AFGPGLQGGSAGSPAR	12.0442	11.8679	11.6862	11.6505	11.8269	11.7546	11.6156	11.6992	11.7607	11.5675	11.7679	11.7477	11.8739	11.7403	11.7488	11.881	11.7572	11.7709	11.8052	11.8428	11.6648	11.6658	11.7401	11.8403	11.6566	11.9612	11.8452	11.6917	11.7754	11.676	11.5964	11.8144
AFIPAIDSFGFETDLR	9.23839	8.80513	8.75795	8.87639	8.8398	8.74836	8.71697	8.96054	8.76454	8.68378	8.76028	9.17431	9.12553	8.90524	9.14418	8.38021	8.72686	8.79812	8.82595	8.65445	9.01672	9.24277	9.08555	8.60733	9.08008	9.14018	8.9202	9.08881	8.56397	8.86528	8.61028	8.68117
AFITNIPFDVK	12.8186	12.6362	12.789	12.5311	12.4992	12.5175	12.4885	12.513	12.5423	12.4201	12.5868	12.5226	12.5844	12.8441	12.6145	12.6946	12.5437	12.7187	12.6125	12.6022	12.3918	12.7463	12.5364	12.5466	12.6773	12.8018	12.867	12.6134	12.4722	12.5802	12.4978	12.6368
AFLTLAEDILR	11.3644	11.2317	12.4734	11.1089	11.0241	11.3207	11.2811	11.3438	11.2263	11.507	11.1728	11.5214	11.4434	11.3244	11.5476	11.9162	11.5304	11.5294	11.2517	11.4662	11.546	11.4314	11.2859	11.6658	11.2772	11.6255	11.5458	11.4521	11.4437	11.6418	11.2127	11.5272
AFNDPFIQK	14.2181	13.9587	13.7706	13.8439	13.7741	13.6674	13.7325	13.8295	13.8036	13.6736	13.5939	13.7173	13.9022	13.6663	14.2191	13.9794	14.0872	14.02	13.6174	13.8689	13.8378	13.5766	13.7006	14.0299	13.8919	14.1273	13.6778	13.9603	13.9159	13.756	13.687	13.7398
AFQGLLDTYSVWR	12.4144	12.1346	12.0834	12.1741	11.9936	12.2891	11.9555	12.115	12.1496	12.0458	12.3031	11.8111	12.0245	12.3762	12.1526	12.2859	12.2947	12.2087	11.9265	11.9277	12.1454	12.2665	12.2126	12.2224	12.1975	12.2265	12.0181	12.2147	12.1556	12.394	11.8683	12.0975
AFREEAIK	14.8198	14.6252	14.9584	14.6194	14.4828	14.3856	14.6109	14.8056	14.8996	14.6477	14.6921	14.4979	14.6241	14.8281	14.727	14.4251	14.9444	14.8647	14.4707	14.6338	14.4661	14.6623	14.4086	14.8731	14.4145	14.8475	14.9042	14.8033	14.5873	14.7034	14.4534	14.5639
AFSGYLGTDQSK	12.6685	12.299	12.3669	12.3605	12.0037	12.019	12.0278	12.14	12.1938	11.9256	12.1585	12.244	12.0793	12.2269	12.5046	12.5525	12.2099	12.2522	12.0565	12.4873	12.2029	11.9739	12.2784	12.4125	12.221	12.3506	12.2572	12.4919	12.2695	12.235	11.8125	12.2232
AFSQFGK	15.5602	15.4563	15.4343	15.3063	15.2043	15.2095	15.224	15.344	15.3938	15.2152	15.3635	15.2879	15.4063	15.4681	15.3076	15.3015	15.5086	15.5564	15.2467	15.2984	15.2314	15.2754	15.1423	15.5046	15.1406	15.601	15.371	15.4121	15.3418	15.4043	15.1482	15.3047
AFSVFLFNTENK	11.0821	10.8897	10.7207	10.8091	11.0098	10.8219	10.7169	10.7924	10.9842	10.9256	10.6019	10.7697	10.6396	10.7322	11.1025	11.0696	11.0272	10.99	10.5791	11.1356	10.6817	10.5899	10.8896	10.9165	10.888	10.7535	10.7042	10.9691	11.0323	10.8239	10.7376	11.0403
AFTELFQVACAKPPPLGLCDYPSSR	10.5546	10.2868	10.6229	10.3498	10.0553	9.84394	10.2771	10.4082	10.5841	10.5698	10.2773	10.2124	9.80294	9.9882	10.5979	10.3572	10.5399	10.5897	10.4217	10.1568	10.0158	9.98673	10.1656	10.4772	9.9439	10.3031	10.6583	10.4384	10.0886	10.332	10.1954	10.4615
AFVAIGDYNGHVGLGVK	14.0283	13.8715	13.987	13.8472	13.5814	13.5891	13.7651	13.86	14.0597	13.9391	13.9107	13.6864	13.6882	13.4972	14.0329	13.7875	14.0722	14.0883	13.6804	13.9048	13.665	13.5038	13.5962	14.0547	13.7227	14.1417	13.8191	14.0081	13.7891	13.677	13.6267	13.8065
AFVEAQNK	12.8917	12.4025	12.603	12.5891	12.3365	12.4821	12.2894	12.4391	12.3541	12.2666	12.3745	12.5295	12.5718	12.5773	12.627	12.7413	12.5852	12.5745	12.2123	12.523	12.5066	12.4843	12.3525	12.7859	12.2523	12.7776	12.477	12.7391	12.6088	12.639	12.2227	12.3046
AFVHWYVGEGMEEGEFSEAR	11.953	11.6589	11.685	11.5672	11.4941	11.5316	11.5039	11.6971	11.7272	11.3581	11.6297	11.568	11.8556	11.7156	11.5903	11.6971	11.6866	11.9062	11.4792	11.5959	11.604	11.5848	11.5613	11.7233	11.4692	11.7037	11.6377	11.7544	11.6862	11.5401	11.7636	11.5333
AFYPEEISSMVLTK	12.8273	12.4287	12.4982	12.422	12.3486	12.3537	12.2069	12.2535	12.5864	12.5328	12.5143	12.4032	12.2103	12.3927	12.2643	12.5949	12.6876	12.6986	12.3157	12.5233	12.3122	12.312	12.1532	12.4977	12.2844	12.6677	12.3945	12.6712	12.3052	12.2682	12.3769	12.567
AGAGSATLSMAYAGAR	12.2966	11.892	11.94	11.9562	11.6146	11.7687	11.6661	11.7123	11.8546	11.7486	11.8144	11.8402	11.7095	11.8758	11.9415	12.1155	11.9991	12.114	11.6971	11.9459	11.7114	11.7256	11.8564	11.8594	11.8906	12.1047	11.987	12.0798	11.7966	11.7841	11.5666	11.6569
AGAHLQGGAK	14.1753	13.8367	14.1004	14.0723	13.6716	13.6474	13.7994	14.0357	13.9826	13.9686	13.8978	13.9258	13.8573	13.7223	14.1234	13.9037	14.183	14.1787	13.5905	13.8141	13.7912	13.8791	13.7965	14.1814	13.8956	14.2007	13.9401	14.0866	13.9824	13.927	13.617	13.7076
AGAHLQGGAKR	13.9052	13.7207	13.0672	13.5242	13.6354	13.5729	12.7159	12.9249	12.9458	12.8967	13.4133	13.7949	13.7671	13.7978	12.9739	13.9389	13.1152	12.9773	13.3725	13.4584	13.6731	13.7902	13.8615	13.2148	14.2245	13.5538	13.3245	13.5159	13.4549	13.469	12.9413	13.1534
AGAIAPCEVTVPAQNTGLGPEK	13.2837	13.0842	13.0251	12.9883	12.8464	12.8867	12.9352	13.0694	13.3242	13.0041	12.7811	13.0251	12.8851	12.9776	13.0418	12.9142	13.2513	13.2543	12.7198	13.0151	12.8585	12.7997	12.8836	13.1752	12.8187	13.2979	13.0507	13.0576	13.0024	13.0843	12.8635	12.9339
AGDKDDITEPAVCALR	13.9304	13.7715	13.7976	13.6703	13.5614	13.5012	13.6208	13.6593	13.8906	13.8051	13.6192	13.4652	13.6543	13.6438	13.8484	13.5625	13.9073	13.813	13.5812	13.586	13.453	13.6796	13.5649	13.8861	13.4827	13.9591	13.8405	13.7007	13.6864	13.6678	13.5251	13.6091
AGDLLEDSPKRPK	14.5516	14.2189	14.3981	14.3152	14.034	14.1243	13.9934	14.1945	14.1581	14.0826	14.179	14.2293	14.2143	14.4171	14.2474	14.4189	14.3416	14.3579	14.076	14.2462	14.1553	14.2593	14.1588	14.3902	14.2837	14.4058	14.3095	14.3672	14.1961	14.2989	13.9511	14.0761
AGDTVIPLYIPQCGECK	12.1215	12.0396	12.1248	11.8211	11.8189	11.9642	11.8116	11.9864	11.8094	11.8441	11.8959	11.6516	12.1735	12.1564	12.0676	12.0409	11.8698	12.0841	11.7877	12.0916	11.7868	12.0382	11.9095	12.0646	11.7559	12.0993	12.1394	11.8665	11.9235	12.0295	11.8997	11.9382
AGELTEDEVER	12.2221	12.1642	12.0853	11.9032	11.9638	11.8664	11.803	11.9478	11.9615	11.8214	12.0689	11.977	12.2467	12.0118	11.9279	11.9442	12.1224	12.08	11.8445	11.9647	11.944	11.9771	11.9168	12.1217	11.9367	12.2397	11.9579	12.0651	12.024	12.0411	11.6069	12.0449
AGFALDEGIANPTDAFTVFYSER	10.6196	10.2224	10.1084	10.3206	10.3292	10.2688	10.3453	10.3859	10.1838	10.4783	9.97667	10.2464	10.4309	10.2704	10.4121	10.4657	10.6199	10.4113	10.2648	10.2175	10.3829	10.0288	10.3849	10.0909	10.232	10.4264	10.0132	10.3711	10.4997	10.3605	10.0756	10.5432
AGFVGGQFWSVYTPCDTQNK	12.6257	12.3893	13.0642	12.2254	12.2214	12.1873	12.6592	12.7388	12.9744	12.7831	12.2136	12.0876	12.5249	12.4589	12.6858	12.395	12.9766	12.9048	12.2543	12.3525	12.2574	12.4188	12.1207	12.8682	12.1243	12.7556	12.6667	12.5636	12.595	12.6107	12.303	12.5966
AGFVGGQFWSVYTPCDTQNKDAVR	12.1107	11.9179	12.3304	11.9	11.6554	11.5586	12.1868	12.1696	12.4749	12.295	11.8571	11.7267	11.6936	11.9267	12.0595	11.8987	12.3381	12.3044	11.8459	11.9095	11.7512	11.9458	11.7368	12.1919	11.7648	12.2685	12.2354	12.175	12.0305	11.726	11.8626	12.0231
AGGAAVVITEPEHTK	12.4204	12.1914	12.4775	12.187	12.156	12.2083	12.3379	12.4416	12.3996	12.3585	12.0881	12.1859	12.35	12.447	12.4624	12.1454	12.4347	12.4797	12.1604	12.0884	12.282	12.4104	12.0136	12.5627	11.9574	12.3631	12.4047	12.3195	12.4282	12.508	12.0403	12.3865
AGGIETIANEFSDR	13.1518	12.9189	12.7219	12.8519	12.8814	12.7438	12.6258	12.71	12.7431	12.5861	12.7714	13.0648	12.8236	12.8422	12.8721	12.8522	12.9668	12.682	12.7891	12.8649	12.7383	12.8859	12.7405	12.8895	12.9401	12.9871	12.8448	12.9293	12.721	12.7586	12.665	12.7294
AGGPATPLSPTR	12.5603	12.3859	12.379	12.2594	12.2962	12.2478	12.1359	12.2646	12.2836	12.1872	12.264	12.4252	12.3524	12.5564	12.1329	12.3188	12.4209	12.4389	12.0673	12.3295	12.2774	12.3779	12.2623	12.3196	12.374	12.3539	12.41	12.4089	12.1654	12.3073	12.254	12.2008
AGIFQSVK	12.1481	11.9046	11.9222	11.8127	11.8315	11.7579	11.7337	11.8529	11.9552	11.8505	11.8933	11.7654	11.7983	12.0097	11.898	11.7622	11.7601	11.8977	11.8309	11.798	11.9119	11.8688	11.879	11.9282	11.8221	12.0187	12.0177	11.7731	11.7753	11.9727	11.7362	11.7748
AGIIASAR	15.1497	14.9579	14.7588	14.8616	14.8093	14.6812	14.5963	14.698	14.6808	14.7191	14.8508	14.9443	14.932	14.8948	14.7448	14.7576	14.9049	14.8555	14.6846	14.9163	14.7785	14.8254	14.7174	14.8117	14.8841	15.044	14.8373	14.9675	14.7435	14.708	14.5803	14.7537
AGIPVYAWK	14.6201	14.0454	13.9615	14.2919	14.0072	13.9	13.9046	13.9611	14.2296	14.082	14.0604	14.2128	13.9127	13.7997	14.3126	14.4612	14.3739	14.4032	13.8783	14.2058	14.0909	13.8196	14.153	14.0914	14.3242	14.5338	13.9207	14.3966	14.1404	14.1073	13.7465	13.9089
AGKPVICATQMLESMIK	12.7028	12.5458	12.4199	12.3135	12.2403	12.355	12.3075	12.4335	12.7426	12.6644	12.1622	12.2538	12.351	12.2564	12.452	12.3057	12.7954	12.786	12.2395	12.3402	12.1277	12.2425	12.2689	12.5468	12.0771	12.7272	12.4728	12.5443	12.4328	12.4107	12.3212	12.3363
AGLQFPVGR	15.6353	15.4209	15.4979	15.2491	15.3184	15.3483	15.2007	15.2938	15.3599	15.2889	15.3019	15.3071	15.3428	15.7444	15.3091	15.3582	15.4874	15.4808	15.256	15.3277	15.2898	15.6095	15.2451	15.334	15.3615	15.4715	15.662	15.3277	15.3045	15.3842	15.1699	15.3145
AGLVIGK	15.3753	14.9786	14.9335	15.1029	14.9142	14.8843	14.7672	14.8468	15.0302	14.9395	14.7948	15.0142	14.9787	15.0302	14.9371	15.1152	15.1654	15.0969	14.6805	15.0133	14.9295	14.9182	14.996	15.0241	14.8818	15.0712	14.9293	15.1989	15.0878	15.1471	14.6838	14.8225
AGNASKDEIDSAVK	13.1926	12.8903	12.5042	12.7304	12.7531	12.8032	12.5807	12.7584	12.7883	12.7699	13.1755	12.8139	12.8361	12.4487	12.6172	12.7515	12.8571	12.7981	13.0184	12.7984	12.74	12.3469	12.6963	12.9452	12.8772	13.0117	12.3921	13.0225	12.7104	12.9611	12.525	12.6822
AGNEKEEGETADTVGCCSLR	12.0215	11.8429	12.6321	11.9975	11.5546	11.6035	12.4057	12.594	12.7152	12.6661	11.8569	11.6621	11.9336	11.8757	12.5186	11.5164	12.7414	12.7983	11.6708	11.834	11.7199	11.7627	11.5394	12.7114	11.1062	12.4255	12.2081	12.3126	12.355	12.0164	12.1032	12.231
AGNLGGGVVTIER	14.054	13.8	13.7765	13.7499	13.8134	13.73	13.5952	13.7029	13.724	13.5653	13.7533	13.9308	13.9215	13.8286	13.6877	13.7766	13.9151	13.694	13.688	13.7431	13.7691	13.7918	13.7349	13.7761	13.8654	13.9347	13.6225	13.7466	13.758	13.8857	13.556	13.7283
AGPIWDLR	14.0063	13.7143	13.6881	13.617	13.7239	13.6437	13.5365	13.5881	13.7208	13.5854	13.6609	13.6577	13.6125	13.8866	13.648	13.7001	13.7649	13.8367	13.5515	13.7166	13.6879	13.5533	13.6141	13.7082	13.7099	13.8624	13.7534	13.6528	13.6023	13.8053	13.4843	13.6119
AGQAVDDFIEK	14.1905	13.9675	13.7718	13.801	13.8357	13.8035	13.6541	13.7739	13.8817	13.5793	13.7788	13.8825	13.9059	13.9183	13.8036	14.0109	13.8982	13.9532	13.7197	13.9113	13.8154	13.7604	13.7274	13.9813	13.9426	13.9758	13.753	13.9066	13.8045	13.908	13.6491	13.8155
AGQPLQLLDASWYLPK	11.0185	10.6705	10.6549	10.8271	10.6826	10.6297	10.4475	10.5976	10.5389	10.743	10.88	10.3109	10.9176	10.7237	10.6797	10.6225	10.7293	10.9634	10.7394	10.8228	10.5185	10.6823	10.558	10.6208	10.8639	10.7359	10.581	10.8406	10.6952	10.7156	10.4996	10.5331
AGQTTYSGVIDCFRK	12.7898	12.5684	12.6329	12.4699	12.3116	12.4287	12.2497	12.3882	12.3483	12.4906	12.6358	12.4491	12.3299	12.6392	12.5284	12.3991	12.684	12.6831	12.5521	12.3718	12.1897	12.4371	12.3778	12.5331	12.437	12.7338	12.7822	12.5574	12.2836	12.421	12.2294	12.3898
AGQVVTIWAAGAGATHSPPTDLVWK	13.4077	13.1428	13.2747	13.0081	13.1076	13.1225	13.0183	13.1324	13.3477	12.8272	13.0721	13.1103	13.2015	13.316	13.0891	13.0354	13.2271	13.3639	12.9369	13.0237	13.1727	13.2926	12.9529	13.171	13.1987	13.2371	13.3402	13.1373	12.9927	13.1226	12.9492	13.1613
AGTQIENIDEDFRDGLK	14.5917	14.4316	14.3413	14.3214	14.2537	14.2782	14.2765	14.3158	14.4672	14.2786	14.3092	14.3388	14.1828	14.318	14.4839	14.4298	14.5374	14.4144	14.3131	14.3124	14.2558	14.1981	14.29	14.4631	14.3315	14.514	14.1542	14.3928	14.4308	14.4284	14.2212	14.285
AGVLAHLEEERDLK	13.3415	13.1085	13.0126	13.0948	13.0089	13.0267	12.9401	13.0626	13.0604	12.9369	13.0328	13.0661	13.0267	13.1265	13.0702	13.2647	13.0411	13.1112	12.9119	13.2245	13.1342	13.0762	12.9928	13.0647	13.073	13.2598	13.1604	13.1316	13.0747	13.0891	12.9526	12.9267
AGVNFSEFTGVWK	13.0123	12.8257	12.7723	12.6878	12.942	12.9095	12.8294	12.9394	12.6382	12.6262	12.77	12.8822	13.0086	12.917	12.8328	13.0445	13.0306	12.9874	12.8547	12.9124	12.7196	12.7188	12.7225	12.9144	12.7252	12.6773	12.9521	12.7593	12.7274	13.0692	12.9164	13.0053
AGVNTVTTLVENK	14.2683	14.0401	13.9083	13.9254	14.0137	13.9594	13.8161	14.0148	14.0483	13.9822	13.9738	13.9605	14.1625	13.8295	14.0143	14.1075	14.1356	14.1417	13.967	13.9409	13.9041	13.9401	13.892	14.1182	14.0556	14.175	13.9895	14.0422	14.015	14.0825	13.8135	13.8927
AGYPQYVSEILEK	12.163	11.9189	11.8052	11.8903	11.8472	11.6831	11.7058	11.7192	11.8324	11.6973	11.9636	11.9902	11.8285	11.9158	11.6359	11.9574	11.803	11.8291	11.9403	12.0926	11.8511	11.7473	11.8851	11.6889	11.9096	12.0131	11.7511	11.9643	11.6908	11.8531	11.9093	11.602
AGYTDKVVIGMDVAASEFFR	13.2471	12.773	12.4	12.7495	12.5263	12.6397	12.4425	12.4356	12.6431	12.9104	12.5181	12.6731	12.7176	12.3914	12.4196	13.0018	12.8837	12.9046	12.361	12.8435	12.8018	12.3675	12.8724	12.3566	12.9311	12.9771	12.104	13.0299	12.5758	12.5825	12.5361	12.6895
AHAAVWNAQEAQADFAK	13.0668	12.6912	12.8786	12.703	12.5005	12.513	12.5442	12.7452	12.6874	12.8156	12.6111	12.7157	12.561	12.7344	12.8035	12.6998	12.9512	12.9488	12.4445	12.7694	12.5468	12.5556	12.4955	12.9294	12.4503	12.9079	12.7591	12.8973	12.7454	12.809	12.4476	12.6487
AHEPTYFTVDCAEAGQGDVSIGIK	11.3534	11.2649	11.3032	11.1046	10.6879	11.0037	11.387	11.5185	11.4769	11.6098	11.2091	10.8556	10.9415	10.8016	11.4172	11.3453	11.5196	11.804	11.1058	11.0618	10.9385	10.9064	10.6676	11.6067	10.4852	11.4242	11.2367	11.3352	11.2627	11.4008	11.1735	11.3442
AHLGTALK	13.8	13.8968	13.5007	13.5672	13.4807	13.4097	13.4439	13.5879	13.4497	13.6254	13.7154	13.7091	13.6358	13.5966	13.3927	13.6896	13.5577	13.7361	13.551	13.6944	13.465	13.5765	13.5127	13.7155	13.5761	13.8835	13.7093	13.6759	13.485	13.5599	13.3158	13.5908
AHLILFK	11.3611	11.2073	11.3162	11.0165	11.1133	11.0529	11.0228	11.2909	11.2349	11.1704	11.0685	11.3398	10.9998	11.177	11.0267	11.3364	11.2596	11.1504	11.0365	11.2839	11.2591	10.9986	11.0752	11.2889	11.1847	11.2972	11.2707	11.0108	11.0619	11.3544	10.9949	11.1533
AHLMEIQVNGGTVAEK	12.3492	12.048	12.1526	12.2133	12.1329	12.0623	12.1734	12.2231	12.1035	12.0096	12.2231	12.2714	12.1315	12.2116	12.252	12.1133	12.3482	12.282	12.0464	12.15	12.0477	12.1331	11.9776	12.3584	11.9935	12.3149	12.1473	12.3624	12.1519	12.149	12.0288	12.1886
AHPPELKK	14.1181	13.9617	13.8786	13.7739	13.7729	13.5779	13.5205	13.6643	13.761	13.633	13.8212	13.9554	13.9256	13.8574	13.452	13.8142	13.8745	13.8064	13.6319	13.8927	13.6128	13.7407	13.7655	13.9391	13.9314	13.9732	13.9331	13.9565	13.5967	13.6011	13.5409	13.6733
AHTVLAASCAR	9.85543	10.0807	10.172	9.64534	9.54089	9.67383	9.91534	9.94718	9.99868	9.96385	9.77157	9.71347	10.1199	9.72703	9.85883	9.67489	10.0581	10.1136	9.76643	9.71349	9.52643	9.65161	9.76017	10.2677	9.37604	9.99467	9.90187	9.79887	9.86883	10.1488	9.90926	9.78622
AHVIVMAATNRPNSIDPALRR	13.3651	13.1453	12.9869	12.9622	13.0509	12.9015	12.8292	12.9517	12.8264	13.0246	12.9839	13.1149	13.186	12.9519	12.8814	13.2219	13.006	13.0652	12.8466	13.1533	13.03	12.9289	13.1146	13.1483	13.0955	13.2254	13.1417	13.1248	12.8978	12.9454	12.8104	13.0317
AIADTGANVVVTGGK	12.1699	11.7607	11.7118	11.7091	11.7442	11.7048	11.6571	11.7599	11.7507	11.5638	11.7545	11.6145	11.889	11.782	11.7828	12.0966	11.8966	11.8254	11.5935	11.7592	11.7549	11.7643	11.7946	11.8177	11.998	12.013	11.6073	11.6965	11.5437	11.8923	11.5618	11.8857
AIAELGIYPAVDPLDSTSR	11.8235	11.5592	11.8231	11.5381	11.5396	11.6247	11.3892	11.69	11.7753	11.6372	11.6568	11.3449	11.5554	11.704	11.7854	11.6245	11.8812	11.8239	11.6039	11.6793	11.3647	11.6114	11.5689	11.5606	11.4708	11.7373	11.8588	11.8286	11.396	11.6322	11.6437	11.5286
AIANECQANFISIK	14.71	14.5478	14.7454	14.4302	14.2442	14.2549	14.5183	14.6628	14.8372	14.6995	14.2331	14.2672	14.4264	14.4587	14.7187	14.4595	14.854	14.8296	14.2578	14.3563	14.3796	14.398	14.2696	14.7483	14.1332	14.8055	14.5848	14.5896	14.463	14.5328	14.4305	14.5931
AICIDPAYSK	12.806	12.4479	12.4648	12.44	12.5605	12.3929	12.5009	12.5534	12.4794	12.304	12.2781	12.4197	12.4745	12.7414	12.8051	12.6734	12.6655	12.6162	12.1811	12.5139	12.5511	12.4734	12.3792	12.8117	12.36	12.5934	12.4058	12.7186	12.7427	12.5799	12.2144	12.5743
AIDALREFNEEGALSVLQQFK	12.6741	12.3453	12.2243	12.1133	12.3001	12.3961	12.1771	12.1385	12.1376	12.1349	12.2444	12.3512	12.3366	12.6113	12.0612	12.5331	12.2762	12.3282	12.2885	12.307	12.2673	12.3995	12.4593	12.0584	12.5598	12.3274	12.4265	12.0382	12.0996	12.1588	12.3322	12.4156
AIDLFTDAIK	12.2105	11.8419	11.8406	11.9702	11.6161	11.7251	11.6389	11.796	11.666	11.8554	11.7151	11.6761	11.7101	11.7299	12.0609	12.1946	11.7697	12.0042	11.5498	11.8414	11.9809	11.4927	11.8491	12.0751	11.7834	12.0401	11.8158	12.053	11.8023	11.7698	11.6522	11.7546
AIDNAADLLIFGK	10.2701	10.1479	10.1627	10.0385	10.2001	10.0073	10.2107	10.2826	10.1075	10.0867	10.172	10.1444	10.1644	10.1407	10.292	10.1619	10.2095	10.1295	10.2392	10.1542	10.0348	10.2025	10.0827	10.2066	10.3493	10.1466	10.1765	10.1418	10.0902	10.3234	10.0749	9.96244
AIEALHGHELRPGR	11.6493	11.4228	11.2984	11.2651	11.1648	11.1882	11.1622	11.2909	11.3799	11.1261	11.2873	11.387	11.1494	11.5289	11.3576	11.2517	11.3857	11.461	11.1991	11.4595	11.1656	11.3135	11.0856	11.4083	11.4808	11.3579	11.2546	11.368	11.1433	11.3795	11.0392	11.4037
AIEINPDSAQPYK	14.1888	13.929	13.9801	13.9023	13.7209	13.7946	13.8151	13.8594	13.9905	13.8329	13.8102	13.8223	13.7211	14.0099	14.0013	13.9906	14.0765	14.0906	13.6715	13.8395	13.8314	13.8334	13.8013	14.0469	13.7585	14.0915	13.959	13.9646	13.874	13.9836	13.7067	13.8467
AIEPPPLDAVIEAEHTLR	11.6583	11.5047	11.4956	11.6145	11.6653	11.7076	11.5607	11.4288	11.5643	11.4236	11.4102	11.5951	11.7358	11.7846	11.416	11.7308	11.646	11.6195	11.3853	11.4995	11.7561	11.5076	11.6951	11.5392	11.4392	11.8653	11.6377	11.6142	11.508	11.6699	11.5171	11.4193
AIEPPPLDAVIEAEHTLRELDALDANDELTPLGR	8.74341	8.14479	7.59049	8.14881	7.87953	8.09783	8.14428	8.35919	8.34446	6.43283	8.47615	8.20405	8.41561	8.86161	8.22117	8.3366	6.86505	8.64718	8.24149	8.17381	8.57773	8.79109	8.75254	7.16936	8.91135	7.38705	6.92741	8.32009	7.77561	8.39608	8.68925	8.83003
AIFLADGK	14.2807	14.1426	14.1471	13.9745	13.9221	13.9664	13.7733	13.9659	13.941	13.9127	13.9105	13.9621	13.9876	14.1366	13.8503	14.1948	14.1198	14.1267	13.8994	14.0704	13.8898	14.1276	13.8264	14.0159	14.0402	14.104	14.1979	14.0211	13.8786	14.118	13.77	13.9591
AIFLADGNVFTTGFSR	11.7385	11.5103	11.2799	11.2885	11.5018	11.4276	11.3623	11.41	11.4054	11.4195	11.2328	11.5418	11.5309	11.7284	11.2537	11.3854	11.4356	11.4504	11.1985	11.4076	11.5087	11.548	11.5965	11.3739	11.4712	11.5082	11.2272	11.4137	11.4995	11.5324	11.3649	11.5679
AIGAVPLIQGEYMIPCEK	12.8876	12.701	12.7023	12.5534	12.558	12.5193	12.5384	12.5573	12.4749	12.621	12.3024	12.5813	12.7265	12.7239	12.7162	12.7691	12.7561	12.7568	12.3035	12.5517	12.574	12.7525	12.5715	12.7473	12.3418	12.7882	12.7314	12.7859	12.6123	12.5974	12.5583	12.6261
AIGLPEELIQK	12.8657	12.8084	12.8808	12.9761	12.3954	12.545	12.957	13.0231	13.2509	13.0187	12.7587	12.2924	12.7007	12.447	13.4528	12.6652	13.2836	13.4468	12.5083	12.6701	12.4111	12.5401	12.5155	13.2034	11.9824	12.8406	12.6984	12.95	13.134	13.4492	12.814	12.8085
AIGSASEGAQSSLQEVYHK	12.418	12.3052	12.3854	12.1717	12.0565	11.9493	12.1201	12.1944	12.3252	12.1736	12.1967	11.9924	12.1918	12.2392	12.2439	12.1937	12.3887	12.2843	12.0486	12.3593	12.0701	12.1558	11.9736	12.2905	12.1351	12.4404	12.2069	12.2611	12.0111	12.2016	11.9566	12.3416
AIGTEPDSDVLSEIMHSFAK	11.5789	11.4859	11.2519	11.2336	11.2705	11.249	11.1261	11.2448	11.2367	11.2053	11.318	11.2633	11.4003	11.1233	11.3397	11.4672	11.2379	11.5119	11.1381	11.1969	11.449	11.3532	11.1866	11.3028	11.1772	11.5452	11.0872	11.3741	11.3618	11.3266	11.1196	11.3517
AIGVKPPR	14.3474	14.1812	14.254	14.1424	14.0009	13.8842	13.9139	14.0927	14.1487	13.8408	14.0209	14.2937	14.1761	14.1408	14.1039	14.1554	14.2015	14.1186	13.913	14.1642	13.9743	14.1638	14.0972	14.2524	14.2415	14.3485	14.0956	14.2001	14.0825	14.0567	13.8305	13.994
AIHYALNCCGLAGGVEQFISDICPK	10.7994	10.7815	11.3302	10.8198	10.2332	10.5528	10.9948	11.1766	11.3834	11.1651	10.4732	10.5647	10.7835	10.4583	11.1526	10.7235	11.198	11.2584	10.2649	10.6004	10.4615	10.8074	10.8214	11.2326	10.3743	11.1378	10.6956	11.109	10.9176	10.8645	10.7371	10.9274
AIIVEFAQQGLNAALFYENKDPR	9.95142	9.45268	9.281	9.52411	9.42803	9.71013	9.68503	9.55003	9.95367	10.0468	9.51109	9.23992	9.34915	9.57811	9.36926	9.55093	9.73253	9.94239	9.24538	9.75523	9.63497	9.23371	9.47597	9.5636	9.24194	9.60361	9.5039	9.99979	9.44564	9.46354	9.66442	9.66214
AILVDLEPGTMDSVR	13.8863	13.6594	13.5639	13.5326	13.6332	13.5598	13.475	13.5083	13.4511	13.4574	13.4915	13.738	13.7176	13.7017	13.4851	13.6171	13.6909	13.6381	13.4603	13.6715	13.5088	13.627	13.6354	13.578	13.6215	13.6913	13.5444	13.6324	13.4358	13.7463	13.537	13.6045
AILVVFANK	10.6221	10.425	10.926	10.498	10.2922	10.16	10.7316	10.8962	10.7829	10.8218	10.4377	10.3422	10.4013	10.5979	10.8852	10.3149	10.7942	11.0243	10.3179	10.6349	10.3787	10.187	10.4453	10.7498	10.1024	10.8328	10.6724	10.7535	10.6405	10.4507	10.5819	10.5833
AINCATSGVVGLVNCLR	12.8206	12.5634	12.5117	12.4886	12.5301	12.4196	12.5117	12.6158	12.6473	12.4434	12.4343	12.5617	12.6154	12.3458	12.7015	12.69	12.6763	12.677	12.3044	12.5247	12.5107	12.5673	12.4555	12.7216	12.5923	12.6899	12.4798	12.6014	12.4853	12.5484	12.4606	12.5762
AINCPEDIVFPALDILR	9.9358	9.52213	9.52534	9.46382	9.41526	9.55314	9.54279	9.71839	9.18637	9.57293	9.6023	9.41625	9.56745	9.71123	9.7607	9.8126	9.79996	9.80881	9.78693	9.31979	9.43227	9.34992	9.55628	9.70869	9.43007	9.5291	9.52527	9.77052	9.29394	9.703	9.80027	9.63357
AINQGGLTSVAVR	13.0208	12.8386	12.7925	12.6161	12.7354	12.7247	12.5398	12.5758	12.6317	12.4087	12.7167	12.6299	12.8467	12.9511	12.792	12.806	12.7891	12.7491	12.4913	12.7651	12.6689	12.7354	12.7515	12.8641	12.7497	12.9585	12.6345	12.6394	12.5949	12.852	12.6456	12.7004
AIPQLQGYLR	12.8912	12.4663	12.678	12.6182	12.6104	12.7142	12.492	12.5823	12.7987	12.6022	12.7	12.7408	12.6503	12.5771	12.5975	12.7497	12.8311	12.83	12.6016	12.7553	12.5242	12.5791	12.5908	12.6981	12.7419	12.9378	12.6606	12.7603	12.5398	12.6651	12.4155	12.6777
AITGASLADIMAK	12.8254	12.6235	12.5528	12.5698	12.5679	12.6154	12.3533	12.445	12.33	12.4115	12.66	12.7128	12.6418	12.6498	12.5342	12.6271	12.6702	12.7342	12.5694	12.419	12.4633	12.5003	12.5469	12.6642	12.5499	12.7754	12.375	12.6833	12.4448	12.5895	12.4327	12.7133
AITIAGVPQSVTECVK	12.8545	12.7935	12.9631	12.5053	12.3189	12.4684	12.6291	12.8155	12.9063	12.9728	12.5297	12.2353	12.4596	12.6241	13.025	12.5473	13.0787	13.1069	12.5017	12.4581	12.3922	12.4381	12.3599	12.9178	12.5573	12.9412	12.7928	12.7805	12.5624	12.6556	12.4754	12.7233
AITISSALQAGTVWVNCYGVVSAQCPFGGFK	10.2157	9.61505	10.8563	10.0358	8.84114	9.56501	10.4151	10.6435	11.3229	11.1448	8.74654	9.18927	9.56682	10.116	10.2087	9.98597	11.4105	11.4382	9.41726	9.94586	9.41531	9.29966	9.20876	10.2594	8.77957	10.3673	10.1846	10.6759	9.73522	9.80292	10.3961	10.4966
AIVAIENPADVSVISSR	14.2165	13.8242	13.7175	13.9349	13.6307	13.6419	13.7629	13.9485	14.0078	13.8718	13.7143	13.7385	13.7331	13.3662	14.1326	14.0154	14.0291	14.125	13.5371	13.7821	13.7323	13.5767	13.7137	14.0711	13.617	14.2219	13.5655	13.9804	13.8372	13.844	13.5896	13.9466
AIVFVVDSAAFQR	9.86347	9.66069	9.74201	9.38898	9.83344	9.66813	9.67504	9.70365	9.61075	9.55946	9.42416	9.63321	9.90006	9.77613	9.65994	9.99296	9.71318	9.88519	9.39475	9.59085	9.80141	9.69238	9.75403	9.66979	9.4937	9.77678	9.71336	9.412	9.69689	9.91554	9.70823	9.83911
AIWNVINWENVTER	11.6083	11.4534	11.3361	11.2542	11.3048	11.3859	11.0908	11.3318	11.3485	11.0544	11.0968	11.3809	11.3488	11.524	11.5426	11.3496	11.4309	11.3929	11.0643	11.2721	11.4777	11.4853	11.33	11.1708	11.1992	11.4504	11.3587	11.3085	11.4827	11.4749	11.0855	11.2423
AIYKGPGSEAGP	12.3489	12.1304	12.1649	11.9881	11.8855	11.9104	11.7883	11.8746	11.9341	12.0218	12.0448	11.9764	12.1885	12.0623	11.8806	11.9736	11.9529	12.0515	11.9648	12.1829	11.813	12.2339	11.9955	11.9345	12.1356	12.1724	12.2202	12.0579	12.0069	11.8086	11.7241	11.926
AIYQATYR	12.9063	12.7362	12.7439	12.7198	12.5652	12.4897	12.5564	12.5918	12.7043	12.5134	12.6216	12.7048	12.5672	12.7546	12.6812	12.7575	12.7999	12.7678	12.5686	12.7267	12.5352	12.5274	12.5455	12.8082	12.6238	12.8526	12.6933	12.6784	12.5334	12.6009	12.5854	12.6953
AKDFSLILDDVAITELSFSR	10.8373	10.3006	10.4688	10.2797	10.4447	10.5433	10.6021	10.7112	10.9053	10.8095	10.1494	9.91198	10.7042	10.5521	10.5777	10.5757	10.8062	10.9853	10.1488	10.2886	10.7652	10.2906	10.4134	10.5152	10.241	10.5023	10.1524	10.6072	10.4611	10.4407	10.9328	10.8871
AKDPFAHLPK	14.8424	14.7128	14.4891	14.5507	14.4984	14.3777	14.279	14.5005	14.5007	14.4889	14.5446	14.6798	14.5973	14.4158	14.363	14.6312	14.6548	14.7352	14.3737	14.6128	14.4271	14.3898	14.3488	14.6781	14.7502	14.74	14.5725	14.5757	14.4048	14.3068	14.2998	14.4091
AKEAAEQDVEK	13.4024	13.1704	13.0306	13.0365	13.0502	12.8712	12.8379	13.0646	13.1066	13.0429	13.0445	13.1069	13.2068	13.076	12.8195	13.0458	13.2141	13.2293	12.9145	13.0961	13.026	12.9991	12.7828	13.2307	13.0265	13.25	13.1541	13.2499	12.915	13.1477	12.6931	13.0385
AKEALELTDTGLLSGSEER	12.1404	12.151	12.1136	12.076	12.147	12.0691	11.8064	11.9878	11.9509	11.9122	12.1068	12.191	12.0396	12.0326	11.9937	12.2844	11.9517	12.1818	11.9861	12.2703	12.0132	12.0516	12.0286	11.9981	12.0595	12.3538	12.0658	11.8929	12.0571	12.0156	12.0147	12.0692
AKFEELNMDLFR	12.57	12.3767	12.3273	12.1975	12.3593	12.205	12.2018	12.2284	12.1756	12.2548	12.2721	12.4577	12.3235	12.3949	12.2736	12.3442	12.4329	12.45	12.15	12.3808	12.377	12.2213	12.2764	12.487	12.4213	12.5486	12.2875	12.351	12.2077	12.2821	12.171	12.2549
AKFENLCK	15.5958	15.5203	15.225	15.2667	15.1196	14.9709	15.0585	15.2406	15.4452	15.4358	15.0698	15.1518	15.3444	15.0268	15.2453	15.2712	15.5333	15.539	15.024	15.2085	15.1609	15.0266	15.009	15.4797	15.1446	15.6205	15.1603	15.404	15.2435	15.2421	14.9859	15.1453
AKFYPEDVAEELIQDITQK	11.7753	11.6437	11.4078	11.3789	11.4037	11.5067	11.3431	11.3704	11.5107	11.3948	11.4549	11.4759	11.3391	11.4026	11.4022	11.8378	11.5558	11.5269	11.322	11.6523	11.4382	11.3796	11.4847	11.4791	11.6467	11.6921	11.5245	11.3594	11.4609	11.5864	11.139	11.3899
AKHHAISAK	13.4457	13.2564	12.778	12.9428	12.9641	12.7028	12.5843	12.7383	12.6657	12.7142	12.8842	13.2087	13.1887	13.1999	12.4176	13.1574	12.7281	12.768	12.9412	13.1113	12.9262	13.1075	13.0776	12.7529	13.2873	13.2103	12.9582	12.9437	12.7464	12.7107	12.7553	12.7698
AKLAEQAER	13.0877	12.8785	12.3182	12.729	12.5985	12.7277	12.0079	12.2634	12.1706	12.0762	12.7488	12.9644	12.8248	12.9382	11.9839	13.0005	12.095	12.1726	12.6933	12.7691	12.7318	12.9078	12.9824	12.0964	13.1255	12.8243	12.5936	12.5341	12.5965	12.3924	12.1705	12.3552
AKPYEGSILEADCDILIPAASEK	12.5542	12.3292	12.8379	12.3423	12.1143	12.2308	12.35	12.5045	12.6267	12.571	12.1751	12.3059	12.3899	12.3873	12.3748	12.3751	12.6635	12.8168	12.2322	12.2728	12.0792	12.2846	12.3047	12.575	11.9683	12.6895	12.619	12.5137	12.3815	12.4588	12.2713	12.3909
AKVDEFPLCGHMVSDEYEQLSSEALEAAR	11.284	10.8913	10.9121	11.0614	10.8461	10.9539	10.6908	10.9639	10.9316	10.9078	10.6842	10.834	10.897	11.0849	11.201	11.1181	11.102	11.1994	10.9064	10.9168	10.9302	10.7749	10.7281	11.1767	10.8271	10.9517	10.8599	11.0738	11.0834	11.0085	11.061	10.855
ALAAAGYDVEK	15.0303	14.8648	15.3207	14.7149	14.5531	14.5261	14.822	14.9959	15.1621	15.0659	14.9044	14.7004	14.6656	14.938	14.8091	14.613	15.2862	15.2744	14.7834	14.7151	14.4832	14.8582	14.5226	14.9915	14.5741	15.0711	15.3488	14.9141	14.6544	14.8492	14.6541	14.8302
ALAAAGYDVEKNNSR	14.5502	14.4245	13.8744	13.9602	14.1541	14.1182	13.471	13.5904	13.6778	13.6242	14.2448	14.1734	14.1398	14.6203	13.4706	14.2757	13.8426	13.8601	14.2454	14.2076	14.0402	14.412	14.0638	13.5469	14.7919	14.1322	14.2272	13.846	13.7362	13.8588	13.7669	13.8759
ALAAGGYDVEK	13.9007	13.7069	14.1338	13.6039	13.4121	13.2589	13.6599	13.7795	14.188	13.9805	13.7112	13.5282	13.3388	13.7188	13.7293	13.3526	14.1848	14.13	13.4249	13.5945	13.3731	13.6651	13.2938	13.9114	13.3039	13.9976	14.1403	13.7074	13.6598	13.5974	13.4767	13.6697
ALAAGGYDVEKNNSR	15.0562	14.9797	14.1708	14.4008	14.752	14.5059	13.8635	14.0085	14.0421	14.0035	14.5911	14.8665	14.6672	15.0251	13.8212	14.7296	14.0684	14.1399	14.6904	14.8195	14.5672	14.8619	14.7353	13.9311	15.3818	14.5632	14.6911	14.3815	14.1093	14.1254	14.1672	14.3334
ALAGCDFLTISPK	12.3777	12.1016	12.2622	12.0843	11.7446	12.0754	11.9565	12.1309	12.1973	12.3193	11.9715	11.8002	11.9281	12.1752	12.1353	12.1855	12.3744	12.3827	11.8403	11.9899	11.8525	12.0754	11.9492	12.2364	12.0059	12.3963	12.0231	12.1168	12.038	12.1919	11.9585	11.9984
ALANSLACQGK	13.0062	12.8008	12.6573	12.7779	12.3673	12.4071	12.6015	12.6916	12.8694	12.9067	12.3978	12.4437	12.5117	12.367	13.0957	12.8164	13.0402	12.935	12.2523	12.6234	12.5265	12.5061	12.503	12.9665	12.3317	13.0015	12.501	12.7796	12.9375	12.7427	12.4474	12.6297
ALAPEYAK	15.6375	15.3075	15.3226	15.4101	15.0223	15.115	15.0779	15.2142	15.2352	15.1477	15.1172	15.4244	15.2383	15.2661	15.2805	15.5356	15.4289	15.3922	15.0835	15.4246	15.2443	15.0776	15.2658	15.3244	15.4018	15.5444	15.2537	15.4555	15.1897	15.2149	15.0159	15.1044
ALAPTWEQLALGLEHSETVK	13.7726	13.4094	13.0897	13.2818	13.2586	13.2573	13.1768	13.3075	13.2802	13.2181	13.0767	13.2803	13.335	13.1304	13.5163	13.6235	13.3221	13.4944	13.1056	13.3541	13.2807	13.1018	13.3014	13.4762	13.3334	13.5242	13.1063	13.6081	13.3289	13.3243	12.9901	13.2695
ALAVEGK	14.6038	14.4602	14.6509	14.4296	14.3231	14.2327	14.3182	14.465	14.4511	14.3506	14.5126	14.3969	14.5646	14.5909	14.2289	14.3564	14.6081	14.5726	14.3334	14.4312	14.2331	14.4418	14.2812	14.5833	14.2543	14.5664	14.6266	14.5144	14.3936	14.4358	14.2761	14.3591
ALAVHLLDLGLRR	9.54428	9.25357	9.28733	9.10734	9.32252	9.21828	9.29748	8.87654	8.92113	8.90725	9.14236	9.37191	9.38128	9.18561	9.38979	9.59918	9.18219	9.29964	9.31447	9.31045	9.01921	9.15547	9.27981	9.34492	9.3033	9.02752	9.06893	9.46392	9.14514	9.4856	9.34708	9.06834
ALCDLGPWVK	11.5908	11.521	11.497	11.3469	11.2067	11.3555	11.2733	11.32	11.459	11.5675	11.4773	11.1998	11.3504	11.3146	11.4908	11.2737	11.5952	11.582	11.2848	11.4001	11.1558	11.2103	11.2602	11.6045	11.0479	11.5166	11.5781	11.4738	11.2747	11.4678	11.3286	11.4687
ALCGFTEAAAQAAYLVGVSDPNSQAGQQGLVEPTQFAR	8.88212	8.91294	8.40248	8.60424	8.51855	8.51467	8.13148	8.38531	8.75193	8.50542	8.31655	8.487	9.12649	8.93148	8.33757	8.00231	8.23656	8.72366	8.731	8.84585	8.08091	8.05329	8.99578	8.75443	9.24065	9.13841	7.48948	8.13564	8.00678	8.79334	8.8524	8.71946
ALDCSEVTVR	13.0905	12.9209	12.9045	12.6841	12.7149	12.8193	12.8086	12.962	13.0269	12.6793	12.9685	12.5887	12.8316	12.8849	13.0017	12.9361	12.9651	13.0246	12.6378	12.7062	12.7502	12.9608	12.7934	13.0472	12.7677	12.9821	12.9095	12.9436	12.9259	12.9606	12.5994	12.7356
ALDELFEAIEQK	9.7976	9.60058	9.75589	9.36792	9.52582	9.57904	9.47398	9.42231	9.53567	9.73219	9.39464	9.66395	9.5337	9.13372	9.7509	9.804	9.68817	9.80687	9.47146	9.37284	9.74383	9.33044	9.48467	9.67231	9.41319	9.8345	9.18908	9.65316	9.42358	9.84598	9.51582	9.68527
ALDLDSSCK	13.1165	13.0223	13.3879	12.8891	12.6248	12.6221	13.1941	13.3093	13.3764	13.3225	12.8156	12.6875	12.9586	12.8915	13.4549	12.7312	13.5726	13.5968	12.5681	12.7442	12.7668	12.7983	12.6061	13.6295	12.2668	13.4124	13.0373	13.3089	13.2746	13.1433	12.7585	13.0741
ALDLDSSCKEAADGYQR	12.861	12.8544	12.2272	12.5029	12.2955	12.5203	12.0773	12.2409	12.2235	12.2987	12.2788	12.5124	12.6062	12.4791	12.3223	12.8742	12.4064	12.6274	12.4156	12.578	12.4882	12.2131	12.4158	12.4085	12.7496	12.73	12.2333	12.5222	12.4145	12.294	12.2775	12.335
ALEAANGELEVK	14.94	14.7355	14.7879	14.5577	14.6115	14.5886	14.5338	14.5724	14.6963	14.5735	14.7349	14.6439	14.5643	14.9564	14.525	14.6031	14.8314	14.7576	14.6481	14.6115	14.532	14.8088	14.4705	14.6153	14.6807	14.7658	14.9426	14.5431	14.4706	14.7412	14.5362	14.6036
ALEAFDLDPAQWGVNVQPYSGSPANLAVYTALLQPHDR	8.80925	8.6695	8.28322	7.88579	7.99401	8.27913	8.31006	8.21538	8.21641	7.99786	7.33902	8.31467	8.15371	8.67918	9.15247	8.62889	7.95683	7.88527	8.78687	8.19677	8.61563	8.79217	9.05648	7.22163	7.69499	7.81654	8.66428	8.51403	7.28963	8.66087	8.64266	9.23346
ALEAFETFKK	14.1222	13.9374	13.7815	13.8003	13.6865	13.7069	13.5722	13.7145	13.6114	13.516	13.6444	13.8418	13.7643	13.737	13.7953	14.0144	13.9023	13.9126	13.6175	13.8248	13.7474	13.6505	13.6695	13.9067	13.9419	13.8741	13.5834	13.7414	13.782	13.8632	13.4776	13.6383
ALEENNNFSK	14.6903	14.3955	14.3421	14.3217	14.2476	14.1605	14.0777	14.1739	14.3244	14.1965	14.0805	14.34	14.3466	14.2509	14.3507	14.5687	14.4446	14.3554	14.0147	14.2928	14.3258	14.2819	14.3218	14.3932	14.2906	14.5123	14.2681	14.4813	14.3234	14.2748	13.9574	14.2651
ALELTGLK	15.6776	15.5254	15.5056	15.33	15.2954	15.2172	15.263	15.3498	15.4754	15.4501	15.3783	15.3311	15.2344	15.3773	15.5581	15.357	15.5758	15.5461	15.2723	15.4879	15.2887	15.3621	15.1388	15.4129	15.4689	15.6682	15.4717	15.432	15.2935	15.3547	15.1603	15.2904
ALESSIAPIVIFASNR	12.1386	12.03	11.961	11.7884	11.8583	11.7982	11.6698	11.8593	11.7727	11.7104	11.9243	11.8822	12.06	11.8599	11.9013	11.948	11.811	11.8694	11.5006	11.9831	11.9906	11.9367	11.9314	12.0234	11.7347	12.1131	12.144	11.9573	11.7996	11.8715	11.7142	11.8363
ALGDLISATK	11.4284	11.2247	11.2637	11.1769	11.0821	11.0812	11.0284	11.0809	11.2799	11.0766	10.9834	11.0573	11.136	11.2627	11.3377	11.194	11.3088	11.1263	11.1496	11.301	10.8736	11.1319	11.0479	11.3513	11.2532	11.1346	11.2236	11.1556	11.187	11.3161	11.1278	10.906
ALGFPEGLVIQAYFACEK	11.0252	10.4911	10.9078	10.892	10.44	10.4269	10.8904	10.9947	11.1356	11.1813	10.7264	10.4908	10.5689	10.4375	10.869	10.6783	11.2216	11.2514	10.4996	10.6153	10.5755	10.4391	10.5682	10.9316	10.3545	10.8277	10.9867	10.9862	10.6509	10.7638	10.7776	10.7565
ALGLNENDYK	12.247	12.0095	12.1428	11.917	11.8226	11.8266	11.7998	11.9363	11.8019	11.9653	12.0751	11.9771	11.8509	12.0376	12.1556	11.8045	12.0962	12.1057	11.9753	11.9886	11.8831	11.884	11.7052	12.0224	11.9361	12.0747	12.0483	11.9583	11.8185	11.9852	11.8961	11.9339
ALGQNPTNAEVLK	14.4696	14.2491	14.2059	14.217	14.3116	14.2541	14.0475	14.2137	14.2197	14.0681	14.2349	14.1033	14.3967	14.4207	14.2116	14.2956	14.3095	14.3537	14.0464	14.1534	14.2327	14.3634	14.1893	14.251	14.1395	14.2615	14.3041	14.194	14.2882	14.3809	14.0831	14.2542
ALGSDHCPITLYLAL	10.7822	10.7999	10.5225	10.5716	10.8283	10.6967	10.6908	10.5433	10.5443	10.4893	10.6486	10.4042	11.0137	10.8517	10.6086	10.7796	10.522	10.5796	10.3814	10.7205	10.7516	10.9507	10.8162	10.6309	10.4614	10.7252	10.7241	10.653	10.7904	10.6165	10.7517	10.68
ALGVLAQLIWSR	10.9935	10.6172	10.6991	10.7927	10.7169	10.7063	10.5824	10.6825	10.6979	11.06	10.5247	10.3415	10.738	10.5497	11.0237	10.8847	10.8787	11.2546	10.3149	10.7068	10.6241	10.5082	10.5222	11.026	10.1522	10.9804	10.5107	10.7051	10.8783	11.138	10.6274	10.8394
ALHFVFK	13.0539	12.6503	12.8608	12.8028	12.5119	12.4893	12.5816	12.6693	12.6935	12.5376	12.595	12.669	12.505	12.7681	12.8965	12.9385	12.8965	12.8485	12.5837	12.7422	12.4988	12.6828	12.524	12.7823	12.5515	12.7856	12.8735	12.8856	12.6459	12.8459	12.3486	12.6637
ALHSVLQAVPLNELR	12.2329	12.0551	11.7883	11.9399	11.9479	11.8192	11.6677	11.8038	11.6032	11.8381	11.8564	12.0232	11.8604	12.1999	11.8658	12.004	11.6198	11.8298	11.7586	12.0507	11.9406	11.998	12.1138	11.936	11.82	12.0867	11.9696	11.8099	11.8179	12.0841	11.7825	11.8892
ALIAAQYSGAQVR	13.0539	12.8076	12.617	12.6417	12.68	12.4808	12.539	12.5759	12.5747	12.3493	12.8582	12.9008	12.7529	12.7361	12.5552	12.6353	12.7926	12.688	12.6857	12.8939	12.3857	12.4562	12.8068	12.7055	12.6922	13.1247	12.6739	12.8225	12.5297	12.4341	12.5303	12.7178
ALIDQEVK	13.9679	13.7157	13.6801	13.6833	13.6539	13.6705	13.5343	13.6461	13.735	13.569	13.7556	13.7077	13.504	13.8078	13.6812	13.7354	13.7419	13.7606	13.5429	13.7981	13.593	13.5882	13.6517	13.8456	13.6904	13.7856	13.6954	13.7676	13.5505	13.7411	13.5727	13.659
ALIEVLQPLIAEHQAR	11.5266	11.3202	11.1089	11.2439	11.4742	11.5935	11.1518	11.3479	11.2623	11.1394	11.0679	11.434	11.4633	11.4926	11.2301	11.6609	11.1796	11.4519	11.2233	11.2148	11.3981	11.5982	11.3345	11.346	11.434	11.4128	11.046	11.3845	11.4388	11.5576	11.2125	11.3147
ALINADELASDVAGAEALLDR	9.99917	9.87061	9.87906	9.50163	9.94046	9.9028	9.81574	9.75913	9.47225	9.52906	9.82835	9.79399	10.0686	10.0767	9.85134	10.0528	10.1611	9.99351	9.29818	9.9474	9.64581	9.7133	9.91692	10.092	9.40661	9.85023	9.87775	9.93758	9.64925	9.92916	9.98312	10.1127
ALIVLAHSER	13.1958	12.9735	13.2978	13.2029	13.014	13.0314	13.0731	13.2799	12.9931	12.8788	13.087	13.0944	13.2182	13.3334	13.1569	13.4106	13.0609	13.0699	13.0795	13.1364	13.055	13.2596	13.0188	13.3872	12.7631	13.0847	13.3153	13.1708	13.1873	13.2865	12.9891	13.2751
ALIVVPYAEGVIPDEAK	12.1618	12.1071	11.8009	11.8433	11.8677	11.7971	11.6988	11.8436	11.8016	11.8417	12.0119	12.0373	11.8496	11.9115	11.6435	12.0097	11.9131	11.9353	11.9954	11.9779	11.7175	12.0309	11.8665	11.678	11.8396	12.0775	12.0065	11.8194	11.751	11.7654	11.8391	12.0193
ALLDASETTSTR	11.9369	11.6202	11.7569	11.6545	11.744	11.6634	11.7047	11.7838	11.5985	11.6064	11.7244	11.6847	11.7305	11.8526	11.7699	11.9037	11.6894	11.8847	11.5589	11.7172	11.7138	11.794	11.5592	11.9196	11.5991	11.8245	11.953	11.7715	11.634	11.7624	11.571	11.7297
ALLELQLEPEELYQTFQR	11.4367	11.2598	11.1722	11.2226	11.0514	11.1844	11.0492	11.1055	11.0477	11.1772	11.0525	11.3514	11.2774	11.2648	11.1223	11.1352	11.0498	11.1881	11.0887	11.1929	11.2849	11.1484	11.1606	11.2973	10.9063	11.2781	11.107	11.349	11.2188	11.2207	11.1918	11.1642
ALLEVVQSGGK	13.8677	13.6504	13.5257	13.5566	13.5003	13.6084	13.3437	13.4646	13.52	13.3611	13.4868	13.5578	13.6593	13.7051	13.3981	13.7366	13.5821	13.6639	13.3596	13.5531	13.5555	13.6276	13.5185	13.6256	13.6817	13.7706	13.4532	13.5369	13.5765	13.5277	13.4395	13.5096
ALLFIPR	14.367	14.0402	13.7268	13.9994	14.0347	13.663	13.8679	13.9561	13.8842	13.821	13.8764	14.134	13.9747	13.6008	14.1207	14.3313	14.0611	14.0145	13.7853	14.2006	13.9618	13.4998	14.0339	14.1955	14.0161	14.2401	13.646	14.1714	13.9478	13.7663	13.9321	14.0087
ALLLLLVGGVDQSPR	11.2825	11.2057	11.3672	11.0093	11.053	11.0442	11.2902	11.2679	11.5312	11.4156	11.0769	11.0323	11.1591	10.987	11.1233	11.1718	11.4621	11.5189	10.9364	10.9915	11.0954	11.1903	11.0784	11.2594	10.9335	11.1679	11.0425	11.3801	11.2523	11.1271	11.4176	11.1873
ALLTLADGRR	12.3727	12.2356	12.2478	12.0709	11.886	12.0961	12.0157	12.104	12.1427	12.0289	12.0338	12.2777	12.0287	12.2322	12.0601	12.2394	12.2086	12.2003	11.9421	12.0867	12.0548	12.2682	11.995	12.2898	12.0313	12.297	12.254	12.1886	12.0967	12.2314	11.7945	12.121
ALMLQGVDLLADAVAVTMGPK	13.9319	13.6713	13.7971	13.5702	13.5624	13.5948	13.7451	13.7772	13.7955	13.7485	13.4096	13.6119	13.7488	13.8035	13.3884	13.7446	13.9535	13.9691	13.5557	13.6061	13.5247	13.7822	13.5691	13.7487	13.4931	13.5928	13.6546	13.7365	13.6307	13.4991	13.8219	13.8517
ALNALCDGLIDELNQALK	11.0719	10.9673	11.367	10.8265	10.8697	10.8477	11.0028	11.041	11.1583	10.9486	10.8189	10.6217	10.8023	11.2844	11.1462	11.1497	11.1705	11.1915	10.6354	10.7816	10.8737	11.199	10.9198	11.2137	10.918	10.7771	10.8639	11.1417	10.9129	10.9391	11.147	11.2057
ALNVEPDGTGLTCSLAPNIISQL	10.0464	9.74552	9.49962	9.52075	9.91943	9.78789	9.64205	9.64315	9.73266	9.56067	9.5023	10.098	9.58857	10.0421	9.13831	9.67107	9.41279	9.68374	9.65273	9.69997	9.71763	10.0257	9.75294	9.83892	9.85096	9.84291	9.65849	9.3306	9.70691	9.96047	9.90711	9.47563
ALPAVQQNNLDEDLIR	13.061	12.8114	12.6616	12.6873	12.7319	12.6897	12.4489	12.4615	12.4134	12.4976	12.6548	12.7889	12.7756	12.9741	12.6395	12.8006	12.5547	12.7213	12.8001	12.7603	12.6301	12.761	12.8039	12.4952	12.8723	12.9081	12.6465	12.7187	12.6309	12.6362	12.4537	12.6664
ALPAVQQNNLDEDLIRK	13.9442	13.6132	13.529	13.6179	13.5394	13.689	13.423	13.4881	13.6379	13.5459	13.7345	13.7577	13.3717	13.4534	13.5172	13.8132	13.6997	13.7599	13.3338	13.6106	13.5778	13.5012	13.5592	13.6344	13.5576	13.6586	13.5747	13.6452	13.6626	13.6107	13.4886	13.511
ALPDMEVVGLNFSSATTPELLLK	9.17841	8.71514	9.09829	8.66022	8.9589	8.89032	8.81555	8.79162	8.62004	9.18821	8.80308	8.52322	9.00577	8.70056	9.16304	9.02888	8.48013	9.13133	8.8676	8.92811	8.92305	9.08771	8.99897	8.6685	8.78001	9.23866	8.96436	9.10374	8.66594	8.72864	8.59925	9.04021
ALPFWNEEIVPQIK	12.8886	12.368	12.4182	12.6534	12.2991	12.3069	12.1612	12.1627	12.3192	12.3001	12.0893	12.3239	12.4472	12.3488	12.6128	12.8089	12.5268	12.686	12.1779	12.5713	12.3112	12.191	12.3395	12.432	12.5776	12.5473	12.0764	12.6875	12.4764	12.5335	12.1963	12.2793
ALQATVGNSYK	13	12.785	12.8376	12.5405	12.3065	12.4156	12.2559	12.3348	12.592	12.7156	12.4589	12.5595	12.2704	12.7214	12.5054	12.6848	12.8253	12.8217	12.123	12.6404	12.3838	12.7313	12.5182	12.4711	12.598	12.9641	12.7851	12.6593	12.3643	12.4403	12.2553	12.4501
ALQLLHCFPLDIR	11.2467	10.9234	11.0349	10.8448	10.944	10.8973	10.9623	10.9357	11.1842	10.9495	11.0733	10.8803	10.8202	11.1216	10.944	10.8104	11.2416	11.1044	10.6081	10.9303	11.1005	10.7559	10.9612	11.0674	10.7923	11.2463	11.0203	11.0675	10.7535	10.8606	10.9208	11.1203
ALQQVQEK	12.1007	12.1337	12.2448	11.9908	11.8966	11.7276	11.8635	11.9966	11.8827	11.8845	12.0761	11.9692	12.2562	12.1202	11.877	11.9061	12.0607	12.1934	11.946	11.8686	11.8832	12.1439	11.8918	11.9735	11.8033	12.0574	12.2456	12.0795	11.9627	11.8083	11.8848	12.0938
ALRDFLR	11.5943	11.2976	11.2136	11.5029	11.1944	11.4234	11.1424	11.2391	11.1967	11.1357	11.4518	11.4208	11.5837	11.3108	11.1195	11.3888	11.4555	11.1987	11.2343	11.4267	11.4228	11.2394	11.3639	11.2532	11.4138	11.2415	11.1351	11.3573	11.4172	11.6083	11.0794	11.2997
ALRDFLRK	12.126	11.7796	10.5326	11.6374	11.8029	11.7531	10.4352	10.6633	10.5106	10.5592	11.7016	11.8313	11.7625	11.6865	10.572	12.2113	10.6816	10.7699	11.6295	11.7133	11.6885	11.4292	12.2238	10.7504	12.5166	11.2925	10.8946	11.3519	11.226	11.6084	11.0763	10.8819
ALRETLPAEQDLTTK	13.3924	13.2631	12.6184	12.8985	13.1529	13.0693	12.3954	12.454	12.4594	12.2252	12.9937	13.2334	13.2593	13.1256	12.6253	13.3623	12.404	12.4985	13.0549	13.1673	13.1494	13.1754	13.2385	12.5917	13.5975	12.9827	12.7886	12.8072	12.8109	12.824	12.5352	12.8918
ALSTGEK	13.3597	13.0621	12.9841	13.0946	13.1285	13.1092	12.9018	12.9428	13.265	13.0423	12.9622	13.1648	13.1474	13.2348	12.9553	12.8383	13.2482	13.2357	12.8715	13.1619	12.9334	12.9705	12.9868	13.1901	12.7778	13.0464	13.0502	13.0077	13.19	13.3684	12.9781	13.1267
ALSVGNIDDALQCYSEAIK	12.2193	12.0944	12.577	12.1555	11.8565	11.8183	12.3334	12.5075	12.6442	12.5766	12.1894	11.8708	12.0691	11.6774	12.5146	12.0765	12.5583	12.6611	11.7456	11.9229	12.0249	12.0075	12.0343	12.6342	11.4274	12.4243	12.3501	12.4593	12.3321	12.0742	12.218	12.3753
ALTLGALTLPLAR	9.12534	8.78569	9.00154	8.58247	8.56561	9.07555	8.90664	9.169	8.79942	9.1505	8.48104	9.03386	9.0222	9.10138	8.74465	8.91697	8.89468	9.32709	8.82463	8.99511	8.78109	8.84191	8.9771	8.5703	8.70604	9.16532	9.07627	8.80122	8.86959	9.14786	8.87919	8.62758
ALTSEIALLQSR	12.6279	12.4597	12.4774	12.3895	12.466	12.4068	12.3926	12.3828	12.5557	12.4478	12.4352	12.29	12.352	12.4999	12.5094	12.4796	12.3989	12.5647	12.2596	12.5629	12.4629	12.4278	12.4296	12.4114	12.4662	12.4935	12.3821	12.3023	12.3297	12.5439	12.3047	12.488
ALTVPELTQQMFDAK	13.9456	13.7894	13.7888	13.5787	13.6261	13.5543	13.5757	13.6346	13.6298	13.6609	13.7068	13.685	13.5107	13.8293	13.6582	13.8158	13.8233	13.7875	13.5808	13.8087	13.6267	13.674	13.3858	13.7218	13.6405	13.9387	13.8388	13.6976	13.6074	13.6219	13.5181	13.6252
ALTVPELTQQVFDAK	13.5116	13.2668	13.2439	13.1514	13.2248	13.1584	13.0848	13.215	13.2458	13.0318	13.1281	13.1041	13.3216	13.3931	13.2614	13.1082	13.2553	13.3021	13.1601	13.2771	13.1432	13.1314	13.1919	13.3515	13.1799	13.4697	13.2924	13.1601	13.1811	13.1824	13.0244	13.171
ALVAYYQK	14.6513	14.4544	14.3333	14.289	14.1303	14.0141	14.0759	14.2034	14.3905	14.4332	14.3274	14.4548	14.0141	14.1754	14.2081	14.1719	14.5227	14.554	14.2487	14.3722	14.0948	14.0745	14.0396	14.2758	14.3798	14.5966	14.4025	14.3498	14.0775	14.1133	14.0777	14.1705
ALVDGPCTQVR	13.7928	13.6172	13.7687	13.4392	13.676	13.6697	13.8475	13.9719	13.8483	13.8108	13.424	13.3422	13.8609	13.8184	13.9709	13.7305	13.9005	13.9246	13.3918	13.5326	13.6742	13.814	13.5701	13.9866	13.1623	13.8157	13.7087	13.6319	13.9426	13.9539	13.6902	13.8437
ALVHERDEAAYGELR	13.9891	13.7763	13.7137	13.7847	13.6058	13.5991	13.5841	13.7559	13.6879	13.5367	13.6684	13.8652	13.7901	13.6986	13.7165	13.877	13.8852	13.6871	13.5852	13.8275	13.5864	13.6517	13.7576	13.8102	13.5184	13.8406	13.72	13.8768	13.7169	13.8103	13.5683	13.6598
ALVILAK	12.6704	12.3095	12.3871	12.3481	12.1249	12.2398	12.1192	12.3378	12.23	12.1917	12.031	12.3514	12.3667	12.5613	12.4141	12.457	12.5732	12.5388	12.1747	12.3397	12.2676	12.2882	12.2368	12.4684	12.3988	12.6166	12.3491	12.4215	12.3471	12.5423	12.0705	12.2049
ALVLDCHYPEDEVGQEDEAESDIFSIR	11.209	10.9995	11.1557	10.8023	11.0748	11.2071	10.9034	10.9445	10.9801	10.9599	10.9783	10.8645	10.9671	11.2101	11.1122	11.1894	11.2634	10.9388	10.8239	10.7828	11.0999	11.2038	11.0335	11.1251	10.9391	10.884	11.12	10.9385	10.9617	11.1649	10.9158	11.3287
ALVLELCCNDESGEDVEVPYVR	11.3869	10.9909	11.1431	11.0638	11.1814	11.1985	11.0566	11.2534	11.0932	11.3458	11.0738	10.8265	10.9886	11.3193	11.2474	11.372	11.4167	11.1913	10.972	10.8977	10.9831	11.1237	11.3489	11.3235	11.1486	11.3625	10.9487	11.5372	11.0844	11.0832	11.076	11.104
ALVLIGNVEK	12.5719	12.5117	12.3268	12.2794	12.2842	12.3712	12.0826	12.2101	12.2964	12.2697	12.4434	12.3125	12.2622	12.6332	12.194	12.2566	12.4002	12.4709	12.3081	12.3897	12.2039	12.4427	12.1858	12.394	12.4687	12.5618	12.4775	12.2693	12.2899	12.3207	12.1121	12.1428
ALWQSVQEQSAR	12.2437	12.0311	12.0161	11.9042	11.8983	11.9945	11.7988	11.9332	11.9561	11.8221	11.8976	11.8946	12.1114	12.0673	11.8702	12.1176	11.9951	11.9728	11.8911	11.9418	11.9051	12.0362	11.9459	12.0933	11.9889	12.2066	12.0455	12.0028	11.8506	11.957	11.7856	11.8816
ALYDTFSAFGNILSCK	11.3673	11.2375	11.3799	11.094	10.9715	10.9982	11.2121	11.347	11.6576	11.5837	10.8942	11.0078	11.002	10.8041	11.3262	11.3548	11.6359	11.7603	11.011	11.1222	11.0111	10.7831	10.7936	11.4983	10.7632	11.6237	11.0597	11.5888	10.9611	11.1516	11.152	11.3744
ALYEGYATVTDAPPECFLTLR	11.3098	10.8161	11.0297	11.0347	11.1837	11.1878	11.0619	11.2477	11.2083	11.1567	10.7518	10.9616	11.2242	11.34	11.1862	10.9908	11.2915	11.2709	10.8085	10.9818	11.0732	11.1804	10.9643	11.273	11.0005	11.11	10.9331	10.9623	11.0041	11.4326	11.3004	11.0947
ALYGTTSETATWR	12.6719	12.504	13.1154	12.4561	12.177	12.263	12.5739	12.5821	12.8223	12.6457	12.3266	12.3603	12.3278	12.7339	12.7037	12.4329	12.9368	12.7375	12.4185	12.5226	12.1355	12.7693	12.2442	12.5921	12.398	12.5191	13.171	12.6671	12.3028	12.2607	12.4668	12.6089
ALYLIATNGTPELQNPEK	11.9361	11.8603	11.5187	11.6072	11.7314	11.7125	11.3529	11.4474	11.3655	11.6505	11.517	11.5908	11.7206	11.6922	11.6002	12.011	11.6283	11.5513	11.6531	11.8119	11.6391	11.6483	11.7474	11.4959	11.9599	11.8375	11.5932	11.5571	11.4288	11.6153	11.5874	11.5752
AMAIADALGK	11.076	10.9817	11.3485	11.04	10.9683	10.9554	10.9873	11.1918	11.2364	11.0284	11.0804	10.9283	10.9731	10.9897	11.1311	11.1553	11.0935	11.164	11.0285	11.1266	10.7987	11.1422	10.8968	11.2528	10.949	11.025	11.1343	11.0859	11.1437	11.1812	11.0824	10.9528
AMGIMNSFVNDIFER	16.1767	15.9752	16.0621	15.8177	15.9119	15.8973	15.8214	15.8792	15.9016	15.8779	15.8538	15.8927	15.9196	16.2133	15.8262	15.9978	15.9912	16.0587	15.7751	15.8975	15.9159	16.0889	15.8842	15.9448	15.8437	16.0226	16.0778	15.9181	15.8389	15.9995	15.862	15.9715
ANACNSVIK	12.5504	12.3736	12.5303	12.3886	12.1198	12.0612	12.3698	12.4798	12.5621	12.6383	12.2923	12.0549	12.5226	12.2216	12.5777	12.0307	12.7268	12.6597	12.0822	12.2749	12.2391	12.1742	12.0684	12.7048	12.0018	12.6889	12.4062	12.4809	12.5897	12.4292	12.1095	12.1666
ANFDKESER	14.0023	13.8365	13.629	13.8265	13.6101	13.4782	13.5192	13.6396	13.5453	13.5315	13.679	13.8899	13.8921	13.7708	13.5581	13.654	13.8069	13.8005	13.5647	13.7179	13.5072	13.6177	13.5702	13.9372	13.703	13.926	13.7494	13.953	13.5348	13.6766	13.3956	13.5079
ANFLNSNDVFVLK	13.8148	13.5671	13.457	13.4266	13.4091	13.3979	13.3856	13.433	13.5769	13.5251	13.3449	13.5145	13.4929	13.479	13.3411	13.5728	13.5283	13.5683	13.2798	13.5489	13.349	13.5271	13.4151	13.5849	13.5987	13.7544	13.3712	13.5013	13.452	13.4591	13.3138	13.4696
ANFSLPEKCDYMDEVTYGELEKEEAQPIVTK	11.1746	11.0807	10.9935	10.8345	10.6317	10.4764	10.7317	10.8766	11.1533	11.1399	10.9585	10.6047	10.7454	10.7501	10.6157	10.7883	11.1315	11.2759	10.6825	10.7943	10.5062	10.851	10.6485	10.9173	10.6298	11.1006	11.0843	10.9221	10.7935	10.8565	10.4962	10.9175
ANINVENAFFTLAR	12.058	11.8834	11.7639	11.7767	11.9011	11.8729	11.5933	11.5977	11.8728	11.5179	11.7728	11.7464	11.8017	11.8824	11.7291	12.1151	11.6508	11.9011	11.6424	11.8381	11.8164	11.8272	11.9761	11.805	11.7491	11.906	11.624	11.8543	11.9067	11.771	11.7718	11.8848
ANKHQIK	14.258	14.2038	13.4467	13.9563	14.0538	13.8977	13.3962	13.5336	13.4839	13.3905	14.0341	14.2764	14.0125	13.8776	13.5171	14.1018	13.5936	13.5752	14.0833	14.0636	13.8791	13.7669	14.1495	13.6866	14.4791	13.9902	13.8216	13.9158	13.5539	13.6236	13.5343	13.7811
ANLINNIFELAGLGK	8.88838	8.34875	8.90152	8.7585	8.133	8.67561	8.95051	8.7382	8.74682	8.91717	8.15719	9.1717	8.57274	8.41559	9.16167	8.28	8.93161	9.36605	8.82276	8.37512	8.42033	8.85058	8.13903	8.53981	8.24269	8.76182	8.69669	8.92134	8.58282	8.60669	8.73947	8.91684
ANLPQSFQVDTSK	13.5891	13.3445	13.0977	13.1069	13.1998	13.329	13.0713	13.1605	13.1439	13.1011	13.3682	13.249	13.348	13.1462	13.3206	13.4662	13.4269	13.3839	13.1151	13.3296	13.2356	13.0654	13.262	13.2841	13.3285	13.5322	13.0882	13.2752	13.2874	13.2985	13.1259	13.2208
ANLQIDQINTDLNLER	11.5702	11.3418	11.3591	11.1565	11.2421	11.3463	11.1029	11.1147	11.1357	10.9434	11.1383	11.3837	11.1783	11.5095	11.4981	11.3238	11.2989	11.3173	11.1666	11.1016	11.3699	11.5492	11.0202	11.3696	11.497	11.3884	11.3577	11.1866	11.16	11.2908	11.1897	11.3034
ANNTFYGLSAGVFTK	14.2565	13.82	14.0393	13.8772	13.3501	13.5146	13.499	13.6524	13.7705	13.686	13.6919	13.7102	13.5457	13.7319	13.7865	14.0878	13.9096	14.0087	13.6101	13.801	13.5793	13.7793	13.5794	13.5987	13.7582	14.0145	13.9816	14.0318	13.6222	13.6397	13.3803	13.5947
ANPDPNCCLGVFGLSLYTTER	10.1817	9.72161	10.5566	10.0362	9.44147	9.37157	10.2968	9.96261	10.0317	10.2773	9.7885	9.78835	9.95393	9.86163	10.278	9.88769	10.4813	10.5281	9.64028	9.74286	9.62332	9.647	9.47082	10.5737	9.21194	10.4474	10.0529	9.90383	9.76661	10.0292	9.94263	10.4124
ANPFGGASHAK	13.4236	13.2299	13.0189	13.0933	13.0743	12.943	12.8305	13.0248	13.1175	12.8906	13.1654	13.1032	13.1971	13.1598	12.9144	13.023	13.1898	13.1673	12.9521	13.2222	12.9837	12.9341	13.0044	13.1098	12.9989	13.3599	13.1321	13.0422	12.9359	13.0075	12.7577	13.0261
ANPPAVTFELTGETDNIFVIER	10.8844	10.4461	10.5955	10.4239	10.517	10.4639	10.6912	10.6512	10.575	10.7859	10.4339	10.2672	10.6529	10.9401	10.4448	10.5497	10.8835	11.0047	10.3684	10.5069	10.5629	10.4469	10.4386	10.4694	10.3474	10.778	10.4464	10.635	10.4625	10.7085	10.5367	10.8011
ANSNLVLQADR	12.5693	12.3451	12.7033	12.1212	12.3352	12.2114	12.2903	12.4273	12.3523	12.4468	12.4373	12.2512	12.2488	12.687	12.3269	12.2706	12.5258	12.4077	12.1292	12.4396	12.1365	12.5621	12.2729	12.5057	12.3933	12.4574	12.5659	12.4715	12.4154	12.3392	11.9581	12.3387
ANSPSLFGTEGKPK	13.2813	13.0701	12.8748	12.9476	12.8909	12.8881	12.8149	12.9105	12.8336	12.8584	13.1185	12.9875	12.9249	12.7745	12.9722	13.1806	13.0438	12.9928	13.0387	13.0152	12.9527	12.6571	12.867	13.0995	13.2037	13.1488	12.8797	12.9262	12.8348	12.9632	12.6926	12.9624
ANTFVAELK	14.8593	14.5145	14.4757	14.4792	14.317	14.4868	14.2253	14.3177	14.3678	14.3069	14.3496	14.3495	14.4431	14.7067	14.4772	14.6557	14.5617	14.5866	14.1689	14.3043	14.5178	14.6512	14.404	14.4601	14.4472	14.6305	14.4626	14.4852	14.435	14.7072	14.1566	14.2996
ANTNSLEVSWGAVATADSYLLQLQK	9.43232	8.77976	8.63846	9.00798	8.71401	8.87569	8.77642	8.79646	9.52964	9.16247	8.67297	8.32397	9.09037	8.48368	8.76343	9.0175	9.16065	9.36662	8.68994	8.54151	8.57176	8.95252	8.88315	8.93216	8.57277	9.0171	8.329	9.08198	8.8288	8.90069	9.25203	9.08169
APEVSQYIYQVYDSILKN	9.94142	9.71023	9.75229	9.33457	9.58996	9.66375	9.53671	9.47861	9.53578	9.75285	9.77997	9.52244	9.38919	9.86472	9.42264	9.69494	9.84509	9.61844	9.2675	9.78276	9.68463	9.88878	9.40496	9.49033	9.74339	9.73288	9.29069	9.66505	9.37677	9.71943	9.69704	9.76268
APGAIGPYSQAVLVDR	11.5898	11.285	11.1691	11.1903	11.1096	11.137	11.0197	10.9225	11.1427	10.943	11.3039	11.1243	11.0552	11.1363	11.1835	11.5294	11.1951	11.2129	11.0592	11.1013	10.9896	11.0106	11.4505	11.3518	11.3145	11.2764	11.0905	11.4492	11.1278	11.0444	11.052	11.0635
APGFGDNRK	13.2643	13.0441	13.2055	12.9051	12.8983	12.7813	12.6604	12.8864	12.9597	12.8	12.9839	12.9622	13.1496	13.3408	12.6919	13.0161	12.9319	13.0766	12.6717	12.9259	12.9497	13.2624	12.8309	13.0452	13.0938	13.1842	13.1533	13.065	12.8634	12.9952	12.6495	12.8984
APGTPHSHTKPYVR	12.5709	12.4519	12.4419	12.3791	12.1532	12.0127	12.1918	12.4089	12.2498	12.3191	12.374	12.4901	12.5732	12.1907	12.1437	12.3446	12.473	12.396	12.1405	12.4843	12.2755	12.1975	12.1577	12.5934	12.0683	12.4046	12.5155	12.5133	12.0145	12.1998	12.2291	12.5322
APILIATDVASR	13.2202	12.9679	13.0111	12.8174	12.8999	12.9157	12.9095	12.9731	12.9465	12.9565	12.7545	12.8599	12.9665	13.0726	13.092	12.9796	13.0306	13.0242	12.6384	12.7631	12.8759	13.0252	12.9154	12.9441	12.8954	13.1801	12.9947	13.0159	12.9587	12.9567	12.7851	12.8821
APIRPDIVNFVHTNLR	12.9069	12.609	12.876	12.6027	12.7127	12.4699	12.595	12.8049	12.6586	12.5137	12.5676	12.7343	12.6093	12.8148	12.8555	12.833	12.7975	12.8263	12.6436	12.7261	12.5082	12.7279	12.4512	12.8807	12.4923	12.8822	12.6916	12.8806	12.7289	12.6691	12.5839	12.8049
APKPDGPGGGPGGSHMGGNYGDDR	10.1276	9.76645	10.6808	10.0934	9.78071	9.91213	10.0307	10.3076	10.4022	10.3232	10.1369	10.0588	10.0733	10.2799	10.1014	9.32272	10.5447	10.4359	9.98512	10.1586	9.71386	9.85734	9.57917	10.5265	9.4339	10.2311	10.1518	10.3776	10.289	10.3391	9.95429	9.90824
APLDLDKYVEIAR	13.2643	13.0209	12.9061	12.9939	12.9409	12.8718	12.765	12.8615	12.8411	12.7677	12.8388	12.8577	13.0708	13.0283	13.0102	13.1514	12.9554	12.9659	12.6789	13.0306	12.9345	12.9116	13.1354	12.947	13.0973	13.1567	12.9456	12.926	12.9423	13.0098	12.7123	12.7808
APPARPVK	14.6495	14.3623	14.5128	14.3692	14.2399	14.1741	14.0962	14.2782	14.333	14.1831	14.3776	14.4771	14.3934	14.6256	14.0554	14.3222	14.4557	14.3879	14.2434	14.3943	14.134	14.5083	14.2206	14.4366	14.2708	14.5105	14.5752	14.4912	14.3148	14.2499	14.1116	14.2529
APPCEYKDWLTK	14.7049	14.5914	14.7942	14.4538	14.1841	14.202	14.4407	14.6052	14.7525	14.7156	14.5059	14.2203	14.2558	14.2931	14.6666	14.5741	14.8654	14.8711	14.3687	14.3964	14.2755	14.324	14.1423	14.7291	14.104	14.794	14.7384	14.7336	14.3673	14.4173	14.2981	14.563
APPWVPAMGFTLAPSLGCFVGSR	10.5298	10.2198	10.0727	10.3735	10.2798	10.1589	10.0343	10.1061	10.1839	10.0963	9.86084	10.23	10.2435	10.2993	10.6002	10.311	10.2967	10.5782	10.1413	9.80596	10.2681	10.1965	10.2645	10.3203	10.1512	10.5142	10.2156	9.84295	10.2683	10.337	10.2451	10.2713
APQVVAEAAK	12.6323	12.5308	12.6363	12.3607	12.353	12.3174	12.2516	12.4706	12.247	12.4939	12.5527	12.417	12.3965	12.3936	12.6774	12.3543	12.6179	12.4425	12.3671	12.4737	12.2561	12.4966	12.2667	12.621	12.464	12.5784	12.5711	12.5322	12.1962	12.5302	12.2216	12.4151
APVAGTCYQAEWDDYVPK	12.9798	12.6487	12.6095	12.7345	12.3681	12.5167	12.553	12.6988	12.9106	12.7241	12.789	12.434	12.469	12.5738	12.5611	12.6494	12.9002	12.9711	12.4536	12.6649	12.3774	12.4257	12.5165	12.8016	12.3307	12.8364	12.5037	12.8498	12.7262	12.8706	12.4957	12.549
APWCYTTNSEVR	10.7774	10.6696	11.1864	10.4982	10.2813	10.6181	10.9088	11.0533	11.0724	11.0219	11.0079	10.6828	10.4046	10.5168	11.1197	10.2251	11.2596	11.3469	10.672	10.4679	10.4088	10.5307	10.3204	11.0509	9.95748	11.0463	11.2062	10.7715	10.5885	11.0315	10.6326	10.8375
APYANTK	12.952	12.7089	12.7761	12.5825	12.6106	12.3728	12.6266	12.667	12.8031	12.6128	12.6605	12.8012	12.8086	12.6532	12.4802	12.5288	12.9002	12.8606	12.4513	12.4919	12.5128	12.6733	12.5448	12.8799	12.4213	12.9416	12.7272	12.8792	12.6624	12.5529	12.4502	12.6956
AQAAAPASVPAQAPK	13.2161	13.0901	13.0473	12.9965	13.0167	12.9039	12.898	13.0519	12.7843	13.0585	12.9932	13.0791	12.9314	13.0307	13.1279	12.9915	13.0258	13.0941	12.9433	13.0257	12.962	12.9797	12.9556	13.1856	12.9465	13.1062	13.0959	13.0573	13.0788	13.099	12.8575	12.9088
AQAALQAVNSVQSGNLALAASAAAVDAGMAMAGQSPVLR	7.41216	6.25903	7.16591	7.59539	7.2581	7.65059	7.20111	6.09668	8.30103	6.47525	5.66472	6.67097	8.10054	6.94997	7.75469	6.86562	7.05765	6.97105	7.33205	7.89449	7.55577	5.23434	7.80348	6.9821	6.53161	7.46886	5.41024	7.06805	7.51965	7.84894	8.17893	6.81608
AQAELENVSGALNEAESK	12.9159	12.702	12.6572	12.5391	12.5842	12.5826	12.4335	12.4922	12.5227	12.4455	12.6665	12.5409	12.5989	12.8577	12.5268	12.7108	12.5808	12.7893	12.4403	12.5707	12.6857	12.6162	12.5326	12.6108	12.7337	12.7026	12.7737	12.5771	12.5967	12.4539	12.446	12.6035
AQAELVGTADEATRAEIQIR	12.2934	12.0587	11.876	11.7108	11.9808	12.0545	11.8773	11.8317	12.0628	11.8347	11.7374	11.8491	12.1331	12.1759	11.7662	12.1425	11.9331	11.9459	11.7499	11.929	11.9563	12.2707	12.1107	11.7803	12.0687	11.9941	11.8743	11.7909	11.8259	12.1336	12.0155	12.0005
AQDIEAGDGTTSVVIIAGSLLDSCTK	9.95574	9.61265	9.75722	9.73422	9.81235	9.67113	9.91574	10.1703	10.1335	10.1862	9.60335	9.24511	10.0978	9.79674	9.66714	9.90097	10.3911	10.416	9.45666	9.34562	9.762	9.73844	9.68141	9.96201	9.54937	10.022	9.33025	9.87901	9.56438	10.0177	10.0141	10.2991
AQDPSEVLTMLTNETGFEISSSDATVK	10.501	10.3732	10.3646	10.0751	10.2999	10.2603	10.2667	10.2565	10.1564	10.3654	10.3032	10.5175	10.1664	10.6382	9.96219	10.2586	10.1662	10.4238	10.0349	10.2724	10.4121	10.5749	10.3825	10.1541	10.3372	10.2481	10.3479	10.633	10.0188	10.3216	10.4512	10.049
AQEPESGLSEETQVK	12.2489	12.0848	12.0282	12.0456	12.1793	11.9238	12.0661	11.9468	11.8656	11.9924	12.1309	12.0999	11.9726	12.2785	12.0482	12.1726	12.0934	12.0201	11.9053	12.0831	12.0976	12.179	12.0297	12.1208	12.1603	12.0961	12.1974	11.9448	11.9428	11.9054	12.12	12.1224
AQEPSAAIPK	12.0992	11.7803	11.7371	11.7565	11.7426	11.7414	11.5422	11.5944	11.7908	11.6409	11.7631	11.8553	11.5699	11.9718	11.5004	11.9122	11.8386	11.6923	11.6939	12.0344	11.669	11.705	11.5508	11.8097	11.8564	11.88	11.8197	11.8789	11.6691	11.8001	11.3826	11.6821
AQFEGIVTDLIR	13.6677	13.4607	13.6983	13.325	13.2957	13.3889	13.3456	13.4169	13.5304	13.3404	13.2727	13.2589	13.3683	13.6516	13.5938	13.5676	13.6678	13.6835	13.2937	13.3592	13.279	13.4869	13.2607	13.6326	13.3166	13.5862	13.7365	13.3567	13.321	13.498	13.3552	13.3956
AQFEGIVTDLIRR	12.3422	12.1537	11.9855	11.8902	11.9757	12.0288	11.6752	11.7541	11.7648	11.8108	11.9901	12.1461	12.1883	12.0211	11.6707	12.2079	11.8056	11.8633	11.9361	11.9786	12.1097	12.1397	12.105	11.8324	12.3102	12.0713	11.8778	11.9638	11.8876	11.9074	11.7394	12.0541
AQGPDGGLTASTYSYLGGFDSSSNVLAGQLR	9.00973	8.66259	8.64444	8.06458	8.97887	8.54491	8.69679	9.10083	8.78526	8.44652	8.87625	8.81802	8.23729	8.29609	9.06119	9.21553	8.00611	8.57517	9.01927	9.13138	8.40557	8.81414	9.01427	8.78475	8.66401	8.78695	8.76251	8.2304	8.24104	8.99656	8.94135	9.11798
AQHEDQVEQYKK	14.0458	13.9223	14.1101	13.8003	13.6181	13.4706	13.4867	13.7013	13.6855	13.5013	13.8621	13.8278	13.9498	14.1268	13.5029	13.649	13.8355	13.7447	13.749	13.7417	13.6471	14.0803	13.7033	13.6544	13.7848	13.8417	14.1771	13.9324	13.6166	13.5656	13.5066	13.5886
AQIFANTVDNAR	12.7158	12.7519	12.8186	12.49	12.5125	12.6934	12.2965	12.5379	12.4748	12.4378	12.4643	12.3503	12.734	12.9732	12.7322	12.6278	12.7524	12.7357	12.3998	12.4918	12.4719	12.8446	12.3851	12.7285	12.4587	12.7143	12.7684	12.5379	12.5503	12.6874	12.4919	12.6126
AQIHDLVLVGGSTR	11.8071	11.5363	11.6252	11.4093	11.4645	11.5836	11.4744	11.5126	11.6514	11.323	11.4798	11.5846	11.4973	11.7442	11.5179	11.5885	11.5991	11.6044	11.4313	11.5612	11.4324	11.6945	11.5182	11.535	11.4867	11.6848	11.6604	11.4378	11.4369	11.6339	11.4277	11.5926
AQIWDTAGQER	12.9941	12.6678	12.452	12.6208	12.527	12.5034	12.4707	12.577	12.5022	12.3867	12.4493	12.3849	12.5193	12.8436	12.7321	12.8885	12.6608	12.6505	12.264	12.6427	12.6635	12.7016	12.5971	12.5475	12.6649	12.7356	12.2702	12.5709	12.677	12.8437	12.3598	12.609
AQLEPVASPAK	12.072	11.7611	11.9008	11.7717	11.839	11.8542	11.7932	11.8959	11.9604	11.6968	11.8868	11.8587	11.6334	11.9289	12.0442	11.8736	11.9668	12.0234	11.7361	11.6153	11.8351	11.8941	11.7867	12.0109	11.5831	11.96	11.8759	11.7287	11.9539	12.0936	11.6875	11.9767
AQLNIGNVLPVGTMPEGTIVCCLEEKPGDR	10.7198	10.3357	10.7652	10.6444	10.7463	10.5135	10.5743	10.7479	10.863	10.4222	10.3965	10.096	10.8269	11.0145	10.7332	10.6775	10.6217	10.8243	10.2223	10.4439	10.6392	10.8344	10.5767	10.9187	9.86413	10.7724	10.4223	10.5891	10.9832	11.0277	10.6042	10.8741
AQNTWGCGNSLR	11.8386	11.8388	12.3633	11.6843	11.4448	11.5855	11.8653	11.9398	12.0042	12.0414	11.784	11.3507	11.7433	12.0409	11.958	11.6822	12.1373	12.153	11.7113	11.5458	11.6047	11.8984	11.4725	12.0604	11.3328	11.8937	12.1062	11.8635	11.7329	11.9919	11.7506	11.8373
AQNVTLEAILQNATSDNPVVQLSAVQAAR	9.12034	9.27783	9.02962	8.83224	9.1408	9.03785	8.86353	9.15638	9.13494	9.4082	8.83667	9.033	9.20108	8.81894	8.75696	9.26462	9.26501	8.82142	8.55237	9.50815	9.092	9.20166	9.17466	8.9057	9.19257	9.00381	9.12507	9.0633	8.49804	9.24181	9.14817	9.25021
AQQVSQGLDVLTAK	12.7375	12.4518	12.2834	12.414	12.1329	12.1357	12.1449	12.1726	12.1018	11.9693	12.147	12.4445	12.3257	12.2448	12.4599	12.5316	12.4618	12.6059	12.2084	12.0169	12.0601	12.1913	12.1867	12.4611	12.5236	12.4438	12.0448	12.4002	12.2967	12.2471	12.2231	12.2422
AQVEQELTTLR	12.3913	12.2437	12.1096	12.0589	12.3265	12.3124	12.1017	12.2427	12.1898	12.0654	12.1223	12.1245	12.2948	12.295	12.3986	12.3015	12.2891	12.3199	11.9643	12.0938	12.2112	12.2963	12.198	12.3853	12.0738	12.3239	12.2112	12.2434	12.2314	12.4204	12.1353	12.1501
AQVPFSSCLEAYGAPEQVDDFWSTALQAK	9.25227	9.26099	9.32735	9.36948	9.45217	9.00979	9.10975	9.09583	9.24627	8.86699	9.35189	9.52919	9.61362	9.23148	8.86291	9.15568	9.53332	9.75356	8.91317	9.09937	9.08501	9.08005	9.17366	9.35032	9.39242	9.36871	8.68483	9.29762	9.02716	9.18474	9.55374	9.34405
AQVWLEQVCAHLGLGVQEPHPGER	11.6691	11.4343	11.3588	11.4157	11.4535	11.4086	11.506	11.2915	11.1906	11.3136	11.3929	11.3395	11.6844	11.5455	11.4541	11.5783	11.5084	11.368	11.2059	11.3462	11.5225	11.6471	11.4846	11.4057	11.3954	11.3433	11.318	11.4191	11.2848	11.6524	11.3929	11.6735
ARFEELCSDLFR	11.8927	11.7283	11.703	11.5207	11.5027	11.4914	11.5052	11.521	11.7071	11.805	11.6633	11.3022	11.4521	11.5212	11.769	11.6499	11.7416	11.8066	11.4409	11.5509	11.5639	11.7715	11.5465	11.4187	11.4788	11.9038	11.7202	11.6671	11.4807	11.4524	11.5919	11.581
ARFEELNADLFR	11.9176	11.7625	11.5954	11.6481	11.795	11.8168	11.486	11.62	11.7244	11.4832	11.6529	11.6801	11.6248	11.9728	11.6309	11.8747	11.7705	11.8208	11.5765	11.6668	11.6844	11.5659	11.8243	11.6733	11.8507	11.7585	11.7804	11.6761	11.5294	11.7005	11.6096	11.7073
ARPDAEKK	13.6614	13.4993	13.4052	13.3735	13.2318	13.2456	13.1984	13.2211	13.2272	13.0788	13.3623	13.6308	13.434	13.4416	13.2262	13.393	13.3799	13.3313	13.3329	13.3902	13.1755	13.3641	13.4763	13.3825	13.5251	13.5052	13.4654	13.4447	13.1871	13.2988	13.0444	13.3081
ARPFPDGLAEDIDKGEVSAR	15.5998	15.4459	15.2245	15.3434	15.3245	15.2187	15.1623	15.2947	15.3194	15.1948	15.282	15.4227	15.3543	15.2136	15.3718	15.426	15.4031	15.4228	15.2415	15.3696	15.3027	15.2087	15.2515	15.3995	15.3721	15.5611	15.2596	15.4039	15.2998	15.3025	15.094	15.2865
ASAAFSSVGSVITK	13.2105	12.8943	12.8104	12.9524	12.7245	12.7674	12.7807	12.8718	12.9051	12.7727	12.9107	12.9039	12.8246	12.813	12.8838	13.1335	12.9342	12.9998	12.7327	12.8328	12.8708	12.941	12.8453	12.9579	12.6775	12.9395	12.8693	12.9689	12.9984	12.8725	12.7028	12.9744
ASAELALGENSEVLK	13.0556	12.6712	12.8741	12.609	12.5119	12.6251	12.5455	12.6705	12.8947	12.2938	12.625	12.4433	12.6966	12.6879	12.7287	12.8825	12.8652	12.8464	12.3955	12.5832	12.6416	12.826	12.6217	12.7283	12.6166	12.7614	12.6745	12.5763	12.7635	12.9026	12.4362	12.5645
ASDVVLGFAELEGYLQK	10.359	10.004	9.86941	9.9107	9.89767	10.0943	9.8896	9.99227	10.0327	10.153	9.87783	10.1737	9.90203	9.83636	9.8739	10.17	10.1842	10.4054	9.72533	9.97972	9.94845	9.8285	10.1425	9.84505	9.8995	9.93498	10.2177	10.3236	10.2573	9.64575	9.81417	10.01
ASESSKPWPDATYGTGSASR	12.2918	12.1716	12.0767	11.8553	11.7819	11.6972	11.7867	11.8756	12.2358	11.8698	12.0909	12.0539	11.7596	11.7997	11.817	11.9455	12.1674	12.1408	11.9485	12.1758	11.7499	11.7445	11.7029	11.9536	12.0631	12.0153	12.3488	11.9978	11.6378	11.7092	11.8438	11.9392
ASFEEASNQLINHIEQFLDTNETPYFMK	10.8024	10.5433	10.4751	10.5319	10.4226	10.1478	10.5702	10.5019	10.736	10.3977	10.5061	10.1771	10.3488	10.5763	10.433	10.7312	10.6397	10.775	10.4244	10.6613	10.1656	10.2361	10.5078	10.5347	10.0904	10.5256	10.4791	10.4625	10.3752	10.4168	10.7364	10.8217
ASFENNCEIGCFAK	13.4589	13.1662	13.3446	13.1242	13.0062	13.1488	13.1698	13.3052	13.3891	13.3057	13.1587	12.9046	13.1363	13.1564	13.4246	13.2646	13.5005	13.4124	13.0915	13.061	13.1428	13.0327	13.1535	13.4041	12.9489	13.3458	13.2213	13.3695	13.1734	13.4272	13.0993	13.1753
ASGDFQTTK	11.6103	11.3821	11.5741	11.4093	11.3047	11.1283	11.0626	11.252	11.16	11.0817	11.2458	11.5439	11.3694	11.6377	11.374	11.3288	11.332	11.3654	11.0916	11.3395	11.1219	11.5295	11.5515	11.3539	11.2242	11.2933	11.7295	11.4886	11.3361	11.3979	11.0818	11.1346
ASGDLIPWTVSEQFQDPDFGGLSGGR	9.72944	9.48341	8.66889	9.10047	9.54532	9.54109	9.18702	9.18719	8.95786	9.17331	9.08172	9.41398	9.91278	9.72802	9.14907	9.04947	9.06849	8.83312	9.37354	9.13049	9.63017	9.42368	9.55079	9.48833	9.8396	8.97729	9.21472	8.68885	9.49899	9.78097	9.13458	9.31899
ASGNYATVISHNPETK	13.602	13.256	13.3647	13.2697	12.9993	12.8783	13.0287	13.052	13.5316	13.378	13.1855	13.3349	12.8836	12.8041	13.1898	13.152	13.5408	13.4995	13.2404	13.3296	12.832	12.8479	12.9484	13.3628	13.2223	13.553	13.324	13.4403	12.8373	12.8114	13.0917	13.2913
ASGPGLNTTGVPASLPVEFTIDAK	11.8551	11.6565	11.5602	11.5895	11.4715	11.5994	11.5335	11.6528	11.6312	11.7111	11.6296	11.3302	11.6908	11.7149	11.6391	11.4615	11.6417	11.6802	11.5528	11.672	11.6437	11.477	11.4598	11.7729	11.5643	11.7463	11.5192	11.636	11.6149	11.7138	11.3561	11.7073
ASGPPVSELITK	13.8752	13.7209	13.827	13.4631	13.4537	13.5236	13.3398	13.4889	13.6874	13.6331	13.6556	13.4659	13.4565	13.92	13.4405	13.4589	13.83	13.7354	13.4369	13.5817	13.5281	13.7361	13.3664	13.4803	13.472	13.7873	13.8685	13.5497	13.4458	13.7162	13.4062	13.5342
ASGQAFELILSPR	11.7054	11.4275	11.5392	11.4099	11.2579	11.1101	11.4316	11.425	11.3602	11.1013	11.3285	11.508	11.3967	11.5485	11.7053	11.3515	11.5033	11.3264	11.0764	11.5015	11.3626	11.4537	11.5339	11.5068	11.2834	11.5653	11.2553	11.5657	11.2958	11.3928	11.4094	11.54
ASITPGTILIILTGR	11.9048	11.6958	12.064	11.7479	11.5175	11.6804	11.8491	11.9985	12.0472	11.9272	11.7751	11.5755	11.7413	11.7069	11.7886	11.8811	12.0424	12.174	11.7058	11.7882	11.5675	11.6537	11.5605	11.954	11.532	12.0306	11.7485	11.8927	11.5473	11.9326	11.8887	11.845
ASLEAAIADAEQRGELAIK	14.5878	14.393	14.8639	14.4324	14.236	14.2946	14.5742	14.7058	14.7969	14.7242	14.5191	14.2325	14.3007	14.413	14.7466	14.3603	14.7599	14.8096	14.3943	14.404	14.2586	14.4189	14.185	14.7084	14.2052	14.7056	14.5961	14.5586	14.2651	14.6092	14.3608	14.5429
ASLENSLR	14.5109	14.3164	14.4538	14.3271	14.2753	14.1757	14.1758	14.2914	14.4061	14.3187	14.4055	14.3146	14.4296	14.3708	14.2489	14.0935	14.4494	14.4604	14.1394	14.3073	14.2922	14.2768	14.207	14.4446	14.2067	14.4738	14.4144	14.3225	14.2881	14.4489	14.1468	14.2674
ASLLAGK	15.2119	15.0631	15.1021	15.0085	14.9327	14.749	14.7407	14.9403	14.9532	14.7755	15.1074	15.1298	15.1218	15.0099	14.7381	15.0087	15.1266	15.0703	14.7846	14.9971	14.8683	14.9813	14.8846	15.1303	15.0899	15.1591	15.0452	15.118	14.9664	14.8657	14.7013	14.8795
ASLNGADIYSGCCTLK	13.7462	13.5019	13.6069	13.4682	13.2663	13.3167	13.356	13.4461	13.5791	13.5465	13.3822	13.3188	13.3584	13.342	13.554	13.6454	13.7212	13.8138	13.3064	13.3549	13.2681	13.3418	13.2207	13.7358	13.1195	13.7414	13.6286	13.575	13.4077	13.4343	13.3461	13.5176
ASLPGVK	15.2169	15.0224	15.1107	14.9966	14.6833	14.6419	14.9108	15.0537	15.1581	15.0663	14.9303	15.1365	14.9375	14.7107	14.9471	14.8596	15.2274	15.2518	14.7708	14.954	14.8183	14.8026	14.7489	15.2304	14.741	15.2562	15.0435	15.1811	14.8939	14.928	14.7557	14.8975
ASVGFGGSCFQK	14.4108	14.2287	14.5652	14.1433	13.8816	13.8507	14.3231	14.4152	14.4925	14.3279	14.2281	14.1462	14.1179	13.9888	14.4448	14.274	14.4555	14.5357	14.1592	14.2066	14.1701	13.9363	14.1047	14.3902	13.9685	14.5425	14.3731	14.3642	14.1658	14.176	14.164	14.2617
ASVILAGLGFTPK	10.5498	10.4332	10.3736	10.0711	10.3206	10.3261	10.1956	10.4934	10.3776	10.11	10.4337	10.5182	10.31	10.2743	10.402	10.3221	10.3527	10.4324	10.3014	10.1704	10.3437	10.3694	10.2102	10.5244	10.4615	10.4651	10.2706	10.417	10.3393	10.1642	10.3469	10.2707
ATAGDTHLGGEDFDNR	13.5079	13.1751	13.5469	13.2985	13.1436	12.9742	13.1965	13.27	13.3212	13.2019	13.2696	13.2648	13.2139	13.2688	13.4486	13.18	13.4064	13.4792	13.113	13.2612	13.1059	13.2312	13.0333	13.5104	13.0165	13.4245	13.4416	13.3149	13.2654	13.3858	13.097	13.2063
ATAVMPDGQFK	11.8431	11.5178	11.7467	11.536	11.2845	11.3474	11.4249	11.5886	11.5529	11.2601	11.5006	11.5621	11.6	11.3847	11.7399	11.6114	11.7638	11.8255	11.2281	11.5153	11.4594	11.5074	11.288	11.6888	11.2253	11.9097	11.3262	11.6374	11.525	11.7237	11.4279	11.4799
ATCAPQHGAPGPGPADASK	11.1469	10.854	11.162	10.7871	10.5083	10.9509	10.9797	11.1345	11.3043	11.0775	11.0578	10.3796	10.9295	10.9102	11.2052	10.6284	11.1866	11.3785	10.7856	10.9955	10.8035	10.6166	10.532	11.2754	10.6772	11.2191	10.689	10.7408	11.1208	11.1351	10.7578	11.1338
ATDFVVPGPGK	14.142	13.7623	14.2604	13.8861	13.5999	13.6081	13.7951	14.0141	14.0776	13.9641	13.8137	13.7892	13.5948	13.8716	14.1478	13.8409	14.2138	14.1231	13.6842	13.7357	13.5716	13.9708	13.608	14.1797	13.6008	14.1267	14.0846	13.9321	13.8583	13.934	13.7876	13.7729
ATDVMIAGK	13.1	12.7082	12.7812	12.8017	12.6852	12.8279	12.5526	12.6992	12.7272	12.6177	12.6597	12.7803	12.7915	12.6937	12.8758	13.0434	12.7819	12.7355	12.5287	12.7076	12.923	12.8476	12.7465	12.8941	12.7959	12.9063	12.5646	12.8955	12.8415	12.8673	12.5937	12.6839
ATEEQLK	13.9128	13.1813	14.0578	13.502	13.1914	13.5727	13.6272	13.6824	13.876	13.7763	13.2791	13.834	13.6792	13.7613	13.1802	13.3028	13.9591	13.92	12.9619	13.3196	13.621	13.7407	13.6574	13.4667	13.2567	13.6734	13.974	13.3479	13.7901	13.4835	13.577	13.5031
ATENDIANFFSPLNPIR	12.091	11.759	11.8933	11.7193	11.7441	11.6879	11.4585	11.6711	11.6551	11.7014	11.7394	11.5501	11.8075	12.1338	11.7086	11.6931	11.81	11.8305	11.6089	11.6248	11.7142	11.8951	11.8986	11.5968	11.7265	11.8769	11.7215	11.6396	11.661	11.7716	11.7864	11.8107
ATENDIYNFFSPLNPVR	12.0307	11.7105	11.8749	11.7455	11.5467	11.7458	11.6499	11.9083	11.852	11.6822	11.9833	11.6064	11.6144	11.7806	11.8135	11.8894	11.9626	12.0328	11.6344	11.842	11.4632	11.6884	11.7874	11.8713	11.6177	11.9225	11.9639	12.0135	11.5816	11.6627	11.7814	11.7089
ATFDISLVVPK	11.0227	10.6816	10.7794	10.5896	10.4682	10.8059	10.4617	10.5442	10.4485	10.4691	10.7	10.5563	11.0315	10.904	10.7315	10.5209	10.7319	10.6416	10.6692	10.6885	10.6966	10.764	10.6381	10.7559	10.7871	10.9432	10.5374	10.7761	10.719	10.7825	10.3608	10.526
ATFYGEQVDYYK	13.8198	13.6893	13.6388	13.4176	13.3307	13.3038	13.2621	13.4228	13.543	13.3961	13.7115	13.5016	13.328	13.4436	13.3143	13.6272	13.7563	13.6709	13.5336	13.5866	13.2084	13.0916	13.4408	13.3965	13.6585	13.6796	13.708	13.48	13.2918	13.3435	13.2682	13.4355
ATGATQQDANASSLLDIYSFWLK	9.44526	9.00573	8.80912	9.24576	9.29083	9.02374	8.91264	9.13342	9.35567	9.07119	9.27714	8.94839	9.21012	8.74118	8.77632	9.50993	9.31354	9.67319	9.13272	8.94203	8.83838	8.88418	8.91834	9.17314	9.01482	8.99021	9.13708	8.62558	9.06601	9.39291	9.24824	9.40924
ATGDETGAKVER	12.1107	12.0941	11.2535	11.589	11.9793	11.833	11.083	11.198	11.1101	11.0161	11.8635	12.041	12.1691	12.1158	11.0612	11.9025	11.268	11.1151	11.8001	11.8941	11.8213	12.0984	12.0762	11.1669	12.5501	11.7103	11.6906	11.6447	11.641	11.2558	11.3377	11.4024
ATGQVCHALCSPEGCWGPEPR	10.7082	10.5667	11.0204	10.4677	10.5318	10.4148	10.9642	11.0497	10.7132	10.9983	10.4263	10.4148	10.565	10.8064	11.3232	10.4443	11.0242	11.2808	10.3386	10.4935	10.3618	10.3994	10.5987	11.2458	10.1997	10.9619	10.6272	10.8448	10.7792	10.7677	10.6192	10.9153
ATIGADFLTK	12.8257	12.5628	12.526	12.5153	12.447	12.4879	12.2925	12.4007	12.6467	12.414	12.4075	12.4693	12.4356	12.5622	12.6179	12.7164	12.6735	12.5793	12.313	12.5832	12.5988	12.4855	12.3024	12.502	12.5883	12.7632	12.5404	12.2695	12.5777	12.5761	12.2698	12.4759
ATISNDGATILK	12.8725	12.6032	12.8331	12.6909	12.4125	12.4667	12.7157	12.7916	12.5788	12.6629	12.7212	12.5039	12.6338	12.5879	13.0071	12.6984	12.8946	12.8455	12.6127	12.6406	12.4872	12.5343	12.4555	12.9339	12.42	12.8681	12.7749	12.7996	12.6566	12.6265	12.5438	12.7184
ATLQEILPEVLK	11.1558	11.1233	11.2635	10.8533	10.6983	10.7358	10.9045	11.142	11.1963	10.9732	10.6372	10.9983	10.9849	10.9616	11.4613	10.6887	11.2694	11.3083	10.7078	10.8172	11.0121	10.7847	10.9703	11.16	10.6003	11.3091	11.1251	11.0852	10.8402	11.0126	11.0399	10.9141
ATLYVTAIEDR	13.3039	13.0695	13.0158	12.9306	12.8964	12.9025	12.8966	13.0176	13.008	12.9975	12.9688	13.0532	12.8492	12.9898	13.228	12.9515	13.1665	13.1814	12.875	13.0449	12.8363	12.8834	12.9761	13.1969	13.0739	13.3008	13.0264	13.0826	12.8671	12.968	12.8524	12.8848
ATPLSSTVTLSMSADVPLVVEYK	12.084	11.8054	11.573	11.664	11.5758	11.4468	11.6716	11.4512	11.9576	11.6564	11.3264	11.6691	11.5141	11.7325	11.5322	11.8782	11.7681	11.7622	11.3996	11.9398	11.5562	11.4824	11.7539	11.6701	11.9504	11.9956	11.2627	11.7939	11.5229	11.4818	11.6438	11.6244
ATQELIPIEDFITPLK	10.4574	10.142	10.1572	10.281	10.2572	10.5229	9.97737	10.1788	10.1212	10.3156	10.0856	10.1464	10.296	10.4525	10.1592	10.3616	9.94767	10.1486	10.3064	10.167	10.3842	10.4562	10.3153	10.2474	10.4768	10.0912	10.2436	10.398	10.0602	10.2921	10.2158	10.1585
ATQQPFDVSAFNASYSDSGLFGIYTISQATAAGDVIK	8.61007	8.20911	8.21289	7.83904	7.74067	8.14477	8.47001	8.5517	8.82416	9.43827	8.81625	7.57099	7.87541	8.12644	7.22007	7.82088	8.97476	9.35889	7.88533	8.23562	7.50713	8.3036	7.94057	7.57175	7.64992	7.94939	8.5682	8.79983	7.66529	8.7183	7.7736	8.7275
ATSFLLALEPELEAR	11.3535	11.3072	11.3634	11.4252	11.3367	11.2802	11.2073	11.1731	11.2434	11.1095	11.3618	11.2856	11.2878	11.533	11.4073	11.3887	11.3637	11.2354	11.129	11.4959	11.3872	11.2672	11.3246	11.3604	11.4558	11.5376	11.1237	11.4104	11.2312	11.332	11.359	11.1224
ATSNVFAMFDQSQIQEFK	12.534	12.2049	12.2924	12.2239	12.2831	12.1969	12.3571	12.2222	12.4577	12.1812	12.2646	12.2318	12.1526	12.3141	12.4434	12.3261	12.4988	12.452	12.1228	12.2701	12.2646	12.2015	12.2793	12.3038	12.2558	12.42	12.1762	12.3147	12.1595	12.4149	12.3328	12.2874
ATSPADALQYLLQFAR	7.88591	7.15818	8.02449	7.99092	7.96435	8.27233	7.99844	7.96303	7.91927	7.9829	7.60576	8.05875	8.09006	7.57585	7.658	8.41568	8.2159	7.41316	7.89734	7.89704	7.83022	8.0463	7.9511	8.04236	7.88648	7.82983	8.20843	7.95929	7.73201	8.10549	8.02403	7.56541
ATTPVIMVGPGTGVAPFIGFIQER	9.51163	9.28993	8.6686	9.03851	9.41008	9.31553	9.1974	9.14724	9.03798	8.9031	9.25441	9.34604	9.27541	9.04361	9.03639	9.66049	9.33231	9.21634	8.65826	9.3809	9.39523	9.37623	9.40493	8.80531	9.21358	8.87	8.65442	9.14597	9.18918	9.34158	9.59402	9.55841
ATVLESEGTR	12.6978	12.4743	12.7091	12.3731	12.3684	12.3173	12.3325	12.5161	12.3565	12.535	12.5203	12.2574	12.5138	12.5957	12.6192	12.3908	12.5839	12.7149	12.337	12.3895	12.3465	12.5582	12.2563	12.5845	12.2091	12.5313	12.8014	12.551	12.2528	12.5506	12.4206	12.5189
ATVLNYLPK	11.9083	11.649	11.6528	11.5774	11.4047	11.5081	11.511	11.5165	11.578	11.6314	11.6454	11.7393	11.4819	11.4557	11.3243	11.8604	11.6942	11.7883	11.3959	11.6477	11.4668	11.277	11.6088	11.8374	11.7703	11.7863	11.6638	11.7345	11.5268	11.3928	11.4169	11.4187
ATVTPSPVK	12.5641	12.4163	13.1963	12.4014	12.2563	12.2983	12.5765	12.6595	12.7275	12.4978	12.4169	12.382	12.374	12.9509	12.7111	12.3599	12.8595	12.8117	12.3045	12.3247	12.2926	12.8247	12.2845	12.7333	12.1635	12.569	13.1455	12.4852	12.5561	12.5839	12.4839	12.3747
ATVVESSEK	13.1266	12.9983	12.8743	12.7689	12.794	12.6867	12.5701	12.731	12.9755	12.7518	12.959	12.7958	12.8022	12.9447	12.4733	12.8696	12.9494	12.9507	12.7467	12.6989	12.6709	13.0922	12.6867	12.8189	12.9181	13.078	12.8801	12.8818	12.8547	12.7312	12.5744	12.6441
AVAFFLESIAMHDIIAAEK	10.369	9.91435	10.0308	9.93471	10.1972	9.89175	10.4626	10.3183	10.2931	10.0183	9.61757	9.86562	10.5291	10.2002	10.2608	10.203	10.5139	10.6445	9.89457	10.0502	9.98401	9.77394	10.0579	10.1957	9.77643	10.3557	10.0272	10.2018	9.90285	10.1245	10.2831	10.4293
AVAFNKR	14.806	14.5928	14.4301	14.4953	14.2891	14.3815	14.2182	14.3454	14.3477	14.3401	14.6057	14.6235	14.5535	14.441	14.1743	14.5111	14.536	14.4979	14.3865	14.5088	14.3094	14.474	14.4084	14.4781	14.657	14.6889	14.4637	14.4777	14.352	14.4633	14.175	14.3258
AVAFQNPQTHVIENLHAAAYR	13.9867	13.7711	13.7627	13.7407	13.7147	13.6374	13.5311	13.7372	13.6422	13.6574	13.5871	13.7464	13.7671	13.9447	13.705	13.8212	13.8062	13.707	13.5589	13.7606	13.7112	13.8982	13.6951	13.7368	13.8207	13.8865	13.7748	13.6999	13.5979	13.7027	13.5591	13.7893
AVAISLPK	11.9482	11.6144	11.4719	11.3528	11.5499	11.4648	11.2203	11.3556	11.5016	11.5737	11.5514	11.5771	11.5061	11.4604	11.2792	11.527	11.7008	11.6658	11.4608	11.5059	11.3864	11.2479	11.3648	11.5973	11.5881	11.8104	11.3872	11.5933	11.3883	11.4749	11.1701	11.5203
AVANETGAFFFLINGPEIMSK	11.4085	11.1225	10.9093	11.0124	11.064	11.012	11.0923	10.9711	11.3821	11.1502	11.0548	10.9378	11.192	10.9845	10.7847	11.1261	11.2259	11.4221	10.9441	11.1075	10.9921	10.8611	10.8237	10.978	11.1191	11.087	10.8868	11.2135	11.056	10.8342	11.1252	11.2639
AVASQLDCNFLK	12.5351	12.4063	12.3003	12.1519	12.1336	12.1008	12.2249	12.2211	12.4009	12.4495	12.1725	12.0929	12.1975	12.1241	12.4244	12.3173	12.4233	12.3292	12.0867	12.1311	12.2129	12.2065	12.1667	12.5312	12.0447	12.5809	12.3207	12.3906	12.1416	12.2912	12.0873	12.241
AVCMLSNTTAIAEAWAR	12.6884	12.5301	12.5211	12.2778	12.2417	12.2911	12.4474	12.5728	12.7913	12.8176	12.2999	12.0768	12.306	12.6483	12.4732	12.0718	12.7543	12.8461	12.2523	12.3379	12.2306	12.3295	12.2285	12.6183	11.9313	12.6103	12.3911	12.5209	12.4621	12.371	12.7154	12.5502
AVCMLSNTTAVAEAWAR	11.6962	11.5193	11.5141	11.51	11.1379	11.3978	11.4291	11.4435	11.4411	11.435	11.2069	11.2829	11.4917	11.6638	11.5611	11.5306	11.6905	11.7871	11.2676	11.263	11.2787	11.3633	11.4335	11.5462	11.5021	11.5863	11.1782	11.5218	11.524	11.2296	11.5957	11.478
AVDSLVPIGR	11.8682	11.8696	11.81	11.8119	11.6648	11.8938	11.4306	12.0756	11.4342	11.6232	12.062	11.8771	11.9833	11.926	11.7519	11.8391	11.9066	11.9778	11.7346	11.9199	11.7406	12.0051	11.7222	11.8683	11.8996	11.8514	12.0655	11.8497	11.7642	11.8635	11.7646	11.8646
AVDSQILPK	13.71	13.5054	13.4472	13.3907	13.3731	13.3113	13.2375	13.448	13.3782	13.361	13.3088	13.3656	13.5793	13.417	13.4789	13.5758	13.5498	13.6145	13.3731	13.512	13.4224	13.2785	13.1884	13.4948	13.4582	13.6974	13.3699	13.4034	13.4456	13.5976	13.2052	13.3509
AVEHINK	14.1096	13.7945	13.663	13.7811	13.5246	13.6317	13.3936	13.6343	13.5952	13.4448	13.5267	13.7354	13.8328	13.8749	13.6677	13.8297	13.7036	13.8196	13.451	13.5952	13.6214	13.8184	13.7242	13.7799	13.7191	13.8335	13.6704	13.8734	13.7211	13.8563	13.3652	13.4218
AVEILADIIQNSTLGEAEIERER	10.0432	9.8288	9.44887	9.30457	9.86056	10.23	9.58638	9.78778	9.65623	9.82953	9.88294	9.80278	9.90006	10.1697	9.04302	9.83379	9.65914	9.6519	9.66956	9.85545	10.0919	9.90612	10.046	9.23179	9.91711	9.65778	9.3262	9.63558	10.0033	9.84528	9.8311	9.89835
AVELAANTK	14.2483	14.0467	14.0102	13.9732	13.767	13.8418	13.7119	13.7996	13.9079	13.8821	13.7869	13.9831	14.0951	14.1213	13.7656	13.8838	14.0703	14.094	13.6487	13.8782	13.8582	14.0883	13.8782	13.9629	13.9107	14.1698	14.0709	14.0276	13.9023	14.0178	13.5327	13.7912
AVELLGDIVQNCSLEDSQIEK	10.6516	10.695	10.8128	10.2634	10.3758	10.2196	10.5558	10.7774	10.74	10.8885	10.3346	10.2534	10.0958	10.8154	10.781	10.4496	10.8562	10.9297	10.3888	10.5541	10.2873	10.5243	10.1137	10.7389	10.2787	10.689	10.5495	10.6497	10.562	10.3176	10.5247	10.8184
AVELNPK	14.2443	14.1152	14.0318	13.9774	13.9562	13.8562	13.7402	13.8129	13.8421	13.7989	14.0409	14.0536	14.0675	14.2116	13.7417	14.0104	13.9249	13.931	13.953	14.0372	13.9076	14.0549	13.9046	14.0191	13.9656	14.134	14.1441	13.9891	13.9698	13.9591	13.6861	13.8493
AVENSSTAIGIR	12.3368	12.169	12.1274	11.9249	12.0099	11.9484	11.9859	12.0495	12.0303	11.801	11.9314	12.1658	12.1602	12.2997	12.1507	12.0059	12.2281	12.0926	11.7871	11.9934	12.0946	12.1355	12.0477	12.1743	11.9318	12.2232	12.0874	12.1312	11.9507	12.0719	11.9144	12.2116
AVFPSIVGR	14.5056	14.0018	14.9106	14.3414	13.8874	14.065	14.6151	14.7677	14.8781	14.7605	14.2989	14.2232	13.9529	14.0074	14.9411	14.1667	14.8809	14.8989	14.0836	14.2019	14.1082	14.2122	13.9614	14.8966	13.6377	14.7367	14.5149	14.636	14.3858	14.6108	14.2886	14.404
AVFPSIVGRPR	14.3787	14.122	13.9837	13.9475	13.8849	13.9625	13.8335	13.9739	14.0894	13.873	13.9259	14.1445	13.9527	13.9195	14.0211	14.1541	14.0782	14.19	13.9918	13.9285	13.9245	13.9764	14.0185	13.98	14.2539	14.2499	13.9051	14.0205	13.8955	14.0272	13.7894	13.9279
AVFQANQENLPILK	12.906	12.7316	13.0174	12.6865	12.7073	12.5145	12.8406	12.9686	12.875	12.933	12.6473	12.5779	12.7022	12.9159	13.0232	12.8214	13.0674	12.9997	12.6795	12.654	12.6691	12.5895	12.5889	13.1111	12.5855	13.1219	12.784	12.8616	12.8836	12.8565	12.6411	12.8433
AVFVDLEPTVIDEIR	13.3879	13.29	13.1964	13.0132	13.1081	13.1404	12.9967	13.1212	13.1407	13.1104	13.0406	13.0149	13.0129	13.4002	13.1832	13.2474	13.2572	13.292	13.0381	13.1086	13.0481	13.1984	12.9566	13.2529	13.1757	13.3108	13.1485	13.1823	13.0453	13.1791	12.9244	13.182
AVFVDLEPTVIDEVR	13.9062	13.7043	13.5614	13.5485	13.679	13.5353	13.4785	13.6258	13.6767	13.5993	13.5396	13.6136	13.5926	13.7823	13.5391	13.7073	13.7604	13.7716	13.6379	13.6764	13.4403	13.6661	13.4551	13.5931	13.7231	13.8699	13.6524	13.7526	13.48	13.5815	13.5087	13.4747
AVGHPFVIQLGR	13.0937	12.8776	13.0617	12.7851	12.7744	12.7967	12.7562	12.8378	12.872	12.7337	12.74	12.7153	12.8295	13.1064	12.9714	12.9923	13.0126	12.913	12.6953	12.8569	12.7415	12.9338	12.7838	13.0151	12.6865	13.0041	13.1386	12.8621	12.9416	12.9238	12.7215	12.6857
AVIVPGNGGGDVTTHGWYGWVK	11.8497	11.6323	11.5606	11.5664	11.521	11.4177	11.3044	11.4496	11.5284	11.3528	11.8104	11.4686	11.5195	11.4519	11.5447	11.6386	11.7224	11.6276	11.5812	11.4491	11.3115	11.555	11.6463	11.4263	11.6219	11.6295	11.6863	11.6134	11.578	11.3987	11.3513	11.4474
AVLFCLSEDKK	14.8761	14.7332	15.2653	14.754	14.3056	14.3321	14.9991	15.1453	15.3387	15.3349	14.6213	14.4088	14.5762	14.6021	14.99	14.5839	15.2998	15.3608	14.4406	14.6062	14.4553	14.5991	14.3229	15.2049	14.1619	15.3091	14.833	15.0056	14.8192	14.9436	14.5927	14.8771
AVLGEVK	14.8651	14.6761	14.5004	14.5253	14.5534	14.3795	14.311	14.4718	14.4451	14.2594	14.6266	14.7079	14.5491	14.4639	14.5107	14.7213	14.7088	14.6624	14.3673	14.5991	14.4573	14.4328	14.4141	14.633	14.634	14.82	14.5114	14.6548	14.4667	14.5298	14.2718	14.4212
AVLIAGQPGTGK	12.8011	12.7478	12.4449	12.5223	12.5215	12.4253	12.3706	12.3494	12.6804	12.6479	12.5252	12.4575	12.5367	12.345	12.4844	12.4944	12.7064	12.7548	12.4444	12.5098	12.4264	12.3802	12.4116	12.5438	12.5654	12.8915	12.4356	12.5297	12.4542	12.4983	12.4245	12.3295
AVLLAGPPGTGK	13.1659	12.8558	12.8145	12.7902	12.7497	12.8456	12.7659	12.8762	12.8369	12.6694	12.7304	12.8499	12.8672	13.0236	12.734	13.0082	12.9488	12.989	12.7506	12.9688	12.7223	12.8829	12.6824	12.7315	12.8202	13.0998	12.7986	12.9242	12.869	12.8551	12.6507	12.8049
AVLQFTPASWTYVR	12.513	12.3083	12.23	12.2016	12.1566	12.1555	12.0459	11.9424	12.0561	12.0647	12.2577	12.3318	12.1184	12.1283	12.1745	12.3851	12.2444	12.1535	12.1832	12.3679	12.0336	12.0289	12.2737	12.2405	12.4039	12.3952	12.1463	12.2869	11.9856	12.164	12.0917	12.0573
AVLSAEQLRDEEVHAGLGELLR	13.7464	13.6199	13.4343	13.4617	13.468	13.2827	13.2116	13.4301	13.4221	13.3511	13.3842	13.3871	13.4834	13.2644	13.6494	13.6941	13.6117	13.4385	13.3626	13.6066	13.3736	13.26	13.3677	13.6016	13.5494	13.624	13.49	13.4929	13.3266	13.4111	13.2903	13.4492
AVLVDLEPGTMDSVR	13.0044	12.7513	12.5986	12.6568	12.7452	12.7197	12.5404	12.6037	12.5412	12.508	12.7063	12.614	12.8166	12.9227	12.6479	12.856	12.5286	12.4249	12.5188	12.6478	12.787	12.8983	12.8192	12.77	12.6422	12.8614	12.7389	12.5444	12.8646	12.8171	12.4192	12.6432
AVLVTGCDSGFGFSLAK	11.8961	11.7071	11.9962	11.4914	11.4375	11.5865	11.645	11.7629	11.5672	11.8426	11.693	11.4859	11.5018	11.7764	11.7435	11.8871	11.9006	12.0309	11.4556	11.6016	11.4639	11.7561	11.6941	11.5888	11.3517	11.8217	11.8257	11.6454	11.5546	11.7995	11.756	11.7612
AVPKEDIYSGGGGGGSR	13.165	13.0928	12.9579	12.8508	12.9319	12.8913	12.7063	12.7824	12.9354	13.0097	12.9595	12.9986	12.7653	12.9915	12.8528	12.9926	12.9571	13.0403	12.8008	12.9928	12.8444	12.8795	12.9316	12.9881	12.9866	13.1534	13.1471	13.0165	12.7395	12.7475	12.787	12.8853
AVQADGQVK	12.2402	11.9355	12.4295	12.0063	11.8806	11.7377	11.9872	12.0791	12.1365	12.1758	12.0407	11.8476	12.1753	12.1473	12.1247	11.6701	12.2726	12.2693	11.9254	11.9566	11.7829	12.1579	11.7013	12.2729	11.7157	12.2758	12.3651	12.0796	12.1273	12.0881	11.769	11.869
AVTELNEPLSNEDR	11.3139	10.9238	11.4234	11.0989	11.0527	11.0595	11.24	11.2557	11.3481	11.2298	11.1997	10.8481	11.0275	11.121	11.5997	11.0374	11.6397	11.4108	10.8705	10.9477	11.0922	10.9763	10.9002	11.5864	10.6716	11.5883	11.2669	11.5	10.8962	11.2912	10.9602	11.2578
AVTEQGAELSNEER	13.6986	13.4309	13.4117	13.2783	13.5056	13.4465	13.1849	13.3874	13.1532	13.162	13.2677	13.4971	13.6685	13.5834	13.4985	13.5114	13.3612	13.4076	13.194	13.3733	13.4529	13.5127	13.4739	13.5785	13.3571	13.5194	13.4161	13.3697	13.5755	13.6675	13.2113	13.1895
AVTEQGHELSNEER	11.5141	11.2077	11.2005	11.2242	11.2735	11.2253	10.91	11.1935	11.0732	10.9969	10.9708	11.1996	11.4114	11.4837	11.3875	11.299	11.2935	11.2013	10.8772	11.202	11.3231	11.4303	11.3154	11.2978	11.1903	11.4299	10.9243	11.2933	11.5333	11.3073	11.1242	10.9527
AVTGYNDPETGNIISLFQAMNK	10.1834	9.92686	9.818	9.34397	10.0232	9.82211	9.63908	9.9075	9.37612	9.76315	9.64227	9.91558	9.9863	10.4794	9.85586	9.6377	9.99511	9.80575	9.99176	9.72565	9.58883	10.055	9.92334	9.63122	9.6993	9.70739	10.0799	9.96829	9.51078	9.66416	10.0843	9.97134
AVTLHDQGTAQWADLSSQFYLREEDIGK	13.0622	12.7314	12.7993	12.6727	12.4528	12.5571	12.5132	12.7292	12.8774	12.7737	12.6625	12.6034	12.502	12.57	12.5667	12.9607	12.8367	12.8537	12.47	12.8258	12.627	12.5912	12.4834	12.8447	12.7416	12.916	12.7668	12.872	12.5262	12.3796	12.5935	12.6898
AVTTPGK	14.8283	14.6714	14.7306	14.5678	14.4763	14.3529	14.4744	14.5592	14.6338	14.4822	14.6708	14.698	14.609	14.7116	14.4726	14.4227	14.7963	14.7343	14.4451	14.6406	14.3782	14.5486	14.3725	14.7471	14.5114	14.8524	14.7603	14.7278	14.4771	14.5249	14.3496	14.4346
AVTTPGKK	11.8258	11.7809	11.8556	11.5886	11.4933	11.4743	11.2387	11.5055	11.51	11.521	11.7399	11.7747	11.552	11.7862	11.2388	11.6479	11.7662	11.7959	11.5821	11.6794	11.4333	11.6644	11.4931	11.5979	11.633	11.6145	11.8485	11.875	11.6598	11.5694	11.1598	11.3577
AVTVYDKPASFFK	13.274	13.0622	12.8669	12.8534	12.9416	12.8663	12.7708	12.9206	12.939	12.9767	13.0203	12.9831	12.8703	12.8678	12.7299	13.1303	13.0424	13.0827	12.8984	13.0552	12.8631	12.7613	12.8121	12.9912	13.0825	13.1845	12.9006	12.9412	12.8971	12.7406	12.8431	12.9032
AVVVNAAQLASYSQSK	12.4991	12.3471	12.329	12.219	11.9754	12.0078	12.1643	12.232	12.4023	12.2966	12.0731	12.0876	12.0626	12.1805	12.3892	12.2287	12.4716	12.4279	12.134	12.1978	11.937	12.1356	12.0552	12.3586	12.2279	12.4082	12.1718	12.2324	11.8126	12.0398	12.3088	12.2491
AWGPGLEGGVVGK	13.4464	13.2223	13.1943	13.07	13.1956	13.1009	13.0619	13.1836	13.1816	13.0812	13.2215	13.1633	13.2854	13	13.3173	13.1506	13.2329	13.2164	13.1656	13.2813	13.211	13.1374	13.0859	13.1443	13.1883	13.4092	13.212	13.142	13.1277	13.2543	13.055	13.1161
AWNDIKK	16.0097	15.8375	15.7646	15.7554	15.7509	15.5533	15.5807	15.7102	15.6501	15.751	15.831	15.8615	15.8211	15.7997	15.5182	15.6985	15.8802	15.9228	15.6393	15.7435	15.6173	15.6674	15.6111	15.8688	15.7247	15.9567	15.8195	15.8499	15.6903	15.7538	15.4936	15.6096
AWVWNTHADFADECPKPELLAIR	13.5416	13.3454	13.3941	13.4055	12.9995	13.1949	13.1878	13.3719	13.5882	13.5529	13.0288	13.0279	13.252	12.9846	13.6674	13.4351	13.6823	13.6278	12.9392	13.1803	13.1963	13.1545	13.048	13.6976	12.9028	13.6473	13.1469	13.6206	13.3723	13.3693	13.1706	13.3533
AYDATHLVK	14.31	14.0787	14.0274	14.0622	13.8447	13.8287	13.7301	13.8654	14.0389	13.9144	13.8449	14.0406	13.7128	13.7692	14.1068	14.0919	14.0411	13.9995	13.8154	13.9499	13.8557	13.9304	13.9481	14.1083	13.9916	14.0401	14.1236	14.0719	13.8808	14.0178	13.6967	13.8292
AYDGTTYLPGIVGLNNIK	12.0761	11.8556	12.0449	11.7497	11.7368	11.6144	11.793	11.8203	11.5942	11.8333	11.951	11.5939	11.8275	12.0282	11.8099	12.026	11.9395	12.0517	11.7189	11.8659	11.6009	11.8113	11.7492	11.9391	11.8733	11.8399	11.9964	11.8	11.7424	11.647	11.8302	11.9461
AYFHLLNQIAPK	12.8455	12.714	12.7354	12.6536	12.4937	12.5105	12.5051	12.6483	12.3774	12.7237	12.6065	12.7064	12.6216	12.6909	12.5844	12.534	12.7873	12.7415	12.4981	12.6876	12.5454	12.6056	12.4401	12.7152	12.7065	12.7628	12.7061	12.6969	12.5011	12.6285	12.3919	12.6797
AYGELPEHAK	15.1041	14.845	14.8935	14.8588	14.6373	14.6133	14.5378	14.7357	14.6468	14.6662	14.7451	14.8841	14.7154	14.8682	14.8365	14.9119	14.8945	14.9031	14.5729	14.7861	14.6781	14.7654	14.6966	14.967	14.7025	14.9474	14.8585	15.0098	14.7634	14.7147	14.5535	14.6908
AYGENIGYSEKDR	13.5467	13.4611	13.3623	13.2997	12.9807	13.0152	13.0672	13.1066	13.3296	13.1778	13.4871	13.4516	13.0462	12.9723	13.1267	13.2791	13.3627	13.4583	13.2459	13.2496	13.0496	13.1714	13.0608	13.1969	13.3839	13.4841	13.3881	13.4027	13.0266	12.9813	13.0818	13.0285
AYGPGLEK	14.2894	14.0278	13.9932	13.8002	13.8651	13.7385	13.669	13.8638	14.0937	13.9098	14.0879	14.0795	13.7651	13.8521	13.7496	13.8422	14.1289	14.0951	13.9672	13.9157	13.6651	13.8007	13.7817	13.9399	13.9776	14.1719	14.061	14.0346	13.7465	13.8032	13.6487	13.8253
AYHEQLSVAEITNACFEPANQMVK	12.6061	12.5444	12.7263	12.3192	12.1855	12.1404	12.3739	12.4986	12.6187	12.5943	12.125	12.305	12.2202	12.6243	12.3755	12.4209	12.7725	12.9211	12.2792	12.2237	12.1085	12.279	12.1345	12.5363	12.1805	12.62	12.4964	12.4932	12.2401	12.3001	12.473	12.6197
AYHEQLTVAEITNACFEPANQMVK	12.9104	12.6756	12.6875	12.4363	12.4701	12.5042	12.5022	12.7488	12.885	12.8512	12.6072	12.337	12.5667	12.4941	12.4671	12.6531	12.8939	12.8913	12.3495	12.5462	12.3994	12.6083	12.4153	12.8036	12.188	12.791	12.6998	12.5985	12.6211	12.5098	12.6954	12.8048
AYILNLVK	10.1955	10.1522	10.187	10.1351	9.88805	9.82781	9.97709	10.0736	10.211	10.2219	9.98127	9.95811	10.0902	10.1897	10.1032	9.67875	10.224	10.2812	10.0047	10.28	9.67066	9.73155	10.1218	9.96055	9.92608	10.3758	10.1675	10.0219	9.93874	9.78837	10.1098	10.1348
AYLPVNESFGFTADLR	13.5168	13.3228	13.2596	13.2204	13.0691	12.9849	13.1118	13.1968	13.3558	13.3402	13.2137	13.1994	13.0509	12.9286	13.3066	13.276	13.3231	13.4426	13.0992	13.3336	13.1068	12.9543	13.1666	13.2426	13.3382	13.4976	13.221	13.2762	13.1195	13.1176	12.9486	13.1416
AYTNFDAERDALNIETAIK	14.926	14.7656	14.4671	14.47	14.5885	14.4386	14.2488	14.3225	14.5062	14.4632	14.6626	14.6936	14.4809	14.6703	14.198	14.5792	14.5336	14.5764	14.6386	14.7122	14.4069	14.5317	14.5575	14.2656	14.8475	14.6878	14.6558	14.5038	14.271	14.4139	14.3957	14.4868
AYTPPEDLQSR	11.5415	11.2935	11.3932	11.2658	11.2434	11.1139	11.016	11.2036	11.2446	11.1114	11.3119	11.19	11.2062	11.2928	11.2707	11.4624	11.2271	11.4638	11.2844	11.2369	11.2575	11.2428	11.172	11.2124	11.3407	11.474	11.2896	11.3715	11.1159	11.0903	11.0495	11.3263
AYVHEFK	14.0167	13.7872	13.882	13.7391	13.6846	13.6067	13.571	13.6881	13.7329	13.5523	13.6249	13.8356	13.8269	13.9429	13.7043	13.7749	13.7503	13.7777	13.6685	13.7857	13.598	13.8605	13.636	13.9223	13.7359	13.8979	13.9287	13.8067	13.7113	13.7587	13.3865	13.7362
AYWQVHLDQVEVASGLTLCK	13.2121	12.855	13.3307	12.9723	12.6247	12.5591	13.1106	13.1597	13.3908	13.3927	12.7177	12.5866	12.6618	12.7644	13.3609	12.9788	13.4705	13.4147	12.5481	12.8999	12.7684	12.778	12.6697	13.2749	12.5304	13.1582	13.0967	13.131	12.9223	12.843	13.0995	13.0549
AYYHLLEQVAPKGDEEGVPAVVIDMSGLR	11.0829	10.8485	10.6473	10.7521	10.8884	10.9019	10.4405	10.6558	10.7415	10.8574	10.7173	10.5733	10.5018	11.1015	10.9538	10.7862	10.7889	11.0138	10.6526	10.7284	10.7832	10.5456	10.8684	10.8747	10.8228	11.2108	10.7381	10.6011	10.8544	10.6942	10.824	10.5503
CAGNEDIITLRAEDNADTLALVFEAPNQEK	10.5438	10.0031	9.93267	10.0788	10.0525	9.96496	9.78778	10.0695	9.67553	10.0155	10.2166	9.74988	10.0591	10.4313	10.0035	10.2255	10.0695	9.83388	9.90969	10.2952	10.185	10.0994	10.2037	9.83863	10.3904	10.2139	9.41374	10.422	10.1465	9.85933	10.1171	9.87138
CATITPDEK	12.6513	12.4133	13.0124	12.4214	11.9666	12.1832	12.6266	12.731	12.9932	12.8512	12.4292	12.019	12.3362	12.4669	12.6229	12.3339	13.0441	13.0256	12.1632	12.2008	12.2876	12.4937	12.074	12.7552	12.0824	12.7827	12.7304	12.5019	12.4865	12.6464	12.1957	12.5705
CATITPDEKR	13.4712	13.2228	13.6092	13.2786	13.0304	13.0172	13.3421	13.5222	13.61	13.3885	13.2454	12.9451	13.2081	13.3402	13.468	13.3077	13.6731	13.6048	13.1111	13.1358	13.1025	13.2211	13.1237	13.5295	12.9193	13.5909	13.3244	13.4566	13.4208	13.3967	13.131	13.237
CCAADDKEACFAVEGPK	12.2628	11.5075	13.3228	12.1707	11.7045	11.93	13.1249	13.2796	13.3295	13.457	11.7967	11.882	12.1643	12.2104	12.8118	11.7621	13.3352	13.3313	11.8012	11.9911	12.1061	12.2031	12.1456	12.643	11.1761	12.702	13.0243	11.98	12.635	12.5095	12.6104	12.8593
CCSGAIIVLTK	12.9647	12.8857	12.8728	12.7198	12.5684	12.6175	12.8288	13.0488	13.1745	13.0687	12.5744	12.5003	12.8088	12.7493	12.9734	12.6855	13.166	13.1446	12.5192	12.7351	12.7107	12.7208	12.593	12.9056	12.6101	12.9865	12.6995	12.8365	12.9203	12.7468	12.7634	12.9518
CDENILWLDYK	13.7615	13.5001	14.1697	13.5808	13.1353	13.205	14.0388	14.2144	14.4308	14.3682	13.4947	13.3331	13.3413	13.1296	14.1674	13.4791	14.4397	14.4292	13.2848	13.4941	13.3345	13.3197	13.239	14.157	12.9429	14.1447	13.7729	13.9148	13.7088	13.6892	13.6946	13.8806
CDSSPDSAEDVRK	12.7452	12.3792	12.8622	12.2383	12.3239	12.2906	12.5587	12.7085	12.5632	12.5054	12.4817	12.4868	12.6665	12.9274	12.2801	12.2381	12.9653	13.0002	12.1842	12.2762	12.4388	12.3775	12.3888	12.6251	11.877	12.6433	12.954	12.4175	12.5944	12.4189	12.5831	12.7585
CEAFGWHAIIVDGHSVEELCK	12.2951	12.1458	12.2743	11.9328	12.0695	11.745	12.1448	12.1201	12.6041	12.1719	11.6881	11.9243	12.0764	11.9951	12.2514	12.2145	12.6214	12.5221	11.7115	12.0856	11.809	11.9559	11.9104	12.3535	11.8674	12.1695	12.0608	12.1016	12.1606	12.1603	12.1156	12.3063
CEFQDAYVLLSEK	12.4006	12.2595	12.8137	12.1763	12.0003	12.0273	12.5463	12.5842	12.8726	12.7314	12.1628	11.965	12.142	12.3119	12.5295	12.1149	12.9484	12.8081	11.9343	12.1303	12.0131	12.2533	12.0421	12.5128	11.8121	12.4704	12.5509	12.5103	12.1812	12.2617	12.2923	12.6261
CEGINISGNFYR	12.3429	12.0797	12.1329	12.0232	11.7123	11.692	12.0193	12.1608	12.5241	12.3091	12.0348	11.9513	11.6965	11.7546	12.1785	11.7358	12.4875	12.4298	11.8626	12.0528	11.8472	11.7355	11.567	12.2053	11.7155	12.3319	12.1339	12.3947	11.8103	11.9303	11.8623	11.9658
CESAPGCGVWQRPVIDNPNYK	12.2072	12.2103	12.5491	12.1884	11.4251	11.6074	12.2641	12.5173	12.8516	12.7529	12.0686	11.8766	11.6093	11.4369	12.5308	11.9169	12.8489	12.8486	11.9681	11.9869	11.5535	11.5749	11.7881	12.5091	11.7225	12.6735	12.3017	12.298	12.0546	11.8186	11.8885	12.3632
CFIVGADNVGSK	12.5252	12.2945	12.2893	12.2468	12.0799	12.0426	12.1584	12.3587	12.6574	12.2517	12.185	11.9346	12.1808	12.14	12.4726	12.2059	12.6081	12.5816	11.943	12.1237	12.0612	12.1395	12.0821	12.5237	11.8325	12.3982	12.2754	12.3134	12.3331	12.3315	12.096	12.451
CIALAQLLVEQNFPAIAIHR	9.82086	9.5118	9.29934	9.28479	9.71804	9.58317	9.456	9.40608	9.65452	9.38698	9.01004	9.19321	9.55034	9.78364	9.71461	9.79982	9.87217	9.6067	9.26389	9.33475	9.53468	9.18808	9.67831	9.5952	9.57051	9.5504	9.1487	9.40722	9.52368	9.75063	9.54984	9.70908
CIESLIAVFQK	13.4802	13.1498	13.3298	13.2964	12.823	13.0857	13.3796	13.5237	13.596	13.6503	13.0699	12.9667	13.1059	12.9907	13.4051	13.1282	13.722	13.7438	12.9723	13.1622	13.095	12.9173	12.985	13.5062	12.6221	13.2831	13.0967	13.3349	13.3946	13.5851	13.289	13.3242
CIPALDSLTPANEDQK	11.6348	11.5599	12.0591	11.4824	11.2546	11.3158	11.5027	11.7517	12.0745	11.8092	11.2891	11.1905	11.36	11.5768	11.8594	11.4501	12.0573	12.1126	11.4441	11.2413	11.2755	11.4759	11.2865	11.7146	11.002	12.0233	11.6925	11.6673	11.4396	11.4767	11.6227	11.792
CLELFSELAEDKENYKK	14.6024	14.408	14.2826	14.2661	14.0144	13.8183	14.2891	14.4587	14.81	14.6909	14.0411	14.0292	14.1989	13.8178	14.4244	14.2861	14.7986	14.7736	14.0419	14.3	14.0872	13.8378	13.8856	14.5439	14.1495	14.7846	14.0772	14.502	14.2581	14.08	14.141	14.3383
CLGIPNTAHFANVTQIEDAVSLWAK	11.3467	11.1535	11.0895	11.0916	11.1193	11.2101	11.0422	11.348	11.2534	11.0408	11.193	10.9787	11.2196	11.3912	11.134	11.1395	11.2572	11.2759	10.8831	11.0307	11.3158	11.2214	11.0961	11.2964	10.8668	11.3325	11.0671	11.2073	11.185	11.308	11.1174	11.2917
CLQILAAGLFLPGSVGITDPCESGNFR	9.66511	9.33823	9.32988	9.29534	9.3936	9.64415	9.24109	9.24556	9.44841	9.48117	9.58512	9.34852	9.20104	9.70815	9.02789	9.32601	9.23366	9.42021	9.28249	9.45241	9.09517	9.71145	9.51612	9.42062	9.57845	9.1098	9.31096	9.0733	9.37264	9.391	9.64803	9.66208
CLYASVLTAQPR	12.7748	12.4512	12.5704	12.3285	12.3149	12.3587	12.2645	12.5536	12.6715	12.512	12.3989	12.2949	12.2867	12.4406	12.6011	12.5457	12.7293	12.7561	12.2997	12.4317	12.3027	12.2864	12.3076	12.6622	12.2385	12.5622	12.6601	12.5602	12.437	12.2418	12.3688	12.5559
CMPTFQFFK	14.1471	13.7581	13.9849	13.9598	13.5796	13.7127	14.0154	14.1669	14.2804	14.1617	13.7429	13.5503	13.7513	13.6621	14.104	14.0606	14.323	14.2927	13.5467	13.7991	13.8475	13.7396	13.7138	14.1382	13.5481	14.1606	13.7373	14.1214	13.9599	14.1884	13.8064	13.9142
CMQLTDFILK	12.5315	12.3548	12.5116	12.3168	12.1386	12.2023	12.4049	12.4171	12.5318	12.4666	12.338	11.9391	12.4545	12.3246	12.4582	12.2439	12.7196	12.6695	12.197	12.2872	12.1231	12.2218	12.144	12.5443	12.0206	12.5663	12.3659	12.4123	12.2674	12.5106	12.2139	12.527
CNFYDNKDLECVTNLQEVAR	11.971	11.7784	12.8475	11.7938	11.3644	11.4649	12.3103	12.3936	12.6822	12.7174	11.7666	11.3944	11.4547	12.1737	12.1545	11.7526	12.8033	12.6978	11.6276	11.6503	11.4681	12.0773	11.3224	12.4611	11.313	12.2021	12.8214	11.91	11.7429	11.8929	12.0508	12.1822
CNNVLYIR	13.339	13.1858	13.2014	13.0981	12.8447	12.6973	12.9341	13.1067	13.3305	13.1077	12.8779	12.9949	12.9163	12.8793	13.1342	13.1722	13.3132	13.3068	12.9965	13.0204	12.8854	12.7395	12.8666	13.2606	13.0304	13.3773	13.1602	13.1977	12.7748	12.9939	12.8665	12.9851
CPLLYQWHR	12.6537	12.365	12.41	12.3552	12.1173	12.1919	12.268	12.3823	12.2954	12.3046	12.1492	12.0579	12.3099	12.5674	12.5572	12.4872	12.4931	12.6967	12.0914	12.2224	12.239	12.3022	12.164	12.4987	12.0571	12.4143	12.1984	12.4302	12.3954	12.6616	12.3239	12.2777
CPNLTHLNLSGNK	13.8621	13.7299	14.2356	13.7832	13.4692	13.6059	13.9633	14.0665	14.1414	14.1434	13.6253	13.423	13.6338	13.919	14.0581	13.7909	14.2351	14.1697	13.5035	13.6656	13.5847	13.8661	13.5591	14.1678	13.2766	14.0445	13.9202	13.8158	13.9484	14.0315	13.7393	13.9796
CQHLQAEK	11.0431	10.9187	11.309	10.8279	10.568	10.614	11.1068	11.2064	11.7174	11.1212	10.8116	10.7506	10.2701	10.5566	11.2839	10.8832	11.6574	11.5056	10.7713	10.8267	10.3507	10.6543	10.2758	11.3837	10.3852	11.1671	11.2821	11.1052	10.9088	11.0131	10.8451	10.9657
CQYVTEK	13.2629	13.1014	13.0141	13.1275	12.3911	12.5462	12.9349	13.0626	13.2902	13.1908	12.6297	12.8659	12.858	12.5849	13.1485	12.9399	13.4492	13.4105	12.5535	12.8414	12.8163	12.6801	12.6337	13.2305	12.5435	13.3587	12.9558	13.2783	12.9783	12.9015	12.6141	12.8411
CSVASIK	13.4619	13.2524	13.3723	13.2257	13.1307	13.2034	13.2991	13.3592	13.4021	13.3864	13.2277	13.0742	13.3789	13.2989	13.3766	13.1794	13.4851	13.5206	13.0688	13.0703	13.1317	13.3087	13.1438	13.5804	12.7853	13.4204	13.3148	13.4997	13.3995	13.3696	13.1798	13.3275
CTGGEVGATSALAPK	11.804	11.6346	11.8134	11.7214	11.3034	11.3331	11.8381	11.9409	11.88	11.7971	11.712	11.4658	11.6604	11.5701	11.7889	11.7294	12.0891	12.017	11.5734	11.5119	11.4013	11.4288	11.4575	11.9715	11.1618	12.0161	11.6132	11.7549	11.7026	11.8145	11.8314	11.5622
CVDLVIQELINTVR	8.92558	8.96366	8.90391	8.56612	8.64092	8.55659	9.12383	9.1398	9.0466	9.18292	8.33146	8.65059	8.80859	9.19399	8.96066	8.82877	9.04924	9.17526	8.9813	8.26947	8.74339	8.78028	8.67806	9.16923	8.61369	8.67717	9.10691	8.53657	8.66512	8.99886	9.41069	8.82228
CVNTTLQIK	13.081	12.8727	12.898	12.7744	12.6758	12.6748	12.8975	12.9845	13.1541	12.8767	12.7714	12.7768	12.9193	12.7775	12.9236	12.6255	13.0884	13.1508	12.6331	12.8137	12.7232	12.8445	12.5897	12.9971	12.6331	13.1545	12.8121	12.8899	12.7821	13.0152	12.7098	12.8375
CVVVGDGAVGK	13.2296	13.0303	13.1533	12.8797	12.6053	12.7014	12.9928	13.1666	13.3597	13.2626	12.7474	12.6709	12.9125	12.7745	13.2458	12.8655	13.4291	13.3687	12.7298	12.8377	12.7797	12.8787	12.6298	13.1359	12.6974	13.3147	13.0423	12.8451	13.0611	13.0619	12.7659	12.9873
DAADLLSPLALLR	7.52133	7.85734	7.45375	7.88732	7.76316	7.72722	7.66743	7.95747	7.95954	6.70993	8.11407	7.96281	7.90585	8.29108	7.59425	7.34876	8.06557	8.08406	7.50479	7.21634	6.76735	7.96946	8.03424	8.25547	7.69634	8.09592	8.03989	7.45323	6.99393	7.98416	7.46333	8.23313
DAAEAIKK	14.3406	14.0748	14.277	14.1107	13.8908	13.8576	13.8691	13.9829	14.178	14.0063	14.0593	14.0769	13.9849	14.3016	13.8816	13.9266	14.1325	14.1587	13.8649	14.0943	13.8839	14.0193	13.7964	14.2057	13.9662	14.3018	14.2181	14.1579	13.9738	14.0547	13.7882	13.9104
DADVQFLASVLPPDTDPAFFEHLR	9.4824	9.26354	9.10002	9.15377	9.31361	9.36629	9.18688	9.5523	9.13426	9.40362	8.81688	9.60569	9.30012	9.28487	9.23471	9.61157	9.63231	9.51869	9.02277	8.96022	9.51809	9.22441	9.36478	9.18152	9.31039	9.25619	8.82726	9.62354	9.12716	9.51356	9.48885	9.25971
DAFLGSFLYEYSR	11.7556	11.3201	11.5386	11.2554	11.0238	11.2824	11.4779	11.6252	11.7716	11.8268	11.4662	11.0388	11.1988	11.3447	11.2714	11.4278	11.8557	11.8874	10.9037	11.1188	11.4982	11.4689	11.4542	11.4008	11.2313	11.391	11.3241	11.3905	11.4073	11.3509	11.5652	11.8821
DAGIEPGPDTYLALLNAYAEKGDIDHVK	11.527	11.0926	11.3307	11.1181	11.157	11.0692	11.035	11.3012	11.2853	11.3526	11.3019	11.3748	10.7519	11.0241	11.3095	11.341	11.5289	11.4889	11.138	11.303	10.8857	10.943	11.112	11.3212	11.2397	11.5077	11.2582	10.9179	11.0826	11.2457	11.2405	11.1511
DAGTIAGLNVLR	14.3844	14.1421	13.9976	13.9912	14.0519	13.923	13.8078	13.953	13.9708	13.9905	13.8609	13.9935	14.0063	14.0857	14.1835	14.1606	14.1503	14.0738	13.7892	14.1666	14.1003	13.877	14.0837	14.0645	14.0919	14.2866	13.9757	14.1978	13.9565	13.8628	13.9035	13.9736
DAGVIAGLNVLR	14.4916	14.2833	14.287	14.2778	14.0357	13.9712	14.0468	14.0969	14.0216	13.9671	14.1442	14.1961	14.1389	14.3205	14.142	14.4736	14.3927	14.0056	14.1242	14.0695	14.0754	14.2453	13.933	14.1927	14.2192	14.3787	14.3286	14.2295	14.1067	14.092	14.0033	14.1684
DAGYEFDICFTSVQK	12.8807	12.5415	12.6605	12.5243	12.3503	12.3374	12.5499	12.705	12.9567	12.8269	12.3504	12.1875	12.5934	12.3598	12.6739	12.6023	13.0166	12.9126	12.3579	12.5934	12.3246	12.2765	12.368	12.7093	11.6982	12.7025	12.3735	13.0468	12.665	12.4587	12.7038	12.737
DAGYEFDICFTSVQKR	13.4371	12.8369	12.766	13.0315	12.6432	12.74	12.6982	12.7517	12.9633	12.9224	12.6537	12.6108	12.9329	12.6522	12.9448	13.228	13.1065	13.2224	12.5611	12.8569	12.6904	12.7341	12.903	12.7874	12.8093	13.0029	12.5056	13.2532	12.8611	12.8555	12.7246	12.8625
DALLLIFANK	9.78205	9.69965	9.94066	9.64232	9.33797	9.38956	9.79218	9.88719	10.0178	9.85676	9.61277	9.23849	9.58674	9.73512	9.85818	9.57654	10.096	9.92284	9.3612	9.51041	9.48526	9.62145	9.63844	9.81553	9.42169	9.96995	9.765	9.87593	9.52601	9.69431	9.50836	9.75575
DALNIETAIK	14.0391	13.8411	14.3272	13.7959	13.5918	13.6744	14.0078	14.091	14.0991	13.9908	13.8393	13.6919	13.8119	14.0397	14.0927	13.8389	14.232	14.1899	13.7471	13.7567	13.6735	13.9005	13.6748	14.2354	13.6789	14.138	14.1484	13.967	13.8417	14.0022	13.7457	13.8833
DALNQATSQVESK	12.3721	12.1652	12.0489	12.0172	12.1879	12.0847	11.8137	12.011	12.0401	11.8139	12.1421	12.3194	11.9048	11.9993	12.3162	11.9676	12.0676	12.1006	12.0696	12.1919	12.0678	12.0262	11.9414	12.2245	12.4664	12.0061	12.0752	12.0613	12.0984	12.118	11.7857	12.0802
DALSDLALHFLNK	11.0418	10.945	11.1374	10.7747	10.856	10.7766	10.7793	11.0186	10.6361	10.823	10.9312	10.8688	11.0401	10.8837	11.1007	10.9896	11.0244	11.1575	10.809	10.9601	10.8914	10.7755	10.8008	10.8727	10.785	11.0485	10.8444	11.0855	10.9553	10.7613	10.7647	11.0139
DAQELYAAGENR	11.5047	11.4121	11.4331	11.0939	11.1691	11.0931	11.0325	11.2624	11.3406	11.1379	11.0488	11.4618	11.0307	11.3599	11.1508	11.4512	11.2043	11.3086	11.1772	11.1662	11.1006	11.5489	11.2243	11.2816	11.1852	11.3039	11.5128	11.3161	11.2233	11.345	11.1353	10.9787
DAQPSFSAEDIAK	11.3477	11.168	11.0087	11.099	11.2615	11.3221	10.9247	11.0936	11.1021	11.0331	10.9402	11.2973	11.0926	11.1576	11.1662	11.4797	11.0882	11.2897	10.8938	11.2177	11.2334	11.2935	11.1854	11.0993	11.0174	11.2402	10.8404	11.1983	11.2555	11.3038	11.293	11.2131
DAVLLVFANK	10.7689	10.5709	11.637	10.6172	10.5103	10.3904	11.3495	11.4301	11.5122	11.2544	10.7766	10.592	10.9802	10.4319	11.1168	10.7126	11.5365	11.2801	10.7425	10.4972	10.7287	10.7174	10.3057	11.547	10.0998	11.3952	11.0385	11.2019	10.9443	10.9769	10.904	11.1101
DAVTYTEHAK	13.3005	13.0015	13.3948	12.9357	12.5194	12.588	12.722	12.9717	13.3311	13.2706	12.8258	12.9388	12.7021	13.1657	12.6261	12.5823	13.3024	13.2645	12.905	12.7905	12.526	12.8786	12.5635	13.1995	12.729	13.2579	13.4934	12.9865	12.6386	12.8484	12.5832	12.8692
DAVTYTEHAKR	14.8942	14.833	14.3535	14.4549	14.4421	14.2856	13.877	14.1209	14.1096	14.0981	14.5533	14.6043	14.5894	15.0111	13.8325	14.6171	14.2195	14.3087	14.5572	14.4925	14.3528	14.8308	14.4421	14.1898	15.0674	14.5264	14.7965	14.2729	14.1117	14.1181	14.1565	14.3016
DCGSVDGVIK	12.0661	11.7817	12.2622	11.8879	11.6311	11.6147	11.9589	12.0637	12.1765	12.2544	11.6396	11.4673	11.813	11.8061	12.456	11.6985	12.3912	12.2986	11.4929	11.6797	11.565	11.8935	11.6043	12.3735	11.1803	11.9881	11.9223	12.2257	12.027	12.2737	11.7751	11.937
DCLINAAK	13.26	13.024	13.6746	13.0369	12.8558	12.7948	13.344	13.5573	13.571	13.5727	13.0785	12.8838	12.9419	12.8729	13.7066	12.9876	13.7054	13.6205	12.9463	13.0343	12.8601	12.9721	12.8293	13.6757	12.5566	13.6043	13.45	13.4431	13.1894	13.1206	13.0735	13.2025
DCVGPEVEK	13.5636	13.14	13.8551	13.5529	12.5192	12.8697	13.5121	13.5727	13.8447	13.9136	12.9997	12.7793	12.9268	12.9975	13.9011	13.291	14.1352	14.0666	12.8601	12.9469	13.0359	12.9761	12.7942	13.9263	12.3262	13.7036	13.3855	13.8657	13.4672	13.6293	13.1287	13.3201
DCYPAVQK	12.4477	12.344	12.6256	12.2819	11.9822	11.8124	12.2294	12.329	12.556	12.6899	12.2491	12.1022	12.0807	11.763	12.5625	12.0885	12.6458	12.6544	11.9814	12.2324	12.1158	11.9194	11.8488	12.6987	11.914	12.6626	12.3045	12.4885	12.1937	12.1439	12.1451	12.2464
DDGLFSGDPNWFPK	12.7196	12.4421	12.5056	12.368	12.221	12.302	12.3671	12.4376	12.5302	12.5083	12.3312	12.3256	12.3072	12.3292	12.6622	12.4388	12.7648	12.4714	12.288	12.3605	12.2613	12.2963	12.3077	12.6299	12.2906	12.7218	12.4886	12.5354	12.3963	12.4773	12.0986	12.4151
DDGLFSGDPNWFPKK	15.4016	15.2292	14.958	15.094	14.9869	15.0072	14.8337	14.9468	15.0423	14.8551	15.1309	15.1183	15.0482	14.9969	14.9198	15.3187	15.1892	15.103	15.0102	15.1621	15.0693	14.9396	14.923	15.0787	15.2547	15.2874	14.9686	15.1398	14.9493	14.9472	14.8748	15.1019
DDGSWEVIEGYR	12.8999	12.7122	12.7374	12.5554	12.3473	12.5285	12.5111	12.5384	12.5957	12.4052	12.6988	12.5775	12.4174	12.636	12.7123	12.7616	12.76	12.6469	12.6018	12.6824	12.4471	12.4454	12.5482	12.6803	12.5614	12.7151	12.7893	12.6325	12.53	12.5466	12.4761	12.5759
DDVFLSVPCILGQNGISDLVK	9.16443	8.74432	9.2671	8.93468	8.86532	8.65266	9.39244	9.18263	9.61965	8.9771	8.70067	8.88403	8.44723	9.10492	9.39327	9.09796	9.74409	9.24299	8.75816	8.77198	8.86734	8.65022	8.59251	9.62803	8.03739	9.09979	9.09296	9.07415	9.35264	9.41006	9.06044	9.13265
DEEPLFQLK	10.9601	10.9875	11.2464	11.3761	11.9935	12.2262	11.7198	11.4584	10.8299	10.4297	11.3938	11.3858	12.1896	12.5948	11.7451	11.532	10.942	10.9155	11.0165	11.4656	11.9042	12.3864	12.1258	11.3991	10.7524	10.9741	11.3056	11.4616	12.1094	12.3828	11.8519	11.2604
DEILPTTPISEQK	12.6566	12.3757	12.6117	12.2252	12.254	12.2606	12.4214	12.5981	12.563	12.5675	12.2832	12.3331	12.187	12.3084	12.7229	12.4485	12.7883	12.8475	12.1149	12.4057	12.0208	12.1058	12.0345	12.9027	11.8706	12.6854	12.5617	12.5813	12.4942	12.3417	12.2593	12.5007
DESETEKEK	12.3081	12.0549	12.3581	11.9307	11.8873	11.8179	11.8423	12.2048	12.2989	12.1139	11.9075	12.0846	11.8888	12.1638	12.2446	11.7148	12.3875	12.3553	11.9528	11.925	11.8363	12.0459	11.6567	12.3441	11.8326	12.2258	12.3069	12.1058	12.0182	12.1559	11.7079	11.989
DETEFYLGK	13.475	13.1162	13.8747	13.3119	13.1793	13.1214	13.7468	13.7476	13.9522	13.7722	13.3212	13.1431	13.1146	13.2253	13.9402	13.201	13.9471	13.8953	13.1951	13.246	13.2146	13.2305	13.0221	13.9239	12.8263	13.7605	13.5137	13.5878	13.47	13.6287	13.3287	13.5425
DETNYGIPQR	12.3239	12.1362	12.25	12.0934	12.0277	11.865	12.2603	12.2405	12.3232	12.3135	12.1206	12.089	12.1857	11.9423	12.3897	11.8882	12.3112	12.3044	12.0057	12.1763	11.9716	12.059	11.9859	12.4429	11.8116	12.2746	12.3101	12.2554	12.181	12.2411	11.9863	12.1784
DFAIFGFDEDLQQEGTLLGK	9.43198	9.16395	9.3059	9.01385	8.79008	9.09542	9.33428	9.34277	9.39141	9.52674	8.54558	8.87874	9.38324	9.40013	9.23828	9.10025	9.16343	9.25827	8.86446	9.07872	9.12804	9.18274	9.48418	9.3363	8.84592	9.0059	9.24348	8.8471	9.30341	9.15013	9.77698	9.32058
DFFHGLR	10.935	10.7114	11.0009	10.6901	10.5073	10.603	10.7942	10.7757	10.961	10.7671	10.5867	10.6535	10.5656	10.8904	10.9621	10.6271	10.9922	10.7466	10.6977	10.7014	10.7678	10.6555	10.5613	10.9276	10.6881	10.7796	10.9015	10.9385	10.642	10.6333	10.7008	10.752
DFLAGGIAAAISK	13.7281	13.5423	13.5287	13.3168	13.4316	13.3084	13.2751	13.3758	13.4714	13.3208	13.4532	13.3208	13.2953	13.5757	13.4404	13.3277	13.6274	13.5641	13.3429	13.4955	13.3302	13.403	13.2408	13.4275	13.5367	13.6043	13.5612	13.3577	13.2969	13.433	13.2151	13.4353
DFLHLFEK	10.5322	10.3093	10.6218	10.3691	10.0326	10.2325	10.5469	10.5709	10.6492	10.4394	10.1951	10.5499	10.2186	10.2214	10.7662	10.2212	10.8329	10.606	10.192	10.364	10.1122	10.1965	10.2322	10.6862	9.91025	10.6611	10.5658	10.4026	10.4244	10.5786	10.2611	10.4967
DFLSVMLEK	10.8372	10.8115	10.9197	10.7783	10.5414	10.465	10.7399	10.8529	11.0006	10.8109	10.704	10.7337	10.558	10.8711	10.7694	10.5411	10.7708	10.9315	10.5334	10.6697	10.6871	10.7243	10.6241	10.9399	10.3736	10.8907	10.9283	10.6552	10.668	10.9517	10.6333	10.8542
DFNHINVELSLLGK	14.47	14.2354	14.2202	14.1049	14.0557	14.0817	14.124	14.2062	14.3341	14.2475	14.2621	14.1577	14.1168	14.1002	14.0909	14.1813	14.3676	14.3525	14.1075	14.0897	14.0108	14.0927	14.128	14.2735	14.1242	14.4294	14.2658	14.2806	14.1102	14.12	14.0043	14.2153
DFPGAAGEISAYGPGLVSIAVVQDGDGRR	10.4255	10.1573	10.2244	9.99325	10.0818	10.0342	10.1974	9.72425	10.1534	9.99166	10.1983	10.1853	9.87155	10.022	10.3631	10.0943	10.3757	9.87122	9.94068	10.2474	9.98009	10.1087	10.2401	10.112	10.1082	10.0275	9.58781	10.5017	9.95994	10.3661	10.3402	9.99201
DFSALESQLQDTQELLQEENR	11.1195	10.7591	10.9735	10.8256	10.7428	10.8951	10.8053	10.8402	10.717	10.6171	10.8081	10.6603	11.0281	11.1493	10.8402	11.0872	10.8473	10.8727	10.537	11.124	10.8855	10.8285	11.066	10.8098	10.616	11.0459	10.6773	11.1803	10.8724	10.8708	10.8589	10.7941
DFSALESQLQDTQELLQEENRQK	11.3997	11.2008	10.5964	10.9855	11.4544	11.2708	10.6401	10.6316	10.6773	10.6887	10.9937	11.0597	11.3596	11.487	10.6254	11.289	10.624	10.789	11.1032	11.2329	11.3146	11.3711	11.0493	10.7361	11.6858	10.9897	11.0352	11.0284	10.6325	10.9786	10.7763	11.0632
DFTATDLSEFAAK	14.5285	14.2879	14.8215	14.2435	14.0134	14.2187	14.3228	14.4773	14.5799	14.4641	14.36	14.0761	14.1921	14.498	14.4603	14.295	14.6644	14.6762	14.1809	14.0926	14.16	14.6138	14.0788	14.4947	14.0454	14.6445	14.6097	14.3634	14.2341	14.4274	14.2122	14.3942
DFVDHIDLVDPVDGVVLVDPEYLK	10.8144	10.4856	10.3727	10.2409	10.3827	10.1967	10.1401	10.3197	10.2737	10.5845	10.4411	10.4403	10.4596	10.0526	10.5321	10.0859	10.5161	10.5086	9.94502	10.4003	10.4811	10.2454	10.377	10.4839	10.2827	10.2596	10.3578	10.7488	10.231	10.4048	10.2181	10.4123
DGADFAK	14.5256	14.2329	14.1042	14.2474	14.0738	13.9673	13.8707	14.0083	14.1087	13.8984	14.0444	14.2705	14.2333	14.093	14.1736	14.1679	14.3098	14.1521	13.7994	14.1533	14.1897	14.0657	14.1238	14.232	14.1015	14.3526	13.9837	14.3081	14.2613	14.2512	13.8379	13.9154
DGADIHSDLFISIAQALLGGTAR	8.7286	8.384	8.49824	8.22086	8.32094	8.32132	8.59362	8.38753	8.39508	8.85144	8.58373	8.07456	8.66181	8.34313	8.05744	8.4409	7.76893	8.73398	8.50429	8.11159	8.55361	8.70751	8.80946	8.27855	8.29135	8.18062	8.09513	8.63292	8.11179	8.81414	8.80567	8.49936
DGAGFLINLIDSPGHVDFSSEVTAALR	10.1768	9.95094	9.46499	9.64982	10.0708	10.1353	9.40242	9.33565	9.63953	8.92135	9.64205	9.87302	10.0092	10.4268	9.55766	10.1385	9.73424	9.10656	9.81967	10.0952	9.95113	10.3294	9.9531	9.25947	10.5624	9.40527	9.43771	9.87203	10.0098	9.75562	9.46202	9.73623
DGDFENPVPYTGAVK	13.5458	13.2785	12.981	13.1895	13.04	12.8029	12.9	12.9288	13.0539	13.0938	13.3025	13.1449	13.0008	12.9865	13.032	13.2626	13.2282	13.2541	12.953	13.0866	13.0969	12.9579	13.0684	13.2328	13.2696	13.4149	13.0591	13.3136	12.9865	12.9772	12.8179	13.0507
DGDILGK	14.0082	13.6173	13.7796	13.8061	13.3138	13.4338	13.3726	13.4225	13.6783	13.3827	13.5612	13.6429	13.5327	13.6066	13.4489	13.7162	13.8348	13.8059	13.2552	13.4822	13.5886	13.7063	13.4533	13.6976	13.4772	13.8012	13.724	13.7576	13.5302	13.7273	13.2118	13.2265
DGELPVEDDIDLSDVELDDLGKDEL	9.54109	9.4091	9.5451	9.13017	9.39323	9.18709	9.40186	9.70659	9.87096	9.62222	9.03948	9.44689	9.64676	9.02125	9.60228	9.10401	9.7374	9.88073	9.36734	9.56589	8.97847	8.69308	9.33497	9.82093	9.17102	9.49061	9.1198	9.48867	9.37581	9.43957	9.45446	9.82637
DGKLVSESSDVLPK	14.7376	14.5195	13.448	13.9625	14.4191	14.3479	13.3345	13.5279	13.392	13.3382	14.2951	14.4873	14.4879	14.6274	13.2148	14.6126	13.4269	13.4918	14.5809	14.4564	14.4058	14.4449	14.4856	13.2523	15.4335	14.0171	14.0059	13.897	13.827	13.7595	13.703	13.7828
DGLLENQTPEFFQDVCKPK	13.6744	13.5304	13.3307	13.4703	13.3342	13.0158	13.5239	13.6463	13.783	13.7148	13.2648	13.2556	13.3971	12.9695	13.6682	13.4746	13.7721	13.701	13.2014	13.4597	13.3044	13.1634	13.0977	13.7818	13.1761	13.9245	13.2017	13.7184	13.4698	13.3298	13.3039	13.4525
DGNASGTTLLEALDCILPPTRPTDKPLR	12.8578	12.6256	13.2839	12.9443	12.443	12.5321	13.2965	13.4935	13.4383	13.4559	12.6457	12.6365	12.689	12.3701	13.6583	12.653	13.5293	13.5098	12.573	12.9185	12.5506	12.4945	12.358	13.6371	11.8977	13.3948	12.9681	13.326	12.926	12.9835	13.0012	13.1395
DGPLNMILDDGGDLTNLIHTK	12.778	12.3384	12.5997	12.5799	12.2517	12.3999	12.4191	12.5676	12.4634	12.5303	12.3626	12.3202	12.3672	12.3606	12.7676	12.7608	12.6952	12.8472	12.2962	12.4312	12.3284	12.3307	12.3915	12.6159	12.172	12.7515	12.3435	12.7126	12.4416	12.6808	12.3965	12.4087
DGPVRPQNAEEEKR	12.1681	12.0094	11.8716	11.8114	11.8303	11.7553	11.5482	11.7852	11.7256	11.7447	12.0653	11.9618	11.9404	11.8952	11.6899	11.8138	12.0748	11.7856	11.8621	11.9483	11.8391	11.7249	11.6913	11.8589	11.9487	11.9962	11.9537	11.9595	11.7579	12.0263	11.4566	11.6575
DGTVLCELINALYPEGQAPVK	10.1156	9.92285	10.1586	9.84518	9.94023	9.65556	10.0903	10.0559	10.2461	10.1846	9.88986	9.73521	9.9489	9.94501	10.2772	9.56821	10.1872	10.223	9.58291	9.82525	9.54392	10.1301	9.94923	10.3528	9.93844	10.0174	10.3064	10.1438	9.8397	9.78064	9.66509	10.0783
DGVTVAK	13.6305	13.4517	13.4744	13.4189	13.2267	13.136	13.1417	13.2374	13.4738	13.1686	13.3075	13.447	13.5199	13.4736	13.1103	13.283	13.5996	13.5881	13.316	13.1948	13.1762	13.3656	13.1641	13.5737	13.1557	13.6066	13.6213	13.5095	13.2842	13.2836	13.1292	13.3365
DGYQQNFK	12.9273	12.4382	12.3666	12.5789	12.428	12.1058	12.1977	12.328	12.48	12.4857	12.434	12.6005	12.5603	12.3264	12.048	12.433	12.6488	12.4942	12.4654	12.6648	12.0608	12.1844	12.2843	12.5913	12.5954	12.7519	12.4691	12.5674	12.5545	12.1727	12.0793	12.1759
DICNDVLSLLEK	12.4297	12.0593	12.8096	12.1877	11.7286	11.9065	12.425	12.6005	12.8937	12.6565	12.0986	11.7196	11.9271	11.9798	13.0504	11.9157	12.8417	12.8223	11.9483	12.0155	11.8726	11.879	11.9562	12.9016	11.4498	12.6412	12.4485	12.1996	12.3083	12.5845	12.3518	12.2599
DIDTAAK	14.1067	13.9712	14.3011	13.9443	13.8148	13.802	13.8453	13.9568	13.7395	13.7557	14.142	14.1204	13.9645	14.2511	13.8125	13.9522	13.9738	13.8328	13.9462	13.8897	13.7422	14.1742	14.014	14.1392	13.8756	14.0871	14.3154	14.094	13.7167	13.985	13.7587	13.9124
DIGAIAQVHAENGDIIAEEQQR	10.9748	10.6486	10.5098	10.6118	10.6653	10.8471	10.1897	10.5457	10.1811	10.4766	10.6268	10.8394	10.7038	10.6949	10.6055	10.8971	10.2811	10.4738	10.4974	10.833	10.8542	10.583	10.7661	10.7165	10.8609	10.8107	10.622	10.6361	10.3616	10.657	10.5271	10.534
DIGEGNLSTAAAAALAAAAVK	11.9486	11.7445	11.7293	11.6796	11.5803	11.5118	11.5828	11.6634	11.6318	11.8071	11.6543	11.6865	11.81	11.7325	11.3874	11.6968	11.5001	11.6564	11.6938	11.786	11.7211	11.7087	11.5962	11.7411	11.7257	11.8794	11.6227	11.7946	11.4658	11.6305	11.4994	11.7862
DIIHFFR	10.2972	9.96095	10.1478	9.8511	9.88657	10.0741	10.0276	10.1363	10.1671	9.8842	9.93768	10.0766	10.3775	9.98612	10.0467	9.93879	10.0604	10.1183	9.88293	10.2082	10.0195	10.1541	9.81239	10.1257	9.6136	10.0788	9.97463	10.0465	10.2053	10.2706	10.1951	10.0157
DILADLIPK	11.0017	10.9581	11.6811	10.9097	10.5842	10.7839	11.0338	11.3837	11.3189	11.3242	11.0721	10.6234	10.8606	11.0381	11.2882	10.8878	11.4408	11.3581	10.8386	10.9615	10.8473	10.9185	10.5332	11.5261	10.5842	11.3835	11.3292	11.2495	10.9036	11.144	10.9	11.0898
DINAYNCEEPTEKLPFPIIDDR	13.118	12.8237	13.0427	12.8261	12.5838	12.3169	12.7427	12.9769	13.2763	13.11	12.6899	12.5395	12.468	12.563	13.2332	12.7211	13.2425	13.2813	12.5693	12.7047	12.5628	12.5025	12.5753	13.1668	12.3106	13.0762	12.9754	13.13	12.6676	12.8563	12.8161	12.7825
DINDNRPTFLQSK	14.4536	14.0985	14.2624	14.0806	13.9882	14.0732	13.9997	14.1207	14.1757	14.0297	14.1751	14.094	14.068	14.2381	14.0506	14.2367	14.3581	14.282	14.0924	14.0535	13.9934	14.1565	13.8501	14.2928	13.9907	14.248	14.1601	14.1986	14.0993	14.2879	13.9018	14.1734
DIPGLTDTTVPR	13.7273	13.5307	13.7464	13.491	13.3438	13.394	13.5843	13.6194	13.7299	13.5773	13.5339	13.4446	13.3233	13.5045	13.7592	13.5593	13.6505	13.7665	13.3536	13.5085	13.4388	13.433	13.3997	13.797	13.2905	13.7614	13.659	13.6614	13.4217	13.6283	13.4418	13.5792
DIRFELLAR	11.2279	10.9983	10.6919	10.6387	11.0003	10.7305	10.6184	10.5439	10.6234	10.5454	10.922	10.9391	10.9264	10.9787	10.394	11.2011	10.8208	10.537	10.7277	11.1724	10.9225	10.6903	11.027	10.6088	11.1455	10.9836	10.822	10.5739	10.7375	10.7894	10.8041	10.6505
DISEASVFDAYVLPK	11.8927	11.7271	11.351	11.3965	11.5199	11.4987	11.2903	11.4211	11.492	11.6985	11.5085	11.5755	11.4275	11.6357	11.2627	11.5842	11.3984	11.8432	11.5831	11.4518	11.5182	11.3217	11.4884	11.4999	11.558	11.7307	11.4434	11.6864	11.4092	11.4099	11.4602	11.5044
DISLSDYK	13.9579	13.5568	13.7108	13.5789	13.3236	13.3208	13.4858	13.6526	13.9445	13.7692	13.4048	13.3743	13.5093	13.256	13.7567	13.5486	13.9587	13.9151	13.3528	13.5069	13.4267	13.3282	13.3017	13.7622	13.3885	13.9214	13.5833	13.6437	13.6475	13.7735	13.2482	13.3283
DISTNYYASQK	12.4323	12.2472	12.8264	12.2932	11.6229	11.3624	12.3496	12.5954	13.0051	12.7135	12.4403	12.1001	11.7127	11.5374	12.4379	11.8479	12.8743	13.0042	12.0868	12.169	11.7253	11.4916	11.7628	12.7214	11.8107	12.9134	12.4369	12.5709	12.0517	11.9678	11.8772	12.2235
DISTTLNADEAVAR	12.2495	11.9887	11.7838	11.9438	11.8592	11.9014	11.7948	11.8041	11.8749	11.9068	11.6951	11.8672	12.1465	11.8279	12.0198	12.028	11.8444	12.0442	11.7238	11.784	12.0665	11.827	11.8759	12.1587	11.8252	12.2078	11.7969	11.9498	11.9406	11.9473	11.8305	11.8329
DITYFIQQLLR	9.45189	8.99919	9.08918	9.01464	8.93624	9.23803	9.27907	9.25609	8.90902	9.15164	9.266	9.25971	9.00229	9.74431	8.85028	8.99135	9.26106	9.40952	9.30544	8.95173	9.26518	8.84504	9.0812	9.2974	8.9632	9.21424	9.61629	9.14461	9.18385	9.09627	9.04219	9.11446
DKFNECGHVLYADIK	14.3449	14.2129	14.8144	14.1735	13.8861	13.8779	14.3882	14.5636	14.7769	14.5938	14.1016	14.059	14.0501	14.0409	14.4832	14.1828	14.683	14.6603	14.0819	14.0791	13.9476	14.2236	13.9874	14.5731	13.8417	14.6011	14.6463	14.3881	14.1015	14.1024	14.1646	14.4647
DKILGATIENSR	14.5031	14.5008	14.6104	14.5003	14.1676	14.1576	14.0375	14.2254	14.2595	14.1342	14.22	14.0337	14.3097	14.6757	14.5485	14.5194	14.4487	14.4602	14.249	14.3941	14.1125	14.5137	14.106	14.4204	13.9178	14.4211	14.7146	14.3868	14.3975	14.4668	14.1733	14.2424
DKLSGEYEK	14.1434	13.8267	13.913	13.8769	13.5784	13.5109	13.6554	13.744	13.7751	13.728	13.9338	13.964	13.7413	13.6729	13.6121	13.824	14.0002	13.8922	13.7084	13.8057	13.5994	13.6003	13.6853	13.9738	13.7383	14.098	13.9034	13.9706	13.7194	13.6376	13.4367	13.7302
DKNTPSPFIETFTEDDEASR	11.4333	11.1633	11.0562	10.9689	10.8612	11.1173	10.898	10.9805	10.9499	10.8186	11.167	11.0649	10.9811	11.1124	11.0909	11.2944	11.265	11.0784	10.7869	11.0472	11.2305	11.1601	11.0299	10.833	11.04	11.3151	11.0234	10.9865	10.8715	11.0639	10.9459	11.2509
DKPELQFPFLQDEDTVATLLECK	11.0354	10.7479	10.9875	10.569	10.663	10.316	10.8451	10.9963	11.2992	10.881	10.4574	10.5154	10.6854	10.9466	10.834	10.5527	11.2084	11.1833	10.6079	10.7033	10.3389	10.6611	10.5782	10.9436	10.3122	11.0785	10.7874	10.9259	10.7429	11.0095	10.7531	10.5915
DKQPYEQK	14.2284	14.068	14.2757	13.9442	13.7188	13.5555	13.6432	13.8174	14.1052	13.8347	13.9301	14.0523	13.801	14.1324	13.6417	13.7618	14.0901	14.0827	13.7973	13.9744	13.7078	13.9894	13.7312	13.8384	13.8883	14.1753	14.4179	14.0829	13.6817	13.7052	13.5619	13.7782
DKVQAGDVITIDK	13.7116	13.4615	13.4815	13.3872	13.2179	13.3029	13.2254	13.3813	13.4739	13.3273	13.5995	13.2492	13.4198	13.3607	13.3756	13.2952	13.5943	13.587	13.2931	13.3452	13.2848	13.2545	13.2228	13.5034	13.425	13.6467	13.3877	13.3186	13.3441	13.3566	13.1484	13.4494
DLAALGDKVNSLGETAER	14.5745	14.3942	14.2677	14.2881	14.3319	14.3447	14.0998	14.192	14.2725	14.1172	14.4426	14.3098	14.3682	14.436	14.1425	14.4289	14.402	14.3611	14.3079	14.3659	14.2169	14.2889	14.1858	14.3839	14.529	14.3657	14.2937	14.3442	14.1573	14.3304	14.1606	14.3308
DLADELALVDVIEDK	12.218	11.8952	12.7724	12.3216	11.6115	11.7264	12.6969	12.7374	12.8901	12.8591	12.1076	11.8488	11.8421	11.7368	12.9067	11.9161	12.9259	12.9811	11.8206	12.1346	11.9325	11.8638	11.5451	12.9527	11.0736	12.6899	12.3042	12.6122	12.4091	12.4005	12.2016	12.4382
DLAGSIIGK	15.799	15.6271	15.5964	15.5237	15.4661	15.4026	15.3158	15.5209	15.418	15.3949	15.5515	15.6045	15.4973	15.6162	15.4786	15.7242	15.6295	15.728	15.3793	15.5362	15.5016	15.5271	15.3812	15.5893	15.661	15.7011	15.6072	15.5718	15.4032	15.4857	15.3166	15.5243
DLATALEQLLQAYPR	9.53247	9.14983	9.45616	9.57406	8.93781	9.26183	9.35862	9.59707	9.74594	9.51831	9.16764	9.09881	9.42287	9.09415	9.559	9.42799	9.83203	9.62091	9.25514	9.17822	9.25372	9.25306	9.05762	9.63678	9.5187	9.69687	9.03993	9.28811	9.28539	9.76992	9.48068	8.88168
DLDKANYLSQALQAGTVWVNCYDVFGAQSPFGGYK	9.58437	9.29685	9.87155	9.36275	8.42812	8.7745	9.33053	9.17183	9.76125	10.0562	9.25315	8.6815	8.52561	8.66677	9.48672	9.46576	9.29932	9.94996	9.48433	9.32889	9.30557	8.9969	8.84932	8.72957	8.60285	9.86817	9.52198	9.73141	9.08491	8.13952	9.39516	9.6031
DLEFTIYDDDDVSPFLEGLEERPQR	10.4904	9.99911	10.1084	9.94417	9.97076	9.90451	9.85405	10.0852	10.2218	9.85761	9.81008	10.0115	10.208	9.76921	10.2672	10.1897	10.4191	10.4861	9.84563	9.88162	9.99468	9.95231	9.86062	9.9429	9.86777	10.0876	10.0495	9.96479	10.0514	9.87324	10.3492	10.098
DLFEDELVPLFEK	11.7792	11.6361	11.6656	11.4625	11.5892	11.5004	11.4367	11.5875	11.7858	11.4642	11.6544	11.4759	11.4863	11.424	11.6099	11.6371	11.5565	11.721	11.5565	11.6263	11.5153	11.5115	11.5936	11.5951	11.589	11.7494	11.626	11.5501	11.5033	11.5676	11.4066	11.6552
DLGEELEALRGELEDTLDSTNAQQELR	10.9748	10.8244	10.9001	10.8567	10.8507	10.852	10.5752	10.7106	10.7749	10.8789	10.858	10.9767	10.6817	10.8947	10.9719	10.4903	10.8458	10.8597	10.9228	10.872	10.6469	10.9056	10.8212	10.8292	11.0605	10.9802	10.8776	10.5176	10.6083	10.9067	10.76	10.8644
DLGFFGIYK	11.0726	10.9604	10.8801	10.6162	10.8895	10.6596	10.7089	10.8884	10.8956	10.9312	10.9694	10.8105	10.5628	10.7447	10.78	11.0412	11.0836	11.0348	10.6551	10.7406	10.6548	10.9598	10.5206	11.0112	10.8375	10.9923	11.2116	10.8931	10.6339	10.7021	10.8511	10.9231
DLIDFDDRQQIYAAEK	12.9836	12.6713	12.678	12.6046	12.6672	12.569	12.4938	12.5846	12.698	12.4361	12.7084	12.7135	12.6657	12.8616	12.5088	12.6584	12.7838	12.7598	12.7806	12.668	12.5386	12.6361	12.5764	12.5134	12.8001	12.7636	12.69	12.6888	12.6157	12.54	12.4298	12.7081
DLIHDQDEDEEEEEGQR	10.1034	9.89406	10.0159	10.0359	9.79244	9.72074	9.68637	9.88146	9.88813	9.5249	10.0034	9.94221	10.0435	9.59283	10.0966	10.0398	10.094	9.9296	9.8107	9.71042	9.9853	10.0236	9.52537	10.0369	9.77115	10.0314	9.85698	10.0728	10.2293	9.93105	9.60169	9.6014
DLINLAK	15.2141	15.0708	15.2562	15.014	14.8241	14.8146	14.9059	15.0652	15.241	15.0636	15.1097	14.9622	14.7828	15.0212	15.0232	14.9545	15.2562	15.2565	14.8867	15.0153	14.8054	14.9343	14.8429	15.1466	14.9275	15.233	15.2142	15.0799	14.836	15.0149	14.8569	14.9884
DLIVATIAVK	11.4195	11.128	11.2614	11.1305	10.8942	11.0062	10.8106	11.1503	11.219	11.2482	10.861	11.1085	10.9873	11.0062	11.0563	11.3377	11.385	11.4821	10.8658	10.9999	10.9581	10.9491	11.0618	11.0286	11.122	11.4505	10.9932	11.3651	10.9931	11.1694	10.7234	11.0071
DLLDLLVEAK	10.6171	10.3352	10.3942	10.3927	10.4693	10.1733	10.3117	10.5255	10.3908	10.2976	10.562	10.5984	10.439	10.0643	10.4757	10.3862	10.7194	10.2647	10.1604	10.4386	10.4816	10.297	10.243	10.5881	10.3357	10.5116	10.5128	10.4626	10.704	10.2534	10.0406	10.4131
DLLIAYYDVDYEK	13.2532	12.8886	12.5601	12.6806	12.5761	12.5333	12.7833	13.0412	13.1415	13.1791	12.6921	12.443	12.8447	12.5447	12.5862	12.8487	13.2903	13.3335	12.7221	12.6148	12.5562	12.4974	12.7759	12.5373	12.7702	12.8082	12.2836	13.1699	12.5603	12.5284	12.9921	13.1974
DLLQFFKPR	12.6498	12.3407	12.5221	12.2499	12.2577	12.1916	12.2061	12.3378	12.4093	12.2265	12.356	12.5247	12.3047	12.315	12.2044	12.4017	12.4834	12.5744	12.2284	12.3479	12.1789	12.2639	12.1565	12.4977	12.2983	12.6667	12.542	12.4062	12.3181	12.1641	12.0162	12.316
DLQGRDEQSEEK	11.9333	11.8269	12.1127	11.8126	11.7092	11.3767	11.5499	11.6048	11.9246	11.8723	11.7447	11.8172	11.9119	11.8838	11.5711	11.3352	12.1881	11.9599	11.6924	11.529	11.5948	11.7428	11.4726	11.9104	11.401	12.0523	12.099	12.0419	11.7575	11.642	11.5263	11.604
DLQPFPTCQALVYR	10.9896	10.8659	10.7604	10.6628	10.5195	10.8182	10.5858	10.5903	10.9216	10.8374	10.7572	10.5233	10.547	10.3745	10.9439	10.8911	10.922	10.8868	10.5438	10.6812	10.5647	10.5768	10.5685	11.0254	10.6421	11.1498	10.7533	10.5147	10.5724	10.6137	10.6827	10.876
DLSHIGDAVVISCAK	12.3111	11.9771	12.0234	12.0791	11.5919	11.6441	12.0227	12.0446	12.319	12.1228	11.6163	11.9177	11.9212	11.5329	12.2894	11.9632	12.3186	12.2539	11.6402	11.8935	11.7272	11.7612	11.7002	12.3263	11.7152	12.4741	11.7831	12.2071	11.9856	11.9091	11.7218	11.9406
DLSLEEIQK	13.8746	13.5162	13.5112	13.5556	13.305	13.3054	13.2999	13.3663	13.5022	13.4057	13.2575	13.5247	13.4046	13.3995	13.6229	13.7557	13.5796	13.6479	13.1573	13.3098	13.4698	13.3964	13.5212	13.5881	13.5148	13.7307	13.5184	13.7317	13.4374	13.3895	13.27	13.2657
DLSLEEIQKK	14.5612	14.2039	14.1354	14.1826	14.0006	14.0003	13.8795	14.0205	14.1063	14.0323	13.9831	14.2389	13.9874	14.0516	14.1087	14.4599	14.2005	14.1579	13.889	14.1079	14.0051	14.1096	14.1721	14.2848	14.2276	14.2702	14.1243	14.3422	13.9168	14.0841	13.9167	14.0664
DLSSVQTLLTK	11.9442	11.7324	12.3238	11.7588	11.4857	11.4315	11.9616	12.1754	12.242	12.1844	11.8277	11.5235	11.5169	11.6782	12.354	11.5427	12.2333	12.3738	11.6029	11.6583	11.4653	11.7266	11.3884	12.3503	11.2145	12.1597	12.0745	11.9858	11.9704	11.9908	11.5695	11.9423
DLSTIEPLK	12.4453	12.2944	12.4549	12.0994	12.2728	12.3065	12.2528	12.3237	12.3467	12.3056	12.175	12.2775	12.1851	12.3587	12.5048	12.4809	12.4508	12.5029	12.1851	12.2921	12.2077	12.2898	12.1518	12.5415	12.1421	12.4708	12.4336	12.377	12.1925	12.2832	12.2077	12.3849
DLTDYLMK	17.0755	16.7641	16.9201	16.8584	16.4693	16.5847	16.6596	16.7863	16.9483	16.8362	16.8365	16.8119	16.548	16.3662	16.9118	16.8715	17.0154	17.0196	16.6278	16.8132	16.6121	16.509	16.5844	16.9602	16.6928	17.0236	16.6988	16.8799	16.7407	16.8433	16.5301	16.6692
DLTTAGAVTQCYR	12.2235	12.0387	12.3142	11.972	11.5018	11.3964	12.042	12.154	12.3983	12.3661	12.0427	11.6245	11.6062	11.521	12.3362	11.7364	12.4862	12.4889	11.8209	11.787	11.641	11.5729	11.4487	12.3709	11.5004	12.2826	12.2801	12.0945	12.0888	11.6799	11.7688	11.8946
DLVAIEAK	14.1438	13.9154	13.8919	13.753	13.8991	13.7577	13.644	13.7594	13.8371	13.615	14.0072	13.958	13.8701	13.8276	13.7488	13.908	13.8492	13.8557	13.9607	13.8725	13.7966	13.7571	13.7654	13.8542	13.9861	14.02	13.8548	13.7985	13.704	13.8484	13.576	13.8925
DLVEAVAHILGIR	9.94272	9.74058	9.86147	9.75542	9.54166	9.34891	9.76076	10.228	9.9382	9.77464	9.93487	9.38122	9.89096	9.37697	10.108	9.82781	10.1628	10.2558	9.54704	9.59613	9.58179	9.49368	9.43769	10.1296	9.43239	9.91028	9.60309	10.2773	9.98454	9.71177	9.69628	9.6471
DLVPDLSNFYAQYK	11.8306	11.6245	11.6406	11.4352	11.4278	11.4084	11.3747	11.4633	11.6016	11.5015	11.5933	11.477	11.1484	11.6664	11.6412	11.4718	11.6856	11.7381	11.4268	11.6281	11.3931	11.4746	11.3684	11.4851	11.671	11.7329	11.5398	11.7366	11.4618	11.4253	11.2884	11.3346
DLYANTVLSGGTTMYPGIADR	13.4467	13.1632	13.0527	13.1304	12.9119	12.9205	12.8351	12.845	13.0359	12.9144	13.2279	13.1376	12.8514	13.023	12.9966	13.1813	13.1887	13.1781	13.0382	13.2691	12.9157	12.7595	13.041	12.9363	13.1234	13.3165	13.0796	13.1413	12.8548	12.9913	12.883	12.9713
DLYDAGVK	14.0558	13.8609	14.2774	13.7311	13.6044	13.684	13.8863	13.9624	14.2501	14.0787	13.9471	13.7516	13.7108	13.8538	13.9606	13.58	14.2568	14.2212	13.721	13.7521	13.6109	13.8733	13.5824	14.0725	13.5362	14.1081	14.2173	13.905	13.8882	13.8018	13.8228	13.7934
DLYEDELVPLFEK	12.8263	12.6344	12.6834	12.5665	12.6386	12.4993	12.4827	12.5187	12.642	12.6072	12.7541	12.5454	12.4654	12.7208	12.4099	12.6954	12.7	12.8335	12.5569	12.615	12.4983	12.6175	12.5271	12.5097	12.5955	12.7657	12.7987	12.5656	12.4659	12.5636	12.4431	12.6365
DLYNWLEVEFNPLK	10.0809	9.9464	9.8201	9.91066	9.69132	9.81335	9.90063	9.75795	9.76506	10.2858	9.57411	9.52726	9.91884	9.63562	10.0641	10.0434	10.2557	9.82911	9.80508	9.9408	10.2183	9.39857	9.66708	9.64216	9.72459	9.71752	9.61691	10.1759	9.69341	9.93191	9.84802	10.2111
DMAIATGGAVFGEEGLTLNLEDVQPHDLGK	12.8293	12.6198	12.7395	12.4072	12.4626	12.4397	12.4933	12.6098	12.7699	12.8191	12.5806	12.3296	12.4466	12.6237	12.3771	12.6348	12.8346	12.9076	12.421	12.4125	12.3706	12.5749	12.4521	12.6631	12.2449	12.6949	12.6305	12.5749	12.461	12.6149	12.5921	12.7836
DMLFQVLALEEPNVR	9.708	9.42668	9.25739	9.49866	9.45008	9.45912	9.2442	9.25685	9.40496	9.13316	9.45475	9.60881	9.22396	9.60628	9.63898	9.22316	9.11537	9.57178	9.50827	9.10692	9.44563	9.30929	9.52998	9.68794	9.18272	9.26545	9.68532	9.75073	9.22473	9.41502	9.22626	9.57312
DNFHGLAIFLDTYPNDETTER	10.6627	10.6243	10.4483	10.5381	10.4006	10.8339	10.4807	10.5144	10.4557	10.2874	10.4518	10.551	10.7076	10.6642	10.4731	10.9404	10.4186	10.4784	10.4119	10.698	10.5727	10.9671	10.4715	10.5196	10.7546	10.974	10.4478	10.5808	10.4644	10.5972	10.2812	10.4452
DNFLFITYEELQQDLQGSVER	7.85953	7.27487	7.74404	7.79546	8.27261	8.03286	8.01394	7.7472	8.23869	7.8044	7.87534	6.97677	7.77285	8.54768	7.74687	7.80891	7.41086	8.2921	7.21069	7.82208	8.07873	7.14466	8.14344	8.66424	8.06394	7.01749	7.75031	7.35458	8.35779	7.97981	8.3171	7.97345
DNHLLGTFDLTGIPPAPR	14.1211	13.9507	13.8851	13.7421	13.911	13.7806	13.7439	13.7753	13.6908	13.709	13.8754	13.889	13.802	14.0633	13.7814	14.0888	13.8243	13.9041	13.7026	13.9407	13.7714	13.8416	13.9594	13.9465	13.8866	14.091	13.941	13.8471	13.7488	13.8892	13.7552	13.6968
DNIQGITKPAIR	14.2302	14.085	14.6153	13.9855	13.6734	13.8057	14.0985	14.3167	14.4906	14.3693	14.0405	13.776	13.8563	14.2406	14.2029	13.8858	14.53	14.487	13.8654	13.8698	13.7689	14.1659	13.5976	14.3714	13.6387	14.255	14.5797	14.1512	13.9544	14.1888	13.9343	14.176
DNIQGITKPAIRR	14.4141	14.2847	13.5661	13.8331	13.9918	13.988	13.1108	13.3927	13.2485	13.1443	14.0486	14.0817	14.0468	14.4985	13.2435	14.3816	13.4229	13.3379	14.1523	14.1026	13.9917	14.2854	14.1097	13.2728	14.6047	13.9382	13.959	13.7019	13.623	13.5932	13.4376	13.7299
DNKDGSCSAEYIPFAPGDYDVNITYGGAHIPGSPFR	9.73175	9.78356	10.0899	9.88232	9.09635	9.42688	9.99763	9.87988	10.2938	10.0434	9.57079	9.76675	9.58919	9.69886	9.85218	9.10114	10.1814	10.2062	9.647	9.58169	9.40908	9.22847	9.5145	10.2002	9.34406	9.5955	9.38077	9.97631	9.81761	9.74588	9.98232	10.121
DNKDLIVCLFSK	12.7622	12.6424	12.6897	12.4108	12.3155	12.3656	12.3519	12.5033	12.6208	12.4011	12.6638	12.3443	12.4512	12.6394	12.4741	12.4098	12.6347	12.6971	12.4719	12.4947	12.2809	12.5816	12.2754	12.5642	12.3036	12.6995	12.78	12.4362	12.6108	12.3731	12.3481	12.4738
DNLEFFLAGIGR	11.9629	11.7541	11.9643	11.7859	11.6863	11.5654	11.8422	11.9762	12.0041	11.987	11.6914	11.7043	11.6071	11.5262	12.0997	11.9109	11.9469	12.0018	11.8888	11.8072	11.5876	11.2955	11.6628	11.9575	11.4549	12.0173	11.8485	12.1071	11.8131	11.74	11.6672	11.899
DNNLLGK	14.0531	13.9358	14.6576	14.237	13.7482	13.4976	14.2972	14.5369	14.8185	14.6408	13.8694	13.8536	13.9593	13.5222	14.8161	13.9493	14.8358	14.8118	13.689	13.9429	13.8023	13.7379	13.6083	14.9933	13.1676	14.6083	14.2887	14.6657	14.3325	14.2295	14.0578	14.1016
DNPGVVTCLDEAR	12.5763	12.3193	12.7226	12.3426	11.9025	12.0892	12.502	12.3956	12.6413	12.5517	12.1272	12.0363	12.1366	12.3371	12.7118	12.4056	12.8468	12.7592	12.078	12.2002	12.1421	12.2288	12.0316	12.6575	12.0262	12.6785	12.6207	12.3577	12.2899	12.4124	12.1109	12.4034
DNQLSEVANK	12.3596	12.2148	12.0052	12.2575	12.0503	11.7736	12.0595	12.2206	12.1247	12.1481	12.0445	12.2683	12.0652	11.7765	12.3165	12.2026	12.3551	12.2985	11.9791	12.2414	11.9892	11.7465	11.9794	12.3622	12.0904	12.3222	12.0328	12.4019	12.0855	12.0149	11.8048	12.2033
DNTIEHLLPLFLAQLKDECPEVR	11.0627	10.8821	10.9619	11.0072	10.699	10.7266	10.6215	10.9193	10.9182	10.9662	10.8943	10.6742	10.5906	10.7828	10.9778	11.1014	11.0459	11.122	10.7391	10.6846	10.7445	10.8279	10.7264	11.055	10.6796	10.6796	11.1356	11.0492	10.6447	10.9507	10.8715	10.845
DNTNEIYSGK	11.7212	11.5779	11.6653	11.4173	11.2033	11.2836	11.3534	11.4067	11.547	11.5766	11.6115	11.3938	11.421	11.4668	11.5999	11.0557	11.844	11.6936	11.1665	11.6143	11.2657	11.4393	11.1919	11.4716	11.2285	11.6849	11.7725	11.7035	11.4422	11.1963	11.2946	11.3652
DNYQAFCK	12.574	12.4862	12.9449	12.2847	12.1406	11.9955	12.4356	12.6522	12.9102	12.9561	12.3659	12.0965	12.0138	12.2377	12.7444	12.2746	13.024	12.9004	12.3425	12.2995	12.0721	12.1754	11.9968	12.8102	11.686	12.8046	12.9477	12.5669	12.3193	12.4531	12.2694	12.5743
DNYSPGWK	13.0112	12.8991	12.9965	12.7655	12.4982	12.5499	12.7055	12.9195	13.0831	13.0444	12.9553	12.6605	12.6494	12.5471	12.774	12.618	13.0973	13.1215	12.7483	12.7844	12.6665	12.6625	12.428	12.823	12.7118	13.0985	12.8217	12.8333	12.7051	12.8027	12.4323	12.8784
DPENFPFVVLGNK	12.2635	12.0654	11.8893	11.7729	11.9931	12.2279	11.7619	11.68	12.0142	11.978	11.5104	11.9156	11.8747	12.0459	12.1689	12.1356	12.3237	12.2281	11.6966	11.7683	11.7488	11.915	11.7674	12.2188	11.786	12.1465	11.8533	12.0306	12.1165	12.072	11.9206	11.7121
DPIPYLPPLEK	12.485	12.3347	12.5376	12.2125	12.0967	12.0463	12.3059	12.3428	12.3538	12.4378	12.2462	12.0598	12.1151	12.2417	12.5716	12.2251	12.5477	12.5803	12.1296	12.2428	12.0721	12.1789	12.0835	12.527	12.0309	12.536	12.4901	12.3193	12.2223	12.2622	12.2978	12.1577
DQAVFPQNGLVVSSVDVQSVEPVDQR	10.0469	9.69492	9.89549	9.94942	9.77059	9.83139	9.57764	9.75252	9.75607	9.68187	10.0041	9.37099	9.82766	9.93973	10.0761	9.8514	9.81024	9.63277	9.75851	10.1638	9.64455	10.1382	9.55749	9.83265	9.899	9.5221	9.7425	9.88109	9.82211	10.2524	9.61943	9.76356
DQELYFFHELSPGSCFFLPK	10.7032	10.3492	10.7524	10.25	10.1745	10.1512	10.3615	10.619	10.8299	10.6453	10.0302	10.4203	10.4968	10.2226	10.2326	10.5198	10.8564	10.7299	10.2154	10.4276	10.1512	10.3	10.1457	10.7378	10.2492	10.7798	10.369	10.6145	10.2814	10.5207	9.99857	10.5865
DQFPEVYVPTVFENYVADIEVDGK	9.94014	9.77102	9.73938	9.61371	9.33202	9.35156	9.48885	9.81027	10.1396	9.91702	9.21892	9.75697	9.39333	9.16684	9.91689	9.59182	10.095	10.2039	9.8047	9.56418	9.31009	9.20322	9.4608	9.52354	9.37777	9.99123	9.653	10.2068	9.8157	9.16995	9.40298	9.42074
DQLGGWFQSSLLTSVAAR	10.9999	10.7056	10.8028	10.4576	10.7463	10.7366	10.6536	10.6326	10.4906	10.5482	10.903	10.6242	10.7698	10.8391	10.666	10.8613	10.8032	10.6901	10.7306	10.8265	10.5106	10.6164	10.8705	10.6671	10.7372	10.6055	10.7134	10.5863	10.674	10.8989	10.7224	10.7418
DQVEYLVQQNVIPPFCNLLSVK	10.3379	9.83842	10.0225	9.76126	9.65457	9.71226	9.90195	10.0732	10.003	10.0981	9.47186	9.66718	10.1968	9.74658	10.0044	10.0718	10.3494	9.98567	9.33241	9.73124	9.88136	9.73679	10.1561	10.0945	9.89567	10.0446	9.69739	9.9734	9.92345	9.81885	9.79101	10.1588
DRQYLLFFHK	11.4525	11.3332	11.3447	11.2726	11.2177	11.1596	10.8198	11.0797	11.3461	10.9953	11.392	11.377	11.1361	11.3604	10.9066	11.1772	11.4062	11.2682	11.1744	11.2334	11.108	11.0939	11.0078	11.3547	11.275	11.3498	11.4513	11.2503	10.9469	11.2719	10.8666	11.2719
DRTDIQCLIPCAIDQDPYFR	11.2215	10.9069	11.0551	11.0395	10.7699	10.8084	11.0854	10.8491	10.7537	11.0375	10.9681	11.2366	10.6967	10.818	10.9122	11.2957	11.2373	11.065	10.8168	10.9911	10.749	10.7995	10.7772	11.3146	10.782	11.2054	10.8925	11.0165	10.8404	11.0911	10.9435	10.9751
DSCPLDCK	13.3017	13.1694	13.7212	13.1248	12.9011	12.8158	13.2635	13.4662	13.6382	13.4386	13.0201	12.9004	13.1767	13.3005	13.2308	13.0836	13.6626	13.6729	12.9031	13.0745	12.9929	13.1119	12.8206	13.5573	12.7396	13.5144	13.5719	13.3711	13.1867	13.1802	12.9847	13.2435
DSENKGPAFVNPLIPESPEEEELFR	10.9233	10.7233	10.9639	10.525	10.3769	10.6658	10.6226	10.8106	10.7889	10.8154	10.4931	10.5801	10.5074	11.043	10.7637	10.6347	11.0895	10.9194	10.4978	10.5964	10.462	10.6851	10.4936	10.9049	10.6102	10.8437	10.9487	10.3151	10.7857	10.9569	10.4467	10.7273
DSFLGSIPGK	11.7886	11.6318	11.8027	11.2818	11.36	11.4508	11.2962	11.5775	11.5325	11.2221	11.5429	11.6131	11.4949	11.8132	11.5653	11.4104	11.6664	11.6429	11.5719	11.4919	11.1285	11.5869	11.4443	11.6283	11.4192	11.617	11.8705	11.4308	11.393	11.427	11.4191	11.6345
DSFPNFLACK	12.4185	12.1221	12.4372	12.0855	12.0321	12.0596	12.1322	12.4189	12.3174	12.3016	12.1677	12.0334	11.9889	12.3765	12.3517	12.1846	12.4798	12.4961	12.0936	12.1545	11.962	12.1177	11.9723	12.4328	11.7928	12.3176	12.4999	12.1974	12.2483	12.2797	12.1482	12.2559
DSLLQDGEFSMDLR	12.8061	12.6677	12.5474	12.6434	12.5534	12.5395	12.5263	12.5858	12.5928	12.3768	12.5303	12.6048	12.6095	12.7467	12.6694	12.7937	12.7403	12.805	12.3341	12.638	12.554	12.528	12.5546	12.7281	12.4826	12.6923	12.4911	12.4126	12.6396	12.6591	12.5632	12.811
DSLYAQGK	12.9317	12.7206	12.8939	12.7612	12.4776	12.2709	12.6073	12.818	12.8735	12.8551	12.8296	12.7756	12.6653	12.3606	12.762	12.3857	12.9963	12.9574	12.5466	12.7386	12.5474	12.3139	12.4395	12.9783	12.4181	13.0224	12.8988	12.8941	12.6065	12.5099	12.4718	12.6693
DSPVIDGHNDLPWQLLDMFNNR	11.0646	10.9707	10.9087	10.8256	10.8479	11.0144	10.7852	10.8788	10.8817	10.7943	10.7635	10.9451	10.9211	11.0409	10.9725	11.0019	10.9007	10.8262	10.8466	10.8411	10.921	10.9564	10.9554	11.0267	11.1177	11.0321	10.9319	10.9486	10.8331	10.8332	10.6257	10.8946
DSQVVQVVLDGLK	11.2964	11.2083	11.0135	11.0411	11.0576	11.0342	10.9896	11.0626	11.0777	11.1772	11.1284	11.0499	10.861	11.2006	11.0672	11.1636	11.1571	11.1464	10.8296	11.2451	11.1436	10.9249	11.0767	11.1885	11.0392	11.3356	11.0944	11.243	10.9475	11.0777	10.9918	11.1337
DSSQLGTDATK	11.8524	11.8488	11.567	11.6758	11.5653	11.4882	11.4882	11.7032	11.6922	11.4298	11.9203	11.8199	11.764	11.3571	11.5758	11.7123	12.0113	11.738	11.67	11.6844	11.4597	11.4238	11.5314	11.7138	11.612	11.7617	11.673	11.8287	11.7333	11.6344	11.2567	11.7319
DSYVGDEAQSK	13.6147	13.2998	13.4806	13.311	12.8716	12.9414	13.0621	13.2896	13.5262	13.4255	13.3392	13.2969	13.1332	12.8318	13.1118	13.1388	13.5655	13.5387	13.0851	13.1158	13.0185	13.0476	12.952	13.459	13.1019	13.5671	13.2849	13.4018	13.1925	13.2475	12.8829	13.0539
DSYVGDEAQSKR	11.544	11.2757	10.9941	11.1585	10.6993	10.9291	10.6912	10.7775	10.8568	10.9382	11.3252	11.1948	11.0627	10.8224	10.8083	11.0991	11.0337	11.2273	11.1102	10.9537	10.7703	10.8765	11.1799	10.9807	11.3325	11.3534	11.187	11.1819	10.8225	10.9572	10.7441	10.4854
DTGKTPVEPEVAIHR	14.2732	14.1438	14.1167	14.0249	13.9388	13.8313	13.8522	14.0174	14.0241	13.8603	14.1377	14.0639	13.9992	14.0544	13.9469	14.083	14.1706	14.1325	13.9502	13.9174	13.827	13.9038	13.8261	14.189	13.9486	14.1715	14.1897	14.1763	13.8861	13.971	13.7954	14.0092
DTNGSQFFITTVK	13.918	13.6974	13.4555	13.4757	13.3947	13.4026	13.3775	13.3996	13.6576	13.4466	13.3701	13.4407	13.4492	13.4385	13.7228	13.666	13.7121	13.7334	13.3382	13.4453	13.4954	13.3644	13.3935	13.7906	13.529	13.79	13.3307	13.6266	13.611	13.5258	13.3697	13.5179
DTQEVPLEK	12.4402	12.2457	12.1646	12.0898	12.2361	11.991	11.825	12.031	12.0401	11.92	12.0649	12.2416	12.3282	11.9892	12.1363	12.3208	12.1648	12.2567	11.9545	12.2654	12.1508	12.0885	12.0818	12.0675	12.1476	12.1973	12.1761	12.1794	12.2982	12.286	11.7231	11.9428
DTQSGSLLFIGR	13.5062	13.2123	13.1172	13.118	13.2358	13.0934	13.059	13.1273	12.9943	12.9958	13.2901	13.2026	13.2344	13.1827	13.2387	13.3025	13.0913	13.0056	13.0191	13.1637	13.2113	13.2839	13.3609	13.1841	13.2656	13.3097	13.1333	13.2502	13.0932	13.2758	12.9409	13.1753
DTVTISGPQAPVFEFVEQLRK	12.8405	12.6062	12.2631	12.5071	12.4266	12.2532	12.2728	12.3491	12.3115	12.5761	12.2537	12.4413	12.621	12.1591	12.4866	12.6153	12.6338	12.5356	12.1157	12.5499	12.3885	12.2499	12.3467	12.6238	12.4806	12.7663	12.0997	12.352	12.5428	12.2948	12.3367	12.5764
DTYIENEK	12.8624	12.5925	12.9267	12.5997	12.3382	12.151	12.4862	12.524	12.9251	12.7338	12.5905	12.6247	12.4885	12.2993	12.5953	12.3012	12.9497	12.8967	12.4263	12.5812	12.372	12.2598	12.2656	12.8395	12.191	12.8774	12.9422	12.7984	12.4426	12.468	12.3471	12.4627
DVACGANHTLVLDSQKR	13.1768	13.0082	12.9109	12.8956	12.6182	12.7531	12.7741	12.9513	13.0288	12.937	12.8602	12.6753	12.9307	12.8522	12.9876	12.8199	13.1123	13.1255	12.7553	12.844	12.6691	12.8203	12.711	13.0721	12.5797	13.1892	13.0202	12.9518	12.7698	12.7936	12.7511	13.0233
DVAWAPSIGLPTSTIASCSQDGR	11.0235	10.9651	10.838	10.9442	11.0108	10.9585	10.89	10.9745	10.6068	10.7634	10.8674	11.0928	11.1172	11.0595	10.9941	11.088	10.7028	10.7918	10.7884	11.0528	10.9187	11.1721	11.1205	11.0404	11.0512	10.9809	10.7684	10.9404	10.7477	11.0994	10.8578	11.1494
DVAYQYVK	14.0444	13.7719	13.721	13.5987	13.4867	13.4478	13.2913	13.4882	13.7828	13.5663	13.8311	13.5975	13.3865	13.5499	13.4357	13.7756	13.9037	13.8532	13.6954	13.7467	13.3166	13.4036	13.5192	13.4969	13.8509	13.8551	13.8862	13.6862	13.3582	13.4172	13.3646	13.507
DVDEAYMNKVELESR	13.7094	13.5832	13.9162	13.5764	13.2633	13.3945	13.4994	13.5731	13.7366	13.51	13.5074	13.1743	13.4683	13.8884	13.6124	13.5074	13.91	13.8909	13.5551	13.4187	13.2663	13.467	13.2966	13.6883	13.3974	13.8552	13.839	13.5746	13.4004	13.4747	13.3622	13.5839
DVDEAYMNKVELESRLEGLTDEINFLR	12.0158	11.8319	11.2958	11.6165	11.346	11.5128	11.1571	11.3416	11.0476	11.0865	11.7165	11.5164	11.6974	11.9857	11.1152	12.0591	11.1758	11.2358	12.0143	11.7765	11.6313	11.5935	11.8697	10.9077	12.1736	11.6732	11.5815	11.5999	11.1274	11.4389	11.282	11.3153
DVDLEFLAK	11.662	11.4767	11.4165	11.2471	11.1648	11.2721	11.0923	11.3456	11.4529	11.2754	11.3795	11.2551	11.1696	11.3251	11.3709	11.4492	11.6428	11.4655	11.2174	11.198	11.2323	11.1818	11.2316	11.4707	11.3655	11.5553	11.4554	11.4728	11.2668	11.3106	11.1427	11.1615
DVEDEETWIR	12.447	12.3691	12.4348	12.1758	12.1448	12.2326	12.2338	12.3262	12.3157	12.1582	12.3384	12.1789	12.2867	12.4231	12.4244	12.2181	12.4788	12.3561	12.1722	12.4058	12.1901	12.2322	12.078	12.4359	11.9816	12.5091	12.2782	12.2891	12.294	12.3879	12.1783	12.4206
DVFGTSVYGQTVILTVSTSLSPR	10.9604	10.7526	11.0132	10.8248	10.4084	10.8084	10.9889	11.0912	11.5039	11.2829	10.5895	10.3756	10.8887	10.4383	11.0285	10.7647	11.4511	11.3739	10.5934	10.6469	10.7161	10.5069	10.6348	10.9919	10.1134	10.8775	10.571	11.1055	10.9571	11.0463	11.0175	11.2286
DVFRDPALKR	14.6636	14.4325	14.6506	14.4418	14.1248	14.0324	14.3855	14.5377	14.6999	14.6091	14.4452	14.2847	14.2496	14.1091	14.5746	14.3366	14.7588	14.6563	14.2686	14.3934	14.1611	14.2153	14.1721	14.6974	14.1502	14.6324	14.6467	14.6094	14.3739	14.3136	14.1625	14.4202
DVGILALEVYFPAQYVDQTDLEK	9.62788	8.93287	9.63366	9.28808	8.91631	9.23793	9.76286	9.59088	9.94315	9.79099	9.61663	8.8997	8.90367	9.0819	9.67681	9.248	9.68847	10.2378	9.4052	9.10376	9.0588	9.6015	9.10802	8.8787	9.34993	9.12151	9.30379	9.73007	8.95333	9.75087	9.62149	9.36989
DVIEEYFK	13.8672	13.5589	13.7983	13.608	13.3498	13.3851	13.581	13.6922	13.9243	13.7087	13.6796	13.4754	13.3549	13.3523	13.7793	13.5991	13.8983	13.9641	13.4728	13.505	13.4447	13.3412	13.3041	13.8789	13.253	13.7768	13.567	13.7813	13.6193	13.8205	13.4369	13.6074
DVLFLKDCVGPEVEK	14.4415	14.0607	13.8552	14.1179	13.8034	13.8414	13.6119	13.7629	13.9479	13.7983	13.8324	13.6963	13.9201	14.0067	14.0053	14.2816	14.1143	14.0039	13.8434	14.1339	13.9198	13.7546	13.9077	13.8435	14.1455	14.2456	13.7783	14.0956	13.9191	13.963	13.6432	13.783
DVLNLVYLCEALNLPEVAR	8.16403	8.03389	7.99624	8.06086	8.10505	7.52883	8.32121	8.64776	8.74805	8.54667	8.21298	7.64567	7.57716	8.00042	8.57179	7.56792	8.18266	9.16663	7.99642	7.8372	8.20469	8.27273	7.55865	7.54274	8.40296	7.64317	7.38176	8.30486	8.39556	8.05832	8.21053	8.4951
DVLSVAFSSDNR	13.4209	13.2376	13.0672	13.1181	13.2179	13.1594	13.0385	13.145	13.0164	13.0293	13.1497	13.1227	13.2376	13.2598	13.1628	13.385	13.1935	13.2513	13.0233	13.2898	13.2047	13.0876	13.1587	13.1548	13.224	13.3669	13.0464	13.2174	13.0854	13.2317	13.1053	13.1062
DVNAAIAAIK	13.2278	13.0691	13.005	13.0009	12.9672	12.8151	12.7657	12.9378	13.1135	12.8774	13.0683	13.0543	13.025	12.9876	12.8004	13.097	13.0461	13.0995	12.9149	13.0427	12.9597	12.8986	12.8567	13.0033	13.012	13.1517	12.9393	13.0671	12.9391	12.9062	12.8119	12.9572
DVNAAIATIK	15.6364	15.415	15.3366	15.2006	15.2776	15.1384	15.1203	15.2155	15.4124	15.1743	15.2641	15.3018	15.3905	15.4236	15.1713	15.2605	15.4619	15.4115	15.2369	15.3777	15.194	15.2967	15.1239	15.3488	15.4043	15.615	15.3976	15.3251	15.2125	15.2235	15.1135	15.1699
DVNTDFLLILLK	8.36319	8.51381	8.35678	8.25316	7.89288	8.09094	8.61235	8.82614	8.81919	8.54688	7.94263	8.20586	8.95669	7.98998	8.39552	8.11022	8.46633	8.9966	8.7623	8.31887	8.57959	7.45223	8.06117	8.28178	7.51141	8.74209	7.93908	8.50909	8.5458	8.64339	8.49897	8.75085
DVPAYSQDTFK	12.1966	11.8377	12.0559	11.9207	11.7624	11.4869	11.7579	11.8742	12.0739	12.1008	11.9445	11.8749	11.6964	11.5088	11.9565	11.7142	12.1324	12.1836	11.7834	11.9417	11.5862	11.566	11.6412	12.0607	11.7245	12.2274	12.0064	11.9412	11.753	11.803	11.6571	11.7327
DVQIGDIVTVGECRPLSK	13.8456	13.6709	13.6513	13.4659	13.4531	13.395	13.5477	13.6561	13.759	13.6505	13.4672	13.3659	13.6615	13.4777	13.6603	13.5582	13.8561	13.8318	13.4309	13.5117	13.5246	13.4054	13.3972	13.6853	13.4675	13.7714	13.59	13.725	13.4737	13.5301	13.4292	13.6897
DVQNTFYDIVAELGAMEHAQAVDYIK	8.64097	7.81573	8.36021	8.03721	8.04678	7.78221	8.2035	8.16158	7.12175	8.87549	8.11701	8.66076	7.97142	8.45873	8.14267	7.71969	8.16614	8.80993	8.35774	8.15021	7.52383	7.74267	8.08043	8.33016	8.48904	8.45023	7.23575	8.452	8.31468	8.17599	7.33998	8.65542
DVQNTFYDIVAELGAMEHAQAVDYIKK	10.2744	10.0903	9.81501	10.1021	10.0919	10.0929	9.65141	9.66294	9.70965	10.0246	10.0956	10.0806	9.98725	9.72662	9.70369	10.4053	9.95568	10.3204	9.99717	10.2261	9.98921	9.73624	9.81907	9.77202	10.3	10.1358	9.89752	10.1333	10.0046	9.96407	9.59233	9.76642
DVWGIEGPIDAAFTR	12.6497	12.4073	12.6156	12.2734	12.4095	12.3564	12.343	12.4275	12.4212	12.3195	12.3893	12.4341	12.5536	12.7378	12.2508	12.3214	12.5453	12.5789	12.285	12.4273	12.2694	12.5029	12.5342	12.2907	12.2425	12.5325	12.7748	12.2394	12.3525	12.3728	12.4114	12.4949
DWSQITAEVTSPK	12.6665	12.4098	12.5344	12.4094	12.2701	12.2982	12.2929	12.4561	12.6683	12.3984	12.3653	12.4676	12.4038	12.0862	12.4597	12.474	12.6554	12.6373	12.2977	12.4551	12.1821	12.3266	12.2517	12.6642	12.2771	12.6789	12.265	12.5646	12.3967	12.2834	12.4664	12.4232
DYETATLSDIK	13.6698	13.4635	13.4218	13.3394	13.2434	13.357	13.1755	13.3686	13.3136	13.2808	13.4433	13.4112	13.2758	13.434	13.419	13.4284	13.5099	13.4748	13.423	13.3841	13.2117	13.4624	13.1679	13.3583	13.3355	13.5027	13.4007	13.4785	13.2538	13.4333	13.1244	13.3112
DYLHLPPEIVPATLR	13.2777	13.0619	12.9679	12.9846	12.9804	12.8896	12.8196	12.8668	12.7753	12.8084	13.058	13.0649	13.0562	13.0681	12.825	13.1688	12.9675	13.0252	12.942	13.1036	12.8481	12.8425	12.9739	13.1042	12.9781	13.1541	12.8364	13.078	12.9624	12.9419	12.9365	12.9345
DYLHLPPEIVPATLRR	12.4617	12.3942	12.2248	12.2359	12.1017	12.1509	12.0897	12.2052	12.1093	12.189	12.3438	12.2907	12.0008	12.1921	12.3647	12.3688	12.3403	12.2371	12.2487	12.3653	12.1882	12.2129	12.1132	12.2021	12.3722	12.4136	12.2064	12.2497	12.2335	12.1738	12.0095	12.2663
DYLHYIR	12.7013	12.5385	12.465	12.3211	12.3882	12.1523	12.2292	12.5375	12.42	12.3217	12.5838	12.6698	12.292	12.1483	12.3676	12.6292	12.5075	12.5844	12.4738	12.5488	12.2516	12.1929	12.3306	12.5281	12.6774	12.6398	12.5403	12.5347	12.2204	12.156	12.2679	12.371
DYPVVSIEDPFDQDDWGAWQK	10.7332	10.131	10.3821	10.0801	10.359	10.4006	10.2653	10.4657	10.6796	10.7156	10.1861	10.0251	10.0232	10.1103	10.7187	10.4885	10.7305	10.8303	10.0968	10.2144	10.2808	9.92771	10.2163	10.6741	9.65103	10.7416	10.391	10.8213	10.3927	10.5556	9.94272	10.4309
DYSGQGVVK	13.2405	13.108	13.0442	12.9724	12.7191	12.7354	12.7869	12.8305	13.0559	13.0605	13.0537	13.065	12.9405	12.847	12.7247	12.7361	13.1465	13.1199	12.9382	12.9025	12.7498	12.8953	12.7702	12.8988	12.8317	13.2005	13.1574	13.0419	12.8147	12.8261	12.716	12.8064
DYTGLFFCHPLSAPGSLIFEATDDDQHLFR	9.64773	9.27815	9.31098	9.36476	9.39326	9.22202	9.76284	9.75275	9.50469	9.01456	9.12443	9.22646	9.54351	9.96883	9.85015	9.50009	9.61474	9.79242	8.92213	9.26557	9.19523	9.54735	9.77865	9.65343	9.01401	9.35984	9.64263	9.27516	9.91922	10.0117	9.27618	9.23441
DYYECTGIYK	12.4777	12.4471	13.6932	12.5303	11.8136	11.8227	12.6261	12.8292	13.4292	13.3398	12.338	11.907	11.8233	12.4868	13.0548	12.0935	13.5152	13.4587	12.1726	12.3158	11.8306	12.3837	11.7486	13.0818	11.6358	13.073	13.3725	12.8177	12.253	12.2817	12.3766	12.6928
EAAEQDVEK	11.6066	11.3728	11.4747	11.4237	11.2434	11.2739	11.2438	11.358	11.4429	11.3922	11.5345	11.3409	11.5097	11.4295	11.1546	11.2217	11.5408	11.6837	11.3458	11.2432	11.2195	11.2952	11.1544	11.4811	11.1723	11.5663	11.4783	11.658	11.4146	11.2966	11.0866	11.3125
EAAWAISNLTISGR	12.2771	11.9828	12.0279	12.0261	12.0497	11.9911	11.9192	12.1697	11.9943	11.9195	11.8871	12.0093	12.2241	12.159	12.2245	12.0002	12.0111	12.1064	11.8311	11.9732	12.1248	12.0408	12.1928	12.1212	11.934	12.149	11.9119	12.2349	12.0698	12.1542	11.9213	12.0431
EACGVIVELIK	12.7255	12.6078	12.5474	12.4178	12.3449	12.2847	12.444	12.4717	12.5917	12.5713	12.4497	12.1671	12.3579	12.4491	12.6044	12.5951	12.5074	12.7262	12.2949	12.6144	12.1836	12.4358	12.4139	12.4378	12.0961	12.7629	12.458	12.6859	12.5005	12.2813	12.4689	12.4463
EADDIVNWLK	13.7531	13.3574	13.4106	13.3657	13.2422	13.3403	13.1618	13.3439	13.3503	13.1914	13.2137	13.2832	13.3841	13.4116	13.4868	13.685	13.5489	13.5359	13.0533	13.3621	13.3701	13.3202	13.3299	13.5062	13.2953	13.6472	13.1852	13.4307	13.5122	13.4498	13.2499	13.2318
EAEAAIYHLQLFEELRR	14.1238	13.8608	13.961	13.772	13.6625	13.6151	13.7012	13.7584	13.8586	13.7939	13.7372	13.7537	13.8511	13.741	13.8049	13.8889	14.0466	14.1032	13.5922	13.8246	13.609	13.6268	13.6319	13.964	13.8246	13.9438	13.9009	13.8815	13.5605	13.7033	13.6612	13.8665
EAESCDCLQGFQLTHSLGGGTGSGMGTLLLSK	11.4775	11.2143	11.5649	11.1885	11.0275	10.7896	11.6356	11.6317	11.8888	11.7564	11.1314	10.9688	11.0933	11.1393	11.6373	11.1939	11.9128	11.7675	11.1013	11.1563	10.9844	11.0743	11.0916	11.8045	11.0389	11.5904	11.394	11.5835	11.2314	11.1027	11.3349	11.5772
EAESSPFVER	13.4593	13.3177	13.0107	13.1315	13.146	12.9774	12.9194	13.0587	13.046	12.8086	13.1169	13.132	13.3093	13.1672	13.1306	13.256	13.2014	13.1789	13.0489	13.1214	13.1215	12.8515	13.2738	13.1602	13.2663	13.3662	13.111	13.1551	13.0001	13.2014	12.9056	12.9957
EAFQSVVLPAFEK	11.3971	11.3911	11.2923	11.0076	11.2317	11.3021	11.1194	11.1409	11.2706	11.0486	11.1186	11.2649	11.2991	11.3401	11.3598	11.161	11.2165	11.2378	11.1937	11.3308	11.2404	11.3073	11.127	11.1914	11.1815	11.1789	11.2419	10.9901	11.4231	11.3221	11.2276	11.3199
EAFSLFDKDGDGTITTK	14.5439	14.0259	14.1934	14.1993	13.8006	13.9207	14.0222	14.1558	14.3488	14.1664	14.1016	13.9962	14.0717	13.7315	14.3827	14.1817	14.5169	14.4481	13.8195	14.0077	14.0568	13.8893	13.8743	14.247	13.9294	14.3203	13.9239	14.3492	14.2257	14.3647	13.8558	14.0779
EAGDVCYADVYR	12.051	11.9546	12.1683	11.8	11.4367	11.4868	11.8784	11.9901	12.404	12.1266	11.7466	11.5557	11.5069	11.8101	12.2134	11.4539	12.3131	12.3983	11.7833	11.6184	11.467	11.5844	11.415	12.2011	11.7342	11.9568	12.2622	12.0828	11.7115	11.7503	11.5751	11.7237
EAGSQKDENLALYVENQFR	13.1953	13.045	12.5284	12.7594	12.8327	12.4836	12.5845	12.749	12.8228	12.8197	12.645	12.9851	12.7754	12.295	12.8968	12.9806	12.8794	12.9225	12.4869	12.928	12.6608	12.3906	12.8256	13.025	12.9001	13.0549	12.556	12.9025	12.7515	12.5261	12.5667	12.967
EAIEGTYIDKK	15.4632	15.3454	15.2016	15.1919	15.0754	14.9423	14.9799	15.0857	15.3195	15.1971	15.2235	15.2549	15.077	14.9822	15.0752	15.1346	15.3729	15.3313	15.1376	15.2529	15.0428	14.9026	15.0039	15.2465	15.2256	15.5116	15.1412	15.2701	15.0082	15.1206	14.9452	15.0858
EAINVEQAFQTIAR	12.6321	12.3026	12.1943	12.1596	12.2928	12.2152	12.1031	12.1492	12.1761	12.2074	12.2329	12.0699	12.1715	12.264	12.4232	12.4964	12.1887	12.3669	12.0395	12.2333	12.2471	12.3152	12.4408	12.2597	12.4539	12.3599	12.0453	12.2253	12.3543	12.2389	12.1304	12.2484
EALAAVLTYAKPDEFSALCDLLGTR	8.93604	8.54367	8.92311	8.48136	8.24041	8.59963	8.59557	8.90346	8.87362	9.09257	8.55106	8.66682	7.97053	8.75596	8.75112	8.61704	9.17251	8.81335	8.28501	8.78268	8.47365	8.56646	8.02733	9.16892	8.84477	8.87816	9.09132	8.79531	8.52632	8.36218	8.66912	8.15303
EALAQCVLAEIPQQVVGYFNTYK	9.428	9.13111	9.28491	9.45943	9.18355	9.21278	9.47147	9.2424	9.16902	9.4656	8.88964	9.28702	9.3661	9.18774	9.7041	9.20658	9.4642	9.5004	9.00949	9.40087	9.08404	9.16012	9.35215	9.44818	9.09362	9.74017	9.26331	9.2526	9.06025	9.18248	9.30739	9.40863
EALAQTVLAEVPTQLVSYFR	9.97935	9.64815	9.80239	9.4015	9.61639	9.54009	9.48868	9.58646	9.54592	9.63325	9.93827	9.84376	9.62375	9.66354	9.25509	9.48357	9.45651	9.65238	9.56609	9.92432	9.4573	9.52747	9.80602	9.60518	9.8567	9.86086	9.93268	9.58904	9.44776	9.50216	9.36019	9.47166
EALDVLGAVLK	11.3678	11.1208	11.2431	10.9125	11.1262	11.0381	10.9851	10.9343	11.0893	10.92	11.1701	11.0776	11.197	11.1927	10.8961	11.3276	11.1103	11.1156	11.0878	11.248	10.9214	11.1588	11.0145	11.0787	11.1744	11.1838	11.1114	10.983	10.7377	11.1596	11.0783	11.2932
EALGHWLGLLNADGWIGR	10.8324	10.5717	10.6231	10.4226	10.4591	10.6025	10.5123	10.4983	10.6934	10.5394	10.4185	10.4957	10.6894	10.5218	10.2997	10.809	10.4553	10.6319	10.7475	10.502	10.4669	10.5214	10.7219	10.4233	10.8282	10.6695	10.19	10.5081	10.5485	10.5867	10.5038	10.6292
EALGIPAAASFK	12.9881	12.7359	12.909	12.7745	12.5654	12.5773	12.6211	12.8089	12.8438	12.8055	12.6918	12.4864	12.6615	12.7313	13.0063	12.6161	12.9359	12.8952	12.4827	12.6488	12.6482	12.6639	12.6347	13.0411	12.6238	12.9105	12.683	12.9189	12.7507	12.7638	12.4643	12.716
EALNVFGNDYDTEDGTGVRDYIHVVDLAK	11.3735	11.0538	10.726	10.9603	10.7688	10.94	10.4808	10.795	10.5862	10.8527	10.8453	11.0213	11.0258	10.9885	10.5887	11.1956	10.9622	10.9119	10.9073	11.0447	10.5845	11.0009	11.0432	10.6319	11.1956	11.1034	10.7612	11.1053	10.605	10.851	10.5582	10.9811
EALQEKEEQK	13.5684	13.3691	13.5444	13.4352	13.2282	13.162	13.1803	13.2841	13.2075	13.1196	13.3957	13.4159	13.4381	13.647	13.1423	13.3301	13.4299	13.3305	13.3154	13.3274	13.1899	13.397	13.2077	13.5689	13.2753	13.5211	13.6442	13.4514	13.2194	13.3144	13.0457	13.2482
EALVDTLTGILSPVQEVR	10.5908	10.2814	10.4224	10.2032	10.2227	10.1069	10.0955	10.2871	10.2192	9.83942	10.427	10.4608	9.96546	10.485	10.4895	10.3075	10.3687	10.4526	10.2155	10.4644	9.92992	10.0762	10.3643	10.3504	10.426	10.5033	10.3851	10.2841	9.79642	10.3741	10.2022	10.2323
EAMECSDVIWQR	12.206	12.0258	12.408	11.9232	11.7545	11.8	12.0448	12.2871	12.3835	12.1403	11.763	11.931	11.7245	12.0623	12.554	11.9584	12.3458	12.5387	11.6999	11.9351	11.9646	11.7681	11.7844	12.4868	11.4018	12.3826	12.1179	12.2838	12.0825	12.2545	11.9136	12.0889
EAPAPPK	12.9648	12.7784	13.1028	12.7718	12.4786	12.4635	12.811	12.8957	13.0394	12.6931	12.67	12.8174	12.8646	12.6619	13.0605	12.4852	13.117	13.054	12.4927	12.6593	12.6056	12.5954	12.6765	13.0778	12.4168	12.9826	12.9493	12.9707	12.8616	12.8096	12.5793	12.7031
EAPAQPAPEK	11.2777	11.1795	11.2046	11.0458	11.019	10.9871	10.8913	10.8598	11.1905	10.839	11.1247	11.0883	11.0351	11.2776	10.9051	11.0206	11.0818	11.1428	10.9377	11.116	10.9144	11.0876	10.9242	11.2899	11.0764	11.3284	11.2737	11.14	10.8781	11.0563	10.7417	10.9523
EAPIDKK	14.571	14.4419	14.5233	14.3004	14.1623	14.1539	14.0892	14.1994	14.2846	14.3965	14.1556	14.2343	14.295	14.502	14.0091	14.2497	14.5336	14.5525	14.2034	14.3219	14.1267	14.2472	14.0718	14.4266	14.2149	14.5435	14.5097	14.416	14.2694	14.2862	14.0176	14.1735
EAQVYQAFK	12.7675	12.4392	12.6168	12.449	12.2621	12.3615	12.2327	12.3454	12.4907	12.4749	12.4759	12.4457	12.0523	12.4848	12.5861	12.4955	12.5801	12.5006	12.2588	12.3544	12.1944	12.6267	12.4532	12.5268	12.2946	12.627	12.6108	12.4359	12.5337	12.5143	12.1082	12.3627
EASLGEASK	12.8866	12.8024	12.7295	12.5765	12.5756	12.5125	12.4428	12.5477	12.7251	12.3534	12.7889	12.6319	12.6875	12.803	12.4357	12.6324	12.8025	12.8126	12.5974	12.5815	12.4083	12.6562	12.4825	12.7626	12.5919	12.8241	12.8553	12.5935	12.4617	12.6247	12.4796	12.5904
EATNPPVIQEEKPK	14.8744	14.7159	14.4877	14.4614	14.4944	14.3778	14.322	14.428	14.6113	14.3794	14.4308	14.4121	14.4591	14.6536	14.5234	14.6024	14.7054	14.6192	14.3548	14.6164	14.4585	14.3432	14.4309	14.6836	14.7091	14.8259	14.4682	14.5691	14.4417	14.4315	14.2999	14.4469
EATTDFTVDSRPLTQVGGDHIK	13.1177	12.8663	12.8569	12.6928	12.8041	12.7318	12.7388	12.7287	12.8287	12.6044	12.9145	12.9153	12.7676	12.8854	12.9075	12.7303	12.7954	12.848	12.7095	12.9639	12.8869	12.6599	12.6988	12.8473	12.7435	13.0616	12.6713	12.9065	12.7636	12.856	12.6825	12.7637
EAVCIVLSDDTCSDEKIR	12.8889	12.6914	12.7505	12.5489	12.2846	12.374	12.6956	12.8599	12.9357	12.7737	12.3279	12.2994	12.8048	12.6653	12.6699	12.7024	13.0199	13.0142	12.1584	12.4635	12.4724	12.5917	12.4934	12.8381	12.2169	13.0543	12.6092	12.7815	12.4914	12.5129	12.6291	12.8483
EAVEKEFEPLLNWMK	14.5162	14.3452	14.244	14.2189	14.0812	14.0476	14.1132	14.1976	14.2314	14.1231	14.3698	14.1594	14.1677	14.0662	14.209	14.3889	14.3695	14.3133	14.0666	14.2238	14.2106	14.0041	14.05	14.3186	14.281	14.4806	14.1676	14.3139	14.1544	14.0998	13.9653	14.2864
EAVLIDPVLETAPR	12.975	12.7812	12.7351	12.6786	12.6616	12.6336	12.5821	12.478	12.6271	12.4757	12.7051	12.5372	12.646	12.8002	12.7687	12.8755	12.6624	12.8027	12.6457	12.5473	12.6828	12.8216	12.7518	12.6059	12.6022	12.7275	12.5907	12.7089	12.7522	12.9006	12.624	12.6338
EAVQCVQELASPSLLFIFVR	8.2317	7.94773	8.41914	8.037	8.46529	8.20037	8.36851	8.42203	8.02144	8.55573	8.34433	8.3975	8.39086	7.75521	8.25216	8.36006	8.65611	8.621	8.05437	8.16704	8.20743	8.19529	8.36189	7.82774	8.07816	8.14204	7.85911	8.29399	8.6835	8.35146	8.06825	8.62924
EAYEEPPEQLR	11.7101	11.5522	11.4519	11.6511	11.144	11.4881	11.5286	11.7084	11.7094	11.6746	11.7321	11.5979	11.2785	11.0196	11.8332	11.4285	11.9123	11.8878	11.4286	11.5577	11.3216	11.0606	11.3474	11.7139	11.1472	11.7807	11.4438	11.5386	11.6932	11.8788	11.304	11.4351
EAYPGDVFYLHSR	14.3363	14.1669	14.2515	13.9998	13.9409	13.8898	13.9757	14.0983	14.2532	14.0475	14.186	14.1662	13.8901	13.9847	14.1981	14.0754	14.3178	14.2837	14.0455	14.1591	13.909	13.9592	13.9332	14.1973	14.0372	14.3277	14.3252	14.1192	13.9496	14.0068	13.9518	14.0388
EAYVPSK	14.9464	14.724	14.7884	14.6266	14.6876	14.6734	14.5478	14.663	14.6461	14.5672	14.7024	14.8321	14.7973	14.9368	14.4954	14.7281	14.7298	14.7466	14.6173	14.6045	14.6101	14.889	14.5984	14.869	14.6113	14.6788	14.803	14.8382	14.7148	14.8297	14.4748	14.634
ECINFASFNFLGLLDNPR	8.99566	8.89438	8.51463	8.47935	8.99026	8.98056	8.96188	8.93384	8.69637	9.17448	8.56582	8.94113	8.71282	9.29217	8.71631	8.61002	8.92191	8.48104	8.85942	8.79092	9.24422	8.93421	9.07868	8.39194	9.14455	8.85615	8.53039	8.79773	8.93509	8.92041	8.64872	8.94064
ECPSDECGAGVFMASHFDR	12.3537	12.1543	12.0983	12.0615	12.0722	12.0553	12.1079	12.0381	12.1968	11.9598	12.0934	11.9223	12.1629	12.2453	12.2775	12.0591	12.2776	12.2589	11.8786	12.1633	12.0119	12.0481	12.0424	12.2353	12.0464	12.2883	11.9251	12.0514	12.2291	12.2098	11.9508	12.1925
EDGLAQQQTQLNLR	12.0351	11.9425	11.9301	11.7728	11.8605	11.4947	11.9341	12.0436	11.9025	11.9024	11.6194	11.7597	11.9638	11.5927	12.3332	11.9732	11.9659	12.0475	11.6698	11.9626	11.7509	11.804	11.8705	12.1541	11.6812	12.2337	11.6221	11.9791	12.0733	11.6451	11.8911	11.9152
EDQTEYLEER	11.8921	11.6077	12.2491	11.7536	11.3533	11.289	12.2516	12.3207	12.2446	12.35	11.6621	11.631	11.5819	11.3207	12.4458	11.5436	12.4175	12.3506	11.5822	11.856	11.3691	11.405	11.2896	12.5403	11.0999	12.2581	11.7071	12.2057	12.1504	11.8174	11.8868	11.6574
EDSQRPGAHLTVK	11.3546	11.1213	11.3257	11.1017	11.0393	10.9935	11.3013	11.2988	11.3528	10.9104	11.0467	11.1764	11.2458	11.4208	11.1778	11.1533	11.2905	11.374	10.9848	11.134	11.0525	11.2787	11.0716	11.3381	10.8784	11.2342	11.2101	11.0867	11.08	11.1901	11.3318	11.4334
EECDKYALQSQQR	12.6455	12.6308	13.2208	12.5127	12.01	12.2545	12.6461	12.7229	13.0228	12.9302	12.621	12.1452	12.1524	12.5509	12.871	12.4255	13.1836	13.068	12.3704	12.3199	12.1436	12.5768	12.1158	13.0143	12.0285	12.9728	12.9447	12.7517	12.54	12.6624	12.3489	12.4749
EEFASTCPDDEEIELAYEQVAK	12.9838	12.6617	13.0493	12.7721	12.5905	12.555	12.8753	12.9755	13.0797	13.0839	12.6983	12.5013	12.4256	12.7038	13.3007	12.6562	13.1367	13.2055	12.5721	12.7939	12.5953	12.4812	12.4918	13.151	12.4034	12.8773	12.8972	12.9966	12.6711	13.0245	12.7741	12.8407
EEPFFPPPEEFVFIHAVPVEER	10.3085	10.1464	10.0789	10.0297	10.3922	10.1934	10.2304	9.89028	9.89355	9.8924	10.2244	9.84951	10.1548	10.6349	10.2248	10.3861	10.4868	10.4289	9.82675	9.93017	10.1488	10.1085	9.96851	10.3889	9.8411	10.0992	9.78184	10.2534	10.3869	10.4594	10.0026	10.4431
EESGKPGAHVTVK	14.0297	13.7628	14.0693	13.7287	13.5893	13.5533	13.7763	13.8788	13.7567	13.612	13.8139	13.8698	13.8925	14.0476	13.7376	13.6749	13.9565	13.8885	13.4388	13.6208	13.6088	13.8302	13.8789	13.8685	13.5195	13.8104	14.1094	13.8932	13.7242	13.735	13.7092	13.895
EEVVQKEQE	12.3683	12.0586	12.238	12.2095	12.0128	11.9828	11.9037	12.0953	12.2498	11.9882	12.0566	12.3174	12.1155	12.0872	11.9873	12.0563	12.1431	12.2659	11.994	12.1831	11.8555	12.0736	11.9382	12.4141	12.1111	12.4287	12.118	12.304	12.0561	12.0466	11.9021	11.8437
EFADSLGIPFLETSAK	12.4353	12.1391	12.2904	12.3838	12.0438	12.122	12.2927	12.3243	12.5466	12.4686	12.0994	12.1674	12.0585	11.9704	12.5555	12.2176	12.5814	12.555	12.0412	12.2066	12.0962	12.124	12.0339	12.4303	11.9828	12.3842	12.3552	12.4921	12.0923	12.3088	12.1752	12.2895
EFDKHFGK	14.1438	13.9099	13.9991	13.8261	13.6574	13.493	13.6389	13.8122	13.9276	13.7663	13.9048	13.8728	13.7913	14.0019	13.6129	13.6115	14.0366	13.9833	13.8409	13.8451	13.6639	13.7572	13.5032	13.8873	13.9718	14.0459	14.0078	13.8615	13.6706	13.6336	13.4987	13.7313
EFFNGKEPSR	14.1922	14.056	13.673	13.8124	13.8396	13.7329	13.5214	13.6695	13.7421	13.4691	13.7665	13.9815	13.905	13.8974	13.6771	14.0503	13.9002	13.7409	13.6509	13.9234	13.8509	13.7326	13.9527	13.7631	14.0768	14.0533	13.7944	13.7643	13.7031	13.9147	13.5693	13.5693
EFGTNIK	14.9464	14.7985	14.9676	14.7264	14.4304	14.3042	14.7089	14.8791	15.0916	14.9689	14.6756	14.6639	14.6498	14.445	14.85	14.4326	15.1231	15.0684	14.5179	14.6367	14.5149	14.4087	14.4349	15.0483	14.4695	15.1099	14.7496	14.9125	14.6732	14.752	14.4125	14.6234
EFPGFLENQKDPLAVDK	14.5438	14.3369	15.1375	14.611	14.1214	14.2358	14.7737	14.9373	15.216	15.0555	14.6267	14.1355	14.1641	14.3984	14.7978	14.3909	15.1376	15.1756	14.2991	14.4483	14.2085	14.4428	14.0266	15.0168	13.7022	14.8902	15.008	14.7387	14.5413	14.6713	14.5521	14.766
EFPGLAGVK	11.6198	11.4251	11.2913	11.1358	11.227	11.2048	11.0747	11.2135	11.1875	11.2849	11.2486	11.2846	11.2278	11.1153	11.3201	11.5326	11.4307	11.1594	11.1722	11.4675	11.0713	11.1258	11.2504	11.4533	11.318	11.548	11.1228	11.4452	11.3123	11.2305	11.0636	11.1857
EFPTVPLVK	11.2567	11.1606	11.0492	11.0005	10.8452	10.7033	10.8638	10.8421	10.9234	10.6938	10.9472	11.1767	10.7726	11.2852	10.9925	10.8994	11.1079	11.1394	10.6858	11.1278	10.6753	10.9527	10.9203	11.0651	10.8822	11.0559	10.987	11.1416	10.8865	11.1298	10.9083	10.7285
EFTRLEICNLTPDALK	13.1049	12.9103	12.6756	12.8628	12.7215	12.7896	12.582	12.4576	12.5415	12.5978	12.8028	12.8231	12.7943	12.9711	12.5998	13.0034	12.8168	12.7734	12.781	12.7187	12.7421	12.9292	12.7284	12.6444	12.9331	12.7946	12.8772	12.7056	12.7421	12.6936	12.76	12.6163
EFVEAVLELR	13.5291	13.2568	13.6952	13.2332	13.1735	13.2205	13.2975	13.4528	13.4914	13.5051	13.3801	13.174	13.079	13.3893	13.5198	13.3151	13.5551	13.6061	13.2971	13.295	13.1931	13.3338	13.0588	13.5094	13.1671	13.4282	13.5754	13.4347	13.1085	13.361	13.2968	13.5087
EFVEEFIWPAIQSSALYEDR	10.3296	9.83752	10.0414	10.0191	9.63779	10.0316	10.1345	10.164	10.1738	10.0125	9.80803	9.67129	10.1877	10.2987	9.74632	10.2432	10.2987	10.2161	9.96789	10.3483	9.85155	9.78924	9.98697	9.7553	9.85978	10.3344	10.3172	10.1327	9.90875	9.7257	9.90967	10.0126
EFYGENIKESPDYER	11.812	11.5656	11.7561	11.5029	11.3553	11.32	11.4298	11.635	11.4164	11.5103	11.5611	11.5656	11.2791	11.5393	11.7999	11.7306	11.5911	11.7382	11.3326	11.5479	11.4671	11.5599	11.3915	11.764	11.3192	11.6422	11.7235	11.8387	11.4996	11.507	11.2609	11.5877
EGAKLECGGGPWGNK	14.731	14.3309	14.1509	14.3782	13.9644	14.1546	13.6924	13.878	13.9126	13.9047	14.1099	14.0515	14.1948	14.4584	14.039	14.6057	14.2054	14.185	13.8024	14.2347	14.2437	14.4317	14.2576	14.0068	14.3777	14.2993	14.1158	14.1912	14.2515	14.1903	13.8451	13.9399
EGATVYATGTHAQVEDGR	10.5066	10.1755	10.7065	10.2537	10.3785	10.3876	10.3427	10.5441	10.3298	10.5142	10.4245	10.3798	10.3949	10.5547	10.6324	10.0845	10.6766	10.6701	10.3927	10.1663	10.2426	10.4195	10.1614	10.5824	10.1023	10.5672	10.2796	10.4909	10.3623	10.6088	10.6115	10.2824
EGCEAIVDTGTSLMVGPVDEVR	12.2234	12.0559	11.8583	11.859	11.9013	11.8265	11.8031	11.8917	12.0035	11.62	11.9602	11.9701	12.0095	11.8493	11.8244	12.0829	12.0023	11.9383	11.7204	11.7632	11.7551	12.093	12.1264	11.8877	12.103	11.9186	11.9061	11.9896	11.9664	11.706	11.8292	11.9891
EGDAHPLGALPVGTLINNVESEPGR	11.2855	11.1197	10.3673	10.4714	11.2275	10.9533	10.3948	10.3655	10.3334	10.302	10.8203	11.0458	10.8715	11.2093	10.5078	11.1481	10.3953	10.3105	10.9467	11.1329	10.8867	11.1131	11.2164	10.2562	10.9356	10.7422	10.7451	10.458	10.9235	11.0175	10.8548	10.5637
EGDIVKR	13.4787	13.2448	13.1795	13.1868	13.0529	13.0183	12.8952	13.0523	13.1564	13.013	13.1838	13.2218	13.2227	13.4454	12.9573	12.9561	13.232	13.3056	13.1278	13.0523	12.9762	13.2706	12.9502	13.2529	13.2949	13.2873	13.3593	13.2632	13.077	12.9054	12.7728	12.8719
EGDKHTLSK	13.098	12.8249	13.392	13.0122	12.5616	12.5364	13.1205	13.3701	13.6348	13.4019	13.0285	12.8184	12.6742	12.8725	13.0796	12.4716	13.5531	13.5349	12.791	12.6968	12.5575	12.8615	12.5744	13.4406	12.275	13.2311	13.176	13.3262	13.066	13.0807	12.8579	12.9307
EGDQTSNNIPADIVFVLK	12.0046	11.6912	11.8205	11.6329	11.5746	11.5993	11.5939	11.698	11.6195	11.5976	11.6008	11.7668	11.6304	11.8809	11.7676	11.7757	11.7906	11.9688	11.5908	11.739	11.4965	11.6735	11.6759	11.7855	11.804	11.9647	11.831	11.7868	11.6001	11.4285	11.6163	11.5884
EGDYVLFHHEGGVDVGDVDAK	13.4648	13.2087	12.8974	13.1348	13.0989	12.9314	12.8438	12.9477	12.9005	12.9749	13.153	13.0908	13.0727	12.9434	13.0315	13.3651	13.125	13.0349	12.9295	13.1557	13.108	12.9948	13.1289	13.017	13.3722	13.3348	12.9911	13.161	13.0443	12.9283	12.7133	12.9221
EGEFVAQFK	14.4307	14.1357	14.2614	14.1493	14.0339	13.9798	14.1497	14.2654	14.4415	14.2445	14.0158	14.1418	14.0858	13.998	14.4966	14.0198	14.4216	14.4349	13.9634	14.0994	14.0945	14.0703	13.9195	14.3399	13.8324	14.4392	14.1005	14.3416	14.3101	14.2808	14.044	14.0896
EGGFLLLHTLLR	10.936	10.6287	10.5295	10.7629	11.0309	10.9076	10.9835	11.082	10.8539	10.6118	10.3105	10.4932	11.3603	11.0811	11.063	11.1175	10.9194	11.0682	10.3514	10.848	11.1677	10.6827	10.6745	11.1443	10.3393	10.9931	10.4888	10.7311	11.3078	11.4668	10.7842	10.8325
EGGTVVYGGK	12.5014	12.2416	12.4473	12.2063	11.9823	12.0204	11.8922	12.0273	12.2286	12.2919	12.2408	12.1438	11.8409	12.0755	12.1729	12.3666	12.3679	12.2544	12.0006	12.1124	12.1473	12.0793	11.9942	12.3869	12.2353	12.3659	12.4093	12.4146	12.0854	12.1386	11.8321	11.8342
EGILSDEIYCPPETAVLLGSYAVQAK	10.7445	10.5243	10.7137	10.4255	10.4093	10.2409	10.5569	10.6274	10.6107	10.7845	10.5654	10.3449	10.4596	10.3906	10.3305	10.733	10.7586	10.7679	10.4408	10.4918	10.3531	10.52	10.1031	10.8113	10.1367	10.6086	10.752	10.7412	10.3429	10.6105	10.5456	10.4886
EGINIFLDGYVPTENLR	10.8607	10.5099	10.1897	10.5492	10.5314	10.63	10.3074	10.6067	10.4961	10.5357	10.7601	10.7129	10.3648	10.5099	10.5126	10.3135	10.6689	10.5146	10.5441	10.6723	10.4263	10.1898	10.7519	10.4654	10.6226	10.9277	10.1741	10.7088	10.4916	10.5738	10.3399	10.3774
EGIPALDNFLDKL	11.7042	11.428	11.7092	11.4953	11.3421	11.33	11.5707	11.4658	11.8184	11.6783	11.4823	11.2648	11.2207	11.2218	11.6674	11.6303	11.8067	11.7468	11.3698	11.5421	11.3413	11.3324	11.2755	11.7645	11.4195	11.7106	11.3934	11.523	11.4217	11.5755	11.4944	11.6321
EGISQEALHTQMLTAVQEISHLIEPLANAAR	9.30045	9.00088	9.01319	8.72444	8.67983	8.94468	8.74818	8.96968	8.94458	8.75513	8.79937	9.1171	9.3503	8.30207	8.86598	9.24656	9.05117	8.4373	8.86296	9.00102	9.18068	8.89238	9.30938	8.6745	9.474	9.06723	8.67258	9.16035	8.94707	8.59704	8.65735	8.83486
EGLENDLK	13.469	13.2184	13.1871	13.1266	13.1929	13.121	13.0753	13.0138	13.1043	12.9005	13.1702	13.2843	13.3142	13.3319	13.1395	13.174	13.2177	13.2654	13.1641	13.2667	13.1717	13.1636	12.9683	13.1979	13.1397	13.4323	13.1991	13.1578	13.2082	13.1465	12.9976	13.1028
EGLLLWCQR	12.6897	12.4414	12.4763	12.4421	12.1549	12.1873	12.3304	12.282	12.6338	12.5396	12.3041	12.1405	12.3579	12.2429	12.7107	12.4791	12.7352	12.653	12.238	12.2689	12.3056	12.3507	12.1352	12.6599	12.1838	12.4037	12.5373	12.383	12.4047	12.2482	12.3142	12.5784
EGLLYYNR	14.1921	13.8574	13.8358	13.8836	13.7008	13.6415	13.6208	13.7292	13.7908	13.5275	13.7689	13.9208	13.7781	13.8219	13.8168	13.9899	13.9858	13.9668	13.8093	13.8384	13.6459	13.5937	13.8095	13.8225	13.9458	14.0063	13.9651	13.9841	13.5962	13.6805	13.554	13.7113
EGPAVVGQFIQDVK	12.0131	11.8342	11.8174	11.765	11.7018	11.7427	11.7436	11.6666	11.7568	11.6	11.8132	11.882	11.7895	11.9418	11.6597	11.9318	11.7774	11.7008	11.7076	11.925	11.8131	11.8417	11.5154	11.9809	11.9942	12.0357	11.8419	11.6814	11.6605	11.7118	11.748	11.726
EGPYDVVVLPGGNLGAQNLSESAAVK	12.5228	12.1893	12.4597	12.1746	12.2354	12.1139	12.1592	12.2079	12.5107	12.4129	12.0967	12.1964	12.1348	12.0552	12.6144	12.103	12.5881	12.5649	12.0314	12.2087	12.0948	12.1845	12.0871	12.3328	11.884	12.599	12.4551	12.4924	12.1751	12.2318	12.1662	12.1769
EGPYSISVLYGDEEVPR	11.1621	10.6995	10.7251	10.7409	10.5626	10.6966	10.6873	10.7414	10.8135	10.8279	11.0421	10.6965	10.8244	10.288	10.6992	10.8569	10.9295	11.0744	10.903	10.9584	10.7332	10.2177	10.4656	10.7667	10.5687	11.1853	10.4609	10.8268	10.5042	10.8014	10.9231	10.7883
EGQEDQGLTK	12.3705	12.124	12.4625	12.1663	11.7977	11.9602	12.0587	12.1415	12.1119	11.9752	12.2281	12.02	12.4381	12.2937	12.0125	11.9819	12.3681	12.4315	12.0428	12.0336	11.873	12.1511	11.8968	12.3508	11.7734	12.2848	12.5086	12.2421	12.2459	12.2318	11.8894	11.9988
EGRPSGEAFVELESEDEVK	12.2921	12.0958	12.5193	12.4152	12.1418	12.1879	12.3944	12.5809	12.7046	12.3498	12.3543	12.0705	12.1669	12.5068	12.32	12.1672	12.6005	12.5916	12.2526	12.2605	12.1137	12.2569	11.946	12.6263	11.7981	12.4822	12.5442	12.5319	12.2675	12.3567	12.2131	12.4764
EGSCSDFQFK	12.6974	12.5345	13.0743	12.53	12.332	12.225	12.6237	12.8705	12.9662	12.9109	12.4156	12.271	12.4483	12.6871	12.827	12.4079	13.0282	12.9741	12.4337	12.4766	12.3792	12.6955	12.1013	12.871	12.1499	12.8345	13.1473	12.5544	12.6001	12.5241	12.4878	12.6073
EGSQELNPAK	12.0171	11.5258	11.9478	11.7654	11.6203	11.5601	11.7537	11.9402	11.796	11.8302	11.8228	11.5365	11.6624	11.7774	11.997	11.7448	12.1204	12.0607	11.6061	11.634	11.6446	11.5669	11.449	12.0855	11.4092	12.0278	11.7966	11.9096	11.9833	11.8376	11.6094	11.5814
EGSRTDDEVVQREEEAIQLDGLNASQIR	12.4268	12.1731	11.8198	12.0141	12.3069	12.1243	11.8607	11.8965	11.8373	11.6769	12.0568	12.2286	12.2237	12.1613	12.1969	12.2525	12.0038	11.9604	11.9167	12.316	12.2687	11.9436	12.1245	12.1058	12.2818	12.3896	11.9034	12.2526	12.1531	12.0322	11.7092	11.8538
EGTDSSQGIPQLVSNISACQVIAEAVR	10.0393	9.77289	9.54623	9.71209	9.88725	9.88877	9.57404	9.57314	9.47338	9.76031	9.48659	9.8095	9.91944	9.79321	10.0611	9.6972	9.66482	9.73995	9.64712	10.0046	9.59838	9.8987	10.0897	9.36952	10.0933	9.62258	9.64174	9.67637	9.82731	9.50914	9.94761	9.66439
EGTIQVQGQALFFR	12.2653	11.9787	11.8698	11.8284	11.9144	11.9888	11.7846	11.8262	11.9148	11.8036	11.8895	11.7436	11.8735	11.9429	12.0135	12.2762	12.0095	11.9229	11.7185	11.9626	11.8002	11.9552	12.0746	12.0198	12.0203	12.1525	11.7279	12.0127	11.9041	11.9627	11.7314	11.9628
EGTTPKPK	14.3648	14.1982	13.9144	14.0206	13.9812	13.8835	13.715	13.9167	14.0507	13.9195	14.1229	14.0914	14.2327	13.9929	13.7914	13.8344	14.172	14.189	13.9409	14.0781	13.8428	13.7834	13.928	14.0899	14.1372	14.3935	13.8433	14.1506	13.9621	13.9784	13.7031	13.8906
EGVVECSFVK	13.88	13.4933	13.9408	13.7638	13.1194	13.3278	13.6711	13.7042	14.0245	13.9744	13.4131	13.2866	13.3505	13.3345	14.1524	13.469	14.0748	14.0956	13.2345	13.3848	13.3936	13.5107	13.2595	13.9977	12.9547	13.8917	13.73	13.8554	13.724	13.9157	13.3809	13.5903
EGWPSSAYGVTK	12.4626	12.1618	11.9184	12.1782	11.8766	11.9246	11.8086	11.877	12.3197	12.0982	12.0797	12.0357	12.0148	11.7028	11.7532	12.2149	12.1918	12.3933	11.8883	12.0659	11.9505	11.7272	11.9338	12.039	11.9218	12.1594	11.7872	12.1658	12.1846	12.1914	11.7586	12.0527
EHALLAYTLGVK	14.7424	14.5335	14.2268	14.3937	14.2891	14.1886	14.1382	14.2648	14.4481	14.3008	14.4737	14.5142	14.3257	14.0383	14.2293	14.3953	14.4863	14.4701	14.2772	14.5093	14.2205	14.0361	14.2015	14.4614	14.437	14.7161	14.1797	14.5037	14.2699	14.2205	14.174	14.3334
EHEKEVLQK	12.7075	12.4543	12.2221	12.4183	12.2022	12.1535	11.752	11.975	11.9981	11.9987	12.248	12.3853	12.4687	12.4434	11.8641	12.519	12.0666	12.0386	11.9755	12.456	12.2842	12.3849	12.5402	12.227	12.5303	12.4881	12.2064	12.2657	12.1107	12.183	11.9194	12.2169
EHGAFDAVK	14.0583	13.9212	13.8293	13.8251	13.6859	13.5567	13.5909	13.6582	13.7073	13.6101	13.8189	13.9098	13.7508	13.8634	13.6463	13.7559	13.7726	13.8015	13.746	13.9057	13.5477	13.5623	13.6524	13.8488	13.7777	13.9521	13.9025	13.9594	13.6132	13.5388	13.5691	13.7316
EHLLLAR	13.1687	12.9832	13.033	12.8783	12.7405	12.712	12.6482	12.7654	12.8458	12.9069	13.0855	12.802	12.9148	12.818	12.6964	12.8464	13.0508	12.9677	12.9146	12.9998	12.635	12.8501	12.6442	12.8519	12.7576	13.0365	13.0778	12.9914	12.8279	12.8981	12.529	12.7857
EHQEEVDGLHK	10.8921	10.8087	10.9336	10.6726	10.5033	10.6388	10.7484	10.5974	10.8533	10.5912	10.8095	10.6072	11.0344	10.8079	10.7422	10.3946	10.8855	10.9314	10.7766	10.8074	10.3268	10.536	10.5775	10.9733	10.6845	10.8737	10.8037	10.7142	10.5702	11.0912	10.6519	10.3863
EHTALLK	14.3248	14.1825	13.9652	14.0227	13.9941	13.8183	13.6878	13.8601	13.8556	13.8746	14.0108	14.1987	14.0882	14.0974	13.7121	13.9932	14.0726	14	13.981	14.1166	13.9027	13.9041	13.8617	14.0502	14.2045	14.1374	14.0124	13.9796	13.9217	13.9596	13.7134	13.8287
EHTAYYIK	12.4891	12.2788	12.4893	12.1713	11.9615	11.9053	11.9013	12.1758	12.2934	12.0528	12.2743	12.3572	12.0326	12.2195	11.9749	12.1795	12.1909	12.3092	12.229	12.27	11.958	12.1532	11.919	12.3683	12.1672	12.3119	12.4169	12.2981	11.9559	12.0283	12.0596	12.1119
EHVIEALRR	10.5824	10.3604	10.3841	10.4366	10.3683	10.2345	10.1805	10.5576	10.2097	10.2294	10.4245	10.579	10.521	10.3728	10.5552	10.1763	10.4352	10.4131	10.1507	10.3683	10.4213	10.5306	10.3121	10.4411	10.2118	10.6806	10.2476	10.7028	10.3366	10.3726	10.1822	10.3037
EIADGLCLEVEGK	12.756	12.665	12.6135	12.5206	12.246	12.3115	12.713	12.8132	12.8	12.7832	12.4925	12.1782	12.3805	12.3882	13.0297	12.5665	12.8785	12.8008	12.2647	12.5326	12.4265	12.3012	12.392	13.0518	12.1899	12.9471	12.4305	12.7985	12.5663	12.4965	12.5865	12.6774
EIADLGEALATAVIPQWQK	9.58053	9.36068	9.73138	9.62596	9.5681	9.4751	9.66129	9.62023	9.39775	9.73306	9.52924	9.57537	9.91995	9.80099	9.33833	9.28073	9.62056	9.97012	9.4845	9.62195	9.43007	9.50441	9.49826	9.49989	9.41913	9.6931	9.31447	9.99809	9.63332	9.61677	9.536	9.42114
EIAEAYLGYPVTNAVITVPAYFNDSQR	10.1078	9.82666	9.73828	9.73866	9.7083	9.90283	9.72553	9.90739	9.98673	9.67922	9.57808	10.0442	9.69475	9.83759	10.0703	9.70808	9.8777	9.66338	9.67126	9.6993	9.65534	9.97491	10.1495	9.86774	9.8965	9.89374	9.7708	9.96784	9.40365	10.1037	9.6491	9.85032
EIAQDFK	16.3606	16.2275	16.7946	16.2322	15.751	15.7843	16.3148	16.4142	16.7528	16.6704	16.0896	15.8798	16.0199	16.2892	16.3519	15.9315	16.7531	16.7505	15.9249	16.0369	15.9551	16.2139	15.7839	16.5954	15.7233	16.4799	16.6387	16.3904	16.1556	16.3941	16.1208	16.1228
EIAQDFKTDLR	13.3701	13.2358	12.615	12.7451	12.9714	12.9479	12.2094	12.4019	12.3718	12.4785	12.8624	12.8664	13.0808	13.4526	12.2679	13.1538	12.6075	12.6544	12.7914	12.954	12.9744	13.3179	12.9083	12.3127	13.5235	12.7843	13.0331	12.6509	12.5839	12.656	12.4242	12.8185
EIEVGGGRK	13.0349	12.8899	12.7308	12.7761	12.6779	12.4728	12.5008	12.6443	12.5393	12.5247	12.8008	12.7924	12.9623	12.7203	12.5079	12.5777	12.9446	12.8658	12.5844	12.8272	12.5423	12.5376	12.6302	12.7849	12.6975	12.9008	12.9569	12.7024	12.7024	12.561	12.3688	12.4088
EIFDIAFPDEQAEALAVER	10.2659	9.87877	10.1192	9.9037	10.1466	10.084	10.0192	9.98256	10.0735	9.80489	9.97196	10.2859	9.76256	10.47	10.1758	9.82827	10.6499	10.2456	9.19941	9.9089	9.64254	10.137	9.95211	10.5112	10.081	9.98862	10.0518	10.1666	10.0849	10.0462	10.0121	9.99557
EIGADLVLQISK	11.6978	11.456	11.4983	11.481	11.215	11.3222	11.2826	11.2557	11.3981	11.3742	11.362	11.3071	11.3972	11.2109	11.4774	11.649	11.5589	11.5524	11.3216	11.4533	11.3375	11.246	11.1909	11.5132	11.2935	11.5685	11.2088	11.3911	11.5086	11.402	11.2361	11.5881
EIGQSVDEVEK	12.5769	12.4421	12.3946	12.2257	12.3044	12.1563	12.0512	12.1895	12.2442	12.1007	12.3666	12.2176	12.3112	12.4495	12.3819	12.3096	12.2647	12.4715	12.2482	12.4354	12.1614	12.1917	12.237	12.3557	12.4053	12.4667	12.3737	12.3751	12.0893	12.2367	12.1512	12.2404
EIIDLVLDR	13.635	13.2414	13.5534	13.2654	13.068	12.9575	13.4299	13.4466	13.5724	13.5458	13.4249	13.1974	13.1362	12.9266	13.6683	13.2338	13.698	13.6433	13.1633	13.3666	13.1556	12.9946	13.0377	13.6437	12.9628	13.6042	13.4569	13.5337	13.3076	13.2679	13.2605	13.3432
EIISFGSGYGGNSLLGK	12.9654	12.8507	12.8576	12.5331	12.5341	12.556	12.444	12.6042	12.7166	12.8834	12.8832	12.4886	12.5538	12.7453	12.6482	12.4129	12.7924	12.9025	12.7048	12.5768	12.4867	12.6127	12.4881	12.7747	12.4023	12.9459	12.8986	12.6012	12.3599	12.6363	12.6154	12.898
EIKDILIQYDR	12.7848	12.5193	12.3061	12.3397	12.464	12.2494	12.2046	12.3397	12.3551	12.4569	12.3575	12.6926	12.2998	12.3728	12.263	12.4685	12.4142	12.5356	12.2806	12.3998	12.4295	12.4795	12.3119	12.5189	12.6026	12.4094	12.3401	12.6411	12.3401	12.3016	12.1619	12.4641
EILGTAQSVGCNVDGR	10.7816	10.5953	11.7991	10.9484	10.6693	10.7304	11.494	11.7065	11.1285	10.9754	10.9502	10.7848	11.1904	11.3166	11.4331	11.1902	11.8748	11.9055	10.8037	10.8211	10.4878	10.8202	10.3243	11.8398	10.104	11.3931	11.4255	11.3659	10.9819	11.5558	10.8014	11.2041
EILVGDVGQTVDDPYATFVK	11.4857	11.0978	11.4493	11.0105	11.1687	11.1939	11.1417	11.3154	11.5194	11.3174	11.1552	11.1425	10.9872	11.1144	11.6052	11.0551	11.6119	11.5443	11.027	11.1005	11.0972	11.0133	11.1358	11.3878	11.2406	11.3472	11.2251	11.4891	11.0756	11.186	11.2065	11.108
EIQGFFNIPVDNLR	10.9489	10.7522	10.5358	10.6278	10.4533	10.6383	10.5995	10.4593	10.5254	10.5556	10.6655	10.5474	10.8097	10.7154	10.6044	10.663	10.483	10.4752	10.5885	10.5691	10.611	10.9478	10.6415	10.659	10.7591	10.6681	10.5823	10.5845	10.8119	10.7677	10.2965	10.5487
EISDGDVIISGNK	13.5997	13.402	13.6223	13.4126	13.3555	13.2597	13.502	13.5917	13.7197	13.6739	13.3979	13.1491	13.3148	13.219	13.7997	13.31	13.7547	13.722	13.2795	13.3794	13.3325	13.2769	13.2804	13.7036	13.2272	13.7553	13.435	13.5351	13.4538	13.5527	13.2697	13.4867
EISEVFPDQFIHLGGDEVEFK	11.757	11.5411	11.8317	11.4368	11.4084	11.3377	11.3065	11.5677	11.464	11.5499	11.3283	11.6145	11.384	11.871	11.3515	11.6048	11.8211	11.7371	11.3434	11.3224	11.418	11.7065	11.3396	11.5783	11.4197	11.7077	11.6697	11.6872	11.3367	11.6116	11.4322	11.3264
EISLWFKPEELVDYK	14.7836	14.5137	14.9089	14.5967	13.9977	14.0732	14.5973	14.7274	14.9291	14.8566	14.393	14.3898	13.9932	14.1222	14.9664	14.5144	15.0301	15.0448	14.0656	14.4311	14.3403	14.1909	14.08	15.0275	14.0529	15.0359	14.3611	14.9057	14.521	14.5803	14.2497	14.5377
EITALAPSTMK	15.7968	15.5378	15.5937	15.5179	15.2874	15.3946	15.3608	15.5037	15.5524	15.4223	15.4163	15.5072	15.393	15.5911	15.5588	15.5858	15.6883	15.674	15.4056	15.4495	15.4186	15.4322	15.3399	15.6046	15.4581	15.8263	15.5205	15.5912	15.41	15.4677	15.3226	15.4097
EIVHLQAGQCGNQIGAK	14.3553	14.2214	15.0657	14.3864	13.9226	13.8544	14.7743	14.8657	15.0619	14.8959	14.3737	14.1032	14.0539	14.1238	14.8771	14.0393	15.1541	15.1136	14.0514	14.265	13.9843	14.0781	13.8843	15.0172	13.5306	14.8667	14.8223	14.6457	14.3248	14.3506	14.4038	14.4883
EIYDDSFIRPVTFWIVGDFDSPSGR	8.97464	8.88163	8.73092	8.74442	8.96607	8.95712	8.82265	8.63561	9.28354	8.94264	8.74213	8.70629	9.04411	8.82883	8.31881	8.81202	8.82086	8.81027	9.21147	8.98963	8.95436	8.66544	8.39381	8.81775	8.72403	9.15901	8.85593	9.06672	9.06333	8.69256	8.46418	8.65886
EKAEELAAR	11.2713	11.1241	11.1033	11.1213	10.948	10.8252	10.9152	10.7276	10.9008	11.0558	11.2819	11.0533	10.7746	11.1526	10.8021	11.0727	11.0792	11.0148	10.8465	11.1466	10.9107	11.0526	11.0601	11.1913	10.9198	11.2701	11.1836	10.9988	10.9775	11.0604	10.8352	10.7644
EKAEGDVAALNR	12.852	12.7614	12.8784	12.5619	12.5867	12.612	12.5036	12.6306	12.4899	12.4935	12.7043	12.824	12.7322	12.8426	12.6659	12.6097	12.7381	12.8844	12.6416	12.6474	12.4727	12.5963	12.5449	12.8621	12.6432	12.8527	12.7658	12.9039	12.5247	12.7024	12.4208	12.5382
EKDILTAIAADLCK	10.6317	10.6597	10.6688	10.3992	10.3495	10.2581	10.138	10.578	10.4248	10.7544	10.4644	10.1548	10.352	10.3612	10.8378	10.3393	10.8067	10.797	10.2907	10.4095	10.201	10.2577	10.3643	10.8019	10.1867	10.801	10.5268	10.5572	10.391	10.5149	10.2882	10.4328
EKDIQEESTFSSR	13.4607	13.283	13.2255	13.132	13.0952	13.027	13.0097	13.1018	13.0455	13.0976	13.3033	13.3919	13.0957	13.3052	13.1055	13.035	13.1649	13.278	13.1957	13.3216	13.0749	13.1268	13.1358	13.0513	13.1233	13.423	13.3321	13.282	12.9775	13.1119	12.9876	13.0668
EKDTAVQGNIR	12.3512	12.271	11.9814	12.0631	12.0636	12.0464	11.8605	11.9405	11.9257	11.9296	12.1042	12.0703	12.2872	12.3862	11.8526	12.0639	12.1587	11.983	12.0491	12.1083	11.9311	12.1472	12.1055	12.1315	12.057	12.2897	12.1865	12.1266	11.8882	12.116	11.8779	12.0073
EKEDPEPSTDGTYVWK	12.601	12.3651	12.5033	12.3325	12.0496	12.0206	12.1263	12.272	12.1381	12.3896	12.0669	12.3221	12.1924	12.356	12.2902	12.4773	12.3798	12.5482	12.13	12.3665	12.1167	12.2289	12.0725	12.405	12.2934	12.4829	12.4442	12.3915	12.368	12.1955	11.9532	12.0917
EKELGNDAYK	14.1777	13.8916	13.9539	13.8591	13.5537	13.4865	13.5349	13.6659	13.7319	13.6276	13.7804	13.9846	13.7977	13.6052	13.7589	13.8872	13.9705	13.8989	13.756	13.83	13.5131	13.4875	13.803	13.9232	13.7336	14.0463	14.0042	14.0912	13.5081	13.5484	13.5236	13.6882
EKLCYVALDFEQEMATAASSSSLEK	13.1633	12.9843	13.2353	12.9363	12.4877	12.7214	13.0122	13.1404	13.2045	13.2894	12.8153	12.717	12.8141	12.8678	13.0612	12.9114	13.3254	13.2701	12.7765	12.8473	12.7148	12.8581	12.7377	13.1537	12.7079	13.1745	13.0372	13.177	12.8252	12.7156	12.8945	13.121
EKLEATINELV	14.3431	13.8493	14.0736	14.1458	13.6131	13.7963	13.994	14.1143	14.226	14.1552	13.9927	13.7997	13.7923	13.5525	14.2909	14.1953	14.3636	14.3192	13.8215	13.9144	13.9164	13.6527	13.7404	14.2664	13.6041	14.2189	13.8884	14.2786	14.0188	14.1063	13.8911	13.9793
EKLIFPYVELDLHSYDLGIENR	11.6737	11.2901	11.5913	11.2105	11.1639	11.2608	11.1374	11.355	11.3108	11.4669	11.4244	11.5046	11.235	11.0833	11.3186	11.3249	11.4348	11.6564	11.2716	11.2983	10.956	11.1879	11.2727	11.5724	11.5099	11.5081	11.559	11.4701	11.066	11.1321	11.2472	11.1769
EKPYDSK	14.7508	14.5161	14.6158	14.5878	14.0644	14.0371	14.1365	14.2971	14.113	14.4214	14.0821	14.5182	14.4197	14.4683	14.2506	14.4814	14.6332	14.6091	14.1139	14.4888	14.1593	14.238	14.3291	14.5213	14.3875	14.7332	14.5583	14.6993	14.2352	14.2431	14.0117	14.2431
EKPYFPIPEEYTFIQNVPLEDR	12.8537	12.7134	12.7084	12.4014	12.3311	12.3248	12.5251	12.3977	12.5889	12.6608	12.6152	12.4753	12.2366	12.3793	12.566	12.7484	12.6914	12.8888	12.5037	12.5856	12.2558	12.4676	12.3444	12.5605	12.5583	12.7593	12.7352	12.7368	12.3281	12.2185	12.3385	12.5697
EKQPVAGSEGAQYR	12.449	12.3012	12.2899	12.0901	11.9641	11.8704	11.8917	12.0506	12.0953	11.9911	12.2392	12.2282	11.7857	12.2756	12.1283	12.2157	12.3149	12.4616	12.1316	12.0393	11.8562	12.048	12.0413	12.1024	12.0887	12.4572	12.3593	12.3137	11.8358	11.9226	11.9088	12.086
EKVGEVTYVELLMDAEGK	12.6674	12.4287	12.4482	12.1991	12.443	12.2719	12.2031	12.2881	12.1847	12.1963	12.5346	12.3973	12.4308	12.678	12.1298	12.4122	12.5828	12.5659	12.3529	12.2632	12.252	12.3249	12.3711	12.2526	12.6364	12.4676	12.4866	12.3984	12.2022	12.2014	12.1947	12.3489
EKYIDQEELNK	14.2306	14.0545	13.6645	13.8101	13.7795	13.6025	13.4303	13.6267	13.8164	13.6267	13.7749	13.844	13.9895	13.7118	13.5195	13.9732	13.9667	13.9829	13.5561	13.9302	13.7692	13.5855	13.6423	13.8012	14.0447	14.1071	13.7142	13.9988	13.6714	13.4483	13.6029	13.7996
ELAEDGYSGVEVR	13.4057	13.2575	13.1242	13.0714	13.2149	12.9797	13.0102	13.0744	13.1476	13.1738	13.1948	13.2863	13.1043	12.9716	13.141	13.1247	13.2757	13.3218	13.101	13.2321	13.0949	12.9963	13.0413	13.0879	13.1477	13.3475	13.2119	13.279	13.0594	13.034	12.8866	13.1351
ELAFQISK	12.9124	12.7023	12.9041	12.6378	12.4642	12.4029	12.5874	12.7439	12.8893	12.6703	12.6516	12.5958	12.453	12.5835	12.5506	12.6537	12.825	12.8899	12.4562	12.7069	12.3885	12.5057	12.3222	12.8451	12.3759	12.8718	12.8765	12.7535	12.505	12.6029	12.4177	12.6453
ELAPAVSVLQLFCSSPK	9.94567	9.78678	9.79483	9.66406	9.43157	9.54458	9.49327	9.98791	9.85783	9.85823	9.70079	9.69048	9.56907	9.29632	10.0072	9.64201	9.9912	9.97197	9.50491	9.73456	9.54829	9.45522	9.74635	9.60732	9.52607	9.77882	9.56816	9.69946	9.63286	9.78509	9.75073	10.0391
ELAQQIQK	13.2238	13.1483	12.8716	12.9325	12.8942	12.8283	12.7732	12.9129	12.9795	12.9716	12.9607	13.0276	13.1292	12.8068	12.7881	12.952	13.1035	12.9811	12.8337	12.9954	12.9743	12.7773	12.8714	13.0306	12.9806	13.1544	12.9716	13.0296	12.9829	12.9956	12.5916	12.8286
ELASALK	14.5388	14.3252	14.3514	14.4841	14.1769	14.1486	14.0263	14.2286	14.3863	14.286	14.4384	14.4401	14.486	14.5271	14.0485	14.1808	14.5321	14.5289	14.2397	14.2834	14.1705	14.396	14.1616	14.3665	14.4064	14.5756	14.5731	14.3844	14.1737	14.2687	14.0976	14.1904
ELAVQIQK	14.3551	14.1787	14.092	14.0203	13.959	13.9526	13.8841	13.996	14.0641	14.0559	14.1176	14.1566	14.013	14.0328	13.9628	14.0317	14.215	14.1786	14.0592	13.9889	13.9442	13.9043	13.9578	14.1777	14.0682	14.3284	14.1991	14.0674	13.945	14.02	13.8275	13.9611
ELDALDANDELTPLGR	11.5262	11.5567	11.916	11.3172	11.2426	11.2962	11.5385	11.7181	11.776	11.7689	11.2997	11.4266	11.2551	11.4454	11.7074	11.4469	11.719	11.8242	11.4032	11.3699	11.4254	11.5535	11.1	11.7661	11.2227	11.8113	11.7298	11.6071	11.5052	11.3603	11.3531	11.5438
ELDALGHELPVLAPQWEGYDELQTDGNR	11.0177	10.5132	10.5635	10.4955	10.5423	10.7309	10.5407	10.6041	10.8965	10.4495	10.3888	10.6198	10.6641	10.7208	10.5247	10.7261	10.8276	10.663	10.5256	10.4696	10.6042	10.5525	10.7238	10.636	10.462	10.7146	10.4182	10.5405	10.6892	10.8599	10.7119	10.5886
ELDLNSVLLK	10.6093	10.1916	10.4387	10.2499	10.0214	10.3079	9.95054	10.1673	10.1643	10.0602	10.1872	10.2838	10.0932	10.6053	10.2246	10.3078	10.3627	10.0889	9.95109	10.0368	10.261	10.5988	10.2106	10.3704	10.3102	10.3752	10.2199	10.2764	10.184	10.2765	10.2077	10.0883
ELDPTNMTYITNQAAVYFEK	12.0045	11.7748	11.7233	11.6461	11.7212	11.5175	11.7217	11.7439	11.5372	11.7115	11.7154	11.7013	11.5865	11.5942	11.9288	11.959	11.8328	11.9639	11.7521	11.7028	11.5697	11.6291	11.4519	11.8732	11.5699	11.9365	11.6675	11.8705	11.8173	11.7643	11.5268	11.6738
ELEDLLSPLEELVK	8.11595	7.52444	8.3824	8.20295	7.63361	7.82309	8.34775	8.40555	8.79818	8.23409	7.90855	8.38291	8.00522	8.00215	8.55631	6.62908	8.65613	8.74445	7.48604	8.10686	8.23349	7.62466	6.84588	8.85055	7.05685	8.12515	7.53591	8.38318	8.22468	8.78252	8.27294	8.20826
ELEEIVQPIISK	12.1953	12.0129	11.9752	11.7833	11.8899	11.8186	11.8167	11.8651	11.9254	11.7722	11.8591	11.8425	11.9764	11.9001	12.011	12.0373	12.0649	11.7113	11.78	11.9371	11.9173	11.8172	11.9758	12.0649	11.9697	12.1076	11.7882	11.9902	11.9245	11.9705	11.8164	11.7787
ELEQVCNPIISGLYQGAGGPGPGGFGAQGPK	10.8716	10.652	10.9285	10.5316	10.4631	10.5579	10.674	10.5276	11.0234	10.9734	10.8846	10.4908	10.0901	10.3228	10.8244	10.6425	11.0869	11.103	10.9978	10.5332	10.2592	10.3041	10.0089	10.8076	10.2751	10.9764	10.9495	11.1258	10.5002	10.398	10.5078	10.5717
ELFVQSEIFPLETPAFAIK	9.75073	9.61847	9.63743	9.63235	9.48395	9.38405	9.51661	9.57917	9.67553	9.7167	9.1575	9.30819	9.64212	9.54644	9.89767	9.62857	9.74893	9.64341	9.5758	9.66819	9.4288	9.30724	9.36523	9.816	9.53678	9.53126	9.71897	9.31277	9.215	9.90651	9.5595	9.67097
ELGEYGFHEYTEVK	14.5326	14.1145	14.3895	14.2463	13.7167	13.876	13.8821	14.0384	14.2355	14.1752	13.9486	13.9768	13.7828	14.0186	14.3068	14.4001	14.4167	14.3749	13.7055	14.1022	13.9446	14.0768	14.0898	14.136	14.0725	14.0056	14.4346	14.289	14.0453	14.0289	13.6099	14.0366
ELGEYGLQAYTEVK	12.8142	12.4498	12.732	12.3787	11.9644	12.1837	12.2418	12.3089	12.3519	12.4734	12.4995	12.4175	12.0158	12.4315	12.3694	12.6283	12.6608	12.7199	12.3342	12.5584	12.182	12.2576	12.1798	12.2386	12.3491	12.6075	12.7698	12.5738	12.149	12.2011	12.2166	12.2042
ELGNDAYK	13.3923	13.2378	13.0897	12.9576	13.0087	12.8205	12.8931	12.9951	13.1222	12.9118	12.9595	13.1607	13.1767	12.9375	13.0472	13.1366	13.3027	13.2152	12.9186	12.966	12.9776	12.93	13.0043	13.1773	12.989	13.3733	13.0491	13.1749	13.0631	13.1179	12.751	12.8682
ELHINLIPNKQDR	13.2054	12.9003	13.1284	12.9619	12.7855	12.5638	12.8571	13.0108	13.0532	12.9992	12.78	12.8616	12.7784	12.801	13.2828	12.9427	13.1218	13.2538	12.8159	12.8864	12.7435	12.6583	12.7358	13.1627	12.698	13.2822	12.9804	13.0749	12.7821	12.9131	12.7077	12.9439
ELISFLSEPEILVK	9.6061	9.54878	9.57326	9.20992	9.48867	9.50254	9.37953	9.21311	9.32415	9.08174	9.52904	9.40484	9.30638	9.64837	9.7976	9.42943	9.85086	9.55934	9.21701	9.37502	9.43452	9.10057	9.42135	9.55859	9.29994	9.39644	9.78091	9.38292	9.25202	9.70827	9.2109	9.47364
ELISNASDALDK	14.2004	14.0198	14.0745	14.0198	13.7647	13.6382	13.9429	14.1641	14.2171	14.1774	14.013	13.9068	13.866	13.6482	14.1205	13.8718	14.2523	14.3605	13.724	13.9902	13.7556	13.6839	13.61	14.3498	13.4637	14.3834	13.9453	14.2142	14.0569	13.8482	13.8547	14.0149
ELISNASDALDKIR	13.8686	13.6943	13.4298	13.4183	13.4638	13.5139	13.2526	13.4901	13.4798	13.5313	13.4687	13.7338	13.5647	13.4069	13.4887	13.8416	13.6435	13.7074	13.3364	13.7708	13.5941	13.4072	13.4436	13.6651	13.54	13.8188	13.5795	13.4549	13.411	13.4961	13.4238	13.5069
ELISNSSDALDKIR	14.1139	13.9656	13.8733	13.8858	13.7444	13.6253	13.764	13.8701	14.0194	13.9242	13.8186	13.839	13.7953	13.7378	13.8464	13.8331	14.0372	13.9932	13.7746	13.8393	13.7508	13.6965	13.6351	14.0253	13.732	14.0865	13.8066	13.762	13.7328	13.7259	13.8474	13.7919
ELKTDSSPNQAR	13.3086	13.1974	13.0089	13.0928	12.9629	12.9212	12.6618	12.6489	12.6936	12.8445	13.0458	13.2083	13.2654	13.159	12.586	13.0556	12.9935	12.8666	12.978	13.0307	12.8095	13.1785	13.0778	12.9152	13.3093	13.005	13.2206	13.0526	12.94	12.8904	12.6565	12.7578
ELLAVPDNYK	13.2495	12.9378	12.8048	12.9134	12.8125	12.8711	12.8335	12.8823	12.9915	12.6754	13.072	12.8776	12.8747	12.693	12.9825	13.1698	13.1077	13.0798	12.8839	12.9577	12.8244	12.6995	12.9042	12.9406	12.9319	13.0813	12.7009	13.0685	12.9136	13.0453	12.7368	12.9538
ELLPLIYHHLLR	9.59368	9.58145	9.43584	9.4286	9.44816	9.45503	9.32571	9.57359	9.37807	9.3954	9.57866	9.53998	9.28351	9.70526	9.29861	9.67153	9.68438	9.58609	9.51964	9.53596	9.21236	9.21986	9.64316	9.3635	9.61959	9.70492	9.42	9.375	9.57592	9.27257	9.5035	9.37711
ELLPVLISAMK	10.1004	10.0061	9.81153	9.84393	9.98163	9.88279	9.88352	9.59439	9.52735	9.76179	9.85129	9.72756	9.98287	10.009	10.0995	10.1389	10.0122	10.0429	9.65024	9.76462	9.99034	9.8536	9.7502	10.0026	9.79336	10.2338	9.82477	9.9516	9.85221	10.0631	9.48672	9.89497
ELLTTMGDRFTDEEVDELYR	12.5755	12.4852	12.4748	12.3786	12.2876	12.2357	12.1256	12.4592	12.4482	12.3492	12.1623	12.35	12.4249	12.5124	12.3276	12.468	12.4045	12.5484	12.3048	12.3424	12.3533	12.5557	12.138	12.3793	12.203	12.5784	12.3223	12.574	12.3486	12.3596	12.2493	12.419
ELNYFAK	14.9128	14.5421	14.4435	14.5704	14.1518	14.1435	14.1507	14.2473	14.5249	14.2238	14.3355	14.4415	14.0697	14.1663	14.4629	14.6696	14.6682	14.5699	14.1711	14.4589	14.3256	14.1931	14.3997	14.3339	14.4622	14.6969	14.2679	14.6578	14.3022	14.508	14.0447	14.1885
ELPKPFFR	13.1036	12.8804	12.8932	12.7232	12.8221	12.668	12.6443	12.7286	12.7187	12.7146	12.8677	12.7502	12.8188	12.9938	12.7269	12.8419	12.9217	12.9012	12.6851	12.887	12.7959	12.7077	12.6366	12.8844	12.8343	12.9218	13.0276	12.7787	12.7329	12.8014	12.5934	12.709
ELPPDQAEYCIAR	13.2019	13.1236	13.2257	12.9186	12.9024	12.8475	12.9596	13.0857	13.2438	13.0684	12.9436	12.9693	12.8122	12.9314	13.2851	12.9878	13.2474	13.2352	13.0151	13.0087	12.9193	12.9044	12.7752	13.1254	12.8656	13.3179	13.0776	13.1629	12.8001	12.9995	12.9923	13.0491
ELPSFLGK	15.0831	14.8013	14.8044	14.7426	14.4918	14.5598	14.5367	14.6599	14.9706	14.816	14.5276	14.6215	14.526	14.5373	14.8135	14.7625	15.0355	14.815	14.4776	14.6937	14.5502	14.5358	14.4375	14.7427	14.5428	15.0144	14.7086	14.8684	14.708	14.8154	14.4367	14.5838
ELPSFLGKR	14.3754	14.1074	13.1522	13.78	13.8933	13.9014	12.9803	13.0921	13.0817	13.1572	13.776	13.9531	13.8528	13.9797	13.2091	14.2939	13.2561	13.2266	13.8131	14.0129	14.0086	13.8682	13.9508	13.1655	14.6607	13.8087	13.4774	13.621	13.5655	13.6423	13.1506	13.4054
ELPTAFDYVEFTR	12.2908	12.1248	12.0362	11.9801	12.0616	12.1171	11.8887	12.0063	12.0948	12.0422	12.079	11.9643	11.9688	12.1277	12.0473	12.1539	12.2467	12.1034	12.1284	11.9969	11.9151	11.9991	12.0969	11.994	12.1519	12.136	12.0843	12.1209	11.8035	12.1069	11.9784	12.0979
ELQELVQYPVEHPDK	13.3535	13.1274	13.5137	13.0239	12.8748	12.8699	13.244	13.3607	13.4205	13.3639	13.0134	13.0796	12.8744	12.9636	13.4521	13.2183	13.4449	13.4363	12.9365	13.0932	12.9803	12.9604	12.9666	13.5615	12.8759	13.5034	13.2529	13.3732	13.0908	13.0886	13.072	13.2388
ELQTAQAQLSEWR	12.0158	11.9982	12.235	11.8521	11.9663	11.9795	12.0196	11.9093	11.9938	11.7513	11.999	11.9346	12.0065	12.2678	12.1326	12.0525	11.9839	12.0079	11.9127	11.8332	11.9465	12.1476	11.8709	12.2559	11.9013	11.9947	11.9597	12.0544	11.9329	12.1489	11.996	12.0003
ELRENTQTTIK	12.6578	12.4966	12.203	12.2979	12.4933	12.3071	11.9752	12.0853	12.0031	12.0527	12.4371	12.4314	12.5366	12.5957	12.0446	12.4368	12.2013	12.18	12.3398	12.4333	12.2613	12.6181	12.3141	12.1942	12.7551	12.3203	12.5218	12.1603	12.1651	12.2709	12.151	12.1721
ELSDFISYLQR	15.1062	14.8476	14.8574	14.7785	14.6298	14.6418	14.6744	14.707	14.8646	14.7876	14.7487	14.8188	14.6553	14.7167	14.8433	14.8274	14.9452	14.9793	14.6492	14.8929	14.6834	14.5944	14.6596	14.8959	14.9022	15.0237	14.7967	14.883	14.6687	14.593	14.724	14.6946
ELSGTIK	14.5543	14.362	14.573	14.35	14.1844	14.0728	14.2538	14.3079	14.5262	14.3492	14.4029	14.3968	14.3376	14.129	14.4649	14.0647	14.604	14.6028	14.1809	14.326	14.1385	14.1939	14.0954	14.5603	13.9843	14.5536	14.4543	14.524	14.3816	14.3404	14.1325	14.323
ELSGTIKEILGTAQSVGCNVDGR	12.224	12.0405	11.5469	11.825	11.8862	11.8809	11.4175	11.6246	11.4649	11.5176	11.9167	11.8791	11.9193	12.1238	11.4792	12.1743	11.7014	11.648	12.0052	12.0798	11.9613	11.702	11.9959	11.3193	12.2577	11.7585	11.7049	11.8192	11.5491	11.7252	11.5881	11.9934
ELSSTEAQLHDAQELLQEETR	11.4205	11.296	11.1548	11.1784	11.3633	11.3679	11.2443	11.0083	11.0791	11.1024	11.1301	11.3041	11.1653	11.4785	11.4278	11.3214	11.2262	11.2374	11.0269	11.2033	11.2891	11.4613	11.3039	11.2643	11.3177	11.1148	11.2963	11.1798	11.0389	11.4819	11.2828	11.2972
ELTAPDENIPAK	12.3743	12.0881	12.0578	11.8884	12.1135	12.0242	11.8658	11.9322	12.0271	11.9956	12.0554	11.9702	11.9269	12.2624	12.0116	12.0985	12.2598	12.1335	12.0954	12.0575	11.9467	11.9722	11.9119	11.9875	12.3033	12.1588	12.0197	12.0248	11.9687	12.0412	11.7548	12.0434
ELTEEKESAFEFLSSA	12.3589	12.0561	12.0583	11.8566	11.9701	12.0065	11.8974	11.9322	12.1118	12.0338	11.8875	11.9265	11.9315	12.1277	11.82	12.2798	12.2987	12.0662	11.725	11.9139	11.9925	11.9352	11.9607	12.1304	12.1869	12.0816	11.8962	11.9662	11.9014	11.9277	12.0664	11.9936
ELTIGSK	14.7618	14.607	14.7937	14.7154	14.3804	14.3701	14.506	14.6724	14.8897	14.7659	14.6005	14.5908	14.4447	14.6043	14.4915	14.4064	14.8913	14.8401	14.3598	14.5848	14.3809	14.5622	14.4136	14.7703	14.3311	14.8339	14.69	14.7431	14.5926	14.805	14.3675	14.5168
ELTPQVVSAAR	12.4633	12.1959	12.0178	12.1563	12.1082	12.1859	11.9529	12.0799	12.0428	11.9887	12.0546	12.002	12.1723	12.2546	12.3427	12.3193	12.1873	12.1459	11.924	12.058	12.0918	12.2413	12.2826	12.2363	12.1888	12.3136	12.0163	12.1557	12.1732	12.2761	11.9578	12.0793
ELVEPLTPSGEAPNQALLR	13.0992	12.8728	12.6144	12.8025	12.7425	12.7115	12.5301	12.5122	12.7068	12.3935	12.6163	12.7279	12.9183	12.7601	12.7174	13.0226	12.7061	12.6709	12.582	12.7616	12.8313	12.7248	12.8168	12.76	12.9827	12.9893	12.4922	12.6583	12.7054	12.8225	12.5628	12.6657
ELVLDNCK	14.1567	13.9615	14.5262	13.9821	13.5937	13.7285	14.1193	14.227	14.5171	14.3071	13.8865	13.6529	13.8131	13.9496	14.3323	13.879	14.5179	14.469	13.6824	13.8912	13.7876	13.9572	13.6373	14.3474	13.5085	14.3596	14.251	14.2532	14.0201	14.0347	13.8843	14.0158
EMKPVIFLDVFLPR	12.1753	12.0493	11.9996	11.8825	11.7551	11.917	11.9376	12.0373	12.0744	12.0977	11.9549	11.9157	11.8321	12.0152	11.9335	11.998	12.1532	12.1025	11.8823	11.9286	11.7865	11.9364	11.8885	12.0389	11.8374	12.0493	11.9364	11.9156	11.9758	11.9928	11.9606	12.1706
EMLQQSK	13.2599	13.1067	12.9809	13.0124	12.8867	12.6227	12.7186	12.7588	12.8178	12.8152	13.0933	13.0727	13.0631	12.7052	12.9324	12.8452	13.1119	12.9888	12.746	13.0362	12.8146	12.7198	12.9141	13.068	13.0018	13.1653	12.954	13.2539	12.9177	12.717	12.6939	12.6213
ENAPAIIFIDEIDAIATK	9.60835	9.25784	9.25808	9.23567	8.99098	9.37082	9.24282	9.16147	9.58677	9.17096	9.36157	9.27242	9.29663	9.09398	9.06684	9.33359	9.3176	9.31413	9.3428	9.35879	9.66333	9.16183	9.0542	8.873	9.30801	9.49758	9.13427	9.1639	9.05563	9.29879	9.07326	9.61309
ENDEFCK	13.0647	12.869	13.244	13.024	12.4155	12.4719	13.0203	13.0649	13.4167	13.0928	12.9046	12.6478	12.8663	12.5303	13.1625	12.6241	13.3751	13.3549	12.6512	12.6606	12.6299	12.6716	12.4981	13.3829	12.1864	13.2994	12.9739	13.2424	13.0384	12.8357	12.7637	12.8479
ENEDQVVK	11.2841	11.2241	11.0127	11.0427	10.9629	10.9057	10.8339	10.8993	10.9583	10.6458	11.2637	11.1177	11.0049	11.0888	10.9397	11.1639	11.1062	11.1849	11.0681	10.9961	10.8654	11.0271	10.8362	11.1163	11.1958	11.3033	11.1827	10.9787	11.0176	11.0438	10.4996	10.9031
ENFIPTIVNFSAEEISDAIR	9.48561	9.26999	9.5469	9.51444	9.17266	8.85426	9.45168	9.24867	9.36312	9.06553	9.52628	9.53045	9.13379	9.65334	9.39224	8.88462	9.31191	9.69787	9.08036	9.46956	9.2027	9.54251	9.32013	8.99668	9.43347	9.47656	9.51552	9.6957	8.87162	9.41154	9.39176	8.77579
ENFSCLTR	12.8027	12.6997	13.153	12.5842	12.4024	12.5104	12.8709	12.9632	12.9483	13.0864	12.4959	12.497	12.6046	12.7576	13.1793	12.4913	13.0945	13.1135	12.5486	12.4297	12.6119	12.6416	12.4919	13.1168	12.197	13.0653	12.9701	12.8332	12.7914	12.8463	12.7097	12.6431
ENLLEEQGSIALRQEQIDNQTR	11.1308	10.8879	10.7795	10.7649	11.0423	10.9907	10.593	10.6735	10.6471	10.7411	11.1169	10.8106	10.9899	11.0779	10.5402	10.9594	10.8163	10.8177	10.7732	10.9774	11.1592	10.9218	10.6745	10.734	11.1732	10.937	10.6518	10.7836	10.7632	10.9643	10.759	10.8137
ENLSYDLVPLK	12.3876	12.1833	12.1683	12.077	12.0202	11.876	12.0952	12.2537	12.3629	12.2217	12.1248	12.0542	12.0627	11.7603	12.3262	12.1476	12.3247	12.3573	11.9199	12.1545	11.9302	11.8985	12.077	12.3673	12.1308	12.5164	12.081	12.1672	12.0739	11.9839	11.9621	12.1556
ENPVYEK	13.7916	13.5305	13.5578	13.4765	13.2537	13.1818	13.1894	13.3866	13.6088	13.4947	13.532	13.5854	13.5422	13.3652	13.1211	13.1625	13.6811	13.6429	13.2638	13.4725	13.3446	13.2279	13.221	13.562	13.4368	13.7382	13.5032	13.6243	13.373	13.2485	13.1498	13.358
ENTQTTIK	13.4843	13.3386	13.3897	13.2947	13.1134	13.0135	13.123	13.2067	13.2926	13.2024	13.2345	13.2835	13.4321	13.4856	12.9739	13.1907	13.4113	13.3705	13.1441	13.2532	13.1192	13.342	12.9823	13.3985	13.2063	13.4713	13.5022	13.3818	13.2123	13.2234	12.956	13.227
EPPPEFEFIADPPSISAFDLDVVK	8.51423	8.30477	8.81825	8.22984	7.99893	8.16462	8.66952	8.69381	8.59403	8.23193	7.85335	8.46226	8.64861	8.5943	8.42723	8.5598	8.1288	8.72068	7.89536	8.27687	8.34839	8.88386	8.52785	8.61644	8.54798	8.13609	8.62374	8.757	7.70784	8.42776	8.53738	8.66771
EQALQLAQK	12.8531	12.5011	12.8414	12.4959	12.4309	12.5766	12.455	12.6321	12.7263	12.5235	12.5577	12.4164	12.4111	12.7413	12.6743	12.7094	12.7718	12.6849	12.5117	12.3395	12.4855	12.7847	12.3786	12.7691	12.4575	12.7506	12.8053	12.5076	12.712	12.6316	12.371	12.5102
EQCCYNCGKPGHLAR	11.5053	11.0844	11.2335	11.2195	10.9107	10.7914	10.9518	11.2885	11.3076	11.3166	11.1711	11.1933	11.1328	10.8704	11.1319	10.8646	11.3739	11.3479	11.2304	11.3042	10.8518	10.7256	10.7793	11.4052	10.9554	11.5215	11.3473	11.511	11.1017	11.0547	10.8665	10.4322
EQCEQLEK	12.1222	12.0159	12.5735	12.0732	11.7402	11.9138	12.1367	12.2517	12.4755	12.2761	12.1427	11.6556	12.15	12.1453	12.1882	11.8819	12.5842	12.4849	11.7582	11.766	11.9629	12.0546	11.7905	12.5155	11.5836	12.2413	12.5005	12.386	12.2596	12.2078	11.8662	11.8797
EQEITAVQAR	12.6449	12.5098	12.4044	12.3881	12.4878	12.3688	12.2143	12.2915	12.3169	12.1577	12.577	12.4531	12.4958	12.5446	12.3596	12.4338	12.411	12.4619	12.376	12.4673	12.3139	12.6059	12.3391	12.3528	12.3547	12.5071	12.6865	12.4422	12.3491	12.3527	12.2651	12.2944
EQFLDGDGWTSR	12.8547	12.6253	12.7957	12.5941	12.4444	12.551	12.5741	12.7308	12.5417	12.442	12.6279	12.7568	12.727	12.5699	12.8375	12.6203	12.8137	12.8734	12.4263	12.615	12.5449	12.4673	12.605	12.7877	12.4627	12.8852	12.5901	12.794	12.5763	12.5953	12.5134	12.7483
EQGYDVIAYLANIGQKEDFEEAR	12.1522	11.8885	12.1842	11.8316	11.6754	11.7431	11.9863	12.0617	12.3321	12.1954	12.0943	11.8477	11.7306	11.3226	12.0001	11.9453	12.3866	12.3854	11.8292	11.9411	11.7601	11.5685	11.7462	11.9537	11.5286	12.1664	12.0652	12.0592	11.8198	11.8429	12.0445	11.9561
EQILEEFSK	13.5976	13.3137	13.5991	13.3477	13.1883	13.1057	13.26	13.4686	13.5198	13.353	13.2957	13.1493	13.142	13.4536	13.53	13.441	13.6402	13.5599	13.2127	13.3608	13.1994	13.2534	13.0657	13.5602	13.2231	13.6088	13.4819	13.4991	13.1438	13.3309	13.1693	13.4287
EQLAIAEFAR	11.5479	11.4699	11.4266	11.2345	11.1814	11.3078	11.3892	11.2775	11.1916	11.3261	11.4418	11.3106	11.5858	11.42	11.3143	11.2949	11.4695	11.465	11.3695	11.5068	11.2472	11.3836	11.2474	11.5094	11.1448	11.4305	11.3013	11.422	11.5575	11.5256	11.095	11.3556
EQLPIFK	13.6021	13.4838	13.7522	13.4668	13.3359	13.3191	13.5376	13.6305	13.7256	13.5959	13.5117	13.4426	13.4145	13.674	13.6308	13.4611	13.8149	13.7674	13.44	13.4833	13.3524	13.51	13.4	13.6917	13.3093	13.8071	13.79	13.6506	13.3858	13.5632	13.4735	13.5249
EQNIVFNAETYSNLIK	12.5714	12.2993	12.3335	12.1195	12.032	11.9728	11.9957	12.1528	12.0748	12.3268	12.1032	11.9869	12.249	12.4047	11.9849	12.2362	12.3222	12.3769	12.2281	12.432	12.2822	11.7963	11.8166	12.1497	12.0083	12.2932	11.9605	12.4128	11.9482	NA	NA	12.2679
EQPEKEPELQQYVPQLQNNTILR	10.7581	10.4391	10.1752	10.3171	10.0998	10.0252	10.227	10.3098	9.97407	10.3931	10.1218	10.373	10.0474	10.224	10.7634	10.4706	10.5146	10.6186	10.1722	10.2861	10.5395	9.87159	9.98351	10.4	10.5081	10.5366	10.1469	10.5433	10.1694	10.1793	10.2259	10.0968
EQPLDEELKDAFQNAYLELGGLGER	11.2338	11.0815	11.1658	10.8701	10.7721	10.6728	10.6578	10.9146	10.7905	10.7769	11.1622	10.7937	11.0371	10.9371	10.7594	11.1178	11.0538	11.0561	10.8142	10.9243	10.8704	10.6746	10.9149	11.1092	10.9429	11.1144	10.7833	11.2594	10.889	10.73	10.7398	10.9957
EQSILELGSLLAK	10.7189	10.5262	10.6773	10.4206	10.3374	10.3814	10.5235	10.6206	10.7641	10.7931	10.3369	10.4973	10.3168	10.3404	10.6775	10.5451	10.6778	10.7997	10.4785	10.3132	10.4767	10.3895	10.3879	10.6934	10.416	10.7331	10.3459	10.4177	10.6373	10.5432	10.4601	10.6438
EQSVLWVSLEEAEPIPDIHWGIR	10.0505	9.55716	9.51087	9.30817	9.59737	9.71017	9.32738	9.32421	9.45752	9.21541	9.60119	9.5752	9.97827	9.41655	9.24523	9.88892	9.25378	9.37271	9.67122	9.75739	9.84598	9.70167	9.69691	9.11671	9.87607	9.21958	9.4615	9.77977	9.55502	9.29303	9.51527	9.6985
EQSVQEIPVSR	10.9198	11.2381	11.2085	10.858	10.8826	10.9585	10.8026	10.9417	10.7614	10.7896	11.3045	10.824	10.8624	11.3139	11.1331	10.8493	11.1124	11.1822	11.1446	10.7064	10.6879	10.9794	10.9312	11.0883	10.7122	11.3011	11.1776	10.7754	10.8388	11.171	10.898	10.9097
EQTADGVAVIPVLQR	11.9899	11.6578	11.4503	11.6373	11.6391	11.6226	11.5243	11.6129	11.6172	11.3742	11.4217	11.5427	11.7556	11.8616	11.7821	11.7751	11.716	11.8542	11.359	11.6007	11.7289	11.6995	11.4832	11.6729	11.7862	11.7752	11.4345	11.7666	11.592	11.6657	11.57	11.5477
EQTVYYAK	12.6278	12.4316	12.3668	12.2884	12.199	12.0935	12.0603	12.1356	12.2744	12.0957	12.5696	12.4203	12.0977	12.3294	12.1024	12.3567	12.4326	12.457	12.3029	12.3609	11.9255	12.2157	12.2604	12.302	12.2249	12.4037	12.5862	12.3803	12.1895	12.2556	12.0625	12.1208
ERESLNASIVDAINQAADCWGIR	10.4831	10.0901	10.265	10.0738	10.3136	10.429	9.95469	10.0357	10.3469	10.1006	10.2291	9.87054	10.5203	10.3139	9.86213	10.4202	10.2585	10.2177	9.72148	9.99318	10.3897	10.6773	10.2885	10.1266	9.86515	10.2356	10.1694	10.1235	10.2912	10.0886	10.3222	10.583
ERLEQQVPVNQVFGQDEMIDVIGVTK	12.2131	11.8049	11.8468	11.5374	12.0341	12.015	11.7531	11.7335	11.5715	11.7022	11.9866	11.9019	11.9854	12.0188	11.8288	12.1126	11.6023	11.9897	11.8536	12.109	11.8515	11.9916	11.8065	11.9095	11.8336	12.2095	11.9874	11.815	11.6402	11.8654	11.7847	11.8818
ERPGSEEPPAEPVSFYTQPFSHYGQALCVSFPQPCR	9.2125	8.53948	8.60888	9.06374	9.00897	9.07421	9.15753	8.77474	8.88433	9.00944	8.91984	9.02941	8.64542	8.78337	9.41352	8.75954	9.22578	8.69387	8.70643	8.646	8.99288	9.00645	8.76081	9.42785	8.81498	8.58471	9.02612	9.0908	8.84732	9.36158	8.98133	8.75623
ERPPNPIEFLASYLLK	10.9264	10.4451	10.3078	10.4539	10.5613	10.6539	10.7107	10.5584	10.6391	10.7076	10.5629	10.5214	10.312	10.63	10.5438	10.7406	10.9217	10.6017	10.3067	10.6601	10.4976	10.5847	10.5421	10.4929	10.5765	10.8323	10.594	10.7281	10.4492	10.5114	10.4164	10.5637
ESADPLGAWLQDAR	12.1448	11.8905	11.9121	11.8893	11.9293	11.851	11.9826	11.8216	12.046	11.9954	11.8457	11.776	11.8958	11.9186	12.0297	11.8986	11.8667	12.0088	11.8477	11.9705	12.0113	11.8351	11.9297	11.9278	11.9451	12.0629	11.8426	12.0543	11.7668	11.8191	11.9311	11.9715
ESDLSHVQNK	12.5798	12.3179	12.3605	12.1575	12.2216	12.138	12.135	12.2474	12.0829	12.0583	12.2236	12.2135	12.4207	12.5868	12.2391	12.3289	12.2777	12.1965	12.0549	12.2038	12.293	12.3671	12.2424	12.5221	12.0324	12.363	12.4295	12.2898	12.137	12.2448	12.1964	12.4263
ESDYFTPQGEFR	12.3412	12.0796	12.1368	11.977	11.7959	11.8582	11.9819	12.0983	12.2814	11.9732	11.8329	12.0282	11.9534	12.064	12.2541	11.9005	12.1952	12.2416	11.9148	12.0943	11.9481	11.7594	11.7991	12.3069	11.836	12.3663	12.0645	12.0882	11.9133	11.8983	12.0111	12.0993
ESIESEIRR	13.489	13.1299	13.1661	13.064	13.1159	13.0559	12.9134	13.0554	13.0046	12.8748	12.981	13.1645	13.2238	13.3764	13.1293	13.2948	13.0651	13.1196	12.9005	13.124	13.2081	13.2524	13.102	13.2948	12.9251	13.0843	13.2855	12.8752	13.378	13.1303	12.8154	13.1604
ESLIDGIKR	13.9402	13.6954	13.6179	13.523	13.442	13.4312	13.4097	13.4497	13.5407	13.5274	13.4934	13.6255	13.5241	13.3359	13.6884	13.9458	13.5826	13.687	13.556	13.5258	13.5097	13.5023	13.5293	13.5766	13.5299	13.7516	13.5945	13.7875	13.461	13.5403	13.511	13.1934
ESNGPVKVWGSIK	14.2762	13.7401	12.9044	13.627	13.5872	13.7193	12.7943	12.9772	12.925	12.8405	13.5496	13.724	13.6821	13.5999	13.1073	14.2318	13.0804	13.1121	13.3759	13.7488	13.8477	13.5538	13.9078	13.0465	14.51	13.5402	13.1612	13.4859	13.2739	13.4863	13.0369	13.1907
ESPEVLLTLDILK	10.1461	10.062	10.2347	9.91801	9.94435	9.88866	9.9301	9.94737	10.1498	9.86487	10.0847	9.84894	9.96938	10.1669	9.86546	10.0829	9.98519	10.0459	9.77381	10.019	10.0883	9.98213	9.92482	10.2349	10.0408	9.99445	10.1388	10.1289	9.78311	10.1323	9.82434	9.99328
ESQAKDVIEEYFK	14.6323	14.4229	13.886	14.1425	14.1999	14.182	13.759	13.8624	13.8879	13.831	14.0735	14.1707	14.3086	14.4289	13.8575	14.449	13.9052	14.0172	14.2482	14.4279	14.2674	14.0305	14.2321	13.947	14.7597	14.3205	14.0614	14.1886	13.9171	13.9312	13.8934	14.1172
ESSFDAVFLDPFDTCGLIVAK	10.6789	10.4088	11.013	10.3616	10.0571	10.3287	10.6373	10.9121	11.3065	10.9499	10.1492	10.2255	10.0758	10.479	10.9902	10.1595	11.0363	11.1232	10.3528	10.4663	10.3691	10.2532	9.91605	10.929	10.0474	10.6618	10.7378	10.8018	10.2877	10.4784	10.6617	10.7639
ESSSIYISK	13.9922	13.8426	13.7522	13.579	13.4863	13.3322	13.4481	13.5658	13.6828	13.614	13.7537	13.8419	13.4771	13.47	13.4837	13.6688	13.8377	13.8977	13.6361	13.6509	13.4333	13.4081	13.5284	13.5956	13.76	13.8608	13.8531	13.6879	13.5006	13.3901	13.3775	13.5129
ESVQVPDDQDFR	12.2949	12.0173	12.1306	11.8351	11.8431	11.8484	11.6163	11.885	11.9656	11.733	11.8363	11.8323	11.8295	12.2612	11.9609	12.0804	12.1659	12.1008	11.6263	11.9484	11.9148	12.1328	11.7374	11.8883	11.9076	12.0459	12.1383	11.9132	11.9197	12.0188	11.6317	11.9029
ESYSIYVYK	16.6098	16.4727	16.5241	16.2033	15.9062	15.7728	16.0388	16.1714	16.5711	16.4689	16.381	16.277	15.8462	16.1106	16.0387	16.0758	16.6398	16.6702	16.2123	16.2939	15.858	15.985	15.9539	16.2136	16.3285	16.6063	16.6529	16.3297	15.8142	15.8648	16.02	16.1721
ESYSVYVYK	16.0778	15.9207	16.033	15.6852	15.3474	15.1946	15.4716	15.5473	16.0377	15.9468	15.9116	15.7624	15.2198	15.4795	15.4953	15.5266	16.1072	16.0801	15.7014	15.7394	15.3067	15.4581	15.363	15.5519	15.7979	16.0121	16.1203	15.8077	15.2847	15.337	15.4442	15.524
ESYVETELIFALAK	10.4433	10.1351	10.4926	10.2318	10.2541	10.1286	10.1685	10.4341	10.4713	10.6292	10.0315	10.2512	10.3806	10.2139	10.156	10.1113	10.4585	10.5885	10.243	10.0639	10.0153	10.3006	10.3971	10.2023	10.2617	10.4019	10.3599	10.1982	10.3599	10.1578	10.0993	10.4125
ETAQALK	13.3023	13.192	12.9385	13.008	13.0154	12.8984	12.7428	12.8894	13.0698	12.8968	13.1198	13.1471	13.1305	12.9722	12.8019	12.9376	13.109	13.2489	12.8507	13.0279	12.8129	12.9687	12.8994	13.1067	13.107	13.2357	13.0998	12.9918	12.9676	13.0709	12.7174	12.8035
ETDLLLDDSLVSIFGNR	10.2598	10.133	11	10.1444	10.0087	10.021	10.7908	10.8231	10.8815	11.1106	9.96922	9.85887	10.2154	10.0859	10.8748	10.1434	11.0686	10.9779	10.0191	10.1924	9.978	10.3273	9.91248	10.7852	10.2504	10.5031	10.4252	10.3987	10.4171	10.5818	10.1608	10.5559
ETENVKSSEEIESAFR	12.5936	12.42	11.5822	11.9463	12.4136	12.3	11.3209	11.5545	11.3119	11.4852	12.247	12.3764	12.275	12.6935	11.3576	12.4909	11.5199	11.4831	12.2949	12.3151	12.2572	12.516	12.4798	11.3845	13.1819	12.153	11.9605	11.6403	11.806	11.8336	11.7242	11.9065
ETFLTSPEELYR	13.0276	12.8878	12.9258	12.7384	12.5431	12.5567	12.8721	12.9132	12.9391	12.941	12.9426	12.5306	12.5905	12.5454	13.1322	12.8107	13.101	13.0952	12.7294	12.7661	12.5763	12.5489	12.6145	13.0371	12.8127	13.1213	12.9308	12.9615	12.7026	12.5671	12.5975	12.7171
ETGANLAICQWGFDDEANHLLLQNNLPAVR	11.2951	11.0424	10.9871	11.0408	10.8167	10.797	11.0746	11.1544	11.3718	10.9972	10.8508	10.9233	11.1254	10.966	11.1794	10.7731	11.2195	11.1692	10.5369	10.8772	11.0309	11.1333	11.0532	11.1973	10.9693	11.2639	11.0018	10.9569	10.8153	11.2138	10.8964	11.0336
ETIEQEKQAGES	11.6163	10.7865	11.3416	11.804	11.4125	11.3357	11.4624	11.601	11.9298	11.9324	11.816	11.6049	11.114	10.5533	11.3264	11.1516	11.9378	11.8549	11.5583	11.6298	10.5276	10.8555	11.3411	11.7645	10.634	11.4759	11.092	11.8472	11.6055	12.079	11.2938	11.4157
ETIEQEKR	9.75944	9.19134	9.57539	10.15	9.90594	9.53462	9.95628	10.2013	10.3572	10.1517	10.2156	10.2632	9.73902	8.93256	9.7242	9.04672	10.3204	10.3829	9.63956	10.001	9.06701	9.30777	9.40886	10.2999	8.76038	9.72158	9.5005	10.183	10.27	10.1508	9.83437	10.0102
ETNEPVKTK	13.7082	13.6513	12.7516	13.1548	13.4564	13.16	12.3961	12.5922	12.5484	12.4803	13.351	13.5745	13.468	13.7032	12.3493	13.508	12.7046	12.7594	13.3414	13.362	13.3524	13.4289	13.4016	12.6	14.2728	13.0796	13.1061	12.9811	12.9231	12.9302	12.7138	12.9207
ETTDTDTADQVIASFK	13.6867	13.6483	13.6561	13.4691	13.3745	13.5134	13.3691	13.531	13.6262	13.5142	13.6752	13.381	13.415	13.6148	13.6214	13.6236	13.7087	13.6872	13.486	13.5534	13.4603	13.5314	13.4552	13.6101	13.7315	13.7078	13.6177	13.5333	13.5254	13.51	13.3893	13.4891
ETVSEESNVLCLSK	12.2394	12.1194	12.4568	12.0776	11.666	11.8244	12.4619	12.598	12.473	12.5439	12.0809	11.8789	12.0861	11.8957	12.4363	12.2633	12.6928	12.7057	11.899	12.0598	11.9849	11.76	11.6934	12.7027	11.3679	12.6571	12.2049	12.4718	12.2645	12.1114	12.1009	12.3756
ETVVEVPQVTWEDIGGLEDVKR	12.4268	12.2774	12.3307	12.1831	11.9949	12.1312	12.0998	12.02	12.3721	12.0548	12.0298	12.2503	12.2727	12.062	12.1299	12.2359	12.3489	12.4627	12.1044	12.1606	12.0856	12.1493	12.0168	12.3084	12.2281	12.4802	12.2639	12.106	12.1691	12.1631	11.9913	12.0548
ETVYCLNDDDETEVLKEDIIQGFR	11.9147	11.7171	12.4538	11.8015	11.4903	11.5621	12.1063	12.1452	12.4162	12.256	11.5715	11.5742	11.6507	11.8372	12.2388	11.6443	12.4481	12.5447	11.5894	11.6991	11.5548	11.6416	11.4483	12.3639	10.8597	12.1871	12.2033	12.0438	11.9986	11.8788	11.7592	12.2546
ETWLSENQR	12.724	12.6142	12.6493	12.4724	12.4552	12.3577	12.4012	12.3981	12.6516	12.5221	12.5337	12.5611	12.407	12.5579	12.4936	12.3304	12.6023	12.6881	12.4225	12.5151	12.3155	12.5564	12.4239	12.5322	12.5194	12.6338	12.6191	12.5744	12.4648	12.5377	12.3124	12.3571
EVAAFAQFGSDLDAATQQLLSR	10.9526	10.6586	10.8838	10.6899	10.7228	10.602	10.859	10.9605	10.5105	11.0605	10.8966	10.4633	10.6941	11.0897	10.5343	10.772	10.985	10.9168	10.7313	10.8781	10.6114	10.7445	10.3806	10.8461	10.517	10.9423	10.966	10.9099	10.5172	10.775	10.7211	10.9549
EVAGHTEQLQMSR	12.1099	12.0043	12.1151	11.7204	11.8227	11.6539	11.6875	11.7727	11.7001	11.7733	11.8087	11.8479	12.0134	12.2188	11.8347	11.731	11.9971	12.0266	11.8197	11.8703	11.5652	11.9851	11.7122	11.8853	11.7987	11.9238	11.8975	12.0492	11.8834	12.0226	11.7229	11.603
EVANSTANLVK	12.6652	12.484	12.4285	12.3029	12.3578	12.1174	12.1167	12.2884	12.3489	12.2521	12.4477	12.3121	12.371	12.4114	12.1724	12.4116	12.3827	12.4543	12.2829	12.4513	12.1579	12.198	12.3271	12.5027	12.2742	12.6515	12.3822	12.4794	12.1546	12.3291	12.1126	12.3252
EVCGFAPYER	12.9956	12.7798	13.2033	12.8414	12.5432	12.4537	12.8691	12.9974	13.2487	13.1472	12.8005	12.5913	12.6307	12.5664	13.1527	12.6143	13.3171	13.2775	12.6737	12.8281	12.4713	12.547	12.4979	13.1362	12.3984	13.2267	13.0985	12.9874	12.7796	12.7437	12.7273	12.7803
EVDDLEQWIAER	12.2008	11.9546	11.8986	11.8969	11.9396	11.9786	11.7908	11.8222	11.9539	11.5439	12.0539	11.6656	12.0765	12.1007	11.9267	11.9852	12.0679	11.9858	11.7608	11.858	11.8131	12.1146	11.9195	11.9363	12.0091	11.9988	11.8848	11.7911	11.9519	12.1169	11.7444	11.8877
EVDEQMLNVQNK	14.8006	14.577	14.7286	14.4461	14.39	14.3776	14.5096	14.5993	14.6953	14.4939	14.536	14.385	14.5028	14.6474	14.681	14.4921	14.7615	14.8279	14.3892	14.5311	14.3605	14.4071	14.2922	14.7468	14.336	14.7989	14.6915	14.6591	14.5082	14.4787	14.4311	14.5095
EVDGEGKPYYEVR	13.131	12.9636	13.2662	12.8743	12.6608	12.5654	12.7764	12.9414	13.2042	12.9546	13.1104	12.8936	12.7192	12.6802	12.8754	12.7409	13.261	13.1659	12.7732	12.8488	12.6122	12.7473	12.6823	13.0843	12.6025	13.3097	13.0984	13.0538	12.8797	12.7261	12.6489	12.875
EVDVGLAADVGTLQR	12.2811	12.0833	12.0434	12.0286	11.7794	11.9542	11.7747	12.0268	11.8765	11.8199	11.8156	11.9908	12.0658	12.251	12.0776	12.0826	12.0647	12.0746	11.6232	11.9997	11.9299	12.1899	12.0466	12.027	11.9224	12.1944	11.9157	12.0574	11.9264	12.2171	11.8466	11.9207
EVEEDEYK	12.8535	12.5356	13.4818	12.9467	12.1935	12.1839	13.1176	13.2625	13.4777	13.333	12.852	12.7617	12.4597	12.2734	13.3296	12.2438	13.4865	13.5015	12.4226	12.597	12.4098	12.467	12.3079	13.5778	11.7125	13.2038	13.154	13.231	12.9732	12.9062	12.6685	12.8586
EVEEDEYKAFYK	15.5904	15.4472	15.0868	15.2441	15.1374	15.0586	14.8409	14.9657	15.0395	14.9818	15.3892	15.4181	15.1505	15.1214	14.8628	15.463	15.243	15.1939	15.3044	15.4573	15.1106	15.0267	15.0732	15.0284	15.5741	15.3857	15.1717	15.2237	15.0429	14.9499	14.8996	15.0987
EVEEISLLQPQVEESVLNLGK	10.2397	9.99604	10.2035	9.62501	9.73265	9.88858	9.83037	10.0996	10.2172	9.94721	10.2246	9.4713	10.203	9.91425	9.99925	9.60428	10.0197	10.2974	9.8431	10.1858	9.66397	9.70821	9.78707	10.1441	9.6831	9.86972	9.76922	10.2883	9.81341	9.94089	10.0688	10.1873
EVFIQTLDDLTWMDAETK	11.3583	10.8772	10.9575	10.6131	10.8575	10.9753	10.8314	10.8722	11.2326	11.1367	10.7268	10.7058	10.8642	11.0815	10.7743	10.8661	11.2299	11.2373	10.7606	10.733	10.6837	11.0893	10.8432	10.8963	10.7582	11.0281	11.2485	10.775	11.0138	10.8679	10.9984	10.6179
EVLAELEALER	11.3529	11.1059	11.5099	10.9694	10.8959	11.0318	11.0404	11.1707	11.1247	11.288	11.2391	11.1007	10.9003	11.2025	11.1013	11.0611	11.0869	10.876	11.2008	11.2806	10.7428	11.4646	10.8955	11.1801	10.9297	10.9597	11.3184	11.184	11.1095	11.3712	10.8708	11.0401
EVLAGRPLFPHVLCHNCAVEFNFGQK	14.2259	14.0677	14.625	14.1511	13.7561	13.7644	14.2889	14.4206	14.6272	14.4199	13.9861	13.8499	13.8678	14.0526	14.4092	14.0394	14.5385	14.5699	13.8749	14.1122	13.8298	14.0379	13.7515	14.5172	13.7896	14.3461	14.5055	14.3164	14.1633	13.925	14.0099	14.2006
EVLSEPWR	14.3183	14.2221	14.0402	14.0535	13.9756	13.8529	13.9207	14.0097	14.0857	13.8545	14.2045	14.0203	14.0723	13.9047	14.1637	14.0712	14.2507	14.2154	13.9096	14.0812	13.8727	13.8946	13.9339	14.2143	13.8632	14.2035	14.122	14.1523	13.9141	14.1193	13.9476	14.0336
EVQGNESEAFR	11.2534	11.1706	11.2237	11.0772	11.0678	10.7908	10.8967	11.028	10.9973	10.8392	10.9048	11.2189	11.2363	11.1398	11.1316	11.158	11.1879	10.954	11.0495	11.2249	11.0465	11.1858	10.9069	11.0912	11.1629	11.2322	10.9599	10.9091	11.2113	11.1139	10.8923	11.1749
EVQQLQGK	12.7467	12.4646	12.7423	12.4896	12.4248	12.3374	12.356	12.4626	12.5963	12.483	12.6412	12.441	12.4404	12.5891	12.3452	12.4924	12.7006	12.6986	12.4389	12.3592	12.28	12.4926	12.3291	12.7451	12.3576	12.743	12.7251	12.673	12.373	12.5696	12.2048	12.3718
EVQTNDLKEVVNK	14.4416	14.2855	13.7105	13.8809	14.0695	13.9788	13.5625	13.6884	13.8727	13.6716	14.1191	14.2275	14.169	14.0942	13.4545	14.1541	13.8635	13.9632	14.0469	14.2617	13.9492	14.0536	13.9572	13.6075	14.6077	14.1531	13.8485	13.9456	13.8213	13.8347	13.6379	13.9158
EVSDGIIAPGYEEEALTILSK	12.0732	11.8111	11.6909	11.8323	11.5539	11.5843	11.6599	11.7458	11.794	11.7139	11.7643	11.6801	11.6348	11.437	11.9615	11.9142	11.8495	11.9827	11.5604	11.7261	11.5992	11.6232	11.7983	11.7615	11.7537	11.8176	11.7004	11.8791	11.7981	11.6337	11.5916	11.7256
EVSQPDWTPPPEVTLVLTK	12.6869	12.5229	12.6517	12.3953	12.2241	12.2871	12.5431	12.7175	12.7498	12.6423	12.3821	12.237	12.5065	12.3048	12.6708	12.495	12.7724	12.7292	12.4417	12.3409	12.2858	12.5075	12.2709	12.6475	12.2201	12.7784	12.4989	12.5794	12.575	12.5529	12.3317	12.4586
EVSTYIK	13.8999	13.82	13.7611	13.6207	13.6724	13.5631	13.5814	13.6852	13.9382	13.8215	13.6121	13.7034	13.7013	13.4847	13.7235	13.6241	14.0024	13.9533	13.5491	13.6305	13.575	13.5358	13.4727	13.8893	13.3989	14.0418	13.6753	13.8172	13.6867	13.7508	13.4901	13.7543
EVSTYIKK	15.3031	15.2267	14.7621	15.0022	14.7973	14.5623	14.503	14.705	14.929	14.7879	14.9394	15.1651	15.0453	14.6383	14.477	14.8586	14.9496	14.992	14.9736	14.8806	14.6258	14.4758	14.7662	14.9602	15.1813	15.2815	14.8338	15.0414	14.7045	14.6453	14.4981	14.7111
EVVDPTKCNLLAEK	13.7014	13.3558	13.3344	13.1611	13.2104	13.1779	13.0275	13.2633	13.4049	13.2692	13.163	13.3607	13.3681	13.6942	12.8766	13.0794	13.5404	13.5792	13.0177	13.235	13.366	13.2275	13.2421	13.0021	13.2508	13.4828	13.6438	12.9959	13.1764	13.0054	13.3049	13.3925
EVVNAIIESGK	15.3633	15.1132	15.2457	15.1837	14.8695	14.9301	15.1156	15.28	15.2736	15.21	14.9813	15.0615	15.0458	14.8042	15.5589	15.1871	15.3952	15.4466	14.8716	15.0227	15.0411	14.959	14.9213	15.4592	14.732	15.4518	15.0709	15.3711	15.1963	15.3034	14.8984	15.1303
EVWALVQAGIR	9.80755	9.39144	9.72052	9.78399	9.70114	9.4693	9.66684	9.68536	9.81396	9.69457	9.35235	9.7629	9.74875	9.20062	9.95158	9.727	9.83514	9.98325	9.53123	9.70152	9.39164	9.50356	9.411	9.8604	9.19791	9.78268	9.53477	9.71878	9.85879	9.69773	9.63898	9.83244
EVWDYVFFK	12.047	11.8242	11.8457	11.677	11.5576	11.7517	11.5998	11.5465	11.8961	11.9043	11.7246	11.7266	11.7633	11.8803	11.5063	11.687	11.9901	11.9656	11.7064	11.6772	11.6896	11.6681	11.5799	11.8544	11.5762	11.8527	11.8255	11.787	11.641	11.7846	11.7181	11.9229
EVWNTYELDLVNYQNK	11.8622	11.7234	11.3437	11.5734	11.6466	11.4921	11.466	11.3811	11.5049	11.2987	11.6118	11.7785	11.4578	11.5859	11.4121	11.7761	11.604	11.5382	11.5787	11.7058	11.409	11.4407	11.5927	11.5583	11.5651	11.6773	11.3905	11.4357	11.6086	11.5124	11.5304	11.7152
EYEATLEECCAKDDPHACYSTVFDK	11.6479	10.8365	12.7304	11.6119	11.0054	11.0539	12.4714	12.5144	12.9921	12.6567	11.2364	11.6318	10.968	11.2699	12.1769	11.0629	13.0801	13.0473	10.955	11.1756	11.0121	11.4351	11.2373	12.1242	10.3957	12.1719	12.4455	11.5702	11.8766	11.3153	12.0139	12.3711
EYENELAK	12.5285	12.3698	12.6525	12.3192	12.1902	12.0883	12.2548	12.3622	12.5313	12.2878	12.5191	12.2485	12.3574	12.3228	12.4054	12.1109	12.486	12.4889	12.2228	12.2306	12.1154	12.3337	12.3618	12.547	12.1133	12.5091	12.5425	12.4169	12.2028	12.4176	12.2461	12.3011
EYFSWEGAFQHVGK	14.1566	13.9319	13.8522	13.8633	13.8385	13.7078	13.6598	13.7783	14.0068	13.8145	13.8616	13.8728	13.8237	13.6304	13.8925	13.9308	14.0354	14.0047	13.8237	13.858	13.7259	13.682	13.7715	13.8675	14.0288	14.0469	13.7851	13.9723	13.7166	13.7072	13.7553	13.7822
EYRDLTTAGAVTQCYR	12.8637	12.6653	12.6496	12.4519	12.6502	12.663	12.5111	12.6578	12.4901	12.4956	12.7132	12.5443	12.7006	12.9551	12.4912	12.7214	12.7703	12.743	12.3887	12.6438	12.5355	12.6964	12.5482	12.7737	12.6335	12.7069	12.6831	12.4946	12.5981	12.7387	12.4973	12.7451
EYTAAVEAK	13.2613	13.1531	13.2702	12.9996	12.8933	12.7616	12.8351	12.9195	13.0472	13.0234	13.1092	12.9742	13.059	13.2716	12.7337	12.8447	13.206	13.1379	12.9703	13.0378	12.6874	13.0773	12.9699	13.0035	13.0175	13.1528	13.3466	13.0901	12.7901	12.9246	12.7581	12.964
FAAATGATPIAGR	13.4499	13.2715	12.8774	13.0963	13.0702	13.1385	12.7039	12.7698	12.8377	12.6545	13.1287	13.0469	13.1819	13.0841	12.9894	13.3775	12.8419	12.892	13.0341	13.1714	13.1417	13.0987	13.2807	12.8631	13.4471	13.0703	12.8112	13.1619	12.9837	13.1343	12.7446	12.9304
FAANPNQNK	12.5674	12.5117	12.5135	12.2743	12.1913	12.1464	12.1662	12.2951	12.5165	12.2709	12.366	12.3845	12.37	12.4314	12.0071	12.3134	12.4957	12.5049	12.2316	12.1539	12.3064	12.3714	12.103	12.4901	12.2697	12.499	12.474	12.4147	12.3829	12.413	12.0261	12.158
FACAVVCIQK	12.3743	12.1174	12.2874	12.1649	12.0245	11.9635	12.225	12.3038	12.2484	12.1772	12.0543	12.0039	12.0534	12.1471	12.572	12.1803	12.485	12.3396	11.9671	12.0975	12.0022	12.0289	12.1055	12.4107	11.8166	12.4933	12.2184	12.2713	12.107	12.2031	12.1814	12.2001
FADDTYTESYISTIGVDFK	12.8801	12.4651	12.4109	12.3612	12.2996	12.2077	12.5642	12.5938	12.8954	12.7816	12.3476	12.3682	12.294	12.1678	12.2886	12.7173	12.7649	12.7938	12.4144	12.4961	12.1989	12.2729	12.5152	12.31	12.5631	12.5948	12.3116	12.6321	12.2217	12.1564	12.7466	12.645
FAEALGSTEAK	12.8716	12.6586	12.6371	12.4904	12.6315	12.5844	12.4298	12.541	12.5906	12.5205	12.5167	12.5806	12.6403	12.7474	12.5711	12.6486	12.6243	12.5968	12.4718	12.541	12.6475	12.7529	12.567	12.5996	12.6194	12.7787	12.5737	12.6913	12.5942	12.6661	12.3349	12.5424
FAELAQIYAQR	10.7157	10.3825	10.4003	10.4357	10.1274	10.2142	10.3618	10.0804	10.1435	10.33	10.4116	10.872	10.1887	10.0347	10.6221	10.148	10.4389	10.6204	10.2529	10.5484	10.1306	9.81168	10.4933	10.4285	10.2287	10.7263	10.4576	10.5155	10.3962	10.2918	10.1027	10.0356
FAEPIGGFQCVFPGC	9.90636	9.54458	9.7359	9.64649	9.6973	9.65299	9.60383	9.47244	9.58234	9.40759	9.52566	9.75314	9.51242	9.60068	10.0172	9.81402	9.16836	9.53373	9.96034	9.50178	9.84801	9.57387	9.77961	9.6912	9.94821	9.70855	9.64043	9.82106	9.2687	9.34989	9.84983	9.49711
FAEWCLDYGAHGCR	13.0765	12.8132	13.053	12.8354	12.4482	12.4754	12.9416	13.0148	13.1139	12.8578	12.6316	12.7167	12.8408	12.7038	13.0901	12.9237	13.0999	13.1267	12.5675	12.8233	12.7667	12.6639	12.7108	13.1358	12.6877	13.2154	12.7757	13.0574	12.8825	12.8201	12.6876	12.785
FAGGDYTTTIEAFISASGR	11.4671	11.254	11.0553	11.0113	11.005	10.9783	10.9396	11.1702	11.121	10.966	11.1897	11.3395	11.1046	11.2358	10.9033	10.9764	11.1926	11.235	11.1558	11.2132	10.8227	11.0972	11.108	11.0236	11.2617	11.2485	10.9338	11.0813	10.8591	11.1858	11.0762	11.0609
FAIQDISVEETSAK	14.0916	13.8437	13.926	13.7646	13.5306	13.607	13.7576	13.9433	14.0676	13.9259	13.7658	13.6423	13.827	13.5405	13.8884	13.819	14.1219	14.0811	13.6735	13.7378	13.5233	13.6959	13.4165	13.9209	13.5036	13.9473	13.7823	14.009	13.7854	13.8421	13.7455	13.9035
FALEVAAK	14.2996	14.1554	14.1719	14.0055	14.0137	13.9699	13.8762	13.9904	14.0014	13.9236	14.0685	14.093	13.9952	14.3035	13.9931	14.0734	14.1098	14.0939	13.9405	14.0165	13.9637	14.2161	13.9337	14.12	14.0924	14.2524	14.1821	14.0094	13.9757	14.1051	13.8473	13.9821
FALGIFAINEAVESGDVGK	11.5889	11.2776	11.1858	11.0511	11.1934	11.201	11.2158	11.3212	11.6242	11.4181	11.1298	10.8731	11.3989	11.2644	11.0714	11.0952	11.434	11.6895	11.0921	11.0554	11.0076	11.1903	11.2333	11.2383	11.0676	11.2647	11.3531	11.3086	11.1058	11.3509	11.2882	11.2985
FAMEPEEFDSDTLR	11.6515	11.3279	11.3107	11.2259	11.3203	11.3233	11.3181	11.4626	11.3534	11.2918	11.1908	11.4623	11.2999	11.3231	11.6769	11.3153	11.5605	11.4918	11.2367	11.4115	11.2455	11.1513	11.1228	11.7718	11.244	11.5826	11.4659	11.3942	11.4896	11.4124	11.1317	11.3011
FAMEPEEFDSDTLREFVTAFKK	13.0585	12.8352	11.9656	12.5329	12.6311	12.6426	11.9259	12.0498	12.03	11.9372	12.4948	12.5836	12.7315	12.7344	11.9856	13.1119	12.0679	12.156	12.599	12.8287	12.6763	12.5916	12.8643	11.9448	13.3941	12.5959	12.0283	12.4214	12.2094	12.4264	12.2905	12.2601
FAQPGTFEFEYASR	12.0704	11.7847	11.7328	11.6538	11.6462	11.6184	11.5266	11.6768	11.7292	11.706	11.7644	11.6397	11.6149	11.8826	11.6979	11.6462	11.7434	11.8735	11.5361	11.8488	11.6185	11.6479	11.7227	11.7066	11.813	11.9253	11.7523	11.8438	11.5521	11.6836	11.4216	11.7481
FARPDFR	12.8994	12.8002	12.7478	12.6237	12.619	12.562	12.5204	12.575	12.6677	12.5657	12.5603	12.6116	12.6678	12.8671	12.6328	12.7111	12.7929	12.6733	12.5785	12.7758	12.5424	12.687	12.5155	12.7652	12.6234	12.7968	12.8006	12.6429	12.6798	12.5583	12.6193	12.5906
FASENDLPEWK	14.3098	13.9425	13.9994	13.9576	13.7732	13.8262	13.9199	13.9968	13.9385	13.9719	13.8175	13.9449	13.8683	13.8749	14.15	14.0695	14.1537	14.1827	13.7426	13.8648	13.93	13.8472	13.7426	14.074	13.8304	14.2488	13.9023	14.0751	13.9748	13.9461	13.7249	13.9524
FASFIDKVR	14.7897	14.6802	13.7878	14.2346	14.6459	14.679	13.6593	13.7557	13.6977	13.7527	14.3582	14.5134	14.5902	14.8898	13.7604	14.693	13.8048	13.8203	14.4951	14.492	14.564	14.6709	14.5707	13.848	15.2445	14.2866	14.2105	14.0561	14.0724	14.2765	14.0006	14.1542
FATASADGQIYIYDGK	11.6455	11.2871	11.565	11.2979	11.0465	10.9598	11.3228	11.4045	11.7473	11.4697	11.3715	11.382	11.0916	10.9903	11.3046	11.254	11.8667	11.6506	11.11	11.2056	11.0653	10.9997	11.1613	11.5484	10.7608	11.7473	11.4649	11.5298	11.136	11.3051	11.2107	11.4921
FATDGEGYKPCDPQVIR	12.6259	12.4575	13.1521	12.4814	12.0917	12.1164	12.7339	12.9322	13.0975	13.0539	12.5899	12.2706	12.2137	12.2428	12.9751	12.2235	13.2847	13.067	12.468	12.3404	12.2365	12.2924	12.0827	12.9019	11.7447	13.0433	12.8042	12.8028	12.4796	12.7448	12.4578	12.6696
FATHAAALSVR	13.6451	13.4178	13.6021	13.3402	13.5868	13.6061	13.3856	13.4892	13.3594	13.255	13.3682	13.4417	13.7029	13.807	13.573	13.5303	13.5	13.4228	13.2945	13.4068	13.5267	13.7849	13.4467	13.65	13.3219	13.5118	13.5857	13.4216	13.6268	13.632	13.4327	13.5109
FAVFGLGNK	11.5744	11.2284	11.2214	11.1671	11.2029	11.1377	11.0724	11.1971	11.1756	11.158	10.9653	11.3102	11.5012	11.1476	11.1376	11.3589	11.3747	11.249	11.0521	11.3704	10.9489	11.345	11.1561	11.2538	11.3645	11.3907	11.0776	11.2542	11.3786	11.2283	11.0127	11.0757
FAVGIVIGR	13.627	13.3596	13.2053	13.3201	13.1729	13.1812	13.0332	13.1096	13.2338	13.2868	13.1359	13.0341	13.2436	13.2877	13.2283	13.5399	13.227	13.4662	13.0693	13.2024	13.1814	13.2855	13.2155	13.2943	13.2696	13.4325	13.1361	13.4155	13.1804	13.3655	13.055	13.1613
FAYGYIEDLK	13.4568	13.2435	13.3033	13.0355	13.1171	13.132	12.9832	13.0615	13.407	13.0842	13.2842	13.1288	13.0293	13.1752	13.1048	13.1192	13.311	13.389	13.1825	13.2047	12.9752	13.0206	13.022	13.2194	13.1321	13.4753	13.2004	13.2817	13.1175	13.0338	12.9247	13.1239
FCFTPHTEEGCLSER	12.5466	12.4247	11.9689	12.2032	12.555	12.4377	12.1828	12.2442	12.2416	12.225	12.0123	12.1429	12.5198	12.4131	12.4273	12.5534	12.3845	12.255	11.8958	12.2433	12.3439	12.4609	12.4808	12.4825	11.928	12.4925	12.2082	12.3238	12.5406	12.5472	12.2881	12.1972
FCLDNGAK	14.3985	13.9883	14.1249	14.0605	13.5583	13.7797	13.8355	13.942	14.2022	14.0271	13.7527	13.7323	13.8338	13.7433	14.2603	14.1555	14.2948	14.3055	13.6524	13.8191	13.8638	13.7906	13.8435	14.1402	13.6958	14.3291	13.8335	14.1168	14.0387	14.2146	13.6506	13.7929
FDAGELITQR	14.5772	14.3811	14.4263	14.1814	14.2759	14.2447	14.1522	14.2748	14.3229	14.2791	14.2582	14.2277	14.2795	14.5263	14.3415	14.2633	14.4471	14.4603	14.1758	14.1802	14.2055	14.4078	14.2008	14.3958	14.277	14.4793	14.4521	14.2	14.2904	14.3689	14.1581	14.2675
FDASFFGVHPK	13.4684	13.2885	13.0344	13.0422	13.1946	12.8843	12.983	13.129	13.2493	13.131	12.9724	13.1184	13.2173	12.864	13.2191	13.2777	13.2614	13.2294	12.8971	13.196	13.1294	12.8606	13.0871	13.3633	13.2495	13.3853	13.0687	13.1245	13.0808	12.9525	12.9284	13.2532
FDCSSAPDICSNLYVFQPSLAVFK	8.66835	8.48267	8.82552	8.23682	8.68794	8.04402	8.66785	8.71734	8.80818	8.03872	8.26243	8.54273	8.71336	8.49371	9.14648	8.31109	8.60248	9.03544	8.65051	8.66134	8.32931	8.6039	8.31306	8.17826	8.60128	8.91161	8.13905	8.0843	8.64509	8.65644	8.79764	8.54003
FDEISFVNFAR	12.7231	12.5615	12.4673	12.4182	12.405	12.436	12.3603	12.4461	12.2505	12.3622	12.5128	12.5352	12.5596	12.5565	12.3742	12.5726	12.3709	12.4862	12.356	12.529	12.3641	12.6067	12.5781	12.4161	12.3951	12.4727	12.4958	12.4148	12.4084	12.6412	12.4328	12.5009
FDGALNVDLTEFQTNLVPYPR	11.3615	11.0358	10.807	10.7582	10.5021	10.7229	10.6624	10.825	11.1957	10.8917	10.6999	10.7388	10.7113	10.5743	10.9399	10.9611	11.17	11.1767	10.6484	11.0507	10.7466	10.4782	10.5315	11.0083	10.9858	11.1006	10.8888	11.1775	10.2761	10.6294	10.7944	10.9178
FDGILGMAYPR	10.3156	10.0885	10.1227	9.93182	9.95701	9.96607	9.78841	9.9405	9.90552	9.72338	9.8132	9.87794	10.1991	10.0597	9.91347	10.2953	10.0001	10.2693	9.86608	9.5222	9.72706	10.0765	10.3338	9.91295	10.2816	10.2197	9.95792	9.85594	9.84157	9.76465	9.65857	10.209
FDGWDKVVFNTLQGGK	13.3666	13.0158	12.5227	12.6874	12.9665	12.8493	12.3129	12.4163	12.4785	12.3099	12.8888	12.9966	12.9991	13.3146	12.2341	13.1345	12.5902	12.6004	12.9643	12.9952	13.0083	13.0816	12.8947	12.2051	13.4611	12.9482	12.761	12.7228	12.5113	12.9175	12.4147	12.4734
FDLGQDVIDFTGHALALYR	10.6759	10.5224	10.4404	10.3163	10.3787	10.4266	10.5872	10.393	10.2737	10.6552	10.3266	10.3795	10.5901	10.4945	10.465	10.5319	10.3223	10.5569	10.324	10.5841	10.4811	10.7021	10.4502	10.2473	10.416	10.5499	10.2175	10.5375	10.3959	10.5197	10.3755	10.7347
FDLLWLIQDRPDRDNDLR	11.1187	10.918	10.47	10.6313	10.9607	10.8595	10.5512	10.6825	10.7486	10.7581	11.0261	10.7321	10.6655	10.5062	10.7138	11.0072	10.6417	10.8348	10.8669	11.0615	10.6441	10.5325	10.8512	10.742	10.7825	10.9659	10.391	11.0119	10.7646	10.7487	10.6721	10.8667
FDQLFDDESDPFEVLK	10.9104	10.6351	11.0466	10.7293	10.7304	10.8114	11.177	11.0753	11.1205	11.3283	10.6165	10.6264	10.5621	10.8248	11.1963	10.8352	11.2515	11.2689	10.7231	10.8412	10.7026	10.7147	10.4343	11.1815	10.523	11.1829	10.6207	11.0885	10.9949	11.1437	10.7573	10.8098
FDTGNLCMVTGGANLGR	11.8023	11.4439	11.7766	11.3512	11.4844	11.4743	11.7624	11.8684	11.817	11.7575	11.333	11.0794	11.8139	11.7256	11.6924	11.7188	11.8689	11.7918	11.4212	11.1721	11.6577	11.9312	11.3078	11.851	11.0752	11.8272	11.5819	11.6898	11.7476	11.8632	11.5139	11.7596
FDVSGYPTLK	15.5119	15.3243	15.1408	15.1251	14.9954	14.9531	14.9108	15.0016	15.2318	15.1892	14.996	15.2044	15.0181	14.9342	15.1104	15.2819	15.2859	15.3478	14.9752	15.1429	15.0491	14.912	15.0267	15.1684	15.2764	15.4369	15.1124	15.1986	14.953	14.9831	14.9507	15.0502
FEAHPNDLYVEGLPENIPFR	11.6242	11.4088	11.1126	10.9995	11.57	11.5408	11.1715	11.2809	11.0806	10.8167	11.3128	11.25	11.6472	11.8081	11.5175	11.3141	11.2188	10.9924	10.9086	11.5008	11.6365	11.5766	11.6435	11.296	11.472	11.2677	10.9658	11.2058	11.7724	11.6099	11.1862	11.2871
FEDENFILK	13.7719	13.4359	14.0128	13.8878	13.5426	13.6326	14.0792	14.1501	14.1928	14.2366	13.7128	13.7042	13.5849	13.5282	14.112	13.4576	14.3182	14.2958	13.483	13.6504	13.4027	13.5437	13.5578	14.2853	12.9877	13.7777	13.8531	13.9231	13.914	14.2198	13.8932	14.0323
FEIGEGENLDLPYGLER	11.0253	10.9809	10.789	10.8182	10.6765	10.5655	10.5685	10.8046	10.7926	11.0412	10.5097	11.0931	10.69	10.4322	10.9088	10.7595	11.0155	10.9764	10.6094	10.853	10.7231	10.525	10.5021	11.0739	10.7022	11.0586	10.3758	11	10.7036	10.8996	10.658	10.7943
FEIPYFTVSGIQVR	11.1595	11.0436	10.7624	10.7855	10.7878	10.6921	10.8275	10.8226	10.7724	10.865	10.9821	10.9262	10.792	10.4832	11.0589	10.9755	10.9782	10.9478	10.6493	10.9906	10.7587	10.6569	10.9621	10.9448	10.811	11.0667	10.9255	11.0273	10.7804	10.5657	10.6774	10.98
FEIVYNLLSLR	7.26138	7.04237	7.08034	6.95923	7.04362	6.85042	6.94488	7.32224	7.69372	6.2786	6.52967	7.61273	7.78599	7.31762	7.52826	5.86035	6.8821	6.17418	6.28458	7.64257	8.29019	6.23021	7.53447	7.55475	7.44822	7.42198	7.3471	6.2311	5.89135	7.72311	7.17205	7.46157
FENYGDKFAENDVIGCFADFECGNDVELSFTK	9.72361	9.62833	10.3471	9.71723	8.81481	9.39984	10.2613	10.4107	10.8498	10.5039	9.46086	9.23289	9.75333	9.05986	10.0804	9.42883	10.5737	10.6053	9.72069	9.61123	9.26419	9.59345	9.02986	9.99834	9.0471	10.1347	9.55433	10.1331	9.64964	9.78715	10.0595	10.0765
FESEILEAISQNSVVIIR	9.56505	8.83071	8.93669	8.68272	8.94063	9.08878	9.09457	9.06046	9.24026	8.9439	8.83327	8.85926	8.90734	9.40057	9.12716	8.8962	8.94552	9.43884	8.76771	9.24778	9.22997	8.99509	9.06186	8.50692	9.39967	8.7835	9.007	8.9972	8.75914	9.40754	9.20165	8.65205
FETEKNNGAGYFLEHLAFK	12.5383	12.3502	12.4535	12.3078	12.1958	12.2104	12.1032	12.1859	12.1312	12.1484	12.4001	12.3889	12.3109	12.4117	12.1494	12.3892	12.4305	12.4204	12.1696	12.3909	12.1497	12.2824	12.2056	12.3021	12.5008	12.5481	12.3926	12.2163	12.0833	12.3131	12.0935	12.188
FFEVILIDPFHK	11.7513	11.4669	11.5118	11.3921	11.371	11.3933	11.4474	11.5958	11.7186	11.5152	11.4715	11.3629	11.4687	11.2191	11.5373	11.4891	11.5303	11.5981	11.5732	11.6531	11.4465	11.3056	11.1902	11.5234	11.2641	11.6402	11.332	11.6853	11.4129	11.6192	11.4416	11.4478
FFHPEEWADLFQAAGAK	11.2706	10.9956	11.1559	10.9842	10.7819	10.9302	11.0025	11.1012	10.8146	11.0452	10.9902	10.7939	11.0273	11.3522	11.1878	11.1133	11.2105	11.2753	10.861	10.9971	10.8862	11.1533	10.916	11.1062	10.767	11.1073	10.9501	10.9595	11.2148	11.235	11.0427	11.0579
FFLQGIQLNTILPDAR	10.7782	10.7048	11.0316	10.9675	10.4299	10.7618	10.8133	10.9139	10.6254	10.8428	10.8922	10.4035	10.9092	10.7441	11.0744	10.9308	11.0141	11.1782	10.5173	10.7597	10.554	10.8469	10.7926	10.8144	10.4268	10.8536	10.8161	10.9325	11.0866	10.9244	10.8417	10.5704
FFNIPFLQLQR	10.0433	9.72176	9.86539	9.43593	9.55065	9.6162	9.66747	9.54643	9.59813	9.64493	9.84799	9.90114	9.55991	9.99055	9.58888	9.36179	9.86344	9.81946	9.61109	9.76086	9.59694	9.76639	9.72046	9.59406	9.84276	9.75461	9.89201	9.82368	9.54813	9.82389	9.45934	9.55464
FFQELFDSELASQATAEFEK	9.32763	8.95099	8.65892	9.24986	9.04636	9.25281	9.01248	8.85035	9.03011	9.21938	8.66425	8.81379	9.51078	8.89154	8.85226	9.34794	9.17038	9.3962	8.73514	9.19522	8.63845	8.98298	9.32055	8.91906	8.7986	8.86163	8.71241	9.17138	8.88459	9.32437	9.323	9.26674
FFTGQITAAGK	13.3725	13.0887	13.2181	13.1138	13.0447	13.0312	12.9447	13.0676	13.1169	13.1605	13.2633	13.0472	12.975	13.2523	13.0183	13.0378	13.2136	13.259	12.9146	13.0602	13.0064	13.2371	13.0774	13.1176	13.1116	13.2822	13.307	13.1424	13.0554	13.0786	12.9731	12.9811
FFTTPSK	11.7104	11.6123	11.638	11.5542	11.4689	11.428	11.2632	11.4484	11.3992	11.5859	11.4818	11.7007	11.6595	11.5683	11.3441	11.3969	11.6927	11.6102	11.4897	11.6649	11.4638	11.3803	11.3772	11.4895	11.4767	11.6159	11.6302	11.4521	11.3716	11.7198	11.4835	11.4886
FFVADTANEALEAAK	11.3951	10.9402	11.2417	11.0009	10.8164	11.1757	10.9426	10.9683	10.9847	11.1098	10.9316	10.8513	11.13	11.3316	10.8946	11.2269	11.2451	11.2085	10.8906	10.9041	10.9954	11.2013	11.0409	10.9886	10.9119	11.3044	11.2458	11.0223	10.9619	11.1411	11.0204	10.897
FFVADTANEALEAAKR	13.7731	13.4977	13.4771	13.4668	13.2732	13.4248	13.215	13.2988	13.2355	13.2859	13.4097	13.4176	13.29	13.6216	13.4159	13.7364	13.4363	13.4698	13.3354	13.3743	13.2464	13.6399	13.4879	13.4532	13.3589	13.5755	13.5382	13.4846	13.4506	13.4591	13.1442	13.4582
FFVGGNWK	14.437	13.8663	14.0602	14.2249	13.7257	13.9289	13.7747	13.903	13.9141	13.9034	13.8505	13.8724	13.8489	13.914	14.1871	14.4783	14.1323	14.081	13.47	13.9375	14.0539	13.9329	13.9527	14.0045	13.916	14.0592	13.8037	14.2784	14.0397	14.2699	13.4887	13.7824
FFVNFVVGQDPGSDVAFHFNPR	11.3247	11.0281	11.0571	11.0033	10.9671	11.0938	10.9893	11.0831	10.9149	10.9038	10.9452	11.164	11.2716	11.3688	11.0276	10.9564	11.3062	10.9812	10.8697	11.0932	11.2264	11.0602	11.0104	10.9149	10.9876	10.7815	11.2123	10.9464	10.9165	11.4574	10.9881	11.1368
FGANAILGVSLAVCK	13.8847	13.485	13.5473	13.643	13.2302	13.5273	13.5102	13.7309	13.8768	13.7095	13.297	13.2215	13.5175	13.323	13.8753	13.7422	13.9537	13.9389	13.1916	13.4081	13.4829	13.3571	13.4601	13.7902	13.2258	13.8138	13.3077	13.7832	13.7395	13.7618	13.4609	13.4791
FGAQLAHIQALISGIEAQLGDVR	9.96196	9.42983	9.97439	9.57116	10.0188	10.0254	10.1498	9.36831	9.65515	9.92431	9.77662	9.47418	9.94793	10.1683	9.91231	9.98916	10.128	9.88316	9.52064	9.90699	9.93681	9.94889	9.84996	9.67964	9.90538	9.80081	9.9814	9.81485	9.72526	10.1392	9.77023	9.71265
FGAQLAHIQALISGIEAQLGDVRADSER	10.3198	10.153	9.54096	9.65281	10.0551	10.1508	9.46015	9.59277	9.60272	9.03332	10.2345	10.0566	10.0131	9.97187	9.57544	10.3767	9.14463	9.61015	10.1054	10.1627	10.3891	9.98166	10.0941	9.42362	10.8313	9.25123	9.66081	10.0384	9.74388	9.64824	10.0871	9.6109
FGAVFLWDSGSSVGEITGHNK	11.8275	11.4867	11.5151	11.5527	11.5116	11.5427	11.4363	11.6564	11.4897	11.7316	11.5178	11.5287	11.3189	11.6489	11.5557	11.6776	11.769	11.7421	11.5567	11.348	11.4366	11.508	11.5283	11.549	11.5323	11.531	11.383	11.5135	11.4872	11.6389	11.5288	11.8546
FGAVWTGDNTAEWDHLK	13.3678	13.1506	12.9796	13.1091	12.9983	13.0468	12.8944	13.0151	13.0981	12.9796	12.9158	13.0897	13.1092	12.9852	13.0755	13.2434	13.0813	13.0285	12.8148	13.0794	13.1331	13.0056	13.1248	13.0183	13.1306	13.2453	13.0153	13.1341	12.9959	13.062	12.8306	13.1114
FGDPECQVILPLLK	11.3909	11.154	10.9032	11.1104	10.9748	11.0053	11.0806	11.2197	11.273	11.2337	11.1148	10.9152	11.1358	10.8378	11.3715	10.9294	11.4658	11.4526	10.9347	11.0355	10.7541	10.9814	10.9045	11.239	10.8502	11.2029	10.6597	11.3222	11.2424	11.308	10.7745	11.3217
FGEVVDCTIKTDPVTGR	13.3725	13.3682	12.7668	12.985	13.1728	13.124	12.6783	12.7954	12.8018	12.7124	13.1212	13.0907	13.2398	13.1453	12.8077	13.3529	12.7892	13.014	13.046	13.1309	13.2238	13.2776	13.1192	12.6618	13.482	13.2166	12.9629	12.9855	12.9988	12.858	12.9235	12.8585
FGEVVDCTLK	13.439	13.2314	13.6441	13.2591	12.9124	12.9005	13.355	13.5559	13.6185	13.5314	13.0426	12.978	13.0266	13.0752	13.7014	13.088	13.6271	13.7659	12.962	13.1336	12.9632	13.0933	12.9083	13.5615	12.8876	13.6493	13.3578	13.341	13.1778	13.4573	12.9762	13.2005
FGFIVIDGSGALFGTLQGNTR	8.96652	9.0823	8.47741	8.62725	9.0465	9.05781	8.75844	8.8761	8.47345	9.05874	8.46159	8.6383	8.99768	9.01858	8.93092	9.29158	8.70888	8.96959	8.78648	8.87256	8.83049	9.03129	9.17724	8.50578	8.94864	8.97658	8.48795	8.48607	8.9095	8.82367	9.22577	9.03195
FGFPEGSVELYAEK	14.4447	14.1714	14.0795	14.186	14.0481	13.9259	13.9603	14.0389	14.1153	14	14.1591	14.1941	14.0634	13.8563	14.0934	14.2134	14.2718	14.2792	14.0584	14.1857	13.9624	13.8925	13.9745	14.1847	14.041	14.3688	14.0947	14.2345	14.0011	14.0552	13.8519	14.0738
FGGEHVPNSPFQVTALAGDQPSVQPPLR	12.095	11.8202	11.7722	11.6112	11.6698	11.8609	11.7479	11.7727	11.6098	11.6838	11.8458	11.6235	11.7739	11.9604	11.9695	11.8693	11.6616	11.8544	11.6904	11.8689	11.6675	11.7764	11.8565	11.9519	11.6817	11.8313	11.8333	11.9229	11.7727	11.9952	11.7532	11.5482
FGHEFLEFEFRPDGK	12.4241	12.0222	12.2245	12.0284	11.9986	11.9037	12.0692	12.1383	12.0635	12.0181	11.86	12.0698	12.1251	12.1027	12.4284	12.1342	12.2536	12.3532	11.821	11.9914	12.1897	11.9261	12.0013	12.2567	11.9324	12.3028	12.1486	12.1059	12.0794	12.3806	11.828	12.0368
FGLALAVAGGVVNSALYNVDAGHR	10.8091	10.3818	10.2139	10.3476	10.3169	10.4783	10.2768	10.53	10.2675	10.2084	10.7195	10.3594	10.553	10.5803	10.1915	10.4872	10.4812	10.5509	10.2866	10.3681	10.2549	10.5569	10.5969	10.3383	10.3821	10.7914	10.3017	10.3113	10.5658	10.422	10.3477	10.3333
FGLNTVLTTDNSDLFINSIGIVPSVR	9.35341	9.06614	9.12492	9.16257	8.72828	8.77748	9.04247	8.78831	9.12905	8.45539	9.25382	9.01051	8.89143	9.45483	8.72691	9.10873	9.24056	9.27336	8.44343	9.20019	9.25954	8.98933	8.76349	8.81345	8.76433	9.235	9.19149	8.86851	8.89147	9.31893	8.97725	8.81211
FGNPLLVQDVESYDPVLNPVLNR	10.1716	9.68953	9.75423	9.59611	9.97165	9.79704	9.59363	9.77028	9.36244	9.88823	9.76432	9.73778	9.74747	9.99502	9.67986	10.1462	10.0795	9.58759	9.43286	9.54855	10.01	9.89797	9.99234	9.72959	9.82715	10.0996	9.79804	9.71022	9.83084	9.432	9.87361	9.77563
FGNQADHFLGSLAFAK	13.6527	13.3701	13.3746	13.2947	13.2831	13.3783	13.1897	13.2567	13.276	13.274	13.2966	13.3421	13.3262	13.3628	13.2547	13.5881	13.3589	13.3577	13.4412	13.3417	13.1892	13.4466	13.2559	13.3741	13.4457	13.4926	13.4563	13.2426	13.1959	13.4505	13.1992	13.2441
FGPGVAFR	15.2111	14.9708	14.889	14.8191	14.9125	14.8707	14.6019	14.7277	14.7372	14.6735	14.9851	14.8863	15.0257	15.2342	14.6474	14.9179	14.8368	14.8874	14.9788	14.9428	14.8042	15.1135	14.7944	14.6845	15.1742	15.0537	14.9315	14.8707	14.7898	14.8424	14.6228	14.7744
FGPIPLGSLGWK	12.4062	12.2106	12.312	11.9883	12.322	12.1979	12.0925	12.2247	12.2851	12.2239	12.2972	12.0559	12.2093	12.3357	12.0585	12.2537	12.3619	12.2906	12.1669	12.1711	12.0409	12.3921	12.0767	12.2391	12.2438	12.351	12.3379	11.9225	12.1195	12.3519	12.0999	12.2236
FGQAATMEGIGAIGGTPPAFNR	12.2571	11.8664	11.6006	11.5993	12.0221	12.0322	11.6066	11.6708	11.3027	11.3749	11.8492	11.7774	12.2347	12.2817	11.6218	12.2344	11.297	11.4756	11.9256	12.136	11.9375	12.0527	12.1815	11.6792	12.5709	11.9953	11.8375	11.708	11.6624	11.7036	11.5242	11.6895
FGQGGAGPVGGQGPR	12.1651	11.8108	11.8664	11.7586	11.9502	11.938	11.7046	11.7412	11.8093	11.8737	11.7047	11.7985	11.933	12.2605	11.7768	11.8445	11.8266	11.9128	11.7778	11.7701	11.8664	12.0564	11.8975	11.9258	12.0505	11.815	11.9307	11.875	11.9646	11.9313	11.5276	11.8413
FGVEQDVDMVFASFIR	11.9076	11.3554	11.4924	11.5956	11.5215	11.5643	11.7046	11.7787	11.9135	11.917	11.5788	11.3933	11.6165	11.4448	11.505	11.5919	11.8184	12.021	11.3702	11.4879	11.5878	11.5148	11.5168	11.6718	11.4212	11.7798	11.3822	11.7296	11.5552	11.5763	11.7073	11.8066
FGVPVIADGGIQNVGHIAK	13.2728	13.0531	12.8724	13.0075	12.9312	12.9979	12.8296	13.0126	12.8835	12.8096	12.9721	12.9774	12.9734	13.0046	13.1232	13.2237	13.1024	13.032	12.923	13.0254	13.0158	12.8671	12.7983	13.2075	12.9182	13.1637	12.8049	13.1077	13.0709	13.0241	12.7894	13.1099
FGYQFTQQGPR	12.5678	12.3902	12.1932	12.3013	12.1824	12.0879	12.0628	12.1794	12.1233	12.1553	12.1015	12.4338	12.152	12.2558	12.2846	12.4742	12.5158	12.4052	12.0853	12.2592	12.1255	12.1894	12.0612	12.3584	12.2204	12.4286	12.3669	12.4334	12.0245	12.1089	12.006	12.3847
FGYVDFESAEDLEK	13.6263	13.2884	13.4775	13.311	13.1457	13.1581	13.2455	13.3939	13.6597	13.4983	13.2979	13.1427	13.2212	13.2576	13.3717	13.1888	13.6702	13.583	13.1415	13.3242	13.1619	13.1944	13.1076	13.4566	13.236	13.6244	13.3727	13.3524	13.2487	13.4263	13.134	13.2304
FGYVDFESAEDLEKALELTGLK	11.5664	11.289	9.64888	10.6219	11.2651	11.0137	9.85704	9.51144	9.88584	9.3293	10.9866	11.333	11.2264	11.3558	9.38288	11.4299	10.0672	9.52643	11.2295	11.2205	11.0503	11.1679	11.3532	9.40732	12.2445	10.3399	10.3525	10.2721	10.2195	10.3964	10.3318	10.6688
FHADFIHK	11.5196	11.2805	11.5811	11.1834	11.0238	11.3004	11.1108	11.1148	11.2078	11.114	11.5314	11.0956	11.035	11.5751	11.2955	11.2912	11.3872	11.3869	11.3237	11.0682	11.0793	11.5312	11.0306	11.3478	11.2652	11.3739	11.5661	11.3843	10.998	11.3393	11.0353	11.1884
FHDFLGDSWGILFSHPR	9.96356	9.67992	9.82624	9.56128	9.4658	9.53845	9.55661	9.60643	9.73913	9.56653	9.61564	9.38068	9.73546	9.52476	9.97676	9.63777	9.64418	9.70821	9.26478	9.49829	9.78713	9.75044	9.68676	9.81638	9.68177	9.61254	9.472	9.76947	9.78968	9.50442	9.52344	9.81072
FHNLEGFLEEFADIAKEDQIK	9.31524	8.84448	9.02301	8.99708	9.17226	8.70352	8.87112	8.93124	8.9838	8.80284	8.92813	9.12142	9.14611	8.97358	8.85298	9.0564	9.30901	8.99972	8.74795	9.00249	9.02177	8.68541	8.92577	9.16163	8.85978	8.77502	8.91752	8.6828	8.94333	9.09718	9.4615	9.09068
FHVEEEGKGK	15.6109	15.2041	15.3447	15.525	14.8872	14.9842	14.9474	15.1238	15.1621	15.0021	15.0501	15.2322	15.2835	15.1149	15.4893	15.3048	15.3912	15.393	14.8759	15.246	15.1205	15.1195	15.2005	15.3376	15.0949	15.4208	15.1916	15.5904	15.2753	15.3542	14.7652	14.9419
FIAVGYVDDTQFVR	12.5528	12.3204	12.04	12.2354	12.1434	12.1564	12.256	12.2486	12.2818	12.4223	12.039	11.9981	12.2303	12.2644	12.3508	12.3314	12.4986	12.4176	11.9458	12.284	12.2435	12.0735	12.25	12.2084	12.2033	12.3991	12.0805	12.3744	12.18	12.1373	12.3693	12.2506
[truncated: 10,685 more rows]
