# Supplementary material for: HarmonizR enables data harmonization across independent proteomic datasets with appropriate handling of missing values
Source: Nat Commun. 2022 Jun 20;13:3523. doi: 10.1038/s41467-022-31007-x (PMC9209422; doi:10.1038/s41467-022-31007-x)
Supplement: Supplementary file 3 — Source Data [file 41467_2022_31007_MOESM3_ESM.zip › Source Data/Figure5;Supplementary Figure 14-15;Unharmonized data.xlsx]

## Sheet: Stepath all input
T: T: ID	Reporter intensity corrected 0 TMT G R_01	Reporter intensity corrected 1 TMT G R_01	Reporter intensity corrected 2 TMT G R_01	Reporter intensity corrected 3 TMT G R_01	Reporter intensity corrected 4 TMT G R_01	Reporter intensity corrected 5 TMT G R_01	Reporter intensity corrected 6 TMT G R_01	Reporter intensity corrected 7 TMT G R_01	Reporter intensity corrected 0 TMT G R_02	Reporter intensity corrected 1 TMT G R_02	Reporter intensity corrected 2 TMT G R_02	Reporter intensity corrected 3 TMT G R_02	Reporter intensity corrected 4 TMT G R_02	Reporter intensity corrected 5 TMT G R_02	Reporter intensity corrected 6 TMT G R_02	Reporter intensity corrected 7 TMT G R_02	Reporter intensity corrected 0 TMT G R_03	Reporter intensity corrected 1 TMT G R_03	Reporter intensity corrected 2 TMT G R_03	Reporter intensity corrected 3 TMT G R_03	Reporter intensity corrected 4 TMT G R_03	Reporter intensity corrected 5 TMT G R_03	Reporter intensity corrected 6 TMT G R_03	Reporter intensity corrected 7 TMT G R_03	Reporter intensity corrected 0 TMT G R_04	Reporter intensity corrected 1 TMT G R_04	Reporter intensity corrected 2 TMT G R_04	Reporter intensity corrected 3 TMT G R_04	Reporter intensity corrected 4 TMT G R_04	Reporter intensity corrected 5 TMT G R_04	Reporter intensity corrected 6 TMT G R_04	Reporter intensity corrected 7 TMT G R_04	Ratio H/L normalized SILAC G 0h_01	Ratio H/L normalized SILAC G 0h_02	Ratio H/L normalized SILAC G 0h_03	Ratio H/L normalized SILAC G 0h_04	Ratio H/L normalized SILAC G 24h_01	Ratio H/L normalized SILAC G 24h_02	Ratio H/L normalized SILAC G 24h_03	Ratio H/L normalized SILAC G 24h_04	Ratio H/L normalized SILAC G 3h_01	Ratio H/L normalized SILAC G 3h_02	Ratio H/L normalized SILAC G 3h_03	Ratio H/L normalized SILAC G 3h_04	Ratio M/L normalized SILAC G 0h_01	Ratio M/L normalized SILAC G 0h_02	Ratio M/L normalized SILAC G 0h_03	Ratio M/L normalized SILAC G 24h_01	Ratio M/L normalized SILAC G 24h_02
CON__Q3SZR3	0.0290825	-0.0392945	0.0240915	-0.0863545	-0.0637244	0.00608653	0.0712366	0.0588766	NaN	NaN	NaN	NaN	NaN	NaN	NaN	NaN	NaN	NaN	NaN	NaN	NaN	NaN	NaN	NaN	NaN	NaN	NaN	NaN	NaN	NaN	NaN	NaN	-0.902945	-0.917379	-0.904471	NaN	-0.79261	-0.79094	-0.87989	-0.76771	-0.86635	-0.91648	-0.896924	-0.896719	-0.893471	-0.81648	-0.87775	-0.7927	-0.781105
O00425	0.175631	-0.295369	-0.0750488	0.146401	-0.0873487	-0.0350688	0.131711	0.0390912	NaN	NaN	NaN	NaN	NaN	NaN	NaN	NaN	NaN	NaN	NaN	NaN	NaN	NaN	NaN	NaN	NaN	NaN	NaN	NaN	NaN	NaN	NaN	NaN	NaN	NaN	NaN	NaN	NaN	NaN	NaN	NaN	NaN	NaN	NaN	NaN	NaN	NaN	NaN	NaN	NaN
O00471	0.121544	-0.0444415	-0.0571825	0.0064885	-0.140642	-0.0410005	0.180826	-0.0255905	NaN	NaN	NaN	NaN	NaN	NaN	NaN	NaN	NaN	NaN	NaN	NaN	NaN	NaN	NaN	NaN	NaN	NaN	NaN	NaN	NaN	NaN	NaN	NaN	NaN	NaN	NaN	NaN	NaN	NaN	NaN	NaN	NaN	NaN	NaN	NaN	NaN	NaN	NaN	NaN	NaN
O14579	0.0207975	-0.0459324	-0.201392	0.0778675	0.200827	0.00380754	-0.0990225	0.0430475	NaN	NaN	NaN	NaN	NaN	NaN	NaN	NaN	NaN	NaN	NaN	NaN	NaN	NaN	NaN	NaN	NaN	NaN	NaN	NaN	NaN	NaN	NaN	NaN	0.00876504	0.00029999	0.082055	0.0891	-0.19877	-0.16707	-0.00468004	-0.09779	-0.01627	-0.02395	0.07473	-0.01769	0.084015	0.04242	0.11758	-0.0168	-0.041335
O14896	-0.739264	-0.206274	-0.0844736	0.0763364	0.188236	0.326646	0.0578463	0.380946	NaN	NaN	NaN	NaN	NaN	NaN	NaN	NaN	NaN	NaN	NaN	NaN	NaN	NaN	NaN	NaN	NaN	NaN	NaN	NaN	NaN	NaN	NaN	NaN	NaN	NaN	NaN	NaN	NaN	NaN	NaN	NaN	NaN	NaN	NaN	NaN	NaN	NaN	NaN	NaN	NaN
O15031	-1.6206	-0.231789	0.131551	0.444371	0.209841	-0.0234084	0.632341	0.457691	NaN	NaN	NaN	NaN	NaN	NaN	NaN	NaN	NaN	NaN	NaN	NaN	NaN	NaN	NaN	NaN	NaN	NaN	NaN	NaN	NaN	NaN	NaN	NaN	0.119395	-0.2715	-0.243715	-0.16351	0.24721	NaN	-0.09201	-0.26053	NaN	-0.01243	NaN	NaN	0.066815	-0.1713	0.37478	0.06867	NaN
O15533	-0.0697274	0.0582025	-0.0705774	-0.107687	0.0722826	0.123473	0.0190327	-0.0249975	NaN	NaN	NaN	NaN	NaN	NaN	NaN	NaN	NaN	NaN	NaN	NaN	NaN	NaN	NaN	NaN	NaN	NaN	NaN	NaN	NaN	NaN	NaN	NaN	NaN	NaN	0.156455	0.0391999	-0.00011003	-0.09396	0.11714	NaN	NaN	0.0231999	0.05653	NaN	NaN	NaN	-0.1864	-0.203	-0.265055
O43172	-0.00482488	-0.0742509	0.0862672	0.220252	0.0314391	0.0667791	-0.106001	-0.219661	NaN	NaN	NaN	NaN	NaN	NaN	NaN	NaN	NaN	NaN	NaN	NaN	NaN	NaN	NaN	NaN	NaN	NaN	NaN	NaN	NaN	NaN	NaN	NaN	0.123895	-0.0655	0.105255	0.0795	-0.07835	-0.0425	-0.2078	0.0607401	-0.03127	-0.02839	0.0182301	0.18589	0.622415	-0.05051	0.02338	0.02027	0.025625
O43847	0.111178	-0.0582671	-0.0901551	-0.0539652	0.0317209	0.0243679	0.0255728	0.00954783	NaN	NaN	NaN	NaN	NaN	NaN	NaN	NaN	NaN	NaN	NaN	NaN	NaN	NaN	NaN	NaN	NaN	NaN	NaN	NaN	NaN	NaN	NaN	NaN	NaN	NaN	NaN	NaN	NaN	NaN	NaN	NaN	NaN	NaN	NaN	NaN	NaN	NaN	NaN	NaN	NaN
O60244	-0.0534711	-0.723071	-0.111821	-0.372071	0.410189	0.209469	0.561849	0.0789285	NaN	NaN	NaN	NaN	NaN	NaN	NaN	NaN	NaN	NaN	NaN	NaN	NaN	NaN	NaN	NaN	NaN	NaN	NaN	NaN	NaN	NaN	NaN	NaN	NaN	NaN	NaN	NaN	NaN	NaN	NaN	NaN	NaN	NaN	NaN	NaN	NaN	NaN	NaN	NaN	NaN
O60508	0.145159	-0.308171	0.112419	-0.0858412	-0.0518513	0.0611887	0.138989	-0.0118911	NaN	NaN	NaN	NaN	NaN	NaN	NaN	NaN	NaN	NaN	NaN	NaN	NaN	NaN	NaN	NaN	NaN	NaN	NaN	NaN	NaN	NaN	NaN	NaN	NaN	NaN	NaN	NaN	NaN	NaN	NaN	NaN	NaN	NaN	NaN	NaN	NaN	NaN	NaN	NaN	NaN
O75094	-0.32685	0.04478	0.20344	0.25787	-0.14862	0.12805	-0.20124	0.0425699	NaN	NaN	NaN	NaN	NaN	NaN	NaN	NaN	NaN	NaN	NaN	NaN	NaN	NaN	NaN	NaN	NaN	NaN	NaN	NaN	NaN	NaN	NaN	NaN	NaN	NaN	NaN	NaN	NaN	NaN	NaN	NaN	NaN	NaN	NaN	NaN	NaN	NaN	NaN	NaN	NaN
O75175	0.0165412	-0.163929	0.194711	0.124901	0.0729213	0.0313013	-0.112439	-0.164009	NaN	NaN	NaN	NaN	NaN	NaN	NaN	NaN	NaN	NaN	NaN	NaN	NaN	NaN	NaN	NaN	NaN	NaN	NaN	NaN	NaN	NaN	NaN	NaN	NaN	NaN	NaN	NaN	NaN	NaN	NaN	NaN	NaN	NaN	NaN	NaN	NaN	NaN	NaN	NaN	NaN
O75208	-0.31531	0.56898	1.13847	-0.0271201	0.0403399	-0.81324	-1.01063	0.41851	NaN	NaN	NaN	NaN	NaN	NaN	NaN	NaN	NaN	NaN	NaN	NaN	NaN	NaN	NaN	NaN	NaN	NaN	NaN	NaN	NaN	NaN	NaN	NaN	-0.111065	-0.06984	-0.080875	-0.18212	0.14821	0.11552	-0.04488	-0.0482399	-0.02989	-0.09525	-0.12367	-0.0568	-0.182335	-0.04416	-0.1922	0.02147	0.071625
O75352	-0.373046	-0.246496	-0.301806	0.00556374	0.299434	0.220844	0.241904	0.153604	NaN	NaN	NaN	NaN	NaN	NaN	NaN	NaN	NaN	NaN	NaN	NaN	NaN	NaN	NaN	NaN	NaN	NaN	NaN	NaN	NaN	NaN	NaN	NaN	NaN	NaN	NaN	NaN	NaN	NaN	NaN	NaN	NaN	NaN	NaN	NaN	NaN	NaN	NaN	NaN	NaN
O75663	-0.441051	0.208689	0.0902987	-0.128601	0.138129	0.152139	0.0526986	-0.0723014	NaN	NaN	NaN	NaN	NaN	NaN	NaN	NaN	NaN	NaN	NaN	NaN	NaN	NaN	NaN	NaN	NaN	NaN	NaN	NaN	NaN	NaN	NaN	NaN	0.077595	-0.09096	0.018855	-0.00357002	-0.05459	0.0950201	0.03724	0.01504	0.10604	-0.00893003	0.06073	0.00452	0.055215	0.14362	0.15408	0.05167	0.00900501
O94808	0.342095	0.194096	-0.188626	-0.0164804	-0.0469304	-0.157819	-0.155115	0.0287817	NaN	NaN	NaN	NaN	NaN	NaN	NaN	NaN	NaN	NaN	NaN	NaN	NaN	NaN	NaN	NaN	NaN	NaN	NaN	NaN	NaN	NaN	NaN	NaN	NaN	NaN	NaN	NaN	NaN	NaN	NaN	NaN	NaN	NaN	NaN	NaN	NaN	NaN	NaN	NaN	NaN
O94842	0.286435	-0.00212502	-0.013675	-0.118995	-0.055055	-0.105745	0.101265	-0.092105	NaN	NaN	NaN	NaN	NaN	NaN	NaN	NaN	NaN	NaN	NaN	NaN	NaN	NaN	NaN	NaN	NaN	NaN	NaN	NaN	NaN	NaN	NaN	NaN	NaN	NaN	NaN	NaN	NaN	NaN	NaN	NaN	NaN	NaN	NaN	NaN	NaN	NaN	NaN	NaN	NaN
O95071	-0.295081	-0.0975208	-0.104571	0.186029	-0.164821	0.0698791	0.202899	0.203189	NaN	NaN	NaN	NaN	NaN	NaN	NaN	NaN	NaN	NaN	NaN	NaN	NaN	NaN	NaN	NaN	NaN	NaN	NaN	NaN	NaN	NaN	NaN	NaN	NaN	NaN	0.520255	0.0612	NaN	NaN	NaN	NaN	NaN	0.2105	0.58993	NaN	NaN	NaN	0.22028	NaN	NaN
O95197	0.096566	-0.012093	-0.020925	-0.023004	0.047144	-0.0461232	-0.0445258	0.00296099	NaN	NaN	NaN	NaN	NaN	NaN	NaN	NaN	NaN	NaN	NaN	NaN	NaN	NaN	NaN	NaN	NaN	NaN	NaN	NaN	NaN	NaN	NaN	NaN	-0.014605	-0.00310004	-0.014445	0.1037	0.15411	0.13662	0.00137997	0.01734	0.06384	0.01131	0.02143	-0.03405	0.019015	0.000349998	0.01358	0.03697	0.034925
O95340	0.214833	0.194023	-0.414537	-0.136707	0.0563525	-0.0368875	0.152793	-0.0298675	NaN	NaN	NaN	NaN	NaN	NaN	NaN	NaN	NaN	NaN	NaN	NaN	NaN	NaN	NaN	NaN	NaN	NaN	NaN	NaN	NaN	NaN	NaN	NaN	0.038795	0.16124	0.101455	0.1276	NaN	-0.35063	0.16964	-0.01271	0.15154	0.2468	-0.02288	-0.087	0.00135499	0.05882	0.63068	NaN	0.011825
P07902	-0.0698141	0.160445	0.227497	-0.00458413	-0.0377691	-0.0589721	-0.146491	-0.0703111	NaN	NaN	NaN	NaN	NaN	NaN	NaN	NaN	NaN	NaN	NaN	NaN	NaN	NaN	NaN	NaN	NaN	NaN	NaN	NaN	NaN	NaN	NaN	NaN	NaN	NaN	NaN	NaN	NaN	NaN	NaN	NaN	NaN	NaN	NaN	NaN	NaN	NaN	NaN	NaN	NaN
P15104	-0.00996375	-0.157374	0.107826	-0.0234437	-0.115884	0.0694863	0.0780563	0.0512962	NaN	NaN	NaN	NaN	NaN	NaN	NaN	NaN	NaN	NaN	NaN	NaN	NaN	NaN	NaN	NaN	NaN	NaN	NaN	NaN	NaN	NaN	NaN	NaN	NaN	NaN	NaN	-0.44399	0.25891	NaN	-0.13105	-0.12648	NaN	NaN	NaN	-0.46144	NaN	NaN	NaN	-0.16112	NaN
P17017	-0.544504	-0.535784	0.0760664	0.104106	0.364296	0.326196	0.0138563	0.195766	NaN	NaN	NaN	NaN	NaN	NaN	NaN	NaN	NaN	NaN	NaN	NaN	NaN	NaN	NaN	NaN	NaN	NaN	NaN	NaN	NaN	NaN	NaN	NaN	NaN	NaN	NaN	NaN	NaN	NaN	NaN	NaN	NaN	NaN	NaN	NaN	NaN	NaN	NaN	NaN	NaN
P17655	0.197049	0.124269	0.0328588	-0.0359612	-0.054651	-0.124231	-0.184451	0.0451188	NaN	NaN	NaN	NaN	NaN	NaN	NaN	NaN	NaN	NaN	NaN	NaN	NaN	NaN	NaN	NaN	NaN	NaN	NaN	NaN	NaN	NaN	NaN	NaN	NaN	NaN	NaN	NaN	NaN	NaN	NaN	NaN	NaN	NaN	NaN	NaN	NaN	NaN	NaN	NaN	NaN
P18031	0.00681376	0.155824	-0.159846	0.210694	-0.0336163	-0.00165629	-0.121176	-0.0570362	NaN	NaN	NaN	NaN	NaN	NaN	NaN	NaN	NaN	NaN	NaN	NaN	NaN	NaN	NaN	NaN	NaN	NaN	NaN	NaN	NaN	NaN	NaN	NaN	NaN	-0.06002	NaN	NaN	NaN	NaN	NaN	NaN	NaN	NaN	NaN	NaN	NaN	0.30152	NaN	NaN	NaN
P20839	0.473181	0.0310428	-0.162074	-0.0717552	-0.0194992	-0.0455043	-0.0100912	-0.195299	NaN	NaN	NaN	NaN	NaN	NaN	NaN	NaN	NaN	NaN	NaN	NaN	NaN	NaN	NaN	NaN	NaN	NaN	NaN	NaN	NaN	NaN	NaN	NaN	0.387195	0.49244	0.105155	0.386	NaN	NaN	0.40184	-0.17384	0.22004	0.0286	0.26683	0.46749	-0.090395	0.33612	0.18208	NaN	NaN
P22061	-0.361246	0.139894	0.0108653	0.181726	-0.0422058	0.0948893	-0.0882418	0.0643182	NaN	NaN	NaN	NaN	NaN	NaN	NaN	NaN	NaN	NaN	NaN	NaN	NaN	NaN	NaN	NaN	NaN	NaN	NaN	NaN	NaN	NaN	NaN	NaN	-0.173035	NaN	-0.132495	-0.06269	-0.39656	-0.09724	-0.14958	0.21344	-0.07513	-0.11754	-0.00979	0.01169	-0.207425	NaN	-0.02867	-0.16628	-0.110365
P35221;P26232	-0.0981512	0.0664487	-0.00521111	0.00634885	0.116229	0.118839	-0.227671	0.0231688	NaN	NaN	NaN	NaN	NaN	NaN	NaN	NaN	NaN	NaN	NaN	NaN	NaN	NaN	NaN	NaN	NaN	NaN	NaN	NaN	NaN	NaN	NaN	NaN	NaN	NaN	NaN	NaN	NaN	NaN	NaN	NaN	NaN	NaN	NaN	NaN	NaN	NaN	NaN	NaN	NaN
P41227;Q9BSU3	-0.47955	0.18917	-0.22586	0.40874	-0.000789881	0.0172	-0.11118	0.20227	NaN	NaN	NaN	NaN	NaN	NaN	NaN	NaN	NaN	NaN	NaN	NaN	NaN	NaN	NaN	NaN	NaN	NaN	NaN	NaN	NaN	NaN	NaN	NaN	NaN	NaN	NaN	NaN	NaN	NaN	NaN	NaN	NaN	NaN	NaN	NaN	NaN	NaN	NaN	NaN	NaN
P42025	0.234179	-0.318311	-0.257141	0.184579	-0.259121	0.167879	0.249599	-0.0016613	NaN	NaN	NaN	NaN	NaN	NaN	NaN	NaN	NaN	NaN	NaN	NaN	NaN	NaN	NaN	NaN	NaN	NaN	NaN	NaN	NaN	NaN	NaN	NaN	NaN	NaN	NaN	NaN	NaN	NaN	NaN	NaN	NaN	NaN	NaN	NaN	NaN	NaN	NaN	NaN	NaN
P49821	0.00188249	-0.108865	-0.00232951	-0.0393775	-0.123782	0.192607	0.0178535	0.0620105	NaN	NaN	NaN	NaN	NaN	NaN	NaN	NaN	NaN	NaN	NaN	NaN	NaN	NaN	NaN	NaN	NaN	NaN	NaN	NaN	NaN	NaN	NaN	NaN	-0.049605	-0.1774	-0.176985	-0.15614	0.000239968	-0.02717	-0.03933	-0.09844	-0.28443	-0.09531	-0.21418	-0.05994	0.0339149	-0.07859	-0.09391	0.15187	0.126025
P49840	-0.255399	-0.0418487	0.137741	-0.190639	0.108181	0.123511	0.0977013	0.0207512	NaN	NaN	NaN	NaN	NaN	NaN	NaN	NaN	NaN	NaN	NaN	NaN	NaN	NaN	NaN	NaN	NaN	NaN	NaN	NaN	NaN	NaN	NaN	NaN	NaN	NaN	NaN	NaN	NaN	NaN	NaN	NaN	NaN	NaN	NaN	NaN	NaN	NaN	NaN	NaN	NaN
P49903	-0.0541824	-0.0515825	-0.00142241	-0.0563525	-0.107952	0.117728	0.0680776	0.0856875	NaN	NaN	NaN	NaN	NaN	NaN	NaN	NaN	NaN	NaN	NaN	NaN	NaN	NaN	NaN	NaN	NaN	NaN	NaN	NaN	NaN	NaN	NaN	NaN	-0.082395	0.15314	-0.153845	0.1589	-0.02369	0.26792	-0.26218	0.0270401	NaN	-0.0703601	-0.05232	0.05019	-0.0262451	0.26202	0.07018	-0.03764	-0.177945
P50336	-0.285129	0.0846813	-0.0237887	0.0531812	-0.0832388	0.0991113	-0.00062871	0.155811	NaN	NaN	NaN	NaN	NaN	NaN	NaN	NaN	NaN	NaN	NaN	NaN	NaN	NaN	NaN	NaN	NaN	NaN	NaN	NaN	NaN	NaN	NaN	NaN	-0.125165	-0.22809	-0.139025	-0.16074	0.06001	0.10762	-0.08131	-0.20629	-0.18485	-0.111	-0.09936	-0.17446	-0.325905	-0.24389	-0.31936	-0.11653	-0.110615
P53618	-0.279756	-0.128316	-0.125916	0.112064	-0.0594962	0.202564	0.233904	0.0449538	NaN	NaN	NaN	NaN	NaN	NaN	NaN	NaN	NaN	NaN	NaN	NaN	NaN	NaN	NaN	NaN	NaN	NaN	NaN	NaN	NaN	NaN	NaN	NaN	-0.037595	0.07024	0.067855	0.0225999	-0.09251	-0.10661	-0.02541	-0.0615	-0.00222003	-0.01775	-0.0685	-0.04849	0.038815	-0.07248	0.02718	-0.07383	-0.062785
P60891	0.1245	0.04107	-0.17777	-0.05528	-0.04761	-0.06405	0.01366	0.16548	NaN	NaN	NaN	NaN	NaN	NaN	NaN	NaN	NaN	NaN	NaN	NaN	NaN	NaN	NaN	NaN	NaN	NaN	NaN	NaN	NaN	NaN	NaN	NaN	NaN	NaN	NaN	NaN	NaN	NaN	NaN	NaN	NaN	NaN	NaN	NaN	NaN	NaN	NaN	NaN	NaN
P61962	0.262829	0.0448091	-0.0795149	0.0442481	-0.194615	0.0691431	-0.00293493	-0.143965	NaN	NaN	NaN	NaN	NaN	NaN	NaN	NaN	NaN	NaN	NaN	NaN	NaN	NaN	NaN	NaN	NaN	NaN	NaN	NaN	NaN	NaN	NaN	NaN	NaN	0.02744	-0.118485	NaN	0.06951	0.0541201	0.00404996	0.04554	0.04864	NaN	0.0124301	-0.06389	NaN	0.01152	0.0238799	0.08197	0.067325
Q01415	-0.0916066	-0.175803	-0.0214546	-0.0747556	-0.0986966	0.254335	0.0936334	0.114347	NaN	NaN	NaN	NaN	NaN	NaN	NaN	NaN	NaN	NaN	NaN	NaN	NaN	NaN	NaN	NaN	NaN	NaN	NaN	NaN	NaN	NaN	NaN	NaN	-0.026445	-0.17214	-0.058405	0.0809	0.05791	0.0197201	0.10944	-0.0286	-0.02106	-0.10155	-0.25146	-0.08652	0.113515	-0.07641	0.0281799	0.18037	0.106625
Q07343	0.359809	0.259618	0.0341065	-0.0360725	-0.169791	-0.214763	-0.12872	-0.104185	NaN	NaN	NaN	NaN	NaN	NaN	NaN	NaN	NaN	NaN	NaN	NaN	NaN	NaN	NaN	NaN	NaN	NaN	NaN	NaN	NaN	NaN	NaN	NaN	NaN	NaN	NaN	NaN	NaN	NaN	NaN	NaN	NaN	NaN	NaN	NaN	NaN	NaN	NaN	NaN	NaN
Q07817	0.0409591	-0.00264084	0.189418	-0.0895699	-0.161589	-0.00955188	0.0900081	-0.0570338	NaN	NaN	NaN	NaN	NaN	NaN	NaN	NaN	NaN	NaN	NaN	NaN	NaN	NaN	NaN	NaN	NaN	NaN	NaN	NaN	NaN	NaN	NaN	NaN	NaN	NaN	NaN	NaN	NaN	NaN	NaN	NaN	NaN	NaN	NaN	NaN	NaN	NaN	NaN	NaN	NaN
Q08170	-0.0641451	-0.00451505	0.280335	-0.206625	-0.0438651	0.142925	-0.133255	0.029145	NaN	NaN	NaN	NaN	NaN	NaN	NaN	NaN	NaN	NaN	NaN	NaN	NaN	NaN	NaN	NaN	NaN	NaN	NaN	NaN	NaN	NaN	NaN	NaN	NaN	NaN	NaN	NaN	NaN	NaN	NaN	NaN	NaN	NaN	NaN	NaN	NaN	NaN	NaN	NaN	NaN
Q08AE8	0.445585	-0.086285	-0.050025	-0.00626504	-0.023375	-0.147005	-0.036985	-0.0956451	NaN	NaN	NaN	NaN	NaN	NaN	NaN	NaN	NaN	NaN	NaN	NaN	NaN	NaN	NaN	NaN	NaN	NaN	NaN	NaN	NaN	NaN	NaN	NaN	NaN	NaN	NaN	NaN	NaN	NaN	NaN	NaN	NaN	NaN	NaN	NaN	NaN	NaN	NaN	NaN	NaN
Q13951	0.133612	-0.638868	-0.0354476	-0.0510278	0.233372	0.193152	0.225972	-0.0607677	NaN	NaN	NaN	NaN	NaN	NaN	NaN	NaN	NaN	NaN	NaN	NaN	NaN	NaN	NaN	NaN	NaN	NaN	NaN	NaN	NaN	NaN	NaN	NaN	NaN	NaN	NaN	NaN	NaN	NaN	NaN	NaN	NaN	NaN	NaN	NaN	NaN	NaN	NaN	NaN	NaN
Q14694	0.265188	-0.174253	0.193328	-0.0880823	0.191638	-0.255682	-0.369772	0.237638	NaN	NaN	NaN	NaN	NaN	NaN	NaN	NaN	NaN	NaN	NaN	NaN	NaN	NaN	NaN	NaN	NaN	NaN	NaN	NaN	NaN	NaN	NaN	NaN	-0.063235	-0.19381	-0.083175	0.0282	-0.18038	-0.22739	-0.06734	-0.10259	-0.07956	-0.11989	-0.04776	-0.00981998	0.037915	-0.20826	-0.05208	-0.16754	-0.132455
Q15050	0.162551	0.115561	-0.315659	-0.278829	0.0297012	-0.142489	0.164031	0.265131	NaN	NaN	NaN	NaN	NaN	NaN	NaN	NaN	NaN	NaN	NaN	NaN	NaN	NaN	NaN	NaN	NaN	NaN	NaN	NaN	NaN	NaN	NaN	NaN	-0.129045	-0.11561	-0.152145	-0.18531	-0.20269	-0.21227	-0.13439	-0.0583	-0.20989	-0.08744	0.09183	-0.18348	-0.102675	-0.08488	-0.10323	-0.04369	-0.068405
Q15477	0.259156	-0.131764	-0.313174	-0.277004	-0.00993371	0.0762963	0.175226	0.221196	NaN	NaN	NaN	NaN	NaN	NaN	NaN	NaN	NaN	NaN	NaN	NaN	NaN	NaN	NaN	NaN	NaN	NaN	NaN	NaN	NaN	NaN	NaN	NaN	NaN	NaN	NaN	0.1994	NaN	NaN	NaN	NaN	NaN	NaN	NaN	-0.14213	NaN	NaN	NaN	NaN	NaN
Q15582	-0.219609	-0.175829	0.115981	-0.242709	0.175511	0.169151	-0.0577488	0.235251	NaN	NaN	NaN	NaN	NaN	NaN	NaN	NaN	NaN	NaN	NaN	NaN	NaN	NaN	NaN	NaN	NaN	NaN	NaN	NaN	NaN	NaN	NaN	NaN	NaN	NaN	NaN	NaN	NaN	NaN	NaN	NaN	NaN	NaN	NaN	NaN	NaN	NaN	NaN	NaN	NaN
Q15814	-0.441221	0.045239	-0.317551	0.0483789	0.302539	0.413109	-0.0909014	0.0404086	NaN	NaN	NaN	NaN	NaN	NaN	NaN	NaN	NaN	NaN	NaN	NaN	NaN	NaN	NaN	NaN	NaN	NaN	NaN	NaN	NaN	NaN	NaN	NaN	NaN	NaN	NaN	NaN	NaN	NaN	NaN	NaN	NaN	NaN	NaN	NaN	NaN	NaN	NaN	NaN	NaN
Q2TAA2	0.22108	-0.32888	0.21497	-0.24214	0.06866	-0.05076	0.13877	-0.0217001	NaN	NaN	NaN	NaN	NaN	NaN	NaN	NaN	NaN	NaN	NaN	NaN	NaN	NaN	NaN	NaN	NaN	NaN	NaN	NaN	NaN	NaN	NaN	NaN	0.062695	-0.06441	0.142155	-0.07368	0.09341	0.05282	0.06374	0.12334	0.05084	-0.00498003	0.06323	0.0485901	-0.035995	0.0283201	-0.04351	0.12477	0.171525
Q5TBB1	-0.21733	-0.0941547	0.0180904	-0.0221006	0.0128394	0.193802	0.0787424	0.0301104	NaN	NaN	NaN	NaN	NaN	NaN	NaN	NaN	NaN	NaN	NaN	NaN	NaN	NaN	NaN	NaN	NaN	NaN	NaN	NaN	NaN	NaN	NaN	NaN	NaN	NaN	NaN	NaN	0.57211	NaN	NaN	NaN	NaN	NaN	NaN	NaN	NaN	NaN	NaN	0.13397	NaN
Q6DD88	-0.478151	0.303989	0.145619	0.0887187	0.102329	-0.266231	0.179619	-0.0758915	NaN	NaN	NaN	NaN	NaN	NaN	NaN	NaN	NaN	NaN	NaN	NaN	NaN	NaN	NaN	NaN	NaN	NaN	NaN	NaN	NaN	NaN	NaN	NaN	-0.040965	-0.07874	0.094855	-0.00156003	-0.08055	-0.0705	0.04534	0.01514	0.04524	0.0167999	-0.00597996	0.02519	0.128815	0.02382	0.11118	0.15697	-0.022115
Q6DKI1	-0.281866	0.134654	-0.422536	-0.135616	0.158504	0.162894	0.161194	0.222774	NaN	NaN	NaN	NaN	NaN	NaN	NaN	NaN	NaN	NaN	NaN	NaN	NaN	NaN	NaN	NaN	NaN	NaN	NaN	NaN	NaN	NaN	NaN	NaN	-0.233575	-0.25454	-0.224265	-0.18538	-0.21591	-0.242	-0.22511	-0.18502	-0.2174	-0.19183	-0.22804	-0.16974	0.00973499	-0.05595	-0.03467	-0.23227	0.038625
Q6JQN1	1.8344	0.0686364	-0.511574	-0.168273	-0.201714	-0.151134	-0.185594	-0.684744	NaN	NaN	NaN	NaN	NaN	NaN	NaN	NaN	NaN	NaN	NaN	NaN	NaN	NaN	NaN	NaN	NaN	NaN	NaN	NaN	NaN	NaN	NaN	NaN	NaN	NaN	NaN	NaN	NaN	NaN	NaN	NaN	NaN	NaN	NaN	NaN	NaN	NaN	NaN	NaN	NaN
Q7L5Y9	0.0335016	0.162042	0.377591	0.155807	-0.176501	-0.202639	-0.14957	-0.200229	NaN	NaN	NaN	NaN	NaN	NaN	NaN	NaN	NaN	NaN	NaN	NaN	NaN	NaN	NaN	NaN	NaN	NaN	NaN	NaN	NaN	NaN	NaN	NaN	NaN	NaN	NaN	NaN	NaN	NaN	NaN	NaN	NaN	NaN	NaN	NaN	NaN	NaN	NaN	NaN	NaN
Q86TI2	0.0613976	-7.25e-05	-0.115482	0.0131576	-0.0362923	0.218318	-0.0190923	-0.121932	NaN	NaN	NaN	NaN	NaN	NaN	NaN	NaN	NaN	NaN	NaN	NaN	NaN	NaN	NaN	NaN	NaN	NaN	NaN	NaN	NaN	NaN	NaN	NaN	NaN	0.0732399	NaN	-0.17864	NaN	NaN	NaN	-0.04339	0.0183399	0.1841	NaN	NaN	NaN	0.05642	NaN	NaN	NaN
Q8IW41	-0.0345576	-0.0696375	0.126692	-0.0741477	-0.179518	0.0795424	0.0244324	0.127192	NaN	NaN	NaN	NaN	NaN	NaN	NaN	NaN	NaN	NaN	NaN	NaN	NaN	NaN	NaN	NaN	NaN	NaN	NaN	NaN	NaN	NaN	NaN	NaN	NaN	NaN	NaN	NaN	NaN	NaN	NaN	NaN	NaN	NaN	NaN	NaN	NaN	NaN	NaN	NaN	NaN
Q8IWA0	0.259924	-0.206696	-0.402326	0.053174	0.380304	-0.142536	-0.124986	0.183144	NaN	NaN	NaN	NaN	NaN	NaN	NaN	NaN	NaN	NaN	NaN	NaN	NaN	NaN	NaN	NaN	NaN	NaN	NaN	NaN	NaN	NaN	NaN	NaN	NaN	-0.03158	NaN	0.0427999	NaN	-0.00721997	NaN	NaN	NaN	-0.05484	NaN	NaN	NaN	-0.11893	NaN	NaN	-0.113285
Q8IZ07	-0.0349871	0.0902579	0.127678	0.150359	-0.196031	-0.0856181	-0.0936321	0.0419739	NaN	NaN	NaN	NaN	NaN	NaN	NaN	NaN	NaN	NaN	NaN	NaN	NaN	NaN	NaN	NaN	NaN	NaN	NaN	NaN	NaN	NaN	NaN	NaN	NaN	NaN	NaN	NaN	NaN	NaN	NaN	NaN	NaN	NaN	NaN	NaN	NaN	NaN	NaN	NaN	NaN
Q8N392	0.212708	0.0689875	0.165738	-0.0602624	-0.212462	-0.0814425	-0.0943825	0.00111747	NaN	NaN	NaN	NaN	NaN	NaN	NaN	NaN	NaN	NaN	NaN	NaN	NaN	NaN	NaN	NaN	NaN	NaN	NaN	NaN	NaN	NaN	NaN	NaN	-0.122205	-0.14792	-0.118805	-0.02904	0.02621	-9.95e-06	-0.10385	-0.12522	-0.05065	-0.07516	-0.04112	-0.12285	-0.070145	-0.08866	-0.09023	-0.12922	-0.095245
Q8NBJ7	0.165588	-0.0992725	-0.302563	0.164178	0.0564075	0.211367	0.0596975	-0.255402	NaN	NaN	NaN	NaN	NaN	NaN	NaN	NaN	NaN	NaN	NaN	NaN	NaN	NaN	NaN	NaN	NaN	NaN	NaN	NaN	NaN	NaN	NaN	NaN	0.188895	-0.06306	0.182755	0.023	-0.27283	-0.22211	0.15694	0.09844	0.0836399	0.00251997	NaN	0.26269	0.156315	0.13922	1.30548	0.15187	0.067325
Q8NEA6	0.281165	-0.0603594	-0.0324293	-0.118519	-0.197289	-0.0118394	-0.0682493	0.207522	NaN	NaN	NaN	NaN	NaN	NaN	NaN	NaN	NaN	NaN	NaN	NaN	NaN	NaN	NaN	NaN	NaN	NaN	NaN	NaN	NaN	NaN	NaN	NaN	NaN	NaN	NaN	NaN	NaN	NaN	NaN	NaN	NaN	NaN	NaN	NaN	NaN	NaN	NaN	NaN	NaN
Q8NGC4	0.0782471	0.285549	0.393347	0.664189	-0.771599	-0.670469	0.625984	-0.605249	NaN	NaN	NaN	NaN	NaN	NaN	NaN	NaN	NaN	NaN	NaN	NaN	NaN	NaN	NaN	NaN	NaN	NaN	NaN	NaN	NaN	NaN	NaN	NaN	NaN	NaN	NaN	NaN	NaN	NaN	NaN	NaN	NaN	NaN	NaN	NaN	NaN	NaN	NaN	NaN	NaN
Q8WZA9	0.0266075	-0.191542	-0.0943825	-0.0484625	0.0370275	0.0755575	-0.0918825	0.287078	NaN	NaN	NaN	NaN	NaN	NaN	NaN	NaN	NaN	NaN	NaN	NaN	NaN	NaN	NaN	NaN	NaN	NaN	NaN	NaN	NaN	NaN	NaN	NaN	NaN	NaN	-0.545795	NaN	NaN	NaN	NaN	-0.43153	NaN	NaN	0.10093	NaN	NaN	NaN	-0.59124	NaN	NaN
Q92625	0.0646663	-0.0124338	-0.0747237	-0.0928438	-0.119244	-0.0642636	0.109446	0.189396	NaN	NaN	NaN	NaN	NaN	NaN	NaN	NaN	NaN	NaN	NaN	NaN	NaN	NaN	NaN	NaN	NaN	NaN	NaN	NaN	NaN	NaN	NaN	NaN	0.0328951	NaN	NaN	NaN	NaN	NaN	NaN	NaN	NaN	NaN	NaN	NaN	0.063215	NaN	NaN	NaN	NaN
Q969G6	0.151843	0.201193	0.154493	0.0289326	-0.00628734	0.00179267	-0.249797	-0.282167	NaN	NaN	NaN	NaN	NaN	NaN	NaN	NaN	NaN	NaN	NaN	NaN	NaN	NaN	NaN	NaN	NaN	NaN	NaN	NaN	NaN	NaN	NaN	NaN	NaN	NaN	NaN	NaN	NaN	NaN	NaN	NaN	NaN	NaN	NaN	NaN	NaN	NaN	NaN	NaN	NaN
Q96AQ6	-0.22825	-0.05406	0.19398	0.14161	0.04971	0.18506	0.01407	-0.30212	NaN	NaN	NaN	NaN	NaN	NaN	NaN	NaN	NaN	NaN	NaN	NaN	NaN	NaN	NaN	NaN	NaN	NaN	NaN	NaN	NaN	NaN	NaN	NaN	NaN	NaN	NaN	NaN	NaN	NaN	NaN	NaN	NaN	NaN	NaN	NaN	NaN	NaN	NaN	NaN	NaN
Q96CM8	0.0599012	0.109663	0.161104	0.0729222	-0.172047	-0.172507	-0.139677	0.0806392	NaN	NaN	NaN	NaN	NaN	NaN	NaN	NaN	NaN	NaN	NaN	NaN	NaN	NaN	NaN	NaN	NaN	NaN	NaN	NaN	NaN	NaN	NaN	NaN	NaN	-0.0577	NaN	NaN	0.34551	0.28662	0.28744	0.45834	NaN	-0.00761002	NaN	NaN	NaN	0.10052	NaN	0.18987	0.246025
Q96IJ6	-0.142771	-0.126541	0.0970055	-0.16308	-0.0438606	0.120977	0.0861245	0.172145	NaN	NaN	NaN	NaN	NaN	NaN	NaN	NaN	NaN	NaN	NaN	NaN	NaN	NaN	NaN	NaN	NaN	NaN	NaN	NaN	NaN	NaN	NaN	NaN	0.00306505	-0.05787	-0.012465	-0.07312	-0.14076	0.000210047	-0.05232	-0.06222	-0.05574	-0.0462101	NaN	NaN	-0.065695	-0.01896	-0.23589	-0.12727	-0.185265
Q99417	0.147114	-0.137745	-0.230694	0.119139	-0.0061055	0.0736655	0.118528	-0.0839041	NaN	NaN	NaN	NaN	NaN	NaN	NaN	NaN	NaN	NaN	NaN	NaN	NaN	NaN	NaN	NaN	NaN	NaN	NaN	NaN	NaN	NaN	NaN	NaN	NaN	NaN	NaN	-0.02737	NaN	NaN	NaN	NaN	NaN	0.0892999	NaN	NaN	NaN	NaN	NaN	NaN	NaN
Q99611	0.0348551	-0.138755	-0.230355	0.0663249	-0.085355	0.324275	-0.044785	0.0737951	NaN	NaN	NaN	NaN	NaN	NaN	NaN	NaN	NaN	NaN	NaN	NaN	NaN	NaN	NaN	NaN	NaN	NaN	NaN	NaN	NaN	NaN	NaN	NaN	NaN	NaN	NaN	NaN	NaN	NaN	NaN	NaN	NaN	NaN	NaN	NaN	NaN	NaN	NaN	NaN	NaN
Q99615	0.0302811	-0.137499	-0.371099	0.358041	0.00969124	-0.303499	0.162521	0.251561	NaN	NaN	NaN	NaN	NaN	NaN	NaN	NaN	NaN	NaN	NaN	NaN	NaN	NaN	NaN	NaN	NaN	NaN	NaN	NaN	NaN	NaN	NaN	NaN	-0.0101849	NaN	NaN	NaN	NaN	NaN	NaN	NaN	0.37414	0.0619999	NaN	0.58469	0.033415	NaN	NaN	NaN	NaN
Q99766	-0.0235701	-0.1811	-0.0876901	-0.000720024	0.0543201	0.0557899	0.21353	-0.03056	NaN	NaN	NaN	NaN	NaN	NaN	NaN	NaN	NaN	NaN	NaN	NaN	NaN	NaN	NaN	NaN	NaN	NaN	NaN	NaN	NaN	NaN	NaN	NaN	NaN	NaN	NaN	NaN	NaN	NaN	NaN	NaN	NaN	NaN	NaN	NaN	NaN	NaN	NaN	NaN	NaN
Q99805	-0.0322289	0.108811	-0.233289	-0.635609	0.376381	0.0586412	0.121601	0.235691	NaN	NaN	NaN	NaN	NaN	NaN	NaN	NaN	NaN	NaN	NaN	NaN	NaN	NaN	NaN	NaN	NaN	NaN	NaN	NaN	NaN	NaN	NaN	NaN	0.034395	-0.0598	0.0718549	0.1026	-0.07631	-0.05115	-0.16065	-0.06759	-0.0328	-0.0150101	0.10993	0.0679901	-0.169575	-0.03859	0.0266801	-0.13871	-0.137645
Q9BRT2	0.182612	-0.0692875	0.0831724	-0.0707675	-0.0134275	-0.147318	-0.0801976	0.115212	NaN	NaN	NaN	NaN	NaN	NaN	NaN	NaN	NaN	NaN	NaN	NaN	NaN	NaN	NaN	NaN	NaN	NaN	NaN	NaN	NaN	NaN	NaN	NaN	-0.044615	-0.12054	-0.188535	-0.10688	0.01123	0.18722	-0.08543	0.01654	0.20194	-0.05933	-0.22011	-0.21143	-0.312405	-0.03879	-0.26849	-0.07439	0.0332249
Q9BVL2	0.00318187	0.0504469	0.0620888	-0.0451791	-0.0126681	0.0822619	-0.141999	0.00186688	NaN	NaN	NaN	NaN	NaN	NaN	NaN	NaN	NaN	NaN	NaN	NaN	NaN	NaN	NaN	NaN	NaN	NaN	NaN	NaN	NaN	NaN	NaN	NaN	NaN	NaN	NaN	NaN	NaN	NaN	NaN	NaN	NaN	NaN	NaN	NaN	NaN	NaN	NaN	NaN	NaN
Q9BY43	0.0164876	-0.0176125	0.0635276	0.0657475	0.0221175	0.0813775	-0.161332	-0.0703125	NaN	NaN	NaN	NaN	NaN	NaN	NaN	NaN	NaN	NaN	NaN	NaN	NaN	NaN	NaN	NaN	NaN	NaN	NaN	NaN	NaN	NaN	NaN	NaN	NaN	NaN	-0.146305	NaN	NaN	NaN	NaN	NaN	NaN	NaN	NaN	-0.16107	NaN	NaN	-0.11963	NaN	NaN
Q9BY77	0.0994049	-0.055315	0.170395	-0.180975	-0.297735	-0.034175	0.237995	0.060405	NaN	NaN	NaN	NaN	NaN	NaN	NaN	NaN	NaN	NaN	NaN	NaN	NaN	NaN	NaN	NaN	NaN	NaN	NaN	NaN	NaN	NaN	NaN	NaN	0.056195	0.02574	0.085755	0.0221	NaN	0.14022	-0.08162	-0.00370997	-0.12997	0.00900996	-0.01634	NaN	0.0963149	0.00407004	0.15068	NaN	0.177525
Q9BZK7	-0.13401	0.100694	0.124761	-0.0605385	0.0249374	0.00068552	0.0155514	-0.0720808	NaN	NaN	NaN	NaN	NaN	NaN	NaN	NaN	NaN	NaN	NaN	NaN	NaN	NaN	NaN	NaN	NaN	NaN	NaN	NaN	NaN	NaN	NaN	NaN	NaN	NaN	NaN	NaN	NaN	NaN	NaN	NaN	NaN	NaN	NaN	NaN	NaN	NaN	NaN	NaN	NaN
Q9C0B1	0.316782	0.302233	-0.149837	0.0475025	0.0562925	-0.404327	0.0869124	-0.255558	NaN	NaN	NaN	NaN	NaN	NaN	NaN	NaN	NaN	NaN	NaN	NaN	NaN	NaN	NaN	NaN	NaN	NaN	NaN	NaN	NaN	NaN	NaN	NaN	NaN	NaN	-0.159525	NaN	NaN	NaN	NaN	-0.0562	-0.15112	-0.25578	NaN	NaN	NaN	NaN	0.10838	NaN	NaN
Q9GZS3	-0.107911	-0.313791	-0.192621	-0.0143313	0.298269	0.0398886	0.287109	0.00338864	NaN	NaN	NaN	NaN	NaN	NaN	NaN	NaN	NaN	NaN	NaN	NaN	NaN	NaN	NaN	NaN	NaN	NaN	NaN	NaN	NaN	NaN	NaN	NaN	-0.057355	0.14034	0.094555	0.0668	0.19791	-0.08722	0.16264	-0.07916	0.20934	0.2302	0.15693	0.11849	-0.289075	0.00277001	-0.13747	-0.04211	-0.201455
Q9H078	0.262128	-0.138682	0.00984752	-0.206553	0.0422275	0.248868	-0.226122	0.00828743	NaN	NaN	NaN	NaN	NaN	NaN	NaN	NaN	NaN	NaN	NaN	NaN	NaN	NaN	NaN	NaN	NaN	NaN	NaN	NaN	NaN	NaN	NaN	NaN	-0.181585	0.51924	0.069155	0.0872	0.06331	-0.16333	-0.00969005	-0.04533	-0.00378001	0.0246999	-0.01918	-0.00209999	-0.041885	-0.15788	0.11678	-0.03471	-0.179355
Q9H3P7	0.14543	-0.26754	0.13657	0.10272	0.0845799	-0.28744	0.0875998	-0.00192022	NaN	NaN	NaN	NaN	NaN	NaN	NaN	NaN	NaN	NaN	NaN	NaN	NaN	NaN	NaN	NaN	NaN	NaN	NaN	NaN	NaN	NaN	NaN	NaN	0.071795	0.0640399	0.072355	0.4737	-0.082	-0.12419	0.11454	-0.00139999	0.03154	0.058	0.07503	-0.09395	0.060115	0.14002	0.03848	-0.05409	0.127425
Q9H6F5	0.138344	-0.0201061	-0.0420961	0.0836339	-0.107486	-0.0130961	-0.124326	0.0851338	NaN	NaN	NaN	NaN	NaN	NaN	NaN	NaN	NaN	NaN	NaN	NaN	NaN	NaN	NaN	NaN	NaN	NaN	NaN	NaN	NaN	NaN	NaN	NaN	0.013095	0.05234	0.026755	-0.00177002	-0.17821	-0.23452	-0.08713	0.00281	-0.07242	-0.05878	0.03883	0.02169	-0.000665009	0.0375201	0.13488	-0.09087	-0.025455
Q9H6V9	0.0021925	-0.141098	-0.00306749	-0.0903373	0.00807238	-0.0889573	0.0988626	0.214333	NaN	NaN	NaN	NaN	NaN	NaN	NaN	NaN	NaN	NaN	NaN	NaN	NaN	NaN	NaN	NaN	NaN	NaN	NaN	NaN	NaN	NaN	NaN	NaN	NaN	-0.01729	NaN	NaN	-0.0646	NaN	NaN	0.08114	NaN	-0.09855	NaN	-0.03193	NaN	-0.0969	NaN	-0.09458	NaN
Q9H9A5	-0.0960038	0.00725627	-0.136564	0.139346	0.0517263	0.100776	0.156956	-0.223494	NaN	NaN	NaN	NaN	NaN	NaN	NaN	NaN	NaN	NaN	NaN	NaN	NaN	NaN	NaN	NaN	NaN	NaN	NaN	NaN	NaN	NaN	NaN	NaN	NaN	NaN	NaN	NaN	NaN	NaN	NaN	NaN	NaN	NaN	NaN	NaN	NaN	NaN	NaN	NaN	NaN
Q9UKD2	0.180675	0.00518501	-0.357455	0.103285	-0.0747049	0.119015	-0.00688493	0.0308851	NaN	NaN	NaN	NaN	NaN	NaN	NaN	NaN	NaN	NaN	NaN	NaN	NaN	NaN	NaN	NaN	NaN	NaN	NaN	NaN	NaN	NaN	NaN	NaN	-0.0944149	0.31324	0.237755	0.0766	-0.12485	-0.07635	-0.01369	0.10614	-0.24455	-0.01605	0.00164002	0.15849	0.023515	0.0225201	-0.20562	-0.17558	-0.098855
Q9UKX7	0.0504737	-0.0411563	-0.0121462	0.177414	-0.149266	0.0692937	-0.131866	0.0372539	NaN	NaN	NaN	NaN	NaN	NaN	NaN	NaN	NaN	NaN	NaN	NaN	NaN	NaN	NaN	NaN	NaN	NaN	NaN	NaN	NaN	NaN	NaN	NaN	0.253395	-0.05155	-0.107825	-0.16048	-0.13088	-0.14691	-0.09454	0.23654	-0.02529	0.1593	-0.12141	0.15679	0.180015	-0.04467	0.00125003	-0.10716	-0.083175
Q9UNF1	0.113181	-0.143849	0.154771	0.0806913	-0.0337687	0.0463414	-0.0404687	-0.176899	NaN	NaN	NaN	NaN	NaN	NaN	NaN	NaN	NaN	NaN	NaN	NaN	NaN	NaN	NaN	NaN	NaN	NaN	NaN	NaN	NaN	NaN	NaN	NaN	NaN	NaN	NaN	NaN	-0.52951	NaN	NaN	NaN	NaN	NaN	NaN	NaN	NaN	NaN	NaN	-0.49858	NaN
Q9UNH7	0.028178	-0.156314	-0.086156	-0.209414	0.102433	0.282122	0.02745	0.011701	NaN	NaN	NaN	NaN	NaN	NaN	NaN	NaN	NaN	NaN	NaN	NaN	NaN	NaN	NaN	NaN	NaN	NaN	NaN	NaN	NaN	NaN	NaN	NaN	-0.0869949	-0.09396	-0.142965	-0.06943	0.09131	0.23842	-0.0786901	-0.05199	-0.04348	0.1137	-0.01455	-0.01836	-0.092665	-0.01368	-0.10453	0.00376999	-0.018965
Q9Y2R4	0.0869315	-0.0887915	-0.338582	-0.0361065	0.0764225	0.201753	-0.0371175	0.135491	NaN	NaN	NaN	NaN	NaN	NaN	NaN	NaN	NaN	NaN	NaN	NaN	NaN	NaN	NaN	NaN	NaN	NaN	NaN	NaN	NaN	NaN	NaN	NaN	-0.190625	-0.06222	NaN	0.0706	NaN	-0.24968	-0.25191	NaN	-0.2043	0.0268999	-0.13024	-0.03347	-0.097715	-0.0625	NaN	NaN	-0.094325
Q9Y2Z4	-0.28834	0.04161	0.12674	0.0297801	0.00137997	0.01229	-0.10068	0.17722	NaN	NaN	NaN	NaN	NaN	NaN	NaN	NaN	NaN	NaN	NaN	NaN	NaN	NaN	NaN	NaN	NaN	NaN	NaN	NaN	NaN	NaN	NaN	NaN	-0.129775	-0.02371	-0.099775	0.0637	0.17201	0.0563201	0.03234	0.0909401	-0.07606	0.02	-0.03476	0.18289	-0.0728151	-0.10075	-0.09576	-0.18255	-0.223855
Q9Y4A5	-0.267657	0.0258009	0.038851	0.168901	-0.00950897	0.047501	-0.025789	0.021901	NaN	NaN	NaN	NaN	NaN	NaN	NaN	NaN	NaN	NaN	NaN	NaN	NaN	NaN	NaN	NaN	NaN	NaN	NaN	NaN	NaN	NaN	NaN	NaN	NaN	NaN	NaN	NaN	NaN	NaN	NaN	NaN	NaN	NaN	NaN	NaN	NaN	NaN	NaN	NaN	NaN
Q9Y5K5	0.144139	0.025016	-0.078161	-0.00892699	0.037526	0.057466	-0.055626	-0.121433	NaN	NaN	NaN	NaN	NaN	NaN	NaN	NaN	NaN	NaN	NaN	NaN	NaN	NaN	NaN	NaN	NaN	NaN	NaN	NaN	NaN	NaN	NaN	NaN	0.222295	0.05304	0.065455	0.132	-0.03752	0.03132	0.08334	0.02334	0.12834	0.0592999	0.30333	0.17839	0.0728149	0.02572	-0.07369	0.05677	0.018725
Q9Y5V0	-0.13786	0.045769	0.18857	0.19244	-0.224083	-0.223174	0.076147	0.0821919	NaN	NaN	NaN	NaN	NaN	NaN	NaN	NaN	NaN	NaN	NaN	NaN	NaN	NaN	NaN	NaN	NaN	NaN	NaN	NaN	NaN	NaN	NaN	NaN	NaN	NaN	NaN	0.1219	NaN	NaN	NaN	0.02814	NaN	0.0379	0.15653	NaN	NaN	NaN	NaN	NaN	NaN
Q9Y6A4	-0.000482559	-0.415713	-0.0787125	0.190638	-0.0290024	-0.114372	0.0275574	0.420088	NaN	NaN	NaN	NaN	NaN	NaN	NaN	NaN	NaN	NaN	NaN	NaN	NaN	NaN	NaN	NaN	NaN	NaN	NaN	NaN	NaN	NaN	NaN	NaN	NaN	NaN	NaN	NaN	NaN	NaN	NaN	NaN	NaN	NaN	NaN	NaN	NaN	NaN	NaN	NaN	NaN
Q9Y6D5	0.299726	0.225816	-0.239974	-0.179014	0.0838063	0.0792561	-0.106104	-0.163514	NaN	NaN	NaN	NaN	NaN	NaN	NaN	NaN	NaN	NaN	NaN	NaN	NaN	NaN	NaN	NaN	NaN	NaN	NaN	NaN	NaN	NaN	NaN	NaN	-0.119965	-0.03355	-0.126525	0.00392002	-0.04307	-0.24201	-0.02425	0.02234	-0.04815	-0.00325006	-0.00639999	-0.15739	-0.099255	-0.02511	-0.1036	-0.0381	-0.204255
REV__O60216	0.02714	-0.01019	0.0372699	0.05584	0.12403	0.11773	-0.23539	-0.11643	NaN	NaN	NaN	NaN	NaN	NaN	NaN	NaN	NaN	NaN	NaN	NaN	NaN	NaN	NaN	NaN	NaN	NaN	NaN	NaN	NaN	NaN	NaN	NaN	NaN	NaN	NaN	NaN	NaN	NaN	NaN	NaN	NaN	NaN	NaN	NaN	NaN	NaN	NaN	NaN	NaN
REV__Q8IY47	0.248	-0.185145	-0.203265	-0.141975	0.0466044	0.126729	0.241694	-0.132645	NaN	NaN	NaN	NaN	NaN	NaN	NaN	NaN	NaN	NaN	NaN	NaN	NaN	NaN	NaN	NaN	NaN	NaN	NaN	NaN	NaN	NaN	NaN	NaN	NaN	NaN	NaN	NaN	NaN	NaN	NaN	NaN	NaN	NaN	NaN	NaN	NaN	NaN	NaN	NaN	NaN
REV__Q8N1W1	-0.137532	0.0887114	-0.0490506	0.0888734	-0.102581	0.0526294	0.000943363	0.0580054	NaN	NaN	NaN	NaN	NaN	NaN	NaN	NaN	NaN	NaN	NaN	NaN	NaN	NaN	NaN	NaN	NaN	NaN	NaN	NaN	NaN	NaN	NaN	NaN	NaN	NaN	NaN	NaN	NaN	NaN	NaN	NaN	NaN	NaN	NaN	NaN	NaN	NaN	NaN	NaN	NaN
CON__P05784	NaN	NaN	NaN	NaN	NaN	NaN	NaN	NaN	-0.0331912	0.0516387	0.0560588	-0.123281	-0.0727812	0.141629	0.00349879	-0.0235713	NaN	NaN	NaN	NaN	NaN	NaN	NaN	NaN	NaN	NaN	NaN	NaN	NaN	NaN	NaN	NaN	NaN	NaN	NaN	-0.61821	NaN	NaN	NaN	NaN	NaN	NaN	NaN	NaN	NaN	NaN	NaN	NaN	NaN
CON__Q3ZBD7	NaN	NaN	NaN	NaN	NaN	NaN	NaN	NaN	0.190109	0.155319	-0.375411	0.0224187	0.149649	0.0526587	-0.0659913	-0.128751	NaN	NaN	NaN	NaN	NaN	NaN	NaN	NaN	NaN	NaN	NaN	NaN	NaN	NaN	NaN	NaN	0.141895	0.20754	0.245455	-0.152	0.04091	0.15352	0.04454	-0.06248	0.18474	0.2192	0.19663	0.32569	0.051615	0.34972	0.15558	0.20257	0.292725
O00754	NaN	NaN	NaN	NaN	NaN	NaN	NaN	NaN	-0.049175	-0.061425	-0.052815	-0.0339251	-0.164005	-0.094995	0.344435	0.111905	NaN	NaN	NaN	NaN	NaN	NaN	NaN	NaN	NaN	NaN	NaN	NaN	NaN	NaN	NaN	NaN	-0.046565	-0.04074	-0.516855	NaN	0.30071	NaN	NaN	NaN	NaN	NaN	NaN	-0.04642	-0.190425	-0.04798	-0.69794	-0.19562	NaN
O14639	NaN	NaN	NaN	NaN	NaN	NaN	NaN	NaN	0.152163	0.0307825	0.0929325	0.152023	-0.214607	-0.248327	0.0780225	-0.0429876	NaN	NaN	NaN	NaN	NaN	NaN	NaN	NaN	NaN	NaN	NaN	NaN	NaN	NaN	NaN	NaN	0.022895	NaN	-0.045775	-0.00924003	0.03451	0.07232	0.07044	NaN	-0.03209	-0.02956	0.02573	-0.16014	-0.015065	NaN	0.04408	0.14147	0.117425
O15357	NaN	NaN	NaN	NaN	NaN	NaN	NaN	NaN	-0.19641	-0.26362	0.12737	0.10432	0.0610502	-0.06918	0.00620008	0.23027	NaN	NaN	NaN	NaN	NaN	NaN	NaN	NaN	NaN	NaN	NaN	NaN	NaN	NaN	NaN	NaN	NaN	NaN	NaN	NaN	NaN	NaN	NaN	NaN	NaN	NaN	NaN	NaN	NaN	NaN	NaN	NaN	NaN
O15511	NaN	NaN	NaN	NaN	NaN	NaN	NaN	NaN	-0.0313625	-0.0766726	-0.0803525	0.0168974	0.0953375	0.127908	-0.0437125	-0.00804257	NaN	NaN	NaN	NaN	NaN	NaN	NaN	NaN	NaN	NaN	NaN	NaN	NaN	NaN	NaN	NaN	-0.035085	0.00722998	-0.012075	0.0649999	-0.06343	0.01592	0.15664	0.0378401	0.01924	0.01394	0.01473	0.05559	0.0526149	0.04722	0.02138	-0.11471	0.0483249
O75151	NaN	NaN	NaN	NaN	NaN	NaN	NaN	NaN	0.689214	0.292594	-0.769596	0.111754	0.649334	0.550774	-0.673586	-0.850486	NaN	NaN	NaN	NaN	NaN	NaN	NaN	NaN	NaN	NaN	NaN	NaN	NaN	NaN	NaN	NaN	NaN	NaN	NaN	NaN	NaN	NaN	NaN	NaN	NaN	NaN	NaN	NaN	NaN	NaN	NaN	NaN	NaN
O75683	NaN	NaN	NaN	NaN	NaN	NaN	NaN	NaN	0.0836148	-0.111665	0.386335	-0.170365	-0.229605	-0.214065	0.0670149	0.188735	NaN	NaN	NaN	NaN	NaN	NaN	NaN	NaN	NaN	NaN	NaN	NaN	NaN	NaN	NaN	NaN	NaN	NaN	NaN	NaN	NaN	NaN	0.02654	NaN	NaN	NaN	NaN	NaN	NaN	NaN	NaN	NaN	NaN
O95361;Q309B1	NaN	NaN	NaN	NaN	NaN	NaN	NaN	NaN	0.142239	0.00875878	-0.713921	-0.0872111	0.387049	0.430239	-0.117161	-0.0499911	NaN	NaN	NaN	NaN	NaN	NaN	NaN	NaN	NaN	NaN	NaN	NaN	NaN	NaN	NaN	NaN	0.242295	NaN	NaN	0.192	NaN	NaN	NaN	NaN	-0.07358	0.0918	NaN	0.13309	0.053615	NaN	NaN	NaN	NaN
O95376	NaN	NaN	NaN	NaN	NaN	NaN	NaN	NaN	0.0480337	-0.0741863	-0.142796	0.219144	0.200524	-0.0385263	0.0606437	-0.272836	NaN	NaN	NaN	NaN	NaN	NaN	NaN	NaN	NaN	NaN	NaN	NaN	NaN	NaN	NaN	NaN	NaN	NaN	NaN	NaN	NaN	NaN	NaN	NaN	NaN	NaN	NaN	NaN	NaN	NaN	NaN	NaN	NaN
O95613	NaN	NaN	NaN	NaN	NaN	NaN	NaN	NaN	0.455583	0.853777	-0.644357	0.403163	0.245943	0.328493	-0.860287	-0.782317	NaN	NaN	NaN	NaN	NaN	NaN	NaN	NaN	NaN	NaN	NaN	NaN	NaN	NaN	NaN	NaN	NaN	NaN	NaN	NaN	NaN	NaN	NaN	NaN	NaN	NaN	NaN	NaN	NaN	NaN	NaN	NaN	NaN
O95716;P20336;P20337;Q96E17	NaN	NaN	NaN	NaN	NaN	NaN	NaN	NaN	-0.0187075	-0.0158275	-0.0893775	0.209903	-0.112877	-0.0817375	0.131863	-0.0232375	NaN	NaN	NaN	NaN	NaN	NaN	NaN	NaN	NaN	NaN	NaN	NaN	NaN	NaN	NaN	NaN	NaN	NaN	NaN	NaN	NaN	NaN	NaN	NaN	NaN	NaN	NaN	NaN	NaN	NaN	NaN	NaN	NaN
P00374	NaN	NaN	NaN	NaN	NaN	NaN	NaN	NaN	-0.0744077	-0.0804477	-0.0118477	-0.0529478	0.11943	-0.133068	0.165781	0.0675073	NaN	NaN	NaN	NaN	NaN	NaN	NaN	NaN	NaN	NaN	NaN	NaN	NaN	NaN	NaN	NaN	NaN	NaN	NaN	NaN	NaN	NaN	NaN	NaN	NaN	NaN	NaN	NaN	NaN	NaN	NaN	NaN	NaN
P09668	NaN	NaN	NaN	NaN	NaN	NaN	NaN	NaN	0.148681	-0.0677187	0.146131	0.129941	-0.339479	-0.204749	0.0599513	0.127241	NaN	NaN	NaN	NaN	NaN	NaN	NaN	NaN	NaN	NaN	NaN	NaN	NaN	NaN	NaN	NaN	0.309495	0.30444	0.0811551	0.0236	0.35271	0.40652	NaN	-0.16562	0.40304	0.0704	NaN	0.14609	0.0475149	0.19582	-0.12039	0.07267	-0.115925
P18827	NaN	NaN	NaN	NaN	NaN	NaN	NaN	NaN	-0.134317	-0.143987	-0.149637	0.0250626	0.0522325	0.244823	0.0387926	0.0670326	NaN	NaN	NaN	NaN	NaN	NaN	NaN	NaN	NaN	NaN	NaN	NaN	NaN	NaN	NaN	NaN	0.032395	NaN	NaN	NaN	NaN	NaN	NaN	NaN	NaN	NaN	NaN	NaN	0.161815	NaN	NaN	NaN	NaN
P25098	NaN	NaN	NaN	NaN	NaN	NaN	NaN	NaN	-0.130409	0.000271201	-0.203699	0.0625412	0.0403012	0.0679812	0.119191	0.0438212	NaN	NaN	NaN	NaN	NaN	NaN	NaN	NaN	NaN	NaN	NaN	NaN	NaN	NaN	NaN	NaN	NaN	NaN	NaN	NaN	NaN	NaN	NaN	NaN	NaN	NaN	NaN	NaN	NaN	NaN	NaN	NaN	NaN
P31749	NaN	NaN	NaN	NaN	NaN	NaN	NaN	NaN	-0.0518425	0.114318	-0.294092	-0.170662	0.0164175	0.314028	0.125338	-0.0535023	NaN	NaN	NaN	NaN	NaN	NaN	NaN	NaN	NaN	NaN	NaN	NaN	NaN	NaN	NaN	NaN	NaN	NaN	NaN	NaN	NaN	NaN	NaN	NaN	NaN	NaN	NaN	NaN	NaN	NaN	NaN	NaN	NaN
P36551	NaN	NaN	NaN	NaN	NaN	NaN	NaN	NaN	0.108433	-0.0144374	-0.0830775	-0.0729375	0.0688825	-0.137938	0.0774325	0.0536425	NaN	NaN	NaN	NaN	NaN	NaN	NaN	NaN	NaN	NaN	NaN	NaN	NaN	NaN	NaN	NaN	0.035395	0.12014	0.069155	-0.06734	0.15831	0.17342	0.06094	0.00852001	0.22104	0.0257	0.12823	0.09399	-0.161645	0.20022	0.0540799	0.12287	0.00107497
P39210	NaN	NaN	NaN	NaN	NaN	NaN	NaN	NaN	0.465465	-1.28579	-0.304475	0.337085	0.0268354	0.164755	0.345665	0.250465	NaN	NaN	NaN	NaN	NaN	NaN	NaN	NaN	NaN	NaN	NaN	NaN	NaN	NaN	NaN	NaN	NaN	NaN	NaN	NaN	NaN	NaN	NaN	NaN	NaN	NaN	NaN	NaN	NaN	NaN	NaN	NaN	NaN
P46020	NaN	NaN	NaN	NaN	NaN	NaN	NaN	NaN	-0.163301	0.00968862	0.0149388	-0.124591	0.0156686	0.138759	-0.0266113	0.135449	NaN	NaN	NaN	NaN	NaN	NaN	NaN	NaN	NaN	NaN	NaN	NaN	NaN	NaN	NaN	NaN	NaN	NaN	NaN	NaN	NaN	NaN	NaN	NaN	NaN	NaN	NaN	NaN	NaN	NaN	NaN	NaN	NaN
P49005	NaN	NaN	NaN	NaN	NaN	NaN	NaN	NaN	-0.0248098	0.0434332	-0.24408	0.00732327	0.106943	0.133329	0.0462403	-0.0683797	NaN	NaN	NaN	NaN	NaN	NaN	NaN	NaN	NaN	NaN	NaN	NaN	NaN	NaN	NaN	NaN	0.879895	NaN	0.520355	0.4309	NaN	NaN	NaN	NaN	0.84444	0.2844	NaN	0.33169	0.073015	NaN	0.13618	NaN	NaN
P49792;Q7Z3J3;A6NKT7;Q99666;O14715;P0DJD0;P0DJD1	NaN	NaN	NaN	NaN	NaN	NaN	NaN	NaN	-0.0713563	-0.269196	-0.243786	0.0186437	0.0154637	0.389174	0.122294	0.0387636	NaN	NaN	NaN	NaN	NaN	NaN	NaN	NaN	NaN	NaN	NaN	NaN	NaN	NaN	NaN	NaN	NaN	NaN	NaN	NaN	NaN	NaN	NaN	NaN	NaN	NaN	NaN	NaN	NaN	NaN	NaN	NaN	NaN
P55212	NaN	NaN	NaN	NaN	NaN	NaN	NaN	NaN	0.0658836	-0.0483863	0.0343237	0.0440738	-0.213826	0.0389838	0.140754	-0.0618062	NaN	NaN	NaN	NaN	NaN	NaN	NaN	NaN	NaN	NaN	NaN	NaN	NaN	NaN	NaN	NaN	-0.104825	-0.193	-0.087005	-0.23352	-0.12101	0.12962	0.02024	-0.22005	0.00364995	-0.23301	-0.07088	0.0312901	-0.256165	-0.01542	-0.17777	-0.04981	-0.00843501
P57088	NaN	NaN	NaN	NaN	NaN	NaN	NaN	NaN	-0.0540237	0.0110862	-0.157534	-0.0475338	0.162466	0.0335263	0.0785862	-0.0265738	NaN	NaN	NaN	NaN	NaN	NaN	NaN	NaN	NaN	NaN	NaN	NaN	NaN	NaN	NaN	NaN	NaN	NaN	0.074555	NaN	NaN	NaN	NaN	NaN	NaN	NaN	NaN	NaN	NaN	NaN	-0.10747	NaN	NaN
P61225	NaN	NaN	NaN	NaN	NaN	NaN	NaN	NaN	-0.602238	-0.401818	0.247032	-0.0537276	-0.255298	0.132692	0.405912	0.527442	NaN	NaN	NaN	NaN	NaN	NaN	NaN	NaN	NaN	NaN	NaN	NaN	NaN	NaN	NaN	NaN	NaN	NaN	NaN	NaN	NaN	0.06672	NaN	NaN	NaN	NaN	NaN	NaN	NaN	NaN	NaN	NaN	-0.164805
P63151;Q00005;Q66LE6	NaN	NaN	NaN	NaN	NaN	NaN	NaN	NaN	0.014395	-0.0358951	-0.152945	-0.178835	-0.0190451	-0.019675	0.0780449	0.313955	NaN	NaN	NaN	NaN	NaN	NaN	NaN	NaN	NaN	NaN	NaN	NaN	NaN	NaN	NaN	NaN	NaN	NaN	NaN	NaN	NaN	NaN	NaN	NaN	NaN	NaN	NaN	NaN	NaN	NaN	NaN	NaN	NaN
P67812;P0C7V7	NaN	NaN	NaN	NaN	NaN	NaN	NaN	NaN	-0.111976	0.114944	0.00392365	0.0621938	0.0794737	0.0356437	-0.118216	-0.0659863	NaN	NaN	NaN	NaN	NaN	NaN	NaN	NaN	NaN	NaN	NaN	NaN	NaN	NaN	NaN	NaN	NaN	NaN	NaN	NaN	NaN	NaN	NaN	NaN	NaN	NaN	NaN	NaN	NaN	NaN	NaN	NaN	NaN
P78316	NaN	NaN	NaN	NaN	NaN	NaN	NaN	NaN	-0.04056	0.00806797	-0.00472701	-0.032727	0.169422	0.058504	-0.110294	-0.047686	NaN	NaN	NaN	NaN	NaN	NaN	NaN	NaN	NaN	NaN	NaN	NaN	NaN	NaN	NaN	NaN	0.696695	NaN	NaN	NaN	-0.29002	NaN	-0.36146	NaN	-0.11944	NaN	-0.20391	0.31259	0.270715	NaN	NaN	-0.00565004	NaN
P82673	NaN	NaN	NaN	NaN	NaN	NaN	NaN	NaN	-0.21874	-0.01612	0.3365	0.08358	-0.43273	-0.18051	0.31597	0.11205	NaN	NaN	NaN	NaN	NaN	NaN	NaN	NaN	NaN	NaN	NaN	NaN	NaN	NaN	NaN	NaN	-0.118855	-0.06072	-0.042295	-0.01422	-0.11616	0.0347201	-0.06793	-0.03654	0.00310999	-0.01827	-0.09488	-0.04011	-0.014205	-0.08092	-0.08084	-0.10279	-0.122145
Q00577	NaN	NaN	NaN	NaN	NaN	NaN	NaN	NaN	-0.100044	-0.125624	0.258716	-0.264444	0.0688763	0.0759864	0.0896564	-0.00312376	NaN	NaN	NaN	NaN	NaN	NaN	NaN	NaN	NaN	NaN	NaN	NaN	NaN	NaN	NaN	NaN	NaN	NaN	NaN	NaN	NaN	NaN	NaN	NaN	NaN	NaN	NaN	NaN	NaN	NaN	NaN	NaN	NaN
Q08257	NaN	NaN	NaN	NaN	NaN	NaN	NaN	NaN	0.0051814	0.0015699	0.0642387	0.006755	-0.0237025	0.0113784	-0.0556554	-0.0097655	NaN	NaN	NaN	NaN	NaN	NaN	NaN	NaN	NaN	NaN	NaN	NaN	NaN	NaN	NaN	NaN	0.011795	0.0187399	0.100755	0.00764	0.29001	0.24572	0.17334	0.05044	0.0685399	0.0857999	-0.07302	0.00303	-0.038305	-0.09268	0.01438	0.09357	0.015845
Q08722	NaN	NaN	NaN	NaN	NaN	NaN	NaN	NaN	-0.0375624	-0.165282	0.185008	0.125868	-0.148382	0.0949676	-0.0216525	-0.0329626	NaN	NaN	NaN	NaN	NaN	NaN	NaN	NaN	NaN	NaN	NaN	NaN	NaN	NaN	NaN	NaN	NaN	NaN	NaN	NaN	NaN	NaN	NaN	NaN	NaN	NaN	NaN	NaN	NaN	NaN	NaN	NaN	NaN
Q13126	NaN	NaN	NaN	NaN	NaN	NaN	NaN	NaN	0.237586	0.0109063	-0.190421	0.214176	-0.107114	0.139036	-0.222967	-0.0812037	NaN	NaN	NaN	NaN	NaN	NaN	NaN	NaN	NaN	NaN	NaN	NaN	NaN	NaN	NaN	NaN	0.104795	0.16734	0.134155	-0.18819	-0.1028	0.03302	0.11054	-0.13475	0.15814	0.0221	0.15563	0.13479	-0.153355	0.22212	-0.15161	0.01977	0.211425
Q13576	NaN	NaN	NaN	NaN	NaN	NaN	NaN	NaN	-0.0995055	-0.0269675	-0.0104535	-0.0254165	0.0561475	0.00324953	-0.00658548	0.109532	NaN	NaN	NaN	NaN	NaN	NaN	NaN	NaN	NaN	NaN	NaN	NaN	NaN	NaN	NaN	NaN	NaN	NaN	NaN	NaN	NaN	NaN	NaN	NaN	-0.57757	-0.55002	NaN	NaN	NaN	NaN	NaN	NaN	NaN
Q14451	NaN	NaN	NaN	NaN	NaN	NaN	NaN	NaN	0.259444	0.375664	-0.316996	-0.0725262	0.282664	0.0795438	-0.306296	-0.301496	NaN	NaN	NaN	NaN	NaN	NaN	NaN	NaN	NaN	NaN	NaN	NaN	NaN	NaN	NaN	NaN	-0.228135	-0.28847	-0.152515	-0.06626	0.00971997	-0.09763	-0.1589	-0.06985	-0.13792	-0.19356	-0.19772	-0.15688	-0.109225	-0.24399	-0.17066	-0.22257	-0.166165
Q14562	NaN	NaN	NaN	NaN	NaN	NaN	NaN	NaN	-0.120006	-0.0273261	-0.0596261	-0.0800662	0.0900838	-0.0489261	0.189864	0.0560038	NaN	NaN	NaN	NaN	NaN	NaN	NaN	NaN	NaN	NaN	NaN	NaN	NaN	NaN	NaN	NaN	NaN	NaN	NaN	NaN	NaN	NaN	NaN	NaN	NaN	NaN	NaN	NaN	NaN	NaN	NaN	NaN	NaN
Q15054	NaN	NaN	NaN	NaN	NaN	NaN	NaN	NaN	-0.0230887	0.282461	-0.232369	-0.126959	0.0665712	-0.234799	-0.0921187	0.360301	NaN	NaN	NaN	NaN	NaN	NaN	NaN	NaN	NaN	NaN	NaN	NaN	NaN	NaN	NaN	NaN	NaN	0.16964	0.199955	0.3797	NaN	-0.02341	0.09624	0.24124	0.11394	0.3187	NaN	0.0830901	NaN	0.09322	0.07028	NaN	0.124025
Q15833	NaN	NaN	NaN	NaN	NaN	NaN	NaN	NaN	-0.156909	0.0533314	-0.226979	0.115981	0.212191	-0.0225186	0.0781314	-0.0532286	NaN	NaN	NaN	NaN	NaN	NaN	NaN	NaN	NaN	NaN	NaN	NaN	NaN	NaN	NaN	NaN	-0.167045	-0.06198	-0.071625	-0.08328	-0.00417	-0.01258	-0.13829	-0.10341	-0.08749	-0.09733	-0.0761	-0.1424	-0.119225	-0.16273	-0.16609	-0.08031	-0.021615
Q2M1P5	NaN	NaN	NaN	NaN	NaN	NaN	NaN	NaN	-0.0555263	0.104124	-0.0514863	0.219874	-0.0187664	-0.178266	0.0604136	-0.0803664	NaN	NaN	NaN	NaN	NaN	NaN	NaN	NaN	NaN	NaN	NaN	NaN	NaN	NaN	NaN	NaN	NaN	NaN	NaN	NaN	NaN	NaN	NaN	NaN	NaN	NaN	NaN	NaN	NaN	NaN	NaN	NaN	NaN
Q32P44	NaN	NaN	NaN	NaN	NaN	NaN	NaN	NaN	-0.148236	-0.0516863	-0.376046	-0.232406	0.322464	0.258094	0.0424438	0.185374	NaN	NaN	NaN	NaN	NaN	NaN	NaN	NaN	NaN	NaN	NaN	NaN	NaN	NaN	NaN	NaN	-0.109165	NaN	-0.144165	NaN	0.05081	-0.01052	0.02424	-0.02181	-0.02818	NaN	-0.01022	-0.09226	-0.210465	NaN	0.18368	-0.05337	0.111025
Q3MHD2	NaN	NaN	NaN	NaN	NaN	NaN	NaN	NaN	0.0151975	-0.154932	-0.0760925	0.179468	0.0316476	-0.154853	0.101238	0.0583276	NaN	NaN	NaN	NaN	NaN	NaN	NaN	NaN	NaN	NaN	NaN	NaN	NaN	NaN	NaN	NaN	NaN	NaN	0.155255	NaN	NaN	NaN	NaN	NaN	NaN	NaN	NaN	NaN	NaN	NaN	0.14078	NaN	NaN
Q4KWH8	NaN	NaN	NaN	NaN	NaN	NaN	NaN	NaN	0.0198176	0.0507376	-0.146582	0.0721874	-0.0160124	-0.0985425	0.185018	-0.0666225	NaN	NaN	NaN	NaN	NaN	NaN	NaN	NaN	NaN	NaN	NaN	NaN	NaN	NaN	NaN	NaN	NaN	NaN	NaN	NaN	NaN	NaN	NaN	NaN	NaN	NaN	NaN	NaN	NaN	NaN	NaN	NaN	NaN
Q5T9A4	NaN	NaN	NaN	NaN	NaN	NaN	NaN	NaN	-0.0717632	-0.0677283	0.305884	-0.0579872	-0.199936	-0.230617	0.171809	0.15034	NaN	NaN	NaN	NaN	NaN	NaN	NaN	NaN	NaN	NaN	NaN	NaN	NaN	NaN	NaN	NaN	-0.120275	-0.14999	-0.213365	-0.08999	NaN	-0.0595199	-0.08942	NaN	-0.14273	-0.14018	-0.18977	NaN	-0.146655	-0.26588	-0.09215	NaN	-0.191225
Q6PKG0	NaN	NaN	NaN	NaN	NaN	NaN	NaN	NaN	-0.238487	0.139763	0.284893	0.0625424	-0.226217	-0.0663974	0.0236125	0.0202925	NaN	NaN	NaN	NaN	NaN	NaN	NaN	NaN	NaN	NaN	NaN	NaN	NaN	NaN	NaN	NaN	0.100995	0.14774	0.219555	0.2212	-0.15539	-0.11601	0.0836399	0.06714	0.21494	0.0969	0.07793	0.04619	0.297615	0.15952	0.13118	0.10717	0.097725
Q7Z4W1	NaN	NaN	NaN	NaN	NaN	NaN	NaN	NaN	0.0239853	-0.0976157	0.0526313	0.105263	-0.00588071	0.0334933	-0.103011	-0.00886571	NaN	NaN	NaN	NaN	NaN	NaN	NaN	NaN	NaN	NaN	NaN	NaN	NaN	NaN	NaN	NaN	-0.046025	-0.13416	-0.013005	-0.14122	0.07551	-0.00215	-0.02948	0.04264	0.05234	-0.11558	-0.16222	-0.36381	-0.132535	0.10912	-0.04216	0.21507	-0.146255
Q7Z5L9	NaN	NaN	NaN	NaN	NaN	NaN	NaN	NaN	0.0739125	0.0163215	0.132583	0.200637	-0.1275	-0.150477	-0.134319	-0.0111595	NaN	NaN	NaN	NaN	NaN	NaN	NaN	NaN	NaN	NaN	NaN	NaN	NaN	NaN	NaN	NaN	0.046795	0.19174	0.100655	0.109	0.00711	0.24082	0.03024	-0.11387	0.01674	-0.00183004	-0.02222	-0.01199	-0.097385	0.00490999	-0.05699	-0.01232	0.075525
Q8IVF2	NaN	NaN	NaN	NaN	NaN	NaN	NaN	NaN	0.0161262	-0.136844	-0.384724	0.478497	-0.126473	0.201376	-0.0785236	0.0305662	NaN	NaN	NaN	NaN	NaN	NaN	NaN	NaN	NaN	NaN	NaN	NaN	NaN	NaN	NaN	NaN	NaN	NaN	NaN	NaN	NaN	NaN	NaN	NaN	NaN	NaN	NaN	NaN	NaN	NaN	NaN	NaN	NaN
Q8N4P3	NaN	NaN	NaN	NaN	NaN	NaN	NaN	NaN	-0.291466	-0.256746	-0.159356	-0.211836	0.189974	0.392494	0.0712237	0.265714	NaN	NaN	NaN	NaN	NaN	NaN	NaN	NaN	NaN	NaN	NaN	NaN	NaN	NaN	NaN	NaN	NaN	0.46634	NaN	NaN	NaN	NaN	NaN	NaN	NaN	NaN	NaN	NaN	NaN	0.29712	NaN	NaN	NaN
Q8NDZ6	NaN	NaN	NaN	NaN	NaN	NaN	NaN	NaN	0.07722	0.0682399	-0.0802001	-0.00108004	-0.0630801	0.02421	-0.12375	0.0984399	NaN	NaN	NaN	NaN	NaN	NaN	NaN	NaN	NaN	NaN	NaN	NaN	NaN	NaN	NaN	NaN	NaN	NaN	NaN	NaN	NaN	NaN	NaN	NaN	NaN	NaN	NaN	NaN	NaN	NaN	NaN	NaN	NaN
Q8NI35	NaN	NaN	NaN	NaN	NaN	NaN	NaN	NaN	-0.0308049	-0.0606048	0.0560551	-0.166695	-0.012815	0.105035	0.136275	-0.0264449	NaN	NaN	NaN	NaN	NaN	NaN	NaN	NaN	NaN	NaN	NaN	NaN	NaN	NaN	NaN	NaN	NaN	NaN	NaN	NaN	NaN	NaN	NaN	NaN	NaN	NaN	NaN	NaN	NaN	NaN	NaN	NaN	NaN
Q8TAV3	NaN	NaN	NaN	NaN	NaN	NaN	NaN	NaN	-0.197044	0.0913563	0.132536	-0.111674	0.0947962	-0.0136437	0.165616	-0.161944	NaN	NaN	NaN	NaN	NaN	NaN	NaN	NaN	NaN	NaN	NaN	NaN	NaN	NaN	NaN	NaN	NaN	NaN	NaN	NaN	NaN	NaN	NaN	NaN	NaN	NaN	NaN	NaN	NaN	NaN	NaN	NaN	NaN
Q8TDP1	NaN	NaN	NaN	NaN	NaN	NaN	NaN	NaN	0.187541	0.0617611	-0.295999	-0.282149	0.290621	0.208291	0.116791	-0.286859	NaN	NaN	NaN	NaN	NaN	NaN	NaN	NaN	NaN	NaN	NaN	NaN	NaN	NaN	NaN	NaN	NaN	NaN	NaN	NaN	-0.25205	NaN	NaN	NaN	NaN	NaN	NaN	NaN	NaN	NaN	NaN	0.18817	NaN
Q96C90	NaN	NaN	NaN	NaN	NaN	NaN	NaN	NaN	0.0604063	0.0323763	-0.0850037	0.175336	-0.0519637	-0.0335437	-0.0796638	-0.0179437	NaN	NaN	NaN	NaN	NaN	NaN	NaN	NaN	NaN	NaN	NaN	NaN	NaN	NaN	NaN	NaN	0.242095	0.13454	NaN	-0.03935	-0.16364	-0.09534	-0.01841	-0.03359	0.20254	0.0640999	0.17973	0.13989	0.132815	-0.01777	NaN	0.05817	-0.093945
Q96KP1	NaN	NaN	NaN	NaN	NaN	NaN	NaN	NaN	0.0260137	-0.0589563	-0.0688163	0.154664	0.148654	-0.0117762	-0.0421762	-0.147606	NaN	NaN	NaN	NaN	NaN	NaN	NaN	NaN	NaN	NaN	NaN	NaN	NaN	NaN	NaN	NaN	0.164295	0.0417399	-0.019685	-0.02244	0.44091	0.10902	0.24224	0.14154	0.10214	-0.10959	0.0511301	-0.20196	-0.315845	-0.22436	0.01558	-0.04398	-0.212265
Q96MP5	NaN	NaN	NaN	NaN	NaN	NaN	NaN	NaN	0.155174	0.282093	0.15723	0.0135033	-0.111753	-0.284203	-0.17422	-0.0378258	NaN	NaN	NaN	NaN	NaN	NaN	NaN	NaN	NaN	NaN	NaN	NaN	NaN	NaN	NaN	NaN	NaN	NaN	NaN	NaN	NaN	NaN	NaN	NaN	NaN	NaN	NaN	NaN	NaN	NaN	NaN	NaN	NaN
Q96S94	NaN	NaN	NaN	NaN	NaN	NaN	NaN	NaN	0.200852	0.105344	-0.10269	0.243797	-0.182197	-0.0125701	-0.244419	-0.00811613	NaN	NaN	NaN	NaN	NaN	NaN	NaN	NaN	NaN	NaN	NaN	NaN	NaN	NaN	NaN	NaN	NaN	NaN	NaN	NaN	NaN	NaN	NaN	NaN	NaN	NaN	NaN	NaN	NaN	NaN	NaN	NaN	NaN
Q99735	NaN	NaN	NaN	NaN	NaN	NaN	NaN	NaN	-0.00432748	0.0598445	-0.0232025	0.0841885	-0.0103455	-0.00152153	-0.0863595	-0.0182765	NaN	NaN	NaN	NaN	NaN	NaN	NaN	NaN	NaN	NaN	NaN	NaN	NaN	NaN	NaN	NaN	NaN	NaN	NaN	NaN	NaN	NaN	NaN	NaN	NaN	NaN	NaN	NaN	NaN	NaN	NaN	NaN	NaN
Q9BRJ6	NaN	NaN	NaN	NaN	NaN	NaN	NaN	NaN	-0.13056	0.0134599	-0.15219	-0.20906	0.13818	0.18746	0.10312	0.0495899	NaN	NaN	NaN	NaN	NaN	NaN	NaN	NaN	NaN	NaN	NaN	NaN	NaN	NaN	NaN	NaN	0.174995	0.18604	0.076455	0.2568	0.14281	0.10182	0.06384	0.13724	0.11734	0.3128	0.10903	0.07639	0.384015	0.0354201	0.59938	0.04917	0.253225
Q9BXR0	NaN	NaN	NaN	NaN	NaN	NaN	NaN	NaN	0.000511408	-0.0639386	-0.258329	0.109051	-0.0700488	0.101151	-0.0243087	0.205911	NaN	NaN	NaN	NaN	NaN	NaN	NaN	NaN	NaN	NaN	NaN	NaN	NaN	NaN	NaN	NaN	NaN	NaN	NaN	NaN	NaN	-0.32468	0.09404	NaN	NaN	NaN	0.41933	NaN	NaN	NaN	NaN	NaN	0.109625
Q9BZX2	NaN	NaN	NaN	NaN	NaN	NaN	NaN	NaN	-0.0572976	-0.0825676	-0.12034	-0.0481716	0.111183	0.0876041	0.0932489	0.0163408	NaN	NaN	NaN	NaN	NaN	NaN	NaN	NaN	NaN	NaN	NaN	NaN	NaN	NaN	NaN	NaN	0.388995	0.16514	0.396955	0.4445	NaN	-0.14174	-0.10595	NaN	0.0793399	0.214	0.14583	0.24739	0.342915	0.19442	0.31748	NaN	-0.196855
Q9H6R4	NaN	NaN	NaN	NaN	NaN	NaN	NaN	NaN	0.191811	0.0538514	-0.385739	0.0645313	0.103581	0.247991	-0.0429087	-0.233119	NaN	NaN	NaN	NaN	NaN	NaN	NaN	NaN	NaN	NaN	NaN	NaN	NaN	NaN	NaN	NaN	-0.00229496	-0.00381005	0.068455	0.01352	0.10421	0.0470201	0.03754	0.17154	0.29514	0.0618	0.15243	0.04079	-0.118015	-0.01241	-0.00808001	0.02147	-0.018575
Q9NNW7	NaN	NaN	NaN	NaN	NaN	NaN	NaN	NaN	0.0696299	-0.028	0.14459	0.19635	-0.25531	-0.10255	-0.0936301	0.0689199	NaN	NaN	NaN	NaN	NaN	NaN	NaN	NaN	NaN	NaN	NaN	NaN	NaN	NaN	NaN	NaN	NaN	NaN	NaN	-0.19351	0.30201	0.39112	-0.09959	0.46964	-0.19513	-0.01013	-0.00240999	NaN	NaN	NaN	NaN	0.24127	0.830725
Q9NPH0	NaN	NaN	NaN	NaN	NaN	NaN	NaN	NaN	-0.12477	0.05934	0.2392	-0.16393	-0.06949	0.23212	-0.31847	0.146	NaN	NaN	NaN	NaN	NaN	NaN	NaN	NaN	NaN	NaN	NaN	NaN	NaN	NaN	NaN	NaN	NaN	NaN	NaN	NaN	NaN	NaN	NaN	NaN	NaN	NaN	NaN	NaN	NaN	NaN	NaN	NaN	NaN
Q9NQ88	NaN	NaN	NaN	NaN	NaN	NaN	NaN	NaN	0.243345	-0.132595	-0.093715	0.0712249	-0.147575	-0.0120051	0.0966051	-0.025285	NaN	NaN	NaN	NaN	NaN	NaN	NaN	NaN	NaN	NaN	NaN	NaN	NaN	NaN	NaN	NaN	0.0593951	0.07284	0.113255	-0.06968	-0.20156	-0.06828	-0.0784701	-0.13651	0.11734	-0.06216	0.08433	0.08059	0.0527149	0.0908201	0.05998	0.00317997	-0.042705
Q9NRA0	NaN	NaN	NaN	NaN	NaN	NaN	NaN	NaN	-0.05282	-0.15037	0.19238	-0.11628	-0.22296	0.0418301	0.21352	0.0947	NaN	NaN	NaN	NaN	NaN	NaN	NaN	NaN	NaN	NaN	NaN	NaN	NaN	NaN	NaN	NaN	NaN	-0.34467	-0.297405	NaN	0.0347099	0.16162	-0.25061	-0.17772	-0.24221	-0.18336	-0.26587	-0.18726	NaN	-0.13105	-0.53508	-0.0909	-0.286295
Q9NU22	NaN	NaN	NaN	NaN	NaN	NaN	NaN	NaN	0.0651603	-0.33882	0.0195899	-0.0498099	0.19334	0.19104	-0.20384	0.12334	NaN	NaN	NaN	NaN	NaN	NaN	NaN	NaN	NaN	NaN	NaN	NaN	NaN	NaN	NaN	NaN	NaN	NaN	NaN	NaN	NaN	-0.25572	NaN	NaN	NaN	NaN	NaN	NaN	NaN	NaN	NaN	NaN	-0.274185
Q9NUQ2	NaN	NaN	NaN	NaN	NaN	NaN	NaN	NaN	0.0318712	0.135891	0.0286512	0.00146127	-0.00370884	-0.0330888	-0.0806888	-0.0803888	NaN	NaN	NaN	NaN	NaN	NaN	NaN	NaN	NaN	NaN	NaN	NaN	NaN	NaN	NaN	NaN	NaN	NaN	NaN	NaN	NaN	NaN	NaN	NaN	NaN	NaN	NaN	NaN	NaN	NaN	NaN	NaN	NaN
Q9NWZ8	NaN	NaN	NaN	NaN	NaN	NaN	NaN	NaN	0.262325	-0.015645	-0.237135	-0.193275	0.0296354	0.201775	-0.217815	0.170135	NaN	NaN	NaN	NaN	NaN	NaN	NaN	NaN	NaN	NaN	NaN	NaN	NaN	NaN	NaN	NaN	NaN	NaN	NaN	NaN	NaN	NaN	NaN	NaN	NaN	NaN	NaN	NaN	NaN	NaN	NaN	NaN	NaN
Q9UER7	NaN	NaN	NaN	NaN	NaN	NaN	NaN	NaN	-0.361271	-0.440141	0.0790787	0.120109	0.567589	0.0892386	0.0525689	-0.107171	NaN	NaN	NaN	NaN	NaN	NaN	NaN	NaN	NaN	NaN	NaN	NaN	NaN	NaN	NaN	NaN	NaN	NaN	NaN	NaN	NaN	NaN	NaN	NaN	NaN	NaN	NaN	NaN	NaN	NaN	NaN	NaN	NaN
Q9UEY8	NaN	NaN	NaN	NaN	NaN	NaN	NaN	NaN	-0.0336838	-0.214684	-0.0700736	0.00823641	-0.220724	-0.00787377	0.138176	0.400626	NaN	NaN	NaN	NaN	NaN	NaN	NaN	NaN	NaN	NaN	NaN	NaN	NaN	NaN	NaN	NaN	-0.305875	-0.1027	-0.241985	-0.1976	0.13271	0.04962	-0.1429	-0.21477	-0.30685	-0.24084	-0.23192	-0.27792	-0.287005	-0.13605	-0.18928	-0.18163	-0.197425
Q9UKG1;Q8NEU8	NaN	NaN	NaN	NaN	NaN	NaN	NaN	NaN	-0.0552063	-0.0341663	0.0459437	-0.0138364	0.0483437	-0.107066	-0.102596	0.218584	NaN	NaN	NaN	NaN	NaN	NaN	NaN	NaN	NaN	NaN	NaN	NaN	NaN	NaN	NaN	NaN	NaN	NaN	NaN	NaN	NaN	NaN	NaN	NaN	NaN	NaN	NaN	NaN	NaN	NaN	NaN	NaN	NaN
Q9UL15	NaN	NaN	NaN	NaN	NaN	NaN	NaN	NaN	-0.413469	0.0413013	0.288351	-0.150909	-0.298559	0.000811338	0.0655112	0.466961	NaN	NaN	NaN	NaN	NaN	NaN	NaN	NaN	NaN	NaN	NaN	NaN	NaN	NaN	NaN	NaN	NaN	NaN	NaN	NaN	NaN	NaN	NaN	NaN	NaN	NaN	NaN	NaN	NaN	NaN	NaN	NaN	NaN
Q9ULK2	NaN	NaN	NaN	NaN	NaN	NaN	NaN	NaN	-0.102429	-0.237099	0.203379	-0.0257908	-0.208333	-0.123374	0.205227	0.288419	NaN	NaN	NaN	NaN	NaN	NaN	NaN	NaN	NaN	NaN	NaN	NaN	NaN	NaN	NaN	NaN	NaN	NaN	NaN	NaN	NaN	NaN	NaN	NaN	NaN	NaN	NaN	NaN	NaN	NaN	NaN	NaN	NaN
Q9UM22	NaN	NaN	NaN	NaN	NaN	NaN	NaN	NaN	-0.18563	-0.12655	0.0640001	0.22493	0.03022	-0.0316999	-0.0197098	0.04444	NaN	NaN	NaN	NaN	NaN	NaN	NaN	NaN	NaN	NaN	NaN	NaN	NaN	NaN	NaN	NaN	NaN	NaN	NaN	NaN	NaN	NaN	NaN	NaN	NaN	NaN	NaN	NaN	NaN	NaN	NaN	NaN	NaN
Q9Y291	NaN	NaN	NaN	NaN	NaN	NaN	NaN	NaN	-0.0638251	0.077455	-0.013315	-0.065485	-0.0227749	0.0485249	-0.065165	0.104585	NaN	NaN	NaN	NaN	NaN	NaN	NaN	NaN	NaN	NaN	NaN	NaN	NaN	NaN	NaN	NaN	NaN	NaN	NaN	NaN	NaN	NaN	NaN	NaN	NaN	NaN	NaN	NaN	NaN	NaN	NaN	NaN	NaN
Q9Y3C1	NaN	NaN	NaN	NaN	NaN	NaN	NaN	NaN	0.0333588	0.102199	-0.131481	0.0498887	0.330899	0.0517988	-0.152511	-0.284151	NaN	NaN	NaN	NaN	NaN	NaN	NaN	NaN	NaN	NaN	NaN	NaN	NaN	NaN	NaN	NaN	NaN	NaN	NaN	NaN	NaN	NaN	NaN	NaN	NaN	NaN	NaN	NaN	NaN	NaN	NaN	NaN	NaN
Q9Y3X0	NaN	NaN	NaN	NaN	NaN	NaN	NaN	NaN	-0.0328013	-0.0361812	0.0984387	0.122009	-0.0854012	-0.230061	0.136329	0.0276688	NaN	NaN	NaN	NaN	NaN	NaN	NaN	NaN	NaN	NaN	NaN	NaN	NaN	NaN	NaN	NaN	NaN	NaN	NaN	NaN	NaN	NaN	NaN	NaN	NaN	NaN	NaN	NaN	NaN	NaN	NaN	NaN	NaN
Q9Y3Y2	NaN	NaN	NaN	NaN	NaN	NaN	NaN	NaN	-0.0699855	-0.0255155	0.188487	-0.0359055	0.0702945	-0.117086	-0.0583505	0.0480605	NaN	NaN	NaN	NaN	NaN	NaN	NaN	NaN	NaN	NaN	NaN	NaN	NaN	NaN	NaN	NaN	NaN	-0.07616	-0.234425	-0.12665	0.14931	-0.16833	-0.10491	-0.06919	NaN	-0.32448	-0.36818	-0.04573	NaN	-0.04527	-0.17206	-0.05073	-0.131925
Q9Y679	NaN	NaN	NaN	NaN	NaN	NaN	NaN	NaN	0.10144	0.11317	-0.16579	-0.00286007	0.05795	0.13282	0.0220299	-0.25876	NaN	NaN	NaN	NaN	NaN	NaN	NaN	NaN	NaN	NaN	NaN	NaN	NaN	NaN	NaN	NaN	-0.027415	-0.05228	0.050855	-0.07092	-0.12466	-0.27013	-0.30678	-0.36655	-0.18621	-0.13187	0.08943	-0.14748	0.183615	0.0692201	0.04578	-0.12907	-0.093525
REV__P07199	NaN	NaN	NaN	NaN	NaN	NaN	NaN	NaN	-0.0252873	0.0789728	0.336658	0.0585947	-0.209245	-0.242626	-0.0852343	0.0881682	NaN	NaN	NaN	NaN	NaN	NaN	NaN	NaN	NaN	NaN	NaN	NaN	NaN	NaN	NaN	NaN	NaN	NaN	NaN	NaN	NaN	NaN	NaN	NaN	NaN	NaN	NaN	NaN	NaN	NaN	NaN	NaN	NaN
REV__Q86T13	NaN	NaN	NaN	NaN	NaN	NaN	NaN	NaN	-0.76221	-0.67248	-0.5178	-0.412	0.704817	0.930882	0.33323	0.39556	NaN	NaN	NaN	NaN	NaN	NaN	NaN	NaN	NaN	NaN	NaN	NaN	NaN	NaN	NaN	NaN	NaN	NaN	NaN	NaN	NaN	NaN	NaN	NaN	NaN	NaN	NaN	NaN	NaN	NaN	NaN	NaN	NaN
REV__Q8N998	NaN	NaN	NaN	NaN	NaN	NaN	NaN	NaN	0.076025	0.0250151	0.183795	0.0497851	-0.166195	-0.108585	-0.0293949	-0.0304449	NaN	NaN	NaN	NaN	NaN	NaN	NaN	NaN	NaN	NaN	NaN	NaN	NaN	NaN	NaN	NaN	NaN	NaN	NaN	NaN	NaN	NaN	NaN	NaN	NaN	NaN	NaN	NaN	NaN	NaN	NaN	NaN	NaN
REV__Q92828	NaN	NaN	NaN	NaN	NaN	NaN	NaN	NaN	0.0635163	0.0546373	-0.0606768	0.0826482	0.0839672	-0.105644	-0.151937	0.0334882	NaN	NaN	NaN	NaN	NaN	NaN	NaN	NaN	NaN	NaN	NaN	NaN	NaN	NaN	NaN	NaN	NaN	NaN	NaN	NaN	NaN	NaN	NaN	NaN	NaN	NaN	NaN	NaN	NaN	NaN	NaN	NaN	NaN
E9PRG8	NaN	NaN	NaN	NaN	NaN	NaN	NaN	NaN	NaN	NaN	NaN	NaN	NaN	NaN	NaN	NaN	0.041568	-0.032597	0.061088	0.00395298	0.04354	-0.03243	-0.031038	-0.054084	NaN	NaN	NaN	NaN	NaN	NaN	NaN	NaN	NaN	NaN	NaN	0.0389	NaN	NaN	-0.11326	NaN	NaN	NaN	NaN	NaN	NaN	NaN	NaN	NaN	NaN
O14908	NaN	NaN	NaN	NaN	NaN	NaN	NaN	NaN	NaN	NaN	NaN	NaN	NaN	NaN	NaN	NaN	-0.08174	0.04081	-0.20591	-0.02607	0.17975	0.0308599	-0.10473	0.16703	NaN	NaN	NaN	NaN	NaN	NaN	NaN	NaN	-0.090545	-0.20048	-0.167835	-0.08802	-0.28619	-0.18992	-0.19604	-0.00704998	-0.1528	-0.13528	-0.15474	-0.26045	-0.085905	-0.13794	-0.1761	-0.20374	-0.074355
O14976	NaN	NaN	NaN	NaN	NaN	NaN	NaN	NaN	NaN	NaN	NaN	NaN	NaN	NaN	NaN	NaN	-0.678992	-0.272202	-0.599312	0.304898	0.647198	0.722628	-0.878922	0.754708	NaN	NaN	NaN	NaN	NaN	NaN	NaN	NaN	NaN	0.14794	-0.079335	-0.16758	-0.22849	-0.21263	-0.05813	-0.0473	-0.14691	-0.01757	0.0447301	-0.16062	NaN	-0.08689	0.05488	-0.07663	-0.093605
O15305	NaN	NaN	NaN	NaN	NaN	NaN	NaN	NaN	NaN	NaN	NaN	NaN	NaN	NaN	NaN	NaN	0.0448999	0.0641209	-0.0880261	0.0103439	-0.0689631	-0.00212312	0.0709179	-0.0311701	NaN	NaN	NaN	NaN	NaN	NaN	NaN	NaN	NaN	NaN	NaN	NaN	NaN	NaN	NaN	NaN	NaN	NaN	NaN	NaN	NaN	NaN	NaN	NaN	NaN
O15438	NaN	NaN	NaN	NaN	NaN	NaN	NaN	NaN	NaN	NaN	NaN	NaN	NaN	NaN	NaN	NaN	0.0352676	0.173578	0.161658	-0.354852	-0.239882	0.192718	0.264858	-0.233342	NaN	NaN	NaN	NaN	NaN	NaN	NaN	NaN	0.236395	-0.13538	0.0164551	-0.37294	0.29831	0.00321001	-0.21049	0.13264	-0.03892	-0.05107	-0.1444	-0.20098	0.473515	0.01692	0.17458	0.34317	0.283225
O43488	NaN	NaN	NaN	NaN	NaN	NaN	NaN	NaN	NaN	NaN	NaN	NaN	NaN	NaN	NaN	NaN	0.0681425	-0.0430676	0.0532725	-0.0596975	-0.0996075	-0.182238	0.0643824	0.198812	NaN	NaN	NaN	NaN	NaN	NaN	NaN	NaN	NaN	NaN	NaN	NaN	NaN	NaN	NaN	NaN	NaN	NaN	NaN	NaN	NaN	NaN	NaN	NaN	NaN
O43633	NaN	NaN	NaN	NaN	NaN	NaN	NaN	NaN	NaN	NaN	NaN	NaN	NaN	NaN	NaN	NaN	-0.0448867	-0.0989947	0.0513602	-0.00455874	0.0630773	-0.102739	0.104138	0.0326033	NaN	NaN	NaN	NaN	NaN	NaN	NaN	NaN	0.032295	0.09584	0.061555	-0.03944	-0.09344	-0.164	0.0205399	0.0449401	-0.04751	-0.06391	-0.02983	0.0851901	-0.0321251	-0.03787	0.00318998	-0.09792	-0.139115
O43708	NaN	NaN	NaN	NaN	NaN	NaN	NaN	NaN	NaN	NaN	NaN	NaN	NaN	NaN	NaN	NaN	-0.0321313	-0.255001	-0.0209713	0.0890687	-0.0766913	0.0442587	0.0976287	0.153839	NaN	NaN	NaN	NaN	NaN	NaN	NaN	NaN	NaN	NaN	NaN	NaN	NaN	NaN	NaN	NaN	NaN	NaN	NaN	NaN	NaN	NaN	NaN	NaN	NaN
O43920	NaN	NaN	NaN	NaN	NaN	NaN	NaN	NaN	NaN	NaN	NaN	NaN	NaN	NaN	NaN	NaN	0.0211313	-0.0783687	0.110271	-0.0492785	0.0641513	-0.0259385	0.128971	-0.170939	NaN	NaN	NaN	NaN	NaN	NaN	NaN	NaN	0.097895	0.04874	-0.021095	-0.031	0.16561	0.39132	0.0772399	0.0923401	-0.08065	0.0622	-0.08058	0.0348901	0.0792149	-0.00364	-0.0762	-0.08069	0.120025
O60502	NaN	NaN	NaN	NaN	NaN	NaN	NaN	NaN	NaN	NaN	NaN	NaN	NaN	NaN	NaN	NaN	0.0855901	0.21838	-0.46948	-0.0451398	0.29208	-0.00650001	-0.24892	0.17399	NaN	NaN	NaN	NaN	NaN	NaN	NaN	NaN	0.066295	NaN	0.065555	NaN	NaN	NaN	NaN	-0.04142	-0.09079	0.2147	0.02483	NaN	-0.042775	NaN	0.13088	NaN	NaN
O60749	NaN	NaN	NaN	NaN	NaN	NaN	NaN	NaN	NaN	NaN	NaN	NaN	NaN	NaN	NaN	NaN	-0.0836107	-0.108011	-0.0893008	0.0167723	0.0701853	0.189734	-0.0786107	0.0828403	NaN	NaN	NaN	NaN	NaN	NaN	NaN	NaN	NaN	NaN	NaN	NaN	NaN	NaN	NaN	NaN	NaN	NaN	NaN	NaN	NaN	NaN	NaN	NaN	NaN
O75251	NaN	NaN	NaN	NaN	NaN	NaN	NaN	NaN	NaN	NaN	NaN	NaN	NaN	NaN	NaN	NaN	-0.0612711	-0.0718361	0.10918	0.0414349	0.0675119	0.148873	-0.160558	-0.0733341	NaN	NaN	NaN	NaN	NaN	NaN	NaN	NaN	0.292295	0.43874	NaN	0.2893	NaN	0.42372	0.43154	0.48954	NaN	0.3277	NaN	0.06329	0.0224149	-0.04342	NaN	NaN	-0.118185
O75828	NaN	NaN	NaN	NaN	NaN	NaN	NaN	NaN	NaN	NaN	NaN	NaN	NaN	NaN	NaN	NaN	-0.0531212	-0.0823113	0.0829588	0.0412987	0.0413988	-0.0923712	-0.0812912	0.143439	NaN	NaN	NaN	NaN	NaN	NaN	NaN	NaN	NaN	NaN	NaN	NaN	NaN	NaN	NaN	NaN	NaN	NaN	NaN	NaN	NaN	NaN	NaN	NaN	NaN
O94851	NaN	NaN	NaN	NaN	NaN	NaN	NaN	NaN	NaN	NaN	NaN	NaN	NaN	NaN	NaN	NaN	0.0965227	0.145769	0.0324478	0.0281207	-0.0913123	-0.22472	-0.0295793	0.0427517	NaN	NaN	NaN	NaN	NaN	NaN	NaN	NaN	NaN	NaN	NaN	NaN	NaN	NaN	NaN	NaN	NaN	NaN	NaN	NaN	NaN	NaN	NaN	NaN	NaN
O94915	NaN	NaN	NaN	NaN	NaN	NaN	NaN	NaN	NaN	NaN	NaN	NaN	NaN	NaN	NaN	NaN	0.134761	0.0663111	-0.0442488	-0.216729	0.0947211	-0.0600288	0.080121	-0.0549088	NaN	NaN	NaN	NaN	NaN	NaN	NaN	NaN	NaN	NaN	NaN	-0.06442	0.13231	NaN	NaN	NaN	NaN	NaN	-0.01419	NaN	NaN	NaN	NaN	0.18347	NaN
O95453	NaN	NaN	NaN	NaN	NaN	NaN	NaN	NaN	NaN	NaN	NaN	NaN	NaN	NaN	NaN	NaN	-0.0385301	-0.35324	-0.14664	0.47081	0.25371	0.0739799	-0.29887	0.03878	NaN	NaN	NaN	NaN	NaN	NaN	NaN	NaN	0.879295	NaN	NaN	NaN	NaN	NaN	NaN	NaN	0.70384	NaN	NaN	NaN	-0.223425	NaN	NaN	NaN	NaN
O95478	NaN	NaN	NaN	NaN	NaN	NaN	NaN	NaN	NaN	NaN	NaN	NaN	NaN	NaN	NaN	NaN	0.115606	0.164576	0.0186763	-0.0932736	-0.254584	-0.0757937	0.0740664	0.0507264	NaN	NaN	NaN	NaN	NaN	NaN	NaN	NaN	NaN	NaN	NaN	NaN	NaN	NaN	NaN	NaN	NaN	NaN	NaN	NaN	NaN	NaN	NaN	NaN	NaN
O95671	NaN	NaN	NaN	NaN	NaN	NaN	NaN	NaN	NaN	NaN	NaN	NaN	NaN	NaN	NaN	NaN	0.244406	0.0738058	-0.216084	-0.143784	-0.280604	-0.198204	0.0449362	0.475526	NaN	NaN	NaN	NaN	NaN	NaN	NaN	NaN	NaN	NaN	NaN	NaN	NaN	NaN	NaN	NaN	NaN	NaN	NaN	NaN	NaN	NaN	NaN	NaN	NaN
P03928	NaN	NaN	NaN	NaN	NaN	NaN	NaN	NaN	NaN	NaN	NaN	NaN	NaN	NaN	NaN	NaN	0.137366	0.0903739	0.142119	0.0169159	-0.248985	-0.118795	0.00366789	-0.0226621	NaN	NaN	NaN	NaN	NaN	NaN	NaN	NaN	NaN	NaN	NaN	NaN	NaN	NaN	NaN	NaN	NaN	NaN	NaN	NaN	NaN	NaN	NaN	NaN	NaN
P04899;P63096	NaN	NaN	NaN	NaN	NaN	NaN	NaN	NaN	NaN	NaN	NaN	NaN	NaN	NaN	NaN	NaN	-0.489264	-0.0222936	-0.00662374	-0.243534	0.0912263	0.437046	0.175406	0.0580363	NaN	NaN	NaN	NaN	NaN	NaN	NaN	NaN	NaN	NaN	NaN	NaN	NaN	NaN	NaN	NaN	NaN	NaN	NaN	NaN	NaN	NaN	NaN	NaN	NaN
P12081;P49590	NaN	NaN	NaN	NaN	NaN	NaN	NaN	NaN	NaN	NaN	NaN	NaN	NaN	NaN	NaN	NaN	-0.0516623	-0.130746	-0.106727	0.0333907	0.0542791	0.139586	-0.0170973	0.0789773	NaN	NaN	NaN	NaN	NaN	NaN	NaN	NaN	NaN	NaN	NaN	NaN	NaN	NaN	NaN	NaN	NaN	NaN	NaN	NaN	NaN	NaN	NaN	NaN	NaN
P15289	NaN	NaN	NaN	NaN	NaN	NaN	NaN	NaN	NaN	NaN	NaN	NaN	NaN	NaN	NaN	NaN	0.148903	0.129103	-0.192307	-0.0936375	-0.00392747	-0.0158474	0.112183	-0.0844674	NaN	NaN	NaN	NaN	NaN	NaN	NaN	NaN	0.0406951	NaN	NaN	NaN	0.11741	0.02552	0.11044	-0.17047	NaN	NaN	NaN	NaN	-0.238615	NaN	NaN	0.13167	0.038825
P19838	NaN	NaN	NaN	NaN	NaN	NaN	NaN	NaN	NaN	NaN	NaN	NaN	NaN	NaN	NaN	NaN	0.0730025	-0.0276475	-0.0843775	-0.0296476	-0.00346756	0.0970324	0.0140125	-0.0389075	NaN	NaN	NaN	NaN	NaN	NaN	NaN	NaN	0.0348951	-0.05725	-0.100405	0.0445	-0.13968	NaN	NaN	0.16434	0.0117	0.0662999	NaN	-0.23406	0.012415	0.39342	0.02968	0.01677	NaN
P29992;O95837;P50148	NaN	NaN	NaN	NaN	NaN	NaN	NaN	NaN	NaN	NaN	NaN	NaN	NaN	NaN	NaN	NaN	-0.301315	-0.0157149	0.203555	-0.220185	-0.129045	0.275805	0.126925	0.0599749	NaN	NaN	NaN	NaN	NaN	NaN	NaN	NaN	NaN	NaN	NaN	NaN	NaN	NaN	NaN	NaN	NaN	NaN	NaN	NaN	NaN	NaN	NaN	NaN	NaN
P31150	NaN	NaN	NaN	NaN	NaN	NaN	NaN	NaN	NaN	NaN	NaN	NaN	NaN	NaN	NaN	NaN	-0.0652874	-0.205757	0.114002	0.140243	0.0071826	0.286383	-0.273067	-0.0036974	NaN	NaN	NaN	NaN	NaN	NaN	NaN	NaN	NaN	0.13354	NaN	0.0526	0.60631	0.51992	0.98424	0.37324	5.93464	5.7295	5.00373	NaN	NaN	-0.000970006	NaN	0.25727	0.186625
P45954	NaN	NaN	NaN	NaN	NaN	NaN	NaN	NaN	NaN	NaN	NaN	NaN	NaN	NaN	NaN	NaN	-0.0551175	-0.114707	0.00171244	0.0518525	-0.0970675	0.0374324	0.0421925	0.133703	NaN	NaN	NaN	NaN	NaN	NaN	NaN	NaN	NaN	-0.18952	-0.108525	NaN	NaN	NaN	-0.1043	0.00848001	-0.08882	-0.08274	NaN	-0.05174	NaN	-0.24105	-0.15122	NaN	NaN
P45985	NaN	NaN	NaN	NaN	NaN	NaN	NaN	NaN	NaN	NaN	NaN	NaN	NaN	NaN	NaN	NaN	0.0583687	0.0881686	-0.200471	-0.0946312	-0.107381	-0.377481	0.439059	0.194369	NaN	NaN	NaN	NaN	NaN	NaN	NaN	NaN	NaN	NaN	NaN	NaN	NaN	NaN	NaN	NaN	NaN	NaN	NaN	NaN	NaN	NaN	NaN	NaN	NaN
P46060	NaN	NaN	NaN	NaN	NaN	NaN	NaN	NaN	NaN	NaN	NaN	NaN	NaN	NaN	NaN	NaN	0.0501365	-0.0753325	0.0176415	0.00134552	0.0636925	-0.126059	0.0518695	0.0167065	NaN	NaN	NaN	NaN	NaN	NaN	NaN	NaN	0.014995	-0.01114	0.091055	0.0318	-0.14862	-0.12284	-0.09547	-0.06987	-0.06982	0.0501	0.03633	0.000909984	0.0835149	0.0411201	0.05968	-0.02542	-0.131805
P49589	NaN	NaN	NaN	NaN	NaN	NaN	NaN	NaN	NaN	NaN	NaN	NaN	NaN	NaN	NaN	NaN	-0.0254112	-0.0856113	0.249969	-0.182941	-0.0746313	0.0602287	-0.0819013	0.140299	NaN	NaN	NaN	NaN	NaN	NaN	NaN	NaN	0.220495	0.20344	-0.069615	-0.09198	0.15501	-0.18078	0.24394	0.13094	NaN	0.0734999	-0.0126	-0.05384	-0.193905	0.08732	-0.12128	0.16077	0.00348502
P51398	NaN	NaN	NaN	NaN	NaN	NaN	NaN	NaN	NaN	NaN	NaN	NaN	NaN	NaN	NaN	NaN	-0.093145	-0.00784504	0.0445549	-0.245515	0.106035	0.048185	0.023085	0.124645	NaN	NaN	NaN	NaN	NaN	NaN	NaN	NaN	-0.046605	-0.03581	0.143055	-0.05474	0.03071	-0.0724699	0.0147399	0.04634	-0.0389701	0.0782	0.11143	0.04299	0.035715	-0.08495	0.13908	-0.03157	-0.075525
P51553	NaN	NaN	NaN	NaN	NaN	NaN	NaN	NaN	NaN	NaN	NaN	NaN	NaN	NaN	NaN	NaN	0.00354175	-0.0938563	0.00785574	-0.0831713	0.0303237	0.135686	-0.0649963	0.0646168	NaN	NaN	NaN	NaN	NaN	NaN	NaN	NaN	NaN	0.17354	0.079055	0.0917	0.33781	NaN	0.17084	0.73894	0.13324	0.4017	0.10303	0.05639	NaN	0.09242	0.03308	0.04707	NaN
P54802	NaN	NaN	NaN	NaN	NaN	NaN	NaN	NaN	NaN	NaN	NaN	NaN	NaN	NaN	NaN	NaN	-0.159005	-0.158515	-0.024125	0.058795	-0.036495	0.106915	0.081105	0.131325	NaN	NaN	NaN	NaN	NaN	NaN	NaN	NaN	-0.041955	-0.17977	-0.087695	-0.18639	-0.06437	NaN	NaN	NaN	-0.15773	NaN	NaN	NaN	-0.361965	-0.3363	-0.39869	-0.30322	NaN
P56385	NaN	NaN	NaN	NaN	NaN	NaN	NaN	NaN	NaN	NaN	NaN	NaN	NaN	NaN	NaN	NaN	-0.131072	0.123349	-0.0151881	0.0878229	0.0177608	-0.0560831	0.0301039	-0.0566931	NaN	NaN	NaN	NaN	NaN	NaN	NaN	NaN	-0.130675	-0.01464	0.093655	-0.25797	-0.21252	0.12922	-0.02022	0.0119401	-0.00880003	NaN	-0.24826	-0.1719	-0.052395	-0.03508	-0.10135	0.05037	-0.094965
P60468	NaN	NaN	NaN	NaN	NaN	NaN	NaN	NaN	NaN	NaN	NaN	NaN	NaN	NaN	NaN	NaN	0.0693363	0.0334563	-0.00917375	-0.412144	0.270596	-0.0326037	-0.346414	0.426946	NaN	NaN	NaN	NaN	NaN	NaN	NaN	NaN	-0.040685	NaN	NaN	NaN	NaN	NaN	NaN	NaN	NaN	NaN	NaN	NaN	-0.0505651	NaN	NaN	NaN	NaN
P82094	NaN	NaN	NaN	NaN	NaN	NaN	NaN	NaN	NaN	NaN	NaN	NaN	NaN	NaN	NaN	NaN	-2.11986	-1.96254	0.696434	1.48364	1.2859	0.870724	-1.29753	1.04321	NaN	NaN	NaN	NaN	NaN	NaN	NaN	NaN	NaN	NaN	NaN	NaN	NaN	NaN	NaN	NaN	NaN	NaN	NaN	NaN	NaN	NaN	NaN	NaN	NaN
P98175	NaN	NaN	NaN	NaN	NaN	NaN	NaN	NaN	NaN	NaN	NaN	NaN	NaN	NaN	NaN	NaN	-0.000642121	-0.105665	-0.0625201	-0.0543101	0.0861059	0.211132	-0.00518912	-0.0689111	NaN	NaN	NaN	NaN	NaN	NaN	NaN	NaN	0.057595	0.0252399	0.165955	0.0885	0.14231	0.20412	0.06694	0.17334	0.00277996	0.01512	0.07763	0.00718999	0.347315	0.00041002	0.16818	0.26157	0.140425
Q08209;P16298	NaN	NaN	NaN	NaN	NaN	NaN	NaN	NaN	NaN	NaN	NaN	NaN	NaN	NaN	NaN	NaN	0.223223	0.0868325	-0.471637	-0.0198574	0.108113	-0.835757	0.432423	0.476663	NaN	NaN	NaN	NaN	NaN	NaN	NaN	NaN	NaN	NaN	NaN	0.3209	NaN	0.13132	0.13584	NaN	0.43914	NaN	0.24543	0.16359	NaN	NaN	NaN	NaN	0.00782502
Q10713	NaN	NaN	NaN	NaN	NaN	NaN	NaN	NaN	NaN	NaN	NaN	NaN	NaN	NaN	NaN	NaN	-0.167797	-0.122137	0.0561826	0.0768225	0.134763	0.0595526	-0.0916474	0.0542625	NaN	NaN	NaN	NaN	NaN	NaN	NaN	NaN	0.0592951	-0.06932	-0.128775	-0.30916	-0.10907	-0.0537699	-0.0414701	-0.1176	-0.06336	-0.16069	-0.11351	0.16229	0.012765	0.08392	-0.10578	-0.00723004	-0.021575
Q13595	NaN	NaN	NaN	NaN	NaN	NaN	NaN	NaN	NaN	NaN	NaN	NaN	NaN	NaN	NaN	NaN	-0.186595	-0.130565	0.004915	-0.184135	0.265955	0.096915	-0.0739748	0.207485	NaN	NaN	NaN	NaN	NaN	NaN	NaN	NaN	-0.135135	-0.1159	-0.155635	-0.05796	0.09341	-0.01444	-0.13334	0.01664	-0.01686	0.0317	-0.07061	-0.18955	-0.133605	-0.10545	-0.0551	-0.11538	-0.099885
Q13620	NaN	NaN	NaN	NaN	NaN	NaN	NaN	NaN	NaN	NaN	NaN	NaN	NaN	NaN	NaN	NaN	-0.175139	-0.114519	0.185997	0.0284265	0.0443555	0.0717195	0.000700474	-0.0415394	NaN	NaN	NaN	NaN	NaN	NaN	NaN	NaN	NaN	NaN	NaN	NaN	NaN	NaN	NaN	NaN	NaN	NaN	NaN	NaN	NaN	NaN	NaN	NaN	NaN
Q14938;Q12857	NaN	NaN	NaN	NaN	NaN	NaN	NaN	NaN	NaN	NaN	NaN	NaN	NaN	NaN	NaN	NaN	0.141389	0.0843089	-0.0922912	-0.301291	0.0585889	-0.00718117	0.232079	-0.115601	NaN	NaN	NaN	NaN	NaN	NaN	NaN	NaN	NaN	NaN	NaN	NaN	NaN	NaN	NaN	NaN	NaN	NaN	NaN	NaN	NaN	NaN	NaN	NaN	NaN
Q15437	NaN	NaN	NaN	NaN	NaN	NaN	NaN	NaN	NaN	NaN	NaN	NaN	NaN	NaN	NaN	NaN	-0.06709	-0.29285	0.0693898	0.0480399	0.35686	-0.39085	-0.24912	0.52562	NaN	NaN	NaN	NaN	NaN	NaN	NaN	NaN	0.154295	0.05634	0.173855	0.0452	-0.16623	-0.20216	0.0176399	0.0141401	0.0291399	-0.00356007	0.19743	0.13749	0.170415	0.07002	0.18328	-0.1486	-0.043205
Q5C9Z4	NaN	NaN	NaN	NaN	NaN	NaN	NaN	NaN	NaN	NaN	NaN	NaN	NaN	NaN	NaN	NaN	0.291455	0.0757949	-0.0114951	-0.276835	0.037545	-0.0821149	0.042655	-0.0770051	NaN	NaN	NaN	NaN	NaN	NaN	NaN	NaN	NaN	NaN	NaN	NaN	NaN	NaN	NaN	NaN	NaN	NaN	NaN	NaN	NaN	NaN	NaN	NaN	NaN
Q5T6V5	NaN	NaN	NaN	NaN	NaN	NaN	NaN	NaN	NaN	NaN	NaN	NaN	NaN	NaN	NaN	NaN	0.0864062	-0.174514	0.194476	0.211016	0.0366161	-0.196024	-0.0345039	-0.123474	NaN	NaN	NaN	NaN	NaN	NaN	NaN	NaN	NaN	NaN	NaN	NaN	NaN	NaN	NaN	-0.11652	-0.17411	NaN	NaN	NaN	NaN	NaN	NaN	NaN	NaN
Q5TZA2	NaN	NaN	NaN	NaN	NaN	NaN	NaN	NaN	NaN	NaN	NaN	NaN	NaN	NaN	NaN	NaN	-0.0377736	-0.133535	-0.0889207	0.0444784	0.0284894	0.42487	-0.152996	-0.0846136	NaN	NaN	NaN	NaN	NaN	NaN	NaN	NaN	NaN	NaN	NaN	NaN	NaN	NaN	NaN	NaN	NaN	NaN	NaN	NaN	NaN	NaN	NaN	NaN	NaN
Q641Q2	NaN	NaN	NaN	NaN	NaN	NaN	NaN	NaN	NaN	NaN	NaN	NaN	NaN	NaN	NaN	NaN	-0.0871787	0.124081	0.138041	0.133271	-0.0406687	-0.118479	-0.287179	0.138111	NaN	NaN	NaN	NaN	NaN	NaN	NaN	NaN	NaN	NaN	NaN	NaN	NaN	NaN	NaN	NaN	NaN	NaN	NaN	NaN	NaN	NaN	NaN	NaN	NaN
Q6UB35	NaN	NaN	NaN	NaN	NaN	NaN	NaN	NaN	NaN	NaN	NaN	NaN	NaN	NaN	NaN	NaN	-0.01914	-0.0936899	-0.0480499	-0.06547	0.17581	0.22499	-0.10706	-0.06739	NaN	NaN	NaN	NaN	NaN	NaN	NaN	NaN	-0.043355	0.01914	0.032655	0.1534	-0.16338	-0.13189	0.17734	0.00464004	0.05524	0.2298	-0.00509	-0.04788	-0.034815	-0.02462	-0.08785	0.11187	0.113125
Q86Y39	NaN	NaN	NaN	NaN	NaN	NaN	NaN	NaN	NaN	NaN	NaN	NaN	NaN	NaN	NaN	NaN	-0.0499325	0.0485873	-0.117933	-0.161232	0.0429673	0.0170875	-0.00146246	0.221917	NaN	NaN	NaN	NaN	NaN	NaN	NaN	NaN	NaN	NaN	NaN	NaN	NaN	NaN	NaN	NaN	NaN	NaN	NaN	NaN	NaN	NaN	NaN	NaN	NaN
Q8IX12	NaN	NaN	NaN	NaN	NaN	NaN	NaN	NaN	NaN	NaN	NaN	NaN	NaN	NaN	NaN	NaN	-0.0851069	-0.127212	-0.00935888	0.0981591	0.132379	0.20701	-0.185445	-0.0304259	NaN	NaN	NaN	NaN	NaN	NaN	NaN	NaN	-0.072605	-0.06967	-0.035745	-0.03703	0.18521	0.24722	0.06704	0.06094	-0.08495	-0.05089	-0.03421	-0.12827	0.082515	-0.07587	-0.07685	0.0486699	-0.00884503
Q8N302	NaN	NaN	NaN	NaN	NaN	NaN	NaN	NaN	NaN	NaN	NaN	NaN	NaN	NaN	NaN	NaN	-0.134036	-0.0467333	0.0582487	-0.0379283	-0.0434993	0.144162	0.0258377	0.0339487	NaN	NaN	NaN	NaN	NaN	NaN	NaN	NaN	NaN	NaN	NaN	NaN	NaN	NaN	NaN	NaN	NaN	NaN	NaN	NaN	NaN	NaN	NaN	NaN	NaN
Q8N3E9	NaN	NaN	NaN	NaN	NaN	NaN	NaN	NaN	NaN	NaN	NaN	NaN	NaN	NaN	NaN	NaN	-0.0789866	-0.259856	0.172354	0.405954	-0.228587	-0.500566	0.412313	0.0773735	NaN	NaN	NaN	NaN	NaN	NaN	NaN	NaN	NaN	NaN	NaN	NaN	NaN	NaN	NaN	NaN	NaN	NaN	NaN	NaN	NaN	NaN	NaN	NaN	NaN
Q8NBT2	NaN	NaN	NaN	NaN	NaN	NaN	NaN	NaN	NaN	NaN	NaN	NaN	NaN	NaN	NaN	NaN	0.166115	-0.182755	0.198965	0.199065	-0.0684752	0.193835	-0.151055	-0.355695	NaN	NaN	NaN	NaN	NaN	NaN	NaN	NaN	NaN	NaN	NaN	NaN	NaN	NaN	NaN	NaN	NaN	NaN	NaN	NaN	NaN	NaN	NaN	NaN	NaN
Q8ND56	NaN	NaN	NaN	NaN	NaN	NaN	NaN	NaN	NaN	NaN	NaN	NaN	NaN	NaN	NaN	NaN	-0.017537	0.036005	0.072067	0.124513	-0.00153303	-0.039467	-0.12561	-0.048438	NaN	NaN	NaN	NaN	NaN	NaN	NaN	NaN	0.127995	0.03554	NaN	NaN	NaN	NaN	NaN	-0.02639	NaN	NaN	NaN	NaN	0.191715	0.0605201	NaN	NaN	NaN
Q8TB72	NaN	NaN	NaN	NaN	NaN	NaN	NaN	NaN	NaN	NaN	NaN	NaN	NaN	NaN	NaN	NaN	-0.0861626	-0.104882	0.0215375	0.0132976	0.193307	-0.00726247	-0.236463	0.206627	NaN	NaN	NaN	NaN	NaN	NaN	NaN	NaN	NaN	NaN	NaN	NaN	NaN	NaN	NaN	NaN	NaN	NaN	NaN	NaN	NaN	NaN	NaN	NaN	NaN
Q8TBF2	NaN	NaN	NaN	NaN	NaN	NaN	NaN	NaN	NaN	NaN	NaN	NaN	NaN	NaN	NaN	NaN	-0.0707151	-0.204985	0.0545349	-0.00743508	0.143905	0.00356495	0.00946498	0.0716649	NaN	NaN	NaN	NaN	NaN	NaN	NaN	NaN	NaN	NaN	NaN	NaN	NaN	NaN	NaN	NaN	NaN	NaN	NaN	NaN	NaN	NaN	NaN	NaN	NaN
Q8TBX8	NaN	NaN	NaN	NaN	NaN	NaN	NaN	NaN	NaN	NaN	NaN	NaN	NaN	NaN	NaN	NaN	-0.0724826	-0.0181925	0.0611575	0.164367	0.0269575	-0.241063	0.152467	-0.0732126	NaN	NaN	NaN	NaN	NaN	NaN	NaN	NaN	NaN	NaN	0.160355	NaN	NaN	NaN	NaN	NaN	NaN	NaN	NaN	NaN	NaN	NaN	0.09238	NaN	NaN
Q8TCF1	NaN	NaN	NaN	NaN	NaN	NaN	NaN	NaN	NaN	NaN	NaN	NaN	NaN	NaN	NaN	NaN	0.23483	0.00896001	-0.20905	0.00937009	-0.26286	0.02233	0.21572	-0.0193	NaN	NaN	NaN	NaN	NaN	NaN	NaN	NaN	NaN	NaN	NaN	NaN	NaN	NaN	NaN	NaN	NaN	NaN	NaN	NaN	NaN	NaN	NaN	NaN	NaN
Q8WTV0	NaN	NaN	NaN	NaN	NaN	NaN	NaN	NaN	NaN	NaN	NaN	NaN	NaN	NaN	NaN	NaN	-0.109357	-0.270686	-0.18025	0.11862	0.0569092	-0.0584482	0.187329	0.255884	NaN	NaN	NaN	NaN	NaN	NaN	NaN	NaN	NaN	NaN	NaN	NaN	NaN	NaN	NaN	NaN	NaN	NaN	NaN	0.39209	NaN	NaN	NaN	NaN	NaN
Q92522	NaN	NaN	NaN	NaN	NaN	NaN	NaN	NaN	NaN	NaN	NaN	NaN	NaN	NaN	NaN	NaN	-0.0594128	-0.161002	0.0938202	-0.117607	0.143605	0.232514	-0.0347178	-0.0972008	NaN	NaN	NaN	NaN	NaN	NaN	NaN	NaN	-0.472975	-0.13874	-0.302185	-0.20195	0.07471	0.0253201	-0.01907	0.0600401	-0.16264	-0.21639	-0.18171	-0.22617	-0.245875	-0.03415	-0.14502	-0.04288	-0.064115
Q92665	NaN	NaN	NaN	NaN	NaN	NaN	NaN	NaN	NaN	NaN	NaN	NaN	NaN	NaN	NaN	NaN	-0.0666206	0.0379233	0.0370734	0.0798954	0.0522243	0.112657	-0.216122	-0.0370317	NaN	NaN	NaN	NaN	NaN	NaN	NaN	NaN	0.065495	0.00490999	NaN	NaN	NaN	0.20212	0.07174	NaN	NaN	NaN	0.11133	0.07549	0.181515	-0.00863999	NaN	NaN	0.062825
Q969X6	NaN	NaN	NaN	NaN	NaN	NaN	NaN	NaN	NaN	NaN	NaN	NaN	NaN	NaN	NaN	NaN	-0.131187	-0.233032	0.0950365	0.0356075	0.0414595	0.184117	-0.107192	0.115191	NaN	NaN	NaN	NaN	NaN	NaN	NaN	NaN	NaN	-0.05105	0.178255	0.3098	0.09261	NaN	0.09894	0.29554	0.22614	NaN	NaN	0.02669	NaN	-0.21584	-0.14011	-0.03164	NaN
Q96A49	NaN	NaN	NaN	NaN	NaN	NaN	NaN	NaN	NaN	NaN	NaN	NaN	NaN	NaN	NaN	NaN	0.452894	0.562336	-0.13213	-0.348506	-0.263256	-0.321656	0.363132	-0.312816	NaN	NaN	NaN	NaN	NaN	NaN	NaN	NaN	0.325295	0.29104	0.368855	0.2151	-0.3351	-0.22793	0.13374	-0.15594	0.33054	0.2947	0.25143	0.24769	0.235615	0.29272	0.31318	-0.04385	0.072425
Q96FJ0	NaN	NaN	NaN	NaN	NaN	NaN	NaN	NaN	NaN	NaN	NaN	NaN	NaN	NaN	NaN	NaN	-0.0455036	-0.158334	0.219886	0.433846	-0.164314	-0.187213	0.00506639	-0.103434	NaN	NaN	NaN	NaN	NaN	NaN	NaN	NaN	NaN	NaN	NaN	NaN	NaN	NaN	NaN	NaN	NaN	NaN	NaN	NaN	NaN	NaN	NaN	NaN	NaN
Q96KR1	NaN	NaN	NaN	NaN	NaN	NaN	NaN	NaN	NaN	NaN	NaN	NaN	NaN	NaN	NaN	NaN	-0.197155	0.136215	0.042505	-0.122735	0.0435851	0.0278749	0.026885	0.042825	NaN	NaN	NaN	NaN	NaN	NaN	NaN	NaN	0.246195	0.01334	-0.033015	-0.08767	NaN	-0.0539899	NaN	NaN	-0.11216	-0.07945	NaN	-0.09409	-0.081585	-0.25899	-0.09041	NaN	-0.211295
Q96Q11	NaN	NaN	NaN	NaN	NaN	NaN	NaN	NaN	NaN	NaN	NaN	NaN	NaN	NaN	NaN	NaN	0.352702	-0.289528	-0.0100875	0.0814223	-0.0754876	0.234632	-0.329198	0.0355425	NaN	NaN	NaN	NaN	NaN	NaN	NaN	NaN	-0.011575	-0.06039	-0.202315	-0.05719	-0.09441	-0.06112	-0.03543	-0.13156	-0.02186	-0.17203	0.14363	-0.0619	-0.126655	-0.2187	0.14848	0.69467	-0.086755
Q99570	NaN	NaN	NaN	NaN	NaN	NaN	NaN	NaN	NaN	NaN	NaN	NaN	NaN	NaN	NaN	NaN	-0.0345511	-0.316451	0.0768189	-0.0527511	0.0408988	0.061389	0.105499	0.119149	NaN	NaN	NaN	NaN	NaN	NaN	NaN	NaN	NaN	NaN	NaN	NaN	NaN	NaN	NaN	NaN	NaN	NaN	NaN	NaN	NaN	NaN	NaN	NaN	NaN
Q99828	NaN	NaN	NaN	NaN	NaN	NaN	NaN	NaN	NaN	NaN	NaN	NaN	NaN	NaN	NaN	NaN	-0.0086751	-0.061635	-0.063835	0.136845	0.243815	-0.0363251	-0.254405	0.044215	NaN	NaN	NaN	NaN	NaN	NaN	NaN	NaN	NaN	NaN	NaN	NaN	NaN	NaN	NaN	NaN	NaN	NaN	NaN	NaN	NaN	NaN	NaN	NaN	NaN
Q9BQ39	NaN	NaN	NaN	NaN	NaN	NaN	NaN	NaN	NaN	NaN	NaN	NaN	NaN	NaN	NaN	NaN	-0.0534759	0.0548439	-0.233836	-0.122486	0.113124	-0.126476	0.199334	0.168974	NaN	NaN	NaN	NaN	NaN	NaN	NaN	NaN	-0.044305	0.08074	NaN	NaN	-0.21858	NaN	-0.30947	NaN	-0.06685	0.0979999	NaN	0.19689	0.171715	0.39342	NaN	0.30907	NaN
Q9BRG1	NaN	NaN	NaN	NaN	NaN	NaN	NaN	NaN	NaN	NaN	NaN	NaN	NaN	NaN	NaN	NaN	-0.0629249	0.0096252	0.00384521	-0.011205	0.178015	-0.099515	-0.0254149	0.00757504	NaN	NaN	NaN	NaN	NaN	NaN	NaN	NaN	-0.016005	-0.11747	-0.135885	0.1295	0.04231	0.04222	0.04544	0.57984	-0.25627	0.0216999	-0.02812	0.12289	0.0748149	0.00060004	0.07638	0.24807	0.243025
Q9BT09	NaN	NaN	NaN	NaN	NaN	NaN	NaN	NaN	NaN	NaN	NaN	NaN	NaN	NaN	NaN	NaN	-0.0488322	-0.0795423	-0.0424016	0.00607268	0.138246	-0.0290988	-0.00655013	0.0621068	NaN	NaN	NaN	NaN	NaN	NaN	NaN	NaN	NaN	0.0439399	0.106755	-0.04021	-0.18907	-0.13794	0.18254	-0.00671995	0.04624	0.115	0.12023	0.09349	NaN	0.50672	1.36588	0.93327	2.11433
Q9BTY7	NaN	NaN	NaN	NaN	NaN	NaN	NaN	NaN	NaN	NaN	NaN	NaN	NaN	NaN	NaN	NaN	-0.182718	-0.0173495	-0.169257	-0.0822025	0.108407	0.0950295	0.0802045	0.167885	NaN	NaN	NaN	NaN	NaN	NaN	NaN	NaN	0.085095	0.31204	0.042555	0.186	-0.18042	0.07332	0.03244	0.11224	0.16884	0.0699999	0.11163	0.21139	0.040815	-0.00152999	0.00511998	0.05177	-0.158525
Q9GZP4	NaN	NaN	NaN	NaN	NaN	NaN	NaN	NaN	NaN	NaN	NaN	NaN	NaN	NaN	NaN	NaN	-0.295048	0.100752	0.0360625	-0.00984764	-0.0679874	0.167722	-0.0221376	0.0904825	NaN	NaN	NaN	NaN	NaN	NaN	NaN	NaN	0.046995	0.0919399	0.644955	-0.00827998	0.10661	0.01592	-0.03032	-0.12171	-0.15378	0.0987999	0.0785301	-0.06714	-0.036375	0.0814201	0.44338	0.12257	-0.055325
Q9H1Z9	NaN	NaN	NaN	NaN	NaN	NaN	NaN	NaN	NaN	NaN	NaN	NaN	NaN	NaN	NaN	NaN	0.113088	0.0229975	-0.00561249	0.0144775	-0.0235225	0.143288	-0.0884526	-0.176262	NaN	NaN	NaN	NaN	NaN	NaN	NaN	NaN	NaN	NaN	NaN	NaN	NaN	NaN	NaN	NaN	NaN	NaN	NaN	NaN	NaN	NaN	NaN	NaN	NaN
Q9H2J4	NaN	NaN	NaN	NaN	NaN	NaN	NaN	NaN	NaN	NaN	NaN	NaN	NaN	NaN	NaN	NaN	0.089335	0.175645	0.137365	0.0320849	-0.156825	-0.099565	0.148205	-0.326245	NaN	NaN	NaN	NaN	NaN	NaN	NaN	NaN	NaN	NaN	NaN	NaN	NaN	NaN	NaN	NaN	NaN	NaN	NaN	NaN	NaN	NaN	NaN	NaN	NaN
Q9NXH9	NaN	NaN	NaN	NaN	NaN	NaN	NaN	NaN	NaN	NaN	NaN	NaN	NaN	NaN	NaN	NaN	-0.237886	0.167114	-0.208096	0.140174	0.319854	-0.0224962	-0.247206	0.0885439	NaN	NaN	NaN	NaN	NaN	NaN	NaN	NaN	NaN	NaN	NaN	NaN	NaN	NaN	NaN	NaN	NaN	NaN	NaN	NaN	NaN	NaN	NaN	NaN	NaN
Q9NYF8	NaN	NaN	NaN	NaN	NaN	NaN	NaN	NaN	NaN	NaN	NaN	NaN	NaN	NaN	NaN	NaN	-0.259805	0.100105	0.185555	0.107795	-0.152035	0.014255	0.041975	-0.0378451	NaN	NaN	NaN	NaN	NaN	NaN	NaN	NaN	-0.032345	-0.02743	-0.040465	0.0315	0.07511	0.07262	-0.00921005	-0.04025	-0.03755	-0.04602	-0.0441	-0.06298	0.0405149	-0.05355	-0.01315	-0.07079	-0.086175
Q9P000	NaN	NaN	NaN	NaN	NaN	NaN	NaN	NaN	NaN	NaN	NaN	NaN	NaN	NaN	NaN	NaN	-0.671661	-0.223411	0.442419	0.155809	0.567089	-0.127671	-0.101491	-0.0410814	NaN	NaN	NaN	NaN	NaN	NaN	NaN	NaN	NaN	NaN	NaN	NaN	NaN	NaN	NaN	NaN	NaN	NaN	NaN	NaN	NaN	NaN	NaN	NaN	NaN
Q9P0R6	NaN	NaN	NaN	NaN	NaN	NaN	NaN	NaN	NaN	NaN	NaN	NaN	NaN	NaN	NaN	NaN	-0.08857	-0.074185	0.00961298	0.038573	-0.00555801	0.040391	-0.0199	0.099636	NaN	NaN	NaN	NaN	NaN	NaN	NaN	NaN	NaN	NaN	NaN	NaN	NaN	NaN	NaN	NaN	NaN	NaN	NaN	NaN	NaN	NaN	NaN	NaN	NaN
Q9P2X0	NaN	NaN	NaN	NaN	NaN	NaN	NaN	NaN	NaN	NaN	NaN	NaN	NaN	NaN	NaN	NaN	-0.0164862	-0.0214362	0.0836439	0.103904	0.165404	-0.149676	0.200934	-0.366286	NaN	NaN	NaN	NaN	NaN	NaN	NaN	NaN	NaN	NaN	NaN	NaN	NaN	NaN	NaN	NaN	NaN	NaN	NaN	NaN	NaN	NaN	NaN	NaN	NaN
Q9UG63	NaN	NaN	NaN	NaN	NaN	NaN	NaN	NaN	NaN	NaN	NaN	NaN	NaN	NaN	NaN	NaN	0.084195	0.134035	-0.108785	-0.156205	0.100795	-0.159615	-0.071595	0.177175	NaN	NaN	NaN	NaN	NaN	NaN	NaN	NaN	0.149195	0.15354	0.113055	0.1774	-0.35375	-0.32103	-0.00445002	0.02594	0.00841999	0.0999999	0.05353	0.12119	0.253215	0.17682	0.26448	-0.09331	-0.136395
Q9Y221	NaN	NaN	NaN	NaN	NaN	NaN	NaN	NaN	NaN	NaN	NaN	NaN	NaN	NaN	NaN	NaN	0.164	0.22745	0.15719	-0.25887	0.01548	0.01364	-0.04764	-0.27125	NaN	NaN	NaN	NaN	NaN	NaN	NaN	NaN	NaN	NaN	NaN	NaN	NaN	NaN	NaN	NaN	NaN	NaN	NaN	NaN	NaN	NaN	NaN	NaN	NaN
Q9Y223	NaN	NaN	NaN	NaN	NaN	NaN	NaN	NaN	NaN	NaN	NaN	NaN	NaN	NaN	NaN	NaN	-0.119367	0.0152099	-0.000384092	-0.115303	0.212965	0.103497	-0.119878	0.0232609	NaN	NaN	NaN	NaN	NaN	NaN	NaN	NaN	NaN	-0.01255	0.106755	NaN	NaN	-0.10255	-0.09013	NaN	NaN	NaN	-0.04484	-0.09514	NaN	-0.25308	0.00692999	NaN	-0.163345
Q9Y276	NaN	NaN	NaN	NaN	NaN	NaN	NaN	NaN	NaN	NaN	NaN	NaN	NaN	NaN	NaN	NaN	-0.268654	-0.370574	-0.0338938	-0.00506377	0.340806	0.0133662	-0.0152738	0.339286	NaN	NaN	NaN	NaN	NaN	NaN	NaN	NaN	NaN	NaN	NaN	NaN	NaN	NaN	NaN	NaN	NaN	NaN	NaN	NaN	NaN	NaN	NaN	NaN	NaN
Q9Y2H5	NaN	NaN	NaN	NaN	NaN	NaN	NaN	NaN	NaN	NaN	NaN	NaN	NaN	NaN	NaN	NaN	-0.207299	-0.0652587	0.134661	0.258861	-0.104319	-0.0528487	0.127571	-0.0913688	NaN	NaN	NaN	NaN	NaN	NaN	NaN	NaN	NaN	0.17794	0.046155	NaN	NaN	NaN	NaN	NaN	0.09914	NaN	0.20863	NaN	NaN	0.04872	-0.07861	NaN	NaN
Q9Y2S0	NaN	NaN	NaN	NaN	NaN	NaN	NaN	NaN	NaN	NaN	NaN	NaN	NaN	NaN	NaN	NaN	-0.0348785	0.0985035	0.0408471	-0.144653	0.0719905	-0.0301082	-0.0127742	0.0110724	NaN	NaN	NaN	NaN	NaN	NaN	NaN	NaN	0.202595	NaN	0.520755	0.4067	NaN	0.22442	0.26654	0.38404	0.24434	0.1333	0.33633	0.44869	0.181815	NaN	0.01368	NaN	0.158725
Q9Y3B4	NaN	NaN	NaN	NaN	NaN	NaN	NaN	NaN	NaN	NaN	NaN	NaN	NaN	NaN	NaN	NaN	0.140919	0.0423388	-0.0406612	0.146989	-0.197451	-0.0815912	-0.101071	0.0905288	NaN	NaN	NaN	NaN	NaN	NaN	NaN	NaN	-0.079505	0.07164	0.00514501	-0.01444	-0.00295001	-0.11681	-0.02094	-0.00834996	-0.01796	-0.09367	-0.00629997	-0.06757	-0.039445	-0.03573	0.02228	-0.06642	-0.112995
Q9Y478;O43741	NaN	NaN	NaN	NaN	NaN	NaN	NaN	NaN	NaN	NaN	NaN	NaN	NaN	NaN	NaN	NaN	-0.1088	-0.2162	0.04707	0.04966	0.14899	-0.0613499	-0.07179	0.21242	NaN	NaN	NaN	NaN	NaN	NaN	NaN	NaN	NaN	NaN	NaN	NaN	NaN	NaN	NaN	NaN	NaN	NaN	NaN	NaN	NaN	NaN	NaN	NaN	NaN
Q9Y4C1	NaN	NaN	NaN	NaN	NaN	NaN	NaN	NaN	NaN	NaN	NaN	NaN	NaN	NaN	NaN	NaN	-0.0883226	-0.135202	-0.193442	0.245078	-0.287403	0.174198	-0.0552325	0.340328	NaN	NaN	NaN	NaN	NaN	NaN	NaN	NaN	NaN	NaN	NaN	NaN	NaN	NaN	NaN	NaN	NaN	NaN	NaN	NaN	NaN	NaN	NaN	NaN	NaN
Q9Y4P3	NaN	NaN	NaN	NaN	NaN	NaN	NaN	NaN	NaN	NaN	NaN	NaN	NaN	NaN	NaN	NaN	-0.122939	-0.0246086	0.230301	-0.132579	0.287111	0.0290914	-0.148499	-0.117879	NaN	NaN	NaN	NaN	NaN	NaN	NaN	NaN	0.00661504	-0.06548	-0.032585	0.00926	-0.21091	-0.14698	-0.11248	0.04274	-0.13195	-0.02108	-0.01875	-0.000649989	0.127315	-0.10566	-0.15558	0.0372699	-0.048855
REV__CON__Q28065	NaN	NaN	NaN	NaN	NaN	NaN	NaN	NaN	NaN	NaN	NaN	NaN	NaN	NaN	NaN	NaN	-0.893441	-0.998281	0.260706	0.843711	0.504179	0.606804	-0.862881	0.539203	NaN	NaN	NaN	NaN	NaN	NaN	NaN	NaN	NaN	NaN	NaN	NaN	NaN	NaN	NaN	NaN	NaN	NaN	NaN	NaN	NaN	NaN	NaN	NaN	NaN
REV__O95466	NaN	NaN	NaN	NaN	NaN	NaN	NaN	NaN	NaN	NaN	NaN	NaN	NaN	NaN	NaN	NaN	-0.0821238	-0.0121137	0.104186	0.107026	0.0147463	0.111026	-0.222364	-0.0203837	NaN	NaN	NaN	NaN	NaN	NaN	NaN	NaN	NaN	NaN	NaN	NaN	NaN	NaN	NaN	NaN	NaN	NaN	NaN	NaN	NaN	NaN	NaN	NaN	NaN
REV__O95714	NaN	NaN	NaN	NaN	NaN	NaN	NaN	NaN	NaN	NaN	NaN	NaN	NaN	NaN	NaN	NaN	0.0432813	0.0313013	0.0264612	0.0893313	0.0598013	-0.0803587	-0.162919	-0.00689876	NaN	NaN	NaN	NaN	NaN	NaN	NaN	NaN	NaN	NaN	NaN	NaN	NaN	NaN	NaN	NaN	NaN	NaN	NaN	NaN	NaN	NaN	NaN	NaN	NaN
REV__P43378	NaN	NaN	NaN	NaN	NaN	NaN	NaN	NaN	NaN	NaN	NaN	NaN	NaN	NaN	NaN	NaN	-0.0934899	-0.0452199	0.17925	-0.17276	0.0643201	-0.1738	0.38913	-0.14743	NaN	NaN	NaN	NaN	NaN	NaN	NaN	NaN	NaN	NaN	NaN	NaN	NaN	NaN	NaN	NaN	NaN	NaN	NaN	NaN	NaN	NaN	NaN	NaN	NaN
REV__P49641	NaN	NaN	NaN	NaN	NaN	NaN	NaN	NaN	NaN	NaN	NaN	NaN	NaN	NaN	NaN	NaN	-0.271462	-0.0304925	0.232288	-0.0669425	0.119938	-0.115003	0.0559875	0.0756875	NaN	NaN	NaN	NaN	NaN	NaN	NaN	NaN	NaN	NaN	NaN	NaN	NaN	NaN	NaN	NaN	NaN	NaN	NaN	NaN	NaN	NaN	NaN	NaN	NaN
REV__Q7Z591	NaN	NaN	NaN	NaN	NaN	NaN	NaN	NaN	NaN	NaN	NaN	NaN	NaN	NaN	NaN	NaN	-0.302844	-0.527584	-0.00563383	0.282216	0.193056	0.173046	-0.231784	0.419526	NaN	NaN	NaN	NaN	NaN	NaN	NaN	NaN	NaN	NaN	NaN	NaN	NaN	NaN	NaN	NaN	NaN	NaN	NaN	NaN	NaN	NaN	NaN	NaN	NaN
REV__Q9Y366	NaN	NaN	NaN	NaN	NaN	NaN	NaN	NaN	NaN	NaN	NaN	NaN	NaN	NaN	NaN	NaN	0.0327622	0.00604217	-0.250117	-0.00699553	0.156038	-0.0707705	0.0754632	0.0575772	NaN	NaN	NaN	NaN	NaN	NaN	NaN	NaN	NaN	NaN	NaN	NaN	NaN	NaN	NaN	NaN	NaN	NaN	NaN	NaN	NaN	NaN	NaN	NaN	NaN
A6NIH7	NaN	NaN	NaN	NaN	NaN	NaN	NaN	NaN	NaN	NaN	NaN	NaN	NaN	NaN	NaN	NaN	NaN	NaN	NaN	NaN	NaN	NaN	NaN	NaN	-0.291349	-0.188199	0.0027312	-0.236599	0.385701	0.230901	0.130191	-0.0333788	NaN	NaN	NaN	NaN	NaN	NaN	NaN	NaN	NaN	NaN	NaN	NaN	NaN	NaN	NaN	NaN	NaN
P0CG08;B7ZAQ6	NaN	NaN	NaN	NaN	NaN	NaN	NaN	NaN	NaN	NaN	NaN	NaN	NaN	NaN	NaN	NaN	NaN	NaN	NaN	NaN	NaN	NaN	NaN	NaN	-0.190332	-0.102172	0.392878	-0.0466924	-0.250052	-0.0103426	0.274848	-0.0681324	NaN	NaN	NaN	NaN	NaN	NaN	NaN	NaN	NaN	NaN	NaN	NaN	NaN	NaN	NaN	NaN	NaN
C9JI98	NaN	NaN	NaN	NaN	NaN	NaN	NaN	NaN	NaN	NaN	NaN	NaN	NaN	NaN	NaN	NaN	NaN	NaN	NaN	NaN	NaN	NaN	NaN	NaN	-0.277869	-0.256039	-0.0723186	0.0174515	0.197801	0.271523	0.166988	-0.0475385	NaN	NaN	NaN	0.315	NaN	NaN	0.0593399	NaN	0.0793399	NaN	0.25773	NaN	NaN	NaN	NaN	NaN	NaN
CON__O95678;O95678	NaN	NaN	NaN	NaN	NaN	NaN	NaN	NaN	NaN	NaN	NaN	NaN	NaN	NaN	NaN	NaN	NaN	NaN	NaN	NaN	NaN	NaN	NaN	NaN	-0.312256	-0.163096	-0.257096	-0.426506	-0.152086	-0.0879862	1.62109	-0.222066	NaN	NaN	NaN	NaN	NaN	NaN	NaN	NaN	NaN	NaN	NaN	NaN	NaN	NaN	NaN	NaN	NaN
CON__Q28107	NaN	NaN	NaN	NaN	NaN	NaN	NaN	NaN	NaN	NaN	NaN	NaN	NaN	NaN	NaN	NaN	NaN	NaN	NaN	NaN	NaN	NaN	NaN	NaN	-0.135136	-0.0238662	-0.118176	-0.179706	-0.0297062	0.437764	0.174774	-0.125946	NaN	-0.84969	-0.913454	-0.84156	-0.7195	-0.87508	-0.86304	-0.877	-0.58633	-0.88275	NaN	NaN	NaN	-0.917861	-0.958731	-0.60697	-0.679915
CON__Q3T052	NaN	NaN	NaN	NaN	NaN	NaN	NaN	NaN	NaN	NaN	NaN	NaN	NaN	NaN	NaN	NaN	NaN	NaN	NaN	NaN	NaN	NaN	NaN	NaN	-0.0440862	0.345734	0.258924	-0.0116062	-0.0977361	0.134914	0.0444539	-0.630596	NaN	NaN	NaN	NaN	NaN	NaN	NaN	NaN	NaN	NaN	NaN	NaN	NaN	NaN	NaN	NaN	NaN
O14776	NaN	NaN	NaN	NaN	NaN	NaN	NaN	NaN	NaN	NaN	NaN	NaN	NaN	NaN	NaN	NaN	NaN	NaN	NaN	NaN	NaN	NaN	NaN	NaN	-0.254863	-0.204681	0.0765694	0.0980554	0.0417584	0.14545	0.284896	-0.187187	0.156695	-0.06409	-0.207505	-0.07123	0.20311	0.14782	0.19554	-0.01007	-0.11681	-0.00277007	-0.07736	0.0399901	-0.151545	-0.13748	0.02298	-0.17266	-0.039585
O15027	NaN	NaN	NaN	NaN	NaN	NaN	NaN	NaN	NaN	NaN	NaN	NaN	NaN	NaN	NaN	NaN	NaN	NaN	NaN	NaN	NaN	NaN	NaN	NaN	0.0437025	-0.288768	-0.0216975	-0.0412174	0.211022	0.101703	0.177633	-0.182378	-0.00481498	0.06364	NaN	0.1248	0.29341	-0.14261	0.01294	0.0622401	0.69944	-0.0823	0.05853	NaN	0.277415	0.35712	NaN	0.31787	0.039425
O15327	NaN	NaN	NaN	NaN	NaN	NaN	NaN	NaN	NaN	NaN	NaN	NaN	NaN	NaN	NaN	NaN	NaN	NaN	NaN	NaN	NaN	NaN	NaN	NaN	-0.0736787	0.0943112	0.128851	0.105631	-0.191639	0.173891	-0.0964987	-0.140869	NaN	NaN	NaN	NaN	NaN	NaN	NaN	NaN	NaN	NaN	NaN	NaN	NaN	NaN	NaN	NaN	NaN
O15446	NaN	NaN	NaN	NaN	NaN	NaN	NaN	NaN	NaN	NaN	NaN	NaN	NaN	NaN	NaN	NaN	NaN	NaN	NaN	NaN	NaN	NaN	NaN	NaN	-0.66615	0.10476	0.00878	-0.1498	0.37061	0.31854	0.38342	-0.37016	0.0457951	NaN	NaN	NaN	NaN	NaN	NaN	NaN	NaN	NaN	NaN	NaN	-0.107495	NaN	NaN	NaN	NaN
O43395	NaN	NaN	NaN	NaN	NaN	NaN	NaN	NaN	NaN	NaN	NaN	NaN	NaN	NaN	NaN	NaN	NaN	NaN	NaN	NaN	NaN	NaN	NaN	NaN	0.0503838	-0.0575662	-0.0935161	0.0676937	-0.0862362	0.00597382	-0.0624762	0.175744	0.018095	NaN	-0.258455	NaN	NaN	NaN	NaN	NaN	NaN	-0.15621	NaN	-0.11538	0.504615	NaN	-0.04652	NaN	NaN
O43676	NaN	NaN	NaN	NaN	NaN	NaN	NaN	NaN	NaN	NaN	NaN	NaN	NaN	NaN	NaN	NaN	NaN	NaN	NaN	NaN	NaN	NaN	NaN	NaN	-0.00392878	-0.00821877	0.204751	-0.161829	0.0819012	0.139021	-0.114399	-0.137299	NaN	0.0474399	NaN	NaN	0.28831	NaN	NaN	NaN	NaN	NaN	NaN	NaN	NaN	-0.1624	NaN	-0.1242	NaN
O43709	NaN	NaN	NaN	NaN	NaN	NaN	NaN	NaN	NaN	NaN	NaN	NaN	NaN	NaN	NaN	NaN	NaN	NaN	NaN	NaN	NaN	NaN	NaN	NaN	-0.0919662	-0.0247159	-0.0143161	1.57178	-0.253546	-0.901976	1.04061	-1.32588	NaN	NaN	NaN	NaN	NaN	NaN	NaN	NaN	NaN	NaN	NaN	NaN	NaN	NaN	NaN	NaN	NaN
O43752	NaN	NaN	NaN	NaN	NaN	NaN	NaN	NaN	NaN	NaN	NaN	NaN	NaN	NaN	NaN	NaN	NaN	NaN	NaN	NaN	NaN	NaN	NaN	NaN	0.131412	-0.235138	-0.432549	-0.0248685	0.244911	-0.564709	0.702161	0.178782	NaN	NaN	NaN	NaN	NaN	NaN	NaN	NaN	NaN	NaN	NaN	NaN	NaN	NaN	NaN	NaN	NaN
O43865;Q96HN2	NaN	NaN	NaN	NaN	NaN	NaN	NaN	NaN	NaN	NaN	NaN	NaN	NaN	NaN	NaN	NaN	NaN	NaN	NaN	NaN	NaN	NaN	NaN	NaN	0.074931	0.328532	-0.058718	-0.107436	-0.179364	-0.085305	-0.138702	0.166062	-0.222115	-0.15936	NaN	-0.09811	-0.00802004	-0.02307	0.00457996	-0.17049	-0.11295	-0.0800101	-0.18101	NaN	-0.059715	-0.07622	NaN	0.12197	-0.090585
O60341	NaN	NaN	NaN	NaN	NaN	NaN	NaN	NaN	NaN	NaN	NaN	NaN	NaN	NaN	NaN	NaN	NaN	NaN	NaN	NaN	NaN	NaN	NaN	NaN	0.077786	0.031936	-0.014741	0.162917	-0.015305	-0.123575	-0.031737	-0.087281	NaN	NaN	0.334955	NaN	NaN	NaN	NaN	-0.14621	0.17924	0.0946	0.05723	NaN	NaN	NaN	0.37528	NaN	NaN
O60437	NaN	NaN	NaN	NaN	NaN	NaN	NaN	NaN	NaN	NaN	NaN	NaN	NaN	NaN	NaN	NaN	NaN	NaN	NaN	NaN	NaN	NaN	NaN	NaN	-0.00343132	0.255009	0.0816889	-0.0854511	-0.152951	-0.0899813	0.0781589	-0.0830412	NaN	-0.11907	NaN	-0.15335	0.75461	NaN	-0.12137	-0.15634	NaN	0.3601	0.21703	NaN	NaN	-0.04208	NaN	0.03557	NaN
O75794	NaN	NaN	NaN	NaN	NaN	NaN	NaN	NaN	NaN	NaN	NaN	NaN	NaN	NaN	NaN	NaN	NaN	NaN	NaN	NaN	NaN	NaN	NaN	NaN	0.101197	0.163957	-0.192063	0.124477	0.00862741	-0.426453	0.224217	-0.00396252	NaN	NaN	NaN	NaN	NaN	NaN	NaN	NaN	NaN	NaN	NaN	NaN	NaN	NaN	NaN	NaN	NaN
O94762	NaN	NaN	NaN	NaN	NaN	NaN	NaN	NaN	NaN	NaN	NaN	NaN	NaN	NaN	NaN	NaN	NaN	NaN	NaN	NaN	NaN	NaN	NaN	NaN	0.0015825	-0.0781575	0.0654124	0.0618725	-0.0111876	-0.0193175	0.0763425	-0.0965475	NaN	NaN	NaN	NaN	NaN	NaN	NaN	NaN	NaN	NaN	NaN	NaN	NaN	NaN	NaN	NaN	NaN
O94973	NaN	NaN	NaN	NaN	NaN	NaN	NaN	NaN	NaN	NaN	NaN	NaN	NaN	NaN	NaN	NaN	NaN	NaN	NaN	NaN	NaN	NaN	NaN	NaN	-0.007285	-0.151555	0.0186651	-0.015085	-0.214975	0.253175	-0.0598049	0.176865	-0.298305	NaN	-0.224195	NaN	NaN	NaN	NaN	NaN	NaN	-0.18193	NaN	NaN	-0.045785	NaN	-0.05691	NaN	NaN
O95169	NaN	NaN	NaN	NaN	NaN	NaN	NaN	NaN	NaN	NaN	NaN	NaN	NaN	NaN	NaN	NaN	NaN	NaN	NaN	NaN	NaN	NaN	NaN	NaN	0.0235313	0.0877312	-0.178689	-0.00178874	0.00177133	0.100721	-0.0690787	0.0358013	NaN	NaN	NaN	NaN	NaN	NaN	NaN	NaN	NaN	NaN	NaN	NaN	NaN	NaN	NaN	NaN	NaN
P09884	NaN	NaN	NaN	NaN	NaN	NaN	NaN	NaN	NaN	NaN	NaN	NaN	NaN	NaN	NaN	NaN	NaN	NaN	NaN	NaN	NaN	NaN	NaN	NaN	0.339925	0.323008	-0.369913	-0.0580875	-0.174754	-0.0307745	-0.539042	0.509637	0.098595	NaN	0.050655	NaN	NaN	NaN	NaN	NaN	NaN	NaN	-0.23275	NaN	0.495915	NaN	0.17568	NaN	NaN
P16188;P13746;P04439;Q29960;P30508;Q29940;P30493;P30492;Q29963;Q07000;P30510;P30504;P18463;P01893;Q9TNN7;P30505;Q29865;P30480;P30479;P30466;P30462;P30460;Q95365;Q29836;Q29718;Q04826;P30488;P30487;P30485;P30483;P30481;P30475;P30461;P03989	NaN	NaN	NaN	NaN	NaN	NaN	NaN	NaN	NaN	NaN	NaN	NaN	NaN	NaN	NaN	NaN	NaN	NaN	NaN	NaN	NaN	NaN	NaN	NaN	-0.0711175	-0.0410575	-0.132257	-0.00843751	-0.0817875	-0.0641675	0.153142	0.245682	NaN	NaN	NaN	NaN	NaN	NaN	NaN	NaN	NaN	NaN	NaN	NaN	NaN	NaN	NaN	NaN	NaN
P17301	NaN	NaN	NaN	NaN	NaN	NaN	NaN	NaN	NaN	NaN	NaN	NaN	NaN	NaN	NaN	NaN	NaN	NaN	NaN	NaN	NaN	NaN	NaN	NaN	-0.714456	-0.470316	0.255024	0.108834	0.245374	0.399284	0.537912	-0.361656	-0.034315	-0.027	-0.018485	-0.09911	0.28951	0.22182	0.0693399	-0.01298	0.01864	-0.00802004	0.04743	0.0118901	-0.134925	0.09042	-0.20445	0.18367	0.255225
P19784	NaN	NaN	NaN	NaN	NaN	NaN	NaN	NaN	NaN	NaN	NaN	NaN	NaN	NaN	NaN	NaN	NaN	NaN	NaN	NaN	NaN	NaN	NaN	NaN	0.03234	0.0485899	0.00516987	-0.18456	0.06602	0.05251	0.0161099	-0.03618	-0.238915	-0.07522	-0.154815	0.2467	-0.11369	-0.05373	0.11284	-0.10135	-0.00613004	-0.1317	-0.10438	-0.08807	0.087415	0.00120002	-0.03556	-0.07294	-0.081155
P20339	NaN	NaN	NaN	NaN	NaN	NaN	NaN	NaN	NaN	NaN	NaN	NaN	NaN	NaN	NaN	NaN	NaN	NaN	NaN	NaN	NaN	NaN	NaN	NaN	-0.50303	0.05158	0.446	-0.05287	-0.05463	0.16658	0.08795	-0.14158	-0.00100499	0.07884	-0.078155	-0.03197	0.10381	0.00828004	-0.01171	-0.03292	-0.0646901	0.0293	-0.10676	-0.04056	-0.0376951	-0.02324	-0.02773	-0.03711	-0.020615
P21127	NaN	NaN	NaN	NaN	NaN	NaN	NaN	NaN	NaN	NaN	NaN	NaN	NaN	NaN	NaN	NaN	NaN	NaN	NaN	NaN	NaN	NaN	NaN	NaN	-0.0656205	-0.0125805	0.130373	-0.0732105	0.000729442	-0.0401605	0.0494494	0.0110195	NaN	NaN	NaN	NaN	NaN	NaN	NaN	NaN	NaN	NaN	NaN	NaN	NaN	NaN	NaN	NaN	NaN
P23258;Q9NRH3	NaN	NaN	NaN	NaN	NaN	NaN	NaN	NaN	NaN	NaN	NaN	NaN	NaN	NaN	NaN	NaN	NaN	NaN	NaN	NaN	NaN	NaN	NaN	NaN	0.0313175	-0.0527725	0.000217438	-0.191993	0.290347	-0.0499325	-0.211562	0.184377	NaN	NaN	NaN	NaN	NaN	NaN	NaN	NaN	NaN	NaN	NaN	NaN	NaN	NaN	NaN	NaN	NaN
P27144	NaN	NaN	NaN	NaN	NaN	NaN	NaN	NaN	NaN	NaN	NaN	NaN	NaN	NaN	NaN	NaN	NaN	NaN	NaN	NaN	NaN	NaN	NaN	NaN	0.211803	0.121458	0.165632	0.140032	-0.144536	-0.301675	-0.19749	0.00477338	-0.121485	0.09644	-0.072485	-0.09354	0.07701	-0.01515	0.09784	0.15144	0.0204399	-0.0312001	0.04643	-0.00888997	-0.413675	-0.22851	-0.28236	-0.05275	-0.170405
P28698	NaN	NaN	NaN	NaN	NaN	NaN	NaN	NaN	NaN	NaN	NaN	NaN	NaN	NaN	NaN	NaN	NaN	NaN	NaN	NaN	NaN	NaN	NaN	NaN	-0.108734	-0.312994	-0.0663137	0.0521463	0.125276	0.0810363	0.147256	0.0823263	NaN	NaN	NaN	NaN	NaN	NaN	NaN	NaN	NaN	NaN	NaN	NaN	NaN	NaN	NaN	NaN	NaN
P28702;P19793;P48443	NaN	NaN	NaN	NaN	NaN	NaN	NaN	NaN	NaN	NaN	NaN	NaN	NaN	NaN	NaN	NaN	NaN	NaN	NaN	NaN	NaN	NaN	NaN	NaN	-0.0025363	-0.176136	-0.102686	-0.139226	0.158564	0.125844	0.0722637	0.0639136	NaN	NaN	NaN	NaN	NaN	NaN	NaN	NaN	NaN	NaN	NaN	NaN	NaN	NaN	NaN	NaN	NaN
P29084	NaN	NaN	NaN	NaN	NaN	NaN	NaN	NaN	NaN	NaN	NaN	NaN	NaN	NaN	NaN	NaN	NaN	NaN	NaN	NaN	NaN	NaN	NaN	NaN	0.402431	-0.350569	-0.263829	0.00308132	0.284651	-0.0229087	0.00795126	-0.0608087	NaN	NaN	NaN	NaN	NaN	NaN	NaN	NaN	NaN	NaN	NaN	NaN	NaN	NaN	NaN	NaN	NaN
P31350	NaN	NaN	NaN	NaN	NaN	NaN	NaN	NaN	NaN	NaN	NaN	NaN	NaN	NaN	NaN	NaN	NaN	NaN	NaN	NaN	NaN	NaN	NaN	NaN	-0.152874	-0.03291	0.028073	0.084407	0.116603	-0.219978	0.090543	0.086136	0.385495	0.53454	0.748955	0.3437	-0.64707	6.60672	NaN	2.05714	0.21954	0.2544	0.34243	0.47259	0.182215	0.22802	0.27408	0.22907	0.318525
P36896	NaN	NaN	NaN	NaN	NaN	NaN	NaN	NaN	NaN	NaN	NaN	NaN	NaN	NaN	NaN	NaN	NaN	NaN	NaN	NaN	NaN	NaN	NaN	NaN	0.649579	0.674629	-0.138197	-0.261918	-0.474333	-0.425478	-0.45948	0.435196	NaN	NaN	NaN	NaN	NaN	NaN	NaN	NaN	NaN	NaN	NaN	NaN	NaN	NaN	NaN	NaN	NaN
P40121	NaN	NaN	NaN	NaN	NaN	NaN	NaN	NaN	NaN	NaN	NaN	NaN	NaN	NaN	NaN	NaN	NaN	NaN	NaN	NaN	NaN	NaN	NaN	NaN	0.272155	0.353014	-0.0158854	-0.139438	-0.288958	-0.158586	-0.204669	0.18237	0.083195	0.18614	0.148155	0.1116	0.06601	0.28872	0.12074	0.15354	0.21114	0.1726	0.22353	0.22369	0.259115	0.36412	0.18908	0.28957	0.395725
P40763	NaN	NaN	NaN	NaN	NaN	NaN	NaN	NaN	NaN	NaN	NaN	NaN	NaN	NaN	NaN	NaN	NaN	NaN	NaN	NaN	NaN	NaN	NaN	NaN	0.00304824	0.0224952	0.117582	-0.0545737	-0.0909898	-0.0201198	0.159223	-0.136666	-0.072935	-0.03241	0.0308551	0.0805	-0.08703	0.14872	-0.11965	-0.01807	-0.06062	0.00827998	-0.06577	-0.00892997	0.179715	-0.00809997	0.09368	-0.08281	0.097625
P46063	NaN	NaN	NaN	NaN	NaN	NaN	NaN	NaN	NaN	NaN	NaN	NaN	NaN	NaN	NaN	NaN	NaN	NaN	NaN	NaN	NaN	NaN	NaN	NaN	-0.0639094	-0.0698298	-0.0148238	0.027073	0.087371	0.104338	0.0171319	-0.087351	-0.0412149	-0.056	-0.006455	-0.04989	0.15031	0.03222	-0.03904	-0.00421	-0.06301	0.101	-0.18498	-0.10487	-0.065515	0.11412	0.22778	-0.05635	-0.176265
P48507	NaN	NaN	NaN	NaN	NaN	NaN	NaN	NaN	NaN	NaN	NaN	NaN	NaN	NaN	NaN	NaN	NaN	NaN	NaN	NaN	NaN	NaN	NaN	NaN	0.0466712	-0.0275888	-0.137329	0.128671	0.0629311	0.162921	-0.368659	0.132381	NaN	NaN	NaN	NaN	NaN	NaN	NaN	0.34424	NaN	NaN	NaN	NaN	NaN	NaN	NaN	NaN	NaN
P49356	NaN	NaN	NaN	NaN	NaN	NaN	NaN	NaN	NaN	NaN	NaN	NaN	NaN	NaN	NaN	NaN	NaN	NaN	NaN	NaN	NaN	NaN	NaN	NaN	0.105516	0.15961	0.0208458	0.0121257	-0.0393243	-0.186574	-0.136534	0.0643357	NaN	NaN	0.586955	NaN	NaN	NaN	NaN	NaN	NaN	0.2865	NaN	NaN	NaN	NaN	-0.11907	NaN	NaN
P49757;Q9Y6R0	NaN	NaN	NaN	NaN	NaN	NaN	NaN	NaN	NaN	NaN	NaN	NaN	NaN	NaN	NaN	NaN	NaN	NaN	NaN	NaN	NaN	NaN	NaN	NaN	0.059674	-0.050698	0.00694299	-0.0870681	-0.075508	-0.00137901	0.018671	0.129365	NaN	NaN	NaN	NaN	NaN	NaN	NaN	NaN	NaN	NaN	NaN	NaN	NaN	NaN	NaN	NaN	NaN
P55081	NaN	NaN	NaN	NaN	NaN	NaN	NaN	NaN	NaN	NaN	NaN	NaN	NaN	NaN	NaN	NaN	NaN	NaN	NaN	NaN	NaN	NaN	NaN	NaN	-0.103427	0.0423524	0.177063	0.0497725	-0.0344174	-0.129117	0.121163	-0.123388	-0.081855	NaN	NaN	NaN	NaN	NaN	NaN	NaN	NaN	NaN	NaN	NaN	-0.0455151	NaN	NaN	NaN	NaN
P55899	NaN	NaN	NaN	NaN	NaN	NaN	NaN	NaN	NaN	NaN	NaN	NaN	NaN	NaN	NaN	NaN	NaN	NaN	NaN	NaN	NaN	NaN	NaN	NaN	-0.74293	-0.0231299	0.35375	0.0926499	-0.19749	0.31587	0.33212	-0.13084	NaN	-0.35711	NaN	NaN	NaN	0.28592	-0.26656	NaN	NaN	-0.40514	NaN	NaN	NaN	-0.29568	NaN	NaN	-0.330335
P56715	NaN	NaN	NaN	NaN	NaN	NaN	NaN	NaN	NaN	NaN	NaN	NaN	NaN	NaN	NaN	NaN	NaN	NaN	NaN	NaN	NaN	NaN	NaN	NaN	-0.154583	0.127318	-0.170952	-0.195732	0.176478	0.360738	-0.103523	-0.0397425	NaN	NaN	NaN	NaN	NaN	NaN	NaN	NaN	NaN	NaN	NaN	NaN	NaN	NaN	NaN	NaN	NaN
P57740	NaN	NaN	NaN	NaN	NaN	NaN	NaN	NaN	NaN	NaN	NaN	NaN	NaN	NaN	NaN	NaN	NaN	NaN	NaN	NaN	NaN	NaN	NaN	NaN	-0.580778	0.266323	0.0920625	-0.650918	0.0457625	0.664133	0.185342	-0.0219274	-0.080725	-0.16418	0.107155	0.1128	0.07131	0.11822	0.17274	0.00830001	NaN	0.0941	0.04453	-0.15419	0.051515	-0.25627	0.09108	0.02557	0.011455
P61964;Q86VZ2	NaN	NaN	NaN	NaN	NaN	NaN	NaN	NaN	NaN	NaN	NaN	NaN	NaN	NaN	NaN	NaN	NaN	NaN	NaN	NaN	NaN	NaN	NaN	NaN	0.131542	0.164742	-0.288108	-0.128358	-0.0860976	0.0962625	-0.0661476	0.176162	NaN	NaN	NaN	NaN	NaN	NaN	NaN	NaN	NaN	NaN	NaN	NaN	NaN	NaN	NaN	NaN	NaN
Q15836;P63027	NaN	NaN	NaN	NaN	NaN	NaN	NaN	NaN	NaN	NaN	NaN	NaN	NaN	NaN	NaN	NaN	NaN	NaN	NaN	NaN	NaN	NaN	NaN	NaN	0.138015	0.194385	-0.0478051	0.0946549	0.0545449	-0.336415	-0.112555	0.015175	NaN	NaN	NaN	NaN	NaN	NaN	NaN	NaN	NaN	NaN	NaN	NaN	NaN	NaN	NaN	NaN	NaN
P98179	NaN	NaN	NaN	NaN	NaN	NaN	NaN	NaN	NaN	NaN	NaN	NaN	NaN	NaN	NaN	NaN	NaN	NaN	NaN	NaN	NaN	NaN	NaN	NaN	0.102458	0.11001	0.116416	0.221818	-0.150952	-0.187473	-0.0680261	-0.14425	0.331995	0.43294	0.385555	0.2699	0.20031	0.32262	0.34604	0.33874	0.36284	0.4643	0.33263	0.39789	0.352615	0.30922	0.28648	0.33117	0.330725
Q01780	NaN	NaN	NaN	NaN	NaN	NaN	NaN	NaN	NaN	NaN	NaN	NaN	NaN	NaN	NaN	NaN	NaN	NaN	NaN	NaN	NaN	NaN	NaN	NaN	-0.0216937	-0.122724	0.235586	-0.118094	0.179776	0.170926	0.0533862	-0.377164	NaN	0.00655997	0.381355	0.0929999	NaN	NaN	-0.09464	-0.08978	0.34734	-0.03841	NaN	NaN	NaN	0.20552	0.00128001	NaN	NaN
Q05048	NaN	NaN	NaN	NaN	NaN	NaN	NaN	NaN	NaN	NaN	NaN	NaN	NaN	NaN	NaN	NaN	NaN	NaN	NaN	NaN	NaN	NaN	NaN	NaN	-0.257323	-0.0021925	0.00771749	0.0616674	-0.0436926	-0.0077126	0.118827	0.122707	NaN	NaN	-0.044405	NaN	NaN	NaN	NaN	-0.0336699	NaN	0.4376	NaN	0.0356899	NaN	NaN	0.22498	NaN	NaN
Q06787	NaN	NaN	NaN	NaN	NaN	NaN	NaN	NaN	NaN	NaN	NaN	NaN	NaN	NaN	NaN	NaN	NaN	NaN	NaN	NaN	NaN	NaN	NaN	NaN	0.133158	0.0963078	0.101198	-0.231543	-0.288822	-0.0544925	0.357938	-0.113742	NaN	NaN	NaN	NaN	NaN	NaN	NaN	NaN	NaN	NaN	NaN	NaN	NaN	NaN	NaN	NaN	NaN
Q12765	NaN	NaN	NaN	NaN	NaN	NaN	NaN	NaN	NaN	NaN	NaN	NaN	NaN	NaN	NaN	NaN	NaN	NaN	NaN	NaN	NaN	NaN	NaN	NaN	-0.0845776	-0.203578	0.111552	-0.0587975	0.0739524	0.160932	0.0336425	-0.0331275	NaN	0.09804	NaN	-0.24277	NaN	0.38312	NaN	-0.1649	NaN	0.01319	NaN	NaN	NaN	-0.10893	NaN	NaN	0.110325
Q12792	NaN	NaN	NaN	NaN	NaN	NaN	NaN	NaN	NaN	NaN	NaN	NaN	NaN	NaN	NaN	NaN	NaN	NaN	NaN	NaN	NaN	NaN	NaN	NaN	-0.354165	NaN	NaN	-0.0106449	0.225675	0.264775	-0.050905	-0.0747349	0.080695	-0.09253	0.141955	0.0405999	0.03241	0.0864201	0.0298399	0.00423002	0.09324	-0.02351	0.08383	-0.05691	0.144615	0.08772	0.04148	0.01177	0.157125
Q13023	NaN	NaN	NaN	NaN	NaN	NaN	NaN	NaN	NaN	NaN	NaN	NaN	NaN	NaN	NaN	NaN	NaN	NaN	NaN	NaN	NaN	NaN	NaN	NaN	0.483996	0.323756	-0.142353	-0.253073	-0.241518	-0.0995666	-0.456587	0.385343	NaN	NaN	NaN	NaN	NaN	NaN	NaN	NaN	NaN	NaN	NaN	NaN	NaN	NaN	NaN	NaN	NaN
Q13242	NaN	NaN	NaN	NaN	NaN	NaN	NaN	NaN	NaN	NaN	NaN	NaN	NaN	NaN	NaN	NaN	NaN	NaN	NaN	NaN	NaN	NaN	NaN	NaN	0.0747088	0.0498388	-0.0111912	0.0495688	0.0049988	-0.158751	-0.0581713	0.0489988	0.0557951	-0.29919	-0.224625	-0.07361	-0.14673	-0.27901	-0.10698	0.0996401	-0.20801	0.0440999	-0.11598	-0.11478	0.073815	-0.29055	-0.00929999	-0.0553	-0.069525
Q13492;O60641	NaN	NaN	NaN	NaN	NaN	NaN	NaN	NaN	NaN	NaN	NaN	NaN	NaN	NaN	NaN	NaN	NaN	NaN	NaN	NaN	NaN	NaN	NaN	NaN	0.104989	0.0691288	0.0536187	-0.0126514	-0.0905714	-0.181221	-0.0794713	0.136179	NaN	NaN	NaN	NaN	NaN	NaN	NaN	NaN	NaN	NaN	NaN	NaN	NaN	NaN	NaN	NaN	NaN
Q13505	NaN	NaN	NaN	NaN	NaN	NaN	NaN	NaN	NaN	NaN	NaN	NaN	NaN	NaN	NaN	NaN	NaN	NaN	NaN	NaN	NaN	NaN	NaN	NaN	-0.211756	-0.0532761	0.217664	-0.0491462	0.0195038	0.155424	-0.038686	-0.0397263	-0.129955	-0.14801	-0.171535	-0.144	-0.0698	-0.06866	-0.10068	-0.11259	-0.22367	-0.0107501	-0.17557	-0.16088	-0.217715	-0.1384	-0.15422	-0.15973	-0.111165
Q13685	NaN	NaN	NaN	NaN	NaN	NaN	NaN	NaN	NaN	NaN	NaN	NaN	NaN	NaN	NaN	NaN	NaN	NaN	NaN	NaN	NaN	NaN	NaN	NaN	0.0918775	0.249588	-0.336802	-0.265632	-0.0188224	-0.291472	-0.169982	0.741247	NaN	NaN	NaN	NaN	NaN	-0.28628	NaN	NaN	NaN	NaN	NaN	NaN	NaN	NaN	NaN	NaN	-0.280345
Q13895	NaN	NaN	NaN	NaN	NaN	NaN	NaN	NaN	NaN	NaN	NaN	NaN	NaN	NaN	NaN	NaN	NaN	NaN	NaN	NaN	NaN	NaN	NaN	NaN	-0.00797248	-0.0012424	-0.0285525	-0.113592	0.0782175	0.0122876	-0.0185726	0.0794275	-0.067425	0.27874	-0.101035	0.2905	0.05391	0.04432	0.14284	0.16834	-0.06929	0.1097	NaN	NaN	-0.169075	-0.19862	-0.08596	-0.13616	-0.000904977
Q14257	NaN	NaN	NaN	NaN	NaN	NaN	NaN	NaN	NaN	NaN	NaN	NaN	NaN	NaN	NaN	NaN	NaN	NaN	NaN	NaN	NaN	NaN	NaN	NaN	-0.191156	0.0180637	-0.0647063	0.156284	0.177784	-0.182136	-0.0558063	0.141674	0.155895	-0.07427	-0.061455	-0.05713	-0.08454	-0.22053	NaN	-0.14433	NaN	-0.04469	NaN	NaN	0.198215	0.01082	0.09338	0.07647	-0.091235
Q15165	NaN	NaN	NaN	NaN	NaN	NaN	NaN	NaN	NaN	NaN	NaN	NaN	NaN	NaN	NaN	NaN	NaN	NaN	NaN	NaN	NaN	NaN	NaN	NaN	0.0473564	-0.320074	-9.37e-05	0.0220864	0.220576	0.0190763	0.0626163	-0.0515437	0.139595	-0.02961	0.089855	0.00739998	-0.02517	0.04182	0.03754	0.0830401	0.03084	0.0572	-0.0858999	-0.03304	0.272415	0.20512	0.11338	0.11417	0.144825
Q15287	NaN	NaN	NaN	NaN	NaN	NaN	NaN	NaN	NaN	NaN	NaN	NaN	NaN	NaN	NaN	NaN	NaN	NaN	NaN	NaN	NaN	NaN	NaN	NaN	-0.095835	0.091125	0.0178049	0.030075	-0.016525	-0.173985	-0.017025	0.164365	-0.054365	-0.03514	0.003205	0.029	0.09491	0.11142	-0.05465	0.09084	-0.03903	-0.0300201	-0.03816	-0.05227	-0.0383551	0.03172	0.00954002	-0.0316	-0.056085
Q15345	NaN	NaN	NaN	NaN	NaN	NaN	NaN	NaN	NaN	NaN	NaN	NaN	NaN	NaN	NaN	NaN	NaN	NaN	NaN	NaN	NaN	NaN	NaN	NaN	-0.144016	-0.351456	0.0784037	-0.00968623	0.171024	0.0818837	0.222134	-0.0482862	NaN	NaN	NaN	NaN	NaN	NaN	NaN	NaN	NaN	NaN	NaN	NaN	NaN	NaN	NaN	NaN	NaN
Q15435	NaN	NaN	NaN	NaN	NaN	NaN	NaN	NaN	NaN	NaN	NaN	NaN	NaN	NaN	NaN	NaN	NaN	NaN	NaN	NaN	NaN	NaN	NaN	NaN	0.0444297	0.214682	0.0393997	-0.0841002	-0.10774	0.0352497	-0.0272102	-0.11471	-0.0319149	0.0323399	-0.020225	0.0806	0.12971	0.15482	0.0599399	0.02664	-0.01182	NaN	-0.02804	0.0435899	-0.054105	-0.01645	-0.07502	0.06257	0.016095
Q15819	NaN	NaN	NaN	NaN	NaN	NaN	NaN	NaN	NaN	NaN	NaN	NaN	NaN	NaN	NaN	NaN	NaN	NaN	NaN	NaN	NaN	NaN	NaN	NaN	-0.00460649	-0.0447785	-0.0734985	0.0902746	0.0104566	-0.0596315	0.0729245	0.00885952	NaN	NaN	NaN	NaN	NaN	NaN	NaN	NaN	NaN	NaN	NaN	NaN	NaN	NaN	NaN	NaN	NaN
Q16254	NaN	NaN	NaN	NaN	NaN	NaN	NaN	NaN	NaN	NaN	NaN	NaN	NaN	NaN	NaN	NaN	NaN	NaN	NaN	NaN	NaN	NaN	NaN	NaN	0.033659	0.108029	-0.162231	0.134169	0.113619	0.087769	0.014739	-0.329751	NaN	NaN	NaN	NaN	NaN	NaN	NaN	NaN	NaN	NaN	NaN	NaN	NaN	NaN	NaN	NaN	NaN
Q5VTL8	NaN	NaN	NaN	NaN	NaN	NaN	NaN	NaN	NaN	NaN	NaN	NaN	NaN	NaN	NaN	NaN	NaN	NaN	NaN	NaN	NaN	NaN	NaN	NaN	0.00855255	0.283862	-0.149328	-0.0764976	0.0852125	-0.215208	-0.0851676	0.148572	NaN	NaN	NaN	NaN	NaN	NaN	NaN	NaN	NaN	NaN	NaN	NaN	NaN	NaN	NaN	NaN	NaN
Q68CZ6	NaN	NaN	NaN	NaN	NaN	NaN	NaN	NaN	NaN	NaN	NaN	NaN	NaN	NaN	NaN	NaN	NaN	NaN	NaN	NaN	NaN	NaN	NaN	NaN	0.223475	0.133335	0.029225	-0.044925	-0.316675	0.015905	-0.0901951	0.049855	NaN	NaN	NaN	NaN	NaN	NaN	NaN	NaN	NaN	NaN	NaN	NaN	NaN	NaN	NaN	NaN	NaN
Q6NXR4	NaN	NaN	NaN	NaN	NaN	NaN	NaN	NaN	NaN	NaN	NaN	NaN	NaN	NaN	NaN	NaN	NaN	NaN	NaN	NaN	NaN	NaN	NaN	NaN	0.196032	0.119002	-0.105088	-0.344398	-0.0824876	0.173052	-0.131368	0.175252	NaN	NaN	NaN	NaN	NaN	NaN	NaN	NaN	NaN	NaN	NaN	NaN	NaN	NaN	NaN	NaN	NaN
Q6NYC1	NaN	NaN	NaN	NaN	NaN	NaN	NaN	NaN	NaN	NaN	NaN	NaN	NaN	NaN	NaN	NaN	NaN	NaN	NaN	NaN	NaN	NaN	NaN	NaN	-0.127677	-0.132207	-0.142247	0.259912	0.207663	0.0190825	0.0565326	-0.141057	NaN	NaN	NaN	NaN	NaN	NaN	NaN	-0.06225	NaN	NaN	NaN	NaN	NaN	NaN	NaN	NaN	NaN
Q6P9B9	NaN	NaN	NaN	NaN	NaN	NaN	NaN	NaN	NaN	NaN	NaN	NaN	NaN	NaN	NaN	NaN	NaN	NaN	NaN	NaN	NaN	NaN	NaN	NaN	-0.0240326	-0.0250325	-0.0153124	-0.0779226	0.396728	0.00327754	0.147598	-0.405303	NaN	0.13364	NaN	NaN	0.85311	NaN	NaN	0.03734	0.20284	-0.10256	0.24653	0.24059	NaN	0.0079	NaN	-0.2784	NaN
Q6PCE3	NaN	NaN	NaN	NaN	NaN	NaN	NaN	NaN	NaN	NaN	NaN	NaN	NaN	NaN	NaN	NaN	NaN	NaN	NaN	NaN	NaN	NaN	NaN	NaN	-0.0916287	0.0549814	0.0155213	0.165901	-0.142529	-0.172769	0.0583613	0.112161	-0.196265	-0.24059	-0.131365	-0.24484	0.57581	0.37662	-0.2773	-0.21996	-0.12404	-0.32539	-0.16047	-0.17559	-0.299715	-0.28478	-0.25351	-0.16762	-0.356065
Q71RC2	NaN	NaN	NaN	NaN	NaN	NaN	NaN	NaN	NaN	NaN	NaN	NaN	NaN	NaN	NaN	NaN	NaN	NaN	NaN	NaN	NaN	NaN	NaN	NaN	-0.163654	-0.503604	-0.215294	0.321296	0.226606	0.197406	0.356336	-0.219094	-0.0510449	-0.41533	NaN	NaN	NaN	NaN	NaN	-0.06196	NaN	NaN	NaN	-0.11541	0.281815	-0.41597	NaN	NaN	NaN
Q7L592	NaN	NaN	NaN	NaN	NaN	NaN	NaN	NaN	NaN	NaN	NaN	NaN	NaN	NaN	NaN	NaN	NaN	NaN	NaN	NaN	NaN	NaN	NaN	NaN	0.0320263	0.131896	-0.157294	0.0154762	0.0132363	0.0217462	0.0486963	-0.105784	NaN	-0.12607	-0.00814497	-0.08465	-0.15281	-0.07227	-0.04595	-0.02922	0.26474	-0.00138003	0.29783	-0.12369	NaN	-0.0698	-0.04646	0.02077	-0.177825
Q7L5N1	NaN	NaN	NaN	NaN	NaN	NaN	NaN	NaN	NaN	NaN	NaN	NaN	NaN	NaN	NaN	NaN	NaN	NaN	NaN	NaN	NaN	NaN	NaN	NaN	-0.243477	-0.0865372	0.019129	0.0867211	0.091907	0.163679	0.114962	-0.146384	0.0334951	NaN	-0.081745	0.1593	NaN	NaN	0.30334	0.19794	0.17304	NaN	0.01703	NaN	0.074515	NaN	-0.05141	NaN	NaN
Q7Z2Z2	NaN	NaN	NaN	NaN	NaN	NaN	NaN	NaN	NaN	NaN	NaN	NaN	NaN	NaN	NaN	NaN	NaN	NaN	NaN	NaN	NaN	NaN	NaN	NaN	-0.132829	0.326041	-0.0370789	-0.0313089	-0.0204089	-0.191859	0.0798311	0.00761104	-0.015075	NaN	0.309655	-0.000730038	0.24101	0.32932	NaN	0.27054	NaN	-0.0492401	NaN	NaN	-0.0959051	NaN	-0.19191	-0.08702	-0.111545
Q86U38	NaN	NaN	NaN	NaN	NaN	NaN	NaN	NaN	NaN	NaN	NaN	NaN	NaN	NaN	NaN	NaN	NaN	NaN	NaN	NaN	NaN	NaN	NaN	NaN	0.0406288	0.163379	0.0330987	-0.0717013	-0.0511912	-0.155601	-0.0690912	0.110479	-0.165605	-0.21233	-0.283575	-0.15148	-0.31988	-0.31491	-0.05315	-0.19719	-0.10604	-0.17386	-0.05651	NaN	-0.158375	-0.0573	-0.20459	-0.33017	-0.146865
Q86VX2	NaN	NaN	NaN	NaN	NaN	NaN	NaN	NaN	NaN	NaN	NaN	NaN	NaN	NaN	NaN	NaN	NaN	NaN	NaN	NaN	NaN	NaN	NaN	NaN	-0.156827	0.0938027	-0.0256975	-0.0227673	0.0626926	-0.0151975	0.241163	-0.177167	NaN	NaN	NaN	NaN	NaN	NaN	NaN	NaN	NaN	NaN	NaN	NaN	NaN	NaN	NaN	NaN	NaN
Q8IVD9	NaN	NaN	NaN	NaN	NaN	NaN	NaN	NaN	NaN	NaN	NaN	NaN	NaN	NaN	NaN	NaN	NaN	NaN	NaN	NaN	NaN	NaN	NaN	NaN	0.504946	NaN	-1.78152	0.842776	0.765506	-0.370624	0.990426	-0.951504	NaN	0.49164	NaN	0.7586	0.83471	NaN	1.30894	NaN	NaN	0.7089	NaN	NaN	NaN	0.07652	NaN	-0.17405	NaN
Q8IVS2	NaN	NaN	NaN	NaN	NaN	NaN	NaN	NaN	NaN	NaN	NaN	NaN	NaN	NaN	NaN	NaN	NaN	NaN	NaN	NaN	NaN	NaN	NaN	NaN	-0.0485575	-0.243497	-0.0275373	0.0426626	0.0382726	0.294963	0.0078125	-0.0641174	NaN	NaN	NaN	NaN	NaN	-0.29754	-0.20067	NaN	-0.04592	-0.24283	NaN	NaN	NaN	NaN	NaN	NaN	0.0849251
Q8IYS2	NaN	NaN	NaN	NaN	NaN	NaN	NaN	NaN	NaN	NaN	NaN	NaN	NaN	NaN	NaN	NaN	NaN	NaN	NaN	NaN	NaN	NaN	NaN	NaN	0.29579	0.24944	-0.50497	0.27368	0.52151	0.0471702	-0.18893	-0.69369	NaN	NaN	NaN	NaN	NaN	NaN	NaN	NaN	NaN	NaN	NaN	NaN	NaN	NaN	NaN	NaN	NaN
Q8N6T3	NaN	NaN	NaN	NaN	NaN	NaN	NaN	NaN	NaN	NaN	NaN	NaN	NaN	NaN	NaN	NaN	NaN	NaN	NaN	NaN	NaN	NaN	NaN	NaN	0.245628	0.206448	-0.0319023	-0.330772	0.0178676	-0.305462	0.308838	-0.110642	-0.027815	-0.0236	0.031655	0.1865	0.05901	NaN	0.0550399	0.0235401	NaN	-0.07557	NaN	0.05539	-0.010085	-0.01567	0.21438	-0.02922	NaN
Q8NBX0	NaN	NaN	NaN	NaN	NaN	NaN	NaN	NaN	NaN	NaN	NaN	NaN	NaN	NaN	NaN	NaN	NaN	NaN	NaN	NaN	NaN	NaN	NaN	NaN	-0.36277	-0.00805998	0.32248	0.22985	0.00180006	0.15525	0.33613	-0.67468	NaN	NaN	NaN	NaN	NaN	NaN	NaN	NaN	NaN	NaN	NaN	NaN	NaN	NaN	NaN	NaN	NaN
Q8NCA5	NaN	NaN	NaN	NaN	NaN	NaN	NaN	NaN	NaN	NaN	NaN	NaN	NaN	NaN	NaN	NaN	NaN	NaN	NaN	NaN	NaN	NaN	NaN	NaN	-0.204118	-0.0100975	-0.0273473	0.152913	-0.0536773	0.0852425	-0.0353475	0.0924325	0.105795	0.14364	0.121855	0.1156	-0.13253	0.21352	0.0815399	0.13514	0.11264	0.0372	0.16743	0.15069	0.278215	0.0369201	0.12388	-0.04325	-0.117525
Q8NDF8	NaN	NaN	NaN	NaN	NaN	NaN	NaN	NaN	NaN	NaN	NaN	NaN	NaN	NaN	NaN	NaN	NaN	NaN	NaN	NaN	NaN	NaN	NaN	NaN	-0.194933	0.387767	-0.192363	-0.0449326	0.159427	-0.137093	0.132377	-0.110253	NaN	NaN	NaN	NaN	NaN	NaN	NaN	NaN	NaN	NaN	NaN	NaN	NaN	NaN	NaN	NaN	NaN
Q8TAG9	NaN	NaN	NaN	NaN	NaN	NaN	NaN	NaN	NaN	NaN	NaN	NaN	NaN	NaN	NaN	NaN	NaN	NaN	NaN	NaN	NaN	NaN	NaN	NaN	-0.102846	-0.230719	-0.068672	0.07619	0.195225	0.134648	0.19976	-0.203586	NaN	NaN	NaN	NaN	NaN	NaN	NaN	NaN	NaN	NaN	NaN	NaN	NaN	NaN	NaN	NaN	NaN
Q8WUA2	NaN	NaN	NaN	NaN	NaN	NaN	NaN	NaN	NaN	NaN	NaN	NaN	NaN	NaN	NaN	NaN	NaN	NaN	NaN	NaN	NaN	NaN	NaN	NaN	-0.00586748	0.132732	-0.194468	-0.111928	-0.0011375	0.0863724	0.119343	-0.0250475	NaN	NaN	NaN	NaN	NaN	NaN	NaN	NaN	NaN	NaN	NaN	NaN	NaN	NaN	NaN	NaN	NaN
Q8WXC6	NaN	NaN	NaN	NaN	NaN	NaN	NaN	NaN	NaN	NaN	NaN	NaN	NaN	NaN	NaN	NaN	NaN	NaN	NaN	NaN	NaN	NaN	NaN	NaN	0.60634	0.45241	0.66206	-0.68876	-0.29415	-1.22883	0.0226698	0.46826	NaN	NaN	NaN	NaN	NaN	NaN	NaN	NaN	NaN	NaN	NaN	NaN	NaN	NaN	NaN	NaN	NaN
Q92506	NaN	NaN	NaN	NaN	NaN	NaN	NaN	NaN	NaN	NaN	NaN	NaN	NaN	NaN	NaN	NaN	NaN	NaN	NaN	NaN	NaN	NaN	NaN	NaN	-0.125962	-0.193532	-0.179862	-0.226892	0.115418	0.391854	0.185209	0.0337678	NaN	-0.05628	NaN	-0.09975	0.13331	0.0706201	0.0219399	0.10474	-0.06002	0.0165	-0.14751	-0.0841	NaN	0.16982	NaN	0.35627	0.304125
Q92797	NaN	NaN	NaN	NaN	NaN	NaN	NaN	NaN	NaN	NaN	NaN	NaN	NaN	NaN	NaN	NaN	NaN	NaN	NaN	NaN	NaN	NaN	NaN	NaN	0.105251	0.0413611	-0.105679	-0.0516689	0.00950122	0.0917711	0.0326412	-0.123179	0.276595	-0.07046	-0.120365	0.1322	0.52781	-0.17943	-0.13588	-0.10089	-0.06328	-0.27744	-0.10871	-0.06118	0.225015	0.05532	0.11248	0.31547	-0.044135
Q92889	NaN	NaN	NaN	NaN	NaN	NaN	NaN	NaN	NaN	NaN	NaN	NaN	NaN	NaN	NaN	NaN	NaN	NaN	NaN	NaN	NaN	NaN	NaN	NaN	-0.0406413	-0.358552	0.558019	0.503778	-0.385531	-0.399081	0.417408	-0.295402	NaN	NaN	NaN	NaN	NaN	NaN	NaN	NaN	NaN	NaN	NaN	NaN	NaN	NaN	NaN	NaN	NaN
Q969G3	NaN	NaN	NaN	NaN	NaN	NaN	NaN	NaN	NaN	NaN	NaN	NaN	NaN	NaN	NaN	NaN	NaN	NaN	NaN	NaN	NaN	NaN	NaN	NaN	-0.105367	0.0704424	0.185612	0.112893	0.172243	-0.0252576	0.00604248	-0.416607	0.266095	NaN	-0.148125	-0.19063	0.41591	0.13832	0.21464	0.58914	NaN	-0.21357	0.01613	NaN	0.197315	NaN	0.05098	0.12847	0.103525
Q969U7	NaN	NaN	NaN	NaN	NaN	NaN	NaN	NaN	NaN	NaN	NaN	NaN	NaN	NaN	NaN	NaN	NaN	NaN	NaN	NaN	NaN	NaN	NaN	NaN	0.304589	0.196549	-0.383121	-0.193301	-0.203301	-0.0418813	-0.183731	0.504199	0.126495	NaN	NaN	0.0876	NaN	0.12302	-0.01132	0.21594	0.11944	0.00565994	NaN	NaN	-0.120325	NaN	NaN	NaN	-0.317515
Q96BR5	NaN	NaN	NaN	NaN	NaN	NaN	NaN	NaN	NaN	NaN	NaN	NaN	NaN	NaN	NaN	NaN	NaN	NaN	NaN	NaN	NaN	NaN	NaN	NaN	0.11075	0.0199965	0.0904475	0.177682	-0.118345	-0.23552	0.116979	-0.161992	NaN	NaN	NaN	NaN	NaN	NaN	NaN	NaN	NaN	NaN	NaN	NaN	NaN	NaN	NaN	NaN	NaN
Q96CW5	NaN	NaN	NaN	NaN	NaN	NaN	NaN	NaN	NaN	NaN	NaN	NaN	NaN	NaN	NaN	NaN	NaN	NaN	NaN	NaN	NaN	NaN	NaN	NaN	0.1232	-0.0259602	0.17209	0.0234399	-0.0515001	-0.06076	-0.40965	0.22914	NaN	NaN	NaN	NaN	NaN	NaN	NaN	NaN	NaN	NaN	NaN	NaN	NaN	NaN	NaN	NaN	NaN
Q96F86	NaN	NaN	NaN	NaN	NaN	NaN	NaN	NaN	NaN	NaN	NaN	NaN	NaN	NaN	NaN	NaN	NaN	NaN	NaN	NaN	NaN	NaN	NaN	NaN	-0.376419	-0.180819	-0.169629	0.0825412	0.129371	0.0962312	0.302101	0.116621	NaN	NaN	NaN	NaN	NaN	NaN	NaN	NaN	NaN	NaN	NaN	0.02359	NaN	NaN	NaN	NaN	NaN
Q96GJ1	NaN	NaN	NaN	NaN	NaN	NaN	NaN	NaN	NaN	NaN	NaN	NaN	NaN	NaN	NaN	NaN	NaN	NaN	NaN	NaN	NaN	NaN	NaN	NaN	0.191481	0.199461	-0.0609889	0.537011	0.389351	-0.905909	0.0891414	-0.439549	NaN	NaN	NaN	NaN	NaN	NaN	NaN	NaN	NaN	NaN	NaN	NaN	NaN	NaN	NaN	NaN	NaN
Q96IX5	NaN	NaN	NaN	NaN	NaN	NaN	NaN	NaN	NaN	NaN	NaN	NaN	NaN	NaN	NaN	NaN	NaN	NaN	NaN	NaN	NaN	NaN	NaN	NaN	-0.0504233	0.0241635	0.135816	-0.0398451	-0.00737355	-0.0306708	-0.00180215	-0.0298641	0.211095	0.25884	0.088455	0.1348	0.15331	0.33992	0.0829399	0.12614	0.25534	0.1718	0.62553	0.23219	0.076515	0.16242	0.06868	-0.18598	-0.011685
Q96JB5	NaN	NaN	NaN	NaN	NaN	NaN	NaN	NaN	NaN	NaN	NaN	NaN	NaN	NaN	NaN	NaN	NaN	NaN	NaN	NaN	NaN	NaN	NaN	NaN	0.169023	-0.0273175	0.127233	0.178882	0.0822825	-0.139708	-0.195788	-0.194607	NaN	NaN	NaN	NaN	NaN	NaN	NaN	NaN	NaN	NaN	NaN	NaN	NaN	NaN	NaN	NaN	NaN
Q96MW7	NaN	NaN	NaN	NaN	NaN	NaN	NaN	NaN	NaN	NaN	NaN	NaN	NaN	NaN	NaN	NaN	NaN	NaN	NaN	NaN	NaN	NaN	NaN	NaN	-0.139911	-0.136869	0.260537	0.0613347	-0.184981	0.0493557	0.0627517	0.0277827	NaN	NaN	NaN	NaN	NaN	NaN	NaN	NaN	NaN	NaN	NaN	NaN	NaN	NaN	NaN	NaN	NaN
Q96QU8	NaN	NaN	NaN	NaN	NaN	NaN	NaN	NaN	NaN	NaN	NaN	NaN	NaN	NaN	NaN	NaN	NaN	NaN	NaN	NaN	NaN	NaN	NaN	NaN	0.110481	-0.246999	0.430741	0.296422	0.204261	0.298972	-0.158529	-0.935349	NaN	NaN	NaN	NaN	NaN	NaN	NaN	NaN	NaN	NaN	NaN	NaN	NaN	NaN	NaN	NaN	NaN
Q96T23	NaN	NaN	NaN	NaN	NaN	NaN	NaN	NaN	NaN	NaN	NaN	NaN	NaN	NaN	NaN	NaN	NaN	NaN	NaN	NaN	NaN	NaN	NaN	NaN	-0.249406	-0.516586	0.0406737	-0.228086	0.226394	0.495744	-0.0150161	0.246284	NaN	NaN	NaN	NaN	NaN	NaN	NaN	NaN	NaN	NaN	NaN	NaN	NaN	NaN	NaN	NaN	NaN
Q99538	NaN	NaN	NaN	NaN	NaN	NaN	NaN	NaN	NaN	NaN	NaN	NaN	NaN	NaN	NaN	NaN	NaN	NaN	NaN	NaN	NaN	NaN	NaN	NaN	-0.382065	-0.245095	0.399895	0.182095	-0.112835	0.190615	0.162445	-0.195055	0.073395	-0.02602	0.0136549	0.1345	0.08411	0.02412	-0.02341	-0.01889	0.39004	0.2199	-0.07271	-0.11105	-0.0699651	-0.04767	-0.06859	-0.01534	0.00181502
Q99543	NaN	NaN	NaN	NaN	NaN	NaN	NaN	NaN	NaN	NaN	NaN	NaN	NaN	NaN	NaN	NaN	NaN	NaN	NaN	NaN	NaN	NaN	NaN	NaN	-0.117546	-0.144796	-0.103376	-0.0180862	0.118044	0.211904	0.105634	-0.0517762	-0.217025	NaN	0.0610551	0.1213	-0.07014	-0.10035	NaN	NaN	NaN	0.1198	0.07883	NaN	0.251215	NaN	0.10008	0.09637	0.060025
Q99567	NaN	NaN	NaN	NaN	NaN	NaN	NaN	NaN	NaN	NaN	NaN	NaN	NaN	NaN	NaN	NaN	NaN	NaN	NaN	NaN	NaN	NaN	NaN	NaN	-0.03678	-0.06699	-0.01728	-0.00615001	-0.04765	0.13233	0.05863	-0.0161099	-0.274115	-0.16564	0.252555	-0.01252	-0.04949	-0.03739	0.19534	-0.13145	-0.16985	-0.000510037	-0.06022	NaN	0.045815	0.03562	0.24468	0	0.036725
Q99584	NaN	NaN	NaN	NaN	NaN	NaN	NaN	NaN	NaN	NaN	NaN	NaN	NaN	NaN	NaN	NaN	NaN	NaN	NaN	NaN	NaN	NaN	NaN	NaN	0.193302	0.0125325	-0.237448	0.196542	-0.261647	-0.0160177	-0.157488	0.270222	NaN	0.04494	-0.066255	-0.16631	-0.04683	NaN	-0.20711	-0.13273	-0.01828	0.0818	0.0648301	0.11359	NaN	0.50672	0.80278	0.53877	NaN
Q99848	NaN	NaN	NaN	NaN	NaN	NaN	NaN	NaN	NaN	NaN	NaN	NaN	NaN	NaN	NaN	NaN	NaN	NaN	NaN	NaN	NaN	NaN	NaN	NaN	-0.0648268	-0.0536228	-0.0315928	-0.0978937	-0.000619739	0.144113	0.0716233	0.0328192	0.229495	0.14714	0.013155	0.2854	0.21311	0.00752002	0.18034	0.25214	0.06494	0.1566	0.37133	0.0808901	0.045015	0.02552	0.12828	0.18507	-0.020205
Q9BPX5	NaN	NaN	NaN	NaN	NaN	NaN	NaN	NaN	NaN	NaN	NaN	NaN	NaN	NaN	NaN	NaN	NaN	NaN	NaN	NaN	NaN	NaN	NaN	NaN	0.198157	0.0882173	-0.204593	-0.504723	-0.259202	0.428108	0.0440073	0.210027	0.120395	0.08014	0.048355	0.1222	-0.10188	-0.05295	-0.03732	0.0808401	0.03864	0.0705	-0.00564998	0.13539	0.012195	0.19512	0.27958	-0.04269	0.201725
Q9BPZ3	NaN	NaN	NaN	NaN	NaN	NaN	NaN	NaN	NaN	NaN	NaN	NaN	NaN	NaN	NaN	NaN	NaN	NaN	NaN	NaN	NaN	NaN	NaN	NaN	-0.347403	-0.110873	-0.0940225	-0.116363	0.0971575	0.304647	0.0555274	0.211327	NaN	NaN	NaN	NaN	NaN	NaN	NaN	NaN	NaN	NaN	NaN	NaN	NaN	NaN	NaN	NaN	NaN
Q9BSC4	NaN	NaN	NaN	NaN	NaN	NaN	NaN	NaN	NaN	NaN	NaN	NaN	NaN	NaN	NaN	NaN	NaN	NaN	NaN	NaN	NaN	NaN	NaN	NaN	0.0066638	-0.0831561	-0.170036	0.155234	-0.160056	-0.0839162	0.377334	-0.0420663	NaN	NaN	NaN	-0.01892	NaN	NaN	NaN	-0.05359	NaN	NaN	NaN	NaN	NaN	NaN	NaN	NaN	NaN
Q9BTU6	NaN	NaN	NaN	NaN	NaN	NaN	NaN	NaN	NaN	NaN	NaN	NaN	NaN	NaN	NaN	NaN	NaN	NaN	NaN	NaN	NaN	NaN	NaN	NaN	-0.12967	-0.11856	0.0472701	-0.21415	0.24314	-0.0197401	0.26763	-0.0759201	NaN	NaN	NaN	NaN	NaN	NaN	NaN	NaN	NaN	NaN	NaN	NaN	NaN	NaN	NaN	NaN	NaN
Q9BUZ4	NaN	NaN	NaN	NaN	NaN	NaN	NaN	NaN	NaN	NaN	NaN	NaN	NaN	NaN	NaN	NaN	NaN	NaN	NaN	NaN	NaN	NaN	NaN	NaN	-0.613533	0.509478	0.284368	-0.686782	0.154298	-0.0185022	-0.182872	0.553547	NaN	NaN	NaN	NaN	NaN	NaN	NaN	NaN	NaN	NaN	NaN	NaN	NaN	NaN	NaN	NaN	NaN
Q9BVJ7	NaN	NaN	NaN	NaN	NaN	NaN	NaN	NaN	NaN	NaN	NaN	NaN	NaN	NaN	NaN	NaN	NaN	NaN	NaN	NaN	NaN	NaN	NaN	NaN	0.00478625	-0.0942237	0.0411263	-0.129164	-0.193914	0.0386063	0.264466	0.0683162	0.129595	0.10664	0.090255	-0.01316	-0.13287	-0.01882	0.0951399	0.0765401	0.07774	0.0335	0.20743	0.36259	-0.0480151	0.21362	-0.05597	0.00501001	-0.077405
Q9BXJ8	NaN	NaN	NaN	NaN	NaN	NaN	NaN	NaN	NaN	NaN	NaN	NaN	NaN	NaN	NaN	NaN	NaN	NaN	NaN	NaN	NaN	NaN	NaN	NaN	-0.0782726	0.307858	-0.0850625	-0.184772	-0.141663	-0.0832026	0.0633273	0.201787	NaN	NaN	NaN	NaN	NaN	NaN	NaN	NaN	NaN	NaN	NaN	NaN	NaN	NaN	NaN	NaN	NaN
Q9BXS4	NaN	NaN	NaN	NaN	NaN	NaN	NaN	NaN	NaN	NaN	NaN	NaN	NaN	NaN	NaN	NaN	NaN	NaN	NaN	NaN	NaN	NaN	NaN	NaN	-0.201262	-0.0210423	-0.0146723	0.286458	-0.0390525	0.285487	0.294447	-0.590363	NaN	NaN	NaN	NaN	NaN	NaN	NaN	NaN	NaN	NaN	NaN	NaN	NaN	NaN	NaN	NaN	NaN
Q9BYD2	NaN	NaN	NaN	NaN	NaN	NaN	NaN	NaN	NaN	NaN	NaN	NaN	NaN	NaN	NaN	NaN	NaN	NaN	NaN	NaN	NaN	NaN	NaN	NaN	-0.0827749	-0.0938349	-0.0483749	0.013485	-0.0257149	0.00994515	0.385765	-0.158495	-0.029875	-0.00424999	-0.105215	NaN	NaN	0.18552	0.0686399	NaN	-0.11541	-0.15148	-0.0161	NaN	-0.154495	-0.04062	-0.21781	NaN	0.085225
Q9GZL7	NaN	NaN	NaN	NaN	NaN	NaN	NaN	NaN	NaN	NaN	NaN	NaN	NaN	NaN	NaN	NaN	NaN	NaN	NaN	NaN	NaN	NaN	NaN	NaN	0.0609612	0.253711	-0.0504488	0.0266112	0.0539212	-0.299559	-0.241159	0.195961	0.129295	0.12444	0.042255	0.2295	-0.00296003	-0.01385	0.0866399	0.09634	-0.08233	0.0373	0.10683	-0.01626	0.128615	0.00896001	0.02758	-0.02692	-0.000874996
Q9H461	NaN	NaN	NaN	NaN	NaN	NaN	NaN	NaN	NaN	NaN	NaN	NaN	NaN	NaN	NaN	NaN	NaN	NaN	NaN	NaN	NaN	NaN	NaN	NaN	0.109305	0.025425	0.079425	-0.102805	0.125395	-0.083375	0.080755	-0.234125	NaN	NaN	NaN	NaN	NaN	NaN	NaN	NaN	NaN	NaN	NaN	NaN	NaN	NaN	NaN	NaN	NaN
Q9H6T3	NaN	NaN	NaN	NaN	NaN	NaN	NaN	NaN	NaN	NaN	NaN	NaN	NaN	NaN	NaN	NaN	NaN	NaN	NaN	NaN	NaN	NaN	NaN	NaN	0.0110149	0.0264649	0.122525	0.105975	-0.075165	-0.160355	0.0159049	-0.046365	NaN	NaN	NaN	NaN	NaN	NaN	NaN	NaN	NaN	NaN	NaN	NaN	NaN	NaN	NaN	NaN	NaN
Q9H8Y5	NaN	NaN	NaN	NaN	NaN	NaN	NaN	NaN	NaN	NaN	NaN	NaN	NaN	NaN	NaN	NaN	NaN	NaN	NaN	NaN	NaN	NaN	NaN	NaN	0.0124416	-0.00938737	0.0175516	0.0859456	0.0530926	-0.000117362	0.0468486	-0.206375	NaN	NaN	NaN	NaN	NaN	NaN	NaN	NaN	NaN	NaN	NaN	NaN	NaN	NaN	NaN	NaN	NaN
Q9NP81	NaN	NaN	NaN	NaN	NaN	NaN	NaN	NaN	NaN	NaN	NaN	NaN	NaN	NaN	NaN	NaN	NaN	NaN	NaN	NaN	NaN	NaN	NaN	NaN	-0.233659	-0.317059	0.0703512	0.0114412	0.163981	0.161721	0.194541	-0.0513188	0.142995	0.25924	0.086455	0.0796	0.27791	0.36832	0.28994	-0.000149965	0.09214	0.1239	0.10173	0.14479	0.165315	0.07332	0.09478	0.10107	0.202625
Q9NQ29	NaN	NaN	NaN	NaN	NaN	NaN	NaN	NaN	NaN	NaN	NaN	NaN	NaN	NaN	NaN	NaN	NaN	NaN	NaN	NaN	NaN	NaN	NaN	NaN	0.241124	-0.0330462	-0.177876	-0.0418463	0.0398738	0.0642238	0.208784	-0.301236	-0.497415	NaN	NaN	NaN	NaN	NaN	NaN	NaN	NaN	NaN	NaN	NaN	-0.270035	NaN	NaN	NaN	NaN
Q9NQP4	NaN	NaN	NaN	NaN	NaN	NaN	NaN	NaN	NaN	NaN	NaN	NaN	NaN	NaN	NaN	NaN	NaN	NaN	NaN	NaN	NaN	NaN	NaN	NaN	-0.125077	0.00553542	-0.0607826	0.153242	-0.0516186	-0.108637	0.213187	-0.0258506	NaN	NaN	0.154455	NaN	NaN	0.12612	NaN	-0.19266	0.27534	0.0555999	0.19703	0.08079	NaN	NaN	0.13288	NaN	0.232025
Q9NR09;REV__Q96C03;REV__Q9NR09	NaN	NaN	NaN	NaN	NaN	NaN	NaN	NaN	NaN	NaN	NaN	NaN	NaN	NaN	NaN	NaN	NaN	NaN	NaN	NaN	NaN	NaN	NaN	NaN	-0.0090549	-0.165345	0.0626651	0.287015	-0.163115	-0.099715	-0.021095	0.108645	NaN	-0.17366	-0.038565	-0.05508	NaN	NaN	NaN	-0.12617	-0.75684	0.1107	-0.16861	0.57069	0.227615	0.02022	-0.3436	NaN	NaN
Q9NRX4	NaN	NaN	NaN	NaN	NaN	NaN	NaN	NaN	NaN	NaN	NaN	NaN	NaN	NaN	NaN	NaN	NaN	NaN	NaN	NaN	NaN	NaN	NaN	NaN	0.0959201	-0.2193	-0.0481799	0.12056	-0.13618	0.17787	0.21262	-0.20331	0.186795	0.08714	-0.037655	NaN	-0.36034	-0.14452	0.12874	0.00283003	-0.11873	-0.2167	-0.31182	-0.34739	0.00969499	-0.09136	-0.3397	-0.00354004	0.217525
Q9NS69	NaN	NaN	NaN	NaN	NaN	NaN	NaN	NaN	NaN	NaN	NaN	NaN	NaN	NaN	NaN	NaN	NaN	NaN	NaN	NaN	NaN	NaN	NaN	NaN	0.0531787	-0.178131	-0.166331	0.0214187	0.0920887	0.0729387	0.0732987	0.0315387	-0.201665	-0.17961	-0.190025	-0.14763	-0.09483	-0.08794	-0.15488	-0.03987	-0.2807	-0.1648	-0.1965	-0.20478	-0.157845	-0.19159	-0.15726	-0.11844	-0.141425
Q9NUI1	NaN	NaN	NaN	NaN	NaN	NaN	NaN	NaN	NaN	NaN	NaN	NaN	NaN	NaN	NaN	NaN	NaN	NaN	NaN	NaN	NaN	NaN	NaN	NaN	0.0137837	0.0429738	-0.0333962	-0.0115564	-0.105466	-0.113646	0.178944	0.0283637	NaN	NaN	0.671755	NaN	NaN	NaN	NaN	NaN	NaN	NaN	NaN	NaN	NaN	NaN	-0.01297	NaN	NaN
Q9NUP1	NaN	NaN	NaN	NaN	NaN	NaN	NaN	NaN	NaN	NaN	NaN	NaN	NaN	NaN	NaN	NaN	NaN	NaN	NaN	NaN	NaN	NaN	NaN	NaN	-0.239514	0.0991664	0.0132263	-0.234104	0.138736	-0.00589371	0.174976	0.0534062	NaN	NaN	NaN	NaN	NaN	NaN	NaN	NaN	NaN	NaN	NaN	NaN	NaN	NaN	NaN	NaN	NaN
Q9NVU7	NaN	NaN	NaN	NaN	NaN	NaN	NaN	NaN	NaN	NaN	NaN	NaN	NaN	NaN	NaN	NaN	NaN	NaN	NaN	NaN	NaN	NaN	NaN	NaN	-0.0474975	-0.159927	0.219803	-0.0156174	0.288193	-0.443187	-0.0645375	0.222773	NaN	NaN	NaN	NaN	NaN	NaN	NaN	NaN	NaN	NaN	NaN	NaN	NaN	NaN	NaN	NaN	NaN
Q9NX55	NaN	NaN	NaN	NaN	NaN	NaN	NaN	NaN	NaN	NaN	NaN	NaN	NaN	NaN	NaN	NaN	NaN	NaN	NaN	NaN	NaN	NaN	NaN	NaN	0.0121788	-0.187231	0.0236688	0.113209	0.0634787	0.0481488	-0.0419012	-0.0315512	NaN	NaN	0.013255	NaN	NaN	-0.37169	NaN	NaN	NaN	NaN	NaN	0.03729	NaN	NaN	0.15878	NaN	-0.054065
Q9NXE4	NaN	NaN	NaN	NaN	NaN	NaN	NaN	NaN	NaN	NaN	NaN	NaN	NaN	NaN	NaN	NaN	NaN	NaN	NaN	NaN	NaN	NaN	NaN	NaN	-0.148595	-0.361875	0.112245	0.168845	-0.0743551	0.0852151	0.384145	-0.165625	NaN	NaN	NaN	-0.34689	NaN	NaN	NaN	-0.38663	NaN	NaN	NaN	NaN	NaN	NaN	NaN	NaN	NaN
Q9NYK5	NaN	NaN	NaN	NaN	NaN	NaN	NaN	NaN	NaN	NaN	NaN	NaN	NaN	NaN	NaN	NaN	NaN	NaN	NaN	NaN	NaN	NaN	NaN	NaN	-0.274346	0.162424	-0.236876	0.176984	0.0107238	0.0924537	0.0185137	0.0501237	0.043295	0.01264	0.032155	0.1265	0.05241	0.17732	-0.08631	0.05104	-0.01916	0.0310999	-0.07152	0.0363901	-0.081995	0.0368201	-0.11612	0.0378699	0.312025
Q9NYL2	NaN	NaN	NaN	NaN	NaN	NaN	NaN	NaN	NaN	NaN	NaN	NaN	NaN	NaN	NaN	NaN	NaN	NaN	NaN	NaN	NaN	NaN	NaN	NaN	0.0124912	-0.0245187	0.296311	0.0738113	-0.0505288	-0.111659	0.213681	-0.409589	NaN	NaN	NaN	NaN	NaN	NaN	NaN	NaN	NaN	NaN	NaN	NaN	NaN	NaN	NaN	NaN	NaN
Q9UBU7	NaN	NaN	NaN	NaN	NaN	NaN	NaN	NaN	NaN	NaN	NaN	NaN	NaN	NaN	NaN	NaN	NaN	NaN	NaN	NaN	NaN	NaN	NaN	NaN	0.0208112	-0.110219	-0.0965488	0.0205712	0.172501	-0.219499	0.124651	0.0877312	NaN	NaN	NaN	NaN	NaN	NaN	NaN	NaN	NaN	NaN	NaN	NaN	NaN	NaN	NaN	NaN	NaN
Q9UHY1	NaN	NaN	NaN	NaN	NaN	NaN	NaN	NaN	NaN	NaN	NaN	NaN	NaN	NaN	NaN	NaN	NaN	NaN	NaN	NaN	NaN	NaN	NaN	NaN	0.0586562	-0.300464	-0.0155338	-0.00127375	0.183826	0.175126	0.103106	-0.203444	-0.054125	-0.13141	-0.059085	-0.15197	0.11291	NaN	-0.22755	NaN	0.20024	-0.11977	-0.04959	-0.07732	0.016525	-0.1904	-0.1434	-0.14273	NaN
Q9UL26;Q13636	NaN	NaN	NaN	NaN	NaN	NaN	NaN	NaN	NaN	NaN	NaN	NaN	NaN	NaN	NaN	NaN	NaN	NaN	NaN	NaN	NaN	NaN	NaN	NaN	-0.259213	-0.323213	0.052172	0.109959	-0.013826	0.256396	0.148386	0.029339	NaN	NaN	NaN	NaN	NaN	NaN	NaN	NaN	NaN	NaN	NaN	NaN	NaN	NaN	NaN	NaN	NaN
Q9ULE6	NaN	NaN	NaN	NaN	NaN	NaN	NaN	NaN	NaN	NaN	NaN	NaN	NaN	NaN	NaN	NaN	NaN	NaN	NaN	NaN	NaN	NaN	NaN	NaN	0.246794	0.0884638	0.267444	-0.138726	0.0503337	-0.277356	-0.0564063	-0.180546	NaN	NaN	NaN	NaN	NaN	NaN	NaN	NaN	NaN	NaN	NaN	NaN	NaN	NaN	NaN	NaN	NaN
Q9ULR0	NaN	NaN	NaN	NaN	NaN	NaN	NaN	NaN	NaN	NaN	NaN	NaN	NaN	NaN	NaN	NaN	NaN	NaN	NaN	NaN	NaN	NaN	NaN	NaN	-0.0175625	-0.207062	-0.0342425	-0.0203824	-0.106793	0.170197	0.329058	-0.113212	NaN	NaN	NaN	NaN	NaN	NaN	NaN	NaN	NaN	NaN	NaN	NaN	NaN	NaN	NaN	NaN	NaN
Q9ULV0	NaN	NaN	NaN	NaN	NaN	NaN	NaN	NaN	NaN	NaN	NaN	NaN	NaN	NaN	NaN	NaN	NaN	NaN	NaN	NaN	NaN	NaN	NaN	NaN	-0.196474	-0.110984	0.167666	0.200986	0.0501562	-0.0168637	0.125156	-0.219644	-0.150725	-0.05758	-0.080845	0.0635999	-0.05284	0.15282	-0.23554	0.07934	-0.06755	NaN	-0.045	-0.06465	-0.072965	0.31712	-0.02674	-0.10325	0.106325
Q9UPT8	NaN	NaN	NaN	NaN	NaN	NaN	NaN	NaN	NaN	NaN	NaN	NaN	NaN	NaN	NaN	NaN	NaN	NaN	NaN	NaN	NaN	NaN	NaN	NaN	-0.0625663	-0.250166	0.233884	0.0337138	-0.465376	0.205724	-0.138376	0.443164	-0.00489497	-0.14652	-0.012245	-0.05165	0.08491	0.06522	-0.13482	-0.16141	-0.07228	-0.0966501	-0.01841	-0.0833	0.062215	-0.03919	-0.03792	0.03477	0.073625
Q9UPY8;Q15555	NaN	NaN	NaN	NaN	NaN	NaN	NaN	NaN	NaN	NaN	NaN	NaN	NaN	NaN	NaN	NaN	NaN	NaN	NaN	NaN	NaN	NaN	NaN	NaN	-0.113835	0.0779228	0.125193	-0.139573	-0.00264525	0.0974928	-0.0859503	0.0413958	NaN	NaN	NaN	NaN	0.45071	NaN	NaN	NaN	NaN	NaN	NaN	NaN	NaN	NaN	NaN	0.02267	NaN
Q9Y5L4	NaN	NaN	NaN	NaN	NaN	NaN	NaN	NaN	NaN	NaN	NaN	NaN	NaN	NaN	NaN	NaN	NaN	NaN	NaN	NaN	NaN	NaN	NaN	NaN	0.018234	-0.090954	0.072407	0.111792	0.011326	-0.181282	0.05754	0.000936985	-0.053925	-0.03303	-0.017485	-0.05579	-0.21214	-0.17824	-0.0845	-0.08157	0.00998998	-0.10851	-0.10731	-0.10613	0.030115	-0.01199	-0.07294	0.05897	0.064025
Q9Y697	NaN	NaN	NaN	NaN	NaN	NaN	NaN	NaN	NaN	NaN	NaN	NaN	NaN	NaN	NaN	NaN	NaN	NaN	NaN	NaN	NaN	NaN	NaN	NaN	-0.0465074	-0.0789394	0.0188636	0.00485361	-0.0892114	0.0506186	0.0773846	0.0629376	0.0500951	NaN	0.480355	0.5587	0.89461	0.30042	NaN	0.86424	0.14874	0.5872	0.11803	0.34149	0.293515	NaN	0.23998	0.51377	0.751425
Q9Y6Y8	NaN	NaN	NaN	NaN	NaN	NaN	NaN	NaN	NaN	NaN	NaN	NaN	NaN	NaN	NaN	NaN	NaN	NaN	NaN	NaN	NaN	NaN	NaN	NaN	-0.14458	-0.34505	0.20862	0.0260999	0.32487	0.17576	-0.00102997	-0.24469	0.0736951	NaN	-0.036825	0.0407	NaN	NaN	NaN	-0.01665	NaN	-0.01934	NaN	NaN	0.132815	NaN	0.25058	NaN	NaN
REV__O95255	NaN	NaN	NaN	NaN	NaN	NaN	NaN	NaN	NaN	NaN	NaN	NaN	NaN	NaN	NaN	NaN	NaN	NaN	NaN	NaN	NaN	NaN	NaN	NaN	-0.0565368	-0.193283	-0.0443248	-0.0034748	0.0340912	0.0750792	0.118263	0.0701862	NaN	NaN	NaN	NaN	NaN	NaN	NaN	NaN	NaN	NaN	NaN	NaN	NaN	NaN	NaN	NaN	NaN
REV__Q8N9H9	NaN	NaN	NaN	NaN	NaN	NaN	NaN	NaN	NaN	NaN	NaN	NaN	NaN	NaN	NaN	NaN	NaN	NaN	NaN	NaN	NaN	NaN	NaN	NaN	0.0623535	0.0346935	0.0690335	-0.157163	-0.203489	0.0848335	-0.0939365	0.203673	NaN	NaN	NaN	NaN	NaN	NaN	NaN	NaN	NaN	NaN	NaN	NaN	NaN	NaN	NaN	NaN	NaN
REV__Q96RT7	NaN	NaN	NaN	NaN	NaN	NaN	NaN	NaN	NaN	NaN	NaN	NaN	NaN	NaN	NaN	NaN	NaN	NaN	NaN	NaN	NaN	NaN	NaN	NaN	-0.0117226	0.0625975	0.000357509	0.00542748	-0.104223	0.177588	-0.102203	-0.0278225	NaN	NaN	NaN	NaN	NaN	NaN	NaN	NaN	NaN	NaN	NaN	NaN	NaN	NaN	NaN	NaN	NaN
A0AV96;Q8TBY0;Q9NQ94	-0.194928	0.0309333	-0.0536104	0.0378146	0.0187374	0.0598297	-0.0204316	0.127636	-0.0940259	-0.0960683	0.0820125	-0.103936	0.0507182	0.00980455	0.0370032	0.113923	0.0613598	-0.00810409	0.0787729	-0.126963	-0.137324	0.061431	0.090545	-0.0182926	0.143937	0.104751	-0.0615682	-0.0605517	-0.0571736	-0.0963292	-0.110464	0.130563	NaN	NaN	NaN	NaN	NaN	NaN	NaN	NaN	NaN	NaN	NaN	NaN	NaN	NaN	NaN	NaN	NaN
A0AVT1	-0.210464	0.120377	-0.0586926	0.0231322	-0.0335671	0.0129657	0.123124	0.0425305	-0.0684844	-0.131069	-0.0131056	-0.0923268	0.0526046	0.0267763	0.191187	0.0225548	0.171545	0.0468031	0.0963793	-0.0580473	-0.112903	0.0489168	-0.0370629	-0.168759	0.152216	0.0943823	-0.270251	-0.0293643	0.0109614	-0.0637742	0.00274324	0.108671	0.015995	0.03774	-0.012335	0.01014	0.06511	-0.01452	0.07384	-0.02962	0.04434	0.0338	-0.02409	0.01239	-0.030575	0.05822	0.00318003	0.09867	0.103425
A1L0T0	0.21188	0.149411	0.114806	-0.0693573	0.0270128	0.00860488	-0.383914	-0.0917666	-0.0310102	0.0985096	-0.216867	0.018468	0.0482948	0.0785477	0.168294	-0.153367	-0.0419686	-0.257674	0.229549	0.0947202	-0.0121715	-0.00673854	-0.0862674	0.0750784	-0.15837	0.0658268	0.114625	0.0462701	-0.0348606	-0.00803506	0.0252452	-0.0227772	0.018295	-0.06902	-0.007195	-0.01068	-0.11484	-0.10224	0.12894	0.01474	-0.12143	-0.03927	-0.09509	0.20009	0.132515	-0.11258	0.01978	-0.07479	0.249125
A4D1E9	-0.274358	0.0274649	0.113539	-0.0345206	0.0369172	-0.00418043	-0.0448313	0.215721	-0.190602	-0.156205	0.15283	0.0135655	-0.302482	-0.0756729	0.319441	0.227383	0.209992	0.0909741	-0.150994	0.128599	-0.150175	-0.212489	0.277702	-0.196117	0.362757	0.11366	-0.116495	-0.0299387	-0.237705	-0.217214	-0.120998	0.224431	NaN	NaN	NaN	NaN	NaN	NaN	NaN	NaN	NaN	NaN	NaN	NaN	NaN	NaN	NaN	NaN	NaN
A6NDU8	-0.0693152	-0.184595	0.284453	-0.094018	-0.141964	0.242591	-0.0960197	0.0543666	-0.181119	0.0536349	0.0714269	-0.203955	0.140714	0.18335	0.131287	-0.190336	-0.0909224	-0.258887	0.103066	-0.0184224	-0.117069	0.128078	0.310726	-0.0537097	0.334816	0.0242302	-0.121696	-0.0536592	0.0687132	-0.34809	0.0437675	0.0485601	NaN	NaN	NaN	NaN	NaN	NaN	NaN	NaN	NaN	NaN	NaN	NaN	NaN	NaN	NaN	NaN	NaN
P62308;A8MWD9	0.139302	0.0180436	0.0544349	0.0630263	-0.0485078	-0.0874568	-0.106974	-0.0395902	0.0645626	0.0885421	0.0245059	0.00312686	0.0459453	-0.1166	-0.0906345	-0.0158734	-0.0062114	-0.0446805	-0.00560725	0.0954185	0.0829289	0.0489169	-0.129908	-0.0437196	0.00124526	-0.0759522	-0.018979	0.0740523	-0.0694782	0.0142044	0.0606922	0.0212243	NaN	NaN	-0.053895	-0.00529999	-0.23865	NaN	-0.03842	-0.00538999	NaN	0.0505999	NaN	NaN	NaN	NaN	-0.13436	-0.04032	NaN
CON__ENSEMBL:ENSBTAP00000024146;P01023;P20742	0.161425	-0.0133848	-0.0658305	-0.0583078	0.0399857	-0.015421	0.0124557	-0.0630473	-0.00922239	0.00686407	-0.106401	-0.0348227	0.0536897	0.1013	0.0326946	-0.0335562	-0.0440785	-0.147582	0.00416183	0.00949192	0.0809776	0.0206425	-0.0115923	0.0628641	-0.0224155	-0.0686979	-0.0237429	0.0548947	0.0979209	-0.0665823	0.0494297	-0.00411201	-0.861415	-0.87401	-0.874975	-0.87916	-0.79634	-0.902111	-0.83894	-0.8453	-0.890251	-0.893196	-0.905845	-0.88261	-0.829755	-0.84679	-0.8221	-0.84968	-0.835165
CON__P00761;CON__P07477;P07477;Q9BYE2	0.219796	0.134597	-0.028235	-0.0236583	-0.0940945	0.0355794	-0.134331	-0.112868	0.13607	0.027252	-0.106424	0.191689	0.00183177	0.0247622	-0.150739	-0.1357	-0.0122151	-0.107179	0.0803521	0.132239	0.0951068	0.0338986	-0.279426	0.0632102	-0.144813	-0.0962276	0.144055	0.175722	0.0586064	0.00827217	0.00127673	-0.138407	NaN	NaN	NaN	NaN	NaN	NaN	NaN	NaN	NaN	NaN	NaN	NaN	NaN	NaN	NaN	NaN	NaN
CON__P02769;CON__P02768-1;P02768	-0.265329	0.01266	0.32918	-0.289331	0.125793	-0.151277	0.0795541	0.157514	-0.00121689	-0.385892	0.342902	-0.0987782	-0.302575	0.00916862	0.195192	0.24509	0.283593	0.279583	-0.28183	0.158028	-0.0302167	0.0108428	-0.178263	-0.239147	0.357956	0.350235	-0.485805	-0.17024	0.0278106	0.017838	0.0592847	-0.162323	-0.947423	-0.96037	-0.943317	-0.943945	-0.931092	-0.929885	-0.948561	-0.953053	-0.935645	-0.962137	-0.95139	-0.959329	-0.914705	-0.935781	-0.9084	-0.894995	-0.910989
CON__P04264;P04264	0.0764215	-0.0759018	-0.0496438	-0.0303466	-0.0646742	-0.0143784	0.140635	0.032708	-0.123823	-0.135437	0.0713336	-0.0996205	0.0214809	0.0506411	0.117766	0.0997211	0.0588826	0.0670235	0.0215139	-0.139141	-0.0630449	0.0499487	-0.0162126	0.0121807	0.168845	0.111959	-0.114552	-0.0570349	-0.052803	0.00176519	0.0305031	-0.0967156	NaN	NaN	NaN	NaN	NaN	NaN	NaN	NaN	NaN	NaN	NaN	NaN	NaN	NaN	NaN	NaN	NaN
CON__P06868;P00747	-0.325226	6.85e-05	0.208008	-0.0932816	-0.0452511	0.21918	-0.0589176	0.0710952	-0.202855	-0.0893118	0.248981	-0.063584	-0.226466	0.00442457	0.132156	0.194226	0.123749	0.0536691	0.306612	-0.12669	-0.169806	-0.0771585	-0.017539	-0.0855188	0.138555	0.126396	0.152249	-0.109751	-0.155112	-0.0682476	-0.131259	0.0666052	-0.859385	-0.85425	-0.834345	-0.8522	-0.82096	-0.85858	-0.85103	-0.84882	-0.81598	-0.88986	-0.85069	-0.83421	-0.778085	-0.81367	-0.75767	-0.76909	-0.811665
CON__P12763;P02765	-0.240625	-0.0400679	0.286476	-0.241489	0.0503881	-0.104388	0.12342	0.160419	-0.130875	-0.240607	0.245372	-0.124702	-0.0310118	-0.0852985	0.172326	0.200133	0.349836	0.298701	-0.245703	-0.0685525	-0.0680881	0.073725	-0.047519	-0.283716	0.19476	0.192847	-0.216682	-0.0768297	0.0436072	0.013351	0.0659413	-0.22515	NaN	NaN	NaN	NaN	NaN	NaN	NaN	NaN	NaN	NaN	NaN	NaN	NaN	NaN	NaN	NaN	NaN
CON__P34955	-0.113495	-0.0214908	0.27791	-0.212678	0.0340991	-0.0737443	0.0526462	0.0558283	-0.0215816	-0.313344	0.163269	-0.0571897	-0.129829	-0.0413678	0.178183	0.201069	0.14318	0.127597	-0.0530467	0.202864	-8.34e-06	-0.148251	-0.11315	-0.148294	0.217885	0.174169	-0.250232	-0.0751743	-0.0127237	0.0125694	0.0541055	-0.109771	-0.933832	-0.925164	-0.915612	-0.913893	-0.887104	-0.910652	-0.917087	-0.933652	-0.921747	-0.944398	-0.929865	-0.924916	-0.940895	-0.930584	-0.934865	-0.943497	-0.95119
CON__P35900;P35900;CON__Q9D312;CON__Q61782;CON__Q9Z2K1;CON__Q3ZAW8;CON__O76011;CON__Q6NTB9;CON__Q14525;CON__O76009;CON__Q9UE12;CON__Q15323;CON__Q6IFU5;CON__Q8IUT8;CON__Q497I4;Q14525;O76009;Q15323;Q6A162;O76011	0.0619097	-0.0562465	0.0696108	-0.0187001	-0.0725877	0.0361791	-0.0493152	0.031801	-0.0826843	-0.0375538	-0.00853109	-0.0389946	0.0603149	0.104543	0.0143759	-0.00575328	-0.00564623	-0.00411654	0.140122	-0.051954	0.0225384	0.00677896	-0.0552688	-0.0562692	-0.0457911	0.000457287	0.145539	0.0018723	-0.0295928	0.0404212	-0.0776253	-0.0398321	NaN	NaN	NaN	NaN	NaN	NaN	NaN	NaN	NaN	NaN	NaN	NaN	NaN	NaN	NaN	NaN	NaN
CON__Q29443;CON__Q0IIK2;CON__Q2HJF0;P02787;P02788	-0.223539	-0.0322666	0.26824	-0.136715	0.116301	-0.0856963	0.0206012	0.0960675	-0.176022	-0.0355688	0.135217	-0.155718	-0.23515	-0.033116	0.290939	0.211255	0.238913	0.242129	-0.270307	0.0312182	0.0858957	-0.113213	-0.0556585	-0.156083	0.253433	0.192218	-0.415699	-0.123681	0.0229367	-0.0962906	0.183989	-0.0446302	NaN	NaN	NaN	NaN	NaN	NaN	NaN	NaN	NaN	NaN	NaN	NaN	NaN	NaN	NaN	NaN	NaN
CON__Q3ZBS7;P04004	-0.259063	0.082999	0.344034	-0.231559	-0.00137377	-0.00842375	0.021848	0.0487066	-0.153138	-0.0861311	0.289291	-0.0842574	-0.10585	-0.122262	0.138627	0.127775	0.225487	0.112041	0.00973815	-0.0880865	-0.121109	0.0618631	-0.0536973	-0.141811	0.196778	0.142195	-0.0188019	-0.0213118	-0.239874	0.0721687	-0.0381284	-0.0986722	-0.879335	-0.936127	-0.941319	-0.941706	-0.942837	-0.905996	-0.945898	-0.955036	-0.86851	-0.935117	-0.924318	-0.930827	-0.889446	-0.938291	-0.927794	-0.928167	-0.916743
CON__Q9C075;Q9C075	-0.0852835	0.00374711	0.0859745	0.0508755	-0.137823	-0.00561941	0.0614951	0.0463736	-0.168539	-0.29603	0.0558288	-0.072618	-0.0957487	-0.0237157	0.379149	0.175425	0.0166095	0.09112	0.04134	-0.0986495	-0.105506	0.0939586	0.0193567	-0.024211	0.0496782	0.14862	0.13943	-0.27216	-0.0127934	0.195442	-0.158915	-0.0968118	0.036595	-0.19432	-0.101575	-0.26546	0.07311	0.24592	-0.14648	0.0328401	-0.12359	0.0878999	-0.03476	-0.17473	0.058215	-0.09179	-0.09707	0.04397	0.0375249
Q13765;E9PAV3	-0.095394	0.170035	-0.0926266	0.165881	-0.0152252	-0.108043	-0.00324965	-0.0471516	0.093352	-0.00960732	0.0641572	0.0919261	-0.225237	-0.0645767	0.0239546	0.0523617	0.0734555	0.0582592	-0.0132761	-0.137756	-0.146786	-0.0809705	0.183874	0.0655783	0.0507169	0.0852816	-0.126635	0.0181127	-0.00987792	0.0126467	-0.136342	0.103161	NaN	NaN	NaN	NaN	NaN	NaN	NaN	NaN	NaN	NaN	NaN	NaN	NaN	NaN	NaN	NaN	NaN
O00115	-0.0117278	-0.095537	-0.0377869	0.143837	0.105973	0.0310232	-0.0881154	-0.0380096	0.00947747	0.0704076	-0.0141725	0.100571	0.0872252	-0.0577987	-0.0450662	-0.141173	-0.0249546	0.00568059	-0.0763744	-0.158406	0.0342988	0.0414534	0.150852	0.0377973	-0.0232563	0.150942	-0.029758	0.0794789	0.0082688	-0.152223	-0.00629923	-0.0566269	NaN	NaN	NaN	NaN	NaN	NaN	NaN	NaN	NaN	NaN	NaN	NaN	NaN	NaN	NaN	NaN	NaN
O00148	-0.226495	-0.0259421	0.14524	0.0314976	0.0488119	-0.0588627	-0.0402339	0.179454	-0.157301	-0.12158	-0.0196173	-0.0797282	-0.174555	0.00668895	0.300181	0.266147	0.268542	0.264931	0.0669022	-0.323246	-0.096056	-0.138228	0.165972	-0.221259	-0.0184784	0.193117	-0.143349	-0.138002	0.0877788	0.341186	-0.272016	-0.111498	0.045395	-0.08079	-0.168995	0.0513999	0.19021	0.22902	-0.06026	0.02004	-0.0375201	-0.00249004	-0.03586	-0.07417	0.040015	-0.07503	-0.06408	-0.11455	-0.013985
O00151	-0.0790107	-0.0404101	0.100444	0.0372196	0.0452359	-0.0401531	0.0071125	-0.0164346	-0.0829536	-0.142229	0.148826	0.0363874	-0.0684481	-0.140398	0.125098	0.15292	-0.10316	-0.10456	-0.115751	-0.0125682	0.0369299	0.123696	0.0126324	0.134125	0.138241	0.146796	-0.0963728	0.00490457	-0.0960831	-0.0915175	-0.0903108	0.0697922	0.192995	0.26064	0.147955	0.1649	0.34581	0.30622	0.20714	0.12974	0.28674	0.0944999	0.19333	0.12479	0.116815	0.26832	0.27908	0.19157	0.193125
O00159	0.212236	-0.0723402	0.099483	-0.158107	-0.0244387	-0.0501956	-0.00386524	0.0123584	0.110961	0.08508	-0.169111	-0.0403686	0.0817246	0.189737	-0.120415	-0.136773	-0.13829	-0.00895417	0.123945	-0.0108714	0.0565545	0.181495	-0.15804	-0.0573698	-0.166037	-0.0989704	0.0664625	0.157275	0.0159912	0.149518	0.0839335	-0.212608	-0.118415	-0.04571	-0.128345	0.0644	0.06151	0.0591201	-0.02957	0.02454	0.00503999	-0.03227	-0.05935	-0.0517	0.0671149	-0.09521	0.000720024	0.03537	-0.00180501
O00170	-0.0310501	-0.0237011	-0.00689971	0.0716578	0.0191627	0.0248746	-0.017296	-0.036786	0.106976	0.0371572	-0.00797021	0.0618333	-0.102922	-0.0399841	-0.0894655	0.0099591	-0.0820961	-0.00918913	-0.040861	0.086067	-0.00739992	-0.0293411	0.0397886	0.0568016	-0.0341517	-0.013268	-0.0324267	0.0757341	-0.0323942	-0.0372109	0.0686717	0.0157304	0.0693951	0.14174	0.190755	-0.00882	-0.14041	0.07312	0.0751399	-0.05309	0.07474	0.036	0.21883	0.0708899	0.067515	0.23832	-0.01089	0.01897	0.158225
O00193	0.0579336	0.0762246	0.111938	0.060676	-0.0448244	-0.0480273	-0.107977	-0.121782	0.0998895	0.117509	0.0486955	0.00910058	-0.0168174	0.0145763	-0.221193	-0.0454317	-0.0167211	0.0594212	0.00347964	0.00470201	0.0608447	0.144765	-0.17262	-0.0748258	-0.00455181	-0.0408832	0.0146144	-0.0454543	0.0358637	0.230188	-0.0707585	-0.118554	0.0392951	-0.000800014	0.038855	0.00137997	0.0678099	0.16032	0.0887399	-0.02462	0.02944	0.00178999	0.10563	-0.02151	-0.163445	-0.0579	-0.00312001	0.01237	0.035025
O00203;Q13367	0.0205837	-0.136901	-0.0976416	0.0258064	0.108289	0.141416	-0.10672	0.0746639	-0.0370854	-0.089927	0.000787616	0.0690576	-0.103573	-0.168584	0.0184177	0.265455	-0.0858042	0.0299008	-0.0930887	0.0314533	0.0922986	0.0169159	-0.0449737	0.0639988	-0.107109	0.00393081	-0.172249	-0.0444354	0.0683323	0.151713	0.0345031	0.0705703	-0.078645	-0.17138	-0.036205	0.00879997	-0.12743	-0.16315	-0.08686	0.01454	-0.08228	-0.0291001	-0.15454	-0.17395	0.028615	-0.05098	-0.04875	-0.04427	-0.096685
O00204	0.260343	-0.916255	-0.137997	-0.501774	0.508255	0.102983	0.553425	0.133735	-0.359988	-0.707882	-0.190964	0.0060997	0.572991	0.331495	0.399804	-0.0378017	0.377245	0.0346403	0.0517321	-0.785855	-0.0629978	0.578818	-0.106279	-0.0832272	-0.549435	0.375392	-0.570303	-0.0145197	0.313449	-0.73877	0.371315	0.792324	0.086995	0.15164	0.057555	0.0965	0.24171	0.20412	0.21964	0.06034	0.10254	0.466	0.17513	0.09939	0.503715	0.29622	0.33198	0.43077	0.338125
O00217	0.188612	-0.0236963	0.135144	-0.0615435	-0.26105	-0.180304	0.115663	0.0777782	-0.0397539	-0.1908	0.292366	0.0157015	-0.189425	-0.0738227	0.0905373	0.0982113	0.0798811	0.147214	-0.048372	0.112446	0.142004	-0.340359	-0.0245056	-0.0843151	0.12891	0.0325266	0.00732148	-0.0637045	-0.126952	0.005198	0.00673211	0.0323567	0.159795	0.37794	0.127455	0.0807999	0.46691	0.28912	0.14724	0.22404	0.51434	0.123	0.28073	0.11709	0.024415	-0.01855	0.18128	0.05527	0.117525
O00231	0.111663	-0.000436425	-0.0941476	-0.0731569	0.0541052	-0.0281403	-0.017723	0.0349181	-0.00397944	0.0129285	-0.113167	-0.0368967	0.101274	0.00499487	0.0320932	-0.0142204	-0.0149921	-0.0821907	-0.029694	-0.00229049	0.0942218	0.0467058	-0.0500165	0.0749694	-0.0183836	-0.0552564	0.0132726	0.0524312	0.0988623	-0.00156915	-0.0157065	-0.0804711	-0.016665	0.01884	0.00419503	0.00597	-0.13138	-0.10221	0.00685996	-0.02429	0.01724	0.0168999	0.00854003	0.03819	0.069315	0.00206	0.05748	-0.09539	-0.011465
O00233	0.163229	0.0696982	-0.15237	0.0950786	-0.197124	-0.00876486	-0.0363486	0.0624572	0.11672	0.18165	-0.187607	0.142025	-0.0283728	-0.0564255	-0.150744	-0.0163701	0.0190023	-0.000573158	-0.0234336	0.00396967	0.129714	-0.00402904	-0.133718	0.011834	-0.0450292	0.037971	-0.0931858	-0.119735	0.132169	0.0327319	-0.030944	0.0865248	NaN	-0.00191003	0.047455	-0.03336	-0.1579	-0.16231	-0.00310004	-0.06525	0.08274	-0.16402	-0.00929999	-0.07874	NaN	0.24272	0.18018	0.24737	0.096825
O00264;O15173	-0.0892619	0.0334454	-0.0507314	0.115254	0.0637807	0.0420701	-0.0670115	-0.026245	0.0716316	0.0139811	0.05203	0.0938598	-0.079889	-0.097424	-0.0689373	0.0191317	-0.135331	-0.116387	-0.0786661	0.0752696	0.17846	-0.0164711	0.0421692	0.0391157	-0.0359158	0.00447324	0.00731957	0.139028	-0.00712404	-0.11904	0.0596748	-0.0622586	NaN	NaN	NaN	NaN	NaN	NaN	NaN	NaN	NaN	NaN	NaN	NaN	NaN	NaN	NaN	NaN	NaN
O00299	-0.108904	-0.0162983	-0.0342627	0.125668	-0.0048008	0.124544	-0.0880871	-0.0044198	0.0641475	-0.0610776	0.070436	0.0938792	-0.146451	-0.0894141	0.0297585	0.036057	0.0530033	0.0196776	-0.122282	0.0050602	-0.0792251	-0.0621696	0.11607	0.0762982	0.0797944	0.0813751	-0.116701	0.0292253	-0.0099802	-0.10315	-0.0678816	0.110106	0.0464951	0.10974	0.085155	0.0484	-0.02941	0.19112	0.02854	0.0759401	0.06374	0.0875	0.08893	0.12589	-0.00970501	0.13442	0.03148	-0.01054	0.083825
O00303	0.298813	0.0993505	-0.0455161	0.0436011	0.0317891	-0.123069	-0.087661	-0.200512	0.0416064	0.0739422	-0.282749	0.173505	0.0915145	0.161044	0.040649	-0.321771	-0.063449	-0.0474446	-0.100119	0.0317736	-0.0498321	0.0178831	-0.0474527	0.280829	-0.23542	0.0593692	0.0181941	0.169812	-0.0631428	0.00305223	0.0866908	-0.0552801	0.290295	0.18884	0.134055	0.1523	-0.08404	0.01802	0.0651399	0.20554	0.14224	0.0427999	0.14583	0.27269	0.290115	0.34322	0.27318	0.10757	0.029525
O00410	0.0101676	0.0676612	-0.196041	0.12442	0.057759	-0.0751412	-0.0477263	0.05092	0.0687884	0.10224	-0.174325	0.0373188	0.0609781	-0.129088	0.0232542	0.0441976	0.0428863	0.0899961	0.0180044	-0.0258567	-0.0357985	-0.229226	0.0426242	0.0711514	0.0607704	0.0409635	-0.133981	0.0187955	0.063678	-0.171516	0.0340946	0.0880318	NaN	NaN	NaN	NaN	NaN	NaN	NaN	NaN	NaN	NaN	NaN	NaN	NaN	NaN	NaN	NaN	NaN
O00422	0.011875	0.0658568	-0.232256	0.175069	-0.110953	-0.165346	0.141761	0.0738514	0.0555863	-0.22593	0.0338154	-0.0336341	0.0317823	-0.186963	0.185393	0.126104	-0.171022	-0.000944614	0.0708216	0.0879093	-0.0452943	0.106481	-0.13842	0.107742	0.0818743	0.149636	-0.0445384	-0.0272804	-0.0312612	-0.0541401	-0.209263	0.171687	-0.113605	0.01274	-0.040175	0.0225999	0.13271	0.00635004	-0.11277	-0.04761	-0.04578	-0.11212	-0.08503	0.09159	0.00912493	-0.02395	0.00484002	-0.14139	-0.103825
O00429	0.0459085	0.149894	0.00400424	-0.0290074	-0.0707176	-0.101007	-0.0270797	0.0735123	-0.161485	-0.228763	0.0516422	-0.301762	0.12161	0.151289	0.229448	0.0640217	-0.11207	-0.086742	-0.0505986	-0.0570431	0.232235	0.0437582	0.0164404	0.00369358	0.0183192	-0.0384088	0.0801014	0.132514	-0.190707	-0.0590264	0.153282	-0.0572585	-0.061115	-0.03239	0.0617551	-0.01913	0.08991	0.00409001	-0.02064	0.00815004	0.01214	-0.03291	0.00319004	-0.02652	0.046615	-0.02177	0.00647002	0.05627	-0.034835
O00443	-0.253906	0.0342155	0.129839	0.012439	-0.00553775	-0.0122762	0.0662086	0.0447421	-0.292374	-0.177889	0.162096	0.120419	-0.0142848	0.00269389	0.128639	0.0873752	0.118485	-0.080585	0.197876	-0.413917	0.0601254	0.071913	0.0179064	-0.00766611	0.13296	0.100324	0.156348	-0.154715	-0.00641322	-0.0178709	-0.131491	-0.0756764	-0.173595	0.00652999	0.374455	-0.08213	0.03731	0.03892	-0.30378	0.0515401	0.41124	0.1757	-0.02135	NaN	-0.0754051	-0.00812	-0.00177002	-0.16083	-0.077435
O00479	0.187354	-0.132412	0.36906	-0.118147	-0.0157976	-0.177693	-0.1117	-0.0119219	0.0676162	0.07109	0.0389035	0.02436	0.125365	0.116147	-0.295	-0.157384	-0.252171	-0.213732	0.174333	0.105129	0.138835	0.351148	-0.298984	0.0155561	-0.111607	-0.170674	0.126718	0.029614	-0.115692	0.36973	0.0584362	-0.186479	NaN	NaN	NaN	NaN	NaN	NaN	NaN	NaN	NaN	NaN	NaN	NaN	NaN	NaN	NaN	NaN	NaN
O00483	-0.0355276	0.0440849	0.0844865	0.0795369	-0.112105	0.0155551	-0.044983	-0.0249982	-0.00876248	-0.00131774	0.0813177	-0.0454338	-0.148184	-0.0805546	0.0794166	0.11253	0.15333	0.150329	0.0716	-0.0622901	-0.0824001	-0.121678	-0.0696644	-0.0335249	0.16308	0.111033	0.0400127	0.0070852	-0.0811781	-0.139337	-0.133733	0.0322737	0.010385	0.07804	0.054055	0.1323	0.21131	NaN	0.14514	0.24004	0.03164	NaN	0.04723	0.03299	-0.025735	-0.06701	0.01106	0.0292699	NaN
O00505	-0.00592286	0.00423847	-0.128915	0.104337	-0.0594167	0.0120217	0.0185007	0.0649785	-0.0627128	-0.0809446	-0.0918855	-0.0274351	0.0284525	-0.0177884	0.0929408	0.161456	-0.0140856	0.044282	-0.122442	-0.0481024	0.102036	-0.00689057	0.0810767	-0.0422478	-0.0196721	-0.0714465	-0.151812	0.0248613	0.110894	-0.0503073	0.157789	-0.00583735	0.107395	0.00933993	0.106055	0.0958	-0.12112	-0.06756	-0.05691	0.03594	0.02614	0.046	0.05953	0.05189	0.046715	0.11522	0.09598	-0.06131	-0.051205
O00515	0.172166	0.049559	0.0374382	-0.0199249	-0.0265892	-0.12273	-0.0443392	-0.053237	-0.00198114	-0.0444211	-0.122951	-0.0269381	0.101153	0.0639054	0.0159428	0.0142893	-0.0121627	0.00105751	0.074679	0.0783596	0.0526552	-0.0521119	-0.168746	0.0302833	0.00304925	-0.107625	0.0528413	0.142319	-0.073257	-0.0436864	0.0656915	-0.0346875	0.0328951	0.00545001	0.095855	0.0949	-0.06688	-0.05682	-0.08169	0.0485401	0.0168399	0.1532	0.08683	0.06459	0.0412149	0.04502	0.11378	0.04877	0.096525
O00541	0.0740875	-0.0870417	-0.0597118	0.0151931	0.106911	0.039414	-0.104961	0.0337595	-0.00818509	0.182456	-0.153726	0.104742	0.0826972	-0.0486924	-0.0603153	-0.126024	-0.0706356	-0.128064	0.0688913	0.168239	0.152533	-0.05663	-0.144651	0.00693515	0.0242077	0.00525877	-0.0893744	0.0540057	0.200789	-0.0691394	-0.0465679	-0.0664008	-0.069245	0.04764	0.021655	0.1272	-0.10586	-0.06068	0.0342399	0.0572401	0.0348399	0.0432999	-0.02813	0.00643003	0.00795496	0.09272	0.05228	0.01697	-0.027785
O00560	0.187603	-0.234235	-0.381557	-0.121346	-0.382777	0.246561	0.261497	0.427648	-0.177878	0.112905	-0.305418	-0.505226	0.281573	0.379109	0.0448358	0.180072	-0.347437	-0.0824244	-0.481405	-0.157746	0.360487	0.217551	0.0715187	0.414416	0.0843022	-0.70933	-0.0754628	0.332437	0.124558	0.0351615	0.136921	0.0630841	NaN	NaN	NaN	-0.18764	NaN	NaN	NaN	-0.29405	0.14384	0.0992	0.02133	NaN	NaN	NaN	NaN	NaN	NaN
O00567	-0.0987835	-0.0697913	0.0686257	-0.0532165	0.0341144	0.0823593	-0.0110533	0.0412672	-0.0922515	-0.0171852	0.0714116	-0.0659273	-0.0342841	0.0333662	0.0526226	0.0601382	0.0292659	-0.00951004	-0.0184832	-0.106238	-0.00495458	0.118221	0.0244644	-0.0308805	0.0218618	0.0365131	-0.0340991	-0.021641	-0.0036943	0.0494957	-0.105677	0.0539458	-0.160875	-0.16262	-0.151285	-0.08016	-0.00187004	-0.09724	-0.03595	-0.01783	-0.14525	-0.12472	-0.149	-0.13957	-0.109515	-0.15699	-0.07878	-0.05732	-0.047665
O00571;O15523;Q9NQI0	-0.039541	0.0702589	0.0208862	-0.00231528	0.029835	-0.070688	-0.0233715	0.0100701	-0.0656512	0.00486851	-0.0499239	-0.0366955	0.0645745	0.00590205	0.0258949	0.0521636	-0.0160432	-0.0413923	-0.0022223	0.104274	0.0294523	-0.0340374	-0.0213583	-0.0281329	-0.0061307	-0.0215392	0.0422046	0.0661058	0.0141582	-0.0374165	-0.0365107	-0.00767589	0.0463951	0.00488997	-0.00292498	0.095	-0.10177	-0.12353	-0.06393	-0.04443	0.01189	0.031	0.0447301	0.02859	0.126715	-0.0412	0.11678	-0.0485	-0.077925
O00584	0.145225	-0.0438383	-0.0759592	-0.01477	-0.0103881	0.0135679	0.1166	-0.125045	0.111815	-0.125869	0.169735	0.0619087	-0.192122	0.18612	-0.174062	-0.0307095	-0.0516214	-0.0852649	-0.0219467	0.0534964	-0.126009	0.254234	-0.0293107	0.0094831	0.0318902	-0.220601	-0.160831	-0.167999	0.0864868	0.329979	0.0313137	0.0544939	NaN	NaN	NaN	NaN	NaN	NaN	NaN	NaN	NaN	NaN	NaN	-0.59319	NaN	NaN	NaN	NaN	NaN
O00625	0.0450925	0.119092	-0.117298	0.201923	0.0826183	-0.0488683	-0.143076	-0.11584	0.0770784	0.0100384	-0.0734081	0.176897	-0.106529	-0.139365	0.0118384	0.0426996	0.13738	-0.0154074	-0.0442818	-0.0994101	-0.0841503	-0.16238	0.154987	0.0898969	0.0329942	0.0215156	-0.0803153	0.0238085	0.0123461	-0.213415	0.048558	0.154981	0.052395	0.11124	0.150855	-0.11643	-0.17553	-0.08653	0.03444	-0.08679	0.00426996	-0.03005	0.02373	0.03159	-0.120355	0.16412	-0.09661	-0.12055	-0.043975
O00743	0.0958879	0.109019	0.00418913	0.010298	0.00670838	-0.0426431	-0.0888569	-0.0846674	0.0314189	0.000412822	0.00456429	0.10657	-0.0178561	-0.107419	0.0185513	-0.0203775	-0.0696915	-0.0778357	-0.0640035	-0.0579327	0.0929517	0.00267959	0.0319083	0.109698	0.0562152	0.0584159	-0.0574341	-0.0174015	-0.00554836	-0.114684	0.0442801	0.042581	0.0989951	0.22944	-0.051025	-0.01413	-0.12432	0.10702	NaN	0.03384	0.13384	-0.0620601	-0.14973	-0.02737	0.169215	0.05452	0.01648	0.0249699	0.052025
O00764	-0.0135314	0.0968115	0.108619	-0.0555669	-0.0322419	0.104639	-0.0661818	-0.137227	0.0402798	0.0409063	0.0505104	0.191012	-0.190884	0.00249113	-0.063377	-0.0821691	-0.0889366	-0.250639	-0.00209481	-0.00209562	0.00471132	0.199252	0.00457348	0.132486	-0.0727175	-0.0414528	-0.127146	0.00881658	0.0877153	0.00705117	0.137279	0.00910619	0.117995	0.18834	0.273355	-0.1555	0.21001	0.23982	0.15804	-0.0542099	0.26334	0.1259	0.12593	0.21169	-0.171315	0.18972	-0.01351	0.12737	0.190125
P47813;O14602	-0.018435	0.00447345	-0.00424623	0.150757	0.021384	-0.0588696	-0.0715415	-0.0312891	0.0720775	0.00644851	0.0283368	0.0961244	-0.0720236	-0.0822155	-0.0658441	0.0203302	-0.0456262	0.0102327	-0.0308292	0.077903	-0.0167787	-0.033021	-0.00310707	0.0477405	0.00440311	0.000148058	-0.0836847	0.0222795	-0.00602102	-0.0280457	-0.00726128	0.0962012	0.070595	0.11974	0.055655	0.0448	-0.05455	0.000770032	0.02214	0.09734	0.10874	0.1659	0.09043	0.03829	-0.101385	0.07522	0.02038	-0.10522	0.185725
O14734	0.254778	-0.076581	-0.669188	0.0808439	-0.0586481	0.0439844	0.497118	-0.0696759	-0.208286	-0.326404	-0.0595651	-0.28064	0.327937	-0.0334587	0.582865	0.00240612	0.360581	-0.0194917	0.272604	0.353601	-0.126986	0.046422	-0.292632	-0.593004	0.163253	-0.0726743	-0.220071	0.139367	0.492241	-0.0571456	0.00695181	-0.460508	NaN	NaN	NaN	NaN	NaN	NaN	NaN	NaN	NaN	NaN	NaN	NaN	NaN	NaN	NaN	NaN	NaN
O14744	-0.0890175	-0.0134062	-0.0423517	0.0374802	0.0717191	0.101851	-0.0385296	-0.00660777	-0.0153009	-0.00345875	-0.000975892	0.0494821	-0.103308	-0.0658127	0.117171	0.0468048	-0.194511	0.112616	0.146154	-0.0849259	-0.0175962	0.0280521	0.0373233	-0.0697381	-0.111836	-0.055861	0.0155789	-0.0437524	0.0555381	-0.0709794	0.125772	0.0824265	0.015795	0.00665998	-0.082855	-0.07721	-0.07467	-0.10051	-0.03002	-0.09489	-0.09424	-0.0227801	-0.07885	-0.00880998	0.0195149	0.06822	-0.08306	-0.0635	0.053925
O14745	0.0749511	0.0108035	-0.0375599	0.0919002	-0.0179007	0.110644	-0.112654	-0.122246	0.231963	0.0512242	-0.234472	0.206944	-0.0574037	0.0568268	-0.206343	-0.0719029	-0.0728971	-0.0910184	-0.107523	0.104315	-0.0323247	0.0083946	-0.03263	0.229192	0.00346661	-0.171079	-0.120363	0.111439	0.142994	-0.135749	0.156187	0.0328217	0.124895	0.14144	0.168955	-0.12157	-0.08942	0.0296201	0.0599399	-0.19597	0.0980399	-0.05428	0.17923	0.14169	-0.139645	0.26392	0.07118	0.0809699	0.133725
O14773	0.201114	-0.145138	-0.0169172	-0.0675536	0.0378618	0.0669406	-0.0337048	-0.044947	-0.0263019	0.00924331	-0.093788	-0.0712804	0.1588	0.120999	-0.0807036	-0.0136967	0.0374051	-0.0502102	-0.103024	-0.0605676	0.0251832	0.201677	-0.0695893	0.0294755	-0.0924268	-0.0645097	-0.0096212	0.00748652	-0.0643225	0.117622	0.0940337	0.000462055	-0.162465	-0.14445	-0.139405	-0.26898	-0.07232	0.14392	-0.2958	-0.05836	-0.1815	-0.1559	-0.11989	-0.16143	-0.206035	-0.20647	-0.21722	-0.24805	-0.077245
O14818;Q8TAA3	0.00951099	-0.00343502	-0.0515221	-0.0173491	0.0385522	0.00701511	-0.0143634	0.0417712	-0.0267628	-0.0155592	-0.0146075	0.0136224	-0.0306711	0.0793151	-0.00159144	0.00432193	-0.0122194	-0.0648332	-0.0267781	-0.0197291	0.0890234	0.00661695	-0.0631042	0.0615573	0.0152031	0.00699925	-0.0811225	-0.00507379	-0.0186882	0.0427219	0.00967872	0.041501	0.0614951	0.0367399	0.034755	0.05	0.02101	1e-05	0.04664	-0.00291997	0.02144	0.0433999	-0.00853997	0.04089	0.0369149	0.03002	0.08678	0.07617	0.044225
O14949	-0.320715	0.0131328	0.278302	0.031417	-0.0868408	0.0197483	0.0570279	0.017841	-0.193699	-0.0838693	0.270025	-0.0500921	-0.051935	-0.0755231	0.0948192	0.113467	-0.285692	0.0675502	0.130493	-0.04038	-0.097196	0.221814	-0.031812	-0.0171067	0.170178	0.152363	-0.064154	-0.0348819	-0.166213	0.00387908	-0.227538	0.185589	-0.135125	-0.16635	-0.127535	-0.11221	0.10781	0.0785201	0.0593399	0.02514	-0.08155	-0.04658	-0.14969	-0.05152	-0.097325	-0.12529	-0.11253	0.0242699	-0.042955
P19105;O14950;P24844	-0.0630906	0.0721242	0.088994	0.0773928	-0.0021565	-0.0385573	-0.0708709	-0.0558636	-0.0457573	0.0641396	0.139903	0.0432532	-0.0719769	-0.0752683	-0.0307426	-0.0200558	0.100695	0.0819418	-0.118372	-0.0606995	-0.0351233	-0.00846648	0.0246499	-0.0160773	0.112798	0.128972	-0.00266433	0.00441194	-0.0757864	-0.0353081	-0.133458	0.0210161	0.019995	0.05364	0.0294549	0.0418	0.08611	0.03492	0.0255399	0.0400401	0.07964	0.0124599	0.0382301	0.03379	0.091215	0.08202	0.09778	0.13007	0.106725
O14957	-0.0643032	0.0201986	-0.486549	-0.16441	0.131727	0.358328	0.079433	0.121776	0.160263	-0.195409	-0.241039	-0.0273499	-0.267011	0.211804	0.16076	0.207436	0.396741	-0.171118	-0.0850754	-0.160972	0.0276451	-0.146426	0.0541463	0.0872421	-0.221046	0.286588	0.208903	-0.147639	-0.00609517	-0.30077	0.240851	-0.06863	NaN	NaN	NaN	NaN	NaN	NaN	NaN	NaN	NaN	NaN	NaN	NaN	NaN	NaN	NaN	NaN	NaN
O14979	0.189539	0.037132	-0.0647899	0.011423	-0.000555515	-0.141936	-0.00096488	-0.0311968	-0.0419568	0.164242	-0.104188	-0.0228196	0.0486495	-0.0244551	-0.028982	0.0246279	-0.0933878	-0.0969386	0.0417048	0.0975715	0.0939833	0.0409638	-0.167553	0.0748192	-0.0211972	0.110283	-0.0145321	-0.0186785	0.0469693	0.0355229	0.0301888	-0.17349	0.022895	0.06504	0.0890551	0.033	0.05811	0.07052	0.01364	0.04744	-0.00467002	0.0639	0.01031	0.01899	0.127315	-0.00659996	-0.08732	0.01987	0.0720249
O14980	-0.160904	-0.0520477	0.0912822	-0.0968442	0.0856566	0.0419872	0.0758071	0.0131204	-0.0981414	-0.101627	0.0334977	-0.0741615	-0.0111676	-0.0308248	0.136916	0.146426	0.106619	0.0585266	-0.0677359	-0.0382209	-0.0673428	-0.00116324	0.0382668	-0.0440637	0.141043	0.0931097	-0.0322196	0.00516689	-0.0463233	-0.096323	-0.114578	0.0662608	0.00360501	-0.02462	-0.023445	0.0375	0.05011	-0.00942999	-0.03416	-0.02605	0.03474	0.0177	-0.000449955	0.00909007	0.083115	0.08912	0.06248	-9e-05	0.00383502
O15042	-0.00565124	-0.063862	-0.0993282	0.0356165	-0.00812662	0.132496	-0.0102265	0.0201005	-0.0419345	-0.0692493	-0.153532	-0.0926349	0.0889414	0.0584964	0.123262	0.0864462	0.0940562	0.086342	-0.0548037	0.033111	0.0661292	0.0149798	-0.196899	-0.0426058	-0.163838	-0.0105052	0.0674968	0.119148	0.036237	0.0530088	0.041642	-0.144312	0.110895	0.0668399	-0.025925	0.0532	-0.01975	0.0232201	0.02284	0.03674	0.02104	0.01148	0.14963	0.10089	0.151515	-0.02464	0.03588	-0.12097	-0.106205
O15066	-0.0180324	-0.0355912	0.548275	-0.214752	-0.160029	0.11228	-0.142223	-0.0789908	-0.127465	0.105668	0.361911	-0.133748	-0.0219885	0.0969981	-0.0822045	-0.198942	0.0845727	0.0156866	0.133229	-0.085696	-0.0553989	0.49736	-0.376182	-0.215	-0.0287364	-0.0276171	0.0604402	-0.109176	-0.227951	0.474195	0.0896437	-0.240536	NaN	NaN	NaN	NaN	NaN	NaN	NaN	NaN	NaN	NaN	NaN	NaN	NaN	NaN	NaN	NaN	NaN
O15143	-0.0178183	0.0740056	0.0496359	-0.0110527	0.053821	0.000784278	-0.126427	-0.00534177	-0.116616	-0.119193	-0.0507793	-0.0555599	0.146777	0.10679	0.020371	0.0227774	0.03274	0.00141144	0.0211233	-0.00592542	0.0764776	0.0538672	-0.135202	-0.0252298	-0.0173255	-0.0464262	0.00634861	-0.0634762	0.0622272	0.135427	0.00652575	-0.0747352	-0.00920498	0.03894	0.049355	-0.01922	0.14011	0.25562	0.15714	0.06614	-0.01543	0.028	-0.01438	0.09999	0.0556149	-0.05476	0.07378	0.10217	0.133225
O15144	-0.057255	0.0894964	0.0468714	0.060159	-0.0287671	-0.0316691	-0.0503967	-0.0383968	-0.053539	0.0200732	0.0520821	-0.00286245	-0.0787961	-0.0742211	0.0651076	0.0724995	0.0512369	-0.0716324	0.0210383	0.0422101	-0.0159128	0.0105813	-0.0141191	-0.0194063	0.0610433	0.00447893	0.044997	-0.0248053	-0.0535052	-0.0083518	-0.0638931	0.0456545	-0.044655	-0.06133	-0.036395	0.0308	-0.03035	-0.04889	-0.01659	-0.00366998	-0.07353	-0.00672007	-0.01456	0.00979006	-0.0427051	-0.06523	-0.06028	-0.09008	-0.059975
O15145	-0.249858	0.0509238	0.0256687	0.0396818	-0.0345997	0.105925	-0.00348771	0.098771	-0.137478	-0.117713	0.106026	0.0313063	-0.115792	-0.0344408	0.107845	0.178918	0.175442	0.0321386	0.0674692	-0.0583735	-0.156141	-0.082401	0.0351851	0.00125384	-0.135317	-0.00914443	0.0531434	-0.00539374	-0.0215018	0.208272	0.0101854	-0.166512	-0.093495	-0.06621	-0.093955	-0.09753	-0.07797	-0.10469	0.03464	-0.01873	-0.06389	-0.0405	-0.06997	0.07989	-0.0865951	-0.10461	0.19388	-0.08668	-0.046385
O15160	0.176824	0.00095576	0.0279881	0.0176903	-0.0288107	-0.0299183	-0.0670223	-0.10106	0.0635224	0.141846	-0.133466	-0.0191215	0.0556571	0.0152178	-0.0228916	-0.0973863	-0.103825	-0.0711359	0.0527173	0.135243	-0.0523248	-0.0345629	-0.0347398	0.111488	0.0166039	0.00137687	-0.00223327	0.0964649	-0.0622095	-0.108	0.0839781	-0.0288654	0.032195	-0.16348	0.00141501	-0.0101	-0.22731	-0.15213	0.0441399	0.04974	-0.08658	-0.04667	0.03923	-0.12091	0.088115	-0.02384	-0.01462	-0.11844	-0.083075
O15162	-0.133082	0.192583	-0.0663466	-0.0389853	0.140587	-0.153167	0.0732853	0.0192037	0.068857	0.00810528	0.0970547	-0.135355	-0.429436	-0.0557842	0.331393	0.12087	-0.147909	-0.123782	0.0500228	-0.159594	0.32128	0.10644	-0.132845	0.0626624	0.295087	0.190699	-0.193558	-0.272962	-0.119632	-0.0768902	-0.0950217	0.256224	0.0743951	NaN	NaN	NaN	NaN	0.08912	NaN	-0.44812	-0.14853	0.2239	-0.36917	-0.26022	0.091915	NaN	NaN	NaN	0.078725
O15260	0.252391	-0.0714962	-0.0659339	-0.0382189	-0.0400622	-0.138453	0.0255024	0.0678277	-0.12168	-0.0566926	0.0721807	-0.080358	-0.0572432	-0.0606132	0.121429	0.165456	0.0108234	0.019989	0.00741744	0.075596	-0.0707278	-0.0359745	-0.103105	0.110045	-0.0477678	-0.103473	0.0589951	0.0442572	0.0328167	0.111592	-0.00967908	-0.0748409	-0.00770497	-0.01857	0.017855	0.0364	-0.06338	-0.03702	0.01714	0.03654	-0.01173	0.0265	0.01913	-0.03708	0.060815	0.0138201	0.09248	-0.01088	-0.017045
O15264;P53778	-0.0174062	-0.00254048	0.0521775	0.140185	-0.134547	-0.0703628	-0.0311782	0.0806289	-0.0490547	0.0247796	0.136243	-0.100145	-0.049676	-0.0398113	-0.0706438	0.142155	0.0589409	0.0418343	-0.0203178	-0.0632078	-0.13638	-0.0261071	0.0297388	0.120197	0.0252128	0.0248834	-0.0911642	0.000636533	0.0385959	-0.0771314	-0.0205763	0.084041	NaN	NaN	NaN	NaN	NaN	NaN	NaN	NaN	NaN	NaN	NaN	NaN	NaN	NaN	NaN	NaN	NaN
O15269	0.371693	-0.154438	-0.365655	-0.0937834	0.132671	0.0550709	-0.0544515	0.118543	-0.178086	-0.00818634	-0.436673	-0.348629	0.243422	0.25812	0.319139	0.162455	-0.123265	0.393412	-0.240655	0.112586	-0.117963	0.373308	-0.133022	-0.268214	-0.00432062	-0.446979	0.120829	-0.0356202	0.468349	0.0980968	0.294265	-0.512015	0.016695	-0.0189	0.115355	0.2069	-0.17258	0.06592	-0.11049	0.04984	-0.0483	0.1353	-0.04368	-0.08409	0.150115	-0.0619	0.11598	-0.11413	-0.116255
O15347	-0.254316	0.0876112	0.0525459	-0.00767684	0.0443339	0.00905633	-0.00316572	0.0676432	-0.144696	-0.0560001	0.1845	-0.0715843	-0.0732178	-0.023533	0.10249	0.0977417	0.118968	0.096611	-0.0928993	-0.217914	-0.126773	0.0942746	0.104159	0.0209777	0.0910048	0.14366	-0.182446	-0.0906317	0.046892	0.0048095	-0.0978254	0.0754027	0.129995	0.0912399	0.012355	0.0852	0.33491	0.57802	0.13004	0.0112401	-0.05903	0.0540999	0.16553	0.05729	-0.027745	0.08522	-0.02376	-0.02853	0.051825
O15355	-0.132598	0.0645949	-0.0691862	0.112419	0.0573622	0.0124756	0.00537539	-0.0447674	-0.00592327	0.0903041	-0.0890358	-0.0130823	0.0794321	0.0467777	-0.108771	0.00355405	-0.0803124	-0.0782495	-0.0541979	0.0183026	0.0603721	-0.00593972	0.0486742	0.101189	-0.160016	-0.197674	0.0282882	0.131967	0.0971266	0.0273272	0.0984367	-0.0442259	0.0298951	0.25924	0.102855	0.1169	0.10771	-0.16402	-0.01596	0.11924	0.18394	0.0252	0.0712301	0.20079	-0.0396751	0.11362	0.16728	-0.01604	-0.090795
O15371	0.133613	0.0817386	-0.104057	0.119392	-0.0599608	-0.141086	0.0114395	-0.0195599	0.0590037	0.23799	-0.252452	-0.0643498	0.253317	0.0805628	-0.130868	-0.185546	-0.250287	-0.215127	0.0245725	0.139576	0.0727294	0.128368	-0.0614781	0.153764	-0.27661	-0.0405578	0.051055	0.187449	0.140189	-0.053749	0.0195496	-0.0386198	0.0592951	0.01414	0.113055	0.0798	-0.0916	-0.09685	-0.02179	0.07684	0.0780399	0.0857999	0.13803	0.12899	0.201415	0.07952	0.18518	-0.05743	-0.038305
O15382	0.0667458	0.133817	0.0501873	-0.0414782	-0.0806414	0.0563233	-0.0986393	-0.0748199	0.0502001	0.0326177	-0.00542925	0.0937438	0.010259	-0.0512854	-0.0786644	-0.0265677	-0.0642132	0.00122398	0.104188	0.0153889	-0.164503	-0.0282434	0.0170607	0.104494	0.0770289	0.0714339	-0.0466889	-0.0799393	-0.0308263	-0.0189562	-0.0113705	0.017554	0.111395	0.19934	0.146755	-0.195	0.06691	0.11522	0.08764	-0.00889999	0.09604	-0.07631	0.16103	0.06859	-0.163235	0.16462	-0.13747	-0.08037	0.039925
O15484	-0.0189788	-0.0172991	0.183049	-0.00460827	-0.0676842	0.0361953	-0.0389038	-0.0726491	-0.110106	0.00486124	0.148862	-0.0587868	-0.00487101	0.0215758	0.0124978	-0.00945079	-0.0224128	-0.00604939	0.0968336	0.0445863	-0.053753	0.122069	-0.0930905	-0.0891634	-0.0179342	-0.0458835	0.153647	-0.00348973	-0.0229133	0.0322511	-0.0192372	-0.0791613	-0.026805	-0.03948	-0.138005	0.0238	0.25911	0.14902	-0.11714	0.05414	-0.03239	-0.07544	-0.07352	-0.05548	-0.037105	-0.06943	-0.02977	-0.00566	0.029225
O43143	-0.219316	0.117145	0.0724143	0.0262798	0.0226225	-0.0695243	-0.0545784	0.100121	-0.125823	0.047349	0.00849855	0.0671726	0.0751614	-0.0663039	0.0470214	-0.0489125	-0.0126151	0.0718248	0.0774829	-0.0213482	-0.0734882	-0.0582607	-0.0475474	0.0342727	0.122716	0.109228	-0.100681	0.00358558	-0.0885682	-0.0595251	-0.11237	0.155965	-0.012815	-0.04581	-0.057165	-0.00356001	0.01225	0.0157	-0.04392	0.00344002	-0.01391	-0.0176001	0.00168002	-0.04839	0.00382495	0.00953001	-0.09308	-0.01098	-0.00416499
O43169	-0.446348	0.125372	-0.0651929	0.0665081	0.210607	0.136926	-0.054431	0.02346	-0.053377	-0.0518208	-0.237318	-0.0618321	0.211093	0.327336	-0.0656086	-0.0620997	-0.201468	-0.125701	-0.171295	-0.0901586	0.251884	0.205389	0.000967741	0.13405	-0.168626	0.0258121	-0.105641	-0.126669	0.138274	0.0819492	0.212158	-0.0642011	0.0665951	-0.04865	NaN	0.00152999	0.13421	0.23162	0.0442399	0.000750005	0.03074	0.0944999	0.0260301	0.13909	-0.272085	0.08472	NaN	0.07337	0.081925
O43175	-0.266777	-0.105866	-0.10087	-0.307623	0.212762	0.443277	0.0699766	0.0506144	-0.0416274	-0.113591	-0.125297	-0.0711277	-0.16694	0.379304	0.154283	0.00977659	0.168214	-0.0301297	0.211454	-0.054914	-0.0945556	-0.334729	0.0943794	0.0344543	0.0114043	0.125625	0.351839	-0.265855	-0.242276	-0.0994661	-0.0311427	0.135422	-0.337495	NaN	NaN	-0.18922	-0.19163	0.17862	NaN	1.13984	NaN	NaN	-0.0971	NaN	-0.178445	NaN	NaN	0.32917	0.266925
O43242	0.105244	0.114356	-0.055259	0.0117581	-0.0951205	-0.0660055	-0.0594492	0.0520984	-0.0126555	-0.000431299	-0.0451483	-0.036361	0.013316	-0.0126303	0.0215243	0.070383	0.0527776	0.0488291	-0.0154233	-0.0414764	0.0329194	-0.106864	-0.016257	0.0524534	0.0678953	0.0889239	0.0319308	0.0263025	-0.0680332	-0.122848	-0.117987	0.0812351	-0.063845	-0.05189	-0.043385	-0.00654	-0.08025	-0.09976	0.00241995	-0.05383	-0.04774	-0.05439	-0.0528	-0.00234997	-0.018325	-0.07475	0.01638	-0.06919	-0.101375
O43324	0.150094	-0.00132686	0.134456	0.00786197	-0.150181	-0.163436	-0.036945	0.0810658	-0.0414632	0.0257226	-0.0646142	0.0433047	0.00682449	-0.0242555	-0.0617074	0.138999	-0.0158644	0.0506074	0.025958	0.0277334	-0.00468993	-0.0474386	-0.0105848	-0.00770247	0.149836	0.241704	-0.0980211	-0.0229027	-0.101303	-0.201524	-0.248571	0.218364	-0.116815	0.02754	0.017755	0.1733	-0.05075	0.02792	-0.04012	0.13724	-0.02709	0.0387	-0.01235	-0.04536	0.068615	-0.19399	-0.10606	-0.13979	-0.123225
O43390	-0.00653744	-0.00622654	0.155632	-0.00140524	-0.0709682	-0.0238929	-0.0564189	0.0107145	-0.0438576	0.00748253	0.117224	-0.0197654	-0.0228887	-0.0842862	0.00853825	0.0383501	0.086709	0.0294485	0.00947094	-0.028553	-0.00881147	0.0451608	-0.0553088	-0.0773177	0.106113	0.0811915	0.000285149	-0.0549388	-0.0511131	-0.0353446	-0.100293	0.0516062	-0.051645	-0.05697	-0.067395	-0.02498	0.08451	0.0420201	-0.00547004	0.02954	-0.04909	-0.01151	-0.06658	-0.0822	-0.0242651	-0.08749	-0.05598	-0.03068	-0.026405
O43396	0.0909384	0.0158044	-0.0903873	0.13504	0.0646193	0.0926387	-0.202232	-0.108759	0.188214	-0.0170633	-0.117719	0.0998326	0.0824028	-0.0376723	-0.0709372	-0.129449	-0.077918	-0.135078	-0.050642	0.0713671	0.000734866	-0.121663	0.119473	0.20278	-0.201339	0.0277584	0.0414478	-0.0863248	0.0432892	-0.0294541	0.0804824	0.119814	0.054795	0.11304	0.170655	0.0156	0.00238001	0.02082	0.06394	-0.05815	0.17344	0.1103	0.10973	0.13509	-0.060155	0.13882	0.00441998	0.05957	0.129225
O43399	-0.0112243	0.021461	-0.0286098	0.0858886	0.00400901	0.0424857	-0.117956	0.0011909	0.0130427	0.0192842	0.00398922	0.117451	-0.119183	-0.0864375	0.00187302	0.0579474	-0.0176008	-0.0728292	0.0981145	0.0467215	-0.0547011	-0.0957742	-0.00237608	0.10195	0.0685275	0.0191567	0.0117781	0.0201323	-0.0557196	-0.16278	-0.00883222	0.0990174	-0.013855	0.01314	0.013055	-0.07442	-0.16312	-0.17668	0.03284	-0.0441599	-0.01171	-0.0357301	0.13253	-0.05644	-0.0965551	0.00255001	-0.05778	-0.07261	-0.013585
O43491;Q9Y2J2	0.0356855	0.0122623	-0.133854	0.046134	0.00403857	0.0373766	0.0108027	-0.00545359	0.0144887	0.0477116	-0.129444	-0.00305724	-0.0205929	0.0132866	0.0245192	0.0563583	0.0195673	0.028522	0.05371	0.00876951	0.0401843	-0.123991	-0.0309751	0.00664544	0.0203803	-0.0175033	0.0544634	0.0577502	-0.00606561	-0.139341	-0.0275943	0.0452139	NaN	NaN	NaN	NaN	NaN	NaN	NaN	NaN	NaN	NaN	NaN	NaN	NaN	NaN	NaN	NaN	NaN
O43583	0.215998	0.0589855	-0.105323	-0.122039	-0.0521162	0.0485216	-0.053197	0.0054571	-0.000764847	0.0814415	-0.210093	-0.0230736	0.134282	0.128073	-0.0010497	-0.1101	-0.0483926	-0.210759	0.0306102	-0.0113544	0.0435883	0.135169	0.00834817	0.0601829	-0.154293	-0.089433	-0.037586	-0.0565501	0.220956	0.10353	0.0466052	-0.0356237	NaN	0.02754	NaN	NaN	NaN	NaN	-0.02273	0.21704	NaN	0.0294	NaN	NaN	NaN	0.00345999	NaN	NaN	NaN
O43598	0.210768	0.0710633	-0.0266188	-0.00599408	-0.0497152	-0.00291884	-0.123077	-0.0814414	0.0900714	0.109732	-0.0935794	0.0831151	-0.096717	0.0360605	-0.0854235	-0.0566189	-0.0766544	0.0126017	0.0831876	0.0880454	0.0623935	-0.11302	-0.0695552	0.0245591	-0.0179352	-0.0461959	0.0397239	0.0695137	-0.0108639	-0.0257772	0.00626373	-0.00499165	-0.065725	-0.05117	-0.039875	-0.2209	0.02701	-0.16056	0.05084	-0.01816	-0.07128	-0.03554	-0.06623	-0.09305	-0.121035	0.02782	-0.13877	0.06657	0.066525
O43615	0.0260305	-0.0604417	-0.0197165	-0.0772861	-0.0395358	0.00218099	0.167481	0.0270281	-0.109178	-0.0692718	-0.0394675	-0.118302	-0.0664926	-0.0237232	0.230921	0.199012	0.124693	0.1472	0.0886436	-0.257821	0.12359	-0.16552	-0.0589053	-0.0344326	0.0686685	0.167937	-0.171036	-0.0714244	0.0660503	-0.0770054	0.0413858	-0.0212617	0.00169504	-0.13344	-0.081345	-0.09542	0.06391	0.05592	-0.01669	0.06244	-0.04967	-0.03074	-0.12044	-0.11217	-0.165515	-0.11488	-0.12997	-0.02956	-0.00771499
O43657	-0.542	0.120653	0.221314	0.164075	-0.0432727	-0.00283684	-0.0293666	0.12462	-0.160562	-0.0241765	0.493277	-0.0566372	-0.342031	-0.231212	0.0884553	0.216263	0.284927	0.208373	-0.18412	-0.24902	-0.156829	0.0756368	0.186488	-0.150947	0.251714	0.188415	-0.269055	-0.0867751	-0.289478	0.118382	-0.183172	0.258899	NaN	NaN	NaN	NaN	NaN	NaN	NaN	NaN	NaN	NaN	NaN	NaN	NaN	NaN	NaN	NaN	NaN
O43681	0.10141	-0.00494468	-0.09728	0.0993698	-0.038337	-0.0396802	-0.0386322	0.0503591	0.0065648	0.066441	-0.0403042	-0.0458609	-0.136299	0.0360833	0.00706375	0.0964245	0.0790972	-0.0680566	0.110159	0.0113425	-0.0629954	-0.167225	-0.0183583	0.111842	-0.027921	0.0181156	-0.0888685	0.0972218	0.115659	-0.214856	0.0419008	0.0405639	-0.054935	-0.04547	-0.045335	0.0385	-0.07173	-0.14207	0.0234399	0.0176401	-0.02356	0.00911999	0.00443	0.0406901	-0.0116251	0.0383201	-0.07785	0.00317997	-0.046025
O43684	0.205214	-0.126606	-0.164732	0.197962	-0.0821605	0.0703006	-0.128716	0.0205576	0.145714	0.0543833	-0.394614	-0.0498397	0.116177	0.158155	0.0664229	-0.0880153	-0.0999613	-0.122565	0.076385	-0.252415	-0.0763912	0.0515378	0.201233	0.225136	-0.194244	-0.162561	-0.0531452	0.093936	0.324855	-0.0196102	0.268365	-0.260757	0.042995	0.10164	0.033155	-0.10559	0.13621	0.09102	0.04154	-0.12513	0.08324	-0.02119	0.03443	-0.02429	-0.0576651	0.0411201	-0.02305	0.02117	0.012235
O43707;Q08043	0.00616264	0.00524664	-0.00862598	0.0285091	-0.0304604	0.0118775	-0.028028	0.0154328	-0.0190988	0.0115142	0.00191641	-0.00257301	-0.0529628	0.0241137	0.00268316	0.0346351	0.0249195	0.00130653	0.0346026	-0.0128322	-0.0228391	-0.0228491	-0.023705	0.0171666	0.0247087	0.0150571	0.0360074	0.00692701	-0.0400429	0.0084219	-0.0281587	-0.0190291	NaN	NaN	NaN	NaN	NaN	NaN	NaN	NaN	NaN	NaN	NaN	NaN	NaN	NaN	NaN	NaN	NaN
O43765	-0.129944	-0.0304729	-0.187324	0.154581	0.204976	0.0165573	-0.075257	0.0559311	-0.0531259	-0.152152	-0.115425	-0.029786	0.109541	-0.0115537	0.17356	0.0762589	-0.0252178	-0.13153	-0.194164	-0.0781581	-0.0386918	0.135772	0.23509	0.0913949	0.05342	-0.00660238	-0.239554	0.00512856	0.0983825	-0.0438212	-0.0876077	0.219794	0.215695	0.25334	0.166855	0.2156	-0.24732	-0.06902	0.000620008	0.00126004	0.09864	0.0459	0.0633301	-0.01016	0.024815	0.20412	0.18188	0.12587	0.065825
O43776	0.101082	0.0522859	-0.0537814	-0.00953341	-0.11702	0.00899732	0.0028404	0.0295372	-0.0405803	-0.00561917	-0.00127029	-0.015534	-0.0707055	-0.0514157	0.108248	0.0735617	0.011234	0.0116063	0.0559611	-0.0434271	0.0415019	-0.0555831	-0.0785573	0.0419556	0.107438	0.0595229	0.0585192	0.00881529	-0.0570843	-0.135376	-0.0583227	0.0207051	-0.152875	-0.10846	-0.056925	-0.07834	-0.12518	-0.15543	-0.01136	0.00833005	-0.1286	-0.0327801	-0.09924	-0.10762	-0.0360751	-0.04129	-0.08065	0.09487	0.027225
O43795	0.0141375	0.0175147	0.0598583	-0.0100057	-0.046618	-0.060297	-0.0194795	0.0493617	-0.0426328	0.0186503	0.0134706	-0.0168352	0.0233154	-0.0396905	0.00212693	0.0359344	0.0350602	0.0173118	0.0357404	-0.016737	0.00978684	0.00307369	-0.0557218	-0.023165	0.0701368	-0.010581	-0.0149286	0.00485373	-0.0220852	-0.0174797	-0.0393662	0.0252914	-0.024765	-0.0349	-0.129605	0.01126	0.00641	0.00905001	0.00299996	0.05124	-0.00230002	0.000439942	-0.05059	-0.02832	0.029415	0.02992	0.01258	0.14287	0.00449502
O43809	0.0731082	0.0693693	0.0720701	0.00355065	-0.0408347	-0.0768484	-0.0767235	-0.023736	-0.0476927	0.0358403	0.0988123	0.0598705	-0.0322592	-0.0792555	-0.0392493	0.00348938	0.0254369	-0.0058471	0.0326977	-0.00933015	-0.110169	0.0988328	-0.0220731	-0.00613117	0.0437834	0.0392792	0.0068531	0.0479441	-0.0937626	0.0447152	-0.120165	0.0284252	-0.063125	-0.06137	-0.037165	-0.06312	0.04391	0.06672	-0.05763	-0.02642	-0.12672	0.0554	-0.0571	-0.09262	-0.0912051	-0.1298	-0.14519	-0.11912	-0.148375
O43818	0.432214	-0.279154	0.0188975	0.331158	-0.186917	-0.199546	0.316041	-0.444131	0.189159	-0.453485	0.118996	-0.0605364	-0.155869	0.205718	0.0622628	0.105815	-0.273299	0.138325	-0.213611	0.340209	0.261692	-0.429688	-0.0034318	0.177166	0.054096	0.0775831	0.133958	0.229399	-0.0628052	-0.494188	0.0265565	0.0374179	0.021695	0.00647998	-0.027975	0.0961	0.01459	-0.03383	0.09204	0.0155401	-0.01052	0.1233	0.07293	0.04819	-0.00817502	-0.05119	0.01188	-0.02416	0.012275
O43852	-0.0889878	0.0158201	-0.165445	0.0956515	-0.062125	0.0808463	0.0594314	0.0571559	-0.072319	-0.113483	-0.114867	0.0267572	0.0843752	0.110986	0.0244777	0.0390484	-0.0298852	-0.0564004	0.0443658	-0.0077907	0.0125951	-0.087896	0.127929	0.00535363	0.0665633	0.091899	-0.0226637	0.0117197	0.0719973	-0.192051	0.0157742	-0.0288329	-0.077545	-0.02631	-0.134955	-0.107	-0.28389	-0.22139	0.06744	-0.05292	-0.03071	-0.07484	-0.00375998	-0.20012	0.128015	0.13712	0.05218	0.44517	0.201125
O60220	-0.11241	-0.193135	0.00581594	-0.0237004	0.137299	0.142913	0.0396291	0.0210322	-0.194846	-0.153345	-0.0630097	-0.0660086	0.135674	0.134026	0.0868781	0.114522	0.044188	0.0880823	-0.0831634	-0.120547	-0.0610922	0.062398	0.182641	-0.12455	0.0888846	0.152492	-0.106687	-0.0092749	-0.203117	-0.0500468	0.0264958	0.101963	NaN	-0.03972	0.012555	0.01334	NaN	-0.09915	0.15274	0.08124	0.13684	-0.10878	NaN	NaN	NaN	0.16062	0.0107	NaN	0.369925
O60256	0.160752	-0.0938977	-0.0837044	-0.0776753	0.183572	0.0990317	-0.185797	-0.0566029	0.0507702	0.0534559	-0.218279	0.0497932	-0.0549135	0.177227	0.0227839	-0.0785202	-0.129527	-0.098295	0.0732192	0.00649971	0.125456	0.0749686	-0.079267	0.0398038	-0.16105	-0.135376	-0.00161111	0.0369081	0.101273	0.00653541	0.122011	0.0704539	NaN	NaN	-0.062165	0.0438	NaN	0.04942	0.0607399	0.11574	0.11554	0.01237	0.0145301	0.04399	NaN	NaN	0.07308	NaN	0.196725
O60264;P28370	0.0539596	-0.0229867	-0.0122802	-0.0571644	0.0441504	-0.146361	0.0497482	0.0610145	-0.101547	-0.0116983	0.0731142	-0.0134014	0.0535804	-0.0565502	-0.00694209	0.0708815	-0.0331459	0.103788	0.0231487	0.0286436	0.00576216	-1.19e-06	-0.0642542	-0.067422	-0.0733366	-0.0185385	0.0719671	0.0857553	-0.0557557	0.0339313	0.0681835	-0.0862426	0.030295	0.0396399	-0.059105	0.0465	0.00340998	-0.00885999	-0.00187004	0.14784	-0.00765002	0.0419999	0.0124301	0.11539	0.111215	0.11012	0.06438	-0.03634	0.056525
O60313	-0.0994774	0.0702795	0.0769262	-0.0628824	0.00323451	0.0626832	-0.0654325	0.0391074	-0.0904871	-0.106471	0.141419	-0.0492454	-0.0292189	0.00326064	0.0803815	0.0739836	0.0188814	0.0221932	-0.140146	-0.117059	0.0289994	-0.00487778	0.129306	-0.00994638	0.0268609	0.0360139	0.0724989	0.0331444	0.0333176	0.0566455	-0.170821	-0.0630714	-0.137705	-0.08277	0.024055	-0.11081	0.00617999	0.26712	0.02304	0.11314	0.00544995	-0.00308001	0.0281301	-0.00712997	-0.00520504	0.13812	0.00800002	-0.01486	-0.077035
O60343	-0.0166379	-0.0507075	-0.101994	-0.013037	-0.0209276	0.0334698	0.0789165	0.0962177	-0.135086	-0.0753005	6.32e-06	0.0775254	-0.00523585	-0.0569485	0.0922863	0.101133	0.0972505	-0.00769007	-0.0673876	0.0886454	0.00805587	-0.1875	0.0471128	0.0287313	-0.177812	0.0759614	-0.0548421	0.086361	0.0152851	0.040727	-0.0394284	0.0428496	-0.063715	-0.01418	0.098855	-0.01251	-0.21587	-0.26968	-0.03077	-0.08023	-0.08379	-0.06062	-0.03261	-0.07677	0.00789499	-0.0993	-0.04564	-0.1588	-0.146615
O60493	-0.00737393	-0.0474387	0.0489698	-0.104263	-0.0272273	-0.0229858	0.11899	0.054801	-0.0608273	0.0344923	0.261785	-0.163651	-0.124733	-0.0467245	0.0716856	0.0246183	-0.108961	-0.129284	-0.0495997	0.0270326	-0.133259	0.209727	-0.0518956	0.232922	-0.150312	0.0191623	-0.0432338	-0.0821157	0.168187	-0.04849	0.215923	-0.0859219	-0.014495	-0.02012	0.031155	0.0676	0.0577099	0.22752	-0.06661	0.00575	0.01994	0.0769	0.06933	0.07959	-0.091485	0.03382	-0.07024	-0.09545	-0.053635
O60506	-0.108054	0.106751	0.0039854	0.0699718	-0.0261531	-0.0213037	-0.0311239	0.00810575	-0.0858178	-0.0101807	0.0539973	-0.00786376	-0.0559585	-0.071625	0.076324	0.101559	0.112638	-0.00874686	0.0175567	-0.0162995	-0.0194957	-0.0382586	-0.0176253	-0.030777	0.0808866	0.0945594	0.00482512	-0.0237348	-0.0294502	-0.0725513	-0.124647	0.0685031	-0.0125549	0.000779986	0.001975	0.048	-0.00620002	-0.07103	0.02744	0.06264	-0.01087	0.0501	0.00210005	0.00558001	0.027815	-0.04108	-0.03884	-0.00979	0.011035
O60547	0.099736	0.0342596	-0.0769351	0.0215757	0.0509813	0.0189915	-0.0800683	-0.0692365	0.114394	0.0154598	-0.073791	0.13206	-0.0955796	0.0237663	-0.0886238	-0.0317752	0.00874829	0.00785995	-0.0278776	0.0184417	-0.0536857	-0.104987	0.083777	0.0812693	0.0291758	0.049345	0.0172648	0.0946624	-0.019376	-0.186219	-0.0166142	0.0229976	0.143695	0.16374	0.170255	-0.0748	0.0785099	0.10182	0.18624	0.0248401	0.14904	0.1552	0.12263	0.19869	-0.072795	0.15912	0.00664997	0.14827	0.176825
O60568	0.0707083	0.0704982	-0.173797	0.0843383	-0.0600961	0.0293087	0.0449994	-0.0589029	-0.0426682	-0.0571274	-0.281022	-0.0701528	0.121064	0.212366	-0.00679862	0.131122	-0.0693711	-0.152799	-0.0245985	-0.137634	0.294388	0.0799999	0.0218027	-0.0122832	-0.170952	-0.192295	-0.0761296	0.010506	0.209918	-0.124049	0.185672	0.143985	-0.153495	-0.16948	-0.112525	-0.21853	-0.30615	-0.43675	NaN	NaN	NaN	-0.18607	-0.28144	0.00607002	0.0784149	-0.03617	-0.05824	0.04247	-0.026035
O60664	0.197605	-0.0266445	-0.112045	-0.0600225	-0.0743647	-0.0252475	0.132982	-0.036209	-0.102978	-0.0229943	0.160958	-0.117552	-0.02205	0.100071	-0.0089345	0.00653124	-0.105084	-0.108274	-0.0298456	0.0585265	0.0685484	0.185882	-0.152073	0.0688787	-0.0117266	-0.0389507	0.0386212	-0.00373352	-0.0370805	0.0396429	0.139182	-0.10162	-0.0862049	-0.06442	-0.062315	-0.12603	0.07881	0.11532	0.03794	-0.06308	-0.06511	-0.08268	-0.000310004	-4e-05	-0.106135	-0.02572	-0.05099	0.02107	0.125125
O60701	-0.0506155	0.059737	0.0480201	0.0246341	-0.018986	-0.0872767	-0.0183556	0.0486031	-0.0471895	-0.00200462	0.10454	-0.0346737	-0.0934124	-0.137265	0.103675	0.10838	0.0923231	0.0591631	0.0486784	0.0162106	-0.0955606	-0.155299	0.0341301	0.00445151	0.066406	0.0950458	0.0369387	0.0132086	-0.0195227	-0.182445	-0.0478613	0.0263197	-0.043355	-0.05195	-0.010245	-0.000360012	-0.03146	-0.06687	-0.04217	-0.0408	-0.0480101	-0.0327001	-0.01617	-0.04228	0.116215	0.0721201	0.10718	0.09647	0.0382251
O60716	0.172881	0.0862548	0.0241978	-0.121949	-0.0485958	0.0844387	-0.0872279	-0.108764	-0.0835667	-0.127738	-0.0421941	0.0074178	-0.0759492	0.0751768	0.093583	0.105502	-0.0552785	-0.0996811	0.0574647	0.0990946	0.0140761	0.044881	-0.130865	0.108538	-0.116944	-0.100816	0.0241938	0.143731	-0.0308537	0.0103706	0.0864238	-0.00780255	-0.016655	0.03344	-0.012685	-0.00553	-0.07812	-0.16153	-0.01756	-0.00808996	-0.07762	0.0339	0.08113	0.01859	0.053815	0.05792	0.04208	0.05647	0.153225
O60763	0.0824182	-0.0849264	-0.0188131	0.15519	-0.210183	-0.0300038	0.0931835	0.00846004	-0.152338	0.0293326	-0.0564108	0.0748413	0.133477	-0.0335368	-0.0613413	0.0526643	-0.108317	0.0598645	0.0149797	0.0147319	-0.151567	0.103342	-0.0472486	0.128168	-0.0414689	0.0912901	-0.0995963	0.0164948	0.0253905	-0.0403334	0.036604	0.0156519	-0.0739549	-0.01306	0.045755	0.0233999	-0.09014	-0.09021	-0.0369501	-0.00869	-0.0268101	-0.0198	-0.04063	0.05009	0.062815	-0.0188	-0.04852	0.07607	-0.054475
Q99879;Q99877;Q93079;Q5QNW6;P62807;P58876;O60814;P57053;Q99880;Q96A08	0.100619	0.0177689	0.229717	0.00157022	-0.184968	-0.137357	-0.0356793	0.00481749	0.0696549	0.158757	0.190793	-0.0122819	-0.0868449	-0.172453	-0.0679817	-0.0765324	0.145833	0.139723	0.105868	0.0697007	-0.187541	0.0106244	-0.189523	-0.0894995	0.11943	0.130103	0.0579391	0.023735	-0.10887	0.0257292	-0.110419	-0.142426	NaN	NaN	NaN	NaN	NaN	NaN	NaN	NaN	NaN	NaN	NaN	NaN	NaN	NaN	NaN	NaN	NaN
O60832	0.0814744	-0.0063249	0.078644	0.0472065	-0.190411	0.0669486	-0.0874625	-0.00422779	-0.0717673	0.0113022	0.110198	-0.0751952	-0.0097232	0.0270815	-0.0313051	0.0531632	-0.121809	0.0909691	0.0940271	-0.00621165	-0.0283495	-0.0856797	0.148613	-0.0983283	0.0640383	-0.0982011	0.0429487	0.014578	-0.0174087	0.0388339	-0.125486	0.0878644	-0.00637496	-0.05055	-0.076245	0.0544	0.01345	0.09972	-0.02644	-0.02151	-0.04356	-0.07034	0.11963	-0.09863	-0.111395	-0.13124	-0.05343	-0.09428	-0.00392503
O60841	-0.159622	-0.0442326	-0.193562	0.200271	0.064467	-0.108857	0.236471	0.00663257	-0.0664423	-0.223121	-0.217849	-0.0836875	0.0836112	0.149661	0.286764	0.0759873	0.312557	0.427991	-0.0378106	-0.263364	-0.182644	-0.048574	-0.180014	-0.057497	0.0364516	0.0345764	0.0544443	0.189517	0.0742807	-0.394827	0.069361	-0.0409448	0.196695	0.00641	0.00915504	0.1108	-0.21237	-0.21805	-0.015	0.05094	0.03104	0.0556999	0.01713	0.00340998	0.205015	0.11502	0.12848	-0.01293	0.046425
O60879	0.179316	0.0120122	-0.0936546	0.0411506	0.0166125	-0.342903	0.0395501	0.158382	0.0484183	0.161364	-0.306611	-0.0214496	0.232055	0.102135	-0.130446	-0.0622034	-0.0654593	-0.219306	0.0408282	-0.137651	0.0271666	0.0277164	0.200043	0.120296	-0.237997	-0.168172	0.023051	0.367333	0.106363	0.150119	0.0209985	-0.289059	0.453495	NaN	0.069955	0.4144	0.02451	0.27172	0.19874	1.86604	NaN	-0.1142	0.00785005	0.25899	0.230815	NaN	0.18568	0.32757	-0.154285
O60884	-0.150051	-0.00901091	0.0565131	0.141487	-0.0874074	-0.0546912	0.14266	-0.0962223	-0.0204217	-0.0372375	-0.0276656	0.0151639	0.0192171	-0.153608	0.0929554	0.136408	0.0356226	-0.0976882	-0.0440971	0.0482035	0.0536495	-0.0423959	0.0591445	0.00361967	0.0462673	0.0340234	0.0105493	0.0376205	-0.0417312	-0.154286	-0.0692216	0.152632	0.055295	0.00739998	1.5e-05	0.0504	-0.11063	-0.147	-0.05814	-0.02054	0.01364	0.0554	-0.00906998	-0.00297999	0.179315	0.03352	0.21668	0.14897	0.035925
O60888	0.0389742	0.0898701	-0.101567	-0.104755	-0.0627634	0.0559904	0.113092	-0.0319053	0.00227696	0.0300016	0.076599	-0.104488	-0.102843	0.0351371	0.0559051	-0.00173432	-0.00440651	0.0380797	-0.0367635	-0.135354	-0.0282579	-0.0156267	0.0584621	0.148985	0.133423	-0.00971895	-0.106995	0.0633315	-0.00405002	-0.175115	0.100537	-0.0143218	0.0284951	0.09594	0.080955	-0.15594	-0.02273	0.04282	0.06114	-0.08519	0.10654	-0.0148301	0.09763	0.02089	-0.093555	0.12932	0.00218999	0.12417	0.114625
O75083	0.0225022	0.0415525	0.0712984	0.0262823	-0.0821908	-0.0736945	-0.03018	0.0195789	-0.0114625	0.0785944	0.0269012	0.0223656	-0.0717335	-0.0501244	-0.0121207	0.019712	0.0647027	0.0565674	0.0462482	0.00212932	-0.0286949	-0.0229821	-0.0860515	-0.0318518	0.0186017	0.00921845	0.0723155	0.0218096	-0.0555916	-0.0246377	-0.0144579	-0.024605	0.055295	-0.00468004	0.00345498	0.01346	0.06971	0.06252	0.0514399	0.06204	0.02864	0.00106996	-0.000589967	-0.01206	-0.00288504	-0.01317	-0.00136	0.04717	0.048525
O75131;Q8IYJ1;Q96A23;O95741;Q86YQ8;Q9HCH3;Q9UBL6	0.0343212	0.080375	-0.0808191	0.101349	-0.0882431	-0.130335	0.0510371	0.00412023	-0.0608419	0.0330521	0.0250674	0.118632	-0.149737	-0.0839558	0.0297873	0.0700725	0.00372934	0.0227419	-0.103403	0.0183151	-0.014208	-0.108592	0.0802914	0.124811	0.0136687	0.0489155	-0.170542	0.00721812	0.0544525	-0.0610721	0.00753832	0.122253	NaN	NaN	NaN	NaN	NaN	NaN	NaN	NaN	NaN	NaN	NaN	NaN	NaN	NaN	NaN	NaN	NaN
O75153;Q9Y5I4	0.0143796	0.132545	-0.229118	-0.133342	0.0695357	0.0797875	-0.0792301	0.120514	-0.206498	-0.00469553	-0.0883571	0.0535423	-0.0245402	-0.000240803	-0.0651822	0.307729	0.106278	-0.0764217	-0.220812	-0.115165	0.155957	0.0857774	0.0904813	-0.0108041	-0.042099	0.0393301	-0.0934843	-0.00871301	0.126294	-0.00664818	-0.0655429	0.0887423	0.271995	0.05934	0.094355	0.2041	-0.06614	-0.28297	-0.0672	0.30574	0.05394	0.157	0.0885301	0.05699	0.268415	0.31502	0.10958	0.07337	-0.028265
O75223	0.157842	-0.0695295	-0.0761733	0.0391641	-0.0122321	0.0824318	-0.110032	-0.0166953	0.124751	0.0545385	-0.0330029	0.12609	-0.0728557	-0.0616779	-0.107045	-0.0249894	0.0656772	0.00552034	-0.0889287	-0.0745697	-0.0702386	-0.0298216	0.150934	0.0320473	0.00792599	-0.0217464	-0.143438	0.0689037	0.0855148	0.00832629	0.0404952	-0.0371883	0.158195	0.09764	0.082655	-0.01879	-0.11342	0.19572	0.00242996	0.05454	0.11384	0.0554999	0.12543	0.12299	0.071815	0.14292	-0.00519001	-0.0541	0.0512249
O75306	0.129208	-0.0185437	0.128261	-0.131303	0.0240065	-0.0453256	-0.0597324	-0.00406533	-0.193527	-0.0872864	-0.0786105	-0.0547836	0.0807813	-0.058995	0.368264	-0.0784699	0.0329733	0.192378	-0.107581	-0.0793664	-0.076323	0.0479127	0.0235174	0.00453836	-0.0826797	-0.10821	0.0336492	0.0415294	-0.0529351	0.0923935	0.0906198	0.0277033	-0.077595	0.21894	-0.179495	-0.14188	0.0319099	-0.05297	-0.02578	-0.05348	-0.08052	-0.10956	-0.12623	-0.09391	-0.102185	-0.28562	-0.13316	-0.14514	-0.267615
O75323	-0.0929798	0.033209	0.287513	-0.0290751	-0.166021	-0.0156897	-0.00834	-0.00743771	-0.0403644	0.0181879	0.251346	-0.0182343	-0.0912944	-0.155544	0.0223919	0.021282	0.143526	0.0930717	0.0757346	-0.0195413	-0.192892	-0.00315511	0.00803721	-0.112894	0.0813299	0.099833	0.115013	-0.0892758	-0.12234	0.0442923	-0.130108	0.000419617	-0.164885	-0.2091	-0.158665	-0.0686	0.22431	0.16502	-0.06952	0.0256401	-0.19941	-0.12356	-0.15791	-0.20906	-0.0140451	-0.10845	-0.07436	0.05127	0.012745
O75339	-0.694836	-1.0639	-0.624133	-0.490978	0.879731	0.984458	0.58094	0.455682	-0.875575	-0.582251	-0.637278	-0.613349	0.853934	0.92555	0.51431	0.403754	-0.875048	-0.999774	-0.499002	-0.771258	0.999238	1.07707	0.428678	0.635732	-1.00389	-1.18927	-0.545797	-0.380972	0.927415	0.974807	0.709646	0.496371	NaN	NaN	NaN	NaN	NaN	NaN	NaN	NaN	NaN	NaN	NaN	NaN	NaN	NaN	NaN	NaN	NaN
O75340	-0.0439178	-0.254412	0.0338332	-0.121326	-0.0752145	0.142502	0.164834	0.140646	-0.163315	-0.0802493	-0.16243	-0.113771	0.14041	0.138691	0.133909	0.11534	-0.043128	-0.039381	-0.0424221	0.140663	0.043968	0.0602233	-0.150689	0.0321811	0.0476615	0.00181785	0.153063	0.071777	-0.0408743	-0.158689	0.00644058	-0.078143	-0.0488949	-0.05951	-0.157195	-0.04741	-0.22853	-0.11617	0.16524	0.11124	-0.09325	-0.11911	-0.17343	-0.28597	0.096115	-0.10514	-0.15873	0.09817	0.045225
O75347	0.222271	0.044978	-0.34239	0.176463	0.137269	-0.0558388	-0.113359	-0.0527037	0.302337	0.0461251	-0.29	0.248745	0.025274	0.0217928	-0.220753	-0.113561	0.0397609	-0.2539	-0.205118	0.0383831	0.10978	-0.0573512	0.023841	0.264705	-0.0294524	-0.0481993	-0.168898	0.0796083	0.124654	-0.31116	0.249736	0.10696	-0.113265	0.0223399	0.157455	-0.17573	-0.37849	-0.26969	-0.1275	-0.23829	0.01088	-0.23008	0.01783	-0.06593	-0.215035	0.16562	-0.0519	-0.16611	-0.058555
O75351;Q9UN37;Q6PIW4	-0.186495	-0.11029	0.090461	0.0525082	-0.158495	0.0993866	0.183183	0.0517938	-0.211474	-0.0118268	0.203904	-0.180598	-0.0610989	0.0677476	0.15233	0.0618117	0.0999933	-0.0829105	-0.121048	-0.203522	0.161197	0.183193	0.152286	-0.201736	0.175117	0.103582	-0.405995	0.0231315	0.0275457	0.000699401	-0.0155123	0.0611322	0.170995	0.08164	0.150755	0.2063	0.33381	0.31842	0.18344	0.07394	0.11064	0.185	-0.19605	0.06299	0.125015	0.0569201	0.09698	-0.02153	-0.062365
O75356;REV__Q5VUR7;REV__Q5TYW2;REV__Q5SQ80;REV__Q5CZ79;REV__Q4UJ75;REV__Q8N2N9;REV__Q5JPF3;REV__A6QL64	-0.0087148	-0.0428602	-0.450014	0.0772287	0.0476485	0.0391842	0.0993479	0.239672	-0.0055989	0.083147	-0.256288	-0.022776	0.08964	0.118026	-0.067498	0.0943638	0.0424671	0.0574908	0.0590622	-0.240952	0.18846	-0.313618	0.157071	0.0182356	-0.0590988	0.0147054	-0.283047	0.17772	-0.0173149	-0.0175091	0.109472	0.0723485	NaN	NaN	NaN	NaN	NaN	NaN	NaN	NaN	NaN	NaN	NaN	NaN	NaN	NaN	NaN	NaN	NaN
O75367	0.0433594	-0.00260496	0.136012	-0.0786254	-0.10137	0.025842	-0.0687867	0.0557792	-0.0827335	-0.0313748	0.172089	-0.0896556	-0.0275494	0.0471902	-0.00562584	0.0292634	0.0487049	0.0150362	0.0181348	-0.0423607	-0.073954	0.199318	-0.142068	-0.0135627	0.113361	0.130523	0.0258524	-0.0566956	-0.134758	0.00875151	-0.151939	0.0344473	-0.144845	-0.13784	-0.177545	-0.11511	0.18581	0.12262	-0.01038	-0.01813	-0.11682	-0.08033	-0.09032	-0.16791	-0.038605	-0.1277	-0.08084	-0.02394	-0.027495
O75369	0.0438247	0.011776	0.012085	-0.00935507	-0.0441761	-0.00460005	-0.0391545	0.0207	-0.0347438	0.013711	0.0119562	-0.0344996	0.0050869	-0.0138693	0.0246944	0.0278444	0.063199	0.0286593	0.0343404	-0.010139	-0.0174241	-0.0442891	-0.0156569	-0.0364423	0.0283666	0.0291829	0.0268474	0.0149956	-0.0203261	-0.0551958	-0.0519743	0.0345836	0.0213951	0.02744	0.031255	0.0699	0.02491	0.00465	0.0744399	0.10224	0.01604	0.0372	0.0577301	0.03109	0.175015	0.0742201	0.14328	0.11907	0.116725
O75390	-0.213856	0.049825	0.123529	0.056459	-0.0521677	0.0426798	-0.0133023	0.0263348	-0.0983174	-0.0092268	0.207534	-0.0517776	-0.155984	-0.0673001	0.0512288	0.119617	0.0921521	0.132725	0.0311167	-0.135928	-0.0990841	0.0134447	0.0390701	-0.0783899	0.172343	0.120681	-0.126976	-0.0397253	-0.0582039	-0.0234466	-0.1566	0.101549	-0.0328749	-0.02113	-0.059395	-0.04046	0.18701	0.16292	0.02234	0.0140401	-0.0216	-0.01313	-0.01257	-0.0119	-0.060755	-0.05099	-0.05636	-0.01109	0.000325024
O75400;Q6NWY9	0.196536	0.20984	0.371491	0.129487	-0.415505	-0.465858	-0.0139522	-0.0294439	-0.0259305	0.00995432	0.344789	0.167585	-0.210409	-0.248253	-0.112163	0.0596313	0.0307993	0.0442014	0.239089	0.230424	-0.0611932	0.0282277	-0.289567	-0.203233	0.036264	0.0813706	0.272768	0.245007	-0.369142	-0.127172	-0.095042	-0.0305999	NaN	NaN	NaN	NaN	NaN	NaN	NaN	NaN	NaN	NaN	NaN	NaN	NaN	NaN	NaN	NaN	NaN
O75436	-0.108173	0.166802	0.174277	0.0233432	-0.1052	-0.0556806	-0.139803	0.0453633	-0.175564	-0.115797	0.233728	0.0829617	-0.104482	-0.187127	0.124808	0.142309	0.121015	0.0581732	0.0303369	0.019807	0.00682543	-0.0160641	0.0570729	-0.276329	0.149484	0.128629	-0.097425	-0.0269436	-0.107398	0.0673033	-0.281111	0.164861	-0.053805	-0.19477	-0.202965	0.00395	0.23971	0.09532	-0.09175	-0.11346	-0.04626	-0.08895	-0.17603	-0.12944	-0.000135064	-0.15432	-0.08645	0.16787	0.058025
O75439	0.00366902	-0.0715539	0.0966876	-0.0267406	-0.0518008	0.0188581	-0.00892401	0.0419818	-0.0375272	0.0398203	-0.0331314	-0.0688396	0.0141408	0.0896438	-0.00749612	0.00211298	-0.0123565	-0.0852884	0.0384904	0.0222454	-0.0280856	0.107655	-0.0627655	0.0185176	-0.0341201	0.015676	0.072006	0.0848432	-0.107816	-0.065262	0.0349702	0.000390887	0.063995	-0.02978	0.039055	0.0508	0.19971	0.13762	0.09424	0.00447005	-0.05345	-0.02575	0.09413	0.04579	0.042215	-0.00344998	0.01025	0.0852699	-0.00295502
O75475;Q9Y3E1	-0.0477175	0.0129745	0.241235	0.0705732	-0.0170422	-0.155023	-0.0325174	-0.072371	0.0436043	0.0142154	-0.115109	-0.00365663	0.247294	-0.0817474	-0.0790166	-0.0229955	0.123253	0.0354354	0.00872391	-0.133066	-0.0171604	0.130553	-0.0462167	-0.0890614	-0.038408	0.0762613	0.153032	-0.0769776	0.00698125	0.0184666	-0.0945899	-0.0599282	-0.0212449	0.02034	0.032055	0.0261999	0.27051	0.05322	0.14894	-0.0595	0.01734	-0.0645	-0.03559	0.16179	-0.132135	-0.07721	0.04618	-0.10337	-0.045005
O75489	-0.391823	-0.00389981	-0.107615	-0.000296831	0.203835	0.340193	-0.0382483	0.0460365	-0.686723	-0.32619	0.282641	-0.0404243	0.0287282	0.17632	0.467092	0.139484	-0.0251772	-0.136725	0.292848	0.306734	-0.0904839	-0.447919	0.429461	-0.285982	-0.25178	-0.86472	-0.610143	0.482013	1.08369	-0.736689	0.426602	0.339158	-0.071625	-0.04225	-0.066865	-0.00225002	0.01815	-0.01518	-0.02559	-0.07667	-0.07648	-0.10651	-0.00300997	-0.13234	-0.170055	-0.09572	-0.03736	-0.1031	-0.073965
O75494;Q8WXF0	0.261584	-0.105039	0.00499868	-0.0690154	-0.109502	-0.044034	0.0582508	0.00991172	-0.0192792	-0.0866791	-0.137754	0.0482978	0.163036	0.121203	-0.0231109	-0.0545749	0.082103	0.0579595	0.0806283	0.0463778	-0.153316	-0.235746	-0.0624521	0.152393	-0.108698	-0.16093	0.111952	0.0508555	-0.0157497	0.135212	0.109106	-0.107989	NaN	NaN	NaN	NaN	NaN	NaN	NaN	NaN	NaN	NaN	NaN	NaN	NaN	NaN	NaN	NaN	NaN
O75531	-0.0756774	0.0187972	0.036514	0.042428	-0.0304692	0.0692883	-0.0446973	-0.01248	0.0294642	0.0632503	0.0178208	0.137431	-0.192516	-0.00469995	-0.058331	0.00127482	0.102068	0.091579	-0.0734067	-0.113007	-0.0755494	-0.022723	0.0575318	0.0271981	0.166518	0.118382	-0.0732536	-0.017118	-0.0322719	-0.078383	-0.189287	0.114326	-0.0625449	0.04844	0.022755	-0.07517	0.20341	0.07122	0.0148399	0.09074	-0.0061	0.0921999	-0.00191998	0.0758901	-0.0579351	0.07182	-0.04553	0.02367	0.104925
O75533	-0.135213	0.0228655	0.049051	0.00141275	-0.0140303	0.0243036	0.027051	0.0235524	-0.0490938	-0.0304482	0.0148288	-0.0345556	-0.0821729	-0.03361	0.0819418	0.121239	0.0523205	0.00760794	0.0318999	0.0330369	0.000288963	-0.0734941	-0.0520935	0.0104992	0.0756292	0.0877678	-0.0228455	0.00404143	-0.116336	-0.0164876	-0.089612	0.0806537	-0.036055	-0.06003	-0.044605	-0.00598001	-0.05676	-0.06316	-0.13094	0.00103003	-0.02358	-0.07522	-0.04339	-0.04794	0.0397149	-0.0894	0.01258	-0.10817	-0.083425
O75592	0.38982	0.0313091	-0.164979	-0.336946	0.286029	-0.0459809	-0.0500288	-0.105497	-0.158279	0.0824451	-0.113451	0.271686	0.401783	-0.318413	0.14986	-0.309253	0.331168	-0.313542	0.0324697	0.355902	0.104985	-0.608782	-0.104371	0.203255	-0.0948634	-0.0268159	-0.0157886	0.0741282	0.422248	-0.132948	0.331784	-0.568934	NaN	NaN	NaN	NaN	NaN	NaN	NaN	NaN	NaN	NaN	NaN	NaN	NaN	NaN	NaN	NaN	NaN
O75608	-0.0376467	-0.0838313	0.0200863	0.0449898	-0.0329657	0.0235206	0.032117	0.0292734	-0.0135012	-0.0502789	-0.0711944	0.0494648	0.00160444	0.0695583	0.00616467	0.00624144	0.0442402	0.0057534	0.0672971	0.0382628	-0.122802	-0.00153995	0.0123794	-0.037432	-0.0240172	0.00455701	-0.0380226	0.0805728	-0.0114677	-0.094547	-0.00683105	0.0899936	-0.0832649	-0.01283	-0.162135	-0.04916	-0.17985	-0.06107	-0.04353	-0.10077	0.0043	-0.15296	-0.06883	-0.15059	-0.00871503	0.04422	-0.13049	0.23457	0.449825
O75643	0.0347669	0.00309467	0.0559433	-0.021569	-0.0418332	-0.0478604	-0.00232077	0.0196524	0.0142291	-0.0364552	0.0862079	-0.0583789	0.000955105	-0.0403764	0.0395186	-0.00451803	0.0342631	0.0532727	0.0545127	0.00462484	-0.0480928	0.0564437	-0.0925958	-0.0646307	0.0409613	-0.0198634	0.0249364	0.0387909	-0.10364	0.044759	0.00177121	-0.0265677	-0.068765	-0.05393	-0.039605	-0.0193	0.01361	-0.03377	-0.0548	0.01164	-0.02376	-0.01818	-0.03136	-0.05416	0.015345	-0.09577	-0.0238	-0.10289	-0.046685
O75694	-0.054172	0.0301356	-0.161752	0.0882338	0.127136	0.156129	-0.0351534	-0.155167	-0.0243629	0.0371981	0.00158823	-0.10852	-0.137199	0.0557773	0.171314	0.00110722	-0.094888	-0.193165	-0.0354093	0.0643984	0.148935	0.0303646	0.0137768	0.0799435	-0.105699	0.123861	-0.00482708	-0.104998	0.0396843	-0.107906	0.0506311	0.103005	0.068495	0.02394	-0.025305	-0.0277	0.01555	0.0814201	0.01934	0.00435001	-0.03068	0.0288999	0.07263	-0.09538	0.235815	0.19322	0.14368	0.05597	-0.065435
O75874	-0.106237	0.0674419	0.148295	0.0561662	-0.0276146	0.00175333	-0.0863614	-0.0551066	-0.0344748	-0.0871735	0.237857	0.00954103	-0.182703	-0.0772414	0.0473275	0.0921917	0.165198	0.116666	-0.0134144	-0.0887289	-0.185575	-0.00479746	0.0532622	-0.0410151	0.161379	0.142543	-0.0842547	-0.0668588	-0.162061	0.0214105	-0.128878	0.111467	-0.098815	-0.10753	-0.069995	-0.15994	0.15351	0.10662	0.01644	-0.08834	-0.09548	-0.0604401	-0.08434	-0.066	-0.202155	-0.08712	-0.15076	-0.03513	0.0382251
O75880	0.0276568	0.0457124	0.10093	-0.105293	-0.0163813	0.0742074	-0.158967	0.030164	0.0694065	0.0578795	-0.174762	0.0757484	0.00755982	0.144974	-0.0917696	-0.0853818	-0.0807542	-0.20381	0.0527655	0.0888158	0.0672434	0.136812	-0.0697374	0.00856978	-0.153717	-0.127263	0.115437	0.0172688	-0.0439267	0.106715	0.0584472	0.0254499	-0.147515	-0.03002	0.193055	-0.09988	-0.02481	0.20642	0.01464	-0.19383	-0.12792	-0.01592	-0.08201	-0.04078	-0.276735	-0.16404	-0.13339	-0.1008	0.049425
O75884	0.135697	-0.0660264	0.0840706	0.023198	0.0696082	-0.147219	-0.0493116	-0.0654732	-0.0586465	0.0247797	0.145022	0.0150691	-0.00687057	-0.0945818	-0.0822119	0.0715138	0.031137	-0.0464349	0.146513	0.0385467	0.045891	-0.0317182	-0.099632	-0.0609995	0.0632784	-0.0212191	0.131505	-0.0648001	-0.123251	0.0145626	0.142252	-0.164249	-0.073235	-0.12486	-0.140715	0.0726	0.00441998	0.16372	0.07524	0.0996401	-0.10317	-0.07278	-0.20161	-0.16141	0.430615	-0.01532	0.19378	0.24807	0.385025
O75915	-0.0365504	-0.0023886	0.0192501	-0.0448759	0.0705728	-0.0808592	0.0929794	-0.0108736	-0.0491689	0.106125	0.028066	-0.00595772	0.0164377	-0.0325039	-0.00427181	-0.0600963	0.018609	-0.00939326	-0.0594726	-0.0274018	0.00819985	0.101201	-0.0384829	-0.00736853	0.00943667	-0.0243484	0.0306358	0.0925305	-0.0539444	0.0093084	-0.0722725	0.0168788	-0.065945	-0.04003	-0.012485	-0.11583	-0.05297	-0.0169899	-0.07048	-0.02917	-0.04992	-0.0799201	-0.0330999	-0.05153	0.015195	-0.04988	-0.04552	-0.06361	-0.00771499
O75937	-0.0489388	-0.055872	0.15597	0.0245693	0.00453258	-0.0702307	-0.0567259	0.0516165	-0.0375535	-0.111678	0.136107	-0.0357975	-0.0530546	-0.101181	0.0980507	0.118991	0.0312508	0.0478108	-0.0380204	0.0349851	-0.012857	-0.100571	0.125584	-0.0881357	0.124828	0.181418	-0.201269	-0.108408	0.0305998	0.0109058	-0.067714	0.0107857	0.043795	0.0791399	NaN	-0.08095	0.00871998	0.0671201	NaN	-0.12086	NaN	-0.04471	-0.09152	NaN	0.023315	-0.08277	NaN	0.0264699	0.056725
O75947	-0.0760303	-0.00676227	0.0580065	0.0126894	-0.0357723	0.0283861	-0.0377207	0.0440159	-0.0510733	-0.0101867	0.0177965	-0.0109239	-0.00685668	0.0107563	0.014312	0.038228	0.00992179	0.0222728	0.0162823	-0.0787725	-0.0489233	0.0236568	0.0398943	0.0280077	0.0322165	0.0151095	-0.0422277	-0.0522435	0.00838351	0.0191722	-0.0216637	0.0400496	-0.048075	-0.04267	-0.005005	0.00884998	0.15781	0.15462	0.0240399	0.05064	-0.0169801	-0.01302	0.01753	-0.03313	-0.0630651	0.01572	-0.08823	0.10507	0.019825
O75955	-0.147822	-0.0736071	0.10784	-0.0536299	-0.00707924	0.0248811	-0.0727937	0.240377	-0.0636691	0.0775801	0.0316508	-0.208131	0.0371439	-0.037822	0.0922165	0.0684013	0.0617732	0.168557	0.0209175	0.0214088	-0.247302	0.0218126	-0.114889	0.0665213	-0.166924	-0.210236	0.142538	0.0307523	0.0707697	0.194962	0.161655	-0.237853	-0.161365	-0.11763	-0.215945	-0.07996	-0.01833	0.03812	-0.09964	-0.07657	-0.18835	-0.12448	-0.13951	-0.1396	-0.169755	-0.18049	-0.11099	-0.07414	-0.058465
O75964;Q7Z4Y8	0.0664555	0.0212295	0.0707144	-0.00921705	-0.0393094	0.0247788	-0.179587	0.0449686	0.0348988	0.114799	0.100407	-0.0168861	0.00265417	-0.0887592	-0.0925417	-0.0676622	-0.104197	-0.0591263	0.100365	0.0533077	0.0288815	0.151398	-0.119417	-0.0561763	-0.0470511	0.0518593	0.0588423	0.0195015	-0.0266239	0.106366	-0.0103407	-0.134532	NaN	NaN	NaN	NaN	NaN	NaN	NaN	NaN	NaN	NaN	NaN	NaN	NaN	NaN	NaN	NaN	NaN
O76003	-0.223547	0.0129124	-0.158376	0.350527	0.169153	-0.196654	-0.0228356	0.0962286	-0.156819	0.0862459	-0.0196984	0.0206379	-0.0853065	-0.126839	0.0610851	0.225709	0.0884864	0.197902	0.0628867	-0.0162461	-0.0641453	-0.342418	0.0107445	0.0798235	0.262552	0.274403	-0.279086	-0.139929	-0.169714	-0.373235	0.0203524	0.3552	0.120795	0.11394	0.083455	0.0396	-0.09528	-0.08307	0.00379997	0.0343401	0.13134	0.1643	0.04503	0.0693901	0.128815	0.15552	-0.01524	0.06107	0.015965
O76021	-0.0584314	-0.0409954	0.071878	-0.000346184	-0.0626407	0.0331292	0.00350213	0.0410156	-0.0528672	-0.0545337	0.067302	-0.00855541	-0.00179338	0.0037508	0.00365472	0.0471866	0.0547736	0.0546758	-0.0403748	0.035069	0.0283914	0.011919	-0.0551777	-0.0842505	0.0370476	0.0530424	0.0510261	-0.00362396	-0.048255	-0.0155234	-0.0298154	-0.0401793	-0.104255	-0.0874	-0.115615	-0.08285	-0.03365	-0.07401	-0.06537	-0.01263	-0.13325	-0.0522701	-0.08188	-0.07845	-0.034135	-0.08649	-0.01831	-0.12415	-0.069505
O76094	0.021677	-0.127729	0.00221515	0.0998981	-0.0235937	-0.131972	0.127332	0.0393853	-0.0790231	-0.15653	0.0703163	0.00109434	-0.0698578	-0.100038	0.248201	0.0554779	-0.0269661	0.246283	-0.192246	-0.0898643	-0.0201693	-0.210129	0.188359	0.10211	0.143897	0.222962	-0.0290985	-0.0194705	-0.0413206	-0.17566	-0.0710962	-0.00444412	0.073995	0.00270998	-0.093285	-0.00388002	-0.05124	-0.05337	0.03574	0.10554	0.15784	0.0662	0.0217301	-0.03705	0.112515	-0.03312	-0.03911	0.00898999	0.170525
O94760	-0.0983925	-0.00574553	0.043449	0.133832	0.0141439	0.111468	-0.112554	-0.0832528	0.0316374	-0.102536	0.190621	0.0590872	-0.151773	-0.0978329	0.0644566	-0.00866932	-0.169473	-0.0322226	0.0165764	0.0336731	-0.0323632	0.134228	0.0103115	0.0438342	0.0402183	-0.0484162	-0.0286421	0.0111115	-0.0435292	0.109797	0.113914	-0.146958	-0.00564498	0.04874	-0.00335497	-0.30762	0.02781	0.11562	-0.00641	-0.00349998	0.07494	-0.04984	-0.00738996	-0.03632	-0.056545	0.13472	-0.01006	0.15597	0.256525
O94826	0.054224	0.0104353	0.0530565	-0.0345802	0.0287976	-0.0225399	-0.076489	-0.0292971	0.000243187	0.0533957	0.044847	-0.0195782	0.0179248	0.0151579	-0.0432258	-0.0647981	-0.00910735	-0.0384333	0.0436521	-0.0217948	0.00592184	0.106281	-0.0742648	-0.00339365	-0.00735259	-0.0297296	0.0369198	-0.023387	0.00583506	0.0788689	-0.0489037	-0.00868177	-0.0830449	-0.05656	0.018755	-0.04663	-0.09165	0.04162	-0.03958	-0.03647	-0.0836	-0.08002	-0.17282	-0.11867	-0.011175	-0.00922	-0.03795	-0.04587	-0.008165
O94832	0.17786	-0.0124851	0.0883916	-0.10967	-0.0207278	-0.0383619	-0.10013	0.033867	-0.104297	-0.0141056	0.124029	-0.10086	0.0480395	0.044655	-0.0224352	0.0426517	-0.0301145	-0.0773199	0.0906687	-0.0348783	0.0476049	0.072448	-0.0606894	-0.00460339	0.0261769	0.0768479	0.080394	0.00427276	-0.132919	0.0759903	-0.149333	-0.0209669	-0.086305	-0.1197	-0.121515	-0.02762	0.13461	0.14002	0.04874	0.15264	-0.0799	-0.06383	-0.09257	-0.00861001	0.155015	0.04502	0	0.14437	0.187925
O94925	0.0980273	0.125603	-0.117203	0.0587256	-0.0565312	-0.109357	0.0203131	-0.0223011	0.0347476	0.188539	-0.0775058	0.0450817	0.071139	-0.159276	-0.0406878	-0.049089	-0.0533768	-0.0112456	0.00969887	0.120615	-0.0578518	-0.0547147	-0.0472295	0.0894862	-0.0583316	0.053362	-0.131219	0.0590163	0.0598934	-0.0959617	0.0690662	0.0385658	NaN	NaN	NaN	NaN	NaN	NaN	NaN	NaN	NaN	NaN	NaN	NaN	NaN	NaN	NaN	NaN	NaN
O94979	0.112873	-0.133189	0.0944791	-0.0626066	0.0720069	0.0169303	-0.0228055	-0.0196435	-0.021188	0.0595748	0.0601459	-0.0867069	-0.109113	-0.106494	0.131263	0.0619085	0.0801885	0.295371	-0.061255	-0.038887	-0.413232	0.0671446	-0.00131154	0.0520806	0.279495	0.010829	-0.243498	0.127794	-0.0357738	-0.039443	-0.293622	0.166686	0.292695	0.08464	0.0883551	0.0601	0.05361	0.06432	0.0757399	-0.02151	-0.01255	0.2094	0.03853	0.24789	0.094015	-0.07863	-0.03923	-0.14112	-0.112925
O95154	0.233495	-0.00423104	-0.235029	-0.0308667	0.0492871	0.127573	-0.0658737	-0.0450623	0.0518637	-0.08494	-0.156109	-0.0677755	0.108918	0.190027	-0.00268573	-0.0207595	-0.128274	-0.11554	0.000758111	-0.151987	-0.0157054	0.22684	0.0718609	0.129172	0.0697398	0.00554395	-0.278511	0.0727587	-0.0324174	-0.179458	0.218337	0.0590504	0.160495	0.0202399	0.159355	-0.04472	0.07301	0.15972	0.14574	0.04624	0.12084	0.0695	0.12413	0.25649	0.086215	0.14242	0.0209799	0.14297	0.223025
O95202	-0.0642966	-0.0497273	0.0543221	0.00150651	-0.00627911	0.0294388	-0.00118798	0.0404667	0.0243744	-0.0377027	0.0558219	-0.0378689	-0.130934	0.0778151	0.031704	0.0253276	-0.0272503	-0.0430724	-0.042061	-0.136764	-0.0100194	0.115279	0.0230488	0.119386	0.0316042	0.0576414	-0.159585	-0.0543207	0.0164214	0.119358	-0.100747	0.0783003	-0.0160649	-0.00793999	-0.00861502	0.01112	0.09681	0.20972	-0.01811	0.02524	0.02664	0.2586	0.00271004	0.02209	-0.132765	0.12892	-0.03648	0.07927	0.107525
O95299	-0.227022	-0.00743997	0.225498	-0.0499414	-0.042146	0.0139124	-0.0575164	0.130452	-0.0489486	0.150212	0.143201	0.051155	-0.0557249	-0.0894256	-0.124539	0.00438958	-0.00349146	0.0981939	-0.168828	-0.0935926	-0.0779038	0.0960792	-0.0352024	0.150292	0.0210497	-0.1696	0.120079	0.145424	-0.0654801	-0.00454468	0.068927	-0.0975195	NaN	NaN	NaN	NaN	0.31441	NaN	NaN	NaN	NaN	NaN	NaN	NaN	NaN	NaN	NaN	-0.0242	NaN
O95302;Q75LS8	-0.143649	0.0542476	-0.163014	0.13307	0.125566	0.0305067	0.0189924	-0.0403012	-0.0925442	-0.0398245	-0.0839127	0.0989347	0.00114274	-0.129999	0.0810166	0.163217	0.130039	-0.0181705	-0.0941003	-0.101882	0.0142055	-0.15827	0.107171	0.137816	0.0631009	0.114456	-0.126952	-0.0384619	0.0965514	-0.223732	-0.00636757	0.0911496	0.066395	0.15214	NaN	0.0813	NaN	NaN	NaN	NaN	NaN	-0.1991	NaN	NaN	-0.00438505	-0.03981	NaN	NaN	NaN
O95336	0.103644	0.103674	-0.0798915	-0.0432669	-0.032072	0.0126487	-0.0641418	0.0277687	0.048914	0.0381743	-0.0290891	-0.0968776	0.00940043	0.016822	0.0405622	-0.0200565	-0.0539433	-0.0420623	-0.0466684	-0.0303698	-0.0255422	0.0700267	-0.0397249	0.163683	-0.0561996	-0.116462	0.098405	-0.0785849	0.0763983	0.0493468	-0.0355977	0.0310816	-0.054495	-0.07026	0.078755	-0.0167	0.06521	0.04952	0.03254	-0.06194	-0.01599	-0.0693901	-0.03327	-0.01569	-0.0700051	0.03872	-0.04067	0.0221699	0.00786501
O95372	-0.0920776	-0.0785177	0.119759	-0.0394523	0.199105	0.00668073	0.0118282	-0.142199	0.0238833	-0.0401855	-0.0683236	0.117335	-0.0534407	-0.0251548	0.0034641	0.0355108	-0.215837	-0.0769926	0.0814011	0.0890117	0.115823	0.132354	-0.0498326	-0.0845352	-0.0843695	-0.117168	-0.0521091	0.118965	0.00987631	0.0757068	0.138787	-0.0592974	0.112395	0.01414	-0.042855	0.0196	-0.05248	-0.01661	-0.03022	-0.00373	0.00450999	0.00735998	-0.03968	-0.03456	-0.051945	0.0253201	-0.14723	-0.07668	-0.042445
O95373;O15397	-0.0836873	0.134763	-0.0926418	0.14106	-0.00707459	-0.122122	-0.0679152	0.100469	-0.0480118	-0.00369287	-0.0838497	0.0589204	-0.0536375	-0.143312	0.117473	0.166688	0.215814	0.0452855	0.0166676	0.0406039	-0.0213325	-0.226907	-0.0354717	-0.0530181	0.0708425	0.132124	-0.0412197	0.0357211	-0.0258076	-0.201259	-0.117886	0.15241	0.0601951	0.0266399	0.043955	0.045	-0.20162	-0.16742	-0.07024	-0.06373	0.02854	-0.00449002	0.0310301	0.03499	0.092515	0.00350004	0.14338	-0.04748	-0.112905
O95394	0.165201	-0.0089379	-0.0563502	0.00677341	0.00797683	-0.109824	-0.0366945	0.0136485	0.108739	-0.102164	-0.0962536	-0.0806662	0.125743	0.175738	-0.0163987	-0.137371	-0.00860775	0.00881487	-0.0669885	0.173612	-0.0668083	-0.0970793	0.0342872	0.0332801	-0.0388654	0.119345	-0.101218	0.134741	0.000229716	-0.0188176	-0.0886932	0.0236105	NaN	NaN	-0.087835	0.095	0.11191	-0.08812	0.09194	0.05954	NaN	-0.02667	-0.11537	0.04009	NaN	NaN	1.06588	2.43967	0.870225
O95433	0.280362	0.0783794	-0.0911067	0.0382328	-0.0772517	-0.135597	-0.0515451	-0.0387006	0.119183	0.149235	-0.210872	0.0978889	0.0646887	-0.0602889	-0.0876217	-0.0579705	-0.0413671	-0.0261981	0.107197	0.114127	-0.00612354	-0.123261	-0.137011	0.11306	-0.0155404	-0.0541561	0.0905437	0.172871	-0.00712967	-0.13868	0.0686884	-0.134032	0.122295	0.00129998	0.031855	0.0895	-0.21389	-0.11992	-0.04387	-0.02227	-0.04717	0.01496	0.00348002	-0.06566	0.180415	0.05892	0.11028	0.0730699	0.024025
O95470	0.112311	-0.0230474	-0.303819	-0.0778532	-0.0830114	0.238116	0.0550537	0.0813091	-0.0838935	-0.0634537	-0.0585005	-0.127523	-0.161842	0.180218	0.160879	0.157432	-0.0299916	-0.0623789	0.086935	-0.24447	0.0271125	0.055475	0.219624	-0.0517588	-0.266967	-0.0766029	-0.0292368	0.120374	0.0662632	0.108944	0.12095	-0.0466444	-0.052245	0.01244	0.092355	0.1487	0.12621	0.0684201	0.03304	0.13884	0.04324	0.0181999	0.0871301	-0.03902	0.0455149	-0.01182	0.05568	0.09947	-0.011035
O95487	-0.316981	0.117488	-0.139394	0.00418139	0.131219	0.198774	0.0245056	0.00101542	-0.0638857	-0.169953	0.00467491	-0.00840378	-0.350997	0.294449	0.281178	0.00252414	0.111886	0.0334988	-0.0603664	-0.167145	-0.0143783	0.341192	0.0405786	-0.285344	-0.344695	0.0881627	0.255188	-0.142941	0.168912	-0.159666	-0.0560989	0.180823	0.0355951	0.10814	-0.013685	0.2459	0.01142	-0.28199	-0.11693	-0.00715995	0.13624	-0.02136	0.00214005	0.0319901	0.087315	0.11162	-0.01408	0.02777	0.034025
O95571	-0.21233	-0.000418425	-0.0719998	0.0738168	0.111216	0.239411	-0.0603433	-0.0717843	-0.0688772	-0.0973065	0.0496469	0.14132	-0.197995	-0.0635133	0.136183	0.102441	0.100837	0.03268	-0.0201008	-0.24242	0.035996	-0.0679572	0.11328	0.0459986	0.150238	0.189898	-0.117035	-0.132741	-0.0818737	-0.115827	-0.0636983	0.163261	0.0477951	0.22954	0.210155	-0.15966	-0.00352001	0.00389004	0.17904	0.10764	0.14604	-0.10719	-0.14008	-0.1682	-0.025305	0.21542	-0.08812	0.22837	0.295125
O95674	-0.219606	0.0199044	-0.136634	0.0174115	-0.244869	0.00651217	0.123585	0.432433	-0.0416992	0.014956	0.0388625	-0.119267	-0.338964	0.262022	0.0604572	0.132198	0.0109804	0.224268	0.050528	0.176356	0.164408	-0.290318	-0.241489	-0.0952768	-0.0129199	0.128993	0.154512	0.054028	-0.384099	0.118419	0.146621	-0.212312	NaN	0.00914001	-0.053315	0.0692999	NaN	0.11942	NaN	0.09794	NaN	0.0852	7e-05	0.05899	NaN	-0.32193	-0.14872	NaN	-0.010275
O95782	-0.0380261	0.0930099	0.0495298	-0.0220596	-0.124089	-0.0526022	0.0936423	0.0128555	-0.109014	-0.0254782	0.0033603	0.0466815	-0.00582218	-0.14011	0.152362	0.092965	0.0901659	-0.120115	-0.171149	-0.16226	0.124088	0.132289	0.0566956	0.0247797	0.0310418	0.0125982	-0.0241243	-0.0404778	-0.000736386	-0.0117311	0.055506	-0.0237747	-0.050775	-0.0493	-0.122465	0.0159	-0.02532	0.04962	-0.03364	-0.00814998	-0.0636	0.00207996	-0.06883	-0.04415	-0.016665	-0.07878	-0.06943	-0.08111	-0.000824988
O95793	0.132496	0.0610846	0.0696478	0.0744669	-0.11897	-0.10593	-0.0244733	-0.107186	0.077642	0.0508208	-0.0863131	0.0489448	0.121576	-0.0868062	-0.1014	-0.0299228	-0.0423904	0.006989	0.0385739	-0.0230079	0.169571	0.054523	-0.167312	-0.030245	-0.0669563	-0.0843645	0.0366411	0.099396	0.032431	-0.0697866	0.131737	-0.0614781	0.024395	0.07294	-0.046735	-0.03343	-0.15851	-0.12274	-0.20864	-0.0526	-0.01553	-0.1371	-0.00866997	-0.01168	0.138215	-0.08831	0.11228	-0.13882	-0.114535
O95831	-0.035524	-0.0142591	0.137469	0.00508296	-0.0693288	-0.014714	-0.000489116	-0.0101343	-0.0657848	-0.0150555	0.103055	0.0326048	-0.104664	-0.0483607	0.00848854	0.0950022	0.0110592	0.0224454	0.00772631	-0.0583277	-0.0792347	0.0900577	0.0179182	-0.00710654	0.0415348	0.0204593	0.0179521	-0.123761	-0.045067	0.0909055	-0.0422299	0.0322789	-0.139495	-0.11757	-0.113795	-0.03919	0.14821	0.10202	-0.03722	-0.03962	-0.14481	-0.06086	-0.12296	-0.16275	-0.030215	-0.10114	-0.1247	-0.05714	-0.018565
O95861	-0.160377	-0.125786	0.0764884	0.20516	-0.024768	0.0133922	0.0170145	-0.00152309	-0.0366744	-0.0620195	0.141083	0.100039	-0.271038	-0.0698976	0.0977736	0.112366	0.179276	0.175483	0.0558589	-0.171886	-0.0967784	-0.224162	0.0949543	-0.0349139	0.0712449	0.17781	-0.0284997	-0.143068	-0.138339	-0.0603058	-0.0659924	0.198085	NaN	0.02554	0.065055	-0.05671	NaN	0.17972	NaN	0.03324	0.02494	-0.00182003	NaN	NaN	NaN	-0.01651	0.04218	NaN	0.0634249
O95983	0.169833	-0.0305743	-0.0322418	-0.258848	-0.207815	0.0368135	0.40718	-0.0843124	0.0728707	0.121352	-0.299067	-0.10398	0.182762	0.257342	-0.161524	-0.0654428	0.0116553	-0.00536036	-0.450182	0.165929	0.101186	0.0960178	0.0988307	-0.023489	-0.0650334	-0.0468273	-0.0271544	0.111969	0.153004	-0.0440533	0.215413	-0.29625	NaN	NaN	0.00590503	-0.09013	NaN	-0.19431	-0.08285	NaN	0.17414	NaN	0.16753	NaN	NaN	NaN	0.31128	NaN	-0.194235
O95994;Q8TD06	0.23407	-0.0468116	-0.143739	0.117876	-0.124926	-0.313602	0.0637967	0.222521	0.180477	0.131054	-0.301315	0.0379578	-0.0831788	-0.0943902	-0.00382346	0.137309	0.153075	0.20148	0.142351	-0.0487137	-0.0717989	-0.151337	-0.292505	0.0588346	-0.0430993	0.0854319	0.249202	0.0748954	-0.0228591	-0.250502	0.0976592	-0.19539	-0.0230049	-0.00773001	0.0250551	0.00822997	-0.19368	-0.15958	-0.01335	0.0219401	-0.01319	-0.0159301	-0.02344	0.05799	0.071615	0.08992	0.04238	0.13797	0.148425
O96000	0.0304274	-0.100599	0.0881709	0.0824143	-0.0410937	0.0779276	-0.113215	0.00598498	-0.0628753	-0.0295231	0.173913	-0.0265853	-0.0625585	-0.136391	0.0854702	0.0355758	0.126846	-0.00264631	0.0472713	-0.00274008	-0.0556384	-0.0046561	-0.0329332	-0.0705645	-0.0227998	0.144263	0.0773216	0.0576929	-0.0446556	-0.107121	-0.147587	0.0309034	0.444595	0.04564	0.027355	-0.06225	0.14991	0.11722	-0.02427	0.23214	NaN	0.0481	-0.06474	-0.00409001	1.03201	-0.18602	-0.13971	-0.12811	-0.085875
O96008	-0.0711489	0.00600636	-0.0308723	0.0372072	-0.0410992	0.062863	0.000173569	0.028873	-0.0391517	-0.0795928	0.0773327	0.0163019	0.0185945	-0.00617278	-0.00368178	0.0247891	0.0371326	0.023852	-0.0191921	-0.117138	0.00237894	0.0994259	-0.0324281	0.0023967	0.0238378	0.0370023	-0.0159587	-0.0408905	-0.0693558	0.0852191	-0.0755243	0.0588188	0.0313951	0.15614	0.010155	-0.04702	0.16091	0.19202	0.07684	0.06554	0.11544	0.0439999	0.04743	0.09999	-0.012955	0.13822	0.02338	0.12397	0.0232249
O96019;O94805	0.0301403	0.000470638	0.0774137	0.101321	-0.0667117	-0.249635	0.00993562	0.0848184	0.119566	-0.0403122	-0.0291716	0.0689868	0.0369252	-0.164825	0.116446	-0.101186	0.108295	0.214728	-0.0919167	-0.0364079	-0.0131679	-0.0925326	0.101396	-0.210009	0.166672	0.00139701	-0.132808	-0.0849645	-0.084627	-0.0474569	0.0109289	0.196295	NaN	NaN	NaN	NaN	NaN	NaN	NaN	NaN	NaN	NaN	NaN	NaN	NaN	NaN	NaN	NaN	NaN
P00338	0.0381286	0.136849	-0.0921116	0.0154996	0.0196321	-0.0309501	-0.0634828	-0.0202715	-0.0497725	0.0330427	-0.066359	0.0193975	0.0372939	-0.103794	0.0485773	0.0733445	0.0616853	0.0350463	0.0341341	-0.0366518	0.0316768	-0.176278	0.0481238	-0.00131011	0.0769596	0.0705814	-0.00225973	0.0461504	0.00166297	-0.110445	-0.105901	0.0318043	0.0299951	0.03624	0.0408551	0.0434	-0.03677	-0.06486	0.02964	0.04464	0.07174	0.0547999	0.0469301	0.07259	0.0498149	0.0469201	0.02068	0.00759	0.0540251
P00352	-0.0655956	0.0238013	0.0600824	0.0983634	0.0282574	0.0675941	-0.118234	-0.0989985	0.119775	-0.0184979	0.152833	0.0814424	-0.198825	-0.0200152	-0.077527	-0.0380793	0.068738	0.0534129	-0.133581	-0.121182	-0.123265	0.040381	0.0943122	0.125606	0.0756965	0.0457458	-0.204176	-0.0245996	-0.00969362	0.125195	0.0203171	-0.0292807	0.141295	0.15974	0.164255	-0.16857	0.36311	0.37872	0.11974	-0.13052	0.17104	0.0813999	0.12303	0.16779	-0.117755	0.18762	-0.0234	0.03017	0.180325
P00367;P49448	-0.00344825	0.0273955	0.144725	0.0197461	-0.0559242	-0.00963187	-0.0721002	-0.0535276	-0.0150669	0.0182123	0.188627	-0.00403142	-0.143543	-0.00925088	-0.0140817	-0.0216432	0.0445955	0.0280449	0.0416586	-0.0342646	-0.127137	0.0748737	-0.0143561	-0.0131609	0.111504	0.0910301	-0.0395572	-0.0570762	-0.114006	0.0223534	-0.0734262	0.062464	0.0134951	-0.0765	-0.030275	-0.11848	0.31441	0.23642	0.16744	0.0199401	-0.02783	-0.02667	0.02923	-0.02949	-0.154845	0.05472	-0.11242	0.15217	0.112725
P00403	-0.0587878	-0.0262368	-0.130312	-0.126653	0.142481	0.0343519	0.331012	-0.212228	-0.204362	-0.214293	0.369175	-0.108661	-0.169993	-0.0663099	0.210311	0.245324	-0.129176	0.198442	-0.0315157	0.105345	0.177167	-0.144264	-0.35234	0.121388	0.152634	0.158137	0.00636101	-0.0911237	-0.203312	0.0234129	-0.255468	0.249494	-0.130655	-0.06429	-0.065235	-0.11614	0.18711	0.17322	0.00954002	0.07034	-0.0682001	-0.05111	-0.02473	-0.09261	-0.066045	0.00755	-0.05178	0.13517	0.062225
P00441	0.235965	-0.106557	-0.196239	0.275744	0.0493257	0.173749	-0.248752	-0.171824	0.371201	0.0885682	-0.304253	0.184731	0.0355029	0.180015	-0.328119	-0.231684	-0.119297	-0.219599	0.00611877	0.0286884	0.0933547	-0.0444083	-0.123003	0.381283	-0.113895	-0.153304	-0.110571	0.0416563	0.198222	0.014015	0.255423	-0.14206	0.113795	0.37464	0.246555	-0.20255	0.09101	0.18562	0.25044	-0.00406998	0.37764	0.0963	0.31993	0.17889	-0.195105	0.27202	0.09088	0.11867	0.465625
P00491	-0.00637716	0.0213414	-0.099682	0.0498874	0.0643067	0.0798309	-0.0424405	-0.071207	0.0959327	0.0434904	-0.190334	0.0605374	-0.0316489	0.0742057	-0.0276883	0.00512856	0.0481229	-0.0121598	-0.0293763	0.00664067	-0.0631903	-0.148955	0.0901473	0.0777999	0.00448257	0.0115232	-0.101667	0.046362	0.0211615	-0.0164748	0.0217256	0.0185755	0.0730951	0.03274	0.071955	-0.05819	-0.04332	-0.05621	0.0521399	-0.08343	0.0872399	0.0349	0.06013	0.09349	-0.061595	0.14992	0.0705799	0.12357	0.112525
P00492	0.0852844	0.0585309	-0.149629	-0.0039171	0.130784	-0.0106783	-0.0697608	-0.00401759	0.0471337	-0.0995969	-0.164555	0.0806211	0.0947054	0.0592589	0.00565034	-0.0402365	0.0251371	0.0532411	-0.0785688	0.0660167	0.0443165	-0.165155	0.0605782	0.0317019	0.0397401	-0.0875494	0.0688639	0.0269581	0.140688	0.00591695	-0.170266	-0.0811982	0.211195	0.14534	0.213055	0.2067	0.09211	0.10252	0.19544	0.07004	0.13354	0.2118	0.17413	0.17859	0.088915	0.13852	0.16888	0.20797	0.122625
P00505	-0.0975351	0.0530913	0.0123627	0.0557597	0.0217185	0.0713418	-0.11751	-0.0100935	0.0417542	-0.0453238	0.136943	0.0822692	-0.16948	-0.0537274	-0.00396585	0.0238109	-0.0134542	-0.0531292	-0.0667703	-0.0106633	-0.0828068	-0.0271361	0.0998564	0.157577	0.104148	0.0377333	-0.181753	-0.074533	0.0154996	0.0177782	0.0043366	0.0719047	0.0607951	0.08804	0.149955	-0.09551	0.10281	0.20862	0.09294	-0.0504	0.16504	0.1395	0.09963	0.10889	-0.119725	0.13282	-0.01391	0.09057	0.197625
P00533;Q15303	-0.00649405	0.160576	-0.179218	0.109955	0.0238914	-0.0420246	-0.0663867	-0.000817776	0.0374708	0.13938	-0.225815	0.0811582	0.0208015	-0.100707	-0.00294161	0.0538363	0.124395	0.115583	0.00607347	0.0172882	0.025991	-0.311441	0.0457082	-0.029356	0.0963373	0.0982137	-0.00359964	0.073287	-0.0174041	-0.272167	-0.084322	0.112741	0.043795	0.05114	0.080655	0.1252	-0.29577	-0.32789	-0.01052	-0.00879997	0.03084	0.0383999	0.06453	0.0478901	0.0857149	0.02092	0.11878	-0.03513	-0.046785
P00558	-0.058785	0.0861878	-0.133237	0.212086	0.0546155	0.114895	-0.158613	-0.121177	0.149787	-0.0437622	0.0242682	0.23353	-0.196983	-0.0948071	-0.0386019	-0.0226579	0.0541172	0.0407324	-0.12123	-0.100268	-0.0513387	-0.145877	0.203548	0.116775	0.184269	0.133484	-0.18883	-0.0257378	-0.0286474	-0.138966	-0.0263586	0.0875878	NaN	NaN	NaN	NaN	NaN	NaN	NaN	NaN	NaN	NaN	NaN	NaN	NaN	NaN	NaN	NaN	NaN
P00568	-0.102552	-0.0931733	0.0379483	-0.0355486	0.0899313	0.0674078	0.0114962	0.0336973	-0.129835	-0.104205	0.0223209	-0.174765	0.0549118	0.1881	0.105228	0.0202531	-0.1125	-0.161772	0.115435	-0.0733768	0.172419	0.116843	-0.067974	-0.00519401	-0.0436463	0.0489614	-0.0197452	-0.015697	0.00743401	0.0734938	-0.125516	0.09962	NaN	NaN	NaN	NaN	NaN	NaN	NaN	NaN	NaN	NaN	NaN	NaN	NaN	NaN	NaN	NaN	NaN
P00846	-0.047869	0.111135	0.0419972	-0.117056	0.00544514	0.054656	-0.124698	0.0895794	0.000631317	-0.0206115	0.0582164	0.0232784	-0.0818886	0.107778	-0.0200358	-0.0763608	-0.0352411	-0.0402595	0.102486	-0.0001719	-0.0331086	0.106951	-0.104711	-0.00262527	0.0564715	0.103699	0.0148096	-0.0676419	0.0160654	0.102491	-0.0775883	-0.145825	NaN	NaN	NaN	NaN	NaN	NaN	NaN	NaN	NaN	NaN	NaN	NaN	NaN	NaN	NaN	NaN	NaN
P00966	-0.108118	0.0735838	0.132457	0.0374651	-0.0849639	-0.0411692	-0.0395358	0.0362201	-0.127049	-0.0363691	0.158081	-0.0221457	-0.14789	-0.041949	0.0902009	0.142043	0.116258	0.128474	0.106772	-0.0156498	-0.110762	-0.114384	-0.0264421	-0.0780666	0.197397	0.158287	-0.024708	0.0357878	-0.0960053	-0.159616	-0.114694	-0.0235107	-0.014085	0.01694	0.017655	0.0213	0.10131	0.11092	0.10504	0.13474	0.02654	0.0387	0.01613	0.01139	-0.071135	-0.08557	-0.04608	-0.06125	-0.012845
P01857;P01861	-0.901191	1.72566	1.29463	-0.724526	-0.91308	-1.17012	0.333626	0.3683	-0.98009	1.68534	1.25383	-0.863989	-0.701519	-0.989073	0.301354	0.294025	0.30403	0.312935	-1.08764	-0.85149	-0.949736	1.20428	1.73321	-0.646962	0.421058	0.448058	-1.12371	-0.878392	-0.912862	1.21272	1.69506	-0.893744	-0.796895	-0.70155	-0.827725	-0.68165	-0.911536	-0.916446	-0.892221	-0.86031	-0.938112	-0.929311	-0.934475	-0.945824	-0.816725	-0.82227	-0.80909	-0.85253	-0.854235
P10316;P01892;P10321;Q95604;Q31612	0.0164273	0.115981	-0.22131	0.0438699	0.0297879	0.00336242	0.0584418	-0.0413798	0.00350034	0.0642769	-0.203938	0.0545772	0.0114709	-0.0376722	0.0760127	0.0320572	-0.0433725	-0.0242814	-0.0831965	0.122197	0.0385369	-0.123836	0.0361778	0.0737404	0.0393372	0.0172205	-0.0423131	0.0106057	0.0575601	-0.226466	0.0655675	0.0770565	NaN	NaN	NaN	NaN	NaN	NaN	NaN	NaN	NaN	NaN	NaN	NaN	NaN	NaN	NaN	NaN	NaN
P02545;REV__Q5VX52	0.0374517	-0.0308509	0.173429	-0.00926399	-0.0720582	-0.0256214	-0.0626569	-0.0096736	-0.0703845	-0.0350885	0.192129	-0.0191064	-0.0559449	-0.066916	0.00624943	0.0441828	-0.0344739	-0.0564208	0.0272541	-0.0110297	0.0153093	0.178635	-0.083374	-0.033205	0.0206184	-0.0253181	0.0164423	-0.0263057	-0.0518966	0.159919	-0.0688167	-0.0232196	NaN	NaN	NaN	NaN	NaN	NaN	NaN	NaN	NaN	NaN	NaN	NaN	NaN	NaN	NaN	NaN	NaN
P02786;Q9UP52	0.16437	0.0851235	-0.22585	0.101457	-0.00595593	-0.112998	-0.0371943	0.0309622	0.106661	0.134019	-0.209245	0.0414708	0.040184	-0.139168	0.00885582	0.0262005	-0.00189018	0.0234783	-0.0749426	0.145334	0.0330131	-0.242814	0.0578117	0.0531919	0.0142128	0.0129435	-0.119249	0.141987	0.0370224	-0.212947	0.0352511	0.0887029	NaN	NaN	NaN	NaN	NaN	NaN	NaN	NaN	NaN	NaN	NaN	NaN	NaN	NaN	NaN	NaN	NaN
P02792	0.137438	0.107911	0.0547704	0.0411121	-0.0418302	-0.130836	-0.0741109	-0.0963896	-0.0318692	0.0776324	-0.0364865	-0.0817437	0.093096	-0.0309377	0.14146	-0.134271	-0.0302725	0.0842466	-0.0948474	-0.000876665	-0.142155	-0.0612228	0.117138	0.14163	0.12149	-0.0627183	-0.132199	0.0495802	0.0931263	-0.128958	0.0302187	0.0208742	0.0759951	-0.10776	0.0215549	-0.07885	-0.19935	-0.08505	-0.43843	-0.48495	-0.03053	-0.02802	-0.0695	0.04629	0.067415	0.16912	0.04358	-0.19326	-0.246395
P04040	-0.125039	-0.0922025	0.0223327	0.102922	0.148758	0.00854582	-0.0582106	-0.0197211	0.141861	-0.091534	0.102082	0.0126698	-0.0663854	0.045318	-0.0404417	-0.110236	-0.171893	-0.0500672	-0.160137	-0.0426114	-0.0229465	0.268123	0.0224152	0.159001	-0.0287701	-0.160817	-0.0781209	-0.0742177	0.0672098	0.283657	0.0519695	-0.0435137	0.0428951	0.09334	0.090655	-0.20411	0.38071	0.40232	0.03394	-0.13152	0.10774	0.0532999	0.01043	0.11239	-0.0709751	0.24532	0.0712799	0.12457	0.088425
P04062	-0.110143	-0.0622058	0.0288567	0.0162535	0.0638924	0.226884	-0.0463192	-0.0905853	0.140969	-0.0962794	0.152478	0.13005	-0.225099	0.0135895	-0.0895419	-0.0338925	0.196814	-0.0201375	-0.158907	-0.144987	-0.0511505	0.0286396	0.048267	0.103098	-0.101211	0.16015	-0.126601	-0.0437799	0.0865203	0.000974685	-0.0523199	0.0557227	-0.137925	0.03184	0.014955	-0.1947	0.08111	-0.02254	-0.13403	-0.13088	-0.00505	-0.12465	-0.00226998	-0.01916	-0.193955	0.08892	-0.11362	-0.0517	-0.021665
P04066	-0.179176	-0.076745	-0.121669	-0.108902	0.186783	0.153226	0.116593	0.0338744	-0.0776682	-0.107797	0.0692623	4.01e-05	-0.206476	-0.0077033	0.160493	0.146004	-0.188023	0.0629312	-0.0247208	-0.206863	-0.00825381	0.222221	0.118627	0.0250788	0.072525	0.139091	-0.0805199	-0.0425203	-0.0961432	0.128366	-0.0754719	-0.0264624	-0.162135	-0.09034	-0.080295	-0.10784	0.15221	0.33042	0.0334399	-0.01917	-0.07299	-0.04829	-0.10249	-0.14305	-0.187135	-0.0295	-0.10304	-0.06612	0.0763249
P04075;P05062	-0.108335	0.0802512	-0.11498	0.118906	0.0906363	0.0203404	-0.0608053	-0.0366759	0.107792	0.0931067	-0.0917392	0.155442	-0.0742021	-0.0904088	-0.0776935	-0.02105	0.054368	0.039639	-0.147172	0.0352359	-0.0335474	-0.186188	0.140205	0.109607	0.0278244	-0.00476885	-0.174215	0.0517302	0.115903	-0.107343	0.0784945	0.00964689	NaN	NaN	NaN	NaN	NaN	NaN	NaN	NaN	NaN	NaN	NaN	NaN	NaN	NaN	NaN	NaN	NaN
P04080	-0.357164	-0.112772	0.156563	0.143348	0.107002	0.107095	-0.0234736	-0.00403464	-0.165949	-0.00916302	0.148941	0.1391	-0.11344	-0.119604	0.042078	0.0888	0.32499	0.289784	-0.0732526	-0.240597	-0.170848	-0.182958	0.247862	-0.200136	0.363278	0.378071	-0.104376	-0.0472406	-0.311016	-0.241795	-0.347162	0.288069	-0.037815	-0.12352	-0.158425	-0.15126	-0.13815	-0.08808	0.05034	0.04174	-0.03018	-0.18942	-0.36099	-0.301	0.0972149	0.00222003	-0.27372	0.27247	0.423125
P04179	-0.121444	-0.049125	0.0270507	0.043023	0.0513846	0.057653	-0.0545741	0.029178	-0.000884533	-0.0555887	0.129273	0.100266	-0.183035	-0.017625	0.010944	0.0390297	0.0786933	-0.0214808	-0.036144	-0.0377218	-0.147937	-0.0512805	0.127769	0.108818	0.0781479	0.0501242	-0.165711	-0.0300074	0.0719948	-0.048862	-0.0134225	0.031495	0.122395	0.14094	0.126555	-0.13667	0.24931	0.26202	0.14584	-0.01398	0.0658399	0.0997	0.14053	0.01139	-0.109085	0.13362	-0.12528	0.13817	0.275825
P04181	0.133462	0.14739	-0.1524	0.106326	-0.0827993	-0.229047	0.172787	-0.0752962	-0.0219795	0.105289	-0.0216088	-0.0238576	0.0325612	-0.0123422	0.113083	-0.157358	-0.216254	-0.0878388	0.0148324	0.119175	-0.193773	0.0885413	-0.0681261	0.294612	0.21014	0.0684814	-0.315085	-0.0637889	0.113927	0.0360196	0.0838633	-0.118933	0.044695	-0.05407	-0.039045	-0.0169	-0.05591	0.11772	-0.07229	-0.17625	0.06814	-0.04391	0.01513	0.11579	0.0706149	0.01692	0.0216801	-0.06591	-0.066485
P04406;O14556	0.146855	0.0615873	-0.102394	0.0438838	0.0181026	0.0238051	-0.11986	-0.0612245	0.0483985	0.0290523	0.0106564	0.0567245	-0.164107	-0.017365	-0.0136771	0.0454082	0.0740876	0.0488191	-0.0951419	-0.00810671	-0.0272942	-0.0983801	0.0352407	0.0594554	0.0638313	0.0647554	-0.156315	-0.0553613	-0.00789022	0.0207477	0.00427866	0.0714192	NaN	NaN	NaN	NaN	NaN	NaN	NaN	NaN	NaN	NaN	NaN	NaN	NaN	NaN	NaN	NaN	NaN
P04424	-0.150661	0.00640512	0.156422	-0.0756247	-0.00463796	0.249448	-0.0688353	-0.123977	-0.191881	0.18864	-0.102417	-0.0020144	-0.0234609	0.00636768	0.0367248	0.0871258	-0.229117	-0.120397	0.1429	0.217095	0.0631778	-0.0381951	-0.0150023	-0.00843525	-0.172336	-0.102969	0.00506449	0.0139766	0.143617	-0.0663848	0.194315	-0.0149329	-0.00553495	-0.13029	-0.071085	-0.04753	0.011	-0.17845	0.24124	-0.00708997	-0.0499	0.2568	0.04223	0.09319	-0.032195	0.03002	0.06148	-0.01001	0.166225
P04632;Q96L46	-0.146528	0.0710923	0.00261324	0.0375102	0.0538233	0.0270538	-0.038829	0.00215825	0.0196263	-0.024058	-0.0472213	-0.097974	-0.0568414	0.00911801	0.0891815	0.125383	0.0246294	0.0459661	-0.00654133	0.079921	-0.121997	-0.0499644	-0.111717	0.086007	0.045292	0.0219793	-0.0490679	-0.0127551	0.0570976	0.0686047	0.00758216	-0.111145	0.036695	0.16814	0.0581551	0.0408	0.03251	0.0993201	-0.01476	0.0285401	0.13424	0.1497	0.07113	0.0995901	0.020815	0.22052	-0.02031	0.10987	-0.00345498
P04843	0.0908022	0.0430901	0.000406027	0.0212777	-0.0950181	-0.0843749	0.0412993	-0.0287514	-0.0324996	0.0181525	0.0436459	0.0133107	-0.0135307	-0.126838	0.0619569	0.0327756	0.0651107	0.0608153	0.0457509	0.0663218	-0.00856209	-0.0784078	-0.0464165	-0.0875075	0.0937245	0.0910838	-0.0317235	0.041503	-0.0356331	-0.113172	-0.0737681	0.0251789	0.011795	0.03044	-0.004915	0.0626	-0.03885	-0.04633	-0.01199	0.05244	-0.01333	0.00184995	0.0188301	-0.0474	0.102915	0.00222999	0.05368	0.0414699	0.014035
P04844	-0.0506418	0.183946	0.0160441	0.102259	-0.0943988	-0.152904	-0.072363	0.0887997	-0.00859714	0.0959472	-0.235965	0.0593629	0.0149347	0.175816	-0.162555	-0.00791818	0.105704	0.067807	0.082546	0.0251237	-0.00540948	-0.228735	0.0218604	-0.0506272	0.136964	0.128442	-0.0186481	0.0469657	-0.16264	-0.103032	-0.11736	0.119272	-0.033705	-0.01098	-0.018585	0.0373	-0.10138	-0.07224	-0.01466	-0.00101	-0.04839	0.0110199	-0.0497	-0.04049	0.054315	-0.0218	0.0295801	-0.01537	-0.013825
Q93077;Q7L7L0;P04908	0.15163	-0.0534973	0.113597	0.00274414	-0.148659	0.0460753	-0.202092	0.0506073	0.00494856	0.0706128	0.0355324	-0.00889766	0.00192964	0.0737463	-0.0756956	-0.0700527	-0.106639	-0.11184	-0.0588228	-0.0730817	0.0893171	0.331681	-0.132851	0.0223536	-0.0893691	-0.10488	0.0238509	0.0974414	0.0436703	0.268265	-0.107039	-0.0845854	NaN	NaN	NaN	NaN	NaN	NaN	NaN	NaN	NaN	NaN	NaN	NaN	NaN	NaN	NaN	NaN	NaN
P05023;P13637;P50993;Q13733;P20648	-0.048625	0.0585687	-0.0310547	0.0217927	0.00654793	0.00153303	-0.00718856	0.000915289	-0.0232849	0.0441761	-0.05445	-0.029139	0.0483036	0.0126901	-0.00765038	0.00715733	0.0143409	0.0207262	-0.0107286	-0.0237582	-0.0134852	-0.0239348	0.0336261	-0.00242305	0.00447488	-0.0270774	0.00845957	0.0137122	0.00847173	-0.0138674	0.0140624	-0.00289106	NaN	NaN	NaN	NaN	NaN	NaN	NaN	NaN	NaN	NaN	NaN	NaN	NaN	NaN	NaN	NaN	NaN
P05026	-0.314363	0.1193	0.148664	0.0515997	-0.0131958	-0.0536222	0.0166743	0.0668859	-0.00572252	0.127367	0.0994115	0.0551257	-0.208294	-0.13898	0.0391846	0.0306349	0.0953827	0.0337844	0.133333	0.133787	-0.124762	-0.213778	-0.0494956	-0.0130972	0.0924685	0.0704861	0.129802	0.0461643	-0.197649	-0.104654	-0.00872433	-0.0437189	-0.086475	-0.03775	-0.069135	-0.04869	0.03581	0.000170052	0.01654	-0.00348997	-0.04123	-0.02736	-0.0517	-0.02608	0.087415	0.05392	0.0539801	0.14377	0.090525
P05091	-0.0215154	0.0529633	0.119908	0.0385346	-0.0453537	-0.00360584	-0.0833845	-0.0616462	-0.0178463	-0.0678048	0.197551	0.00938773	-0.147953	-0.0491254	0.0362415	0.0417476	0.0509992	0.0360959	0.0157135	-0.0782952	-0.134403	0.0523746	0.063163	0.00395536	0.117326	0.14637	-0.0377264	-0.0264633	-0.0854354	-0.0120468	-0.11596	0.00623155	0.055395	0.06744	0.0818551	-0.06869	0.26111	0.27322	0.11924	0.03804	0.10204	0.0741	0.05453	0.06949	-0.0859851	0.05822	-0.03845	0.14707	0.136625
P05114	0.0762715	-0.109219	0.32677	-0.0187378	-0.0690358	-0.0178035	-0.113433	-0.076815	0.035601	0.111418	0.0192558	0.0576062	0.191742	-0.00936067	-0.278087	-0.136066	-0.122436	-0.183734	0.0772886	0.10741	-0.0615088	0.277336	-0.0941782	0.00735748	0.0140449	-0.0912391	-0.0517657	-0.0109155	-0.0372099	0.276092	-0.0170943	-0.079554	0.044795	0.02634	NaN	0.0194	0.17891	0.12252	-0.06774	0.00904006	-0.02491	0.0258	-0.1076	NaN	0.0347149	0.27122	NaN	-0.15137	-0.032335
P05141	-0.163742	-0.00186968	0.171919	0.0150023	-0.0213976	0.00681019	-0.0224109	0.0150118	-0.0767035	0.0493345	0.177447	-0.0254755	-0.0666647	-0.118852	0.00636625	0.0470023	0.113522	0.0939574	-0.0198507	-0.108333	-0.00601482	-0.0148206	0.0162888	-0.0739727	0.0837741	0.0991664	-0.0217943	0.00707197	-0.0668378	-0.0757709	-0.107191	0.0890307	NaN	NaN	NaN	NaN	NaN	NaN	NaN	NaN	NaN	NaN	NaN	NaN	NaN	NaN	NaN	NaN	NaN
P05166	-0.0702908	-0.196188	0.0958334	0.106662	0.00952327	-0.0227686	0.0150747	0.0771022	-0.195264	0.0418782	0.0449631	-0.0481976	-0.0839015	-0.085322	0.129823	0.180103	-0.229588	-0.186426	0.082202	-0.0398359	0.106235	0.291779	0.0128742	-0.0304921	0.0338005	-0.0720378	-0.120874	-0.0413743	0.0247719	0.182709	0.133315	-0.146087	-0.241875	-0.16445	-0.063895	0.00147998	0.18421	0.10942	0.03074	0.01074	-0.11796	-0.14623	-0.1257	-0.2193	0.032915	-0.162	0.03408	0.0429699	0.078025
P05198	0.129877	0.0366766	-0.0512192	0.0163782	-0.0853133	-0.0375018	-0.0363994	0.0296962	-0.00133395	0.0320134	-0.0261114	0.0358019	-0.023917	-0.0489519	-0.0190742	0.0469584	-0.0658808	0.0032289	0.0499845	0.0416636	-0.0311203	-0.0109913	-0.0941997	0.102574	-0.0336251	-0.0348186	0.0731139	0.0876212	-0.00750017	-0.0869799	-0.00108957	0.0104394	-0.038205	-0.01827	-0.025145	0.00558996	-0.07998	-0.13464	0.00110996	0.00881004	-0.07859	-0.01959	-0.05482	-0.07516	0.00388497	-0.02645	0.05608	0.02947	0.016925
P05204	-0.0153285	-0.00630999	0.295201	0.0570166	-0.0632765	-0.0706409	-0.166133	-0.0281869	-0.0187057	0.0421263	0.238684	-0.013177	-0.154068	-0.164776	-0.0836031	0.124724	0.0353853	0.0398599	-0.0262163	0.0181649	0.11766	0.180189	-0.186854	-0.173931	0.201918	0.115972	-0.0377408	-0.0462728	-0.160643	0.172241	-0.153152	-0.0701272	NaN	NaN	NaN	NaN	NaN	NaN	NaN	NaN	NaN	NaN	NaN	NaN	NaN	NaN	NaN	NaN	NaN
P05386	0.0595092	-0.0634265	-0.295096	-0.0378994	0.147365	0.0742792	-0.026472	0.132341	0.0845835	0.15122	-0.118231	0.0672464	0.0365146	0.0899972	-0.210417	-0.115288	0.15233	-0.0504123	-0.146834	-0.00514317	-0.0619969	0.131199	-0.146783	0.122147	0.0631275	0.0301473	-0.0198529	0.0328773	0.0420599	-0.151837	0.0534815	-0.0207365	0.067495	0.14464	0.086355	-0.04913	-0.08549	-0.09154	0.06044	0.0140401	0.15684	0.0165	0.0735301	-0.00270998	0.162215	0.18692	0.16918	0.14167	0.151125
P05387	-0.0263736	-0.0225416	-0.187145	0.0429746	0.0838984	0.197484	-0.0524279	-0.0228703	0.0997701	-0.0372432	-0.0956872	0.0547099	-0.0626222	0.1076	-0.0863463	0.0113711	0.000650525	0.0142542	-0.0245214	-0.0491165	0.00380552	-0.111356	0.0117551	0.16939	0.0953622	0.134536	-0.108229	0.0292945	0.00669825	-0.0938042	-0.155746	0.0724777	-0.079615	0.01144	0.103755	-0.19893	-0.15717	-0.10549	-0.10028	-0.05449	0.12124	-0.01999	-0.04984	-0.11927	-0.00611502	0.08912	0.05228	-0.00628	0.170725
P05388;Q8NHW5	-0.201008	0.117857	-0.0160196	0.0547035	0.0326777	0.0072372	-0.0071516	0.0339377	-0.0605929	-0.0117702	-0.0532291	-0.0463214	0.0180001	-0.0409563	0.0812228	0.109555	0.178926	0.120452	-0.0153599	-0.0909028	-0.0571268	-0.0844207	0.0519223	-0.0987673	0.108185	0.0687718	-0.0512145	-0.00944924	-0.00164461	-0.109606	-0.0990078	0.0711029	-0.024605	0.01714	0.00345498	0.0677	-0.01115	-0.04055	0.00715995	0.04484	-0.02155	0.0529	0.0119	-0.02341	0.037915	-0.09635	0.00432003	-0.0474	-0.047795
P05455	0.062685	0.0440276	0.0218191	0.0525262	-0.0951891	-0.0222821	-0.0303187	-0.0319471	-0.0696902	-0.00767803	0.0354507	-0.049346	-0.0882583	-0.0012536	0.0498188	0.126921	-0.0283659	-0.0298944	0.00750995	0.052705	0.101105	0.0180418	-0.0755429	-0.033036	0.0238156	0.0827401	-0.0622714	0.0245595	-0.0781207	-0.0249159	0.0103233	0.0140631	-0.045785	-0.03484	-0.010495	-0.05056	0.01361	0.0771201	-0.00125003	0.03554	-0.00974	0.00692993	-0.00972998	-0.06666	-0.0581151	-0.04142	-0.0973	-0.00471002	0.020125
P05496;Q06055;P48201	-0.030203	-0.0206368	0.309201	0.0886532	-0.218005	0.000813961	-0.0907562	-0.0358335	-0.189049	-0.0616359	0.310372	0.0259558	-0.0954384	-0.084573	0.0477865	0.0499097	-0.189377	-0.125097	0.177364	0.149643	0.00154924	0.1946	-0.150738	-0.0557743	-0.0932911	-0.232375	0.102915	-0.0549104	-0.126287	0.200456	0.114388	0.0803711	NaN	NaN	NaN	NaN	NaN	NaN	NaN	NaN	NaN	NaN	NaN	NaN	NaN	NaN	NaN	NaN	NaN
P05556	-0.0713382	0.0374491	0.0169032	0.0618777	-0.000499249	-0.0229919	-0.0396984	0.0299551	-0.0130043	0.11812	0.0049808	-0.0304024	-0.0297766	-0.0663534	-0.00792074	0.0168328	0.0584884	0.0511744	-0.0779246	-0.0812279	0.00415564	-0.0077734	0.0601726	-0.0105557	-0.00983191	0.00753665	-0.110076	0.0040381	0.0227392	0.0709729	0.0320466	-0.0180659	-0.022485	0.01424	0.007985	0.0697	0.14881	-0.00263995	0.02824	-0.09172	-0.0201	0.0862	-0.03407	-0.05186	0.128415	0.03142	0.00554001	-0.01446	0.117625
P05783;CON__H-INV:HIT000015463;CON__Q148H6	0.174503	0.0231123	0.0329733	-0.00660467	-0.0750446	-0.0506897	-0.0965023	-0.0154319	0.064383	0.0990887	-0.046711	-0.00231314	0.0283937	0.0130401	-0.11064	-0.0496573	0.0234857	0.00731516	0.122241	0.0524693	0.0101767	-0.0438499	-0.129455	-0.0395722	-0.0105023	-0.048295	0.105955	0.0748234	-0.0306463	-0.00582743	-0.0106544	-0.0595655	NaN	NaN	NaN	NaN	NaN	NaN	NaN	NaN	NaN	NaN	NaN	NaN	NaN	NaN	NaN	NaN	NaN
P05976;P08590	0.18507	0.030289	-0.119692	0.125979	-0.0409296	0.00161933	-0.125325	-0.0694015	-0.0382723	-0.144316	0.0209905	-0.0457025	0.155965	-0.0116136	0.0456235	0.0289195	-0.0508078	-0.174388	-0.0343494	0.0556521	0.0982416	0.110149	0.0236676	-0.0309706	-0.104714	0.0482244	-0.076435	0.0215454	0.173975	0.0554656	-0.0347619	-0.0796973	-0.416585	NaN	-0.211425	NaN	NaN	NaN	-0.34059	NaN	NaN	NaN	-0.53835	NaN	-0.497795	NaN	-0.30812	NaN	NaN
P06396;CON__Q3SX14;REV__Q6TDU7	0.254434	-0.12743	0.213417	-0.140895	-0.0639865	0.0541264	-0.163263	-0.0460685	-0.0756976	-0.0230353	0.11773	-0.0522314	-0.161141	0.231465	-0.0611469	-0.0320455	-0.0555877	-0.164951	0.0228279	0.0111972	-0.0761608	0.220005	0.0666624	0.00926429	-0.025135	0.0220801	-0.0317892	-0.0994409	-0.0618196	0.244955	0.0579571	-0.0642961	NaN	NaN	NaN	NaN	NaN	NaN	NaN	NaN	NaN	NaN	NaN	NaN	NaN	NaN	NaN	NaN	NaN
P06454	-0.154359	0.0439314	-0.0346663	0.278092	0.187962	0.116614	-0.199992	-0.234876	0.212493	-0.204333	0.166345	0.401417	-0.327199	-0.173436	-0.041913	-0.0356288	0.0602388	0.0235471	-0.296395	-0.0832329	0.0999646	-0.120538	0.274503	0.0518869	0.155907	0.15698	-0.427589	-0.161322	0.163002	-0.0709743	-0.039035	0.212606	NaN	NaN	NaN	NaN	NaN	NaN	NaN	NaN	NaN	NaN	NaN	NaN	NaN	NaN	NaN	NaN	NaN
P06576	0.0774229	0.0151856	0.0516746	-0.0815008	-0.0486677	-0.0165439	-0.0304675	0.0373273	-0.07198	-0.00306225	0.0381753	-0.0330637	0.0232902	0.0526333	-0.0214465	0.00597978	0.0191953	-0.0128963	-0.00535917	-0.0163305	-0.0121462	0.136753	-0.066515	-0.037993	0.0101657	0.0531297	0.023596	-0.0163329	-0.0668612	0.0958893	-0.046479	-0.0527718	-0.085575	-0.07526	-0.069515	-0.07739	0.14281	0.14552	0.00382996	0.0206401	-0.05706	-0.05316	-0.09387	-0.0757	-0.0532351	-0.04893	-0.0363	0.0472699	0.038525
P06703	-0.311701	0.0389588	0.0525162	0.120642	0.0514877	0.200227	-0.0825841	-0.06304	-0.151375	-0.098386	0.159901	0.114324	-0.187949	-0.151405	0.12298	0.18932	0.264998	0.208259	-0.0226924	-0.0365016	-0.140967	-0.0222418	-0.0152421	-0.240696	0.234488	0.211766	-0.122588	-0.087472	-0.212116	-0.0415018	-0.162068	0.180656	0.238395	0.25754	0.134655	0.0881	-0.13394	-0.0424	0.18024	-0.02831	0.10984	-0.01025	-0.26597	0.11069	0.241915	0.28942	-0.18227	0.07257	0.279925
P06730;A6NMX2	0.177738	0.0569246	0.0386318	0.0799192	-0.0572215	-0.156046	-0.0796547	-0.0649737	0.0643605	0.160507	-0.0433211	-0.0407079	-0.028652	0.0378748	-0.101457	-0.0468608	0.0890893	-0.0100513	0.0322485	0.0338608	-0.0183815	0.0215465	-0.136877	-0.0157212	0.0695266	0.102103	0.0289297	-0.00143993	-0.0833657	-0.0842699	-0.0662484	0.0419884	0.027395	-0.00651002	0.016555	-0.03968	0.00538999	-0.00386	0.03014	-0.06226	-0.00632	-0.02918	0.03353	0.03259	0.00671494	-0.00584996	-0.1478	0.0709699	0.031325
P06731;P31997;P13688	0.0608305	-0.00846189	-0.358768	-0.0297341	0.171111	0.156976	-0.0264488	-0.0159308	0.0207125	0.0958582	-0.222699	0.0092169	-0.148244	0.0755299	0.0867568	0.0637688	-0.00179037	0.013337	0.111523	0.000399858	-0.0780403	-0.203111	0.146545	0.0421393	0.12696	0.105798	0.00356561	-0.0420004	0.0326783	-0.258241	0.0178258	0.0519378	NaN	NaN	NaN	NaN	NaN	NaN	NaN	NaN	NaN	NaN	NaN	NaN	NaN	NaN	NaN	NaN	NaN
P06733	0.0277419	0.0710411	-0.225579	0.197358	0.0989456	0.0920043	-0.148478	-0.10495	0.16691	-0.0316668	-0.0699248	0.193518	-0.222029	-0.0360837	-0.0260553	0.0189562	0.0821934	0.0944691	-0.150844	-0.0955143	-0.0522747	-0.240022	0.233001	0.130536	0.158816	0.165429	-0.235965	-0.0179162	0.04108	-0.183933	-0.036097	0.105325	NaN	NaN	NaN	NaN	NaN	NaN	NaN	NaN	NaN	NaN	NaN	NaN	NaN	NaN	NaN	NaN	NaN
P06744	-0.120172	0.0851755	-0.125188	0.171468	0.102137	0.0981317	-0.146699	-0.0655413	0.162543	-0.00292444	-0.146047	0.234358	-0.119544	-0.00744486	-0.0926685	-0.031023	-0.0783725	-0.0973983	-0.0367188	0.0348277	0.0116153	-0.169601	0.129567	0.210883	0.0709085	0.074584	-0.237585	0.0343809	0.0695086	-0.169196	0.0356569	0.120377	0.166895	0.18464	0.208455	-0.1199	0.03211	0.0851201	0.09494	-0.0915	0.22044	0.1377	0.19113	0.19989	-0.026085	0.30262	0.0899799	0.14637	0.244425
P06748	-0.0192587	0.0399709	0.1339	0.0182557	-0.0370903	0.0217268	-0.104415	-0.0605197	0.00634694	0.0927563	0.0567975	0.0143514	0.0506532	-0.0361326	-0.102813	-0.0752466	-0.0237315	-0.0592294	0.0525489	0.0707247	0.0695016	0.131152	-0.182061	-0.0557911	0.0421267	-0.00117254	-0.04073	0.045516	-0.044415	0.0883148	-0.0797753	-0.0122619	0.0838951	0.0222399	-0.046455	0.0594	0.08231	0.11262	-0.00152004	0.03374	0.04594	0.0238999	0.0562301	-0.00998998	0.175515	-0.02877	0.06028	-0.01045	0.051825
P06753	-0.314352	0.124337	0.0205605	0.111769	-0.0380809	0.0159154	-0.0133951	0.0839903	-0.144785	-0.0884321	0.149359	-0.0157354	-0.11625	-0.140243	0.152765	0.208251	0.191671	0.199308	-0.0790384	-0.0577242	-0.0695283	-0.160262	0.14888	-0.17436	0.16153	0.16985	-0.101618	-0.026747	-0.117925	-0.128282	-0.144636	0.19321	0.139495	0.0876399	0.088255	0.359	0.11191	0.12532	0.0931399	0.14194	0.16554	0.1811	0.09843	0.12879	-0.042375	0.06532	0.0424801	0.05427	0.123325
P06756	-0.0461671	-0.166208	0.306084	0.0969445	0.0299462	0.0369155	-0.120873	-0.163401	0.0432402	0.0495487	0.0845065	0.0404912	0.0810539	0.0164471	-0.107118	-0.186028	-0.123678	-0.193725	-0.0675487	0.158815	0.00136238	0.165406	-0.0201601	0.108994	-0.102952	-0.0800609	-0.109598	0.0149367	-0.119651	0.178282	0.25852	-0.0643271	-0.021455	NaN	0.224255	0.1535	0.40631	0.10842	0.18034	NaN	0.02564	-0.04462	-0.05763	0.09559	-0.0341451	NaN	0.0942799	0.24357	0.0468251
Q16778;P33778;P23527;P06899;Q8N257	0.192563	0.194066	0.362881	0.0814686	-0.327808	-0.365481	-0.103073	-0.0308044	0.111398	0.225006	0.307579	0.0309098	-0.252383	-0.393589	-0.0394976	-0.000686169	0.239527	0.225334	0.129225	0.11904	-0.293964	-0.0664549	-0.235644	-0.111965	0.29621	0.294956	0.120689	0.0967104	-0.317764	-0.227653	-0.162238	-0.0985568	NaN	NaN	NaN	NaN	NaN	NaN	NaN	NaN	NaN	NaN	NaN	NaN	NaN	NaN	NaN	NaN	NaN
P07099	-0.0710223	-0.192989	-0.113198	0.00035882	-0.0225806	0.307358	0.189753	-0.102267	0.148618	-0.191373	-0.189829	0.0407102	0.253438	-0.0730097	0.197548	-0.187502	-0.0866911	0.00465751	-0.0396154	0.0913062	0.0450613	0.0251076	0.162614	-0.178363	-0.279621	-0.171695	-0.0116506	0.232166	-0.191937	-0.077404	0.318328	0.163726	NaN	NaN	NaN	NaN	NaN	NaN	NaN	NaN	NaN	NaN	NaN	NaN	NaN	NaN	NaN	NaN	NaN
P07148	-0.661229	-0.155254	-0.243795	0.146895	0.289628	0.619866	-0.0149386	0.0293722	-0.269233	-0.135587	0.0920308	0.370286	-0.430533	-0.349061	0.346366	0.371255	0.348705	0.378577	-0.111181	-0.378401	-0.159289	-0.5294	0.616678	-0.164016	0.502581	0.512377	-0.326099	-0.067899	-0.282192	-0.492856	-0.327954	0.4743	0.129695	0.26184	0.067755	-0.12691	0.00435996	0.00488001	0.16544	0.17464	0.14904	-0.06284	-0.347	-0.28987	-0.024915	0.01612	-0.41603	0.17797	0.248625
P07195;Q6ZMR3;P07864	-0.130224	0.16443	-0.160279	0.103303	0.0577955	0.0216832	-0.0522838	0.00969458	0.0910234	0.0506048	-0.0798187	0.0989356	-0.133982	-0.11446	0.0157981	0.0581646	0.134654	0.103065	-0.0391574	-0.0581951	-0.089148	-0.20081	0.13428	0.0108333	0.139815	0.13178	-0.0532594	0.0217824	-0.0727391	-0.18608	-0.0665283	0.0893188	NaN	NaN	NaN	NaN	NaN	NaN	NaN	NaN	NaN	NaN	NaN	NaN	NaN	NaN	NaN	NaN	NaN
P07203	-0.221855	0.00498569	-0.000414848	-0.0436543	0.0161272	0.220648	0.00794232	0.0159042	-0.0497683	-0.0919724	-0.0391377	-0.0972221	0.127868	0.305308	-0.0920192	-0.0661446	-0.224436	-0.0990272	-0.0627526	-0.0623988	0.100053	0.270076	0.023211	0.0566211	-0.131024	-0.177359	0.0532407	-0.028243	0.193405	0.0756093	0.000668228	0.0157613	NaN	NaN	NaN	NaN	NaN	NaN	NaN	NaN	NaN	NaN	NaN	NaN	NaN	NaN	NaN	NaN	NaN
P07237	-0.0281315	0.114912	-0.111403	0.14266	0.0516105	0.0169973	-0.114859	-0.0685191	0.104249	0.0171285	-0.00467157	0.122864	-0.163935	-0.0407739	-0.0533419	0.0119481	0.0330381	0.0170212	-0.129539	0.0297918	-0.0236564	-0.12152	0.0841823	0.122719	0.0787392	0.0375247	-0.146399	0.0588989	0.0218439	-0.137859	-0.00422955	0.082705	0.102795	0.12024	0.120055	-0.00344002	0.02551	0.00433004	0.0800399	-0.03157	0.14234	0.1166	0.10453	0.10689	-0.020425	0.17012	0.02408	0.0573699	0.152725
P07305	-0.0556753	-0.134376	0.521176	-0.143207	-0.222173	0.169157	-0.0840601	-0.0512677	-0.27809	-0.072934	0.367689	-0.0712156	-0.0702272	0.059501	0.0622415	0.0109655	-0.0140749	0.000893831	0.215001	-0.184376	-0.0246248	0.452686	-0.238154	-0.208187	0.139686	0.0979526	0.14014	-0.182943	-0.187561	0.412663	-0.23932	-0.187286	-0.304105	-0.21419	-0.240705	-0.15729	0.33771	0.32722	-0.06878	-0.75237	-0.17328	-0.12514	-0.23367	-0.22364	-0.117615	-0.2292	-0.09896	0.13627	0.046725
P07339	-0.116373	0.0364666	0.0669963	0.0748169	0.0298164	-0.0434456	-0.0275657	-0.0222764	-0.0208049	-0.0186338	0.186891	-0.00131965	-0.107588	-0.111432	0.0256841	0.0438983	0.119428	0.104672	-0.191606	-0.114257	-0.100313	0.0162113	0.139095	0.019573	0.13646	0.0910125	-0.211706	-0.0374858	-0.0350444	0.022723	-0.0052855	0.0513937	0.045295	0.0740399	0.080855	-0.07642	0.14561	0.25012	-0.11824	-0.19824	0.05474	0.0497999	0.04343	0.06899	-0.146405	0.05042	-0.06677	-0.17775	-0.146975
P07355;A6NMY6	0.0500231	0.0212836	0.156849	0.00603294	-0.103356	-0.077549	-0.0212312	-0.0325356	-0.0488262	0.0261207	0.133737	-0.0513849	-0.0537739	-0.0622573	0.0482473	-0.00328875	0.0639567	0.0358696	0.0733776	0.0255179	0.00182581	0.0522175	-0.115771	-0.123863	0.0674796	0.0350518	0.0981712	0.036768	-0.102664	-0.000877857	-0.0465183	-0.0886374	-0.015565	-0.01147	-0.028045	-0.01334	0.13081	0.07752	0.0234399	0.05304	0.00816	0.0301	-0.02298	-0.01845	0.134615	0.07412	0.11988	0.12307	0.127725
P07384	-0.00639009	0.0345442	0.0107841	0.00440693	-0.0957019	-0.0277421	0.0541482	0.0261769	-0.05586	-0.0396066	0.0539443	-0.000534773	-0.0669615	-0.0385685	0.0922952	0.0430446	0.0775928	0.0664732	0.0253396	-0.0279994	-0.0186782	-0.0428803	-0.045578	-0.0217159	0.0778	0.0713079	-0.00548291	-0.00874567	-0.0536292	-0.0673349	-0.0781634	0.0637169	-0.032955	-0.04878	-0.029245	-0.01538	0.03821	0.02792	-0.01884	0.02464	-0.01767	0.0188999	0.00629002	-0.07176	0.069415	0.01037	0.01488	0.03737	0.029125
P07437;A6NNZ2;CON__ENSEMBL:ENSBTAP00000025008;Q9H4B7	0.0761366	0.0601203	0.000639439	0.0516217	-0.119965	-0.106228	0.00862193	0.0447061	0.0300448	0.0649583	-0.0887179	-0.0447314	0.0378072	-0.0411496	0.0232315	0.0264292	0.142685	0.0731642	-0.0251687	-0.0163832	-0.0314202	-0.0956895	-0.0287635	-0.0462205	0.0265987	0.0375056	0.0235424	0.0279517	-0.0525146	-0.0656729	0.0259571	-0.0190938	NaN	NaN	NaN	NaN	NaN	NaN	NaN	NaN	NaN	NaN	NaN	NaN	NaN	NaN	NaN	NaN	NaN
P07686	0.0736583	-0.0256488	0.129808	0.0177145	-0.0839566	0.0173753	-0.0719004	-0.0450333	-0.0437822	0.0515511	0.104346	-0.0307832	0.0392058	0.0684662	-0.156682	-0.0558201	-0.0351322	-0.0442884	0.0354433	0.0183195	-0.158723	0.0862298	-0.0180826	0.113949	-0.0308794	0.00972128	-0.0179052	-0.0473371	-0.0139887	0.133033	0.0595379	-0.0784156	-0.103255	0.04424	-0.024555	-0.1733	0.20311	0.23372	-0.00817001	0.00597	-0.01015	-0.10865	-0.03779	-0.09572	-0.199745	0.00154001	-0.15465	0.08207	0.023325
P07737;CON__P02584	0.00231075	-0.0393043	-0.0297105	0.0974607	-0.0598195	0.121408	-0.103294	0.0199468	-0.0331924	0.105389	-0.142523	0.114669	-0.00416684	-0.0814342	0.00173235	0.0498371	0.0954082	0.0111196	-0.0424304	0.0424209	0.0150476	-0.172382	0.0794301	-0.0315363	0.0443628	-0.00477886	-0.0754521	0.0817714	0.105194	-0.192952	0.0228224	0.00264263	0.0285951	0.07844	-0.061875	-0.02792	-0.48881	-0.15041	-0.13017	0.01354	-0.15391	-0.06497	-0.0837	-0.01882	-0.041205	-0.06926	-0.09813	-0.14628	-0.145985
P07741	-0.0211024	-0.127076	-0.221424	0.0178993	0.0409173	0.0111328	0.126004	0.179917	0.127903	0.15632	-0.062153	-0.00863184	-0.159014	-0.13526	0.054893	0.0455149	0.106402	0.20577	-0.0400188	-0.235698	-0.0572377	0.0134516	-0.0829287	0.0815654	0.0241704	0.0356929	-0.132098	-0.178185	0.117903	0.106348	0.0803453	-0.0713229	0.058395	0.000649989	-0.00332499	-0.17072	0.0663099	0.08322	-0.00964004	-0.15804	-0.00435001	0.00310999	-0.06523	-0.00161999	-0.178265	-0.04512	-0.23154	-0.02284	-0.015855
P07814	-0.0367765	0.0393589	-0.0369713	0.00667644	-0.00217581	0.0702982	-0.0707057	0.0203884	-0.0489407	-0.0193055	0.00765705	-0.00430226	-0.0460308	-0.0107927	0.058115	0.0671647	0.031918	0.00115943	0.0908523	-0.0330501	-0.016434	-0.0403707	0.00912833	-0.0467637	0.057425	0.02125	0.0714469	-0.0114796	-0.0416255	-0.0591943	-0.0362816	0.00835824	-0.026975	-0.05281	-0.079865	-0.04089	-0.07354	-0.08757	0.06024	0.10744	-0.03441	-0.00469005	-0.06825	-0.05367	0.085215	-0.00431997	0.01558	0.0946699	0.059925
P07858	-0.0892516	0.0616559	-0.102636	0.211524	-0.00160217	0.105356	-0.0461646	-0.0861127	-0.0126404	-0.103798	0.328932	-0.0289432	-0.152195	-0.0553688	0.0597103	-0.028613	0.309138	0.064817	-0.0665179	-0.044319	-0.141185	-0.164873	-0.0908834	0.110365	0.109341	0.278938	0.0420383	-0.0859292	-0.246239	-0.123097	0.203139	-0.214585	0.055895	-0.0447	-0.214195	-0.36036	0.03521	-0.00955999	-0.09099	-0.24958	-0.02601	-0.1915	0.20963	NaN	0.168615	0.00879002	0.02508	0.04847	0.069625
P07900;Q14568;Q58FG0;Q58FG1	0.108915	0.122535	-0.0672913	0.0517597	-0.0415425	-0.101608	-0.0529752	-0.0242419	0.04988	0.138579	-0.0841885	0.039988	0.0006423	-0.120494	-0.0286388	0.00900412	0.0769029	0.0505118	-0.015224	0.0188751	-0.0193539	-0.141229	-0.0113702	0.0378237	0.0182691	0.0102353	0.0242529	0.111171	0.000742435	-0.165379	-0.0171905	0.0206375	NaN	NaN	NaN	NaN	NaN	NaN	NaN	NaN	NaN	NaN	NaN	NaN	NaN	NaN	NaN	NaN	NaN
P07910;O60812;B2RXH8;P0DMR1;B7ZW38	-0.1064	-0.0167668	0.137134	0.0609612	-0.060385	-0.0925333	0.0220199	0.0486217	-0.0415697	-0.0404875	0.103491	-0.0517328	-0.0185885	-0.0788975	0.0411069	0.0821829	0.0823309	0.0605891	-0.00219417	-0.0424178	-0.0374966	-0.00602436	-0.000248194	-0.0444381	0.118617	0.152234	-0.0103002	-0.0338962	-0.100253	-0.0176437	-0.134309	0.0272939	NaN	NaN	NaN	NaN	NaN	NaN	NaN	NaN	NaN	NaN	NaN	NaN	NaN	NaN	NaN	NaN	NaN
P07919;A0A096LP55	-0.439061	-0.0228032	0.31801	0.21477	0.172148	0.0695248	-0.115095	-0.202724	-0.0154462	-0.0568295	0.175359	0.0706909	-0.216256	0.0256171	0.0820976	-0.0472888	0.304322	0.200043	0.0466019	-0.353319	0.0327358	-0.0405685	0.0446301	-0.233758	0.37865	0.274592	-0.254916	-0.332462	-0.0851684	-0.0560589	-0.264915	0.326876	NaN	NaN	NaN	NaN	NaN	NaN	NaN	NaN	NaN	NaN	NaN	NaN	NaN	NaN	NaN	NaN	NaN
P07947	-0.0287931	-0.18819	-0.245002	0.107177	0.0297868	0.040484	0.232958	0.071368	-0.0921967	-0.175577	-0.245338	0.116383	0.315997	0.176957	-0.0232868	-0.0790956	-0.116017	-0.0175576	-0.0316892	0.00521851	0.0106819	0.274393	-0.134619	0.00299525	-0.055819	-0.235458	-0.150925	-9.73e-05	0.289058	0.0864234	0.253835	-0.194053	NaN	NaN	NaN	NaN	NaN	NaN	NaN	NaN	NaN	NaN	NaN	NaN	NaN	NaN	NaN	NaN	NaN
P07954	0.108883	0.137922	-0.014771	0.127942	-0.105173	-0.133671	-0.09501	-0.0444688	0.212435	0.0630053	-0.0677701	0.147498	-0.0859303	0.0670028	-0.160442	-0.168975	0.00492048	-0.0735114	-0.0162894	-0.0460324	-0.184139	0.0653759	-0.0102972	0.263038	-0.121465	-0.0391417	-0.0898083	0.0301298	-0.00663388	0.125708	0.208943	-0.0992728	0.122895	0.15044	0.211355	-0.11638	0.35371	0.30502	0.15564	-0.00208998	0.11934	0.1201	0.14423	0.23249	-0.132245	0.15992	-0.00746	0.09487	0.245125
P08195	0.153506	-0.0255097	-0.114972	-0.054157	-0.00777566	-0.0120085	-0.0121791	0.0671327	-0.0104208	-0.00937939	-0.166573	-0.0677232	0.0408578	0.14855	0.0179118	0.0500596	0.00818574	-0.0710222	0.0353827	0.00973594	0.0247211	-0.0903417	-0.0644207	0.148358	-0.0476727	-0.105113	0.146511	0.0118443	0.0830463	-0.0373366	-0.0306426	-0.0185541	-0.060235	-0.06818	-0.043945	-0.06134	-0.07221	-0.08667	-0.03095	-0.05023	-0.05611	-0.03096	-0.00682998	-0.03813	-0.135665	-0.14548	-0.14178	-0.07871	-0.096175
P08236	0.00630784	-0.130653	0.0873697	-0.0884714	-0.0768437	0.0917873	0.112866	0.0352341	-0.212666	0.0271641	0.131564	0.104939	-0.0553423	-0.0064044	-0.0412924	-0.00910699	0.041638	-0.0813752	0.00661099	-0.0398223	0.0165546	0.0789529	0.0633805	-0.0739365	-0.135252	-0.0920196	0.055342	-0.129929	0.104798	0.13914	0.0206945	0.0487732	-0.082685	-0.1918	-0.125865	-0.03588	0.22071	0.30992	-0.02708	1e-05	-0.10287	-0.03917	0.12493	-0.18615	-0.109605	-0.12407	-0.06953	0.22937	0.0885249
P08238;Q58FF7;Q58FF6	0.0455356	0.195403	-0.178298	0.113671	0.000265121	-0.154409	-0.0362153	0.010386	0.0898161	0.156812	-0.215473	0.0750971	0.0470667	-0.148079	-0.0256338	0.020443	0.0825605	0.0823097	-0.053298	0.0795836	0.0373158	-0.255916	-0.0168896	0.0493689	0.0799046	0.0701075	-0.0740418	0.137475	0.0138469	-0.253653	-0.0317845	0.056726	NaN	NaN	NaN	NaN	NaN	NaN	NaN	NaN	NaN	NaN	NaN	NaN	NaN	NaN	NaN	NaN	NaN
P08243	-0.252321	0.22335	-0.666391	0.0150315	0.151509	0.354433	0.219844	-0.0717397	0.020125	-0.00471461	-0.545545	0.00115776	-0.0133711	0.389127	0.0680768	0.099223	0.117994	0.0725335	0.464333	-0.125844	0.0260893	-0.563394	0.0257427	-0.00333905	0.0129633	-0.0118647	0.47225	-0.0316641	-0.0951527	-0.539603	0.108386	0.0827731	NaN	-0.2188	-0.160295	0.00305998	-0.71803	-0.78027	0.69704	0.58654	-0.15883	-0.16632	-0.10462	-0.05204	NaN	-0.13545	-0.12305	0.68817	0.532325
P08473	0.00486565	0.00232506	0.337626	-0.0242596	-0.122594	-0.128764	-0.0722694	-0.00687647	-0.0473447	-0.0493088	0.364397	-0.0377393	-0.162107	-0.137766	0.0431671	0.0270324	0.129853	0.116919	-0.0731473	-0.089674	-0.172286	0.228483	-0.0437069	-0.0969305	0.103563	0.102766	-0.0459709	-0.0636001	-0.138505	0.235539	-0.142299	-0.0413895	-0.171165	-0.15967	-0.157485	-0.17287	0.34241	0.37422	-0.10007	-0.10059	-0.15215	-0.15685	-0.16356	-0.18001	-0.276125	-0.23236	-0.29183	-0.1872	-0.211325
P08559;P29803	-0.0925081	0.107338	0.0486941	0.0464453	-0.0404931	-0.087975	-0.0308555	0.0539415	0.0379726	-0.0226466	0.203976	0.0347222	-0.151961	-0.165956	0.0321874	0.0218573	0.105573	0.110208	0.0016885	0.0577834	-0.109508	0.0153741	-0.0794382	-0.0968276	0.0305744	0.109196	0.0333071	-0.00422856	-0.0730215	0.0977203	-0.19848	0.00534002	-0.180005	0.14484	0.216355	-0.1602	0.34351	0.32632	0.24314	0.0349401	0.21094	-0.0143101	0.13503	0.05119	-0.090905	0.10862	-0.07998	0.12117	0.114625
P08579	0.0778693	0.0208311	0.0851518	-0.101957	0.0463164	-0.00863588	-0.0298654	-0.108495	-0.0838633	-0.0292424	-0.0818168	0.0200409	0.0105544	-0.00876677	0.0760149	0.0671716	-0.0731758	-0.0597194	0.0145699	0.0899769	0.0690917	0.116692	-0.113571	-0.00960851	-0.0134555	-0.0859679	-0.0717595	0.0794821	-0.00662959	0.0870011	0.0174607	0.0083034	-0.0177349	0.20104	NaN	-0.00963002	0.17561	0.0189201	-0.06443	-0.01572	NaN	0.0533999	0.14023	0.01649	0.061015	-0.0396	NaN	-0.1092	-0.091115
P08621	-0.0161895	0.0173572	0.186472	0.0301853	-0.0498986	-0.0949923	-0.034062	-0.045206	-0.114228	0.0196071	0.111695	-0.0282753	-0.00311995	-0.0964068	0.084795	0.0323236	0.00282705	-0.0353889	0.041551	-0.0223883	0.105454	0.0912364	-0.144288	-0.0495067	0.0355103	0.0852323	-0.0555251	0.0301198	-0.112563	-0.00811338	-0.0447545	0.080539	-0.034725	-0.08464	-0.083925	0.0663	0.14811	0.0750201	-0.04763	0.01324	-0.0229	-0.02306	-0.00512999	-0.05862	0.083915	-0.03607	0.05778	0.03307	-0.067065
P08708	0.0169912	0.0592555	-0.0963674	0.0432717	-0.0296553	0.000859559	-0.042534	0.0728379	-0.130453	-0.0431422	-0.0494334	-0.0870465	0.0236288	0.0495693	0.090802	0.122762	-0.0678117	-0.115857	0.0718222	0.13461	0.0591301	0.0135593	-0.116898	0.0453138	-0.00228439	0.0610976	0.0420612	0.140009	-0.0438636	-0.0671143	-0.00172925	-0.153391	0.026695	0.0201399	-0.027745	0.0437	-0.04291	-0.03387	0.01994	0.0436401	0.01814	0.046	0.01139	0.000620008	0.0159749	0.01132	0.0432799	0.03297	0.054425
P08727;CON__P08727;CON__P19001;CON__Q8N1A0;CON__P35527;Q8N1A0;P35527	0.164722	-0.0483832	0.198769	-0.0919785	-0.0842142	-0.0105596	-0.0686197	-0.0584922	-0.0902028	0.0405588	0.219901	-0.0112381	-0.0761399	-0.0438504	-0.0317459	-0.00617027	-0.0210991	-0.0348988	0.0273767	-0.12448	-0.00401402	0.247968	-0.0493755	-0.0420361	-0.0636501	-0.0794916	0.121833	0.034863	-0.0324121	0.200252	-0.0128713	-0.170316	NaN	NaN	NaN	NaN	NaN	NaN	NaN	NaN	NaN	NaN	NaN	NaN	NaN	NaN	NaN	NaN	NaN
P08754	-0.257775	-0.14117	-0.39263	-0.0357924	-0.565879	-0.0164309	0.683591	0.773395	-0.365676	0.109266	0.254869	0.0625978	-0.380304	0.188838	-0.030602	0.151363	-0.934441	-0.171675	-0.198648	0.111634	0.155033	-0.265259	0.611184	0.678685	-0.735149	0.181278	-0.405405	0.566284	0.458316	0.050272	0.460042	-0.599808	-0.126175	-0.02779	-0.099665	-0.16433	-0.06409	0.05862	-0.25574	-0.14399	-0.1079	0.0769	-0.12761	0.03729	0.107615	0.11592	-0.11444	0.05277	-0.027855
P08865	0.00636077	0.109735	-0.20527	0.108861	0.0086689	0.0223076	-0.0783882	0.0236564	0.0640645	0.00519419	-0.1268	0.116495	-0.115551	-0.00753522	0.00945163	0.0702024	0.110217	0.0659926	-0.0202973	-0.067261	-0.0817976	-0.214445	0.121001	0.0757723	0.0236421	0.0502722	-0.078814	-0.00329876	0.056685	-0.118109	0.0391619	0.0298247	0.171595	0.17944	0.170855	-0.01007	0.00136	0.0318201	0.10094	-0.01363	0.14214	0.1085	0.13733	0.16229	-0.00261503	0.12712	0.07458	0.10127	0.102125
P09012	0.1433	0.0515908	0.171381	0.00706611	-0.0627552	-0.136198	-0.197175	0.0134148	0.0773444	0.22353	-0.047547	-0.021929	0.0689067	-0.084636	-0.129507	-0.091492	-0.0774937	-0.126163	0.0730891	0.0394512	0.0883791	0.142053	-0.163331	0.0392086	-0.0658172	-0.137586	0.0556361	0.193227	-0.0200541	0.0664838	-0.0826206	-0.00975699	NaN	NaN	NaN	-0.06605	0.41361	-0.00439996	-0.03696	-0.01433	NaN	-0.03023	NaN	NaN	NaN	NaN	NaN	0.33367	0.109725
P09110	0.118211	0.000168912	-0.0724241	-0.0959883	-0.0440507	0.0821109	-0.0227344	0.0505614	-0.0649283	-0.123572	-0.17882	0.0459172	-0.000142172	0.118589	0.12633	0.0560566	-0.0137287	-0.0915001	0.0417097	0.0839394	-0.0798146	-0.0855342	0.183947	-0.0464858	0.00576907	0.0136337	0.0282862	0.0164223	-0.00841676	0.0285391	0.015715	-0.0877656	-0.00661498	-0.04793	-0.028025	-0.01461	0.03171	0.05762	0.03884	0.03804	-0.01428	-0.00136006	-0.00474995	0.00449002	-0.023105	-0.03285	-0.03751	0.12667	0.084625
P09211	-0.188069	0.0652219	-0.134616	-0.0935187	-0.144488	0.124602	0.125258	0.227778	-0.124073	-0.0204561	-0.178966	0.226428	-0.0742122	-0.149728	0.141624	0.200049	0.26386	0.374915	0.411173	0.240829	-0.327235	-0.439065	-0.394909	-0.11433	0.242175	0.444082	0.0976601	0.172505	-0.650618	-0.478431	0.080128	0.0744232	0.296595	0.12884	-0.069925	-0.13787	-0.2078	-0.27242	0.24504	0.15464	-0.02231	-0.36059	-0.45981	-0.56365	0.091815	-0.20035	-0.59422	0.14617	0.337525
P09234	-0.171193	-0.0343252	0.23105	0.0335957	0.118399	0.110621	-0.182601	-0.117006	-0.174172	-0.083186	0.116179	0.0295687	0.093022	-0.149497	0.0468776	0.121969	0.0436402	0.134195	-0.00869673	0.183627	0.0744122	-0.109987	-0.108061	-0.204357	0.153426	0.0615302	0.0687463	0.00732207	-0.193201	-0.148927	-0.179261	0.23629	NaN	NaN	0.088455	NaN	NaN	NaN	NaN	NaN	0.03964	NaN	0.23143	NaN	NaN	NaN	0.02078	NaN	NaN
P09327;O75366	0.0140314	0.127606	-0.0849447	0.0518723	-0.0363965	-0.0937204	-0.00958872	0.0283952	-0.0402989	0.00185728	-0.0209589	-0.0180898	-0.0273042	-0.109637	0.0927758	0.110786	0.0695019	0.0607595	-0.0359249	0.0491028	-0.0105224	-0.136525	-0.00390244	0.00670958	0.093195	0.090054	-0.0401535	0.0503459	-0.0410051	-0.135133	-0.0875072	0.0846152	0.063295	0.0302399	0.00915504	0.0678999	-0.03826	-0.07006	-0.03974	-0.00708997	0.01954	0.0259999	0.0433301	0.02169	0.141115	0.04972	0.08258	-0.00678003	-0.058285
P09417	-0.108105	-0.00504816	-0.0658368	-0.0672929	0.0500103	0.233968	0.0251418	-0.0652188	0.0263631	-0.0450343	-0.0279537	0.115002	-0.285068	-0.0501347	0.170421	0.0759948	-0.013842	-0.0621861	-0.127917	-0.127323	0.0215818	0.188323	0.0787555	0.0597183	-0.11356	-0.128852	-0.00174558	-0.0717201	0.0449142	0.132956	0.179483	-0.035794	0.0923951	0.54004	0.227555	-0.15107	-0.1112	0.09852	0.11514	-0.1261	0.12454	0.2187	0.23363	0.56869	-0.108525	0.15032	-0.06315	0.02117	0.056525
P09429;B2RPK0	0.00142193	0.0364718	0.208004	0.0554357	-0.118133	-0.145105	-0.0593605	0.0182972	0.0231237	0.151013	0.0839977	0.0173769	-0.0243945	-0.103414	-0.107213	-0.038815	-0.0190363	-0.0276518	0.0348072	0.127876	-0.0177112	0.131526	-0.191584	-0.0361805	0.0879946	0.0814676	0.0182047	0.0367231	-0.137038	0.0365944	-0.0874519	-0.0372429	-0.026615	-0.04806	-0.016875	0.00658	0.15331	0.13202	0.03804	0.04604	-0.0217	0.00210994	-0.01894	-0.03383	-0.058795	-0.06842	-0.03198	-0.000100017	0.00631499
P09496	-0.17906	0.0270939	0.148073	0.168475	0.0126798	0.0579005	-0.179302	-0.0656561	0.0298203	0.0186573	0.138289	0.223764	-0.116355	-0.144082	-0.102519	-0.0459092	0.0225971	-0.0796955	0.00314128	0.0882987	0.107586	0.0516063	-0.187576	-0.00181568	0.0973005	0.0401375	-0.108471	-0.0483553	-0.06174	0.0273699	-0.0823513	0.140098	-0.123075	0.09304	-0.004255	-0.0671	-0.07181	-0.02119	-0.30709	-0.0749	0.05324	NaN	-0.10859	-0.10062	-0.132555	-0.07947	-0.18521	-0.13838	-0.317845
P09525	-0.0242057	0.0494256	0.103855	0.0578895	-0.0983167	-0.0182619	-0.0535336	-0.0160317	-0.0393109	0.0252638	0.123127	0.0552802	-0.129159	-0.114507	0.0416708	0.0419836	0.0193911	-0.0193539	0.0281072	0.045002	0.00841808	0.0663266	-0.11504	-0.037622	0.133547	0.10246	0.0028162	-0.0218048	-0.100958	-0.0704031	-0.126835	0.0807781	0.018595	-0.03706	0.000124991	0.01193	0.08551	0.0943201	0.09424	0.07034	0.04894	0.0886999	0.01793	0.01069	0.019815	0.0785201	0.03208	0.11337	0.143125
P09543	-0.16798	0.0878814	0.102438	0.0204552	0.0418745	-0.0149143	0.0686356	-0.139056	-0.129265	-0.0136002	0.0663528	-0.108232	0.0482126	-0.14064	0.185395	0.0965936	0.147396	0.0740873	0.090677	-0.203928	0.0228104	0.0138396	-0.0290259	-0.0768384	0.280079	0.253471	-0.0596282	-0.0567254	-0.312888	-0.0988348	-0.121958	0.0733149	0.030995	-0.00866002	-0.190915	0.1025	0.10641	0.26232	-0.02441	0.0284401	-0.03729	-0.18082	-0.01842	-0.04711	0.047115	0.03562	-0.05451	-0.05016	-0.066805
P09622	-0.158615	-0.0210452	0.0888815	0.0423064	0.0255404	0.126127	-0.0814996	-0.0386794	-0.023452	-0.0878201	0.252889	0.0143099	-0.178905	-0.024303	0.00471377	0.0401518	0.0550804	0.00585556	-0.0511789	-0.0806253	-0.138213	0.0868609	0.116518	0.00994849	-0.00383377	-0.00790286	-0.0517266	-0.0413892	-0.00306416	0.188661	-0.0156999	-0.04989	-0.0487649	0.02294	0.034955	-0.15423	0.15031	0.29812	0.0852399	-0.06602	0.05624	0.0258	-0.01773	0.03669	-0.112735	0.08562	-0.05848	0.0191699	0.146425
P09651;Q32P51	-0.0238202	0.0603735	0.0714002	0.0847151	-0.0615718	-0.12606	-0.0129597	0.0118682	-0.0685933	-0.0244648	0.211119	-0.0174019	-0.149559	-0.175709	0.0949714	0.134831	0.157161	0.148439	-0.035392	-0.0105608	-0.0145724	-0.0603819	-0.0477123	-0.145862	0.117213	0.138432	-0.022738	0.0396523	-0.0940633	-0.0531499	-0.15228	0.0266776	0.056695	0.04334	0.00779498	0.1364	0.06881	0.03062	-0.03145	0.04544	0.04404	0.043	0.0166301	0.06909	0.100115	0.05542	0.08668	-0.04325	0.00696498
P09661	0.0583079	-0.096113	-0.00240374	-0.244541	-0.144995	0.0983281	0.204764	0.100211	-0.0800384	-0.0807744	-0.139665	-0.0105399	0.19146	-0.13324	0.138714	0.131834	0.0750686	0.240177	-0.0426083	-0.294339	0.13508	0.245808	-0.0464133	-0.340398	-0.230496	-0.151473	-0.00402367	0.12654	0.104532	0.179634	0.22011	-0.208506	-0.065025	-0.03607	-0.045545	0.0181	0.07161	0.02912	-0.00613999	0.02094	-0.00746	-0.02501	-0.06366	-0.00471997	0.020615	-0.02439	-0.01999	-0.02473	-0.140625
P09669	0.0233245	0.0144197	0.108274	-0.124668	-0.0476011	0.0914489	-0.00351274	-0.0645493	0.0199397	-0.0257119	-0.0083493	-0.02863	0.0386406	-0.051613	0.0124503	0.0503474	0.0829189	0.0557698	0.0440935	-0.0627538	-0.0471672	0.0482016	0.0112351	-0.124003	-0.15663	-0.0665833	0.0802029	-0.031667	0.10385	0.00996804	0.0704615	-0.0221063	-0.033655	-0.01615	-0.018395	0.0703	-0.4501	0.46332	0.05174	0.0723401	-0.05893	0.1109	-0.02669	0.00838995	0.272315	-0.03686	1.24548	-0.50356	0.445425
P09874	-0.0199199	0.0149987	0.0805736	0.0362248	0.0208242	-0.0565982	-0.0703163	-0.00623608	-0.0360038	-0.0332842	0.0214236	-0.0102482	0.0162766	-0.0475652	0.0489562	0.0448604	-0.0144076	0.0198655	0.0232804	0.0017817	0.0221961	0.0038507	-0.0121393	-0.0472353	0.0291948	0.0153868	0.010453	0.0662565	-0.0767217	-0.0619287	-0.00217652	0.0183771	-0.017805	0.00878996	-0.037905	0.0464	-0.02804	0.05662	0.01154	0.03824	-0.02141	-0.03471	0.03693	-0.02587	-0.024145	-0.08348	-0.02294	-0.0909	-0.067405
P09960	0.0932093	0.0339043	-0.00246835	-0.0105746	-0.049561	0.0409946	-0.069922	-0.0444391	-0.00755119	0.0852501	-0.0359361	0.0249696	0.0503492	0.0426331	-0.0750122	-0.0858922	-0.0310245	-0.144479	0.00829363	-0.00202727	0.0193858	0.0937171	-0.0122211	0.0685334	-0.0809588	-0.0719645	0.0187097	0.0332532	0.00321102	0.0562544	0.0310528	0.020309	0.035995	-0.10605	-0.022375	-0.03435	0.0419099	-0.10545	0.0557399	-0.04262	0.04074	-0.01806	-0.02194	-0.13571	0.097715	0.11472	-0.03266	0.0508699	0.006405
P09972	0.0673711	-0.0712676	-0.104575	0.0791253	0.0650266	0.0599501	-0.0478746	-0.0281965	-0.105131	-0.0572411	-0.162368	0.101913	0.133089	0.0896681	-0.0199334	0.0172932	-0.0289476	0.0658806	-0.173366	-0.0390423	0.0944854	0.0171641	-0.0830807	0.129411	-0.0933365	-0.0599559	-0.00409472	-0.062053	0.0681624	0.173022	0.0784975	-0.0995943	0.035395	0.37364	0.189955	-0.00735003	0.01376	0.06602	0.0923399	-0.03033	0.02244	0.1687	0.23063	0.08779	0.017915	0.31542	0.00288999	0.10197	0.191825
Q71UI9;P0C0S5	0.19268	-0.0850294	0.076206	-0.0108874	-0.0610921	-0.0727005	-0.0744975	0.0336156	-0.0936556	-0.0278878	0.125108	-0.0465045	-0.0449023	0.0372369	-0.00449824	0.0575235	-0.0460079	-0.104586	0.0718539	-0.0130224	0.00856352	0.182229	-0.0999398	0.00232744	-0.0713689	-0.0105681	0.0064075	0.0337803	-0.0115857	0.169244	-0.0130465	-0.104998	-0.032675	-0.00986004	-0.066085	-0.03018	0.18041	0.13682	0.02714	0.0817401	-0.02503	0.00977999	-0.0107	-0.0256	-0.101515	-0.06792	-0.05125	-0.06451	7.5e-05
Q99878;Q96KK5;Q9BTM1;Q16777;Q6FI13;P20671;P0C0S8	0.0471076	-0.0483499	0.266917	-0.0948964	-0.114965	-0.00651038	-0.0564718	0.0247378	0.00408411	-0.0544633	0.180299	-0.122667	-0.0343984	-0.012006	-0.00782835	0.0575705	0.0302607	-0.0896583	0.0138019	-0.0857732	0.0213327	0.307399	-0.16466	-0.0205699	0.138969	0.108335	0.0634824	-0.0471035	-0.00433064	0.156862	-0.212867	-0.243638	-0.088285	-0.05348	-0.110745	0.0188	0.25011	0.20262	-0.03376	0.08394	-0.05923	0.0548999	-0.04075	-0.10046	-0.054085	-0.08721	0.0151801	-0.0297	0.018525
P0DMV9;P0DMV8	0.0669112	0.0263314	0.0907717	0.0401597	-0.0304327	-0.0948086	-0.0696368	-0.0165305	0.00426531	-0.000825882	0.113995	0.0458179	-0.08147	-0.104872	0.00486708	0.0168824	0.0892763	0.0471692	-0.0265746	-0.0703936	-0.0420923	0.0226359	-0.0201936	-0.00532055	0.0625911	0.0305696	-0.0408549	-0.0195704	-0.0628633	0.041883	-0.0669842	0.0492959	NaN	NaN	NaN	NaN	NaN	NaN	NaN	NaN	NaN	NaN	NaN	NaN	NaN	NaN	NaN	NaN	NaN
P10412;Q02539;P22492	0.0749249	0.0201373	0.228271	-0.0514145	-0.204062	-0.0437303	-0.0599222	0.0343914	-0.0653667	0.0681419	0.226691	-0.0867181	-0.10324	-0.0741143	-0.0495129	0.071476	0.104529	0.0716748	0.0544477	-0.0156069	-0.0824046	0.191117	-0.100335	-0.207147	0.151019	0.123895	0.0493083	-0.0387073	-0.208057	0.0774493	-0.12409	-0.0330524	NaN	NaN	NaN	NaN	NaN	NaN	NaN	NaN	NaN	NaN	NaN	NaN	NaN	NaN	NaN	NaN	NaN
P10599	-0.0704675	0.0845218	-0.222177	0.175433	0.0689955	0.121387	-0.108956	-0.0409546	0.101771	-0.0612364	-0.0886445	0.247647	-0.235291	-0.0811996	0.0298138	0.0860105	0.131277	0.136471	0.0266232	-0.0881872	-0.0173621	-0.279751	-0.0235314	0.116703	0.223205	0.216354	-0.167186	-0.0460134	-0.0146832	-0.18877	-0.144373	0.112576	0.119495	0.20374	0.224255	-0.04787	-0.00703001	0.05042	0.18624	0.0644401	0.24514	0.0728999	0.01773	0.00567001	0.00149494	0.23242	0.0661801	0.18197	0.302025
P10606	0.0719463	0.0441445	-0.00540841	-0.162034	0.068669	0.107603	-0.123008	0.00395966	-0.025656	0.0223209	-0.00999498	0.110931	0.0960054	0.0778104	-0.171574	-0.107489	0.0912985	0.130772	-0.00648689	0.0303493	-0.181673	0.080295	-0.0613304	-0.0793669	-0.0492252	0.0471442	0.205603	0.0152024	-0.106505	-0.00285375	-0.00182307	-0.109625	-0.109615	-0.0337	-0.151215	-0.24741	-0.0768	-0.00185996	-0.00808001	0.05264	-0.06602	-0.18329	-0.16775	-0.25453	-0.237855	-0.14863	-0.21203	0.02247	-0.075955
P10619	-0.0869017	0.032556	0.420278	-0.0878025	-0.0705014	-0.164659	0.0132144	-0.0428024	-0.128118	-0.159249	0.440244	-0.0839775	-0.203115	-0.251455	0.18296	0.182782	0.261247	0.295572	-0.0987388	-0.18077	-0.237081	0.174156	-0.0796592	-0.131895	0.267786	0.244226	-0.128965	-0.172306	-0.191591	0.157067	-0.213421	0.0409204	-0.179835	-0.18762	-0.172875	-0.07231	0.29651	0.27222	-0.12516	-0.16279	-0.13537	-0.13279	-0.14066	-0.09537	-0.162635	-0.17441	-0.18228	-0.19804	-0.154255
P10768	0.0305617	-0.0380161	0.0581784	0.0877967	-0.0133624	0.0388966	-0.108279	-0.0535886	0.0852149	0.0291982	0.0531027	0.136424	-0.123145	-0.10249	-0.0459063	-0.0140493	0.0969651	0.0488167	-0.110092	-0.0275173	-0.122144	-0.0929044	0.134791	0.0601349	-0.0716678	-0.095364	-0.023253	0.065933	0.0289948	-0.0497589	0.100643	0.0358851	0.113795	0.14664	0.101455	-0.00351	-0.08219	0.16172	0.07284	0.05814	0.13524	0.0784999	0.18263	0.17559	0.0547149	0.13142	0.0367801	-0.00804001	0.093225
P10809	-0.0401177	0.0754085	0.116176	-0.00579071	-0.0450153	-0.029171	-0.0784254	0.00938225	-0.0682054	-0.0377378	0.144619	-0.0268373	-0.0996723	-0.0535445	0.0661135	0.072587	0.084815	0.0538917	0.017323	-0.0530772	-0.0487208	0.107089	-0.0788875	-0.0843735	0.109505	0.107279	-0.0359616	-0.0810566	-0.0870357	0.07515	-0.13033	0.0446143	-0.040565	-0.03473	-0.025105	-0.04136	0.09911	0.13482	0.01944	-0.00477999	-0.05424	-0.01129	-0.06424	-0.05554	-0.084385	-0.05244	-0.08562	0.01867	-0.00573498
P11021	0.107465	0.071661	-0.0231099	0.0529385	-0.0492587	-0.0869889	-0.0606971	-0.015202	0.0420051	0.107557	-0.0365052	0.00942945	-0.00911093	-0.0998926	-0.0226746	0.00910091	-0.0176611	-0.0224938	-0.0362029	0.062593	0.0188651	-0.0558085	-0.0607677	0.10411	0.0165167	-0.00214767	-0.0460711	0.0557055	0.0371094	-0.128491	0.0452533	0.0327744	-0.026445	-0.01276	0.00362498	-0.01175	-0.09544	-0.09139	-0.04676	-0.0733	-0.02332	-0.01463	-0.02482	-0.02282	-0.044565	0.00848001	-0.01975	-0.03135	-0.044385
P11142;P54652	-0.0268049	0.152583	-0.0863209	0.170363	0.0481963	-0.116508	-0.0959802	-0.0422149	0.0645928	0.110948	-0.0586104	0.0779238	-0.0392032	-0.167239	-0.0201373	0.0314584	0.128288	0.118039	-0.139084	0.0133648	0.0115952	-0.16643	0.0553041	-0.0208406	0.0917225	0.0995145	-0.150388	0.0286865	-0.0171075	-0.145586	-0.0606594	0.15053	0.125495	0.12234	0.137855	0.1151	-0.08624	-0.07652	-0.01288	-0.02574	0.11204	0.1126	0.11953	0.12169	0.0534149	0.12602	0.10818	-0.01746	-0.030735
P11172	0.0799845	0.0388508	-0.0589446	0.0532476	-0.0320021	-0.0320432	0.0173275	-0.0419255	0.00143778	0.0873069	-0.119746	0.00137091	0.0241592	0.00969315	-0.0139264	-0.0103719	-0.0363296	-0.0963103	-0.00754976	0.0295954	0.0756055	0.0127326	-0.0379876	0.071611	0.00233424	-0.0542302	0.0852288	0.0342959	0.0404565	-0.0489582	-0.0513846	-0.0235267	0.059595	-0.00307	0.109355	0.0721999	-0.02089	-0.11524	0.00472999	0.0249401	0.05174	0.0422	-0.02132	0.0672901	0.0527149	-0.00778997	0.01109	0.00757998	-0.024665
P11177	0.013275	-0.00957149	0.0348809	0.0434601	0.0373271	-0.0969945	-0.0589631	0.0498973	-0.0725561	-0.0054394	0.134311	-0.033323	-0.11257	0.0202737	0.0848923	-0.0144894	0.128711	0.0200073	0.0331171	-0.00881088	-0.157894	0.0652361	0.010542	-0.102473	0.0716576	-0.0509502	0.0430278	0.0435776	-0.0662798	0.0944959	-0.00572151	-0.132653	-0.136795	-0.11991	-0.101795	-0.07075	0.16421	0.11582	0.00540996	0.02824	-0.11027	-0.0734	-0.14178	-0.11357	-0.0793951	-0.16732	-0.0833	0.04187	-0.078875
P11216;P11217	0.129243	-0.00243759	-0.0187786	-0.0455191	-0.047956	-0.00640225	-0.0159595	0.0226743	-0.110092	-0.0403721	0.00795627	-0.0233402	-0.00150824	0.0453973	0.0553136	0.0614352	0.023258	-0.0184681	0.101216	0.0198257	-0.0748079	-0.0683968	0.0707905	-0.0503938	0.0334246	0.0870311	0.078089	0.0636325	-0.110005	-0.138522	-0.0570846	0.0307589	NaN	NaN	NaN	NaN	NaN	NaN	NaN	NaN	NaN	NaN	NaN	NaN	NaN	NaN	NaN	NaN	NaN
P11233	-0.049361	-0.111432	0.0824744	0.0115979	0.0817106	-0.00338954	0.0115348	-0.00762659	0.0777951	0.0179124	0.100256	-0.0615878	-0.159455	-0.0600992	0.0561262	0.0130176	-0.0406078	-0.107032	0.0103722	0.0718692	-0.0525791	0.0582572	-0.0211068	0.0941204	-0.0267397	0.0206253	-0.0822178	0.125108	-0.167331	-0.0122319	0.107206	0.0228147	0.121595	-0.03848	0.027855	-0.03348	0.23571	0.29962	0.0291399	-0.12315	-0.03715	-0.01156	-0.00672996	0.0190901	-0.086625	-0.00439	-0.08981	-0.00288999	0.058825
P11279	-0.0681508	0.0433196	0.0829682	0.0392302	0.0527307	0.105465	-0.106486	-0.138705	0.085803	0.117875	0.213361	0.0523633	-0.235299	-0.0522857	-0.104046	-0.123067	-0.0356796	-0.0519834	-0.190131	-0.0728744	-0.00540721	0.217813	0.0949775	0.0611612	0.0513384	0.0325778	-0.237362	-0.0670272	-0.0334375	0.22111	0.0386754	0.0111738	-0.050145	-0.03775	-0.00321501	-0.19509	0.15191	0.19432	-0.04698	-0.20589	-0.00791001	0.0124599	-0.09292	-0.05049	-0.228705	0.06192	-0.0729	0.0688699	-0.015695
P11310	0.0748785	0.0471949	0.276335	-0.0531237	-0.179655	-0.0884798	-0.0357801	-0.0481696	0.032057	0.124573	0.244861	0.0142595	-0.13476	-0.123439	-0.088349	-0.060354	0.192069	0.123447	0.0374535	0.0341602	-0.253235	-0.0958752	0.0688007	-0.102048	0.171688	0.0926584	0.0424411	-0.0388563	-0.21827	0.0577846	-0.0414341	-0.0728331	-0.481675	-0.41061	-0.462405	-0.19125	-0.19965	0.08372	-0.34069	-0.09361	-0.14956	-0.37255	-0.42372	-0.44655	-0.441175	-0.45303	-0.38562	-0.34505	-0.210785
P11387;Q969P6	-0.0752373	-0.0164866	0.0430334	0.0124686	-0.000766039	-0.0685253	0.0546818	0.0436254	-0.0844989	-0.0555449	0.111232	-0.0379748	-0.0382504	-0.054281	0.0383105	0.128679	0.109737	0.0601239	0.00243711	-0.0795398	-0.0217743	-0.0368669	0.0278385	-0.0613925	0.0860245	0.106068	0.00506949	0.00764227	-0.0998526	-0.101822	-0.0992658	0.0951097	-0.102735	-0.08675	-0.112955	-0.05344	0.02731	-0.05498	-0.08274	0.04304	-0.08878	-0.0604801	-0.06788	-0.129	0.051715	-0.08117	0.00107002	-0.000970006	0.051125
P11413	0.163504	0.0640038	-0.0974584	0.0172404	-0.0624352	-0.00740778	-0.0389996	-0.0286427	0.034783	0.11957	-0.0677929	0.0324727	-0.0313896	-0.0450312	-0.05205	0.0299975	0.114915	0.0951775	-0.026172	-0.100835	-0.0717559	-0.0526128	0.0393788	-0.0336293	0.0678397	0.0921668	-0.0525815	0.0253228	-0.0448402	-0.0979664	-0.0463544	0.0615827	-0.022895	-0.05454	9.5e-05	-0.00238001	-0.06716	-0.07505	0.00208998	-0.02416	0.01574	0.000729978	0.01253	0.00739002	0.00627494	0.01132	0.000469983	0.02967	-0.027465
P11586	0.0975266	0.0668955	-0.0322647	0.0472336	-0.0451808	-0.094578	-0.0634625	0.019372	0.0510609	0.111654	-0.0945089	0.0244694	0.0457389	-0.0298595	-0.0568762	-0.0431738	-0.0308032	-0.0598993	0.0176761	0.059603	0.044281	-0.016897	-0.0758469	0.066715	-0.00764298	-0.0387499	0.0668552	0.073272	0.0306537	-0.0740871	0.0138035	-0.0729787	0.016595	0.00275999	0.0186551	0.089	0.01724	-0.06449	0.0269399	0.0478401	0.02614	0.0488	-0.0211	0.01059	0.063215	-0.01745	0.03998	0.01357	0.016125
P11766	-0.034538	0.00898528	0.0928578	-0.0364147	-0.0794168	0.0558219	0.0163531	0.000412703	-0.0385321	0.0183709	0.047789	-0.0640372	-0.0578513	0.0721225	-0.0182874	0.0654328	-0.0300845	0.0452807	-0.0245221	-0.186449	0.120562	-0.00385773	0.0512308	-0.0257851	0.105373	0.0805233	-0.0231289	-0.0469495	-0.133491	0.00280142	-0.0734246	0.092853	-0.098425	-0.13895	-0.033035	-0.14893	0.03291	-0.00275999	-0.05879	0.05184	-0.28199	-0.0961601	-0.18627	-0.317	-0.157965	-0.03835	-0.0253	-0.0394	-0.018765
P11908;P21108	-0.0738593	-0.00521171	-0.198102	0.0455549	0.0758823	-0.00646114	0.00794375	0.135738	-0.0864692	-0.084569	-0.0143119	-0.0778077	-0.00220025	-0.0496269	0.157827	0.148372	0.0518348	0.00737512	-0.0275791	0.131778	-0.0503014	-0.16978	0.0027622	0.0691358	0.0870969	0.0118258	-0.0416481	0.00449526	-0.036785	-0.165991	0.0537511	0.0993315	NaN	NaN	NaN	NaN	NaN	NaN	NaN	NaN	NaN	NaN	NaN	NaN	NaN	NaN	NaN	NaN	NaN
P11940;Q9H361;Q4VXU2;Q96DU9	0.0747459	0.0978904	-0.103903	0.0669715	-0.0582337	-0.0722332	-0.0237846	0.0311985	-0.0322945	0.105047	-0.0600967	0.0181546	-0.00784421	-0.0813274	0.00845218	0.0527389	0.0579653	0.0540049	-0.0411646	0.0591154	-0.00676131	-0.156526	0.016381	0.0215516	0.071527	0.0441012	-0.0315375	0.0630813	0.0157037	-0.166823	0.0162849	-0.0323822	0.0823951	0.05444	0.076555	0.0962	-0.07188	-0.11519	-0.02116	0.00819004	0.0556399	0.0692999	0.07093	0.06999	0.0922149	0.04972	0.08878	-0.0271	-0.042845
P12004	0.0738394	0.201917	-0.23179	0.120043	0.0447986	-0.0982649	-0.0805242	-0.0282416	0.146081	0.0982597	-0.15643	0.125375	-0.0521383	-0.165427	0.017879	-0.0167341	0.0842319	0.0123761	-0.209182	0.00413775	0.00896883	-0.155511	0.142449	0.107197	0.00620079	-0.0109339	-0.2373	0.065737	0.129256	-0.103692	0.107378	0.0500453	0.206595	0.11214	0.198455	-0.04308	-0.02878	-0.05651	0.03314	-0.18907	0.14794	0.1503	0.13783	0.12259	-0.073975	0.10132	0.07108	-0.03109	-0.00230503
P12074	0.0154557	-0.264513	0.131893	-0.131237	-0.0885353	0.0871408	0.119592	0.133924	0.00417125	-0.318236	-0.0304184	-0.0424732	0.0147597	0.147037	0.102813	0.126096	0.0441228	0.155379	0.13341	-0.173879	-0.250399	0.0901346	-0.0467882	0.0355539	0.0821453	-0.236279	0.273219	-0.00550246	-0.0657037	-0.0369567	-0.0453669	0.039439	NaN	NaN	NaN	NaN	NaN	NaN	NaN	NaN	NaN	NaN	NaN	NaN	NaN	NaN	NaN	NaN	NaN
P12236;Q9H0C2	0.0921011	0.0428836	0.0993279	-0.0718449	-0.103757	-0.00549579	-0.0760971	0.0211216	0.0822256	0.144146	-0.0299672	0.0410187	0.0369544	-0.071394	-0.0962864	-0.0782028	0.0857131	0.0820496	-0.118268	-0.0797858	-0.0641289	0.043276	0.0947295	-0.0844539	0.00832868	-0.0316521	0.12412	0.0942394	-0.0289086	-0.0569187	-0.000908732	-0.0941663	NaN	NaN	NaN	NaN	NaN	NaN	NaN	NaN	NaN	NaN	NaN	NaN	NaN	NaN	NaN	NaN	NaN
P12268	-0.0217555	0.0818466	-0.204084	0.101331	0.0673459	-0.0322829	-0.0739429	0.0762942	-0.0382794	0.0213493	-0.161487	0.0647936	-0.0476213	-0.0386926	0.10723	0.08902	-0.0171862	-0.0717328	-0.036395	0.0242541	0.0384781	-0.108029	0.0749909	0.0992072	0.0700767	0.0018754	-0.0528241	0.0352391	0.0191162	-0.167901	-0.0210825	0.120849	0.137495	0.0991399	0.099655	0.0527999	-0.28645	-0.28519	-0.03624	-0.08244	0.12094	0.1542	0.12413	0.06739	0.025815	0.12802	0.07878	0.00996995	-0.038325
P12270	0.112777	-0.0672149	0.0767452	-0.0397371	-0.122289	-0.0492168	0.0052591	0.0969985	-0.0793459	-0.100051	0.0927588	-0.0937234	0.00823635	0.0486261	0.0812331	0.073262	-0.0362859	0.0523051	-0.114937	0.0544358	0.0606241	0.0358616	0.0590956	-0.16624	-0.0683445	-0.0594836	0.104834	0.0555822	-0.002368	0.0639294	-0.00202689	-0.0813002	-0.027065	-0.07872	-0.056025	-0.04389	0.10911	0.11342	-0.07337	0.0457401	-0.01026	-0.08569	-0.17477	-0.04543	-0.0894051	-0.03646	-0.06765	0.01537	-0.035945
P12429	0.0982676	0.0522604	0.0916448	-0.0210185	-0.124412	-0.05758	-0.0428696	0.00563812	-0.0469298	0.00175452	0.125153	-0.00742316	-0.128533	0.0488434	0.00374317	-0.00478172	0.0267837	0.0153191	0.107525	0.0714157	-0.174069	-0.0579653	-0.0104718	0.0325072	0.0382996	-0.0351465	0.105965	0.0224271	-0.0853777	0.0251455	0.0185735	-0.0946887	-0.00975496	-0.00822002	-0.012355	-0.06645	0.23281	0.17642	0.10324	0.03174	0.0456399	0.023	-0.04777	-0.01051	-0.173405	-0.00261998	-0.11079	0.02677	0.050525
P12532;P17540	-0.0853388	-0.000699043	0.0930398	0.0587695	-0.00723958	0.0249317	-0.0540235	-0.0265188	-0.0352542	-0.00569558	0.120361	0.00123739	-0.047174	-0.0667408	0.0178473	0.013834	-0.0152056	0.0208669	0.0229828	-0.0427535	-0.0379519	0.0967758	0.0259125	-0.0665271	0.03828	-0.000687599	-0.0409372	-0.0278959	-0.035063	0.0734804	-4.12e-05	-0.0125697	0.054695	0.03924	0.024955	0.0391999	0.19981	0.20362	-0.00816	0.09934	0.04554	0.0743999	0.08903	0.0571901	0.058115	0.12372	0.09848	0.15617	0.185725
P12814;P35609	0.0608506	-0.0116417	0.0258451	-0.0151997	-0.045208	0.00727129	-0.0235093	0.01372	-0.0831956	-0.0304184	0.0289831	-0.0679181	0.0141442	0.0616765	0.0412729	0.0260043	-0.0139458	-0.0145073	-0.0211806	-0.0167456	0.0251939	0.130745	-0.0586357	-0.0281184	-0.00103116	0.0327654	0.0155387	-0.0243058	-0.0396185	0.054013	-0.0400717	-0.00277519	NaN	NaN	NaN	NaN	NaN	NaN	NaN	NaN	NaN	NaN	NaN	NaN	NaN	NaN	NaN	NaN	NaN
P12955	0.171633	-0.0867487	-0.107792	-0.018167	0.105799	0.0490238	-0.0665693	-0.0185763	0.127679	-0.0623822	-0.156742	0.128104	-0.0506936	0.0668591	-0.031526	-0.00283629	-0.151107	-0.0402644	-0.100939	-0.0600007	0.0552984	-0.0300813	0.18693	0.0625299	-0.109608	-0.0577864	0.0202816	0.111212	0.00515932	-0.0502244	0.220841	-0.109304	0.000925004	0.09544	0.112855	-0.30182	-0.03264	0.01573	0.0757399	-0.18773	0.08824	-0.0907701	0.06183	0.00909007	-0.115575	0.10812	-0.06426	0.04777	0.129425
P12956	0.0259922	0.00856829	0.116435	0.0234861	-0.0798731	-0.0741172	-0.041904	0.0310872	0.0270982	0.0992899	-0.00830221	-0.0358458	0.0661213	-0.0449736	-0.074779	-0.0315421	0.0178604	-0.00290823	0.0441189	0.0546188	0.010061	0.0688851	-0.138198	-0.0546789	-0.0214806	-0.0155191	0.0351129	0.0495858	-0.0596583	-0.00189614	0.0178065	-0.0104547	-0.041765	-0.05209	-0.063805	-0.04526	0.07651	0.06812	-0.0376	-0.00974995	-0.048	-0.02604	-0.06425	-0.0652	-0.011075	-0.05435	0.0018	0.00642997	-0.035005
P13010	0.0206609	0.0251188	0.117993	0.016036	-0.076201	-0.0364873	-0.0560622	-0.00606537	-0.0585876	-0.015274	0.126385	-0.00166059	-0.0365899	-0.0979221	0.0387161	0.0468349	0.0718524	0.00830245	-0.0316749	-0.0491841	0.0165968	0.0964108	-0.0310469	-0.0707536	0.0986042	0.0893388	-0.0732744	-0.0392807	-0.0588634	-0.0110865	-0.0752547	0.0524185	0.00730503	-0.01284	-0.032145	0.0475	0.07311	0.06662	-0.00383002	0.0262401	-0.03206	0.00273997	0.00233001	-0.02135	0.0748149	-0.03683	0.03988	0.00897998	-0.00880498
P13489	0.0740194	0.0829743	-0.122382	-0.095826	0.0396773	-0.00941439	0.0307233	0.0100282	0.056502	-0.00386053	-0.140501	-0.0162063	0.0556149	0.0905721	-0.0100314	-0.0213961	-0.0928582	-0.0530111	0.0111639	-0.000790447	-0.0279745	0.0699515	0.0454029	0.0452674	0.0937465	-0.00739564	-0.0965129	-0.0814607	-0.04655	0.0903822	-0.0302671	0.0604126	0.015795	0.11374	0.127255	-0.02973	0.01991	0.01421	0.02864	-0.00475997	0.0528399	0.0619999	0.03553	0.27799	-0.017705	0.13512	-0.01058	0.09867	0.124225
P13639	0.0202341	0.109527	-0.0789595	0.0617986	-0.0382962	-0.108037	-0.0231671	0.0533161	-0.00834227	0.0536833	-0.0534983	0.0371513	-0.0695629	-0.116373	0.0622053	0.0976534	0.101987	0.111423	-0.0311379	-0.00154352	-0.0273762	-0.189904	0.0515332	-0.0128384	0.10683	0.0907168	-0.0324059	0.039423	-0.0268288	-0.177979	-0.0554657	0.0542383	0.0980951	0.11054	0.134755	0.1258	-0.06367	-0.05643	0.02064	0.0198401	0.09424	0.0831	0.12853	0.10819	0.074715	0.07952	0.09528	0.03317	0.00657499
P13667	0.115163	0.129972	-0.0593185	0.0758805	-0.047081	-0.105889	-0.0944061	-0.0115972	0.0618634	0.119397	-0.0566235	0.0703735	-0.0885754	-0.135919	-0.0171552	0.0457234	0.0909357	0.0853772	-0.0767908	0.0590029	-0.00641251	-0.147418	-0.00890493	0.00514889	0.0977521	0.10127	-0.0250449	0.0289607	-0.0592465	-0.181329	-0.0635672	0.0984664	-0.043995	-0.07568	-0.053265	-0.0253	-0.14698	-0.12078	-0.03271	-0.08159	-0.0743001	-0.06209	-0.04831	-0.05423	-0.044165	-0.00604999	0.01918	-0.03109	-0.00575501
P13693;Q56UQ5	-0.0139766	0.137993	-0.113698	0.101936	0.0579677	-0.0990818	-0.0683632	-0.0195322	0.0698612	0.153953	-0.177155	0.0486467	0.000248432	-0.0822554	-0.0367157	0.0303934	-0.00239158	0.0250759	-0.0384762	0.0621991	0.0467632	-0.192481	0.0434663	0.0629804	0.0285313	-0.00401497	-0.121979	0.111669	0.0570731	-0.156533	-0.00632358	0.0942178	0.228895	0.12904	0.178755	0.2232	-0.06884	-0.10042	-0.000810027	-0.08918	0.19104	0.2153	0.23273	0.22889	0.180815	0.16162	0.10228	-0.07591	-0.157385
P13796	-0.172666	0.131104	-0.0413103	0.0535035	0.00985384	0.0559592	-0.048666	0.0173798	-0.0641174	-0.03616	0.0944405	0.0428638	-0.207617	-0.0880113	0.0955887	0.162076	0.145535	0.104908	0.010653	-0.0959682	-0.166856	-0.17023	0.155088	-0.00241041	0.143435	0.135258	-0.0591321	-0.0260305	-0.0951447	-0.112515	-0.12413	0.153326	0.000235021	0.00417	-0.001445	-0.10091	0.02951	-0.02033	0.0449399	-0.03196	0.03014	0.00661999	-0.0271	0.02899	-0.134615	-0.02604	-0.09187	0.0127699	0.0440249
P13798	-0.0329801	0.0693353	-0.199885	0.104597	0.105815	0.164416	-0.0874715	-0.122054	0.176719	-0.16053	-0.0909194	0.1926	-0.0730704	0.0372846	-0.034835	-0.0342849	-0.0637851	-0.0201929	-0.0127709	-0.0933239	0.0101087	-0.192181	0.141118	0.227186	-0.0669041	-0.0400783	-0.129343	0.0162312	0.089516	-0.0539548	0.11857	0.0550677	0.128295	0.19254	0.234555	-0.15366	0.05961	-0.01454	0.19354	-0.00977999	0.25524	-0.00642002	0.24623	0.12529	-0.116705	0.28302	-0.00898999	0.16107	0.264225
P13804	-0.138244	0.00967908	0.149076	0.0209579	-0.0640881	-0.0689616	0.0330472	0.0422168	-0.111448	-0.028053	0.191268	0.00106096	-0.120309	-0.120226	0.113652	0.0826242	0.148009	0.0916617	0.000100374	-0.142201	-0.102771	0.0519257	0.0432618	-0.0804889	0.146433	0.123652	-0.0359068	-0.0847862	-0.0888741	0.0271347	-0.187963	0.098556	-0.150165	-0.13943	-0.117315	-0.11763	0.10021	0.12122	-0.021	-0.01189	-0.0869401	-0.0809	-0.10645	-0.11676	-0.140705	-0.13932	-0.14199	-0.00751001	-0.024245
P13807	0.225254	-0.2995	NaN	-0.033273	-0.227748	0.1931	0.143165	-0.0106976	0.0184534	0.073133	NaN	-0.185072	-0.100429	-0.0208609	0.276375	-0.0722427	0.0774057	0.251915	-0.770274	0.125119	0.0248196	0.124813	0.12415	0.0636322	0.263183	-0.57544	-0.672536	0.125771	0.237886	0.0232334	0.207734	0.388934	-0.141715	-0.1077	-0.056195	0.0473	-0.16604	-0.01962	0.34134	0.21124	-0.03097	0.1283	-0.07493	0.02479	-0.117355	0.0153201	0.23238	-0.09577	0.040225
P13861	-0.142922	0.169808	0.160021	0.0468214	-0.073477	-0.0775762	-0.0728689	-0.0337892	-0.0997884	0.033106	0.107445	-0.00791818	-0.137005	-0.00788677	-0.00344127	0.125583	0.00512618	0.148933	-0.021727	-0.0497727	-0.0671182	0.0915241	-0.0462173	-0.0474441	-0.00820619	-0.0367605	0.112428	-0.0674702	-0.134479	0.10631	-0.00552934	0.0342906	NaN	NaN	NaN	NaN	NaN	NaN	NaN	NaN	NaN	NaN	NaN	NaN	NaN	NaN	NaN	NaN	NaN
P13984	0.237258	-0.229149	-0.0136815	-0.0875391	0.0344571	-0.140911	0.0593645	0.0777113	0.0185734	0.00661528	-0.101066	0.0391935	0.150234	-0.159115	0.043131	0.0117782	-0.105503	-0.0531761	-0.108801	0.0769442	0.0744556	0.11149	-0.0772038	0.112353	0.0687151	-0.0294108	0.00718766	-0.0394927	0.195008	-0.0250862	-0.10424	-0.050095	-0.094885	-0.0418	0.066355	0.0746	0.04741	-0.12803	0.00963992	-0.02546	0.07034	0.1603	-0.00696999	-0.12666	-0.029905	0.03512	0.10708	-0.06085	0.068825
P14174	-0.220622	-0.00080061	-0.303518	0.140136	0.100089	0.260324	-0.045505	0.0709624	-0.0281727	-0.0574632	-0.171402	0.215198	-0.167505	-0.034826	0.096828	0.15476	0.148316	0.133808	0.0145626	-0.157537	-0.0962563	-0.27122	0.125756	0.101003	0.240276	0.251453	-0.157283	0.0064764	-0.156653	-0.300571	-0.106668	0.216057	0.117595	0.12774	0.075055	-0.13418	-0.31535	-0.22903	0.06024	-0.28772	-0.00323004	-0.10404	-0.27014	-0.24879	0.0203149	0.06092	-0.17537	0.0925699	0.149025
P14314	-0.00880194	0.0676322	-0.00246692	0.0369773	0.0351863	0.078594	-0.152201	-0.0695894	0.0433612	0.0462401	-0.052139	0.0711596	-0.0834427	0.0695705	-0.105399	0.00632763	-0.004215	-0.00102067	-0.0581002	-0.0183618	-0.0409031	0.00577664	0.0500662	0.0754297	0.00892496	0.0298555	-0.0933933	-0.0351093	0.00891423	-0.0217481	0.0194278	0.0934498	0.106895	0.12894	0.043455	0.00234997	0.10551	0.04862	0.0198399	0.06974	0.07564	0.1374	0.0921301	-0.01004	-0.045185	0.06612	-0.01779	0.10547	0.125925
P14324	0.0773835	0.0997308	-0.0539476	0.0152692	-0.0293308	-0.052193	-0.0793207	0.042523	0.0719784	-0.018627	-0.0890254	0.141386	-0.0411785	-0.0868025	-0.0471394	0.0657417	-0.0531293	0.0816047	0.0823931	-0.101063	0.0259564	-0.0333794	-0.0501641	0.0302559	0.0831403	0.0649762	-0.0839878	-0.0356672	-0.0489866	-0.0842681	0.0268626	0.0790094	0.047295	-0.0226	-0.185125	-0.02038	-0.06309	-0.05863	0.06204	-0.07093	-0.04161	0.0235	-0.01911	0.03729	0.0181149	0.01922	0.0166799	-0.07025	0.104625
P14406	-0.0349076	-0.105544	0.104676	-0.017207	-0.00548542	0.0510194	-0.0425644	0.0588417	-0.134142	-0.0999089	0.134458	-0.0451134	-0.0515605	0.0105398	0.088208	0.112594	0.0651551	0.076445	-0.0272515	-0.0291889	-0.142999	0.0477186	0.0775982	-0.0579382	0.0692686	0.0997607	0.126143	0.0174948	-0.185014	0.0131977	-0.206332	0.0320407	-0.179475	-0.16805	-0.159285	0.00269997	0.15911	0.09352	0.03074	0.0493401	-0.02469	0.0347999	-0.07242	-0.0395	-0.144675	-0.19014	-0.12175	0.00143999	-0.013105
P14550	0.0943161	-0.126953	-0.172342	0.070733	-0.0407809	0.0585218	0.100111	0.0132803	0.032274	-0.117555	-0.161592	0.124974	-0.00622131	0.0404673	0.0374877	0.0434567	0.0771565	-0.115598	0.0165893	0.127099	-0.13236	-0.0740329	0.0119012	0.0676684	0.0748422	-0.102242	-0.0313618	-0.0133407	0.0553958	0.00933209	0.101548	-0.0627744	-0.020315	0.0194399	-0.411695	-0.22557	-0.07217	-0.29803	0.09584	-0.09725	-0.07624	-0.23554	-0.27696	-0.20688	-0.296565	-0.12007	-0.5354	-0.07325	-0.179155
P14618;P30613	0.0889869	0.0881433	-0.0854745	0.0317612	-0.0334649	-0.0693431	-0.0399632	0.0186324	-0.0343871	0.00920391	-0.00850248	0.011539	-0.0841537	-0.100075	0.0847926	0.12443	0.096283	0.0792542	-0.0186992	-0.0358944	-0.024559	-0.146563	0.0547266	-0.00847387	0.104427	0.123394	-0.064784	-0.0154061	-0.0461969	-0.127215	-0.0665979	0.0941854	0.031195	-0.00207001	0.026755	0.0432	-0.03662	-0.0465299	0.03474	0.0284401	0.0585399	0.0519999	0.01158	0.01709	0.0518149	0.0534201	0.04078	0.0364699	0.042625
P14625;Q58FF3	0.173876	0.107836	-0.056272	0.0450478	-0.0397158	-0.101652	-0.0992622	-0.0350256	0.0200047	0.106635	-0.0342093	0.0470467	-0.0472302	-0.149241	0.00621176	0.0542369	0.0922279	0.0798945	0.0483027	0.0441222	-0.0381026	-0.170138	-0.0337453	-0.0238457	0.0725112	0.0449743	0.0371308	0.0721436	-0.0228825	-0.186962	-0.0768528	0.062933	-0.057205	-0.04557	-0.043635	-0.03622	-0.11331	-0.10484	-0.0553401	-0.04504	-0.03815	-0.0309401	-0.03082	-0.05572	-0.0442851	-0.02491	-0.04636	-0.03635	-0.077755
P63162;P14678	0.0880184	-0.079667	-0.000319242	-0.0740532	0.0185129	0.0678796	-0.0185052	-0.0120012	-0.0128736	0.0733967	-0.0226637	0.00708961	-0.0219513	0.0362386	0.00351906	-0.0692703	0.0129243	0.0264379	-0.10143	0.0139201	0.052836	0.143675	-0.0958042	-0.0204097	-0.109735	-0.0934996	0.0694765	0.0227066	0.0215145	0.0707277	0.0732493	-0.0699397	-0.101165	-0.10057	-0.060085	-0.03717	0.12271	0.03792	-0.06661	-0.05218	-0.02385	-0.03162	-0.08633	-0.07095	-0.0328251	-0.11732	-0.00288999	0.01627	-0.065945
P14735	0.210326	0.0970723	-0.0651181	0.0608556	-0.045463	-0.102939	-0.0420849	-0.104541	0.200228	0.0530678	-0.183658	0.112377	0.0182522	-0.04057	-0.0619505	-0.0832726	-0.0457718	0.0143729	-0.134608	0.111775	-0.036704	-0.0433985	-0.0504915	0.191827	-0.0155198	-0.0722462	-0.0499711	0.0746852	0.04045	-0.00476055	0.0495162	-0.0517363	0.134995	0.23984	0.066555	-0.03636	-0.07516	0.0253201	0.12084	-0.01955	0.15324	0.1286	0.19363	0.09299	0.044215	0.16612	0.07048	-0.00938004	0.118825
P14854	-0.517011	-0.0706176	0.155342	0.0299124	0.104859	0.271183	-0.00766128	0.0250165	-0.10078	-0.364915	-0.0160558	-0.0421058	0.18364	0.241533	0.113077	-0.0188959	0.0957295	0.349685	-0.0343601	0.107989	-0.361825	-0.0561565	0.0024083	-0.108943	-0.0109526	0.0088377	0.404396	0.184202	-0.332431	-0.0231693	0.0389521	-0.250882	0.100495	-0.11879	-0.147245	0.3738	0.07771	-0.12027	0.36444	0.42274	0.00806999	-0.03444	-0.27534	-0.26374	0.379715	0.04142	-0.20307	0.56437	0.811325
P14866	-0.0136383	0.0836575	0.181356	0.0163884	-0.0719237	-0.0768909	-0.0881007	-0.0405772	-0.056078	0.0261965	0.206987	0.00682187	-0.173824	-0.171693	0.0637538	0.0993431	0.159807	0.175791	-0.0325575	-0.0933223	-0.0382886	-0.0523195	-0.0410624	-0.0805001	0.168897	0.176517	-0.0797112	-0.0388277	-0.136471	-0.0470839	-0.135976	0.103333	0.00058502	-0.00994003	-0.010235	0.0208	0.10191	0.10122	0.01294	0.03944	0.0572399	0.00189996	0.000730038	-0.03074	0.055115	-0.08255	0.05608	-0.03164	0.050825
P14868	-0.0670855	-0.00540304	-0.0346463	-0.0597215	0.0148568	0.0741529	0.0307355	0.0383468	-0.080045	-0.00580287	0.0315654	-0.034086	0.0480251	0.0396619	0.0211458	-0.0225296	0.0234137	-0.0564957	0.0390151	-0.015276	-0.00987434	0.0410776	-0.0290766	0.014787	-0.0629458	-0.0538888	0.043844	0.0311961	-0.000338316	0.0334327	-0.012244	0.0242052	-0.072725	-0.06263	-0.053365	-0.03848	-0.05346	-0.04072	-0.0363	0.0788401	-0.08419	-0.07406	-0.06026	-0.11047	0.00132495	-0.02731	-0.03213	-0.00604999	0.000654995
P14923	-0.0617843	0.0494661	0.0719829	-0.0231187	-0.0389493	0.0130193	-0.0403025	0.0231087	-0.0535948	0.000544071	0.0620184	-0.0199611	-0.0273271	-0.0562937	0.0515275	0.0429034	0.0657609	0.0228262	-0.00272965	0.0106397	-0.0373971	0.0258222	-0.0282066	-0.0558236	0.0869818	0.0549595	0.00180054	-0.0369365	-0.0740376	0.00023222	-0.0535879	0.0264554	-0.077685	-0.03879	-0.116655	-0.03968	-0.04185	-0.04615	-0.12443	-0.07818	-0.12189	-0.05963	-0.09198	-0.08106	0.0204149	-0.09889	-0.08378	-0.0281	-0.074235
P14927	-0.0551219	-0.12232	0.064731	0.0528251	-0.103105	0.093356	0.0518984	0.0237272	0.0311075	0.0470961	-0.0627249	0.147878	-0.0583482	0.0732406	-0.0609206	-0.112656	-0.00944102	-0.0385345	0.118881	0.0663923	-0.0676893	-0.0254506	-0.111227	0.059078	0.04563	0.0237162	-0.0229255	0.106332	-0.0665129	-0.0258487	-0.0832127	0.0201494	-0.150815	-0.00911003	-0.168545	-0.07307	-0.24963	-0.06479	-0.07199	-0.00059998	0.0176399	-0.19575	-0.15447	-0.12188	-0.089345	0.01332	-0.30018	-0.0392	-0.00973499
P15170	0.163469	0.100122	-0.0861309	0.0528624	-0.0019629	-0.0570951	-0.0970778	-0.0682945	-0.0457942	0.0512123	-0.174922	-0.0108593	0.0728796	0.0379233	0.0164354	0.0521607	-0.0379658	-0.0213025	0.0505126	0.150208	0.0464301	-0.123922	-0.101184	0.039129	-0.0667088	-0.0659175	0.0072279	0.13253	0.0281968	-0.125367	0.0609674	0.0222356	0.058195	-0.03349	0.053555	0.0782	-0.15419	-0.09447	-0.05393	0.05404	0.05044	0.0673	0.01146	0.0161901	0.110115	-0.00149	-0.04359	0.0112699	-0.00964499
P15311;P35241;P26038	0.0177827	0.0257552	0.0586627	0.0519998	-0.027822	0.0108278	-0.0943625	-0.0436165	-0.0253441	0.0415668	-0.0130718	0.0564089	-0.0172474	0.0274115	-0.0452259	-0.0414932	-0.0554402	-0.0249805	0.0273569	0.0786138	0.0500185	0.0284371	-0.0744689	-0.0184634	0.0194216	-0.0451055	0.0358346	0.0313959	-0.00113153	-0.0304818	0.0214632	-0.0247014	NaN	NaN	NaN	NaN	NaN	NaN	NaN	NaN	NaN	NaN	NaN	NaN	NaN	NaN	NaN	NaN	NaN
P15374	0.288039	0.0656455	-0.09511	-0.133408	-0.0499675	-0.0560472	-0.00471801	-0.069996	0.0405112	0.0599758	-0.096172	-0.0241038	0.0737458	0.0792849	-0.0942698	-0.0160164	-0.0120969	-0.149313	0.153328	0.105472	-0.0312607	-0.0346868	-0.127489	0.117291	0.0256397	0.086854	-0.00442445	0.0626543	0.014004	-0.0418105	-0.046368	-0.0851865	0.053995	-0.12937	-0.172375	-0.01221	-0.01492	0.000750005	0.05774	-0.11692	0.0398399	0.0260999	-0.00602996	-0.01849	0.00581497	0.11062	-0.16461	0.18107	0.111325
P15559	-0.0720706	0.00220895	0.00247979	0.0934124	0.0289862	0.101015	-0.121562	-0.0359068	0.0219929	-0.0508928	0.0522821	0.100808	-0.109257	-0.0670376	-0.00125456	0.0410972	0.0718338	0.0320139	-0.113855	-0.0505307	-0.021173	0.0164266	0.0166957	0.0472422	0.110023	0.0927243	-0.0335789	0.00834107	-0.0779665	-0.100556	-0.041008	0.0570664	0.030495	0.09664	0.056255	-0.10749	-0.01874	0.12322	0.02784	-0.08687	0.0484399	0.0634999	0.04933	0.06669	-0.063895	0.17932	-0.02582	0.03377	0.146925
P15880	-0.116007	0.127566	0.0537586	0.0591917	-0.00123692	-0.114654	-0.02881	0.0165653	-0.0394831	0.0590568	0.0557861	0.0168424	-0.071743	-0.158447	0.0461812	0.0922132	0.124758	0.113995	0.00599432	-0.0286283	-0.0104828	-0.135953	-0.0114965	-0.0589652	0.126445	0.131844	-0.0132041	0.0183816	-0.0740151	-0.17236	-0.121669	0.108575	-0.032125	-0.02707	-0.044335	0.0247999	-0.09503	-0.06351	-0.01983	0.0149401	-0.00319999	-0.0389	0.00986999	-0.02516	0.035615	-0.07958	-0.01427	-0.1151	-0.099325
P15923	0.17423	-0.0445926	0.323122	-0.0846764	-0.14652	-0.150782	-0.0761517	-0.00475788	0.100401	0.264976	0.0214722	-0.0950921	0.0572637	0.0979557	-0.26768	-0.176643	-0.219195	-0.211966	0.031463	0.173167	0.186394	0.255038	-0.216993	0.00982654	-0.0537094	-0.133588	-0.00931573	0.00883389	0.109056	0.151412	0.0872531	-0.160199	NaN	NaN	NaN	NaN	NaN	NaN	NaN	NaN	NaN	NaN	NaN	NaN	NaN	NaN	NaN	NaN	NaN
P15924	0.013134	-0.0578151	0.136549	-0.0287931	-0.0641284	-0.01035	-0.0170016	0.0253232	-0.0918522	-0.0316346	0.137446	-0.0507643	-0.0211239	-0.0329819	0.0261116	0.0558591	0.0415955	0.0262444	0.0267746	-0.0475531	-0.00779319	0.108263	-0.0676064	-0.0774393	0.0449584	0.0507183	0.045712	-0.0228896	-0.0950525	0.0560858	-0.0597813	-0.0102139	-0.058975	-0.09639	-0.077215	-0.01611	0.03521	-0.000329971	-0.0473	-0.0257699	-0.04917	-0.0606101	-0.07319	-0.10455	0.022015	-0.04536	-0.035	-0.04637	-0.025865
P16070	0.125517	0.0329815	-0.0820502	0.0266942	-0.0228377	0.0439954	-0.150221	0.0245553	0.104335	0.110501	-0.131985	0.0473733	-0.0962875	0.118535	-0.119943	-0.0321685	-0.068906	0.000682861	-0.0418522	0.155834	0.0346233	-0.110346	0.0684214	-0.0812997	-0.116941	-0.135368	0.0368159	0.156634	0.0684911	0.0108028	0.136317	-0.112906	0.446495	0.31334	0.219955	0.0186	0.12391	NaN	0.0579399	-0.06157	0.21234	0.2054	0.14553	0.23729	0.124015	0.21942	-0.01158	0.08947	NaN
P16104;Q96QV6;REV__Q8NB25	-0.0851529	0.00255179	0.265172	-0.0320261	-0.0269296	-6.94e-05	-0.0723848	-0.0469036	-0.0348129	0.0228066	0.152249	-0.0250709	-0.0389564	0.0419154	-0.0844042	-0.0341322	0.04212	0.0310283	-0.0407596	-0.0588655	-0.0118043	0.212592	-0.0331903	-0.135266	-0.0133269	-0.0255642	0.0255001	-0.0224848	-0.0157013	0.242369	-0.0472627	-0.153238	NaN	NaN	NaN	NaN	NaN	NaN	NaN	NaN	NaN	NaN	NaN	NaN	NaN	NaN	NaN	NaN	NaN
P16144	0.0178647	-0.0139215	-0.056174	-0.0553615	0.00211668	0.0711544	0.00763035	0.0269382	-0.0370719	-0.0481067	-0.00243044	-0.0490592	0.0134425	0.0396147	0.00231338	0.0761895	0.0318315	0.0661697	0.000213623	0.0121412	-0.0653939	-0.0496597	-0.0029254	0.000901222	-0.0496833	-0.017787	-0.00857472	0.0738254	-0.0197392	0.00171494	0.0377092	-0.00588036	0.087895	0.0567399	0.0408551	0.0464	0.0276099	0.04032	0.05314	0.01374	0.0514399	0.025	0.07963	0.0435899	0.075815	-0.000509977	0.01818	0.0745699	0.061025
P16152	0.129955	-0.041105	-0.165985	0.0428541	0.0337415	0.137264	-0.0729039	-0.0636015	0.0239592	-0.0505185	-0.148602	0.168738	-0.020942	0.0926204	-0.0196943	-0.0370607	-0.0484974	-0.000550747	0.102695	0.0150986	0.0663176	-0.181437	-0.055074	0.0816271	-0.0121374	-0.106462	-0.00112224	0.0893738	0.042469	-0.14748	0.19149	-0.0450294	0.0333951	0.11414	0.0251549	-0.23325	-0.28154	-0.23196	0.05954	0.16644	0.0843399	-0.2343	-0.34783	-0.35343	-0.0857551	-0.03736	-0.33266	0.11577	0.127125
P16278;Q6UWU2	0.196926	-0.10653	-0.00795799	0.000496566	-0.0970148	-0.0174631	0.0423424	-0.00931567	-0.0565897	-0.0451079	0.0601139	-0.0696512	0.0487959	0.0749794	-0.0477685	0.0246002	-0.0548258	-0.109312	0.0971754	-0.0340945	-0.0688699	0.121869	0.0192058	0.0251292	-0.0421981	0.0599645	0.0235899	-0.0866626	0.0308309	0.112819	0.0280743	-0.113549	-0.128255	-0.04303	-0.127275	-0.28281	0.25951	0.42912	-0.02506	-0.13804	-0.03982	-0.10889	-0.10145	-0.17563	-0.291095	-0.00558996	-0.17283	0.01297	0.076825
P16401	0.0493689	0.0156264	0.279492	-0.0305653	-0.120896	-0.0757098	-0.115872	0.00290203	0.0178299	0.167628	0.00971079	-0.0272703	0.0328631	-0.0254202	-0.147476	-0.0291448	0.144135	0.154676	0.0024848	0.063673	0.0387602	0.0262265	-0.409219	-0.0210938	0.128129	0.14617	-0.0283389	-0.0216713	-0.173908	0.149586	-0.141211	-0.0614696	-0.082095	-0.10855	-0.141715	0.1237	0.23591	0.14672	-0.023	0.0292401	-0.0429201	-0.03891	-0.08421	-0.05826	-0.050395	-0.18354	-0.13963	-0.1325	-0.053845
P16402	0.0169727	0.0157564	0.213551	-0.0783254	-0.0577626	-0.00325584	-0.112305	-0.00864005	-0.119818	0.0387888	0.266589	-0.00281966	-0.0592061	-0.125316	-0.0728525	0.0798315	0.0189292	-0.0589995	0.120612	0.059986	0.0359501	0.176376	-0.227947	-0.117923	0.196324	0.100643	0.0101128	-0.0517253	-0.172812	0.0882032	-0.116573	-0.0523462	NaN	NaN	NaN	NaN	NaN	NaN	NaN	NaN	NaN	NaN	NaN	NaN	NaN	NaN	NaN	NaN	NaN
P16403	-0.00446701	0.039809	0.296236	-0.0463507	-0.149328	-0.037962	-0.138887	0.0282269	-0.0969343	0.0614433	0.144032	-0.0702894	-0.129041	-0.0122364	-0.00326777	0.105315	0.10153	0.0887039	0.0263271	-0.0292857	-0.040802	0.269131	-0.130686	-0.276876	0.136961	0.154926	0.0818973	-0.0493906	-0.181253	0.149996	-0.139574	-0.147906	NaN	NaN	NaN	NaN	NaN	NaN	NaN	NaN	NaN	NaN	NaN	NaN	NaN	NaN	NaN	NaN	NaN
P16422	-0.00484967	0.180429	0.0850828	0.244401	-0.0833132	-0.143526	-0.177645	-0.0948679	0.0809758	0.0695875	0.154253	0.168816	-0.263242	-0.221638	-0.0310626	0.04251	0.109909	0.126125	-0.212316	-0.153677	-0.0709567	-0.0435679	0.208075	0.0200412	0.172965	0.161583	-0.173432	0.0460627	-0.121435	-0.117733	-0.0500882	0.0925333	0.019595	0.0876399	0.143855	-0.04131	-0.00240004	0.15572	-0.01231	-0.0883999	0.13724	0.0935999	0.09883	0.11269	0.039115	0.05742	0.10758	-0.00766999	0.127425
P16435	0.126324	-0.0213683	-0.106074	-0.0211058	-0.00460219	-0.0157943	-0.0294538	0.0435171	0.0222433	0.0207469	-0.0151155	-0.0453823	0.0578992	-0.0247867	-0.030334	0.0324621	-0.0653908	-0.0968781	0.00476456	0.0566375	0.0866587	0.0259128	-0.0746241	0.0578525	-0.0050714	-0.00807691	0.0212219	0.0737746	-0.0308735	-0.0594866	-0.00262618	0.0270269	-0.00288498	-0.02188	-0.011935	0.00611997	-0.02556	-0.04747	-0.00376004	-0.07209	-0.03477	-0.00555003	-0.02248	-0.02604	0.00875497	-0.00549996	-0.06068	-0.01603	-0.040675
P16444	-0.0825939	-0.0154707	0.192565	-0.00588036	-0.0704319	-0.0246277	-0.0272799	0.0423141	-0.100253	-0.0154943	0.193809	-0.0672622	-0.0852895	-0.0355339	0.0508251	0.060575	0.11319	0.0985267	-0.00506115	-0.0983706	-0.1492	0.0744829	-0.00379062	-0.051286	0.0803514	0.0262101	-0.0102506	-0.0415933	-0.0903521	0.119582	-0.0925727	0.0201614	-0.160665	-0.18516	-0.237215	-0.16051	0.10351	0.0634201	-0.14497	-0.145	-0.18276	-0.10109	-0.14382	-0.196	-0.151795	-0.1347	-0.13882	-0.07689	-0.092595
P16615;O14983;Q93084	-0.105729	0.117981	-0.0879956	0.0323881	0.105553	-0.0323787	-0.0830178	0.0568961	-0.102554	-0.02317	-0.0344137	-0.0374871	-0.0359449	-0.0444762	0.117803	0.166682	0.133208	0.184447	-0.0372485	-0.169587	0.0317112	-0.116049	0.0494496	-0.0939056	0.148162	0.118515	-0.110707	-0.0362066	-0.0571916	-0.0887734	-0.0845233	0.118563	-0.036735	-0.02574	-0.038135	0.0469	-0.10348	-0.11466	-0.0778	0.01224	-0.09575	0.000429988	-0.03164	-0.02453	0.0612149	-0.02722	0.06328	-0.06378	-0.048705
P16949;Q9H169	0.117478	0.0717762	-0.0357628	0.168596	-0.0466142	-0.0727592	-0.10295	-0.106334	0.176213	0.0361757	-0.063693	0.156401	-0.0666645	-0.0621166	-0.102394	-0.0834963	-0.0449228	-0.0573752	-0.133286	0.0589194	0.0398366	-0.0293813	-0.00211239	0.18258	-0.0651538	-0.0631349	-0.128057	0.0577059	0.0371408	-0.0101194	0.158502	0.0150042	NaN	NaN	NaN	NaN	NaN	NaN	NaN	NaN	NaN	NaN	NaN	NaN	NaN	NaN	NaN	NaN	NaN
P17066;P48741	0.0540551	0.0765656	-0.0281218	0.0830408	0.0187322	0.0452441	-0.161351	-0.0753208	0.08684	0.0303195	0.020587	-0.0575374	-0.0334134	-0.0136008	0.00662142	-0.037361	0.107823	0.0920332	-0.154163	-0.117834	0.0207148	0.0464188	-0.00388068	0.000729263	-0.0360982	0.0244665	-0.144197	-0.0421461	0.139877	-0.0495405	-0.0243522	0.12485	NaN	NaN	NaN	NaN	NaN	NaN	NaN	NaN	NaN	NaN	NaN	NaN	NaN	NaN	NaN	NaN	NaN
P17096	-0.267565	-0.0679318	0.285145	0.0526167	0.0414052	0.0569822	-0.0765727	-0.0100433	0.0274791	0.134161	-0.00953746	0.0303878	0.154103	0.0281527	-0.279175	-0.103339	-0.0208837	1.7e-05	0.0385247	0.0355043	0.111657	0.172612	-0.273251	-0.0628433	0.182848	0.0964569	-0.0979834	-0.0813001	-0.0693408	0.0477018	-0.226145	0.150158	0.012995	-0.09077	-0.027305	-0.00678998	0.10821	0.17202	0.03824	-0.01569	-0.08344	-0.0269501	0.06453	-0.02245	0.00966495	-0.06367	-0.04116	-0.00339001	0.124325
P17174	-0.0744575	-0.00118747	-0.0632181	0.0971655	0.0350924	0.146713	-0.131532	-0.017132	0.0564875	-0.0497345	-0.0957993	0.0633024	0.00174609	0.204973	-0.0532188	-0.127987	-0.0432971	-0.0504226	-0.13285	-0.017511	0.000615574	-0.0503521	0.0633696	0.226447	-0.0917606	-0.0691085	-0.0756988	0.0145772	0.122405	-0.0282151	0.208222	-0.0676333	0.031795	0.27854	0.304655	-0.13645	0.02151	0.0348201	0.16494	-0.07916	0.23654	-0.02626	0.15993	0.17299	-0.179095	0.27792	0.02618	0.28067	0.298925
P17568	-0.311051	-0.0425233	0.203049	-0.0541973	0.0592976	0.0376137	0.0489427	0.0506674	-0.163212	-0.108956	0.125881	-0.132352	-0.0279282	0.00568703	0.0760387	0.226049	0.031122	0.0202136	0.0452094	-0.200729	0.0737009	0.17247	-0.0510586	-0.0860483	0.0645637	0.0992434	-0.0589329	-0.0990483	-0.165601	0.088923	-0.100922	0.173887	NaN	NaN	NaN	NaN	NaN	NaN	NaN	NaN	NaN	NaN	NaN	NaN	NaN	NaN	NaN	NaN	NaN
P17844	-0.0353973	0.114892	-0.0051837	0.0445085	-0.0112288	-0.0728931	-0.0180163	-0.010946	-0.087472	-0.0227571	0.0618787	-0.0349445	-0.0491722	-0.121691	0.132171	0.12728	0.0915198	0.0891881	-0.0795636	-0.0198982	-0.0477631	-0.0640433	0.101163	-0.0678205	0.0983558	0.0794797	-0.0928731	0.0502443	-0.0460401	-0.109166	-0.097784	0.103972	0.046895	0.0690399	0.131555	0.186	-0.208	-0.30281	-0.04319	-0.07237	0.07484	0.0155799	0.08753	0.15969	0.170415	0.0441201	0.11658	-0.06652	-0.092655
P17858;Q01813	0.179745	-0.179098	-0.0580291	-0.10788	0.0203747	-0.101575	0.117346	0.130171	0.120697	0.0807559	-0.0146911	0.0449458	-0.0859491	-0.176899	-0.00663105	0.054311	0.0192467	0.0200188	0.0639522	0.091147	-0.103421	-0.192449	0.110217	-0.00212827	-0.112045	-0.0332013	-0.00134593	0.11924	-0.0224926	0.0845047	0.161759	-0.220596	NaN	NaN	NaN	NaN	NaN	NaN	NaN	NaN	NaN	NaN	NaN	NaN	NaN	NaN	NaN	NaN	NaN
P17931	-0.111223	0.0597534	0.0474191	0.0782118	0.0179296	0.0710626	-0.127727	-0.029386	-0.0232778	-0.0171685	0.0388603	0.0816493	-0.061235	0.0346861	-0.0478849	-0.00749397	0.105801	0.0829792	-0.0816541	-0.0841012	0.0112987	-0.0305839	0.0423789	-0.0431161	0.0967412	0.0716438	-0.105252	-0.0480475	-0.077713	-0.0267401	-0.0646653	0.146862	0.088295	0.12124	0.105455	0.0601	0.0821099	0.07982	0.0809399	0.0313401	0.13724	0.1068	0.0899301	0.11669	0.076715	0.20912	0.10608	0.17567	0.171625
P17980	0.13808	0.0957119	-0.0034852	0.0262926	-0.0462933	-0.155744	-0.064353	0.0161579	0.0251663	0.140559	-0.0595982	0.0458577	-0.00235891	-0.139537	-0.0429137	0.0482466	-0.0764105	0.00920844	-0.0747197	0.0415223	-0.0382164	0.00820398	0.0270038	0.0775526	0.0863569	-0.0568819	-0.0657668	0.115062	0.0242648	-0.0913196	-0.0061028	-0.00154305	0.032195	-0.01813	0.019855	0.1232	-0.12	-0.11135	-0.00916004	0.00276005	0.00874996	0.0591999	0.0526301	0.04949	0.146115	-0.01503	0.0884801	-0.06125	0.000705004
P17987	0.0595722	0.041847	-0.0142753	0.00740075	-0.0346572	-0.0764349	-0.0246401	0.0282753	-0.0471425	0.0212631	0.0210974	-0.0574529	0.0390372	-0.0417078	0.031853	0.0363355	-0.0274153	-0.014019	0.0319595	0.0126092	0.0149734	-0.0540109	-0.0305016	0.0630534	0.016418	0.000352859	0.0437145	0.065491	-0.0559266	-0.0463381	-0.0540488	0.0433147	-0.00966495	-0.03631	0.00457501	0.0800999	-0.01646	-0.058	0.0715399	0.0148401	0.0363399	-0.0158901	0.00449002	0.05109	0.088915	-0.0161	0.0432799	-0.00108999	0.033725
P18077	0.159314	0.0547874	0.00212979	-0.0186396	-0.0955923	-0.0602081	-0.034879	-0.00565982	0.0500863	0.105528	-0.0321183	0.0246344	0.037693	-0.147418	-0.0510659	0.0214376	-0.0105171	-0.0371723	0.0692108	0.117582	-0.0377138	-0.0528557	-0.133363	0.0802774	0.0540154	-0.00443101	0.0632865	0.100322	-0.038784	-0.124623	-0.0780811	0.0228145	0.089395	0.06954	-0.051595	0.0635	-0.06192	-0.10483	0.08764	-0.00986999	0.00704998	-0.0305901	-0.09148	-0.15429	0.0174149	0.07432	0.08368	-0.07892	0.065925
P18085	-0.230939	0.114468	-0.053496	0.0220436	0.0989692	0.0307235	-0.0107843	0.042752	-0.107053	-0.0654898	0.00611424	-0.0277783	-0.0510188	-0.0375271	0.132632	0.170202	-0.0362316	0.0325739	-0.174703	-0.0996188	0.0897447	-0.14692	0.155962	0.130998	0.159038	0.135159	-0.0603796	0.0377897	-0.104927	-0.114253	-0.104647	0.0665972	-0.090005	-0.11211	-0.070575	-0.03666	-0.18111	-0.17145	-0.05928	0.03394	0.03234	-0.08331	-0.09019	NaN	0.048115	0.28002	0.27808	0.03757	0.0943249
P18124	0.0789638	0.0750034	0.00879192	0.043632	-0.0707371	-0.0932992	-0.0493	0.0132251	0.0285475	0.0851047	-0.0947266	0.00683427	0.0470099	-0.0412052	-0.00580311	-0.0284712	0.0536208	0.0470412	0.0875521	0.0557356	-0.0239325	-0.0713422	-0.0720189	-0.0708158	-0.0240204	0.000742674	0.0754819	0.0936239	0.00212169	-0.0808816	-0.0101132	-0.0663681	-0.031945	-0.03776	-0.046635	0.0317	-0.06128	-0.0750999	-0.00422001	0.0341401	-0.0772	-0.00357002	-0.03136	-0.04271	-0.00220501	-0.0922	-0.04133	-0.08751	-0.065525
P18206	-0.0340636	0.0682828	-0.219618	0.0665421	0.0801392	0.112946	-0.0240812	-0.0335485	0.0572159	-0.0395334	-0.105491	0.0969055	-0.13674	0.0267649	0.0782475	0.0394733	-0.00199509	0.00783825	-0.00978947	-0.161294	0.0051949	-0.114338	0.17053	0.106487	-0.0507227	-0.054105	0.00967932	-0.103008	0.0223544	-0.0254388	0.113155	0.0520141	0.280095	0.24884	0.263755	-0.03566	0.00287998	0.07752	0.31594	0.02764	0.29784	0.108	0.32413	0.34229	-0.035005	0.17742	0.05278	0.18937	0.299425
P18283	-0.0752844	-0.0148832	0.173842	0.101566	-0.067372	0.0130212	-0.0282254	-0.103874	0.054594	-0.0451245	0.195291	0.0475666	-0.195976	0.0442103	-0.0633319	-0.0423125	-0.0262904	-0.0649298	0.0449772	-0.0278181	-0.111174	0.0699347	0.0454245	0.0643658	-0.00762969	0.0983379	0.0433094	-0.0952545	-0.0276539	0.0616956	0.0501975	-0.1112	-0.124955	0.0137399	-0.047975	-0.19214	-0.03346	0.09132	-0.09986	-0.04058	-0.04777	-0.03615	-0.06769	-0.00291997	-0.327195	0.06312	-0.10894	-0.08073	-0.055665
P18621	0.148639	0.0650809	-0.036056	-0.0284727	-0.0654233	-0.0768394	-0.0492079	0.0381134	-0.0203471	0.00226545	-0.0784049	0.00783777	0.0276456	-0.085268	0.0551107	0.0917969	0.14059	0.0679185	0.0579648	0.0155759	0.00591063	-0.173444	-0.0409393	-0.0618899	0.19355	0.154466	-0.0173943	-0.0106039	-0.106563	-0.188719	-0.140857	0.107963	0.022995	0.02034	-0.006235	0.0897	-0.0417	0.01732	0.0757399	0.0966401	0.01201	0.01235	0.05723	-0.03039	0.0390149	-0.05466	0.0403799	0.0142699	-0.038525
P18669;P15259;Q8N0Y7	-0.00439334	0.0701566	-0.303515	0.273243	0.0890222	0.0527468	-0.0941989	-0.0793996	0.218686	-0.0536759	-0.120527	0.199748	-0.11103	-0.0605993	-0.0130122	-0.0555303	0.114771	0.0934377	-0.136659	-0.193835	0.0131047	-0.255177	0.144511	0.218011	0.241689	0.239041	-0.198813	-0.00478387	-0.0657966	-0.240664	-0.0180802	0.0415225	0.190495	0.38814	0.334255	-0.20503	0.03311	-0.02551	0.16644	-0.06893	0.38444	0.1068	0.31283	0.20639	-0.023955	0.44942	0.23908	0.17797	0.396325
P18754	0.0558368	-0.00508263	0.0233274	0.101415	-0.069064	0.0195447	-0.0713336	-0.0405405	0.0728249	0.0616044	-0.0808951	-0.0369902	0.138498	0.124132	-0.0960406	-0.189184	-0.0870937	-0.0940513	0.0375764	-0.0168885	0.137439	0.112152	-0.0789208	-0.0136579	-0.166107	-0.0375945	0.0392072	0.0682065	-0.0442577	0.114455	0.0967425	-0.0752586	-0.052905	-0.05612	-0.048945	-0.07015	0.07171	0.02412	-0.04796	-0.03079	-0.03926	-0.02982	-0.03063	-0.13997	0.0864149	-0.05555	-0.02121	0.0335699	-0.078625
P19224;O60656;P22309;P35504;P35503;P22310	0.2296	0.0205551	0.00886363	0.0399995	-0.0884862	-0.113714	-0.0270447	-0.0478729	0.0579672	0.0165969	-0.115844	-0.0190721	0.119007	0.0336612	-0.142868	0.0288919	-0.0835363	-0.032012	0.158325	0.112953	0.0245215	-0.126658	-0.031956	-0.0209345	0.0219012	0.00563717	0.127552	0.0894625	-0.128137	-0.0128098	0.0135401	-0.11809	-0.151715	-0.16279	-0.131705	-0.13981	-0.08147	-0.10952	-0.09146	-0.13569	-0.1661	-0.17577	-0.15389	-0.14707	0.00385499	-0.00887996	-0.03301	-0.033	0.0181249
P19338	-0.0189619	0.0845432	0.0321569	0.0217905	-0.0615587	-0.0562172	-0.0288529	0.0226054	-0.0456138	0.0457916	0.0151725	0.00078392	-0.0171762	-0.0908589	0.0166531	0.0748286	0.0758371	0.0458083	0.0153666	-0.0262704	0.0276175	0.0248976	-0.05866	-0.0977402	0.109469	0.0852547	-0.0276704	-0.000226974	-0.0816112	-0.0373545	-0.112154	0.0623474	0.012895	0.01034	-0.012755	0.0414	0.06101	0.0239201	0.00427997	0.09054	0.00487995	0.023	0.02773	-0.01807	0.049215	-0.02901	0.03058	0.0113699	-0.032455
P19367	0.150801	0.0413614	-0.244653	-0.0951288	0.0550081	0.123033	-0.0246612	0.0165967	-0.0956252	-0.0762064	0.0920792	-0.142005	-0.0430687	-0.0421819	0.253475	0.0581	0.0319725	0.0763112	0.192546	-0.224924	0.15796	-0.0525408	-0.257711	0.0405754	0.120537	0.017638	0.207746	0.000649273	-0.128659	-0.0913246	0.0275972	-0.1453	NaN	NaN	NaN	NaN	NaN	NaN	NaN	NaN	NaN	NaN	NaN	NaN	NaN	NaN	NaN	NaN	NaN
P19404	0.0562012	0.0314037	0.0581619	0.115183	0.0986141	-0.110829	-0.225014	-0.00324798	0.082812	-0.146923	-0.0138592	0.0412757	-0.148303	0.107736	0.195338	-0.153312	0.0434918	0.100342	-0.0752455	-0.0077014	0.157203	0.0653032	-0.208865	-0.0628557	0.20345	-0.0141096	-0.16795	-0.0770236	0.0224338	-0.0017451	0.11622	-0.0781834	-0.073395	0.05474	-0.030455	-0.20837	0.0347099	0.04602	-0.00979	0.0442401	-0.06344	-0.0614401	-0.10521	-0.11351	0.026215	0.02092	-0.01848	0.00490999	0.112925
P19525	-0.0314455	0.0975566	-0.124713	0.0905645	-0.157775	0.0235252	0.126994	0.000826597	0.00398874	-0.134113	-0.0492703	-0.0633041	-0.128463	-0.0209793	0.179456	0.221354	0.10191	0.253439	-0.040828	0.0541676	-0.0440226	-0.0436796	-0.0532242	-0.226135	-0.0315844	-0.2147	-0.137871	-0.102547	0.203556	0.10264	0.185497	-0.040823	-0.00307494	-0.13175	0.00955498	0.0874	-0.12864	-0.09545	-0.09906	0.01594	-0.02699	0.0239999	-0.00167996	0.00516999	-0.057265	-0.03284	0.14788	-0.23217	-0.146575
P20042	-0.0822126	0.0368917	-0.0607141	0.0125837	0.0905993	0.0547557	-0.0482485	0.00514269	-0.0306022	0.0326912	-0.10279	-0.0290303	0.0923328	0.0676272	-0.0119576	-0.0245881	-0.0254352	0.0510669	0.0398848	-0.0427583	0.0921001	-0.044072	-0.0435593	-0.0309782	0.0288637	0.0398567	-0.00835609	-0.114557	0.0196576	0.027463	-0.0541925	0.0625381	-0.0628949	-0.09804	-0.015005	-0.03232	-0.15707	-0.07659	-0.04107	0.00884002	-0.09856	-0.05014	-0.0247	-0.06916	-0.019255	-0.01651	0.06238	0.01827	0.068625
P20073	-0.150963	0.0317554	-0.00456309	0.00628453	-0.0976877	0.0935561	0.10757	0.0559847	-0.0462329	0.0918378	-0.223275	0.0539418	0.00656915	0.0775021	-0.0165962	0.0443773	-0.205222	-0.144212	-0.0644287	-0.0468828	0.153537	0.202009	-0.00252694	0.0807917	-0.105709	-0.122672	-0.0327144	0.165828	0.0259534	0.145274	0.0510545	-0.130142	-0.0198849	-0.16449	-0.243985	-0.05974	-0.04189	0.06392	-0.00902003	-0.0253299	-0.02676	-0.00214005	-0.06451	-0.04079	0.193115	-0.0411	-0.2756	0.11647	0.0713249
P20290;Q96K17	0.0680506	0.153544	-0.180565	0.157744	-0.0336491	-0.0504105	-0.132645	0.0322455	0.183052	0.00546771	-0.152729	0.163578	0.00444844	-0.134491	-0.103909	0.0181614	0.0615955	0.0892262	-0.19699	-0.125634	-0.0375682	0.0668519	0.0246543	0.095964	0.168326	0.103438	-0.220963	-0.0570439	0.0564057	-0.0968339	0.0255482	0.0451315	NaN	NaN	NaN	NaN	NaN	NaN	NaN	NaN	NaN	NaN	NaN	NaN	NaN	NaN	NaN	NaN	NaN
P20340;Q9NRW1	0.0171203	-0.0725387	-0.223643	0.0341397	0.150693	-0.0320107	-0.0423488	0.165676	0.113298	0.134961	-0.231548	0.0171406	0.265497	0.209425	-0.226918	-0.288065	-0.0388239	0.104753	-0.186772	0.018022	-0.0782807	-0.0258156	0.0175922	0.190823	-0.0024374	0.0305659	-0.0962612	0.0555321	-0.00739673	-0.0628823	-0.0525137	0.143016	0.066195	-0.07111	-0.065935	-0.0346	-0.1066	-0.07912	-0.11592	-0.12359	-0.03464	0.00816995	-0.05099	-0.0827	0.151915	0.01012	0.02928	-0.129	-0.085005
P20618	-0.124925	0.135125	-0.479712	0.25835	0.0680473	-0.0117497	0.00455976	0.136305	-0.0915668	-0.136563	0.193988	0.0172915	-0.324198	-0.11366	0.270695	0.214286	0.00506449	-0.363746	-0.383586	-0.193082	0.334895	0.275513	0.186958	0.0806758	0.117315	0.10949	-0.18705	-0.00746918	-0.0778854	-0.129124	0.0781853	0.137571	0.036795	0.11914	0.101555	0.0448	0.07911	0.01732	0.11904	0.03454	0.07204	0.076	0.10033	0.10259	-0.061905	0.02202	0.00309998	0.04317	0.029925
P20645	-0.107075	-0.0505909	-0.103813	0.00841573	0.00962287	0.0965865	0.00525153	0.13712	-0.124832	-0.108579	0.00697085	-0.0754551	0.0130084	0.10495	0.118025	0.0696019	-0.0694876	-0.123028	-0.0680527	0.118303	0.0232809	0.0825202	-0.0398422	0.0765401	-0.042953	-0.125805	-0.123742	0.0137909	0.0967093	0.0163985	0.127371	0.0387891	0.250595	0.24394	0.146755	0.2056	0.28811	0.12282	0.22584	0.08644	0.20774	0.4279	0.15783	0.18079	-0.123135	-0.00581998	-0.08185	-0.00948	-0.00215501
P20674	0.206673	-0.145819	-0.0555042	0.00284815	0.0384123	-0.0665071	-0.0134526	-0.0370116	-0.0802655	-0.210091	0.159671	0.140917	-0.00765264	0.0778753	-0.0337794	-0.00699818	-0.00601375	0.072006	0.186238	0.0726837	-0.128388	0.0632526	-0.298413	0.0388523	0.121163	0.0771244	0.0390831	0.0408057	-0.215864	0.0823647	-0.0949123	-0.0192966	0.00513506	-0.04019	0.079155	-0.0692	0.02201	-0.00430995	0.26304	0.15354	0.10064	-0.0624601	-0.241	-0.29166	0.078015	0.0225201	-0.16867	0.28817	0.204225
P20700	0.138492	-0.0369425	0.163043	-0.0359864	-0.126306	-0.0793285	-0.0251939	-1.38e-05	-0.0518432	0.07184	0.147543	-0.0407231	-0.0884001	-0.0957253	-0.011256	0.0671039	-0.0342176	-0.0130684	0.0424902	0.0172756	-0.0102036	0.159969	-0.113147	-0.0491314	0.0609205	0.058316	-0.0507393	0.0142715	-0.0418341	0.0452693	-0.064009	-0.0184627	-0.065695	-0.1351	-0.106365	-0.04333	0.14221	0.14152	-0.00340003	0.0342401	-0.05723	-0.06705	-0.05806	-0.06577	0.047415	-0.06018	-0.00428998	-0.00477004	0.010295
P20962	0.109423	0.0550841	-0.0620863	0.14743	0.0403591	0.0883381	-0.253606	-0.136805	0.18395	-0.0915699	0.116928	0.136265	-0.0588996	-0.0198679	-0.135324	-0.125157	-0.143575	-0.0705613	-0.0837291	-0.142524	0.0954667	0.197325	0.0384916	0.118796	-0.0848347	0.00190254	-0.0975849	-0.0609567	-0.0377679	0.298068	0.0832814	-0.106261	NaN	NaN	NaN	NaN	NaN	NaN	NaN	NaN	NaN	NaN	NaN	NaN	NaN	NaN	NaN	NaN	NaN
P21281	0.170464	-0.144107	-0.000602484	-0.123341	-0.0911249	-0.0327123	0.195494	0.0473343	-0.0222626	-0.0195957	0.0535022	-0.077009	-0.17547	-0.241715	0.197997	0.272147	0.139902	0.235716	-0.175362	0.0409064	-0.172281	-0.00694036	0.00861716	-0.083202	-0.111196	0.0650855	0.0312793	0.0664705	-0.0575175	-0.0195684	-0.0567949	0.0858847	NaN	NaN	NaN	NaN	NaN	NaN	NaN	NaN	NaN	NaN	NaN	NaN	NaN	NaN	NaN	NaN	NaN
P21333	-0.0351677	0.0651455	-0.0688047	0.0369477	-0.0042901	0.0243244	-0.0380731	0.0125113	-0.0294156	0.0237546	-0.0944991	0.00636816	-0.00454569	0.0151501	0.0105429	0.0718069	0.00570345	-0.025228	0.0818243	0.0148807	0.0540147	-0.112256	-0.0223346	0.000374317	0.0645313	0.0456324	0.0360422	0.0182753	-0.0372739	-0.119626	-0.0633698	0.0670457	0.0601951	0.08394	0.054655	0.1023	-0.08758	-0.11775	0.0478399	0.0874401	0.07094	0.0516	0.09193	0.07969	0.064315	-0.02562	0.03038	-0.01396	-0.020635
P21399	-0.0588162	0.0354017	-0.0522993	0.034512	-0.00565255	-0.00579119	0.0135632	0.0377936	0.00299954	-0.00837708	-0.0866226	0.0195992	0.0729452	0.0664289	-0.0583522	-8.71e-05	-0.035996	-0.0924563	0.0403248	-0.0658603	-0.0122507	0.0506055	0.01483	0.0863283	-0.0576736	-0.0955743	-0.00486934	0.0230414	0.0402054	0.0394008	0.0649457	-0.00224495	-0.054905	-0.04024	-0.086905	-0.00646001	0.06151	0.01282	0.03474	-0.02028	-0.05045	-0.00669003	0.01783	-0.01561	-7.5e-05	0.07522	-0.06144	0.0292699	0.0677249
P21796	-0.193457	0.0446873	0.134377	0.0156262	-0.036401	0.0921941	-0.0649588	0.0138481	-0.0489635	-0.074367	0.223936	0.0180919	-0.190626	-0.0369825	0.0431805	0.08109	0.119754	0.107813	-0.0998249	-0.0582929	-0.17731	0.0558658	0.0556724	-0.00914049	0.18529	0.17783	-0.0916262	-0.105133	-0.0569432	-0.029608	-0.155874	0.0602481	0.0176951	0.05204	0.0408551	-0.0469	0.25191	0.36162	0.0563399	0.09554	0.13754	0.1119	0.09083	0.05269	-0.123355	0.05422	-0.1087	0.05667	0.079725
P21912	0.0567349	0.109979	0.0786557	0.0603618	-0.15363	-0.0320802	-0.038235	-0.0719098	-0.0221011	-0.0502207	0.102701	0.0653392	-0.264883	-0.0615027	0.100827	0.140139	0.117228	0.0366199	-0.0853081	-0.0628052	-0.195516	0.0176678	0.2034	-0.036152	0.096424	0.202346	-0.101178	0.0648169	-0.0746612	-0.0361874	-0.0561901	-0.110679	0.0902951	0.09644	0.107755	-0.04518	0.18391	0.52362	0.19024	0.04274	0.12954	0.0792999	0.0677301	0.0865901	-0.165675	0.13892	-0.11175	0.18037	0.204825
P21926	0.0547307	0.123348	-0.0708277	0.0331862	0.123025	-0.0501814	-0.129507	-0.0760438	0.108141	0.240134	-0.0559585	0.13517	-0.0155711	0.010452	-0.248437	-0.201184	0.0651746	0.0816052	-0.20145	0.0419798	-0.119766	0.0708303	0.0094502	0.0678596	-0.0439024	-0.0189757	-0.142969	-0.031065	0.0604341	0.218473	0.0230713	-0.0612285	0.165695	0.19854	0.191955	0.1124	0.21091	0.22992	0.19464	0.0845401	0.16644	0.1822	0.22643	0.22679	-0.0799651	0.26782	0.15458	0.15087	0.0626251
P21953	-0.159816	-0.032566	0.154069	-0.0561068	-0.103331	0.0521063	0.135834	0.0113959	-0.1334	0.0418574	0.0174502	-0.06107	0.017316	-0.0616926	0.107863	0.0755436	0.111147	0.170057	0.0827717	-0.209877	-0.193013	-0.0790862	0.203094	-0.103319	0.173567	0.0728302	-0.10998	-0.162466	-0.00445914	0.128382	-0.155307	0.0702044	-0.00358498	-0.02423	0.047455	-0.02408	0.39661	0.33442	0.12484	0.10094	-0.02934	0.0677999	0.0318301	-0.13115	-0.074795	-0.0653	-0.06537	0.10067	0.035525
P21964	0.0997809	-0.110048	0.0482844	0.0162133	-0.0199479	0.0070343	-0.0133902	-0.0281364	0.0861323	0.0435829	0.0230858	-0.0536186	-0.0580151	0.0168251	0.00815177	-0.0573173	0.0592374	0.0279927	0.0181479	-0.0705431	0.0218906	-0.0728105	-0.0205685	0.0260562	0.0214071	0.0212499	0.00101542	0.0518006	-0.0349766	0.0460343	-0.0175625	-0.0869884	-0.037095	-0.08161	-0.067735	-0.0988	0.07291	0.04672	0.01214	-0.01836	-0.0864	-0.06564	-0.07805	-0.06931	-0.106095	-0.10009	-0.16704	0.0300699	-0.017125
P22033	0.145245	0.0446188	0.309879	-0.151926	-0.194731	-0.226837	-0.00486112	0.0820963	-0.252811	-0.0234418	0.15203	0.0404778	0.0496202	0.0517046	-0.167882	0.152009	0.0150378	0.205126	0.102179	-0.171777	-0.100913	-0.153705	-0.0572603	0.162163	0.170332	-0.0395684	0.194147	0.0493989	-0.00232935	0.125015	-0.20682	-0.296216	-0.112365	NaN	0.180455	NaN	0.44821	0.63612	0.0507399	NaN	0.33684	NaN	NaN	0.61059	-0.013805	NaN	-0.09603	-0.06688	-0.228065
P22087	0.017947	0.0178361	0.139541	0.0206141	-0.108629	-0.0427041	-0.0231681	-0.0266707	-0.0980856	-0.0108168	0.126579	0.0219505	-0.0330842	-0.0712924	0.00601959	0.0655398	0.077512	0.0383365	0.10308	0.0180995	-0.117118	-0.0135086	-0.0654631	-0.0398951	0.0728307	0.0423346	0.0674388	0.0846434	-0.106095	-0.0848577	-0.0667806	-0.0121357	-0.013775	0.01834	-0.108785	0.01029	0.07131	0.03462	-0.05334	0.06854	-0.06211	-0.02618	-0.01833	-0.0578	-0.046635	-0.06432	-0.06195	-0.09129	-0.019625
P22102	-0.0292928	0.10584	-0.153821	0.0930307	0.0461586	-0.00571823	-0.0500138	-0.00013876	0.00892067	0.02228	-0.204849	0.0357192	0.0400157	-0.0633018	0.0820723	0.0797741	0.0917463	0.0591118	-0.0157371	0.0160444	0.0260136	-0.232531	0.0812762	-0.0314562	0.0672884	0.0324097	0.0346398	0.0114789	6.37e-05	-0.226945	-0.00489736	0.0848174	0.053295	0.0719399	0.031955	0.0885	-0.2235	-0.18693	-0.00326002	-0.02919	0.03094	0.0174999	0.03093	0.04049	0.123515	0.01452	0.07158	-0.00531	-0.035275
P22234	0.0492597	0.105628	-0.153297	0.0741224	0.0139129	-0.0382812	-0.039134	-0.00385022	0.0763042	0.0807533	-0.106773	0.0999646	-0.0571861	-0.0824931	-0.0200858	0.00529504	-0.0170186	0.0015161	-0.0881488	0.0676463	0.0253029	-0.0981166	0.0364304	0.066366	0.0460095	-0.0222564	-0.0633016	-0.00127006	-0.00512743	-0.102387	0.0603967	0.0898175	0.288095	0.17894	0.206055	0.0192	-0.00573003	0.07232	0.21664	-0.01264	0.12694	0.2376	0.27773	0.16729	0.112215	0.21662	0.0906799	0.11147	0.233125
P22307	0.0264425	0.0411323	-0.0390967	0.0615494	-0.0224754	0.066417	-0.0907189	-0.0390871	0.00512075	0.045609	-0.0828942	-0.0430267	0.0297801	0.0918742	-0.0171157	-0.0255158	-0.0171187	-0.0531337	0.0495508	0.120658	-0.00248146	-0.0516514	-0.0475492	0.0070281	0.0195676	-0.00862217	0.0100877	-0.0545789	-0.0187812	-0.0500008	-0.0145935	0.103622	-0.0844449	-0.03558	-0.034385	-0.089	-0.05469	0.02932	0.00547999	-0.01548	0.00783998	0.00903994	-0.02762	-0.00757998	-0.126655	-0.03091	-0.14188	-0.04923	0.0957249
P22314	0.0457215	0.0171371	-0.0757365	0.066072	-0.00193834	-0.00718689	-0.00562477	-0.0338073	0.00146103	-0.0751271	0.0500331	0.026104	-0.103242	0.00317717	0.0235543	0.0778308	0.0332212	0.00079155	-0.0414891	0.0372419	-0.0918508	-0.0736942	0.0634012	0.0734673	0.100055	0.0725746	-0.0889511	-0.00447607	-0.0131159	-0.0568147	-0.0623074	0.0435257	0.048895	0.00264001	0.041955	-0.00411999	0.012	0.01209	0.0233399	-0.04006	0.03174	0.0260999	0.03983	0.00545001	-0.000675023	0.09922	-0.01135	-0.000349998	0.091025
P22392;O60361	-0.0487986	0.165042	-0.196243	0.186144	0.06146	0.0490932	-0.141816	-0.0692644	0.0534282	0.0366974	-0.0174417	0.118561	-0.211245	-0.0496178	0.00106764	0.0761375	0.0921974	0.100686	-0.125894	-0.00548029	-0.0869164	-0.242467	0.17736	0.0961313	0.125488	0.10906	-0.253219	-0.0551186	0.0477519	-0.0977182	-0.0510116	0.155943	0.188195	0.17564	0.236555	0.0547	0.06651	0.0929201	0.15064	-0.04875	0.17624	0.1962	0.18783	0.16629	-0.089485	0.19892	0.04438	0.11097	0.132725
P22570	0.0479034	0.0341548	0.170516	-0.125654	-0.048054	-0.0302606	-0.0573153	0.0239429	-0.177784	0.0418061	0.078558	-0.0867359	0.0251398	0.102718	0.0215338	0.000395298	-0.0275128	-0.167377	0.130457	0.0204018	0.070166	0.137826	-0.131464	-0.0410241	-0.102485	-0.00732344	-0.0625254	0.0832162	-0.0615608	0.14739	0.0716523	-0.0807016	0.062495	-0.12505	0.065655	-0.12134	0.35611	0.24342	-0.00246	0.20664	0.18114	0.1182	-0.06306	0.00819004	-0.114965	0.05792	-0.25138	0.07157	-0.00170499
P22626	-0.118766	-0.0191793	0.166436	0.0197387	-0.0454655	-0.0220051	-0.0134568	0.0382123	-0.0931625	-0.111302	0.218035	-0.0481911	-0.164895	-0.156139	0.168293	0.18857	0.170756	0.149553	-0.0416212	-0.0690575	-0.0452724	-0.00696182	-0.0125604	-0.14362	0.0377369	0.0366411	0.00818825	-0.00435734	-0.0960436	0.0661035	-0.0363064	-0.0198946	-0.034295	-0.00522	-0.036055	0.0519	0.07551	0.10862	0.01294	0.0235401	-0.02864	0.0177	-0.01524	-0.03197	-0.026885	-0.04359	-0.01419	-0.06784	0.0188251
P22695	0.0392542	0.0221989	0.186993	0.000966311	-0.116892	-0.0795999	-0.0772181	0.0178795	-0.0837524	0.0331509	0.105171	0.0314665	0.0154178	-0.0136852	-0.0756462	-0.00885439	-0.052634	-0.0330093	0.0585675	0.0363722	0.0316734	0.169002	-0.149117	-0.0569	-0.0115907	-0.0234649	0.0465422	0.0433545	-0.122008	0.132674	-0.00657701	-0.0597377	-0.136835	-0.14423	-0.146015	-0.12278	0.07261	0.07262	-0.04889	-0.02312	-0.14007	-0.11882	-0.17809	-0.12605	-0.104835	-0.16555	-0.10563	-0.04844	-0.039465
P23193	0.00667	-0.00933003	-0.0428363	0.111673	-0.101571	0.0335932	-0.066404	0.0696546	0.029369	0.0587056	-0.0627221	0.110275	-0.0639078	-0.139336	0.0375215	0.0377839	-0.156643	-0.0579112	-0.0850184	-0.0120403	0.0592862	0.142851	0.00123262	0.10052	-0.145146	-0.110767	-0.0352629	0.0382757	0.102538	0.0825592	0.0804892	-0.0141014	0.0484951	-0.06793	-0.060115	0.01039	-0.11258	-0.02444	0.04964	-0.18495	-0.07694	0.1331	0.01433	-0.015	-0.057445	0.02842	-0.23078	-0.1012	0.051325
P23229	0.0386081	0.0334067	0.00916886	0.0588202	-0.0384414	-0.0323186	-0.0322528	-0.0291772	0.00479412	0.0381877	-0.0015521	-0.011163	-0.0340044	0.00708055	-0.0206885	0.0107	0.05987	-0.00804782	-0.0493572	-0.00722551	0.0355556	-0.0381694	0.0154951	-0.0116012	0.00487137	0.0209022	0.0071857	0.0246577	-0.0826833	-0.0273173	-0.00466561	0.0593643	0.059595	-0.01037	0.007595	0.107	0.08441	0.0979201	0.0241399	0.03084	0.03224	-0.0106201	0.0288301	0.10299	0.027715	-0.01653	0.01818	0.05407	0.00953501
P23246	0.0467088	-0.00445747	0.0706487	-0.0900946	-0.00456452	0.0241692	-0.064774	0.00600529	-0.0463562	-0.030854	0.134164	-0.0140769	-0.0403142	-0.00301838	0.0108855	0.00233078	0.0150554	-0.00757909	0.0106647	-0.0158787	-0.00148034	0.107239	-0.0498412	-0.0519369	0.0426471	-0.0203998	-0.0122488	-0.037215	-0.0704505	0.0595412	-0.0333762	0.0688567	-0.035455	-0.02263	-0.040215	0.0156	0.11881	0.07592	-0.02253	0.01954	-0.041	0.0194	-0.04172	0.00624001	-0.038045	-0.04188	0.00327998	-0.02894	-0.00673503
P23284	0.132793	0.10347	-0.248243	0.0914381	0.0762744	0.073782	-0.134666	-0.101874	0.13121	0.151438	-0.189654	0.09835	-0.0051868	0.047771	-0.137566	-0.0951719	0.08549	0.0714836	-0.115299	-0.0149045	-0.0336328	-0.212024	0.137836	0.0885422	0.105596	0.119433	-0.153141	-0.0373554	0.039768	-0.157089	-0.0943527	0.175487	-0.024825	0.00635999	0.00712502	-0.08374	-0.17353	-0.09448	-0.01703	-0.09689	0.01584	0.00443995	-0.00167996	-0.01307	-0.137545	-0.00992	-0.05691	0.01177	-0.00919503
P23368	0.0586765	-0.0861521	0.0820038	-0.00838494	-0.104946	0.11116	0.00871301	-0.0128205	-0.0381584	-0.265862	0.0960174	0.0939031	-0.260468	0.0865594	0.226099	0.0719547	-0.0574698	0.190423	-0.218678	-0.14733	-0.201516	-0.107149	0.363874	0.121356	0.126727	0.363874	-0.157867	-0.185859	-0.261876	-0.0329218	0.168651	-0.0225313	0.014495	0.07814	0.049455	-0.02902	0.06841	0.23842	0.07694	0.01174	0.12654	-0.0231	0.00598001	0.06189	-0.083895	0.22172	0.01898	0.10947	0.258625
P23381	0.203724	0.101019	-0.288238	0.0185486	-0.0303789	0.0539347	-0.065542	0.0100222	0.052066	0.0228789	-0.33736	-0.0198482	0.0832825	0.152838	0.0297407	0.0113298	-0.0306698	-0.0337906	0.209687	0.0746552	0.0103786	-0.168935	-0.191293	0.119628	-0.0329808	-0.0466461	0.232825	0.0935519	0.0610592	-0.24348	0.0321683	-0.0841755	-0.013865	-0.04538	-0.022705	-0.02404	-0.27066	-0.24848	0.12054	0.12194	-0.01093	-0.00619006	-0.02711	0.0126901	0.019715	-0.09594	-0.07244	0.10237	0.073325
P23396	-0.149078	0.052094	0.0110221	0.13345	0.0021863	-0.0306599	-0.0220494	0.00632715	-0.0642023	-0.0149798	0.032804	0.0337281	-0.0671399	-0.125358	0.088686	0.130404	0.0435696	-0.00165653	0.0186267	0.0246887	0.0347838	-0.1319	-0.0185671	0.0334282	-0.00277758	-0.00783014	0.0617929	0.103788	0.0198994	-0.11539	-0.00684595	-0.0728369	0.001275	-0.00539005	0.00721502	0.0503	-0.0494	-0.04775	-0.01285	0.02674	0.00939995	0.01565	-0.00599998	0.000609994	0.081815	-0.01887	0.04718	-0.02857	-0.051455
P23510	-0.681595	-0.680128	-0.251442	-0.0930039	0.6253	0.837129	0.461167	-0.227384	-0.92258	-0.611153	-0.34249	-0.0761621	0.614709	0.890002	0.428047	0.0216244	-0.664842	-1.0148	-0.096229	-0.11246	0.678381	1.02104	0.219931	-0.0206543	-0.681717	-0.716143	-0.38685	-0.0392833	0.467497	0.877998	0.678357	-0.202259	NaN	NaN	NaN	NaN	NaN	NaN	NaN	NaN	NaN	NaN	NaN	NaN	NaN	NaN	NaN	NaN	NaN
P23526	0.0498776	0.175813	-0.218789	0.183735	0.0643311	0.0138054	-0.153036	-0.116441	0.16795	-0.0215969	-0.100465	0.195854	-0.165618	-0.0285568	-0.0484118	-5.91e-05	0.0680718	0.0604877	-0.0726805	-0.0372219	-0.111337	-0.25522	0.172839	0.178383	0.144412	0.165298	-0.192287	0.0144496	-0.0239811	-0.201293	-0.00251436	0.0941973	0.243595	0.26864	0.271855	-0.13273	0.07841	0.01662	0.18944	-0.13544	0.29264	0.1277	0.26243	0.22369	-0.0513951	0.33502	0.15568	0.23597	0.274925
P23528;Q9Y281	-0.203572	0.182683	0.0763364	0.123911	-0.0418406	-0.0857882	-0.0642352	0.0245342	0.00146103	0.0892811	0.14609	0.032104	-0.190064	-0.229693	0.0405941	0.11235	0.200518	0.170926	0.0249314	-0.0155687	-0.122855	-0.193512	0.0246649	-0.0902352	0.221674	0.190539	-0.0119185	-0.0025444	-0.201725	-0.210294	-0.153766	0.155015	0.081195	-0.00676	0.003205	0.0558	0.0476099	0.0182201	0.00814003	0.03294	0.0263399	0.0791	0.01182	-0.00784999	0.0138649	0.01412	0.06148	0.02687	-0.022215
P23588	-0.115918	-0.113224	-0.245554	0.0738264	0.0640946	0.114601	0.0784519	0.0744218	0.022917	0.065798	-0.116	0.0931183	0.0723862	-0.104309	-0.0395557	0.0301503	-0.00954598	-0.0925225	0.0368248	0.144134	0.07755	-0.157442	-0.0239535	0.0678169	-0.0847269	-0.145107	0.063632	0.000627518	0.0962985	0.051925	-0.0238978	0.0431806	0.058395	0.0977399	0.106655	0.1657	-0.1351	-0.13642	-0.04991	-0.01288	-0.05601	0.0545	0.0446301	-0.03252	0.084715	-0.02999	0.11108	-0.07444	-0.019835
P23921	0.0418391	0.259998	-0.174821	0.148915	0.00119781	-0.282188	0.026106	-0.0233155	0.11065	0.131101	-0.298384	0.0647584	0.119504	-0.214084	-0.00201815	0.0771046	-0.00478518	-0.0083414	-0.282211	0.160678	0.0516495	-0.206141	0.113182	0.190283	-0.0510007	-0.0298512	-0.293306	0.204035	0.164461	-0.187463	0.0916803	0.100766	0.501195	0.44324	0.437955	0.3628	-0.16042	-0.05692	-0.14686	-0.1338	0.54334	0.4832	0.47823	0.58989	0.389115	0.54852	0.48878	-0.13318	-0.036275
P24534	-0.128787	0.174108	-0.0892191	0.13914	-0.0369995	-0.0469563	-0.0282979	0.0138998	-0.029705	0.0675013	0.000240564	0.0596066	-0.0830271	-0.181045	0.05707	0.112734	0.116292	0.0855691	0.0331707	0.125886	0.00745463	-0.217474	-0.0540862	-0.0855861	0.169067	0.169364	-0.0928159	-0.0263374	-0.07146	-0.176368	-0.15383	0.170891	0.089295	0.05774	0.052855	0.0779999	-0.09963	-0.10635	0.06624	0.02594	0.06394	0.0849	0.07943	0.04319	0.211615	0.15392	0.14578	0.07137	0.00749499
P24539	-0.0426302	-0.0164177	0.233044	-0.0320588	0.0255246	0.0214732	-0.105628	-0.0906175	-0.180416	-0.0456892	0.273582	-0.0177132	-0.0746795	-0.135719	0.0737206	0.0980376	-0.10563	-0.0697504	0.0667405	0.0303072	0.118647	0.272914	-0.178505	-0.125534	0.0251521	-0.0230075	-0.0864764	-0.0727232	-0.0387288	0.195215	0.0108609	-0.0032928	0.00820506	-0.07469	-0.049135	-0.07247	0.00419998	0.32172	0.13934	0.04834	-0.02157	0.00603998	0.01573	0.0614901	0.00807494	-0.06955	-0.09107	-0.0172	-0.029495
P24666	0.109107	0.0536337	0.0159992	-0.0186158	-0.106305	-0.0556227	-0.020899	0.0230729	0.0070233	0.125302	-0.133021	0.0056867	0.157661	0.0076105	-0.12544	-0.0441299	0.151496	0.116019	-0.126505	-0.0968704	-0.0781974	0.00461736	-0.00159773	0.00387448	0.0538207	0.111624	-0.110061	-0.0986629	-0.0269909	-0.0588289	0.0242117	0.130988	0.00131506	0.05494	-0.041635	0.0524	0.00935996	-0.12336	-0.02211	0.01884	0.00933999	0.0676	-0.07325	0.01429	-0.029605	-0.01468	0.11088	-0.04948	-0.094205
P24752	-0.0524835	-0.050976	0.0517836	-0.116709	0.310397	0.0766025	-0.145012	-0.0959718	-0.0393975	-0.239505	-0.163211	0.0708108	0.101236	0.200127	0.083374	-0.000127733	-0.00429976	-0.0784029	-0.0943128	-0.180982	0.105746	0.0311053	0.173357	0.0556518	0.122596	0.168412	-0.244318	-0.0533981	-0.100469	0.0252665	-0.026971	0.110083	-0.0965149	0.06124	0.00799501	-0.19066	-0.13041	0.0152701	-0.0264601	-0.1805	0.00883996	-0.10219	0.08293	0.04059	-0.275505	-0.0379	-0.17859	-0.03469	0.031625
P25205	0.00742936	0.0562921	-0.209857	0.0738339	-0.0168295	-0.0428712	0.0820875	0.0281034	0.00579524	0.0796878	-0.165543	0.0600843	0.0280602	-0.143583	0.0391452	0.0940351	0.0453143	-0.0532044	-0.078591	0.140733	0.0626369	-0.147078	-0.00266814	0.0441916	0.0310302	0.097785	-0.0614641	0.106546	-0.0243037	-0.182701	-0.0125865	0.0584915	0.0887951	0.0826399	0.095655	0.1211	-0.21845	-0.1093	-0.05138	0.0429401	0.0513399	0.1439	0.07153	0.15549	0.078815	0.04022	0.05818	-0.17757	-0.134965
P25325	0.134947	0.0661219	-0.0696895	0.0961663	-0.078213	-0.0881372	0.0253744	-0.10601	0.069389	-0.0403447	-0.0849579	-0.00798939	-0.0192543	0.0752715	0.103328	-0.0724306	-0.248077	-0.0746537	0.130895	0.0796861	0.0426969	0.0656224	-0.0357035	0.0368116	-0.116014	0.0570725	0.132903	0.105328	-0.0389524	0.0212959	-0.0682102	-0.0942719	-0.148145	-0.13583	-0.136035	-0.12631	-0.02771	-0.08438	-0.04746	-0.0107599	-0.1625	-0.14296	-0.1278	-0.14425	-0.115925	-0.08119	-0.08216	0.00459999	0.00492501
P25398	0.24	0.0480323	-0.0956271	0.0154202	-0.0528803	-0.0567143	-0.0865178	-0.012471	-0.000894308	0.0658407	-0.13525	0.0057013	-0.0357642	-0.00352788	0.0339634	0.0777991	0.1657	0.126749	-0.0311882	-0.0977376	0.00217605	-0.145091	0.0509658	-0.0679932	0.122879	0.147701	-0.0546169	-0.00207424	-0.0239902	-0.141293	-0.121703	0.0624092	0.00306505	-0.01704	-0.010005	0.0445	-0.09442	-0.03865	-0.01842	0.0205401	0.03964	0.089	0.01543	0.04199	0.130215	0.02552	0.01578	0.0464699	0.049425
P25685;Q9UDY4	0.0105901	0.105063	0.0454044	0.0220377	-0.0706582	-0.0881696	-0.0405118	0.0334854	-0.026003	0.060959	0.0761582	-0.0797648	-0.037878	-0.0307488	-0.0136575	0.0465437	0.0672112	0.0116194	0.0284444	-0.0326769	-0.0602075	-0.0447621	0.0218182	0.00482821	0.00128126	0.124475	-0.0586593	-0.0378956	-0.0230654	-0.058467	-0.0267795	0.0699871	-0.00328499	-0.10356	0.011355	0.0721999	-0.0241	-0.11809	0.00186998	0.00254005	-0.0617	-0.00272006	0.01583	-0.08051	-0.134885	-0.12208	-0.08487	-0.13499	-0.139895
P25705	0.00479507	0.00711346	0.172579	-0.0316553	-0.0904908	-0.0340743	-0.0367227	0.0118961	-0.0946622	-0.0206127	0.127465	-0.0376215	0.00112963	-0.0383387	-0.012836	0.0653834	0.0227556	-0.0144758	0.0486617	-0.0249152	-0.0449495	0.136995	-0.0666418	-0.055337	0.0585175	0.0745306	0.0543613	-0.00316191	-0.105722	0.0448298	-0.104664	-0.0141234	-0.089735	-0.08384	-0.110135	-0.06548	0.15061	0.11942	-0.00695002	0.02544	-0.08646	-0.04566	-0.1058	-0.11006	-0.025785	-0.06627	-0.08181	0.00449997	-0.014065
P25786	0.30375	-0.00976706	-0.0883964	-0.0497358	-0.0354106	-0.0376267	-0.0836769	-0.00588882	0.0754936	0.150567	-0.170239	0.0155213	0.151018	0.144129	-0.173692	-0.181732	-0.146528	-0.269542	0.0184067	0.131175	0.15505	0.0452356	-0.104033	0.171317	-0.184673	-0.179381	0.116021	0.0832764	0.134824	0.0467205	0.127241	-0.149423	0.049095	-0.01216	0.045655	0.01147	0.000699997	0.02022	0.02884	-0.07714	0.04254	-0.02131	0.01913	0.03009	-0.032455	0.0239201	-0.01157	0.00870997	0.050525
P25787	0.102638	-0.0115435	-0.0573609	-0.0136163	0.0432751	-0.0840008	0.0580999	-0.0474841	0.00714129	-0.0154836	0.00320119	0.0361578	-0.0247096	0.0626032	-0.021835	-0.0445147	-0.0160267	0.0456488	-0.0632957	-0.00923711	0.0158477	0.0291153	-0.0716967	0.0809716	-0.0987928	0.00404966	-0.0211743	0.0446189	0.0282524	0.0772796	0.053185	-0.0913134	0.038695	-0.00698	0.014255	0.0538	0.0146	0.03352	0.0549399	-0.0121199	0.05154	0.1083	0.01843	0.03769	-0.028905	0.05092	0.02108	0.10507	0.092925
P25788	0.00367856	0.172506	0.0192647	0.08182	-0.0597105	-0.0913379	-0.156126	0.00797534	0.00448465	0.0889649	0.066474	0.0881903	-0.157144	-0.142549	-0.00189734	0.0670109	0.0935209	0.0556567	-0.0371041	0.0719903	0.0224683	-0.13002	-0.0581694	-0.0104537	0.0373657	-0.0149646	0.0334723	0.0283926	-0.0478902	-0.0367172	-0.0162868	0.0171332	0.00965506	0.24704	0.00985503	0.1102	0.03751	-0.00571996	0.11424	0.0701401	0.16884	0.1084	0.14023	0.18659	-0.121695	-0.00483	0.01468	0.12287	0.020725
P25789	0.0754371	0.075485	-0.104053	0.0167465	-0.00493336	0.033782	-0.0741382	-0.00902224	0.0155458	0.0523334	-0.0941768	0.0559285	-0.0540812	0.00553298	-0.0201497	0.0340168	0.0742939	-0.00475764	-0.109645	0.0096333	-0.00743008	0.00212026	-0.0179	0.0521598	0.103405	0.0318446	-0.0886664	-0.0379488	0.0402975	-0.065814	-0.0586648	0.0728226	-0.00602496	0.0273399	-0.044375	0.0473	-0.00819999	-0.01623	0.00282997	-0.07619	0.00742996	0.01077	0.01353	-0.00301999	-0.101285	-0.02003	-0.09989	-0.01909	-0.00391501
P25815	-0.389543	0.00794244	0.05896	0.117155	-0.235421	0.219971	0.0195674	0.161805	-0.100994	-0.112077	0.0854524	0.193873	-0.296166	-0.0619412	0.120436	0.197442	-0.10981	-0.162148	0.457257	0.142213	-0.136305	-0.220899	-0.241395	0.260565	0.309196	0.243117	-0.00466937	-0.0206668	-0.177498	-0.231661	-0.258501	0.164745	0.111195	-0.00152999	0.100055	-0.14533	-0.21112	-0.14704	0.23294	0.10634	0.09554	0.0271	0.00445002	-0.16246	0.221515	0.03452	-0.10077	0.43077	0.520425
P26196	0.0988202	-0.0160261	0.0161053	-0.00827769	-0.0528974	-0.131568	0.0128126	0.0622776	-0.0500216	0.0129009	-0.0756895	-0.0532709	0.0766743	0.00673962	0.0811786	0.0222249	-0.0367499	0.00407542	-0.0724575	0.0307355	-0.114138	0.0268286	-0.00671561	0.155078	-0.00740775	0.0351976	-0.0272633	0.0226538	-0.084817	-0.0567556	0.0790515	0.0507012	0.108695	0.16074	0.083055	0.0743999	0.02931	0.29442	-0.10461	-0.01489	0.03594	0.0570999	0.07963	0.0830901	0.198715	0.08832	0.13358	-0.15025	0.085425
P26368	-0.254863	0.0230305	0.0936861	0.023212	0.0253232	-0.0394285	0.0452991	0.0870657	-0.101079	0.00657964	0.192015	-0.0576975	-0.069181	-0.150517	0.0862513	0.097966	0.1262	0.0991392	-0.052654	-0.111768	-0.0268497	0.0445676	-0.0136938	-0.0634692	0.128375	0.114042	-0.122536	-0.0316458	-0.0458193	0.0188634	-0.169121	0.0987101	-0.0641249	-0.12599	-0.032505	0.00576997	-0.0367	-0.01385	0.01594	0.00460005	-0.09114	-0.04083	-0.05763	-0.01204	0.0676149	-0.04239	0.11908	0.00751001	-0.022215
P26373	0.22118	0.0505786	-0.0321767	0.0188766	-0.0415466	-0.0486557	-0.135187	-0.0422416	-0.082041	0.00868034	0.0181208	0.0635259	0.00477481	-0.13326	0.0225172	0.0940452	0.0298252	0.0549798	0.0711427	0.0376956	0.087254	-0.127883	-0.136906	-0.00649238	0.0610983	0.0375526	0.0310981	0.0676532	0.00111818	-0.136818	-0.125528	0.0670199	0.00940502	-0.00656003	-0.003905	0.0491	-0.06329	-0.07978	0.01414	0.01424	-0.0283	0.00515997	-0.00244999	0.00303	0.0361149	-0.02814	0.00384003	-0.03228	-0.044305
P26440	-0.31125	-0.0243146	0.101676	0.0291961	0.0268966	0.0789416	0.0306069	0.0813814	-0.205826	-0.0833445	0.300415	0.0050267	-0.322331	-0.157437	0.253449	0.211034	0.231196	0.323976	-0.110544	-0.243019	-0.227083	-0.145837	0.128213	0.0433105	0.31987	0.22512	-0.129367	-0.158248	-0.113873	-0.11853	-0.266741	0.227437	0.043895	0.000639975	-0.065565	-0.02155	0.30951	0.18362	0.15614	-0.03179	0.0299399	-0.0167	0.0130301	0.0542901	-0.021755	0.03362	-0.04904	0.32937	0.182825
P26447	0.177891	0.0660105	-0.0862319	0.0629382	0.0192347	0.0652952	-0.186843	-0.116779	0.218918	0.185901	-0.172808	0.146386	-0.00805616	0.0618196	-0.230463	-0.197554	-0.151409	-0.129841	-0.025907	0.109615	0.0615211	0.0608792	-0.136186	0.209723	-0.25723	-0.254556	0.112481	0.152579	0.17674	0.103901	0.21624	-0.254214	0.015695	0.0216399	0.057855	-0.05563	-0.04279	-0.00162995	0.01604	-0.00661999	0.04614	0.0850999	0.03863	0.10959	-0.147875	0.06582	-0.10839	-0.03314	0.0181249
P26583	0.0360334	0.0490789	0.298921	0.0350735	-0.116279	-0.112554	-0.170947	-0.0341005	0.0130703	0.087817	0.211343	0.0433862	-0.0620916	-0.166345	-0.100181	-0.0204837	0.068996	-0.0191817	0.0126996	0.0582309	-0.0341246	0.2077	-0.1856	-0.111289	0.0454636	-0.0227969	0.00790763	-0.01299	-0.0974989	0.205892	-0.0427756	-0.0723732	-0.063705	-0.05929	-0.00914502	-0.0333	0.19391	0.19902	0.03004	0.02794	-0.05891	-0.03816	-0.08775	-0.09654	-0.122075	-0.1414	-0.11061	-0.05243	-0.029565
P26599	-0.0406091	-0.0211279	0.119058	-0.000735998	0.0420988	0.0463297	-0.076628	-0.0669427	-0.0434992	-0.0147767	0.0618408	0.00694227	-0.0503106	-0.0226812	0.0415633	0.0165887	0.000835419	-0.00118732	-0.032532	0.0280387	0.0756967	0.0963347	-0.128145	-0.0344241	0.0249298	-0.0245211	-0.0543129	-0.0104399	-0.0685458	0.111754	0.0295963	-0.0101869	0.026695	0.0079	-0.001055	-0.00134003	0.05731	0.17172	0.01574	-0.00018996	0.01804	0.0208	0.00826001	-0.00962001	-0.0427951	0.01442	-0.01982	-0.02091	0.033425
P26639;A2RTX5	0.0724683	0.0954087	-0.10153	0.0862622	-0.00972342	-0.0209708	-0.0780301	-0.0331318	0.0162051	0.0385866	0.0414488	-0.0036459	-0.184227	-0.152532	0.0982406	0.124405	0.0568564	0.00130439	0.105872	0.0428829	0.00792336	-0.208535	-0.0569201	0.0573018	0.120654	0.0927885	0.021488	0.0159659	-0.041944	-0.216186	-0.0798392	0.0911565	0.034595	0.05584	0.0552551	0.00814998	-0.11626	-0.07496	0.07384	0.02804	0.06324	0.0440999	0.00493002	0.04799	-0.133105	-0.02206	-0.03046	0.05357	0.065925
P26640	0.0550296	0.0362461	-0.122031	0.0172552	-0.0436087	-0.015463	0.0126234	0.0608563	-0.05272	0.00828767	-0.0557182	-0.0284733	-0.0238405	-0.0299975	0.0806965	0.102998	-0.0635935	-0.0534467	0.021688	0.0766163	-0.00329137	-0.0579357	0.0504574	0.0247352	-0.0100545	-0.0159045	0.0575202	0.119113	-0.0294266	-0.105838	0.020659	-0.0334376	0.025995	-0.01884	0.00753498	0.0217	-0.12241	-0.10714	-0.00186002	0.03764	0.00727999	0.00851995	-0.02262	-0.02182	0.029815	-0.05975	-0.00190002	-0.03608	-0.030985
P26641	0.0764713	0.110687	-0.00999212	0.0427809	-0.0202742	-0.0899191	-0.0779195	-0.0339584	0.0214667	0.0850124	-0.110714	0.0497217	0.0259299	-0.0846181	-0.0234213	0.0287151	0.00235367	-0.0196953	0.0409675	0.120027	0.0534992	-0.136267	-0.0783515	0.0181365	0.0851436	0.0931878	-0.0409813	0.0569434	-0.0442204	-0.163201	-0.0789862	0.101481	0.088995	0.08324	0.063555	0.1206	-0.01264	-0.05766	0.00793999	0.00573003	0.06684	0.1025	0.08913	0.0786901	0.133115	0.06822	0.0891801	0.0385699	-0.019465
P27348	-0.190347	0.0637901	-0.0175884	-0.0155537	0.121671	0.113481	-0.0254695	-0.065545	-0.0962791	-0.135426	0.0520279	-0.0234801	-0.0298138	-0.0128444	0.116547	0.128862	0.0535468	0.0493267	-0.110942	-0.0480454	0.0344568	-0.0800636	0.16353	-0.06135	-0.0226883	0.00926495	-0.0273353	0.0825616	-0.00821865	-0.0716327	0.0298105	0.0237465	0.097195	0.12534	0.081355	0.0312001	0.07911	0.01852	0.01354	-0.03722	0.0750399	0.1296	0.11913	0.10779	0.049915	0.11142	0.08358	0.11147	0.0878249
P27635;Q96L21	0.12034	0.105317	-0.115827	0.00808716	-0.0158002	-0.101594	-0.0355146	0.0266061	-0.0561917	0.0588202	-0.0561917	0.0013206	0.118785	-0.0845633	0.0146704	0.0110705	-0.0622909	-0.0781453	0.0676703	0.129039	0.0672355	-0.0178523	-0.128067	0.0361903	-0.161756	-0.162756	0.198627	0.124743	0.0324254	-0.0123994	0.101263	-0.133258	NaN	NaN	NaN	NaN	NaN	NaN	NaN	NaN	NaN	NaN	NaN	NaN	NaN	NaN	NaN	NaN	NaN
P27694	-0.0284452	0.109482	0.13642	0.00199836	-0.0377889	-0.122372	0.0938971	-0.170559	-0.103271	-0.124348	-0.000690758	0.00402629	-0.00229704	0.056339	0.162063	0.0187287	0.0884412	-0.0885506	0.0457324	-0.103098	0.122055	-0.0326348	0.06547	-0.0914237	-0.0944085	0.021236	-0.160195	-0.00338101	-0.0523465	0.112302	0.108956	0.0686616	-0.00573498	0.05154	0.392855	0.1245	-0.00189	0.19752	0.74804	0.0924401	0.10224	0.0575	0.08983	0.12999	-0.031565	0.05402	0.13038	-0.10147	0.180625
P27695	-0.209376	0.0121872	-0.00392842	0.0842605	0.0196171	0.0932126	-0.062526	0.0502942	-0.0505559	-0.016449	0.185414	0.0176682	-0.170739	-0.083632	0.0638757	0.0670397	0.116126	0.14489	-0.10141	-0.157048	-0.127528	0.0191035	0.126811	-0.0192852	0.131076	0.125494	-0.111047	-0.100683	-0.0673702	-0.0352716	-0.0860927	0.145873	-0.00537497	0.02704	0.064855	-0.06623	0.01255	0.12692	-0.07827	-0.02868	-0.00283003	0.0177	0.03923	-0.02096	-0.176745	0.06932	-0.08562	0.07217	-0.00881499
P27708	-0.0184684	0.0196843	-0.0834332	0.0375261	-0.0132241	0.0197062	-0.0293069	0.0804646	-0.0400133	0.0170965	-0.138694	-0.0136468	0.10953	0.0192604	0.0264297	0.0125728	-0.0920806	-0.0412929	0.00178337	0.00389099	0.0735769	-0.0476565	0.0415359	0.0643964	-0.0754025	-0.0186639	0.016633	0.0374272	0.0185323	-0.0629821	0.0615878	0.0132339	0.0306951	-0.00448	-0.00944501	0.0563999	-0.19613	-0.17357	-0.04445	-0.00162995	-0.03832	0.0624	0.0648301	-0.00176001	0.058615	-0.02814	0.03068	-0.06962	-0.023315
P27797	0.0719318	0.178304	-0.0345535	0.132759	-0.027317	-0.13528	-0.119969	-0.0520749	0.0723705	0.0733762	0.0213919	0.0604095	-0.198827	-0.096827	0.00709867	0.0538621	0.077868	0.0826516	-0.115729	0.0594406	-0.0593929	-0.119291	-0.0167909	0.0956011	0.151189	0.15275	-0.104463	0.0265994	-0.030736	-0.175129	-0.101857	0.0706296	-0.0480649	-0.00112003	-0.041895	-0.03133	-0.0621	-0.0609699	-0.03976	-0.09392	-0.03194	-0.04998	-0.03924	-0.0297	-0.125745	0.0153201	-0.17694	-0.03932	-0.040595
P27816	0.0396628	0.00065136	0.0160148	0.0267236	0.0330851	-0.00913572	-0.0669358	-0.0462239	-0.0583873	-0.0332532	0.0730796	-0.00467181	-0.0392005	-0.053046	0.0432196	0.0673878	0.0414808	-0.0162649	-0.0207024	0.0664384	0.0263855	0.0389507	-0.102351	-0.030488	0.00900555	-0.0203037	-0.0144932	0.0183079	-0.0787024	0.0204985	-0.0347292	0.107996	0.0714951	0.09594	0.063555	0.0814999	-0.00294	-0.0262499	0.01244	-0.00910997	0.05804	0.000409961	0.08303	0.05059	0.0396149	-0.01592	0.02938	-0.00222999	0.081525
P27824;O14967	0.14924	0.0766633	-0.0442441	0.0346553	-0.0319583	-0.115529	-0.0844209	0.00795341	0.0765479	0.12858	-0.110125	0.0503764	-0.0558035	-0.0457249	-0.0195436	-0.0141988	0.00649977	-0.0336967	-0.0129907	0.0626149	0.0101783	-0.0588808	-0.0977445	0.123518	0.0118792	-0.0126426	-0.0304022	0.0925419	-0.0121458	-0.0838747	0.0824847	-0.0498035	NaN	NaN	NaN	NaN	NaN	NaN	NaN	NaN	NaN	NaN	NaN	NaN	NaN	NaN	NaN	NaN	NaN
P28066	0.00378186	0.0655659	-0.0721837	-0.0474054	-0.0603393	-0.0389677	0.0913417	0.063804	-0.0966794	-0.012304	0.0716078	0.00783139	-0.00593477	-0.0596795	0.0805002	0.0129548	0.0937281	0.00140649	-0.104785	-0.0585952	0.0577534	0.012351	-0.00662971	0.00313634	0.0606936	-0.0281379	-0.10508	0.0702371	-0.0226067	0.0186824	-0.0401162	0.0440688	-0.00946498	-0.02383	-0.041655	0.01138	0.02131	0.0111001	0.0125399	0.05704	-0.01256	0.0223	-0.01672	-0.00572002	-0.069725	0.03532	0.02908	0.09427	0.020925
P28070	0.0782837	0.0516898	0.0128798	-0.0385387	-0.0142488	0.00646973	-0.051549	-0.0322424	-0.0381645	0.0298289	0.07711	0.0235556	0.0547916	-0.0274963	-0.132983	0.00528871	-0.0997375	0.0239136	-0.0386111	0.112975	0.00739092	0.0727222	-0.0663648	-0.0180121	-0.0793399	-0.0257977	0.0588606	0.0127491	-0.02677	0.0228838	0.0557336	-0.0172704	0.111095	0.07074	0.0373549	0.0678	0.02741	-0.00276995	-0.02024	0.09284	0.13444	0.1395	0.03193	0.0707901	-0.092485	-0.06343	-0.04478	-0.03653	-0.011325
P28072	0.0997378	-0.0171261	-0.0932855	-0.0928366	0.0321824	0.0665498	-0.000140749	0.000945747	0.0226425	0.0844113	-0.0219889	-0.122885	-0.0781079	0.0497308	0.0510506	0.0234304	0.119052	-0.0493951	-0.0948036	-0.0384495	-0.0242039	-0.0381987	0.0522286	0.0731369	-0.0547708	0.0330215	-0.0677942	0.046163	0.0930806	-0.0116718	-0.0210151	-0.0206903	-0.004825	-0.01601	-0.047295	0.01123	0.02001	-0.01659	0.0291399	-0.07332	0.00895	0.0903	-0.06744	0.10189	-0.051675	0.05132	-0.04577	0.22697	0.093325
P28074	0.0633211	0.00720236	0.00375673	0.0582055	-0.098644	-0.0976381	0.0102065	0.0752609	-0.0407659	0.0234234	0.0238048	0.116672	-0.0443555	-0.111724	0.0479421	-0.029996	0.0546649	-0.0259081	-0.051805	0.0578177	-0.076647	-0.0154008	0.00974631	0.0456352	0.0658237	0.00823647	-0.0203375	0.0479657	-0.0302171	-0.138405	-0.0237747	0.0859338	0.020995	0.02504	0.025955	0.0272	0.10481	0.02242	0.0521399	-0.06828	0.0693399	0.00227994	0.04853	0.08559	-0.194755	0.06472	-0.01654	0.06967	0.0310251
P28288	0.101236	0.000261784	-0.203556	-0.148684	-0.0937212	0.1455	0.150632	0.0460811	-0.106586	-0.22001	-0.0333548	0.0417819	0.0398562	0.119511	0.205182	-0.0387471	-0.145713	0.300408	-0.123116	-0.0535247	0.0926838	-0.0134301	-0.155009	0.0960023	-0.0223873	-0.0484169	0.149391	0.172676	0.108279	-0.0149589	-0.13362	-0.214648	-0.0973949	-0.01157	-0.159015	-0.01202	-0.08525	-0.09109	-0.05006	-0.04542	-0.10857	-0.01427	-0.1128	-0.08383	0.082615	0.06862	0.0604801	0.05957	0.061325
P28331	0.0937741	-0.107771	-0.0212328	-0.141243	-0.0841928	0.0855059	0.0469524	0.14799	-0.0627227	0.0151307	0.0366352	-0.114909	0.118587	0.128059	-0.0710343	-0.0400615	-0.00936413	-0.167452	0.0673953	-0.120803	0.0956756	0.170394	-0.0676163	-0.00171483	-0.058871	-0.0614486	0.00150239	0.102441	-0.048549	0.0350693	0.175624	-0.141749	-0.173805	-0.20792	-0.200265	-0.12271	0.24431	0.00988001	-0.09705	-0.02539	-0.16589	-0.14347	-0.18706	-0.0453	-0.117845	-0.17496	-0.06859	-0.00114	-0.033975
P28340	0.00623351	0.0492652	-0.0709427	0.00700009	0.00920063	0.0377587	0.0385459	-0.0404494	0.105021	0.010096	-0.295497	-0.0497474	0.234351	0.171461	-0.0194655	-0.148109	0.0813127	-0.218501	-0.218468	0.270839	-0.0691199	-0.156162	0.101956	0.132115	0.0509158	-0.141535	0.00217837	0.0481588	0.171102	-0.146007	0.0650366	-0.0185458	0.032395	0.0172399	0.0301551	0.0806	-0.03157	0.01118	0.03684	0.02114	-0.01578	0.0378	0.04863	0.12539	0.078315	0.02772	0.15148	0.03557	-0.003815
P28482	0.257268	-0.0663219	-0.110732	-0.0261133	-0.00705951	0.0314864	-0.146348	0.0669354	0.117523	0.0665854	-0.166837	0.0199663	0.0904541	0.135331	-0.175403	-0.0858625	-0.131629	-0.0865901	-0.164662	0.0705998	0.0190794	0.17185	-0.0659425	0.183721	-0.119956	-0.206096	0.00652149	0.100419	0.0810197	0.00285375	0.128715	0.00922537	0.116095	0.14494	0.160255	-0.00748003	-0.00233001	0.02312	0.02894	0.13374	-0.00107002	0.1381	0.20833	0.10339	-0.00632501	0.09402	0.02278	0.00325	0.063225
P28799	-0.908548	-0.150557	0.339834	0.0419986	0.208621	0.261643	0.127235	0.0830242	-0.488549	-0.343339	0.563335	-0.111427	-0.172995	-0.105146	0.28287	0.365881	0.397357	0.295944	-0.227646	-0.577163	-0.145308	0.340983	0.265906	-0.342313	0.394963	0.301055	-0.331089	-0.396918	-0.263429	0.343594	-0.427469	0.37765	-0.132475	-0.17814	-0.232435	-0.21149	0.36691	0.21682	0.01284	-0.10571	-0.13217	-0.21399	-0.15022	-0.25836	-0.131235	-0.13141	-0.29483	-0.07331	-0.045975
P28838	0.00786924	0.0649869	-0.124551	0.0568986	0.061785	0.0266371	-0.0602055	-0.0393369	0.0487993	0.0430312	-0.0604488	0.0309076	-0.0526042	0.0895011	-0.0607843	-0.0351005	-0.0285854	-0.0115948	-0.0375247	-0.00760007	-0.0656121	-0.0299585	0.0676093	0.119263	-0.0968198	-0.0129671	-0.0650856	-0.0265381	0.0394499	0.0267098	0.116452	0.0154161	0.155395	0.12374	0.125255	-0.07484	0.03011	0.10552	0.11424	-0.08254	0.09494	0.1242	0.10063	0.08419	-0.118625	0.14222	-0.00367999	0.04967	0.132225
P29034	-0.355947	0.235509	-0.0869126	0.384901	0.0733495	-0.0856369	-0.141015	-0.0232401	0.209578	0.130572	-0.0184872	0.287066	-0.441075	-0.220955	-0.033359	0.0899111	0.275437	0.212724	-0.0252996	-0.0502255	-0.120617	-0.436508	0.137885	0.00668451	0.335177	0.287846	-0.194075	-0.0992031	-0.184361	-0.350325	-0.0888757	0.289476	NaN	NaN	NaN	NaN	NaN	NaN	NaN	NaN	NaN	NaN	NaN	NaN	NaN	NaN	NaN	NaN	NaN
P29144	0.0357008	0.0670625	0.0102441	0.0422031	-0.0247461	-0.0400606	-0.069315	-0.019675	0.040974	0.0441737	-0.125245	-0.0464033	0.0364058	-0.0218195	0.0337476	0.0401076	0.0937271	0.0402629	0.00585556	-0.00692153	-0.00881541	-0.137338	0.0371003	-0.0203601	0.0446149	0.0657142	0.0383407	-0.0101511	-0.0323229	-0.13195	0.0162442	0.00264204	0.046795	0.05984	0.012755	0.01139	-0.12876	-0.14151	0.0168399	0.04534	0.04084	-0.04671	0.03653	0.13939	0.0612149	0.10272	0.00234997	0.03637	0.087225
P29401	0.0446243	0.0215912	-0.00257635	0.0973463	-0.0270686	-0.017086	-0.0964713	-0.0285053	0.0794125	0.114059	-0.0403776	0.0493279	-0.0290909	0.032506	-0.12938	-0.0741367	-0.0195527	-0.0195632	-0.0853677	0.054635	-0.00994825	0.0294523	-0.0494676	0.103402	0.03473	-0.0190296	-0.10342	0.0378122	0.0126662	0.0296078	0.0215621	-0.0116978	0.069795	0.05874	0.087855	0.0171	0.10661	0.16922	0.07044	-0.01333	0.08114	0.1118	0.0921301	0.08499	-0.086805	0.0785201	-0.01589	0.05177	0.104425
P29692	0.167113	0.0775101	-0.0979881	0.019742	-0.0353494	-0.0431046	-0.0516071	-0.0352831	-0.0635827	0.0717928	-0.142005	-0.0602379	0.0988438	0.0421023	0.00437212	0.0218821	0.0368669	0.0409646	0.0425258	0.130179	-0.0190091	-0.161514	-0.0248046	-0.0283267	0.00824428	0.0273495	0.0434842	0.115712	-0.0252273	-0.158626	-0.011775	0.00975442	0.067495	0.07174	0.100655	0.1012	-0.03974	-0.0298499	0.0248399	0.000770032	0.05944	0.0702	0.10123	0.11069	0.091615	0.10142	0.12988	0.03397	-0.00473499
P30038	0.296601	-0.0943898	0.00083065	0.0445007	-0.228211	-0.187691	-0.136949	0.261967	0.0798706	0.137618	-0.166003	0.0937674	0.0722313	0.173621	-0.0972369	-0.255989	0.183653	-0.0455027	-0.140271	-0.0421233	-0.0884826	0.130085	0.0763912	-0.0476557	-0.0766984	-0.0518609	0.0623864	-0.0156236	0.176151	0.003667	-0.130884	0.0122287	-0.134155	0.02704	-0.034425	-0.04175	0.24491	0.24952	0.0650399	-0.04543	0.0651399	0.0482999	-0.01165	0.14659	-0.394765	0.0742201	-0.31721	-0.05925	0.052425
P30040	0.288141	0.116444	-0.0445428	0.0577996	-0.098526	-0.171145	-0.0750301	-0.0543277	0.134185	0.119804	-0.163929	0.0691099	-0.00754142	-0.0830922	-0.0468326	-0.0312002	0.0562496	0.0671189	0.0275221	0.0851846	-0.00456786	-0.171407	-0.101528	0.0398536	0.0823276	0.028831	-0.0161917	-0.0026381	0.0135088	-0.12879	-0.0251195	0.0403287	-0.052205	-0.03791	-0.019785	-0.0211	-0.11295	-0.0896	-0.01055	-0.01794	-0.02786	-0.0694	-0.05863	-0.04058	-0.055755	-0.02272	-0.04736	-0.00931001	0.017525
P30041	-0.191017	0.0973032	-0.0527127	0.129172	0.0227144	0.0892751	-0.0486655	-0.0344403	0.0195758	-0.0658188	0.100466	0.109921	-0.215041	-0.0982533	0.0572267	0.0975337	0.155519	0.088953	-0.0643179	-0.00979567	-0.166846	-0.132137	0.139043	-0.0158069	0.201222	0.167325	-0.110248	-0.0585263	-0.0813708	-0.166765	-0.12706	0.163574	0.069795	0.09834	0.059355	-0.0347	0.03811	0.0634201	0.10244	0.01604	0.10754	0.0731	0.08013	0.10559	-0.103635	0.14552	-0.06885	0.02257	0.153925
P30043	-0.039165	-0.125846	0.0193964	0.0197257	-0.0997581	0.181671	-0.00809711	0.0518619	0.0949874	0.0672256	0.0388675	-0.0753104	0.16189	-0.00731248	-0.180861	-0.0979323	-0.20376	-0.00984043	-0.20033	0.161962	-0.0484812	0.164011	0.0236065	0.0915977	-0.16737	0.0129597	-0.0344945	-0.0372242	0.0505615	0.215059	0.0079146	-0.027514	-0.0367849	0.10394	-0.080445	-0.06037	-0.16944	0.12502	-0.00371003	0.02024	0.08464	-0.0430101	-0.04136	0.04489	0.156815	0.07872	0.02268	-0.04355	-0.005705
P30044	-0.301063	0.0637197	0.076776	0.0253243	-0.0736136	0.200602	-0.00965381	0.0160723	-0.126081	-0.0939822	0.268356	0.00160456	-0.286033	-0.0594208	0.150699	0.14943	0.184427	0.194763	0.00757122	-0.184488	-0.20932	-0.00635457	0.110067	-0.0883367	0.235096	0.238635	-0.0928342	-0.149843	-0.150209	-0.0252962	-0.209176	0.142566	-0.110815	-0.12715	-0.147085	-0.13339	-0.03017	0.05972	-0.02802	-0.05618	-0.13191	-0.14311	-0.1415	-0.08577	-0.116725	-0.04535	-0.14497	0.0451699	0.036225
P30046;A6NHG4	-0.14828	-0.0756928	-0.13666	0.00254956	0.13487	0.28451	-0.107797	-0.00556225	0.201134	-0.0596424	-0.29105	0.295141	-0.17834	0.043192	0.0439656	-0.0272877	0.0365928	0.0677831	0.0224535	-0.070389	-0.0402798	-0.382439	0.103061	0.259954	0.0576285	0.0892119	-0.144301	0.0881702	0.092802	-0.335743	0.113554	0.0668921	0.0780951	0.25744	0.223755	-0.11571	-0.10613	-0.16085	-0.03491	-0.10823	0.15624	-0.26559	0.02853	-0.20016	-0.0337051	0.23122	0.10608	0.18127	0.159825
P30048	-0.509204	-0.00268841	0.176267	0.0822542	0.062104	0.0825853	0.0191079	0.0862762	-0.115871	-0.150093	0.346033	0.0281665	-0.27044	-0.203944	0.210555	0.159058	0.15597	0.107711	-0.00349003	-0.178534	-0.155319	-0.0160354	0.231949	-0.143692	0.0829607	0.0749086	-0.109431	-0.0181767	-0.0143021	-0.0394494	-0.0673079	0.0920716	-0.0458249	-0.03834	-0.067335	-0.14111	-0.14385	0.10232	-0.05069	-0.07583	-0.04741	-0.07695	-0.0215999	-0.07748	-0.164965	0.0239201	-0.15128	-0.06002	-0.019955
P30049	0.0580174	-0.0699101	-0.104393	-0.108147	-0.0570304	0.0973555	0.163465	0.027251	-0.00312477	-0.0276698	-0.0293701	-0.168825	-0.0561509	0.0897416	0.202943	-0.00287879	0.179787	0.0360267	-0.139058	-0.0447451	-0.0087893	-0.0245554	0.0568962	-0.0465652	-0.101878	-0.0976411	-0.076699	-0.0150091	0.05772	0.25038	0.171552	-0.208695	NaN	NaN	NaN	NaN	-0.22371	NaN	NaN	NaN	NaN	NaN	NaN	NaN	NaN	NaN	NaN	-0.50327	NaN
P30050	0.00597382	0.00482082	-0.0757036	0.0754025	0.0294318	0.0418224	-0.0724995	-0.00998926	-0.0738709	-0.010618	0.0213587	0.0165493	0.00722909	-0.0684745	0.0432839	0.0566926	0.0303671	-0.0214081	-0.0227108	0.0237088	0.0853601	-0.0336447	-0.0145268	-0.0377088	0.076473	0.0402088	-0.0380015	0.046181	-0.0213954	-0.0826216	-0.0485563	0.026866	0.105195	-0.00674003	0.013355	0.074	-0.08289	-0.00417995	0.0262399	0.05314	0.08074	0.0633	0.04143	0.02619	0.089715	-0.01718	0.04078	-0.10069	-0.016915
P30084	-0.211337	0.0145391	0.137949	-0.0124273	0.032081	0.00591624	-0.00135693	0.052501	-0.0432763	0.0187984	0.00715709	-0.117787	0.00182208	0.0259997	0.0750425	0.0312051	-0.0568564	-0.0132519	0.0541081	-0.068697	-0.0516127	0.0711976	-0.0659861	0.122008	0.116085	0.0571633	-0.130844	-0.0368205	0.0319259	0.0217658	-0.0879152	0.0209037	-0.00781494	-0.05316	-0.088875	-0.07509	0.20091	0.25122	0.01594	0.00836003	-0.06432	-0.02885	-0.03919	0.00949001	-0.184535	-0.0202	-0.171	0.07547	0.029725
P30085	0.00526381	0.0966696	0.122068	-0.105193	0.0266666	-0.0136653	-0.0751575	-0.0456355	-0.0394165	0.109739	0.166441	-0.11708	0.027508	-0.0174142	-0.093978	-0.0718307	-0.0244068	-0.103337	0.122965	0.0311241	-0.0946447	-0.107246	0.0329753	0.126434	0.00309879	0.00155616	0.042229	0.0189812	-0.0854711	0.143564	-0.06885	-0.0139569	0.000875056	-0.04519	-0.025895	-0.04115	0.16151	0.10862	-0.00983	-0.02383	0.02354	-0.00112003	-0.0399899	0.01639	-0.025775	0.01722	-0.04694	0.02907	0.045225
P30086	-0.115436	0.0252142	-0.252331	0.16815	0.0559421	0.233893	-0.0796523	-0.0408235	0.0641265	-0.0771718	-0.187377	0.289363	-0.179035	-0.02353	0.043623	0.0634513	0.121568	0.135639	0.0580058	-0.0204282	-0.0518851	-0.348713	0.0584316	0.0592732	0.170265	0.147748	-0.113731	0.0571795	-0.0278654	-0.337127	0.0108347	0.0923939	0.040295	0.16194	0.082855	-0.21417	-0.28893	-0.14397	0.03684	-0.06947	0.05404	-0.18747	-0.27058	-0.29	-0.137155	0.0455201	-0.23527	0.02767	0.143325
P30101	0.122103	0.0941749	-0.0455866	0.0670152	-0.0575547	-0.13165	-0.032989	-0.0212803	0.0579147	0.095799	0.0145779	0.0502653	-0.105444	-0.15115	0.00447416	0.0358262	0.0959153	0.0648737	-0.0324316	0.0332494	-0.0262074	-0.108209	-0.0260129	-0.00572968	0.100783	0.0909996	-0.0322318	0.0506082	-0.0367007	-0.14521	-0.0535169	0.0333228	-0.068215	-0.08007	-0.042225	-0.05003	-0.11102	-0.11811	-0.04225	-0.04672	-0.05127	-0.04397	-0.08864	-0.05824	-0.069025	-0.04641	-0.06172	-0.03643	-0.034395
P30153;P30154	-0.179405	0.0691506	-0.0454087	0.0575156	0.0416878	0.0499471	-0.00756598	0.0253639	-0.0775962	-0.0699975	0.033933	0.0377889	-0.0711153	-0.0565127	0.097235	0.106013	0.134384	0.0523646	-0.0257484	-0.0419763	0.0139648	-0.0765806	0.00319064	-0.0571026	0.0908598	0.0744075	-0.0542104	-0.0755169	-0.0926406	0.0379289	-0.109365	0.115006	-0.00790495	-0.02346	-0.027405	-0.02027	-0.01692	-0.10994	-0.02831	-0.01965	-0.0464	0.0197999	-0.01551	-0.000760019	-0.00974506	0.02162	0	-0.02066	-0.032015
P30405;Q9UNP9	-0.184349	-0.0339087	-0.0892516	-0.0633987	-0.0408424	0.260466	0.0382029	0.0961835	-0.177824	-0.155192	-0.116601	0.0325851	0.125006	0.161162	0.0883195	0.0221153	-0.00300944	-0.0436576	0.0811136	0.0278035	-0.10983	-0.10864	0.0507601	0.120101	0.0412097	0.0901252	-0.0369109	0.047155	-0.0998466	-0.149095	0.0564833	0.0735649	NaN	NaN	NaN	NaN	NaN	NaN	NaN	NaN	NaN	NaN	NaN	NaN	NaN	NaN	NaN	NaN	NaN
P30419;O60551	0.0289962	-0.129546	-0.149491	0.0505083	0.165686	-0.000961781	0.0627911	-0.00343657	0.129437	-0.0939834	-0.218527	-0.100087	-0.0371885	0.0127666	0.234656	0.047339	-0.0253751	0.21592	-0.152436	0.0933857	-0.0948234	0.0135293	-0.00808597	0.00548601	0.174398	-0.0669868	-0.0300417	-0.0454533	0.0814714	-0.125401	0.222951	-0.2575	NaN	NaN	NaN	NaN	NaN	NaN	NaN	NaN	NaN	NaN	NaN	NaN	NaN	NaN	NaN	NaN	NaN
P30520;Q8N142	-0.00531048	0.0589563	-0.198194	0.180179	0.11964	-0.0548819	-0.0534699	-0.0381527	-0.0539484	0.0146462	-0.281193	0.0528312	0.101479	0.0841272	0.0390902	0.00203174	0.00802886	-0.0899777	-0.077561	0.0504994	0.0193576	-0.186347	0.128017	0.14544	-0.0632904	-0.106552	-0.0213215	0.101749	0.0548961	0.0232841	0.144417	-0.0984691	0.0959951	0.14714	0.222855	0.00117999	-0.11638	-0.15088	0.11354	-0.0131	0.15734	0.1478	0.15443	0.11449	0.100515	0.24482	0.19528	0.09707	0.109625
P30536	-0.0101388	0.122915	-0.0585022	-0.40258	0.0732584	0.0830526	0.136519	0.0590668	-0.0115445	-0.0754919	-0.262525	0.238147	0.156296	0.0388529	-0.0214334	-0.0728059	-0.0261292	-0.053241	-0.309717	0.0148792	0.0176687	0.00297785	0.322535	0.0303032	-0.0268469	0.25008	0.0160539	-0.416957	0.108523	-0.0316486	0.0938113	0.0146255	-0.080465	-0.21131	-0.202395	-0.17038	0.17741	0.13062	-0.06322	-0.00137997	-0.06927	-0.13115	-0.17295	-0.21521	-0.015825	-0.13895	-0.06663	0.01947	0.041325
P30566	0.193373	-0.0476876	-0.0740948	0.0445718	0.0129743	0.0255642	-0.087377	-0.0512065	-0.0303825	0.0848072	-0.119789	-0.040671	0.078668	0.00832841	-0.0050772	0.0403857	-0.0152134	0.100177	0.0993633	-0.023228	-0.0651187	-0.162932	0.0600854	-0.00547914	-0.0827391	-0.0347655	-0.0120388	0.168353	0.030009	-0.059464	0.0659808	-0.0953771	-0.027015	0.05774	-0.014815	0.1742	-0.13174	-0.07455	0.11374	0.23194	0.07164	0.0296999	-0.06331	0.19199	0.0706149	0.0541201	-0.09102	0.08057	0.0584249
P30626	-0.209645	-0.365653	0.456334	-0.246774	-0.244979	0.0624663	0.173734	0.348087	-0.411068	-0.105263	0.0539578	-0.313569	0.107454	0.176929	0.210214	0.290288	0.135896	0.153455	0.0460174	0.0765402	-0.248568	0.29992	-0.236209	-0.218403	0.13433	0.1702	0.212692	0.0921332	-0.268873	-0.0271779	-0.140104	-0.164361	-0.240445	-0.28617	-0.497355	0.038	-0.23205	-0.27488	0.01584	0.16994	-0.31158	-0.32266	-0.56295	-0.54718	0.0410149	-0.31676	-0.51839	0.05567	0.167425
P30740;P50452;P50453;O75830	0.0807092	0.0842438	0.0306737	-0.00928974	-0.0497258	-0.0359223	-0.10175	0.00186539	-0.0561604	0.0362239	-0.0351002	-0.0300119	0.0852184	0.0452545	-0.0535769	0.00713253	0.0276523	0.0491655	0.0798755	0.0640342	-0.0280046	-0.0376167	-0.0920279	-0.0618443	0.0653462	0.0736651	0.0602314	0.0572414	-0.0875826	-0.0425436	-0.0976322	-0.0297439	NaN	NaN	NaN	NaN	NaN	NaN	NaN	NaN	NaN	NaN	NaN	NaN	NaN	NaN	NaN	NaN	NaN
P30837;P47895	0.0171318	-0.0283771	0.344316	-0.0752103	-0.138769	-0.0744522	-0.0885835	0.0370817	-0.0903687	-0.0410311	0.320395	-0.0936384	-0.0589471	0.0152833	-0.0487516	-0.00150204	0.0198634	0.0433686	0.00264025	-0.0707922	-0.132697	0.315991	-0.133685	-0.0336356	0.0313296	0.058002	0.000378609	-0.0351167	-0.177016	0.252991	-0.0991223	-0.0370772	NaN	NaN	NaN	NaN	NaN	NaN	NaN	NaN	NaN	NaN	NaN	NaN	NaN	NaN	NaN	NaN	NaN
P31040	-0.0816895	0.0586448	-0.00686502	0.0919307	0.00696337	0.0383906	-0.066066	-0.0368586	0.0319312	-0.00976372	0.110925	0.0725745	-0.0510169	-0.0432985	-0.064088	-0.0287657	0.0797328	0.0150468	-0.0256144	-0.0578884	-0.132858	-0.0581834	0.108743	0.0476886	0.108983	0.0276227	-0.0115377	-0.0452254	-0.0580188	-0.0817573	0.0246965	0.035621	0.142495	0.12094	0.133455	-0.05063	0.22851	0.29182	0.0873399	0.000100017	0.11174	0.1167	0.07803	0.13039	-0.109345	0.10672	-0.06947	0.06077	0.172425
P31146	-0.0872936	0.137366	-0.389385	0.155468	0.267366	0.0473611	0.111826	-0.252563	-0.18921	0.0591476	-0.0964208	-0.156286	0.0423031	0.305279	0.281096	-0.243964	-0.113581	0.125716	-0.204493	-0.24332	-0.088311	0.216574	0.120797	0.190758	0.187414	-0.0549216	0.00176454	-0.0932136	-0.227479	0.139442	-0.222157	0.272915	NaN	0.08854	0.016355	-0.00695002	-0.10389	-0.09528	-0.07398	0.01154	-0.0332	-0.07473	0.03913	0.04049	NaN	0.10152	0.05798	0.00549996	0.060725
P31153;Q00266	-0.0410409	0.0321102	-0.109086	0.0479056	0.127161	0.066572	-0.0826849	-0.0461512	-0.021853	0.00441718	-0.119104	0.0213532	0.0804811	0.0448654	0.0193018	-0.0262408	-0.0449808	-0.00298703	-0.0846658	-0.0233582	0.0576513	-0.101448	0.0931165	0.110354	0.00336564	-0.00076282	-0.154403	-0.0296344	0.114585	0.0036335	-0.0192809	0.080809	0.180895	-0.05942	0.117055	-0.05787	-0.31401	-0.23071	-0.03604	-0.21387	0.12184	-0.05997	0.13173	0.06759	0.018615	-0.16206	-0.03656	-0.02989	-0.192295
P31689	0.0707407	0.101561	-0.156523	0.131527	0.0451272	-0.136593	-0.035839	-0.0262944	-0.0246568	-0.0123292	-0.0779606	0.0707191	0.0751549	-0.165202	0.0710036	0.0805074	0.0654404	-0.0506481	-0.065115	0.0870502	0.0378826	-0.159108	-0.0249547	0.101544	0.0236574	0.0379125	-0.0250001	0.016749	0.0351808	-0.201978	-0.045567	0.156009	0.00462502	-0.02156	-0.036255	0.0201	-0.18795	-0.20931	-0.07095	-0.07905	-0.00586003	0.0148799	0.0166301	0.05519	0.099815	-0.02271	-0.00160003	-0.11217	-0.155815
P31930	-0.0627828	-0.00836229	0.131112	0.016644	-0.0169754	0.028487	-0.0375736	-0.0501578	-0.0273163	0.0496562	0.13521	-0.0208638	-0.0412474	-0.0638163	-0.0627615	0.0257187	-0.0374522	-0.0618336	0.0481608	0.0320382	-0.032321	0.116589	-0.0707703	0.0123227	0.0774732	0.0473306	0.0385411	-0.0126982	-0.117785	0.0424476	-0.0649428	-0.0120726	0.00268501	-0.00914001	-0.057815	-0.04632	0.27701	0.24232	0.09684	-0.01388	0.00913	0.0232999	-0.01007	-0.01413	-0.0855851	-0.03237	-0.1252	0.05987	0.043525
P31939	0.0281878	0.106333	-0.0969412	0.05827	0.0377178	0.0439308	-0.0861547	-0.084604	0.0438001	-0.0473733	-0.0461617	0.111488	-0.122078	-0.0079031	0.0186808	0.0454965	0.0382915	0.0186636	-0.0672898	0.023473	-0.0215292	-0.112749	0.0368631	0.0916288	0.107249	0.0940421	-0.145636	-0.0251839	0.0115914	-0.0983818	-0.0128582	0.0591393	0.093995	0.17934	0.193355	-0.16385	0.04731	0.01397	0.11364	-0.12653	0.16184	0.0651	0.13663	0.10449	-0.140885	0.20292	-0.01277	0.14077	0.184225
P31942	0.100816	0.0312649	0.0868821	-0.0329443	-0.110046	0.00886524	-0.0618951	-0.0216563	0.0642582	-0.00676656	0.00322628	0.0112374	0.0355245	-0.0426172	-0.0573103	-0.00383031	0.00492907	0.0105799	0.0660759	-0.0425713	-0.0719557	0.0874144	-0.0836617	0.0207186	-0.0164847	-0.105439	0.0701171	0.0148798	-6.48e-05	0.0848978	0.00811124	-0.0525542	-0.048355	-0.02822	-0.060875	0.1001	0.07181	0.16462	0.04514	-0.03293	-0.02305	-0.048	0.11733	0.07929	0.0798149	0.0411201	0.15858	0.25947	0.237925
P31943	-0.470174	0.00629976	0.164089	0.156526	-0.0297814	0.00518183	-0.000442386	0.160983	-0.340554	-0.278127	0.112564	0.126	-0.106863	-0.0411919	0.22504	0.290335	0.331296	0.0858092	0.0430741	-0.207085	-0.135485	0.0834415	-0.0243101	-0.186671	0.132279	0.156401	0.0319686	0.000440344	-0.15761	-0.102875	-0.271384	0.240826	-0.108095	0.02634	-0.036595	0.0293	0.03431	0.01842	-0.06373	-0.04591	-0.08144	-0.0226001	-0.02866	-0.02991	-0.0311151	0.00988001	0.0453801	-0.03089	-0.076935
P31946	-0.353152	0.216458	0.0373502	0.144548	0.0918232	-0.00924075	-0.0364585	-0.101665	-0.0603546	-0.129279	0.232372	-0.01217	-0.183654	-0.203604	0.186787	0.163009	0.178707	0.231154	-0.056149	-0.00669563	-0.191073	-0.221315	0.100249	-0.028322	0.180413	0.169098	-0.129781	-0.129432	-0.0448934	-0.0828551	-0.133786	0.181912	0.062795	0.09974	0.084555	0.00962996	0.08481	0.02592	0.12534	0.03894	0.0528399	0.1125	0.04633	0.00729001	0.0289149	0.16242	0.02008	0.17697	0.163825
P31947	0.0459073	0.0715032	-0.0593512	0.109612	0.0138087	-0.0206053	-0.107137	-0.0624578	0.0668657	0.020925	-0.0430765	0.138351	-0.107414	-0.0477746	-0.0215089	-0.00546527	0.0163605	-0.030797	0.0374784	0.0726423	-0.0632763	-0.0865829	-0.0682373	0.125442	0.0775561	0.0272059	-0.0173128	0.0511463	-0.0725515	-0.103338	-0.0221193	0.0642025	0.150395	0.15684	0.129555	0.00656998	0.10321	0.07512	0.12254	0.02604	0.14704	0.1277	0.10693	0.11869	0.119615	0.25232	0.07098	0.16107	0.235325
P31948	-0.0436215	0.119553	-0.0402174	0.139033	0.0323343	-0.0216169	-0.130498	-0.0621409	0.0600019	0.125396	-0.0552449	0.0842185	-0.0793996	-0.0783577	-0.061028	0.00947475	0.0405312	0.0426764	-0.0609469	0.0798874	-0.0333905	-0.155677	0.0169215	0.0710139	0.0707045	0.0829945	-0.0520287	0.00506687	-0.0237107	-0.148782	-0.0256972	0.0925446	0.113895	0.07204	0.099755	0.0517	-0.05405	-0.01666	0.06034	0.0235401	0.0916399	0.1084	0.10563	0.0556901	-0.025035	0.08562	0.06438	-0.00951004	0.068825
P31949	0.395819	0.080302	-0.187457	0.131795	-0.0984981	-0.104485	-0.127757	-0.0895441	0.249604	0.175224	-0.375603	0.152041	-0.0327172	0.0856957	-0.14579	-0.116144	0.181314	0.147798	0.0312629	0.0779433	-0.0727963	-0.360534	-0.100603	0.103172	-0.145485	-0.120861	0.20642	0.273568	0.0905755	-0.269446	0.270301	-0.305118	0.120595	0.18724	0.179555	-0.00823003	-0.16927	-0.05217	0.16184	0.0959401	0.14164	0.0576999	-0.01222	0.02179	0.216615	0.21172	0.0963801	0.16037	0.237125
P32119	0.0421388	0.107961	-0.114102	0.12012	0.00992465	0.0875552	-0.150435	-0.107474	0.162123	0.0882647	-0.0914874	0.128958	-0.106505	-0.0441451	-0.0868554	-0.060529	0.0782154	0.0532086	-0.100587	0.0139639	-0.068727	-0.122464	0.0146322	0.137661	0.0381703	0.0396278	-0.146592	0.0108216	0.0505033	-0.0769	0.0793428	0.0136149	-0.018635	0.03484	0.021955	-0.15497	-0.20926	-0.0879599	-0.03431	-0.07829	0.04464	-0.00688004	-0.01312	0.0276901	-0.107745	0.13742	-0.08615	-0.04038	-0.094425
P32322	0.0419593	0.081948	-0.0784847	-0.0510862	-0.00391817	0.0562704	0.00466657	-0.0695844	0.00784063	0.0127891	-0.0600483	0.011862	0.0770855	0.0258849	-0.0462689	-0.0150362	-0.0730746	-0.00587773	0.124821	0.03283	0.0178498	0.0318114	-0.0974408	-0.0357089	0.0313455	-0.046247	0.0735247	0.00698483	0.00313318	-0.0269549	-0.0545644	0.0216883	-0.161445	-0.13228	-0.102435	-0.13067	-0.06617	-0.12312	-0.0412	0.02894	-0.13337	-0.14026	-0.11976	-0.13802	-0.185925	-0.19421	-0.13193	0.05217	-0.034125
P32969	0.039376	0.0618589	-0.0157182	0.0371072	-0.0320077	-0.0341475	-0.0599849	0.0118611	-0.00371027	0.0286791	-0.0739205	-0.0520048	-0.00813127	0.0139632	0.0391843	0.0624788	0.0692413	0.0729558	0.049762	-0.00758314	-0.0501754	-0.088527	-0.0408607	-0.0170031	0.0657263	0.0100634	0.0189259	0.0160749	0.00111532	-0.0773017	-0.0294335	-0.00786448	0.0471951	0.02424	-0.025565	0.0733	-0.04224	-0.0253	0.03904	0.0888401	0.01104	0.00286996	0.00030005	0.01659	0.100015	-0.01765	0.03508	0.01367	0.041325
P33176;O60282	-0.111072	-0.0683076	0.0262994	-0.0506386	0.0450178	0.0405097	-0.0214372	0.120944	-0.124507	-0.0558392	-0.0519769	0.0492647	0.0618701	-0.00384295	0.066112	0.0608329	-0.0083164	-0.0776068	0.000325322	-0.0059967	-0.0164775	0.0833777	0.0164671	0.00532532	-0.0506624	-0.0601579	-0.0249679	0.0448475	0.0884142	-0.0207142	0.0861663	-0.0432534	-0.026595	-0.03373	-0.032065	0.0293	-0.10453	-0.14398	-0.00942004	0.02244	0.0219399	-0.00372005	0.0130301	0.00829005	-0.00575501	-0.02831	-0.02827	0.00922	-0.000315011
P33240	-0.427586	0.104621	-0.0113966	0.165271	0.0131626	0.0454094	0.00179672	0.141324	0.267259	0.287145	-0.214732	0.08371	0.146245	-0.613697	-0.204013	0.203615	0.0283077	0.566486	0.164369	0.0365105	-0.555022	0.149599	-0.05878	-0.350959	-0.00188422	0.102924	-0.324023	0.0658009	-0.0292096	-0.0422084	0.1144	0.145556	NaN	NaN	NaN	NaN	NaN	NaN	NaN	NaN	NaN	NaN	NaN	NaN	NaN	NaN	NaN	NaN	NaN
P33991	0.121174	0.0978236	-0.217482	0.103217	-0.0135216	-0.117113	0.00927231	0.0149854	0.0198075	0.164703	-0.22378	-0.0181105	0.0614702	-0.0602256	0.0525274	0.0199038	-0.0332021	-0.109181	-0.0153621	-0.0572495	0.0660256	-0.0413005	0.0512916	0.123387	0.0257878	-0.0878534	-0.0780981	0.0963885	0.115036	-0.165534	0.148945	-0.0537319	0.161795	0.06264	0.065955	0.1386	-0.1599	-0.13578	-0.00421	-0.02275	0.11484	0.1403	0.13583	0.06249	0.192215	0.04802	0.07528	-0.07314	-0.083845
P33992	0.13855	-0.00818217	-0.139769	-0.0032196	0.0674733	0.0435964	0.00843585	-0.106542	-0.0353506	-0.0173931	-0.193719	-0.040128	0.194973	0.0571908	0.00550056	0.00683832	-0.0475336	-0.0013411	-0.0255291	0.0650443	-0.00705218	-0.100973	0.0574495	0.0767183	-0.0705872	-0.0964913	0.0182661	0.142529	0.0279839	-0.069124	0.0914576	-0.0390723	0.0694951	0.0201399	0.018055	-0.13823	-0.2811	-0.26093	-0.08788	-0.05039	0.05244	0.0389999	0.04343	0.04689	-0.056405	0.03242	-0.01487	-0.15874	-0.211825
P33993	0.113905	0.0752075	-0.165151	0.094816	-0.0596278	-0.160832	0.0615946	0.0380135	0.0437667	0.0819203	-0.205562	0.0421247	0.138443	-0.026704	-0.0161591	-0.0646498	0.0126799	0.0239209	-0.012935	0.138195	0.0322496	-0.179123	-0.03716	0.0343677	-0.0150048	-0.0222404	-0.0268054	0.18801	-0.00938869	-0.18725	0.0794187	-0.0100421	0.075395	0.0352399	0.0344551	0.0841	-0.22444	-0.18718	-0.07822	-0.13709	0.03164	0.0306	0.0347301	0.02859	0.177715	-0.01419	0.12978	-0.11197	-0.077025
P34897	0.00245523	0.0828052	-0.0436482	0.042362	-0.0594718	-0.0132842	-0.0128002	-0.0140944	0.0100768	0.0444634	0.0322623	0.0246987	-0.105187	-0.0448232	-0.00733519	0.0470495	0.00171971	-0.0369298	0.0944841	0.0531754	-0.0464571	-0.0224338	-0.0486665	0.00407887	0.0579026	0.0193632	0.0612562	0.012255	-0.0824945	-0.0736456	-0.00049448	0.021359	-0.074035	-0.0928	-0.031455	-0.07239	-0.00701004	0.01415	0.09224	-0.0164199	-0.0296	-0.01525	-0.05722	-0.00431001	-0.135615	-0.05692	-0.07749	0.07467	0.0461251
P34932	0.0240169	0.108638	0.0429442	0.0818484	-0.0314946	-0.088378	-0.125984	-0.0123279	0.0815029	-0.0132694	0.00460219	0.129947	-0.0673256	-0.127906	-0.015676	-0.00632191	-0.0776651	-0.112849	0.0318124	0.1029	0.0795047	-0.0151312	-0.0565934	0.0597482	-0.0241022	-0.0923545	0.00385618	0.0301421	0.00623441	-0.0248647	0.087254	0.0172951	0.032595	-0.04292	-0.012285	-0.02629	-0.05353	-0.05373	-0.02412	-0.11192	-0.0146101	0.0249	0.00157005	-0.0029	-0.081255	0.04062	-0.02967	0.05917	-0.00646502
P35222	-0.0171564	0.0856969	-0.176497	0.061835	0.0793608	-0.0925283	0.0169307	0.0512197	-0.0116828	0.0409915	-0.223393	-0.0230345	0.107308	-0.0176638	0.0336093	0.102499	0.0224871	0.0245619	-0.191722	-0.129051	0.140577	-0.0203793	0.0275887	0.117472	-0.144248	-0.0317873	-0.0709329	0.0597593	0.162315	0.0314424	-0.0132883	-0.0022893	0.075395	0.00124997	0.124755	0.09	-0.2022	-0.17678	-0.08117	-0.11267	-0.0239	0.00517994	0.05593	0.04439	0.024415	0.00571001	0.07208	-0.1269	-0.148285
P35232	0.0698743	0.00942636	0.110364	-0.0726385	-0.0540805	-0.0213399	-0.00905752	-0.0217476	-0.0451093	-0.0549941	0.0644984	-0.0115891	0.0167971	0.0127282	0.00956893	0.0101793	0.0296965	0.0192435	0.0461624	-0.0427475	0.0144351	0.0756097	-0.0849178	-0.0718465	0.0475266	0.0675387	0.0250063	0.0197434	-0.104712	-0.00598025	-0.0865483	0.0389109	-0.147975	-0.12877	-0.117545	-0.03473	0.0318099	0.0361201	-0.05946	-0.00139999	-0.11594	-0.06644	-0.12342	-0.13178	-0.089025	-0.09847	-0.08275	-0.08564	-0.068335
P35268	0.0218107	0.102828	-0.0564317	0.0630713	-0.0594163	0.0386344	-0.0506955	-0.0523161	0.00330365	0.0111451	-0.0960573	0.00580561	0.134312	0.0838408	-0.0964581	-0.0466584	-0.0743344	-0.130463	0.0310211	0.141057	0.118602	0.00887549	-0.120838	0.0346636	-0.0935985	-0.171387	0.0741508	0.0567411	0.0746121	0.0616872	0.0907831	-0.108292	NaN	NaN	NaN	NaN	NaN	NaN	NaN	NaN	NaN	NaN	NaN	NaN	NaN	NaN	NaN	NaN	NaN
P35270	-0.0409129	-0.0583259	-0.00680858	-0.00114703	0.0819371	0.0890872	-0.0364807	-0.0153572	0.0115866	-0.0385817	-0.0169949	0.0282257	-0.0169698	-0.0360576	0.00753045	0.0674813	-0.0646682	-0.121935	-0.0740883	-0.00490081	-0.00269008	0.0939506	0.0641082	0.11731	-0.0379888	0.0835782	-0.105141	-0.0615057	0.0530449	-0.00478363	-0.0630985	0.110597	-0.180725	-0.09187	-0.059815	-0.15248	-0.17757	-0.0483	-0.20688	-0.18604	-0.09715	-0.0695701	-0.05847	-0.1251	-0.188025	-0.03231	-0.11871	-0.07158	0.00788498
P35579;REV__Q9UKV3;P12883;P13535;Q9UKX3;Q9Y623;P13533;P12882;P11055;Q9UKX2;A7E2Y1	-0.0166192	0.034153	0.0890131	0.020956	-0.0475917	-0.0618062	-0.027864	0.00812197	-0.0642352	0.0230088	0.0365076	-0.0263801	0.00310373	-0.0536022	0.0226097	0.0545397	0.0257258	0.0295644	0.0342016	0.0192008	-0.00141191	0.0307469	-0.0792565	-0.0503345	0.0563335	0.055985	-0.00539494	0.0064106	-0.0309515	0.000497818	-0.0800133	-0.00521135	NaN	NaN	NaN	NaN	NaN	NaN	NaN	NaN	NaN	NaN	NaN	NaN	NaN	NaN	NaN	NaN	NaN
P35606	-0.102888	0.0540984	-0.004161	0.0175316	0.0937659	-0.0402026	-0.00896239	-0.0403267	-0.00311083	0.0700086	-0.136808	-0.0296981	0.0626553	0.0640261	-0.045962	0.0261336	0.0740362	0.018333	0.0198646	-0.0322649	-0.0969469	0.0141156	0.0374002	-0.0212997	0.0378249	0.0745554	0.0181124	0.0162054	0.0298653	-0.0962971	-0.022774	-0.0468292	0.068295	0.00654995	0.025755	0.0649999	0.01039	-0.02145	0.01784	0.00392002	-0.01769	-0.0519601	-0.08266	-0.02806	0.203315	0.06152	0.13628	0.06137	0.029725
P35613	0.0930176	-0.148392	-0.318878	0.217404	-0.00115573	0.1044	-0.0266018	0.0895698	0.143638	0.110001	-0.125275	0.0410517	0.0165668	-0.143218	0.0282475	-0.0750295	0.00598073	-0.125595	-0.0825975	0.0769597	-0.0164045	-0.241297	0.119976	0.260141	-0.134291	-0.158079	-0.131855	0.172414	0.00121021	-0.00943494	0.117468	0.140058	0.177595	0.24584	0.195555	0.0256	0.05141	0.05932	0.19214	0.0982401	0.16424	0.1112	0.19353	0.19479	-0.0497251	0.25972	0.09508	0.20367	0.382825
P35637	0.191752	0.0540118	-0.0781186	-0.0923419	-0.046308	-0.0171659	-0.013423	-0.00252867	-0.039645	-0.0652473	0.0947719	-0.00800967	-0.112731	-0.0837271	0.126522	0.082396	0.100792	0.0126054	0.0297039	-0.0145841	-0.0389078	-0.0494726	0.0182645	-0.0539901	0.0421486	0.0916224	0.0144918	0.0211327	-0.0501685	-0.0878386	-0.0953226	0.0693159	-0.061045	-0.05136	-0.021075	-0.00268	0.02301	0.00546002	-0.00630003	0.00861001	-0.07161	-0.0559201	-0.05563	-0.05754	0.050315	-0.11561	-0.02384	-0.06849	-0.068785
P35658	-0.371173	0.0181549	0.104275	0.0334058	0.0699532	0.156248	0.0172122	-0.00904179	-0.209318	0.0183856	0.00824738	0.0906608	0.0987992	-0.123193	-0.0250001	0.138451	0.0905874	0.0012629	0.0904536	0.0633073	0.143877	0.00467587	-0.264435	-0.106821	-0.120533	-0.154596	0.203444	-0.145966	-0.0467348	-0.209607	0.197401	0.237619	0.077095	-0.0358	0.123155	0.1139	-0.01371	0.12772	0.02544	0.02324	0.20294	-0.12042	0.08333	0.02519	0.010295	-0.1192	0.19788	0.06537	-0.228715
P35659	0.00249815	0.0472472	0.144481	-0.00282931	-0.115882	-0.055613	-0.0267501	0.0185673	-0.0864859	-0.00167775	0.145186	-0.0196724	-0.0764332	-0.0665658	0.0436699	0.0652468	0.00978971	-0.0387945	0.0718198	0.0313849	-0.0161538	0.114444	-0.135817	-0.041003	0.0473866	0.0713499	-0.0144176	0.0101118	-0.0879099	0.068177	-0.0759015	-0.0294495	-0.067735	-0.08996	-0.083455	-0.03303	0.0965099	0.0240201	0.04094	-0.01374	-0.03619	-0.06062	-0.08821	-0.02649	-0.0174651	-0.10187	-0.0036	-0.04443	-0.034595
P35998	0.0371419	0.0268085	-0.141967	-0.0722722	-0.00132105	0.0111208	0.118674	0.0107817	-0.0523537	0.0876862	-0.0446627	-0.0565567	0.107901	0.0488201	-0.0600987	-0.0386463	-0.0343489	-0.1287	0.0550909	0.0307642	0.046949	0.0803077	-0.0264378	0.0128432	-0.121999	-0.0333304	-0.00942983	0.0876624	0.0704323	-0.106361	0.117196	-0.0216949	0.023795	0.0920399	-0.012265	0.0447	-0.08921	-0.16675	-0.04635	-0.00185996	0.16094	-0.00717002	0.0469301	0.01439	0.068215	-0.01843	0.01458	-0.00962001	-0.172005
P36406	-0.209362	0.129105	0.0276704	0.152647	-0.129193	-0.0144587	-0.0453146	0.0969093	-0.207131	-0.0415859	0.196115	0.00417614	-0.281538	-0.206387	0.276865	0.262455	0.292868	0.206326	-0.0398676	-0.362949	-0.0790391	-0.0154982	0.132719	-0.133088	0.355437	0.156401	-0.235011	-0.175138	-0.137167	-0.0619743	0.0198011	0.0652082	NaN	NaN	NaN	NaN	NaN	NaN	NaN	NaN	NaN	NaN	NaN	NaN	NaN	NaN	NaN	NaN	NaN
P36542	0.064281	0.00851727	0.113647	0.00777555	-0.0623825	-0.0519106	-0.103913	0.0160675	-0.113945	0.00786448	0.0455756	-0.045181	0.0291209	-0.00873971	0.0198159	0.0675366	0.0173175	-0.0214527	0.0792105	-0.000174761	-0.0207341	0.0805619	-0.0851262	-0.0456908	0.00493264	0.00613856	0.0496449	-0.013314	-0.075902	0.0996356	-0.105605	0.0364261	-0.049025	-0.22703	-0.145715	-0.02067	0.11531	0.05722	0.03034	-0.08562	0.07904	-0.10732	-0.08546	-0.04575	-0.00530505	-0.16236	0.04498	-0.12992	-0.037355
P36578	-0.011375	0.0865483	-0.0148864	0.0290794	0.0134959	-0.0161762	-0.0997949	0.00119591	-0.0435796	0.0665503	-0.0669847	-0.014533	0.0770254	-0.0404563	-0.0224271	0.0514426	-0.0548286	-0.0493555	0.0515666	0.0756702	0.0651398	0.00495148	-0.138406	0.0468388	-0.00218201	0.0020895	0.0551524	0.0654311	-0.032095	-0.065557	-0.0392928	0.0197549	-0.023375	-0.00994003	-0.030685	0.0685	-0.06661	-0.07022	-0.01931	0.00532001	-0.01873	-0.00136006	-0.02962	-0.02998	0.013985	-0.10513	-0.01798	-0.02894	-0.061765
P36776	-0.141568	-0.00662017	0.0721474	-0.0284979	-0.0276638	0.0473647	0.0104065	0.0751768	-0.069181	-0.00428236	0.0550746	-0.137073	-0.00876296	0.0495948	0.0688379	0.0339097	0.0985491	0.0852547	-0.00173652	-0.133296	-0.044517	0.0403563	-0.00354278	-0.0355502	0.0842768	0.0244526	0.0101353	-0.0672112	-0.062971	-0.0137746	-0.0186094	0.0493206	-0.143715	-0.14307	-0.149235	-0.14833	0.01165	-0.01324	-0.04359	0.0364401	-0.10913	-0.11177	-0.14373	-0.17122	-0.0795251	-0.18052	-0.16978	0.01027	-0.014215
P36873	0.29273	-0.111548	0.0731512	-0.0928611	0.0532783	-0.00837982	-0.0232632	-0.191912	0.235126	-0.0359657	0.023679	-0.0618755	0.0979871	-0.000248432	-0.141121	-0.116782	-0.0907143	-0.107414	-0.0315489	0.103968	0.0926083	0.167799	-0.224218	0.0928762	-0.284801	-0.158095	0.0383124	0.0940784	0.124892	0.039355	0.182645	-0.0317364	NaN	NaN	NaN	NaN	NaN	NaN	NaN	NaN	NaN	NaN	NaN	NaN	NaN	NaN	NaN	NaN	NaN
P36915	-0.101021	0.0649489	0.175937	-0.0512941	0.085435	-0.138063	-0.0926149	0.0441489	-0.10779	-0.0562749	-0.104505	0.0447438	0.393158	-0.0347328	0.04304	-0.196681	-0.144284	-0.0803659	0.178032	0.0835643	-0.0170472	0.10575	0.110958	-0.250829	-0.254522	-0.182619	0.11514	0.0791279	0.0978916	0.145413	0.182927	-0.137575	-0.036725	0.01674	-0.051345	0.0989	0.11081	-0.17916	-0.0523	0.0235401	-0.01973	-0.000660062	-0.10346	-0.05973	-0.093405	0.03362	-0.06467	-0.0547	-0.072105
P36952	0.0346797	-0.0328565	0.052007	-0.0995567	0.00901222	0.0267186	-0.0176032	0.0256481	-0.0697937	-0.0551965	0.0452802	-0.0934076	0.0256937	0.0561104	0.0250425	0.0534153	0.00140142	-0.0667155	0.0474982	-0.0273728	0.0346289	0.122938	-0.103232	-0.00124931	-0.0143013	-0.0128746	0.0291264	-0.022717	-0.0388496	0.137395	-0.0576901	-0.0131755	-0.050755	-0.02644	-0.054835	0.0282	0.16691	0.14072	0.0858399	0.03834	-0.00788003	0.00526994	-0.00718999	-0.00181001	0.253715	0.20992	0.14258	0.18147	0.292025
P36957	0.0686783	-0.0963426	0.104673	-0.0198486	-0.00368118	-0.0194664	-0.0225008	-0.00649548	0.0543032	0.0218058	-0.0892906	-0.027837	0.138769	0.116915	-0.140579	-0.0967481	-0.0603411	-0.0857229	0.0364254	0.0963479	-0.0143836	0.152843	-0.138382	0.0212725	-0.0150234	0.0273942	-0.0833391	-0.0295396	-0.0261462	0.0786016	0.0127602	0.0448797	0.0671951	0.03504	-0.00379497	-0.02125	0.27411	0.21242	0.11764	0.0600401	0.04674	0.111	0.02583	0.0269901	-0.116015	-0.05355	-0.1031	0.01537	0.010825
P37108	0.082068	0.0564892	0.0894973	-0.0213706	-0.0874701	-0.0686796	-0.0803654	0.0307527	0.0255334	0.0721734	-0.0321376	0.0531969	0.0404563	-0.0412011	-0.0933027	-0.0168705	-0.0325789	-0.0117707	0.0120969	0.0640535	0.0586276	0.0342696	-0.115066	-0.00989437	0.0991502	0.0465345	-0.0572603	0.0114033	-0.0806034	0.0225134	-0.0360117	-0.0142367	-0.106155	-0.04785	-0.063605	-0.0792	0.01549	0.11582	-0.03518	-0.08246	-0.05898	-0.11514	-0.04627	-0.01767	-0.0715351	-0.0811	-0.09502	-0.05444	-0.056175
P37198	-0.0550426	-0.119129	-0.0349481	-0.0962679	0.242049	0.180249	-0.0203446	-0.102902	-0.209496	-0.149073	-0.0638492	-0.0377907	0.316464	0.179377	0.00598955	-0.0426308	-0.0606613	-0.197576	0.0369751	-0.0508384	0.0892367	0.299642	-0.0874774	-0.0224601	-0.24419	-0.127366	-0.0831599	-0.0548901	0.219382	0.205202	0.0756902	0.00983667	0.053095	0.0438399	0.286255	0.0994	0.18081	0.23492	0.19374	0.06544	0.08484	0.0761	0.04513	0.15249	-0.112785	-0.08075	-0.000469983	-0.03822	-0.064815
P37802;Q9UI15	0.0259547	0.0984495	-0.0583646	0.0861661	-0.025423	-0.0769076	-0.0715027	0.0317655	0.0993178	0.132457	-0.141675	0.0306625	0.0318437	0.027477	-0.0939982	-0.0842159	0.0796273	0.0512283	-0.0318117	0.00666642	0.0219274	-0.130798	-0.00716782	0.00332189	0.000909567	-0.0921764	0.0476458	0.0425484	0.0400908	-0.0683844	0.0849597	-0.0605931	0.109295	0.0862399	0.089255	0.0546	0.01333	0.09912	0.04834	0.02104	0.0809399	0.0956	0.11503	0.06749	0.0519149	0.05682	0.05178	0.04237	0.080825
P37837	0.0331075	0.0267799	0.0753841	0.0181661	0.00276709	-0.0113811	-0.140619	-0.00849724	-0.0148704	-0.0306995	0.112807	0.00838637	-0.121486	0.0465779	-0.018137	0.00227785	0.0164251	-0.0465503	0.0298274	0.0541687	-0.0447001	0.0631306	-0.0433702	-0.0164502	-0.0352674	-0.0467219	0.0124969	-0.0314157	-0.0362601	0.117464	-0.0154874	0.0421464	-0.0122049	-0.04409	-0.007415	-0.05748	0.13821	0.11262	0.01664	0.00638002	0.01364	0.00956994	-0.00310999	-0.0068	-0.100865	0.01802	-0.12184	0.07277	0.014465
P38117	-0.0387616	-0.0289948	0.174634	-0.00126457	0.00175166	0.0103502	-0.0583241	-0.0593965	-0.0877862	-0.0214682	0.169897	-0.0228257	-0.0400717	0.00195932	-0.00392938	-0.00356793	-0.0660176	-0.0589807	-0.0252225	-0.00332546	-0.024174	0.153153	0.0110629	0.0188336	-0.00574923	-0.0975382	-0.0250444	0.00167322	0.0118036	0.164735	-0.0157661	-0.0316434	-0.100365	-0.07677	-0.067935	-0.1134	0.10611	0.18312	0.0211399	0.01904	-0.10443	-0.06682	-0.04663	-0.05665	-0.196395	-0.07501	-0.16336	-0.08047	-0.059465
P38159;O75526;Q8N7X1	0.0929761	-0.0281026	0.142433	-0.0467186	-0.123536	-0.0561779	-0.0207958	0.0227334	-0.0690804	-0.00579214	0.10637	-0.0829253	0.0501573	-0.0314996	0.0187652	0.0318654	0.0352724	0.00898433	0.0656862	-0.0202079	-0.0333788	0.0989294	-0.105309	-0.0568054	-0.022198	-0.0483582	0.072376	0.0700965	-0.0338302	0.0848789	0.00477409	-0.121585	-0.086045	-0.01723	-0.076195	-0.04146	0.04471	0.0685201	-0.03981	-0.00883996	-0.03931	-0.02868	-0.03119	-0.0111	0.00689495	-0.06666	0.01198	-0.05062	-0.015115
P38606	0.032961	-0.0364754	-0.048353	0.104417	0.0257782	-0.132868	0.0459297	-0.000957608	-0.0739729	0.0191348	-0.0712192	-0.0255164	0.0616724	-0.0552613	0.0242621	0.126193	-0.0576443	-0.0124028	-0.0100839	0.0248494	0.0938864	-0.0239368	-0.074053	0.056237	0.0109957	0.00937808	0.0190361	0.0737509	0.048306	-0.0732671	0.011642	-0.0924179	0.00164503	0.01384	-0.00388497	0.0281	-0.12661	-0.07961	-0.10448	-0.05393	-0.06609	-0.00403005	0.05323	0.00536001	0.111615	0.01832	0.0468799	-0.01937	-0.051545
P38646	0.0453303	0.0201416	0.043225	-0.0102372	-0.0538824	-0.0259318	-0.0234516	-0.00662088	-0.0457702	0.0379457	0.0697567	-0.0125647	-0.0224063	-0.00395322	-0.000139475	-0.0192385	-0.0260737	-0.042356	-0.0016551	0.0401723	-0.0189028	0.0682659	-0.0476849	0.0389922	-0.000633001	0.0267212	-0.031498	-0.0324564	-0.0214248	0.0703197	-0.0340211	0.0200319	0.00170505	-0.03776	-0.00231498	-0.03743	0.10101	0.12192	0.0428399	0.00496	0.00217998	0.0239999	0.0446301	-0.02315	-0.00382501	0.0146201	-0.01548	0.08297	0.089525
P38919	0.0955861	0.0599542	0.0497115	-0.00943351	-0.0546857	-0.076152	-0.0643059	0.00354671	0.0329638	0.120234	-0.0493895	-0.0181794	-0.004884	-0.0216317	-0.0485091	-0.0240552	0.0874958	0.0446727	-0.0159185	-0.0237014	-0.0368919	-0.0174751	-0.0112257	-0.0208535	0.0258746	-0.00367236	0.0887616	0.0129378	-0.0245421	-0.0805386	-0.0496612	0.0339663	-0.00193495	0.00279999	0.019155	0.1326	-0.09248	0.02522	-0.01423	-0.00545996	-0.01926	-0.00618005	0.02113	0.06259	0.140315	0.04222	0.14418	-0.01733	0.017625
P39019	0.12862	0.0439544	-0.0794883	-0.0036068	-0.019851	0.00260973	-0.0569255	-0.00584865	0.0363243	0.124287	-0.0419605	0.0525727	-0.0085721	-0.0751894	-0.0918412	-0.0225301	-0.076957	-0.0478215	-0.000768661	0.0462203	-0.0454822	0.0427325	-0.0358481	0.10514	0.0310023	0.0372753	-0.0229933	0.0421247	-0.0443931	-0.063956	-0.0814984	0.132665	0.063895	0.05284	0.035955	0.0589	-0.03699	-0.07011	-0.01966	0.06604	0.00658995	0.0798999	0.00648004	0.04029	-0.00310504	-0.12022	0.0259801	-0.0261	-0.099275
P39023;Q92901	-0.121367	0.109312	0.00835514	0.0522351	-0.0156898	0.0160713	-0.0440922	-0.00577235	-0.074049	0.0189946	0.0642712	0.00949788	-0.0593684	-0.139362	0.0640283	0.127903	0.127704	0.11816	0.0560253	-0.010112	-0.0457957	-0.161566	-0.00974584	-0.0768356	0.117147	0.120838	-0.00750756	-0.00683808	-0.0720878	-0.114303	-0.113217	0.0671694	0.025095	0.00143999	0.007245	0.0466	-0.03726	-0.0725099	-0.02546	0.04734	-0.00391001	0.01467	-0.00307995	0.000420034	0.044415	-0.01125	0.00839001	-0.0184	-0.030115
P39656	0.0897644	0.0660608	-0.112555	0.0118604	-0.00321627	-0.000226021	-0.0294204	-0.0165842	-0.00122881	0.0386939	-0.14239	-0.00135064	0.0813694	0.00868583	-0.00513983	0.0348437	-0.0801783	-0.125777	-0.0444803	0.0182371	0.122499	0.0550334	0.000260115	0.0397568	-0.0174525	-0.0831444	-0.00038147	0.0769641	-0.00572109	-0.0448151	0.0435643	0.0264711	-0.010255	0.04194	0.001975	0.0638	-0.06649	-0.01659	0.02784	0.00254005	0.01113	0.1005	0.000820041	0.00988996	0.0403149	0.02772	0.03788	0.01327	0.011035
P39687;O43423	-0.257952	0.0689616	0.0488145	0.0424261	0.0452023	0.0788403	-0.038887	0.0132701	-0.128894	-0.0599351	0.232374	0.0200715	-0.204953	-0.0683906	0.106705	0.110855	0.135024	0.0901752	-0.0672352	-0.0975816	-0.11035	0.0398865	0.0884767	-0.066855	0.190879	0.176886	-0.164366	-0.130145	-0.106543	0.0305064	-0.190706	0.173439	NaN	NaN	NaN	NaN	NaN	NaN	NaN	NaN	NaN	NaN	NaN	NaN	NaN	NaN	NaN	NaN	NaN
P40227;Q92526	-0.174531	0.0533823	0.000230193	0.00573266	0.0155805	-0.00546539	-0.00860715	0.0920752	-0.0355887	0.0199651	0.019853	0.000916719	-0.0512083	-0.0908511	0.0778157	0.0702637	0.0530583	0.0574795	0.0881945	-0.0863278	-0.0845944	-0.0864348	0.0532726	0.00846612	0.0431212	0.0351392	0.0398079	0.0527788	-0.114986	-0.108086	-0.0143439	0.0738918	NaN	NaN	NaN	NaN	NaN	NaN	NaN	NaN	NaN	NaN	NaN	NaN	NaN	NaN	NaN	NaN	NaN
P40429;Q6NVV1	0.211019	0.102845	-0.0253398	0.01389	-0.0660601	-0.0983279	-0.129272	-0.00406766	0.108736	0.187921	-0.191122	0.0207613	0.0805657	0.0194893	-0.119035	-0.0999391	-0.0813999	-0.110908	0.111264	0.157642	0.035053	0.0186465	-0.209188	0.0773761	-0.0455008	-0.120277	0.108727	0.109259	0.103606	-0.0354197	0.0844986	-0.215444	0.025995	-0.02248	-0.036645	0.0412999	-0.06134	-0.0709299	0.0155399	0.02154	-0.05272	-0.000200033	-0.04855	-0.06447	0.0569149	-0.01312	0.04808	-0.04403	-0.071445
P40616	-0.404708	0.0962328	0.0454403	0.132275	0.106158	-0.145899	0.142916	0.0295449	-0.22814	-0.192933	0.284888	-0.0278231	-0.204523	-0.312238	0.306871	0.365448	-0.0331513	0.0175577	0.141685	0.134405	-0.168996	0.0607852	-0.126656	0.00720906	0.14118	0.378358	-0.151363	0.0842825	-0.124645	-0.401431	-0.0655943	0.112863	-0.143165	-0.09317	NaN	-0.04329	0.09451	-0.06098	-0.17494	-0.19109	-0.20724	-0.18377	-0.29655	-0.07749	-0.189065	-0.08427	NaN	-0.11569	-0.179395
P40855	-0.163967	-0.309871	-0.351414	0.0792525	-0.110179	0.244003	0.380596	0.227616	-0.0321627	-0.165639	-0.495498	0.279354	0.0839341	0.335776	0.153128	-0.149802	0.00290704	0.228856	-0.328782	-0.198556	0.4395	-0.198379	-0.188893	0.241566	0.0326521	0.26867	-0.21263	0.177615	-0.356892	-0.0612535	0.367371	-0.218875	NaN	NaN	NaN	NaN	NaN	NaN	NaN	NaN	NaN	NaN	NaN	NaN	NaN	NaN	NaN	NaN	NaN
P40925	0.000259638	0.102619	0.0343859	0.023195	-0.0235152	-0.0403464	-0.0740383	-0.0174606	0.0791171	0.0537131	0.00793219	0.0555015	-0.0645771	-0.0321939	-0.050174	-0.0440357	0.0790288	0.0521665	-0.0932882	-0.0366054	-0.0368814	0.00187373	0.0307477	-0.00465465	-0.0561533	-0.0827327	0.0170727	0.00402784	0.0234973	0.0504	0.0711524	-0.0300338	-0.074455	-0.04847	-0.074255	-0.10911	0.07041	0.04962	0.0270399	-0.12518	-0.07251	-0.08922	-0.1024	-0.06852	-0.120425	-0.05556	-0.17164	-0.00520003	0.016525
P40926	-0.104305	0.0411506	-0.00841999	0.0654187	0.0536566	0.154059	-0.121246	-0.0884814	0.036788	-0.048141	0.127551	0.060071	-0.210831	0.00277901	0.0116949	0.0235276	0.0679684	0.0564351	-0.108672	-0.12735	-0.106226	0.0180516	0.144776	0.0565791	0.141803	0.133965	-0.182692	-0.110015	-0.020371	0.0252056	-0.0663271	0.0815945	-0.018855	0.06194	0.051855	-0.16036	0.06141	0.16562	0.04664	-0.06437	0.05844	0.0163	0.03593	0.02119	-0.193625	0.09682	-0.05438	0.08567	0.140425
P40939	0.0439491	-0.00250363	0.136216	-0.0491219	-0.0572934	-0.0681081	-0.0135827	0.0120006	-0.042253	-0.015213	0.194542	-0.0472801	-0.100875	-0.0214121	-0.0146635	0.0505145	0.0354624	-0.0584211	0.139044	-0.0337954	-0.0905023	0.126403	-0.0876853	-0.0344143	0.0457549	0.012219	0.0296526	-0.0854428	-0.113894	0.0860524	-0.0302486	0.0548961	-0.133765	-0.0844	-0.091005	-0.13012	0.14361	0.18142	-0.02086	-0.06282	-0.1002	-0.07175	-0.06073	-0.09118	-0.101665	-0.09126	-0.08075	0.07717	0.062525
P41091;Q2VIR3	-0.0148473	0.0343554	-0.0915022	0.026531	0.0134163	-0.00251055	-0.0158477	0.055517	-0.00916076	-0.0196218	-0.113218	-0.0517967	0.0418639	0.0179031	0.0571961	0.0671692	0.0810709	0.0658405	-0.0215998	-0.0537357	0.00156879	-0.111317	0.0420263	-0.0118911	0.0203059	0.0235145	0.0524471	0.000956774	0.0372727	-0.0892429	-0.0397806	0.00711656	0.0333951	-0.000950038	0.026955	0.0592	-0.03133	-0.09352	0.0277399	-0.00920999	0.02424	0.00120997	0.0505301	-0.02257	0.058915	-0.00595999	0.10928	0.07087	-0.011755
P41250	0.137641	0.0825305	-0.175158	-0.00340319	-0.116107	0.0393224	0.00465155	0.0299134	-0.0199296	-0.00968075	-0.0964942	0.0241396	-0.136245	0.0823884	0.0734878	0.0873015	0.080097	0.100384	0.12343	-0.030596	-0.115668	-0.226753	0.0182612	0.04846	0.116526	0.0483723	0.140097	0.0315425	-0.0843725	-0.224864	0.00117683	-0.0304542	0.0140951	-0.04331	-0.060275	0.01275	-0.1167	-0.06027	0.28014	0.13194	0.01874	-0.00391006	-0.00749999	0.00516003	-0.081445	-0.03694	-0.07836	0.20577	0.187125
P41252	0.0578039	0.0275917	-0.0643146	0.00409865	-0.0453007	0.0342646	-0.019614	0.0131495	-0.00509715	-0.00939417	-0.0685902	-0.0846303	0.0641842	0.0891125	0.0053215	0.0184479	0.131039	0.0205476	0.0683274	-0.0292656	-0.0575547	-0.0652871	-0.028331	-0.0442221	-0.015177	0.010541	-0.00127697	0.0681496	-0.0219526	-0.0615282	-0.0576277	0.0665851	-0.032225	-0.04092	-0.036575	-0.02494	-0.09478	-0.07682	0.0851399	0.10534	-0.05143	-0.08157	-0.02257	-0.05175	0.0231149	-0.08222	-0.0411	0.04127	0.060325
P42126	-0.336423	0.084995	0.143094	0.0429027	0.229779	0.0209446	0.0257953	-0.27187	-0.0431287	-0.124023	0.155715	0.00527513	-0.112152	-0.0255755	-0.00733876	0.188507	0.271459	-0.0210352	-0.037249	-0.189254	-0.167171	0.202755	-0.015974	-0.0282581	0.144963	0.0113623	0.0635322	-0.186135	-0.205754	0.0959635	0.0770932	0.00720394	-0.074555	-0.08946	-0.162565	-0.19348	0.18571	0.15192	0.14134	-0.06365	-0.07995	-0.01026	-0.11636	-0.03225	-0.067645	0.07792	-0.09096	0.09237	0.144325
P42166	-0.240151	0.0484526	0.0103878	-0.0534277	0.0272589	0.279467	-0.069567	-0.00641501	-0.0173886	-0.00591195	-0.0688125	-0.034319	0.0616832	0.129405	-0.000230432	-0.065801	-0.246841	-0.200678	0.0579886	0.0669175	0.195401	0.164973	-0.0658369	0.0317956	-0.210963	-0.113125	-0.118577	-0.018335	0.0838023	0.202636	-0.0412617	0.217474	NaN	NaN	NaN	0.1932	0.05371	0.05362	0.20604	0.33564	0.01794	NaN	0.40233	-0.01315	NaN	NaN	NaN	0.11897	0.043125
P42167	0.0605664	-0.0313522	0.0281335	0.103274	-0.112308	-0.00235772	-0.0810988	0.0313191	-0.0600193	0.0214902	-0.00846684	-0.0212439	-0.0179069	0.00894153	0.03546	0.0423751	-0.0427285	-0.0305624	-0.0439258	-0.0230232	0.0168276	0.17817	-0.134774	0.0636073	0.0017978	0.000614643	-0.0970634	-0.0141438	0.000688553	0.0997294	-0.0510029	0.078981	-0.101875	0.01964	-0.044585	-0.01758	0.0693099	0.12742	0.00432998	-0.01486	-0.02396	-0.01803	-0.03105	-0.03746	-0.034685	-0.02927	-0.00922	0.0105699	0.00371498
P42224	0.08351	-0.0815934	0.0599695	0.0313395	-0.154956	-0.0093351	0.094788	-0.05347	-0.0238765	0.0576791	-0.16567	-0.034378	0.12198	-0.0225236	0.0577719	0.00524452	0.0582431	0.0189955	0.0164192	-0.00516585	-0.0804813	-0.0486144	-0.0366266	0.0959356	0.00359076	0.000545532	0.0574407	0.0257042	-0.0126843	-0.121956	0.0349896	0.0271852	0.024295	0.13874	-0.00508499	0.1252	-0.22978	-0.24237	0.01164	0.03834	-0.00371003	0.0513999	0.0712301	0.0255901	0.148615	0.11952	-0.00716001	0.000759959	-0.00490499
P42330;P17516	-0.174369	-0.0465243	0.170786	0.16417	0.0243335	0.0151117	-0.0855711	-0.0668759	0.0721269	-0.0554571	0.196467	0.101573	-0.165733	-0.144902	-0.00350523	0.00400305	0.0808599	0.0625615	-0.155812	-0.00690627	-0.186154	0.0454602	0.136096	0.0194421	0.158049	0.0951931	-0.206523	-0.0155904	-0.0519476	-0.0103774	-0.0768013	0.106822	NaN	NaN	NaN	NaN	NaN	NaN	NaN	NaN	NaN	NaN	NaN	NaN	NaN	NaN	NaN	NaN	NaN
Q71UM5;P42677	-0.313267	0.0986723	0.0175596	0.10132	0.0839049	0.0651406	-0.0445033	0.00364006	-0.0487447	0.000280619	0.0170035	0.060313	-0.074168	-0.204511	0.0668383	0.199144	0.111449	-0.0712346	-0.0940666	-0.136197	0.0349525	0.167526	0.0547187	-0.0795017	0.0991833	0.156573	-0.0426516	-0.11976	-0.0848545	0.0592066	-0.149749	0.0657833	-0.157655	0.84624	-0.216235	-0.17475	-0.42479	-0.27975	-0.38613	-0.13055	-0.22537	-0.21197	-0.19313	-0.34597	-0.0530651	0.10772	-0.09852	-0.27486	-0.145835
P42704;Q9NP80	0.0013442	0.0567856	0.0555511	0.0345039	-0.0384836	-0.0752659	-0.047287	0.019629	0.00442123	0.0689626	0.0302496	0.0171466	-0.0224619	-0.108832	-0.00963736	0.0173755	0.0862212	0.0307188	0.0170274	-0.00726652	-0.0430284	-0.00555658	-0.0668736	-0.02068	0.0563002	0.0366321	0.0264082	0.0346417	-0.0381193	-0.0819445	-0.0764642	0.0479784	NaN	NaN	NaN	NaN	NaN	NaN	NaN	NaN	NaN	NaN	NaN	NaN	NaN	NaN	NaN	NaN	NaN
P42765	-0.117487	0.0395436	0.2068	0.00193214	-0.0597577	-0.0214839	-0.0568705	0.00043726	-0.0779743	-0.01932	0.32067	-0.0334001	-0.216043	-0.0616264	0.0246501	0.0592833	-0.00185204	-0.021451	0.0811057	-0.106777	-0.102543	0.241499	-0.0385404	-0.0467467	0.139133	0.0807552	-0.047513	-0.134399	-0.132329	0.203387	-0.122191	0.0191054	-0.054245	-0.0517	-0.059835	-0.13011	0.41781	0.32752	0.07674	0.000630021	0.00117999	-0.01783	-0.04831	-0.0471	-0.227165	-0.07416	-0.1617	0.05347	0.102025
P42766	-0.0844251	-0.0215442	-0.0392697	0.106181	0.0175185	0.0118475	-0.0305805	0.00991297	0.0151966	0.0553389	-0.0976079	0.0136271	0.0473461	0.00534296	-0.0801766	0.0317645	-0.0152736	-0.00689101	0.0697484	0.0954099	0.0844045	-0.00976205	-0.142137	-0.0489455	0.04022	0.0394459	0.060215	0.0836146	-0.0797772	-0.140027	-0.0256858	0.0349681	0.016795	0.03324	-0.039335	0.0987	-0.13536	-0.01917	-0.05171	-0.00457996	-0.03944	-0.05532	0.02363	-0.00269997	0.0231149	-0.0402	0.06718	0.02337	-0.022495
P43034	0.00983194	-0.0381407	-0.146192	0.0945047	0.00589043	0.0834668	-0.0133508	0.0175999	-0.0798557	-0.154657	-0.0473494	-0.00494617	0.0362824	0.208085	-0.0188084	0.0384734	-0.011593	0.027254	-0.0634751	-0.0630511	-0.0335703	0.0298785	0.216168	-0.0854833	-0.0426488	-0.0203132	0.0237184	0.00956395	0.0923476	-0.0966012	0.0752972	-0.0483266	0.0601951	0.15354	0.085755	-0.04587	0.06881	-0.08004	-0.0669	-0.00519997	0.000889957	0.2546	0.25573	0.24509	-0.176375	0.07952	0.06368	-0.18367	0.0454249
P43243	0.132126	0.0619571	0.103488	0.0971757	-0.128949	-0.121723	-0.0888851	-0.0559384	0.00442159	0.113983	0.095962	-0.00674784	-0.0198175	-0.16598	-0.0404671	0.0193281	0.0581588	0.0447713	0.0793234	0.0726601	-0.00350225	0.00301933	-0.200364	-0.0587531	0.0236518	0.0935358	-0.0142229	0.129491	-0.0918168	-0.0307797	-0.0325919	-0.0725149	-0.0235749	-0.00718999	-0.047455	-0.0251	0.02241	-0.000969946	-0.06186	-0.01132	-0.0553	-0.00139004	0.0332301	-0.05232	0.035815	0.00253999	0.05078	-0.01368	-0.041755
P43246	0.142118	0.0144936	-0.22688	0.0153537	0.0128665	-0.165342	0.100416	0.115516	-0.0776713	-0.0657089	-0.123278	-0.144929	0.191935	-0.0389981	0.210432	0.0611877	-0.293433	-0.124749	-0.0639374	0.00902331	0.17158	0.0960112	0.132733	0.0295373	0.0669913	0.0797843	-0.00285566	0.0611733	0.0298489	-0.21476	-0.217719	0.219259	0.149695	0.16754	0.0480551	0.1166	-0.07181	-0.00901997	-0.03249	0.10744	0.0255399	0.0739	0.17673	0.06089	0.141615	-0.02994	0.16718	-0.01607	-0.082255
P43304	0.249132	0.0743579	-0.0806844	-0.115613	-0.039803	0.0741855	-0.0970635	-0.0799872	0.0408067	0.00238359	0.0201633	0.0571171	-0.0235887	-0.0763673	-0.0805508	0.0540044	-0.10761	-0.172793	-0.0171407	0.0196723	0.0679097	0.106921	0.0926156	0.0205492	-0.137359	0.022947	-0.051613	0.0632774	0.00480604	0.0096792	-0.0770762	0.176721	0.0922951	-0.05092	0.007765	-0.06645	0.03011	0.22342	-0.03097	-0.11899	0.23304	0.00337994	-0.0726	-0.01725	0.121915	0.04372	0.02328	0.64297	0.055725
P43307	0.0464332	0.0149179	-0.0923984	0.00691691	0.0434045	0.076446	-0.0468128	-0.0052456	0.0534959	0.128077	-0.0925969	-0.0519629	-0.204623	0.0551059	0.0333861	0.0276234	0.126398	0.0762876	-0.0334685	-0.021681	-0.0471694	-0.0581535	0.099926	-0.0824474	-0.0536391	-0.0704657	-0.123505	0.0783355	0.051403	-0.0450068	-0.00655439	0.117574	0.022995	0.01624	0.00252503	0.0362	-0.02731	-0.01349	0.05104	-0.01458	0.0470399	0.0407	0.00567001	0.02179	-0.0193551	0.0196201	0.05218	0.05787	0.137625
P43405;P43403;Q8NFD2	-0.0526682	-0.0435306	0.201299	-0.0864666	0.017678	-0.0494898	0.00493878	0.00110045	-0.042656	0.0579831	0.0268732	-0.00539863	0.023713	-0.0899001	-0.0523964	0.0835379	0.073049	-0.0806727	-0.0115541	-0.0385233	-0.0495577	0.0830393	0.00374639	0.0252598	-0.0624774	0.0405289	-0.0284013	-0.114783	0.00941336	0.128201	0.0141923	0.0139222	NaN	NaN	NaN	NaN	NaN	NaN	NaN	NaN	NaN	NaN	NaN	NaN	NaN	NaN	NaN	NaN	NaN
P43487	-0.138131	0.145891	-0.16917	0.133092	0.0945334	0.043973	-0.0704112	-0.0291574	0.038661	-0.0673742	-0.0335212	0.0511231	-0.157402	-0.0220838	0.106214	0.090642	0.113109	0.123112	-0.153393	-0.0335062	-0.0570979	-0.188001	0.16411	0.0323496	0.144774	0.153842	-0.174559	-0.072175	0.022213	-0.136433	-0.125316	0.170096	0.148695	0.15564	0.158655	-0.01773	-0.05312	-0.01524	0.15414	-0.02787	0.12264	0.1342	0.19133	0.14779	0.096715	0.21752	0.17378	0.08267	0.195025
P43490	0.0373507	0.016506	0.0295861	0.0438433	-0.0126252	-0.0447371	-0.107841	0.0251818	-0.0135283	-0.00908971	-0.00827312	-0.0014081	-0.0278857	-0.0362895	0.0540092	0.0536542	0.0998437	0.038867	-0.0409124	-0.0366635	-0.0648587	-0.0586419	0.0351758	0.0199208	0.0772479	0.015703	-0.0472217	0.00385308	0.00716805	-0.0587935	-0.0256841	0.0365405	0.112195	0.06294	0.105755	-0.11184	4e-05	0.07872	0.14214	-0.0265	0.10814	0.0933	0.10053	0.12509	-0.0610451	0.10222	0.00660002	0.09337	0.107925
P43686	0.134579	0.0333278	0.0244964	-0.130189	-0.0153601	0.00133842	-0.0291314	-0.0256135	0.0258732	0.109138	-0.150488	-0.00905538	0.024142	0.0328128	-0.0928675	0.033856	-0.0631604	-0.0414509	-0.00347108	0.0777653	0.0582245	-0.0587419	0.00686181	0.0446329	-0.0502417	-0.0491263	0.129116	-0.0564759	0.0494358	-0.0209031	0.0534691	-0.0427926	-0.0235749	-0.08874	-0.034135	0.01263	-0.07527	-0.05218	-0.03233	0.06784	-0.05892	0.00651997	0.00793004	0.00145	0.0274149	-0.08814	-0.01662	-0.05001	-0.034445
P45880	-0.149559	-0.0367839	0.143957	0.0528352	0.0266211	0.0044806	-0.0247393	-0.0253613	-0.0877681	-0.0981534	0.201778	0.00162625	-0.0832667	-0.076782	0.0417848	0.0896461	0.0464675	0.00149131	-0.0625727	-0.00547934	-0.102209	0.0786386	0.020313	0.0394609	0.10066	0.0829263	-0.0355902	-0.0742719	-0.0717618	0.0811694	-0.134433	0.0548732	0.020095	0.0252399	0.022655	0.00206	0.23561	0.25512	0.05044	0.06494	0.07884	0.0764999	0.00914001	0.05239	0.127115	0.01522	0.01928	0.0458699	0.105725
P45974;Q92995	0.0251486	-0.0237479	-0.0153451	0.039769	0.0872564	-0.101882	0.0245949	-0.0264396	0.0405162	-0.0870166	-0.00224896	0.168596	-0.0499121	-0.0260115	-0.0185211	-0.00130714	-0.164629	-0.0604481	0.13616	0.0941098	-0.0243214	0.0447629	-0.0912582	0.0448083	-0.0606396	0.0912439	-0.0342367	-0.0405641	0.0478449	-0.0893854	0.165452	-0.0923494	0.0328951	0.0827399	0.054355	-0.07957	0.18931	0.0656201	0.16574	-0.05346	0.13604	-0.00520003	0.0748301	0.04839	-0.053655	0.00477999	-0.12457	0.18357	0.135625
P46087	0.255202	-0.0669714	-0.0989368	-0.0506703	-0.0594571	0.0445493	-0.0341472	0.0380385	-0.00116491	0.0374777	-0.257088	-0.0562322	0.0656204	0.202557	0.0534027	-0.0957599	-0.0254581	0.019094	0.0861061	-0.115706	0.125532	0.0438066	-0.0417092	-0.0782874	-0.188995	-0.138676	0.165728	0.0714192	0.050795	0.117307	0.0190037	-0.08638	-0.062715	0.04774	0.352955	-0.1401	-0.0388	-0.07477	-0.00282001	NaN	-0.12452	0.3528	-0.06896	-0.06534	-0.129985	-0.10367	-0.01937	-0.04648	0.036325
[truncated: 5,112 more rows]
[truncated: 30 more columns]
