# Supplementary material for: HarmonizR enables data harmonization across independent proteomic datasets with appropriate handling of missing values
Source: Nat Commun. 2022 Jun 20;13:3523. doi: 10.1038/s41467-022-31007-x (PMC9209422; doi:10.1038/s41467-022-31007-x)
Supplement: Supplementary file 3 — Source Data [file 41467_2022_31007_MOESM3_ESM.zip › Source Data/Figure3;Supplementary Figure 11-12;HarmonizR Limma.xlsx]

## Sheet: cured_mouse_limma
	FF_W2_1	FF_W2_2	FF_W2_3	FF_W2_5	FF_W2_6	FF_W2_7	FF_W2_8	FFPE_W2_1	FFPE_W2_2	FFPE_W2_3	FFPE_W2_5	FFPE_W2_6	FFPE_W2_7	FFPE_W2_8	FFPE_E878	FFPE__872	FFPE__875	FFPE__876	FFPE__877	FFPE__879	GS50	GS51	GS52	GS53	GS54
A2ADY9	-0.237223	0.143997	NA	0.244093	NA	-0.190766	-0.0379259	-0.15997	0.0607337	0.0088037	0.35825	-0.161829	-0.375809	0.160866	0.164387	0.578213	-0.20236	-0.329322	-0.288743	NA	-0.517271	0.135278	0.112314	0.207418	NA
A2AGT5	0.0483736	-0.0247464	-0.8078	-0.527986	-0.174716	0.187734	-0.484616	-0.25478	-0.459767	-0.193587	-0.136091	-0.0709528	-0.0426098	-0.625972	0.0269207	-0.202349	NA	NA	NA	-0.589039	-0.202489	-0.00332247	0.137318	0.0179675	-1.22359
A2AJI0	0.130494	-0.0117924	0.446338	0.271848	-0.337359	-0.234387	0.134776	-0.0814422	-0.191904	0.23362	0.370156	-0.127485	0.176066	0.0209068	-0.611948	0.393511	-0.0396024	-0.231687	0.119391	0.713123	-0.327231	-0.0182099	0.787277	-0.137171	-0.0190109
A2BH40	-0.303381	0.0398681	-0.129641	-0.277091	0.567176	NA	0.196008	NA	1.03331	-0.26831	-0.340888	0.486674	-1.22613	0.408289	-0.195181	0.649715	0.0821121	0.755895	-0.457758	-0.741844	0.635809	0.768439	0.00549898	-0.00476802	-1.32753
B0V2N1	-0.500333	-0.20071	0.291503	-0.027251	0.488518	-0.465036	0.0263436	NA	-0.244099	NA	NA	0.352215	0.229141	-0.55838	0.0385746	0.0706946	-0.23805	-0.0923404	NA	NA	-0.0425634	-0.281258	-0.00153442	0.0167916	0.0321626
B1AZP2	0.00803333	0.155927	0.168042	-0.417823	NA	-0.123549	NA	NA	NA	-0.122979	0.214401	NA	NA	-0.217042	0.315769	NA	-0.362436	-0.0789534	NA	NA	-0.297742	0.0967962	0.230786	-0.0018338	-0.237375
B2RQC6	-1.61256	1.11011	0.183515	0.643975	0.225803	-1.36322	0.838385	-2.27809	0.778672	0.782248	0.301394	1.01203	-1.30206	0.731825	1.01816	2.43684	-0.20108	1.16741	-1.29829	-3.10075	1.28975	0.861717	-0.216275	0.397807	-2.31441
B9EKR1	1.18688	-0.421636	0.249308	-0.077646	-0.482418	1.01472	-0.54071	0.701614	0.172354	NA	-0.218566	0.152814	0.0729737	-0.0853363	0.669577	-0.0619616	NA	-0.373689	0.510746	-0.0814636	-0.640567	-0.854171	0.713906	0.161636	1.28241
D3YVF0	-0.0727332	0.153326	0.724821	0.381979	-0.491026	-0.988982	-0.788101	NA	NA	0.0115568	-0.320333	NA	NA	NA	-0.0745576	0.165856	NA	0.409754	-1.02798	-0.24501	NA	-0.794713	0.55348	-0.59813	0.22181
E9PUL5	1.49611	-0.576262	0.570753	0.421718	-1.29898	1.05649	-0.819277	0.707662	NA	-0.355841	0.263898	-1.73252	1.72433	NA	0.756719	-0.246969	-1.3882	-0.269847	1.04205	0.835281	-2.19479	-1.13037	1.45509	0.801675	1.67591
F6ZDS4	-0.0756539	0.799661	0.0743451	0.0674471	-0.224208	-0.830203	0.659404	-0.148464	0.200621	-0.00545096	-0.12296	0.568921	-0.395961	0.374089	NA	-0.00230888	0.401881	-0.245639	0.115091	NA	0.680495	0.832805	0.167635	-0.162625	-1.18203
F8VPU2	0.192217	-0.248291	-0.107626	-0.191159	0.327495	0.129253	-0.138123	-0.0124972	NA	NA	0.540123	-0.276368	-0.271963	NA	0.0389223	0.57769	0.215889	-0.164556	-0.223265	-0.47574	-0.17213	0.177676	0.120038	-0.103113	-0.048353
G5E829	0.646915	-0.082935	-0.045325	-0.065825	-0.256007	0.598095	-0.294448	1.32504	-2.1014	0.380095	0.621624	-0.990176	1.19379	NA	0.885473	0.292599	-0.431625	-0.215085	-0.190195	0.0878086	-0.989737	-0.757164	1.0124	0.462347	0.629637
O08529	0.29185	0.28905	-0.0264599	0.13547	-0.0109999	0.37484	-0.0928399	0.289883	-0.328154	-0.258434	1.05342	0.263604	-0.146934	0.0875257	0.535994	0.567543	-0.242129	-0.452619	0.362593	0.0522543	0.030554	0.024634	0.174151	0.319615	0.137411
O08532	0.0738887	0.290874	0.386374	-0.0400483	0.494544	0.0982617	-0.373821	0.389614	-0.542606	NA	0.449094	0.341064	0.734773	-0.574736	0.012002	-0.016837	0.598569	0.272226	-0.27151	0.202754	-0.160307	0.057571	0.299744	-0.125275	0.592604
O08547	0.078881	-0.166413	-0.166747	-0.069743	-0.076787	0.364329	-0.097935	0.111458	-0.595924	0.213042	0.466036	-0.168774	-0.114208	-0.0460435	0.547228	0.552368	-0.985721	0.647815	-0.454641	-0.422261	-0.299069	-0.282044	0.0897762	0.484459	-0.0891314
O08553	0.109776	-0.21409	0.0361354	0.10582	0.0228944	0.350592	-0.259597	0.556242	-0.477988	-0.0951526	0.326707	-0.0936687	0.687378	-0.751984	0.883462	-0.224267	-0.772067	-0.500892	0.441355	0.302294	-0.565051	-0.396844	0.229602	0.321889	0.518642
O08579	-0.823319	0.443266	-0.104335	-0.141008	-0.0898995	-1.26046	0.552066	-0.611107	-0.262524	-0.192719	-0.432041	0.927055	-0.414849	-0.437498	NA	NA	-0.17958	0.11671	NA	-0.54728	0.140261	0.171201	0.0364614	-0.528269	-0.836575
O08582	0.00353816	0.306414	0.17314	0.0392822	0.217398	-0.0215188	0.233086	-0.257703	0.221683	0.0436507	0.118788	0.635532	-0.416913	0.606304	0.236141	0.694628	0.567661	0.188374	-0.552753	-0.318617	0.250732	0.291395	-0.223274	0.22477	NA
O08583;Q9JJW6	-0.351117	0.776857	0.0309304	-0.0131826	0.251048	-0.970323	0.529078	-0.318406	0.264543	-0.0861641	-0.0183921	0.635076	-0.506703	0.283341	0.310758	0.279949	0.466007	-0.196137	-0.113863	-0.529606	-0.10212	0.595686	0.628656	-0.0679495	-0.87335
O08585	0.289535	0.00970897	0.117564	-0.299304	0.531085	0.066342	-0.318395	0.952735	-0.607559	NA	0.134081	-0.267469	0.439481	-0.311379	0.3131	0.915608	-0.835564	0.855349	-0.227632	-0.680974	-0.552047	-0.411468	0.953138	-0.0774318	0.371048
O08663	-0.426352	0.641344	-0.043774	0.268539	0.198427	-0.518669	0.409569	NA	-0.406981	0.589996	-0.283301	-0.327441	NA	0.805645	-0.0250865	1.17584	0.0259944	0.632222	-0.481979	-0.873487	0.858362	0.696982	-0.281887	0.103667	-0.999206
O08709	-0.357886	0.498056	-0.0571332	0.429646	0.373566	-0.115952	0.423866	-0.633369	-0.685819	1.38669	1.41811	0.0145305	-1.40933	1.10335	0.594932	0.676307	0.201492	0.359813	-0.187443	-0.621535	0.413109	0.590059	0.191449	-0.0575315	-0.284111
O08749	-0.0393332	-0.110693	-0.224033	0.0671568	-0.155783	0.514687	-0.359744	0.497148	-1.0185	0.143226	0.342634	-0.164313	0.44873	-0.556666	1.15694	0.136148	-0.479342	-0.408862	-0.146562	-0.522102	-0.71605	-0.106686	0.151605	0.617311	-0.165997
O08759	-0.701715	0.191866	0.243338	0.181279	-0.568899	-0.288694	0.020682	-0.142139	-0.165539	-0.382649	NA	0.185391	NA	-0.153739	-0.135485	-0.127985	NA	NA	NA	NA	-0.0613827	-0.271923	-0.0549627	-0.00859266	-0.261813
O08788	-0.230863	-0.173413	-0.134913	-0.0317326	-0.214463	0.116227	-0.199263	0.0380622	-1.3268	0.172259	0.427947	0.115563	-0.200187	-0.0952618	1.19627	0.324354	NA	-0.323796	-0.287816	-1.52932	-0.13023	-0.33898	0.0761602	0.11195	-0.3392
O08795	-0.0135811	0.358654	0.0721739	0.0167189	0.0625429	-0.335303	0.475872	0.214268	0.0294749	-0.160299	0.172738	0.416451	-0.102315	0.0667599	0.182738	0.205107	-0.205152	0.0515015	0.0856505	0.22622	0.195293	0.371733	0.346393	-0.0780973	-0.380265
O08807	-0.611763	0.338507	-0.116162	0.552971	0.793444	-0.560474	-0.00511739	-0.644411	0.086781	0.040798	0.324038	0.820608	-0.510111	0.273701	0.0424017	0.828269	1.35607	0.549751	-1.56094	-0.880059	0.802052	0.657772	0.113646	-0.227771	-1.06613
O08848	-0.593017	0.0970866	0.454629	-0.202271	0.229734	0.115071	0.0667426	NA	0.131537	0.033046	-0.212512	0.142882	-0.340472	0.389497	0.624028	0.0948655	NA	0.195713	-0.0391845	-0.755439	0.464994	0.123453	-0.00179002	0.120147	-0.586821
O08917	0.273512	-0.130276	0.278042	0.234081	-0.598482	-0.76018	-0.0629808	NA	-0.359566	0.211692	-0.0609061	-0.138114	0.0668919	-0.376811	0.157863	0.753929	-0.878708	-0.470958	NA	NA	-0.640737	-0.361942	0.0299383	0.0681823	0.357213
O09044	-0.475621	0.709081	-0.0785587	0.0100053	0.0351293	NA	0.0262963	-0.400394	0.146186	0.534663	0.631387	-0.436154	-0.249354	NA	-0.0241362	0.488544	0.480734	0.113964	-0.550496	-0.282276	0.222914	0.637041	0.311798	-0.551939	-0.431204
O09061	-0.0645624	0.231481	0.0922676	0.227361	0.201868	-0.1185	0.0695066	0.0492569	0.00818392	0.17226	0.501125	0.504972	-0.376736	-0.219641	0.71216	0.574041	-0.642441	-0.0948107	0.204695	-0.205571	0.222964	0.270754	0.0423272	0.352004	-0.431321
O09167	-0.39631	0.540872	0.0828061	0.516422	-0.0831429	-0.322086	0.461182	-0.45614	0.589035	0.182388	-0.25684	0.832262	-0.28499	0.194027	0.250049	1.55642	-1.04826	1.29299	-0.166808	-1.1989	0.508785	0.794565	0.0538553	-0.0805347	-0.705426
O35098	-0.34609	0.0635146	-0.0445174	0.131441	0.0857616	-0.271866	0.0741896	-0.139043	0.0633724	-0.260804	-0.0540936	0.316731	-0.253267	0.0195354	0.394195	0.603239	-0.200869	0.0121315	-0.422367	-0.649957	0.406346	0.388392	-0.416641	-0.212407	-0.385379
O35114	-0.562462	0.634739	-0.340841	-0.321444	0.358843	-0.800816	0.283268	-0.578141	0.0170734	0.284228	3.94286e-05	0.120526	-0.269109	-0.323333	0.0703864	-0.0585486	-0.243603	-0.000692643	-0.0208326	-0.388465	-0.0697606	-0.350379	0.00276636	-0.0104636	NA
O35129	-0.391838	-0.377869	-0.378416	-0.0215037	-0.521894	0.154846	-0.484713	-0.124993	-0.775981	-0.131585	-0.266542	-0.036967	-0.366382	-0.318936	0.463268	-0.00741189	NA	0.273018	-1.88395	NA	-0.118322	-0.232038	-0.687633	0.405142	-0.810994
O35136	-0.0213448	-0.784687	0.578264	0.263864	-0.310913	0.801524	-1.56963	-0.259009	NA	-0.251029	NA	NA	0.0630709	NA	NA	0.814096	-0.568717	-0.692345	NA	NA	-3.44708	-1.34969	0.578225	-0.235499	3.7091
O35143	-0.0876969	-0.546827	-0.657767	-0.637757	0.228923	-0.132347	-0.591277	0.287621	-0.940881	-0.820773	0.473441	-0.24537	-0.414968	-0.76382	0.223567	-1.44445	NA	-0.902423	-0.0378327	0.429177	-1.91908	0.401307	1.52602	-2.19767	0.457459
O35215	0.559702	-0.08547	-0.261091	-0.015488	-0.354538	0.377742	-0.087341	0.155979	NA	0.137259	0.222539	-0.513671	0.136219	-0.0238813	0.576929	-0.0908213	-0.433328	-0.471524	0.585919	-0.0527313	0.365607	-0.215167	0.0803335	0.521386	-0.656789
O35226	0.0335165	0.392534	0.136365	0.0983397	0.52554	-0.289036	0.280674	-0.47318	0.249458	0.273986	0.473592	0.613069	-0.41409	0.455097	0.220079	0.402805	-0.0900665	0.339166	0.288091	-0.150414	0.256952	0.524452	0.352622	0.182912	-0.475555
O35286;A2A4P0	-0.177898	0.508012	0.0399022	0.206279	-0.0369768	-0.488162	0.371182	-0.233926	-0.0774851	0.147742	0.355836	0.629647	-0.827825	0.428351	0.645235	1.00522	-0.999559	0.169191	-0.518419	NA	0.534222	0.632682	0.070662	0.167942	-1.10384
O35326	-0.574376	0.428497	0.26101	-0.110631	0.255279	-0.852925	0.468907	-0.480535	0.310242	-0.0149321	-0.00057914	0.372254	-0.673723	0.363038	0.282495	-0.171585	-0.510955	0.0161953	0.510055	-0.232695	0.304023	0.492183	0.443473	-0.237385	-1.09104
O35343	0.207313	0.399935	0.191303	0.454447	0.718891	-0.392195	0.420809	-0.144212	0.777288	NA	-0.0732221	0.740118	NA	0.128958	NA	0.380401	NA	0.191171	NA	NA	0.959216	0.751886	0.0489157	0.178976	-0.510063
O35344	0.269726	0.564079	0.129825	0.366583	-0.305881	-0.165877	0.12952	-0.145939	0.270231	0.68081	0.0979606	0.479365	-0.752189	0.357741	0.210433	1.48677	-0.143272	0.574707	-0.352975	-0.928824	0.71766	0.50326	-0.12713	0.12799	-0.516084
O35381;Q64G17	-0.0693702	0.626814	0.198005	-0.0850882	0.0271188	-0.551383	0.336432	0.132139	0.0277733	0.0834393	-0.0763417	0.382553	-0.33701	0.269974	-0.0384087	0.905854	-0.361649	0.641315	-0.278729	-0.454789	0.103903	0.528467	0.551417	-0.101509	-0.737613
O35459	-0.520378	0.129805	-0.216505	-0.0865632	1.00275	-0.383949	-0.0133342	-0.144413	0.223667	-0.365572	0.0691906	0.53561	-0.157172	-0.249485	0.0359729	NA	-0.0248211	-0.0317741	-0.0297631	NA	0.154247	0.312351	-0.312684	0.27218	-0.489077
O35544	0.608833	-0.307019	-1.56963	-0.640693	-0.128903	0.187373	0.375513	1.76181	NA	-0.120479	-0.868769	-2.54526	0.719464	NA	0.531625	NA	NA	NA	NA	-0.952919	-0.6608	-1.59744	1.1532	0.578444	-0.526645
O35593	-0.202476	0.382296	0.363911	-0.252426	0.0841111	0.145779	0.0867011	-0.603853	-0.249443	0.900238	0.656715	-0.128522	-0.555223	0.587983	1.10534	0.873954	-0.631368	0.251646	-0.454918	-0.623598	0.381261	0.554071	0.287741	0.125441	-0.914304
O35654	NA	0.0687032	-0.321561	-0.191249	-0.0843838	NA	-0.0978078	NA	NA	0.155649	NA	-0.268425	NA	-0.263004	NA	-0.0399226	-0.210597	NA	NA	NA	0.058668	0.799684	-1.23413	NA	NA
O35658	-0.4666	0.56284	0.0105447	0.236613	-0.60242	-0.0192623	0.472934	NA	NA	1.12178	-0.489352	-0.702852	NA	0.181648	0.101088	0.518687	-0.543295	0.428051	-0.365497	NA	-0.482857	0.450663	0.182533	0.125203	-0.136507
O35685	-0.19608	0.580235	0.303675	0.377195	0.152967	-0.683621	0.593655	-0.254764	0.124696	0.445569	-0.126944	0.768373	-0.721394	0.892486	0.443233	0.322784	0.805677	0.00840789	-0.269952	-0.343272	0.762421	0.573681	0.0655812	0.0661512	-0.662104
O35691	NA	0.503889	NA	-0.225552	-0.365975	-0.439155	0.566833	NA	0.105742	-0.401887	-0.386803	-0.0335086	NA	0.756496	-0.0905179	NA	0.0108321	0.328172	-0.248428	0.0399821	0.578636	0.671956	-0.141754	0.120976	-1.18978
O35737	0.00883126	0.437824	-0.0234647	0.0472503	-0.255455	-0.278576	0.358318	-0.320362	0.265177	0.149368	-0.122076	0.335487	-0.387272	0.374405	0.731384	0.0509816	0.00299657	0.13316	-0.208139	-0.457757	0.634047	0.395767	-0.0375041	0.274222	-1.05601
O35841	-0.0591209	0.260475	-0.512282	-0.278973	-0.17784	-0.54432	-0.154427	-0.336968	-0.329558	0.246312	-0.284123	0.168254	-0.838098	-0.0923057	-0.336708	NA	NA	NA	-0.110978	-0.180808	0.233677	0.390267	-0.0443832	0.000546814	-1.6276
O35887	-0.120949	0.884541	0.336761	0.211501	-0.631791	-0.552791	0.444241	NA	0.00722014	0.56394	0.62377	0.26394	-1.15478	0.18578	0.269859	0.234901	0.0462003	-0.0269147	0.328855	-0.363031	0.0679891	0.364899	0.646149	-0.335051	-0.335761
O35900	NA	0.527482	-0.720093	-0.0308963	0.347417	NA	-0.605693	-0.346599	-0.214979	0.281006	-0.13739	0.428992	-0.743492	0.057963	-0.452362	-0.0286419	0.308888	0.186328	-0.488542	-0.103812	-0.288437	0.369563	0.108683	-0.339557	-0.332037
O35969	-0.34248	0.387769	0.0950925	0.567759	-0.457788	0.0235915	0.367789	NA	-0.511353	0.843604	1.35467	-1.25642	NA	0.0278792	0.530486	0.388506	0.245323	-0.135357	-0.113407	-0.365497	0.161735	0.485185	0.208425	0.115865	-0.512832
O54734	-0.191825	-0.0613973	0.0128047	0.254384	0.185708	-0.151388	0.423916	-0.264383	0.261918	0.200503	-0.0479271	0.409575	0.093249	-0.180734	0.26633	0.782192	-0.166245	0.360112	-0.34269	-0.494954	-0.171682	0.275034	0.175119	0.395838	-0.337025
O54941	-0.687414	0.441159	-0.372081	-0.0432273	0.163899	-0.614326	0.504446	-0.307967	0.371077	-0.0282377	0.0288913	0.0652243	-0.916198	0.179667	0.418882	0.308217	-0.598769	0.41599	-0.978279	NA	1.08758	0.815959	0.0128403	-0.0114667	-2.33887
O54962	-0.18627	0.518417	0.132515	0.237402	0.00739067	-0.586954	0.51654	-0.0494176	-0.21382	-0.0453706	0.166105	0.279092	0.0691374	0.433311	0.442768	-0.0733	-0.412957	0.764612	0.500091	-0.673466	0.564384	0.641946	0.071445	0.082271	-0.90359
O54984	0.455493	-0.0078667	-0.563181	0.579733	-0.0918257	0.11293	0.540353	0.0174805	0.121902	0.0780415	0.295866	0.3047	0.222671	-0.0150265	0.521857	0.620456	-0.0603095	-0.0367645	0.22246	-0.388582	0.32742	0.31195	0.147674	0.32871	-0.383155
O55013	0.416901	-0.171697	-0.252081	-0.01399	-0.199692	0.199677	0.0117592	0.161909	0.434618	0.0511967	0.464777	-0.354686	-0.243429	-0.523506	0.324803	0.0173055	-0.237439	-0.371532	0.143983	0.115063	-0.0342714	-0.44909	0.246935	0.227232	0.00267965
O55022	-0.0835226	0.403479	0.43479	0.140627	0.0600189	-0.286324	0.246141	0.375976	0.00416899	0.114311	-0.143312	0.443086	0.407093	-0.286112	0.216121	-0.0118784	0.262813	-0.0471316	0.289756	0.0747876	-0.585025	0.242671	0.819741	-0.040326	0.216661
O55023	0.506081	0.0431042	-0.223108	0.269848	-0.1712	0.363896	0.0969282	1.02555	-0.0662621	-0.150032	0.107438	-0.156082	0.776941	-0.652002	0.519864	0.0177338	-0.107705	-0.345483	0.45178	0.222854	-0.115405	-0.0535338	0.427077	0.361767	0.0126302
O55042	1.00684	-0.337145	-0.117635	-0.281935	-0.399495	0.516655	-0.428445	1.66777	NA	0.0777011	0.344961	-1.48701	1.6201	-2.2588	2.72671	-1.73659	-2.05593	-1.81792	2.47496	0.373504	-2.20869	-1.06333	1.58919	0.766007	0.887427
O55091	-0.219249	-0.717702	0.991408	0.460307	-0.410268	0.322686	-1.58015	0.0824308	NA	0.216221	-0.224119	-0.942532	0.0444508	NA	0.0358468	-0.738093	0.126857	-0.364993	-0.0690632	0.0211868	-1.22741	-0.483825	-0.399573	NA	1.45196
O55100	0.873286	-0.550806	0.165765	-0.102709	-0.507513	0.571636	-0.51809	0.643862	NA	-0.897104	-0.169346	NA	0.383484	NA	0.195306	-0.819233	-0.239445	NA	0.249395	0.565094	-1.33633	-1.39341	0.889701	0.571801	1.21936
O55142	-0.750831	0.666531	-0.000252558	0.466221	0.161707	-0.835107	0.148217	-0.267974	0.227132	0.266319	0.174125	0.337968	-0.838397	-0.042685	-0.151866	0.11299	0.123716	-0.0040459	-0.176991	-0.0268139	0.370205	0.886216	-0.662778	-0.424207	-0.271947
O55222	-1.2027	0.245497	-0.270141	0.405683	0.287517	-0.596792	0.182026	-0.95737	0.0341764	-0.00800647	0.0860201	0.322281	-0.685596	0.259583	-0.53129	0.314185	NA	-0.18957	NA	NA	0.301338	0.521408	-0.0163792	-0.150925	-1.33324
O55234	-0.0826333	0.307258	0.169942	0.162568	-0.507985	-0.175805	0.456365	-0.259028	-0.320326	0.344354	0.459667	0.116905	-0.282649	0.270782	0.294655	0.0666103	-0.131281	0.262814	0.000553302	-0.210745	0.192639	0.225056	-0.0177404	-0.0159204	-0.148527
O70133	0.190226	0.402613	-0.209364	0.118229	-0.0592307	-0.038244	0.114464	-0.377863	-0.0767144	0.40713	0.0894796	0.46338	-0.636496	0.64978	1.54532	2.28622	-0.506386	0.885224	-1.59952	-2.16627	0.628745	0.639075	-0.345185	0.374825	-0.926966
O70194	-0.479302	0.0043878	-0.0631602	0.135648	0.379558	-0.204298	-0.0749042	-0.410399	0.149104	0.0320143	0.0178323	0.565533	-0.758342	0.102185	0.320757	1.94886	-1.5779	0.186597	-1.09407	NA	0.567899	0.676589	-0.357765	0.000242339	-1.10273
O70209	NA	0.893984	-0.0644826	0.2569	0.111035	NA	-0.133663	-1.26241	1.93077	-0.47165	0.45147	2.06989	-1.20133	-0.0274551	-0.0211188	0.914454	1.56042	0.773348	-1.14969	-0.800875	0.869524	0.971114	-0.543384	-0.446236	NA
O70251	-0.590607	0.745869	0.0302895	0.0896095	0.417619	-0.506134	0.204819	-0.42251	0.466368	0.285128	-0.60402	0.606596	-0.15992	0.219822	0.00781221	0.388192	-0.511038	0.0868922	0.424102	-0.0604178	0.161058	0.490188	0.147848	-0.219602	-0.299872
O70252	-0.0346073	-0.429324	-0.546333	0.154853	-0.127777	0.239643	-0.0622873	-0.0788812	NA	-0.278151	-0.132401	-0.127771	0.0517208	-0.125231	0.480378	0.0521486	NA	-0.782801	-0.210201	NA	0.0380568	-0.213627	-0.1026	0.0139838	-0.311409
O70274	-0.616369	-0.459694	0.426392	0.021054	0.388775	-0.0301	-0.417988	0.26681	NA	-0.491956	NA	-0.0690378	NA	-0.0989198	-0.204655	0.670339	0.112338	-0.497405	-0.0110712	-0.6592	0.031013	0.241352	NA	0.045171	-0.710639
O70310	-0.333963	0.26091	0.377062	0.0922444	0.0115054	0.143463	0.0376404	-0.14366	0.0914283	0.112474	0.320356	0.299948	-0.361082	0.269398	0.563556	0.761209	0.313472	0.787364	0.0947124	-2.01557	0.280968	0.238096	0.049389	0.123448	-0.271284
O70318	-0.514927	0.175819	0.124908	0.269312	-0.0462438	0.0343192	-0.0419118	0.0537652	-0.660209	0.405701	0.842948	-0.135713	-0.505399	NA	-0.403621	0.736434	0.342042	0.139638	-0.15913	-0.654271	0.222794	0.19229	0.140774	-0.332744	-0.222204
O70325	-0.0371085	-0.28035	-0.482335	-0.231688	-0.263089	-0.0663485	-0.293862	NA	NA	-0.0468519	-0.0565819	-0.510962	NA	-0.331192	NA	-0.0284734	NA	-0.287603	0.154795	-0.784305	-0.208867	-0.390257	-0.174017	-0.203701	-0.205142
O70378	-0.319086	0.00462582	0.0687068	0.0988558	0.133223	-0.186399	-0.155807	0.955687	-0.160344	0.12296	-0.284644	-0.202035	0.0106554	-0.798162	0.179173	0.334201	-0.103576	-0.0895381	NA	-0.57446	0.110537	-0.137046	-0.506572	0.32972	NA
O70400	NA	0.250689	-0.159578	-0.126656	-0.504188	NA	0.0814726	NA	0.404447	-0.894713	-0.338489	0.514743	NA	-0.14425	NA	-0.376325	0.0995417	0.00182632	NA	NA	-0.187118	0.00381322	NA	NA	NA
O70435	-0.186344	0.164702	-0.188747	0.12842	0.309586	0.0247067	0.150269	0.000706536	0.416673	-0.616893	0.221861	0.404578	0.112815	-0.137147	0.15903	0.0641284	0.112816	0.0591024	-0.0715956	0.0215964	-0.133818	0.404626	0.276344	0.0369564	-0.296544
O70439	0.128175	0.0834048	0.180869	-0.157861	0.257379	-0.116603	0.108062	0.583875	-0.0747564	-0.00691639	0.554565	0.130794	NA	-0.773196	0.42488	-0.0374288	-0.564877	NA	0.401477	0.121251	-0.595695	-0.251641	0.919499	-0.178461	0.451599
O70492	-0.178152	0.072641	0.0358025	0.0593334	-0.0887204	0.11366	0.143634	0.36289	0.0402007	-0.379053	0.0318937	0.0568457	0.31225	-0.266827	0.360147	-3.54671e-05	0.00565253	-0.161328	-0.0961235	0.0272875	0.026822	-0.380014	0.220805	0.030404	0.214982
O70493	0.512826	0.135535	-0.0496453	0.230185	-0.0224353	-0.0322553	0.0861047	0.208971	0.085586	-0.076659	-0.045866	0.421234	0.167182	0.099866	-0.250776	0.0493756	0.632766	0.0720256	0.113146	0.120876	0.240524	0.0219208	0.330807	0.202209	-0.18095
O70591	-0.593421	0.531659	0.564363	0.0945428	0.319503	-0.737494	0.591766	-1.12839	0.688783	0.305001	0.376462	0.464391	-0.60036	0.665031	0.147626	0.119296	0.309256	0.371126	0.0665375	-0.353057	0.15503	0.38874	0.473712	-0.317767	-0.149058
O88291	0.0901749	0.414582	-0.166545	0.296012	-0.0424781	-0.329297	0.129077	-0.294791	0.526507	-0.156184	-0.504125	0.646924	NA	0.117261	0.108644	-0.0311953	0.15512	-0.249306	-0.377839	0.730171	0.509162	0.594012	-0.208329	0.0655992	-0.680784
O88342	0.0584246	-0.0970754	-0.0521054	0.116015	-0.239435	0.314925	-0.116075	0.271217	-0.70097	0.397667	0.552063	-0.2921	0.0814676	-0.32467	0.71664	0.17882	-0.444386	-0.384656	0.103819	-0.183376	-0.498852	-0.186307	0.0701736	0.166562	0.437476
O88343	0.269027	-0.363079	-0.147313	-0.151373	-0.28619	0.284087	-0.256269	0.7657	-1.50691	0.319266	0.73016	-0.86721	0.274871	-0.366985	0.585512	1.93091	NA	0.0297315	-1.47333	-1.5379	-0.181563	-0.323521	0.259682	-0.265221	0.0455448
O88384	0.109229	0.440789	0.603782	-0.242169	-1.13332	-0.116009	0.24446	0.443376	-0.275801	0.00325936	-0.285076	0.312302	0.185533	-0.476828	0.11586	1.08914	-1.09162	0.750265	-0.930239	NA	-0.413934	-0.273439	0.593322	-0.214889	0.242342
O88448	0.327357	-0.298148	0.0619916	0.0212046	-0.0993134	0.705615	0.124467	0.615797	NA	-0.518379	-0.147302	-0.231119	0.883268	NA	0.1842	0.719658	-0.418434	-0.17655	-0.103117	0.516964	-0.113596	-0.198271	0.459857	0.376437	0.0778374
O88456	-0.0272336	0.342372	0.130029	0.371967	-0.65625	0.142409	0.491712	NA	NA	-0.145305	0.372449	NA	NA	NA	0.524796	0.050827	-0.647321	0.373099	0.860701	-0.480667	0.48862	-0.481607	-0.0614538	0.50873	NA
O88487	-0.0859364	0.260131	-0.00814538	0.124761	0.147804	-0.282531	0.123666	0.00611026	0.12095	-0.360602	0.419835	0.273948	-0.113666	-0.0668287	0.564184	0.501981	-0.126961	-0.00535286	-0.327883	-0.366185	0.081898	0.127999	0.139449	0.194029	-0.343555
O88543	0.179655	0.284995	0.0475347	0.0470647	-0.0609853	0.0610047	0.0599747	0.0386972	-0.213733	0.814261	0.0137572	0.180547	-0.472323	0.258036	0.282133	0.502329	-0.217028	0.106661	0.342422	-0.485738	0.143699	0.266916	0.0162859	-0.00287108	0.0182869
O88544	-0.166626	0.288359	0.216298	0.396178	-0.221279	0.158001	0.132382	0.195135	-0.400282	0.441974	0.725147	0.15586	-0.401432	0.0869101	0.514142	0.567717	0.207638	-0.0102485	-0.164981	-0.425712	0.224726	0.133521	0.0919235	0.0624965	0.0611285
O88545	-0.386508	0.291602	-0.00836845	0.0999715	-0.470418	0.267652	0.0650015	0.301867	0.00518226	NA	-0.0832577	-0.0536077	-0.270948	NA	0.210534	0.284124	0.600814	-0.0209061	-0.488996	-0.706486	0.270412	0.0114423	0.219122	-0.433078	-0.168663
O88569	0.0700307	0.450732	-0.053068	-0.103607	-0.158594	-0.113393	0.15934	-0.0448651	0.244794	-0.155263	-0.360967	0.570481	-0.0417201	0.0389819	0.267885	0.179403	-0.0822176	0.489481	-0.301584	-0.337448	0.360911	0.311066	0.128407	0.333697	-0.954479
O88643	1.51721	-0.497275	-0.282978	0.279718	-0.911369	1.72852	-0.845522	0.82617	NA	-0.357419	-0.12203	NA	0.218029	NA	1.57909	-0.417697	-1.32335	-0.536227	0.844726	0.700578	-0.561528	-0.750248	0.868462	0.469532	0.679722
O88685	-0.3066	0.216345	0.0905584	0.119223	0.379202	-0.266056	0.2393	-0.352632	0.656348	-0.388774	0.0339775	0.746289	-0.0323735	-0.190858	0.394644	0.50038	-0.88217	0.0738196	0.0612496	0.256628	0.517299	0.335709	0.00632553	-0.00387147	-0.518336
O88696	-0.14025	-0.532996	-0.622801	0.234129	0.097896	-0.239104	0.091665	NA	NA	NA	0.0392268	-0.120935	-0.394632	NA	NA	0.00306984	NA	-0.32063	NA	NA	0.402	-0.215201	-0.366175	0.354202	-0.968728
O88746	-0.312989	0.0303012	-0.205497	0.137279	-0.422204	0.503274	-0.0055678	0.0818737	NA	-0.139239	-0.0606643	NA	NA	NA	0.600352	0.251613	0.048829	-0.574216	-0.346187	-0.216451	-0.28432	-0.318017	0.14197	-0.0383886	0.302039
O88809	-0.258477	0.421064	0.284923	0.112293	0.191147	-0.364283	0.353304	-0.406021	0.434727	0.0856158	-0.0903722	0.578551	-0.363573	0.501046	0.655314	-0.125385	0.163344	-0.0593171	0.0468979	-0.0465911	-0.270153	0.078939	0.722408	0.546795	-0.549437
O88844	0.00429286	0.0907629	0.0331929	0.181003	-0.152802	0.245865	0.0498849	0.0074472	-0.544092	0.200077	0.556689	0.14843	0.156166	-0.0725188	0.829808	-0.00702231	-0.704252	0.19027	0.292399	-0.213602	-0.205958	-0.0745987	0.121709	0.296763	0.185083
O88910	4.18534	-2.54925	-1.8388	NA	-0.793628	3.90959	-0.385208	0.946039	NA	NA	-0.270185	NA	0.588172	NA	0.659605	NA	NA	NA	0.251065	0.353355	NA	NA	0.597901	0.669793	-0.00366906
O88935	0.608984	-0.658274	-0.0514164	0.0690836	-0.313456	0.872924	-0.774815	2.93969	-5.60828	0.81762	2.18875	0.389247	2.97276	-3.94674	1.69537	-0.117643	-1.33347	-0.627423	-0.038183	0.209666	-1.49797	-1.25706	0.632554	0.806684	1.13938
O89023	-0.969846	-0.0264455	0.424951	0.183187	0.161409	-0.41025	0.274595	NA	-0.674579	0.653041	0.0360123	-0.221559	NA	NA	0.252176	0.231615	-0.314388	-0.261444	-0.101583	-0.117004	-0.328903	0.552284	-0.408139	0.299064	-0.37316
O89053	0.524657	0.044606	0.061375	0.374016	-0.78269	0.669347	-0.443529	0.518942	NA	0.530869	0.184928	-0.367452	-0.290232	-0.193242	1.07027	0.0303047	-0.734307	0.155714	0.191005	-0.329173	-0.365154	-0.37614	0.329845	0.427792	0.303501
O89079	-0.22132	0.47522	-0.0965504	0.449434	0.327642	-0.0675396	0.0135708	-0.0429192	-0.722813	0.554287	0.440357	0.390659	-0.0221062	0.282993	0.516595	0.73751	0.282359	0.215761	-0.189763	-0.807784	0.275992	0.493085	-0.230607	0.365895	-0.275466
O89086	-0.473632	0.855745	0.343896	0.0721794	0.0854504	-0.774902	0.664354	-0.16374	0.334542	0.264515	0.231514	0.214937	-0.460705	0.352031	0.334557	-0.0846433	0.628107	-0.0933633	0.0829467	-0.204953	0.327109	0.765019	0.57456	-0.0348217	-1.07966
O89112	0.355623	-0.349055	-0.600401	-0.210547	-0.876803	0.391423	-0.739481	-0.640822	NA	-0.169252	0.0448581	NA	-0.394352	NA	-0.202162	-0.377622	NA	NA	NA	NA	-1.03625	-0.250369	-0.205516	0.147911	-0.105234
P00375	-1.8297	1.59543	-0.295717	0.12611	0.350593	-1.45269	1.36373	NA	-0.435497	-0.0524421	-0.243493	0.23667	NA	0.393157	NA	-0.0194027	-0.0212397	NA	NA	NA	1.22348	1.20744	-0.715537	-0.343633	-1.47337
P00405	-0.109823	-0.294132	-0.528742	0.389094	0.273403	0.315674	-0.338972	1.09833	-1.06854	-0.692788	0.657298	-0.513011	0.47626	-0.251043	0.0640654	0.135864	-1.17518	0.350257	0.224344	0.149076	0.1905	-0.3041	-0.566723	0.926666	-0.455986
P00493	0.214622	0.351073	0.171443	0.29922	-0.374907	0.197925	-0.0221887	-0.418851	-0.358361	0.158359	0.825138	0.193129	-0.0261409	0.463915	0.697855	0.44006	-0.0191419	0.256001	-0.0187849	-0.638399	-0.0311516	0.202373	0.166313	0.117203	0.143253
P00920	-0.0131065	0.230764	0.128894	0.458004	-0.498157	0.362104	-0.0610365	0.00765382	-0.790616	0.898461	1.77029	-0.242776	-1.21768	0.182124	0.360289	0.814506	0.324411	0.335543	-0.649087	-0.664977	0.182738	0.302397	-0.733976	0.45559	0.227154
P01831	0.423801	-0.0525499	-0.0286219	-0.0789129	-0.337058	0.247371	-0.117978	1.55297	NA	0.515625	1.38338	-0.477674	1.74952	-4.67577	0.955689	0.140428	-1.90837	0.0282172	0.678419	0.153661	-1.89553	-0.969562	1.33357	0.416252	1.1553
P01942;P06467	0.111343	0.226694	0.119013	0.164749	0.00834127	-0.147173	0.358044	0.365321	0.256844	0.134066	0.0686608	0.260325	-0.169416	-0.0747872	1.73778	0.264343	-0.955867	0.0701832	-0.276057	-0.119517	-0.0018373	0.162583	-0.251867	0.531653	0.160193
P04104	-0.0925403	-0.0227203	0.301874	-0.86098	0.46332	-0.2216	0.547897	-0.264977	-0.81487	-0.388442	0.211049	-0.00108074	0.767079	0.606489	0.974435	-2.29141	-1.279	1.16512	0.658675	0.870955	1.93841	-0.702954	-0.204244	-0.158254	-0.790634
P04370	0.144313	-0.518577	-0.477416	0.293243	-0.0505571	0.239963	-0.437047	2.25451	-4.38503	0.819528	2.74457	-0.30865	1.83951	-3.77054	0.942311	-0.184701	-2.44724	-0.976641	1.27648	0.698869	-2.4757	-0.518838	0.991543	0.656274	0.770945
P04925	0.399172	-0.203803	0.0278502	-0.0762918	-0.159423	0.245652	-0.342412	0.503413	NA	-0.327899	-0.125455	-0.419069	0.290971	NA	0.715618	-0.905567	-0.515267	-0.641167	0.880699	0.372036	-0.908909	-0.224707	0.872712	0.0803406	0.102526
P05063	0.52408	-0.38297	-0.542397	0.0483676	-0.127236	0.48962	-0.0540994	1.53146	-1.43497	0.452482	0.726465	-1.25903	1.34299	-1.40403	0.397886	-0.419904	-0.575199	-0.617214	0.503525	0.672644	-0.179444	-0.513862	0.193478	0.426228	0.0417161
P05064	0.444785	-0.490087	-0.176611	0.154795	-0.396421	0.763845	-0.505619	0.962819	-1.33751	0.237349	0.674941	-0.421535	0.790984	-1.11237	0.638232	-0.543993	-0.966253	-0.449743	0.548666	0.597109	-0.647979	-0.624118	0.221062	0.49997	0.40441
P05201	0.497509	-0.235559	0.0895981	0.157733	-0.631665	0.672659	-0.270923	1.43791	-1.39084	0.754476	1.36131	-0.976982	1.18708	-2.0936	1.05331	-0.143995	-1.05171	-0.710834	0.69977	0.3929	-0.962092	-0.579445	0.456514	0.386707	0.897852
P05202	0.161537	-0.435163	-0.420743	0.0881672	-0.363433	0.662307	-0.482533	0.481254	-1.36613	0.379148	0.557573	-0.374245	0.170471	-0.637926	0.86249	0.27869	-0.5966	0.30315	-0.66317	-0.86158	-0.292463	-0.21533	-0.408777	0.23941	0.112974
P06151;P00342	0.328659	0.011869	0.158909	0.084959	-0.283868	0.337139	0.042599	-0.252055	-0.626545	1.12022	0.542974	-0.257255	-0.551685	0.704606	0.642835	0.276245	-0.396703	-0.183713	0.296955	-0.0525332	-0.0513912	0.132589	0.340569	0.171969	-0.107831
P06745	0.358644	-0.0356659	0.0661941	0.113884	-0.377846	0.523634	-0.280306	0.550286	-1.70176	0.753874	0.819386	-0.247352	0.282228	-0.0881219	1.01596	0.957772	-1.82501	-0.0931423	-0.0290023	0.289313	-0.360678	-0.04595	0.17739	0.28421	0.20827
P06801	0.00697989	-0.229766	0.163431	0.297564	-0.686848	0.483184	-0.160464	1.10098	-1.3529	NA	0.284473	-0.464933	0.342441	NA	0.325163	0.267378	NA	-0.634148	-0.487503	0.439166	-0.360093	0.0786103	-0.121496	0.0754483	0.237587
P06837	0.264616	0.309576	0.693356	0.167176	-0.931184	0.293136	-0.30148	0.190693	-1.39856	1.15336	0.598223	-0.413197	0.535033	-0.170367	0.542527	-0.2474	-0.612163	0.278651	0.397973	0.0648641	-1.43639	-0.502127	1.15911	-0.389597	1.52272
P07309	-0.548754	0.307737	0.144817	0.153817	-1.10355	-1.3053	0.240607	-0.408055	NA	-0.314325	-0.182175	NA	NA	NA	0.0442055	-0.31715	NA	-0.390717	-0.435963	-0.407965	-0.271616	0.0230441	-0.721516	0.888184	-1.42569
P07724	-0.216863	0.545477	0.325057	0.345497	-0.215543	-0.266783	0.438097	-0.00528888	-0.0142489	0.816746	0.414371	-0.385069	-0.550599	0.679024	1.06512	0.464343	-0.307787	0.240943	-0.327387	-0.316717	-0.130321	0.351029	-0.172651	0.903619	-0.269581
P07742	-4.37959	1.79864	1.33971	1.32586	0.810853	-3.49447	1.63936	NA	-0.645393	-0.441423	-0.116699	0.387387	NA	0.130686	-0.674853	0.94151	NA	-0.677923	NA	NA	0.800824	1.67161	-0.353453	-0.492863	-2.31157
P07901	-0.0609457	0.0861553	0.0547943	0.149984	-0.117028	0.0572893	0.0743123	-0.0259124	-0.311677	0.364911	0.360026	-0.0419614	-0.301188	0.200366	0.848765	0.345225	-0.570165	0.00721827	-0.0246547	-0.396765	-0.318223	0.305581	0.118218	-0.0966982	0.16581
P08003	-0.351727	0.526103	0.0362734	0.216903	0.419783	-0.424277	0.308133	-0.0101373	0.274798	-0.0701993	0.329469	0.540192	-0.456736	0.123809	0.552435	0.648405	0.0278346	0.833455	-0.558615	-0.876775	0.449158	0.203178	0.263388	0.132928	-0.526372
P08113	-0.20598	0.120241	-0.0539931	0.0309759	0.239641	-0.141542	0.153641	0.123029	-0.125481	0.0836033	0.234972	0.20743	-0.242678	-0.137894	0.354891	0.0837451	-0.333245	0.0623951	0.0449351	-0.0901649	0.0384587	0.146627	0.273645	0.0309307	-0.38753
P08228	-0.239816	0.420557	0.271527	0.0978003	0.368557	-0.515052	0.443087	0.160469	0.0766988	0.268299	0.220069	-0.0198912	0.0597988	0.0812188	0.495697	0.417067	-0.0356852	0.0642568	0.0667568	-0.282382	-0.378856	0.370091	0.939257	-0.330993	0.00525908
P08249	0.0644938	-0.349971	-0.373004	0.17696	-0.133738	0.53699	-0.268285	0.61666	-0.933166	0.185336	0.411335	-0.274824	0.366356	-0.71825	0.705367	-0.357055	-0.379105	-0.154555	0.135125	-0.246825	-0.0875474	-0.0503094	-0.295183	0.390485	-0.204984
P08551	0.132286	-0.876535	-0.350404	0.803446	-0.403944	0.686046	-0.788808	0.182887	NA	-0.333996	1.69767	-1.67268	-0.443817	NA	0.900238	0.686788	-1.04527	-0.499562	-0.655582	-0.0705323	-2.31708	-1.55482	1.08191	0.76702	1.45304
P08553	0.05643	-0.84987	-0.33809	0.7076	-0.58811	0.6179	-0.83977	2.52594	-4.10234	1.73206	3.94817	-0.984174	1.14055	-5.49409	1.39429	0.699396	-2.14403	-0.720104	-0.288154	0.000965654	-2.5276	-1.31574	1.03738	0.617859	1.30674
P09055	-0.795557	0.731365	0.328845	0.524775	0.0931613	-0.676491	0.567515	-0.394281	0.050234	0.226593	0.442533	0.078495	-0.070433	0.440474	0.161953	1.07297	0.423333	0.297026	-0.381651	-0.910531	0.538739	0.427919	0.271519	-0.0701418	-0.615454
P09103	-0.045648	0.353122	0.139132	0.155532	-0.144888	-0.1942	0.376682	-0.324797	-0.229547	0.598018	0.504098	0.187669	-0.488057	0.392347	0.512122	0.741299	-0.345288	0.586442	0.0160725	-0.962308	0.253202	0.350732	0.302782	-0.0348777	-0.414888
P09405	-0.611365	0.6439	0.114158	0.0755745	0.141124	-0.822215	0.66546	-0.851623	0.0104073	0.538417	0.320357	0.418311	-0.833698	0.604466	0.157144	0.966582	-0.348076	0.758933	-0.464926	-0.892536	0.809818	0.780938	-0.273901	0.111268	-1.28052
P09411;P09041	0.116865	-0.285526	-0.191776	0.158765	0.0362648	0.341855	-0.106829	0.450545	-0.707637	0.273798	0.72864	-0.239609	0.0921755	-0.528297	0.680078	-0.0557275	-0.822329	0.0916705	0.176967	-0.0109855	-0.183804	-0.0745748	-0.0248738	0.28327	0.0497092
P09528	0.211932	-0.232468	-0.0946143	0.160252	-0.0688063	0.524842	-0.629663	0.206937	NA	0.140269	-0.0769849	0.291592	-0.0913149	-0.580665	-0.0153579	0.237975	-0.0139199	-0.0712739	-0.0667669	-0.180823	0.0268661	-0.363992	-0.00992586	0.181438	0.0738081
P09602	-1.48493	-0.17014	-1.5517	-0.86874	-0.83106	-1.79138	-0.86939	-1.68245	0.967802	-1.80274	-1.70131	-0.462248	-1.51919	-1.36721	NA	NA	2.28741	NA	-2.7003	-2.83026	-1.44624	-0.202791	-0.539361	-2.1358	NA
P09671	0.551504	-0.218046	-0.103096	0.0709638	-0.682646	0.378944	-0.346826	0.555081	NA	0.457749	0.598662	-0.822606	-0.397656	-0.690546	0.702895	0.0637437	-0.00295632	-0.688156	-0.124146	-0.250696	-0.198139	-0.316291	0.0955016	0.141149	0.0283496
P0C0A3	-0.0159273	0.207239	-0.00176533	-0.166079	NA	-0.398896	NA	0.248396	NA	-0.383305	-0.332052	NA	0.123613	-0.0320803	0.690413	0.416333	-1.11687	0.0872026	-0.0190574	-0.508534	-0.492588	0.490603	-0.0438459	-0.254513	NA
Q3THW5;P0C0S6	-0.635174	0.275702	-0.0862711	-0.24785	0.706914	-0.551844	-0.0567381	-0.836968	0.432845	0.274505	-0.0323862	0.193902	-0.69223	0.0650718	0.316732	1.28027	-1.59271	1.62274	-2.05222	NA	0.427339	0.107894	0.0540119	0.208199	-1.22263
P0DN34	0.203934	0.180565	0.071077	0.157101	-0.318113	-0.035425	-0.164741	0.596183	-0.538813	0.1384	0.129232	0.287341	1.01219	-1.53013	0.694632	-0.00724384	-0.671806	-0.605623	0.615267	0.0556852	-0.175974	-0.490952	0.309412	0.13106	0.29388
P0DP28;P0DP27;P0DP26;Q9D6P8;P20801	0.804774	1.01859	0.65474	0.132672	-1.74922	0.5211	0.436873	0.378036	-1.21335	1.66375	1.05976	-0.778744	0.130476	0.579606	0.461995	0.279665	-1.03035	0.998455	0.921125	-0.071295	-0.737806	0.100608	1.09282	-0.0307019	0.874748
P10126	-0.504902	0.329507	0.125459	0.259407	0.102941	-0.478716	0.343021	-0.718235	0.262152	0.380866	0.35425	0.35266	-1.04003	0.585062	0.394663	0.532591	0.0101321	0.303222	-0.397209	-0.691925	-0.0152245	0.527571	0.0763565	-0.0555465	-0.406927
P10518	0.192713	-0.540653	0.184885	-0.058756	-0.205702	-0.149426	-0.338013	0.207433	NA	NA	-0.339778	-0.259778	NA	NA	-0.123319	0.658568	-1.03513	-0.0777204	0.298819	-0.50546	-0.349802	-0.137876	-0.101537	0.100416	-0.164739
P10605	-0.301142	0.666905	0.456758	0.645985	-0.324173	-0.454997	0.600935	0.549759	-0.479941	0.491319	1.60049	-0.433961	-0.882301	0.444909	0.108098	1.60066	0.104078	1.27904	-0.544899	-1.44103	0.827428	0.845568	-0.151924	-0.0521981	-0.547251
P10630	0.626725	-0.426317	-0.0868014	-0.103943	0.0115396	0.591715	-0.35247	1.02733	-1.37506	0.360396	0.648224	-0.611127	0.761544	-0.550859	1.31809	0.353672	-0.739289	-0.518909	-0.265319	0.0749926	-0.483526	-1.23514	0.675828	0.523448	0.705428
P10637	0.685932	-0.10371	-0.0291349	-0.144461	-0.357269	0.499272	-0.313702	1.40014	-1.61834	0.26405	0.452677	-0.199208	1.57653	-1.63892	1.23882	-0.658894	-0.895824	-0.642884	0.497281	0.664584	-1.6437	-0.888736	1.35991	0.20444	1.13732
P10639	-0.0258589	0.624138	0.124925	-0.101554	-0.293362	0.176379	0.0669491	0.0113332	0.874454	0.172653	-0.558887	0.450779	0.71715	-1.09587	0.246588	1.87336	-1.33327	1.57519	-1.95358	NA	-0.312887	0.124896	0.446236	-0.0695339	0.219586
P10852	-0.271446	0.333176	0.205501	0.142855	-0.219582	-0.217466	0.202625	0.0255351	-0.556045	0.543028	0.356746	0.00597709	-0.390335	0.190757	0.344264	0.642618	0.344943	0.411109	-0.703888	-0.888478	0.258028	0.104719	0.266466	-0.207252	-0.296489
P10922	-0.224237	-0.226789	-0.22715	-0.443493	-0.418081	-0.663507	0.19259	0.0700217	-0.885355	-0.0817873	-0.458489	-0.0362783	-0.745444	0.126665	-0.668658	-0.349488	NA	0.156432	NA	NA	-0.384845	0.0863037	-0.0910573	-0.0204353	-1.02616
P11031	-0.186438	0.663977	0.0356924	0.155957	-0.409458	0.0550844	0.178631	-0.584589	0.609789	0.0741371	-0.440685	0.666193	0.0646901	0.103911	-0.665345	1.20404	NA	-0.327215	NA	NA	0.718977	0.445427	0.104827	0.349747	-1.26652
P11103	-1.15268	1.31326	-0.0225828	0.466207	0.661387	-1.08523	0.599247	-0.737363	0.63952	0.245511	0.442836	0.643949	-1.18307	0.728221	0.060634	1.37938	-0.338206	-0.057466	-0.366496	-0.00961603	1.07805	1.19235	-0.322452	-0.0914423	-1.29964
P11157	NA	0.263801	-0.293336	-0.228173	0.674835	NA	0.0949285	NA	-0.111668	NA	NA	0.316491	NA	NA	NA	0.661382	-0.830509	0.476362	NA	NA	1.70355	1.27749	-1.24943	-1.32197	NA
P11352	-0.206851	-0.0732243	0.204865	-0.207139	0.484873	-0.148355	0.38106	0.320376	0.0313361	-0.536289	-0.0886339	0.293486	0.232702	0.182249	0.369027	-0.140742	0.466957	-0.418395	0.183287	-0.0870829	-0.0899199	0.146875	0.0494971	0.575058	-0.370634
P11404	0.919159	-0.348738	-0.182179	-0.00699815	-0.809845	0.809242	-0.0223828	1.25843	NA	0.104583	-0.0300865	-2.30818	1.23115	NA	1.18828	-0.572833	-1.33277	-1.08344	1.28855	0.819299	-1.22553	-0.808005	0.863439	0.823949	0.602041
P11627	0.858078	-0.751112	0.140938	-0.238716	-0.0853268	0.913538	-1.015	1.34894	NA	-1.8156	-0.60315	-0.568434	1.51139	NA	2.6081	-0.933473	-0.648083	-1.63011	0.883981	-0.432643	-3.05152	-1.83602	2.24502	0.845376	1.6703
P11798	0.235279	-1.06349	-0.21695	0.264669	-1.15524	0.704509	-0.86483	-0.00565129	NA	-1.28941	-0.501008	NA	0.598321	NA	0.0957602	NA	NA	NA	-0.694634	NA	-1.96326	NA	-0.467867	-0.580907	1.81428
P11983	-0.506173	0.295275	0.0529046	0.300854	0.0758156	-0.0481694	0.156895	-0.489236	0.267318	0.204785	0.0827004	0.11036	-0.163943	0.315413	0.355155	0.584449	-0.0257501	0.238183	-0.543089	-0.328319	0.200023	0.275832	-0.061389	0.061072	-0.241681
P12367	-0.542666	-0.138985	-0.756831	0.154674	1.509	0.309759	-0.396613	-0.410357	-0.223347	NA	0.203484	-0.165447	0.694478	NA	0.60719	-0.18729	-0.405504	-0.15102	0.20257	0.0526296	-0.0505365	-0.148355	-0.236326	0.0270655	0.506962
P12382	0.14491	-0.327033	-0.208806	0.14182	-0.160804	0.4252	-0.64906	0.842639	-0.14836	0.0241246	0.284842	-0.993909	-0.207105	-0.435999	0.169903	0.0548648	NA	-0.496383	NA	NA	-0.411799	-1.25213	0.25727	0.238262	0.715702
P12658	1.04418	-0.120237	-1.22587	-0.289696	-0.617313	0.647081	0.533791	1.33089	NA	1.31208	0.345189	-4.00685	0.998649	NA	0.478397	-0.504306	-0.75739	-0.408685	0.801007	0.366927	-0.813479	-0.658507	0.851873	0.888463	-0.288393
P12660	0.700362	0.263255	-0.81722	-0.864098	0.239091	0.145339	0.550199	2.53274	-2.86442	1.39461	1.01236	-4.44818	2.55883	NA	0.477812	-0.602408	-0.263698	-0.765218	0.800612	0.538842	-1.32438	-0.518572	1.63259	0.557846	-0.192526
P12787	0.356918	-0.20982	-0.122565	-0.219723	-0.0401731	0.298963	-0.0843431	0.851534	-0.596117	-0.461827	0.621084	0.013809	0.6579	-1.10713	0.801041	-0.940003	-0.316379	-0.628624	0.788027	0.278158	-0.859495	-0.159603	0.667347	-0.123465	0.460398
P12815	-0.117016	0.257814	0.265542	-0.003922	-0.0397725	0.106992	-0.250113	-0.325201	NA	0.794939	0.864245	-1.42274	-0.598661	0.87558	0.719205	-0.305439	-0.316122	0.0237046	0.491405	-0.424587	0.204618	0.0259702	0.262721	0.182757	-0.519263
P12960	0.622592	-0.513174	0.184232	0.0765618	-0.621288	0.880122	-0.732328	1.90429	-3.81492	1.15877	1.00033	-0.277768	2.12253	-2.19652	1.13207	-0.421066	-0.972906	-0.872606	0.513429	0.532552	-1.82456	-1.24022	1.04069	0.579273	1.37103
P12970	-0.502917	0.510556	0.219576	0.350556	-0.0399325	-0.385436	0.215786	-0.380363	0.212576	0.245485	0.176895	0.521804	-0.994219	0.586015	0.363675	1.09573	-0.195909	0.561608	-0.749729	-0.759779	0.286772	0.702242	-0.063378	-0.167934	-0.494708
P13020	0.0937115	-0.428099	-0.467189	0.294551	-0.470689	0.457441	-0.506779	1.05994	-2.1935	0.790276	1.91343	-0.185741	-0.209513	-2.20194	0.433914	0.322424	-0.716506	0.223064	-0.342856	-0.800366	-0.487719	-0.512634	0.0359206	0.408899	-0.178072
P13439	-1.5774	1.07017	0.446976	0.643143	-0.556745	-1.17881	0.627705	NA	-0.683097	-0.106737	-0.269037	NA	NA	0.758895	NA	0.0452182	-0.691948	-0.0657608	0.381215	-0.0436948	0.976744	0.738687	-0.596991	-0.282287	-1.21112
P13595	0.3282	-0.0535796	0.43717	0.104423	-0.475832	0.35104	-0.177147	0.505735	-1.40042	1.02958	0.650485	-0.506797	0.440154	-0.204467	0.899592	0.414776	-0.997193	0.26302	0.0692951	-0.208682	-0.95323	-0.434887	0.811789	0.0351491	0.908519
P13864	NA	0.172442	-0.399187	-0.207626	-0.235462	NA	0.305472	NA	0.138085	-0.367736	-0.40347	0.232091	NA	0.0366696	NA	0.215688	NA	-0.361433	NA	NA	0.752186	0.869986	-1.02107	-0.89259	NA
P14094	0.653046	-0.485534	0.149926	0.221956	-0.643382	0.632176	-0.614058	1.78012	-3.57684	1.68764	2.29808	-0.562778	1.31381	-3.02591	1.28856	0.0300419	-1.58909	-0.290128	0.323555	0.163452	-1.56559	-1.36693	0.916101	0.547551	1.40753
P14115	-0.592197	-0.0319514	-0.245983	0.372386	1.01208	-0.264261	0.00227365	-0.507317	0.431408	-0.0612337	-0.186802	1.00214	-0.713463	0.287613	0.019166	0.489291	-0.478009	0.113749	NA	NA	0.406436	0.542829	-0.187502	-0.0434383	-0.538079
P14131	-0.485831	0.615875	0.156311	0.372495	-0.115809	-0.334191	0.349095	-0.926943	-0.16979	0.928114	0.724423	0.326056	-1.15481	0.830899	-0.267603	0.684921	0.315286	0.77157	-0.387393	-0.638543	0.541611	0.739061	-0.16902	-0.0279435	-0.685179
P14148	-0.653756	0.494599	0.165838	0.292783	0.0881042	-0.536578	0.323974	-0.512413	0.167875	0.0748082	0.0014632	0.758167	-0.449219	0.134283	-0.0632427	0.59743	0.11208	0.283364	-0.372141	-0.407521	0.214297	0.579378	-0.158758	-0.0273227	-0.48262
P14152	0.435388	-0.0634909	-0.146674	0.0827281	-0.137057	0.434178	-0.0891959	0.732639	-1.00424	0.468339	0.648551	-0.56929	0.444827	-0.20495	0.686123	0.37771	-0.900879	0.591988	0.103826	-0.416589	-0.532466	-0.106082	0.32625	0.33493	0.34585
P14206	-0.720452	0.43292	0.260629	0.228134	0.296369	-0.506562	0.415498	-0.66754	0.172162	0.293058	0.290992	0.464723	-0.617739	0.470882	-0.189064	0.445001	0.592201	0.385981	-0.412788	-0.472872	0.630243	0.714225	-0.220087	-0.176237	-0.657759
P14211	0.292998	0.393438	0.0862479	0.238288	-0.560822	0.273248	0.318688	-0.0156664	-0.572666	1.02442	1.04231	-0.0516264	-1.28544	0.900744	0.755689	2.08832	-1.26471	0.836019	-0.377167	-1.14494	0.129465	0.0934453	0.443545	0.296235	-0.218345
P14231	0.275019	-0.372663	-0.196981	-0.101091	0.193609	0.369229	-0.355455	1.11717	-1.11284	0.0971455	0.490195	-0.78975	0.876958	-0.86721	0.683628	-0.424295	-0.778055	-0.623075	0.50345	0.476919	-0.567438	-0.524881	0.50771	-0.0791548	0.529238
P14685	-0.444456	0.172554	-0.101076	0.000854	-0.998198	-0.316766	0.167514	-0.991777	NA	0.290575	0.25902	-0.679807	NA	0.036579	-0.101267	0.992893	-1.18216	-0.577797	NA	NA	-0.07851	0.12313	-0.10247	-0.45699	-0.57057
P14733	0.0046864	0.456464	-0.0545306	0.0518174	-0.226777	-0.419913	0.364639	-0.324924	0.242735	0.143015	-0.119062	0.500015	-0.520398	0.255005	-0.152095	0.937662	-0.223155	0.884878	-0.873825	-0.422275	0.548018	0.424368	0.0954104	0.342978	-1.28478
P14824	0.452402	0.0941224	-0.438661	0.298072	-0.111221	0.538102	0.120562	0.63174	-0.266542	0.0832379	0.753808	-0.0279921	0.253862	-0.474732	0.472551	0.834064	-0.320988	0.139123	-0.184172	-0.123393	0.383492	0.129632	0.333422	0.390152	-0.555711
P14869	-0.716179	0.564559	0.169673	0.499801	0.284175	-0.576016	0.661043	-0.874657	-0.253517	0.888813	0.590025	0.166327	-0.867497	1.23756	0.0289933	0.528882	0.437042	0.522352	-0.150774	-0.606165	0.550803	0.803551	-0.121955	-0.0694292	-0.529359
P14873	0.113055	0.0548408	0.21404	0.291358	-0.239402	0.337876	-0.0184872	0.351706	-0.852627	0.362214	0.786679	-0.0682367	0.24753	-0.0739867	0.94357	0.203776	-0.653709	-0.0605831	0.125142	0.0874734	-0.692839	-0.116608	0.554308	0.290858	0.502338
P15105	-0.394816	-0.0349946	-0.125498	0.158685	0.0694354	0.0966254	-0.101936	0.329236	-0.397758	0.42471	0.470458	-0.734225	0.228354	-0.653274	0.182942	0.903885	-0.466265	0.200323	-0.415425	-0.690455	0.240071	-0.086306	-0.362067	-0.206275	0.177079
P15209	0.33474	-0.00506155	0.126313	-0.0196866	0.368098	-0.0245926	-0.455123	-0.243252	NA	NA	NA	0.354304	0.0281008	NA	0.478968	-0.168282	0.173726	-0.298876	NA	NA	-0.636478	-0.389871	0.0677136	-0.0905544	1.28111
P15532	0.139418	0.222254	-0.0453429	0.164373	0.0937671	0.578829	-0.159365	0.344603	0.295153	0.279233	0.270223	-0.0127766	0.245383	-0.427887	0.426934	-0.324466	0.157084	0.107324	0.330804	0.154264	0.249294	-0.103331	0.245028	0.181127	0.137836
P16045	-1.02529	1.28658	0.719275	0.584992	0.164602	-1.52962	0.564983	NA	0.997872	0.308372	-0.0216682	0.371832	-1.06951	0.0692718	-0.520298	1.2864	0.977393	1.17997	-1.07641	-1.19089	1.17928	1.28882	0.0263824	-0.683356	-1.26432
P16125	0.37393	-0.109313	-0.113774	0.0801443	-0.282195	0.56263	-0.0888187	1.0911	-1.00263	0.464115	0.827446	-0.534425	0.371902	-0.794905	0.900964	-0.00718234	-1.00041	-0.421127	0.617846	0.272147	-0.47676	-0.341619	0.451382	0.387192	0.281665
P16330	0.46421	-0.89475	-0.61016	0.47136	-0.59632	0.82133	-0.68568	1.86474	-5.32265	1.12247	2.76428	-1.6026	0.290906	NA	1.21513	0.212548	-2.85874	-0.236432	0.658348	0.126278	-1.64806	-1.25695	0.501539	0.874494	0.793254
P17095	0.202447	0.175359	0.160308	-0.241278	0.200109	-0.365672	-0.0292035	0.268232	0.274311	-0.591793	-0.165291	0.395014	0.189138	-0.26754	0.10099	-0.996843	0.603319	-0.688896	0.455963	0.612955	0.142536	0.46801	0.149084	-0.309935	-0.376786
P17156	-0.00214951	0.298335	-0.0646785	-0.00884851	-0.0931525	-0.0664535	0.362165	-0.226925	-0.497325	0.326858	0.318273	0.403918	0.358983	-0.258565	0.165631	-0.058065	0.302863	0.00280801	-0.239	0.190236	0.626701	0.413377	0.131107	-0.0497547	-0.817704
P17183	0.818833	-0.793451	-0.248492	0.118024	-0.386309	0.913563	-0.910908	2.50673	NA	0.808745	1.45673	-2.32005	2.46866	-5.33974	0.499937	-0.854671	-1.10559	-0.737405	0.943125	0.835682	-1.08897	-1.44666	0.291337	0.622659	1.27253
P17426	0.138307	-0.254163	0.0647973	0.0855173	-0.712193	0.425677	-0.520219	0.50508	-2.48194	0.897446	0.657365	-0.491782	0.329551	-0.187991	0.945877	1.00664	NA	-0.548563	-1.12253	-0.833043	-0.499733	-0.433183	0.031107	0.073837	0.276347
P17427	0.0725986	-0.548441	-0.272771	-0.358241	-0.647981	0.239839	-0.621671	0.151183	NA	0.356783	-0.186407	-1.61543	-0.0737269	-0.463837	-0.182935	NA	NA	-0.342375	-0.390405	NA	-0.919997	-0.789137	0.0147535	-0.0307665	0.198953
P17742	-0.222506	0.284591	0.0453795	-0.0267587	0.257385	-0.215382	0.339952	0.14056	0.337326	-0.271164	-0.133366	0.280723	0.274339	-0.165757	0.465142	-0.443153	-0.0830646	-0.200956	0.344668	0.313933	-0.0169106	0.291712	0.443453	0.0144463	-0.402227
P17751	0.697722	-0.255173	-0.172871	0.00854787	-0.278847	0.707672	-0.28739	1.41015	-1.4431	0.0824771	0.627166	-0.497451	0.924944	-0.684521	1.03713	-0.621595	-1.0865	-0.589388	1.01164	0.608414	-0.70648	-0.562141	0.620091	0.698771	0.249518
P17918	-5.42145	2.27595	1.33747	1.68722	1.75867	-3.11345	1.97412	NA	0.00327038	-0.0365281	-0.0779805	0.0346804	NA	0.432651	-1.16279	1.71254	2.18811	2.09595	-2.10091	-2.30559	2.2537	2.14857	-0.673017	-0.851575	-2.52158
P18242	-0.640679	0.309279	0.212189	0.414389	0.207989	-0.521355	0.483649	-0.461995	-0.315025	0.74962	0.524085	-0.512925	NA	0.415205	-1.32957	1.8406	0.534375	0.996444	-0.595495	-1.0474	0.79194	0.71452	-0.485259	-0.273717	-0.415012
P18572	0.718601	0.466957	-0.388235	-0.0583918	0.215801	0.0816761	0.0137498	1.0695	-0.0311257	-0.0429857	0.3456	-0.138616	0.493826	-0.646046	0.168301	0.705147	-0.550726	-0.292118	0.50028	0.369251	-0.487473	-0.212039	1.18793	0.409941	-0.148249
P18760	0.206164	0.423581	0.025036	0.0726	0.00836195	0.034562	0.057001	-0.173257	0.0316962	0.519027	0.245046	-0.0921368	-0.0156138	0.312543	0.225866	0.0276279	0.146315	0.270653	0.0922599	-0.0536021	0.20777	0.22054	0.13958	0.30443	-0.281387
P19096	-0.261042	0.156244	0.00977866	0.219543	0.0227217	-0.144613	0.0430747	-0.260625	-0.370145	0.322229	0.50809	0.0892612	-0.470664	0.227559	0.596318	0.820192	-0.640895	0.116699	-0.522545	-0.330595	0.115934	0.137947	0.0402278	0.0478328	-0.309294
P19157;P46425	-0.0424395	-0.0623985	-0.0596675	0.0981835	0.203981	0.119369	0.254903	-0.239435	-0.290789	0.360664	0.223572	0.237945	-0.225391	0.445365	0.637411	0.241492	-0.242086	-0.0980434	0.163397	-0.263372	-0.0871588	0.130099	0.156508	0.14234	0.0238752
P19246	-0.0792109	-1.12619	-0.570711	0.306509	-0.765541	0.338469	-0.942121	1.1006	-4.12218	0.0899293	2.85663	-1.64532	0.838846	-1.95729	0.514208	-1.43034	NA	-1.15628	-0.0129123	0.0576177	-4.17344	-1.55051	0.927591	1.05157	1.71709
P19253	-0.551497	0.657525	0.292367	0.381135	-0.0932512	-0.564382	0.279958	-1.2283	0.163113	1.23279	0.908415	0.0245206	-2.24049	1.54181	0.359854	1.58954	-0.291174	1.4659	-1.36734	-1.41234	0.0603102	0.660222	0.122446	-0.148977	-0.406963
P19324	-0.299862	0.316149	0.0678955	0.328539	0.0172235	-0.34284	0.149064	-0.631678	-0.0784281	0.605972	0.443953	0.237862	-1.02184	0.68033	0.414165	0.237345	0.0882548	-0.00887522	-0.151055	-0.377405	0.656874	0.0557095	0.304114	0.274444	-1.12245
P19536	0.367044	-0.157776	0.0133741	-0.0443559	-0.188206	0.180134	-0.0936659	0.905429	-1.1819	0.202798	0.949073	-0.23142	0.330769	-0.898199	0.717078	-0.168293	0.230427	-0.516283	-0.298833	0.101517	-0.3987	-0.139073	0.608378	0.0258243	-0.0417527
P19783	0.0182854	-0.227475	-0.274175	0.123375	0.0175954	0.470225	-0.464775	0.633687	-1.12484	0.223012	0.844646	-0.385901	0.131763	-0.659306	0.816672	0.385632	-0.889668	-0.000327893	-0.549358	-0.0517579	-0.0844336	-0.421794	0.00465844	0.265045	-0.00414956
P20029	-0.043593	0.093383	-0.164659	0.015805	0.081473	-0.132913	0.192193	0.0956328	-0.1009	0.10765	0.103825	0.216059	-0.188428	-0.192149	0.360348	-0.105113	-0.161993	-0.087323	0.084677	-0.054863	0.196087	0.00427515	0.266585	0.0255661	-0.462736
P20065	0.242103	1.3728	0.901483	0.334983	-1.84096	-0.170604	0.493073	-0.666259	-0.513739	1.5566	1.0182	-0.385579	-0.550689	0.874351	0.958202	-0.379845	0.277312	0.300722	0.399902	-0.41382	-0.302743	0.879493	1.52281	-0.491015	-0.656487
P20108	0.0341566	-0.195003	-0.286043	0.369577	-0.436633	0.563937	-0.299613	0.486912	-2.13692	0.610554	1.03733	-0.425229	0.0582256	0.119502	0.783974	0.0885786	-0.894143	0.28344	0.485642	-0.961453	-0.27	0.185799	-0.270018	0.465813	-0.289898
P20357	0.139089	0.0583994	0.368019	0.102179	-0.295149	0.202499	-0.170478	0.48847	-0.412823	0.0453471	0.329628	-0.110763	0.533764	-0.469063	0.761019	0.0527335	-0.356596	-0.189836	-0.00334645	0.0827935	-1.07662	-0.500414	0.89236	-0.13101	1.10466
P21279	0.376767	-0.0660381	-0.0217971	0.1185	-0.361917	0.43175	0.148753	0.982059	-2.44288	0.755651	0.725173	0.0830342	0.633271	-0.110296	0.675534	-0.130422	-0.535758	0.0177671	0.50224	0.00722706	-0.832559	-0.455125	0.983751	0.177636	0.573451
P21460	-0.214271	-0.00274485	0.251695	0.0993652	0.168015	-0.113235	-0.501834	0.175151	-0.399003	-0.238563	0.0817358	-0.487973	0.60036	NA	0.328093	-0.310207	0.770006	-0.287947	-0.242832	-0.525407	-0.00685396	-0.173328	0.010426	-0.212106	0.158284
P21619	-0.42771	0.325652	-0.398844	-0.216742	0.000479664	-0.623706	0.0207257	-0.435215	0.253195	-0.434205	-0.349045	0.536185	-0.564465	-0.326595	-1.57165	1.59024	0.344027	-0.0257033	NA	-1.27987	0.643183	0.281673	-0.447665	0.0379139	-1.45807
P23116	-0.510263	0.606855	0.245555	0.259955	0.146215	-0.400095	0.105795	-0.72013	-0.0784999	0.676408	0.686498	0.195272	-1.51585	1.21032	0.779939	2.21487	-0.653511	1.25233	-1.23231	-1.97216	0.699016	0.590856	-0.266119	0.0870355	-0.786487
P23492	-0.981847	0.605991	0.266629	0.339684	0.0803796	-0.4027	0.643301	-0.374278	0.550651	0.537978	0.78893	0.0652052	-1.3217	0.304646	0.145026	1.49522	-0.119088	0.156508	-0.931718	-0.273288	0.404725	0.588705	-0.503803	-0.0932191	-0.00252513
P23506	0.297787	-0.250247	-0.0288259	0.165797	0.128337	0.313577	-0.328446	0.580258	0.113902	-0.615583	0.339144	0.187592	0.485293	-0.792627	0.343758	0.115548	-0.778091	-0.0843692	0.469532	0.189034	-0.289109	-0.0851278	0.181172	0.133647	0.27226
P23708	-1.70457	0.725792	0.0197595	-0.512117	0.187567	NA	0.445992	-0.340858	NA	NA	-0.300928	0.222999	NA	NA	-0.514712	-0.645013	0.318311	NA	0.211392	-0.0679541	-0.078252	0.972982	0.196742	-0.745681	-1.04377
P24270	-0.282486	0.049566	-0.113562	0.134309	0.012359	-0.086146	0.032423	0.00918885	-0.224867	-0.0940787	0.318628	0.216928	-0.0277892	-0.451546	1.02744	1.04225	-1.40747	0.620834	0.197824	-1.69821	0.850055	0.312458	-0.489944	0.262131	-1.1158
P24288	-0.196307	0.107327	0.125227	0.099337	-0.218842	-0.081244	-0.011132	-0.112785	NA	-0.135925	0.223345	NA	0.0217754	-0.121865	0.373638	-0.254599	0.293939	-0.142662	-0.0978091	-0.32305	0.250656	0.337965	-0.614498	-0.0292274	-0.0703474
P24369	-0.0427812	0.418459	0.125514	0.210389	-0.250371	-0.130555	0.166859	-0.6059	-0.113468	0.790321	0.388883	0.255442	-0.93306	0.715296	0.807379	0.249272	-0.661858	0.180002	0.200732	-0.349088	0.228489	0.167239	0.338829	0.356239	-0.735432
P24472	0.329238	-0.20922	0.00762876	0.0267228	-0.127186	0.0585608	-0.288783	0.215415	NA	-0.168694	0.0980621	NA	-0.260806	NA	0.688227	-0.590647	NA	NA	0.110567	-0.324169	-0.322254	-0.327169	0.152935	0.48069	-0.129232
P24527	-0.242393	0.306156	0.0486268	0.253716	-0.120166	-0.129123	0.254436	-0.301304	0.0688868	0.0493598	-0.00709017	0.372713	-0.217423	0.40611	0.342442	0.430443	-0.025478	0.446305	-0.210148	-0.665348	0.619088	0.477468	-0.0829546	-0.0520456	-0.696377
P25206	-2.9232	1.20666	0.184549	0.446392	0.628437	NA	0.954076	NA	-0.00346147	-0.213184	-0.109342	0.288609	NA	0.451469	-0.67124	1.84028	0.926203	1.33437	-1.38502	-1.54769	2.02086	1.96281	-0.338106	-0.439643	-2.79182
P25444	-0.52169	0.372789	0.164469	0.352709	0.225729	-0.652424	0.184539	-0.570856	-0.326086	0.815767	0.313424	-0.0104117	-0.904858	0.809138	0.333166	0.586521	-0.301448	0.483507	-0.560228	-0.433418	0.517098	0.518868	-0.189758	-0.174507	-0.581615
P26039	-0.758089	-0.0894522	-0.242822	0.0588578	0.107538	-0.49695	0.348388	-0.622041	-0.209522	0.0305922	0.310992	0.142594	-0.916265	0.191119	-0.306891	0.168639	-0.301351	-0.173271	NA	NA	0.446128	0.407838	-0.441932	-0.120122	-1.05801
P26040	-1.14812	0.872094	0.502987	0.439993	0.334359	-1.38511	0.589455	-0.948886	0.238988	0.48493	0.7248	0.75618	-1.49158	0.44122	0.0979848	0.619273	0.179142	0.420044	-0.535955	-0.604215	0.836069	0.944759	-0.210678	0.143395	-1.56665
P26041	-0.87999	0.36234	-0.0687896	0.11818	0.0973804	-1.04746	0.1865	-1.4454	-0.148655	0.697471	0.511785	0.715923	-1.87492	0.311956	-0.717441	1.39701	0.237059	0.196499	-1.99301	NA	0.663216	0.556328	-0.373422	-0.673612	-1.05239
P26043	-0.526333	0.347377	0.188117	0.121757	0.533617	-0.391843	0.221507	-0.443648	0.0438781	0.195146	0.425992	0.990468	-1.17043	0.452792	0.0385464	1.2815	-0.203804	0.813396	-0.865304	-0.640734	0.594714	0.533974	0.0770143	0.00517428	-0.857877
P26231	-0.227971	0.601794	0.162939	0.185494	-0.278002	-0.306202	0.00153104	NA	-0.504129	0.442921	-0.365089	NA	NA	0.506059	0.179882	2.23301	0.0545771	0.725899	-1.78306	-1.29066	0.795767	0.765217	-0.26015	-0.134543	-1.06659
P26350	-0.910063	1.13523	0.9671	0.191388	-0.730196	-1.35012	0.85192	-1.17854	0.86578	1.12512	0.835587	-0.0116872	-1.88073	0.399724	-1.54372	0.503312	1.74378	2.00763	-1.29245	-1.28548	0.664805	0.587017	0.45909	-0.567348	-1.03266
P26369	-0.029695	0.922116	-0.241085	0.259196	-0.042768	-0.544191	0.419747	-0.371953	0.101691	0.0521908	0.219678	0.378796	-0.348098	0.711016	-0.14026	0.953376	1.05155	0.79907	-0.97371	-1.05289	0.817769	0.507799	-0.264906	0.361429	-0.891146
P26443	-0.251886	-0.155923	-0.167125	0.374747	-0.325065	0.601107	-0.253543	0.336672	-0.951341	0.50087	0.74696	-0.307649	-0.0149416	-0.488262	0.530429	0.456788	-0.268089	0.305801	-0.384819	-0.792419	0.207464	0.25867	-0.461795	0.102418	-0.233679
P26516	-0.904123	-0.301468	-0.526165	-0.520883	-0.384238	-0.715643	-0.316398	-0.822835	-0.194396	-0.830273	-0.56371	0.174623	-0.505015	-0.927308	NA	-0.0175709	NA	-1.03069	NA	NA	-0.23026	-0.24855	-0.481889	-0.51913	-1.14083
P26638	-0.351516	0.349381	0.311394	0.395226	-0.209415	-0.204445	0.365622	-0.275424	-0.0616769	0.180462	0.22799	0.519898	-0.422571	0.48757	0.421284	0.783409	0.018191	0.351637	-0.193106	-0.818916	0.445736	0.577136	-0.115185	-0.122389	-0.316547
P26645	0.401684	1.02909	0.559999	0.246328	-0.569401	-0.00433874	0.649239	0.214782	-0.162488	1.05004	0.819442	-0.233738	-0.266868	0.891432	0.886414	1.37931	-0.354077	1.11253	-0.456944	-0.585007	-0.10087	0.32134	0.9611	0.12583	0.34446
P26883	0.389724	0.0957925	-0.0120485	0.106512	-0.38937	0.181628	0.123957	0.295494	-0.721029	0.268549	0.469442	0.0184593	0.18899	-0.0237137	0.721051	-0.114478	-0.244462	-0.104024	0.262346	-0.0951235	-0.308612	0.106914	0.39635	0.198884	-0.0391113
P27048;P63163	0.0814221	0.429475	-0.185266	0.318831	-0.431337	-0.139232	0.358865	NA	-0.756506	0.886394	0.846875	-2.07502	NA	1.40736	-0.128594	1.2014	-0.267144	0.756337	-1.25288	NA	0.664915	0.530695	-0.0340493	0.0856577	-0.938104
P27545	-0.142996	-1.07943	NA	0.478988	0.17052	0.534994	NA	0.0014815	NA	-0.0141645	-0.0100694	NA	NA	NA	-0.0719486	NA	0.0567803	NA	NA	NA	NA	-0.901337	0.39165	0.884386	-0.405037
P27546	-0.0434093	0.478064	0.105976	-0.0846103	0.242281	-0.380474	0.267202	0.605183	-0.0774825	-0.157043	0.185813	0.0870305	0.402144	-0.460615	0.426266	0.195982	0.110725	-0.205603	-0.0847475	0.0588285	-0.298333	0.374752	0.788102	-0.239338	-0.207308
P27601	-0.0482553	0.292104	0.0892397	0.192201	0.0784767	-0.16991	-0.230802	-0.178808	-0.181038	-0.101648	0.767163	-0.144521	-0.0355866	0.0774894	0.160697	0.18818	0.0628579	0.0642769	0.16361	-0.465577	-0.203658	-0.0148282	0.357576	-0.00489319	0.0108408
P27612	-0.309913	-0.259052	-0.177576	-0.149837	0.0372284	-0.237781	0.214337	NA	NA	-0.270386	-0.141406	0.28963	NA	-0.382176	0.447295	0.359939	NA	NA	-1.18549	NA	0.0796235	-0.0438565	-0.175757	-0.0732365	-0.417197
P27659	-0.703988	0.522874	0.335734	0.294674	0.0284015	-0.72018	0.389084	-0.523427	0.176831	0.218888	0.19486	0.664849	-0.980669	0.395268	0.117513	0.860662	-0.251843	0.810432	-0.728613	-0.682493	0.077708	0.636981	-0.00431397	-0.223148	-0.382512
P27773	0.0248464	0.235856	-0.0211736	0.0861264	-0.0979256	-0.144353	0.190996	0.0588973	-0.000477736	0.0873533	0.208083	0.223683	-0.311605	0.00843926	0.477976	0.791936	-0.581934	0.525806	-0.305744	-0.672864	-0.0124939	0.208276	0.376226	-0.0655739	-0.310453
P28352	-0.562224	0.343543	0.161913	0.228743	0.471203	-0.44399	0.194523	-0.940674	-0.838564	0.777099	0.238857	0.243346	NA	0.857406	-0.0617627	0.598001	0.0036673	0.60214	-0.860823	NA	0.790224	0.660254	-0.278571	0.0659937	-0.956676
P28474	-0.506629	0.0779209	-0.330689	0.0617409	-0.188819	-0.511519	-0.0629591	NA	NA	0.469488	-0.328562	0.251678	-0.740032	-0.696112	0.0461984	0.181578	NA	0.206688	-0.621742	-0.856262	-0.00782764	0.279172	-0.142608	-0.321328	-0.850948
P28651	0.928945	-0.1391	-1.14497	-0.272925	-0.459057	0.730215	0.471035	2.2783	-4.38751	1.78657	0.979551	-2.69608	2.137	NA	0.968615	-0.651672	-0.855343	-0.327324	0.608935	0.354628	-0.615092	-0.783236	0.920316	0.913996	-0.354454
P28652	0.58828	-0.520701	-0.23888	-0.0685803	-0.3856	0.8523	-0.564091	1.68991	-2.37326	0.482954	0.515733	-0.5908	1.49431	-1.55614	1.06389	-0.71845	-0.8714	-0.81582	0.490953	0.561735	-0.927588	-1.60663	0.586381	0.749225	0.957705
P28656	-0.668175	0.756126	0.343601	0.348848	-0.0943596	-0.946177	0.663736	-1.14484	0.0992958	0.363027	0.368789	0.537547	-0.856388	1.03617	0.471754	1.18908	0.0630011	1.02321	-0.901196	-1.49991	0.789248	0.944898	-0.315278	-0.00209321	-1.12849
P28658	0.136051	0.564567	0.222132	0.374243	-0.335466	0.128182	0.0840113	-0.648619	0.380105	1.03222	0.689252	-0.157009	-0.833019	0.710796	0.30195	0.698035	-0.361495	0.277698	-0.328265	0.418124	0.402937	0.149897	0.0551866	-0.00321339	0.233567
P28659	0.102247	0.11355	0.31834	0.114069	-0.00167454	-0.497628	-0.0914365	-0.132934	0.459016	NA	-0.346841	0.128242	0.388045	-0.446271	NA	-0.0226021	0.391661	NA	NA	-0.344429	0.0971433	0.461893	-0.36603	-0.181835	0.0298773
P28661	1.74589	-2.17162	-0.844119	-0.615497	-0.878875	1.05143	-0.511297	0.588077	NA	-0.996985	-0.407603	NA	-0.0938573	-0.678259	-0.290069	NA	NA	NA	-0.210149	-0.452959	-0.207569	-0.785933	-0.0508442	-0.226555	NA
P28663	0.529443	-0.607314	-0.0736473	0.0282927	-0.968888	0.834673	-0.796679	0.261719	NA	-0.603412	-0.108181	NA	-0.152481	NA	0.900891	-0.961429	NA	-1.68724	0.603291	0.391541	-1.36012	-2.88343	0.967011	1.09967	1.42392
P28667	-0.404212	0.767009	0.328796	0.0013124	0.565252	-0.762154	0.369369	0.213483	-0.765487	0.618732	0.83197	-0.0618973	-0.391057	0.419633	0.329541	1.22587	0.109551	-0.240869	-0.164999	-0.517344	-0.688931	0.620998	1.0936	-0.396292	-0.0112476
P28798	-0.730802	1.11228	0.831131	0.429223	-0.196845	-0.99444	0.658151	-0.164379	0.304071	0.403701	0.214751	0.131761	0.206951	0.0118409	0.316638	1.05081	-0.471024	1.33454	-0.308371	-0.972289	0.592365	0.855835	0.389085	-0.525305	-0.520056
P29341	-0.53304	0.337476	0.111062	0.308829	0.00988966	-0.372819	0.256215	-0.406575	0.0582558	0.133276	0.16448	0.427116	-0.569226	0.310285	0.33436	0.406073	-0.109852	0.141716	-0.315324	-0.356164	0.578559	0.581249	-0.197412	-0.0461845	-0.832202
P29387	1.13929	-0.496794	-0.143997	-0.537474	NA	1.11445	-0.760719	0.674208	-0.697325	NA	-0.710108	NA	0.943058	NA	NA	0.653375	-0.281794	0.034356	0.126485	-0.270131	-0.108972	-0.0615949	0.613951	-0.560275	0.379182
P29391;P49945	-1.03805	0.310326	0.484147	-0.0567329	0.684289	-0.563253	0.554175	-0.568997	0.18766	-0.294239	0.144999	1.29632	-0.506627	0.115776	-0.418833	0.991077	0.592267	0.324607	-0.374123	-0.793653	0.464196	0.0455677	-0.0796863	-0.122123	-0.0401693
P29416	-0.194338	0.225411	NA	NA	-0.289978	NA	NA	NA	NA	0.0766288	NA	-0.149691	NA	-0.185841	-0.509017	-0.176564	0.768003	-0.433394	-0.359336	0.1925	0.0338308	0.238658	NA	-0.531392	NA
P29595	0.109123	-0.312656	-0.133815	0.0318108	0.854992	0.069584	0.0247479	0.783745	0.420897	-0.929636	-0.113683	0.29685	0.886399	-0.700786	0.182481	0.611173	-0.737738	0.402637	0.442569	-0.349305	-0.153904	0.171263	0.334786	0.154863	-0.0471594
P29699	-0.196265	0.99371	0.189996	0.272504	0.46495	-1.01608	0.63962	0.53764	0.404583	0.127333	0.0091525	0.234313	-0.0351975	0.0706125	0.645146	-0.0887704	0.633696	-0.368486	0.359575	-0.0253584	-0.0458127	0.600167	0.379547	0.460567	-0.431302
P29758	-0.524412	-0.151212	-0.587528	-0.00468166	-0.181242	0.0857583	-0.617388	-0.21575	-0.6717	-0.635371	-0.00555943	0.300559	-0.00850043	-0.74438	NA	-0.337843	NA	-0.228073	NA	NA	0.234405	0.0621408	-0.622893	-0.152896	-0.935544
P30275;Q6P8J7	0.105562	-1.17873	-0.759042	-0.0805676	-1.17195	0.840552	-1.11126	0.245969	NA	-0.360097	0.207889	-2.36319	-0.127311	NA	0.577765	-0.852355	NA	NA	-1.16345	NA	-1.53918	-1.7546	-0.322201	0.596394	0.622843
P30412	-1.06374	0.953267	0.507619	0.698785	0.0814622	-1.14895	0.870677	NA	NA	0.0217724	-0.642992	NA	NA	1.00656	NA	0.313856	0.203144	-0.13166	NA	NA	1.28348	1.15101	-0.179958	-0.0877657	-1.52454
P30416	-0.43665	0.398527	0.0134373	0.00050726	0.0200473	-0.440016	0.0599173	-0.524458	0.466488	-0.121763	-0.109371	0.563647	-0.782032	0.123259	-0.204129	0.733767	0.213061	0.146981	-0.486509	-0.732509	0.530228	0.257463	-0.245684	-0.277777	-0.538679
P30681	-0.542091	0.812609	0.309699	0.097919	0.198719	-1.38319	0.531289	-0.852383	0.0177799	0.540525	0.0530189	0.889841	-1.37104	0.747217	-0.0180067	1.43975	-1.51315	1.22353	-0.154937	-0.955807	0.424921	0.736661	0.390921	-0.206349	-1.32833
P30999	-0.614036	0.335242	0.322952	0.0616116	0.374382	-0.130387	0.319382	-0.198932	-0.789942	0.774246	0.673015	-0.0318215	-0.185772	0.428348	-0.745493	1.09079	-0.0851802	0.12225	NA	NA	0.665753	0.536103	-0.410632	0.322643	-0.635907
P31230	0.00668287	0.449522	0.214762	0.244832	0.467102	0.143648	0.294292	-0.247186	0.684264	0.318794	0.455604	0.109514	0.313674	0.186174	0.48076	0.48452	-0.03341	-0.03496	0.40928	0.25453	0.699024	0.654424	0.236274	0.222164	-0.511285
P31324	-0.0119225	-0.174481	0.402776	0.205591	-0.144225	0.490915	-0.349189	0.222382	-1.72714	0.866839	1.20318	-0.0447192	0.448519	-0.549599	0.917804	-0.214812	-0.63588	-0.248709	0.345273	0.195863	-0.875316	-0.535554	0.461608	0.121888	1.12699
P31648	0.433247	-0.414086	0.120447	0.0506875	-0.795472	0.186787	-0.681214	0.310294	NA	-0.314576	-0.672446	NA	0.0483834	NA	-0.332596	0.586784	NA	-0.0760558	-0.541206	-0.422356	-0.596295	-1.07496	0.274704	-0.205056	0.816174
P31786	0.323859	0.280068	0.103779	-0.211358	0.0321622	-0.0822138	0.164713	0.684262	-0.674755	0.420228	0.311757	-0.582395	0.536586	-0.0846747	1.09395	-0.910174	-0.455584	-1.03875	1.30963	0.52465	-0.506833	0.220623	1.06061	-0.0717097	-0.266258
P32848	1.23872	0.501387	-0.577823	-0.511659	-0.76621	0.302153	0.699577	1.8676	-1.81751	2.09176	1.5431	-1.95649	1.47929	-2.32162	0.342863	1.16052	-0.907653	0.464653	0.354203	-0.655042	-0.433112	-0.11014	1.15319	0.193775	-0.170754
P32921	-0.286682	0.026362	0.331471	0.271183	0.021309	0.07832	0.17292	0.0300477	0.000555667	0.390016	0.293804	0.0572407	-0.438394	0.281614	0.445671	0.34733	-0.123217	0.346765	0.0165214	-0.50603	0.183653	0.274187	0.022976	0.00625598	-0.04787
P34022	-0.773554	0.808719	0.390167	0.283094	-0.0978303	-0.786339	0.651909	-1.0405	0.0157119	1.01076	0.541308	0.155015	-1.05028	0.844149	0.0679635	0.939491	0.108025	0.765994	-0.438323	-1.03501	0.287732	0.815143	0.165959	-0.152477	-0.776239
P34884	0.410274	0.413554	-0.107245	0.169292	-0.524168	0.401894	0.324874	0.282031	-0.407839	0.599253	0.517514	-0.388719	0.404291	0.0819413	0.688068	-0.143286	-0.260317	0.640817	0.385826	-0.37813	0.161086	0.0296357	0.728046	0.184376	-0.325661
P35235	0.170309	-0.42345	-0.0138783	0.0420617	0.401996	0.282869	0.130348	0.513843	0.0576231	-0.624493	-0.179226	0.424373	0.344232	0.0539011	0.943756	0.701805	-0.182682	-0.204149	-0.115402	-0.637398	0.0790939	0.16145	-0.0292071	0.262526	-0.0522531
P35278	-0.0807664	0.0427536	0.20441	0.266839	-0.320075	0.0689936	0.212974	0.0602732	-0.120845	0.2816	0.186154	-0.193594	0.171109	0.0104302	0.635797	0.0365308	-0.0389562	0.455896	-0.403518	-0.347068	-0.291737	-0.371866	0.370636	0.301634	0.273565
P35279	-0.00336556	-0.186676	-0.144586	-0.341196	-0.655666	0.188744	-0.312546	0.110028	-0.450912	-0.503222	-0.212972	-0.138092	-0.0522218	NA	0.551341	-0.36054	-0.303695	-0.656778	0.128489	-0.606206	NA	-0.734393	0.0452266	-0.231053	0.0886266
P35293	0.0780684	0.0149644	0.0415644	0.325888	0.0324064	0.273764	0.0208804	0.305877	-0.277288	-0.0408785	0.760683	0.0618615	-0.0424785	0.0197615	0.255131	-0.0167478	0.0981522	0.0472382	0.399836	-0.108579	-0.0366522	-0.145811	0.315784	0.175325	0.253881
P35564	0.209048	0.245598	-0.0975174	0.212188	-0.429649	0.254318	0.0776676	-0.0750208	-0.711681	0.676573	0.826843	-0.160281	-0.428731	0.343948	0.764579	0.455236	-0.591464	0.398807	-0.181664	-0.441224	0.149967	-0.124063	0.272207	0.156697	-0.117913
P35700	-0.485626	0.454272	0.169772	0.287692	-0.0781797	-0.377483	0.186472	-0.364427	0.0730564	-0.0711216	0.399625	0.517638	-0.586864	0.189013	0.00138597	0.772748	-0.417574	0.801202	-0.348884	-0.674374	0.494198	0.542438	-0.179513	-0.201618	-0.54342
P35762	0.292928	-0.543402	-0.447892	-0.219652	-0.802042	0.398548	-0.658002	0.923721	-1.34273	0.112891	-0.473749	NA	-0.167069	-0.749789	-0.676937	0.111363	NA	NA	NA	NA	-1.36756	-0.623822	0.830808	-0.565152	0.311788
P35802	1.21994	0.0499246	0.300894	-0.257896	-0.794338	0.915364	-0.266199	1.94083	-2.60926	1.06102	0.636644	-0.783596	1.44286	-0.520806	1.6809	0.0977701	-1.23218	-0.0226219	0.625978	-0.148974	-1.48521	-0.715691	1.48412	0.811299	0.739549
P35803	0.36974	-0.0515596	0.0683204	0.20003	0.00103039	0.16722	-0.0129796	1.25631	NA	-1.39681	0.62625	0.21802	0.76586	-0.8338	0.640992	0.386702	-0.22644	0.129248	0.269769	-0.56444	-0.46371	-0.23177	1.17536	-0.0843902	0.13437
P35979	-0.532261	0.413495	0.0838924	0.147169	0.200139	-0.348767	0.374208	-0.695114	0.595742	-0.0123126	-0.201719	0.872466	-0.574284	0.353097	0.360525	0.800423	-0.230871	0.591808	-0.301287	-0.93099	0.673766	0.671464	-0.337072	-0.0800639	-0.686753
P35980	-0.499958	0.301014	0.188534	0.328068	0.0934723	-0.468004	0.208035	-0.832017	0.29288	0.642035	0.127824	0.395141	-0.909718	0.435018	-0.113444	0.93308	0.0620615	0.428339	-0.630718	-0.549749	0.0291202	0.590728	-0.162682	0.0967652	-0.445958
P36916	0.0290932	0.0456302	-0.0336558	NA	-0.583238	0.189549	-0.491355	0.217784	-0.508891	NA	-0.217557	NA	-0.0539853	NA	-0.234159	-0.0471661	NA	NA	NA	NA	0.0891564	0.0363394	-0.265949	0.17089	-0.733751
P36993	0.284484	0.294448	0.00114046	0.222791	-0.142255	-0.477399	0.0622705	0.0895496	-0.351946	NA	-0.291076	0.644826	0.230728	-0.111666	0.160821	0.101086	NA	-0.137849	0.223714	-0.172427	0.476958	-0.0568638	0.0752582	0.250339	-0.570347
P37040	-0.208198	-0.36079	-0.204683	-0.0442293	-0.193361	-0.0537993	-0.402667	0.111827	NA	0.216903	0.234279	-0.905639	-0.163574	-0.75185	-0.327609	0.00449112	NA	-0.305909	NA	NA	-0.120471	-0.353324	-0.212091	0.244359	-0.606849
P38647	-0.603544	0.0498572	-0.109383	0.0888072	0.222127	-0.130423	0.0124572	-0.27438	0.137344	-0.334303	0.126942	0.412117	-0.209518	-0.328306	-0.365154	0.783586	0.189726	0.771946	-0.594684	-1.18836	0.467599	0.367489	-0.394579	-0.0705067	-0.70579
P39053	0.641872	-0.757632	-0.091118	-0.00574804	-0.546033	0.929592	-0.708265	2.2848	-4.18235	0.722475	1.61107	-0.266294	2.02134	-2.72837	1.08426	-0.309818	-1.16365	-0.420528	0.169908	0.179256	-1.47335	-1.09414	0.500197	0.572604	1.11088
P39054	-0.503708	-0.550439	-0.508037	0.225562	-0.81792	0.31629	0.020493	-0.172365	NA	-0.527215	-0.360915	-0.614445	0.376541	NA	0.0605551	NA	NA	NA	NA	-0.579915	-0.14869	-0.53312	-0.36907	-0.16273	-0.0847899
P39061	NA	0.0322692	0.325551	-0.392606	-0.219554	NA	0.262353	NA	-0.284208	0.0399178	-0.39776	0.555155	NA	0.0949086	NA	0.26052	-0.257314	NA	NA	NA	0.244267	-0.241061	NA	NA	NA
P39447	-1.0708	-0.0919333	-0.171703	0.0652267	0.187537	-0.204673	-0.160993	-1.02254	0.520558	-0.0945466	0.0957721	0.71963	-0.723924	-0.942287	NA	0.2545	NA	-0.0587847	-0.816005	NA	1.54131	0.314799	-0.327523	-0.127147	-2.43525
P40124	-0.0240758	0.170456	0.131913	0.257241	-0.251516	0.0897222	0.00548822	-0.0547963	-0.0353393	0.280903	0.604311	-0.118358	-0.213045	-0.0844443	0.678162	0.236174	-0.363649	0.0382727	-0.158672	-0.105232	0.121061	0.189822	0.166726	0.00341045	-0.210143
P40142	-0.11672	0.124989	0.00607269	0.132697	0.0197987	-0.0479853	0.0266137	0.0313289	-0.162427	0.0327251	0.257327	0.205135	-0.171847	-0.0467754	0.44943	0.183082	-0.475585	-0.0871551	0.125108	-0.0701951	0.00455589	0.138157	0.0879649	0.19565	-0.322424
P41105	-0.669228	0.404266	0.34518	0.208091	0.070806	-0.491973	0.315248	-0.587531	0.308625	0.477004	0.204626	0.399778	-1.0113	0.391189	0.0411679	1.15976	0.0171048	0.340229	-0.948761	-0.453165	0.304136	0.831773	-0.0515409	-0.284463	-0.669627
P42208	-0.574763	0.298882	0.215802	0.274692	-0.056828	-0.404977	0.019952	-1.63232	-0.127997	1.32275	0.868732	1.32136	-2.85671	0.876943	-0.214312	1.58516	0.399387	1.0339	-1.62367	-1.37524	0.542241	0.532361	-0.521729	-0.364528	-0.350661
P42567	0.0252993	-0.447182	0.0890053	-0.272549	-0.120224	0.481537	-0.127413	-0.178703	NA	0.0725535	NA	NA	NA	NA	-0.297409	0.125845	NA	0.0123397	NA	NA	0.629784	-0.486371	0.0222105	-0.197846	-0.233153
P42669	0.529659	-0.272007	-0.0497902	0.131759	-0.197796	0.515457	-0.355088	1.09013	-2.08461	0.460771	0.978279	-0.310084	1.16795	-1.00024	1.29841	0.218067	-0.60026	-0.246525	0.352491	-0.763163	-0.575982	-0.479594	0.0842223	0.589593	0.597611
P42932	-0.366343	0.265558	-0.019965	0.227428	0.00401801	-0.109627	0.119804	-0.20892	-0.203357	0.150775	0.238635	0.337903	-0.473235	0.279075	0.742425	0.788006	-0.326667	0.475033	-0.614307	-0.960887	0.334129	0.284139	-0.039803	-0.158711	-0.333416
P43006	0.181529	-0.279112	-0.0574114	0.193769	-0.650721	0.630729	-0.419754	1.16443	-1.79374	0.423444	1.23105	-0.999196	0.353984	-0.780946	0.330186	0.52783	-0.627319	-0.343669	-0.0816135	-0.149109	-0.511294	-0.836981	0.398671	-0.134398	0.797593
P43274	-0.0725524	-0.574635	-0.354916	-0.0194464	2.09089	-0.871775	0.711354	0.086756	1.30299	-1.15109	-0.542312	0.93122	0.231053	0.050309	0.656284	0.689287	-0.0724623	0.713123	-0.580262	-0.626892	0.421118	0.612678	0.445908	0.0670678	-0.897541
P43275	-0.363258	-0.07552	0.316699	-0.087686	0.582949	-1.00999	0.649089	-0.802234	0.791756	-0.0032319	-0.242682	0.755696	-0.752477	0.265454	-0.0783788	1.16195	0.0942512	1.29739	-1.20491	-1.25978	-0.129136	0.532374	0.177944	0.262844	-0.835252
P43276	-0.400635	0.203636	0.12001	0.216661	0.484451	-1.00596	0.752792	-0.207823	0.898518	-0.434719	-0.215889	0.834348	-0.56257	0.0590937	0.040589	1.28783	0.090539	0.971649	-1.01265	-1.05999	0.762091	0.696801	0.296021	-0.305449	-1.18449
P43277	-0.592505	-0.0706578	-0.399538	-0.184036	2.84851	-1.32221	0.541855	0.197794	1.84457	-1.72892	-0.743866	1.37702	0.550058	-0.675245	-0.449433	0.327597	0.913707	0.379557	-0.381153	-0.0862125	0.797098	0.690738	0.273388	-0.0478618	-1.12664
P45376	-0.0839899	0.147104	-0.118025	0.0942541	-0.0216559	0.195344	-0.0452059	-0.29208	-0.137705	0.511244	0.23698	0.104841	-0.184286	-0.0711689	0.192929	0.450475	-0.212935	-0.184875	-0.00188638	-0.0998554	0.132877	0.0822901	-0.107876	-0.0551209	0.0677051
P45591	-0.0654528	0.211454	-0.00603579	0.370677	-0.103452	0.240367	0.0431682	0.00512936	0.232407	0.182732	0.877154	-0.216201	-0.791531	0.401034	0.500976	0.579491	-0.269785	0.221884	0.0759392	-0.516455	0.19823	-0.00633479	-0.159363	0.204614	0.256229
P45878	0.143479	-0.139698	-0.296352	-0.0694522	0.0651188	0.435168	0.174063	0.541763	-0.151856	-0.217987	0.248907	-0.0975152	-0.0556032	NA	0.169465	0.0966486	0.0894986	0.0187586	-0.0826814	-0.0239814	0.0236798	-0.0800992	0.23766	0.0654998	-0.0236502
P46414	0.440038	0.474128	0.127386	-0.250967	0.0635436	0.195965	0.567658	1.06972	0.241958	-0.499622	-0.350152	0.613438	0.868769	-0.326362	0.538363	0.26171	0.212564	-0.0759519	0.286197	0.16376	-0.30224	0.348163	1.38507	0.261663	-0.537123
P46460	0.486465	-0.648219	-0.133895	0.068945	-0.296245	0.745325	-0.918744	1.82818	-3.55257	0.705628	1.38183	0.243362	1.70383	-3.00664	1.41275	0.503686	-1.68876	-0.441224	0.289226	-0.672554	-1.00493	-0.99204	0.225692	0.399667	0.874207
P46471	-0.261672	0.222624	-0.112277	0.152954	0.014726	0.034848	0.056754	-0.203416	-0.110469	0.0701339	0.0843799	0.251732	-0.115047	0.130644	0.628979	0.409699	-0.249151	-0.227381	-0.321031	-0.148581	0.221516	0.302856	0.112116	-0.00508397	-0.554292
P46660	0.280784	-0.627951	-0.472893	0.0759438	-0.182476	0.632234	-0.332376	1.89789	-4.4584	1.05387	2.18105	-0.263739	1.46247	-2.49988	0.771213	0.90303	-1.2463	0.154843	-0.648307	-0.471687	-1.38394	-1.34769	0.806562	0.919812	0.557592
P46664	-0.273521	0.333781	0.0409687	0.319026	0.491185	0.0216677	0.0265887	-0.532226	-0.101871	0.163063	0.46817	0.116442	0.253075	0.593044	0.284557	0.079231	0.260952	0.36023	-0.0337944	-0.128578	0.390691	0.775992	-0.183745	-0.176232	-0.121209
P47753	-0.359537	0.128914	0.0473748	0.0912198	0.563449	-0.329561	0.15689	-0.120923	0.352465	-0.297555	-0.115007	0.501456	0.266322	-0.288009	0.0444047	0.397627	0.167471	-0.0975153	0.0892317	-0.345148	0.12624	0.0490837	0.129868	0.0751317	-0.166931
P47754	0.0194106	0.0290846	0.0731746	0.277078	-0.0297494	0.133518	0.000419617	0.211128	-0.131804	0.23175	0.358772	-0.029568	-0.06719	-0.070152	0.273824	-0.00346165	0.0584394	-0.312401	0.261486	0.1532	-0.162292	0.023623	0.296454	0.209431	-0.00797598
P47757	0.0587522	0.0694442	0.0262072	0.241947	0.0280322	0.0421332	0.0452272	0.468017	-0.110043	-0.332759	0.233951	0.253017	0.0948544	-0.0952956	0.247232	-0.0820003	0.153865	0.0812937	0.0754517	-0.0372043	0.15828	0.105586	0.170417	0.130792	-0.199542
P47791	0.466467	-0.169603	0.0432475	0.0796575	-0.0686425	0.649117	-0.0909225	0.466626	0.041438	0.282115	0.335148	-0.264788	-0.061252	0.110035	0.578218	0.549958	-0.598652	0.0942882	0.292568	-0.136962	-0.324384	0.239322	0.258712	0.623582	-0.147718
P47809	0.249897	-0.366928	-0.333322	0.169027	-0.303682	0.259327	-0.412458	0.967616	-0.481198	-0.521823	0.193774	-0.170071	0.345517	-1.07195	0.27982	NA	-0.538533	-0.476393	NA	0.313315	-0.346135	-0.365243	-0.0953108	0.0429602	0.236487
P47857	0.374757	-0.289803	-0.136013	0.130737	-0.338623	0.641267	-0.135693	1.453	-1.88484	1.04501	1.2757	-1.5164	0.591274	-0.717121	0.894144	0.86204	-1.45762	0.21356	-0.153539	-0.147189	-0.554046	-0.480552	0.402873	0.470223	0.337663
P47911	-0.753938	0.369582	0.123692	0.184527	0.205841	-0.517328	0.171497	-0.621372	0.354596	-0.0479581	-0.10892	0.662728	-0.667053	0.211854	-0.00322091	0.485687	0.0199691	0.305706	-0.524081	-0.469311	0.490087	0.436496	-0.209805	-0.0860242	-0.785128
P47941	-0.167514	0.509003	-0.137531	0.212806	0.493449	-0.229472	0.235436	-0.371216	0.595081	0.13627	-0.194094	0.894953	-0.0217838	-0.123034	0.116765	-0.122485	0.59841	0.107972	-0.114487	0.199121	0.391302	0.434874	-0.00764263	0.174408	-0.338529
P47955	0.0763017	0.506615	0.273318	0.181648	0.677156	-0.817706	0.684082	0.162413	0.201033	0.378933	0.686032	0.280383	-0.892097	0.764716	-0.0421854	0.0839446	0.992315	0.756395	-0.395195	-0.0397754	0.689594	1.03619	-0.0155315	-0.135162	-0.445508
P47962	-0.46764	0.594745	0.165325	0.261705	-0.191145	-0.622015	0.394735	-0.215791	-0.216344	0.576032	0.266216	0.399045	-1.29367	0.620223	0.410705	0.627811	-0.343949	0.607406	-0.480539	-0.705109	0.549379	0.535095	-0.138882	-0.337933	-0.510723
P47963	-0.316578	0.401443	-0.0418378	0.262945	0.0611892	-0.461314	0.14912	-0.45694	-0.0469794	0.135468	0.390318	0.454586	-0.829271	0.407784	0.0904286	1.27831	-0.0979004	0.65876	-0.886172	-0.996312	0.485195	0.656053	-0.243825	0.0355887	-0.893748
P48036	0.0312867	0.225075	0.267544	0.623207	-0.663812	0.157429	0.231501	-0.405936	-0.308046	1.18309	1.38463	-0.366846	-0.954246	0.33958	0.158245	0.909797	-0.342558	0.524788	-0.114698	-0.387949	0.235581	0.333517	0.150053	0.144102	-0.24023
P48193	0.245878	0.354388	-0.0711922	-0.0579092	-0.367174	0.00147581	0.323188	NA	-0.17647	0.435262	-0.25225	0.2035	-0.31405	0.471426	0.18994	1.09926	-0.249338	0.357606	-1.09129	NA	0.369642	0.342372	0.178132	0.105612	-0.689576
P48428	-0.23821	0.625418	0.0328259	-0.0853001	0.460747	-0.814928	0.435233	-0.221153	0.197435	-0.00634358	0.156685	0.62958	-0.0821336	-0.258287	0.395015	0.232641	0.454735	-0.162659	-0.14739	-0.415954	0.499088	0.552347	0.389042	-0.511449	-0.632039
P48678	0.206227	-0.0393551	0.0377416	-0.643119	-0.573497	0.998229	-0.693898	0.31814	-0.796177	0.134037	-0.20526	0.198171	0.463587	-0.820168	-0.0993723	0.288161	0.170882	-0.268749	0.577293	-1.27479	0.19305	-1.08273	-0.450064	0.0132548	0.82101
P48722	0.288317	-0.279909	-0.342121	0.0938168	-0.243732	0.653507	-0.190456	1.50814	-1.60135	-0.023869	1.0126	-0.58608	1.09566	-1.42567	0.561679	-0.284647	-0.543377	NA	0.12206	0.129588	-0.515349	-0.364815	0.220585	0.220053	0.424829
P48758	0.0867215	0.117383	0.238078	0.273886	-0.150684	0.202332	0.174321	-0.0390846	-0.144933	0.368153	0.492015	0.0853854	0.113594	0.0669044	0.624565	0.354423	-0.351601	0.0947132	0.317409	-0.232052	0.0852258	0.148468	0.174029	0.26932	-0.00416018
P48771	-0.294422	-1.07099	-0.948218	-0.176282	-0.946251	0.0266182	-0.706922	-0.714043	NA	-0.131123	NA	NA	-0.919033	NA	0.701511	-0.873276	NA	NA	-1.59244	NA	-1.29944	-0.440959	0.246631	-1.30427	-0.142289
P48774	-0.0578911	0.0583789	-0.0865321	0.0300039	-0.117053	0.329911	0.34541	NA	NA	0.0688061	0.46747	NA	NA	-0.321036	0.575506	0.872937	-1.15815	0.304303	-0.23586	NA	-0.264199	0.172141	0.0301508	0.175561	0.245081
P48962;Q3V132	0.0708271	-0.302433	-0.255203	0.166797	-0.512493	0.778937	-0.318583	0.457277	-1.59704	0.656967	0.735117	-0.428801	0.0632591	-0.25893	0.758472	1.49976	-1.43956	0.358862	-1.40767	-0.0888576	0.13423	-0.454511	-0.511082	0.89701	-0.33147
P49312	-0.36305	0.406663	0.00449402	0.115775	-0.134712	-0.353528	0.241099	-0.474749	0.253737	0.0706328	0.0426288	0.396817	-0.669491	0.297167	0.393546	0.0560393	0.142827	-0.278056	-0.376286	-0.00943573	0.281119	0.617317	-0.162685	0.184807	-0.980028
P49443	0.370361	-0.0568223	-0.00887932	-0.115635	0.155773	0.66067	-0.151173	0.615532	-0.0834939	0.601222	0.375729	-0.440029	-0.103859	-0.110809	0.329019	-0.673954	-0.1321	-0.206484	0.681493	0.734277	-0.0479318	0.116115	0.32521	0.257616	-0.0408008
P49722	-0.317715	0.0919213	0.12599	0.185829	0.22494	0.0560463	0.258372	-0.13974	0.244426	0.0741094	0.25385	0.0922102	-0.221884	0.322414	0.28825	-0.140606	0.00345441	0.284819	0.464627	-0.364502	0.108364	0.394876	-0.00856365	0.0447693	-0.0927427
P50114	0.588562	-0.0745625	0.0535295	0.67251	-1.67854	0.91014	0.0663885	-1.18634	NA	0.832655	1.33529	NA	NA	-0.674162	1.01163	0.285471	NA	-0.067182	0.575508	-1.42112	-0.731776	-0.238866	0.324479	-0.0124218	1.04289
P50247	-0.402701	0.527195	0.0374049	0.185325	0.0874249	-0.56978	0.316005	-0.313464	0.0739322	0.0396052	0.0685342	0.543821	-0.47013	0.238574	0.472478	1.40778	-0.896962	0.854828	-0.822272	-0.860812	0.620979	0.571709	-0.195791	-0.275508	-0.592195
P50396	0.584795	-0.233038	0.00924105	0.0693511	-0.39683	0.825775	-0.291623	0.892595	-0.5943	0.257336	0.317501	-0.28485	0.499792	-0.5204	0.782335	0.0861747	-0.684447	-0.0107773	0.316505	-0.0032143	-0.850628	-0.295601	0.550701	0.312908	0.688101
P50431	NA	1.54368	1.07465	0.110022	0.334189	-3.67037	0.820709	-1.40455	1.37611	-0.686574	-0.395582	1.34212	NA	-0.0186572	-1.43428	0.717784	1.38083	0.444854	NA	-0.931791	2.34588	2.73574	-0.845781	-1.38325	-2.67519
P50516	0.348577	-0.400245	0.0472958	0.0670668	-0.222821	0.654544	-0.52659	0.853232	-1.19297	0.235242	0.525021	-0.404745	0.955622	-1.00358	0.849755	-0.198043	-0.66995	-0.574449	0.319374	0.245736	-0.587358	-0.664558	0.30456	0.349367	0.575008
P50518;Q9D593	0.46292	-0.231754	-0.0103911	-0.0157601	-0.203914	0.38403	-0.509718	0.877185	-1.27882	0.338599	0.443053	-0.439475	0.86176	-0.926889	0.799931	-0.32921	-0.575581	-0.610941	0.460827	0.148186	-0.858509	-0.671171	0.203784	0.503308	0.733599
P50580	-0.65976	0.692657	0.365245	0.426879	0.036202	-0.688228	0.479087	-0.722511	0.47573	0.630849	0.336936	0.562696	-1.5075	0.875882	-0.13094	0.463386	0.607219	0.728894	-0.458786	-0.650849	0.678388	0.918548	-0.134936	-0.190942	-0.805285
P51150	0.277309	0.244018	0.0387095	0.129947	-0.301089	0.280935	-0.00180652	0.234212	-0.40466	0.411536	0.316804	0.0306942	0.233398	-0.15396	0.678791	0.789295	-0.774196	0.378096	0.295586	-0.794976	-0.0918712	-0.126623	0.433142	0.282362	-0.0198482
P51410	-0.335284	0.262914	0.00940782	0.323577	0.514492	-0.0644422	0.289161	-0.990442	0.553581	0.830254	-0.206863	0.598331	-0.277679	0.492643	-0.0660143	0.594477	0.908745	1.03931	-0.845254	-0.774274	0.356455	1.31449	-0.362749	-0.125785	-0.468254
P51660	-0.361688	-0.0532079	-0.113768	0.195702	-0.0367779	-0.0260179	-0.0977179	-0.137479	-0.452108	0.482521	0.235186	-0.106705	-0.45536	-0.0595284	0.167292	1.39231	-0.698888	0.498862	-0.494818	-1.28774	0.786117	0.376837	-0.572221	0.218569	-1.16178
P51859	-0.162225	0.914097	0.303657	0.202687	-0.466861	-0.456588	0.589437	-0.150748	0.498128	0.224662	0.165362	0.27773	-0.504718	0.413791	0.262915	0.36435	0.604868	0.179875	-0.174066	-0.445766	0.354646	0.490746	0.462406	0.0142244	-0.661878
P51863	0.42265	-0.621363	-0.109444	0.126156	0.0428556	0.62088	-0.656143	1.19476	-1.59164	0.638658	0.655637	-0.544796	1.20346	-1.73049	0.708695	0.0317991	-1.30361	-0.117101	0.194602	0.33612	-0.710512	-1.13342	0.0212383	0.597211	1.1009
P51880	0.261522	0.25798	-0.0582439	0.0641645	-0.120236	0.220226	0.177476	0.549455	-0.508333	0.439494	0.270877	-0.476233	0.289283	0.238345	0.394102	-0.217888	-0.12071	0.00155611	0.601572	0.0295581	0.273085	0.179432	0.0839386	0.153833	-0.116795
P51881	-0.461806	-0.548266	-0.584146	-0.121316	-0.496156	0.093044	-0.512456	-0.142256	-1.20296	0.13833	0.193329	-0.411897	-0.697853	-0.507794	-0.550184	0.198586	-0.838684	-0.313204	NA	NA	0.0465107	-0.375894	-0.88413	0.340301	-1.00615
P52196	-0.291124	0.160349	-0.266573	0.0385527	-0.00754527	0.270216	-0.0633733	0.208238	-0.0756004	-0.00348941	0.340877	-0.254168	0.171598	-0.546952	0.314639	0.231859	-0.115971	0.177939	-0.325151	-0.420031	0.439175	0.408525	-0.374276	0.0512362	-0.638589
P52293	NA	0.0101088	0.126507	-0.0512472	0.199711	NA	0.135483	NA	0.353254	-0.454598	-0.104704	0.393278	NA	0.233331	-0.502765	0.488972	0.440032	-0.0897906	NA	NA	2.12415	1.45135	-1.63552	-1.60354	NA
P52503	0.126288	0.221418	0.0764275	-0.136972	-0.227882	-0.108762	0.0155475	1.11536	-0.712973	0.289034	0.195092	-0.43548	0.644518	-1.12948	0.405627	-1.37735	0.123107	-0.319873	0.757567	0.381837	-1.02753	0.070644	0.816489	-0.47149	0.587649
P52760	0.368564	-0.224166	-0.39997	-0.188388	-0.0631074	0.0568686	0.0561056	0.434479	-0.710068	NA	NA	-0.534448	0.584839	NA	-0.0338005	-0.391882	0.614923	-0.72662	0.048406	0.151178	0.355694	-0.302412	-0.189909	0.18482	-0.329689
P53026	-0.530715	0.458918	0.138188	0.228768	0.244948	-0.540412	0.257428	-1.46281	-0.236369	1.37908	0.80995	0.435011	-1.85723	1.18949	0.635477	1.27681	-0.0222288	0.715271	-1.05746	-1.32748	0.503679	0.512149	0.0236961	-0.0677759	-0.78809
P53810	0.339234	-0.381706	-0.233316	-0.0484858	-0.145176	0.505424	-0.544016	0.509994	-0.768454	0.107637	-0.350334	-0.0959629	0.425503	-0.336424	0.529073	-1.16446	NA	-0.552417	0.424643	0.400273	-0.303183	-0.547263	0.145477	0.147247	0.194837
P53811	-0.324441	0.160349	-0.124803	0.0522203	-0.556838	-0.590531	0.273819	0.0281616	-0.341747	-0.360567	-0.0603505	-0.292686	-0.0130294	-0.0700034	-0.427133	0.109927	NA	NA	NA	NA	0.350571	0.206771	-0.321911	-0.229206	-0.799244
P53986	-0.0697643	0.152872	0.0128817	-0.0411783	-0.10841	0.153412	-0.0324563	0.616478	-1.46712	0.201942	0.430369	0.418816	0.185514	-0.318646	0.244591	0.785115	-0.0330011	0.324071	-0.791851	-0.471191	0.0605591	-0.3306	0.425677	0.264052	-0.371577
P53996	-1.08508	0.765267	0.465497	0.151887	0.397747	-1.49028	0.671717	NA	0.5252	-0.47457	0.0662502	0.53623	-0.43613	-0.32262	-0.230335	0.480441	0.626282	0.203986	NA	-1.1684	-0.33333	0.904018	0.454508	-0.929823	-0.183403
P54071	-1.04564	-0.0378886	-0.374409	-0.156869	-0.418939	-0.877551	-0.140009	-1.01358	-0.196115	-0.241396	-0.396906	0.158701	-1.22169	-0.140325	-0.800781	-0.303941	NA	-0.202981	NA	NA	0.261608	0.212648	-0.776558	-0.238982	-1.63822
P54276	NA	0.617752	-1.23536	-0.0720139	-1.07439	NA	1.27278	NA	-0.00406313	NA	NA	NA	NA	-0.192433	NA	0.692604	0.0142659	NA	NA	-1.00161	0.533108	0.228448	-1.0563	NA	NA
P54775	-0.202404	0.278846	-0.0428641	0.155896	0.288126	-0.109314	-0.0635941	0.0143456	0.0067846	0.0914726	0.257237	0.33434	-0.3977	-0.0017874	1.61876	0.934348	-1.23442	0.210272	-1.2475	-0.0202982	0.342113	0.332183	-0.0412273	0.0627927	-0.478224
P54822	-0.565658	0.315193	0.213919	0.103174	0.086617	-0.469932	0.179462	-0.924996	0.0829465	0.180902	0.0716935	0.342229	-0.305747	0.415744	-0.001175	0.577719	0.094403	0.518622	-0.464004	-0.843187	0.286435	0.310369	-0.288052	-0.0849925	-0.321776
P54823	-0.241814	0.245107	0.199636	0.281379	0.182584	-0.369435	0.136179	-0.0986497	-0.0759237	0.24349	0.226364	0.208004	-0.299202	0.229553	0.504507	1.09811	-0.207307	0.090844	-0.725247	-0.389217	0.456827	0.444857	-0.150754	0.140487	-0.581674
P54923	0.0671278	0.465188	0.131551	0.132503	-0.429609	0.0206018	0.273036	-0.000339007	0.081387	0.270592	-0.057164	0.062402	0.077069	0.226451	0.936686	0.698132	-0.612899	0.263682	0.14507	-0.864616	0.191601	0.357022	0.0391412	0.235073	-0.351125
P55012	0.182241	-0.0194483	-0.0637523	0.269266	-0.240635	0.114471	-0.345589	0.247632	-0.456607	-0.197608	0.665042	-0.259046	0.294835	-0.397698	-0.164852	0.241766	0.0230078	0.197676	-0.378731	-0.00753616	-0.166539	0.190193	0.322345	-0.119925	-0.299967
P55066	0.875793	-0.217932	-0.119829	-0.498909	-0.580799	1.31864	-1.24318	0.0440289	NA	NA	-0.519111	NA	0.275277	NA	1.16566	-1.17672	-0.758942	-1.54436	1.22701	0.687748	-2.37866	-2.86414	2.2768	0.608583	2.0244
P55088	0.308066	-0.217234	-0.800764	-0.492564	-0.927704	0.514486	-0.878524	-0.164735	NA	0.501513	-0.0770902	NA	-1.03106	-1.01023	-0.733749	0.386601	NA	-0.721809	NA	NA	-1.57908	-1.35341	0.6301	-0.0782846	0.59908
P55264	-0.629791	0.424921	0.0435308	0.185971	0.416851	-0.772573	0.262591	-0.828024	0.879685	0.393786	0.586069	-1.25774	-0.624344	0.782072	-0.255075	1.25338	-1.2335	0.387616	NA	-0.201355	0.293559	0.643299	-0.0667212	-0.0919912	-0.827074
P55821	-0.551889	0.60289	0.04893	0.05473	-0.17423	-1.3047	0.33258	-0.630203	0.0204717	-0.260862	-0.1747	0.334305	-0.694435	0.413738	-1.74368	NA	1.66471	-0.169819	-0.278069	-0.181492	-0.891967	-0.561657	0.560523	-0.203317	0.388068
P56135	-0.177413	-0.479847	-0.381913	0.236967	0.0585075	0.313677	-0.175163	0.448134	-1.41623	0.584266	0.352303	-0.254659	0.115929	-0.434929	0.51029	0.43015	-0.76787	0.28175	-1.15572	0.18267	-0.185709	-0.421925	-0.0498337	0.521986	-0.296792
P56376	0.236887	0.138796	0.0804977	-0.165924	-0.35725	0.329359	0.109093	0.623693	-0.166523	0.0383167	-0.0423493	-0.156893	0.112761	-0.0375463	0.429618	-0.0898013	-0.816281	0.0079737	0.776175	0.0107087	-0.024292	-0.095491	0.370961	0.590435	-0.576286
P56391	0.30386	0.152429	-0.181836	0.133995	-0.0725346	0.36185	0.146152	0.574005	-1.31872	0.957437	1.20119	-0.775471	0.155979	0.0494956	0.872926	-0.234614	-0.979124	0.268464	0.823802	-0.0280943	-0.581063	-0.242805	0.684145	0.389255	0.353265
P56395	0.328272	0.530402	0.228669	0.237372	-0.0654985	-0.132755	0.0496925	0.233284	-0.958886	0.606118	0.660184	0.0766542	-0.0567958	0.615592	0.674296	0.787771	-0.644992	0.732641	-0.173278	-0.368307	-0.194135	0.198702	0.80279	0.0945515	-0.0618015
P56399	-0.0721395	0.130855	0.176094	0.193016	0.0505615	0.0777355	-0.11377	0.204534	-0.227036	0.252908	0.232581	0.121633	-0.161672	0.0194078	0.599046	0.138053	-0.0173252	-0.0307462	0.109141	-0.419007	0.0859119	0.0736799	0.0566039	0.0913609	0.0084109
P56480	0.103264	-0.346929	-0.371668	0.0961502	-0.0827808	0.573893	-0.25357	0.633195	-0.816086	0.0351306	0.593975	-0.316548	0.424781	-0.836085	0.763219	-0.0890601	-0.76839	-0.13664	0.205396	-0.21593	0.00690431	-0.0269645	-0.339823	0.648933	-0.490222
P56564	0.912656	0.306386	-0.0650684	0.0650956	-0.878436	0.476616	0.376386	1.05777	-1.73209	1.30484	0.949729	-1.46575	0.380157	0.698981	0.877088	1.93298	-0.961309	0.74696	-0.711499	-0.861109	-0.190216	-0.0877985	1.04713	-0.00266354	0.0861465
P56812	-0.52374	0.54399	0.227009	0.0971214	0.389681	-0.95136	0.427762	-0.137158	-0.07726	0.162982	0.191341	-0.02401	-0.231259	0.32583	0.209331	-0.048943	0.240163	-0.060469	0.093566	-0.253249	-0.326677	0.281313	0.641422	-0.271212	-0.174511
P56959	-0.0376044	0.796587	0.190565	0.180107	-0.367035	-0.912335	0.419357	-0.471081	-0.221707	0.296069	0.405874	0.169856	-0.687905	0.778535	0.437365	-0.645735	-0.303315	0.555453	0.169615	0.0177352	0.144622	0.556242	0.646882	-0.238233	-0.916912
P57716	-0.114579	0.79632	0.0937291	0.422887	-1.23201	-0.00726893	0.0866961	NA	NA	0.343756	-0.100572	NA	NA	-0.223567	-0.36005	1.01312	NA	0.967079	-1.59399	NA	-0.00212754	-0.000355541	0.352491	-0.0444615	-0.272853
P57746	0.441755	-0.384709	0.16618	-0.00552628	-0.49581	0.515215	-0.509466	0.408144	NA	-0.105303	-0.247381	-0.55764	0.307633	NA	-0.402849	NA	NA	NA	-0.156765	0.442886	-0.608662	-0.798968	0.275701	0.407502	0.529884
P57759	0.487762	-0.064708	-0.323523	-0.058548	0.237472	0.546242	0.167302	0.549131	-0.212963	0.0761035	0.418423	-0.150679	0.151579	0.160402	0.49342	0.110269	-0.118691	-0.00396066	-0.0520207	0.421267	0.0990532	-0.0691968	0.490153	0.308633	-0.120072
P57776	-0.606743	0.442497	0.123831	0.128653	0.209055	-0.673389	0.5334	-0.35108	0.370366	0.00540216	-0.00752774	0.400553	-0.399259	0.138848	0.187268	0.310387	0.0990647	-0.0315373	-0.195928	-0.234422	0.581063	0.424504	-0.0926977	-0.167947	-0.632564
P57784	-0.37849	0.603347	0.0767348	-0.122793	-0.837988	-0.706888	0.463553	-1.05164	NA	-0.321255	-0.439605	0.403886	NA	0.763948	-0.476396	0.507494	NA	-0.417896	NA	NA	0.381104	0.433914	-0.152826	-0.120116	-1.18674
P58044	0.574508	0.228064	0.250186	0.0495267	-1.76112	0.397353	0.11353	NA	NA	-0.117867	0.0755935	NA	NA	NA	0.515199	0.00421132	-0.853749	0.0961263	0.47248	-0.361088	-0.200913	-0.151363	0.247737	0.309527	-0.310673
P58389	0.269874	0.163072	0.0641602	0.323497	-0.216227	0.0767373	0.0728768	-0.384082	-0.259479	NA	0.631552	0.299077	0.0317157	0.327494	0.415226	0.197681	-0.142149	-0.257763	0.174017	0.259262	0.212079	0.166369	-0.020221	0.387069	-0.206732
P58404	0.0970365	0.214981	0.206187	0.176529	0.164618	-0.0866835	-0.165669	0.0215596	0.388343	-0.459992	-0.124629	0.49664	0.18101	0.104068	0.357222	0.326453	-0.103359	NA	-0.113649	-0.0330987	0.259265	0.0772155	-0.0896435	0.16108	0.0256535
P58771	0.1045	-0.34975	-0.10352	-0.281657	-0.564662	-0.455127	-0.0783502	0.327647	NA	-0.184199	0.201577	-1.08497	0.0444856	-0.786169	-0.255183	NA	NA	NA	-0.238693	NA	-0.991283	-0.165917	0.879813	-0.386687	-0.570617
P59017	-0.188925	0.524666	0.284096	0.0965691	-0.0302749	-0.263941	0.208652	-0.0690923	-0.519542	0.119668	0.405438	0.832477	-0.508152	0.370048	-0.205753	-0.303794	0.862709	0.439095	-0.0743384	-0.177194	0.571117	0.543967	-0.258756	0.165589	-0.571314
P59325	-0.374664	0.450603	0.12954	0.210143	0.0653312	-0.592584	-0.00790781	-0.268352	-0.089582	0.319878	0.337793	-0.051563	-0.5821	0.214388	0.876912	1.13384	0.0542898	NA	-0.66479	-1.48564	0.813913	0.298353	-0.250054	-0.305038	-0.642558
P59999	0.107874	-0.0577272	0.040301	0.122685	-0.275078	0.426766	0.208195	0.0085893	-0.279066	0.537693	0.46713	-0.26478	0.0160833	0.0873663	0.47886	0.419793	-0.20608	0.0861925	-0.0886555	-0.198954	-0.249853	0.091521	0.289717	0.151022	0.126891
P60122	-0.781983	0.520606	-0.0319642	0.196159	0.438985	-0.651295	0.337287	-0.807807	0.268212	0.656191	0.342291	0.497632	-1.65804	0.729312	-0.176756	1.16507	0.204984	0.126814	-1.30026	NA	0.688613	0.642453	-0.241586	-0.0809666	-0.988662
P60202	-0.207595	-0.628015	-0.691145	0.216605	-1.31688	0.321995	-0.880365	0.0890491	NA	-0.142867	1.295	-2.54847	-0.968001	NA	0.801691	0.633081	NA	-0.882149	NA	-2.37285	-2.5121	-1.37542	0.0477943	0.265202	1.29923
P60229	-0.226617	0.322775	-0.00449924	0.224013	-0.0241262	-0.11362	0.191153	-0.32431	0.539071	-0.172025	-0.0204334	0.414404	-0.214799	0.147172	0.479189	0.682821	0.387092	0.401079	-0.849855	-0.783975	0.681525	0.635485	-0.280094	-0.106995	-0.666292
P60487	0.336291	-0.0889252	-0.120214	0.127742	-0.335813	0.444848	-0.426747	1.01685	-0.39164	-0.362459	-0.588444	-0.091045	1.09325	-0.739342	0.72631	-0.673998	-0.435397	-0.645518	0.54872	0.42604	-0.609173	-0.557243	0.340847	0.49655	0.284147
P60670	-0.171542	0.24361	-0.144299	0.0481964	0.0953404	-0.209002	NA	NA	0.262999	-0.489631	-0.0596061	0.400668	NA	-0.229175	-0.119326	0.292904	-0.830716	-0.262866	-0.171546	0.953854	0.359521	-0.0168044	-0.0687154	-0.365797	NA
P60824	0.244864	0.475611	0.341389	0.028689	-0.555401	-0.179451	0.370526	0.791783	0.162557	-1.11185	0.000204935	0.353767	0.967643	-0.437882	-0.10457	-0.183578	0.496734	-0.0506028	-0.167169	0.631665	-0.425902	0.110515	0.637868	0.133987	0.062266
P60843	-0.722099	0.645708	0.286562	0.394264	-0.200368	-0.541445	0.403336	-0.687756	0.324899	0.561924	0.0934386	0.270212	-0.65913	0.362375	0.362719	0.875988	-0.0502506	0.531944	-0.486664	-1.00577	0.763334	0.766294	-0.171803	-0.179498	-0.988357
P60867	-0.426144	0.234272	0.423609	0.272026	0.414798	-0.825835	0.284712	-0.619604	0.304113	0.684315	0.0969024	0.0832864	-0.585558	0.41398	0.325431	0.533688	0.0438874	0.24251	-0.489274	-0.332727	0.6958	0.621047	-0.140504	-0.164883	-0.741864
P60879	1.01483	-0.279055	-0.259512	-0.229284	-0.145897	0.520887	-0.526729	2.16706	-1.90789	-0.453798	0.452178	-0.199792	2.34871	-2.31123	1.21412	-1.29879	-1.46486	-0.942392	1.33579	1.23776	-1.98557	-0.839989	1.63118	0.269907	0.9925
P61021	-0.148245	-0.0528913	-0.261176	-0.184142	-0.0981013	-0.0177813	-0.352931	-0.594558	NA	0.0532811	-0.0921549	NA	-0.154187	-0.00900186	0.564771	-0.0598365	NA	NA	-0.982906	NA	-0.464272	0.0972851	-0.0502769	-0.137809	-0.241547
P61082	-0.0447053	0.119885	0.0949617	0.0581687	0.490863	-0.00900833	-0.283622	0.0660907	-0.0583193	0.0389627	-0.184364	0.156379	0.180307	0.227485	0.421544	0.0335519	0.253745	0.0996259	-0.439038	-0.00382114	0.266126	0.0741987	-0.0263113	0.17463	-0.18397
P61089;Q9CQ37	0.216802	0.276864	0.229222	0.39346	-0.716041	0.491835	0.156245	0.121125	0.115033	0.156861	0.116055	0.283764	-0.0470093	0.302561	0.125195	0.894567	-0.223118	1.04828	-0.417068	-0.529232	0.383423	0.234533	0.199225	0.180123	-0.248458
P61161	0.0456626	0.314496	0.0898176	0.162219	-0.479741	0.0175636	0.133254	0.188197	-0.13103	-0.578866	0.248895	0.42241	0.264686	-0.131022	0.36403	0.440698	-0.901485	0.372026	0.469137	-0.501605	-0.141426	0.066889	0.313646	0.147572	-0.184345
P61164	-0.039037	-0.233857	-0.088037	0.224793	-0.154087	0.030373	-0.398687	0.265519	-1.17064	1.26818	-0.310581	-0.301421	NA	-0.315521	-0.409247	0.299673	NA	-0.172657	NA	NA	-0.054335	-0.246775	0.016935	-0.101375	-0.084835
P61166	-0.24257	0.100099	0.164889	-0.0698704	0.266141	-0.43353	0.406995	0.354849	0.0527737	-0.0924077	0.143608	0.0691637	NA	-0.363281	NA	-0.0565257	0.111427	NA	NA	NA	0.0967446	-0.610538	0.543853	0.0797446	NA
P84078;P61205;Q8BSL7	0.543671	0.21151	0.352411	0.387081	-1.44197	0.831141	0.0153626	0.030789	-1.63711	1.46183	0.878753	-0.255201	0.133919	0.286229	0.676152	1.3389	-1.06993	0.719523	0.171231	-1.06513	-0.47448	-0.0616497	0.36973	0.35923	0.44946
P61222	-0.717724	0.0279426	-0.263567	-0.0729794	-0.250067	-0.697523	-0.0812694	NA	-1.39233	0.266934	0.0313641	NA	NA	-0.0803659	-0.562285	-0.224925	NA	-0.0935851	NA	NA	0.190208	0.104478	-0.445322	-0.381862	-0.935496
P61255	-0.760778	0.249518	-0.00391882	0.363868	0.316308	-0.478447	0.203948	-0.563239	0.485324	-0.115096	0.119031	0.432616	-0.737123	0.268985	-0.593096	0.283866	-0.328886	0.669371	0.206184	-0.331296	0.485917	0.506196	-0.0848322	-0.20951	-0.775985
P61290	-0.255659	0.80567	-0.539684	-0.0765402	0.549507	-0.454874	0.107279	-0.871991	1.26676	0.128308	-0.122772	0.763247	-0.997005	-0.0308529	-0.213873	0.417395	0.474941	-0.2078	0.431362	-0.785715	0.740216	0.443439	-0.102818	0.352584	-1.33649
P61327;Q9CQL1	-0.0428524	0.391508	0.183172	-0.0207884	-0.354996	-0.389516	0.321684	-0.276362	0.164447	0.01897	0.140132	0.347764	-0.377001	0.070259	0.0442735	0.144454	0.516305	0.0467565	-0.220387	-0.455796	0.534942	0.631946	-0.221947	-0.212824	-0.66911
P61358	-0.692588	0.336622	0.0764416	0.296152	-0.00543842	-0.659878	0.412942	-1.40932	-0.0709301	0.852702	0.2832	-0.0700601	-0.95888	1.13754	-0.310406	1.14327	-1.51655	0.548974	NA	NA	0.189375	0.553355	-0.083355	-0.033405	-0.794362
P61514	-0.855013	0.332617	-0.148163	0.257797	-0.0446889	-0.600328	0.130203	NA	-0.27849	-0.164108	-0.732159	0.432295	NA	0.0799099	NA	0.331338	-0.753688	0.0248186	NA	NA	-0.0581834	0.563853	-0.16508	-0.870631	NA
P61750	0.0589602	0.932203	0.152493	0.482138	-0.373337	0.0121042	-0.171448	-0.308318	0.726654	0.103392	0.203394	-0.335858	-0.0959873	0.799839	0.272035	0.412919	0.0603701	0.142299	0.159093	-0.109761	0.286797	0.367457	0.211767	0.187997	-0.273222
P61759	-0.296828	0.576124	0.399597	0.269994	0.0241675	-0.512825	0.473913	-0.834407	0.317481	-0.0111489	0.675351	0.494401	NA	0.159015	0.0686424	-0.15738	0.590024	-0.989398	1.15535	NA	0.626565	0.333945	0.0325746	0.0749746	-0.400814
P61804	0.413761	0.170702	NA	NA	NA	-0.279599	-0.147261	NA	NA	0.306944	0.291525	NA	NA	-0.480268	NA	0.703212	NA	-0.624412	NA	NA	0.568275	0.00764926	0.0611843	0.470435	-0.910543
P61922	0.169816	-0.712917	-0.384854	0.135136	-0.655922	1.01185	-0.468364	1.08896	-2.35108	0.544074	1.10918	-0.786243	0.860066	-1.37021	0.500391	-0.557839	NA	-0.851949	0.130781	0.132001	-0.845125	-0.560234	-0.178756	0.420636	0.516866
P61924	-0.329827	0.322843	0.179275	0.232263	-0.225749	-0.187024	0.353423	-0.6402	-0.363617	0.745405	-0.03644	-0.044952	NA	0.635695	0.58321	0.157614	NA	-0.00996364	-0.219973	-0.264313	0.0322794	0.336133	-0.0221486	0.24394	-0.343629
P61957	-0.441039	0.81437	0.49604	0.3501	0.36667	-1.01524	0.57943	-0.577885	1.12465	0.659405	-0.620525	1.04274	-0.588675	0.110625	0.265027	-0.128278	0.248264	0.482706	0.28733	-0.169057	0.106959	1.0147	0.871149	-0.565882	-0.605261
P61961	0.0617498	0.471405	0.156715	0.287387	0.0905868	-0.270247	0.662266	-0.08148	-0.46752	0.602801	0.635994	-0.03778	-0.24167	1.04952	0.45422	-0.115225	NA	-0.0459711	0.501734	0.248001	0.426743	0.399253	0.345183	0.121713	-0.250135
P61963	0.044148	-0.250427	-0.543217	-0.271553	0.339107	-0.424044	-0.115696	NA	0.426412	-0.00833013	-0.52992	-0.779944	NA	0.0191529	0.105923	NA	0.0589617	NA	-0.688462	NA	-0.0275516	-0.374913	NA	-0.247758	-0.0478823
P61971	-0.264081	0.688361	0.37926	0.238086	-0.321507	-0.279465	0.488502	0.179643	0.00766303	-0.131817	0.329663	0.119253	NA	0.292013	0.0951912	-0.0120708	0.389581	0.224479	0.0278922	0.0713452	0.023642	0.489575	0.251965	0.292125	-0.393625
P61979	0.02361	0.622611	-0.00873302	0.24165	-0.352411	-0.172613	0.301415	-0.182389	0.193907	0.208322	0.111162	0.275858	-0.218561	0.267231	0.720334	0.668759	-0.0849467	0.379468	-0.502507	-0.619227	0.596056	0.592856	-0.0658131	0.282096	-0.93696
P61982	0.293987	-0.030541	0.026974	0.163609	-0.344107	0.480825	-0.30068	0.759346	-1.28722	0.279686	0.989784	-0.526232	0.269466	-0.194762	0.893382	-0.837552	-0.269742	-0.00401899	0.109588	0.356972	-0.796882	-0.338649	0.406233	0.290051	0.646439
P62071;P10833	0.308985	-0.893846	-0.134755	0.110945	-0.134157	0.768665	-0.560596	0.0835192	NA	-0.45506	0.49927	-0.52113	0.0114292	NA	0.415118	-0.586663	-0.666179	-0.239024	0.396808	0.221576	-0.984743	-0.761963	0.273183	0.203477	0.888074
P62073	-0.0482692	0.623819	0.165019	-0.315233	-0.457644	-0.665735	-0.195313	0.83264	NA	-0.728491	-0.0927707	-0.211651	-0.437841	NA	0.187535	NA	-1.0689	-0.72227	0.579424	0.386101	-0.502796	0.210744	0.481655	-0.986903	0.159187
P62075	-0.287903	0.420129	-0.0333313	-0.0761763	0.46771	-0.174645	0.338441	-0.124998	-0.569498	0.828812	0.837981	-0.380858	-0.561758	0.624539	0.490414	0.247894	-0.136896	0.733834	0.0443144	-0.8188	0.0149815	0.294399	0.494301	-0.248667	-0.0877115
P62077	-0.0830503	-0.0245003	0.0475397	0.00702969	0.17307	0.24114	0.385	0.172648	0.525795	-0.263784	0.452128	-0.398743	-0.078806	0.33699	-0.000227691	-0.00875769	0.525702	0.168312	0.178832	-0.224238	0.112773	0.561484	0.421929	0.122714	-0.68588
P62082	-0.480366	0.665764	0.277967	0.168734	-0.274139	-0.514385	0.26627	-1.56755	1.23318	-0.189162	-0.866602	0.777831	-0.317448	1.03959	-0.0497539	0.35176	0.184198	-0.423435	NA	NA	0.0627933	0.629342	-0.0555367	-0.203248	-0.35489
P62137	-0.213545	0.0134151	-0.100855	-0.0688549	-0.440284	-0.172915	-0.0971249	0.0506582	-0.757993	0.100494	-0.0149998	-0.0510398	-0.365161	-0.0421228	0.218741	0.0108787	-0.0976503	-0.293649	-0.120294	-0.64388	0.249867	-0.0859331	-0.483303	0.251897	-0.704073
P62141	-0.0680498	-0.199329	0.0219902	0.356514	0.0838132	0.110642	-0.0534478	0.211867	-0.0373238	0.879594	-0.694242	0.19505	-0.292247	-0.0105658	0.229839	0.060941	-0.06192	0.159574	-0.03879	-0.13353	-0.38562	0.0361527	0.142602	0.394229	-0.00726835
P62192	-0.201112	0.35545	0.0699802	0.10142	-0.164695	-0.178634	0.12963	-0.132987	0.0271712	-0.0910908	0.0916126	0.316035	-0.144046	0.0453442	0.975715	0.927684	-0.989891	0.296229	-0.543601	-0.570101	0.262498	0.174578	-0.0235903	0.212578	-0.546034
P62196	-0.56328	0.283954	-0.00989631	0.0596237	0.0852137	-0.182802	0.145524	-0.181602	-0.118593	-0.020061	0.07452	0.129051	-0.31805	0.253071	0.584854	0.891069	-1.45717	-0.0451274	-0.103387	NA	0.0350148	0.290177	0.0592048	-0.0915482	-0.422608
P62242	-0.43306	0.50981	0.0623849	0.328773	0.36595	-0.704268	0.18876	-0.617397	0.320523	0.350142	0.118636	0.483468	-0.965937	0.628914	-0.369359	0.98111	0.105286	0.871083	-0.691331	-0.623921	0.0681216	0.552345	-0.0282854	0.0112996	-0.376088
P62245	-0.775024	0.413626	-0.171934	0.147016	-0.261554	-0.524784	0.0126264	-0.856873	-0.175742	0.451993	0.537225	0.749335	-2.71823	0.852269	0.337668	0.402618	-1.01207	-0.526152	-0.0306519	NA	0.409575	0.497585	-0.35865	-0.209869	-1.16723
P62254	NA	NA	NA	0.0288513	-0.591199	NA	0.0471013	-0.86993	0.0754109	0.475422	0.164744	-0.558254	-0.512956	0.0233229	-0.469059	0.089381	0.363501	0.019051	-0.395589	-0.637777	0.195012	0.383531	-0.158091	-0.31991	-0.959285
P62259	0.157698	0.423477	0.266369	0.239157	-0.542454	0.114464	0.320475	-0.00690658	0.0519234	0.339498	0.0972734	0.378301	0.0104234	0.108673	0.662233	0.484543	-0.398501	0.501123	0.100743	-0.51084	-0.0200622	0.311079	0.407014	0.0383939	-0.0370052
P62264	-0.623951	0.176409	0.223066	0.204243	0.410333	-0.460619	0.135216	-0.258356	0.460218	-0.131243	-0.0410011	0.543255	-0.686178	0.178003	0.257252	0.300614	0.139392	0.273736	-0.485864	-0.429674	0.620658	0.523812	-0.339242	-0.0397939	-0.719222
P62267	-0.941304	0.456096	0.117314	0.262816	0.395266	0.0644314	0.101865	-0.922442	-0.0689705	0.703414	0.20868	0.0154605	-0.176986	0.697328	-0.934299	1.0643	0.336173	1.02948	-0.216499	-0.887879	0.649074	0.626124	-0.0929979	-0.293752	-0.562387
P62270	-0.588404	0.515247	0.155935	0.313295	0.0989931	-0.616686	0.360731	-0.617433	-0.158662	0.496939	0.281666	0.466887	-0.937782	0.707499	0.172445	0.618988	0.271471	0.179613	-0.256161	-0.781405	0.533816	0.640061	-0.069418	-0.0300694	-0.903595
P62274	-0.771136	0.403316	0.76003	0.520818	0.494636	-1.13978	0.0513449	-0.541233	0.0671841	-0.116318	-0.100056	0.73982	-0.177635	0.44747	-0.0322728	0.50617	-0.204788	0.0374752	0.223821	-0.256778	0.361518	0.291129	0.586739	-0.376942	-0.634419
P62281	-0.466586	0.543188	0.0874826	0.12649	-0.0690874	-0.446286	0.352148	-0.661569	0.372946	0.204298	-0.070674	0.607668	-0.410318	0.084996	-0.721781	0.933103	0.681789	1.23137	-0.836401	-1.17892	0.351814	0.679852	-0.0621357	-0.198252	-0.680317
P62301	-0.552331	0.330069	0.129829	0.260469	-0.067191	-0.396921	0.153149	-0.958318	-0.142572	0.676539	0.223307	0.134041	-1.07624	1.00031	-0.0954477	2.02158	-1.03172	1.31734	-1.0906	-1.24367	0.0932606	0.604727	-0.130265	0.181589	-0.851401
P62305	-1.02511	0.254548	-0.734801	0.301207	1.69934	-1.23129	0.379687	-0.227879	0.0503506	-0.174579	-0.576113	0.424511	-0.438019	0.585311	-0.537679	0.511781	-0.0921007	0.545964	-0.920047	0.186578	0.337066	0.399194	-0.206794	0.0419021	-0.825954
P62307	-0.62873	0.841685	0.766965	0.35291	-0.0566404	-0.662	0.58676	-0.0886583	0.575464	-0.0565763	-0.158598	0.697315	-0.455248	0.68725	0.173884	0.597414	0.926924	-0.0572161	-0.180436	-0.431186	0.257931	0.964355	0.189781	0.0303269	-0.584574
P62309	-0.396071	0.524396	-0.180087	0.156627	-0.112483	0.167827	-0.0620917	-0.022719	0.166326	-2.21244	0.355138	1.23471	-0.110407	0.687507	-2.47075	1.77994	-0.803993	0.924715	0.136378	0.517805	0.384636	0.50067	-0.323372	0.183855	-0.675705
P62311	-0.0136995	0.45746	0.0224305	-0.10408	-0.32571	-0.23236	0.48813	-0.430712	0.134796	0.0520382	0.281313	0.450638	-0.405897	0.209997	-0.199033	0.0865574	0.464397	0.256807	-0.0838426	-0.274453	0.411739	0.783956	0.271406	-0.126871	-1.13154
P62315	-0.353673	0.212581	-0.00800368	0.0806543	-0.50236	-0.402243	0.184417	-0.964173	-0.822837	0.695239	0.430154	-0.129952	-1.20717	1.21012	NA	0.607676	NA	-0.832998	NA	NA	0.477875	0.424219	-0.151653	-0.319723	-0.99402
P62317	-0.160916	0.648379	0.110449	0.21952	-0.115807	-0.668908	0.122825	-0.31005	0.268297	0.119525	-0.120797	0.558629	-0.814063	0.454003	-0.295158	0.60504	0.453991	0.0278425	-0.203028	-0.455368	0.432822	0.799172	-0.0528281	-0.106785	-0.961279
P62320	0.0479281	0.475855	0.0760771	0.314896	-0.276632	-0.575596	0.215937	-0.760329	0.205133	0.615407	0.111137	0.256935	-0.851921	0.702107	-0.162001	0.481795	-0.0217904	0.331733	-0.430831	NA	0.682751	0.370145	-0.224725	0.192621	-0.821887
P62334	-0.315448	0.351721	-0.11815	0.238347	0.279412	-0.218757	0.090562	-0.0515049	-0.16956	0.0365921	0.232505	0.559934	-0.359253	0.0589731	0.327797	0.446091	0.00177394	0.0772819	-0.312106	-0.277106	0.245816	0.319686	-0.107344	0.301866	-0.540248
P62627	0.245148	0.210066	-0.0524925	0.131712	-0.368301	0.13081	0.0820327	0.0101139	-0.132708	0.176562	0.406526	-0.00851113	0.148442	-0.22145	0.742562	-0.126603	0.134589	-0.0854884	0.174533	-0.514756	-0.438451	0.12642	0.434361	0.141404	0.00696249
P62631	0.473558	-0.677388	-0.31697	0.139408	-0.187362	0.852708	-0.611772	2.22728	-3.22648	0.39578	1.48421	-0.911539	1.73042	-2.02749	1.40174	-0.842563	-1.86298	-1.11282	1.13136	1.00429	-1.88055	-1.01429	0.675968	0.730341	1.25436
P62702	-0.474315	0.170775	0.0939086	0.24543	0.234833	-0.411649	0.251606	-0.628198	-0.0574078	0.226964	0.245439	0.399575	-0.894674	0.818887	0.0374572	0.468413	0.211631	0.715634	-0.800039	-0.538309	0.301509	0.526083	-0.0981622	0.11907	-0.769509
P62717	-0.516525	0.658017	0.339817	0.441907	-0.517353	-0.437259	0.239667	-0.971928	-0.330442	1.08231	0.321148	0.109055	-0.789518	0.787651	0.30691	0.611944	-0.24355	0.650738	-0.39425	-0.75327	0.066151	0.851091	-0.00323097	-0.157219	-0.608026
P62746	0.207043	-0.0334819	0.362902	-0.159256	-0.367851	0.315327	-0.179201	0.666704	-0.612147	0.0141751	-0.141781	-0.306017	0.503765	NA	0.493613	-0.395559	0.0352196	-0.179296	0.150401	0.0203226	-0.906658	-0.887033	0.783548	-0.0601688	1.17423
P62748	0.988343	-0.0151969	-0.234187	-0.185947	-1.43522	0.754543	-0.0789069	0.469902	-1.23058	1.26674	0.303476	-0.85073	0.164053	-0.329428	0.168318	0.616478	NA	0.0431181	-0.655772	-0.319692	-0.713723	-0.769894	0.472889	0.562489	0.300689
P62751	-0.537746	0.248717	0.201294	0.300415	0.268711	-0.315613	0.311501	-0.506461	0.0723698	0.875857	0.27875	0.367841	-1.81984	1.20876	0.358744	0.886595	0.0419341	0.714333	-0.388746	-1.20377	0.801955	0.430905	-0.185105	0.223495	-0.93034
P62754	-0.651952	0.279443	-0.0105869	0.205853	0.336205	-0.469592	0.236937	-0.624077	0.107563	0.237931	0.262854	0.393061	-0.895464	0.444437	-0.15099	0.638107	-0.542379	0.640754	-0.518269	-0.130389	0.320681	0.457268	-0.0394507	-0.0538283	-0.737308
P62774	-0.105052	0.909762	0.337259	0.2199	-0.262005	-0.052252	0.414768	0.156098	-0.330582	1.15375	0.0689584	-0.166862	0.0992884	0.481728	0.570369	0.119659	-0.0758381	0.316217	0.42892	-0.105858	0.0440698	0.46392	0.61589	0.0665698	-0.145892
P62806	-0.0436724	0.337624	0.0746696	0.175761	0.0816536	-0.357612	0.548098	-0.807237	0.141844	0.786555	0.347288	0.580069	-1.33875	1.10676	0.483149	1.01039	-0.443877	1.31074	-0.609317	-1.05121	0.186229	0.632116	-0.0320994	0.537946	-0.740962
P62814	0.291611	-0.451688	-0.0897689	0.0531491	-0.158048	0.572309	-0.467731	0.999284	-1.1113	-0.0426459	0.312886	-0.265086	1.07293	-1.21623	0.798662	-0.130856	-0.557064	-0.527645	0.321834	-0.119362	-0.769113	-0.70139	0.267232	0.354106	0.670472
P62821	-0.0593138	-0.104444	-0.153414	-0.115254	-0.414374	0.0174162	-0.0578038	2.15601	0.642852	-4.52515	-3.55769	1.33511	1.66281	1.39886	NA	NA	-0.649585	NA	0.113544	0.155819	-0.563757	0.175514	0.156206	-0.154894	-0.246775
P62823	0.753308	-0.50457	0.0141911	0.0404271	-1.02197	1.02825	-0.559612	-0.320564	NA	-0.815919	-0.375284	NA	1.36892	NA	0.836827	-0.0630378	NA	-0.247778	-0.133008	-0.571558	-1.29674	-1.53194	0.886355	0.720335	1.04345
P62827;Q61820	-0.650126	0.525591	0.263451	0.392391	-0.154791	-0.526551	0.247931	-0.764698	0.185196	0.591244	0.10808	0.372032	-1.08671	0.692757	0.309976	-0.125434	0.00517568	0.871814	-0.379564	-0.598054	0.463315	0.723965	-0.203781	-0.159725	-0.753849
P62830	-0.5138	0.589602	0.136324	0.387212	0.437902	-0.403583	0.511582	-0.731903	0.329087	0.984062	0.694943	0.7045	-1.8787	1.04326	0.325954	0.84842	0.387172	0.808963	-0.62687	-0.762006	0.830242	0.725992	-0.118493	0.00152054	-0.62123
P62843	-0.545707	0.26381	-0.10529	0.13578	0.37529	-0.0580997	-0.0211797	-0.385975	-0.648595	0.185642	0.304679	0.946235	-0.922725	0.565343	0.3849	0.484752	0.20786	0.0192902	-0.36859	-0.68998	0.707864	0.642454	0.17406	-0.348252	-1.14427
P62849	-0.566852	0.26871	-0.194816	0.456006	0.24034	-0.06783	0.041753	-0.866302	0.379004	0.562168	0.252364	0.201592	-1.36413	1.01262	-0.141561	0.634017	0.33071	0.361489	-0.530447	-0.502227	0.414683	0.44851	0.0957818	0.113519	-0.945842
P62852	-0.528531	0.691376	0.391497	0.148728	0.0236731	-0.653697	0.489941	-0.454847	0.215036	0.397956	0.00448266	0.555518	-0.716467	0.561311	0.127418	1.102	0.0962922	0.95066	-0.396563	-1.39724	0.748965	0.781205	-0.106718	-0.222942	-0.798376
P62855	-0.733914	0.593235	0.496034	0.393448	-0.321562	-0.465088	0.310465	-0.623385	0.31085	0.360651	-0.127856	0.355938	-0.727175	0.723594	-0.147196	0.931416	-0.11519	1.19567	-0.767864	-0.863164	0.491306	0.526374	-0.136647	-0.114989	-0.571318
P62858	-0.77317	1.215	0.236564	0.190685	-0.367957	-0.84979	0.623922	-0.493801	0.353392	0.457821	0.0582754	0.641287	-0.824234	0.0825121	0.083016	1.04985	-0.664741	0.545574	-0.198856	-0.578915	0.919477	0.215603	-0.236519	-0.459305	-0.242644
P62862	-0.298806	0.29126	0.146262	0.263333	0.805054	-1.02779	0.75001	-0.323228	0.848984	-0.114032	-0.575096	1.06889	-0.129405	0.153206	-0.117879	0.465589	0.842699	-0.336389	-0.136268	0.0788129	0.530398	0.645415	0.434447	-0.153878	-0.792579
P62869	0.072122	0.083773	0.109077	0.349241	0.602402	0.121639	0.049911	0.0521836	0.201034	0.754924	-0.120056	0.839654	0.485584	-0.825156	0.272971	1.26976	-0.449869	1.39662	-0.310823	-0.988804	0.287354	0.340494	0.357124	0.0496307	-0.0430553
P62874;Q61011	0.0697928	0.0310448	0.186426	0.0273928	-0.204474	0.204187	-0.0976872	0.372918	-0.702167	0.213717	0.507735	-0.236106	0.508399	-0.447817	0.46416	-0.210395	-0.309159	-0.0458837	0.360385	-0.0733819	-0.515684	-0.312544	0.379827	0.0949043	0.508268
P62878	-0.650734	-0.158235	0.610038	-0.417015	0.218336	-0.121666	0.112307	-0.320357	-0.209797	0.250018	0.100367	NA	NA	-0.110927	0.32293	0.225711	-0.238319	-0.0563691	-0.249671	-0.353115	-0.198444	-0.00822971	0.192171	-0.0825017	-0.193691
P62880	0.0168475	0.0235215	0.11031	0.0262625	-0.130007	-0.0494295	-0.199032	0.365058	-0.366417	0.123066	-0.0803242	0.0715446	0.253181	-0.567639	0.241685	-0.0637919	-0.349427	-0.131862	0.153701	-0.0230452	-0.26979	-0.255222	0.117705	-0.139873	0.403232
P62889	-0.563078	0.602987	0.253677	0.288307	-0.251837	-0.445237	0.294827	-0.279928	-0.154768	0.427506	0.270648	0.196106	-0.841476	0.561558	-1.17699	1.39309	0.293997	1.19337	-0.641133	-0.908353	0.486192	0.791642	-0.269368	-0.451923	-0.428226
P62892	-0.0681107	0.287909	-0.130641	0.631419	-0.109601	-0.0658307	-0.816576	-0.608665	0.165915	0.146347	-0.698811	1.27318	-0.893761	0.344359	-0.284007	1.27169	-0.313667	-1.32823	0.0476326	0.373929	-0.352098	0.641309	0.114541	0.0105938	-0.608224
P62900	-0.604007	0.813313	0.40753	0.448403	0.320543	-0.872907	0.311096	-0.532319	0.544827	0.0582069	0.136637	0.732684	-0.555069	0.439004	-0.103096	0.849213	0.720023	0.818433	-0.740621	-0.837692	0.527717	0.553676	-0.048818	0.027904	-0.471929
P62908	-0.68114	0.498462	0.212112	0.318612	0.0625663	-0.543868	0.373922	-0.695267	-0.180239	0.582659	0.349604	0.495241	-1.07046	0.759125	0.35673	1.6839	-0.480433	1.05671	-0.926873	-1.48374	0.592528	0.613428	-0.347119	-0.0247815	-0.662148
P62918	-0.348317	0.558659	0.238917	0.467839	-0.163945	-0.606664	0.0995482	-0.532459	0.585308	0.158184	-0.114305	0.383616	-0.663626	0.429321	-0.322677	0.70417	0.196088	0.665216	-0.493939	-0.537969	0.00432438	0.581148	0.0508864	-0.0709686	-0.389649
P62960	-0.76127	0.790862	0.543168	0.253081	0.19801	-1.33851	0.927848	-0.68524	0.117619	0.554744	0.146395	0.661167	-0.93497	0.753477	0.144617	-0.0639571	0.765518	0.00979986	-0.00375214	-0.326634	0.32871	0.658663	0.381559	-0.284342	-0.646598
P62962	-0.35368	0.469017	0.191026	0.2217	-0.353994	-0.0711457	0.284929	-0.630803	-0.116465	0.588415	0.384832	0.137325	-0.649603	0.674154	0.183037	0.856642	-0.276094	0.637667	-0.435974	-0.632831	0.278449	0.556311	-0.104557	-0.03269	-0.420475
P62996	-0.259515	0.937762	0.176461	0.376462	-0.545164	-0.234191	0.239163	-0.232146	0.0695637	0.0750447	0.0306537	0.522416	-0.321969	0.547416	0.57213	-0.181495	0.289745	0.151664	0.249711	-0.489487	0.366951	0.534494	-0.110666	0.443702	-0.740924
P63005	0.397459	0.106519	0.0848089	0.0438589	-0.624594	0.305489	-0.0476211	0.343469	-0.876662	0.355651	0.91979	-0.399482	-0.0253724	-0.0514724	0.465295	0.835592	-0.383265	-0.136565	-0.591115	NA	-0.208482	-0.121272	0.258648	0.0970785	0.163968
P63024	-0.461608	0.400794	0.0552228	0.00572143	0.528329	-0.689713	0.386064	0.251469	0.0504988	-0.557724	0.405586	0.314171	NA	-0.271305	-0.31368	1.45249	0.401818	0.102424	-1.28848	-0.161876	0.0403083	0.175692	0.483817	-0.31435	-0.224889
P63028	-0.169184	0.823243	0.32976	0.178805	-0.422089	-0.40667	0.464207	-0.49392	0.0675095	0.67445	0.724759	0.0634995	-1.06343	0.825205	0.24589	0.619769	0.0907863	0.450213	-0.282906	-0.439693	0.229268	0.485891	0.214506	-0.0453574	-0.314256
P63037	-0.417932	0.287671	-0.00794936	0.295741	-0.188639	-0.336241	-0.0663794	-0.720046	0.287545	-0.00862643	-0.278335	0.346213	-0.0162084	-0.0442714	0.707778	0.764568	-0.499002	-0.924772	-0.358382	NA	0.0173573	0.138607	-0.124853	0.0056273	-0.346547
P63038	-0.220012	-0.144002	-0.319272	0.0795877	0.0928077	0.292888	-0.255392	0.167928	-0.157498	-0.1389	-0.0426303	0.109197	0.0202187	-0.43171	0.180187	0.048107	-0.459423	0.458907	-0.239453	-0.394093	0.513773	0.224188	-0.51543	0.233614	-0.794283
P63040	0.544726	-0.00152383	-0.00739383	-0.0987038	-0.214294	0.216816	-0.0686938	0.619939	-0.798031	-0.563331	0.636388	-0.759221	1.1822	NA	0.20209	0.4742	-1.04022	-0.131552	0.2401	0.57332	-1.45898	-0.724085	1.25445	0.297511	0.896056
P63044	0.566255	-0.126543	-0.052267	-0.245507	-0.056017	0.427044	-0.295182	1.65268	-1.59975	0.0402774	0.488373	-0.280903	1.84108	-1.92398	0.964828	-0.61768	-0.967704	-0.660027	0.609094	0.85816	-1.65396	-0.669606	1.50356	0.292964	0.682608
P63054	0.704419	0.326569	-0.281644	-0.64451	-0.347028	0.193902	0.564721	2.11376	-2.2439	1.09173	0.869924	-3.06861	1.67974	NA	1.10524	-0.620781	-1.37955	-0.233699	1.17299	0.398451	-2.14067	-0.779496	1.69387	0.73704	0.858128
P63073	-0.226897	0.302928	0.0482375	0.220351	-0.453845	-0.199765	0.257751	-1.2054	-0.00154866	1.66583	-0.507953	-2.04187	NA	2.04703	0.662924	-0.0367563	-0.538576	NA	0.141894	-0.266086	0.692801	0.335641	-0.145709	-0.0238685	-0.895468
P63087	-0.134538	0.12017	0.0970619	0.177596	-0.0206501	0.148704	0.193572	0.164392	-0.290709	-0.267415	0.495658	0.214345	-0.27607	0.541717	0.184563	NA	0.111483	0.201703	0.260703	-0.342797	-0.0350732	0.293997	0.0450568	0.142057	-0.0303832
P63101	0.236211	0.228744	0.189044	0.178914	-0.444859	0.324862	0.0623028	0.555247	-0.15516	0.416364	0.289605	-0.21332	0.109841	-0.22736	0.586529	0.0918047	-0.440035	0.242588	0.247092	-0.0635052	-0.0720266	0.0391844	0.393787	0.188341	0.00444039
P63158	-0.545187	0.394153	-0.0801969	-0.297027	0.0718131	-1.11602	0.103003	-0.441175	-0.500042	0.376246	-0.164808	0.157522	-1.28509	0.387884	0.737581	1.78124	NA	0.501561	-1.69724	-2.37276	-0.0842086	0.266761	0.441501	-0.502159	-1.17151
P63168	-0.27769	-0.26856	-0.40151	-0.1307	-1.5239	-0.36429	-0.45583	NA	NA	0.347505	-0.197625	-1.22344	NA	-0.882145	0.299015	-0.295265	NA	-0.123305	-1.83615	NA	-0.888599	-0.584179	-0.263689	-0.432779	-0.275379
P63213	0.442132	0.468332	0.376222	-0.0583931	-0.345981	0.0233819	-0.0760441	0.500566	-0.687784	0.249956	0.574826	0.0779356	0.388536	-0.274384	0.217674	0.466662	-0.0534129	0.178795	0.224232	-0.322824	-0.678632	-0.147115	0.903441	-0.501928	1.01684
P63216	0.413309	-0.436719	-0.516263	-0.323018	-0.751836	0.335629	-0.450911	-0.0619601	NA	NA	NA	NA	-0.43227	NA	0.0751604	NA	NA	-1.5283	0.408304	0.0563769	-1.07366	-1.19213	0.906862	-0.187075	0.310422
P63242;Q8BGY2	-0.171941	0.581535	0.16525	0.342165	0.0454631	-0.373008	0.567155	-0.99207	-0.16581	1.23721	0.812568	0.00380009	-0.7594	1.02032	-0.12405	0.663722	0.217909	0.707469	-0.0920234	-0.381637	0.478412	0.787812	0.221772	0.0710822	-0.732922
P63248	-0.00186792	-0.385055	0.589026	-0.205365	-0.598285	-0.539245	-0.0335719	-0.434621	NA	NA	NA	NA	0.0990888	NA	0.400927	-0.565303	-0.268823	-0.889693	0.175427	0.140867	-1.33733	-0.746842	0.859889	-0.546385	0.931838
P63280	-0.233512	0.803523	0.0520523	0.298073	0.542493	-0.59451	0.461293	-0.445222	0.644912	0.0777598	-0.0511102	0.797473	-0.0554402	0.361043	0.277735	0.226845	0.248925	-0.0848254	0.261495	0.209325	0.670724	0.790614	0.290094	0.267244	-1.0691
P63318	0.628435	-0.345915	-0.935729	-0.440565	-0.233045	0.363225	0.202465	0.600723	NA	-0.352559	-1.1741	NA	0.491003	NA	1.79372	0.297208	-1.61788	-1.06531	-0.00592174	-0.0542017	-1.07536	-1.62329	0.806288	1.104	0.24469
P63321	0.289779	-0.259791	0.0684478	0.181394	0.133889	0.477727	-0.245511	1.10689	-1.94947	0.620847	0.844846	-0.33668	0.165008	0.194488	0.548079	-0.634496	-0.384448	-0.213195	0.570193	0.667523	-0.354541	-0.462516	0.413045	0.591863	0.273532
P63323	-0.71214	0.497362	0.211147	0.222873	0.597875	-0.565251	0.518709	-0.410197	0.0978498	0.5282	0.352037	0.104843	-0.385267	0.483108	0.352381	0.286869	-0.287293	0.676916	0.146549	-0.514931	0.518653	0.589143	0.164345	-0.243484	-0.47825
P63325	-0.748183	0.49821	0.049248	0.257537	-0.260194	-0.622268	0.379513	-0.964777	-0.132462	0.867947	0.407017	-0.153389	-1.03952	0.569044	0.0789906	0.591472	-0.566972	0.660692	-0.443712	-0.702872	0.931124	0.722973	-0.622701	0.0345499	-1.38462
P67778	-0.230567	0.159745	-0.291682	0.12461	-0.289632	0.317121	-0.115956	0.0159639	-0.234579	0.0475689	0.219684	-0.184374	0.160185	-0.350809	0.672396	0.465758	-0.419123	-0.029023	-0.390103	-0.579643	0.435305	0.0901859	-0.311168	0.315039	-0.762477
P67984	-0.382441	0.718869	0.151187	0.305396	0.263915	-0.592501	0.304341	-0.150068	0.674329	-0.0538038	-0.0179678	0.4252	-0.493629	0.384702	-0.502387	0.00447931	1.00109	-0.339961	0.0367193	0.458999	0.853332	0.695768	0.00750291	0.0732129	-1.0807
P68037	-0.37657	0.123775	-0.202286	-0.0224947	-0.393236	-0.506794	0.0739153	NA	NA	-0.0215179	-0.350858	NA	NA	-0.186348	0.280519	0.0652587	-0.481231	-0.191611	-0.604141	NA	0.00900392	0.242324	0.214214	-0.462086	-0.934662
P68040	-0.460173	0.648509	0.312488	0.294321	-0.209917	-0.510418	0.459034	-0.451792	-0.236942	0.641211	0.408442	0.23984	-0.931702	0.864788	0.128556	0.748324	-0.0664671	0.271719	-0.253021	-0.37153	0.466053	0.552913	-0.200367	0.0395372	-0.47682
P68254	0.188139	0.275013	0.338881	0.271891	-0.687588	0.195192	0.108175	0.618142	-0.232432	-0.123762	0.0911883	0.477353	0.853893	-0.994682	0.362787	0.595591	-0.460758	0.585804	0.060518	-0.552769	-0.0743411	-0.105942	0.145954	0.266432	0.260542
P68368	0.40572	-0.632053	-0.163441	0.34189	-0.521002	0.74513	-0.391348	0.863786	NA	0.427266	0.447559	-2.39564	0.503383	NA	1.65481	0.114463	-1.80033	0.0128127	0.194442	-0.360577	-1.43125	-1.76437	0.869596	1.08983	1.08256
P68372	0.0728516	-0.153404	0.0326126	0.104816	0.0545396	0.170198	-0.0663774	0.216318	-0.516234	-0.0452867	0.323843	0.0419826	0.359905	-0.165293	0.894452	-0.224319	-0.612884	-0.33624	0.385119	0.07836	-0.410741	-0.221469	0.251702	0.24512	0.289128
P68404	0.21149	0.09768	0.21996	0.14948	0.06966	0.6126	-0.36328	0.863943	0.473593	-0.428647	-0.370337	0.218773	0.202213	0.0380528	0.70442	-0.322758	NA	-0.0472798	0.163786	0.214395	-0.495829	-0.566855	0.882786	0.553846	0.338616
P68510	0.334895	-0.072942	-0.262271	-0.081221	-0.00113405	0.332505	0.169633	1.00662	-0.451467	-0.209127	0.431335	-0.267027	0.939376	-1.03025	0.452307	0.131858	-0.60357	0.142214	0.405817	-0.169082	-0.348847	-0.395991	0.357595	0.40006	0.286802
P70168	-0.15473	0.352988	0.305766	0.300482	0.00963636	-0.359047	0.369967	-0.540261	-0.0435582	0.554568	0.391278	0.390257	-0.584371	0.657151	0.383978	0.237357	0.272067	0.155739	-0.243431	-0.0985139	0.73854	0.54555	-0.132354	0.0993718	-0.661777
P70195	-0.231409	0.249881	0.514071	0.162421	0.104771	-0.302059	0.279101	0.1754	0.0637996	0.25116	0.272469	0.531281	-0.59915	0.0818196	-1.26234	0.87755	0.69456	-0.11742	0.40444	0.0690198	1.19298	0.22258	0.82064	0.18488	-1.86624
P70202	0.457405	-0.0164874	-0.175535	-0.174034	-0.567728	0.383355	-0.162636	0.466511	NA	0.134251	-0.0500893	NA	-0.0225093	-0.710779	0.221323	0.253145	-0.338205	0.263994	0.0634119	-0.682808	0.0419627	-0.271247	0.0783027	0.271313	-0.302947
P70227	0.982569	0.0656198	-1.08004	-0.154916	-1.59196	1.22179	0.765469	-0.29061	NA	1.19144	0.0740991	NA	-0.85577	NA	0.317817	0.247848	NA	-0.476294	NA	NA	-0.682286	NA	0.775993	1.03816	-1.01271
P70296	0.294153	0.322269	0.197166	0.132963	-0.113525	0.152714	0.363497	0.126398	-0.993842	1.0771	0.921845	-0.220582	-0.351752	0.790074	0.782301	0.317857	0.0639236	0.252035	0.210243	-0.469866	-0.0830074	0.269913	0.563473	0.187623	0.0257426
P70333	0.489619	0.452024	-0.259852	0.145568	-0.533683	0.134351	0.344852	0.186937	0.0682308	0.130925	-0.0359622	0.0972608	0.123527	0.201961	0.609687	0.0889745	-0.148953	-0.199083	0.426927	-0.115083	0.581853	0.423603	-0.0280602	0.425943	-0.851282
P70349	-0.0109609	-0.0544139	-0.289327	-0.167451	0.191416	-0.0315759	-0.176725	0.237007	-0.200424	-0.133867	-0.350883	0.0807734	0.243351	-0.414997	0.461598	-0.139285	-0.379605	-0.517785	0.202428	-0.0893847	-0.0380438	-0.145159	0.0679852	-0.0638028	-0.206007
P70362	-0.499731	0.295954	0.279713	-0.0428984	-0.160114	0.0720906	0.535899	-0.0068708	-0.467424	-0.0786528	0.519128	0.217128	0.345502	-0.0478998	0.471627	0.197176	-0.13574	0.0300092	-0.0539738	-0.0968888	0.317792	0.287652	0.198052	-0.085472	-0.374516
P70372	-0.0764572	0.365871	0.00362083	0.0686578	0.210046	-0.270838	0.19786	-0.0520205	0.272793	0.00951255	-0.209966	0.509863	0.0412795	-0.0727005	0.679384	0.415607	0.253817	0.321791	-0.381067	-0.862023	0.620658	0.609416	-0.318177	0.596528	-1.15217
P70398	0.248287	0.0316413	0.0294593	-0.104042	-0.481878	0.34926	-0.163393	0.274312	-0.246209	0.0412852	0.250826	NA	-0.268649	-0.129278	0.0138486	1.26632	-0.849971	1.24887	NA	-1.74383	0.07887	-0.26742	0.03104	0.14387	-0.05112
P70399	0.209856	0.891792	0.184006	-0.00207332	-0.0529273	-0.180927	0.545906	NA	0.207287	0.506942	0.177797	0.559982	-0.313953	0.229627	0.504267	0.800065	-1.00476	0.192919	0.647245	NA	0.409803	0.340393	0.314053	0.361603	-0.286117
P70441	0.466703	0.160267	0.195007	-0.304316	0.237552	-0.170279	-0.149182	0.527169	NA	0.641067	0.233314	-1.01553	0.508086	-0.520606	0.281763	0.620006	-0.196121	-0.143986	0.00483272	-0.192989	-0.409944	0.148025	0.739672	-0.276299	0.1098
P70663	0.0459181	-0.0351919	0.145068	-0.397422	-0.936826	-0.42719	-0.521392	NA	NA	-0.143542	-0.464182	NA	NA	NA	-0.368729	0.574429	-0.757221	-0.354	NA	-0.613791	-0.164505	-0.708429	-0.236275	-0.403395	-0.00670536
P70677	-0.358366	0.413322	0.395522	0.288244	0.201465	-0.238322	0.405182	NA	0.687494	0.560541	-0.163614	0.729179	-1.27763	0.412928	0.485074	0.429145	0.167037	0.501311	-0.582555	-0.0511148	0.0817937	-0.0397863	0.283224	0.496034	-0.0305163
P70697	-1.13261	0.772151	0.563878	0.074927	0.457783	-1.33286	0.214671	NA	0.299004	-0.267405	-0.00214412	-0.177113	NA	-0.125238	-5.08045e-05	0.319342	0.612049	0.222129	-0.735976	-0.744969	0.44622	0.391867	-0.661251	-0.395153	NA
P70698	-1.5818	0.436582	0.432482	0.151242	0.176182	-0.92544	0.553802	NA	-0.0369241	0.124046	0.0299089	-0.239904	NA	-0.417807	-0.291386	0.191254	-0.130676	-0.201736	NA	NA	0.66055	0.47993	-0.46401	-0.548553	-0.668598
P80313	-0.293939	0.247891	0.117491	0.167921	-0.0239789	-0.333249	0.143791	-0.201124	0.0326609	-0.0330071	-0.0249521	0.190119	-0.239145	0.301376	0.748117	1.06843	-0.645373	0.322347	-0.501553	-0.969743	0.279742	0.109842	-0.0852401	-0.0794891	-0.206335
P80314	-0.215344	0.172643	0.00157281	0.136093	0.0277058	-0.298153	0.0684008	-0.338456	-0.143535	0.187316	0.308448	0.168341	-0.585201	0.296006	0.552985	0.604143	-0.539933	0.0369169	-0.170773	-0.575123	0.19443	0.168602	-0.0124685	0.0723705	-0.49942
P80315	-0.29785	0.369153	-0.0128755	0.196033	0.00561052	-0.260373	0.161853	-0.118152	-0.185419	0.288926	0.0834454	0.392518	-0.38734	0.0875694	0.399136	1.00205	-0.626341	0.401709	-0.486851	-0.551231	0.213908	0.303728	-0.103704	-0.0923398	-0.206201
P80316	-0.351168	0.179216	-0.0650096	0.114212	0.0191384	-0.20916	0.196056	-0.276124	-0.0124004	-0.0898578	0.279303	0.207475	-0.166614	-0.0584972	0.591959	0.27649	-0.27437	-0.0862199	-0.0940699	-0.51383	0.181655	0.119354	-0.119828	-0.067702	-0.196846
P80317;Q61390	-0.182039	0.353996	-0.0414096	0.0631014	0.0850304	-0.282043	0.116308	-0.374262	-0.239262	0.364771	0.338438	0.240761	-0.596239	0.378742	0.570774	0.538159	-0.180053	0.257337	-0.269713	-0.819693	0.252584	0.312686	0.104486	-0.077111	-0.511969
P80318	-0.41425	0.20345	-0.00480405	0.105826	0.184268	-0.297051	0.093919	-0.216173	0.10301	0.0327358	0.106182	0.331894	-0.448658	-0.0376319	0.490348	0.636664	-0.296327	-0.00606681	-0.341887	-0.592997	0.0786281	0.235954	0.0148221	-0.17968	-0.241612
P83882	-1.07621	0.434448	0.219508	0.388168	0.0835791	-0.37886	0.229178	-0.486861	0.504382	0.333738	-0.129302	0.771421	-1.26341	0.169841	-0.398185	1.12361	-0.00612275	1.37794	-0.751575	-1.43154	0.430752	0.622097	-0.576894	-0.536733	-0.0107867
P83940	0.280537	0.498629	0.210165	0.455918	-0.310501	0.097408	0.169781	-0.175098	-0.653118	0.864892	0.709452	0.355082	-0.381518	0.682242	0.428082	0.643452	0.294732	0.379452	-0.0473736	-0.496686	0.467327	0.408667	0.237667	0.211329	-0.323608
P84075	-0.189805	0.0471021	0.233214	0.196877	-0.342922	-0.0265555	0.0225221	-0.649653	NA	1.04072	0.287607	NA	-0.881573	0.160347	0.19934	0.153957	-1.27679	0.239892	0.545392	0.0871501	-0.558139	0.0253128	0.184073	0.135973	0.170233
P84084	0.393913	-0.163315	0.0250762	0.117265	-0.678328	0.599323	0.261234	0.591258	-0.325426	0.121873	0.687345	-0.574236	0.154809	-0.100453	-1.14979	0.676773	1.10915	0.473037	-0.711819	0.0785108	-0.111318	0.049762	0.306112	0.277622	-0.125628
P84086	0.0995769	0.768612	0.535723	0.0494632	-0.289476	-0.675928	0.256088	0.61235	-0.454351	0.643518	0.271713	-0.758371	0.302726	0.12647	0.127854	0.031986	0.434921	0.0046079	0.136074	-0.0976774	-0.250919	0.182831	0.767011	-0.493914	0.326461
P84089	-0.389275	0.571205	0.0934853	0.100632	0.462071	-0.886585	0.316685	-0.0226389	0.978345	-0.78261	-0.531609	0.573379	0.161175	-0.107821	-0.136812	-1.22746	0.635712	0.164526	0.304785	0.489148	0.272504	0.604115	0.547158	-0.311431	-0.920762
P84091	0.00760227	-0.440118	-0.312188	-0.155568	-0.531353	0.0693323	-0.502441	0.329612	NA	0.00330087	-0.0126711	-0.496951	-0.233411	-1.18822	0.355186	-0.250344	NA	NA	NA	-0.904014	-0.879138	-0.612836	0.104322	-0.177604	0.233302
P84099	-0.813667	0.462903	0.425675	0.273226	0.299025	-0.505191	0.447642	-0.501387	0.268496	0.521048	0.23186	0.448428	-1.02848	0.649647	0.0101088	1.17159	0.0696928	0.965302	-1.03916	-0.672155	0.414566	0.632576	0.203646	-0.351517	-0.478117
P84104	-0.288476	0.539045	-0.0799189	0.0698181	0.0168831	-0.529784	0.371692	-0.30545	0.329337	-0.162279	-0.0537561	0.357386	-0.199756	0.133778	0.0915848	-0.354593	0.450006	-0.50969	0.296513	0.111259	-0.0500748	0.58018	0.786641	-0.0517328	-1.19411
P97300	0.473327	-0.150443	-0.306251	-0.0932827	-0.124793	0.386077	-0.0321327	1.58934	-2.3261	0.680123	1.10361	-0.909745	1.3346	-1.31931	1.01492	-0.400797	-1.36599	-0.267417	1.05732	0.0926777	-1.08048	-0.565327	1.17055	0.197568	0.386615
P97310	-2.87564	1.59354	0.206873	0.375397	0.317009	NA	0.631447	NA	-0.215983	0.216365	-0.120156	-0.157563	NA	0.484525	NA	0.629141	-0.704029	0.199201	NA	NA	1.25404	1.04868	-1.05038	-1.08659	NA
P97311	-4.58418	2.97002	1.81839	2.48643	2.30209	-6.06298	2.68277	NA	0.154262	0.350232	-0.45194	0.389992	NA	0.709252	-1.39539	1.32561	0.21857	0.772647	NA	NA	2.23551	2.12345	-0.0926291	-0.197031	-2.9175
P97315	-0.466	0.555451	0.222711	0.170661	-0.00429946	-0.530359	0.186311	-0.133691	0.469562	-0.4873	0.262338	0.590322	-0.52318	-0.0435797	-0.207424	0.953891	1.12094	0.334626	-1.10253	-0.984234	0.192173	0.420773	0.182503	-0.722899	0.0235028
P97351	-0.564125	0.390507	0.131027	0.261157	0.172107	-0.636116	0.302077	-0.55171	0.155718	0.32865	0.278021	0.431769	-0.993185	0.407375	0.0964039	0.688087	0.0963139	0.452884	-0.637586	-0.647556	0.380023	0.720274	-0.15579	-0.28255	-0.621501
P97371	-0.0282185	0.582594	0.217848	0.18409	-0.136472	-0.196024	-0.0156295	NA	NA	0.674802	0.633967	-1.26846	NA	0.307225	0.0326928	0.338642	-0.437031	0.311248	0.188871	NA	0.231649	0.408699	0.105463	0.104946	-0.416336
P97372	NA	1.17698	-0.489781	NA	NA	NA	-1.14353	NA	-0.403396	-0.167183	0.225764	-0.426059	NA	0.010317	-0.415359	0.0328623	NA	0.114369	-0.340318	NA	-0.176221	0.0600589	-0.00361109	-0.0367011	-0.604083
P97379	-0.314097	0.133439	0.0262178	0.127542	0.317896	-0.0166372	0.0234858	0.312789	0.13946	-0.462917	-0.157211	0.564208	0.34793	-0.446412	0.913182	-1.28866	0.58278	-0.740853	-0.465393	1.25424	0.0797104	0.151192	0.1668	0.182135	-0.367092
P97427	0.345318	-0.349161	-0.0999353	-0.0548093	0.00726472	0.456688	-0.274303	0.589954	-0.627429	-0.109418	0.0771896	-0.0611221	0.529277	-0.36739	0.969293	-0.121107	-0.828693	-0.462133	0.357877	0.111385	-0.849652	-0.404323	0.353116	0.38798	0.535065
P97429	-0.631028	0.229242	0.00758233	-0.0638577	0.760566	NA	-0.0872777	NA	-0.112482	0.0821593	-0.14719	0.230539	NA	0.126329	-1.43957	1.76421	1.4208	0.287027	-0.510567	-1.30667	1.57737	0.899619	-0.646461	-0.643224	-1.00795
P97450	0.13261	0.20932	0.25594	-0.0497905	0.0918995	-0.24512	0.29527	0.579573	-1.28112	0.895509	0.919486	-0.28962	-0.18843	0.0547298	0.838576	0.607773	-1.05957	0.59424	0.143829	-0.533311	-0.397738	0.162362	0.797302	-0.259658	0.190682
P97461	-0.826391	0.473687	0.0088163	0.178281	0.324015	-0.561332	0.295935	-0.525069	0.251329	0.05944	-0.0954138	0.505702	-0.569342	0.266364	-0.20922	0.38725	0.387145	0.127217	-0.29812	-0.485978	0.507657	0.53444	-0.381892	-0.188424	-0.548201
P97792	-0.234927	0.423709	0.525262	0.254924	0.0501716	-0.354619	-0.163465	0.15976	-0.155613	-0.0318498	-0.311263	0.31353	0.454911	NA	0.576444	-0.238005	-0.560174	-0.604911	0.660106	0.596017	-0.949159	-0.245556	1.01699	-0.485958	1.02157
P97797	1.08605	-0.91046	-0.607354	-0.569373	-0.737971	0.74146	-0.534815	1.13283	NA	-0.541531	-0.978089	-1.24432	0.536489	NA	0.0827776	NA	NA	NA	NA	-0.520623	-1.85097	-1.14674	1.19784	-0.0624903	0.767744
P97807	0.315153	-0.210747	-0.137757	0.327613	-0.976072	0.823943	-0.224227	0.328197	-0.988862	0.647077	0.554917	-0.36589	0.129817	-0.387353	0.239017	0.323137	-0.433503	0.693427	-0.397483	-0.494963	0.0558303	-0.0505807	-0.282848	0.452042	-0.233085
P97822	-0.745425	1.19563	0.503133	0.459513	-0.324233	-1.03106	1.05007	-1.58576	-0.504002	1.94496	0.643702	0.380804	-2.46112	2.68906	0.261609	0.264161	-0.100477	0.968625	0.00879496	-0.453311	0.71108	0.82504	-0.00456978	-0.0406198	-0.699763
P97823	-0.0627295	-0.31714	-0.129964	-0.151511	-0.530929	0.0145185	-0.147038	NA	NA	-0.107712	-0.261422	NA	NA	-0.198632	0.188887	-0.167044	-0.0119734	-0.138088	NA	-0.818059	-0.106877	0.0241415	0.236913	-0.284191	-0.816267
P97825	-0.871471	1.45467	0.849222	0.553663	0.890667	-2.48726	0.888952	-1.11165	1.05716	0.125509	-0.0340009	0.982299	-0.527441	0.786561	-0.118149	-0.175429	0.842721	0.140731	0.149891	0.256041	-0.184106	0.602884	0.809241	-0.104664	-0.210184
P97855	-1.07695	0.729065	0.405783	0.312046	0.502123	-1.19476	0.690542	-0.808437	0.103064	0.412232	0.461623	0.651982	-1.13908	0.686471	-0.0164554	0.666502	0.546999	0.70725	-0.591759	-0.99723	0.985273	1.09045	0.0633042	-0.459333	-1.41694
P99024	-0.453362	0.306623	0.0803429	0.0278129	0.0729079	-0.48746	0.0897749	-0.268634	0.172456	-0.302089	-0.15377	0.290996	0.0133963	-0.115718	0.54154	-0.21019	-0.378676	-0.139098	-0.0236653	-0.101361	-0.0763029	-0.0673559	-0.0416559	0.132074	-0.206303
P99026	-0.191329	0.31738	-0.0387258	0.20964	-0.130219	-0.0809998	0.343257	-0.544128	0.184169	0.312009	0.169788	0.357194	-0.15185	0.101821	0.372001	-0.0801796	0.436942	0.254894	-0.164471	-0.45147	0.135145	0.130865	0.0919742	0.273018	-0.324571
P99027	-0.173982	1.30679	0.889611	0.540701	-0.762153	-0.563465	0.900891	-0.785059	-1.43264	2.39771	1.32898	-0.218279	-1.26079	2.10847	0.578848	1.38632	0.154248	1.38896	-0.301341	-1.37412	0.31862	0.88706	0.71439	-0.17334	-0.21931
P99028	0.80743	0.151658	-0.168292	0.0378295	-0.521536	0.121776	-0.110907	0.362588	-0.531099	0.146761	0.721376	-0.348719	0.398021	-0.430969	-0.0852006	0.0752474	-0.00887259	-0.204539	0.305193	0.190704	-0.881338	-0.0594674	0.725905	-0.072773	0.514786
P99029	0.469453	-0.304743	-0.0727945	0.231523	-0.441472	0.823763	-0.276955	1.04852	-2.01898	0.893758	1.12878	-0.629776	0.673327	-0.666866	0.944127	-0.153608	-1.13568	-0.332195	0.593329	0.45155	-0.697034	-0.427367	0.464291	0.576199	0.390176
Q00493	0.229538	-0.162533	0.10169	0.291844	0.133532	0.472099	-0.340143	1.13961	-0.866849	0.480931	-0.441809	-0.203309	1.47418	-0.856729	1.15566	-0.279052	-0.985097	-0.299644	0.514837	0.515607	-0.679165	-0.316795	0.673208	0.312849	0.528492
Q00612;P97324	0.168206	0.236556	0.185945	0.144014	-0.120173	0.0265715	0.0839045	0.295629	0.170939	0.148319	-0.170721	0.554359	-0.398611	0.125109	0.138971	0.102959	0.230225	0.349289	0.0757224	-0.275717	0.503804	0.378094	0.129621	0.243998	-0.73764
Q00623	-0.109357	0.686053	0.115773	0.0143932	-0.266777	-0.429227	0.664353	0.820526	0.215073	0.0119628	-0.0249672	-0.453157	0.0560728	0.0497028	0.380515	0.102735	-0.204875	0.210465	-0.00654504	NA	-0.653761	0.584519	0.581509	0.118499	-0.148471
Q00PI9	0.208978	0.0590569	-0.355159	-0.230878	0.127018	-0.00535622	0.181279	0.224908	0.260755	-0.305336	-0.266737	0.27272	0.211843	-0.413212	0.382468	-0.145298	0.049317	-0.01325	-0.175048	-0.111098	0.211841	0.408668	-0.151133	0.387916	-0.868048
Q01405	0.307156	0.148786	-0.202038	0.190226	-0.200687	0.530516	-0.509632	0.431252	-0.464317	-0.161098	0.645077	0.106749	-0.10071	-0.192627	1.35453	0.130642	-0.379928	-0.265268	-0.694578	0.0811623	0.0541458	0.500712	0.222738	0.346298	-0.935089
Q01768	-0.166909	0.112002	0.180642	0.0151361	-0.00474389	-0.240443	0.0678421	-0.344198	-0.124096	0.432429	0.18907	0.0810511	-0.259197	-0.0115329	0.387556	1.63195	-1.0052	1.37814	-0.597964	-1.82574	0.342236	0.290046	-0.0200339	0.0807561	-0.719057
Q01853	-0.0336563	0.244647	-0.0569013	0.150461	-0.000901341	0.0199467	0.0427297	-0.00111118	-0.0558312	0.0656748	0.227336	0.105618	-0.120141	0.14478	0.757488	0.221416	-0.290156	-0.0346988	-0.0154138	-0.324644	0.0642853	0.166571	0.0889573	0.160995	-0.219149
Q02053;P31254	0.0493993	0.126702	-0.0363988	0.1957	-0.0308867	0.210721	0.0894653	0.273305	-0.365228	0.175334	0.298568	0.0902066	-0.184829	0.317349	0.60729	-0.121441	-0.0433825	-0.147053	0.239708	-0.0168025	-0.00833447	0.149287	0.136813	0.279477	-0.12531
Q02819	0.0855511	0.763451	0.0519361	0.640081	0.0973231	-0.58867	0.609931	0.665539	0.549789	0.0769591	0.174119	0.361709	0.375839	-0.544351	0.452072	0.295271	0.219937	0.0253089	0.156926	0.273003	0.0601879	0.354208	0.917218	-0.15232	0.00613785
Q03265	0.0379357	-0.404876	-0.501888	0.147482	-0.0836943	0.561624	-0.294977	0.690316	-0.776221	-0.140597	0.241386	-0.228272	0.540996	-0.866004	0.67597	0.357132	-0.972755	0.20061	-0.302025	-0.420415	-0.000187158	-0.179453	-0.494635	0.637306	-0.347598
Q03517	0.451695	-0.145735	NA	-0.111595	NA	0.408795	NA	0.275606	NA	-0.0426013	-0.559155	-0.688321	1.76842	NA	0.645929	NA	NA	NA	-0.058925	-0.134635	NA	NA	0.150056	-0.982992	1.28531
Q03958	-0.401118	0.753244	0.493096	0.151729	0.168157	-0.89356	0.406396	-0.558057	0.7337	0.223019	-0.375596	-0.161851	0.189837	0.626889	0.209097	0.334416	0.217627	-0.12215	0.0302661	-0.0881629	-0.0097561	0.437348	0.396023	-0.248754	-0.0906158
Q05816	-0.191923	0.77329	0.0165118	0.206428	-0.208758	-0.292063	0.133491	-0.350736	-0.278336	0.617596	0.321858	0.119496	-0.545466	0.552565	0.363268	-0.209728	-0.115438	-0.0734249	0.320605	0.0892681	-0.0535277	-0.148436	-0.125283	0.0522533	0.587118
Q05920	-0.761553	-0.0887763	-0.312343	0.150624	0.0572437	-0.289905	-0.0701363	-0.281236	-0.266375	0.0925495	0.0253045	-0.105932	-0.5227	-0.256458	-0.317035	0.955865	-0.728725	1.33169	-2.18097	NA	0.724649	0.479144	-0.72742	-0.0979183	-1.31763
Q05D44	-1.43961	0.0159742	0.0563282	0.220576	0.458857	-0.610265	0.413727	NA	-0.139687	-0.652538	-0.480146	0.770491	NA	-0.129843	-0.527209	0.620745	NA	-0.472569	NA	NA	0.916847	1.43968	-0.240325	-0.292997	-2.45492
Q06185	0.361169	-0.0554909	-0.153922	0.107818	-0.626872	0.529579	-0.146231	0.95886	-0.664472	-0.0645111	0.148618	-0.0505281	0.411794	-0.72371	0.471831	0.0376406	-0.248194	0.123365	0.141261	-0.512144	-0.462496	-0.463072	0.315654	0.325711	0.295667
Q07813	-0.301527	0.298703	0.00531423	0.129633	0.585545	-0.534782	0.360733	-0.135814	0.475507	-0.458484	-0.0942835	0.623326	-0.00247351	0.135839	0.0183228	0.300364	0.310874	-0.165003	-0.00232225	0.00372475	-0.293974	0.339523	0.574335	0.0845847	-0.316168
Q08024	NA	NA	0.251913	0.266813	NA	NA	-0.233987	NA	0.216817	-0.00128966	NA	0.0443818	NA	0.119741	NA	0.119628	NA	0.0701976	NA	NA	0.77137	0.82304	NA	-1.30967	NA
Q08331	2.03544	-0.542486	0.008067	-0.307426	-1.11174	1.75212	-0.855752	2.9153	-2.80378	2.23651	1.6969	-2.20628	2.62703	-3.48747	0.906936	-0.620336	NA	-1.07226	0.773307	0.711089	-1.5533	-0.906493	1.04002	0.92013	1.19838
Q08943	-1.29886	0.998998	0.315906	0.129976	0.0914932	-1.12527	0.429926	-2.90751	0.106593	0.673789	0.358159	0.291947	NA	1.08461	-0.847152	0.636774	NA	0.0141689	NA	NA	1.02839	0.863112	-0.72942	-0.117468	-1.37163
Q0VGB7	-0.495585	0.921445	0.0810839	0.332995	0.13297	-0.585775	0.548787	-0.722235	0.124607	NA	-0.34123	0.988166	NA	0.619209	-0.796139	0.141424	0.454914	0.734614	NA	NA	1.32525	1.10917	-0.499394	-0.284684	-0.981824
Q11011	0.229899	-0.14913	-0.0975213	0.129021	0.104592	0.331389	-0.00264329	0.235245	-0.391654	0.253735	0.375475	-0.109911	0.297182	-0.114465	0.532598	0.0090267	-0.378651	-0.0753014	0.177903	0.202087	-0.175857	-0.017886	0.255908	0.22495	0.102603
Q148V7	0.936751	-0.767362	-0.763019	-0.139474	-0.0515836	0.793781	-1.23537	0.292228	0.242702	NA	-0.279533	-0.0694054	-0.79542	-0.441659	-0.0295881	NA	-0.125978	NA	NA	-0.369978	-0.55063	-0.0743029	-0.356638	-0.4543	0.559963
Q1HFZ0	-1.93663	0.260457	0.124594	0.130423	0.159897	NA	0.190341	-1.13204	0.251595	-0.159639	-0.14849	0.151833	NA	-0.0341832	NA	0.424297	NA	-0.781271	NA	NA	0.576704	0.452384	-0.452478	-0.522264	-0.946782
Q91VK1;Q2L4X1	-0.728177	0.574652	0.122618	0.309841	0.507368	-0.568222	0.305128	NA	0.357793	-0.159625	-0.6836	0.623247	NA	0.235904	0.451953	0.421397	-0.000592492	0.103154	-0.34842	-0.179028	0.654251	0.764031	-0.150562	-0.372212	-0.521792
Q2NL51	0.0127652	-0.687956	-0.187836	-0.212876	-0.241786	-0.110875	-0.337907	-0.253639	NA	-0.459909	-0.0435095	NA	NA	NA	0.133164	-0.450147	-0.520208	0.154772	NA	-0.579345	-0.593428	-0.278368	-0.19409	-0.297897	0.102018
Q3TC72	-0.265926	-0.38936	-0.262409	-0.0149216	-0.476688	0.59017	-0.489534	0.0590336	NA	NA	-0.433465	-0.878634	0.505256	NA	-0.241337	0.293736	NA	NA	NA	-0.613257	0.107301	-0.12374	-0.837922	0.106551	NA
Q3TDK6	0.201877	-0.791252	-0.275717	-0.127601	-0.216081	0.869257	-0.345354	0.197665	NA	-0.515997	-0.684934	NA	0.611913	NA	0.099124	-0.407486	-0.677826	NA	-0.090356	0.587352	-1.02083	NA	-0.375459	-0.109756	1.1147
Q3TDN2	-0.149834	0.299778	-0.0103382	0.48941	0.0320958	-0.172179	-0.0535132	NA	0.129573	0.056205	0.162099	-0.099066	NA	NA	-0.0966953	0.388554	NA	-0.10525	NA	NA	1.14822	-0.610434	-0.982351	0.666995	0.0885826
Q3TEA8	0.829283	-0.0891168	-0.0712068	-0.157349	-0.0558218	0.897974	-0.428731	0.0089775	0.411466	-0.0712515	-0.169119	0.467817	0.249771	0.0273735	0.108299	0.825198	0.57425	-0.000160829	-0.243031	-0.471671	0.281878	0.299618	0.0854281	0.543498	-0.549685
Q3TGF2	-0.479869	0.677857	-0.00870815	0.112483	-1.48365	NA	1.06772	1.04322	-0.378969	-0.352907	NA	-0.387465	NA	NA	0.0521689	-0.216004	NA	-0.217284	0.350103	-0.0641301	0.330905	0.558744	-0.185746	-0.0741717	-0.724879
Q3THE2;Q9CQ19	0.0339346	0.471609	0.0177279	0.43373	-0.347348	0.0399638	0.578548	0.0282453	-0.458475	0.453549	0.814877	0.119765	-0.269465	0.539666	0.537432	0.474011	-0.374763	0.743227	0.0213701	-0.348566	0.150792	0.283072	0.478522	0.036182	-0.071308
Q3THG9	-0.733369	0.310493	-0.0696863	0.32468	-1.03553	0.138492	0.0311687	-0.0907854	-0.259848	-0.688956	0.0953096	0.290183	-0.00138436	-0.378274	NA	0.243588	NA	-0.538946	NA	NA	0.772738	0.290133	-1.08048	1.04173	-1.76252
Q3THK3	-1.0776	0.602883	0.419079	-0.371055	0.317379	NA	0.0416052	NA	-0.0354728	-0.551083	NA	0.341257	NA	0.200157	-0.371321	0.0971387	0.240327	NA	NA	NA	0.900493	0.476283	0.164421	-0.696449	-0.901173
Q3THK7	-0.553808	0.478187	0.0512849	0.192284	-0.318256	-0.247243	0.300607	-0.515925	0.0260969	-0.0388311	-0.0239671	0.39755	-0.257171	0.315303	0.334466	-0.320194	0.138106	-0.0250642	-0.0431842	-0.167224	0.526417	0.385227	-0.476796	-0.0125386	-0.491557
Q3TIV5	NA	0.986027	-0.256251	-0.332379	0.219076	-1.23166	0.311131	NA	NA	0.341234	NA	-0.0360915	-0.873241	0.365394	0.0787212	0.514077	0.765054	0.196736	-0.816794	-1.04185	1.30475	1.12461	0.0426385	-0.287396	-2.43798
Q3TTY5	-0.252409	0.30689	0.311355	-0.573615	-0.331802	-0.317345	0.674831	-0.708793	-1.56397	0.948065	0.989765	-0.714571	-0.714723	1.58214	1.07249	-1.36301	-1.0175	0.99027	-0.0447548	0.206427	2.62449	-0.910481	-0.783731	0.121418	-1.18176
Q3TWW8	-1.15158	0.808474	0.27954	0.410216	0.433282	-1.47966	0.740197	-0.77142	0.712868	0.0584712	-0.114547	0.751278	-0.94465	0.34846	0.0435909	-0.0702931	0.482655	-0.00450509	-0.0453031	-0.371463	1.17425	0.863864	-0.0212596	-0.0288966	-1.95906
Q3TXS7	-0.0660587	0.491611	0.00864125	0.371331	-0.0160787	-0.0320087	0.240391	-0.328553	-0.192583	0.557748	0.136323	0.231988	-0.376903	0.969806	-0.659336	1.82981	-0.364336	1.01109	-0.868936	-0.0930156	0.373977	0.455897	0.164557	0.148717	-0.430413
Q3U0V1	-0.54351	0.557866	0.181643	-0.0780082	0.427384	-0.808038	0.450703	-0.0145002	0.545724	-0.306109	-0.352032	0.685163	-0.24152	-0.128687	0.334292	0.446913	-0.0494577	0.366493	-0.351898	-0.585168	0.236102	0.489082	0.438522	-0.335481	-0.693912
Q3U1J4	-0.42997	0.453163	0.00444337	0.155483	-0.444619	-0.255301	0.251613	-0.127882	-0.28653	0.213524	0.0398052	0.36204	-0.71602	0.249876	-0.314848	0.990621	NA	-0.0709984	NA	-0.756308	0.235485	0.338405	-0.132255	-0.352047	-0.279005
Q3UDE2	-0.358805	0.125526	0.214467	0.0573987	0.0536607	-0.0688673	0.178234	-0.444203	0.506889	0.139374	0.00547596	0.283956	0.084637	-0.374516	0.258004	0.390032	0.0406306	-0.0251574	-0.280962	-0.209735	0.329666	0.478505	-0.312304	0.148368	-0.500224
Q3UEB3	-0.470685	0.334791	-0.136876	-0.0215515	0.241824	-0.245358	0.464227	-0.32945	0.252778	-0.0366736	0.125968	0.122275	-0.256948	0.288422	0.453037	-0.040086	-0.218196	0.419023	0.00912402	-0.480296	0.529523	0.546173	-0.129862	0.0337931	-0.860789
Q3UGR5	0.26794	-0.186437	-0.475589	-0.102252	-0.53312	0.25566	-0.275054	-0.306746	NA	NA	NA	NA	0.0070735	NA	-0.486135	0.774777	NA	-0.643552	-0.215762	-0.17851	-0.355578	-0.0811029	-0.254033	0.175633	-0.234101
Q3UGS4	0.175115	0.215066	-0.114348	-0.0361617	0.464317	-0.461835	0.493722	0.0391281	-0.0796399	0.0111231	0.312455	0.663552	-0.343903	0.133161	0.120302	-0.086328	0.056052	0.039382	0.183332	0.318012	-0.0826935	0.0702645	0.733448	-0.0720985	-0.123293
Q3UH60	1.80151	0.189325	-1.8421	-0.0756228	-1.32121	1.77057	-0.794069	-0.145336	NA	NA	NA	NA	0.0677381	NA	0.563871	NA	-0.758314	NA	NA	0.0780461	-0.84961	-1.23026	0.759732	0.662942	0.463202
Q3UH66	0.349403	0.010603	0.114849	-0.235611	-0.321047	0.120916	NA	NA	NA	NA	-0.228636	NA	0.241673	NA	0.282924	0.072864	NA	0.062957	-0.278315	-0.107836	-0.378329	NA	0.295743	0.102143	NA
Q3UHD6	-0.338131	-0.51342	-0.271427	-0.30949	0.277771	-0.4398	-0.1132	NA	NA	NA	-0.268782	-0.219132	NA	NA	NA	1.25156	-0.788406	-0.282406	-1.15658	NA	-0.136236	-0.392099	-0.294036	-0.161736	-0.235676
Q3UHX2	-0.397775	0.892852	0.579344	0.249047	-0.323083	-0.85285	0.575873	-0.228712	-0.0425073	0.724077	0.389107	0.524727	-1.18445	0.541172	0.383528	0.602732	0.371384	0.291672	-0.363833	-0.665419	-0.0112262	0.54917	0.54213	-0.217672	-0.34568
Q3UI43	NA	-0.0578701	0.0151889	NA	-0.00441309	NA	-0.0692151	0.191634	-0.428766	NA	0.101352	0.363664	-0.274442	-0.127908	-0.309774	0.130746	0.435766	0.0938965	-0.263744	-0.261357	0.504895	0.341075	-0.255172	-0.507624	-0.228562
Q3UJB9	-0.882164	0.0414598	-0.0432552	-0.279661	0.0567068	-0.584801	-0.0543652	-0.22194	NA	NA	-0.18262	NA	NA	-0.34376	NA	0.0506005	-0.483108	-0.315812	NA	NA	0.515846	0.244936	-0.560894	-0.263573	-1.18352
Q3ULJ0	-0.214782	0.343527	0.239847	0.0825669	-0.306821	-0.116908	0.0866269	-0.944062	NA	0.697086	-0.0864996	NA	NA	0.39865	0.391666	0.232888	0.0794682	0.915293	-0.505532	-1.01602	0.163605	0.449807	-0.215506	-0.279875	-0.0365605
Q3UM45	0.191037	0.512971	-0.037291	0.155401	-0.435732	0.37387	0.4134	0.32934	-0.16818	0.445786	0.343575	-0.0589597	0.198919	0.0831743	0.721149	0.402434	-0.154515	0.149959	0.191348	-0.304385	0.35225	0.42621	-0.0623285	0.31586	-0.193664
Q3UMU9	-0.269396	0.593698	0.0579484	-0.178427	-1.04081	-0.791294	0.335158	-0.733715	NA	0.0369855	0.0945555	NA	NA	-0.136755	0.200083	0.382622	0.237723	-0.135299	-0.500656	-1.29287	0.31058	-0.0307734	-0.686067	0.255761	-0.773159
Q3UNH4	0.719969	0.156499	0.104529	-0.0129515	-0.105118	0.341419	-0.00196148	0.740357	0.300795	0.112035	0.0514752	0.176045	0.883379	-1.0617	1.19406	-0.157045	0.0365313	-0.727379	0.634615	0.0498313	-0.773947	-0.190813	1.22221	0.072365	0.529025
Q3UPL0	-0.382607	-0.259848	-0.674355	-0.270508	-0.525702	-0.163898	-0.290828	-0.155347	-0.496255	-0.529351	-0.179595	-0.213502	-0.323341	-0.670352	-0.031327	-0.289127	NA	NA	NA	-0.780007	-0.289644	-0.245077	-0.295713	-0.307152	-0.696518
Q3UQA7	-1.3781	0.422911	-0.0952393	-0.0873463	0.890167	-1.04995	0.354336	-0.36969	0.860422	-1.08492	-0.278248	1.10731	-1.07887	-0.0992377	-0.771717	0.0400132	0.950643	0.107423	0.0122232	-1.14707	0.762694	0.0713888	-0.856712	-0.516357	NA
Q3UYV9	0.0333613	0.701884	0.181901	-0.15817	0.245447	-1.94564	1.01039	-0.153613	0.219876	-0.269218	-0.183698	0.356993	0.0600375	0.0388035	0.38853	-0.380346	0.0214633	NA	NA	NA	0.85722	0.62561	-0.2461	0.00564986	-1.19297
Q4KML4	-0.321771	1.10478	-0.113781	0.385804	-0.500751	-0.524031	0.487071	-1.7725	1.76035	0.221603	-1.76831	1.67249	-0.596955	1.00063	-0.568266	0.139144	0.775364	0.738214	-0.389956	-0.251086	0.685992	0.473586	0.191177	0.402513	-1.38376
Q4V9Z5	0.424254	NA	0.18368	-0.238306	-0.111156	0.840417	-0.553896	0.0525485	NA	-0.543963	NA	NA	0.763911	NA	1.05761	-0.179869	NA	-0.72057	0.433369	-0.136377	NA	NA	0.221079	-0.0543408	0.105759
Q4VAA2	-0.680716	0.556969	0.479997	0.0478704	0.347082	-0.742132	0.477808	-0.148711	0.333957	-0.15605	0.171741	0.501045	-0.345537	0.13043	0.205629	-0.154624	0.536347	0.0519375	-0.0879465	-0.134017	-0.383874	0.322971	0.815782	-0.254109	-0.153
Q501J6	0.188339	0.877482	0.0874394	0.185049	-0.159994	0.0578444	0.624571	-0.164822	0.583755	0.212282	0.1454	0.521205	0.00608627	0.556825	0.216987	0.818517	0.486897	0.534727	-0.0765127	-0.385703	0.900611	0.733501	-0.014269	0.513991	-0.804739
Q505F5	-0.0899865	0.436387	0.242853	-0.312247	0.20473	0.0544905	0.132686	0.0111597	0.467772	-0.421642	0.107819	0.576035	0.0203437	-0.0925713	0.392062	0.770487	-0.0702774	0.0168486	-0.103261	-0.432502	0.229033	0.334255	0.108616	0.104155	-0.298263
Q569Z6	-0.82335	0.768196	0.267669	-0.285272	-0.222934	-1.57336	0.424306	-0.488155	0.42947	-0.371811	-0.320723	0.241789	-0.779049	-0.156262	-0.209108	0.0865316	NA	-0.496598	NA	NA	0.277542	0.450592	0.0403325	-0.299308	-1.50112
Q5FWK3	-0.693407	-0.177832	-0.00282264	0.414406	-0.158776	-0.188946	-0.217583	NA	NA	0.364401	-0.248829	NA	NA	-0.554839	-0.29466	-0.0861866	-0.0584216	NA	NA	NA	-0.237874	-0.365743	-0.115663	0.213975	-0.226806
Q5M8N0	0.634628	-0.292844	0.0733223	0.423418	-0.450143	0.757458	-0.555983	0.645345	-1.35734	0.633927	0.828255	-0.521367	0.383923	-0.0228871	1.00283	-0.208494	-1.11634	-0.0117868	0.852066	-0.0126818	-0.684595	-0.500037	0.391227	0.618717	0.596017
Q5SQX6	-0.35095	-1.08416	-0.913842	-0.9595	-1.12856	-0.312874	-1.25498	-0.0326108	-2.00391	-0.952711	-0.776311	-0.785281	-0.0677108	-1.38633	-0.0975346	-1.17524	NA	-1.30073	NA	NA	-0.906334	-1.19738	-0.416895	-0.721125	-1.04745
Q5SRX1	0.338931	-0.569658	-0.205253	0.186329	0.234473	0.461583	-0.513484	0.545118	-0.677626	-0.00794057	0.35811	-0.692478	0.417318	NA	0.390522	-0.235077	-0.00402974	-0.918894	0.28968	0.420301	-0.616195	-0.275205	0.317231	0.534045	-0.00779066
Q5SUF2	0.102924	0.861594	0.22739	0.0182582	-1.22526	-1.04068	0.600911	NA	0.600651	0.291731	-0.363325	0.132571	-1.66042	0.608919	-0.60753	0.499111	NA	-0.0865196	NA	NA	0.502487	0.702067	0.0675368	-0.110853	-1.48613
Q5SUR0	-0.697704	0.531454	-0.124981	0.138157	1.00303	-0.872026	0.709544	-1.57987	1.34737	0.152216	0.519976	1.55311	-2.27271	0.967383	-0.117334	0.503964	0.443199	0.303764	-0.0149952	-0.529331	1.02085	1.20105	-0.0100915	0.197835	-1.91858
Q5XJY5	-0.245596	0.128954	-0.113326	0.119314	-0.0611065	0.0585235	0.00177353	0.223252	-0.065128	-0.334001	0.236607	0.131497	-0.12297	-0.180722	0.139355	0.223505	-0.0848153	0.125515	-0.197075	-0.302025	0.315082	0.134157	-0.379918	0.303043	-0.451981
Q60597	-0.0800398	-0.62863	-0.69781	-0.0748398	-0.28488	0.71923	-0.64845	0.523941	-0.94159	-0.328562	0.219533	-0.489274	0.307621	-0.987088	0.258157	-0.107803	-0.489943	-0.446753	-0.424673	NA	-0.333747	-0.223104	-0.492804	0.458722	-0.620079
Q60598	0.00217508	0.27275	0.122447	-0.0462749	-0.0660069	-0.150819	0.114474	0.557846	0.0142492	-0.321252	-0.00448879	0.215118	0.454126	-0.666853	0.436928	1.38774	-1.21445	0.741942	-1.03446	-0.104481	-0.562169	0.0486341	0.721594	-0.250658	0.220274
Q60631	0.574701	-0.160301	-0.191429	0.160362	-0.38664	0.302916	0.0924528	0.947563	-0.19792	-0.407911	-0.201282	-0.2204	0.748335	-0.276323	0.994223	0.155033	-0.452604	-0.709584	0.151163	0.197823	-0.34479	-0.0550463	0.393395	0.699815	-0.413329
Q60668	-0.0460296	0.50717	0.0716504	0.0729204	-0.31103	-0.3019	0.38546	-0.462614	-0.143695	0.559224	0.260081	0.0288931	-0.681419	0.817772	0.820711	0.854011	-0.630369	0.674421	-0.468949	-0.925619	0.206481	0.453841	0.353711	0.0209412	-0.764802
Q60692	-0.0125271	0.336315	-0.142858	0.0341229	0.401053	-0.485449	0.134636	0.0984246	0.341188	-0.265154	-0.122166	0.415926	-0.0245504	-0.178374	-0.0930228	0.275971	0.471041	-0.351012	-0.0340698	-0.0415148	-0.22553	0.111384	0.272374	0.127568	-0.0963027
Q60737	0.32225	-0.109871	0.0101334	0.173065	-0.220377	0.285232	0.145164	0.191642	-0.340884	0.047042	0.226873	0.477647	0.093967	-0.090689	0.692224	-0.314617	-0.243708	-0.266855	0.624061	0.0279787	-0.0174684	0.0691316	0.213571	0.294769	-0.127432
Q60829	0.86572	0.211389	-0.0344928	-0.920201	-0.292175	0.25844	0.327863	0.815666	NA	-1.24612	NA	NA	0.608974	NA	0.76964	-1.0829	-0.399356	-0.651413	0.81455	0.90652	-1.45923	-0.846821	1.8451	0.197627	0.560853
Q60864	-0.0423359	0.332574	0.139324	0.110894	-0.145326	-0.243732	0.250654	-0.25315	-0.236539	0.360229	0.39294	0.158984	-0.527198	0.506784	0.513835	0.77263	-0.211162	0.308548	-0.358862	-0.680372	0.301316	0.380056	0.226306	-0.0740943	-0.546402
Q60865	-0.615762	0.815446	0.462883	0.106459	0.276398	-0.86001	0.601446	-0.992224	-0.00315636	0.81456	0.317061	0.793833	-1.00941	0.8662	0.362252	1.03504	0.0336374	0.648666	-0.519073	-0.886073	0.633611	0.761371	0.296991	-0.367116	-0.762815
Q8BMJ3;Q60872	-0.312695	0.680416	-0.370312	0.486812	-0.561138	-0.381989	0.171701	-0.556216	-0.127665	0.402097	0.237732	0.00210286	-0.770226	0.524974	NA	-0.037334	0.632519	0.227579	-0.192138	-0.83577	-0.0578362	1.08252	-0.246854	-1.01624	0.0332668
Q60875	0.382413	-0.0703045	0.238699	0.00641746	0.244068	-0.394851	0.0437855	-0.125822	0.497738	0.130941	0.0636771	1.28138	-0.527183	-0.8705	NA	0.409545	0.271756	NA	NA	-0.488345	0.336374	0.378669	-0.0245364	-0.433232	NA
Q60899	-0.342338	0.829762	0.351142	0.287632	1.0475	-0.294678	-0.268048	NA	0.555257	-0.0802958	0.403781	0.853309	-0.34537	-0.0058468	0.839429	0.919889	-0.141834	0.0801554	0.0842714	-0.401077	0.248717	0.163517	0.108537	0.407297	0.222627
Q60900	0.389929	-0.0472944	-0.243896	0.108168	-0.508112	0.532011	-0.0543884	0.199576	0.00047462	-0.42642	0.104788	0.286067	0.306087	-0.294155	0.100689	0.437	-0.338574	0.516176	-0.335434	-0.228644	-0.0517952	-0.183749	-0.0170432	0.65366	-0.275061
Q60930	0.00498614	-0.117404	-0.262484	0.203166	-0.124084	0.384046	-0.0873539	0.878565	-0.999446	0.180387	0.520485	-0.038223	0.039251	-0.580146	0.209796	-0.466226	-0.527726	-0.213446	0.530793	0.467559	0.0706782	-0.286914	-0.201632	0.818406	-0.399915
Q60931	-0.0209747	-0.109515	0.106915	0.126055	-0.835825	0.607775	-0.290895	0.586331	NA	0.946282	0.812825	-0.884612	-0.845552	-0.972242	-0.365137	-0.0307767	NA	-0.00152667	0.391883	-0.291917	0.207013	-0.235037	-0.631697	0.545583	-0.183337
Q60932	0.0247352	-0.238905	-0.143705	0.0352952	-0.135415	0.607715	-0.158215	0.440815	-1.67446	0.899681	0.704019	-0.563762	0.15871	0.0265076	0.815396	0.0482478	-0.709122	0.533983	0.0623178	-0.758102	-0.102007	-0.401292	-0.135168	0.666749	-0.0343506
Q60972	-0.578065	0.730256	0.260108	0.255704	0.403727	-0.780702	0.515481	-0.410007	0.674954	-0.0486047	-0.0135507	0.818884	-0.698255	0.483088	0.0614197	0.516904	0.00772198	0.641958	-0.213524	-0.323184	0.914165	0.900515	0.0610507	0.0398597	-1.33951
Q60973	-0.882382	0.658341	0.0347324	0.155153	-0.10331	-0.8657	0.529961	-0.672427	0.506761	0.0119176	-0.223393	0.692031	-0.856293	0.0682036	-0.0102917	0.411972	0.233624	0.254801	-0.797901	-0.497808	0.866132	0.786727	-0.202607	-0.319601	-1.46865
Q61035;Q99KK9	-0.307467	0.45318	0.0756258	0.447193	-0.356137	0.0614848	0.164633	-0.33168	0.301151	0.85618	-0.187328	-0.0379238	-0.59499	0.533102	0.426241	0.849814	-0.234479	0.439427	-0.634204	-0.385219	0.30699	0.305114	-0.209956	0.129998	-0.147493
Q61074	-0.181894	0.52775	0.132647	0.10626	0.260717	-0.602978	0.518988	-0.134073	0.684584	-0.370213	-0.172503	0.835776	-0.584023	0.50194	-0.11474	-0.293695	0.445746	0.584721	0.129791	-0.0991209	0.281421	0.575571	0.363911	-0.0944654	-0.582517
Q61081	-0.481169	0.0923843	0.0450343	0.123434	0.639844	-0.30132	0.126414	0.278744	-0.179275	-0.255643	0.360495	0.502837	-0.623715	0.161179	0.152279	NA	0.0863886	NA	0.0801286	-0.179011	0.562062	0.485112	-0.105235	-0.275485	-0.491723
Q61151	0.282413	-0.138096	0.28808	-0.202135	-0.129391	0.742671	-0.222586	0.635851	-0.586124	0.332549	-0.117394	0.00344591	0.356011	-0.00338409	0.601113	NA	0.00985236	-0.0850536	-0.0714966	-0.0108766	0.00531196	0.04059	0.168923	0.225293	0.00342096
Q61166	0.0155074	0.113537	0.0614724	0.18853	-0.157352	0.171646	-0.0525926	0.105821	-0.0543813	-0.123683	0.363805	0.334912	-0.0979733	-0.18775	0.310018	-0.0623025	0.270207	-0.288091	0.0959815	-0.0337435	0.204356	0.0801555	0.0728675	0.203839	-0.317827
Q61171	-0.145039	0.303132	-0.0295665	0.295673	-0.157153	0.109597	0.26686	0.221796	-0.457317	0.410112	0.722692	0.0318628	-0.235717	-0.0499272	0.622134	0.101714	-0.210986	-0.0410172	0.32404	-0.244312	-0.231217	0.0847789	0.0823509	0.35464	0.169091
Q61187	-0.202697	0.00868268	-0.371484	0.0121427	-1.14418	0.231738	0.234511	NA	NA	-0.381973	-0.126534	NA	NA	-0.019187	-0.381637	0.179131	NA	-0.325187	NA	NA	0.113799	0.370851	-0.0526452	-0.112153	-1.19934
Q61191	-0.0898265	0.360891	-0.0410225	-0.00116155	0.108639	-0.247862	0.206448	-0.114232	0.451682	-0.0952272	-0.0881092	0.71306	-0.708274	0.137208	-0.121332	0.302219	0.558306	0.276073	-0.416049	-0.345409	0.621961	0.684531	0.326061	0.335151	-1.7562
Q61205	0.0314222	0.324816	0.471903	0.114523	-0.381891	0.0118752	0.158775	0.0199212	-0.366181	0.598918	0.208179	-0.143041	-0.346081	0.759708	0.290121	-0.212378	0.119646	0.0255348	0.126304	0.277708	-0.0951982	0.0157878	0.174346	-0.0211062	0.448617
Q61206	0.0329035	0.371219	0.23027	0.294895	-0.444657	0.0753115	0.397136	-0.445012	-0.951822	1.51579	1.05361	-1.3222	0.151458	0.95526	0.256071	0.792797	-0.80118	0.397447	-0.00794544	0.183166	-0.271302	0.333164	0.40409	0.112671	0.105005
Q61207	0.050419	0.969159	0.534199	0.382853	-0.572582	-0.048273	0.600899	0.0609335	-0.611266	1.12779	0.263954	-0.388936	0.517624	0.946574	0.451265	1.33611	-0.0187062	0.983975	-0.0472242	-1.06256	-0.0528174	0.649733	0.850353	-0.417377	0.339163
Q61301	-0.125366	-0.341166	-0.401396	-0.138176	-0.653026	-0.0244158	-0.655126	0.195242	-1.21134	-0.220343	-0.248791	-0.243565	0.145954	-0.755828	0.632341	-0.749429	NA	-0.885199	NA	NA	-0.457277	-0.620532	-0.0591168	-0.117817	-0.415737
Q61316	-0.1152	0.15562	0.0468897	0.14684	-0.0152603	0.14957	0.0122597	0.0469172	-0.344603	0.527964	0.245591	0.102393	-0.333503	0.135958	0.450834	0.122816	-0.332102	0.156282	0.0577928	-0.129292	0.220251	0.294225	0.0703603	-0.0504067	-0.262489
Q61330	0.020815	0.443695	0.176543	0.159338	0.262608	-0.247198	0.358237	-0.390151	0.697966	-0.174745	-0.0506167	0.781664	-0.0352507	0.34517	0.471985	0.402996	0.139367	0.40939	0.00302891	-0.420448	0.0314797	0.0612447	0.963118	0.43178	-0.649023
Q61361	0.0812591	-0.337408	-0.0916819	0.444092	-0.741083	0.899712	-0.373966	0.66965	NA	-1.02523	0.154027	NA	0.133508	NA	0.525778	-0.453253	-1.00405	-1.15972	1.21303	0.776151	-0.977065	-0.820345	0.0832229	0.0871489	1.54198
Q61474	NA	0.123197	0.00821264	-0.151617	-0.22897	NA	-0.0130244	-1.44155	0.940408	-0.166164	0.619724	0.426773	-1.42504	0.678768	-0.408918	-0.13184	-0.0805823	0.411579	NA	NA	1.18611	0.966906	-0.683599	-0.0259335	-1.70568
Q61490	-0.353586	-0.253546	-0.119106	-0.128476	-0.421431	-0.394156	-0.494528	NA	NA	-0.159641	0.351551	-0.969811	NA	-0.459141	-0.746796	0.835684	NA	0.245544	-1.57148	NA	-0.736017	-0.511747	-0.00839695	-0.772987	0.482843
Q61543	0.116357	0.519317	0.133397	0.135897	-0.103543	-0.0589327	0.254287	0.81437	-0.496451	0.485652	-0.0554908	-0.0940108	0.0389702	0.30374	-0.418818	-0.00930775	0.990532	-0.0603278	0.597422	-0.245118	0.205581	0.0600713	0.298001	0.342641	-0.194309
Q61545	-0.461528	0.841227	0.212567	0.0986167	-0.351991	-1.03612	0.561557	-0.097917	0.326627	0.043658	-0.675443	0.537824	-0.359519	0.089093	0.732121	1.63493	-0.988129	1.20918	-0.579459	-2.12494	-0.342931	0.373059	0.823439	-0.210751	-0.739726
Q61548	0.349546	-0.669467	-0.217173	-0.385341	-0.238158	0.654106	-0.723395	0.316808	NA	-0.39573	-0.395953	-1.25229	0.848678	NA	0.294178	-1.05277	NA	NA	-0.307832	0.363638	-2.25521	-1.40279	1.07439	0.519056	1.18608
Q61550	NA	-0.156904	NA	NA	-0.425364	NA	-0.0133046	NA	0.785954	-0.669446	NA	-0.104791	NA	-0.805814	NA	-0.0776479	NA	-0.3194	NA	NA	1.25308	0.967103	-0.647009	-0.63531	-1.93049
Q61553	-0.623031	0.186408	0.215741	0.272937	-0.143666	-0.0617379	0.0354351	-0.465794	-0.234875	0.395668	0.565441	0.137979	-0.436598	-0.0797349	0.324709	0.883513	-0.127151	0.360501	-0.558305	-0.984335	0.356962	0.384561	-0.546053	-0.375716	0.0960228
Q61598	0.00362552	0.0570695	0.0694975	0.269739	-0.145647	0.140859	0.121369	0.272689	-0.0122163	-0.132737	0.0859497	0.432256	0.0453497	-0.174779	0.301878	0.304174	-0.151057	-0.0141744	0.295502	-0.293597	-0.0942368	0.172414	0.244134	0.0285412	0.0180832
Q61644	0.579455	-0.921031	0.0550747	-0.155612	-1.13221	0.749985	-0.765437	0.894243	NA	-0.0430155	0.0356915	-2.40786	0.385391	NA	0.263104	NA	NA	NA	-0.178678	-0.765758	-1.87577	-1.12596	0.819526	0.365896	0.680756
Q61655;Q9QY15	-0.669025	0.709844	0.122851	0.0788181	-0.116454	-0.420774	0.339133	-0.313637	0.32853	0.0194704	-0.380133	0.398945	NA	-0.0151246	-0.301999	0.649888	0.122833	0.340738	-0.21588	-0.557528	0.459686	0.734119	-0.52022	-0.146103	-0.49577
Q61656	-0.0547414	0.613302	-0.206862	0.00223878	-0.440533	-0.283613	0.245968	-0.420494	0.0957638	0.300354	0.0986338	0.321924	-0.931637	0.411214	1.07304	1.86676	-0.357563	1.48658	-1.88557	-2.28973	0.729166	0.425252	-0.289649	0.335219	-1.28873
Q61686	-1.04774	0.642611	-0.178552	-0.0354789	-0.40627	-1.0805	0.505901	-1.19794	0.275296	-0.132766	-0.294403	0.76414	-1.54498	0.530617	-0.681602	NA	0.034368	-0.038492	NA	NA	0.540936	0.486526	-0.478464	-0.360834	-1.33104
Q61699	-0.227583	0.333306	0.00631353	0.217734	0.102986	-0.151174	0.0389075	-0.413906	0.118107	0.487501	0.440817	0.270668	-0.914722	0.332022	0.100584	0.562176	0.113677	0.058299	-0.338266	-0.221766	0.291588	0.423583	0.0329316	-0.10137	-0.417811
Q61701	0.187255	-0.50732	-0.516071	0.515785	-0.587075	0.459285	-0.464572	0.110869	-0.579146	-0.167231	-0.0552714	-0.0332014	0.0851786	-0.273911	0.649762	0.0239422	-0.918358	NA	-0.291538	-0.115748	-0.332335	-0.428915	-0.0811654	0.567063	-0.376585
Q61735	0.995896	-0.433687	-0.76168	-0.675928	-0.466747	0.218274	-0.245254	NA	NA	-0.0121712	-0.379008	NA	NA	NA	0.46097	NA	NA	-0.65741	-0.390329	NA	NA	-1.3229	0.697543	-0.0495952	-0.107411
Q61753	-0.0661589	0.333331	0.116928	0.0329603	0.141647	-0.175042	0.11477	0.107486	0.0798795	0.0574985	-0.0697375	0.336697	-0.0646975	0.0513095	0.467918	0.283325	-0.139061	-0.13671	0.0872281	-0.13547	0.362171	0.0745522	0.289537	0.227449	-0.597685
Q61792	0.0460066	0.236657	0.0962866	-0.26902	-0.199497	-0.151623	0.0130866	0.647234	-0.102575	-0.328655	-0.170113	-0.158359	0.724518	-0.840157	0.613781	-0.855484	-0.146214	-0.345664	0.364982	0.173082	-0.361934	-0.165398	0.552403	-0.0307167	-0.157287
Q61881	NA	1.28736	0.542034	0.0827136	0.970382	-4.46332	1.13069	-5.03218	1.13389	0.613544	0.311694	1.34928	NA	1.17362	-1.2629	0.768287	0.141461	0.0530608	NA	NA	1.4181	1.49828	-0.648908	-0.322276	-2.32032
Q61937	-0.970878	0.935825	0.197495	0.279865	-0.206728	-1.09341	0.695085	-0.950763	0.0334957	0.811768	0.397286	0.316659	-1.37567	0.604487	-0.554895	1.15145	0.0657953	0.604355	-0.667285	-0.738915	0.682832	0.611012	-0.152421	-0.247539	-1.01013
Q62048	0.648053	0.620425	0.0935429	0.321976	-1.07124	0.540692	0.127812	0.0290095	-0.391646	0.632919	0.53374	-0.31345	0.252653	0.538035	0.549085	0.517105	-0.957661	-0.0816123	1.00685	0.0644517	-0.377062	-0.00132007	0.265177	0.431336	0.597054
Q62059	0.8043	-0.48251	-0.100462	0.0567681	-1.07857	0.832174	-0.0832919	0.377536	NA	NA	-0.328824	NA	-0.0708237	NA	1.03717	-0.274288	-2.36635	NA	1.05386	0.512759	-1.74501	-1.00732	1.53338	1.02952	0.15259
Q62084	-1.41845	1.10499	0.572177	0.214034	0.94232	-1.43999	0.636866	-1.18704	1.6933	-0.580811	0.688089	0.973486	-1.39207	0.416985	-0.669037	0.339709	1.41658	0.685149	-0.795784	-0.452091	0.621082	0.882753	0.374468	-0.635603	-0.805599
Q62093	-0.364397	0.890074	0.0196289	0.106797	0.420063	-0.725507	0.413304	-0.224548	0.178533	0.739835	-0.236236	0.404778	-0.638604	0.536202	0.176169	0.206102	0.600762	0.424702	-0.0396376	-0.716703	0.442868	0.673163	0.70854	-0.184078	-1.09766
Q62167;P16381;Q61496	-0.530522	0.299249	0.00747605	0.149167	-0.0556299	-0.376185	0.0834211	-0.422291	0.0847975	0.0995225	0.187681	0.305992	-0.882633	0.203905	0.198776	0.993857	-0.452614	0.323377	-0.768614	-0.657374	0.628425	0.425659	-0.582409	0.0304504	-0.804287
Q62186	-0.435853	0.303047	-0.191733	0.0583945	-0.0313711	0.0633421	0.379228	0.196788	0.224018	-0.296562	0.0560803	-0.0793227	-0.270552	0.314602	-0.237004	0.0900146	0.143632	0.199187	-0.0750874	0.00359058	0.424472	0.16971	0.0808314	-0.201947	-0.369458
Q62188	0.231685	-0.418875	0.195768	0.142784	-0.068591	0.587169	-0.620854	0.769173	-1.02747	0.0797713	0.370759	-0.00127938	0.950038	-1.0919	1.11142	-0.620372	-0.958522	-0.643832	0.467447	0.685938	-0.954929	-0.840337	0.33174	0.622563	0.876026
Q62189	-0.275417	0.471137	0.0768722	0.0429662	0.449128	-0.42191	0.53019	-0.405024	0.644449	-0.0837669	0.0431674	0.828024	-0.198406	0.0445234	-0.0364265	0.0105095	0.815609	-0.00906751	0.175583	-0.20795	0.430401	0.698013	0.349182	0.0749419	-0.928989
Q62193	-1.33945	0.608508	0.563003	0.379938	-0.446179	NA	0.625116	NA	0.187805	0.272722	-0.467917	0.424346	-1.41081	1.3848	NA	-0.0874819	0.706541	0.596838	-0.95527	NA	0.75704	1.33153	-1.08946	-0.73848	NA
Q62277	0.542205	-0.255942	0.247425	-0.139085	-0.705929	0.579455	-0.302248	1.20781	NA	0.688258	1.01085	-1.37976	0.659513	-2.21591	1.33678	-0.475582	-1.3865	-0.443562	0.651549	0.288068	-1.8649	-1.55226	1.2721	0.977489	1.14321
Q62318	-0.42282	0.772124	0.0293739	0.178838	0.00330092	-0.614545	0.604802	-0.374199	0.319275	0.42444	0.0334662	0.524721	-0.714445	0.337814	0.511065	1.06012	-0.470173	0.798004	-0.598983	-0.827683	0.479154	0.674734	0.135021	0.0189681	-0.914253
Q62348	-0.61027	-0.0548795	-0.5389	-0.33929	-0.748744	-0.52613	-0.25441	-0.704801	NA	-0.173091	NA	NA	NA	NA	-0.5584	2.44153	-1.84385	0.78042	-3.01443	NA	-0.32789	-0.28869	-0.46619	-0.18263	-0.92933
Q62351	-0.323281	0.448643	0.351023	0.552753	-0.476435	-0.0315972	0.323963	-0.0432396	0.667138	-0.147111	0.538154	-0.0321656	-0.0042406	-0.133469	0.190431	0.306611	0.42391	-0.178669	0.130711	-0.148649	0.23762	0.03152	0.51103	0.0938	-0.27035
Q62376	-0.607961	0.193799	-0.143573	-0.137809	0.178713	-1.03931	0.499236	-0.233641	0.0734493	-0.283488	-0.626225	0.505672	-0.522851	0.0301813	NA	-0.141951	NA	-0.160021	NA	NA	0.298741	0.437031	0.107081	-0.215069	-1.38271
Q62418	-0.143165	0.438222	0.254092	0.21317	-0.200953	-0.286437	0.342816	0.529236	-0.0381403	-0.146587	0.111069	-0.0919823	0.270273	-0.0161233	0.463224	0.182211	-0.0352784	-0.124355	0.191694	-0.147999	-0.108081	0.123788	0.428258	-0.211576	0.208858
Q62425	0.0952529	0.110373	0.0477329	0.175183	-0.657034	0.513223	-0.0302471	0.484452	-1.79986	1.1159	1.19888	-0.416323	-0.212523	-0.116043	0.299885	-0.236045	-0.357225	-0.0730652	0.526725	0.0578548	-0.319249	-0.223252	0.340145	0.515085	-0.130955
Q62442	0.0840938	-0.842636	-0.348933	0.241314	-0.40242	0.172454	-0.954493	0.106062	NA	-1.26695	1.00512	-1.45862	0.149662	NA	-0.232002	NA	NA	NA	-0.615092	-0.0317445	NA	-1.4189	0.0236558	-0.943914	1.16738
Q62446	-0.727565	0.746466	0.311946	0.292756	0.0410512	-0.76913	0.527086	-1.12276	-0.22545	0.806848	0.267676	0.770763	-1.2077	1.13323	0.444969	1.19366	-0.286295	0.739813	-0.456942	-1.27297	0.580175	0.461594	0.105009	-0.275064	-0.569849
Q62448	-0.0947335	0.302047	0.234469	0.279777	0.0392905	-0.315093	0.0317995	-0.416117	0.422488	0.487277	-0.213752	0.805547	-1.28977	0.681882	-0.0165552	1.03621	0.61338	-0.31098	-0.98094	NA	0.692321	0.359831	-0.0183421	0.0922689	-0.784968
Q62465	-0.154652	-0.0677193	0.40343	0.175559	0.127025	0.299886	-0.152012	0.056705	-0.423159	0.67245	0.312018	0.33125	0.2212	-0.538949	0.703953	-0.0108653	0.00231174	-0.0877283	-0.0798563	0.0134837	-0.344702	-0.193501	0.346128	0.0402506	0.602908
Q63844	0.141032	-0.445461	-0.0466777	0.496468	-0.172426	0.461005	-0.750512	0.0236921	-0.508107	-0.0537709	0.692467	-0.208131	0.413711	-0.676432	0.279856	0.114496	0.138956	-0.366581	-0.161932	-0.27614	-0.260271	-0.363886	-0.0529522	0.170213	0.280775
Q63850	-0.820081	0.0397702	0.0757602	0.158804	0.149611	NA	0.436221	NA	NA	-0.0283855	-0.246	0.485796	NA	-0.184686	-0.342921	0.842095	1.25445	NA	-0.835293	-0.88493	0.277796	1.55657	0.00288963	-1.00153	-0.802317
Q63912	0.4174	-0.410841	-0.219315	0.198303	0.128296	0.381981	NA	-0.131713	NA	NA	-0.168919	NA	0.548545	NA	0.0907384	NA	-0.542525	NA	0.200938	0.581398	NA	-0.599586	1.04458	-0.159407	0.0449624
Q64010	0.0129744	0.288867	-0.0422736	-0.0613436	0.747687	0.133887	-0.213704	0.168745	0.109396	-0.028864	-0.256945	0.074943	0.264814	0.534008	0.257815	-0.0475353	0.0963247	0.0652747	0.198465	0.172025	0.0138439	0.223488	0.267872	0.407437	-0.294
Q64012	-0.259736	0.616055	0.260064	0.578173	-0.530987	-0.198825	0.317876	0.0659701	-0.315526	0.122925	-0.151078	0.765519	-0.42728	0.722092	-1.74887	2.1896	-1.49861	1.5051	NA	NA	0.795129	0.890439	-0.151512	0.123609	-1.09865
Q640R3	0.460244	0.0494041	-0.644294	-0.275468	-0.172543	0.449764	0.287534	1.39001	-1.05524	0.463576	0.838698	-0.66111	0.928147	-1.74944	0.055622	0.774652	-0.510276	0.204996	-0.347476	-0.044968	-0.461399	-0.418949	0.883312	0.175255	-0.0677601
Q64105	0.0448488	0.0801023	-0.0327383	0.161392	0.128128	0.11893	0.191619	0.291304	0.324162	-0.142864	0.204623	0.0622738	0.235059	-0.282275	0.21065	-0.0627005	0.318504	-0.158932	0.118465	0.1674	0.273955	0.346255	0.038312	0.21837	-0.382405
Q64152	-1.15503	0.708834	0.288558	0.283849	0.667864	-1.21547	0.716094	-1.17866	0.388294	0.589073	0.165895	0.598034	-0.5555	0.287565	-0.226552	0.778573	0.284758	0.503453	-0.553774	-0.533855	-0.40608	0.917112	0.402009	-0.390564	-0.311974
Q64213	-0.364465	0.540538	0.0520985	0.0380635	0.0992805	-0.769475	0.34093	-0.316328	0.253682	-0.00377638	-0.0242924	0.183966	-0.442369	0.286089	0.085852	0.265505	0.329771	0.079248	-0.379521	-0.434881	0.286672	0.706458	0.283021	-0.197061	-1.12411
Q64261	NA	0.0118455	-0.000104486	-0.0950655	-0.465785	NA	0.0454405	-1.93386	0.117078	0.557398	0.151939	0.979429	-2.01707	1.43995	NA	0.254292	-0.379872	-0.176622	NA	NA	2.10924	1.99277	-1.02689	-1.15758	-2.42122
Q64327	-0.599936	-0.0161956	0.0728544	-0.409286	0.564212	NA	0.131344	-0.331776	0.692405	-0.228786	-0.112256	NA	0.0292222	-0.305816	-0.423983	0.104527	0.676677	-0.325803	-0.287403	-0.00102263	NA	0.155199	0.248316	NA	-0.532018
Q64332	0.931279	-0.714695	-0.0228024	-0.0837484	-0.709744	1.04525	-0.925841	1.38222	NA	0.559149	0.610555	-0.827363	1.43573	-3.57198	1.03805	-0.535367	NA	-1.35486	0.233201	0.275895	-1.46629	-1.79157	0.697869	1.06299	1.15392
Q64433	-0.110622	0.394385	0.0289494	-0.0950226	0.152814	-0.337791	0.266656	0.0506603	-0.346034	0.13828	0.347047	-0.0758617	0.201133	-0.0158547	0.395276	-0.172582	0.0436384	-0.219047	0.173182	0.0361354	-0.0631801	0.263812	0.452973	-0.299804	-0.139964
Q64514	-0.110787	0.0565471	0.182609	0.142389	-0.13039	0.111177	0.214069	-0.128227	0.178002	-0.100883	0.311162	0.189078	-0.136428	0.152913	0.758193	0.323834	0.27049	0.00105622	-0.575198	-0.379278	0.348263	0.107741	-0.149535	0.033105	-0.00699201
Q64520	0.155047	-0.336243	0.150992	-0.198857	-0.294455	0.369731	0.0968051	0.0587306	-0.70421	0.421465	0.49123	-0.397461	0.549427	-0.47616	-0.285072	-0.655058	0.344349	0.102432	0.450554	-0.00604756	-0.323754	-0.0178325	-0.0113818	0.310537	0.00173122
Q64521	-0.168719	-0.821017	-0.954644	-0.374109	-0.689204	0.403161	-0.940229	0.59377	-1.65562	-0.641076	0.4063	-0.907913	0.442	-1.78222	NA	-0.00722433	NA	-1.00556	NA	NA	-0.239783	-1.03148	-1.00757	0.311006	-0.564137
Q64674	-0.122684	0.334538	-0.0131158	0.390477	-0.0711868	-0.120439	0.171254	-0.225197	0.319229	0.131065	0.37859	0.265135	-0.522917	0.222937	-0.0160593	0.124978	0.32327	0.161946	0.0526167	-0.159169	0.302146	0.526244	-0.276879	-0.0485333	-0.0966593
Q64727	-0.562255	-0.234472	-0.446792	0.0330032	-0.104812	-0.159988	-0.0407058	-0.389478	-0.192117	-0.277282	0.0600369	0.353448	-0.745349	-0.32528	-0.512678	0.261242	NA	-0.398288	NA	NA	0.0991348	0.161185	-0.126665	-0.415105	-0.801422
Q64737	-1.13568	0.677182	0.337672	0.464192	0.631732	-0.815769	0.314642	-1.20358	0.772179	0.213938	0.513239	1.14641	-1.49922	0.531004	0.000202318	0.534754	0.617679	0.22518	-0.371381	-0.600171	1.01274	1.00042	0.363735	-0.250535	-1.78782
Q68FD5	0.205729	-0.136371	-0.0467411	0.101249	-0.365896	0.417389	-0.281124	0.554866	-0.928483	0.318429	0.397132	-0.229192	0.249049	-0.467569	0.978848	0.690502	-0.852806	0.0852836	-0.397746	-0.594736	-0.524108	-0.349378	0.173244	0.234204	0.39049
Q68FF6	0.523639	-0.232863	0.0825995	0.263425	-1.60962	0.450219	-0.331242	0.586345	-0.546177	-0.370194	NA	0.1746	0.571842	-1.14828	0.181726	-0.425681	NA	NA	NA	NA	-0.111426	-0.539103	0.144989	0.0924324	-0.19678
Q68FL4	0.222275	-0.429415	-0.403576	-0.104442	0.23057	0.398077	-0.115906	0.955083	NA	-0.965755	0.176275	-0.819485	0.509298	NA	0.414068	0.631348	-0.246425	-0.313154	-0.410812	-0.248525	-0.642051	-0.339531	0.606511	0.0118973	0.218589
Q68FL6	-0.758482	0.10336	-0.00187975	-0.24485	-0.388641	-0.2609	-0.0279798	-0.330803	-0.697447	0.369856	-0.338053	0.00261669	-0.577557	-0.00798231	NA	0.107791	NA	-0.559039	NA	NA	0.283757	0.0827765	-0.478128	-0.205743	-0.810783
Q69ZK0	1.09339	-0.116892	NA	-0.459864	-2.36017	1.81663	-0.354733	-0.507433	NA	NA	NA	NA	0.38022	NA	0.230158	0.116518	NA	NA	-0.358703	-0.242399	0.247256	-0.163894	-0.118995	0.357896	-0.640296
Q6A065	0.0776601	0.229785	0.18097	0.157145	0.0898001	-0.0192429	-0.0963659	0.0552036	0.561774	-0.0462164	0.120071	0.475631	0.0499046	-0.596615	0.612252	0.693976	-0.254624	0.0968283	-0.378084	-0.239134	-0.106046	0.398774	0.557184	-0.076636	-0.330596
Q6IRU2	-1.08748	1.03987	0.435342	0.117576	0.617832	-1.6781	0.684412	-0.895818	0.506555	0.281194	0.142826	0.781265	-1.20474	0.518173	-0.572517	1.1061	-0.0351129	0.955488	-0.600157	-0.742837	0.210849	0.708133	0.451433	-0.349978	-0.927966
Q6IRU5	0.157425	0.490505	0.505395	0.0366453	-1.0344	-0.0478367	0.191205	-0.249289	-0.971409	1.10359	1.06695	-0.312979	-0.804139	0.466223	0.680644	-0.665182	-0.0201219	0.642701	0.234078	-0.615882	0.0105658	-0.218624	0.413566	-0.499332	0.507356
Q6NVF9	-0.477011	0.694371	-0.35161	-0.186552	-0.0740265	-0.0963115	0.519794	-0.489754	0.470533	0.0748351	-0.334843	0.458742	-0.622786	0.471925	0.497026	0.37202	0.0593052	-0.0260678	-0.299378	-0.578347	1.08232	0.807713	0.0274832	0.722403	-2.61946
Q6NXH9	-0.509484	1.04484	0.682035	-0.430664	-0.680204	-0.326514	0.749269	-0.330582	-1.48629	0.323591	0.879232	-0.527665	0.0880387	1.58295	1.61458	-0.681291	-0.955815	1.92875	-0.406091	-1.04646	2.56666	-0.538262	-0.996344	0.139768	-0.793765
Q6NZJ6	-0.496858	0.148702	0.107052	0.192572	0.601232	-0.383389	0.100872	-0.269445	0.597471	-0.336287	-0.166393	0.64406	-0.23155	0.0323261	0.733687	1.28341	0.225607	-0.492703	-0.940793	-0.577623	0.597815	0.536045	-0.384596	-0.0379951	-0.518282
Q6P069	0.515369	0.953235	0.19606	0.29546	-1.50216	0.207582	0.338696	0.422327	-0.572274	0.763293	0.114441	-0.0703956	0.334944	0.0119064	0.346269	0.071924	-0.332243	0.017622	0.400259	0.356949	0.114563	-0.0515578	0.525634	0.298193	-0.169516
Q6P1B1	0.488067	-0.0607577	-0.482387	-0.0905937	0.506499	0.642329	-0.401318	0.466371	-0.00190139	0.637878	-0.179751	NA	0.193719	-0.600451	0.636323	0.782603	-0.616569	0.140382	-0.519889	0.0930129	-0.204113	0.284338	0.265128	0.104395	-0.0198629
Q6P4T2	-0.502529	0.994288	-0.297049	0.256033	-0.620359	-0.510809	0.688675	-0.229342	0.440515	-0.106558	0.215543	0.802688	-1.59564	0.481044	-0.248946	NA	NA	NA	0.137334	0.115149	0.793484	0.745214	-0.400306	0.308364	-1.44086
Q6P5E4	-0.377284	-0.0391611	-0.174625	0.248385	0.278905	-0.431667	0.119855	0.014737	-0.204244	-0.232044	0.405209	0.114838	-0.505654	0.031565	0.173431	-0.218879	-0.115519	NA	NA	NA	-0.0885415	0.177408	0.197868	-0.0427615	-0.512255
Q6P5F9	-0.679943	0.284629	-0.00618073	-0.115393	-0.395689	-0.779007	-0.128798	-0.644198	-0.28686	-0.152106	-0.166138	0.476026	-1.1994	0.152296	NA	1.97867	NA	-2.49877	NA	NA	0.102694	0.0875537	-0.430856	-0.392426	-0.667236
Q6P5G6	-0.255172	0.782666	0.438096	0.245715	-1.24367	-0.718274	0.504422	NA	NA	-0.0692251	-0.151435	NA	NA	0.11514	0.149307	0.0412536	0.0798436	0.906458	-0.310299	-1.0776	1.00438	0.472251	0.334021	-0.222708	-1.76381
Q6P5H2	NA	-0.122	-0.479532	-0.194607	0.275192	NA	0.0388662	NA	NA	0.0831807	-0.241989	NA	NA	-0.130439	-2.08219	3.58785	2.89382	1.79124	-2.76617	-4.00307	3.08053	3.02306	-0.906138	-3.06639	-2.61315
Q6P8I4	-0.78789	0.677707	0.417677	-0.315449	0.348547	-1.14872	0.607007	0.00823053	-0.406961	-0.346081	0.0107905	0.83903	-0.849901	0.543773	-0.208548	-0.0946801	0.843994	0.105275	-0.264668	-0.553761	-0.427377	-0.459609	0.738997	0.377446	-0.373113
Q6P9S0	0.592682	-0.237632	-0.0206007	-0.128097	-0.502952	-0.147954	-0.518241	-0.208568	NA	NA	NA	-0.877897	0.673838	NA	-0.347841	NA	NA	NA	NA	0.0727575	-0.739405	-0.0757432	0.410954	-0.553844	0.270329
Q6PAR5	-0.0963834	-0.318772	0.0753086	0.0790386	0.130189	-0.239167	-0.0585184	-0.336876	-0.148086	0.228167	-0.040674	0.289095	0.037624	-0.457556	-0.147528	0.230235	NA	-0.266268	NA	NA	0.216215	-0.0947001	-0.114628	0.0955969	-0.408416
Q6PCP5	0.0296251	-0.299858	-0.243578	-0.250442	0.63182	0.471892	-0.317497	0.128919	NA	NA	-0.43324	-0.342069	0.658939	NA	0.698693	-0.0181721	-0.540772	-0.557576	0.236409	0.200244	0.00015557	0.00790457	-0.213456	0.48916	-0.268075
Q6PDI5	-1.2384	-0.122816	-0.009036	-0.661155	-0.789075	-0.569106	-0.409017	-0.565843	NA	-0.960851	-0.561729	-0.14853	NA	-0.476337	-0.943943	-0.141373	NA	NA	NA	NA	-0.324088	-0.407378	-0.652228	-0.600918	-0.728678
Q6PDI6	0.172171	NA	-0.5427	NA	NA	0.276924	-0.0782179	0.112722	NA	NA	NA	NA	-0.198634	NA	0.0951239	NA	NA	-0.198123	0.132985	-0.201808	NA	NA	-0.0114553	0.15647	-0.273881
Q6PDL0	-0.309857	0.0981631	-0.306686	0.294467	-0.0844009	0.139455	-0.0526919	0.086632	-0.243248	-0.174572	0.20505	-0.144467	NA	0.0807039	0.379463	0.1367	0.0822412	-0.192579	-0.298204	-0.297522	0.120936	-0.136468	0.043292	0.108878	-0.294889
Q6PDM2	-0.397426	0.92792	0.35708	0.0209611	0.189901	-0.808616	0.529477	0.114782	0.281543	0.0223395	-0.0172795	0.362304	-0.4203	0.475911	0.498618	-0.0107223	0.292844	-0.0698503	0.247153	-0.255786	0.325223	0.609038	0.589236	-0.0575959	-0.880687
Q6PDN3	0.138913	-0.156545	NA	-0.11983	-0.248712	0.311425	NA	-0.0920304	NA	-0.182448	0.223655	NA	NA	-0.00897343	0.132638	-0.212571	0.0350847	NA	NA	NA	-0.265668	0.299214	0.362412	-0.249118	-0.221587
Q6PDQ2;A2A8L1	-0.517981	0.526205	-0.517552	-0.443102	-0.248833	-0.284336	0.0581878	-0.491627	0.313497	-0.300247	-0.162564	0.790357	-2.04282	0.465997	-0.431008	0.687852	-0.770168	-0.302338	NA	NA	0.864252	0.921252	-0.553978	0.157132	-2.40824
Q6PDS3	0.570369	0.0016994	-0.253117	-0.383353	-0.534503	0.472867	0.137174	0.377492	-0.247717	NA	-0.268979	0.152927	-0.00576652	NA	-0.0568009	0.197763	NA	-0.136189	NA	NA	-0.331783	-0.349249	-0.0429081	0.768555	-0.0366578
Q6PE01	-1.16681	0.0337334	-0.642401	0.17849	0.0785564	-0.681259	0.0439574	-0.942093	-0.0646913	-0.406448	-0.158104	0.442492	-0.809265	-0.217619	NA	-0.616396	0.000473543	NA	NA	NA	0.606599	0.302619	-0.604845	0.430269	-2.27445
Q6PER3	0.387278	-0.328082	0.0474574	0.414279	-0.06961	0.614533	-0.694766	0.564033	NA	-0.650929	0.377027	-1.08545	1.06039	NA	1.07799	NA	-0.735346	-0.756762	0.464284	0.214899	NA	-0.979027	0.0645491	-0.199629	1.32616
Q6PFR5	-0.0165051	0.389475	0.120785	-0.139715	0.0193549	0.0430849	0.256025	-0.45709	0.193899	0.0398008	-0.00389921	0.464677	-0.0218492	0.456967	0.778105	-0.330055	0.522255	-0.208065	0.0909954	-0.276805	0.157944	0.430598	-0.0551791	0.101666	-0.154668
Q6PGH2	-1.54305	1.43931	0.566626	0.262533	0.569948	-1.4488	0.891657	-0.35013	0.26468	NA	0.32228	-0.0567903	NA	0.34726	0.0866795	0.973979	1.22774	0.570369	-0.203485	-2.02252	0.419464	0.898554	0.460834	-0.612773	-0.638782
Q6PHN9	0.364723	0.141613	-0.0506268	-0.0025268	-0.307917	-0.0728768	-0.347589	0.665506	NA	0.878156	-0.0464642	-0.867584	NA	-0.826184	0.516456	0.10811	-0.575921	0.220096	0.235179	-0.739807	-0.503623	-0.272081	0.702908	-0.281116	0.157342
Q6PHZ2	0.699749	-0.562917	-0.328647	-0.237628	-0.122333	0.990019	-0.827192	2.00414	NA	-0.356423	-0.0143479	-1.93548	1.56151	-1.59279	0.756417	-0.694384	-0.707054	NA	0.0884291	0.278773	-0.750492	-1.40384	0.566503	0.743972	0.566034
Q6R891	0.399906	-0.0605954	-0.193364	-0.18665	-0.461214	0.149256	0.139086	0.729937	-0.230882	0.052332	-0.088279	-1.21917	0.733719	-0.191238	0.0957554	0.385379	NA	NA	-0.00321464	-0.599965	-0.706189	-0.518345	0.813276	0.182576	0.0761261
Q6ZPJ3	-0.0972808	0.131511	-0.103036	0.21202	0.192504	0.14891	-0.220998	0.287954	NA	-0.472373	0.4272	-0.0124426	0.617462	-0.621833	0.423524	0.15225	-0.53962	-0.0312446	0.181737	0.0393214	-0.375478	-0.078643	0.076945	0.239801	0.325683
Q6ZQ38	0.00341035	0.301036	0.143546	0.147196	-0.176358	0.155046	-0.0433596	0.0501488	-0.0573662	0.275655	0.364845	0.184329	-0.259021	-0.0280712	0.86574	0.733553	-0.995879	0.772587	-0.426129	-0.495139	0.172204	0.216404	0.0240644	0.128984	-0.162716
Q6ZQI3	0.0163461	-0.334334	-0.331911	0.289587	0.139509	0.0727481	0.136272	0.280424	0.0272904	0.150694	0.0740967	0.336451	-0.868398	-0.0123405	0.152856	0.954134	-0.473445	-0.351685	-0.290275	NA	0.301788	0.159196	-0.0651096	0.243188	-0.64748
Q6ZWM4	-0.229021	0.64889	0.149945	0.435566	-1.00947	-0.304912	0.622101	NA	NA	0.703109	-0.360871	-1.08887	NA	0.925546	0.0430827	0.810023	-0.00632734	0.715303	-0.187417	-1.10629	-0.0512461	0.593806	0.0514439	0.148896	-0.519256
Q6ZWN5	-0.580864	0.326228	0.284008	0.246048	-0.160637	-0.326121	0.355668	-0.894851	-0.261496	0.782524	0.271471	0.518332	-0.962951	0.691297	0.513749	2.15314	-0.18005	1.5335	-1.2839	-2.61273	0.248933	0.481073	-0.044573	-0.10326	-0.479082
Q6ZWU9	-0.554009	0.565919	0.499999	0.283279	0.0773928	-0.393516	0.339709	-0.686929	-0.0936815	0.83791	0.879955	0.172112	-1.41349	1.1229	0.200341	0.718566	0.426745	0.681991	-0.799648	-0.526188	0.558259	0.652569	-0.170826	0.0435889	-0.498753
Q6ZWV3;P86048	-0.583305	0.42511	0.0933195	0.33535	0.160088	-0.524877	0.30371	-0.760659	0.343141	0.446204	0.453754	0.383649	-1.13747	0.480779	-0.0633106	0.569414	0.199022	0.252337	-0.330519	-0.447458	0.288238	0.708992	-0.0988092	-0.153702	-0.595148
Q6ZWV7	0.0335491	0.176679	0.00842915	-0.0172209	-0.104281	-0.890138	0.404299	-1.35695	-0.583673	0.623282	0.199105	-0.299762	NA	1.08484	-0.199968	0.680382	-1.34263	1.96882	-1.38424	NA	0.12699	0.40423	-0.315173	-0.215565	-0.278115
Q6ZWX6	-0.186512	0.65061	0.126751	0.423618	-0.384972	-0.112722	0.487709	-0.535469	0.258209	0.614515	0.0785082	0.310564	-0.366259	0.644413	0.402356	0.707335	0.246223	0.38158	-0.451834	-0.424677	0.57066	0.526915	-0.0811507	0.151667	-0.450605
Q6ZWY3	0.333745	-0.0469549	-0.686495	0.129185	2.04639	-0.644925	0.51582	-0.404889	-0.368907	-0.299998	-0.040839	1.56913	NA	0.957017	NA	0.300056	NA	0.170448	NA	NA	1.05485	0.907884	-0.0876457	-0.0302757	-0.66856
Q6ZWY8	-0.701782	1.02653	0.398686	0.156142	0.0604163	-0.501416	0.360608	-1.09777	0.537174	0.946954	-0.128056	0.478154	0.072544	-0.009816	0.694879	-1.91844	1.88995	-1.04377	0.490879	0.571519	-0.213954	0.775494	0.838804	-0.65743	-0.172067
Q71LX4	0.795191	-0.408884	-0.278925	0.050901	-0.238123	0.728761	-1.71959	-1.06124	NA	-0.558812	-0.145672	-0.310412	1.31138	NA	0.31635	NA	NA	NA	-0.622254	NA	-1.05421	-1.52233	-0.292134	0.232116	1.87179
Q78JE5	0.124782	-0.136121	-0.0248162	0.0270428	-0.418706	-0.0293652	0.414023	NA	NA	0.0354168	0.12742	NA	NA	-0.181334	1.07327	1.18422	-0.535202	0.306483	-0.804032	-1.26174	0.615517	0.450232	0.247257	-0.0940115	-1.24982
Q78PY7	-0.434873	0.183443	-0.127994	0.153834	0.166855	-0.413162	-0.0144404	-0.132752	-0.186936	0.00118007	-0.135191	0.319954	-0.365967	0.0133737	0.149444	0.579058	-0.175636	-0.0289459	NA	-0.871306	0.203432	0.271311	-0.525358	0.0580167	-0.354786
Q78ZA7	-0.192264	0.439929	0.330268	0.308309	0.218579	-0.377061	0.336404	-2.54382	0.634099	2.25303	1.58728	-0.221051	-2.09944	1.45407	0.162741	0.435223	-0.0518851	0.798046	-0.11457	-0.317415	0.401211	0.608891	0.151431	0.0167213	-0.418138
Q791V5	0.233932	-0.629448	-0.443998	-0.317858	-0.365928	0.412182	-0.737008	0.42567	-1.03397	-0.328623	-0.167673	-0.739503	0.614757	-0.618783	NA	0.232645	NA	-0.103195	-0.921505	NA	0.173936	-0.834482	-0.83637	0.945926	-0.7691
Q7M6Y3	-0.448377	-0.283865	-0.189275	-0.198988	0.362776	0.131739	-0.0661923	0.69687	-0.13284	NA	-0.0646221	-0.27753	-0.0225671	-0.792611	0.456134	-0.279396	-0.337946	NA	-0.234326	NA	-0.174268	0.140586	0.341206	-0.395686	-0.406257
Q7TMB8	-0.638843	0.398566	-0.207662	-0.350297	0.276732	-0.384573	0.471834	-0.299265	0.262087	0.226212	-0.0763702	-0.121124	-0.26104	-0.164741	0.593569	0.027379	0.425156	-0.612617	-0.243884	-0.561811	0.723715	0.092051	-0.321108	0.013773	-0.818604
Q7TMF3	0.144945	-0.0754145	-0.231485	-0.0503145	-0.491755	0.466625	-0.639615	0.729025	-1.22966	-0.796219	1.03535	-0.239064	0.321955	-0.698399	0.265807	-0.893783	-0.334653	NA	0.236657	0.0995366	-0.178982	-0.658186	-0.0056458	0.420287	-0.203911
Q7TMK9	-0.628425	0.598151	0.242535	0.246445	-0.0231717	-0.587789	0.510439	-0.666227	0.246514	0.272669	0.0841999	0.62711	-0.712391	0.506312	0.410617	0.707051	0.0821693	0.30783	-0.453451	-0.747201	0.71951	0.734	-0.27431	0.28133	-1.20468
Q7TMM9	0.43014	-1.06365	-0.400474	-0.138734	0.938118	0.44929	-0.377695	1.79967	-1.55607	-1.00186	0.502982	0.285518	2.05062	-2.24385	0.954146	-0.286381	-1.22394	-1.58402	0.911029	1.08946	-1.29574	-1.27514	0.28328	0.626443	1.54473
Q7TMY8	0.15103	0.770521	0.363658	0.139628	-0.643701	-0.118028	0.251277	-0.265542	0.717111	0.243798	0.0784383	0.538123	-0.653872	0.256328	0.332874	0.474167	0.10687	-0.0526527	0.0103513	-0.0878507	0.507639	0.421459	0.184449	-0.0141808	-0.446234
Q7TNC4	-0.616609	0.790287	0.0261739	0.00858591	-0.147792	-0.789916	0.738927	-0.448616	0.504685	0.222237	-0.157737	0.577568	-0.815794	0.127314	0.0969593	0.379418	0.372374	0.184796	-0.496431	-0.528841	0.559893	0.507338	0.0364999	0.152693	-1.24953
Q7TNR6	1.46146	-0.692688	-0.413028	-0.314678	-0.848968	1.39374	NA	0.716316	-1.11865	NA	-0.417079	NA	1.20997	NA	1.2971	-1.15838	-0.424363	-1.05699	1.01041	0.918077	NA	NA	0.47139	0.24562	-0.424088
Q7TPB0	-0.0507241	-0.22291	0.51046	0.124357	-0.287911	0.143181	NA	NA	0.217123	NA	-0.299579	0.11937	0.107386	NA	0.407676	NA	NA	NA	-0.335525	NA	NA	-0.758593	1.35859	-0.629513	0.173821
Q7TPM6	0.133399	-0.182797	-0.0667394	0.0309456	-1.06769	0.564953	-0.273829	-0.103565	NA	NA	0.0601495	NA	-0.325912	NA	1.38719	NA	NA	-1.09172	-0.664796	NA	-0.57134	-0.645947	0.262288	0.353991	-0.0145369
Q7TPV4	-2.04147	2.0814	0.0892621	1.04041	0.0380311	-2.0589	1.66366	NA	-0.271938	0.370543	-0.484447	0.522614	NA	0.443498	NA	0.0359786	NA	0.196129	NA	NA	2.05205	1.80809	-0.738393	0.0287128	-2.5702
Q7TQD2	0.208729	-0.693486	-0.494767	0.0371103	-0.243297	0.391179	-0.851382	0.418165	NA	-0.79428	0.533575	-1.64242	0.309305	NA	-0.0925204	NA	NA	NA	-0.58462	-0.0282504	-2.28772	-0.845714	0.602245	0.287921	1.06762
Q7TQH0	-0.355736	0.453872	0.191823	0.0103942	0.144979	-0.482096	0.149164	0.247223	0.263012	-0.324602	-0.654495	0.500828	0.180128	-0.0996916	NA	-0.158865	0.52884	0.30939	-0.267435	-0.331645	0.396361	0.529481	0.138492	-0.18856	-0.795489
Q7TQI3	0.413852	0.202224	0.0509319	0.157142	-0.227351	0.354942	-0.230435	-0.0202041	-0.633629	0.634808	-0.0606171	0.357589	0.4849	-0.0415411	0.0878709	0.17842	0.659166	1.18494	-0.287083	-1.20505	-0.0211926	0.0124564	0.21907	0.119556	0.185327
Q7TSJ2	0.311008	-0.359345	0.188588	0.0912879	-0.314564	0.313828	-0.752638	2.15564	-3.31872	-0.0703404	1.75471	0.323905	2.15904	-3.52609	1.3184	-0.459267	-1.81229	-0.646187	0.542309	0.609745	-2.82168	-0.852887	1.31969	0.360844	1.62128
Q80SW1	0.586446	-0.511114	-0.272814	0.115036	-0.311184	0.623076	-0.452164	1.56128	-2.00856	0.835584	0.715556	-0.394078	0.491978	-1.42449	0.428631	0.821451	-1.00157	0.163751	-0.823129	0.219961	-0.35594	-0.271738	0.293585	0.187533	-0.0125251
Q80SZ7	-1.33583	0.0141874	0.119079	0.121437	1.32441	-0.508746	0.500702	NA	-0.021151	NA	0.433592	0.192388	-0.470402	NA	-0.6087	0.813458	0.838038	0.938098	-0.488653	-1.2906	1.26678	1.03326	0.58744	-1.43843	-1.28102
Q80TB8	0.860271	-0.184389	0.104531	-0.0689493	-0.322998	0.639921	-0.67261	1.12241	-1.55222	0.842268	-0.0844712	-0.234521	1.26663	-1.00432	1.09496	-0.337904	-1.29796	-1.05951	1.06091	0.844464	-0.979066	-0.878503	0.566224	0.638294	0.907174
Q80TJ1	0.59303	-0.976994	-0.15194	0.2098	-0.32029	0.92044	-0.644846	0.6317	NA	-0.943374	0.839078	-0.773904	-0.0183551	NA	1.36331	-0.0490851	-1.57047	NA	-0.307505	0.298885	-1.34448	-0.689638	0.454309	0.644499	0.670459
Q80U28	2.00399	-0.526397	0.252603	-0.137421	-1.00548	1.99744	-2.08848	0.0603364	NA	NA	-0.352968	-0.471969	1.04817	NA	0.279563	NA	NA	NA	NA	-0.137776	NA	NA	NA	0.526983	-0.385196
Q80UG5	-0.916821	0.476528	0.222098	0.205718	0.140908	-1.06702	-0.11216	NA	-0.336121	-0.0952799	-0.104883	0.0695301	NA	-0.283779	-0.523387	0.799103	NA	-0.725907	-0.150237	NA	0.694955	0.444755	-0.676047	-0.558283	-0.655914
Q80UU9	-0.529611	0.876515	0.334611	-0.0761155	0.432647	-0.686773	0.071746	-0.205397	NA	0.315015	0.534171	-0.570567	NA	0.228936	0.0693554	0.394966	0.617818	0.0847364	-0.0799426	-0.724345	0.129149	0.305629	0.551424	-0.0804838	-0.603561
Q80UW8	NA	NA	-0.493083	-0.0895928	NA	NA	0.223972	NA	-0.0641079	-0.3032	NA	-0.112968	NA	0.00200466	-0.505885	-0.405543	0.288847	0.0310877	-0.445366	0.319454	0.37807	0.962964	-0.0848569	-0.469187	-1.38483
Q80VJ3	-1.78273	0.733372	0.0562307	-0.0359548	0.343445	-1.31237	0.167591	NA	-0.147178	NA	NA	-0.375798	NA	NA	-0.495853	0.839564	0.201194	-0.442444	-0.916616	-0.754772	-0.00550423	0.000906774	NA	-0.779866	NA
Q80WJ7	-0.226111	0.18442	-0.340281	-0.0987396	0.0684474	-0.769072	-0.0896206	0.548395	0.481384	-1.69269	-0.219975	-0.534485	0.327979	NA	0.12414	NA	-0.48727	NA	NA	NA	-0.464515	-0.036385	0.529995	-0.434355	-0.502565
Q80X50	-0.379165	0.810485	0.240357	0.00830343	0.221417	-0.665685	0.553774	0.0303501	0.0224591	-0.131455	0.320949	0.356815	-0.185784	0.376154	0.521623	0.54874	0.14841	-0.0878489	-0.268135	-0.186085	0.00844733	0.578327	0.647987	-0.217815	-0.453027
Q80XI3	0.465555	-0.497141	0.0305997	-0.196274	-0.0330276	-0.461039	-0.290722	0.195582	-0.342222	-1.01216	-0.0620146	0.142916	0.236146	NA	NA	NA	-0.0569324	NA	-0.291332	-0.0726124	0.336327	-0.0393184	-0.380335	-0.207751	-0.410383
Q80XN0	0.192517	-0.694973	-0.635243	-0.0144133	-0.775783	0.715867	-0.600693	0.526179	-1.80029	0.159098	0.583487	-0.867496	0.10533	-0.519034	0.703505	-0.0879455	NA	-0.932385	-0.719015	NA	-0.561623	-0.777132	-0.3633	0.752015	-0.344763
Q80Y14	0.276138	0.359898	-0.0148063	0.280798	-0.219436	0.0854247	0.0423677	0.595593	0.0630457	-0.214294	0.00993573	0.0783757	0.911572	-0.633844	0.681568	-0.14773	-0.356995	0.286714	0.196644	0.0344155	-0.036085	0.037145	0.283805	0.207935	0.086045
Q80Y17	-0.0612161	-0.173829	0.00846188	0.24486	0.0549779	0.0940399	-0.285343	0.109274	-0.79735	-0.110539	0.641042	0.249963	0.653043	-0.86348	0.374513	0.338518	-0.371951	-0.325701	-0.0712668	-0.0452978	-0.105778	-0.1195	-0.149827	0.352521	-0.0617377
Q80YN3	0.202077	0.265007	0.0927674	0.395957	-0.531189	0.210167	-0.121473	0.579257	-0.749649	0.067421	1.88375	-0.667749	0.348601	-0.948319	0.707442	0.785838	-0.4821	0.264615	-0.11364	-0.72217	-0.918692	0.0313616	0.906042	-0.236158	0.584102
Q80YX1	5.24251	-0.451726	-1.64899	-1.22951	-2.91048	4.46748	-0.897746	2.93831	NA	-2.37741	-2.15475	NA	3.0633	NA	1.47092	0.136012	-0.324298	-0.211388	0.628352	0.504592	-1.24882	-1.1285	2.05209	1.41463	0.747421
Q80Z24	0.741768	-0.258063	0.297826	0.033406	-0.343988	0.835818	-1.48136	1.91099	-1.98019	0.0598041	0.316053	-0.344226	2.28238	-2.41941	0.435717	-0.734635	-1.10269	-0.595033	0.304391	1.54261	NA	-1.30655	0.439103	-0.317855	1.08553
Q810U3	0.651085	-0.871757	-0.34704	0.112285	-0.207548	0.818685	-0.419844	1.43134	-2.51759	0.0606091	1.09566	-1.48702	1.19062	NA	1.9745	0.424569	-1.2211	-1.99958	0.54351	0.0517113	-2.44024	-2.28827	1.33944	1.61604	1.58435
Q810U4	0.613917	0.0216689	-0.138206	-0.153717	-0.0104011	0.491067	-0.313843	1.08462	-0.780158	-0.237598	-0.0139283	-0.10074	0.698	-0.13971	0.859691	-0.276225	-0.0536982	-0.47021	0.33426	0.0437418	-0.668746	-0.273608	0.604562	0.573172	0.129254
Q8BFQ4	-0.180552	0.503168	-0.171042	0.1326	-0.311089	0.027605	0.24073	-0.206734	-0.349692	0.244133	0.0906715	0.359537	-0.339613	0.443115	0.421883	0.562048	-0.350936	-0.650366	0.189812	NA	0.481838	0.518628	-0.208139	0.365848	-0.985733
Q8BFQ8	0.259616	-0.268222	-0.477267	0.0490996	-0.0820574	0.199486	0.163268	0.120572	NA	-0.0608335	NA	-0.12663	NA	NA	0.592719	0.34478	NA	-0.231861	-0.48798	-0.329142	-0.289761	-0.54488	0.0593551	0.233766	0.430035
Q8BFR5	-0.0992043	-0.285054	-0.421993	-0.103014	-0.575546	0.218226	-0.498327	0.0541044	-0.625536	-0.179344	0.149454	-0.419747	-0.216322	-0.527525	0.371982	-0.368938	-1.08667	0.075102	NA	NA	0.133816	-0.138767	-0.687348	0.155966	-0.72432
Q8BFU3	-0.557181	-0.206591	-0.286424	-0.19444	-0.529223	-0.504138	-0.486348	NA	NA	-1.13971	-0.191804	0.170121	-0.418229	NA	NA	-0.456317	NA	-0.333497	NA	NA	-0.334553	-0.0599713	-0.542398	-0.434633	-0.602978
Q8BFY6	-0.22336	0.259823	-0.172428	-0.0282992	0.242898	0.378825	0.0832698	0.0652278	-0.378953	0.233628	0.178727	-0.0745632	0.0629128	0.453749	0.247772	-0.22397	0.0836701	0.306912	0.0498511	-0.000754895	0.409657	0.127766	-0.14117	0.35549	-0.365511
Q8BG05	0.066092	0.344929	-0.162513	-0.00355305	-0.086608	-0.071346	0.286517	-0.26038	-0.0969084	0.225134	0.0921766	0.457774	-0.561611	0.517334	0.501814	0.929886	0.132797	0.010917	-0.409393	-0.845863	0.475524	0.444421	-0.0106265	0.271933	-0.914455
Q8BG32	-0.12562	0.248701	0.0259652	0.283264	-0.20001	-0.248728	0.479792	-0.549427	0.18853	0.630115	0.0310339	0.462269	-0.598124	0.298969	0.272768	0.700908	-0.107478	0.0755989	-0.379128	-0.165498	0.211944	0.291071	0.077791	0.161493	-0.411324
Q8BGB5	NA	0.119368	0.245738	-0.158597	-0.150714	NA	-0.0579259	NA	-0.0490277	0.0600133	0.0800803	-0.0722597	NA	-0.0209367	-0.742873	-0.218085	0.691238	0.268016	NA	NA	0.371859	-0.0241831	0.171254	-0.122598	-0.398462
Q8BGC0	-0.225308	0.788522	-0.872752	0.0353787	-0.290711	0.0694347	0.488683	-0.116243	0.47366	NA	-0.595951	0.233298	0.196253	-0.196806	-0.477301	0.50595	NA	-0.031543	NA	NA	0.549259	0.604209	-0.0831157	-0.17687	-0.898307
Q8BGD9	-0.535352	0.688282	0.135619	0.098362	0.111393	-0.83489	0.535212	-0.0988127	0.0727533	-0.100642	-0.0278607	0.672534	-0.231755	-0.0875917	0.909443	0.573078	-0.0393962	-0.849757	0.0915008	-0.514617	-0.0895461	0.533611	0.692951	-0.34243	-0.65271
Q8BGH7	-0.692534	-0.0261139	-0.0103059	0.120931	-0.212651	NA	0.268173	NA	NA	NA	0.088136	NA	NA	-0.272303	0.0652014	-0.303134	0.464521	-0.297727	-0.265014	-0.21635	-0.125891	-0.166683	1.00231	-0.243086	-0.92707
Q8BGN3	0.103834	-0.133749	-0.328404	0.41032	0.355749	1.04508	-0.386797	-0.0699519	NA	NA	0.662716	NA	-0.135893	NA	0.34629	NA	NA	NA	-0.0917566	0.202337	NA	NA	0.40046	0.426215	-0.369804
Q8BGQ7	-0.10704	0.105503	0.0917247	0.11401	0.127709	0.0408957	-0.0484313	0.195338	0.0190762	0.0990662	-0.0207338	0.168059	0.136519	-0.272956	0.655376	0.0904285	-0.0840105	-0.104823	-0.196637	-0.0823015	-0.00215046	-0.0446825	0.0685505	0.136878	0.0730975
Q8BGS2	-0.139635	0.312029	0.191917	-0.0217855	0.137289	-0.345615	0.346787	-1.18419	0.407968	0.546392	0.356027	0.417207	-0.529076	0.466659	-0.0149704	-0.0523294	0.854629	-0.114978	-0.00163736	-0.258437	0.300771	0.665926	0.147499	-0.662218	-0.108414
Q8BGT8	0.400344	-0.452065	-0.111286	0.193494	-0.654152	0.434654	-0.776526	-0.166429	NA	-0.353099	0.0816412	NA	-0.113849	NA	0.410349	-0.205171	-1.1318	-0.359613	0.197646	0.260989	-0.522033	-0.365464	0.026546	0.022396	0.148886
Q8BGW1	-0.183785	0.641201	0.0161944	-0.169057	-0.373566	-0.432248	-0.217031	-0.105953	NA	NA	-0.0992724	NA	NA	NA	-0.11125	-0.0686277	0.130921	0.0526163	-0.516725	NA	0.887173	1.5132	-0.90567	0.0317876	-2.03956
Q8BH58	0.220843	-0.175298	-0.472774	0.140822	0.363606	0.170428	-0.281595	0.129341	0.162825	-0.167721	NA	-0.0908371	0.241205	-0.30393	0.00799429	0.259044	-0.131816	0.138203	0.157348	-0.459891	0.13961	-0.20665	-0.0241399	0.0564241	0.0104921
Q8BH59	0.232652	-0.539661	-0.437341	0.0681518	-0.693731	0.798582	-0.708455	0.650361	-1.57428	0.0178179	0.828358	-0.482545	0.321912	-1.04143	1.38916	0.413755	NA	-0.220815	-1.22885	-1.2674	-0.0508732	-0.592494	-0.627854	1.03391	-0.676831
Q8BH69	-0.0986804	0.397814	-0.481783	0.338938	0.159351	-0.100069	-0.00260742	-0.0475766	0.243696	-0.15073	-0.268105	0.299799	-0.23965	0.375526	-0.117482	-0.0419419	0.500184	-0.0160909	0.0251861	-0.167317	0.475922	0.366352	-0.271797	0.27463	-0.692991
Q8BH95	-0.593567	-0.378641	-0.459547	-0.169971	-0.596617	-0.032261	-0.541911	-0.3751	-1.33161	0.0949074	0.389736	-0.792468	-0.590203	-0.167776	-0.332017	-0.237457	NA	-0.618747	NA	NA	-0.130898	-0.246223	-0.780211	0.10601	-0.929048
Q8BHG1	-0.585542	-0.161645	-0.226543	-0.397903	-0.847065	-0.993038	-0.0716761	-1.09823	NA	NA	0.160116	NA	NA	NA	-0.8353	-0.387167	NA	-0.18471	NA	NA	-0.698721	-0.11397	-0.52722	-0.24783	-0.757555
Q8BHN3	-0.20742	0.120839	-0.0717456	0.0522964	0.193593	-0.0476636	0.159972	-0.0249458	0.0181602	0.0487102	0.0546152	0.326916	-0.35564	0.132057	0.267204	0.280268	-0.296951	0.0887371	0.0797461	-0.247684	-0.0523137	0.0948913	0.213099	0.145079	-0.25799
Q8BIF2	0.234042	NA	-0.680405	-0.564745	NA	0.0742854	-0.106115	1.00806	-0.275615	-1.4646	-1.50884	0.151205	1.60142	-0.97173	-0.140889	-1.548	NA	NA	0.619755	0.234789	NA	-0.753616	0.722132	0.308153	-1.11102
Q8BIW1	0.458265	-0.431197	-0.194873	-0.125308	-0.646321	0.517035	-0.514455	-0.213295	NA	-0.405835	0.211851	NA	-0.128066	NA	0.0933468	-0.260022	NA	-0.548012	0.179342	NA	-0.566769	NA	-0.254684	0.156084	0.130022
Q8BJ71	-0.267942	0.650673	0.11892	0.179484	0.349003	-0.806329	0.238289	-0.137758	0.157635	0.0614711	-0.0969632	0.883481	-1.09682	0.691052	-0.353668	1.00783	0.107869	0.828068	-0.501528	-0.692488	0.895676	0.901136	-0.251275	0.223286	-1.43875
Q8BJU0	-0.234153	0.350062	0.10652	0.285985	-0.118392	0.142743	0.0936924	-0.0670021	0.102478	0.148429	0.0357879	0.330011	0.0583379	0.0184179	0.150191	-0.461976	0.593165	-0.108255	0.268586	0.0952541	0.234237	0.396285	-0.0126814	-0.0306124	-0.139756
Q8BJW6	-0.661773	0.568157	0.343211	0.706817	0.0353859	-0.949718	0.43056	-0.667627	0.687041	-0.165094	-0.405957	0.764674	-0.315297	0.5749	-0.339247	0.889368	0.392076	-0.108904	-0.244827	-0.183346	0.766097	0.650437	-0.212909	0.00332715	-0.869353
Q8BJY1	0.124078	0.188533	0.0977073	0.0472407	-0.272969	0.377365	0.185621	-0.324391	-0.13135	0.59989	0.380535	0.332662	-0.108704	-0.00106668	0.471682	0.376797	-0.0104218	0.147023	-0.261707	-0.0825938	0.211283	0.227996	0.236794	0.176795	-0.318887
Q8BK30	0.0535348	0.208605	0.0574448	-0.113902	-0.0131952	-0.165133	0.0465148	0.549137	NA	-0.0485449	0.856651	NA	-0.624055	-0.680425	0.684187	-1.12667	0.341448	-0.754839	0.668379	0.250812	-0.702845	-0.0277695	0.698279	-0.102448	0.187545
Q8BK67	-1.40191	0.682087	0.191877	0.346887	0.362507	-1.71406	0.453077	-3.18101	1.27194	0.94145	0.712331	1.20119	-3.3232	1.29776	-2.28538	2.53999	-0.416357	1.7834	NA	-2.39276	0.96103	1.0112	-0.453714	-0.548967	-1.74065
Q8BKG3	NA	0.487667	-0.00902749	-0.710375	0.0638215	NA	0.0338015	NA	0.198766	-0.203344	NA	0.424064	NA	-0.526776	-0.278189	1.66409	0.0205421	0.590285	-0.977648	-1.18002	1.24847	-0.593837	-0.201026	-0.560897	NA
Q8BL97	-0.429305	0.614596	0.24054	-0.0469913	0.359294	-0.824384	0.498124	-0.435325	0.665207	-0.260143	-0.267255	0.55003	-0.233078	0.392435	0.345127	-0.290753	0.504543	-0.28479	0.125429	-0.046523	0.27773	0.458739	0.448802	0.0011022	-0.89218
Q8BLH7	NA	0.422594	-0.0405049	-0.307566	-0.0890129	NA	0.208221	NA	-0.0832705	-0.448526	0.0711503	0.459324	NA	0.195053	NA	0.640566	-0.172404	-0.351924	NA	NA	-0.0248737	0.102366	NA	NA	NA
Q8BLK3	0.49802	-0.293019	0.17166	-0.12678	-0.235798	0.31829	-0.312008	1.09827	-2.42608	0.0515664	0.877266	-1.71718	2.13362	NA	0.923007	-0.616787	-1.38682	NA	0.638366	0.456779	-1.22436	-0.625904	1.08205	-0.0354338	0.818191
Q8BLQ9	0.407025	-1.05936	-0.329915	0.241675	-0.276955	0.654155	-0.792886	-0.472863	NA	NA	0.0164465	NA	-0.0391235	NA	-0.0569461	0.177024	NA	-0.403736	-0.0960561	-0.446186	-3.06384	-0.920137	1.15472	0.889184	1.11416
Q8BLY2	-0.0651723	NA	NA	NA	-0.641712	NA	NA	-0.428979	NA	-0.608814	-0.48575	NA	0.109775	NA	-0.307328	NA	NA	NA	-0.360188	-0.392811	-0.332662	-0.739793	-0.15005	0.0346986	-0.579404
Q8BMF4	0.11299	-0.470951	-0.400179	0.12154	-0.771919	0.81109	-0.504034	0.603995	-1.54271	0.529593	0.641315	-0.79417	0.207187	-0.746675	0.892492	0.466602	-1.68153	0.464222	-0.928548	NA	-0.137877	-0.477955	-0.437834	0.513763	-0.246857
Q8BMJ2	-0.494405	0.871231	0.00593057	0.215801	0.450091	-0.670114	0.167271	-0.707632	0.569745	0.756142	0.124783	0.412982	-0.971392	0.361178	0.0518417	0.55358	0.160149	0.392903	-0.768613	NA	1.03647	0.932025	-0.272992	0.765305	-2.07094
Q8BMK4	-0.191165	0.36722	0.0286455	-0.0705765	0.224515	-0.596762	0.44554	0.126573	-0.0630363	0.179302	-0.0768493	0.307188	-0.36231	0.0965478	0.541997	0.492407	-0.717773	0.223187	0.0721573	-0.434193	-0.0453025	0.269847	0.606947	-0.149226	-0.534114
Q8BML9	-0.0548874	0.0812126	-0.0549144	0.114407	0.231304	-0.46182	-0.0236094	-0.158105	0.453019	NA	0.274322	0.580608	-0.70601	-0.588101	0.827532	0.250327	-0.164713	-0.345743	NA	-0.687623	0.718427	0.406077	-0.318441	-0.0148411	-0.911442
Q8BNU0	0.943174	-0.546785	-0.0581675	-0.143892	-0.29025	0.138941	-0.66928	0.140797	-0.50917	-0.0761512	0.310204	0.0421218	0.0336608	-0.567718	0.136375	NA	NA	-0.354748	-0.00502	-0.134468	-0.265113	-0.819064	0.0347228	0.438035	0.164094
Q8BP27	-0.665258	0.421075	-0.669973	-0.0503628	0.0893142	NA	0.178617	NA	NA	-0.579925	0.0555454	NA	NA	0.176085	-0.406858	0.217304	0.841274	0.737704	-0.718558	-1.36745	-0.828205	0.330901	0.149011	NA	NA
Q8BP47	-0.290069	0.456404	0.248444	0.136359	0.117604	-0.181009	0.252444	-0.207361	0.327224	0.0968266	-0.133846	0.898272	-0.0774994	-0.163435	0.653021	0.867651	-0.950531	-0.0351707	0.226709	-0.127241	0.234242	0.253642	-0.0585464	0.215682	-0.116318
Q8BP67	-0.37686	0.506996	-0.110831	0.42571	-0.0619378	-0.333735	0.258644	-0.55613	0.527044	0.230093	-0.0503964	0.729068	-0.602023	0.0303321	0.150133	0.908857	-0.0185043	0.919227	-0.822576	-0.873146	0.443325	0.654901	-0.181187	-0.0120799	-0.684968
Q8BP92	-0.136794	0.460668	0.270513	0.216779	-0.300942	-0.164172	0.26201	0.0059024	-0.584578	0.350762	0.826298	-0.159158	-0.101718	0.270552	0.105358	0.600755	-0.372677	0.416125	0.0259168	-0.25428	-0.543205	0.10589	0.482788	-0.0365333	0.425392
Q8BQ47	-0.0957793	0.704092	-0.28708	-0.120199	0.169354	-0.211	0.388422	NA	0.435384	NA	NA	-0.278867	NA	NA	0.122196	0.0823261	0.277606	0.489356	-0.580193	NA	0.312658	0.847561	0.333347	0.00586932	-1.10814
Q8BRF7	-0.431835	0.103462	0.145205	-0.232464	0.214718	-0.291851	0.0349697	NA	-0.177676	0.792732	-0.0290037	-0.425046	-0.377612	-0.175793	-0.261471	0.636304	NA	-0.255821	NA	-0.380611	0.395357	0.147367	-0.374437	-0.0872032	-0.408081
Q8BRT1	0.344298	-0.227788	0.0160219	0.0662199	-0.0614861	0.654798	-0.290508	0.676127	-0.980893	0.39369	0.571764	-0.701873	1.19219	-0.649453	0.631811	0.387311	0.292159	-0.557653	-0.311213	-0.0125108	-0.120305	-0.319523	0.231088	0.344808	0.222188
Q8BTG7	0.310684	-1.09071	0.151652	0.26927	0.215677	1.16113	-1.21756	0.316931	NA	NA	-0.197708	-0.639435	0.406012	NA	0.586856	-0.819322	-1.10966	NA	0.429782	0.769595	-1.72957	-1.61706	0.534032	0.518049	2.15181
Q8BTI8	-0.415643	0.947102	-0.0985725	-0.0723105	0.178404	-0.489693	0.607115	-0.25196	0.65575	-0.194076	-0.118068	0.68233	-0.145095	0.0275256	0.0680547	0.359051	0.401272	0.176346	-0.146335	-0.295755	0.454605	0.717411	0.180969	0.112288	-0.996414
Q8BTM8	-1.73827	0.990366	0.409166	0.620396	0.746786	-2.43856	0.638776	-3.6806	1.57379	1.32326	1.23038	1.74637	-4.38621	1.42166	-2.69481	2.71575	0.897127	2.07657	-3.5456	NA	1.4318	1.04025	-0.467495	-0.61664	-1.93888
Q8BUK6	-0.525709	-0.13722	-0.386238	-0.242183	0.122013	0.651568	-0.0722247	-0.386853	-0.188377	-0.705966	0.223628	0.363252	0.219796	-0.11547	0.375505	0.179826	-0.547544	NA	NA	-0.344924	0.341046	-0.327463	0.361556	0.00309597	-0.799657
Q8BUV3	0.185741	-0.125827	-0.00601452	0.199876	0.125312	0.384021	-0.363143	1.46513	-0.170157	-2.4071	1.12828	-0.182665	1.23475	-0.668262	0.376621	0.274437	-0.0534207	-0.272238	-0.0499226	0.0673526	-0.127349	-0.214241	0.101434	0.366483	0.159366
Q8BVE3	0.184488	-0.406587	0.214538	0.106921	-0.430273	0.759908	-0.305244	0.871036	-1.40664	0.125709	0.850454	-0.205157	0.392443	-0.504095	0.926848	-0.0732474	-0.211654	-0.728444	-0.185504	0.378076	-0.316162	-0.539612	0.234043	0.296472	0.413652
Q8BVI4	-0.00661494	-0.126866	-0.0819019	0.285499	0.287946	0.304533	-0.0273269	-0.213278	0.0881653	0.208582	0.36458	0.389275	-0.216218	0.0141603	0.307397	-0.134641	0.0161136	-0.169349	0.298064	0.226933	0.021784	0.337727	0.265373	-0.040014	-0.131107
Q8BVQ5	0.256319	-0.0660839	0.0350441	0.215109	-0.202341	0.355097	-0.179929	0.487196	-0.171311	-0.168345	-0.0406442	0.317741	-0.0001762	-0.0112442	0.400642	-0.141325	-0.0957182	-0.405171	0.435537	0.160221	-0.0299486	-0.124731	0.201218	0.2477	0.000914371
Q8BWU5	-0.977296	0.242659	-0.249909	0.227166	NA	-0.519906	0.248772	NA	NA	-0.0427288	-0.300109	NA	NA	NA	NA	0.294615	-0.174839	-0.346941	-0.458509	NA	-0.122766	-0.359827	-0.570036	-0.0792352	0.274771
Q8BWY3	-0.372527	0.378859	0.0904686	0.0558076	0.157569	-0.0905124	0.235709	-1.22692	-0.466573	0.625377	0.359155	0.783275	-0.471303	0.852367	0.266146	0.732731	0.270233	0.485504	-0.711276	-0.653016	0.394427	0.427069	-0.276704	-0.0900758	-0.129451
Q8BYI9	0.544646	-0.900985	-0.200929	0.149636	-0.54245	0.845876	-0.764255	1.53241	NA	-0.532802	0.346779	-3.28867	1.32196	NA	1.90848	-0.493243	-2.77574	-2.45837	1.24397	1.83052	NA	-3.72261	1.10191	0.773153	1.35129
Q8BZ98	0.673428	-0.804058	-0.946323	-0.00496226	-0.556198	1.219	-1.26175	NA	NA	-0.0789735	-0.401274	NA	NA	NA	0.0594194	-0.486511	NA	-0.293281	NA	NA	NA	NA	-1.34894	0.181227	0.447337
Q8C052	0.139652	-0.268856	0.145357	0.0601589	0.627637	-0.12797	-0.336101	-0.0736796	0.255885	-0.263215	0.245738	0.3481	0.183818	-0.456771	0.0942625	-0.106441	-0.290172	0.245577	0.0788695	0.183512	0.258077	0.10139	-0.0623369	-0.20147	0.0756811
Q8C0C7	-0.570892	0.0993068	-0.177572	0.169421	-0.0239232	0.0743988	0.116442	-0.219811	0.377341	-0.449474	-0.101975	0.313077	-0.146779	-0.0851965	0.240305	0.437628	0.0742765	-0.333504	-0.220863	-0.465976	0.17599	-0.213725	-0.0657257	0.298133	-0.418116
Q8C0M9	0.212523	0.243863	0.247853	0.439893	-0.640813	0.195933	0.217843	0.551437	-0.558643	0.666557	0.447327	-0.343013	0.334527	-0.181103	0.492226	0.705773	-1.13638	0.298185	0.293156	0.133122	0.239121	0.209001	0.126911	-0.0670688	0.147101
Q8C1A5	-0.234023	0.29458	-0.00188508	0.285203	0.308919	-0.157119	0.162355	-0.0648465	0.272803	0.199954	0.130225	0.196963	-0.129236	0.0521695	0.344897	0.125957	0.191724	0.0302546	-0.0673554	-0.0614504	0.408472	0.410502	0.085912	-0.00913098	-0.425734
Q8C1B7	0.277721	0.259405	-0.0427746	0.00105445	0.000532445	-0.0722256	-0.17861	0.0593869	-0.0565821	0.137014	0.0115979	-0.00540613	0.317575	-0.218481	0.506951	0.452367	-0.307216	0.0408392	-0.48264	-0.000212793	0.113774	-0.0787645	-0.0116585	0.279252	-0.12753
Q8C1M2	-0.785651	0.979188	0.582304	-0.198971	-0.329892	-1.57864	0.151153	-1.07302	NA	0.293486	-0.345264	NA	NA	0.450226	-0.129061	-0.133981	0.234589	0.0911494	-0.333811	-0.740751	-0.389844	0.159638	0.529156	-0.655936	-0.486234
Q8C2Q3	-0.0688597	0.727147	-0.0105507	0.117198	-0.244603	-0.201356	0.303	0.0720489	0.148807	-0.0389131	-0.278142	0.505487	-0.0958671	0.308557	0.360947	0.496522	-0.433818	0.507756	-0.368548	-0.0297376	0.438359	0.324554	-0.0622866	0.308816	-0.565174
Q8C3W1	-0.661454	0.0828571	0.0274351	-0.0701549	0.419965	-1.15528	0.432432	-0.666031	NA	-0.325951	0.595898	NA	NA	NA	-0.471646	0.207591	NA	NA	NA	NA	0.184325	0.679242	-0.361668	-0.839301	-0.322738
Q8C570	-0.133071	0.526873	0.158637	0.115768	0.126703	-0.797843	-0.0620714	-0.912706	0.683335	-0.245966	0.101973	0.807437	-0.395826	-0.103256	NA	0.152098	-0.360313	0.180355	NA	NA	0.537076	0.806106	-0.100995	-0.210273	-1.07835
Q8C5L3	NA	0.248507	0.162011	-0.0121267	0.5301	-0.211744	-0.0119627	NA	-0.169483	NA	NA	0.855757	0.0824069	-0.298824	0.108695	1.19683	0.196744	-0.252894	-0.66206	NA	NA	0.342836	-0.107907	NA	NA
Q8C7K6	0.00545077	-0.150313	-0.126002	0.0261838	-0.0698782	0.108639	-0.0927932	NA	NA	0.278771	0.329726	-0.468682	-0.356996	0.00381479	-0.0300786	0.0512884	0.168846	-0.36075	NA	NA	-0.137272	-0.601254	0.202821	-0.340399	0.662737
Q8C854	0.219895	0.342212	-0.244805	-0.148101	-0.181436	0.13351	0.313388	0.377069	-0.0336356	-0.217932	-0.0759116	0.283699	0.251199	-0.149824	0.540197	0.0909207	0.144841	0.00794075	-0.353909	-0.0574193	0.393868	0.2321	-0.0246095	0.539147	-0.830032
Q8C878	0.289559	0.118599	-0.0171008	0.0712692	-0.480416	0.168039	0.164219	NA	0.0951418	0.143415	-0.271445	0.276237	0.220065	-0.194125	-0.124413	0.432063	0.285008	NA	0.0506427	-0.418893	-0.0707577	0.456819	0.132359	0.0102263	-0.304241
Q8C996	0.222534	-0.469715	-0.161332	0.0615782	-0.158726	0.175514	-0.698807	-0.134089	NA	0.247092	-0.174296	NA	-0.526681	NA	-0.0608866	-0.1382	NA	NA	-0.241894	NA	-0.783652	NA	NA	NA	0.489665
Q8CAQ8	-0.336832	-0.461542	-0.632812	-0.306692	-0.464102	0.106758	-0.712912	-0.0677687	-0.892719	-0.372033	-0.174007	-0.326461	-0.222606	-0.752542	-0.548575	-0.285365	NA	-0.369545	NA	NA	0.340671	-0.491033	-1.18067	0.336804	-1.01158
Q8CAY6	-0.205644	0.0219544	0.0635824	0.270624	0.215727	0.126125	-0.0256876	-0.032963	-0.125557	-0.01474	0.408928	0.142257	0.055681	0.033077	0.556879	0.218424	-0.165711	-0.22966	0.174143	-0.154062	-0.226238	0.187741	0.0751634	0.187163	0.109514
Q8CBY8	0.227023	0.108033	0.0263329	0.340343	-0.729655	0.0424029	-0.17211	-0.350657	-0.792617	0.590887	0.791355	0.293947	-0.0300064	-0.660537	0.180356	-0.00076365	-0.300344	NA	NA	0.0306763	-0.127246	-0.201127	0.0263782	0.260298	-0.0708968
Q8CCS6	-0.856783	0.808967	0.0585972	0.108857	0.375167	-0.979153	0.741797	-0.588402	1.08722	-0.20683	-0.494086	0.763063	-0.373422	0.0699025	-0.399328	0.26489	0.71323	0.15484	-0.339162	-0.173797	0.518106	0.572471	0.220054	-0.119219	-1.00752
Q8CDN6	-0.442743	0.358753	0.238523	0.241003	0.291523	-0.280273	0.266933	-0.336745	-0.203475	0.531043	0.595826	0.164947	-0.544885	0.467008	0.252435	1.43161	0.264814	1.15148	-0.0335331	-2.48933	0.560105	0.396785	-0.0139051	0.0561549	-0.517911
Q8CFI0	0.079635	0.348922	0.126779	0.420711	-0.416058	-0.538232	0.463929	-1.61386	NA	0.306854	0.652473	0.142951	NA	0.858503	-0.382638	1.24128	0.189622	0.500746	-1.20209	NA	0.504325	0.863429	-0.392737	0.328221	-0.956319
Q8CG72	0.171725	0.15995	-0.0392535	-0.220531	0.286239	-0.183792	0.173402	0.17412	0.0319401	-0.204541	-0.260033	0.416729	0.0992581	0.0902671	0.0792522	-0.0797278	0.283012	-0.225768	0.249402	-0.00810779	0.0340652	0.0652892	NA	NA	NA
Q8CG76	0.160455	-0.0068477	-0.153056	-0.0805037	-0.297383	0.466567	0.0681283	0.105784	0.0764298	0.0974028	-0.19844	0.0335868	0.0548478	-0.0122502	0.628236	0.645598	-0.437867	-0.680076	0.235421	-0.256433	0.0950456	0.136433	0.0298986	0.534279	-0.683255
Q8CGF7	-0.468679	0.958825	-0.340001	-0.180791	-0.788867	-0.428998	0.549796	-1.11067	-0.893437	-0.436777	-0.326967	1.62215	NA	0.546799	NA	0.121864	NA	-0.321496	NA	NA	0.433411	0.087551	-0.632289	-0.287939	NA
Q8CGK3	-0.416374	-0.528509	-0.768215	-0.141284	-0.620363	-0.272174	-0.522972	-0.865215	-1.27635	-0.217163	0.357169	0.0843217	-1.40898	0.0563297	NA	-0.391932	NA	-0.542322	NA	NA	0.0532975	-0.143697	-0.922679	0.0664275	-1.38898
Q8CGY8	0.179805	0.397685	-0.349592	-0.0512544	0.350005	-0.104187	-0.363411	-0.694252	-0.293332	0.963518	0.275995	0.4902	-0.974432	0.291351	-0.54267	0.50046	0.15754	-0.0815896	NA	NA	0.381187	0.334097	0.224037	0.122487	-1.01963
Q8CH25	-0.305789	-0.202679	NA	0.280231	0.554185	-0.523039	NA	-0.443126	0.701133	-0.15004	NA	-0.0683848	0.459804	-0.735895	-0.29357	0.0155666	0.444837	-0.00543342	-0.190945	-0.206961	0.319956	0.467137	0.25389	0.0609859	-1.29906
Q8CHC4	0.409359	-0.769026	-0.111081	-0.0863408	-0.447773	0.778739	-0.991337	0.723454	NA	-0.766168	-0.183479	-1.18522	0.541802	NA	1.00263	-0.974712	NA	-1.64284	0.321398	0.423908	-1.5111	-1.4248	0.535934	0.717518	0.812838
Q8CHH9	0.391791	-0.688451	-0.752647	-0.406019	-0.297359	0.218411	-0.536189	0.168858	-0.454253	-0.495854	-0.120409	-0.671551	0.159275	-0.65653	-0.159871	0.296869	NA	-1.02434	NA	NA	0.0462813	-0.528397	-0.119447	-0.354167	-0.523175
Q8CHP5	-0.436433	0.725858	0.111176	-0.142448	0.609998	-0.661729	0.231154	0.488672	-0.35811	NA	-0.6278	0.673284	0.136506	NA	-0.751188	0.94158	-0.148182	1.08227	-0.958518	0.209108	0.13291	0.28987	0.39295	-0.286356	-0.216822
Q8CHP8	0.368489	0.0881853	0.0259803	0.0767903	-0.122755	0.297636	-0.00518766	0.573317	-0.700586	0.0549673	0.201497	0.0675403	0.776108	-0.243706	0.467529	-0.346077	0.0297144	-0.356405	0.443785	0.386429	-0.165129	-0.010548	0.188285	0.394517	0.113689
Q8CHW4	-0.417691	0.125302	-0.0963663	0.0737408	0.616841	-0.411481	-0.420205	NA	0.131508	-0.342294	-0.253683	0.400444	0.113219	-0.503362	0.166031	-0.413143	-0.447269	0.231102	-0.0518715	0.0609823	1.12929	1.49121	0.261736	-1.07535	-2.18535
Q8CI51	0.385066	-0.139011	-0.0234806	0.032502	-0.210424	-0.350297	-0.210008	NA	NA	NA	-0.157871	NA	0.010542	NA	-0.105043	0.636725	0.0345141	-0.203145	NA	-0.731374	-0.0287665	-0.328201	0.133976	-0.0716655	NA
Q8CIE6	-0.252515	0.00863474	-0.264095	0.143415	-0.120375	-0.426296	-0.0756553	-0.392211	-0.253003	-0.128714	0.104278	0.195653	-0.41322	-0.099671	0.765532	1.37886	-1.02098	-0.565558	-1.26278	NA	0.00695722	-0.0413918	-0.237536	0.0773312	-0.510281
Q8CIG8	-0.185692	0.305914	0.245102	0.0826856	-0.14888	-0.0757064	-0.0398484	0.179387	0.481595	-0.725187	0.128076	-0.0311885	0.124669	NA	-0.0628535	0.292342	0.372581	-0.107072	-0.395148	0.0574985	0.467096	0.482746	-0.554108	-0.0610385	-0.203573
Q8CIN4	-0.143927	0.432734	-0.0447224	0.0489266	0.123444	0.00930865	0.231694	0.438045	0.0648016	-0.261726	0.276643	0.114129	0.538022	-0.512456	0.127158	0.127833	0.441603	-0.079307	0.0750259	-0.128778	0.273859	0.563734	-0.012848	0.130404	-0.485536
Q8HW98	NA	NA	NA	-0.00595034	NA	-0.499133	NA	-0.334759	NA	NA	-0.495759	NA	0.0728915	NA	0.50457	-0.54969	-0.14733	-0.6758	-0.37794	-0.26906	-1.32647	-0.697729	0.231057	NA	0.782973
Q8JZP2	1.41941	-2.66105	0.584418	0.0149667	-0.885424	1.6944	-1.95178	-0.487783	NA	NA	NA	NA	-0.0222363	NA	0.0368282	NA	NA	NA	-0.458504	-0.343354	NA	-1.6575	-0.0566536	0.223564	0.470549
Q8JZQ9	-0.503767	0.394578	0.165032	0.321808	0.0137806	-0.411629	0.439747	-0.302987	0.141652	0.630471	0.415164	0.354508	-1.01934	0.200082	0.155059	0.733872	0.585856	0.191134	-0.648673	-0.657633	0.565147	0.652987	-0.243738	0.0327396	-0.707457
Q8K019	-0.655037	0.534172	-0.0388359	-0.607876	-0.307726	-0.559044	-0.0902979	-0.589527	0.103121	0.426251	-0.317378	0.212918	-2.76192	1.20189	-0.328273	-0.164483	NA	NA	NA	NA	-0.0355709	0.362089	0.0234391	-0.318021	-1.26382
Q8K021	0.561514	-0.288902	-0.0762366	-0.0327556	0.118534	0.664064	-0.314777	0.857385	NA	0.504862	0.538613	-1.03392	0.635779	-0.961482	0.846097	-0.35473	-0.39645	-0.40608	0.319098	0.533301	-0.93475	-0.75104	0.723327	0.628027	0.785467
Q8K0H5	NA	-0.286789	-0.353201	NA	0.34798	NA	-0.0531298	NA	-0.00430761	NA	NA	0.0470214	NA	-0.30157	-0.759851	-0.00754343	1.32404	-0.679234	-0.334259	-0.0608634	0.180462	0.157833	0.0480595	-0.731497	NA
Q8K0S0	4.5768	-2.82136	-1.18219	-0.315232	-2.1745	3.63091	-1.51721	2.43261	-2.02744	0.0674715	0.464594	-0.976624	1.99395	-1.75735	0.676369	NA	NA	NA	-0.428305	-0.163546	NA	NA	0.357058	0.269018	-0.541558
Q8K0T0	0.390863	-0.172177	-0.245036	-0.269038	-0.0743471	0.262033	0.0304329	0.50561	NA	0.0616171	0.0895311	-1.11111	0.399159	NA	1.24952	1.75576	-0.557706	0.399375	-1.22957	-1.68361	-0.783658	-0.629472	0.839843	0.252453	0.265643
Q8K0U4;Q9CZJ2	0.103662	-0.697229	-0.132829	0.200882	-0.606815	0.597382	-0.750934	0.0588722	NA	0.24493	2.14892	-3.00758	-0.363625	NA	-0.313152	-0.287122	NA	NA	-0.446102	0.311585	-1.20504	-1.14493	0.088622	0.404673	0.938183
Q8K124	-1.08605	0.761396	0.62809	0.356642	0.936976	-1.7176	1.03827	NA	-0.110645	-0.314175	0.00121335	0.889485	NA	0.189631	-0.205143	2.16996	0.493118	0.881731	-1.27828	-1.27477	0.43255	0.63994	-0.679184	NA	NA
Q8K183	1.22097	-0.550872	-1.45884	0.577654	0.0385387	1.28067	-0.207288	0.300496	NA	-0.549968	NA	NA	0.635539	NA	0.539842	-0.164197	-0.95505	-0.368283	0.835691	0.88413	-0.238803	-0.718526	0.720401	0.342211	0.538161
Q8K1J6	0.311752	-0.0614946	-0.399183	0.113743	-0.294031	0.0904103	-0.224939	-0.212448	NA	-0.0380348	0.0348758	-0.390673	NA	0.275036	0.0507679	-0.183265	NA	NA	NA	NA	0.374752	-0.241665	-0.235208	0.485615	-0.714735
Q8K1M6	0.380711	-0.289796	-0.0296188	0.141351	-0.365621	0.609801	-0.226022	0.671332	-2.04289	0.666329	0.781889	-0.120556	0.545687	-0.280987	1.10151	0.0244624	-1.22012	0.0485124	0.00204241	0.232852	-0.303845	-0.457579	0.0128909	0.327736	0.578516
Q8K209	-0.923201	NA	0.106733	-0.048131	0.425527	-0.300361	0.561525	NA	NA	-0.0137254	0.639494	-0.905107	-1.29024	1.42132	-0.550414	0.944223	1.06829	0.630563	-1.26233	-1.00825	0.464364	0.744981	0.0256696	-0.732225	-0.651045
Q8K212	-0.0126247	-0.513114	0.193585	0.159455	-0.0281247	0.432755	-0.653964	0.0932256	NA	-0.351789	0.452849	-0.293254	-0.202481	NA	0.30317	0.122344	-0.397372	NA	-0.429639	0.100049	-0.0160795	-0.445293	0.21001	0.0449725	-0.0950595
Q8K2B3	-0.0133964	-0.222726	-0.287126	0.0853036	-0.294926	0.360104	-0.413276	0.597955	-0.930146	0.050529	0.305268	-0.335971	0.219924	-0.693606	0.445328	0.658958	-0.496872	0.348938	-0.178432	-1.45167	-0.0276899	-0.0675229	-0.422631	0.225026	-0.268643
Q8K2C9	-0.157632	-0.304628	0.189687	0.360129	-0.6734	0.73283	-0.0266932	-0.153063	-0.558417	0.57666	0.348076	0.0858439	-0.195992	NA	0.0839689	0.470968	0.517698	-0.902221	-0.329277	0.261971	-0.0498537	-0.640868	0.339751	0.625938	-0.189046
Q8K2K6	-0.144054	-0.0330539	-0.101734	-0.170984	-0.422334	-0.295264	-0.329614	-0.05034	NA	NA	-0.38676	-0.37669	-0.04166	NA	-0.411707	NA	-0.242987	-0.109967	NA	-0.0907875	-0.253089	-0.562978	0.224111	-0.312599	-0.164759
Q8K2T1	-0.853341	0.748363	0.440661	0.244437	-0.117866	-0.862346	0.413491	-1.47803	1.21951	0.341789	-0.651196	1.01763	-0.385653	-0.0506558	-0.203894	0.776277	-0.210844	0.372331	-0.242964	-0.479424	0.702578	0.670068	-0.186485	-0.0640969	-1.1125
Q8K310	0.385	0.14207	-0.312346	0.0982849	-0.261717	0.166417	0.211429	0.182825	0.260262	-0.0782663	-0.147924	0.361568	-0.157217	0.00789068	0.70183	0.548537	-0.406283	0.242764	-0.264083	-0.454933	0.371245	0.390645	-0.112843	0.479875	-0.822394
Q8K341	-0.233851	0.424312	0.498052	0.205037	0.197	-0.167121	-0.211481	0.155121	0.253263	-0.45122	-0.242395	0.298618	0.596853	NA	0.622044	0.117846	-0.00209386	-0.278276	0.216383	-0.0656639	NA	NA	0.139809	0.239752	-0.0744418
Q8K354	-0.880669	-0.0603359	-0.205712	0.386482	-0.664506	-0.714032	0.119344	-0.446453	NA	NA	-0.190029	-0.166523	NA	-0.350956	NA	-0.397285	0.354745	-0.540285	-0.571135	NA	-0.31023	-0.26675	NA	NA	NA
Q8K3C3	0.166284	0.525498	0.0547645	-0.279673	-0.457502	-0.667043	-0.207842	-0.243654	NA	NA	NA	0.146276	-0.0550645	-0.342134	-1.11122	0.830144	-0.0632213	0.647253	0.119365	-1.16418	-0.203002	0.00417192	0.33421	-0.160314	-0.593288
Q8K3H0	0.0196137	0.0370237	0.145074	-0.0973103	0.330154	0.411234	-0.170855	0.182497	NA	-0.431713	-0.135743	0.273427	0.326937	0.363107	0.581332	0.541375	NA	0.0335107	-0.212737	-0.461385	-0.00909866	0.0554683	0.23112	0.34075	-0.136146
Q8K4B0;Q924K8	0.10614	0.334837	-0.0195697	0.563303	0.0737703	-0.5115	0.292084	-0.934665	0.483186	0.636394	-0.396441	0.416806	NA	0.513919	NA	0.266517	-0.0267838	NA	NA	NA	0.915257	0.686867	-0.206155	0.252167	-1.0488
Q8K4Z3	-0.414844	-0.0198966	-0.116798	-0.11037	-0.0415626	-0.113113	0.196577	NA	NA	0.234118	NA	NA	-0.310482	-0.189352	0.126097	-0.244115	-0.273465	-0.317226	0.211804	-0.0345281	-0.141129	0.033651	0.075521	0.038251	-0.449155
Q8K4Z5	-0.55669	0.568213	-0.082868	0.323841	-0.235718	-0.539356	0.572069	-0.638408	0.367346	0.111352	-0.0785038	0.599196	-0.581882	0.27039	0.274137	2.60274	-1.78121	0.848487	-1.9088	NA	0.879487	0.578287	-0.397023	0.0710268	-1.09643
Q8QZT1	-0.0247465	-0.212147	-0.291867	0.154493	-0.320187	0.636023	-0.297247	0.284888	-0.199573	-0.288305	-0.038059	0.06691	0.326155	-0.507692	0.647918	-0.296342	-0.453592	0.0574575	-0.106602	-0.153702	0.095543	-0.108399	-0.188343	0.473871	-0.526726
Q8QZY1	-0.368853	0.368867	0.0148373	0.290977	-0.0278127	-0.151563	0.253137	-0.6328	-0.34907	0.753607	0.984363	0.825411	-2.0138	0.811882	0.0940723	0.749822	0.167142	0.734482	-0.453348	-0.966808	0.507121	0.517551	-0.201109	0.108351	-0.660777
Q8QZY9	-0.481904	0.898087	0.415159	0.137823	-0.705134	NA	0.573275	NA	NA	0.685674	-0.196645	NA	NA	-0.070375	0.0242836	0.117458	0.22762	0.188844	NA	NA	1.04493	0.583965	0.170213	-0.106965	-0.994391
Q8R001	0.66589	-0.65388	-0.248976	-0.20276	-0.54119	1.08799	-0.684557	1.10469	NA	-0.0757301	0.391078	-1.25116	0.570682	-1.23454	0.760174	-0.451464	NA	NA	0.124493	-0.763194	-0.770239	-0.61867	0.0135017	0.182426	0.780495
Q8R016	0.0433315	0.215532	0.0851715	0.142292	-0.105228	0.0446215	0.118542	-0.354826	0.167244	-0.0433459	0.710826	0.0749441	-0.0995759	0.0889941	-0.199425	0.167795	0.439855	0.466145	-0.395085	-0.0127751	0.28192	0.46252	-0.0759605	0.0563495	-0.33607
Q8R050;Q149F3	0.0119409	0.360011	-0.0671991	-0.0334991	0.0527009	-0.216899	0.129031	-0.78762	-0.40654	0.426913	0.328974	0.897303	-0.46898	0.246035	0.414013	0.0569226	NA	0.408883	-0.353007	-0.358177	0.312816	0.256306	0.00949539	-0.481804	0.0718184
Q8R081	0.00777969	0.449432	-0.0625193	0.149488	-0.353026	-0.102158	0.243839	0.028416	0.013845	0.111441	0.041328	0.491913	-0.458302	0.104193	0.403654	0.441894	-0.103466	0.450584	-0.562566	-0.344816	0.570181	0.608651	-0.286039	0.529641	-1.1847
Q8R0J7	NA	0.465858	-0.161902	0.0533348	0.381418	-1.09095	0.37668	NA	0.358506	-0.461007	-0.421027	0.426566	NA	0.117324	-0.0506203	0.491359	0.970765	-0.572501	-0.818637	NA	0.666843	0.451984	-0.645152	-0.457385	NA
Q8R146	0.198378	-1.03776	0.380257	0.301505	0.0487451	0.0514861	0.161427	0.215381	-0.408195	NA	NA	-0.260905	0.513168	NA	0.682495	0.164192	-0.525179	NA	-0.396944	0.149748	-0.16763	-0.0291108	0.226493	0.360969	-0.316409
Q8R191	0.520621	-0.583299	0.275771	-0.20375	-0.222086	0.753552	-0.296907	0.578962	NA	-0.0762179	-0.169216	-1.21018	1.05087	NA	0.714956	-0.21331	NA	-0.23119	-0.291506	0.195267	NA	NA	-0.357888	-0.449124	0.911542
Q8R1B4	-0.494966	0.351301	0.0762787	0.240431	-0.119544	-0.378717	0.277101	-0.256924	0.0103284	0.0800464	0.220369	0.421534	-0.952224	0.428752	0.144887	1.36025	-0.407453	0.372954	-0.819493	-0.692393	0.629716	0.722386	-0.492932	-0.268132	-0.625407
Q8R1I1	-0.123006	-0.60409	-0.400256	-0.0984661	-1.85196	-0.0265461	-0.462156	NA	NA	0.139553	-1.15855	NA	NA	NA	-0.225199	-0.283849	NA	-0.490389	-1.03855	NA	-0.607488	-0.993791	-0.264768	-0.148578	-0.532858
Q8R1Q8	-0.0924915	0.17859	0.253652	0.12712	0.0846195	0.0963095	-0.0733055	0.124957	-0.41148	0.183847	0.115625	0.126683	0.226697	0.208167	0.341687	0.423634	0.26706	-0.00874209	-0.549172	0.0179579	0.00156674	-0.175793	0.225037	0.486757	-0.127213
Q8R1S4	0.614883	0.111573	-1.08672	-0.305838	-0.105776	0.426983	0.439863	1.71726	-0.887266	0.0147813	-0.718736	-0.513046	1.80482	-1.32285	0.875906	0.0174143	-1.06696	0.0188463	0.27278	-0.0365887	-0.816605	-0.551932	1.1481	0.704424	-0.416155
Q8R317	-0.280897	0.528353	0.164016	0.388412	-0.102281	-0.0280125	0.49798	-0.146788	0.52225	-0.201248	0.489976	0.0788124	0.0750324	0.349536	0.260426	0.868196	0.126865	0.601556	-0.418951	-0.437315	0.164171	0.495338	0.598928	-0.31385	-0.110607
Q8R326	-0.144379	0.312189	-0.181679	0.071333	-0.316183	-0.023148	0.450533	0.129901	0.0326861	0.0764561	-0.200011	0.386405	0.0990331	-0.355805	1.04893	0.291932	-0.637621	0.0677992	-0.0147408	-0.611731	0.35403	0.0592297	0.11711	0.37952	-0.789413
Q8R366	-0.006227	-0.795419	-0.374227	-0.238437	0.154573	0.272433	-0.674946	0.739077	-0.334197	-1.72986	-0.12045	-0.0635619	0.941417	-1.09468	0.0153971	0.542696	-1.08068	-0.0280329	-0.564192	-0.309972	-0.550398	-0.632118	0.355582	-0.459488	0.0991017
Q8R464	0.81428	-0.305842	-0.428442	-0.0320838	-0.274064	0.66021	0.0538442	1.01099	NA	0.111829	0.539436	-0.60117	0.739814	-1.3827	0.842715	0.216416	-0.395082	-0.013099	0.065846	-0.298594	-0.883063	-0.262524	0.80583	0.4426	0.24566
Q8R4S0	0.498034	0.264046	0.138878	-0.116204	-0.344464	0.405256	0.169434	0.854802	0.18906	-1.03364	NA	0.28367	0.53214	0.0439502	0.39224	-0.23064	0.17143	-0.53947	0.43938	0.63704	-0.452996	-0.306525	0.974553	0.821993	-0.312041
Q8R4X3	-0.224384	0.219588	-0.172814	0.198224	NA	-0.325804	0.354807	NA	0.203101	-0.011895	-0.57516	0.158912	NA	0.266391	0.21938	0.340075	-0.0226535	0.318972	-0.237091	-0.569062	0.430715	0.640085	-0.0551529	-0.000386904	-0.973911
Q8R574	-0.69603	0.283393	-0.0476866	0.0151234	0.153503	-0.547318	-0.0402066	-0.608591	0.130583	-0.449913	-0.113331	0.482193	-0.699161	0.379002	0.0933971	0.982205	NA	-0.331482	-1.24653	NA	0.115725	0.353008	0.168183	-0.144329	-1.1206
Q8R5C5	0.171626	0.123614	-0.484167	0.0428684	0.0870003	0.2729	0.00169237	-0.295881	0.103119	0.143204	0.012302	0.180306	0.2813	-0.208816	0.736091	0.241106	-0.0646859	-0.492623	0.109218	-0.344363	-0.284065	-0.458044	0.0541525	0.101423	0.740488
Q8R5J9	-0.102317	0.0947011	0.0480131	-0.0541829	NA	0.0496171	-0.360297	NA	NA	0.266634	0.33609	NA	NA	-0.764956	0.0906168	0.17735	NA	-0.430199	NA	NA	-0.423451	-0.607846	0.414794	0.548554	-0.202441
Q8R5M8	-0.138017	0.475713	0.041813	0.246083	0.016093	-0.173447	0.157123	-0.184384	-0.589554	-0.0535138	0.868273	0.677292	0.310921	-0.403674	0.661243	1.36767	0.476455	0.428459	-1.43378	-0.964027	-0.54026	0.225501	0.260178	-0.14507	0.646338
Q8VBV7	-0.38684	0.183883	-0.09702	-0.03925	0.224813	-0.19538	0.50774	-0.145416	0.125707	-0.0953624	0.00678016	0.284266	0.205231	-0.183258	0.11884	-0.265118	0.46981	-0.246633	0.0516699	0.0410999	0.274689	0.0604075	0.092491	-0.0559964	-0.2302
Q8VC85	NA	-0.0464946	-0.0812406	0.526665	-0.321039	0.148844	-0.255113	NA	-0.733089	-0.123189	0.862138	NA	NA	-0.0247787	0.611272	-0.218856	NA	-0.442114	0.252782	-0.226733	NA	-0.167789	0.0714169	0.0821839	NA
Q8VD04	0.0456049	-0.257774	-0.407248	0.147797	-0.433796	-0.103811	-0.507683	0.279927	-0.96667	NA	-0.453551	0.0103924	0.0463934	NA	-0.120076	-0.313326	NA	NA	NA	NA	-0.116713	-0.649382	0.332206	-0.325833	-0.323786
Q8VD75	0.0829465	-0.412764	-0.174486	0.105011	-0.0460665	-0.104574	-0.750023	1.36652	-0.662189	NA	-0.620463	-0.702264	-0.310143	NA	-0.367683	NA	NA	-0.165823	-0.023619	NA	0.138335	-0.0371548	-0.0722078	-0.5373	-0.420214
Q8VDD5	-0.327285	-0.0921751	-0.279325	0.000324891	0.177415	-0.5473	-0.0173551	-0.158487	0.21657	-0.323873	-0.259006	0.298168	-0.540329	-0.318743	-0.395645	2.14196	-0.608685	0.215505	NA	-2.12863	0.430252	-0.0957141	-0.0903061	-0.225345	-0.794387
Q8VDJ3	-0.22529	-0.0472087	-0.0462467	0.178511	-0.0887767	0.128821	-0.355921	0.170818	-0.675467	0.109427	0.667034	0.073635	-0.18128	-0.620277	-0.306853	0.440762	-0.41252	NA	-0.0707051	0.0235239	0.133752	0.0767698	-0.372733	-0.00585521	-0.157726
Q8VDM4	-0.275899	0.42509	0.239285	0.520398	-0.478813	0.0130448	0.173079	-0.31016	0.399943	0.429226	0.124384	0.0954804	-0.324923	0.202232	0.535978	0.312852	-0.134572	0.279382	-0.320252	-0.145232	0.300501	0.219371	0.0627025	0.140923	-0.283364
Q8VDN2	0.82502	-0.315804	-0.402352	-0.160944	-0.376049	0.56956	-0.342783	1.16035	-0.908741	-0.168297	0.361895	-0.783308	0.653271	-0.518526	0.809784	-0.190779	-0.478805	-0.208946	-0.121426	0.0158671	-0.635277	-0.735034	0.607747	0.372224	0.245085
Q8VDP4	-0.282475	0.396324	-0.23114	-0.205782	0.0149956	-0.439711	0.212496	-0.229134	0.0995998	-0.364462	-0.191122	0.451028	-0.238783	-0.0624202	0.0270508	0.647394	NA	-0.0587792	-0.423909	-0.574109	0.287665	0.381915	-0.264274	0.0436318	-0.83129
Q8VDQ8	0.478351	-0.574493	-0.243629	0.590571	-1.19314	0.877111	-0.601398	0.673702	NA	0.204229	1.46307	-1.16975	0.269048	-2.0117	1.05099	-0.4347	-1.54423	-0.43425	0.457574	0.33321	-1.65881	-0.983446	0.420662	0.706409	1.03902
Q8VE33	0.475987	-0.601511	-0.132579	-0.0270032	-0.120439	0.800687	-0.327091	0.58018	-0.28839	-0.0526303	0.0347607	0.0188717	0.606292	-0.831033	0.936409	0.0837878	NA	-0.538257	-0.0683852	-0.364947	-0.919954	-0.60717	0.672657	0.602621	0.300455
Q8VE37	-0.86966	0.314395	-0.544818	0.00640367	0.0974907	-0.723422	0.0899897	-0.825857	0.452521	-0.372911	-0.773146	0.652541	-0.927364	0.164591	NA	-0.707104	1.32411	-0.247144	NA	-1.30107	0.761942	0.917512	-0.348793	-0.116898	-2.37778
Q8VE47	-0.327437	-0.124921	-0.2144	0.00194264	-0.160218	0.187509	0.0415466	0.423117	NA	-0.322147	-0.0366957	-0.0713767	-0.418598	NA	-0.150391	-0.115403	NA	0.0910087	-0.0753413	-0.175572	-0.0230906	-0.0635036	0.166529	-0.207783	-0.297852
Q8VE70	-0.0730899	0.356422	-0.255394	0.117868	-0.25565	0.0932401	0.1264	-0.103979	-0.241137	0.129806	0.51881	NA	-0.0490291	-0.160359	0.434327	0.341773	-0.729043	NA	NA	NA	0.128938	0.394066	0.0163584	-0.0256756	-0.435262
Q8VE97	-0.335454	0.711339	0.374919	0.0451769	-0.0909091	-0.473246	0.189496	0.430301	0.421022	0.016538	-0.272938	0.606807	0.071024	-0.851433	1.13204	1.55746	1.10397	0.18017	-0.493668	-3.11883	0.769195	0.557061	-0.454114	0.130759	-0.701959
Q8VED5	NA	NA	NA	NA	0.0563438	-0.474529	0.134999	-0.133715	-1.59052	-0.0722319	0.383447	-0.673497	-0.0845989	1.51035	0.854845	-1.93662	-0.519108	1.36211	-0.383724	0.0561156	2.54631	-0.816433	-0.928263	-0.258318	-1.01527
Q8VEE4	-1.96215	0.83904	-0.514784	-0.0637963	0.52378	NA	0.0207797	NA	0.192792	0.00728689	-1.24258	0.322883	NA	-0.244662	-0.633475	0.536505	NA	-0.481595	NA	NA	1.17911	1.28371	-0.316477	-0.741526	-2.36908
Q8VEH3	-0.148036	0.078298	-0.094964	-0.258759	0.126989	0.079875	0.108987	0.209872	-0.608743	-0.137709	0.456578	-0.0251775	0.0129435	NA	1.16545	0.312306	-0.418666	-0.102197	-0.382997	-0.666135	-0.988229	-0.317471	0.474022	0.479706	0.275108
Q8VEH5	0.13114	0.0377765	-0.462114	-0.382552	-0.574312	0.342223	0.222954	0.676691	-0.210693	-0.641862	-0.334991	0.0647507	0.443404	-0.68218	0.801198	-0.22019	NA	NA	-0.87453	NA	-0.614103	-0.496546	0.245851	0.0459444	0.329651
Q8VEK3	-0.0247899	0.403373	-0.280426	0.0185791	0.0498011	-0.322272	0.287016	-0.425516	0.140787	0.146916	-0.0540178	0.481973	-0.558965	0.400103	0.289151	0.641901	-0.170889	0.362161	-0.528619	-0.481179	0.529736	0.578986	-0.281666	0.310646	-1.04393
Q8VEM8	0.0811953	-0.153625	-0.211775	0.138675	-0.665665	0.727895	-0.319355	0.657255	-1.02298	0.391567	0.557121	-0.366515	0.17147	-0.79057	1.34526	0.628705	-0.763125	0.643485	-1.02407	-1.1754	0.164732	-0.169014	-0.514952	0.749702	-0.518075
Q8VH51	-0.674658	0.85641	-0.00650843	-0.0175754	-0.146752	-0.409413	0.360608	-0.276865	0.373515	0.0303953	-0.496592	0.776335	-0.528616	0.0839353	0.0790204	0.7242	-0.0351386	0.751805	-1.13124	-0.421128	0.561322	0.491846	-0.265136	0.251013	-1.06611
Q8VHC3	1.07257	-0.0351309	-0.419382	-0.140476	-0.45517	0.578751	0.464596	0.339573	NA	NA	NA	-0.384651	0.501829	NA	0.269251	NA	NA	NA	0.272231	-0.0847295	-0.190163	NA	0.064352	0.527284	0.207529
Q8VHR5	-0.867554	0.412146	-0.696358	0.226397	-0.196682	-1.54393	0.342278	-0.56963	0.0639322	-0.545878	-0.537655	0.255274	-1.04136	0.0516152	-0.454204	0.130856	NA	-0.672524	NA	NA	0.501687	0.507957	-0.160713	-0.0715625	-2.43716
Q8VHY0	-1.63486	1.29592	0.489574	0.518574	0.795496	-1.62945	0.480966	NA	0.35071	-0.381858	0.134378	0.280632	NA	-0.157997	-1.85718	1.44384	-0.271522	0.865544	NA	NA	1.25243	0.665518	-0.608492	-0.985692	-0.097902
Q8VI75	NA	0.326034	0.0496135	0.380937	-0.275714	-0.162177	-0.121646	-0.510627	0.277528	-0.328322	-0.250771	0.759506	0.249736	NA	0.574483	0.677497	0.312755	-0.207995	-0.466424	-0.69327	0.736411	0.747111	-0.558092	0.190586	-0.951811
Q91V12	0.30759	-0.426377	-0.11481	0.17405	-0.22882	0.5443	-0.27822	0.996733	-1.39021	0.353245	0.794094	-0.491091	0.693966	-0.979021	0.292553	-0.389848	-0.872188	-0.0756977	0.428835	0.597244	-0.822957	-0.465795	0.266749	0.187167	0.818918
Q91V41	0.0200083	0.0352503	-0.0559097	0.0777003	-0.0980087	0.225559	0.0433413	0.423162	-0.202664	0.0585903	0.219753	0.0331153	0.445232	-0.729249	0.653858	0.205406	-0.69009	-0.0750736	0.400833	-0.282414	-0.316586	-0.012951	0.292375	0.064207	0.150056
Q91V61	-0.25176	-0.585775	-0.250835	-0.357751	0.106026	0.709053	-0.514386	1.16917	-1.09973	-0.357442	0.4681	0.0356354	1.19334	-2.5545	1.00062	-0.05096	-0.4464	NA	-0.99916	-0.32226	-0.486131	-0.685209	-0.579656	1.23265	-0.299814
Q91V64	-0.419957	0.386515	0.434752	0.156167	0.138629	-0.273231	0.0618084	-0.253726	0.067139	0.271832	0.506512	0.359213	-0.446056	-0.020229	-0.569491	0.493693	-0.452831	0.805592	NA	NA	0.181663	0.240033	-0.127767	0.208563	-0.156287
Q91V92	-0.263448	-0.0209383	-0.0874383	0.175592	-0.00455832	-0.0534083	-0.0556483	-0.213509	-0.299132	-0.170897	0.503222	0.242665	-0.282359	-0.0898387	0.652119	0.841889	-0.611321	0.0432593	-0.858851	-0.332681	-0.0285942	0.207479	-0.0559832	-0.101251	-0.24297
Q91VC3	-0.268812	0.467362	0.0194825	0.232281	-0.0866115	-0.220634	0.263259	-0.241012	0.675693	-0.105979	-0.201156	0.241557	-0.15714	0.194366	0.289392	0.691081	-0.138866	0.404079	-0.550576	-0.346826	0.910776	0.547236	-0.227574	0.154966	-1.09517
Q91VD9	0.240348	-0.289392	-0.418752	-0.0126721	-0.880481	0.634238	-0.434288	0.431113	-0.738008	0.0891016	0.239371	-0.535726	0.359303	-1.00615	0.776485	0.659695	NA	-0.122575	-0.708755	-1.43414	-0.158516	-0.317156	-0.623814	0.583214	-0.313012
Q91VE0	0.10333	-0.60792	-0.447892	0.037338	-0.136311	0.57493	-0.050841	0.415426	-0.90563	-0.460495	0.247236	-0.402993	0.65443	NA	0.352514	-0.202244	NA	NA	NA	-0.376284	NA	NA	0.0715991	-0.255414	-0.042199
Q91VI7	0.116278	0.247094	-0.103819	0.317524	0.270114	0.0103495	0.137722	NA	-0.672839	0.570271	0.555381	0.143241	-0.0927493	0.349781	0.204911	0.393004	0.0881071	0.231278	0.0607841	-0.125	0.549289	0.328949	-0.108431	0.203999	-0.262901
Q91VJ5	-0.477566	0.649953	0.115194	-0.133171	0.496677	-0.927901	0.565273	0.26283	0.405135	NA	-0.572137	0.529985	-0.185559	-0.193003	0.249693	-0.27328	0.684157	-0.47603	0.434632	-0.37192	0.245536	0.595336	0.612526	-0.0583103	-1.18905
Q91VM5	-0.0625904	0.445404	-0.143393	-0.0883414	-0.0567498	-0.334145	0.282663	-0.203237	0.450362	0.227862	-0.278082	0.304952	-0.617378	0.158365	0.516169	0.618434	-0.256734	0.668913	-0.548373	-0.961684	0.678996	0.246661	-0.210783	0.332999	-1.01727
Q91VN4	-0.0698473	-0.308138	-0.112888	0.233515	-0.389677	0.612033	-0.118751	-0.061463	NA	-0.244103	0.354037	-0.591883	0.433587	NA	-0.848215	-1.07383	1.99587	0.051495	-0.294835	0.037715	0.120587	-0.438695	0.290265	-0.114017	0.0320334
Q91VR2	-0.0729076	-0.421418	-0.443238	0.0323724	-0.368978	0.674232	-0.307408	0.649237	-1.09754	0.187292	0.526829	-0.26757	0.154825	-1.06042	0.282627	0.231887	NA	-0.153163	-0.277873	-0.731583	-0.553145	-0.32932	-0.408124	0.814479	-0.171992
Q91VR5	-0.386399	0.367145	-0.0362682	0.260745	-0.781212	-0.00717916	0.211975	0.0284384	0.0734084	0.249933	-0.320238	-0.0388416	-0.188011	-0.175885	-0.343211	0.387529	NA	-0.203401	NA	NA	0.112766	0.244596	-0.292354	0.148976	-0.479122
Q91VR7	0.79389	-0.548622	0.172632	0.104116	0.0727114	0.789016	-0.33289	0.452671	-1.06924	0.513481	1.04975	-0.146496	0.572455	-0.321766	1.24312	-0.229522	-1.10224	-0.332665	0.904174	0.417857	-0.880779	-0.518421	0.871241	0.946901	0.331668
Q91VR8	0.253103	0.16761	0.398216	-0.31863	0.246397	0.180489	-0.24241	0.489089	-0.617807	-0.0529628	0.0699742	-0.267097	0.834647	0.228928	0.549806	-0.0617903	0.167676	0.0885757	0.239906	-0.397224	-0.106453	0.00925645	0.193962	0.117515	0.274841
Q91VW3	-0.143836	0.162031	0.0609142	-0.11279	0.168964	-0.108647	0.201724	0.800284	-0.188529	-0.841283	0.259978	0.0149752	0.25639	-0.0734548	-0.229494	-0.891581	-0.311472	0.0652619	0.162749	1.40027	-0.379949	0.0310487	0.327073	-0.0485243	0.233468
Q91VX2	-1.59652	1.32029	0.399898	-0.0313504	0.506211	-2.089	0.912231	NA	0.536341	-0.696971	-0.147046	0.141074	NA	-0.246427	-0.436506	0.173024	0.176344	-0.243286	NA	NA	0.418258	0.957988	0.188358	-0.808257	-1.16938
Q91W39	-0.364947	0.00964289	NA	-0.0881871	-0.286457	-0.466507	-0.0367571	-0.432327	0.013239	-0.366874	-0.355127	0.142459	-0.417137	-0.022981	0.209451	-0.435556	0.123931	-0.510139	-0.114357	-0.50654	0.0545466	0.19678	-0.867932	NA	NA
Q91W50	-0.778275	0.209976	0.288332	0.228532	0.175882	-0.163176	-0.0169031	-0.17857	0.0991975	-0.00615686	-0.192865	0.18204	-0.18755	0.228272	0.666195	0.14935	-0.367495	0.111117	-0.712065	0.105212	0.227135	0.389275	-0.772556	0.00132645	0.11508
Q91W67	-0.692963	NA	0.519195	NA	NA	NA	-0.197023	-0.0709078	0.556396	-0.611529	0.330364	0.00364917	-0.656878	-0.416275	0.0523846	-0.163505	0.292535	0.216595	-0.55298	-0.58661	0.0562014	0.140081	-0.273263	-0.417409	NA
Q91W90	-0.115918	0.333427	0.35525	0.282851	0.195643	-0.159894	0.0939384	-0.0378624	-0.255122	0.406322	NA	0.527841	0.0881976	0.115168	0.559077	0.241418	0.338299	-0.518892	0.289822	-0.0651811	-0.114879	0.291831	0.490071	0.152921	-0.116159
Q91WD5	-0.176616	-0.699186	-0.620636	-0.0508955	-1.10293	0.455734	-0.857689	0.013996	NA	-0.191489	-0.116431	-0.847841	-0.25569	-1.21873	NA	-0.400071	NA	-0.471991	NA	NA	-0.489866	-0.780979	-0.880657	0.524832	-0.553487
Q91WE2	NA	0.178486	-0.497889	-0.298666	0.0697383	NA	0.494346	NA	NA	-0.344952	NA	-0.168705	NA	0.481268	0.162863	-0.0595181	-0.067962	-0.0785706	NA	NA	0.18444	0.299141	0.265235	-0.128972	-0.673827
Q91WG4	-0.603232	0.400643	0.11382	-0.0514728	0.239273	-0.896052	0.219873	-0.491108	0.323302	0.0144553	-0.0777707	0.146741	NA	-0.410318	-0.0251816	-0.595292	0.373124	NA	NA	NA	0.312126	0.390046	-0.406715	-0.072364	-0.635341
Q91WJ8	-0.500841	0.619727	0.201825	-0.00533214	0.194918	-0.966392	0.547727	-0.491044	0.292758	0.131579	-0.0217979	0.336095	-0.550409	0.39445	0.353762	0.524362	-0.132018	0.396562	-0.544618	-0.519508	0.121127	0.615034	0.569684	-0.226575	-1.01382
Q91WK5	-0.579689	0.285482	-0.0845066	-0.0916196	-0.152151	-0.730143	-0.0633986	-0.297053	NA	-0.0759626	-0.233853	NA	NA	NA	-0.14705	-0.466275	0.334703	-0.280503	-0.215652	-0.438956	-0.289417	0.119477	0.222517	-0.77712	-0.286901
Q91WQ3	-0.188892	0.31037	0.608874	-0.0463412	0.158879	-0.127022	0.125082	-0.0804231	0.702584	-0.114118	0.0323199	0.312104	0.293349	-0.304867	0.408171	0.421017	0.144926	0.0351236	-0.231926	-0.0564978	0.259167	0.333426	-0.115864	0.374935	-0.250984
Q91WS0	-0.476971	-0.603071	-0.819561	-0.533071	-0.147811	-0.346171	-0.623451	0.0656302	-1.19927	-0.16325	-0.74045	-0.94971	-0.0558998	NA	-0.286103	-0.728213	NA	NA	NA	NA	-1.14941	-0.802286	0.329274	-0.451276	-0.462096
Q91X97	0.807511	-0.0918765	0.551881	0.331867	-1.03444	0.928371	-0.490645	1.17438	-0.633967	-0.0543566	-0.195947	-0.191497	1.13562	-0.231567	0.263938	-0.198407	0.0608451	-0.0192459	0.867322	-0.115024	-0.294608	-0.387158	0.153952	0.416512	0.827492
Q91XM9	0.968813	-0.431754	-0.441705	-0.407464	-0.252461	0.784553	-0.0557562	0.481545	NA	-1.02286	-0.299211	NA	0.934363	NA	2.19887	-1.05104	-1.56607	-0.963876	1.03627	0.486597	-1.85541	-1.00387	1.55071	1.70206	-0.276185
Q91XV3	0.265646	0.576192	0.554302	0.0716878	-0.949882	0.101036	0.214579	0.298698	-1.4011	1.16269	0.896276	-0.439912	-0.172662	0.489568	-0.0571874	0.382592	0.18659	0.846497	0.129678	-0.773688	-0.95522	-0.244077	1.04357	0.0319493	0.719173
Q91YE6	-0.400886	0.582041	-0.10441	0.193053	0.776831	-0.277047	0.0859	-0.0944023	0.393008	NA	0.0854177	0.408108	NA	-0.181072	-0.52381	1.17893	-0.697959	0.531687	NA	NA	0.669212	0.618592	-0.178148	-0.204688	-0.293908
Q91YQ5	-0.172414	-0.000426674	-0.125236	0.170079	-0.194679	0.0111893	0.0576673	0.051539	-0.110402	0.01253	-0.11569	0.144761	-0.255044	0.018487	0.474782	0.476442	-0.0373682	-0.128068	-0.429158	-0.574188	0.143811	-0.222043	9.27833e-05	0.421254	-0.524413
Q91YR1	0.0214936	-0.108848	-0.0288164	0.21007	0.0344936	0.255682	0.122175	0.297857	0.277296	-0.104933	0.0120739	0.381476	-0.0566231	-0.300898	0.618041	0.248992	-0.0862843	-0.433215	0.177186	-0.0907913	0.143609	0.226731	0.152892	0.248315	-0.40994
Q91YT7	-1.16156	0.576372	0.308341	0.361671	0.0265303	-0.911145	0.433805	-0.468089	0.811347	-0.0515201	-0.237458	0.495643	-1.17831	0.262403	-0.362076	-0.160508	1.19026	-0.284533	-0.448763	-0.248074	1.02809	0.963434	-0.378746	-0.877035	-0.997161
Q91Z31	0.0853942	0.0294282	-0.242215	-0.227822	0.129091	0.00935125	0.176757	-0.38085	0.260216	0.00406625	-0.326222	0.303707	-0.415659	0.514726	0.0609293	0.131392	-0.611285	0.37772	0.244959	-0.238015	0.35715	0.301534	-0.26468	0.2184	-0.640986
Q91ZJ5	0.4062	-0.14844	-0.0194003	0.24631	-0.572072	-0.0512803	-0.20108	0.448976	NA	-0.395934	0.109536	-0.454064	0.0487962	NA	0.286509	-0.714473	-0.0183052	NA	0.349663	-0.146082	-0.155528	-0.148108	0.0165672	-0.00609976	0.0504792
Q91ZU6	0.299995	-0.680874	0.560417	0.290506	-0.000265369	0.421119	-0.0735384	0.350802	0.177211	NA	0.333442	-0.0704886	-0.207141	NA	-0.296631	1.49515	0.0715033	0.557909	-0.650423	-0.476921	0.315779	-0.402384	NA	0.309869	0.243799
Q91ZX7	0.297892	0.0692875	0.281998	-0.0393765	0.172478	0.222809	0.0760065	0.0565106	-0.502379	0.883562	1.16481	-0.709579	0.238191	-0.0500194	0.409464	0.753624	0.0587093	0.287446	-0.173446	-0.409145	0.197614	-0.0744175	0.417326	0.0450245	0.186666
Q91ZZ3	0.826074	-0.166907	-0.0736965	-0.230416	-0.948281	0.630184	-0.590477	0.411928	NA	0.298734	0.663577	-2.02057	0.250963	NA	1.72633	-0.719422	-2.12334	-1.1035	1.24981	0.495681	-2.60934	-1.04156	1.08186	0.149396	2.02426
Q920E5	-0.157897	0.130923	0.106743	0.225083	-1.24922	0.00152262	-0.337417	-1.81978	NA	1.53948	0.224985	-0.653365	NA	-0.205795	-0.289243	1.50397	NA	-0.859093	-1.08721	NA	-0.133205	-0.163265	-0.135105	-0.185915	-0.296985
Q920Q6	-0.700561	0.610937	-0.0738916	-0.0949546	0.158478	0.17776	-0.153669	-0.241164	NA	NA	NA	0.220719	-0.0120839	NA	0.0450172	-0.0602668	NA	-0.0172788	NA	NA	0.468219	0.0958022	-0.117079	0.128553	-0.62971
Q921F2	-0.252963	0.597419	0.0314796	0.0242546	0.323835	-0.361073	0.228267	-0.23166	0.144617	0.137427	0.308624	0.491719	-0.569059	0.309548	0.0733139	0.386417	0.466354	0.255857	-0.323712	-0.351472	0.848026	0.643786	-0.158678	0.501336	-1.41217
Q921F4	-0.380193	-0.150944	-0.564796	-0.420808	-0.657247	-0.369401	-0.144324	-0.692819	-0.337882	-0.408773	-0.311939	0.0197378	-0.695711	-0.260328	NA	NA	-0.229273	0.0920273	-1.01463	NA	0.0272422	-0.100608	-0.619375	-0.0822378	-1.14482
Q921H8;Q8VCH0	-0.206494	-0.118679	-0.184746	0.26408	-0.0621398	0.12814	-0.0146998	0.252586	-0.505293	0.243019	0.430641	0.101085	-0.589222	-0.127352	0.24236	0.910766	-0.25898	-0.00276041	-0.15958	-0.89855	0.396374	0.124233	-0.0733785	0.353231	-0.939413
Q921I1	-0.243296	0.444204	0.179314	0.421964	-0.359496	-0.190856	0.326154	-0.0120321	-0.0240921	0.218088	0.483628	-0.0835821	0.0533079	-0.0573321	1.32263	0.845071	-0.254699	0.115261	0.020041	-1.55289	-0.0588826	0.210427	-0.203143	0.770227	-0.305783
Q921M3	-0.369759	0.44646	-0.449327	-0.275854	-0.183247	-0.377861	-0.0191875	-1.0153	-0.252934	0.931502	-0.229054	0.0558536	-1.25236	0.533519	-0.0830265	NA	-0.211846	NA	-0.153056	-0.254226	0.519384	0.321884	-0.406436	-0.156326	-1.1562
Q922B2	-0.184567	0.311239	-0.0183994	0.204935	0.0557206	-0.11851	0.206464	-0.264692	-0.0941211	0.683442	0.386718	0.320933	-0.842226	0.266827	0.506182	0.982121	-0.705662	0.409842	0.0575492	-0.858422	0.494399	0.315899	-0.0611626	-0.0486026	-0.374191
Q922D4	-0.223433	0.00618155	-0.195158	0.339245	0.0512766	NA	-0.34766	NA	-0.201742	NA	NA	0.266448	-0.249482	NA	-1.54725	0.878367	NA	0.484111	NA	NA	0.463712	0.603912	0.008362	0.073992	-1.45794
Q922D8	-0.551979	0.537597	0.0369339	0.349167	-0.0999181	-0.323582	0.286312	-0.703576	0.0627902	0.553622	0.323312	0.251725	-0.926038	0.672698	0.149231	0.794886	-0.109598	0.0919455	-0.175278	-0.550158	0.61237	0.56872	-0.251823	-0.17792	-0.583825
Q922P9	0.434227	0.076835	0.160507	0.058643	-0.345079	-0.377429	0.226629	-0.188545	NA	0.0433334	0.00116957	0.769076	-0.715278	0.291102	-0.322794	0.163033	NA	0.260189	NA	NA	1.35008	1.16763	-0.37484	1.20753	-3.18302
Q922Q8	-1.02499	-0.0282898	-0.33419	-0.49929	-0.36899	-1.12143	-0.0334998	-0.83353	-0.69173	-0.29766	-0.48314	-0.40048	NA	-0.2169	-0.793215	-0.181265	NA	NA	NA	NA	-0.455786	0.159594	-0.292376	-0.687066	-1.16056
Q922R8	-0.313022	0.382823	-0.0668981	0.0949599	0.524023	-0.561637	0.354613	-0.386069	-0.12352	0.453842	0.447269	0.240776	-0.667911	0.450472	0.557479	0.770566	-0.0850006	0.346841	-0.354571	-0.879721	0.304968	0.465738	0.0635535	0.255538	-0.79347
Q922Y1	-0.45676	0.611211	0.0272001	0.23177	0.30343	-0.16025	0.16209	-0.280676	0.560513	-0.2866	-0.251394	0.632778	0.179012	0.165058	-0.146413	1.04122	0.166463	-0.00842377	0.0710862	-0.507912	0.452276	0.394716	0.326296	-0.243026	-0.416913
Q923D2	0.879729	-0.0825002	-0.310731	-0.463151	-0.164281	0.402365	-0.102433	1.0331	NA	NA	-0.849245	-0.673975	0.580975	NA	0.966452	-0.0611601	-1.04301	-0.453143	0.632782	0.0943589	-0.460018	-0.313585	0.605898	0.846208	-0.564935
Q923D4	-0.472584	0.45993	-0.0211781	-0.377448	0.457954	-0.927254	0.437	-0.0737842	0.48022	-0.737951	-0.442043	0.53274	-0.222362	0.0195998	0.014822	NA	0.578353	-0.478174	-0.275489	-0.156356	-0.568709	0.314731	0.352451	-0.230989	-0.184329
Q925N0	0.336022	-0.493847	-0.553896	0.0968551	-0.43605	1.40452	-0.572813	1.13572	NA	-0.64141	0.045037	NA	0.423961	-1.11988	0.28515	-0.22479	-0.2897	0.0508598	-0.1665	0.15709	0.395987	-0.636458	-0.435179	0.903107	-0.384033
Q93092	0.200425	0.0469795	-0.0958845	0.184056	0.0468345	0.0981345	0.0296435	0.409164	-0.697413	0.304136	0.681936	-0.107747	-0.346353	0.266468	0.695559	0.0684859	-0.49343	-0.0827251	0.250014	-0.000598121	-0.0674252	0.0308198	0.403473	0.241144	-0.24359
Q99020	-0.787193	0.828489	0.145199	0.234789	-0.0198911	-1.01726	0.783719	-0.849717	0.0990479	0.54985	0.164071	0.731984	-1.58576	1.05838	0.0385243	1.46393	0.00516431	1.98348	-1.01131	-2.33593	0.0797969	0.735837	0.605057	-0.112653	-1.18814
Q99J09	-0.667629	0.0742149	-0.221557	-0.158172	-0.253673	-0.326454	-0.257795	NA	NA	-0.39974	NA	0.00109967	NA	-0.37753	-0.326985	0.0364675	0.494699	-0.438178	-0.447306	-0.871037	0.397284	0.0699199	-0.515087	-0.380066	-0.865669
Q99J36	-0.211858	0.318978	0.286611	0.0826308	-0.222524	-0.372882	0.787641	0.00359186	0.320019	NA	-0.0909541	0.511515	-0.122976	-0.0481131	0.503622	0.532994	0.681856	0.0832696	-0.525939	-0.702719	0.424137	0.548257	0.0275667	0.168807	-0.691198
Q99J77	-0.381589	-0.105217	-0.263157	0.0833634	-0.127747	-0.189517	-0.145007	NA	-0.699055	-0.131075	-0.172105	0.302955	NA	-0.107055	-0.15164	0.0300198	NA	-0.36218	NA	NA	-0.00106829	-0.116898	-0.105228	0.0541717	-0.637311
Q99J99	-0.874545	0.335249	0.00526342	-0.197176	-0.621673	0.419279	-0.125078	-0.00113426	-0.237454	-0.192114	0.0424057	0.0187557	-0.339453	-0.349684	0.296414	-0.488796	-0.165156	NA	-0.139396	-0.259266	0.0354277	-0.166973	-0.634629	0.574255	-0.564279
Q99JB2	-0.609366	0.0922348	-0.251355	-0.0937622	0.226549	-0.183669	0.182659	-0.0466009	0.591435	-0.734527	0.107587	0.379495	-0.403283	-0.530816	-0.159086	0.195589	0.356395	NA	-0.415156	-0.432536	0.26282	0.21046	-0.34101	0.263503	-0.850564
Q99JF5	-0.00103235	-0.10713	-0.599041	-0.447947	-1.26858	0.113247	-0.497267	NA	NA	NA	-0.0922928	NA	NA	-0.709923	0.499184	-0.237952	-1.3522	-0.855757	-0.00248228	-0.457438	-1.10288	-0.681471	-0.210992	0.164628	-0.174822
Q99JF8	0.0770534	0.455433	0.00850343	-0.212637	0.0666734	-0.427713	0.287003	-0.22564	0.40398	-0.0640683	-0.108004	0.528287	-0.233092	-0.0471444	0.860149	-0.188881	0.312439	0.147299	-0.654091	-0.258931	0.0547731	0.389433	0.595213	-0.180337	-0.677427
Q99JI4	-0.343977	0.387405	0.239765	0.151495	-0.111115	-0.0681355	0.613345	-0.293665	-0.0246851	0.533177	0.688256	0.198075	-0.448485	0.216107	1.17872	2.31032	-1.18226	0.541555	-1.11896	-0.984695	0.188305	0.450225	-0.00847464	-0.0268346	0.0173354
Q99JI6	0.377753	0.485442	0.2787	0.14468	-1.12843	0.638249	0.0623573	0.365815	-0.060951	0.301227	-0.329521	0.705791	0.67899	-0.802601	0.233883	0.730324	0.0168751	0.327099	-0.0280279	-0.544082	-0.0488734	0.177047	0.573711	0.132813	-0.221303
Q99JR1	-0.762903	-0.0178013	-0.0942473	0.0414107	-0.290508	0.551047	-0.192594	0.25586	-0.267413	-0.0547856	-0.44664	-0.0208946	0.483353	-0.715078	0.166308	0.245959	-0.34155	-0.5082	NA	NA	0.443491	-0.334638	-0.697671	0.811927	-0.769964
Q99JX3	-0.118179	0.176535	-0.150238	0.0914991	-1.07523	-0.0487649	-0.271734	NA	NA	-0.0645995	0.17217	-1.19144	NA	0.28609	0.153679	0.283939	-0.176731	0.264199	-0.571931	-1.14982	-0.169226	-0.248787	-0.269453	-0.42273	0.112974
Q99K48	-0.0521203	0.453684	-0.174545	-0.0480843	0.191809	-0.370527	0.321657	-0.117137	0.348273	-0.168977	-0.190027	0.703623	-0.415002	0.161123	0.423712	0.335141	-0.30176	0.387051	-0.0444005	-0.52385	0.565603	0.679933	-0.0736928	0.220853	-1.16279
Q99K85	-1.30243	0.831223	0.404263	0.497053	0.13064	-0.838991	0.610203	-1.89817	1.0234	1.41869	0.993746	0.943542	-3.20188	1.05262	-0.048559	1.0478	0.288048	0.712366	-0.740184	-0.974933	0.757496	1.04092	-0.602984	-0.343238	-0.615079
Q99KB8	0.911833	-0.3373	-0.680619	-0.152735	-0.170657	0.859703	-0.502432	1.0713	NA	-1.17019	0.108727	-0.0894715	0.430691	-0.412944	0.000248705	NA	0.827948	-0.120742	-0.620749	-0.138282	-0.18958	-0.56219	0.222812	0.565297	-0.0879161
Q99KC8	-0.538177	0.141162	-0.00431914	0.514354	-0.133038	-0.483901	-0.0357561	NA	NA	-0.022948	0.546022	-0.39774	-0.43372	NA	-0.343726	-0.0445992	-0.32974	0.40968	NA	NA	0.287626	0.404496	-0.392446	-0.257577	-0.427583
Q99KI0	0.067421	-0.318009	-0.352989	0.104811	-0.265139	0.695831	-0.508419	0.650898	-1.11965	0.219976	0.553268	-0.332217	0.246809	-0.79558	0.998921	0.268331	-1.15228	0.310421	-0.0608794	-0.858649	-0.0602501	-0.147848	-0.424694	0.46792	-0.246908
Q99KJ8	0.0803529	0.112361	-0.0185851	0.0930949	-0.18535	0.0800709	0.144841	0.255839	-0.33974	0.0888829	0.357272	-0.0359981	-0.0131101	-0.00636014	1.10247	0.935338	-0.689159	0.225271	-0.495269	-0.815689	-0.191686	-0.0802261	0.219245	0.256865	0.0149349
Q99KK7	-0.214786	-0.0714942	0.174159	0.207774	0.0163998	0.816154	0.397277	0.315689	-0.418581	0.446091	0.731173	0.440861	0.238299	-0.428051	0.457802	0.256036	-0.0261888	0.180711	0.228925	0.0388422	-0.0940553	0.0995697	0.276852	0.255707	0.408701
Q99KN9	-0.503457	0.39096	0.338723	0.00962445	-0.455729	0.0108694	0.673761	NA	-0.0136529	NA	NA	0.121658	NA	0.0911751	0.511823	0.329763	0.656387	-0.0913894	-1.04479	0.0365666	0.470026	0.387676	0.282609	-0.0168621	-0.791482
Q99KP6	-0.409547	0.614613	0.0293629	0.25767	-0.185798	-0.502231	0.411263	-0.375036	0.189318	0.312136	0.06111	0.55931	-0.838472	0.306967	0.0928918	0.792962	-0.394838	0.372272	NA	-0.709478	0.420692	0.513872	-0.13788	-0.0502288	-0.592647
Q99KQ4	-0.419032	0.191109	0.00375942	0.163359	-0.746699	-0.626818	0.0281964	-0.375756	0.0340624	-0.903396	-0.262966	0.651146	-0.00860958	-0.540606	0.38048	NA	NA	NA	NA	-0.78223	0.0633159	0.356856	-0.37124	-0.173354	-0.879951
Q99KV1	0.0546936	-0.143155	-0.174983	-0.0295924	-0.52019	0.0509146	-0.230951	0.136437	NA	0.020747	-0.241683	-0.239033	-0.385943	NA	NA	0.248283	NA	-0.532074	NA	NA	0.196081	-0.394629	-0.105089	0.190811	-0.596649
Q99L04	-0.362908	-0.580078	-0.542858	-0.227998	-0.389778	-0.158408	-0.397388	-0.268942	-0.47751	-0.468925	0.234398	-0.464153	-0.809229	-0.405058	NA	NA	0.657716	-0.228274	-0.948244	-1.00086	0.171686	-0.804458	-0.319629	0.171546	-1.11873
Q99L43	-0.0362844	NA	-0.151179	-0.0817424	NA	-0.0141554	NA	NA	NA	0.600254	0.15184	NA	NA	-0.964616	-0.549758	0.520068	NA	-0.18283	NA	NA	-0.662391	-1.13049	0.111376	0.600913	0.726393
Q99L47	0.0459853	0.470563	0.339833	0.278033	-0.683762	-0.0361447	0.323593	-0.20251	-0.30147	1.0015	0.0158002	0.332547	-0.41065	0.302886	0.315513	0.853323	-0.641747	0.848051	-0.399244	-0.343237	0.288584	0.178144	0.0672335	0.136494	-0.143238
Q99LB6	-0.249793	0.181166	-0.280091	-0.0336792	0.85788	0.0688538	-0.0310552	-0.369025	0.324243	0.254682	-0.252496	0.949905	-0.3156	-0.078429	-0.441801	0.424931	0.101702	0.0715643	-0.0893837	0.372941	0.524983	0.536347	-0.205579	0.0622639	-0.551385
Q99LC5	-0.078963	0.16616	-0.17526	0.1671	-0.2231	0.23517	0.069236	0.263775	-0.613023	0.611134	0.513567	-0.456056	-0.190647	0.0315954	0.64581	-0.20201	-0.28334	0.24316	-0.0462705	-0.21991	0.499273	0.330893	-0.378647	0.329133	-0.66612
Q99LD4	-0.318278	-0.0535287	-0.0524887	0.127031	0.254881	-0.0885687	0.0852513	NA	-0.47821	0.315502	0.306995	-0.30728	NA	0.13035	0.586449	0.356566	-0.649857	0.162123	-0.376967	-0.117487	-0.0698046	0.134695	0.113905	-0.0966246	-0.114815
Q99LD8	0.133288	0.547394	-0.0548354	-0.0960284	0.0449526	-0.246842	0.418774	0.137352	0.305622	-0.137307	-0.300793	0.363693	0.0302865	0.347847	0.391198	0.000520961	0.207219	-0.212899	0.195655	0.058337	0.242055	0.332806	0.518649	0.344206	-0.904357
Q99LF4	-0.321761	0.234683	-0.196815	-0.0588584	0.217225	-0.246085	0.156659	0.0703545	0.308048	-0.40779	-0.0554525	0.271617	-0.116938	-0.284796	0.341087	0.00577717	0.0171172	-0.0477428	-0.0478328	-0.452653	0.239687	0.0677508	0.0511088	0.0993578	-0.611443
Q99LR1	-0.0129661	-0.371196	-0.759713	0.181104	-0.355096	0.151934	-0.484926	0.275404	-0.696098	-0.316276	0.187432	-0.1594	-0.36639	-0.575531	-0.664307	0.502372	NA	NA	-0.545577	NA	-0.552635	-0.495845	0.350783	0.262946	-0.744435
Q99LT0	-0.829836	0.66932	0.867248	-0.0256525	0.852223	-1.42964	0.822204	-0.348851	0.415928	0.245128	0.181612	0.101219	-0.0653905	0.396225	-0.363599	-0.535469	0.697521	0.524661	0.274461	0.196031	0.185813	0.718772	0.389962	-0.325585	-0.307624
Q99LX0	0.0343402	0.249612	-0.0107938	0.104921	0.0531942	0.0311542	0.283434	-0.272675	-0.248585	0.416179	0.458015	-0.0251204	-0.218795	0.636846	0.574607	-0.230669	0.0558354	-0.0673166	0.14928	0.157573	0.299877	0.397186	0.205303	0.0205458	-0.390153
Q99M28	-0.140453	0.318234	-0.304031	-0.298518	-0.0327277	-0.17327	0.136898	-0.614897	0.579769	-0.358891	-0.262521	0.785849	-0.841173	0.217999	-0.0353376	-0.137758	-0.404078	0.296982	-0.169518	0.0263924	0.78658	0.61501	0.134209	-0.126564	-1.762
Q99M31	NA	0.281913	-0.118891	-0.325093	-0.450896	NA	0.16237	NA	0.205276	-0.483275	NA	0.0182379	NA	-0.100716	NA	0.610599	NA	-0.790837	NA	NA	NA	0.331789	NA	-0.228662	-0.373485
Q99M71	-0.13792	0.33547	0.562412	0.667401	-0.49861	0.627016	-0.36117	0.854394	-0.247627	NA	NA	-0.273157	0.375548	0.144126	0.177354	-0.461196	-0.0167362	0.254574	0.628234	0.441714	-0.18468	0.458623	0.718023	-0.0397224	-0.0989564
Q99MD9	-1.14157	1.05849	0.57876	0.399583	0.67838	-1.78125	0.85434	-2.4979	1.44128	1.28385	0.945304	1.66518	-3.44516	1.25419	-0.331244	0.996656	0.849256	0.670137	-0.640965	-0.989491	0.988435	1.16227	0.147495	-0.438007	-1.39824
Q99MN1	-0.564625	0.297705	0.12566	0.161934	0.00716584	-0.419403	0.216856	-1.04913	0.101189	0.489029	0.0147708	0.732967	-0.849602	0.386072	-0.0176496	1.21104	-0.41148	1.23152	-2.13822	NA	0.606663	0.588053	-0.346202	-0.297683	-0.675622
Q99MR6	-0.520585	0.176187	-0.103885	-0.393705	-0.683345	-0.538785	0.0345354	-0.673863	0.144981	-0.464798	-0.367277	0.187871	-0.754233	-0.102259	NA	0.27618	NA	-0.85606	NA	NA	1.0637	0.139284	0.167274	0.350454	-3.17042
Q99N28	1.33179	-0.319761	-0.443293	-0.355934	-0.250986	1.002	-0.562517	1.79024	-1.05429	-0.254302	0.257635	-0.177427	1.89362	-2.05416	2.50621	-2.16573	-2.41483	-1.34709	1.91889	1.84654	-2.03796	-1.09884	1.65665	0.898431	0.868371
Q99NB8	-0.486587	0.509932	0.38765	-0.0169983	-0.0279673	-0.845915	0.916518	-0.243083	0.565929	0.124057	-0.317283	0.737867	NA	-0.493233	-0.0514037	0.625486	0.276446	0.499436	-0.567787	-0.407924	0.715696	0.504444	0.509613	-0.126585	-1.29129
Q99NB9	0.195337	0.744851	-0.390734	0.0386844	-0.314296	-1.16049	0.386323	-0.35331	0.164341	0.131821	-0.00932909	0.332891	-0.863436	0.0967009	-0.135068	0.215062	NA	-0.294418	NA	NA	0.747395	0.913695	-0.304065	0.0947047	-1.8091
Q99P72	0.306886	0.00663452	0.0449905	0.248086	-0.324672	0.292566	0.0187325	0.478119	-0.753479	0.429423	0.814619	-0.204029	0.175961	-0.347389	0.49735	0.316427	-0.165923	-0.366695	0.179199	0.0481174	-0.646217	-0.227102	0.723542	0.0694365	0.504072
Q99PG2	-0.798038	0.355133	0.213506	-0.24126	-0.931033	-0.631554	-0.0651214	NA	NA	NA	-0.300542	NA	NA	-0.298992	-0.366808	0.644198	-0.334372	0.261408	-0.6775	-1.32553	0.277037	0.291187	-0.680183	-0.222343	-1.16453
Q99PJ0	1.04847	-0.245443	-0.315008	-0.0445016	-0.0170436	0.631506	-0.29351	2.5652	-2.16439	0.273573	0.238703	-1.26461	2.8714	-1.75541	1.24844	-0.656189	-0.979408	-0.265635	0.887727	0.420326	-2.11751	-0.509417	1.51818	0.775434	0.879354
Q99PL5	-0.208834	0.551786	-0.0109336	-0.0928236	0.140636	-0.341734	0.368286	0.346947	-0.134199	0.117098	0.274386	-0.0841184	0.141718	-0.255444	0.402699	2.03763	-0.710551	-0.301031	-0.322191	-0.758231	0.130005	0.323865	0.369765	-0.132815	-0.400545
Q99PT1	-0.169567	-0.00819987	0.163874	0.136352	0.138515	0.0925351	0.140718	0.128871	-0.3373	0.258077	0.766519	-0.175259	-0.272271	0.125593	0.296054	0.20448	0.171281	0.0150063	0.0928204	-0.356019	0.182661	0.30756	0.00251195	-0.0578021	-0.0819111
Q99PU5	0.0691158	-0.280744	-0.0762742	0.0774358	-0.405174	0.294806	-0.2596	0.419545	-0.769401	0.166403	0.755542	-0.396533	0.241048	-0.997038	0.24403	0.603579	-0.491188	-0.0570185	-0.206968	-0.589948	-0.0351471	-0.276112	0.0324289	-0.187409	0.0516429
Q99PW4	-0.113965	NA	-0.270249	0.47149	-0.0796924	-0.452907	0.342486	-0.0752241	NA	-0.175863	-0.104936	NA	NA	0.287464	0.286183	0.568963	0.111567	0.267559	-0.446574	-0.890539	0.0544553	0.343289	-0.308584	-0.15772	NA
Q9CPP0	NA	0.953209	-0.467004	-0.110472	-0.396414	NA	0.247635	NA	NA	1.73222	NA	-1.64144	NA	NA	-0.639675	0.0373706	-0.142951	0.926821	NA	NA	-0.554938	0.64572	NA	NA	NA
Q9CPQ1	0.281917	-0.304123	-0.409963	0.054907	0.055837	0.401837	-0.371263	0.633364	-0.732532	0.298427	0.351886	-0.372636	0.346947	-0.816309	0.580205	-0.841155	-0.151375	-0.355485	0.251195	0.267315	-0.673317	-0.206821	0.659757	-0.0719533	0.0845847
Q9CPQ3	-0.295043	0.345832	0.0417301	0.431135	-0.986624	0.348928	0.0514211	-0.61386	NA	0.535429	0.548145	-0.52375	NA	0.00930781	0.371342	0.545918	-0.35111	0.575808	-0.00528029	-1.19035	-0.0590016	-0.0826426	0.0616704	0.158426	-0.123182
Q9CPR4	-0.606606	0.596204	0.0674537	0.241464	0.562034	-0.277166	0.368044	-0.564618	-0.893568	2.0251	0.69705	0.307062	-2.51405	1.89445	0.15224	2.58918	-1.02786	2.24344	-1.564	-1.57747	0.622688	0.480098	0.0313914	0.0517194	-0.506308
Q9CPU0	0.0594627	0.0899987	-0.106503	0.314902	-0.693312	0.412392	-0.0598513	0.0193231	NA	0.403333	-0.0754969	NA	0.432193	-0.767147	0.795864	0.558056	-0.918189	0.808552	-0.033097	-1.19654	-0.0685559	-0.287803	0.274354	0.240004	-0.145794
Q9CPV4	-0.107198	0.148595	0.0819899	0.291856	0.336286	-0.0606411	0.229108	-0.140268	-0.305718	0.95306	0.407314	0.0275125	-0.687408	0.6655	0.317061	0.618689	-0.0368343	0.385138	0.0777977	-0.573283	0.303147	0.432007	0.117606	0.0822609	-0.277881
Q9CPW4	0.219916	0.459195	0.27624	0.140439	-0.145673	0.262745	0.298081	0.0147707	-0.346579	0.92576	0.280441	-0.127549	0.202131	0.561971	0.395761	0.405973	0.0216081	-0.141037	0.315422	0.297367	0.0798951	0.236925	0.519905	0.278515	-0.0359949
Q9CPX6	0.587639	0.0901535	-0.924693	0.102956	NA	0.0793295	NA	0.0805314	NA	NA	NA	0.0227841	-0.142085	NA	-0.0138635	0.0772811	0.35868	-0.770698	0.201682	0.0693789	-0.0737819	0.249723	0.234011	-0.172459	-0.302109
Q9CPY7	-0.890761	0.497992	0.142962	0.267072	0.0766823	-0.727507	0.232482	-0.813067	0.302451	0.12417	0.250797	0.744756	-1.2574	0.247213	-0.523187	0.825116	0.703325	-0.0542674	-0.790657	-0.504107	1.07393	1.05671	-0.96751	-0.26024	-1.18938
Q9CQ22	-0.228039	-0.121515	-0.184656	0.489138	0.443046	-0.289421	0.276903	-0.357054	0.187218	0.367147	0.1206	-0.0612067	0.280899	-0.152149	0.0192668	0.0194468	0.223387	-0.0455832	0.104467	0.00940678	0.406977	0.137665	0.154806	-0.0222741	-0.401848
Q9CQ48	-0.429971	0.842301	-0.0725663	NA	NA	NA	-0.302621	NA	NA	NA	-0.388554	0.916826	NA	-0.500414	NA	0.273016	-0.0574138	-0.187746	NA	NA	0.74292	0.485395	-0.419383	0.146106	-0.908608
Q9CQ60	0.121026	0.124606	-0.163274	0.0013651	0.334173	0.0117811	0.160175	-0.00610215	0.262655	-0.147219	0.152021	0.293382	0.0744928	-0.0393772	0.382197	-0.126504	0.316497	-0.260846	0.129266	0.0649772	0.339632	0.209728	0.304958	0.187465	-0.620459
Q9CQ65	-0.829634	0.225691	-0.170659	0.365281	0.466141	-0.74717	0.132191	-0.68369	-0.0306771	-0.105263	-0.0178211	0.778821	NA	-0.41979	-0.253766	0.448708	-0.324076	0.0784444	-0.347996	NA	0.297743	0.380566	-0.316338	-0.389208	-0.371445
Q9CQ71	-1.67472	0.454491	-0.190559	0.337569	1.1211	NA	0.681657	-1.31429	0.653748	0.15437	0.143195	0.74157	NA	0.350951	-0.54859	0.506937	1.64535	0.377124	-0.737402	-0.513873	1.16098	1.65822	-0.520956	-1.81189	NA
Q9CQ75	0.388278	-0.110282	-0.174823	0.140553	-0.242109	0.561394	-0.415439	1.11072	-0.779521	-0.471812	0.448328	-0.258763	0.99571	-0.897091	0.260336	-0.392773	-0.0229128	-0.294485	0.248318	0.328005	-0.116666	-0.44353	0.089274	0.618283	-0.0419534
Q9CQ89	0.0365337	-0.158916	0.334728	0.201097	-0.0189863	-0.161926	0.34884	0.50259	-0.177998	-0.390383	0.090612	-0.04761	0.339054	0.265104	0.328686	-0.113934	0.160746	-0.507232	0.242196	0.387856	0.200687	-0.103859	-0.323753	0.559137	NA
Q9CQ92	-0.212813	0.137998	0.231782	0.384418	-0.0906449	0.605975	-0.447491	0.523171	0.694642	0.0960183	0.413443	-0.276588	0.273425	-1.11489	0.96318	0.385055	NA	0.265882	-0.665107	-0.513847	-0.0415499	0.18218	0.0452801	0.365	-0.11575
Q9CQC6	-0.95835	0.092677	-0.103883	-0.105123	-0.377643	-0.509586	0.010417	NA	NA	-0.227315	-0.0131753	-0.64985	NA	-0.224797	NA	NA	-0.0107094	0.205811	-0.858779	-0.451459	0.0294636	0.195314	-0.501686	-0.384136	-0.732876
Q9CQD1	0.709668	-0.209243	-0.407445	0.244376	-0.375917	0.842087	0.179657	0.331831	0.0222993	0.139109	0.371853	-0.0638766	0.451945	-0.269979	0.514323	0.322847	-0.46858	0.358562	0.236757	-0.121183	-0.529166	-0.276706	0.252648	0.489486	0.766011
Q9CQE8	-0.178324	0.450288	-0.219405	0.459222	-0.78669	0.19222	0.0658663	-1.18455	NA	0.99576	0.435665	-0.787222	NA	0.528332	-0.276968	0.327275	NA	-0.0575167	NA	NA	0.124559	0.219919	-0.088591	0.276069	-0.543971
Q9CQF3	-0.0349987	0.891898	0.113194	-0.0956017	0.00546927	-0.128072	0.276389	-0.978897	0.172903	0.711996	0.0322798	0.407417	-0.209915	0.892496	0.468823	0.99937	-0.481714	0.774243	-0.421314	-0.458024	0.659733	0.508113	-0.113006	0.435783	-0.756139
Q9CQH7	0.701934	0.674514	-0.133397	-0.0522468	0.458215	-0.681344	0.643094	-0.308898	0.0231716	0.498672	0.737473	0.373622	-0.581858	0.86859	0.317811	0.251071	0.135268	0.179041	0.438901	0.0585705	-0.1483	0.448986	0.800204	-0.00116335	0.0508246
Q9CQI3;Q9ERL7	0.196735	0.0082247	0.117432	0.138866	0.0588547	0.0420357	-0.14139	0.180409	-0.0457017	0.349467	0.0590026	0.166949	-0.115036	-0.174333	0.161005	0.37751	-0.582424	0.205292	0.548765	-0.349501	0.0054945	0.0781875	0.244473	0.0723835	-0.0999965
Q9CQI6	0.464534	0.183296	-0.0284541	-0.119534	-0.116019	0.457931	0.147111	0.126692	0.020382	0.215582	0.075032	0.047242	0.333862	0.170072	0.485677	0.680564	-0.72352	0.739343	0.303635	-0.6381	-0.00571567	0.0544043	0.182684	0.376144	0.0988143
Q9CQL7	NA	0.512849	-0.208739	-0.904992	0.114297	NA	-0.175626	NA	-0.111584	-0.211832	-0.451266	-0.138304	NA	0.250774	-0.401477	0.138824	0.767214	-0.00540627	-0.68814	-0.605666	-0.0586621	-0.206222	NA	NA	NA
Q9CQM5	0.190617	0.617835	0.265897	0.219903	-0.57278	0.113803	0.138308	0.246123	-0.622084	0.449143	0.698787	-0.208114	NA	0.270648	0.797161	-0.0977094	-0.278654	-0.307514	0.45281	0.268408	0.031697	0.285677	0.607967	0.131507	-0.36143
Q9CQM9	-0.454117	0.487888	0.182914	0.143032	-0.135094	-0.295653	0.235912	-0.989813	NA	0.844175	0.679126	0.00831925	-0.896643	0.49616	-0.10697	0.931343	-0.270636	0.31167	-0.747636	NA	0.528003	0.436833	-0.214327	0.039113	-0.671851
Q9CQN1	-0.468963	0.287209	0.0252261	0.164283	0.26306	0.0916891	-0.0457369	-0.116613	-0.0950773	-0.131372	0.507012	0.254785	-0.206756	0.10479	0.165601	0.921068	-1.20138	0.295717	NA	NA	0.857659	0.790642	-0.665654	0.240727	-0.997114
Q9CQQ7	-0.30986	-0.654	-0.81621	-0.35586	-1.44754	0.13002	-0.86311	0.312659	-3.54631	0.489569	0.615395	-0.61993	-0.906454	-0.661485	-0.449318	-0.925918	NA	-0.474718	NA	NA	-0.370733	-0.803051	-1.16893	-0.0250684	-0.715471
Q9CQR2	-0.483716	0.890775	0.480624	0.305821	0.0617358	-0.932007	0.37383	-0.470795	0.385011	0.586905	0.148618	0.263295	-0.889385	0.673415	0.232663	0.451413	0.124443	0.504033	0.0313127	-0.746382	0.135055	0.679694	0.382932	-0.244834	-0.454945
Q9CQR6	-0.292598	0.217557	-0.0251413	-0.207446	0.17081	0.115331	0.268025	NA	0.368686	-0.0640017	-0.163249	-0.0304647	NA	0.0651293	0.109859	0.314281	NA	-0.503954	NA	0.220695	-0.0610635	0.429047	0.1038	0.11528	-0.410965
Q9CQS8	-0.00573799	0.862442	0.137672	0.115252	-0.617895	-0.41996	0.564622	-0.391794	-0.00350399	0.570159	0.017466	0.121503	-0.056524	0.379089	0.0418424	0.439589	0.346652	0.199262	-0.384718	-0.0971476	0.37199	0.4873	0.70836	-0.6672	-0.44588
Q9CQT1	-0.319562	-0.264249	0.245999	0.167924	-0.367561	0.3539	-0.00420095	0.0427708	1.20443	NA	-0.292676	0.631829	-0.789796	-0.957484	0.0904822	0.304754	0.0983802	0.195258	-0.474595	-0.375208	0.377366	1.0608	-0.385428	-0.194041	-0.992802
Q9CQU0	-0.340765	0.553122	0.343214	0.145935	0.237581	-0.493213	0.499102	-0.902802	-0.290512	0.942338	0.417598	0.481233	-0.185232	0.482356	0.347087	0.488023	0.34068	0.252485	0.0538166	-0.672108	0.348014	0.600594	0.193533	-0.0555921	-0.411564
Q9CQV6	0.528534	-0.148567	-0.441439	0.29913	-0.223383	0.519077	-0.259037	0.491026	-0.275841	0.370489	0.848289	-0.310469	-0.0249581	-0.824221	0.657852	-0.203706	-1.04621	-0.244037	0.9409	0.130331	-0.767506	-0.337466	0.191081	0.757424	0.352405
Q9CQV8	-0.0400279	0.136345	-0.00547064	0.0414158	-0.302387	0.24699	-0.0523952	0.396739	-0.921199	0.521453	0.40051	-0.322461	0.244904	-0.295478	0.589252	-0.883321	0.0184399	0.441124	-0.20598	0.0614589	-0.381559	-0.249981	0.171345	0.158673	0.318999
Q9CQW1	0.124027	-0.0525853	0.341604	0.394167	-0.548355	0.125235	0.211592	-0.0672695	NA	0.387668	0.158021	-0.363469	0.350966	0.0446705	0.606158	0.422059	-0.495548	0.193755	-0.0286077	-0.187232	-0.307872	0.0626775	0.401948	-0.0117925	0.280528
Q9CQX2	-0.200059	0.0099857	0.0947027	0.0857437	0.386485	-0.374781	0.636647	0.539837	-0.506095	-0.0801368	0.57872	-0.0603138	0.135203	0.0315082	0.70936	-0.0183405	-0.49413	-0.36891	0.49854	0.22096	-0.0106024	-0.350504	0.655107	0.523364	-0.361132
Q9CQX8	-0.0406465	-0.247637	-0.218787	-0.36112	-0.515301	-0.611433	-0.3771	0.153598	-0.350665	-0.578841	0.263766	-0.780801	-0.223996	-0.855081	-0.1152	NA	NA	NA	-0.56252	NA	-0.606699	-0.465204	0.426878	-0.922514	-0.126762
Q9CQZ5	0.0536762	-0.868612	-1.02953	0.0524162	-0.414997	0.842956	-0.75234	1.28118	-0.458348	-1.2892	-0.780432	0.362378	1.53391	-2.76594	-0.395727	NA	NA	NA	-0.208967	NA	-0.2089	-0.955463	-0.11749	0.351933	-0.581819
Q9CR00	-0.140637	0.590244	0.0616263	0.0832723	0.509992	-0.455336	0.0918593	0.330358	0.779205	-0.765299	-0.0555769	0.486623	0.0677311	-0.102019	0.349982	-0.227325	0.630435	0.162558	-0.0206561	-0.259832	0.187227	0.267273	0.565771	-0.151342	-0.339626
Q9CR09	-0.0536821	-0.234953	0.0604403	0.145773	0.308677	-0.368365	0.359382	-0.00491741	0.237379	-0.0597934	-0.19514	0.325076	0.264081	-0.34941	0.317148	0.0504974	0.315062	-0.12652	-0.00970603	-0.360248	0.0440857	-0.0694411	0.459221	0.353228	-0.631897
Q9CR16	-0.0767363	0.506983	0.143361	0.197764	-0.358156	-0.0437163	0.14893	0.0595178	0.143373	0.615121	-0.321609	0.0974168	-0.299973	0.224582	0.101689	0.561606	0.0988852	0.0771222	-0.240438	-0.154498	0.544622	0.402682	0.00741236	-0.0283276	-0.556084
Q9CR21	0.430085	0.508435	0.346615	0.148625	-1.85075	0.0568347	0.179815	-0.0680408	NA	0.444799	0.568647	-0.894161	-0.470751	0.264929	0.474247	NA	-0.574088	NA	0.482146	-0.485358	-0.381171	0.0130136	0.593094	-0.803893	0.450144
Q9CR26	0.00990628	0.312358	0.110002	0.261982	-0.476332	-0.253083	0.398979	-0.00888674	-0.0692957	0.199928	0.0341583	-0.00438674	0.10823	0.104066	-0.203478	0.189331	0.40216	-0.0995977	-0.302252	0.325676	0.377264	0.118429	-0.0252118	0.102562	-0.313177
Q9CR41	-0.519862	0.391508	0.22137	-0.144778	0.130403	-0.779622	0.236282	NA	-0.205573	-0.365563	0.286766	0.362896	NA	-0.410453	0.581243	-0.178758	0.0691725	-0.0754975	-0.0779945	-0.716482	0.308724	0.574376	-0.271928	-0.876716	NA
Q9CR51	-0.0896927	0.272428	0.111934	-0.400315	0.440956	-0.260702	0.0564253	0.266945	0.16571	-0.548855	0.0209518	-0.0106112	0.676987	-0.440092	0.286679	0.644274	0.128001	-1.88542	0.536459	0.402329	-0.491544	-0.0680339	0.719413	-0.343997	0.277757
Q9CR57	-0.475487	0.246552	0.282952	0.162685	0.233282	-0.553572	0.284402	-0.964949	0.0206385	1.03192	0.347877	0.196411	-1.27536	0.82428	-0.0726978	1.40116	-0.706938	1.2337	-0.641848	-1.0584	0.157402	0.456825	-0.0820006	0.00537541	-0.408451
Q9CR61	0.0346893	-0.0879817	NA	0.132671	-0.0423656	0.425097	-0.0858417	1.10775	-0.448373	-0.28721	0.064511	-0.475961	1.30413	-0.825861	0.277557	-0.439305	0.376048	-0.2186	0.374601	0.0059672	-0.259996	-0.17928	-0.144282	0.472285	0.424828
Q9CR67	-0.216724	0.121253	0.0713046	0.277917	-0.757868	0.39748	0.174327	NA	NA	0.430174	0.296718	NA	NA	-0.697884	-0.455347	1.20672	NA	-0.722362	NA	NA	0.336815	0.0699353	-0.0951507	0.517155	-0.780407
Q9CR68	0.0251813	-0.0694827	-0.210668	0.0808703	-0.34795	0.505814	-0.189056	0.501489	-0.645429	0.0197647	0.528922	-0.218898	0.356078	-0.747215	0.618835	-0.77231	-0.189248	-0.683303	0.625671	0.224393	-0.165371	-0.37411	0.0327302	0.331591	0.0285242
Q9CR86	-1.109	0.63886	0.5034	0.444743	-0.0257561	-0.969458	0.650518	-0.281063	NA	0.172698	0.34457	NA	-0.260713	0.119728	0.506259	0.827674	-0.326916	1.24583	-0.487584	-1.65101	0.284561	0.932401	0.282747	-0.406071	-0.998419
Q9CR95	0.110202	-0.209603	-0.366656	-0.259699	0.330722	0.291642	-0.364041	0.535451	NA	-0.591323	0.319791	-1.17873	0.580928	NA	0.613946	0.393119	-0.965414	-0.690204	0.423814	-0.175914	-0.960047	-0.787659	0.423769	0.413919	0.57614
Q9CR98	-0.0812442	0.913189	-0.115858	0.173534	0.057264	-0.912214	0.085014	0.596129	NA	-0.478338	-0.335365	0.0557718	0.247292	NA	0.201598	-0.0838416	NA	-0.220252	0.365705	-0.177722	NA	-0.00686798	0.45908	-0.137539	-0.246282
Q9CRB6	0.00599164	0.309092	0.101227	0.337887	-0.397706	-0.178096	-0.317521	0.097592	-0.725654	-0.031314	1.39403	-0.598044	0.323234	-0.598967	0.129357	0.133677	0.227067	-0.220327	-0.184373	-0.204654	-0.517898	-0.518285	0.463655	-0.32421	0.79736
Q9CRB9	-0.0654298	0.0120602	0.0085202	-0.13267	-0.0167198	-0.24989	0.0985602	0.510836	-0.752721	-0.266749	0.290099	0.11679	0.178038	-0.421863	0.232318	-0.0414819	0.0390581	-0.290152	-0.132322	-0.103622	0.0203665	-0.149974	0.388736	-0.139934	-0.366031
Q9CRD2	0.365512	-0.0564921	-0.117178	0.439452	-0.344305	0.260572	-0.187565	0.421623	-0.848564	0.070673	0.070358	0.344009	0.175135	0.126761	0.807241	0.647353	-0.479276	0.459614	-0.417936	-0.708426	0.574869	-0.394784	0.0722785	0.363499	-0.358721
Q9CSN1	-0.122457	0.559323	0.0816634	-0.137437	0.108583	-1.39284	0.426503	-0.486116	0.671719	-0.178415	-0.230161	0.504568	-0.725572	-0.0326763	-0.140262	0.911108	-0.0935416	-0.180912	NA	-0.836862	0.120856	0.657306	0.470206	-0.535895	-1.05294
Q9CSU0	NA	0.585726	0.0281985	-0.63817	-0.214715	-0.76466	0.26786	-0.190336	0.290664	-0.244558	-0.0376205	0.139419	-1.06536	0.249402	-0.354498	0.109244	NA	NA	NA	NA	0.056154	0.551884	-0.608643	0.173014	-0.785544
Q9CT10	-0.292389	0.803999	0.0839964	0.123726	0.382897	-0.747356	0.38629	0.0253887	0.636172	-0.0721433	-0.243657	0.661856	0.0212977	-0.287747	-0.126212	0.136577	0.660516	0.26639	-0.0350292	-0.266957	0.302718	0.609398	0.315308	-0.0101688	-0.687852
Q9CVB6	0.103259	-0.225366	-0.579225	-0.260736	-1.04415	-0.310188	-0.58502	NA	NA	0.0564643	-0.592896	NA	NA	-0.707036	-0.691666	-0.223246	NA	-0.328556	NA	NA	-0.524414	-0.642887	-0.188388	-0.341538	-0.375218
Q9CWF2	0.172047	-0.21253	-0.0191434	0.139889	0.28723	0.328833	-0.163032	0.804337	-0.668736	-0.138603	0.143761	0.287777	0.980395	-0.875636	1.27185	-0.438019	-0.68235	-0.468737	0.536562	0.237803	-0.639493	-0.412806	0.370706	0.442397	0.620122
Q9CWI3	-1.08075	0.565574	0.0172967	0.310932	-0.386163	NA	0.972141	0.188865	0.219705	0.0850647	-0.285563	0.224485	-0.168238	0.201213	-0.255935	0.292027	0.597743	0.211871	-0.590201	0.143523	1.20795	1.01835	-0.176495	-0.267601	-1.44968
Q9CWJ9	-0.715435	0.452748	0.144491	0.24419	0.471613	-0.700552	0.199196	-0.734513	0.270575	0.278682	-0.0544713	0.73862	-0.893983	0.491342	0.0328274	0.607999	0.21651	0.379392	-0.536695	-0.617535	0.535911	0.651495	-0.27932	-0.226716	-0.61262
Q9CWK8	0.303364	0.0670496	0.0861936	0.349108	0.221221	-0.0102574	-0.144961	-0.0479933	-0.0447453	0.589319	0.300676	0.376214	-0.198916	-0.102835	0.350513	0.79829	0.601871	-0.1079	-1.09185	0.196265	0.711933	0.436693	-0.138309	0.191113	-0.578775
Q9CWM4	-0.162234	0.614817	0.217876	0.00763102	0.364536	-0.814017	0.386803	-0.292556	0.571975	-0.0758939	0.0283191	0.47309	-0.375985	0.286462	0.180414	-0.189904	0.484331	0.120414	0.164703	-0.232462	0.438219	0.262125	0.150081	-0.124493	-0.286352
Q9CWS0	0.621206	-0.12727	0.0155768	-0.00789125	-0.186267	0.535468	-0.0849122	1.36491	-1.04674	0.283845	0.691991	-0.469669	0.766223	-0.824649	0.581323	-0.159403	-0.224962	-0.504355	0.655468	0.308422	-0.101463	-0.300169	0.352026	0.593806	0.00287801
Q9CWZ3	-0.222321	0.56028	0.364875	0.146646	0.0149703	-0.61226	0.495035	-0.28317	0.0677555	0.199679	-0.0291032	0.792958	-0.450175	0.449283	-0.0247232	0.0500778	0.752428	-0.00426316	0.0637568	-0.196796	0.567638	0.864772	0.303466	0.047388	-1.24953
Q9CWZ7	0.68674	-0.839277	-0.0413599	-0.256731	-0.367527	0.72614	-0.301773	0.394368	NA	-0.414367	0.1311	-1.0461	0.653721	NA	0.770509	-1.20164	NA	-0.114311	0.0142586	0.249909	-0.928885	-0.939943	0.54509	0.28972	0.75274
Q9CX34	-0.0160514	0.102839	-0.0844114	0.131829	0.232849	-0.157031	-0.233991	-0.253484	0.32008	-0.291553	-0.0958902	0.299065	0.0945538	-0.0967402	-3.58728	-2.88808	1.93127	1.72312	1.33459	1.46584	0.223513	0.448453	-0.0310068	0.0815632	-0.739644
Q9CX56	-1.10636	-0.259375	-0.514695	-0.343945	-0.820994	-0.688286	-0.332475	NA	NA	-0.659545	-0.392025	NA	NA	-0.691055	NA	NA	0.513671	NA	-1.16053	-1.09577	-0.484011	-0.360991	-0.679071	-0.390511	-0.989791
Q9CX86	-0.26589	0.486846	-0.0811505	0.0271245	0.225205	-0.248316	-0.0235705	-0.503406	0.0130372	0.209133	0.00189621	0.562931	-0.615085	0.451741	0.351177	0.262676	-0.175524	0.286066	-0.0505536	-0.570774	0.235924	0.586568	-0.0956801	0.317871	-0.958791
Q9CXI5	-0.188022	0.489288	-0.175902	-0.252912	0.0677281	-0.665378	0.234088	-0.049937	NA	-0.075517	-0.324677	-0.191427	NA	0.290766	0.711404	-0.409016	NA	-0.178866	-0.206516	-0.267796	-0.350585	0.277755	0.415515	-0.109215	-0.584264
Q9CXP8	-0.526336	0.699361	0.0267249	NA	-0.432744	NA	0.115325	NA	NA	0.185394	NA	0.0479736	-0.176956	-0.150546	-1.01488	0.534641	1.27484	0.546961	-1.45923	NA	0.563589	0.946139	0.0442329	-0.556974	-1.11466
Q9CXW4	-0.681517	0.302414	0.208689	0.351524	0.141172	-0.423273	0.100988	-0.674927	-0.059616	0.245693	0.291809	0.563417	-0.961449	0.59507	0.0352851	0.218327	0.379429	0.350333	-0.277187	-0.70619	0.735201	0.679599	-0.478609	-0.197203	-0.738989
Q9CXY6	0.258072	0.559757	-0.277484	0.230562	-0.200237	0.0949206	0.31786	-0.249489	0.411501	0.0632668	-0.0553211	0.402469	0.0891948	0.321827	0.721992	0.560634	-0.0259311	0.633432	0.0961792	-1.14335	0.553741	0.621281	-0.0698223	0.240084	-0.64282
Q9CY57	-0.126739	0.240313	0.00244891	-0.0575891	0.254767	-0.627626	0.339667	-0.0373185	0.0150255	-0.1655	-0.220602	0.525636	-0.249902	0.1579	0.593051	0.396361	-0.742629	0.276931	-0.262809	-0.239269	0.271246	0.286146	0.488276	-0.122724	-0.904913
Q9CY58	-0.58939	0.902321	0.391489	0.102509	0.254995	-1.17394	0.479384	-0.472839	0.558972	0.0555327	0.121756	0.648623	-0.866467	0.321791	0.338431	0.313021	1.26712	-0.506524	-0.647144	-0.450014	0.13095	0.58708	0.7061	-0.556361	-0.605365
Q9CY64	0.403682	-0.683886	-0.317942	-0.0697672	-0.538588	0.112402	-0.184799	NA	NA	0.0522185	-0.122089	NA	NA	-0.47823	-0.0470048	-0.318395	NA	NA	NA	NA	-0.032676	-0.282674	-0.249324	-0.292199	-0.0566247
Q9CYI4	NA	0.644881	0.578292	-0.132163	-0.240007	-1.15132	0.373232	-0.744431	0.276051	0.294552	0.0246175	0.24781	-0.655315	0.64179	-0.513805	0.00210443	0.548159	NA	NA	NA	0.579861	0.575561	0.0636527	0.14709	-1.3054
Q9CYR0	-0.407363	0.380652	0.222524	0.205001	-0.101138	-0.190329	0.181674	0.0156669	NA	-0.0488471	-0.283239	0.773325	-0.372484	0.165026	0.146763	-0.524405	0.889756	NA	0.307537	-0.61178	0.151744	1.09378	0.373233	-1.38202	-0.0288665
Q9CYR6	0.112043	0.497657	0.112951	-0.188323	0.212283	-0.0745085	-0.397372	0.0752304	0.0302074	-0.25626	-0.0767896	0.389053	0.173096	-0.0598106	0.852911	-0.131474	NA	-0.440852	0.566095	-0.650447	0.470277	-0.335595	0.0968998	0.166858	-0.202205
Q9CYT6	0.321902	-0.415956	-0.342082	-0.146532	-0.139641	0.251545	-0.233246	0.180675	NA	NA	NA	NA	-0.381821	NA	0.783369	-0.0181258	-0.249732	-0.538529	-0.266511	-0.313908	NA	-0.486984	0.354961	-0.0832239	-0.187044
Q9CYZ2	-0.251552	0.824803	0.371804	-0.158595	-0.0172422	-0.521426	0.516963	0.0814509	-0.128726	0.18145	0.319429	0.671242	-0.238806	-0.121286	-0.285609	1.35036	-0.294632	0.650718	-0.028468	-0.736864	0.139495	0.53119	0.43365	-0.352912	-0.205172
Q9CZ13	0.0121374	-0.403377	-0.347231	0.123537	-0.250679	0.678197	-0.437464	0.73622	-1.02282	0.0563921	0.505768	-0.492556	0.492145	-0.900025	0.437454	0.0266135	-0.663226	0.246404	-0.0877065	-0.495146	0.022331	-0.281622	-0.398695	0.696287	-0.484642
Q9CZ30	0.390925	0.0430621	-0.18338	-0.0707069	-0.0104159	0.303675	-0.0740549	0.271962	-0.110504	0.124863	0.216597	-0.274196	0.14933	0.0210521	0.681667	-0.412516	-0.0528955	-0.342416	0.339964	0.128284	0.0467814	0.0616624	0.103303	0.405443	-0.332116
Q9CZ42	0.157868	0.0794569	-0.106169	-0.143085	0.186297	0.362198	-0.24237	0.527692	-0.590569	-0.201057	-0.0863432	0.546529	0.485264	-0.387319	0.467049	-0.0840643	-0.229278	-0.470868	0.0352907	0.534039	0.471814	0.397891	0.0339795	0.113757	-0.8073
Q9CZ44	-0.195956	0.4557	0.295792	0.266381	0.126281	-0.297048	0.293288	-0.0515028	-0.0032968	0.238723	0.375999	0.30988	-0.425833	0.500466	0.0215812	0.00960116	0.695231	-0.00774884	0.170991	-0.0801388	0.412156	0.476784	0.109625	0.0655541	-0.389522
Q9CZC8	0.896187	-0.436675	-0.135106	-0.0945232	-0.133882	0.889297	-0.431106	2.21107	-2.50318	0.202698	0.706933	-1.01897	2.16288	-1.20723	0.844016	-0.263903	-0.80584	-0.452564	0.681296	0.472015	-0.691326	-0.739271	0.543309	0.734679	0.548459
Q9CZD3	-0.655521	0.332055	0.21329	0.348107	0.347316	-0.298072	0.228926	-1.17461	0.34025	0.521019	0.637429	0.571906	-1.20001	0.820115	-0.0493839	0.595678	-0.0357989	-0.0734679	0.121584	-0.116238	0.238881	0.464722	-0.167623	-0.0111234	-0.156211
Q9CZM2	-0.743751	0.425235	0.244438	0.243982	0.0102996	-0.437784	0.316698	-0.31963	0.256458	-0.0232851	0.00788491	0.651848	-0.71965	0.20549	0.0712171	0.791677	0.297335	0.544735	-0.740402	-0.913892	0.118637	0.692753	0.0241114	-0.0662133	-0.727064
Q9CZN7	-1.11087	0.600224	0.301534	0.0223536	0.126764	-0.768328	0.252814	-1.2392	0.330066	0.702867	0.199529	0.7885	-2.27378	0.9165	-0.192469	1.30094	0.833741	0.643941	-1.66846	-1.41099	0.727745	0.724015	-0.395566	0.0600483	-1.52732
Q9CZU6	0.0982459	-0.177877	-0.232583	0.0677799	-0.398765	0.692383	-0.410186	0.584403	-0.915569	0.257315	0.343344	-0.252594	0.251957	-0.629861	0.893218	0.101918	-0.722062	0.145038	-0.347302	-0.380242	-0.110409	-0.116743	-0.449022	0.539445	-0.121132
Q9CZX0	-0.321175	-0.00441819	0.125596	0.117093	0.174987	-0.416644	-0.269818	NA	-0.379826	0.318552	-0.0415465	0.106491	-0.307356	-0.205782	0.295554	0.576537	-0.631314	-0.580424	NA	NA	0.583767	-0.0268001	-0.242056	-0.53104	-0.208429
Q9CZX8	-0.579954	0.442299	0.122625	0.286932	0.489813	-0.747581	0.343399	-0.361379	0.175122	0.0715991	0.23268	0.799826	-0.790429	0.230109	0.434202	0.93416	-0.288466	0.681482	-0.329518	-1.12541	0.269212	0.517923	0.187021	-0.171807	-0.546972
Q9CZY3	-0.368518	0.288852	0.134062	0.111832	NA	-0.234478	-0.317628	0.0616121	0.206072	-0.345115	-0.100258	0.302692	0.461902	-1.0371	-0.074583	0.971057	-0.276903	0.594467	-0.594763	-1.00515	-0.237811	0.260409	0.079849	-0.635231	0.211219
Q9D051	0.0192955	-0.218933	-0.313994	0.380694	-0.441218	0.535584	-0.598591	0.492894	-0.854005	0.116068	0.397547	-0.183895	0.487786	-1.09356	0.839928	0.433326	-0.842636	-0.842926	0.301444	-0.435276	0.176576	-0.284802	-0.590737	0.557664	-0.313821
Q9D0B0	NA	0.614443	-0.240221	NA	-0.132799	NA	0.298866	-0.998655	1.50514	-0.0288548	-0.370105	0.523395	NA	0.179515	-0.484031	0.718487	1.30828	0.380627	-0.83409	-0.27884	0.465967	0.515737	0.172827	-0.614242	NA
Q9D0B6	-0.576642	0.898797	0.122598	0.216168	-0.485402	-0.193322	0.58252	-0.816068	0.100122	NA	0.157602	0.491796	-0.192484	0.743074	-0.296336	0.583344	0.791664	0.358634	-0.333556	-0.619711	1.73643	1.23138	-0.521861	-0.0496916	-1.99288
Q9D0D5	NA	0.0443018	-0.259468	-0.359907	0.0693398	NA	0.308826	NA	-0.250747	-0.432759	-0.152919	-0.0210596	NA	0.660575	-0.219605	0.649436	0.230525	0.115737	-0.403846	-0.608536	1.16404	0.658788	-0.972042	-1.00831	NA
Q9D0E1;Q91VC4	-0.292082	0.611759	0.046962	-0.060118	-0.067288	-0.392149	0.438881	-0.115316	0.541271	-0.338726	-0.208944	0.716231	-0.33201	0.0234607	0.561904	0.92283	-0.476609	0.512565	-0.662519	-0.613059	0.643721	0.558804	0.0116583	0.14711	-1.15703
Q9D0F6	NA	0.284397	-0.236914	0.081114	-0.454145	NA	0.053341	NA	-0.0187768	-0.548204	-0.357566	0.710913	NA	-0.0585738	NA	0.721033	-0.653183	-0.231173	NA	NA	0.0639211	-0.172804	NA	NA	NA
Q9D0F9	0.319848	-0.195232	-0.0279622	0.233568	-0.511889	0.371698	-0.508702	0.16342	NA	-0.0624496	0.10434	NA	-0.38741	NA	0.788175	0.144336	-0.597865	0.0233832	0.0544022	-0.68558	-0.593442	-0.368142	-0.00275942	0.292391	0.444331
Q9D0I9	-0.66625	0.171683	0.0396884	0.0911604	0.113063	-0.36577	0.314403	-0.375127	-0.425724	0.248488	0.324006	0.19162	-0.710958	0.445672	0.189973	0.732408	-0.389497	0.0252632	NA	-0.773877	0.350175	0.182077	-0.123646	-0.159651	-0.464684
Q9D0J8	0.499227	0.660145	-0.419924	-0.239859	0.219841	-0.313607	0.391388	0.205688	-0.566815	-0.00174475	0.135801	0.0123253	0.600408	0.411548	0.0670446	-0.00411644	-0.0862444	-0.424764	0.561318	0.570088	-1.30773	-0.0827929	1.43298	0.451129	0.0758465
Q9D0K2	0.211863	-0.377706	-0.474296	0.0645629	-0.261027	0.824323	-0.369491	0.804659	-0.851791	-0.0541096	0.267783	-0.246708	0.595087	-0.89669	0.997512	0.678657	-1.63564	0.332527	-0.285043	-0.415243	-0.208119	-0.148248	-0.234381	0.536172	-0.218116
Q9D0L8	-0.174185	0.30861	0.20967	0.223098	0.00531931	-0.231808	0.304746	0.038634	0.197079	-0.306329	-0.214217	0.790461	0.063813	0.07601	0.14661	0.354499	0.274949	-0.0812796	-0.216179	0.0746444	0.428663	0.448143	-0.0221807	-0.122092	-0.271498
Q9D0M3	0.0699636	-0.570206	-0.504906	0.187464	-0.491666	0.550644	-0.464226	0.579087	-0.775387	0.0320799	0.31836	-0.311628	0.255151	-1.3206	-0.05534	0.54882	NA	-0.46925	-0.72305	NA	-0.461815	-0.678053	0.139353	0.371233	-0.244245
Q9D0M5	0.533863	-0.191917	-0.0150772	0.132533	-1.05515	0.766583	-0.249637	0.311284	-3.07792	1.48311	1.29527	NA	-0.540076	0.460792	0.997552	-0.398471	NA	-0.408141	0.265269	-0.512491	-0.537765	-0.248613	0.661735	0.125955	-0.0575961
Q9D0R2	-0.674415	0.332765	0.185735	0.191239	0.110843	-0.0252577	0.278155	-0.683001	-0.0498123	0.337074	0.131556	0.447279	NA	0.158962	0.619776	0.765905	-0.180946	0.364332	-0.262648	-0.964365	0.645109	0.604389	-0.0648604	0.166631	-1.06622
Q9D0R8	-0.775216	-0.0795558	-0.0519738	-0.0172918	0.195907	-0.260754	-0.0329478	-0.249948	0.17894	0.0863568	-0.0679532	-0.0662802	-0.285353	-0.617594	-0.178931	NA	0.441985	-0.402051	-0.210661	-0.380221	-0.217937	-0.358783	-0.140659	-0.0258558	0.0133552
Q9D0S9	0.0500116	-0.310515	-0.463006	-0.141221	-0.313433	0.51236	-0.536902	0.0423923	NA	0.0983743	0.0814983	-0.570439	0.0591303	-0.741849	0.0786996	NA	NA	NA	-0.42233	NA	-0.328425	-0.212435	-0.339074	0.404189	-0.383334
Q9D0T1	-0.718199	0.542123	0.367053	0.282603	0.199486	-0.936695	0.631563	-0.813161	0.800765	0.721406	-0.0902782	0.463614	-0.892271	0.177861	0.109654	1.07857	0.599062	0.165354	-0.663266	-0.974006	1.1379	0.605914	-0.0170862	-0.260116	-1.2038
Q9D0W5	-0.0256803	0.319797	-0.351614	0.27696	0.323089	-0.65836	0.0827335	-0.830296	0.385347	0.333112	0.0402276	0.431062	-0.390465	-0.00206034	-0.253596	-0.00185839	0.662708	-0.419577	-0.294133	0.27811	1.08016	0.249499	0.0859899	-0.0129611	-1.42631
Q9D164	0.628911	0.141854	0.553779	-0.164145	0.178386	0.208753	-0.623408	0.875522	-0.967934	0.496217	0.610036	-0.0714036	0.520494	-0.538804	0.768833	-0.72751	-0.305889	-0.367447	0.715176	0.708948	-1.72534	-0.713214	1.40279	0.215824	1.48002
Q9D187	NA	0.638379	NA	-0.392987	-0.276887	-0.690517	0.00299316	-0.0880651	-0.31598	NA	NA	0.127555	-0.298724	NA	-0.0898186	0.284791	-0.350049	-0.158549	-0.0534486	-0.495749	-0.321171	-0.124465	-0.512901	0.383324	NA
Q9D1A2	0.251339	0.0994422	-0.255308	0.297001	0.0716672	0.384085	0.0653902	0.43313	-0.150915	0.0173588	0.372235	0.239226	0.0851798	-0.0825962	0.582261	-0.0393129	0.102226	0.106771	0.0490351	-0.0178799	0.288428	0.14186	0.100854	0.281235	-0.159793
Q9D1C8	-0.615107	0.157858	0.393105	0.154617	-0.107765	-0.16284	0.197882	NA	NA	0.317054	-0.311983	NA	NA	NA	-0.0468425	0.109679	-0.373783	1.03575	-0.311853	-0.397743	0.179102	0.0102317	0.0795317	-0.162858	-0.0933283
Q9D1D4	-0.362011	0.307253	-0.26201	0.111133	0.119643	0.0619914	0.375063	0.118051	-0.111777	0.118768	0.557403	-0.03778	0.066945	-0.360545	0.288817	0.848007	0.0844771	0.540897	-0.419953	-1.04133	0.237005	-0.116976	0.128279	0.357679	-0.355228
Q9D1G1	0.0355003	0.169389	0.0675193	0.115205	0.405381	0.18188	-0.0156317	0.0445469	-0.313513	0.520833	0.486937	-0.0467631	-0.180683	0.447886	0.355128	0.296734	0.363106	0.053021	0.104807	-0.350587	-0.158471	0.161594	0.348624	0.117434	0.215994
Q9D1J3	-0.432466	0.993169	0.344216	0.0196101	0.238415	-1.42227	0.543757	-0.459699	0.629191	0.0525285	-0.255892	0.652518	-0.690754	0.356539	0.239847	0.116899	0.437549	0.0448678	-0.223062	-0.372302	0.0942092	0.435762	0.913632	-0.216672	-1.02377
Q9D1K2	0.933208	0.504058	0.107093	0.372054	-0.469538	0.772662	-0.277619	1.31826	-0.886114	0.284946	0.656334	-0.0259839	1.42177	-0.827294	1.18751	-0.0478077	-0.924859	-0.270217	1.5136	0.206268	-0.116992	-0.162387	0.806472	0.445962	0.414032
Q9D1L0	-0.316997	0.765973	0.504373	0.234239	0.187255	-0.866768	0.629878	0.15618	0.431821	0.331952	-0.14356	0.108312	-0.0181907	0.271436	-0.0534628	0.332544	0.790551	0.420688	-0.128579	-0.386355	0.172957	0.701657	0.890507	-0.444138	-0.508158
Q9D1L9	NA	0.127969	-0.345331	-0.875971	0.185389	NA	-0.274241	NA	0.0635756	NA	-0.232438	-0.540448	NA	NA	-0.111797	0.308163	-0.164137	-0.514967	-0.821717	-0.114167	-0.176345	0.0827701	-0.00912398	-0.940523	-0.138962
Q9D1M0	0.00857643	1.11982	0.936078	0.477622	-0.303812	-0.279396	0.112675	0.460214	0.167092	0.205148	0.345777	0.631093	0.172465	0.0897776	0.359973	0.233064	0.388755	0.167079	0.295056	0.3317	0.484716	0.569246	0.213413	0.0562241	0.156089
Q9D1Q4	0.183096	0.217358	0.36908	0.248341	-0.230001	-0.724131	-0.0719995	NA	-0.507019	0.0533887	0.609377	-0.160467	NA	NA	NA	-0.13204	NA	0.129681	NA	NA	0.125956	-0.186282	0.0567863	NA	NA
Q9D1Q6	-0.00664914	0.15003	-0.0591471	0.124317	0.142439	0.124504	-0.0718501	0.182224	0.0212001	0.348428	0.347397	-0.58162	-0.0944709	0.180484	0.73034	0.339538	-0.644223	0.111356	-0.248693	NA	0.348755	-0.114511	0.0496243	0.156674	-0.152227
Q9D1R9	-0.924473	0.202907	0.0532468	0.0683968	0.108997	-0.680273	-0.125753	-0.713991	-0.25789	0.205853	0.151702	0.190789	-1.16742	0.294003	-0.535977	1.01811	NA	0.665203	-1.88846	NA	0.21388	0.0471886	-0.367564	-0.12167	-0.698228
Q9D287	-0.605416	0.314117	-0.205563	-0.16504	-0.0465592	-0.962696	0.198654	NA	-0.0413398	-0.325294	-1.01062	0.873477	NA	-0.54801	-0.223894	0.462136	NA	NA	-0.869314	NA	0.184184	0.354134	-0.133056	-0.124446	-1.33261
Q9D2G2	-0.0798745	-0.414075	-0.563583	-0.0917845	-0.783559	0.569546	-0.383659	0.15179	-0.52581	0.0340519	0.0404129	-0.336273	0.204376	-1.31554	-0.87887	0.47365	NA	-0.34349	NA	NA	0.0789894	-0.344904	-0.693615	0.194406	-0.482729
Q9D2M8	0.553769	0.505089	0.496439	0.243439	-0.314709	-0.185045	-0.140039	1.10743	1.8086	-1.20676	-0.748249	1.08819	-1.05584	NA	0.87189	-0.277533	-0.07401	0.381004	-0.00533901	0.097366	0.062487	0.074867	0.324637	0.225067	0.140757
Q9D2R0	-0.197878	-0.203937	0.0952075	0.0851855	0.484579	0.297207	-0.1476	-0.430382	-0.719402	0.556766	1.04816	0.101516	0.0796605	-0.223559	0.795073	-0.351607	-0.0447736	-0.717936	0.578453	0.0945854	0.0486206	-0.261091	-0.0488844	0.570018	-0.0138334
Q9D358	-0.543008	0.28136	-0.00826696	0.334747	0.330949	-0.265967	0.376924	-0.809297	0.260153	0.390774	0.332907	0.25577	-0.2766	0.353033	-0.0421547	0.0346313	0.0530533	0.505173	0.0693053	-0.18566	0.630404	0.459104	-0.245593	0.247186	-0.729142
Q9D3A9	1.14519	-0.887285	-0.785006	-0.446192	0.278051	1.454	-0.613774	0.551506	NA	-0.112356	-0.427421	NA	0.0711158	NA	0.338953	0.966488	NA	-0.729256	-0.0797707	-0.39286	-0.457499	-0.649619	0.555683	0.628315	0.0266742
Q9D3D9	0.419721	0.452254	0.155766	-0.0248228	-0.525285	0.172086	0.120246	0.64271	-0.250061	0.166918	0.477254	-0.647291	0.969536	-0.589101	0.380005	-0.0230948	0.101935	-0.201075	0.430855	-0.0286548	-0.0306083	0.0834643	0.425091	-0.0436316	0.11566
Q9D554	-0.291433	0.559527	-0.132701	-0.147886	-0.0939267	-0.764903	0.666218	-0.462257	0.680002	-0.173795	-0.242529	0.324812	-0.734213	0.40288	-0.356308	NA	0.475342	NA	-0.519228	0.282992	1.01512	0.674399	-0.390788	0.195009	-1.64024
Q9D6F9	0.725913	-0.957772	-0.64239	0.20901	-0.367648	0.948963	-0.385535	1.42207	-1.19891	-0.165867	0.489479	-0.88138	1.22146	-1.35631	1.15044	-0.616575	-1.01293	-0.768805	0.681605	0.163869	-0.869808	-0.965748	0.398921	0.757174	0.344134
Q9D6J6	0.17394	-0.217533	-0.309446	0.13533	-0.131307	0.62881	-0.117533	0.398336	NA	0.424765	0.888998	-0.975475	-0.0986177	-0.498925	0.943341	-0.498967	-0.272427	-0.383877	0.275227	0.0757835	-0.193664	-0.134754	0.0537739	0.488931	-0.0983841
Q9D6R2	0.317391	-0.192904	-0.214001	0.236711	-0.556744	0.747251	-0.32416	0.783554	-1.03565	0.398051	0.749794	-0.348105	0.367413	-0.901519	0.68682	-0.231485	-0.411185	-0.190585	0.297535	-0.139495	-0.171088	-0.122529	0.0344858	0.346137	-0.0773332
Q9D6Y7	NA	NA	-0.19469	0.00618135	-0.0122356	NA	NA	-0.21818	0.0311501	-0.164275	0.490715	0.0117221	-0.328347	-0.291188	0.317715	-0.18331	-0.358426	-0.379088	-0.0163915	0.218015	-0.264051	0.126744	-0.0825739	-0.0477779	NA
Q9D7E4	NA	0.287229	0.127006	-0.487093	NA	-0.670542	NA	NA	NA	-0.729422	-0.393222	NA	NA	0.565094	-0.260957	0.247773	0.528693	-0.0242368	-0.877049	-0.729321	-0.441498	0.271768	0.121791	-0.254038	-0.62727
Q9D7H3	0.0780315	-0.570457	-0.346973	0.19394	0.19401	0.0137285	-0.108755	0.225372	-0.330131	NA	0.149338	-0.546587	NA	0.111668	-0.0036068	0.322153	-0.459193	-0.0257778	-0.223917	NA	0.227597	-0.128839	0.148736	0.0998996	-0.737733
Q9D7S7	0.185972	0.0916362	0.112915	0.214109	0.0597382	0.209495	-0.0594938	0.102944	-0.115407	0.273852	-0.000571011	0.027375	NA	0.409841	-0.234516	0.612374	0.533444	0.122054	0.0684939	-0.403816	0.805434	0.303929	-0.14002	0.0306879	-0.418336
Q9D7X3	0.304926	-0.698572	-0.294781	-0.0611633	-0.181076	0.627514	0.254509	0.237734	NA	-0.470707	-0.149542	-0.408117	0.755887	NA	0.648404	-0.457187	-0.448448	-0.42033	0.446135	0.189732	-0.344487	-0.0809058	-0.0691968	0.0935477	0.366296
Q9D819	-0.0349447	0.174585	0.0190853	0.117125	-0.0171147	0.0378453	0.163285	-0.354154	-0.364084	0.47293	0.236007	0.204192	-0.225734	0.49071	0.39558	0.295723	-0.201366	0.252985	0.160606	-0.509356	0.0177839	0.138359	0.161017	0.0875039	-0.0761871
Q9D855	0.161522	-0.128108	-0.220258	-0.106088	-0.220698	-0.030668	0.00261204	0.702745	-1.27301	-0.0698263	0.329641	-0.0287152	0.386747	-0.589268	0.0897047	0.0705547	-0.412465	-0.0506653	-0.0437053	-0.117725	-0.557775	-0.321027	0.550362	-0.203138	0.144662
Q9D880	-0.158204	0.447288	0.139791	0.113738	-0.453944	0.110326	-0.283872	0.180065	-0.311556	0.313814	0.288509	-0.00362795	-0.694542	0.14246	-0.211986	0.302481	-0.291618	0.404168	-0.263673	NA	0.637923	0.277383	-1.10085	0.83586	-0.710944
Q9D892	0.322624	0.357593	0.139206	0.00126496	0.046812	-0.186998	0.00192096	0.334024	0.036587	-0.065661	0.00112005	0.359793	0.15838	-0.141821	0.0781701	0.33176	0.0421481	0.199149	-0.0850229	0.0187291	0.245193	0.282333	0.0291639	0.117907	-0.187152
Q9D898	0.372515	-0.711555	-0.790466	0.188979	-0.160581	1.28452	0.071231	0.0548357	NA	0.233566	0.527086	-0.212221	0.0908717	-0.475871	0.28547	NA	-0.15689	-0.1475	0.164431	NA	-0.382183	-0.207045	0.443456	0.220131	0.107528
Q9D8B3	-0.172544	0.615012	-0.0619883	0.196148	-0.39689	-0.455591	0.191544	NA	NA	0.0140931	0.416213	-0.337097	NA	-0.141387	0.399257	0.0573678	0.148295	-0.337703	-0.0965343	-0.242948	-0.42233	0.15636	0.83871	-0.16701	-0.46595
Q9D8E6	-0.530966	0.479125	0.106739	0.323955	-0.0216712	-0.479872	0.264275	-0.825633	0.0734399	0.727615	0.287679	0.242172	-0.993373	0.629684	0.0160235	0.917015	-0.156414	0.508319	-0.562154	-0.601434	0.0445567	0.684186	-0.11777	-0.0220333	-0.487807
Q9D8N0	-0.252263	0.203744	0.0599638	0.267694	-0.273652	-0.0711002	0.0742738	-0.175017	-0.506131	0.522718	0.629564	-0.0919448	-0.555686	0.185155	0.816442	0.954225	-0.724163	0.392157	-0.169523	-1.26171	0.256442	0.257572	-0.131274	-0.0571345	-0.319422
Q9D8S9	0.570411	0.34824	0.381001	0.0708063	0.0592743	-1.14289	0.0403673	NA	0.145643	0.370171	-0.0118354	-0.00365336	-0.66519	0.445332	0.239413	0.682363	0.179613	0.325063	0.144823	-1.29081	-0.397425	0.284934	1.43473	0.60322	-1.69173
Q9D8U8	-0.487021	0.801421	0.266949	-0.283251	-0.0468211	0.160199	-0.129411	-0.217451	0.127859	-0.129394	0.20715	0.39362	-0.101915	0.00219248	-0.195364	0.862697	0.248926	-0.0574727	NA	-0.657313	0.579609	0.355848	-0.194813	0.0436443	-0.582815
Q9D8W5	-0.359209	0.329211	0.0926611	0.126761	-0.427709	-0.0860189	-0.0897089	-0.270003	-0.354653	-0.113223	0.332177	-0.192773	NA	0.243607	-0.0520596	NA	-0.32421	0.0910404	0.0486504	NA	0.124841	0.359531	0.0238914	-0.257899	-0.546089
Q9D8Y0;Q9D4J1	0.0647754	0.2245	0.0661374	0.400825	0.653593	0.235283	0.0936454	0.672642	-0.35502	0.0163162	0.334246	0.416744	0.578215	0.0756172	-0.344215	0.790566	0.950256	0.677306	-0.271926	-0.31162	1.06514	0.875053	0.190533	-0.1915	-0.697255
Q9D967	0.17784	-0.0911018	0.199223	0.377287	-0.379416	0.117598	0.248041	0.372947	-0.150543	-0.0920587	-0.144443	0.0972263	0.392694	0.173648	0.417849	-0.489538	0.488439	-0.350147	0.311189	0.178899	-0.0333974	0.0490726	0.365336	0.368678	-0.28578
Q9DAK9	0.143671	0.482991	-0.189078	0.0961406	0.0933706	0.156701	0.0948506	-0.0271131	-0.101122	0.167131	0.481781	0.0320259	-0.704817	1.03076	0.530542	1.36479	0.0190516	-1.52004	0.464742	-0.105958	0.00915479	0.164625	0.231945	0.169855	0.0520248
Q9DAR7	0.0496162	0.374825	0.244959	-0.0161878	0.290649	-0.711969	0.434353	-0.583001	0.329512	0.206807	-0.0891176	0.433425	-0.3512	0.719819	0.0181799	0.385445	0.0967799	0.300905	0.0472519	-0.277493	0.264247	0.399852	-0.273629	0.279329	-0.193911
Q9DAS9	0.235298	0.0554584	0.194738	0.240428	-0.430054	0.373798	-0.0179516	0.55333	-0.3525	0.57959	1.00758	-0.30285	-0.22223	-0.6112	0.371301	-0.369355	0.202031	-0.187343	0.362662	0.17932	-0.0965698	0.0514652	0.511645	-0.108774	0.107745
Q9DAW9;Q08093	-0.523572	0.554215	0.175812	0.243775	0.407563	-0.798234	0.500269	-0.465846	0.448867	0.775527	0.178956	0.549052	-1.29807	0.371337	0.28028	0.17302	0.223483	0.0180173	-0.123943	-0.0910047	0.444803	0.595573	0.153233	0.149565	-0.943296
Q9DB05	0.215699	0.0149892	0.353717	0.286669	-0.0480508	0.22173	0.149573	0.484937	-0.742904	0.617466	0.512746	-0.037348	-0.152344	0.511775	0.629599	0.418632	0.206238	0.357113	-0.291825	-0.296045	0.398196	0.0538862	0.257646	0.364166	-0.220804
Q9DB20	0.206761	-0.340054	-0.297636	0.0673307	-0.120659	0.494521	-0.281199	0.640963	-0.894505	0.20904	0.500486	-0.180761	0.203003	-0.749165	0.688876	-0.206324	-0.573954	-0.0436036	0.0629164	-0.160144	-0.0232745	-0.338674	-0.00796846	0.55187	-0.375478
Q9DB29	-0.289452	-0.272671	-0.587061	-0.324192	0.989756	-0.159815	-0.232767	NA	NA	-0.283811	NA	0.0334678	NA	NA	NA	-0.0342412	-0.188372	-0.575379	0.252386	-0.0802522	0.352069	-0.457972	NA	0.486118	-0.880903
Q9DB77	0.104592	-0.227684	-0.146838	0.128772	-0.33477	0.664642	-0.25848	0.670156	-0.877736	0.378974	0.498636	-0.459557	0.168514	-0.448758	0.652241	0.182041	-1.00125	-0.483019	0.179101	0.411081	-0.0618644	-0.240653	-0.186057	0.596153	-0.157412
Q9DBE8	0.356878	-0.0757771	-0.170549	0.202103	-0.800371	0.269659	-0.34338	0.0115334	NA	0.100347	0.451874	-0.588129	-0.102728	-0.354132	-0.0885719	NA	NA	-0.0718389	NA	NA	-1.10228	-1.0169	0.401418	0.619167	0.697567
Q9DBF1	0.151304	-0.0158957	-0.114726	0.203564	0.0985943	0.555504	-0.176286	0.392434	-0.544046	0.184954	0.350984	0.0229642	0.262254	0.0325142	0.190905	0.236912	-0.0257088	-0.335616	0.384457	0.150815	0.0502502	0.176	0.16353	0.27818	-0.16649
Q9DBG3	0.285876	0.0168858	0.169746	0.154296	-0.618139	0.590906	-0.119254	0.470343	-0.75673	0.758252	0.658705	-0.83769	-0.0488503	0.236288	0.752769	0.3105	-0.32459	0.13114	0.06539	-0.52351	-0.212985	-0.343445	0.261975	0.273775	0.363765
Q9DBG6	-0.0576558	0.151782	-0.108927	0.183854	-0.58129	-0.0755638	0.0660982	-0.294043	-0.591465	0.522106	0.204745	-0.0100745	-0.722679	0.469711	0.545399	0.366499	NA	0.200469	-0.945141	-0.468441	0.274118	-0.0925867	-0.0517807	0.0607933	-0.49176
Q9DBG9	-0.124282	0.542133	0.0296335	NA	-0.850079	-0.519109	-0.0571375	NA	NA	-0.507917	NA	NA	NA	0.181636	0.276095	-0.0138955	-0.0551555	0.370925	-0.381885	-1.17493	0.309634	0.0605519	-0.453973	0.194911	-0.926826
Q9DBJ1;O70250	0.217259	-0.0706641	-0.136247	0.211671	-0.102998	0.381148	-0.0366541	0.745696	-0.42001	-0.0753799	0.505225	-0.26237	0.374812	-0.40446	0.734464	-0.359544	-0.437123	-0.458819	0.538569	0.37975	-0.214854	-0.136313	0.309171	0.304538	0.0685399
Q9DBP5	0.38329	-0.0920198	-0.0208398	0.10817	-0.0668828	0.24461	-0.0841478	0.239486	-0.922954	0.550511	0.638791	-0.208074	0.339932	-0.165514	1.01893	-0.131243	-0.490895	-0.152905	0.293867	-0.133032	-0.599903	-0.0273405	0.294939	0.362929	0.306649
Q9DBS1	-0.737539	0.0550479	-0.0617414	0.279385	0.258702	-0.601316	0.319094	-0.343914	0.0252416	-0.300573	0.102442	0.631711	-0.865198	0.261923	0.0297577	-0.122496	-0.0732733	0.131793	-0.314616	NA	0.320973	0.471898	-0.0657168	-0.37104	-0.70495
Q9DBS2	NA	-0.840652	NA	0.270325	NA	1.33189	-0.696058	NA	NA	0.0709338	-0.0381818	NA	NA	NA	0.537691	-0.140656	-0.462628	0.0557843	0.0916882	NA	-0.200044	-0.798036	0.749593	0.0965322	0.233834
Q9DBZ5	-0.504212	0.482559	0.261074	0.422084	0.0439217	-0.381264	0.217847	-0.302008	0.158583	0.0287724	0.442585	0.459744	-0.281681	0.0360114	-0.0953328	0.680338	0.485141	-0.277903	0.0436272	-0.371293	0.70082	0.45584	-0.147907	0.0298597	-0.651463
Q9DC07	0.772845	-0.100536	-0.40141	-0.223693	0.0985084	0.583648	-0.0180386	1.0184	NA	-1.08319	-0.456404	NA	0.927656	NA	0.269369	-0.21014	NA	NA	NA	0.245626	-0.713243	-0.565202	1.04987	0.644835	0.0918341
Q9DCC4	-0.223118	0.190014	-0.0878807	0.176574	0.368223	-0.32307	-0.0114617	0.169162	0.215974	-0.116599	-0.228604	0.314039	-0.0439919	-0.220696	0.182973	-0.233986	0.244517	-0.0505225	-0.0761635	0.00970955	0.447278	0.206744	-0.240329	0.0401103	-0.390029
Q9DCC8	-0.0169802	-0.297153	-0.497516	0.327214	0.406462	-0.0979802	0.352473	0.700522	-0.149373	-0.312467	0.0725012	0.269334	0.264203	-0.668202	-0.142338	0.299139	0.19519	0.0218289	-0.145501	-0.0770171	0.285911	-0.0611557	0.0556943	-0.18483	0.0304643
Q9DCD0	-0.236161	-0.136048	-0.0686924	0.0707776	0.119638	-0.135037	0.127138	-0.00593671	-0.397091	-0.0100247	0.312426	0.0632673	0.00391229	-0.224941	0.280378	0.695548	-0.610792	NA	-0.335782	-0.213912	0.168362	0.266912	-0.154798	-0.117168	-0.347868
Q9DCG9	-0.475979	0.625375	0.13033	0.358686	0.271217	-0.936119	0.398527	-0.366823	0.357834	-0.145878	0.223341	0.62142	-0.529009	0.211153	-0.291966	-0.0761851	0.905135	0.0458749	-0.198465	-0.0655051	0.112888	0.875852	0.138761	-0.0833777	-0.778384
Q9DCH4	-0.590127	0.52647	0.198766	0.344772	0.0747216	-0.193158	0.18408	-1.92191	-0.230436	1.0079	0.780812	0.561847	-0.720935	1.06824	0.388465	1.82989	-0.217518	1.42306	-1.18356	-1.77275	0.746178	0.676108	-0.108727	-0.0313286	-0.892572
Q9DCL9	-0.935664	0.325288	-0.0641715	0.344398	0.287398	-0.753687	0.304308	-0.912503	0.660255	0.141506	0.141677	0.54424	-0.994319	-0.0729822	-0.563518	1.57196	0.321212	0.467132	-1.02246	-1.19615	0.670695	0.708435	-0.268695	-0.651338	-0.810615
Q9DCN2	-0.155216	-0.251276	-0.221036	0.233244	-0.0795757	-0.0807657	-0.0172957	-0.218648	-0.371532	-0.267942	0.166483	0.614543	-0.219022	-0.275802	-0.0919329	0.525627	NA	-0.704303	0.697687	-0.835593	0.438903	-0.277174	-0.25811	0.135883	-0.448015
Q9DCP2	-0.390029	-0.320359	0.0633136	-0.303568	-0.607716	-0.310412	-0.531439	-0.887102	NA	NA	0.201328	NA	NA	NA	-0.64839	0.891614	-1.27189	NA	NA	NA	-0.755732	-0.983307	0.59798	-0.0728384	-0.500538
Q9DCR2	NA	0.104179	-0.149809	NA	-0.0473398	NA	0.148727	0.079028	0.080737	NA	0.262481	-0.366488	NA	NA	0.287787	NA	0.411317	-0.0743325	-0.180433	-0.374643	-0.24966	0.0155785	0.0734745	0.0891965	0.141107
Q9DCS9	0.272239	0.0821711	-0.607523	0.0420841	0.431949	0.503279	-0.245027	0.682324	-1.53981	0.376097	0.814166	-0.0290393	0.508988	-0.333556	0.189385	0.491875	-0.249995	-0.0268651	0.260125	-0.253805	0.0888313	-0.125089	0.0823313	0.463501	-0.167309
Q9DCT2	0.0509725	-0.243619	-0.418108	0.0743665	-0.701493	0.658684	-0.416772	0.360098	-0.946969	0.168004	0.629288	-0.593768	0.178672	-0.791291	0.509941	-0.274549	NA	0.0238109	0.0132909	-0.983899	-0.0517931	-0.437446	-0.5552	0.539399	-0.206365
Q9DCT5	0.355515	0.398083	-0.392415	-0.237768	NA	0.316157	0.188977	0.42822	NA	-0.330695	0.023732	NA	0.297776	NA	0.0813712	NA	NA	NA	NA	0.128145	0.150413	-0.014305	0.172245	0.373016	-0.157578
Q9DCT8	-1.0805	0.486739	0.423389	0.0512694	0.377559	-1.30046	0.0825094	-0.601315	0.0601213	-0.571698	0.0837263	0.994192	-0.677803	-0.246724	0.330374	NA	-0.277426	-0.575106	NA	-0.0261263	-0.410439	0.22015	0.21647	-0.3713	-0.340235
Q9DCW4	-0.130963	-0.0174107	-0.132058	-0.0404147	0.0953423	0.195104	-0.180827	0.481742	-0.188332	-0.0736124	0.00740022	0.0282532	0.239284	-0.705962	0.46406	0.0638498	0.19577	-0.32676	-0.19536	-0.38261	0.231502	0.364556	-0.186253	0.263826	-0.824505
Q9DCX2	0.255999	-0.0678515	-0.151491	0.0727485	-0.241551	0.284979	-0.140241	0.40721	-0.841764	0.344188	0.738318	-0.213184	0.238871	-0.661048	1.0735	-0.22171	-0.99787	-0.50641	0.39656	0.26672	-0.325511	-0.260301	0.408319	0.304489	-0.118001
Q9DD18	0.138126	-0.598074	-0.135771	-0.27607	-0.0444629	0.576303	-0.415171	1.16928	-0.62184	-0.583639	-0.193668	-0.0296082	0.726776	-1.22241	-0.225947	-0.412095	-0.463042	-0.201541	0.759162	-0.103782	NA	-1.18452	-0.621918	0.372012	1.00293
Q9EP69	-0.148747	-0.21588	-0.325726	0.0808694	-0.160208	0.454069	-0.597054	0.909451	NA	0.295771	0.891703	-1.70821	-0.334154	-0.836854	-0.0781757	0.0285173	NA	-0.341488	NA	NA	-0.165999	-0.517495	-0.357983	0.629915	-0.240349
Q9EPN1	1.4198	-0.44827	-0.216735	-0.0154205	-0.0997255	0.597228	-0.251892	1.52355	NA	-1.05465	-0.094597	0.067473	1.61227	-1.20978	0.631468	-0.389181	0.449448	-0.351343	0.210814	0.293061	-2.48615	0.267302	1.59518	1.02085	0.306372
Q9EPU0	-0.496315	0.167481	0.0637711	0.173351	0.347941	-0.246868	0.316551	-0.771842	0.447963	0.267363	0.295092	0.219319	-0.496326	0.364344	0.268339	0.645099	-0.634041	-0.00677101	-0.146741	0.153469	0.455534	0.548724	-0.269005	0.190742	-0.6932
Q9EQ20	-0.255148	-0.508548	-0.640129	-0.181778	-0.0944276	0.441472	-0.393008	0.60724	-1.10121	-0.379981	-0.070344	-0.254361	0.08209	-0.514996	0.261076	-0.841564	NA	NA	-0.118754	NA	-0.116824	-0.317548	-0.179303	0.0841908	-0.635917
Q9EQF6	0.129333	-0.327462	0.190588	0.0934708	-0.0424482	0.388193	-0.47983	0.438707	-0.828039	0.182266	0.17629	0.010942	0.587116	-0.615437	1.09702	0.11674	-1.0739	-0.289543	0.148711	-0.0402995	-1.00438	-0.510806	0.384015	0.455525	0.641244
Q9EQH3	0.16048	0.0248698	0.21762	0.14739	-0.334982	0.26646	-0.0707202	0.257164	-0.540546	0.609278	-0.0449512	0.205225	0.220644	-0.295696	0.706531	1.68863	-0.559668	0.658994	-0.805698	-1.3364	-0.0137851	0.0011549	0.0918049	0.207895	0.0065849
Q9EQU5	-0.201198	1.02787	0.379841	0.291674	-0.0526033	-0.672489	0.74955	-1.05835	-0.253531	1.62214	1.55494	0.619409	-2.23966	1.27771	0.656854	1.12895	0.200778	0.710284	-0.296546	-1.0952	0.668359	0.870789	0.322259	0.0514288	-0.82523
Q9ER00	0.0387788	0.175389	0.228831	-0.0143442	-0.722451	-0.488097	0.253491	NA	NA	0.268341	0.164371	-0.200639	NA	-0.534019	0.214919	0.65173	-0.528804	-0.0702604	NA	-0.645014	-0.9522	0.0475722	0.753492	-0.328858	0.102562
Q9ER73	0.164488	0.218096	NA	0.218466	0.0727231	-0.545134	0.193428	0.164641	NA	-0.214111	0.112675	0.382609	NA	-0.177425	NA	0.361556	-0.0777367	NA	-0.122787	NA	NA	0.240357	-0.186906	NA	0.107583
Q9ERD7	0.200325	-0.328905	0.16173	0.237038	-0.302675	0.445139	-0.301449	0.346429	-0.576564	-0.200734	0.411273	0.0830791	0.842054	-0.794331	0.901674	-0.17312	-0.623577	-0.332872	0.419583	-0.0963702	-0.900313	-0.462102	0.360246	0.290134	0.791467
Q9ERF3	-0.284381	0.378989	0.211681	0.210012	-0.63202	-0.558139	0.544074	NA	NA	-0.169512	0.0736344	NA	-0.686547	0.708261	NA	0.500402	-0.26748	0.0754559	-0.382541	NA	0.397406	0.850508	-0.634357	-0.103073	-0.603187
Q9ERK4	-0.453581	0.288199	0.352679	0.167639	0.143719	-0.265631	0.248649	-0.680368	0.296472	0.466022	0.231502	0.180412	-0.423888	0.411522	0.887176	1.53388	-0.511338	0.429021	-1.01166	-0.91421	0.54121	0.498268	-0.0497423	-0.0141303	-0.63155
Q9ERS2	0.140685	-0.682455	-0.355697	-0.089517	-0.408535	0.390355	-0.272863	0.418214	-0.93593	0.167094	0.237344	-0.565773	0.324074	-0.92305	0.879615	-0.0890953	NA	-0.504635	-0.275415	-0.923345	-0.123901	-0.471388	-0.416996	0.525061	-0.425653
Q9ERT9	0.825456	-0.119435	-0.0703617	-0.277679	-0.479257	0.689357	0.0208287	0.161641	NA	NA	0.219801	-0.797969	0.753044	NA	0.471135	-0.440675	-0.172765	-0.773898	0.769555	0.651425	NA	-1.33505	0.95314	0.216881	0.501547
Q9ES00	-1.08054	0.215	-0.131343	0.233278	-0.0197476	-0.121327	0.541273	NA	0.169633	-0.572207	0.0484427	0.146473	NA	NA	-0.24958	0.393832	0.564862	-0.00197608	-0.246488	-0.772138	1.01694	0.849276	-0.192115	-0.160372	-1.7733
Q9EST5	-0.993952	0.708264	0.462965	0.384113	0.515244	-0.988171	0.907344	-0.938424	0.397056	0.699763	0.447546	0.803237	-1.29681	0.883444	0.0619548	1.41373	-0.311908	1.64659	-1.05029	-0.906536	1.02296	1.12699	0.00698882	-0.0664022	-1.37924
Q9JHI5	-0.162324	-0.546309	-0.4738	-0.0112338	-0.117414	0.295076	-0.201221	0.307781	-0.728466	-0.256369	0.0103874	-0.292998	0.326959	-0.584521	1.13847	-0.196911	-0.665581	NA	NA	-0.971531	0.725326	0.556796	-0.197509	0.294296	-2.24835
Q9JHJ0	-0.248676	0.446649	-0.489926	0.138725	0.753252	-0.691136	0.168772	-0.963232	0.688572	NA	0.0167576	0.838312	-0.371914	-0.14193	-0.181523	NA	0.20371	NA	NA	NA	0.373957	NA	-0.35177	NA	NA
Q9JHQ5	-0.505202	0.363689	0.221079	-0.108365	0.114191	0.0209445	0.0615045	NA	0.248082	NA	NA	0.0297155	-0.205866	NA	-0.146121	-0.255837	NA	0.473891	NA	NA	-0.0233057	0.0919623	0.145603	0.328137	-0.42251
Q9JHR7	0.439501	-0.533745	0.0878931	0.613491	-1.09082	-0.363577	0.365691	NA	NA	0.180519	-0.492781	NA	NA	0.105879	0.833005	1.86708	-1.69983	-0.215963	-1.12826	NA	0.0342133	-0.0353967	0.110343	0.157123	-0.610256
Q9JHS9	-0.665842	0.877188	0.252338	-0.349142	0.0368293	NA	-0.0854526	-0.198391	0.0780526	0.0379789	-0.497696	0.376133	-0.333608	0.614439	0.232981	-0.18041	1.0875	-0.218544	-0.204387	-0.651218	-0.0902322	0.993961	1.09729	-0.400836	-1.54525
Q9JHU4	0.0251505	-0.0129995	-0.0299695	0.122161	-0.184893	0.203891	-0.0886885	0.137132	-0.326009	0.0216045	0.175063	0.0686285	0.109179	-0.150945	0.734958	0.600152	-0.766443	0.0577574	-0.393733	-0.202993	-0.124446	-0.131654	0.136455	0.236905	-0.0925075
Q9JHW2	-0.268971	0.370677	-0.119725	-0.0867765	0.0810245	-0.235205	0.254417	-0.48169	NA	0.852525	0.705812	-0.61295	NA	-0.46695	0.0267604	1.06864	-0.935785	1.23916	-1.40203	NA	0.253017	0.442557	-0.240923	0.0423774	-0.500285
Q9JI46	0.124583	0.44119	-0.1417	0.114674	-1.14222	0.21675	0.136348	-0.019896	NA	-0.212456	0.264944	NA	NA	-0.175666	0.452025	-0.228353	-0.65109	0.202534	-0.0539472	0.0642208	-0.515373	-0.104719	0.0542763	0.451456	-0.0644837
Q9JIF0	-0.616363	0.444537	-0.00882176	0.192567	-0.635457	-0.640561	0.522177	NA	-1.67284	0.627847	0.532218	-0.994217	NA	0.977046	-0.753182	1.24363	-1.85598	0.941578	NA	NA	0.143841	0.559531	-0.128469	-0.363069	-0.741779
Q9JIG8	0.221024	-0.386624	0.106764	-0.0198685	0.114706	NA	-0.162822	NA	-0.38125	NA	0.251932	-0.185299	0.598148	-0.389216	0.443356	0.436149	-0.324163	-0.0965467	-0.564481	NA	-0.141027	-0.247139	0.0551761	0.397	-0.169695
Q9JII5	-0.328729	0.330247	-0.04041	0.044274	0.172326	-0.172851	0.303596	0.0842277	-0.281762	0.917695	-0.29014	0.260324	-0.648297	0.266406	0.823424	0.838813	-0.481184	0.796473	-0.253694	-1.45944	0.396984	0.183414	-0.158893	0.15231	-0.353494
Q9JII6	0.0578485	-0.0811035	-0.131005	0.153257	0.338285	0.0592425	0.0117595	0.0522268	0.0480878	0.0923268	0.104189	0.158441	-0.0655292	0.0185408	0.26254	-0.225636	0.342685	-0.0644247	-0.100642	0.135433	0.208579	0.272942	-0.0404674	0.297625	-0.44705
Q9JIS5	0.470601	-0.89229	-0.17238	-0.444999	-0.192051	0.551751	-0.840488	0.75966	NA	-0.950559	-0.353527	-1.36128	0.8201	NA	1.02744	NA	-2.15113	NA	0.0103091	0.244889	-2.15864	-2.26301	1.09671	1.03824	1.20109
Q9JIX0	-0.0346024	0.708267	0.0478565	-0.20774	0.358894	-0.93666	0.477027	-0.174294	-0.115246	-0.202143	0.528898	-0.041518	NA	0.358337	-0.355431	0.193798	0.448585	0.377769	-0.105063	-0.205622	0.668523	0.666923	0.41934	-0.450422	-1.00933
Q9JIX8	-0.229815	0.878461	-0.198361	-0.21814	0.404591	-0.700354	0.890141	-0.420186	0.44323	0.833663	0.0845341	0.601536	-1.33337	0.617118	0.0625577	0.210298	0.208428	0.140698	-0.232592	0.319058	0.455745	0.773595	0.313965	0.056325	-1.00926
Q9JJI8	-0.799788	0.201211	0.0700713	-0.0812787	-0.371802	-0.521229	0.195181	NA	NA	0.856258	-0.449956	-1.24784	NA	0.0943159	-0.90421	1.09808	NA	0.719474	-1.66057	NA	-1.07717	0.240242	0.08185	-0.0425591	-0.136387
Q9JJK2	0.633493	-0.206871	-0.0658613	-0.0569253	-0.0141013	0.739063	-0.160822	-0.16055	NA	-0.48011	0.111716	1.18959	0.210875	-0.12755	0.372509	0.318693	0.0910681	-0.0139689	0.0272791	-0.0516029	-0.140466	-0.155074	0.413674	0.260364	0.241484
Q9JJU8	-0.346819	1.06948	0.511446	0.354004	-0.399952	-0.652193	0.542196	-0.596544	0.230746	0.362186	0.154186	0.128576	NA	0.644986	0.204073	0.627917	0.630387	0.324117	-0.147665	-0.714691	0.418261	0.691911	0.268601	-0.146329	-0.462332
Q9JJV2	0.270931	-0.264929	0.120497	-0.104174	0.0312269	0.561878	-0.434778	0.999522	-0.85548	-0.0636778	0.442232	-0.193389	0.891683	-1.04024	0.629355	-0.73184	-0.478532	-0.515225	0.639234	0.61185	-1.04985	-0.391378	0.440081	0.347581	0.782602
Q9JJZ2	0.585913	-0.757184	-1.01219	-0.821223	-0.156949	0.507333	0.215943	1.01727	NA	-1.10533	-1.33588	NA	0.602021	NA	0.962193	-0.877691	-1.10258	-1.4521	0.648766	0.588542	NA	NA	-0.511062	0.100105	NA
Q9JK48	-0.422932	-0.327555	NA	0.334447	0.412009	0.00311567	NA	0.122917	0.136904	-0.224648	0.154054	0.336235	-0.410225	-0.11652	0.999484	1.17936	-0.683121	-0.181094	-0.213791	-1.10194	-0.0743981	-0.171686	-0.188564	0.317908	0.115824
Q9JK81	-0.37088	0.128305	0.246176	0.151049	0.453203	-0.876864	0.384025	-0.265071	0.548212	-0.142916	-0.0897625	0.581237	-0.631476	0.11479	-0.100594	0.181636	0.520068	0.301691	-0.476492	-0.327729	0.558607	0.774969	-0.0206715	-0.144885	-1.08587
Q9JKB1;P58321	0.264033	0.224215	0.0217165	0.163647	0.0432845	-0.0675205	0.223775	-0.0115355	-0.366396	0.402224	0.506774	0.188894	-0.712786	0.865975	0.50903	0.0855297	0.127681	-0.106216	0.0974527	0.0349397	0.106716	0.261656	0.135866	0.227856	-0.108415
Q9JKK7	0.276466	-0.0196191	0.132595	0.0622829	-0.806911	0.548843	-0.128908	0.428294	-0.764199	0.254902	0.591786	-0.0999318	0.842776	-1.18888	0.565408	-0.825551	-0.537776	-0.0918317	0.640819	0.304429	-0.376171	-0.51332	0.392844	0.434739	0.108159
Q9JKN6	-0.00676098	0.195695	0.039799	-0.096609	0.051207	0.140216	0.013733	0.259842	0.0479506	-0.0995334	-0.284276	0.547907	0.2747	-0.40931	0.396819	-0.734637	0.118117	-0.703537	0.503325	0.70901	-0.0432174	-0.00769445	0.102598	0.321279	-0.13205
Q9JKR6	0.00635396	0.230194	-0.041896	0.087754	0.090974	-0.151106	0.017554	0.600994	-2.22379	2.22616	2.20383	-0.0382458	-2.72823	0.199094	0.247645	1.22762	NA	0.0829047	-0.392115	-0.994745	0.209077	0.125867	0.0699771	-0.0711529	-0.162463
Q9JKV1	-0.549654	0.461727	0.00920112	0.129364	0.202011	-0.0614417	0.335357	0.175177	-0.0817183	-0.364989	0.159951	0.435534	0.0518437	0.150769	0.180613	0.157953	0.226969	0.0209793	-0.0197197	-0.115454	0.410768	0.395542	-0.12456	-0.202057	-0.103573
Q9JKX6	-0.572476	0.173078	-0.0655634	0.0295429	0.295912	-0.507477	0.419323	NA	-0.298705	-0.0319429	-0.107474	0.386308	NA	-0.110801	0.006812	0.336383	0.837686	-0.520612	-0.822884	NA	0.517385	0.522056	-0.069829	-0.282742	-0.849485
Q9JKY5	-0.285392	-0.812253	-0.284952	-0.212112	-0.159862	-0.460502	-0.687642	-0.347558	-0.657428	-0.739689	-0.000834243	-0.433699	-0.308835	NA	-0.298074	-0.531274	NA	NA	NA	NA	-0.523639	-0.400412	-0.668109	0.236801	-0.718009
Q9JL35	-0.263071	0.983063	0.791132	-0.0197158	0.708361	-1.62127	1.00817	-0.517273	1.03402	0.210951	0.158012	0.712755	-0.470933	0.459146	0.199144	0.363756	0.592327	0.371914	0.0563712	-0.223503	0.471137	0.720917	0.925947	-0.127603	-0.857058
Q9JL62	-0.0889213	0.0195177	-0.4077	0.341526	0.166954	0.336556	-0.537344	0.175542	-1.79513	0.487197	1.97165	-1.31807	0.180207	0.129191	0.616858	-0.200759	-0.356257	-0.615613	0.415006	-0.00444851	-0.651162	-0.196478	-0.00535424	0.25909	0.472896
Q9JLI8	-0.171166	0.407617	-0.0603233	0.348365	NA	-0.521647	0.481921	-0.26348	0.595702	0.535672	-0.15499	0.740975	-1.54685	0.658534	-0.10548	0.906216	-0.492812	0.728706	-0.249458	-0.302406	0.492855	0.475705	-0.308954	-0.141299	-0.114337
Q9JLJ2	-0.303085	0.0159465	-0.209042	0.300519	-0.0534945	0.28461	-0.401468	NA	-0.291206	-0.241306	0.310106	NA	0.0132542	NA	0.00604669	0.526875	0.299542	-0.814674	0.14238	-0.473895	0.0996676	-0.21745	-0.229176	-0.0562544	0.141775
Q9JLM8	0.324786	-0.034735	-0.02752	0.254806	0.06146	0.473026	-0.017638	0.225314	-0.119512	-0.0709544	0.204505	0.676805	0.318782	-0.200752	0.893437	0.662179	0.0943532	-0.0297418	-0.343052	-0.390732	-0.0966639	-0.480077	0.381668	0.535028	0.398748
Q9JM14	0.195966	0.103667	-0.186171	-0.176522	0.298917	0.0431467	0.256593	0.678704	-0.0816777	-0.667539	0.286949	0.165379	0.173579	-0.0197997	0.895826	-0.563928	-0.0032074	-0.289378	0.286855	0.132916	0.0118993	-0.0635154	0.392217	0.469453	-0.427487
Q9JM76	0.335345	0.129005	-0.00980454	0.152245	-0.212596	0.188215	0.111705	0.0478006	-1.20305	0.758492	0.798445	-0.0607994	-0.497049	0.850279	1.01139	0.210153	-0.14116	-0.334882	0.3115	-0.462047	-0.141356	0.0286526	0.210111	0.148158	0.250234
Q9JM96	0.274594	0.0450773	0.395427	-0.450467	-0.372867	-0.0137427	0.214019	0.151641	NA	NA	-0.363648	NA	0.251453	NA	-0.186872	0.222855	-0.00444009	-0.234743	0.0361029	0.245991	0.12631	0.186925	0.236072	-0.108782	-0.374778
Q9JMA1	-0.323904	0.501414	0.469414	0.154951	0.224306	-0.273167	0.505341	-0.0361132	0.00652978	-0.0984752	0.11093	0.90903	0.0691568	0.297295	0.515245	0.379108	-0.335825	0.100075	0.11722	0.302765	0.282201	0.471731	0.170821	0.0338086	-0.0597374
Q9JMD0	-0.818171	1.08315	0.607721	-0.0169975	0.850189	-1.36662	0.149435	-0.108922	0.657768	-0.179963	-0.189777	0.633553	-0.324855	0.000898845	0.247078	0.62169	-0.305179	-0.0949621	0.15508	-0.204819	0.137341	0.636373	0.548423	-0.287515	-0.685548
Q9JME5	0.280216	-0.424308	0.116906	-0.142384	0.00625594	0.558706	0.0960359	1.42629	-1.12161	NA	0.055777	0.181987	1.21865	-1.33986	0.802582	-0.00616784	-0.200276	-0.749536	0.37982	0.194801	-0.491442	-0.476927	0.367493	0.530293	0.421603
Q9JMG1	-0.157337	0.938032	0.0566158	-0.434845	0.320889	-0.646156	0.243382	-0.162908	0.0156156	-0.0566611	-0.41052	0.44842	0.0203287	0.466305	0.0826843	0.544483	0.547222	-0.652576	-0.129316	-0.117716	0.236836	0.289586	0.445076	-0.289731	-0.452782
Q9JMH6	-0.853556	0.533934	0.349474	0.543294	-0.12209	-0.54356	0.292494	NA	-0.338462	0.0640101	0.0111781	-0.241645	NA	0.647767	0.0592188	1.20848	-1.03679	1.58315	-0.933521	-0.709121	0.644277	0.634647	-0.122043	-0.173491	-0.840542
Q9JMH9	-0.00325108	-0.305581	-0.432572	-0.0505011	-0.0582111	-0.0364011	-0.401777	0.278591	-0.620335	0.189211	0.0437369	-0.721485	0.0262719	-0.484285	0.129083	-0.497168	NA	NA	NA	NA	-0.266062	-0.961935	0.231302	0.150333	-0.0738472
Q9QUH0	-0.0827572	-0.214882	-0.0544402	0.319993	-0.388444	0.557806	-0.196213	0.435081	-0.560976	0.192844	-0.364966	-0.178536	0.426036	NA	-0.0158476	0.36792	-0.198518	NA	-0.0472636	-0.148391	-0.262085	-0.300024	0.382593	-0.116377	0.253793
Q9QUM9	-0.312296	0.266132	0.108764	0.173812	0.0967233	-0.175635	0.185346	-0.799841	0.435326	0.255993	0.0832768	0.369516	0.0771008	-0.0785222	0.550004	0.00832417	0.0139262	-0.258397	-0.110202	0.0902142	-0.135744	0.245676	0.104576	0.10716	-0.0767753
Q9QUR6	-0.0448796	0.379997	0.14088	0.289194	-0.47011	0.183065	0.180895	-0.00467005	-0.35181	0.193073	0.598434	0.129347	-0.15643	0.2511	0.366294	0.600699	-0.388638	0.387604	-0.238818	-0.162244	0.00533709	0.315777	-0.0781329	0.130357	0.0974071
Q9QUR7	0.0427238	0.282648	-0.0929172	-0.0314522	0.124372	0.171104	-0.141129	-0.0422681	0.392649	-0.540351	-0.182296	0.302815	0.51038	-0.0855817	0.797189	0.287444	-0.246577	-0.108302	-0.22812	-0.197047	-0.182035	0.125367	0.246516	-0.100228	0.164199
Q9QUR8	-2.53397	1.09016	0.588626	0.451401	0.681116	-1.23363	0.845996	-1.72493	-0.162314	-0.0162838	0.292903	0.834701	NA	0.681373	-0.47182	2.17597	1.0489	1.30874	-1.82445	-2.3319	1.37477	1.12024	-0.711811	-0.501351	-1.36065
Q9QWI6	0.827286	-0.742749	-0.642802	-0.377507	-0.537495	0.734786	-0.796135	1.87893	NA	-1.45205	-1.643	-2.1593	2.27928	NA	2.13993	-0.708128	NA	-0.789138	-1.51959	NA	-2.97703	-2.95658	1.92091	1.79483	1.12174
Q9QX47	-0.384651	0.561532	NA	0.456662	0.00208915	-0.658501	0.586522	NA	-0.298742	0.39674	0.195988	0.282587	NA	-0.106861	-0.0842021	1.80904	-0.516367	0.259171	-1.21835	0.314369	0.940431	1.09742	-0.228469	0.492281	-1.83195
Q9QXA5	0.0167705	0.785059	-0.0550435	0.166548	0.0406615	-0.413581	0.120825	-0.846811	NA	0.738249	0.732454	-0.529581	NA	0.378004	0.214524	-0.0867652	-0.00168224	-0.469408	0.277466	0.632644	0.650499	0.716331	0.585111	0.345397	-1.82502
Q9QXB9	-0.395892	-0.211675	0.0233148	0.0934898	0.145797	-0.0893202	-0.140214	-0.226573	-0.469081	0.170148	0.347217	0.519893	-0.706765	-0.209338	0.0601073	0.731332	NA	-0.542443	-0.577283	NA	-0.0229879	-0.146905	-0.19032	-0.0800059	0.0298611
Q9QXS6	0.28333	0.332555	0.287	0.0708405	-0.239098	0.21858	0.27419	0.371058	-0.522034	0.628401	0.493065	-0.223664	0.143326	0.337244	0.801444	0.242072	-0.306546	0.137452	0.192622	-0.0149916	-0.0849862	-0.178814	0.81588	0.37943	-0.0547972
Q9QXT0	-0.463142	0.710076	0.336207	0.253876	0.404703	-0.731287	0.568877	0.0291112	0.42831	-0.0251188	0.0974112	0.262151	-0.171829	0.459274	-0.0538162	0.265204	0.541494	0.312164	0.0767838	-0.216706	0.102164	0.430312	0.562201	-0.0745041	-0.249237
Q9QXV0	0.322032	-0.42612	0.875663	0.395406	-0.22706	0.0601801	-0.8186	0.536224	NA	-0.401382	-0.0420018	-0.970581	1.00738	NA	0.883418	-0.649884	-0.710799	-0.863177	0.588628	0.907388	-1.98725	-0.333562	1.22184	-0.942592	2.17121
Q9QXZ0	0.00962126	-0.294579	-0.0907587	-0.140669	-0.110279	0.183201	-0.5325	-0.0617107	-0.612154	0.155979	0.00398226	-0.383634	0.453188	-0.531614	1.14075	0.399662	-0.212838	NA	NA	-1.88527	-0.177339	-0.740768	0.145861	0.260641	-0.185509
Q9QY76	0.103771	-0.132236	-0.178224	0.201004	-0.0241044	0.426938	-0.126012	1.17038	-0.634689	-0.306154	1.03955	-1.18116	0.955469	-0.772272	0.604012	0.30062	-0.88274	0.0514211	0.286787	-0.127698	-0.571315	-0.312226	0.814221	-0.0812407	0.344228
Q9QYB1	-0.953638	0.394546	0.185526	0.0741164	-0.276304	-0.309604	0.343796	NA	-0.997102	0.723368	0.351938	-1.26306	NA	0.798028	-0.847677	0.42882	NA	0.18676	NA	NA	0.470342	0.568172	-0.221258	-0.376795	-0.82729
Q9QYB5	0.417352	-0.466577	-0.452589	-0.567043	-0.0582311	0.551342	-0.605861	0.564178	NA	-0.645895	-0.406279	-0.636713	0.280703	NA	0.104089	-0.155301	NA	-0.455191	NA	NA	-1.0266	-0.661395	0.513948	0.393898	-0.0638578
Q9QYB8	0.392824	-0.459283	-0.00418619	-0.169896	-0.367488	0.137564	-0.641063	0.559497	NA	-0.732606	-0.232467	0.0583346	-0.113294	-0.492202	0.40025	0.0293801	-0.60654	-0.18678	NA	-0.43026	-1.13621	-0.564767	0.260493	0.231973	0.414563
Q9QYC0	0.376169	-0.252519	-0.0884854	0.0381186	-0.392533	0.592689	-0.188699	0.547067	-0.570987	0.167168	0.400443	-0.350517	0.170338	-0.278773	0.716111	0.0128043	-0.0681257	-0.447026	-0.200836	0.0597043	-0.500984	-0.335896	0.47593	0.31284	0.108637
Q9QYF9	0.979427	-0.204665	-0.361264	-0.0920587	-0.460847	0.862977	-0.158267	1.88161	-1.18929	0.340327	0.202957	-1.41814	2.01306	-1.26521	1.12263	-0.305156	-1.15109	-0.413305	0.709952	0.52151	-0.447794	-0.671049	0.705142	0.680052	0.137438
Q9QYG0	0.746451	-0.277148	-0.249955	0.112321	-0.302227	0.868921	-0.468503	1.36636	-1.25036	0.416496	0.544803	-0.908668	1.15517	-0.893948	0.390015	0.133434	-0.421603	-0.34322	0.481665	0.128164	-0.168937	-0.563802	0.318009	0.345677	0.376098
Q9QYI3	-1.2786	0.628486	0.0130801	0.166076	0.420038	-0.301375	0.519329	NA	NA	0.861839	-1.04979	0.217732	NA	0.0656634	-0.976953	0.682269	NA	0.366269	NA	NA	0.750879	0.509949	-0.419001	-0.0379531	-0.684567
Q9QYR6	0.493908	-0.53135	-0.156182	0.120098	-0.247842	0.692328	-0.517942	2.66648	-4.79572	1.3486	2.30037	-0.550094	2.55023	-3.66683	1.0992	-0.183122	-1.45904	-0.917061	0.4862	0.847839	-1.3057	-0.800357	0.769597	0.258787	0.972687
Q9QYS9	-0.274514	0.0326224	0.149408	0.428606	-0.0125236	-0.143185	0.523718	-0.425846	0.270043	-0.0503321	0.567179	0.343232	0.0043934	-0.0045386	0.361761	0.378969	0.169283	-0.307537	-0.0680292	0.0690942	0.392002	0.325949	0.0759129	0.0611079	-0.35202
Q9QZ06	0.193223	-0.200508	0.266579	0.17163	-0.345733	0.412391	-0.0820817	0.725777	-0.694246	-0.445999	0.379538	0.0431633	0.91139	-0.504122	0.507797	0.132937	0.280477	-0.535885	0.0615514	-0.0907346	-0.12911	-0.111371	0.259303	-0.0143427	0.292306
Q9QZ23	-0.678934	0.0955254	-0.0675936	0.42299	-0.129918	-0.119325	0.295516	NA	NA	NA	-1.04548	0.268462	1.15899	-0.485828	-0.164258	-0.554435	0.20855	0.21144	0.0917197	0.0512097	-0.233254	-0.150254	0.0690719	0.267092	-0.0824681
Q9QZ88	0.147965	0.131869	0.054305	-0.020639	-0.802183	0.252613	-0.097038	NA	NA	-0.112442	-0.0195599	NA	NA	-0.0107589	0.688534	0.070605	-0.059005	0.138075	-0.139035	-0.984695	-0.291702	-0.237523	0.231157	-0.151583	0.211717
Q9QZD9	-0.691008	0.436723	0.118308	0.366556	0.0935318	-0.389792	0.243541	-0.156566	0.467394	-0.0370166	-0.176014	0.595481	-0.264619	-0.250803	0.159998	0.711224	0.174973	0.272322	-0.129833	-1.03623	0.415564	0.650723	-0.137062	0.0309239	-0.833107
Q9QZE5	-0.632703	-0.0880009	-0.210221	-0.364391	0.197569	-0.555399	-0.131851	-0.232256	-0.0385699	-0.364382	-0.415775	0.136221	-0.511663	-0.358572	-0.405624	-0.104374	NA	NA	NA	NA	-0.0302718	-0.27072	-0.497872	-0.0130518	-0.463082
Q9QZF2	-0.468462	0.264166	0.830908	0.201064	0.066899	-0.849531	0.370688	-0.499345	1.15778	-0.587915	0.431799	0.191458	-0.254627	-0.0234143	-0.320968	0.509211	1.50564	0.0823414	0.178521	-1.59841	1.205	-0.00645713	1.40773	-0.306086	-2.00325
Q9QZM0	0.409927	0.372014	0.323522	0.127403	0.112302	0.3047	0.289674	-0.0690143	-0.226284	0.563007	0.56065	0.489742	-0.165584	0.787029	0.697292	1.32177	-0.407414	0.936652	-0.166199	-0.719639	0.134142	0.471292	0.649142	0.190022	-0.0592083
Q9QZQ1	-0.136723	0.113593	-0.12488	-0.0398942	0.224403	-0.0361192	0.0729628	-0.135217	-0.375837	-0.226187	0.511047	0.607326	-0.749767	0.44198	0.321622	0.345866	-0.337373	-0.288205	NA	NA	0.785022	0.748942	0.291772	-0.0564652	-1.71688
Q9QZQ8	0.0550394	0.0902609	-0.431901	-0.203872	-0.43336	-0.145867	-0.0278483	-0.551669	-0.228705	-0.0462197	-0.263154	0.375074	-0.717852	0.334975	-0.642489	0.319281	NA	-0.147169	NA	NA	0.0780191	0.318339	-0.166991	0.0359691	-1.0493
Q9R0H0	0.114739	0.256909	0.135909	0.111049	-0.451395	0.0277492	0.274399	0.5233	-0.752562	-0.213402	0.61655	0.0157347	0.125837	0.153905	-0.28203	0.857203	NA	-0.47575	-0.14607	0.381903	0.562583	0.491353	-0.601942	0.660233	-0.776968
Q9R0K7	0.553718	-0.226652	-0.451462	-0.229212	-0.301142	0.479028	0.145298	2.48062	-3.12207	1.02919	1.42137	-1.13104	2.18098	-2.88948	1.0558	0.0519331	-1.16994	-0.197254	0.0341451	0.199245	-1.09136	-1.12162	1.20397	0.500345	0.486945
Q9R0P3	-0.19212	0.0959983	-0.0541917	-0.0200117	0.00184829	-0.125472	0.202628	0.0456521	0.20259	-0.0668899	-0.0500339	-0.0633319	-0.0193369	-0.13997	0.331594	0.0601443	NA	0.0140343	-0.231576	-0.239426	0.0611973	0.205928	0.0258293	-0.0184957	-0.339688
Q9R0P4	-0.575647	0.80913	0.231565	0.107889	0.207127	-1.13603	0.52842	-1.23507	1.62272	NA	NA	0.598744	-0.583316	-0.279906	-0.596634	0.243766	0.654188	0.341781	-0.0834046	-0.411882	-0.343984	0.555948	1.01384	-0.579053	-0.523569
Q9R0P5	-0.00143236	0.504086	0.396017	0.304457	-0.50448	-0.0436574	0.139248	-0.105249	-0.0836419	0.486979	0.276976	0.0443541	-0.258326	0.433144	0.46137	0.0589875	-0.202567	-0.000870475	0.548759	-0.184903	-0.0101962	0.321462	0.0677208	0.281082	-0.0927562
Q9R0P9	0.286527	-0.190819	0.0549117	0.276937	-0.186875	0.469245	-0.203316	0.498292	-1.05926	0.302045	0.715442	-0.16255	0.672212	-0.45957	1.25357	-0.000133702	-0.858748	-0.439761	0.420282	0.0590226	-0.763294	-0.25411	0.692992	0.251612	0.434662
Q9R0Q3	-0.475674	0.309238	-0.354054	0.510207	-1.11166	0.207593	-0.145167	NA	NA	NA	NA	NA	-0.296309	-0.0064094	NA	0.0570755	NA	-0.282707	-0.228447	NA	0.133409	0.0666092	0.0296292	-0.0233908	-0.963054
Q9R0Q6	0.303792	-0.00244784	-0.00397784	0.120592	-0.170802	0.323152	-0.0111978	0.180479	-0.642551	0.546984	0.424612	-0.168681	0.118829	0.099439	0.395968	0.232049	-0.522098	0.0276494	0.51225	-0.166582	-0.332081	-0.128286	0.342897	0.218014	0.298819
Q9R0Q7	-0.0752945	0.425739	0.238079	0.186004	-0.342497	-0.128054	0.423849	-0.136843	0.264267	0.204387	0.103997	0.241527	-0.0807031	0.131197	0.713492	1.0495	0.374509	1.27001	-0.312562	-2.4711	-0.207927	0.652641	0.129961	-0.0251355	-0.0296635
Q9R0U0	-0.393898	0.62376	-0.581141	-0.108454	1.03492	-0.584261	-0.051983	-0.335733	0.57222	-0.125171	-0.48006	0.76148	-0.0726465	-0.381151	0.0466093	-0.208989	0.200365	-0.515786	0.372029	0.0534353	0.143485	0.251787	0.417726	-0.0418858	-0.814726
Q9R0Y5	0.215447	-0.675811	-0.0820033	-0.0908333	-0.538216	0.459257	-0.710662	0.598819	NA	0.649995	0.650344	-1.53121	-0.109655	-1.47786	0.134366	NA	NA	NA	-0.225384	-0.518764	-1.31528	-1.06816	0.515306	0.0862587	0.765576
Q9R190	-0.122339	1.07001	-0.218286	-0.113216	0.0776468	-2.29022	1.10334	-0.731202	0.589943	0.309613	-0.38579	0.574143	-1.47254	0.622763	-0.226391	-0.0363807	-0.0386407	0.0196593	NA	NA	1.2112	1.20648	-0.549351	0.629021	-2.84954
Q9R1C7	-1.38368	1.48542	0.0806198	0.0528468	-0.84569	NA	0.556405	-0.80675	-0.0287281	-0.569139	0.369225	1.5477	-0.259967	-0.315434	NA	-0.306011	0.19516	0.0766816	-0.00188366	NA	0.609065	0.625555	-0.450135	0.117425	-0.946975
Q9R1P0	-0.224138	0.278986	0.022654	0.291346	-0.552642	0.04032	0.424326	-0.40597	-0.17685	0.748475	0.0889295	0.0915115	-0.367888	0.302646	0.273716	-0.284644	0.170822	0.0403817	0.24326	-0.202804	0.217863	0.485709	0.0558169	-0.278526	-0.280254
Q9R1P1	-0.206522	0.418533	0.0188676	0.422283	0.0159396	0.000438609	0.461817	-0.281987	-0.232007	0.483286	0.614795	0.380785	-0.810767	0.977249	0.444502	0.368338	-0.0266337	0.284838	0.0417772	-0.143089	0.018257	0.413296	0.185068	0.320076	-0.128586
Q9R1P3	0.0917619	0.0973419	0.0221019	0.0367119	0.472812	0.0978719	0.146862	0.194966	-0.227977	0.274962	0.441693	0.437062	-0.445532	0.290291	-0.105714	1.42746	-0.168504	0.606622	-0.628824	-0.303504	0.00483353	0.22975	0.194504	0.310715	-0.0501845
Q9R1P4	-0.278682	0.110494	-0.122056	0.0892897	0.225881	-0.140397	0.118777	-0.0197951	-0.109387	-0.0782061	0.0267249	0.482786	-0.212761	-0.0860561	0.167709	-0.151068	0.113173	-0.27334	0.154287	-0.00792716	0.196861	0.211715	-0.0353404	0.183172	-0.554045
Q9R1Q7	-0.231493	0.65998	-0.433008	-0.18568	0.0872347	-0.724275	0.32748	0.0560307	-0.19882	NA	NA	NA	NA	NA	0.614422	-0.198814	0.273433	0.379911	-0.820064	-0.677254	0.354344	-0.286244	0.474464	0.13328	-1.03282
Q9R1Q8	0.823339	-0.0882992	-0.254282	0.106624	-0.389586	0.815916	-0.292716	0.813681	-0.651183	-0.343845	0.237721	0.0722575	0.743515	-0.151149	0.752797	-0.411244	-0.0367574	-0.640002	0.507417	0.445787	-0.53821	-0.56077	0.69038	0.654154	0.269442
Q9R1T2	-0.411546	0.461605	0.128151	0.0712206	0.1052	-0.317375	0.311207	-0.363059	0.207365	0.137773	0.0575619	0.581783	-0.476849	0.203886	0.31704	0.278497	0.193578	0.275428	-0.128747	-0.637113	0.467635	0.749563	0.0269289	-0.0713111	-0.923915
Q9R1T4	-0.00495577	-0.719748	-0.0630612	-0.0885967	-0.53439	0.540496	-0.737048	NA	NA	-0.344995	-0.114235	NA	NA	NA	0.25159	-0.361699	-0.843699	-0.241736	NA	0.0474701	-0.641955	-0.977101	0.126977	0.0199973	0.324007
Q9WTL7	0.842225	0.220165	-0.21561	-0.184295	0.0572509	0.532295	-0.126945	-0.257652	NA	0.874787	0.491718	-0.300772	0.184598	-0.0283217	1.17017	0.177568	-0.448872	-0.464236	0.275568	0.254165	0.261656	0.269376	0.347736	0.404676	-0.47981
Q9WTM5	-0.740507	0.600859	0.447743	0.130797	0.51343	-0.92004	0.442048	-0.679646	0.489143	0.13097	-0.129441	0.662689	-0.404528	0.40514	0.219427	0.797493	0.404641	0.489729	-0.705087	-0.799637	0.682858	0.687126	-0.119327	-0.0659455	-0.845907
Q9WTP6	-0.541175	0.609207	0.0359569	0.367507	0.463127	-0.315068	-0.163106	-0.454914	0.445153	-0.0545841	0.0357384	0.475306	NA	-0.0554576	-0.342622	0.446032	1.06185	0.210978	-0.146692	-0.838302	0.691501	0.742531	-0.286321	0.486394	-1.30807
Q9WTQ5	-0.082006	0.486663	0.446593	0.230356	-0.268246	-0.331892	0.433979	-0.0864135	NA	0.0269365	0.545186	0.281156	-0.527994	0.545796	0.585097	0.354937	-0.258043	0.122704	0.170228	-0.190257	-0.574764	-0.0723039	0.973516	0.0304861	0.296956
Q9WTR5	0.030296	-0.028376	0.612963	0.139728	0.038336	-0.00963995	-0.709976	0.331163	NA	-0.162964	0.0427867	-0.0295133	0.908304	-1.02692	0.487814	-0.472799	0.297178	-0.262451	-0.243836	0.256952	-0.856929	-0.584512	0.527869	-0.354591	1.32054
Q9WTT4	0.781471	-0.752731	-0.326107	-0.161907	-0.35008	0.896501	-0.84877	1.07246	NA	-0.0920413	0.466125	-0.366061	2.01109	-3.74439	2.02247	-3.10734	-1.95207	-0.536087	2.08203	0.838165	NA	-2.05061	0.647246	-0.00776182	0.975917
Q9WTX2	-0.147058	-0.13257	0.191469	0.467789	-0.247369	0.323599	-0.183107	-0.304904	-0.156464	0.411759	0.0758371	0.45518	-0.129544	-0.0791139	0.443225	0.676482	-0.734321	0.23339	-0.253061	-0.131931	0.054926	0.256346	-0.148444	0.266156	-0.234162
Q9WTX5	-0.114171	0.41389	0.12874	0.0847218	-0.446038	0.268011	0.263656	0.224406	-0.665373	0.576722	0.486989	-0.256603	0.0171374	0.215528	-0.155684	0.867679	-0.566662	0.998269	-0.249856	-0.380481	-0.471947	0.0514851	0.442781	0.0310671	0.374334
Q9WU40	NA	NA	NA	-0.640506	-0.192416	0.885845	-0.338596	0.569926	0.807516	-1.26141	NA	-0.0864291	0.750706	-1.20882	-0.487493	NA	0.0324021	NA	NA	0.240835	NA	-0.293626	NA	0.150789	NA
Q9WUA2	0.0750636	0.112564	-0.212346	0.161944	0.445424	-0.148686	-0.0608164	-0.0596881	-0.237217	-0.0665761	0.0412709	0.26976	0.0307679	0.394827	0.860499	0.0166099	-0.29248	0.0759499	-0.31026	-0.0304801	0.140245	0.299419	-0.266457	0.120517	-0.0271904
Q9WUA3	-0.0401954	-0.954172	-0.189485	0.0332246	-0.684995	0.719115	-1.00238	-0.0899212	NA	-0.676341	0.175357	NA	-0.619887	NA	0.414627	-0.250413	NA	NA	-0.735053	-0.639953	-1.88359	-1.13793	0.212373	0.227183	1.06848
Q9WUB4	-0.119699	0.383519	-0.493291	-0.634803	0.569258	-0.231822	0.322289	0.275763	NA	-0.0667477	NA	0.0700253	-0.395926	NA	0.4649	0.263655	-0.55591	-0.610645	0.234848	0.0278259	0.201451	-0.861538	-0.0746762	0.387598	0.20106
Q9WUC3	0.194627	0.18716	0.199274	0.116033	0.00663093	0.353138	-1.54325	-0.288832	NA	-0.667882	NA	-0.573272	1.25205	NA	0.972708	-0.976238	-0.719498	-0.571016	0.218662	0.658478	-1.70553	-1.2004	1.03306	-0.242804	1.76826
Q9WUD1	-0.0583	0.094914	0.101275	0.017288	-0.232864	0.438484	-0.078182	-0.204431	-0.389677	0.495536	0.319966	NA	-0.019526	NA	0.773951	0.211165	-0.254092	NA	-0.240935	-0.288222	0.262061	0.0258268	-0.14383	0.0282228	0.0295878
Q9WUK2	-0.382955	0.639205	0.127951	0.0299077	-0.249904	-0.474897	0.368338	0.0332278	0.481989	0.459633	-0.181206	0.327778	-0.513817	-0.549959	0.0897804	0.309192	0.203891	-0.661734	0.134644	-0.0263646	-0.188234	0.505825	0.602745	-0.177479	-0.701684
Q9WUL7	-0.176341	0.379327	0.236163	0.190253	0.349404	0.0646257	0.248839	-0.508466	0.271844	1.08715	0.461454	-0.0191256	-0.508516	0.507924	0.54047	0.0443	-0.033285	0.204794	0.166771	NA	0.154114	0.231104	0.261404	0.416084	-0.139656
Q9WUM3	0.258315	-0.0580632	-0.0262392	0.212229	-0.195028	0.0239948	0.24347	0.09591	0.207638	-0.248544	-0.010259	0.587321	0.165326	-0.338714	0.279899	0.320009	0.204837	-0.102046	-0.183507	-0.12604	0.113058	0.217272	0.00674811	0.388269	-0.39772
Q9WUU7	NA	1.88906	0.798534	1.06751	0.173641	-4.16358	1.17045	NA	-0.561761	0.297319	-0.161601	0.526519	NA	0.679192	-0.498482	1.04298	1.17098	1.00222	-0.779729	-1.00236	1.27323	0.846936	-0.851866	-0.644558	NA
Q9WV02	-0.119434	-0.00584691	-0.613513	-0.197967	-0.0583279	-0.242233	0.440581	-0.310631	-0.428602	0.182211	-0.0461655	0.0153789	-0.716673	0.50774	0.39402	0.000962942	-0.736443	NA	NA	NA	0.468324	0.350667	-0.121712	0.342571	-1.60895
Q9WV27	0.81973	-0.723164	-0.581277	-0.477675	-0.953147	0.60056	-0.594724	0.593818	-1.57981	-0.214522	0.593643	NA	0.173776	-1.20379	-0.210022	NA	NA	NA	-0.260027	-0.348394	-0.562964	NA	-0.103734	-0.151744	NA
Q9WV55	-0.0706905	-0.33632	-0.16843	-0.36402	-0.749842	0.28593	-0.28426	-0.204183	-1.22327	0.807787	0.925041	-0.710763	-1.108	-0.174243	0.0741459	0.317186	NA	-1.1146	NA	NA	-0.227463	-0.427083	0.200677	-0.121213	-0.630373
Q9WV60	0.0859555	-0.0608895	0.0882495	0.331128	-0.119273	0.373398	-0.177102	0.461732	-0.382591	0.0999033	0.240789	-0.317591	0.467395	-0.0481737	0.983955	0.396646	-0.894675	-0.0945152	0.0103848	0.0451748	-0.0296616	-0.389529	0.216198	0.189728	0.385738
Q9WV80	-0.915207	0.122186	-0.380774	0.241708	0.137279	-0.920483	-0.0239007	-0.315188	0.0280394	-0.301497	-0.143145	-0.0584436	-0.660203	-0.288754	-0.509071	0.0121593	NA	NA	NA	NA	0.31903	0.21108	-0.457172	-0.435362	-0.879854
Q9WV92	0.534503	-0.420206	-0.211374	0.0654633	-0.307922	0.776933	-0.406812	1.27921	-2.2935	0.505879	1.81299	-1.19882	1.4424	-1.51757	1.31103	0.311923	-1.39867	-0.526475	0.297253	0.0311528	-1.12403	-0.641507	0.583811	0.539621	0.663951
Q9WV98	0.396466	0.144131	0.00877174	0.0785507	-0.115097	0.338929	0.0363717	0.158175	0.340954	-0.271633	0.184721	-0.261339	0.806582	-0.0693405	0.846068	-0.74282	-0.330001	-0.495662	0.825961	0.657704	0.143629	-0.110594	-0.0368008	0.492499	0.145639
Q9WVA2;Q4FZG7	-0.255491	0.554112	0.22233	-0.0637609	0.502512	-1.18619	0.672825	0.0675138	0.460099	-0.237944	-0.146058	0.388311	0.303518	-0.3891	-0.130764	-0.0886986	-0.0621676	0.0746624	0.244202	0.345342	-0.165376	0.438801	0.615763	-0.296299	-0.274076
Q9WVA3	-0.214628	0.759904	0.0223224	-0.0464966	0.0108024	-0.682365	0.298554	-0.158712	0.327881	0.39128	-0.126184	0.464634	-1.17214	0.421336	0.053732	0.251882	-0.795678	0.631814	-0.035968	NA	0.437801	0.351711	0.671741	-0.02763	-1.32784
Q9WVA4	-0.720393	1.14164	0.778734	0.785148	0.00342096	-1.22768	0.658029	-1.37195	0.0702912	0.718437	0.84284	-0.0373888	NA	0.993959	-0.0563297	0.968646	0.715796	0.840546	-0.489716	-0.762754	0.830867	1.08955	0.0280379	-0.119449	-0.815511
Q9WVJ2	-0.19006	0.436249	-0.212383	0.385539	0.282589	-0.0071806	0.260099	0.0134753	0.0936953	0.603642	0.101815	0.223157	-0.312165	0.231234	0.297052	0.563886	-0.0345035	0.412019	-0.278332	-0.141674	0.383547	0.461427	0.102517	0.281197	-0.546648
Q9Z0E0	0.360154	-0.970665	-0.171034	0.059644	-0.607134	0.696654	-1.16982	0.802226	NA	0.139495	0.349426	-1.78337	1.00885	-2.06136	0.45216	-0.19836	NA	NA	-1.02617	NA	-1.1793	-1.24645	0.0843338	0.253065	0.801069
Q9Z0H3	-0.362183	0.589025	-0.341666	0.324363	-0.3814	-0.533492	0.55232	-0.280463	-0.432683	0.202009	NA	-0.197283	NA	0.599113	-0.073056	0.045909	NA	-0.038438	NA	NA	0.347306	0.395041	0.119864	0.0515963	-1.02312
Q9Z0H4	0.265912	0.293233	-0.296054	-0.203017	0.102389	0.0782713	0.307353	-0.112432	0.102554	0.0589314	-0.241045	0.314287	-0.0240836	0.449875	0.594426	-0.0671434	NA	-0.402173	0.214197	0.0521866	0.488097	0.515497	0.166527	0.399687	-1.17832
Q9Z0H8	-1.019	0.232524	0.0734237	-0.198006	-0.0361963	-1.08584	-0.160196	NA	NA	-0.615759	-0.010896	NA	NA	NA	-0.511823	-0.359633	-0.396673	NA	NA	0.0148175	-0.0130521	-0.0880521	-0.236786	-0.655932	-0.572815
Q9Z0P4	0.0635279	0.133207	0.254736	0.0176849	-0.132709	-0.171011	0.000485851	-0.125046	NA	NA	0.463662	NA	-0.267506	NA	0.598401	0.800221	-0.716958	0.963121	-0.307919	-1.19465	-0.944124	-0.181771	0.963667	-0.179524	0.460267
Q9Z0R9	-1.28759	0.401438	0.0375629	0.568751	0.163984	-0.939016	0.453985	NA	NA	-0.0908629	0.360592	-0.622637	NA	0.00954607	-0.43867	0.902953	NA	-0.721804	NA	NA	0.0733982	0.169759	-0.0964868	-0.126151	-0.449722
Q9Z0S1	0.407679	-0.219984	-0.110412	0.0292086	-0.134647	0.575979	0.0640886	0.451241	NA	0.503261	0.705359	-0.662776	-0.173766	-0.298826	0.539901	0.285478	-0.834683	0.198181	0.476364	-0.140746	-0.626859	-0.0872089	0.506371	0.379626	0.265149
Q9Z0X1	-0.403111	-0.424551	-0.884048	-0.346151	-0.524441	0.122209	-0.893831	-0.220914	-0.93872	-0.556733	0.0573621	0.0718981	-0.533601	-1.23321	-0.531427	-0.426837	NA	NA	NA	NA	0.982081	-0.125864	-0.928858	0.490703	-2.81372
Q9Z0Y1	0.0757151	-0.443902	0.0587991	-0.13881	0.517142	0.0343871	-0.245364	0.490545	-0.347422	-0.487759	0.243688	0.0596314	0.437559	-0.538277	0.35375	0.35194	NA	NA	-0.135527	-0.651326	-0.252878	-0.246929	0.185774	0.263637	-0.0510559
Q9Z130	-0.583909	0.00480288	-0.418417	-0.428697	-0.565854	-1.16664	-0.119497	-0.204995	-0.179456	-0.515969	-0.818017	-0.151429	-0.769672	-0.638669	-0.337609	-0.181579	NA	-0.885759	NA	NA	-0.409086	-0.326466	0.0603143	-0.640276	-1.02606
Q9Z1F9	-0.381346	0.519199	-0.0182312	0.236709	0.651789	-0.0853812	0.325199	0.393175	0.629055	-0.0473848	-0.225955	0.777115	-0.290295	0.0122252	-0.305361	0.774	0.75186	0.931391	-0.670805	-0.411425	0.530212	0.488452	0.280082	0.142472	-0.549835
Q9Z1G4	0.544827	-0.500333	-0.106413	-0.118063	-0.560143	0.676877	-0.514673	1.87105	-3.15177	0.544391	1.18721	-0.38979	2.26835	-2.90737	2.34012	0.585423	-2.08111	-0.823737	-0.204497	-0.311567	-1.26746	-1.34052	0.457986	0.579926	1.15727
Q9Z1Q5	-0.262091	0.71599	0.26689	0.403061	0.343603	-0.507589	0.558441	-0.662274	0.899215	0.265282	-0.382894	0.757853	0.00152313	0.639603	0.357179	0.408384	0.142158	0.428684	-0.293008	0.258012	0.505496	0.526456	0.363136	0.367706	-0.678287
Q9Z1Q9	-0.750502	0.446489	0.00810211	0.287409	0.463259	-0.839486	0.187265	-0.598398	0.421005	-0.127405	0.0456222	0.579641	-0.73945	0.221519	-0.0168141	0.841282	0.48427	0.161586	-1.12538	-0.514194	0.652172	0.547425	-0.483829	-0.12478	-0.732032
Q9Z1R2	-0.177996	0.248241	-0.0177143	0.304584	0.16347	-0.0421683	0.253194	-0.320576	-0.196286	0.805251	0.442521	0.18156	-0.895476	0.714612	0.356659	0.581024	0.377737	0.0610659	-0.206175	-0.543217	0.471717	0.453281	0.01041	0.045379	-0.458209
Q9Z1S5	0.412119	-0.0175793	0.0674047	-0.0359083	-0.0431183	0.643009	-0.30159	0.66035	-0.293239	0.0898115	0.235738	-0.00308746	0.467164	-0.432399	1.04676	-0.688137	-1.03962	-0.444147	0.91127	0.834734	-0.445111	-0.369641	0.769448	0.515838	0.0468481
Q9Z1Z0	0.459349	-0.0320313	0.141459	0.239029	-0.159353	0.262159	0.180069	0.778561	-0.114216	0.0224443	-0.255876	0.486174	1.03591	-0.862316	0.988996	0.357439	-0.516164	-0.223664	0.0274388	0.300823	0.271001	-0.0644587	0.181361	0.401391	-0.0102387
Q9Z1Z2	-0.239591	0.397517	0.0897022	0.225989	0.221137	0.0973432	0.102281	-0.065838	-0.790758	0.649189	0.699694	0.384335	-0.649958	0.667715	0.634369	-0.101927	-0.123331	0.157671	0.160824	0.039005	0.411798	0.376038	0.185338	0.185168	-0.519499
Q9Z2H5	0.904946	-0.529879	0.429326	-0.124373	-0.50207	1.03575	-0.556299	1.6401	-1.59198	0.496298	0.481455	-1.08726	1.63467	-0.91589	1.37335	-0.329762	-1.01596	-0.774862	0.654143	0.656569	-1.58383	-0.774683	0.989876	0.844256	0.993946
Q9Z2N8	-0.981308	0.908588	0.410668	-0.126122	0.168414	-1.04455	0.680404	-1.49882	0.614323	-0.239595	0.0849274	0.93624	NA	0.116721	0.36735	0.739212	1.11284	0.161536	-0.721194	-1.64594	0.240668	0.993692	-0.311544	0.257737	-1.16905
Q9Z2U0;Q9CWH6	-0.161936	0.322317	0.142214	0.13114	0.179733	-0.181435	0.264421	-0.0895756	0.0768824	0.26743	0.137488	0.273487	-0.103025	0.133763	0.55447	0.193883	-0.665695	0.299126	0.196116	0.0190605	0.31739	0.43182	0.10122	0.16744	-0.520406
Q9Z2U1	-0.0329463	0.432987	0.116042	0.337972	0.290271	-0.167557	0.145705	-0.209384	0.0144466	0.621817	0.493693	0.144538	-0.450924	0.508288	0.241007	0.289756	-0.0806643	0.187618	0.129484	0.19492	0.57837	0.395406	0.051259	0.214896	-0.438165
Q9Z2W0	0.0559422	-0.169758	-0.0417217	0.201036	0.339813	0.0671326	0.200336	0.388841	0.184024	-0.112763	0.293071	0.135848	0.22274	-0.458979	0.58097	-0.0376068	-0.00402082	-0.204798	0.202816	0.0221652	-0.00280704	0.164765	0.107566	0.301587	-0.104839
Q9Z2X1	-0.568771	0.798203	0.110252	0.0923709	-0.0607954	-0.706476	0.529024	-0.866295	0.163178	0.536617	0.370896	0.388827	-1.21382	0.814407	0.327253	0.451439	0.272596	0.480289	-0.555088	-0.810368	1.01983	0.897887	-0.286686	0.025688	-1.51828
REV__Q3UQU0	0.181457	-0.0430528	-0.0845668	0.388778	-0.378424	0.278392	-0.352753	0.00383644	-0.694902	0.229672	0.809019	-0.122674	-0.644855	0.409733	0.82152	-0.381317	-0.73358	-0.403713	0.673979	0.0143958	0.666423	0.0834635	0.00290154	0.617997	-1.37805
A2AG50	0.677812	-0.0973739	0.639305	0.560762	-0.785573	0.860939	-0.764143	NA	NA	NA	NA	NA	NA	NA	NA	NA	NA	NA	NA	NA	NA	-1.02939	1.07271	-0.503465	1.08398
A2ALU4	-0.341485	NA	0.501475	1.07978	NA	-0.849025	NA	NA	NA	NA	NA	NA	NA	NA	NA	NA	NA	NA	NA	NA	NA	NA	-1.91564	0.0982046	2.11049
A2ASQ1	0.0547268	-0.488421	-0.228529	0.156694	-0.20418	NA	0.622045	NA	NA	NA	NA	NA	NA	NA	NA	NA	NA	NA	NA	NA	0.158195	0.106376	-0.111272	NA	-0.211742
A2ASZ8	NA	-0.74461	NA	NA	-0.683972	1.42858	NA	NA	NA	NA	NA	NA	NA	NA	NA	NA	NA	NA	NA	NA	NA	0.00897142	NA	0.679556	-0.688528
B9EJ86	-0.147362	-0.586255	-0.18715	0.262939	-0.691691	-0.354241	-0.762827	NA	NA	NA	NA	NA	NA	NA	NA	NA	NA	NA	NA	NA	-0.312247	NA	NA	-0.392494	NA
B9EJA2	0.369367	-0.625428	-0.682869	-0.331339	NA	0.0596516	-0.412097	NA	NA	NA	NA	NA	NA	NA	NA	NA	NA	NA	NA	NA	NA	NA	-0.255103	NA	-0.285803
E9PV24	-0.0483155	NA	-0.000351458	0.185913	NA	0.11359	NA	NA	NA	NA	NA	NA	NA	NA	NA	NA	NA	NA	NA	NA	-0.0839115	0.0153985	NA	0.256639	NA
E9Q8I9	-0.163591	NA	NA	NA	NA	0.68842	NA	NA	NA	NA	NA	NA	NA	NA	NA	NA	NA	NA	NA	NA	NA	-0.22335	0.50535	0.776225	-0.00856951
E9QAT4	-0.364348	0.636478	NA	NA	1.30292	-1.57505	NA	NA	NA	NA	NA	NA	NA	NA	NA	NA	NA	NA	NA	NA	-0.0899338	0.123321	0.387777	-0.421166	NA
O08740	-0.409121	0.959	-0.241226	-0.101298	NA	NA	0.0919318	NA	NA	NA	NA	NA	NA	NA	NA	NA	NA	NA	NA	NA	0.0993562	0.451981	0.336854	-0.648763	NA
O09114	1.23804	-0.42598	NA	-0.55836	NA	0.251909	NA	NA	NA	NA	NA	NA	NA	NA	NA	NA	NA	NA	NA	NA	-0.421318	-0.219994	1.02052	NA	NA
O09131;Q8K2Q2	0.00125034	0.313138	-0.118419	0.73009	-0.149732	0.239556	0.00106134	NA	NA	NA	NA	NA	NA	NA	NA	NA	NA	NA	NA	NA	0.405652	0.129331	-0.00136134	0.300904	-0.108134
O35382	-0.23516	0.327903	0.353192	-0.107022	-0.28539	0.0572118	NA	NA	NA	NA	NA	NA	NA	NA	NA	NA	NA	NA	NA	NA	0.0708412	-0.0598178	-0.0849968	0.355806	-0.189554
O35526	0.321273	-0.363759	0.470502	-0.113566	NA	0.220494	NA	NA	NA	NA	NA	NA	NA	NA	NA	NA	NA	NA	NA	NA	-1.821	-1.6382	1.73346	0.0857031	2.175
O35551	0.161842	0.843893	0.224718	0.208557	-1.7278	0.260145	0.262176	NA	NA	NA	NA	NA	NA	NA	NA	NA	NA	NA	NA	NA	-0.046741	0.027249	0.07932	-0.068696	0.175675
O35598	NA	0.0756149	NA	0.0366039	-0.0561261	-0.0560931	NA	NA	NA	NA	NA	NA	NA	NA	NA	NA	NA	NA	NA	NA	0.318045	0.237011	NA	0.0477471	-0.602804
O35633	0.455726	-0.25112	0.547446	0.285126	0.291496	1.59859	-0.315936	NA	NA	NA	NA	NA	NA	NA	NA	NA	NA	NA	NA	NA	-1.19838	-2.43643	0.827052	1.4416	3.23138
O35668	-0.173954	NA	NA	1.83216	NA	-0.502324	NA	NA	NA	NA	NA	NA	NA	NA	NA	NA	NA	NA	NA	NA	-1.58587	NA	NA	NA	2.35645
O35678	0.913391	-1.13016	-0.781074	0.486726	NA	0.959191	-1.32777	NA	NA	NA	NA	NA	NA	NA	NA	NA	NA	NA	NA	NA	NA	NA	NA	-0.248315	-0.0449157
O35857	0.0356782	NA	-0.33438	0.00348617	0.0485602	0.42208	-0.0498838	NA	NA	NA	NA	NA	NA	NA	NA	NA	NA	NA	NA	NA	0.591409	0.300921	-0.180841	0.219313	-0.826184
O54724	0.0820603	NA	NA	-0.0467407	NA	NA	-0.187051	NA	NA	NA	NA	NA	NA	NA	NA	NA	NA	NA	NA	NA	-0.220795	0.0282467	0.313259	-0.323018	NA
O54829;Q9Z2H2	0.455899	0.078027	NA	NA	-0.375409	0.700614	-0.360711	NA	NA	NA	NA	NA	NA	NA	NA	NA	NA	NA	NA	NA	NA	NA	0.154534	-1.22365	1.36816
O54901	0.608615	0.0421487	1.24903	-0.805459	-0.140719	0.816993	-0.497153	NA	NA	NA	NA	NA	NA	NA	NA	NA	NA	NA	NA	NA	-1.6341	-1.33432	1.42333	0.634897	1.8198
O55057	0.0239575	-0.159712	-0.112448	0.0424765	-0.387216	0.0130555	0.0124125	NA	NA	NA	NA	NA	NA	NA	NA	NA	NA	NA	NA	NA	0.334525	-0.140649	NA	-0.437078	NA
O55131;Q9DA97	0.0152199	-0.116241	-0.0421291	0.0145439	0.00231394	0.206187	-0.201312	NA	NA	NA	NA	NA	NA	NA	NA	NA	NA	NA	NA	NA	0.0251481	-0.0465959	0.0950221	-0.0984839	-0.0618169
O70311	-0.487106	-0.24286	0.429047	0.632096	-0.106779	-0.0397769	0.673399	NA	NA	NA	NA	NA	NA	NA	NA	NA	NA	NA	NA	NA	0.597167	0.326532	0.372716	0.0270339	-0.710577
O70480	-0.279841	0.169374	NA	0.210991	0.114038	-0.114865	0.0632994	NA	NA	NA	NA	NA	NA	NA	NA	NA	NA	NA	NA	NA	-0.0694814	-0.350728	0.778591	-0.163593	-0.0589564
O70494	NA	0.476193	-0.476193	NA	NA	NA	NA	NA	NA	NA	NA	NA	NA	NA	NA	NA	NA	NA	NA	NA	NA	0.126166	-0.126166	NA	NA
O88307	0.0693356	NA	0.444469	NA	NA	-0.513804	NA	NA	NA	NA	NA	NA	NA	NA	NA	NA	NA	NA	NA	NA	-0.191544	NA	0.385907	-0.194363	NA
O88322	NA	0.250809	NA	-0.134298	NA	NA	NA	NA	NA	NA	NA	NA	NA	NA	NA	NA	NA	NA	NA	NA	-0.0801493	0.0821923	0.199082	0.0318977	NA
O88441	NA	0.513545	0.629133	0.229887	-0.507583	0.437137	0.496837	NA	NA	NA	NA	NA	NA	NA	NA	NA	NA	NA	NA	NA	0.672243	-0.0469267	0.187393	0.386593	NA
O88851	0.217928	-0.048178	-0.224999	0.214584	-0.679757	0.017206	0.019897	NA	NA	NA	NA	NA	NA	NA	NA	NA	NA	NA	NA	NA	0.542098	0.00430001	-0.076585	-0.095315	-0.719726
O88878	-0.247217	0.854718	0.644868	NA	NA	-0.438217	0.81772	NA	NA	NA	NA	NA	NA	NA	NA	NA	NA	NA	NA	NA	0.242956	1.17965	1.75216	-0.0765535	-1.46633
O88983	-0.186682	-0.178771	NA	NA	0.986867	-0.621415	NA	NA	NA	NA	NA	NA	NA	NA	NA	NA	NA	NA	NA	NA	-0.188808	-0.0907521	0.120165	0.159395	NA
O88998	0.232159	-0.291647	NA	NA	NA	0.059489	NA	NA	NA	NA	NA	NA	NA	NA	NA	NA	NA	NA	NA	NA	NA	NA	-0.149882	0.116387	0.033496
O89017	NA	0.308227	-0.131085	-0.133174	0.123632	NA	-0.167599	NA	NA	NA	NA	NA	NA	NA	NA	NA	NA	NA	NA	NA	0.944396	-0.144107	-0.741115	0.0619443	-0.12112
O89051	1.89323	-0.168833	-0.25788	0.0569025	-2.0461	1.08981	-0.831452	NA	NA	NA	NA	NA	NA	NA	NA	NA	NA	NA	NA	NA	NA	-0.916294	0.754755	0.343481	-0.332973
P00397	0.459646	-0.539822	-0.349537	0.0310563	-0.884327	1.59853	-0.96566	NA	NA	NA	NA	NA	NA	NA	NA	NA	NA	NA	NA	NA	-1.30011	-0.398306	NA	2.24879	-0.921876
P01027	-0.552859	-0.230539	NA	-0.647209	NA	NA	NA	NA	NA	NA	NA	NA	NA	NA	NA	NA	NA	NA	NA	NA	-1.48184	-1.6157	-0.545831	1.7359	NA
P01837	1.6006	1.49152	1.45712	1.86972	1.32484	2.62268	0.497438	NA	NA	NA	NA	NA	NA	NA	NA	NA	NA	NA	NA	NA	NA	NA	1.44558	1.65839	NA
P02088;P02104	0.446187	0.80632	0.632999	0.315347	-1.30026	0.296832	0.663862	NA	NA	NA	NA	NA	NA	NA	NA	NA	NA	NA	NA	NA	-0.0850345	0.408564	-0.00350046	0.872044	0.137418
P02469	NA	0.129619	NA	NA	NA	NA	0.115112	NA	NA	NA	NA	NA	NA	NA	NA	NA	NA	NA	NA	NA	0.944448	0.106508	-0.21394	-0.347557	NA
P03899	-0.122328	-0.0415429	0.477516	0.37203	-0.747256	0.612014	-0.00265192	NA	NA	NA	NA	NA	NA	NA	NA	NA	NA	NA	NA	NA	0.212231	-0.463661	0.0692249	0.974936	-0.401459
P03921	-0.364891	NA	NA	NA	NA	0.364891	NA	NA	NA	NA	NA	NA	NA	NA	NA	NA	NA	NA	NA	NA	-0.235722	NA	NA	0.235721	NA
P03930	0.426439	0.166028	-0.0735903	0.0185217	0.0370607	0.32586	-0.260956	NA	NA	NA	NA	NA	NA	NA	NA	NA	NA	NA	NA	NA	0.0887583	-0.320563	0.317894	0.293024	0.0775733
P05132	0.231374	-0.233193	-0.102843	-0.0148357	-0.482799	0.694577	-0.6256	NA	NA	NA	NA	NA	NA	NA	NA	NA	NA	NA	NA	NA	-0.776797	-0.280459	0.331462	0.129626	0.215228
P06728	0.638701	1.45276	1.13769	0.414158	-0.802196	-0.250466	1.54321	NA	NA	NA	NA	NA	NA	NA	NA	NA	NA	NA	NA	NA	0.182926	0.920306	0.798846	0.945966	0.104706
P06797	-0.146733	0.561073	0.0621318	-0.28365	-0.385273	-0.0126542	-0.299261	NA	NA	NA	NA	NA	NA	NA	NA	NA	NA	NA	NA	NA	0.198851	0.160757	0.216114	-0.295662	-0.640324
P08414;P58801	1.52546	-0.676935	-0.528063	-0.397495	-1.17346	1.48172	-0.438045	NA	NA	NA	NA	NA	NA	NA	NA	NA	NA	NA	NA	NA	-2.17095	-1.1899	1.33241	1.07722	0.803474
P08556	-0.139303	-0.371921	-0.19998	-0.337139	0.0976469	-0.0875831	-0.328994	NA	NA	NA	NA	NA	NA	NA	NA	NA	NA	NA	NA	NA	-0.407807	0.0718831	-0.203987	0.0465431	-0.483257
P0C7M9	0.233113	NA	-1.10629	-0.428859	0.111884	0.201012	-0.423189	NA	NA	NA	NA	NA	NA	NA	NA	NA	NA	NA	NA	NA	NA	NA	-0.0993069	-0.371468	NA
P0DP60	-0.161076	NA	0.015882	NA	NA	NA	NA	NA	NA	NA	NA	NA	NA	NA	NA	NA	NA	NA	NA	NA	NA	NA	0.247582	-0.596317	0.130944
P12265	NA	-0.12505	NA	NA	NA	NA	0.12505	NA	NA	NA	NA	NA	NA	NA	NA	NA	NA	NA	NA	NA	-0.089546	0.089546	NA	NA	NA
P14576	-0.779031	1.32154	0.349237	0.918738	-0.385278	-0.471631	0.0344307	NA	NA	NA	NA	NA	NA	NA	NA	NA	NA	NA	NA	NA	1.08804	0.389496	-0.760294	-0.152664	NA
P15116;P39038	-0.0729141	0.289129	0.190821	0.186449	0.234926	-0.164709	0.568731	NA	NA	NA	NA	NA	NA	NA	NA	NA	NA	NA	NA	NA	-0.183482	0.39814	0.624437	-0.0539189	0.0951321
P16054;P23298	1.49726	-0.178852	-0.446396	-0.288902	-1.78733	1.26329	-0.709169	NA	NA	NA	NA	NA	NA	NA	NA	NA	NA	NA	NA	NA	0.0262415	-0.91491	0.644642	0.0164575	-0.236791
P16254	-0.0668841	-0.0545651	0.0787649	0.138516	-0.163699	-0.00952106	0.499717	NA	NA	NA	NA	NA	NA	NA	NA	NA	NA	NA	NA	NA	0.714533	0.244125	0.0478121	0.0829011	-0.787708
P17225	-0.984158	0.819316	0.264837	0.340091	0.363443	-1.16852	0.70741	NA	NA	NA	NA	NA	NA	NA	NA	NA	NA	NA	NA	NA	1.15465	1.34221	-0.679015	-0.243402	-1.32985
P18872	0.529856	-0.280367	-0.0278494	-0.00999537	-0.50536	0.570198	-0.334135	NA	NA	NA	NA	NA	NA	NA	NA	NA	NA	NA	NA	NA	-1.0232	-0.982948	0.714062	0.248101	1.0028
P20444	-0.259899	-0.396035	NA	NA	-0.193593	1.06847	-0.508392	NA	NA	NA	NA	NA	NA	NA	NA	NA	NA	NA	NA	NA	NA	NA	-0.101771	-0.173476	0.101577
P22892	0.0318642	0.397129	0.346594	0.516499	-0.304622	1.02804	0.199128	NA	NA	NA	NA	NA	NA	NA	NA	NA	NA	NA	NA	NA	0.320463	0.41988	0.340772	0.367174	0.133594
P23818	0.881924	NA	NA	NA	NA	0.0461885	-0.958145	NA	NA	NA	NA	NA	NA	NA	NA	NA	NA	NA	NA	NA	-0.408588	-1.25998	1.51645	0.499651	-0.397585
P23819	0.1587	0.000110512	-0.678858	-0.192109	NA	0.711431	NA	NA	NA	NA	NA	NA	NA	NA	NA	NA	NA	NA	NA	NA	-0.466327	NA	0.156573	-0.184143	0.493319
P24549;O35945	1.29653	-1.14141	-1.30793	0.680781	NA	1.25042	-1.24814	NA	NA	NA	NA	NA	NA	NA	NA	NA	NA	NA	NA	NA	NA	NA	0.0391656	0.305208	-0.579256
P24788	NA	0.307836	NA	-0.0931937	NA	NA	NA	NA	NA	NA	NA	NA	NA	NA	NA	NA	NA	NA	NA	NA	0.18654	0.439818	-0.470508	0.273436	NA
P26339	-0.535613	-0.531973	-0.582813	-0.666363	NA	-0.582103	-1.01368	NA	NA	NA	NA	NA	NA	NA	NA	NA	NA	NA	NA	NA	NA	NA	1.18736	-1.9564	-1.18724
P28660;Q8K1X4	0.40894	-0.251281	-0.0881758	0.115922	-0.383546	0.921385	-0.538411	NA	NA	NA	NA	NA	NA	NA	NA	NA	NA	NA	NA	NA	-0.227209	-0.193503	0.341854	0.00438677	0.206497
P28741	-0.34834	-0.0720841	0.518931	NA	-0.567815	1.18399	-0.663032	NA	NA	NA	NA	NA	NA	NA	NA	NA	NA	NA	NA	NA	0.381355	-0.289635	-0.259184	0.517729	-0.307226
P31938	0.933255	0.00262484	0.494721	-0.274781	0.292348	0.823155	-0.357797	NA	NA	NA	NA	NA	NA	NA	NA	NA	NA	NA	NA	NA	0.385996	-0.0403321	0.146956	0.227343	0.64684
P35123	0.509747	-0.0845324	0.165491	0.0756266	-0.0776714	0.132593	0.442188	NA	NA	NA	NA	NA	NA	NA	NA	NA	NA	NA	NA	NA	0.760965	0.165891	-0.42824	NA	NA
P35276	0.819416	-0.740566	-0.0617312	0.200022	-0.191795	1.38367	-0.508266	NA	NA	NA	NA	NA	NA	NA	NA	NA	NA	NA	NA	NA	-1.43334	-0.739417	1.13083	0.347343	1.33799
P35283	0.0829063	-0.299472	0.0942773	0.445521	0.360707	0.138572	-0.234767	NA	NA	NA	NA	NA	NA	NA	NA	NA	NA	NA	NA	NA	0.00918873	-0.0119813	-0.0378193	0.00808273	0.452348
P35288	0.843588	0.54962	-0.256584	-0.0516939	-0.0914419	NA	NA	NA	NA	NA	NA	NA	NA	NA	NA	NA	NA	NA	NA	NA	0.359515	0.0356199	-0.0342901	0.288432	0.344212
P35585	-0.00501598	0.053436	-0.102242	0.09662	-0.16363	0.013157	-0.121822	NA	NA	NA	NA	NA	NA	NA	NA	NA	NA	NA	NA	NA	0.020291	-0.141563	0.023991	-0.083432	0.016787
P35821	NA	0.153147	NA	0.32473	-0.303944	-0.102409	0.152891	NA	NA	NA	NA	NA	NA	NA	NA	NA	NA	NA	NA	NA	-0.24947	-0.0141594	0.33554	0.107624	NA
P38060	-0.217212	0.27526	-0.156918	0.131423	0.00125012	0.427446	NA	NA	NA	NA	NA	NA	NA	NA	NA	NA	NA	NA	NA	NA	0.111733	0.0500429	0.0497189	0.0960049	NA
P40336	-0.00242375	-0.0533023	0.172762	0.0376267	-0.197139	-0.0768695	0.115664	NA	NA	NA	NA	NA	NA	NA	NA	NA	NA	NA	NA	NA	0.330741	0.205928	-0.053548	0.164319	-0.650069
P42227	NA	0.340467	NA	-0.289042	-0.592278	NA	0.277912	NA	NA	NA	NA	NA	NA	NA	NA	NA	NA	NA	NA	NA	0.84139	0.202108	NA	-0.256376	-1.05006
P46096;Q9R0N5	1.00492	-0.435742	-0.284324	-0.125449	-0.159011	0.919033	-0.668763	NA	NA	NA	NA	NA	NA	NA	NA	NA	NA	NA	NA	NA	-1.3607	-1.47983	1.17227	0.892232	0.955079
P46735;O88329	-0.384869	0.374409	-0.19956	-0.239302	0.0411486	-0.468935	0.143718	NA	NA	NA	NA	NA	NA	NA	NA	NA	NA	NA	NA	NA	1.20172	-0.531129	0.463804	0.158603	-1.81685
P47740	0.358732	-0.330498	-0.0247082	-0.10681	NA	0.768251	-0.74674	NA	NA	NA	NA	NA	NA	NA	NA	NA	NA	NA	NA	NA	-0.2482	0.382621	-0.238328	0.386996	-0.351235
P47746	-0.0298308	NA	NA	NA	-0.324658	0.377678	NA	NA	NA	NA	NA	NA	NA	NA	NA	NA	NA	NA	NA	NA	NA	NA	0.419166	NA	-0.403706
P47877	NA	0.522179	NA	-0.252494	NA	NA	-0.418423	NA	NA	NA	NA	NA	NA	NA	NA	NA	NA	NA	NA	NA	NA	0.44038	NA	NA	-0.539538
P48318	1.23005	0.214411	1.02686	0.404141	-1.26931	1.23505	-0.385895	NA	NA	NA	NA	NA	NA	NA	NA	NA	NA	NA	NA	NA	NA	NA	0.208425	0.0265649	0.817282
P50153	-0.299751	-0.038189	0.598602	0.035778	NA	0.111194	NA	NA	NA	NA	NA	NA	NA	NA	NA	NA	NA	NA	NA	NA	NA	-0.74232	0.121564	-0.944758	1.89162
P51807	-0.0471974	0.465207	0.664919	0.148768	-0.27511	-0.45952	0.32366	NA	NA	NA	NA	NA	NA	NA	NA	NA	NA	NA	NA	NA	-0.0528746	0.270388	0.42955	0.224651	-0.285484
P52825	-0.307107	-0.278177	0.021723	NA	-0.015317	NA	-0.169537	NA	NA	NA	NA	NA	NA	NA	NA	NA	NA	NA	NA	NA	-0.198223	-0.293183	NA	-0.035073	-0.072253
P53994	0.201401	-0.0546068	0.032199	0.086348	-0.232273	0.438569	-0.0116629	NA	NA	NA	NA	NA	NA	NA	NA	NA	NA	NA	NA	NA	-0.532224	0.0278381	0.34418	0.110518	0.378241
P55096	0.532101	0.1371	0.397301	0.197733	-0.186491	0.492066	-0.0156383	NA	NA	NA	NA	NA	NA	NA	NA	NA	NA	NA	NA	NA	1.05553	-0.121747	-0.24336	0.765505	-0.345811
P56183	-0.420876	0.505329	NA	NA	-0.236166	NA	0.151714	NA	NA	NA	NA	NA	NA	NA	NA	NA	NA	NA	NA	NA	-0.043295	1.56691	-0.538428	NA	-0.985182
P56371	0.198662	NA	NA	-0.757994	NA	0.777802	0.124373	NA	NA	NA	NA	NA	NA	NA	NA	NA	NA	NA	NA	NA	NA	NA	0.0485649	-0.148482	0.35705
P56379	0.314503	-0.144118	0.0154097	0.34462	0.294207	0.788484	0.0817347	NA	NA	NA	NA	NA	NA	NA	NA	NA	NA	NA	NA	NA	0.203717	-0.49452	0.442152	0.81713	NA
P56380	-0.305923	0.483957	0.109784	0.287271	-0.255423	0.507964	0.262023	NA	NA	NA	NA	NA	NA	NA	NA	NA	NA	NA	NA	NA	0.131913	0.200603	-0.0223038	0.434283	0.0338272
P56387	0.000851583	-1.32522	-0.13535	0.204351	NA	0.404182	-0.224131	NA	NA	NA	NA	NA	NA	NA	NA	NA	NA	NA	NA	NA	NA	NA	-0.221125	-0.337211	0.0206764
P56394	-0.045383	0.891293	0.265606	-0.0413547	-0.118084	-0.406723	0.109293	NA	NA	NA	NA	NA	NA	NA	NA	NA	NA	NA	NA	NA	-0.615861	0.471078	1.10644	-0.587568	NA
P56581	-0.797894	NA	NA	NA	0.649474	NA	0.755964	NA	NA	NA	NA	NA	NA	NA	NA	NA	NA	NA	NA	NA	0.532925	-0.127895	NA	NA	NA
P56671	0.594347	1.38696	0.433465	0.156617	-0.0892952	-0.950295	0.255269	NA	NA	NA	NA	NA	NA	NA	NA	NA	NA	NA	NA	NA	0.646845	1.22088	0.499065	-1.34561	NA
P58021	-0.460167	0.027567	-0.255041	0.382845	NA	-0.473055	0.000719	NA	NA	NA	NA	NA	NA	NA	NA	NA	NA	NA	NA	NA	0.531529	-0.331419	-0.312563	-0.405635	NA
P58774	0.143531	NA	NA	NA	0.0474792	NA	NA	NA	NA	NA	NA	NA	NA	NA	NA	NA	NA	NA	NA	NA	-0.262644	0.500364	0.0487958	NA	NA
P58871	NA	0.0937892	0.288591	-0.189994	-0.078854	NA	-0.113532	NA	NA	NA	NA	NA	NA	NA	NA	NA	NA	NA	NA	NA	0.103621	0.017773	0.335175	0.100697	-0.557266
P60060	-0.363416	0.728569	0.770598	0.3764	-0.350347	-0.402412	0.450472	NA	NA	NA	NA	NA	NA	NA	NA	NA	NA	NA	NA	NA	0.236671	0.670099	0.672639	-0.493412	-0.22181
P60521	3.00764	-0.225481	0.340592	-2.16186	-0.943424	0.919773	-0.318802	NA	NA	NA	NA	NA	NA	NA	NA	NA	NA	NA	NA	NA	-0.34076	-0.952571	0.405967	0.715454	0.613644
P60603	0.119482	0.139629	-0.437382	0.645514	-0.683939	0.667689	-0.203516	NA	NA	NA	NA	NA	NA	NA	NA	NA	NA	NA	NA	NA	0.36703	-0.0174186	0.155781	NA	-0.363979
P60840	0.0724261	0.777869	0.577021	-0.142816	-0.243799	-0.116274	-0.00964885	NA	NA	NA	NA	NA	NA	NA	NA	NA	NA	NA	NA	NA	-0.192299	0.0887619	0.671953	-0.11674	0.201738
P61025	NA	0.395072	0.0671703	-0.384837	-0.307658	NA	0.00317825	NA	NA	NA	NA	NA	NA	NA	NA	NA	NA	NA	NA	NA	-0.0704773	-0.0203522	NA	NA	NA
P61202	0.391535	0.78628	0.599993	0.47798	0.150347	0.602812	0.446312	NA	NA	NA	NA	NA	NA	NA	NA	NA	NA	NA	NA	NA	0.446706	0.585777	0.665788	0.347259	0.422508
P61211	-0.207847	-0.0735497	NA	NA	NA	0.0799823	-0.209867	NA	NA	NA	NA	NA	NA	NA	NA	NA	NA	NA	NA	NA	-0.132267	-0.338782	0.216177	-0.279923	0.0206948
P61226	-0.511427	-0.0281217	0.0844403	-0.189264	0.132635	0.0381053	-0.0939057	NA	NA	NA	NA	NA	NA	NA	NA	NA	NA	NA	NA	NA	-0.413162	-0.476826	0.246202	NA	0.31948
P62257	-0.0397089	0.346516	NA	0.266278	NA	NA	-0.57309	NA	NA	NA	NA	NA	NA	NA	NA	NA	NA	NA	NA	NA	-0.144171	0.31083	-0.266331	0.0996679	NA
P62331	-0.0169678	0.0920789	-0.209085	-0.0532894	NA	0.375208	-0.20315	NA	NA	NA	NA	NA	NA	NA	NA	NA	NA	NA	NA	NA	-0.481929	-0.135149	0.504336	0.171452	-0.071382
P62761	1.04631	-0.527135	0.403718	0.265544	-0.680267	1.15542	-1.16104	NA	NA	NA	NA	NA	NA	NA	NA	NA	NA	NA	NA	NA	-1.96327	-1.35936	0.912521	0.946241	1.82285
P62835	0.393827	-0.0496053	-0.279553	0.191921	-0.0697583	0.410524	-0.41125	NA	NA	NA	NA	NA	NA	NA	NA	NA	NA	NA	NA	NA	-0.130851	-0.150144	0.319442	0.138793	-0.0443087
P62897;P00015	0.185752	0.176933	-0.33796	-0.0672751	0.0198989	0.0818629	0.142072	NA	NA	NA	NA	NA	NA	NA	NA	NA	NA	NA	NA	NA	-1.36572	0.129827	1.47188	-0.924926	0.832704
P62911;P17932	-0.515788	0.186511	0.126797	0.422038	0.612031	-0.29655	0.260428	NA	NA	NA	NA	NA	NA	NA	NA	NA	NA	NA	NA	NA	0.458986	0.734691	0.259243	-0.305069	-0.579663
P63046	0.327695	-0.171235	-0.0801113	0.284579	-0.20876	0.616595	NA	NA	NA	NA	NA	NA	NA	NA	NA	NA	NA	NA	NA	NA	NA	NA	0.0337194	NA	0.222534
P63082	1.04886	0.598363	0.579139	0.389894	-2.75305	1.34083	-0.681227	NA	NA	NA	NA	NA	NA	NA	NA	NA	NA	NA	NA	NA	-1.07964	-0.713276	0.996867	0.54277	0.626717
P63089	-0.258118	0.401025	0.418146	0.18918	0.025693	-0.472464	0.539102	NA	NA	NA	NA	NA	NA	NA	NA	NA	NA	NA	NA	NA	-1.02236	-0.108155	1.02191	-0.101638	0.812074
P63094;Q6R0H7;Q8CGK7	-0.316536	0.214817	0.110289	0.25944	0.249729	-0.289085	0.713759	NA	NA	NA	NA	NA	NA	NA	NA	NA	NA	NA	NA	NA	0.249536	0.127462	0.329336	-0.0211774	-0.0120069
P68181	-0.312476	0.169702	0.316551	0.273767	0.0750436	0.0490676	-0.275084	NA	NA	NA	NA	NA	NA	NA	NA	NA	NA	NA	NA	NA	-0.339161	-0.00764064	0.116697	-0.303566	0.745506
P70175	1.40637	NA	-0.560022	-1.05493	-1.08345	1.46831	NA	NA	NA	NA	NA	NA	NA	NA	NA	NA	NA	NA	NA	NA	NA	NA	NA	0.324826	-0.254321
P70236;O09110	-0.412983	0.49488	-0.037726	0.071659	0.159042	0.130514	0.362243	NA	NA	NA	NA	NA	NA	NA	NA	NA	NA	NA	NA	NA	0.010981	0.222999	0.043292	0.320863	-0.049829
P70261	NA	-0.507196	NA	0.0880529	NA	NA	0.419142	NA	NA	NA	NA	NA	NA	NA	NA	NA	NA	NA	NA	NA	1.65161	NA	-0.615141	NA	-1.03647
P70297;O88811	-0.14795	0.169103	-0.164794	0.271579	-0.716184	0.552493	0.236358	NA	NA	NA	NA	NA	NA	NA	NA	NA	NA	NA	NA	NA	-0.20253	0.121628	0.361776	0.12702	-0.264606
P70302	0.0675602	NA	NA	-0.765726	NA	-0.0291098	NA	NA	NA	NA	NA	NA	NA	NA	NA	NA	NA	NA	NA	NA	NA	NA	NA	0.0236898	-0.50854
P70414	0.339261	-0.352128	-0.136998	0.305365	NA	1.20022	-0.613553	NA	NA	NA	NA	NA	NA	NA	NA	NA	NA	NA	NA	NA	NA	-1.50132	0.330363	0.49615	1.16959
P70429	0.13804	-0.519482	0.632223	-0.217909	-0.0157493	0.134771	NA	NA	NA	NA	NA	NA	NA	NA	NA	NA	NA	NA	NA	NA	NA	-0.392286	-0.076171	-0.0282126	0.597931
P70452	-0.508361	NA	0.448234	NA	0.012851	NA	0.244005	NA	NA	NA	NA	NA	NA	NA	NA	NA	NA	NA	NA	NA	-0.016508	0.051422	0.112633	NA	NA
P70460	NA	0.171655	NA	0.0843118	0.389478	0.264882	0.0821338	NA	NA	NA	NA	NA	NA	NA	NA	NA	NA	NA	NA	NA	0.63336	0.489295	0.495299	-0.197585	-0.427909
P84096	0.375133	0.090118	0.228306	-0.00437028	0.109762	0.109712	-0.0763493	NA	NA	NA	NA	NA	NA	NA	NA	NA	NA	NA	NA	NA	0.469139	0.00246828	0.225417	0.113186	-0.215703
P97355	-0.124148	0.211576	0.121097	0.451755	0.285232	0.489416	0.0383431	NA	NA	NA	NA	NA	NA	NA	NA	NA	NA	NA	NA	NA	0.227009	0.304526	0.130305	0.204487	0.186009
P97370	0.553625	0.583162	0.346607	0.192039	-0.0976299	0.245527	0.594177	NA	NA	NA	NA	NA	NA	NA	NA	NA	NA	NA	NA	NA	-0.0596681	-0.155474	0.868499	0.700279	0.373155
P97377	NA	-0.0563652	-0.446139	-0.161273	NA	NA	0.773517	NA	NA	NA	NA	NA	NA	NA	NA	NA	NA	NA	NA	NA	0.12553	0.270197	-0.313423	NA	NA
P97390	-0.408655	-0.752948	-0.164394	-0.361579	NA	-0.180034	-0.373344	NA	NA	NA	NA	NA	NA	NA	NA	NA	NA	NA	NA	NA	NA	NA	-0.511475	-0.235508	NA
P97393	0.835003	-0.871401	-0.214031	-0.7635	-1.00976	1.6258	0.921061	NA	NA	NA	NA	NA	NA	NA	NA	NA	NA	NA	NA	NA	0.0421973	NA	NA	0.107279	NA
P97434	0.00859895	-0.27345	-0.181354	-0.483732	-0.770618	-0.516748	-0.351631	NA	NA	NA	NA	NA	NA	NA	NA	NA	NA	NA	NA	NA	-0.385534	-0.268784	-0.446654	NA	NA
P97447	0.272239	1.14558	0.477659	0.369964	NA	-1.18998	-0.669785	NA	NA	NA	NA	NA	NA	NA	NA	NA	NA	NA	NA	NA	0.135694	0.085356	0.443424	-0.00454902	-0.321867
P97494	NA	-0.559811	NA	0.056426	NA	0.178239	0.3639	NA	NA	NA	NA	NA	NA	NA	NA	NA	NA	NA	NA	NA	-0.273849	0.153237	0.348773	-0.0207721	-0.158946
P97742	NA	-0.101321	NA	0.305333	0.289706	0.425687	-0.441071	NA	NA	NA	NA	NA	NA	NA	NA	NA	NA	NA	NA	NA	-0.00589864	NA	0.878034	-0.585136	NA
P97820	-0.206625	0.343424	-0.151798	0.16799	-0.148862	-0.0370652	-0.0836045	NA	NA	NA	NA	NA	NA	NA	NA	NA	NA	NA	NA	NA	0.70353	0.235328	0.128509	-0.0344929	-1.11612
P97930	NA	0.898485	0.186678	-0.221363	0.655687	-0.114033	-0.0104233	NA	NA	NA	NA	NA	NA	NA	NA	NA	NA	NA	NA	NA	1.32934	0.767213	-0.525091	-0.641447	NA
P97950;O35963	0.626066	-0.288226	NA	NA	NA	-0.245327	-0.0925115	NA	NA	NA	NA	NA	NA	NA	NA	NA	NA	NA	NA	NA	-0.293892	NA	0.117465	0.0232655	0.153161
Q00422	NA	-0.562036	NA	0.139714	NA	NA	0.314486	NA	NA	NA	NA	NA	NA	NA	NA	NA	NA	NA	NA	NA	0.459186	0.630306	-0.457919	-0.775352	NA
Q01147;P81269	-0.92295	0.585992	0.20992	-0.0355711	0.306808	NA	0.214393	NA	NA	NA	NA	NA	NA	NA	NA	NA	NA	NA	NA	NA	-0.115102	0.57737	0.8173	-0.186664	-0.794078
Q01149	NA	0.86162	0.0201034	-0.124106	NA	-1.03205	0.238022	NA	NA	NA	NA	NA	NA	NA	NA	NA	NA	NA	NA	NA	-0.043125	0.0822068	-0.0609301	NA	NA
Q01730	-0.403364	0.147788	0.0247448	0.223956	0.0653827	-0.410537	0.522574	NA	NA	NA	NA	NA	NA	NA	NA	NA	NA	NA	NA	NA	0.626749	0.217802	-0.498555	-0.248541	NA
Q04690	-0.208708	NA	0.481304	0.198331	-1.04874	-0.196406	-0.199647	NA	NA	NA	NA	NA	NA	NA	NA	NA	NA	NA	NA	NA	NA	NA	-0.086211	-0.23841	NA
Q04736	0.614736	0.171624	-0.119273	0.148395	NA	-0.580329	0.0466851	NA	NA	NA	NA	NA	NA	NA	NA	NA	NA	NA	NA	NA	0.280479	NA	0.268409	-0.132498	-0.228497
Q06138;Q9DB16	0.0191512	0.379405	0.544406	0.111964	-0.58293	0.413251	-0.0486308	NA	NA	NA	NA	NA	NA	NA	NA	NA	NA	NA	NA	NA	0.132518	0.0592698	0.132515	0.271083	0.00219879
Q06335	0.473737	NA	NA	NA	NA	0.302182	-0.33739	NA	NA	NA	NA	NA	NA	NA	NA	NA	NA	NA	NA	NA	NA	NA	-0.0418386	0.33419	NA
Q07235	NA	-0.0616235	NA	-0.00996653	NA	0.0715905	NA	NA	NA	NA	NA	NA	NA	NA	NA	NA	NA	NA	NA	NA	0.155564	NA	NA	-0.340443	0.18488
Q08288	NA	0.422432	-0.360006	-0.317173	NA	NA	0.254746	NA	NA	NA	NA	NA	NA	NA	NA	NA	NA	NA	NA	NA	0.736034	0.820839	-0.526341	-1.03053	NA
Q3TDQ1	-0.207271	0.606812	0.0957865	-0.146947	NA	-0.270414	0.0669105	NA	NA	NA	NA	NA	NA	NA	NA	NA	NA	NA	NA	NA	0.357593	-0.141584	0.0900625	0.00438053	-0.189719
Q3THS6;Q91X83	-0.681548	0.447562	-0.0301014	0.576764	0.319768	-0.679135	0.391417	NA	NA	NA	NA	NA	NA	NA	NA	NA	NA	NA	NA	NA	0.663047	0.695	-0.0869916	-0.0792686	-0.945556
Q3TJZ6	-0.469525	-0.0244473	-0.112325	0.464672	NA	-0.195685	0.262058	NA	NA	NA	NA	NA	NA	NA	NA	NA	NA	NA	NA	NA	0.780624	0.343517	NA	-0.165523	-1.00879
Q3TQI7	NA	0.730238	-0.589107	-0.0224659	-0.284263	NA	0.116431	NA	NA	NA	NA	NA	NA	NA	NA	NA	NA	NA	NA	NA	NA	0.0209706	0.0559246	-0.106394	NA
Q3U7R1	NA	-0.169395	-0.880969	0.14284	0.323577	-0.0341326	-0.100089	NA	NA	NA	NA	NA	NA	NA	NA	NA	NA	NA	NA	NA	0.446646	-0.292339	-0.513389	NA	NA
Q3UH68	0.495287	0.201216	0.0756708	NA	-0.359014	0.510596	0.0691858	NA	NA	NA	NA	NA	NA	NA	NA	NA	NA	NA	NA	NA	NA	0.0268072	0.613859	-0.144196	NA
Q3UJP5	0.0273851	NA	0.101127	-0.0233789	NA	NA	NA	NA	NA	NA	NA	NA	NA	NA	NA	NA	NA	NA	NA	NA	0.21539	NA	NA	-0.145301	NA
Q3URU2	NA	0.402379	-0.0574097	NA	0.299226	-0.560939	0.170783	NA	NA	NA	NA	NA	NA	NA	NA	NA	NA	NA	NA	NA	NA	0.0204767	0.0811397	NA	NA
Q3UUG6	-0.138756	-0.15931	0.357881	0.0122179	0.256124	0.25951	0.242487	NA	NA	NA	NA	NA	NA	NA	NA	NA	NA	NA	NA	NA	NA	-0.336779	0.632607	-0.118614	0.297159
Q4KMM3	0.965976	-0.463181	-0.25054	0.233886	-1.67769	0.893776	-0.43203	NA	NA	NA	NA	NA	NA	NA	NA	NA	NA	NA	NA	NA	-0.929176	-0.286202	0.0726701	0.258604	0.362812
Q4VAE3	0.484269	-0.503249	-0.498765	-0.108723	NA	0.825781	-1.12478	NA	NA	NA	NA	NA	NA	NA	NA	NA	NA	NA	NA	NA	0.427942	NA	NA	-0.736431	NA
Q501J7	-1.22829	0.797644	0.243157	NA	NA	NA	-0.108133	NA	NA	NA	NA	NA	NA	NA	NA	NA	NA	NA	NA	NA	0.218624	0.492454	0.0888938	-1.0956	NA
Q58A65	0.325836	-0.0576382	-0.0301722	0.151331	-0.133531	0.225195	0.288067	NA	NA	NA	NA	NA	NA	NA	NA	NA	NA	NA	NA	NA	0.385939	0.495149	-0.212006	0.847789	-0.967524
Q59J78	-0.373105	-0.0314533	-0.239894	-0.246144	0.470733	0.0107907	0.217622	NA	NA	NA	NA	NA	NA	NA	NA	NA	NA	NA	NA	NA	0.463352	-0.281778	0.355749	-0.443047	-0.231029
Q5DTL9;Q8JZR6	0.271687	-0.422766	-0.760525	-0.127783	-0.0574731	0.123577	0.125917	NA	NA	NA	NA	NA	NA	NA	NA	NA	NA	NA	NA	NA	-1.6958	-1.25813	0.846452	1.00149	0.500719
Q5F2E7	-0.0692755	NA	0.440848	0.503205	-0.0728075	-0.0920065	NA	NA	NA	NA	NA	NA	NA	NA	NA	NA	NA	NA	NA	NA	NA	0.138555	0.145429	NA	NA
Q5PR69	-1.67645	1.80425	-0.104887	-0.0145364	0.234328	NA	1.41626	NA	NA	NA	NA	NA	NA	NA	NA	NA	NA	NA	NA	NA	1.83516	1.07355	0.201281	-0.584543	-1.14298
Q5PR73	-0.130776	NA	NA	NA	NA	-0.0408587	NA	NA	NA	NA	NA	NA	NA	NA	NA	NA	NA	NA	NA	NA	-1.05735	NA	-0.179898	0.174501	0.719479
Q5SNZ0	0.26967	-0.110317	NA	NA	NA	NA	NA	NA	NA	NA	NA	NA	NA	NA	NA	NA	NA	NA	NA	NA	0.163673	0.0127242	0.354473	NA	-0.212166
Q5SSL4	0.603453	-0.0104393	-0.0390213	-0.000643307	-0.0514683	0.355163	-0.476204	NA	NA	NA	NA	NA	NA	NA	NA	NA	NA	NA	NA	NA	-0.278321	-0.29983	-0.0179317	0.0885673	0.779543
Q5SV85	-0.236468	0.0372227	0.0519287	-0.146683	0.520416	0.20115	-0.180863	NA	NA	NA	NA	NA	NA	NA	NA	NA	NA	NA	NA	NA	-0.427767	0.20157	0.158512	0.504974	-0.261074
Q5SW19	-0.397088	-0.289036	-0.084998	0.43895	-0.362008	NA	0.20327	NA	NA	NA	NA	NA	NA	NA	NA	NA	NA	NA	NA	NA	0.027358	0.46132	-0.37228	-0.23761	-0.28788
Q5XJE5	NA	-0.371537	-0.445696	NA	0.126643	NA	0.751579	NA	NA	NA	NA	NA	NA	NA	NA	NA	NA	NA	NA	NA	0.440464	NA	-0.27096	-0.123763	NA
Q60715	NA	0.461995	-0.194068	0.128019	NA	-0.924237	0.0574303	NA	NA	NA	NA	NA	NA	NA	NA	NA	NA	NA	NA	NA	-0.521207	0.344783	-0.106091	NA	NA
Q60759	0.418277	-0.358453	-0.467304	-1.10566	NA	1.0027	-1.23779	NA	NA	NA	NA	NA	NA	NA	NA	NA	NA	NA	NA	NA	-0.101627	0.133443	-0.476227	NA	-0.721077
Q60790	-0.112665	NA	NA	0.130675	NA	-0.0180105	NA	NA	NA	NA	NA	NA	NA	NA	NA	NA	NA	NA	NA	NA	NA	-0.227489	-0.239763	0.467253	NA
Q60854	0.211673	0.234289	0.0625071	0.449884	-0.321438	0.0508361	0.319826	NA	NA	NA	NA	NA	NA	NA	NA	NA	NA	NA	NA	NA	0.0623789	0.116288	0.340863	0.0562289	NA
Q60870	0.649634	-0.415076	-0.314784	0.0902657	0.185792	1.31607	-0.313433	NA	NA	NA	NA	NA	NA	NA	NA	NA	NA	NA	NA	NA	-1.81904	NA	1.55923	-0.380793	1.32545
Q60996	-0.183939	0.131834	-0.0677586	0.386817	-0.504023	0.432613	0.208713	NA	NA	NA	NA	NA	NA	NA	NA	NA	NA	NA	NA	NA	-0.0201684	-0.0225434	0.340742	0.0407046	-0.0499784
Q61024	-0.595351	0.197633	0.435599	-0.108408	-0.215411	-0.229416	-0.0633398	NA	NA	NA	NA	NA	NA	NA	NA	NA	NA	NA	NA	NA	0.146312	0.248993	0.105922	-0.224549	-0.690029
Q61140	-0.362914	0.146541	-0.79505	0.0912598	0.423547	0.202304	-0.0918782	NA	NA	NA	NA	NA	NA	NA	NA	NA	NA	NA	NA	NA	0.287199	-0.0899938	-0.138012	-0.279875	NA
Q61142	-0.357745	0.458335	-0.152986	0.281407	0.0646299	-0.182887	0.637923	NA	NA	NA	NA	NA	NA	NA	NA	NA	NA	NA	NA	NA	0.63807	0.398909	0.179695	0.63081	-1.31272
Q61164	-0.757093	0.960401	0.531294	0.377163	-0.116398	-1.28064	0.87948	NA	NA	NA	NA	NA	NA	NA	NA	NA	NA	NA	NA	NA	0.165152	0.622863	0.566373	-0.115329	-0.814626
Q61335	-0.199637	-0.127989	0.166284	-0.171606	-0.244658	0.0821588	-0.0170252	NA	NA	NA	NA	NA	NA	NA	NA	NA	NA	NA	NA	NA	0.0128052	-0.328061	0.0470292	-0.179593	0.0817672
Q61411	-0.229679	NA	NA	-0.282019	-0.187178	0.0636615	NA	NA	NA	NA	NA	NA	NA	NA	NA	NA	NA	NA	NA	NA	-1.16483	-0.233011	0.349899	-0.0482315	0.302158
Q61599	-0.2917	0.0581248	0.127631	0.354216	0.0860102	NA	0.00422498	NA	NA	NA	NA	NA	NA	NA	NA	NA	NA	NA	NA	NA	0.74698	0.678278	-0.205916	-0.635174	-0.302082
Q61625;Q61627	1.06055	0.298565	-1.03395	-0.110187	-0.244657	1.02495	0.313229	NA	NA	NA	NA	NA	NA	NA	NA	NA	NA	NA	NA	NA	-0.535461	NA	1.01323	0.69065	-0.420705
Q61687	0.0729527	0.777585	-0.171004	-0.777958	0.0311747	-0.462218	1.4539	NA	NA	NA	NA	NA	NA	NA	NA	NA	NA	NA	NA	NA	0.816358	1.00712	0.117646	0.375208	-1.65602
Q61739	0.0254537	NA	0.245474	-0.262488	0.538646	-0.677902	0.178908	NA	NA	NA	NA	NA	NA	NA	NA	NA	NA	NA	NA	NA	-0.0512454	-0.16548	-0.105115	0.233789	0.12813
Q61818	NA	-0.279164	NA	-0.977645	NA	NA	NA	NA	NA	NA	NA	NA	NA	NA	NA	NA	NA	NA	NA	NA	-0.631785	-0.724286	-0.321796	-0.539278	-0.924878
Q61838	NA	-0.15426	NA	-0.65755	NA	NA	-0.15195	NA	NA	NA	NA	NA	NA	NA	NA	NA	NA	NA	NA	NA	-0.772036	-0.21826	-0.26762	0.45318	-0.80153
Q62077	-0.467965	-0.00749247	0.271776	0.145721	0.0332175	-0.618593	-0.00717647	NA	NA	NA	NA	NA	NA	NA	NA	NA	NA	NA	NA	NA	0.92748	0.708184	-0.699169	NA	-1.30822
Q62165	0.43387	0.320314	0.293041	-0.191515	0.052013	-0.357638	0.248087	NA	NA	NA	NA	NA	NA	NA	NA	NA	NA	NA	NA	NA	-0.391566	0.20836	1.1114	-0.476754	0.118686
Q62280	NA	0.339554	-0.188667	-0.261854	-0.157445	NA	-0.0942836	NA	NA	NA	NA	NA	NA	NA	NA	NA	NA	NA	NA	NA	0.19572	0.810625	-0.212868	-1.08363	NA
Q62283	1.17092	-0.210089	0.800412	0.700803	0.0728118	-0.0905492	0.11783	NA	NA	NA	NA	NA	NA	NA	NA	NA	NA	NA	NA	NA	NA	-0.508599	0.940709	-0.443092	1.47506
Q62433	-0.138936	-0.384093	-0.316994	1.15545	-0.480483	0.952073	-0.742434	NA	NA	NA	NA	NA	NA	NA	NA	NA	NA	NA	NA	NA	NA	NA	-0.416425	-0.332886	0.768419
Q62443	2.80584	-1.39727	-0.916687	NA	-0.300878	0.491021	0.289857	NA	NA	NA	NA	NA	NA	NA	NA	NA	NA	NA	NA	NA	NA	NA	0.306154	0.40418	-0.22439
Q63932	0.0202109	NA	0.141837	NA	NA	NA	-0.406754	NA	NA	NA	NA	NA	NA	NA	NA	NA	NA	NA	NA	NA	0.516721	-0.0728939	-0.326886	-0.0362389	-0.488546
Q64318	NA	0.564679	-0.31808	-0.422994	0.0316762	NA	0.0723792	NA	NA	NA	NA	NA	NA	NA	NA	NA	NA	NA	NA	NA	2.28135	2.56823	-2.03432	-2.87315	NA
Q64331	1.04362	-0.17306	0.0763246	0.222558	-2.6264	1.14047	-0.364234	NA	NA	NA	NA	NA	NA	NA	NA	NA	NA	NA	NA	NA	0.0261474	-0.453548	-0.0604246	0.372196	-0.370608
Q64378	NA	0.342087	NA	-0.185239	NA	NA	-0.38767	NA	NA	NA	NA	NA	NA	NA	NA	NA	NA	NA	NA	NA	0.107636	0.135918	-0.0996112	-0.451704	NA
Q64444	0.840085	-0.524977	-0.10751	-0.5406	-0.216544	0.448846	-0.414784	NA	NA	NA	NA	NA	NA	NA	NA	NA	NA	NA	NA	NA	-1.31113	-0.760265	1.0351	0.741736	NA
Q64523;Q6GSS7	-0.462369	-0.527479	-0.551619	-0.223159	0.130231	-0.715429	-0.0537894	NA	NA	NA	NA	NA	NA	NA	NA	NA	NA	NA	NA	NA	-0.0191706	1.14519	0.540169	-0.311581	-3.07148
Q68ED7	0.241286	NA	NA	-0.401319	NA	0.141301	NA	NA	NA	NA	NA	NA	NA	NA	NA	NA	NA	NA	NA	NA	NA	NA	0.259522	0.020917	-0.299171
Q69Z98	0.37585	NA	NA	0.47439	NA	0.43999	NA	NA	NA	NA	NA	NA	NA	NA	NA	NA	NA	NA	NA	NA	0.0184607	0.127273	0.34085	0.674047	0.989755
Q69ZQ2	NA	0.54359	-0.0809934	0.52302	-0.797225	NA	-0.489681	NA	NA	NA	NA	NA	NA	NA	NA	NA	NA	NA	NA	NA	0.263703	-0.230701	0.183814	-0.45785	NA
Q6DIC0	-0.111195	0.453329	0.0600775	0.274138	-0.14205	0.0527525	0.0775925	NA	NA	NA	NA	NA	NA	NA	NA	NA	NA	NA	NA	NA	0.328175	-0.211595	0.422397	0.447344	-0.511578
Q6DID3	0.31477	0.383223	-0.20834	0.390972	NA	-1.08787	0.536246	NA	NA	NA	NA	NA	NA	NA	NA	NA	NA	NA	NA	NA	0.40239	0.78283	0.0673379	0.0193599	-0.99775
Q6GQT9	0.405107	-0.369715	-0.606667	0.267391	0.105686	0.682207	0.370754	NA	NA	NA	NA	NA	NA	NA	NA	NA	NA	NA	NA	NA	0.276829	-0.298246	0.224434	0.285416	NA
Q6KAU4	NA	-0.111005	-0.0146858	-0.367376	-0.225898	0.175955	-0.103147	NA	NA	NA	NA	NA	NA	NA	NA	NA	NA	NA	NA	NA	-0.275846	1.06818	NA	-0.447822	-0.775279
Q6NSW3	0.542275	NA	NA	-0.734161	NA	0.191885	NA	NA	NA	NA	NA	NA	NA	NA	NA	NA	NA	NA	NA	NA	-0.48478	NA	0.123393	0.361388	NA
Q6NZF1	-0.472657	0.189278	NA	NA	NA	NA	0.166697	NA	NA	NA	NA	NA	NA	NA	NA	NA	NA	NA	NA	NA	-0.185033	0.553187	-0.484836	NA	NA
Q6P1F6;Q925E7;Q6ZWR4;Q8BG02	-0.110289	0.255972	0.149944	0.0821494	-0.620968	0.257774	-0.0928956	NA	NA	NA	NA	NA	NA	NA	NA	NA	NA	NA	NA	NA	-0.0978864	0.0339166	0.0409186	0.131629	-0.164514
Q6P2L7	-0.12074	0.139161	NA	NA	NA	0.130374	-0.148795	NA	NA	NA	NA	NA	NA	NA	NA	NA	NA	NA	NA	NA	NA	-0.0745536	0.629168	-0.115968	-0.438648
Q6P9K9;Q8C985	0.0592303	NA	-0.285163	NA	NA	0.420108	NA	NA	NA	NA	NA	NA	NA	NA	NA	NA	NA	NA	NA	NA	NA	NA	-0.308079	NA	0.43753
Q6PAK3	-0.131895	-0.132761	-0.510738	0.202717	-0.177202	-0.18643	-0.148101	NA	NA	NA	NA	NA	NA	NA	NA	NA	NA	NA	NA	NA	NA	0.154189	0.0300418	-0.671805	-0.132087
Q6PB44	0.749853	-0.584441	0.236724	0.0798012	-0.052296	0.0756947	-0.470582	NA	NA	NA	NA	NA	NA	NA	NA	NA	NA	NA	NA	NA	NA	0.868991	-0.263627	0.0996538	-0.685157
Q6PGH1	-1.41103	NA	NA	-0.0062121	0.65894	0.222378	0.535925	NA	NA	NA	NA	NA	NA	NA	NA	NA	NA	NA	NA	NA	0.0441231	0.367504	0.0175691	-0.0055289	-0.423671
Q6PGL7	-0.0124921	0.393153	0.1701	-0.117701	0.322681	-0.258458	0.362125	NA	NA	NA	NA	NA	NA	NA	NA	NA	NA	NA	NA	NA	0.0432581	0.441725	0.720455	-0.569834	-0.0217419
Q6PGN3	1.07186	-0.922105	NA	-0.68758	-0.29413	0.63741	NA	NA	NA	NA	NA	NA	NA	NA	NA	NA	NA	NA	NA	NA	-0.187226	-0.186444	0.183692	0.0343411	NA
Q6PHU5	-0.451845	NA	NA	NA	0.250914	0.20093	NA	NA	NA	NA	NA	NA	NA	NA	NA	NA	NA	NA	NA	NA	NA	NA	0.243304	-0.173898	-0.0694059
Q6URW6	-0.295065	0.0867666	-0.0349814	0.307312	-1.12762	0.158892	0.220532	NA	NA	NA	NA	NA	NA	NA	NA	NA	NA	NA	NA	NA	-0.511652	-0.0664486	0.454051	0.446259	-0.810902
Q6ZPU9	-0.220781	-0.363812	NA	NA	NA	0.243482	0.234697	NA	NA	NA	NA	NA	NA	NA	NA	NA	NA	NA	NA	NA	-0.361732	0.176985	-0.177339	0.0865223	0.142544
Q6ZQA6	0.168047	-0.537016	0.254328	NA	NA	0.434178	0.117691	NA	NA	NA	NA	NA	NA	NA	NA	NA	NA	NA	NA	NA	NA	-1.27564	1.37923	0.473546	-0.227354
Q761V0	-1.78632	NA	0.132715	1.25332	NA	0.168993	NA	NA	NA	NA	NA	NA	NA	NA	NA	NA	NA	NA	NA	NA	NA	NA	-0.475117	NA	0.35947
Q76MZ3	0.197263	0.122335	-0.0312813	0.199647	-0.282611	0.277713	-0.0895699	NA	NA	NA	NA	NA	NA	NA	NA	NA	NA	NA	NA	NA	0.23132	-0.108916	-0.0593421	0.221204	-0.00319614
Q78IK2	0.131066	-0.0966138	0.0394488	0.176961	-0.207204	0.34855	0.122002	NA	NA	NA	NA	NA	NA	NA	NA	NA	NA	NA	NA	NA	-0.298242	-0.158937	0.611356	0.0704162	0.142701
Q78PG9	NA	-0.156772	-0.0939669	NA	0.235356	NA	0.0153831	NA	NA	NA	NA	NA	NA	NA	NA	NA	NA	NA	NA	NA	0.0132689	0.236906	NA	-0.0434861	-0.206688
Q7TME0	0.386118	0.104254	-0.0242752	0.322139	NA	0.305338	NA	NA	NA	NA	NA	NA	NA	NA	NA	NA	NA	NA	NA	NA	NA	NA	0.513729	-0.126605	0.269019
Q7TN29	-0.000455443	-0.417217	0.265469	-0.402278	-0.402499	0.40195	-0.128238	NA	NA	NA	NA	NA	NA	NA	NA	NA	NA	NA	NA	NA	-0.146219	-0.279981	0.00593344	-0.203277	0.135491
Q7TNP2	NA	0.403951	-0.0541523	NA	NA	NA	-0.349801	NA	NA	NA	NA	NA	NA	NA	NA	NA	NA	NA	NA	NA	0.613847	0.149733	-0.763584	NA	NA
Q7TPM1	NA	-0.204274	-0.166975	NA	NA	NA	NA	NA	NA	NA	NA	NA	NA	NA	NA	NA	NA	NA	NA	NA	-0.344477	0.28866	-0.275702	NA	-0.410982
Q7TQK4	NA	0.607795	-0.203181	0.0932667	NA	-0.456281	0.0503361	NA	NA	NA	NA	NA	NA	NA	NA	NA	NA	NA	NA	NA	0.581178	0.0257147	-0.551731	NA	NA
Q80TK0	-0.253522	NA	NA	NA	NA	-0.227272	NA	NA	NA	NA	NA	NA	NA	NA	NA	NA	NA	NA	NA	NA	NA	NA	0.568283	-0.719589	-0.569886
Q80TR1	-0.339982	-0.35034	NA	NA	NA	NA	NA	NA	NA	NA	NA	NA	NA	NA	NA	NA	NA	NA	NA	NA	NA	NA	NA	-0.888456	0.198134
Q80TV8	-0.356207	0.0962032	0.504961	0.416193	0.569521	-0.119297	0.157509	NA	NA	NA	NA	NA	NA	NA	NA	NA	NA	NA	NA	NA	0.633817	0.333187	-0.132769	0.403697	-0.331585
Q80U78;Q80U58	-0.900406	-0.02433	0.10404	-0.0956055	0.573534	-0.246069	0.387665	NA	NA	NA	NA	NA	NA	NA	NA	NA	NA	NA	NA	NA	0.847823	0.541552	-0.454877	-0.095314	-0.982878
Q80UK0	-0.190785	-0.00116778	0.272689	0.0408982	NA	0.342803	-0.102576	NA	NA	NA	NA	NA	NA	NA	NA	NA	NA	NA	NA	NA	-0.231856	-0.333848	0.154317	0.276542	0.436398
Q80UM7	0.198503	0.140428	0.348521	0.244149	-0.299487	0.33094	-0.0214656	NA	NA	NA	NA	NA	NA	NA	NA	NA	NA	NA	NA	NA	-0.489074	0.377257	0.609327	0.0235006	0.151556
Q80UP8	0.90536	0.296343	0.0186345	0.169987	0.124957	0.523873	-0.0778425	NA	NA	NA	NA	NA	NA	NA	NA	NA	NA	NA	NA	NA	0.0705785	-0.107049	0.877031	NA	NA
Q80VD1	0.602476	0.387132	0.0606974	-0.00986659	0.0992774	0.144483	0.436002	NA	NA	NA	NA	NA	NA	NA	NA	NA	NA	NA	NA	NA	0.643692	0.449832	-0.113169	0.464432	-0.216069
Q80VL1	0.0768022	0.127965	-0.542321	0.0853014	0.414693	0.488267	-0.277513	NA	NA	NA	NA	NA	NA	NA	NA	NA	NA	NA	NA	NA	0.44491	0.34959	-0.568705	-0.0125408	NA
Q80W47	0.101805	0.223389	-0.138622	-0.094915	0.208466	-0.388761	0.0520863	NA	NA	NA	NA	NA	NA	NA	NA	NA	NA	NA	NA	NA	0.0599142	0.172131	-0.297517	-0.0902688	0.129632
Q80W54	-0.0117222	-0.458887	NA	NA	NA	NA	NA	NA	NA	NA	NA	NA	NA	NA	NA	NA	NA	NA	NA	NA	-0.0229088	-0.929258	-0.803432	-0.102012	0.681087
Q80WQ2	0.155312	0.118403	-0.279498	0.115435	NA	-0.153192	0.262121	NA	NA	NA	NA	NA	NA	NA	NA	NA	NA	NA	NA	NA	0.0798305	0.0472455	NA	0.0965415	-0.0778975
Q80X32	NA	0.109487	-0.196131	NA	NA	NA	-0.00429225	NA	NA	NA	NA	NA	NA	NA	NA	NA	NA	NA	NA	NA	-0.464953	0.321793	0.784625	-0.762715	NA
Q80X41	NA	0.305417	NA	-0.424028	NA	NA	-0.408018	NA	NA	NA	NA	NA	NA	NA	NA	NA	NA	NA	NA	NA	0.494148	0.482898	-0.957109	-0.722108	NA
Q80X85	NA	0.349818	0.141726	NA	-0.352787	-0.154503	-0.167879	NA	NA	NA	NA	NA	NA	NA	NA	NA	NA	NA	NA	NA	0.635449	0.368939	-0.466141	-0.0148115	-0.707064
Q80XI4;O70172	0.182954	-0.571915	-0.23078	0.12466	-0.0353091	0.390197	-0.274739	NA	NA	NA	NA	NA	NA	NA	NA	NA	NA	NA	NA	NA	-0.757874	-0.0388429	0.163525	0.376024	-0.0392129
Q80XK6	-1.05153	0.505362	1.80808	0.411288	-0.199957	NA	0.0242354	NA	NA	NA	NA	NA	NA	NA	NA	NA	NA	NA	NA	NA	NA	NA	-0.50862	NA	1.00778
Q80YA7	-0.450757	NA	-0.447818	-0.61008	-0.107704	0.470106	NA	NA	NA	NA	NA	NA	NA	NA	NA	NA	NA	NA	NA	NA	-0.226546	-0.423856	NA	-0.03735	NA
Q80ZJ1	-0.0469962	0.107995	-0.0526742	0.327417	0.0981208	0.453946	-0.457513	NA	NA	NA	NA	NA	NA	NA	NA	NA	NA	NA	NA	NA	-0.4061	-0.666327	0.844466	-0.0440888	0.579402
Q8BFY9	-0.533548	0.524613	-0.095155	0.168414	0.017028	-0.039806	0.508752	NA	NA	NA	NA	NA	NA	NA	NA	NA	NA	NA	NA	NA	1.09806	0.738488	-0.211592	0.176401	-1.40829
Q8BG39;Q69ZS6	2.32542	-0.244969	0.0425783	-0.152403	-1.54378	1.16213	-1.3093	NA	NA	NA	NA	NA	NA	NA	NA	NA	NA	NA	NA	NA	-2.49627	-1.8495	1.92364	1.63272	0.989197
Q8BGK6	NA	0.148575	-0.115889	-0.15439	0.218975	NA	-0.0119816	NA	NA	NA	NA	NA	NA	NA	NA	NA	NA	NA	NA	NA	0.169599	0.424241	0.161784	-0.68739	NA
Q8BGN8	1.59029	-0.222204	-0.408566	-0.609465	-0.512337	1.05896	0.179838	NA	NA	NA	NA	NA	NA	NA	NA	NA	NA	NA	NA	NA	-0.363302	NA	1.12948	-0.269712	0.118685
Q8BGR9	0.141608	0.0614093	NA	-0.238283	NA	0.190092	-0.126526	NA	NA	NA	NA	NA	NA	NA	NA	NA	NA	NA	NA	NA	0.00565363	-0.0858496	0.137385	-0.0345476	NA
Q8BGT7	0.00154355	1.09832	0.580086	0.0423316	-0.563051	-0.733361	0.356423	NA	NA	NA	NA	NA	NA	NA	NA	NA	NA	NA	NA	NA	0.257098	0.607441	0.570781	-0.291643	-0.584901
Q8BGX0	0.356054	-0.210398	-0.243987	NA	NA	0.098331	NA	NA	NA	NA	NA	NA	NA	NA	NA	NA	NA	NA	NA	NA	NA	-0.246918	0.175997	0.152628	-0.081707
Q8BGZ1	-1.10537	NA	0.457876	0.237536	NA	0.132597	NA	NA	NA	NA	NA	NA	NA	NA	NA	NA	NA	NA	NA	NA	NA	NA	-0.610962	-0.439087	0.842031
Q8BH24	-0.282409	0.144274	-0.214241	0.19175	-0.0817544	-0.0732154	0.0616456	NA	NA	NA	NA	NA	NA	NA	NA	NA	NA	NA	NA	NA	0.284953	-0.11005	-0.250227	-0.163448	0.0573774
Q8BH66	0.160655	-0.440145	0.486558	0.933568	-0.831407	0.962508	-0.614925	NA	NA	NA	NA	NA	NA	NA	NA	NA	NA	NA	NA	NA	-1.84707	-0.808757	1.04815	0.954053	1.12278
Q8BHB9;Q8BXK9	NA	0.475509	0.760493	-0.100446	0.0206139	NA	0.0105289	NA	NA	NA	NA	NA	NA	NA	NA	NA	NA	NA	NA	NA	0.357766	0.456016	NA	-0.113763	NA
Q8BHE3;O54940	0.870624	-0.922137	-0.720103	-0.0243095	-0.407516	0.918504	-0.902312	NA	NA	NA	NA	NA	NA	NA	NA	NA	NA	NA	NA	NA	NA	NA	0.0413445	-0.323161	-0.227003
Q8BHG2	-0.797795	0.692295	0.816825	0.373945	1.20811	-0.376885	0.680935	NA	NA	NA	NA	NA	NA	NA	NA	NA	NA	NA	NA	NA	0.833625	0.635505	0.414655	0.258505	-0.286985
Q8BHS3	-0.28351	0.236805	0.287788	0.503622	0.0591636	0.343987	0.297754	NA	NA	NA	NA	NA	NA	NA	NA	NA	NA	NA	NA	NA	0.38179	0.156398	NA	0.0813574	NA
Q8BIE6	-0.192092	-0.29223	0.046771	0.80915	0.382291	-0.278951	0.452082	NA	NA	NA	NA	NA	NA	NA	NA	NA	NA	NA	NA	NA	0.695118	-0.444718	0.125112	NA	0.154214
Q8BJ05	-0.496226	0.297521	0.0262002	NA	-0.156184	-0.358426	0.858601	NA	NA	NA	NA	NA	NA	NA	NA	NA	NA	NA	NA	NA	-0.204192	0.244228	0.479755	0.466111	-0.842995
Q8BJH1	0.484589	0.115277	0.246411	0.159547	0.0354089	-0.00784013	-0.21844	NA	NA	NA	NA	NA	NA	NA	NA	NA	NA	NA	NA	NA	-1.14712	-0.439854	0.851942	0.0629461	1.25419
Q8BK08	-0.258448	-0.463189	0.279394	-0.156571	NA	0.858892	-0.430295	NA	NA	NA	NA	NA	NA	NA	NA	NA	NA	NA	NA	NA	NA	-0.762919	NA	0.70618	NA
Q8BKX1	2.16944	-0.122295	-0.372412	-0.128269	-2.45345	0.721705	0.304375	NA	NA	NA	NA	NA	NA	NA	NA	NA	NA	NA	NA	NA	-1.41891	-1.26893	0.819301	2.25109	-0.297486
Q8BKZ9	0.997553	0.356313	0.0517802	0.385952	0.0515742	1.20026	0.0219492	NA	NA	NA	NA	NA	NA	NA	NA	NA	NA	NA	NA	NA	0.50769	0.170812	0.351354	0.882118	0.277587
Q8BLE7	0.682759	-0.624012	0.923212	0.273348	-0.229082	1.21327	NA	NA	NA	NA	NA	NA	NA	NA	NA	NA	NA	NA	NA	NA	NA	NA	0.0812923	0.288192	0.750262
Q8BLF1	0.655364	-0.881402	-0.186101	0.100594	0.343045	1.53066	-1.17665	NA	NA	NA	NA	NA	NA	NA	NA	NA	NA	NA	NA	NA	NA	-0.526187	-0.122272	0.403691	0.465056
Q8BLN5	-0.108828	NA	NA	0.41185	-0.105492	0.482241	-0.67977	NA	NA	NA	NA	NA	NA	NA	NA	NA	NA	NA	NA	NA	-0.232626	-0.424149	-0.228308	0.720424	0.164657
Q8BMP6	0.527187	NA	-0.401814	0.0890102	0.0687007	0.106403	-0.390579	NA	NA	NA	NA	NA	NA	NA	NA	NA	NA	NA	NA	NA	NA	0.194619	0.131259	-0.326423	NA
Q8BMQ2	NA	0.340467	-0.544987	-0.235477	NA	NA	NA	NA	NA	NA	NA	NA	NA	NA	NA	NA	NA	NA	NA	NA	0.732837	NA	-0.27765	-0.925838	-0.116008
Q8BR92	0.0880241	NA	-0.0622617	NA	NA	-0.0669617	NA	NA	NA	NA	NA	NA	NA	NA	NA	NA	NA	NA	NA	NA	NA	-0.772323	0.0919327	-0.166262	0.79172
Q8BSS9	0.0746334	0.120202	-0.3742	-0.14739	-0.0995377	0.337641	NA	NA	NA	NA	NA	NA	NA	NA	NA	NA	NA	NA	NA	NA	NA	NA	0.202016	0.0416418	-0.287982
Q8BU04	NA	0.677048	0.335274	0.485316	0.634537	NA	0.505318	NA	NA	NA	NA	NA	NA	NA	NA	NA	NA	NA	NA	NA	0.600558	0.454438	NA	NA	NA
Q8BU31	NA	-0.214061	-0.279565	NA	NA	0.45815	NA	NA	NA	NA	NA	NA	NA	NA	NA	NA	NA	NA	NA	NA	0.425786	-0.097941	0.172612	-0.547759	NA
Q8BVY0	NA	0.557591	NA	0.00507292	-0.0658871	NA	0.0881809	NA	NA	NA	NA	NA	NA	NA	NA	NA	NA	NA	NA	NA	-0.155353	1.08382	-0.489751	NA	NA
Q8BWG8	0.406011	-0.755193	0.432559	-0.409045	-0.214989	0.238778	0.031356	NA	NA	NA	NA	NA	NA	NA	NA	NA	NA	NA	NA	NA	-1.29129	-0.249171	0.248453	0.400505	0.698269
Q91W59;Q8BWL5	0.219272	0.402496	0.585912	0.405059	0.343597	-1.802	0.52819	NA	NA	NA	NA	NA	NA	NA	NA	NA	NA	NA	NA	NA	-0.287874	0.207577	0.796238	-0.325928	NA
Q8BWM0	-0.16704	-0.820466	-0.178731	0.411622	-0.558198	1.34143	-1.00537	NA	NA	NA	NA	NA	NA	NA	NA	NA	NA	NA	NA	NA	NA	NA	-0.483347	0.462732	-0.397992
Q8BX10	-0.307811	-0.485689	0.317135	-0.0920727	-0.188346	-0.0296587	-0.375398	NA	NA	NA	NA	NA	NA	NA	NA	NA	NA	NA	NA	NA	-0.756162	0.22733	NA	NA	0.0309017
Q8BX17	NA	0.33094	-0.204461	NA	-0.0528491	NA	0.10378	NA	NA	NA	NA	NA	NA	NA	NA	NA	NA	NA	NA	NA	-0.0487511	0.137456	NA	NA	NA
Q8BXA1	NA	-0.263024	0.364928	NA	NA	NA	-0.101905	NA	NA	NA	NA	NA	NA	NA	NA	NA	NA	NA	NA	NA	-0.831098	0.554887	0.27621	NA	NA
Q8BYK6	-0.777897	0.3637	-0.243515	0.0991175	0.657119	-0.0329415	-0.900235	NA	NA	NA	NA	NA	NA	NA	NA	NA	NA	NA	NA	NA	-0.0775705	0.183822	-0.32267	-0.260523	NA
Q8C551	NA	0.0070171	NA	NA	0.0375099	NA	-0.0730153	NA	NA	NA	NA	NA	NA	NA	NA	NA	NA	NA	NA	NA	-0.384122	0.365129	NA	NA	NA
Q8C6E0	NA	-0.0646646	-0.386622	0.370035	-0.205258	0.347248	0.227264	NA	NA	NA	NA	NA	NA	NA	NA	NA	NA	NA	NA	NA	0.570879	0.138524	0.0474186	0.382676	-0.899492
Q8C796	NA	-0.298787	NA	NA	NA	NA	-0.812697	NA	NA	NA	NA	NA	NA	NA	NA	NA	NA	NA	NA	NA	-0.188963	1.04354	-1.70325	-1.3743	NA
Q8C7R4	-0.290954	-0.045416	0.050501	0.285029	-0.381756	-0.190044	-0.278097	NA	NA	NA	NA	NA	NA	NA	NA	NA	NA	NA	NA	NA	0.2803	-0.343665	-0.518616	0.095846	NA
Q8CAA7	0.969875	-0.373944	-0.113415	0.461105	-0.815037	1.2219	-0.655094	NA	NA	NA	NA	NA	NA	NA	NA	NA	NA	NA	NA	NA	-1.07717	-0.521349	0.368415	0.501428	1.22537
Q8CBE3	0.512515	0.19559	0.491277	1.10703	0.552518	0.436275	-0.0462516	NA	NA	NA	NA	NA	NA	NA	NA	NA	NA	NA	NA	NA	-0.031774	0.0762735	0.324466	0.728913	1.22281
Q8CEC0	NA	0.385563	NA	NA	0.243959	-0.174393	NA	NA	NA	NA	NA	NA	NA	NA	NA	NA	NA	NA	NA	NA	0.398321	-0.0949012	NA	NA	NA
Q8CGC4	-0.141361	0.47093	-0.329037	0.0985409	0.381733	-0.0356291	0.318907	NA	NA	NA	NA	NA	NA	NA	NA	NA	NA	NA	NA	NA	0.0784651	1.10381	0.126368	0.564331	-1.3272
Q8CGZ0	NA	0.772291	-0.644726	-0.246326	NA	-0.0516256	0.170384	NA	NA	NA	NA	NA	NA	NA	NA	NA	NA	NA	NA	NA	0.942506	0.698946	-0.571911	0.871956	-1.9415
Q8CH77	NA	NA	NA	NA	0.0120862	-0.141648	NA	NA	NA	NA	NA	NA	NA	NA	NA	NA	NA	NA	NA	NA	0.0278627	NA	0.157523	-0.342023	-0.102485
Q8CHX7	-0.00717	NA	-0.115117	0.122287	NA	NA	NA	NA	NA	NA	NA	NA	NA	NA	NA	NA	NA	NA	NA	NA	0.215669	-0.168902	-0.046767	NA	NA
Q8CJ19	NA	NA	-0.0789825	NA	NA	0.0789825	NA	NA	NA	NA	NA	NA	NA	NA	NA	NA	NA	NA	NA	NA	NA	NA	NA	-0.0768845	0.0768845
Q8JZX4	-0.322587	0.683138	-0.212887	0.0686709	NA	-0.188027	0.465174	NA	NA	NA	NA	NA	NA	NA	NA	NA	NA	NA	NA	NA	0.665737	0.635707	0.441637	-0.44764	-0.884207
Q8K0C9	0.449792	-0.562665	NA	0.193734	-0.236056	NA	NA	NA	NA	NA	NA	NA	NA	NA	NA	NA	NA	NA	NA	NA	NA	NA	-0.329658	0.410407	-0.197143
Q8K0V4	NA	0.1164	NA	NA	-0.512308	NA	0.20225	NA	NA	NA	NA	NA	NA	NA	NA	NA	NA	NA	NA	NA	0.0940239	0.23606	-0.187034	-0.40126	NA
Q8K0Z7	NA	-0.324982	NA	NA	0.576905	NA	NA	NA	NA	NA	NA	NA	NA	NA	NA	NA	NA	NA	NA	NA	0.206557	0.284091	NA	-0.112763	NA
Q8K194	NA	0.202613	-0.19616	NA	-0.123709	NA	0.184207	NA	NA	NA	NA	NA	NA	NA	NA	NA	NA	NA	NA	NA	-0.0577973	NA	0.572745	-0.464736	NA
Q8K2F8	-0.638552	-0.218806	-0.184651	0.194267	0.376769	NA	0.071863	NA	NA	NA	NA	NA	NA	NA	NA	NA	NA	NA	NA	NA	0.71908	0.091892	-0.526199	0.074724	-0.692089
Q8K2Q7	-0.165429	0.355212	-0.211482	0.463447	0.29359	0.203117	0.140296	NA	NA	NA	NA	NA	NA	NA	NA	NA	NA	NA	NA	NA	0.756446	0.55852	0.54971	-0.843738	-0.250402
Q8K2T8	NA	-0.254185	NA	NA	0.0358563	NA	NA	NA	NA	NA	NA	NA	NA	NA	NA	NA	NA	NA	NA	NA	-0.270202	0.535973	NA	-0.593263	NA
Q8K4G5	4.61944	-2.0948	-2.13007	-0.647424	-2.09937	4.99108	-2.19033	NA	NA	NA	NA	NA	NA	NA	NA	NA	NA	NA	NA	NA	-0.629215	-0.188469	1.51785	-0.966068	0.586254
Q8K4R4	0.538768	NA	-0.53538	-0.280051	NA	0.276664	NA	NA	NA	NA	NA	NA	NA	NA	NA	NA	NA	NA	NA	NA	NA	-0.299703	0.42657	-0.129634	0.00276629
Q8N7N5	-0.169461	0.367312	0.32832	NA	0.327246	-0.146111	0.548264	NA	NA	NA	NA	NA	NA	NA	NA	NA	NA	NA	NA	NA	1.00779	0.0439915	-0.2993	0.0845615	NA
Q8QZS1	0.144696	-0.0203523	0.102462	0.504685	0.393407	0.660005	-0.257293	NA	NA	NA	NA	NA	NA	NA	NA	NA	NA	NA	NA	NA	0.478841	0.890757	-0.210176	0.74084	-0.809115
Q8R010	-0.501886	0.366261	0.0807505	-0.0848955	0.0656115	0.0846885	-0.225806	NA	NA	NA	NA	NA	NA	NA	NA	NA	NA	NA	NA	NA	-0.0577205	0.289793	-0.149934	-0.205152	NA
Q8R0A7	0.301304	NA	NA	0.175209	-0.918052	0.629818	-0.529997	NA	NA	NA	NA	NA	NA	NA	NA	NA	NA	NA	NA	NA	NA	NA	-0.364783	0.228097	NA
Q8R0H9	-0.0193916	0.0732366	-0.532538	0.482801	NA	0.327785	-0.192475	NA	NA	NA	NA	NA	NA	NA	NA	NA	NA	NA	NA	NA	0.0618666	0.0515006	-0.283905	0.263485	NA
Q8R1H0	1.19731	0.383113	-0.682669	-1.1044	NA	0.974582	0.115819	NA	NA	NA	NA	NA	NA	NA	NA	NA	NA	NA	NA	NA	-1.01322	-0.15312	1.11442	0.374588	0.413793
Q8R1N0	NA	0.472765	0.202113	NA	-0.27452	NA	-0.514785	NA	NA	NA	NA	NA	NA	NA	NA	NA	NA	NA	NA	NA	NA	0.441779	0.519492	-1.04709	NA
Q8R1N4	0.0709564	0.133475	0.0948154	0.00505138	NA	-0.0138886	-0.364036	NA	NA	NA	NA	NA	NA	NA	NA	NA	NA	NA	NA	NA	-0.175922	0.179121	0.21475	-0.151786	-0.127517
Q8R2U0	-0.219385	-0.127875	0.607874	NA	-0.15272	0.242132	0.216974	NA	NA	NA	NA	NA	NA	NA	NA	NA	NA	NA	NA	NA	0.294201	0.49378	-0.143044	-0.26694	NA
Q8R2Y2	1.08794	-0.530185	NA	-0.440898	NA	0.760519	-0.110559	NA	NA	NA	NA	NA	NA	NA	NA	NA	NA	NA	NA	NA	-0.216369	-0.424295	1.52534	0.458022	-0.575883
Q8R332	NA	0.0554599	NA	0.407801	-0.236161	NA	1.1288	NA	NA	NA	NA	NA	NA	NA	NA	NA	NA	NA	NA	NA	-0.00353888	0.681491	NA	NA	NA
Q8R3C0	NA	0.639458	-0.360079	NA	NA	NA	-0.279379	NA	NA	NA	NA	NA	NA	NA	NA	NA	NA	NA	NA	NA	0.484159	0.292159	-0.776317	NA	NA
Q8R3V5	0.307174	-0.0624241	0.0322529	-0.0300721	-1.26766	0.866895	-0.485535	NA	NA	NA	NA	NA	NA	NA	NA	NA	NA	NA	NA	NA	-0.529945	-0.157142	-0.0329179	-0.555065	0.818379
Q8R409	-0.440534	1.20667	0.426851	0.244342	-0.189467	-0.547274	0.525342	NA	NA	NA	NA	NA	NA	NA	NA	NA	NA	NA	NA	NA	0.530534	0.850444	0.726524	-0.0618966	-1.16994
Q8VBT0	0.246751	0.116397	-0.14234	0.403156	-0.223716	0.169612	-0.196736	NA	NA	NA	NA	NA	NA	NA	NA	NA	NA	NA	NA	NA	0.069571	0.043011	0.223301	0.186447	-0.255813
Q8VBT9	-0.164156	0.010248	0.345119	-0.152794	-0.161355	0.124364	0.566101	NA	NA	NA	NA	NA	NA	NA	NA	NA	NA	NA	NA	NA	0.334464	-0.017713	0.15181	-0.14426	NA
Q8VBW6	0.00226216	0.431875	-0.469864	0.0941262	-0.549923	0.358585	-0.0435498	NA	NA	NA	NA	NA	NA	NA	NA	NA	NA	NA	NA	NA	-0.137694	0.250213	-0.149743	0.355527	-0.444365
Q8VC31	-1.44525	0.321344	0.550674	-0.286936	NA	NA	-0.109027	NA	NA	NA	NA	NA	NA	NA	NA	NA	NA	NA	NA	NA	-0.152034	-0.034999	-0.394484	NA	NA
Q8VCD6	0.612111	-0.226567	0.56721	-0.420739	-0.494214	0.66002	-0.423223	NA	NA	NA	NA	NA	NA	NA	NA	NA	NA	NA	NA	NA	-0.0533113	NA	1.59554	-0.87622	-0.509099
Q8VCH8	NA	-0.29366	0.244619	NA	NA	0.144327	0.179385	NA	NA	NA	NA	NA	NA	NA	NA	NA	NA	NA	NA	NA	0.0914934	-0.00808362	NA	0.122592	NA
Q8VCM7	NA	0.0475892	NA	-0.356649	NA	-0.614005	0.155543	NA	NA	NA	NA	NA	NA	NA	NA	NA	NA	NA	NA	NA	0.267637	-0.42631	-0.647553	0.0387052	NA
Q8VCN9	NA	-0.310523	NA	NA	0.43192	-0.0628412	0.0332498	NA	NA	NA	NA	NA	NA	NA	NA	NA	NA	NA	NA	NA	-0.234665	0.0732642	0.717783	-0.0448568	-0.39677
Q8VD33	-0.142691	NA	-0.0278993	0.455091	NA	-0.109299	-0.226433	NA	NA	NA	NA	NA	NA	NA	NA	NA	NA	NA	NA	NA	NA	NA	0.0137978	-0.0342903	NA
Q8VD37	0.977397	-0.689328	0.121189	0.225313	-0.814744	1.01069	-0.104073	NA	NA	NA	NA	NA	NA	NA	NA	NA	NA	NA	NA	NA	NA	NA	0.264223	-0.269446	0.316557
Q8VDP3	NA	0.405931	0.774617	-0.381898	-0.243056	NA	-0.249242	NA	NA	NA	NA	NA	NA	NA	NA	NA	NA	NA	NA	NA	-0.271393	0.393932	NA	NA	NA
Q8VE62	0.339058	0.489008	0.303501	0.0350915	-0.483637	0.258079	0.365965	NA	NA	NA	NA	NA	NA	NA	NA	NA	NA	NA	NA	NA	0.40122	0.127033	0.30293	0.43824	-0.335801
Q8VE88	1.1742	-0.0686859	-0.411873	0.2152	0.179123	-0.412777	0.710941	NA	NA	NA	NA	NA	NA	NA	NA	NA	NA	NA	NA	NA	0.524902	0.302232	-0.222514	0.187454	NA
Q8VEA4	-0.0576417	0.309042	0.150437	-0.247753	0.219189	-0.620895	0.208336	NA	NA	NA	NA	NA	NA	NA	NA	NA	NA	NA	NA	NA	-0.565283	-0.119375	0.519337	0.0673771	0.0698815
Q8VEK0;Q8BHG3	0.260203	NA	-0.240797	-0.121253	0.0534807	0.621867	-0.591417	NA	NA	NA	NA	NA	NA	NA	NA	NA	NA	NA	NA	NA	-0.260882	-0.388506	0.0648245	0.195491	0.374143
Q8VHE0	-0.225861	0.530321	NA	0.092609	NA	NA	-0.334673	NA	NA	NA	NA	NA	NA	NA	NA	NA	NA	NA	NA	NA	0.406871	-0.325406	-0.0346685	NA	NA
Q8VHI6	0.152429	-0.104611	NA	NA	-0.180148	0.273936	NA	NA	NA	NA	NA	NA	NA	NA	NA	NA	NA	NA	NA	NA	-0.50725	NA	0.122093	NA	0.491361
Q8VHK5	0.345757	-0.245111	-0.0986864	-0.0696184	NA	-0.0137293	NA	NA	NA	NA	NA	NA	NA	NA	NA	NA	NA	NA	NA	NA	NA	NA	-0.0680406	0.035485	NA
Q8VHK9	NA	0.744509	-0.278314	-0.150566	0.0550806	-0.281101	0.0688993	NA	NA	NA	NA	NA	NA	NA	NA	NA	NA	NA	NA	NA	0.485824	0.499145	-0.364289	-0.515009	NA
Q8VI36	-0.131688	0.557036	NA	-0.136039	-0.562566	-0.131017	0.66085	NA	NA	NA	NA	NA	NA	NA	NA	NA	NA	NA	NA	NA	NA	0.542602	-0.431014	0.0166983	NA
Q8WTY4	0.0186138	-0.0846702	0.0546078	0.0758785	0.716263	-0.348222	-0.261833	NA	NA	NA	NA	NA	NA	NA	NA	NA	NA	NA	NA	NA	-0.0867202	0.186593	0.127191	-0.326467	0.221286
Q91V76	0.306593	0.163185	-0.232744	0.991064	-0.47152	-0.59827	0.679348	NA	NA	NA	NA	NA	NA	NA	NA	NA	NA	NA	NA	NA	0.37864	0.167574	-0.0165793	-0.0341673	0.102861
Q91V81	0.202932	0.371916	-0.200598	-0.439387	NA	NA	0.0651362	NA	NA	NA	NA	NA	NA	NA	NA	NA	NA	NA	NA	NA	0.562025	0.380419	0.248537	-0.00040224	-1.19058
Q91VE6	NA	-0.0321485	NA	0.0321485	NA	NA	NA	NA	NA	NA	NA	NA	NA	NA	NA	NA	NA	NA	NA	NA	-0.270022	0.270022	NA	NA	NA
Q91VU0	NA	0.385686	0.177635	0.170034	-0.352297	NA	-0.336512	NA	NA	NA	NA	NA	NA	NA	NA	NA	NA	NA	NA	NA	-0.462759	0.0405641	0.705353	-0.0316639	-0.206949
Q91VZ6	0.319213	-0.244357	0.0977707	-0.185319	-0.695377	0.236649	0.0431657	NA	NA	NA	NA	NA	NA	NA	NA	NA	NA	NA	NA	NA	-0.932006	-0.437001	-0.0256907	0.216747	0.872052
Q91W92	-0.196335	0.529655	-0.154156	0.0881876	0.0906676	-0.0563664	0.612869	NA	NA	NA	NA	NA	NA	NA	NA	NA	NA	NA	NA	NA	NA	NA	0.585796	NA	-0.324505
Q91XD7	-0.278695	-0.399289	-0.221124	-0.103358	NA	0.761792	NA	NA	NA	NA	NA	NA	NA	NA	NA	NA	NA	NA	NA	NA	-0.624775	NA	0.719799	-0.352701	0.0651362
Q91XL9	-0.604927	-0.631533	-1.07869	-0.619112	-0.470354	0.116719	-0.822455	NA	NA	NA	NA	NA	NA	NA	NA	NA	NA	NA	NA	NA	NA	NA	-1.10756	-0.502579	-0.151439
Q91XY4	0.0438395	0.0616775	-0.0572915	0.286807	-0.180341	0.359307	0.230289	NA	NA	NA	NA	NA	NA	NA	NA	NA	NA	NA	NA	NA	-0.479692	0.0998915	0.698782	NA	NA
Q91YH5	-0.129281	0.427022	-0.234328	0.233997	-0.366845	NA	-0.350381	NA	NA	NA	NA	NA	NA	NA	NA	NA	NA	NA	NA	NA	NA	-0.0676239	-0.0723149	NA	NA
Q91YL2	0.13897	-0.251723	-0.0279605	-0.221755	-0.231261	0.26035	0.306664	NA	NA	NA	NA	NA	NA	NA	NA	NA	NA	NA	NA	NA	-0.595244	0.0519514	0.882215	-0.294383	-0.0636187
Q91YM2	0.235529	-0.0406776	-0.364158	0.00938638	0.15043	0.389248	NA	NA	NA	NA	NA	NA	NA	NA	NA	NA	NA	NA	NA	NA	-0.14896	-0.0960544	0.0815656	0.224638	0.255278
Q91YN5;Q3TW96	NA	0.306447	NA	-0.107912	NA	0.0236776	-0.235665	NA	NA	NA	NA	NA	NA	NA	NA	NA	NA	NA	NA	NA	-0.145248	0.467883	NA	-0.332723	NA
Q91YQ3	0.422469	NA	NA	-0.206344	NA	0.424321	-0.391686	NA	NA	NA	NA	NA	NA	NA	NA	NA	NA	NA	NA	NA	NA	NA	0.58852	-0.740696	0.338745
Q91YW3	0.0828223	0.176975	0.750969	-0.0749227	NA	-0.0690217	-0.398993	NA	NA	NA	NA	NA	NA	NA	NA	NA	NA	NA	NA	NA	0.298672	0.386162	NA	-0.450918	NA
Q91Z53	-0.203905	-0.340446	-0.311931	-0.00305665	-0.0537277	0.801459	-0.685516	NA	NA	NA	NA	NA	NA	NA	NA	NA	NA	NA	NA	NA	-0.582427	0.0231507	NA	0.331025	-0.227246
Q91ZF0	-0.622468	NA	NA	0.649163	NA	-0.129998	NA	NA	NA	NA	NA	NA	NA	NA	NA	NA	NA	NA	NA	NA	-0.195633	0.0672469	0.144243	NA	-0.153594
Q91ZR1	0.110188	-0.220751	-0.575394	-0.397955	NA	0.146918	-0.355986	NA	NA	NA	NA	NA	NA	NA	NA	NA	NA	NA	NA	NA	-0.971958	0.291715	-0.0757777	-0.105968	NA
Q920I9	0.441749	-0.277089	-0.206481	-0.164731	-0.640819	0.814957	-0.511516	NA	NA	NA	NA	NA	NA	NA	NA	NA	NA	NA	NA	NA	-1.28328	-1.26689	0.783681	0.311767	1.0662
Q922E4	1.03818	-0.184358	-0.497953	0.172222	-0.526596	0.922955	-0.280441	NA	NA	NA	NA	NA	NA	NA	NA	NA	NA	NA	NA	NA	-0.0417066	0.252242	NA	0.0655914	0.0918744
Q922J3	0.290887	0.163591	-0.415228	-0.362584	-0.195119	-0.0540049	0.0833051	NA	NA	NA	NA	NA	NA	NA	NA	NA	NA	NA	NA	NA	-0.337367	-1.09314	1.39631	-0.13316	-0.182039
Q922J9	NA	-0.35848	-0.438849	0.564555	NA	0.231601	0.112423	NA	NA	NA	NA	NA	NA	NA	NA	NA	NA	NA	NA	NA	-0.810762	1.19789	NA	-0.320381	NA
Q922Q4	-0.265046	0.305937	0.00200361	0.363307	0.3749	0.0991196	0.145695	NA	NA	NA	NA	NA	NA	NA	NA	NA	NA	NA	NA	NA	0.380883	0.686295	0.0571584	-0.000908607	-0.390632
Q924M7	0.704867	0.024041	-0.1368	0.469845	0.0705692	0.592669	-0.383407	NA	NA	NA	NA	NA	NA	NA	NA	NA	NA	NA	NA	NA	0.128687	0.0848583	0.506228	0.990077	-0.751432
Q99J83	0.295936	0.210485	0.505047	-0.363071	NA	-0.153906	-0.0988203	NA	NA	NA	NA	NA	NA	NA	NA	NA	NA	NA	NA	NA	0.242756	0.0114943	NA	NA	-0.0564157
Q99JP7	0.827229	0.115831	-0.0412789	0.380083	0.274712	1.21271	-0.376915	NA	NA	NA	NA	NA	NA	NA	NA	NA	NA	NA	NA	NA	NA	-0.566789	0.805068	0.746108	0.382681
Q99JY9	-0.052279	0.0605446	0.0420836	0.0782386	-0.0992417	0.213934	0.127392	NA	NA	NA	NA	NA	NA	NA	NA	NA	NA	NA	NA	NA	-0.0922816	-0.0529806	0.219003	0.227985	-0.0369606
Q99K30	1.24206	-0.366122	-1.21505	-1.1788	NA	0.520553	0.369968	NA	NA	NA	NA	NA	NA	NA	NA	NA	NA	NA	NA	NA	NA	NA	-0.128906	-0.0802217	NA
Q99KE1	NA	-0.400492	-0.229664	0.326486	-0.221014	0.141646	-0.399716	NA	NA	NA	NA	NA	NA	NA	NA	NA	NA	NA	NA	NA	-0.0905463	-0.0345162	-0.687126	0.290354	NA
Q99KH8;Q99JT2;Q9Z2W1	0.19313	0.243147	-0.573632	-0.146548	0.298162	-0.218146	-0.211207	NA	NA	NA	NA	NA	NA	NA	NA	NA	NA	NA	NA	NA	0.564299	0.0426984	-0.513719	-0.330478	NA
Q99LB2	NA	-0.101692	-0.413865	0.161401	-0.191429	-0.340622	-0.341164	NA	NA	NA	NA	NA	NA	NA	NA	NA	NA	NA	NA	NA	0.355204	-0.499804	NA	-0.469085	NA
Q99LC8	NA	-0.755339	NA	0.180777	0.397801	-0.0844672	NA	NA	NA	NA	NA	NA	NA	NA	NA	NA	NA	NA	NA	NA	0.404127	0.587089	-0.185335	-0.241186	-0.891232
Q99LJ0	NA	0.351214	-0.316951	0.298835	-0.0819963	NA	-0.251098	NA	NA	NA	NA	NA	NA	NA	NA	NA	NA	NA	NA	NA	0.0877803	0.518272	0.485582	-0.404356	-0.687277
[truncated: 2,634 more rows]
