# Supplementary material for: HarmonizR enables data harmonization across independent proteomic datasets with appropriate handling of missing values
Source: Nat Commun. 2022 Jun 20;13:3523. doi: 10.1038/s41467-022-31007-x (PMC9209422; doi:10.1038/s41467-022-31007-x)
Supplement: Supplementary file 3 — Source Data [file 41467_2022_31007_MOESM3_ESM.zip › Source Data/Figure2;Supplementary Figure 2-10;Column wise imputation from normal distribution ComBat.xlsx]

## Sheet: Combat_spikein_columns_imputed_
	TripleTOF6600.SWATH.5%Yeast.15%EColi.R1	TripleTOF6600.SWATH.5%Yeast.15%EColi.R2	TripleTOF6600.SWATH.5%Yeast.15%EColi.R3	TripleTOF6600.SWATH.10%Yeast.10%EColi.R1	TripleTOF6600.SWATH.10%Yeast.10%EColi.R2	TripleTOF6600.SWATH.10%Yeast.10%EColi.R3	QExactive.DDA.5%Yeast.15%EColi.R1	QExactive.DDA.5%Yeast.15%EColi.R2	QExactive.DDA.5%Yeast.15%EColi.R3	QExactive.DDA.10%Yeast.10%EColi.R1	QExactive.DDA.10%Yeast.10%EColi.R2	QExactive.DDA.10%Yeast.10%EColi.R3	QExactive.DIA.5%Yeast.15%EColi.R1	QExactive.DIA.5%Yeast.15%EColi.R2	QExactive.DIA.5%Yeast.15%EColi.R3	QExactive.DIA.10%Yeast.10%EColi.R1	QExactive.DIA.10%Yeast.10%EColi.R2	QExactive.DIA.10%Yeast.10%EColi.R3
Q9Y3L3;Q6ZT62	19.1234	19.7414	18.8318	18.4165	19.0676	19.7198	NaN	NaN	NaN	NaN	NaN	NaN	NaN	NaN	NaN	NaN	NaN	NaN	NaN
Q9NPJ3	23.2303	23.0177	22.7604	23.0134	23.0733	23.0399	23.2359	22.9576	23.0785	22.9313	23.0704	22.9682	22.8305	23.1599	22.999	23.0855	23.1033	22.9983	NaN
O00116	24.1504	24.2978	23.7321	24.2096	24.1464	24.2953	24.1005	24.5244	24.1435	24.1623	24.0754	24.0026	24.0453	24.0934	24.3909	24.0259	24.1546	24.1754	NaN
P11766	26.6132	26.7492	26.6774	26.7963	26.6625	26.7622	26.7584	26.6996	26.8241	26.6206	26.5907	26.6983	26.5795	26.7576	26.7474	26.8017	26.6618	26.7426	NaN
Q9NRN7	24.1027	24.1177	24.0404	24.3919	24.0449	24.294	24.3186	24.2299	24.193	24.3179	23.9427	23.9558	23.8762	24.2993	24.1137	24.2363	24.2925	24.1283	NaN
P05141;P12236;P12235	21.847	22.8577	21.787	22.6812	20.9775	22.9245	NaN	NaN	NaN	NaN	NaN	NaN	NaN	NaN	NaN	NaN	NaN	NaN	NaN
Q53H12	22.8663	23.1021	22.8564	23.1258	22.9265	22.9882	23.0879	22.9459	22.9462	22.994	22.7809	23.1266	22.8464	23.1696	22.9416	23.0602	22.9961	22.8292	NaN
P49748	22.7239	23.0637	22.9592	23.0611	23.0469	23.2264	22.895	23.0664	22.8503	23.347	23.2467	22.8049	23.0888	23.2404	23.1083	22.5759	23.3131	23.0069	NaN
O96019	26.0253	26.0563	25.9457	26.068	25.9507	26.1284	26.0705	26.0283	26.0283	26.1137	25.9818	26.028	25.9233	26.0285	25.9852	26.1063	26.0602	26.0563	NaN
Q99798	25.234	25.1435	25.1423	25.2883	25.0951	25.1947	25.2244	25.2842	25.198	25.1126	25.1005	25.1488	25.0064	25.2562	25.2257	25.2098	25.233	25.156	NaN
P13798	21.6421	21.416	21.827	21.6943	21.4945	21.7767	21.8204	21.1921	21.9434	21.4884	21.5712	21.6543	NaN	NaN	NaN	NaN	NaN	NaN	NaN
P35611	22.7305	22.8217	22.6535	22.8514	22.5938	22.6262	22.7075	22.7342	22.8187	22.6531	22.5847	22.753	22.5862	22.6913	22.6456	22.6341	22.8414	22.8336	NaN
Q13685	22.6675	22.9432	22.7084	22.7961	22.5521	22.812	22.861	22.4854	22.9563	22.8452	22.7386	22.6741	22.5388	22.6446	22.9232	22.7143	22.9828	22.8697	NaN
Q9NRW3	22.8374	22.9051	22.7245	23.0334	22.7473	23.0108	23.0216	22.7254	23.0301	22.8638	22.7371	22.9065	23.0037	22.8621	22.8979	23.0437	22.8475	22.6656	NaN
Q13085	23.9279	23.9937	24.2197	24.3268	24.1526	24.3895	24.2267	24.2671	24.0618	24.1411	23.933	24.2016	24.1699	24.2175	23.875	24.2525	24.2615	24.1214	NaN
Q9H845	20.4473	19.6047	20.2674	20.057	19.8633	19.7803	20.0881	20.652	19.5545	19.6925	19.7828	20.1762	NaN	NaN	NaN	NaN	NaN	NaN	NaN
P61981;P31946	20.1926	20.9788	20.3499	20.9478	19.9546	21.5025	NaN	NaN	NaN	NaN	NaN	NaN	NaN	NaN	NaN	NaN	NaN	NaN	NaN
P31946	27.2554	27.2946	27.1075	27.2472	27.121	27.2434	27.3206	27.1142	27.29	27.1627	27.1855	27.2825	27.0165	27.2808	27.2346	27.2639	27.2602	27.2345	NaN
P61981;P31946;P27348;Q04917	21.7752	21.9758	21.4655	22.1516	21.5074	22.1306	NaN	NaN	NaN	NaN	NaN	NaN	NaN	NaN	NaN	NaN	NaN	NaN	NaN
P63104;P31946;P27348	22.3999	22.5962	22.3667	22.1433	21.9371	22.5317	NaN	NaN	NaN	NaN	NaN	NaN	21.9924	22.8531	21.9517	22.361	22.274	22.7014	NaN
P62258	29.2588	29.296	29.1825	29.3586	29.2063	29.3082	29.3835	29.2654	29.3048	29.284	29.3156	29.3308	29.2162	29.3602	29.2752	29.3101	29.3729	29.2914	NaN
Q04917	26.0067	26.1003	26.0801	26.2168	26.0269	26.1319	26.1465	26.0565	26.1449	26.0476	26.0545	26.117	25.9823	26.1919	26.1421	26.1606	26.1127	26.1217	NaN
O95336	23.5644	23.7498	23.6119	23.6724	23.5715	23.6732	23.6014	23.7258	23.5921	23.4423	23.7056	23.6685	23.5452	23.7162	23.661	23.6371	23.6809	23.6138	NaN
P17174	26.2828	26.3359	26.2839	26.4494	26.2001	26.3229	26.2284	26.3124	26.3566	26.2436	26.3356	26.3334	26.1335	26.3406	26.2961	26.3669	26.3182	26.2885	NaN
P00505	24.8418	24.9527	24.9033	25.0888	24.8179	25.1557	24.9802	24.9591	25.1321	24.8668	24.8738	24.9654	24.8128	24.9457	25.0093	24.9997	24.9618	25.0258	NaN
Q96IU4	23.6684	23.9042	23.7806	24.0361	23.7343	23.9283	24.0089	23.8421	23.9386	23.9244	23.5343	23.5649	23.582	23.8718	23.9471	23.9506	23.7582	23.7951	NaN
P53396	27.8922	27.9206	27.8435	27.9719	27.8557	27.9804	27.9178	27.9154	27.9141	27.8745	27.915	27.8869	27.8208	27.9834	27.9268	27.9449	27.9619	27.8709	NaN
P63261;P60709;Q562R1	21.2376	21.6498	20.9884	21.7914	20.7096	22.5293	NaN	NaN	NaN	NaN	NaN	NaN	NaN	NaN	NaN	NaN	NaN	NaN	NaN
P63261;P60709	23.1698	23.4924	23.1108	23.7426	23.0348	23.8301	NaN	NaN	NaN	NaN	NaN	NaN	NaN	NaN	NaN	NaN	NaN	NaN	NaN
Q12904	25.6472	25.6024	25.5027	25.6854	25.6322	25.6244	25.6727	25.6334	25.7348	25.511	25.5937	25.5937	25.4762	25.6305	25.6566	25.6123	25.7344	25.5791	NaN
O00170	23.4561	23.3723	23.3032	23.4306	23.3923	23.441	23.3079	23.3188	23.5649	23.5352	23.3543	23.4136	23.3325	23.3436	23.4052	23.5863	23.387	23.3264	NaN
O43823	20.8507	20.333	21.1438	20.153	20.0077	20.5533	20.1006	20.2397	20.6706	20.9864	20.7494	20.5416	NaN	NaN	NaN	NaN	NaN	NaN	NaN
O94788	26.973	27.0899	27.0436	27.1963	26.9438	27.0734	27.0671	27.098	27.0916	26.9692	27.1422	27.0182	26.9342	27.0619	27.101	27.1203	27.0863	27.0946	NaN
P61221	26.5462	26.5789	26.6309	26.7053	26.5915	26.5796	26.6095	26.5202	26.6272	26.6229	26.6133	26.551	26.4682	26.6387	26.6286	26.6339	26.5862	26.6361	NaN
Q9UG63	25.6767	25.7201	25.7313	25.8846	25.6484	25.8415	25.8111	25.7899	25.6449	25.7349	25.7162	25.8276	25.6307	25.7621	25.784	25.8423	25.7877	25.6983	NaN
Q9NUQ8	21.6519	21.9647	21.9025	21.4207	21.6904	21.4866	21.7073	21.9322	22.166	21.2961	21.769	21.7863	22.0068	21.9348	21.2994	22.058	22.1596	21.2701	NaN
Q9UKV3	25.128	25.1886	25.0952	25.1073	25.0165	25.2092	25.1388	25.0909	25.2676	25.1721	25.0904	25.1939	25.0984	25.1155	25.1427	25.2094	25.0797	25.1773	NaN
P11310	24.181	24.1996	23.9323	24.2558	24.0811	24.1659	24.3138	24.1459	24.0162	24.126	24.1409	24.0699	23.9286	24.2843	24.192	24.1929	24.2674	24.0139	NaN
P55263	24.9633	25.0093	24.9933	24.9284	25.1879	25.0575	24.9413	25.0503	25.1466	24.8836	25.0258	25.0446	24.8568	24.9482	25.0071	25.0522	25.2249	24.9846	NaN
P05141	26.234	26.3105	26.1884	26.4777	26.2124	26.3976	26.3251	26.2616	26.2482	26.5088	26.2294	26.3435	26.1116	26.2272	26.4161	26.3699	26.3297	26.3772	NaN
P12236	25.6195	25.2588	24.3974	25.5609	23.3629	25.1445	24.6865	24.1578	24.662	25.3204	24.3218	24.4221	24.2799	25.1867	24.9674	25.0917	25.2591	24.8354	NaN
P12236;P12235	20.5404	19.8659	20.4025	20.742	19.8052	20.2415	NaN	NaN	NaN	NaN	NaN	NaN	NaN	NaN	NaN	NaN	NaN	NaN	NaN
P63104	28.9213	29.0411	28.9161	29.0199	28.7975	29.0728	29.0578	28.9009	28.9463	28.8376	28.958	28.9759	28.8262	28.9977	28.9904	29.0369	28.9811	28.9203	NaN
P52209	28.3644	28.433	28.3366	28.4808	28.3292	28.499	28.3494	28.3319	28.5132	28.3547	28.4593	28.4536	28.2384	28.5145	28.4557	28.4238	28.4102	28.418	NaN
Q15758	26.0099	26.1903	26.0872	26.2227	26.0183	26.2109	26.2502	26.1749	26.1954	25.9902	26.02	26.1247	25.9572	26.1859	26.0427	26.2236	26.1987	26.1547	NaN
P28288	19.2948	19.5455	19.4778	19.7112	19.8982	19.6777	20.1474	19.2802	19.417	19.8204	19.7103	19.4798	NaN	NaN	NaN	NaN	NaN	NaN	NaN
Q13541	22.6823	22.8674	22.611	22.8285	22.4094	22.7935	22.9691	22.6612	22.6533	22.6196	22.7163	22.5393	22.7701	22.5859	22.5778	22.7184	22.7974	22.7436	NaN
O43707;P12814	21.8229	22.1575	21.8846	22.8004	20.6391	22.8543	NaN	NaN	NaN	NaN	NaN	NaN	NaN	NaN	NaN	NaN	NaN	NaN	NaN
P61163	22.605	22.6892	22.3873	22.8041	22.4427	22.4474	22.5274	22.7142	22.7685	22.4172	22.5151	22.5066	22.3623	22.6887	22.7349	22.5562	22.6854	22.5402	NaN
P61981	27.4917	27.4913	27.625	27.5509	27.6093	27.7191	27.5719	27.6643	27.5617	27.5016	27.6444	27.5387	27.4493	27.6555	27.595	27.6162	27.5822	27.612	NaN
P31947	24.4605	24.6929	24.1018	24.8965	24.1503	24.8722	24.5689	24.449	24.1983	24.243	24.6511	24.5877	NaN	NaN	NaN	NaN	NaN	NaN	NaN
P27348	27.5387	27.6467	27.6067	27.6789	27.539	27.7035	27.598	27.569	27.6588	27.5899	27.56	27.6333	27.5136	27.6156	27.6149	27.6618	27.6433	27.5915	NaN
P30153;P30154	20.6339	21.3154	20.71	21.1793	19.8538	21.4392	NaN	NaN	NaN	NaN	NaN	NaN	NaN	NaN	NaN	NaN	NaN	NaN	NaN
P30153	27.1287	27.2129	27.0996	27.2505	27.1138	27.2675	27.2167	27.2341	27.1613	27.1619	27.1111	27.2217	27.0513	27.2523	27.2265	27.2649	27.1416	27.1876	NaN
P30154	22.8547	22.503	22.5639	22.6593	22.4927	22.7684	22.7952	22.7118	22.7248	22.5532	22.6064	22.9776	NaN	NaN	NaN	NaN	NaN	NaN	NaN
P63151	24.2588	24.6564	24.3552	24.5321	24.2533	24.4289	24.3648	24.4602	24.5848	24.4573	24.1848	24.4216	24.1942	24.4703	24.4539	24.505	24.4345	24.4203	NaN
P11171	24.5664	24.6434	24.5174	24.7583	24.5542	24.781	24.7489	24.6353	24.6331	24.4593	24.6555	24.639	24.4938	24.5681	24.7766	24.7085	24.639	24.6547	NaN
P08195	25.5724	25.6556	25.7127	25.613	25.5881	25.7339	25.7737	25.6024	25.6189	25.6338	25.532	25.7333	25.4869	25.6544	25.5987	25.837	25.6651	25.6679	NaN
Q96GX2	21.1165	20.7637	21.3808	21.6321	21.0249	21.2698	21.4686	21.3198	20.975	20.6068	21.3001	21.4036	NaN	NaN	NaN	NaN	NaN	NaN	NaN
Q8NE71	24.6166	24.7015	24.6193	24.7172	24.5518	24.6968	24.6598	24.5525	24.7115	24.587	24.6203	24.7288	24.5888	24.5938	24.756	24.6666	24.5811	24.6697	NaN
Q9H4A4	25.3027	25.4289	25.387	25.4435	25.3164	25.5561	25.4779	25.3139	25.5177	25.4117	25.4365	25.381	25.285	25.4171	25.4093	25.4818	25.5259	25.4266	NaN
P39687	27.511	27.5711	27.4847	27.582	27.4726	27.6633	27.6376	27.5806	27.4291	27.5747	27.5096	27.4928	27.402	27.5328	27.557	27.6502	27.5603	27.5821	NaN
Q9BTT0	25.1709	25.1088	24.9934	25.1771	25.1965	25.2206	25.3229	25.0393	25.3002	24.9518	25.2128	24.9486	25.0372	25.4035	25.0142	24.8395	25.3305	25.0809	NaN
Q99873	25.9561	25.9813	25.9298	25.9876	25.9031	25.9075	25.9556	26.0663	26.0612	25.9303	26.0027	25.9563	25.8545	26.0262	25.9906	26.0136	25.9721	25.9914	NaN
Q8IWZ3;O75179	20.105	19.9045	20.3051	20.5946	20.0318	20.7034	NaN	NaN	NaN	NaN	NaN	NaN	NaN	NaN	NaN	NaN	NaN	NaN	NaN
O75179	20.3867	20.4131	20.7605	20.6391	20.4667	20.6454	20.4573	20.772	20.8873	20.5498	20.1208	20.7185	NaN	NaN	NaN	NaN	NaN	NaN	NaN
P20073	25.364	25.4255	25.2565	25.5505	25.4328	25.4834	25.4524	25.4381	25.543	25.3696	25.3448	25.419	25.3085	25.4891	25.4747	25.4473	25.4188	25.456	NaN
P27695	25.4495	25.5064	25.502	25.5877	25.475	25.5695	25.6359	25.5595	25.4829	25.5152	25.4018	25.57	25.4789	25.5414	25.4948	25.6941	25.5005	25.4948	NaN
P50995	25.911	26.0086	25.9925	26.1017	25.9666	26.0439	25.9666	25.9157	25.9886	26.042	25.9451	26.128	25.8769	26.0569	25.9477	26.1355	26.0075	25.9677	NaN
P07355	25.1423	25.2877	25.0835	25.3898	24.9979	25.3634	NaN	NaN	NaN	NaN	NaN	NaN	24.9656	25.3778	25.2417	25.3916	25.3208	25.2109	NaN
P63010;Q10567	23.6294	23.415	23.2383	23.4406	23.104	23.8989	NaN	NaN	NaN	NaN	NaN	NaN	22.5622	23.4641	23.4403	23.436	24.0212	23.5037	NaN
P63010	25.8608	25.8933	25.8606	25.8707	25.6586	25.9152	25.8099	25.9482	25.8956	25.829	25.7595	25.8409	25.6424	25.9079	25.8555	25.8801	25.8933	25.8366	NaN
Q96CW1	24.5179	24.6568	24.5259	24.6192	24.6142	24.7202	24.7519	24.6874	24.5413	24.5824	24.5801	24.5345	24.5895	24.4638	24.5286	24.7125	24.719	24.6311	NaN
O00203;Q13367	19.1779	18.4408	18.8854	19.1362	19.1091	19.2759	NaN	NaN	NaN	NaN	NaN	NaN	NaN	NaN	NaN	NaN	NaN	NaN	NaN
P84077;P61204;P18085;P84085	20.8247	21.4675	20.8734	22.1511	21.5195	20.7808	NaN	NaN	NaN	NaN	NaN	NaN	NaN	NaN	NaN	NaN	NaN	NaN	NaN
P84077;P61204	23.7444	24.3663	23.8409	24.0765	23.7819	24.3652	23.8903	23.5341	24.0335	23.7658	24.1896	23.8321	NaN	NaN	NaN	NaN	NaN	NaN	NaN
P18085	24.5381	24.5841	23.9817	23.8768	23.9789	24.3573	24.4244	24.0406	24.4952	24.0812	24.1435	24.2302	23.8033	24.3637	24.2437	24.2752	24.3888	24.3648	NaN
P12814	25.1664	25.263	25.1617	25.3443	25.2123	25.3679	25.3816	25.1043	25.2842	25.2651	25.1721	25.2919	25.0195	25.3192	25.3024	25.347	25.2762	25.2378	NaN
P30837	21.2002	21.5709	21.313	21.8777	21.3009	21.517	21.7616	21.9059	21.5169	21.3001	21.3938	20.9754	NaN	NaN	NaN	NaN	NaN	NaN	NaN
P04075	30.97	31.0761	30.9541	31.1135	30.8909	31.1134	30.9736	31.0018	31.0751	31.0067	31.1133	30.9984	30.8344	31.0719	31.0675	31.0779	31.0407	31.0283	NaN
P04075;P09972	20.8742	21.7245	21.2498	22.2588	21.4595	22.0777	NaN	NaN	NaN	NaN	NaN	NaN	NaN	NaN	NaN	NaN	NaN	NaN	NaN
Q9H2P0	21.6341	21.4459	21.5735	21.5348	21.4402	21.3467	21.5029	21.4338	21.6602	21.5762	21.4127	21.3959	21.3398	21.6213	21.5006	21.534	21.478	21.4973	NaN
O95433	26.3495	26.457	26.3395	26.5118	26.2478	26.4905	26.4322	26.4189	26.3575	26.3772	26.3243	26.5119	26.2316	26.446	26.4252	26.4451	26.4454	26.3999	NaN
Q13155	23.5857	23.5503	22.5317	24.3161	24.6261	24.4649	24.0945	24.175	23.4907	23.1443	23.8829	24.043	23.4372	24.0185	24.3051	24.1401	23.4814	23.6944	NaN
Q92667	20.6909	19.2223	19.1556	18.7356	19.2878	19.0147	19.1098	19.61	19.0947	19.833	19.0953	19.3047	NaN	NaN	NaN	NaN	NaN	NaN	NaN
P02768	25.6417	25.6053	25.6473	25.7593	25.6258	25.7143	25.7332	25.7417	25.6028	25.6538	25.7151	25.5256	25.4441	25.6959	25.755	25.747	25.7383	25.6447	NaN
P09972	25.8272	25.919	26.1552	25.9578	25.7961	25.9215	25.9902	25.9514	26.0322	25.6907	25.8461	26.0158	25.6108	26.0242	26.0383	26.0177	25.8203	26.0066	NaN
P28838	26.4994	26.534	26.4276	26.5965	26.4137	26.6453	26.5547	26.596	26.5881	26.4934	26.3585	26.5331	26.3154	26.6028	26.5881	26.6007	26.5213	26.5046	NaN
Q92688	28.0425	28.1332	28.0208	28.1298	27.9213	28.1557	28.1098	28.181	27.949	27.9694	28.0835	28.0777	27.8886	28.0667	28.1409	28.1159	28.1201	28.0647	NaN
P39687;Q92688	24.1967	24.204	23.9587	24.2936	24.0961	24.2892	NaN	NaN	NaN	NaN	NaN	NaN	23.916	24.1758	24.3133	24.2626	24.1839	24.1722	NaN
P02647	22.5407	22.8568	22.6386	22.7686	22.7982	22.4619	22.6665	22.6736	22.9162	22.4834	22.4229	22.9137	22.9761	22.4394	22.8958	22.9428	22.3995	22.5204	NaN
O14561	24.638	24.591	24.4159	24.7284	24.447	24.6939	24.4947	24.6631	24.7184	24.383	24.7227	24.5854	24.5797	24.5061	24.4268	24.7679	24.6746	24.6784	NaN
O95394	23.6309	23.8898	23.8491	23.7572	23.6971	23.9252	23.8803	23.7429	23.8234	23.9658	23.661	23.7997	23.7388	23.8926	23.872	23.6224	23.8188	23.87	NaN
P14550	24.2238	24.0614	23.9902	24.1163	23.9497	24.1292	24.2166	24.108	24.1872	24.052	23.929	24.1089	23.9813	24.1548	24.1217	24.1572	24.0102	24.0747	NaN
Q04828	25.5546	25.6328	25.5171	25.5839	25.526	25.6936	25.5496	25.5731	25.696	25.5579	25.5919	25.4815	25.4141	25.6195	25.5782	25.6863	25.5615	25.6345	NaN
P16157	24.6661	24.7794	24.6659	24.6239	24.5402	24.7212	24.5829	24.5974	24.6398	24.599	24.5767	24.6558	24.6491	24.7326	24.6363	24.6977	24.6499	24.6814	NaN
O43707	28.7225	28.8041	28.64	28.8345	28.6716	28.8134	28.727	28.7267	28.823	28.6922	28.6575	28.7245	28.6092	28.7665	28.757	28.8752	28.7348	28.7492	NaN
Q16186	24.9178	25.019	24.865	25.1431	24.9805	25.1028	24.9409	24.8883	25.1327	25.0079	25.0628	24.963	24.8509	25.0683	24.9634	25.0868	24.9738	25.0456	NaN
Q9Y4W6	21.89	22.0467	21.8505	21.7758	21.5626	21.8323	21.3798	21.7622	21.9872	21.9939	21.9274	21.9795	NaN	NaN	NaN	NaN	NaN	NaN	NaN
O95831	26.0176	26.1421	25.9728	26.1469	26.0083	26.1358	26.1678	25.9934	26.0202	26.0558	26.1473	26.111	25.9554	26.0886	26.0615	26.1318	26.1356	26.0626	NaN
Q9ULX6	22.2362	22.3239	22.1386	22.4088	22.3179	22.5272	22.5216	22.3786	22.1536	22.3231	22.2707	22.2929	22.2586	22.2945	22.5396	22.3767	22.2794	22.1511	NaN
Q03154	23.2644	23.368	23.3792	23.4721	23.2872	23.4525	23.3182	23.3551	23.3685	23.2682	23.4584	23.3627	23.4313	23.4318	23.312	23.3648	23.3848	23.3014	NaN
O60678	22.2372	22.4688	22.3202	22.3879	22.1595	22.3345	22.3547	22.4765	22.3028	22.3038	22.1176	22.3417	22.3525	22.4142	22.2355	22.338	22.2523	22.2964	NaN
O14744	26.6814	26.7244	26.6217	26.7179	26.5743	26.71	26.5682	26.7579	26.71	26.6762	26.7156	26.652	26.471	26.708	26.7686	26.7159	26.7143	26.7304	NaN
O95782	26.3688	26.2674	26.1997	26.3431	26.1892	26.2961	26.2614	26.3011	26.396	26.2628	26.281	26.1902	26.1415	26.3569	26.3018	26.3683	26.2821	26.2283	NaN
P62330	21.1589	20.6729	20.8406	20.7044	20.5858	21.0518	20.904	20.8765	20.884	21.2058	21.0135	20.2287	NaN	NaN	NaN	NaN	NaN	NaN	NaN
O43681	23.449	23.2521	23.1846	23.5763	23.2927	23.3502	23.4851	23.3409	23.3961	23.4443	23.309	23.2036	23.1205	23.4041	23.4376	23.3983	23.4024	23.3845	NaN
P08243	28.0418	27.9631	27.9397	28.025	27.8814	28.0392	27.9468	27.9758	28.0706	27.9354	27.9118	28.0354	27.8041	28.028	27.9911	28.029	27.9974	27.986	NaN
O15143	23.4358	23.2006	23.3888	23.4344	23.4064	23.4463	23.4642	23.2571	23.4164	23.5857	23.2741	23.3611	23.166	23.4379	23.3989	23.4329	23.5045	23.3945	NaN
P04083	29.161	29.2273	29.157	29.2477	29.101	29.1991	29.2493	29.221	29.1669	29.1698	29.2688	29.1138	28.9953	29.2509	29.2137	29.2704	29.2106	29.1977	NaN
P07741	26.3213	26.3193	26.2156	26.3883	26.278	26.3248	26.3336	26.3022	26.4398	26.2635	26.2765	26.3104	26.2272	26.3815	26.3145	26.3977	26.3629	26.3772	NaN
Q92974	23.9258	24.1193	23.9211	24.1249	24.1164	24.023	24.0056	23.9887	24.1218	24.1687	23.9684	24.0432	24.1079	24.0598	24.1264	24.013	23.977	23.9856	NaN
P08758	25.8014	25.9165	25.7877	25.9155	25.7633	25.924	25.9199	25.7573	25.7989	25.9336	25.8841	25.8427	25.7871	26.0069	25.8433	25.8162	25.8138	25.9113	NaN
P84085	22.6373	23.806	23.3532	23.0885	23.7904	23.5753	22.7526	23.5666	23.2472	23.4861	23.5892	23.6313	22.8017	23.5837	23.5581	23.6495	23.4871	23.3771	NaN
Q8N6H7	22.989	23.1143	22.9417	23.099	23.1889	23.2049	23.3485	22.9016	23.0947	23.1706	23.0756	23.1414	23.2326	23.077	23.1383	23.2423	22.7188	23.1451	NaN
Q8IWZ3	21.4075	21.4493	21.4296	21.5752	21.3009	21.2116	21.3723	21.2263	21.3139	21.6348	21.2449	21.4357	21.1223	21.457	21.4348	21.5403	21.3547	21.4636	NaN
O60306	22.4618	22.6344	22.3734	22.5797	22.347	22.4391	22.6553	22.4517	22.5458	22.4051	22.2051	22.5079	22.5199	22.5608	22.3298	22.541	22.2788	22.6885	NaN
Q8N6T3	21.0983	21.3376	21.1713	21.4663	21.39	21.4477	21.413	21.1566	21.3289	21.5304	21.2097	21.2966	21.2141	21.2783	21.2631	21.4402	21.3364	21.3562	NaN
Q99856	22.4185	22.4351	22.3247	22.4352	22.49	22.5842	22.5732	22.5862	22.4609	22.6438	22.334	22.2919	22.449	22.5052	22.3751	22.4627	22.5308	22.3966	NaN
Q9BPX5	21.2322	21.3964	21.0209	21.4382	20.5631	21.3816	21.4217	21.1522	20.6647	21.9074	21.3163	20.7558	NaN	NaN	NaN	NaN	NaN	NaN	NaN
P59998	23.299	23.5177	23.3206	23.5211	23.5129	23.5762	23.4634	23.4404	23.3101	23.6892	23.5431	23.4226	23.2991	23.4081	23.5456	23.55	23.3889	23.544	NaN
Q9UBL3	22.621	23.0226	22.9423	23.0347	23.0104	22.9915	22.9076	23.1108	22.9438	22.71	23.0997	23.0076	22.9787	23.0385	23.2265	22.9049	22.7247	22.7973	NaN
Q10567	24.1643	24.2413	24.1129	24.0675	24.0375	24.3995	24.0058	23.9811	24.0848	24.125	24.3981	24.1363	23.8532	24.0886	24.0284	24.8197	24.0166	23.9462	NaN
O43747	23.0873	23.4686	23.0468	23.7267	23.6217	23.4308	23.4582	23.5287	23.4709	23.3552	23.0265	23.983	22.8268	23.964	23.0626	23.1042	23.9647	23.5254	NaN
P02656	20.9015	21.0581	20.9608	20.9034	21.0636	21.1391	21.1177	21.0351	20.7534	20.843	21.2414	20.9071	NaN	NaN	NaN	NaN	NaN	NaN	NaN
O14497	22.9295	23.0771	23.1165	23.0536	22.8909	23.1824	23.0088	23.0862	22.9349	23.2007	22.9208	23.1465	22.8739	23.0629	23.0021	23.1368	23.1257	23.0547	NaN
P40616	22.073	22.0352	21.8473	22.0565	21.8754	22.2624	21.9315	22.1714	22.2021	21.9738	21.8599	21.9638	21.7075	22.1283	22.1438	22.0168	21.9972	22.0352	NaN
P61160	25.2731	25.3769	25.2147	25.379	25.1802	25.3845	25.4254	25.3817	25.247	25.2836	25.3227	25.1486	25.1468	25.3687	25.268	25.4562	25.3907	25.2335	NaN
Q9BZZ5	23.9037	23.8686	24.0093	23.777	23.8446	23.694	24.0468	23.8143	23.8132	23.8076	23.8267	23.7652	23.6063	23.9183	23.9682	23.9728	23.7829	23.7929	NaN
Q9Y2Y0	20.1952	21.0964	20.9753	20.7888	20.5528	21.375	21.1961	20.9109	20.5458	20.2377	21.1024	21.2462	21.2636	20.4326	21.3659	21.059	19.9271	21.1827	NaN
P61158	25.3068	25.4403	25.2762	25.4082	25.2689	25.4101	25.3333	25.4392	25.4324	25.2528	25.248	25.3913	25.2221	25.3961	25.3705	25.3501	25.2862	25.4195	NaN
O15145	21.2534	21.2379	21.0304	20.6297	21.0889	21.2213	21.4105	20.6437	20.8685	21.2404	21.5187	20.9175	NaN	NaN	NaN	NaN	NaN	NaN	NaN
Q9Y294;Q9NVP2	20.0871	20.2686	20.6331	20.6613	20.3301	21.0264	NaN	NaN	NaN	NaN	NaN	NaN	NaN	NaN	NaN	NaN	NaN	NaN	NaN
Q9NVI7	25.1139	25.147	24.9743	25.1387	24.8611	25.0724	24.997	25.1257	25.1724	25.0471	25.0419	24.9499	24.8782	25.078	25.1372	25.0926	25.0378	25.1045	NaN
P05023	23.2549	23.6388	23.4274	23.7744	23.3369	23.649	NaN	NaN	NaN	NaN	NaN	NaN	23.2211	23.6819	23.4667	23.5603	23.8906	23.5323	NaN
O75947	24.7764	24.8712	24.8025	25.0614	24.8555	25.0318	24.9957	24.9069	24.8547	24.6556	25.008	24.8697	24.7134	24.8595	24.8272	24.853	24.8059	25.2187	NaN
P00846	21.3695	21.2065	21.2649	21.3975	21.3242	19.8009	21.1618	21.2206	21.1141	20.374	20.9287	21.5484	NaN	NaN	NaN	NaN	NaN	NaN	NaN
O00154	25.42	25.3906	25.2569	25.259	25.3006	25.2443	25.2018	25.3482	25.2583	25.262	25.3784	25.4089	25.3362	25.148	25.477	25.3238	25.3346	25.2647	NaN
P30049	24.1803	24.4025	24.4278	24.495	24.354	24.501	24.3156	24.478	24.4622	24.4934	24.5256	24.1885	24.2363	24.4868	24.3344	24.5285	24.1044	24.5767	NaN
P48047	26.108	26.1521	25.9902	26.1299	26.0553	26.0941	26.2028	26.2217	26.0853	26.0035	25.9626	26.0996	25.8127	26.0511	26.1596	26.237	26.1332	26.2023	NaN
Q8WWM7	25.4087	25.6392	25.2972	25.5614	25.4257	25.5842	25.4469	25.5001	25.4718	25.6567	25.479	25.4029	25.2854	25.5078	25.4721	25.5641	25.5626	25.5488	NaN
Q99700	21.5694	21.2358	21.1514	21.3812	21.1378	21.9824	21.6635	21.6631	21.8504	20.9733	20.7013	21.4905	NaN	NaN	NaN	NaN	NaN	NaN	NaN
Q9BXK5	21.0765	20.7147	18.5833	19.8438	20.4445	19.6682	NaN	22.0492	NaN	NaN	NaN	NaN	NaN	NaN	NaN	NaN	NaN	NaN	NaN
Q99933	19.6753	19.7874	19.0991	19.5342	19.3809	19.6087	NaN	NaN	NaN	NaN	NaN	NaN	NaN	NaN	NaN	NaN	NaN	NaN	NaN
P46379	25.2914	25.3103	25.1667	25.3182	25.1285	25.3189	25.3165	25.1869	25.3063	25.2543	25.2078	25.2568	25.1844	25.3378	25.1898	25.343	25.2627	25.2207	NaN
P25705	28.9857	29.1051	28.9795	29.0896	28.9081	29.1124	29.1635	28.9816	29.019	29.0602	28.9373	29.012	28.8338	29.1021	29.056	29.0704	29.0693	29.0473	NaN
Q9NVJ2;Q96BM9	20.2292	20.6367	19.9169	20.7133	19.8415	20.4354	NaN	NaN	NaN	NaN	NaN	NaN	NaN	NaN	NaN	NaN	NaN	NaN	NaN
Q9NVJ2	23.0327	23.3301	23.3058	23.1767	22.9752	23.2914	23.3545	23.3306	23.2824	23.1028	23.1452	23.0093	22.987	23.242	23.2761	23.2846	23.1158	23.297	NaN
O15144	24.1188	24.1413	23.9722	24.0841	24.1983	24.2398	24.0508	24.0072	24.1708	24.2779	24.1902	24.1152	23.8932	24.0956	24.1518	24.2492	24.1681	24.1967	NaN
P54709	23.7624	23.753	23.7419	23.8732	23.7326	23.9591	23.9563	23.6967	23.9084	23.7367	23.8252	23.8342	23.7474	23.9031	23.7675	23.8529	23.8336	23.713	NaN
Q9NT62	22.7002	22.7367	22.7086	22.9248	22.9092	22.7556	22.8104	22.6341	22.8224	22.7115	23.044	22.8333	22.5549	22.861	22.7094	23.008	22.6938	22.9542	NaN
P18859	23.4151	23.5622	23.3099	23.3634	23.4232	23.5339	23.4334	23.3933	23.4324	23.494	23.2965	23.5669	23.3722	23.5212	23.375	23.4989	23.4479	23.3806	NaN
P36542	26.3778	26.4905	26.2797	26.5954	26.342	26.4839	26.2721	26.4127	26.2452	26.4109	26.5415	26.7665	26.0874	26.3622	26.7944	26.3886	26.3272	26.7566	NaN
P56134	23.7523	23.8782	23.8084	23.9109	23.6741	24.0075	23.8974	23.8377	23.9339	23.6891	23.7526	23.9664	23.6604	23.9024	23.8815	23.8849	23.8597	23.8891	NaN
Q9UBB4	22.5371	22.6512	22.4531	22.7739	22.4851	22.6564	22.7566	22.6519	22.6581	22.39	22.6249	22.4817	22.4309	22.7313	22.7497	22.5442	22.56	22.4994	NaN
P53004	25.1323	25.0246	25.0394	25.1598	24.9697	25.2044	25.2052	25.2033	25.18	24.9642	24.9813	25.1148	24.897	25.2047	25.2227	25.0274	25.0747	25.1917	NaN
P24539	24.4925	24.5686	24.7019	24.6493	24.4277	24.6805	24.6191	24.7871	24.5134	24.4585	24.5522	24.5371	24.2752	24.784	24.5704	24.5366	24.5704	24.7561	NaN
O00244	21.9946	21.954	21.6754	22.2075	21.9217	22.0124	22.2777	21.8075	22.1397	21.7467	21.907	21.8685	NaN	NaN	NaN	NaN	NaN	NaN	NaN
O75964	24.1966	24.2383	24.0477	24.2585	24.1646	24.3927	24.2364	24.2756	24.0975	24.1485	24.3587	24.2135	24.0807	24.2909	24.2731	24.2841	24.2751	24.1701	NaN
O14965	20.0255	20.3369	20.031	20.1216	19.7502	19.8202	NaN	20.1206	20.2026	20.0878	20.211	20.1393	NaN	NaN	NaN	NaN	NaN	NaN	NaN
P56211	20.6111	20.0318	20.7569	20.2379	19.1274	20.9326	21.5748	NaN	NaN	21.5773	NaN	NaN	NaN	NaN	NaN	NaN	NaN	NaN	NaN
P06576	29.1511	29.2611	29.1846	29.2638	29.1462	29.2702	29.2285	29.2258	29.2984	29.131	29.1808	29.1616	29.0907	29.2604	29.2356	29.2494	29.2195	29.1775	NaN
Q9P287	24.6219	24.6335	24.5373	24.6782	24.519	24.7542	24.5058	24.5503	24.566	24.8298	24.6105	24.6285	24.5362	24.6336	24.6618	24.7129	24.5422	24.661	NaN
P55957	23.314	23.1898	23.1085	23.0529	23.0319	23.3404	23.3971	23.1791	23.2748	23.0352	22.941	23.2103	22.9094	23.3034	22.9116	23.4775	23.072	23.3219	NaN
Q9NYF8	25.0337	25.1456	25.1999	25.2681	25.0329	25.1736	25.1342	25.0687	25.3041	25.1329	25.1592	25.0687	24.9514	25.2436	25.1849	25.2366	25.0582	25.1959	NaN
Q14692	24.1231	24.223	24.2464	24.252	24.1452	24.2993	24.2463	24.2453	24.2645	24.2436	24.1378	24.2018	24.1965	24.2143	24.1773	24.2719	24.1392	24.2372	NaN
Q13867	25.5109	25.6913	25.4832	25.6298	25.4882	25.6499	25.5998	25.5483	25.7382	25.5294	25.5489	25.4757	25.3549	25.6273	25.5619	25.6219	25.6446	25.6064	NaN
Q96K17	23.7636	23.8367	23.6559	23.8253	23.6384	23.884	23.8953	23.6815	23.9105	23.7786	23.639	23.7408	23.6488	23.8772	23.9134	23.7118	23.733	23.7794	NaN
P20290	26.4191	26.6892	26.5461	26.6505	26.5293	26.6654	26.5394	26.5637	26.5681	26.4128	26.8446	26.6609	26.3389	26.6386	26.6034	26.8295	26.6369	26.5765	NaN
Q6UB35	21.6088	21.3643	21.4259	21.5843	21.4215	21.7102	21.7264	21.2798	21.7397	21.3184	21.569	21.4844	21.2225	21.7322	21.6357	21.6826	21.5559	21.5277	NaN
O95861	23.2689	23.4826	23.196	23.2089	23.7781	23.3473	23.8022	23.7384	23.1662	23.0238	23.1729	23.2872	23.1485	24.4908	23.1573	23.2151	23.2072	23.2367	NaN
Q7L1Q6	24.3417	24.5671	24.2362	24.355	24.1843	24.7433	24.5594	24.2082	24.5557	24.3873	24.3227	24.4718	24.1117	24.4723	24.4109	24.5086	24.4709	24.3885	NaN
Q99622	20.386	20.0016	20.0453	20.7212	20.203	20.7466	20.0865	20.075	20.6502	19.9236	20.6035	20.8047	NaN	NaN	NaN	NaN	NaN	NaN	NaN
Q14137	24.0415	24.3832	24.2469	24.3013	24.246	24.4753	24.1365	24.307	24.4518	24.2092	24.3277	24.3097	24.1354	24.35	24.3071	24.2368	24.3699	24.3191	NaN
Q5VW32	22.9549	23.016	22.7591	23.0187	22.9036	22.9038	23.0197	22.7982	22.9393	22.976	23.042	22.8001	22.7471	23.0001	22.9463	23.0458	22.8978	22.9456	NaN
Q06187	20.726	21.4127	21.0541	21.4431	20.8694	20.9646	22.074	21.1679	21.1759	21.0253	20.801	20.5175	21.4913	21.9821	20.6971	20.6066	20.6467	21.1715	NaN
P11586	26.5047	26.6294	26.4883	26.6311	26.4598	26.6417	26.4939	26.5628	26.6524	26.5074	26.5207	26.5936	26.3876	26.6043	26.5629	26.598	26.5595	26.6202	NaN
P11586;Q6UB35	20.2412	20.5505	19.7664	20.2523	19.9612	20.2084	NaN	NaN	NaN	NaN	NaN	NaN	NaN	NaN	NaN	NaN	NaN	NaN	NaN
O43852	26.3071	26.3553	26.178	26.3969	26.3163	26.4066	26.4143	26.3313	26.4329	26.2709	26.3173	26.2859	26.238	26.3843	26.3773	26.3293	26.3512	26.3651	NaN
P27824	21.9612	22.6523	21.8017	21.7684	21.8662	21.9555	22.0633	21.871	22.3948	22.2493	21.8369	21.9178	21.7681	21.9095	21.8706	22.3311	21.8917	22.3531	NaN
Q01518	28.0698	28.1453	28.1097	28.2527	28.0521	28.2534	28.2083	28.0585	28.1879	28.0869	28.0906	28.2131	27.9437	28.2038	28.1905	28.1994	28.1769	28.1561	NaN
P30043	27.5663	27.7512	27.6135	27.8156	27.5396	27.8014	27.7559	27.6025	27.7244	27.6943	27.5742	27.6559	27.5191	27.7691	27.6881	27.7026	27.6858	27.6874	NaN
Q5VTR2	20.3401	19.916	20.3866	20.492	20.5136	20.7316	20.7758	20.4456	20.672	19.8716	20.7872	19.9848	NaN	NaN	NaN	NaN	NaN	NaN	NaN
Q07021	27.0288	27.1061	27.0038	27.1276	27.024	27.06	27.1394	27.0707	27.1209	26.9237	27.053	27.0199	26.9348	27.1069	27.0411	27.1135	27.062	27.1186	NaN
P17655	24.104	24.0702	24.0778	24.1792	24.0757	24.2597	24.0749	24.2716	24.194	23.966	24.0875	24.1766	23.9899	24.1526	24.0016	24.2235	24.2943	24.0901	NaN
Q86VP6	26.735	26.6999	26.6527	26.8	26.6601	26.7337	26.7255	26.7069	26.8061	26.6265	26.6101	26.7918	26.5276	26.7839	26.737	26.7911	26.7092	26.7055	NaN
Q14444	26.577	26.7422	26.5666	26.7558	26.5928	26.767	26.8368	26.5782	26.6391	26.6713	26.5563	26.6873	26.6045	26.6132	26.8075	26.83	26.4676	26.6343	NaN
P41223	23.9678	23.8843	24.1662	23.9381	23.8879	23.9545	24.0511	24.056	24.058	23.9725	23.7829	23.8845	23.8489	24.0736	23.8148	24.0512	24.0276	24.0061	NaN
Q6PJG6	21.4244	21.0662	21.0082	21.1732	21.2577	20.9488	21.1898	21.2806	21.0721	21.1105	21.3257	20.8565	20.9006	21.4215	21.394	20.9813	21.2014	21.0025	NaN
Q9Y6E2	24.9949	25.0877	25.0114	24.6163	24.8777	25.1904	24.8821	24.8966	24.8864	25.2591	25.0261	24.9235	24.6574	24.9802	25.1255	24.8872	24.9623	25.1385	NaN
P05937	24.7883	24.8113	24.7028	24.7711	24.7175	24.8891	24.7097	24.8771	24.795	24.7696	24.6626	24.8331	24.5476	24.8458	24.8021	24.8597	24.8269	24.7894	NaN
P47756	26.5233	26.6428	26.5037	26.6489	26.5245	26.6728	26.6133	26.6198	26.5887	26.5225	26.6347	26.592	26.5121	26.6723	26.574	26.6793	26.5969	26.5896	NaN
P54687	24.8062	24.8418	24.7183	24.9581	24.7205	24.7941	24.8972	24.8248	24.9048	24.6746	24.7698	24.7753	24.6196	24.845	24.7873	24.8583	24.7811	24.9162	NaN
Q8TDN6	25.4567	25.5291	25.3887	25.5081	25.3669	25.4953	25.5857	25.5567	25.4583	25.4314	25.3242	25.36	25.2153	25.5021	25.4577	25.4763	25.644	25.4181	NaN
O75531	26.3736	26.3695	26.449	26.458	26.3485	26.6096	26.5271	26.4511	26.5609	26.3778	26.3272	26.399	26.2805	26.4758	26.3971	26.5499	26.46	26.5041	NaN
O95816	25.3938	25.288	25.2586	25.4538	25.3464	25.4498	25.3813	25.3813	25.3757	25.1947	25.4179	25.363	25.1138	25.4247	25.2592	25.6189	25.3733	25.3359	NaN
Q9H3K6	23.9082	24.0888	23.884	24.0192	23.9407	23.9204	23.8122	23.9858	24.1442	23.8477	24.0015	23.9435	23.8117	23.9798	23.9371	24.0589	23.9518	24.0565	NaN
P07339	23.9709	24.0573	23.8881	24.0454	24.1105	24.0581	24.0106	23.9935	24.209	23.982	23.9122	24.0431	23.8812	24.1078	24.0181	24.0979	23.9654	24.0795	NaN
Q6NZI2	23.3474	23.2765	23.0807	23.4264	23.4428	23.3173	23.619	23.3778	23.3333	23.243	23.1132	23.2905	23.2774	23.2472	23.247	23.1385	23.5559	23.3967	NaN
P35520;P0DN79	23.8348	24.0605	23.8801	24.1103	23.8044	24.1903	24.1182	24.0096	24.1708	23.9141	23.8532	23.8107	NaN	NaN	NaN	NaN	NaN	NaN	NaN
P13987	20.7187	20.8553	20.6745	20.8098	20.68	20.8881	20.6931	20.914	20.8619	20.7485	20.7414	20.6204	NaN	NaN	NaN	NaN	NaN	NaN	NaN
Q13112	22.9961	22.8174	22.6381	22.7707	22.9892	22.838	22.5444	22.8789	22.6909	22.9548	22.9365	22.7705	22.7325	22.7776	23.0724	23.0823	22.6741	22.6284	NaN
P0DP25;P0DP24;P0DP23	24.6477	24.9221	24.5993	25.0395	24.5262	24.9913	25.177	24.585	24.8701	24.7779	24.6844	24.7279	NaN	NaN	NaN	NaN	NaN	NaN	NaN
P04040	26.2503	26.4056	26.3178	26.399	26.3043	26.4452	26.4025	26.2415	26.3494	26.3356	26.3854	26.3953	26.2272	26.3827	26.3611	26.4315	26.4103	26.3512	NaN
Q13185;P83916	21.9087	21.8305	21.4778	21.8838	21.5956	21.9963	NaN	NaN	NaN	NaN	NaN	NaN	21.6569	21.6784	22.2183	21.5882	21.9051	21.6569	NaN
P83916	20.6238	21.088	20.3625	21.429	20.5684	22.0036	NaN	21.7567	21.6031	21.5963	21.6294	21.5956	NaN	NaN	NaN	NaN	NaN	NaN	NaN
P45973	24.3676	24.4602	24.1446	24.3037	24.1908	24.2811	24.2414	24.3696	24.4222	24.1602	24.3002	24.2857	24.1291	24.3374	24.3013	24.3735	24.3265	24.323	NaN
Q13185;P45973	23.2279	22.7764	22.8865	22.7989	22.5418	23.0905	NaN	NaN	NaN	NaN	NaN	NaN	22.7317	23.4725	23.1871	22.901	22.909	22.1133	NaN
P07384	26.0326	26.1816	26.0535	26.0929	25.9522	26.1187	26.0702	26.1251	26.0667	25.9528	26.0863	26.0697	25.8523	26.1254	26.1932	26.1471	25.9572	26.1221	NaN
O95810	23.351	23.5498	23.2397	23.5565	23.3646	23.4056	23.5546	23.478	23.4069	23.371	23.3036	23.3571	23.4984	23.369	23.3794	23.4149	23.4657	23.3435	NaN
P16152	20.7381	21.2062	20.668	20.9613	20.9004	21.4386	20.5996	21.0107	21.4352	20.3717	21.2175	21.3184	NaN	NaN	NaN	NaN	NaN	NaN	NaN
Q13185	26.6122	26.6884	26.6284	26.7134	26.6534	26.6884	26.6891	26.7006	26.6959	26.6523	26.7486	26.6285	26.5893	26.7006	26.7005	26.7156	26.6783	26.6731	NaN
Q9UQ88;P21127	22.3542	22.3756	22.364	22.5594	22.2905	22.407	22.4478	22.5607	22.6878	22.4567	22.1062	22.5804	NaN	NaN	NaN	NaN	NaN	NaN	NaN
P06493;P24941	20.5769	20.9112	20.3074	20.7621	20.3191	20.0688	NaN	NaN	NaN	NaN	NaN	NaN	NaN	NaN	NaN	NaN	NaN	NaN	NaN
P06493	26.5995	26.6358	26.5444	26.6735	26.4842	26.7098	26.6579	26.6155	26.6379	26.6352	26.6502	26.4691	26.4972	26.6267	26.5998	26.6385	26.5968	26.6945	NaN
P24941	24.1231	24.1074	23.9694	24.1917	23.9855	24.2901	24.2468	24.0633	23.9861	24.0847	24.2638	23.9439	23.7968	24.1907	24.1627	24.2166	24.1058	24.1686	NaN
P27797	27.7831	27.8581	27.6698	27.8892	27.7279	27.8436	27.8358	27.6809	27.8508	27.7928	27.761	27.7483	27.7016	27.8372	27.7994	27.8418	27.7851	27.7764	NaN
Q9NXV6	19.5079	20.2377	19.8331	20.4235	19.8433	20.2274	19.7623	20.1936	20.137	20.1375	20.5222	19.5155	NaN	NaN	NaN	NaN	NaN	NaN	NaN
Q8IX12	24.5537	24.7247	25.0108	25.0219	24.9286	25.1084	24.8709	24.7149	25.0024	24.8972	24.7966	24.6558	24.7666	24.6148	24.9736	25.0834	24.8207	25.0121	NaN
Q8N163	25.6665	25.7735	25.7056	25.7717	25.6296	25.8189	25.8761	25.7377	25.6684	25.7408	25.6305	25.6595	25.5393	25.7823	25.7745	25.8049	25.6455	25.7755	NaN
Q96CT7	23.1329	23.2804	23.2187	23.332	22.891	23.2441	23.1888	23.3909	23.166	22.9214	23.3655	23.0684	22.8673	23.1945	23.1731	23.3229	23.1892	23.2446	NaN
Q9Y5K6	24.1487	24.1294	24.0934	24.2066	24.1652	24.2562	24.2484	23.9961	24.2534	24.2081	23.9844	24.1067	24.0407	24.1446	24.1427	24.2405	24.1793	24.2133	NaN
Q9UJX2	21.0255	21.6287	21.5905	21.0672	21.3065	21.4135	21.6067	21.1722	21.6243	20.9982	21.5862	21.0758	21.6892	21.1175	20.961	21.5279	20.982	21.8209	NaN
Q6P1J9	22.3564	22.6233	22.6162	22.5952	22.6376	22.6905	22.5954	22.4081	22.7933	22.5242	22.3492	22.4945	22.4692	22.7978	22.2074	22.705	22.6264	22.6282	NaN
O60563	19.2623	19.2588	18.4436	19.0186	19.0742	19.2361	18.7337	19.7391	NaN	19.2791	19.7859	19.0931	NaN	NaN	NaN	NaN	NaN	NaN	NaN
O43684	26.6207	26.8535	26.7014	26.7823	26.7101	26.8549	26.923	26.8213	26.6868	26.8259	26.6442	26.7233	26.5767	26.7368	26.8682	26.9906	26.7488	26.7318	NaN
Q13895	25.1036	25.1163	25.0017	25.1721	25.175	25.3132	25.1806	25.303	25.1116	25.0641	25.1841	25.0945	25.0743	25.2384	25.129	25.2024	25.1585	25.0754	NaN
Q86X55	21.3677	21.9505	21.4086	21.8696	21.4893	21.892	22.0111	21.7068	22.0491	21.0056	21.6687	21.5702	NaN	NaN	NaN	NaN	NaN	NaN	NaN
P52907	26.6654	26.7857	26.6002	26.7565	26.673	26.7204	26.5767	26.7638	26.6894	26.7015	26.6772	26.7635	26.5546	26.7362	26.7099	26.7632	26.7232	26.7202	NaN
P52907;P47755	19.1836	19.4302	18.9205	19.1914	18.6987	19.3756	NaN	NaN	NaN	NaN	NaN	NaN	NaN	NaN	NaN	NaN	NaN	NaN	NaN
P47755	23.4658	23.6529	23.498	23.7164	23.5303	23.5883	23.5283	23.5566	23.5884	23.5945	23.7825	23.4271	23.5716	23.6768	23.3418	23.6274	23.6674	23.562	NaN
Q8IVM0	19.2783	19.4921	19.1502	19.7993	20.1875	19.6292	NaN	NaN	NaN	NaN	NaN	NaN	NaN	NaN	NaN	NaN	NaN	NaN	NaN
O75794	20.6103	19.6622	19.7835	20.5352	20.4684	19.9967	20.624	20.5126	20.383	19.5197	20.1432	20.0082	NaN	NaN	NaN	NaN	NaN	NaN	NaN
Q16543	26.61	26.4907	26.4104	26.5929	26.2747	26.5233	26.6261	26.3587	26.4944	26.3819	26.4829	26.5102	26.3155	26.5338	26.4923	26.5044	26.5464	26.573	NaN
P60953	24.8959	24.9992	24.8135	25.0082	24.8929	25.0286	24.939	25.0993	24.8925	24.9852	24.9059	24.8568	24.9076	25.0294	24.8658	25.078	24.9161	24.9288	NaN
P32929	22.9955	23.064	23.0684	22.9085	22.9916	22.867	23.0947	22.8607	22.8841	23.0066	22.9544	22.8965	22.8829	23.0332	22.9679	23.0487	22.9749	23.0075	NaN
Q9Y376	22.4279	23.0374	23.2636	22.8083	23.3164	23.2877	23.0267	23.4191	23.0426	23.164	22.6682	22.9632	22.6623	23.2614	23.1506	23.2093	22.918	22.9866	NaN
Q9UBR2	22.0722	22.0196	21.9125	22.1898	21.9283	21.9844	22.0515	22.1118	21.9097	21.9176	21.9173	22.1648	22.0902	21.9459	21.9703	21.8194	22.1722	22.0959	NaN
Q9BY43	21.9155	22.0868	21.8123	22.175	21.8282	22.0699	21.7909	21.8349	22.2002	21.9049	21.9151	22.0892	21.6542	22.0872	22.153	22.102	22.0518	21.8876	NaN
O75390	26.3	26.2728	26.2602	26.3138	26.2047	26.289	26.3066	26.2494	26.3248	26.2577	26.2469	26.2241	26.1146	26.2784	26.234	26.3217	26.2654	26.2169	NaN
O75122;Q7Z460	19.3316	19.4218	19.2064	20.233	19.817	19.5887	NaN	NaN	NaN	NaN	NaN	NaN	NaN	NaN	NaN	NaN	NaN	NaN	NaN
O00299;Q9Y696	20.8892	21.8937	21.4219	22.0246	21.4229	21.8978	NaN	NaN	NaN	NaN	NaN	NaN	NaN	NaN	NaN	NaN	NaN	NaN	NaN
O00299	30.3986	30.444	30.3364	30.5158	30.3246	30.4365	30.487	30.3603	30.445	30.3079	30.4471	30.4025	30.2418	30.4462	30.4078	30.4793	30.4226	30.4407	NaN
O76031	22.7292	20.924	22.9425	22.9946	22.7716	22.6984	21.833	22.466	22.6114	22.3991	22.5815	23.0391	21.2614	21.5826	23.7691	21.8339	21.5878	24.0651	NaN
Q9H444	22.5556	22.5262	22.3149	22.5465	22.3599	22.4163	22.4268	22.4613	22.3127	22.3373	22.5919	22.5458	22.3388	22.5153	22.4314	22.5278	22.3467	22.4966	NaN
Q14011	25.0167	25.0379	25.0338	24.9809	24.7315	25.0396	25.1799	24.8951	24.9139	24.8951	24.9534	24.9573	24.8947	25.0704	25.0305	25.0686	24.8187	24.8807	NaN
Q9Y2B0	22.7355	22.8503	22.7751	23.1134	22.8503	22.9787	22.7847	22.8444	23.0328	22.912	22.9507	22.6711	22.8489	23.0429	23.051	22.7664	22.7495	22.7578	NaN
Q00534	23.4985	23.5803	23.5543	23.6464	23.41	23.6395	23.7015	23.5014	23.5766	23.5131	23.619	23.4467	23.6537	23.6219	23.4148	23.6501	23.5013	23.5094	NaN
Q9Y6H1;Q5T1J5	21.0515	21.4406	21.1931	21.689	21.2193	21.8392	21.4834	20.5028	21.9766	21.4405	21.6526	21.6005	NaN	NaN	NaN	NaN	NaN	NaN	NaN
Q8IWX8	24.5736	24.8114	24.6255	24.6434	24.6019	24.8426	24.782	24.6709	24.6996	24.5469	24.5593	24.7574	24.4646	24.7369	24.7839	24.746	24.6345	24.6755	NaN
Q9UKY7	23.8777	23.8423	23.0337	23.5106	23.6999	23.5341	23.3503	23.679	23.7641	23.8245	23.4021	23.5312	23.31	23.8392	23.693	23.6744	23.5377	23.405	NaN
P61604	29.0324	29.1682	29.1069	29.2316	29.0422	29.2084	29.1223	29.0394	29.2094	29.1766	29.0819	29.1472	28.9136	29.1947	29.1757	29.1661	29.1297	29.1659	NaN
Q14839	23.3613	23.4327	23.4718	23.1023	23.4518	23.1294	23.5426	23.2427	23.4173	23.2987	23.2626	23.2004	23.0998	23.4319	23.3624	23.3374	23.3966	23.3226	NaN
O43633	20.5505	20.2899	19.3957	19.5465	19.3522	20.2456	NaN	20.5662	20.8078	20.6613	20.5322	NaN	NaN	NaN	NaN	NaN	NaN	NaN	NaN
Q9Y224	25.2877	25.4526	25.219	25.414	25.3033	25.4816	25.4532	25.3046	25.4466	25.3372	25.219	25.3463	25.2136	25.398	25.3932	25.4238	25.3159	25.3583	NaN
O75419	21.6047	21.9705	21.6518	21.8371	21.3375	21.5175	21.4488	21.7963	21.0078	21.8564	21.7799	21.7669	NaN	NaN	NaN	NaN	NaN	NaN	NaN
Q9UNE7	23.5995	23.4758	23.6929	23.7898	23.6813	23.5545	23.7609	23.5315	23.7917	23.4989	23.5098	23.7503	23.4373	23.6971	23.79	23.7207	23.6108	23.5937	NaN
Q9UHD1	26.0943	26.3076	26.1541	26.3409	26.2086	26.3347	26.1274	26.2139	26.2925	26.159	26.2458	26.3058	26.0303	26.2107	26.3358	26.2767	26.2762	26.2655	NaN
P10809	29.9621	30.0392	29.9624	30.0731	29.9075	30.0996	29.9757	30.0897	30.1167	29.9755	29.9406	29.9723	29.8587	30.0345	30.0488	30.0793	29.9979	30.0715	NaN
Q14008	24.1035	24.2068	24.1626	24.3803	24.1119	24.2108	24.2544	24.2598	24.1904	24.1713	24.0872	24.2112	24.1319	24.3266	24.2204	24.1646	24.1484	24.1759	NaN
Q00610	29.5755	29.6441	29.5162	29.6401	29.5267	29.6633	29.6411	29.597	29.6299	29.4837	29.5877	29.5448	29.4681	29.6396	29.5779	29.6506	29.5902	29.5667	NaN
Q9Y696	23.3296	23.5521	23.2375	23.7905	23.3602	22.7689	23.0724	23.7159	23.5079	23.3291	22.9868	23.3988	23.3376	23.191	23.2121	23.523	23.8264	22.9915	NaN
Q9H078	19.432	20.2006	20.2413	20.1695	19.7016	19.9119	19.8096	19.6136	19.606	20.1006	20.2495	20.4816	NaN	NaN	NaN	NaN	NaN	NaN	NaN
O75153	24.0879	24.1423	24.1681	24.2614	23.9903	24.1441	24.1845	24.0775	24.1771	24.1295	24.0502	24.2269	24.1033	24.1661	24.1892	24.1644	24.1155	24.0554	NaN
Q99459	25.0717	25.0599	24.9669	25.1741	24.9632	25.2084	24.9804	25.1516	25.1458	25.1244	25.0076	25.0148	24.9421	25.0204	25.1238	25.1435	25.0735	25.1309	NaN
Q03701	23.0356	23.2106	23.184	23.2468	23.1278	23.2778	23.3147	23.0941	23.2033	23.1486	23.0067	23.2371	23.1727	23.1708	23.2664	23.1032	23.0526	23.2717	NaN
Q9Y2V2	22.5305	22.4714	22.7963	22.6883	22.4526	22.5374	22.87	22.7064	22.6268	22.5876	22.4762	22.2221	NaN	NaN	NaN	NaN	NaN	NaN	NaN
Q9NZ45	22.7993	23.0648	22.7792	23.0728	22.839	22.9994	23.0584	22.9147	22.7334	22.8538	22.9201	23.037	22.6392	23.0001	23.062	23.0507	22.944	22.8134	NaN
P61024	21.9091	21.7902	21.4508	22.0384	21.5106	21.8941	21.7603	21.502	21.4328	22.0554	22.1544	22.0426	NaN	NaN	NaN	NaN	NaN	NaN	NaN
Q9Y6H1	22.2539	22.3019	22.1333	22.8103	22.2778	22.122	NaN	NaN	NaN	NaN	NaN	NaN	21.6562	22.4819	22.4565	22.5344	22.4585	22.4736	NaN
P09497	23.2956	23.5783	23.4619	23.2468	23.3919	23.3417	23.422	23.2384	23.2182	23.5256	23.3688	23.4555	23.1871	23.326	23.4277	23.5433	23.3792	23.3831	NaN
Q9Y3Y2	21.7257	22.0059	21.7395	21.7934	21.9091	21.8831	21.6673	21.7289	22.0076	21.9953	21.8635	21.8442	21.7262	21.8223	21.8931	21.9004	21.8517	21.8576	NaN
O15247	23.7117	23.766	23.8292	23.8801	23.8809	23.7469	23.7966	23.931	23.7634	23.6211	23.7877	23.8256	23.7218	23.8746	23.9173	23.9049	23.7056	23.6795	NaN
Q99439	24.9146	24.9303	24.7868	25.0005	24.942	24.9396	25.0252	24.8682	24.9196	24.8442	24.9083	24.9877	24.8225	24.98	24.8619	24.9698	24.946	24.8985	NaN
P38432	22.3993	22.726	22.5322	22.5458	22.4222	22.6844	22.4708	22.7431	22.5733	22.4338	22.4605	22.6562	22.3538	22.5978	22.6076	22.6589	22.5868	22.5203	NaN
Q96DG6	26.0488	26.4147	26.0594	26.219	25.8531	26.123	26.2469	26.5343	25.9497	25.9681	25.9806	25.9899	25.8523	25.965	25.9264	25.9796	26.9679	25.9321	NaN
Q15003	22.782	22.8717	22.7595	22.9561	22.5651	22.6731	22.9119	22.6245	22.7252	22.7387	22.8875	22.7675	22.6091	22.8429	22.8478	22.7775	22.8832	22.6805	NaN
Q9H9A5	19.9716	20.0936	19.9758	20.3639	19.8665	20.524	19.536	20.4271	20.1749	20.6112	20.2221	19.7916	NaN	NaN	NaN	NaN	NaN	NaN	NaN
O14579	24.1317	24.371	24.2242	24.2446	24.1175	24.1748	24.3196	24.056	24.3899	24.5122	24.0921	23.997	24.0295	24.0653	24.6401	24.1274	24.0032	24.6307	NaN
Q9UBF2;Q9Y678	20.6393	20.4649	20.286	19.7832	21.0424	20.6457	NaN	NaN	NaN	NaN	NaN	NaN	NaN	NaN	NaN	NaN	NaN	NaN	NaN
Q9UBF2	22.0935	22.1961	21.9192	22.0144	21.8134	21.9926	21.8655	22.0588	22.3015	21.8635	21.967	21.8769	NaN	NaN	NaN	NaN	NaN	NaN	NaN
P09496	25.4746	25.2656	25.3813	25.3565	25.309	25.259	25.2489	25.4662	25.2433	25.3003	25.366	25.3877	25.2275	25.416	25.3782	25.3766	25.3083	25.3625	NaN
Q9UJS0	21.6348	21.4339	21.6844	21.8327	21.5355	21.4941	21.628	22.0092	21.4422	21.3478	21.5931	21.6267	NaN	NaN	NaN	NaN	NaN	NaN	NaN
P62633	25.9576	26.0546	25.9297	26.1407	25.8987	26.1548	26.0635	26.0426	26.0644	26.0395	25.8979	25.9472	25.9977	25.9825	26.0438	26.0524	26.0463	26.0412	NaN
P23528	29.6341	29.6552	29.5675	29.6715	29.573	29.6831	29.6217	29.6492	29.7083	29.6041	29.612	29.6146	29.5145	29.6766	29.6628	29.6203	29.6631	29.6437	NaN
Q86X83	19.7007	20.3925	19.6629	19.2503	20.0798	19.9464	NaN	NaN	NaN	NaN	NaN	NaN	NaN	NaN	NaN	NaN	NaN	NaN	NaN
P53618	26.1653	26.2248	26.1977	26.2038	26.0957	26.2081	26.4433	26.3633	26.4935	26.1819	26.1966	26.3695	26.3662	26.4291	26.447	26.387	26.4229	26.4062	NaN
Q9NYJ1	23.0336	23.0854	22.9713	23.0105	22.7272	23.0176	22.8822	23.2667	22.865	23.0143	23.1934	22.5609	22.8489	22.9535	22.9321	23.2249	23.094	22.7662	NaN
Q5JTJ3	23.1917	23.1545	23.0391	23.2087	23.0833	23.3246	23.1164	23.182	23.0441	23.2449	23.2197	23.1989	23.046	23.14	23.2293	23.1791	23.2112	23.1971	NaN
P53621	25.6135	25.621	25.5277	25.7169	25.5842	25.7871	25.7458	25.6463	25.7264	25.4808	25.6337	25.659	25.3571	25.6618	25.7024	25.75	25.7436	25.5697	NaN
Q9ULV4	25.785	25.9381	25.751	25.961	25.7175	25.9087	25.8293	25.8546	25.9253	25.9342	25.7193	25.8859	25.6036	25.9179	25.8736	25.9377	25.8732	25.8907	NaN
Q6FI81	24.5847	24.5869	24.4758	24.6425	24.43	24.7342	24.5991	24.5468	24.6406	24.5772	24.3252	24.6406	24.3725	24.5187	24.6631	24.6758	24.5866	24.6229	NaN
Q8N684	22.942	23.0393	22.8899	23.1	23.0708	23.2241	23.0515	22.9836	23.132	22.9105	23.0102	23.2022	22.9726	22.9661	23.0319	23.1785	23.145	23.0075	NaN
P68400;Q8NEV1	20.3157	20.5173	19.8632	20.4883	19.7236	21.2233	NaN	NaN	NaN	NaN	NaN	NaN	NaN	NaN	NaN	NaN	NaN	NaN	NaN
P61201	22.4794	22.5204	22.4444	22.798	22.3701	22.7045	22.3534	22.4533	22.6046	22.7582	22.4265	22.4588	22.2723	22.6447	22.4197	23.0726	22.5226	22.3597	NaN
Q15021	24.6977	24.8015	24.6124	24.9136	24.5681	24.8448	24.6182	24.939	25.1337	24.5831	24.6718	24.8138	24.4656	25.4426	24.8879	24.6329	24.725	24.6095	NaN
Q96KP4	25.1285	25.1763	25.0076	25.2436	25.093	25.1572	25.2473	25.1671	25.1665	25.0178	25.2286	24.996	25.0229	25.2066	25.115	25.1987	25.2059	25.1274	NaN
P04632	26.1314	26.2213	26.1014	26.3169	26.0772	26.3316	26.1281	26.3798	26.2417	26.0875	26.1388	26.1887	25.9467	26.2397	26.2087	26.1875	26.2165	26.2831	NaN
Q9P2I0	21.9289	21.4734	22.2882	22.3586	22.035	22.0623	22.5508	22.0258	22.3288	22.0732	21.4153	21.7836	22.4245	22.5799	21.3603	22.4894	21.281	22.5059	NaN
O43809	23.5671	23.6981	23.5593	23.6218	23.3478	23.7743	23.6724	23.5774	23.5146	23.669	23.3743	23.721	23.5318	23.7181	23.6671	23.6643	23.6746	23.3313	NaN
Q16630	24.9134	25.0463	25.046	25.1279	24.9792	25.0794	25.0511	24.9987	25.1548	24.9917	24.9212	25.0187	24.9535	25.0639	25.0527	25.1668	24.9559	24.9555	NaN
Q9BPX3	22.4059	22.6941	22.6947	22.4464	22.634	22.6587	22.6661	22.7399	22.6366	22.515	22.4173	22.5514	22.4969	22.5793	22.7335	22.5981	22.6138	22.513	NaN
A5YKK6	23.3895	23.1709	23.303	23.3307	23.3662	23.3038	23.4016	23.1808	23.3168	23.3376	23.3666	23.1911	23.257	23.4108	23.2425	23.4079	23.2836	23.27	NaN
P21964	24.8385	24.7367	24.7445	24.8481	24.7003	24.7155	24.9215	24.8566	24.6874	24.6962	24.5955	24.672	24.7107	24.5024	24.7314	24.9135	24.9428	24.6755	NaN
P35606	24.8858	24.8114	24.707	24.9068	24.7984	24.9197	24.9143	24.7962	24.9336	24.8615	24.7432	24.8411	24.6541	24.9133	24.8792	24.888	24.85	24.8858	NaN
P48444	25.4817	25.5361	25.4371	25.5814	25.4446	25.5746	25.5296	25.4966	25.5577	25.4103	25.6516	25.4892	25.3804	25.5654	25.5494	25.5922	25.5572	25.4863	NaN
P61923	23.3472	23.2013	22.8675	23.2566	23.1364	23.2132	22.9634	23.2395	22.9737	23.2479	23.2498	23.2747	22.9599	23.2447	23.2033	23.2375	23.1574	23.1614	NaN
Q9BR76	23.5059	23.7513	23.5966	23.7851	23.4423	23.6442	23.7284	23.4756	23.7028	23.5155	23.7567	23.5153	23.5229	23.7308	23.5862	23.6522	23.6329	23.5896	NaN
Q14019	25.9	25.849	25.83	25.9452	25.7479	25.9324	26.0286	25.9502	25.8499	25.7834	25.8284	25.7436	25.7507	25.9433	25.9061	25.9081	25.8814	25.8322	NaN
P20674	25.5215	25.5582	25.5404	25.5838	25.451	25.5566	25.5469	25.4599	25.6557	25.5468	25.5615	25.5454	25.4495	25.5985	25.5922	25.5904	25.5481	25.5574	NaN
P10606	24.2394	24.002	23.5404	24.5869	23.1486	23.7389	23.9539	23.9831	22.9204	23.9267	23.9865	24.9482	23.364	23.7016	24.6221	23.9136	23.965	23.8842	NaN
Q9UKF6	23.4642	23.5741	23.2912	23.4426	23.4177	23.3992	23.5421	23.3477	23.5697	23.5478	23.3618	23.3683	23.2627	23.4755	23.4835	23.5021	23.4644	23.4308	NaN
O75534	26.8888	27.004	26.8917	27.0493	26.9073	27.0384	27.037	26.9127	27.0477	26.9421	26.9554	26.9132	26.8431	27.0495	27.0042	27.0001	27.0083	26.927	NaN
Q7L576;Q96F07	19.832	19.9943	19.7935	19.7432	19.8882	19.7665	NaN	NaN	NaN	NaN	NaN	NaN	NaN	NaN	NaN	NaN	NaN	NaN	NaN
P14406	23.5527	23.8854	23.8933	23.8515	23.8622	23.862	23.7346	23.8817	23.9877	23.5809	24.0288	23.821	23.6353	23.9168	23.934	23.9573	23.6405	23.8941	NaN
Q9HB71	28.2192	28.2981	28.1267	28.3364	28.1167	28.3356	28.1921	28.2563	28.2766	28.1411	28.2305	28.3717	28.0806	28.255	28.2998	28.3085	28.2298	28.2463	NaN
P99999	27.1507	27.2105	27.2012	27.3206	27.1845	27.2547	27.2185	27.3438	27.2092	27.1266	27.2327	27.2167	27.1186	27.3075	27.2323	27.2902	27.2327	27.192	NaN
Q05048	22.9728	23.2499	23.0536	23.1854	23.0761	23.113	23.2966	22.9906	23.1817	23.0819	23.0452	23.097	23.0521	23.133	23.0387	23.0204	23.0507	23.3359	NaN
P33240	23.9306	24.0117	23.8489	23.9961	23.8541	24.2054	23.9441	24.0808	23.8307	24.0466	23.9304	24.0399	23.7846	24.0492	23.9661	24.0343	23.9853	24.0064	NaN
Q12996	21.2366	20.6898	20.4919	21	20.8644	20.6757	20.7963	21.134	21.2788	20.793	20.1402	20.6113	NaN	NaN	NaN	NaN	NaN	NaN	NaN
P46109	27.3679	27.3949	27.3175	27.4403	27.3088	27.4398	27.451	27.4402	27.4101	27.3566	27.3849	27.2839	27.2131	27.4567	27.443	27.4207	27.3779	27.3963	NaN
Q5DJT8;P0DMV2;P0DMV1;P0DMU9	19.4249	19.9097	20.1731	19.8405	19.1421	18.5628	NaN	NaN	NaN	NaN	NaN	NaN	NaN	NaN	NaN	NaN	NaN	NaN	NaN
Q5JQC4	19.5631	19.8169	19.2477	19.5307	19.7235	19.7618	19.5799	19.6419	19.9956	19.6982	19.073	19.7899	NaN	NaN	NaN	NaN	NaN	NaN	NaN
Q13616	22.7983	23.0289	22.7012	22.9781	22.6899	23.0445	23.1655	22.8811	22.8602	22.6778	22.8063	22.8365	22.8247	23.1598	22.978	22.9055	22.5089	23.0837	NaN
Q13617	22.6995	22.6284	22.5041	22.7878	22.542	22.6606	22.6205	22.6901	22.6849	22.6107	22.4273	22.7904	22.5238	22.6248	22.777	22.6057	22.6798	22.556	NaN
Q9BRF8	21.0404	21.753	21.0813	21.6797	20.2543	21.4485	20.5927	21.0311	21.9594	21.1124	20.7724	21.6984	NaN	NaN	NaN	NaN	NaN	NaN	NaN
Q92905	23.573	24.04	23.5933	23.5776	23.6136	24.2562	24.4237	23.4853	23.7023	23.6299	23.6805	23.7695	23.3714	23.6003	23.4375	23.5601	25.3748	23.4809	NaN
P21291	20.8513	20.6829	20.9185	20.8159	20.9291	21.2167	20.8585	21.1382	20.8327	20.712	20.9967	20.8249	20.6671	20.9109	20.8931	21.0379	21.0075	20.8555	NaN
Q2VPK5	20.099	20.4341	19.9877	20.1812	19.7634	20.386	19.9506	20.4098	20.3811	19.959	20.5014	19.8094	NaN	NaN	NaN	NaN	NaN	NaN	NaN
O60888	25.6224	25.7528	25.596	25.69	25.5967	25.673	25.6139	25.7784	25.6957	25.6337	25.5385	25.6354	25.5088	25.6449	25.6418	25.7145	25.6954	25.6813	NaN
P08574	24.4961	24.6827	24.6265	24.6616	24.576	24.5862	24.6509	24.6859	24.626	24.6759	24.4241	24.5486	24.4414	24.7778	24.5901	24.5459	24.6125	24.6456	NaN
P19784	22.8618	22.8333	22.9632	22.834	22.9747	22.9567	22.7575	22.6675	22.8464	22.6879	22.9553	22.8459	22.6318	22.5347	22.9864	23.051	22.8813	23.0832	NaN
Q13098	22.0964	22.0509	21.2216	22.2111	22.1227	21.4321	21.6714	21.3751	22.2449	21.6945	22.1158	22.1382	21.5133	22.203	21.9115	22.0714	21.7007	22.0139	NaN
Q9BT78	23.9723	23.7158	24.001	24.1283	23.8265	24.2239	23.9348	24.3012	23.7992	23.9789	23.8177	23.8697	23.651	24.1786	24.154	23.8551	24.0427	23.934	NaN
P14854	25.8548	25.8213	25.8391	26.0168	25.7784	25.9008	25.8151	26.0314	25.8108	25.8311	25.9343	25.7832	25.8028	25.815	25.9117	25.9245	25.7978	25.9696	NaN
P67870	24.9379	24.9209	24.9893	24.9419	24.8995	25.09	25.0277	24.9078	25.0331	24.9567	24.972	24.9241	24.8755	24.9889	25.0171	25.0151	24.8927	24.9904	NaN
Q8WYA6	23.4911	23.6697	23.692	23.6143	23.5157	23.7017	23.7351	23.6956	23.6703	23.5197	23.5808	23.5585	23.5042	23.7125	23.6482	23.6821	23.6383	23.5304	NaN
Q13363	22.4371	22.56	22.5196	22.6696	22.4826	22.4941	22.6033	22.5693	22.5426	22.4194	22.5956	22.5031	22.5043	22.42	22.5176	22.5768	22.5974	22.53	NaN
P57076	22.4433	22.4431	22.3128	22.5413	22.4911	22.3707	22.6246	22.3202	22.5375	22.4363	22.4327	22.3336	22.4501	22.4969	22.3515	22.5108	22.4935	22.3298	NaN
Q9P013	22.9809	23.0465	22.8749	23.0481	22.9212	23.3326	22.922	22.8386	22.9969	23.2145	22.8705	23.1499	22.9131	23.279	22.9987	23.0717	23.0011	22.9291	NaN
Q14061	20.1194	19.9999	18.6367	20.988	19.5209	19.9902	20.5676	20.6031	NaN	20.5405	20.5274	20.3402	NaN	NaN	NaN	NaN	NaN	NaN	NaN
P00403	23.969	24.2686	23.9651	24.2385	24.2071	24.1796	24.0739	24.2446	24.1787	24.3259	23.9305	24.1381	23.8501	24.1982	24.1622	24.2001	24.2751	24.1185	NaN
O75629	23.6165	23.4802	23.4642	23.629	23.484	23.6448	23.5697	23.6131	23.4973	23.4288	23.4807	23.6469	23.4411	23.459	23.6093	23.5946	23.5936	23.5596	NaN
Q9H0L4	18.6112	19.3954	19.5922	19.9735	19.5716	19.5388	20.3136	NaN	NaN	19.9025	NaN	NaN	NaN	NaN	NaN	NaN	NaN	NaN	NaN
O60716	23.5603	23.6852	23.5292	23.7324	23.5226	23.6784	23.7097	23.5717	23.664	23.7669	23.4706	23.6169	23.421	23.7174	23.7275	23.6631	23.5876	23.6252	NaN
Q13620	22.6682	22.6246	22.6477	22.7625	22.3189	22.6668	22.6517	22.4188	22.9105	22.647	22.5518	22.6267	22.345	22.587	22.5436	22.5469	23.0172	22.6293	NaN
P04080	26.1418	26.2503	26.1044	26.2452	26.1015	26.2164	26.2572	26.1277	26.185	26.1277	26.1197	26.2374	26.0376	26.2381	26.1289	26.1795	26.2561	26.207	NaN
Q14203	23.8678	24.2611	23.9682	24.3095	23.8958	24.1792	24.4105	24.1376	24.436	23.8811	24.1155	23.6114	23.9007	24.0771	25.1035	24.1139	23.8329	23.9445	NaN
Q13409	22.0256	22.2236	21.8057	22.0791	21.9188	22.1757	22.151	22.1368	22.1014	21.7775	21.9355	22.1228	21.9916	22.2475	21.8757	22.0824	21.9219	22.1556	NaN
Q9Y6G9	24.4549	24.6353	24.5895	24.7389	24.4896	24.6884	24.7233	24.4197	24.7217	24.6094	24.5842	24.571	24.3836	24.6156	24.5773	24.6555	24.6999	24.6672	NaN
Q9NUU7;Q9UMR2	20.8502	21.2128	21.1074	21.2151	20.5275	21.7268	NaN	NaN	NaN	NaN	NaN	NaN	NaN	NaN	NaN	NaN	NaN	NaN	NaN
Q92841	26.2705	26.3824	26.2728	26.4355	26.2441	26.4535	26.3655	26.3282	26.389	26.3009	26.3081	26.4375	26.2937	26.4026	26.2657	26.389	26.3674	26.385	NaN
P17844;Q92841	21.9001	22.2089	22.0703	22.374	21.5756	22.8246	NaN	NaN	NaN	NaN	NaN	NaN	NaN	NaN	NaN	NaN	NaN	NaN	NaN
P35659	25.2567	25.323	25.208	25.4699	25.1292	25.3343	25.3011	25.4345	25.1879	25.1968	25.3381	25.2007	25.0108	25.3342	25.2416	25.4321	25.3326	25.3531	NaN
P00367	21.9707	22.5743	22.4219	22.7392	22.3874	22.8881	NaN	NaN	NaN	NaN	NaN	NaN	21.7262	22.5618	22.6604	22.8414	22.4711	22.6343	NaN
O43143	26.1918	26.4265	26.3477	26.4695	26.2721	26.1805	26.3286	26.3396	26.5949	26.3649	26.1998	26.3559	26.0756	26.5437	26.5311	26.2059	26.3075	26.2364	NaN
Q86Y56	22.1308	22.5081	22.3092	22.5086	22.2765	22.4011	22.3667	22.1925	22.5736	22.3024	22.0254	22.4989	22.0335	22.4192	22.299	22.7098	22.2722	22.368	NaN
Q96EP5	25.931	26.0228	25.9197	26.0867	26.0412	26.0499	26.0122	26.0699	26.082	25.9629	26.0357	26.0061	25.9721	26.107	25.9798	26	25.9626	26.034	NaN
Q9BTE7	22.0008	22.2067	21.9223	22.0666	22.0977	22.0966	21.9748	21.9654	22.357	22.0255	22.1534	21.9958	21.9885	22.2124	21.97	22.1581	22.0883	22.0013	NaN
P11926	21.1606	21.3302	21.2086	21.1898	21.4471	21.57	21.4663	21.3927	21.4107	21.0934	21.2789	21.2075	21.1294	21.081	21.5519	21.4499	21.3026	21.422	NaN
Q16698	24.2791	24.2566	23.9611	24.1114	24.1837	24.2598	24.2432	24.248	23.9992	24.1587	24.178	24.2805	24.0723	24.2991	24.1537	24.2296	24.1746	24.1158	NaN
Q13561	24.6438	24.9386	24.8649	24.9541	24.942	24.9045	24.9661	24.9263	24.8991	24.8133	24.9485	24.7133	24.7055	24.9025	24.9163	24.9726	24.8501	24.9344	NaN
Q16531	26.5765	26.6085	26.6079	26.7128	26.5871	26.6713	26.7321	26.694	26.7039	26.6135	26.5278	26.6003	26.6082	26.7625	26.687	26.7052	26.5512	26.5951	NaN
Q9NVP1	25.2199	25.2308	25.1179	25.2507	25.0553	25.327	25.3626	25.2881	25.2862	25.0349	25.1204	25.0828	24.9115	25.192	25.1898	25.45	25.2297	25.1858	NaN
Q86XP3	23.6537	23.5693	23.3499	23.6977	23.7444	23.6253	23.7604	23.6324	23.6336	23.6209	23.485	23.7072	23.2799	23.8993	23.6047	23.7004	23.6276	23.6274	NaN
P26196	25.8582	25.9164	25.7273	25.8653	25.7307	25.9221	25.7876	25.9425	25.7366	25.8181	25.8706	25.8749	25.6424	25.9141	25.9107	25.8496	25.8897	25.8488	NaN
O00571	24.4108	24.4245	24.0038	24.616	24.096	24.46	NaN	NaN	NaN	NaN	NaN	NaN	23.9022	24.6242	24.4247	24.6207	24.2476	24.1232	NaN
P08670;P05787;P04264	21.379	21.6348	21.2133	21.8893	21.1752	21.7581	NaN	NaN	NaN	NaN	NaN	NaN	NaN	NaN	NaN	NaN	NaN	NaN	NaN
Q9UJU6	22.8485	22.8863	22.6164	22.8724	22.5813	22.3579	22.5729	22.538	22.7783	22.5871	22.5041	23.1862	21.995	22.8529	22.9573	22.6942	23.0242	22.9818	NaN
O00273	22.0474	21.4667	22.0863	21.4914	21.2188	21.7759	22.5019	21.8484	21.7031	21.2526	21.67	21.5616	NaN	NaN	NaN	NaN	NaN	NaN	NaN
P51659	25.0744	25.1266	24.8053	25.14	24.9068	25.2166	25.1207	25.05	25.1836	25.1045	24.9215	24.91	24.8687	25.0787	25.0739	25.1102	25.1125	25.0264	NaN
Q9BUQ8	23.7143	23.7042	23.9128	23.7586	23.7707	23.7934	23.6117	23.8376	23.8356	23.8003	23.7356	23.8482	23.5889	23.7458	23.8357	23.701	23.917	23.9342	NaN
Q96GQ7	23.5955	23.8788	23.4946	23.7055	23.738	23.8729	23.9086	23.6196	23.7232	23.819	23.6495	23.6058	23.5384	23.7444	23.7249	23.7687	23.7749	23.6821	NaN
O60610	26.6666	26.6803	26.5655	26.7143	26.5493	26.7572	26.703	26.6809	26.724	26.61	26.5287	26.6843	26.5255	26.7819	26.6506	26.6907	26.711	26.5829	NaN
Q08211	29.0121	29.0574	28.957	29.0672	28.9524	29.0902	29.0146	29.0055	29.0806	28.9813	29.0136	29.0032	28.8839	29.0586	29.041	29.0637	29.0633	29.0175	NaN
P33316	27.4416	27.4495	27.3665	27.5383	27.3928	27.5683	27.3827	27.5118	27.4907	27.4044	27.56	27.3854	27.2866	27.5102	27.452	27.5526	27.4784	27.4677	NaN
Q9NY33	23.8908	24.0318	23.9273	24.1165	23.8759	24.0693	24.0834	23.9809	24.0015	23.8816	23.942	24.0075	23.9635	23.9387	23.9558	24.0849	23.9841	23.9649	NaN
Q9C005	24.3195	24.3601	24.5222	24.2448	24.4586	24.3825	24.5278	24.3294	24.4881	24.3457	24.4458	24.214	24.1677	24.4158	24.4255	24.434	24.4227	24.4158	NaN
Q14204	27.002	27.0535	26.8887	27.1032	27.0085	26.961	26.9848	27.045	27.1346	26.9623	27.0008	26.9882	26.8435	27.0226	27.056	27.0672	27.0522	26.9897	NaN
P50570	24.9325	24.9974	24.8619	24.9471	24.8995	25.0238	24.9876	24.9829	25.0766	24.9024	24.864	24.8999	24.7685	24.9817	24.984	25.0016	24.9664	24.9174	NaN
O60832	25.2437	25.3993	25.3032	25.543	25.338	25.5278	25.3717	25.3871	25.442	25.3975	25.3145	25.5262	25.1742	25.476	25.437	25.4788	25.3494	25.4467	NaN
Q8WXX5	23.6973	23.9428	23.7691	23.9125	24.01	23.9182	23.8172	23.9216	24.0135	23.8385	23.7716	23.8872	23.7911	23.9897	23.8269	23.9471	23.9181	23.8234	NaN
P60981	24.8918	25.0056	24.9029	25.0222	24.7905	25.0361	24.9941	25.0673	24.8834	24.8829	24.8984	24.7897	24.7529	25.0457	24.9504	25.0547	24.8794	24.8822	NaN
P09622	26.5903	26.6118	26.5978	26.7039	26.5403	26.6975	26.6765	26.5122	26.6915	26.5801	26.5639	26.5565	26.5542	26.6375	26.625	26.6788	26.6975	26.5604	NaN
P28340	21.5102	21.509	21.3092	21.8117	21.34	21.653	21.528	21.9497	21.616	21.021	21.5814	21.308	NaN	NaN	NaN	NaN	NaN	NaN	NaN
Q9NRF9	22.93	22.9196	22.7322	23.0497	22.9621	22.8635	22.861	23.0349	22.8875	22.7883	23.0146	22.8976	22.7874	22.9206	22.9881	23.0147	22.9494	22.8141	NaN
P49366	22.3658	22.0496	22.2781	22.0556	22.3925	22.2432	22.2701	22.139	22.3264	22.4129	22.077	22.2128	22.3729	22.2025	22.1612	22.2122	22.2175	22.3015	NaN
P31689	26.4891	26.4738	26.3963	26.5482	26.3724	26.5397	26.5387	26.388	26.513	26.5553	26.4088	26.4793	26.2866	26.5003	26.5095	26.5647	26.4867	26.5124	NaN
Q96EY1	21.8676	22.1871	22.0729	22.0566	22.228	22.2955	21.9509	22.2555	21.961	22.1268	22.3218	22.0387	21.9954	22.2611	22.1193	22.1265	22.1534	22.0292	NaN
Q99543	22.3431	22.5096	22.687	22.6932	22.583	22.7002	22.6445	22.5565	22.4628	22.3775	22.6696	22.5704	22.2883	22.865	22.6394	22.6109	22.4146	22.753	NaN
O75937	25.3719	25.3842	25.3415	25.4974	25.2812	25.4913	25.4995	25.4318	25.3585	25.4535	25.3881	25.2023	25.2576	25.5447	25.3709	25.4121	25.3579	25.4213	NaN
P49916	21.7417	21.705	21.8756	22.0216	21.8601	21.7124	21.8043	21.9686	21.9806	21.7482	21.6882	21.7811	21.7299	21.6981	21.9138	21.7945	21.9438	21.9143	NaN
O00429	24.6243	24.5863	24.5953	24.4678	24.5051	24.559	24.5621	24.4693	24.6628	24.2957	24.3592	24.6014	24.2482	24.6424	24.491	24.4448	24.8605	24.4887	NaN
Q9H773	25.0991	25.1695	25.0585	25.1889	24.9933	25.2216	25.1418	25.0469	25.0671	25.1242	25.1724	25.183	25.1011	25.0787	25.2278	25.0207	25.116	25.2	NaN
Q92499	26.961	27.2059	27.0796	27.1196	27.0389	27.1284	27.1732	27.1166	27.1397	27.0007	26.8949	27.1558	26.8817	27.0994	27.1133	27.3242	27.0503	27.0265	NaN
Q9NR30	27.2681	27.2788	27.2931	27.4284	27.2302	27.358	27.3097	27.3169	27.3668	27.3326	27.2067	27.3336	27.1388	27.3414	27.378	27.362	27.3011	27.3433	NaN
Q9NR30;Q9BQ39	22.7893	23.089	22.7507	23.1056	22.6745	22.9767	NaN	NaN	NaN	NaN	NaN	NaN	22.7159	22.9074	22.8132	22.8347	22.8209	23.456	NaN
Q9BQ39	22.4841	22.8002	22.5175	22.1008	22.294	22.8035	22.2717	22.2663	22.635	22.4661	22.7675	22.3688	22.2126	22.7907	22.4713	22.5972	22.5444	22.3142	NaN
O60884	24.2516	23.8626	24.0576	22.9053	24.0043	23.3157	24.0185	23.7909	23.9154	23.474	23.2516	24.0528	23.1362	23.5795	24.1113	24.1535	23.9209	23.5995	NaN
Q9Y295	24.1899	24.0425	24.1292	24.2288	24.0285	24.2958	24.2161	24.1582	24.2159	24.0586	24.1935	24.1152	24.1533	24.2081	24.1949	24.1619	24.0352	24.1782	NaN
P06132	26.0844	26.1915	26.1448	26.2266	26.0099	26.2383	26.1301	26.1508	26.2071	26.1667	26.0346	26.2303	25.9691	26.307	26.1516	26.1734	26.1574	26.1403	NaN
Q5TDH0	23.9052	23.9708	23.8654	23.9212	23.8024	24.131	24.238	23.8924	23.882	23.8887	23.9311	23.7876	23.6017	23.949	24.0091	24.0152	24.2397	23.905	NaN
Q7L014	26.6042	26.5414	26.5439	26.7072	26.5654	26.6007	26.678	26.6339	26.4746	26.6444	26.6439	26.566	26.388	26.5728	26.7634	26.6643	26.5927	26.6068	NaN
Q9H0S4	22.6148	22.934	22.7392	22.9179	22.7965	22.8315	23.1783	22.8564	22.7113	22.603	22.6562	22.8608	22.4569	22.7972	22.9347	23.3247	22.6832	22.6566	NaN
Q9NY93	23.0178	23.4545	23.0592	23.4138	23.1389	23.2213	23.2993	23.1947	23.3583	22.9313	23.1271	23.3683	22.9765	23.3886	23.2357	23.284	23.1549	23.2777	NaN
P17844	28.5365	28.5323	28.4532	28.5926	28.4326	28.6941	28.5867	28.4945	28.5526	28.5318	28.5786	28.4624	28.3456	28.5774	28.5897	28.5905	28.5819	28.565	NaN
P25685	22.3288	22.4685	22.4742	22.689	22.5649	22.7269	22.4921	22.2788	22.7962	22.3913	22.6623	22.6463	22.7489	22.3334	22.9694	22.3477	22.7179	22.3365	NaN
Q99615	25.5234	25.5437	25.515	25.6489	25.5456	25.7029	25.5052	25.4984	25.6644	25.5448	25.6221	25.6692	25.4186	25.6769	25.5937	25.6892	25.5924	25.5555	NaN
P18858	23.2015	23.2114	23.2157	23.4435	23.2188	23.2252	23.2644	23.3535	23.2428	23.154	23.2975	23.1178	23.0758	23.3235	23.3249	23.2227	23.2918	23.3002	NaN
Q14232	23.7472	23.806	23.7806	23.7676	23.7927	23.6769	23.7034	23.8133	23.6576	23.7804	23.7405	23.851	23.6242	23.8563	23.7007	23.8206	23.7817	23.7721	NaN
P49770	21.2211	21.5363	21.8327	21.7174	21.679	21.597	21.572	22.1131	21.8127	21.1005	21.455	21.6003	NaN	NaN	NaN	NaN	NaN	NaN	NaN
Q14152	26.7383	26.8852	26.8053	26.9322	26.7406	26.91	26.8603	26.8455	26.8521	26.8857	26.7332	26.8434	26.6817	26.8551	26.8118	26.9639	26.8768	26.8358	NaN
O75822	25.5859	25.7787	25.6151	25.7702	25.7156	25.611	25.7174	25.7024	25.6885	25.6065	25.7345	25.6192	25.5124	25.7482	25.7597	25.7397	25.7134	25.6445	NaN
P55084	25.4122	25.4604	25.355	25.4881	25.2912	25.6194	25.3557	25.4885	25.4344	25.5791	25.3379	25.4385	25.2219	25.4629	25.4407	25.4399	25.5485	25.5207	NaN
P30084	24.8553	24.7851	24.8294	24.7881	24.7616	24.8868	25.0128	24.793	24.7907	24.7489	24.908	24.7341	24.6605	24.9212	24.8358	24.8539	24.78	24.945	NaN
P42126	24.1332	24.1272	24.0194	24.2565	24.1001	24.2647	24.2354	24.1819	24.0549	24.0461	24.0968	24.1979	24.0878	24.1318	24.1456	24.0837	24.15	24.1115	NaN
O75521	21.8614	21.949	22.1277	22.1112	21.7751	22.167	22.2098	21.8833	21.8692	21.8479	22.1071	21.8863	NaN	NaN	NaN	NaN	NaN	NaN	NaN
Q99613;B5ME19	23.8835	24.0616	23.9004	23.5857	23.7996	24.0589	23.9347	24.1236	24.1467	23.8363	23.7517	23.9289	NaN	NaN	NaN	NaN	NaN	NaN	NaN
Q15369	24.8382	24.7529	24.6932	24.8723	24.74	24.9409	24.759	24.9111	24.7387	24.7405	24.9	24.8401	24.634	24.8725	24.8093	24.8796	24.8941	24.789	NaN
Q13011	21.1111	21.0469	20.5629	20.8493	20.6795	21.0017	20.5043	21.0497	20.8154	21.4462	20.8548	20.8428	NaN	NaN	NaN	NaN	NaN	NaN	NaN
P68104;Q05639	22.3944	22.821	22.0645	22.6993	21.7421	22.9964	NaN	NaN	NaN	NaN	NaN	NaN	NaN	NaN	NaN	NaN	NaN	NaN	NaN
P68104	26.7035	26.9226	26.4827	27.0581	26.4957	27.1185	NaN	NaN	NaN	NaN	NaN	NaN	26.2188	26.9525	26.864	26.9534	26.8506	26.8669	NaN
P26641	29.1297	29.1622	29.0914	29.1732	29.0138	29.2119	29.193	29.1993	29.1037	29.0667	29.1748	29.154	28.9953	29.1752	29.1177	29.2057	29.1576	29.1527	NaN
P60228	26.6909	26.7531	26.6369	26.6978	26.6095	26.6232	26.6075	26.641	26.7322	26.773	26.5433	26.6112	26.5674	26.6788	26.8025	26.7656	26.5031	26.6586	NaN
P30046	21.4619	21.5151	21.021	21.5405	21.0703	21.7672	NaN	NaN	NaN	NaN	NaN	NaN	20.7361	21.3998	21.4906	21.6252	21.5408	21.5529	NaN
Q9UBX3	20.7331	20.6731	20.3477	21.1991	20.8966	21.0677	20.7055	20.507	20.672	20.5297	21.4219	21.2196	NaN	NaN	NaN	NaN	NaN	NaN	NaN
Q9NVH1	22.5967	22.7026	22.6419	22.7283	22.5483	22.4787	22.733	22.7237	22.473	22.454	22.696	22.5895	22.5045	22.7314	22.369	22.7511	22.7241	22.596	NaN
Q5F1R6	19.6783	20.0314	19.5211	19.9196	20.1029	20.0348	19.5054	19.5285	19.9586	20.1294	20.3963	19.8374	NaN	NaN	NaN	NaN	NaN	NaN	NaN
Q9NP97	20.1145	20.1936	20.1	20.9077	19.8897	20.7249	NaN	NaN	NaN	NaN	NaN	NaN	NaN	NaN	NaN	NaN	NaN	NaN	NaN
Q9BU89	24.0549	24.1223	23.9698	24.1022	24.0563	24.1468	24.2236	24.0942	24.0597	23.9549	24.0962	24.1287	24.0202	24.013	24.1838	24.1357	24.1198	24.037	NaN
Q13838;O00148	21.776	22.2401	20.8887	22.0988	21.0428	22.3685	NaN	NaN	NaN	NaN	NaN	NaN	NaN	NaN	NaN	NaN	NaN	NaN	NaN
O00148	26.6657	26.5328	26.6281	26.597	26.6613	26.7973	26.7762	26.7507	26.762	26.784	26.7925	26.7381	26.5039	26.6406	26.6038	26.7326	26.6335	26.6699	NaN
Q13838	27.2398	27.2276	27.3156	27.2782	27.2633	27.2983	27.3152	27.3258	27.3625	27.1787	27.2581	27.2514	27.1431	27.3511	27.2857	27.3276	27.3029	27.3039	NaN
Q99848	24.3273	24.6447	24.5451	24.7815	24.6219	24.5687	24.555	24.713	24.5832	24.4325	24.6004	24.5117	24.5271	24.6366	24.5742	24.5863	24.6861	24.4492	NaN
P63167	22.7391	22.8483	22.3681	22.8853	22.4345	22.6797	22.4528	22.5144	23.1207	22.5025	22.5618	22.6049	NaN	NaN	NaN	NaN	NaN	NaN	NaN
Q96FJ2;P63167	21.0446	20.9581	19.8402	20.8626	20.7158	20.4331	NaN	NaN	NaN	NaN	NaN	NaN	20.2804	20.7743	21.341	20.6238	20.5778	20.4932	NaN
Q96FJ2	21.1686	21.5892	21.2934	21.3566	21.4022	21.4795	21.5164	21.2585	21.5309	21.377	21.0726	21.5884	21.4124	21.5864	21.2467	21.2531	21.5265	21.258	NaN
P19525	21.5984	21.7434	21.5091	21.3787	21.5811	21.6154	22.0585	21.5674	21.3189	21.7509	21.3529	21.5873	NaN	NaN	NaN	NaN	NaN	NaN	NaN
Q5VYK3	24.0688	24.1839	23.9855	24.291	24.0623	24.1752	24.2729	24.2196	24.0242	24.0998	24.116	24.0461	24.0824	24.2934	24.0922	24.1742	24.0814	24.0633	NaN
Q6P2E9	25.163	25.2723	25.0477	25.3036	25.1003	25.2887	25.4041	25.1301	25.2442	25.0606	25.1924	25.1951	25.0608	25.2217	25.3207	25.2326	25.2776	25.072	NaN
P29692	27.8615	27.9461	27.807	27.9457	27.801	27.9427	27.872	27.8451	27.7943	27.9289	27.9274	27.9151	27.7599	27.9292	27.8799	27.9472	27.9322	27.8824	NaN
P13639	31.3602	31.4831	31.3888	31.5	31.325	31.5098	31.4363	31.4581	31.4987	31.4688	31.4247	31.4477	31.2994	31.51	31.4625	31.4911	31.4612	31.4473	NaN
P13639;Q15029	25.2648	24.66	24.2376	25.2336	24.5667	24.4864	NaN	NaN	NaN	NaN	NaN	NaN	24.0823	24.8989	24.8491	24.9409	24.6863	24.7632	NaN
Q96C19	24.3751	24.5858	24.4835	24.4732	24.5184	24.6923	24.5628	24.5926	24.5295	24.3652	24.4596	24.5983	24.3569	24.587	24.5225	24.6443	24.4875	24.5154	NaN
Q13144	21.2629	21.2656	20.9728	21.5053	21.5332	21.4885	20.8367	21.6699	21.6111	21.2395	21.3003	21.552	NaN	NaN	NaN	NaN	NaN	NaN	NaN
Q9NR50	24.7677	24.7993	24.8876	24.7954	24.8331	25.0436	24.9343	24.7348	24.8431	24.7549	24.8252	24.9686	24.6741	24.9269	24.9053	24.8579	24.8909	24.8174	NaN
O60739;P41567	20.8894	21.5634	20.5747	21.9881	20.8121	21.9097	NaN	NaN	NaN	NaN	NaN	NaN	NaN	NaN	NaN	NaN	NaN	NaN	NaN
Q9BY44	24.0732	24.0205	23.9285	24.1645	24.0145	24.295	23.9093	24.0661	24.1729	24.1731	23.9552	24.2328	23.7603	23.983	24.2261	24.1686	24.0858	24.1903	NaN
O15372	25.6796	25.763	25.6783	25.7759	25.6995	25.7662	25.7963	25.6299	25.8954	25.6436	25.5952	25.7156	25.4983	25.6898	25.6813	25.9361	25.786	25.769	NaN
P00374	23.6415	23.6105	23.6557	23.7943	23.5526	23.7563	23.7304	23.713	23.6315	23.6532	23.606	23.6457	23.545	23.7283	23.738	23.6626	23.6682	23.6209	NaN
P43897	22.7797	22.5557	21.9113	21.8888	22.7648	21.7217	22.5841	22.0186	22.466	21.8442	22.7201	22.3737	21.868	22.6869	22.3349	22.497	22.3178	22.1291	NaN
P49411	27.7115	27.6951	27.6728	27.7186	27.6895	27.8558	27.7779	27.6856	27.7956	27.729	27.6462	27.7397	27.5908	27.7628	27.7427	27.7853	27.7583	27.6907	NaN
Q8N3D4	19.7176	19.6066	19.7255	19.6416	19.9389	19.9739	20.0626	19.3708	19.7335	20.3352	19.656	19.5944	NaN	NaN	NaN	NaN	NaN	NaN	NaN
Q9H4M9	23.5495	23.6055	23.3844	23.6634	23.6709	23.8324	23.5859	23.7441	23.5799	23.5332	23.7772	23.5455	23.3703	23.558	23.7126	23.6538	23.8338	23.5809	NaN
Q16643	24.5032	24.4881	24.4212	24.6715	24.4752	24.5311	24.4239	24.5409	24.6859	24.5465	24.37	24.5426	24.5075	24.6442	24.4928	24.3142	24.4055	24.7361	NaN
P55265	23.2686	23.2734	23.2209	23.3425	23.13	23.2221	23.2099	23.0999	23.3299	23.4335	23.1711	23.291	23.0041	23.2112	23.2491	23.2921	23.3983	23.238	NaN
Q96RP9	23.6333	23.8161	23.7791	23.8266	23.7809	23.9702	23.9203	23.852	23.8551	23.8973	23.64	23.6939	23.5786	23.9118	23.6642	23.7979	23.8837	23.8956	NaN
P40939	26.8055	26.8654	26.7632	26.931	26.7971	26.8939	26.972	26.884	26.8276	26.7602	26.7441	26.8587	26.6421	26.8722	26.9495	26.8673	26.8415	26.816	NaN
Q8N9N8	21.4817	21.6084	21.2394	21.3945	21.4201	21.7065	21.5154	21.5516	21.5154	20.9269	21.4879	21.8122	NaN	NaN	NaN	NaN	NaN	NaN	NaN
O60739	22.2188	22.1128	22.3285	21.947	21.8972	22.0507	22.0369	22.2705	21.9153	22.003	22.1928	22.0507	21.9904	22.0194	22.2822	22.17	22.0174	21.9799	NaN
O95163	23.2466	23.3379	23.3076	23.2888	23.093	23.2487	23.1355	23.3879	23.1792	23.2519	23.3926	23.2055	22.9867	23.2708	23.1804	23.3679	23.381	23.3109	NaN
P14625	27.5961	27.7234	27.6179	27.8366	27.6057	27.715	27.7001	27.7519	27.7421	27.6673	27.6189	27.5882	27.5335	27.7159	27.697	27.7306	27.7252	27.7179	NaN
O75530	21.5016	21.4101	21.445	21.3454	20.9138	21.7521	21.8393	21.153	21.5771	21.8776	21.4743	21.1968	NaN	NaN	NaN	NaN	NaN	NaN	NaN
P24534	28.1217	28.1354	28.0603	28.1187	28.0733	28.2153	28.2412	28.1728	28.1715	28.058	28.0277	28.0634	27.9231	28.1735	28.1651	28.1995	28.1727	28.1214	NaN
Q9UBQ5	25.4971	25.5181	25.4783	25.478	25.4162	25.4703	25.4229	25.5178	25.3886	25.611	25.4673	25.4933	25.3191	25.5079	25.5402	25.5511	25.5485	25.4684	NaN
Q6IA86	20.9703	20.7624	21.302	20.81	20.832	20.7168	20.9537	21.0564	21.323	20.9453	20.4165	20.7307	NaN	NaN	NaN	NaN	NaN	NaN	NaN
O43768	25.1544	25.4169	25.097	25.3147	24.9797	25.337	25.1807	25.1807	25.3664	25.3165	25.1777	25.0225	25.1116	25.184	25.2413	25.2606	25.1775	25.2792	NaN
P55884	27.3051	27.3965	27.2816	27.4437	27.3121	27.4357	27.3135	27.3421	27.4366	27.4599	27.2915	27.3486	27.2258	27.4494	27.3879	27.391	27.366	27.366	NaN
O15371	25.83	25.8683	25.83	25.9225	25.6686	25.8272	25.9387	25.9187	25.7973	25.7754	25.7835	25.7786	25.6864	25.843	25.8989	25.8777	25.8371	25.808	NaN
Q15717	26.8502	26.8769	26.7629	26.9364	26.6857	26.9759	26.9012	26.9321	26.9841	26.8272	26.7578	26.8197	26.6885	26.8939	26.9741	26.8842	26.8875	26.8382	NaN
P06733	31.8772	32.0118	31.8881	32.0189	31.8188	32.0418	31.8694	31.9903	32.0399	31.898	31.9394	31.918	31.7712	32.003	31.9792	32.0262	31.9479	31.913	NaN
P15170	23.8117	24.1048	23.9155	24.1928	23.8083	24.09	NaN	NaN	NaN	NaN	NaN	NaN	23.7274	24.1044	24.0806	23.9627	24.0529	24.0118	NaN
P30040	25.0871	25.1173	25.004	25.2428	24.9574	25.167	25.2244	24.993	25.1784	24.9908	24.9959	25.1424	24.807	25.0767	25.1847	25.1433	25.1567	25.1583	NaN
Q9BS26	23.184	22.992	23.0022	23.2535	22.8635	23.1916	22.9939	22.9416	23.1986	23.1059	23.235	22.9985	22.9322	23.0705	23.1296	23.1554	22.9919	23.2253	NaN
P10768	26.3106	26.3175	26.2396	26.4049	26.1967	26.3691	26.4018	26.3137	26.3654	26.1594	26.3339	26.268	26.1578	26.3344	26.3556	26.4163	26.3047	26.3034	NaN
P15311	26.7902	26.8815	26.7616	26.7651	26.7133	26.8058	26.9508	26.7511	26.7969	26.7295	26.7514	26.7189	26.5572	26.9932	26.708	26.7832	26.9107	26.7604	NaN
P26038;P15311;P35241	21.6606	21.8418	21.3814	21.8253	21.1202	22.0352	NaN	NaN	NaN	NaN	NaN	NaN	NaN	NaN	NaN	NaN	NaN	NaN	NaN
Q13347	27.3301	27.3914	27.3155	27.4683	27.2993	27.4165	27.3363	27.4426	27.379	27.314	27.3905	27.314	27.2883	27.4183	27.3717	27.4224	27.3434	27.3293	NaN
Q9Y262	26.254	26.3405	26.2279	26.4161	26.2117	26.3484	26.4307	26.3018	26.2363	26.3169	26.2315	26.2784	26.1925	26.347	26.2712	26.3674	26.306	26.3213	NaN
Q7L2H7	24.9857	25.1	24.9499	24.9528	25.065	25.1038	25.0461	25.0545	25.1675	25.0467	24.9439	24.9192	24.9265	25.1623	25.071	25.0833	25.07	24.8786	NaN
P60002	21.1748	21.872	21.0467	21.5776	21.4261	21.1847	21.8963	21.2824	21.8363	21.209	20.905	21.0006	NaN	NaN	NaN	NaN	NaN	NaN	NaN
Q00013	26.2949	26.3966	26.2481	26.3199	26.1774	26.4038	26.3977	26.3161	26.3298	26.1614	26.3403	26.304	26.1463	26.3654	26.3126	26.3852	26.3021	26.3521	NaN
Q9HC35	22.1293	22.5236	22.3933	21.6352	22.5959	22.3832	22.1866	22.26	22.2428	22.516	21.9604	22.7737	22.0733	22.5202	21.9307	22.465	22.3722	22.3776	NaN
Q9UBC2	20.4629	20.2324	20.2263	18.8895	20.3925	20.3332	20.0418	20.7049	20.4724	19.2929	20.1711	19.9975	NaN	NaN	NaN	NaN	NaN	NaN	NaN
Q01844	25.7283	25.8012	25.7205	25.9195	25.8062	25.9447	25.876	25.8963	25.8162	25.7435	25.8593	25.7331	25.7018	25.8321	25.8165	25.921	25.8318	25.8433	NaN
Q9UNN5	24.7468	24.8846	24.7628	24.8155	24.7349	24.9288	24.9564	24.72	24.9717	24.7165	24.7155	24.7995	24.7016	24.9492	24.8186	24.9307	24.6499	24.8985	NaN
P62495	27.0885	27.0401	27.0635	27.066	26.8843	27.0744	26.9504	27.1314	27.1209	26.9339	27.0176	27.0184	26.8372	27.1196	26.9951	27.0971	27.1324	27.0127	NaN
Q96C01	21.8451	22.2089	22.2518	22.4187	22.0279	22.1056	21.9698	21.916	22.1019	22.6695	22.1237	22.2076	NaN	NaN	NaN	NaN	NaN	NaN	NaN
Q9GZU8	22.6496	22.8603	22.7794	22.9357	22.8517	22.8425	22.8138	22.8472	22.8663	22.7351	22.6928	22.9513	22.7059	22.89	22.8119	22.8767	22.709	22.8908	NaN
P38117	25.8992	25.8549	25.8812	25.8626	25.7971	25.8014	25.9594	25.8578	25.9226	25.7121	25.8845	25.8549	25.6642	25.9158	25.9253	25.9098	25.8723	25.8625	NaN
Q13868	24.7219	24.8391	24.7497	24.8888	24.7969	24.8395	24.8289	24.894	24.8893	24.8121	24.6301	24.7749	24.6379	24.879	24.7552	24.8307	24.8058	24.8943	NaN
Q96A26	21.6254	21.06	21.4715	21.2788	21.2255	21.5567	21.6797	21.3643	21.6644	20.8659	21.1474	21.4395	NaN	NaN	NaN	NaN	NaN	NaN	NaN
Q01469	23.7896	24.1364	23.9784	24.0559	23.962	24.1962	24.1413	24.147	24.0845	23.9273	23.8739	23.9177	23.9706	24.1033	24.0918	23.9947	24.0292	23.9803	NaN
O00303	26.7935	26.8261	26.7358	26.7887	26.6576	26.7785	26.8474	26.7356	26.8373	26.7388	26.7956	26.6727	26.601	26.796	26.7972	26.8281	26.8077	26.7692	NaN
O75821	26.2241	26.2404	26.1578	26.3539	26.1748	26.3803	26.3297	26.2882	26.3552	26.1832	26.2197	26.2172	26.1114	26.3504	26.2164	26.3212	26.2848	26.2646	NaN
Q9NPA8	24.4161	24.5189	24.1363	24.8642	24.479	24.5175	24.3499	24.6982	24.3135	24.7113	25.0774	23.9399	24.3143	24.6275	24.7145	23.8816	24.7045	24.7107	NaN
Q15149;P58107;P58107;P58107;P58107;P58107;P58107;P58107	20.1734	20.0889	19.8031	19.1159	20.2713	19.6079	NaN	NaN	NaN	NaN	NaN	NaN	NaN	NaN	NaN	NaN	NaN	NaN	NaN
Q15149;Q15149;P58107;P58107;P58107;P58107;P58107;P58107	20.2209	20.6634	20.6336	21.0905	20.3524	21.3092	NaN	NaN	NaN	NaN	NaN	NaN	NaN	NaN	NaN	NaN	NaN	NaN	NaN
P58107;P58107;P58107;P58107	20.2505	20.2926	19.6582	19.3971	19.8593	19.3896	NaN	NaN	NaN	NaN	NaN	NaN	NaN	NaN	NaN	NaN	NaN	NaN	NaN
P58107;P58107;P58107;P58107;P58107	20.17	20.1796	19.8666	20.3236	18.7432	20.19	NaN	NaN	NaN	NaN	NaN	NaN	NaN	NaN	NaN	NaN	NaN	NaN	NaN
Q14677	23.1494	23.3683	23.137	23.3523	23.1035	23.32	23.4008	23.0699	23.2762	23.1486	23.3046	23.2676	23.0896	23.2281	23.2483	23.3345	23.2438	23.3	NaN
P84090	25.7805	25.9601	25.7477	25.9273	25.802	25.9956	25.9663	25.9309	25.8602	25.8245	25.8785	25.8522	25.742	25.9347	25.8764	25.9318	25.8491	25.8484	NaN
P13804	26.1229	26.1132	26.0388	26.1439	26.0005	26.2343	26.1794	26.0758	26.1933	25.9887	26.0452	26.2093	26.0421	26.1717	26.056	26.2722	26.1377	26.0255	NaN
Q9NQT5	21.5913	21.8848	21.4831	21.8121	21.6703	21.6027	21.8393	21.7274	21.7771	21.4753	21.387	21.7548	NaN	NaN	NaN	NaN	NaN	NaN	NaN
Q9NPD3	22.6279	22.5998	22.8747	22.8845	22.604	22.8218	22.5917	22.6378	22.785	23.1155	22.6208	22.7697	22.448	22.8388	22.9044	22.7937	22.6955	22.7259	NaN
Q9NRY5	21.1109	21.2192	21.3258	21.5253	21.4381	21.5738	21.1915	21.6951	21.4186	21.5759	21.4488	21.0501	20.9111	21.5997	21.4193	21.5471	21.43	21.4173	NaN
Q9NUQ9	24.3251	24.2699	24.3491	24.4259	24.1443	24.5659	24.4175	24.282	24.4483	24.3048	24.2472	24.3675	24.1796	24.3992	24.3044	24.4779	24.3921	24.355	NaN
P12259	20.1144	19.5202	19.9066	20.5929	19.7322	20.2822	NaN	NaN	NaN	NaN	NaN	NaN	NaN	NaN	NaN	NaN	NaN	NaN	NaN
P16930	25.0475	25.0459	24.8484	25.0719	24.8534	24.9585	25.1534	24.966	25.0191	24.9354	24.8248	25.0058	24.6926	25.0452	25.0026	25.0849	25.038	24.9712	NaN
Q9Y3D6	22.9011	22.9226	22.7754	22.9174	22.8768	23.0796	23.0087	23.0882	22.8495	22.7651	22.8629	22.9531	22.965	22.6346	22.9462	23.0211	22.9993	22.9138	NaN
Q06265	23.202	22.8258	23.0487	22.8942	22.9467	23.2815	23.0954	23.1157	22.9262	23.2015	22.9391	22.8144	22.8802	23.0061	23.1223	23.0812	23.1612	22.9254	NaN
Q01780	22.4924	22.5718	22.4363	22.4444	22.3098	22.638	22.434	22.2573	22.4266	22.5589	22.5114	22.6247	22.2408	22.4793	22.5309	22.5839	22.5842	22.3708	NaN
Q14320;Q9Y247	20.957	21.0781	21.1533	20.7435	20.8489	21.7553	21.4336	21.3759	21.19	20.7474	20.528	21.5194	NaN	NaN	NaN	NaN	NaN	NaN	NaN
P22087	26.6619	26.6888	26.6541	26.7946	26.5903	26.7197	26.6224	26.7238	26.7668	26.7067	26.6432	26.5992	26.5848	26.6902	26.7699	26.7348	26.7166	26.6782	NaN
Q9Y3I1	20.8761	20.511	20.1441	20.7672	20.6858	20.4911	20.1082	20.6611	20.9947	20.7983	20.6966	20.5541	NaN	NaN	NaN	NaN	NaN	NaN	NaN
Q9Y613	21.9576	21.9133	22.1306	22.2196	22.5537	22.2312	22.1002	21.9909	22.2718	21.6821	22.6881	22.2763	21.2692	22.5656	22.4554	22.5018	21.8343	22.4688	NaN
P62942	24.3259	24.5681	24.1566	24.357	24.0627	24.429	24.5721	24.3914	24.3038	24.4207	24.118	24.1305	24.0749	24.3612	24.4189	24.4188	24.3458	24.3263	NaN
P21333;Q14315;O75369	22.1585	21.6915	21.4647	21.7757	20.7927	21.5365	NaN	NaN	NaN	NaN	NaN	NaN	NaN	NaN	NaN	NaN	NaN	NaN	NaN
P21333	29.0668	29.1621	29.0518	29.1764	29.0352	29.2124	29.1067	29.1574	29.165	29.0693	29.1585	29.124	28.9623	29.1501	29.1617	29.1868	29.1658	29.1346	NaN
P21333;O75369	19.7851	19.5923	19.6386	19.3434	19.9857	20.2246	NaN	NaN	NaN	NaN	NaN	NaN	NaN	NaN	NaN	NaN	NaN	NaN	NaN
P30042	23.1053	22.6527	22.7216	22.8509	22.946	22.861	22.6355	22.8842	22.923	22.6695	23.0627	22.6443	NaN	NaN	NaN	NaN	NaN	NaN	NaN
P49327	29.6796	29.7553	29.6067	29.7458	29.6108	29.7577	29.7523	29.7356	29.7351	29.638	29.6162	29.6306	29.5538	29.7474	29.7292	29.7298	29.6697	29.6805	NaN
Q9Y324	19.12	19.8852	20.0069	19.4412	19.1529	19.484	NaN	NaN	NaN	NaN	NaN	NaN	NaN	NaN	NaN	NaN	NaN	NaN	NaN
Q00688	24.4726	24.5776	24.4577	24.6704	24.5114	24.7092	24.5483	24.6342	24.539	24.6922	24.3633	24.5728	24.4366	24.6225	24.4451	24.7228	24.614	24.5404	NaN
Q02790	27.2813	27.4446	27.3418	27.4925	27.3479	27.4876	27.3684	27.461	27.4007	27.4468	27.302	27.372	27.2341	27.4481	27.4408	27.4272	27.4222	27.4109	NaN
P49354	20.8653	21.563	21.7209	21.5935	20.8862	21.2102	20.8793	20.9939	21.9653	21.2153	20.9717	21.8334	NaN	NaN	NaN	NaN	NaN	NaN	NaN
Q9Y3B2	21.7856	21.7977	21.6564	21.9564	21.692	22.0365	21.6924	21.9711	21.902	21.9609	21.4888	21.8368	21.661	21.7976	21.8484	21.9496	21.8706	21.8531	NaN
P50502;Q8NFI4	21.3688	21.7463	21.1847	21.5642	21.0558	22.6097	NaN	NaN	NaN	NaN	NaN	NaN	NaN	NaN	NaN	NaN	NaN	NaN	NaN
P50502	22.2637	22.4782	22.0366	22.5249	22.0621	22.493	NaN	NaN	NaN	NaN	NaN	NaN	21.9747	22.2059	22.5389	22.2276	22.6159	22.3107	NaN
Q8NCA5	20.1504	20.3671	19.9508	20.734	20.1641	20.5519	21.039	20.4784	20.0416	20.1507	19.8858	20.6331	NaN	NaN	NaN	NaN	NaN	NaN	NaN
Q52LJ0	23.0122	23.1538	23.1095	23.1555	22.9628	23.3882	23.309	22.9645	23.1724	22.9609	23.1735	23.1391	22.929	23.2945	23.1641	23.2345	23.2121	22.9232	NaN
P39748	26.552	26.6902	26.5709	26.6975	26.5927	26.7245	26.682	26.5857	26.7565	26.544	26.659	26.583	26.5287	26.7404	26.6342	26.6924	26.6495	26.5974	NaN
Q9BSJ8	22.9168	22.8679	22.7662	22.6665	22.7062	22.7568	22.8466	22.7595	22.8784	22.7258	22.762	22.7207	22.7255	22.7381	22.8294	22.8308	22.8032	22.7185	NaN
Q5RKV6	23.5289	23.6047	23.4904	23.6802	23.5043	23.6372	23.6454	23.468	23.7261	23.5738	23.4567	23.5797	23.4169	23.617	23.6705	23.6457	23.5269	23.6055	NaN
Q15024	22.5682	22.339	21.903	22.4251	22.2264	22.2548	22.0592	22.4131	22.486	22.8279	22.3221	21.8206	NaN	NaN	NaN	NaN	NaN	NaN	NaN
Q96B26	22.5106	22.6259	22.6721	22.7267	22.6863	22.773	22.6806	22.6615	22.8665	22.5824	22.5888	22.6391	22.6494	22.8105	22.7418	22.4864	22.6348	22.6795	NaN
Q14315;O75369	20.2091	20.3107	20.8361	20.7736	20.0902	21.1221	NaN	NaN	NaN	NaN	NaN	NaN	NaN	NaN	NaN	NaN	NaN	NaN	NaN
O75369	23.9279	24.2605	24.0103	24.1053	23.8322	24.2832	24.0313	24.0679	23.9804	24.2485	24.0918	23.9097	23.7514	24.1561	24.0955	24.1761	24.0494	24.1449	NaN
Q13643	24.8013	24.8074	24.6603	24.8911	24.6928	24.8837	24.6989	24.8743	24.8892	24.7096	24.762	24.7637	24.6575	24.8201	24.8873	24.7766	24.7638	24.808	NaN
P26885	22.8904	23.0853	22.8341	22.9827	23.2044	23.2193	23.048	23.2994	23.12	22.9694	22.9472	22.9222	22.9551	23.1618	23.1284	22.9076	23.0014	23.0823	NaN
P08631;P07948;P12931;P07947;P06241;P09769	20.7486	19.6612	19.7715	20.2706	19.8723	20.6479	NaN	NaN	NaN	NaN	NaN	NaN	NaN	NaN	NaN	NaN	NaN	NaN	NaN
Q96AE4	28.0923	28.132	28.0729	28.2032	27.9975	28.1966	28.1132	28.1403	28.1797	28.146	27.9925	28.1209	27.9541	28.1318	28.142	28.2085	28.1509	28.1125	NaN
Q92945	28.077	28.1028	28.0192	28.2515	27.9374	28.1874	28.1381	28.1542	28.1384	28.0091	27.9876	28.0995	27.9413	28.1214	28.1571	28.1834	28.1108	28.0744	NaN
Q96I24	24.1725	24.4598	24.3174	24.5065	24.2197	24.4505	24.4306	24.2427	24.4654	24.4191	24.1591	24.2553	24.0689	24.4157	24.392	24.2661	24.4427	24.521	NaN
Q13283	26.9238	27.0236	26.8015	27.1059	27.047	27.0647	27.0426	26.8664	27.03	27.0024	26.9801	27.0262	26.8152	27.0552	26.9988	27.0231	27.011	27.0155	NaN
Q9UN86	25.6535	25.5338	25.5381	25.6835	25.6562	25.7103	25.7886	25.6017	25.6536	25.5125	25.5444	25.6122	25.4049	25.7017	25.7317	25.627	25.7428	25.5773	NaN
P04406	31.3834	31.5385	31.3695	31.5887	31.3379	31.5796	31.465	31.4452	31.4762	31.2999	31.5276	31.5286	31.2564	31.5431	31.506	31.5135	31.4624	31.4701	NaN
Q13066;Q6NT46;Q9UEU5;Q4V326	22.023	22.1533	21.3759	22.4209	21.2159	22.2821	NaN	NaN	NaN	NaN	NaN	NaN	NaN	NaN	NaN	NaN	NaN	NaN	NaN
Q14376	23.6548	23.6597	23.6257	23.7971	23.6158	23.6171	23.7834	23.6718	23.731	23.6157	23.6728	23.5356	23.5472	23.7259	23.6984	23.7006	23.6592	23.6196	NaN
Q9NY12	24.3953	24.4298	24.5438	24.3231	24.3547	24.3855	24.2971	24.519	24.4399	24.3158	24.4422	24.4183	24.271	24.508	24.3926	24.444	24.4794	24.3348	NaN
P02765	24.973	25.1066	24.984	25.1868	24.9911	25.2742	25.2595	24.9633	25.2367	25.2184	25.0796	24.9322	24.9728	25.276	24.9993	24.8471	25.1237	25.3396	NaN
O75955	23.9814	24.1525	23.9807	24.1698	24.1609	24.1992	24.1537	24.0644	24.2012	24.182	23.9767	24.1065	24.0023	24.203	24.0358	24.2152	24.1093	24.074	NaN
Q14254	22.8965	23.276	23.1779	23.0344	23.0779	23.2001	23.1517	23.0214	23.2306	22.9952	22.9396	23.3521	22.8626	23.1357	23.0374	23.3181	23.0327	23.2902	NaN
Q13451	26.0435	26.0858	26.034	26.0269	25.9198	26.194	26.0037	26.0885	26.1772	26.0704	25.9602	25.9781	25.8985	26.0924	26.0774	26.1298	26.1028	25.9843	NaN
Q15007	21.9526	22.6646	22.503	22.6373	22.1442	22.3897	22.8769	22.3081	22.2662	22.5462	21.9707	22.4575	22.5429	22.7259	21.2221	22.5814	22.7398	22.5762	NaN
P14324	25.0508	25.2339	24.9838	25.1344	25.0655	25.2224	25.15	24.9394	25.1051	25.1084	25.1752	25.1787	24.9417	25.0495	25.2367	25.1637	25.1278	25.1366	NaN
Q16658	28.7058	28.8199	28.6598	28.819	28.6754	28.8336	28.6801	28.7758	28.7723	28.8498	28.6537	28.7535	28.5445	28.8119	28.7811	28.8447	28.7897	28.8062	NaN
P07954	27.3387	27.3922	27.3334	27.4405	27.3331	27.4607	27.4678	27.3567	27.4092	27.2417	27.3824	27.3543	27.241	27.3867	27.42	27.4935	27.3483	27.4072	NaN
P0CL82;P0CL81;P0CL80;O76087;Q13068;Q13065;A6NER3	20.8811	21.2955	20.6117	21.648	21.1625	21.9541	NaN	NaN	NaN	NaN	NaN	NaN	NaN	NaN	NaN	NaN	NaN	NaN	NaN
P41250	27.6917	27.7489	27.6633	27.7521	27.6001	27.7509	27.734	27.7322	27.8102	27.6186	27.6277	27.6748	27.5258	27.8063	27.7311	27.7932	27.6843	27.6645	NaN
Q13068	19.2997	19.4165	18.6067	19.3603	19.6379	19.6027	NaN	NaN	NaN	NaN	NaN	NaN	NaN	NaN	NaN	NaN	NaN	NaN	NaN
P35637	27.1633	27.2327	27.1699	27.2937	27.1339	27.3039	27.2915	27.1625	27.2599	27.236	27.179	27.1148	27.069	27.2795	27.2255	27.2658	27.2477	27.2251	NaN
Q96CP2	18.6964	19.0585	19.4265	19.806	18.8499	19.2407	NaN	NaN	NaN	NaN	NaN	NaN	NaN	NaN	NaN	NaN	NaN	NaN	NaN
P0A9B2	27.384	27.5542	27.3378	27.0944	26.94	27.1337	27.4244	27.4555	27.4652	27.0612	27.0565	27.0537	27.2788	27.4876	27.4899	27.0455	27.0983	26.9931	NaN
Q14315	27.8475	27.9312	27.8104	27.9858	27.8152	27.9787	27.9508	27.9059	27.9448	27.8749	27.8078	27.8633	27.749	27.93	27.9857	27.9128	27.8729	27.9132	NaN
Q06546	20.9828	20.4501	20.7594	21.0056	19.2615	19.711	NaN	21.3012	21.3886	21.5181	21.2768	NaN	NaN	NaN	NaN	NaN	NaN	NaN	NaN
P62873;P62879	20.1476	20.9171	20.4511	20.7531	19.9802	20.749	NaN	NaN	NaN	NaN	NaN	NaN	NaN	NaN	NaN	NaN	NaN	NaN	NaN
P35573	21.2075	21.278	21.1934	21.2436	21.0385	21.3627	21.298	21.3762	21.0783	21.2501	21.0415	21.2805	NaN	NaN	NaN	NaN	NaN	NaN	NaN
O75496	21.3512	21.168	20.9674	21.6029	20.786	21.535	20.9467	21.1374	21.3575	21.1079	21.5073	21.0395	20.8197	21.3571	21.4214	21.1436	21.3084	21.3183	NaN
O75223	24.3017	24.3665	24.196	24.3794	24.226	24.3801	24.4159	24.368	24.3127	24.2151	24.2694	24.2937	24.2295	24.3987	24.3252	24.3519	24.2705	24.3536	NaN
P62873	22.7301	22.4364	22.3619	22.4086	22.6581	22.7108	22.5563	22.8504	22.5951	22.5652	22.3833	22.4425	22.3453	22.7876	22.6031	22.5224	22.5428	22.5663	NaN
P62879	23.4294	23.6081	23.2869	23.6125	23.6083	23.6649	23.4661	23.6417	23.659	23.5403	23.3152	23.7847	23.5183	23.3218	23.7446	23.8473	23.5674	23.2165	NaN
P63218	21.1051	21.3182	20.9054	21.4075	20.9522	21.4275	20.7536	20.8748	21.4802	21.1794	21.5899	21.3522	NaN	NaN	NaN	NaN	NaN	NaN	NaN
P23434	22.5785	22.6969	22.5981	22.7569	22.6433	22.7567	22.7392	22.5812	22.63	22.7253	22.6784	22.7687	22.5781	22.7258	22.6824	22.7517	22.6644	22.6504	NaN
P50395	28.1429	28.2791	28.1652	28.2666	28.1453	28.3163	28.187	28.2384	28.2452	28.2017	28.0812	28.2954	28.0216	28.277	28.2001	28.2783	28.2672	28.2358	NaN
P50395;P31150	21.5197	21.3413	21.5973	21.876	20.5184	22.0727	NaN	NaN	NaN	NaN	NaN	NaN	NaN	NaN	NaN	NaN	NaN	NaN	NaN
P52566	23.1603	23.3024	22.7454	23.2279	23.0953	22.997	23.0696	23.1098	23.2837	23.1259	22.9638	22.8996	22.8364	23.0789	23.1865	23.2216	23.1909	22.952	NaN
Q7L5D6	21.8591	22.0708	21.8929	20.4844	21.89	22.0494	21.6404	21.8088	22.4105	21.5171	21.4803	21.2823	21.8961	21.8139	21.6284	21.1643	21.7973	21.6763	NaN
P51114	23.6187	23.6936	23.5665	23.7778	23.5569	23.7308	23.6653	23.7231	23.7612	23.4864	23.6151	23.709	23.7216	23.786	23.4878	23.7008	23.5913	23.6533	NaN
Q14C86	22.1487	22.2655	22.1933	22.3304	22.4328	22.2085	22.1069	22.2111	22.4748	22.2324	22.2843	22.3744	21.9033	22.4218	22.3999	22.3681	22.3107	22.2233	NaN
Q9H3P7	21.1675	20.9502	20.9037	20.7167	21.2402	21.359	20.9317	20.7808	20.7378	21.6645	21.0148	21.1352	NaN	NaN	NaN	NaN	NaN	NaN	NaN
P06744	28.3679	28.4068	28.2859	28.451	28.2182	28.4171	28.2212	28.4227	28.3398	28.3839	28.3141	28.3874	28.1619	28.396	28.3782	28.4073	28.3751	28.3586	NaN
Q92616	26.9772	27.0021	26.902	27.0377	26.849	26.9865	26.9647	26.9223	26.9768	26.9235	26.8576	27.0347	26.8338	27.0066	26.9342	27.03	26.9535	26.9839	NaN
P11413	27.6155	27.5722	27.5522	27.6995	27.5284	27.6936	27.6201	27.6986	27.6989	27.551	27.5921	27.6247	27.5015	27.6576	27.6584	27.5951	27.636	27.707	NaN
Q14697	26.0711	26.1598	26.0694	26.1601	26.0248	26.2449	26.2231	26.0587	26.1885	26.1118	26.1067	26.0757	26.0104	26.1435	26.1125	26.1688	26.1702	26.1759	NaN
Q8TEQ6	23.5503	23.6325	23.5701	23.6095	23.3975	23.4932	23.6181	23.4387	23.5608	23.417	23.4418	23.5505	23.4269	23.5641	23.5064	23.4868	23.6579	23.5482	NaN
P52565	26.6705	26.712	26.6214	26.7586	26.6014	26.6963	26.6244	26.6824	26.6882	26.5638	26.6386	26.6822	26.5493	26.6911	26.6696	26.7171	26.672	26.6664	NaN
Q06210	24.6762	24.8252	24.9686	24.9078	24.8119	24.9125	24.7544	24.8799	24.9412	24.8448	24.9176	24.7117	24.8339	24.89	24.9214	24.6476	24.9869	24.7895	NaN
P34897	26.7211	26.8081	26.6992	26.8888	26.6902	26.8906	26.8563	26.8815	26.8277	26.6499	26.7451	26.7682	26.6603	26.877	26.757	26.9301	26.7508	26.7203	NaN
P34897;P34896	20.7586	20.6576	20.9084	21.136	20.8425	21.0603	NaN	NaN	NaN	NaN	NaN	NaN	NaN	NaN	NaN	NaN	NaN	NaN	NaN
P36969	21.5098	21.2573	21.2074	21.5551	21.3265	21.7058	22.0081	21.592	21.2724	21.303	21.2464	21.2203	NaN	NaN	NaN	NaN	NaN	NaN	NaN
Q12849	23.0668	23.0973	23.0623	23.0314	22.8807	23.1594	23.2024	22.9544	23.1384	22.9878	23.0327	22.9473	23.0413	23.1714	23.1196	23.0601	23.2065	22.7777	NaN
Q9Y2Q3	23.7458	23.947	23.8213	24.0586	23.6912	23.8343	24.0731	23.9051	23.8796	23.6243	23.8504	23.821	23.5552	23.7653	23.9174	23.9726	23.9527	23.9198	NaN
P16403;P10412;P16402	24.5535	24.8455	24.3727	24.9082	24.3807	24.8791	24.0821	24.7505	24.8267	24.6941	24.6748	24.9553	NaN	NaN	NaN	NaN	NaN	NaN	NaN
O75367	24.5342	24.5678	24.478	24.6638	24.5197	24.4771	24.6025	24.6167	24.6607	24.4642	24.4986	24.4563	24.417	24.6032	24.5813	24.6266	24.5931	24.5277	NaN
P16104;Q8IUE6;Q96QV6	22.8387	23.1379	21.9068	23.5652	22.4438	23.7189	NaN	NaN	NaN	NaN	NaN	NaN	NaN	NaN	NaN	NaN	NaN	NaN	NaN
Q9BQ67	24.1766	24.1659	24.2595	24.3046	24.3337	24.2686	24.1778	24.3942	24.2915	24.239	24.1581	24.2424	24.1618	24.3462	24.2731	24.2902	24.2524	24.208	NaN
Q8TDB8;P11169	17.782	19.0846	19.5109	18.3704	19.4909	18.4245	NaN	NaN	NaN	NaN	NaN	NaN	NaN	NaN	NaN	NaN	NaN	NaN	NaN
P11166	22.8605	22.775	22.8732	22.7459	22.7431	23.0684	23.024	22.8711	22.8516	22.7988	22.6515	22.9321	22.7282	23.0155	22.5797	22.9522	22.9353	22.8701	NaN
P36915	21.8132	22.0525	21.9271	22.0882	21.9358	21.8747	22.0357	21.9146	21.8474	22.0891	22.0342	21.7422	21.7797	22.0566	21.9853	22.0054	21.9267	21.9058	NaN
O60234;P60983	20.5356	20.3889	20.195	20.3624	20.1835	21.193	NaN	NaN	NaN	NaN	NaN	NaN	NaN	NaN	NaN	NaN	NaN	NaN	NaN
Q14344;Q03113	20.7826	20.2483	20.1858	21.1698	20.7258	21.0056	NaN	NaN	NaN	NaN	NaN	NaN	NaN	NaN	NaN	NaN	NaN	NaN	NaN
P46926	21.2448	21.2399	21.1948	20.8921	21.4756	21.4916	21.3568	21.3015	21.4795	21.2656	20.7272	21.4376	NaN	NaN	NaN	NaN	NaN	NaN	NaN
Q08378	18.7883	19.4035	18.8891	19.4335	18.6439	19.3228	19.2586	19.4774	19.5396	19.0832	NaN	19.4333	NaN	NaN	NaN	NaN	NaN	NaN	NaN
Q9UBQ7	23.0655	23.2799	23.2293	23.4263	23.2121	23.292	23.2769	23.3088	23.3058	23.104	23.1384	23.3838	22.9846	23.3287	23.2162	23.3675	23.3455	23.3067	NaN
O76003	26.5593	26.5358	26.5156	26.5979	26.4356	26.566	26.4028	26.626	26.5806	26.5827	26.5914	26.5917	26.4237	26.549	26.4983	26.5323	26.5419	26.5613	NaN
Q86SX6	21.2572	21.7175	21.4673	21.5592	21.6959	21.4606	21.5362	21.552	21.7384	21.1079	21.8705	21.4679	NaN	NaN	NaN	NaN	NaN	NaN	NaN
P14314	25.3349	25.462	25.2412	25.4604	25.2436	25.3175	25.3426	25.3882	25.447	25.2481	25.3204	25.2793	25.2144	25.3969	25.3057	25.4091	25.3525	25.3948	NaN
Q8N954	18.2283	18.9132	18.7024	19.0921	19.0419	19.474	NaN	NaN	NaN	NaN	NaN	NaN	NaN	NaN	NaN	NaN	NaN	NaN	NaN
Q5T3I0	19.9942	20.5668	20.2567	20.6425	20.4632	20.1477	20.3256	20.3657	20.0306	20.8048	20.0993	20.4314	NaN	NaN	NaN	NaN	NaN	NaN	NaN
Q9BVP2	25.3766	25.4854	25.4045	25.4515	25.389	25.5311	25.5054	25.4476	25.3993	25.3397	25.5359	25.4464	25.3216	25.5163	25.4717	25.4835	25.4859	25.4031	NaN
Q9HC38	23.7279	23.8625	24.0064	24.018	23.8561	24.1993	24.0887	23.7082	23.9473	23.8927	24.0668	23.8434	23.7147	24.0017	23.9108	24.0261	23.993	23.9399	NaN
Q08379	21.9508	22.1183	21.7454	22.0029	22.1391	22.2745	21.9403	22.1822	22.1251	22.1746	21.9534	21.863	22.0834	21.9839	21.8531	22.1372	22.207	21.9181	NaN
Q9H4A6	21.9357	21.4397	21.7705	21.1346	21.1763	21.3968	21.9229	21.129	21.3225	21.2531	21.7775	21.3091	NaN	NaN	NaN	NaN	NaN	NaN	NaN
Q96EK6	20.3261	20.095	20.4109	20.4711	20.4449	20.7051	20.4625	20.5935	20.7546	19.9609	20.3427	20.3391	NaN	NaN	NaN	NaN	NaN	NaN	NaN
Q92917	22.6025	22.7831	22.6148	22.7846	22.5114	22.5849	22.7507	22.5004	22.7498	22.6708	22.5588	22.6912	22.6284	22.5734	22.6719	22.7781	22.5907	22.6301	NaN
Q9H8Y8	23.1811	23.3101	23.1742	23.3747	23.2271	23.3668	23.3279	23.2263	23.1959	23.2795	23.1893	23.4167	23.1418	23.2797	23.2701	23.3361	23.3339	23.2624	NaN
P62993	24.9853	24.898	24.9602	24.8962	24.8652	25.062	24.9048	24.9545	24.8249	24.9211	25.1232	24.8581	24.7779	24.9602	24.871	25.1374	24.9575	24.9092	NaN
P07900;P08238;Q58FF7	22.733	23.407	22.2519	23.621	22.1868	23.6226	NaN	NaN	NaN	NaN	NaN	NaN	NaN	NaN	NaN	NaN	NaN	NaN	NaN
P07900;P08238	26.5162	26.7032	26.2664	26.7525	26.0505	26.8222	NaN	NaN	NaN	NaN	NaN	NaN	25.9419	26.7272	26.5413	26.7061	26.6477	26.5703	NaN
P08238	32.0599	32.1854	32.0378	32.198	31.99	32.1964	32.0262	32.1153	32.1613	32.1634	32.1211	32.1004	31.8963	32.1752	32.1461	32.1559	32.1392	32.128	NaN
P69891;P69892;P02100;P02042	22.0319	21.9629	22.0654	22.8248	21.6465	22.2318	NaN	NaN	NaN	NaN	NaN	NaN	NaN	NaN	NaN	NaN	NaN	NaN	NaN
P51610	24.8731	25.033	25.1566	25.1564	25.0716	25.2048	25.1221	25.06	25.2544	24.9983	25.0474	25.1072	24.862	25.1585	25.1511	25.114	25.3028	25.0147	NaN
P09211	29.4642	29.5064	29.4523	29.6015	29.4321	29.643	29.5588	29.5462	29.5444	29.4953	29.3477	29.5903	29.3277	29.5899	29.5083	29.5618	29.547	29.5419	NaN
P16401	20.9968	21.1526	20.7742	21.1969	21.073	21.4386	21.4374	20.6224	21.0943	21.4106	20.9639	21.1459	NaN	NaN	NaN	NaN	NaN	NaN	NaN
Q92522	20.4166	20.6974	20.1419	21.3025	21.1331	21.4514	21.3197	21.3584	21.34	21.3853	21.4921	NaN	NaN	NaN	NaN	NaN	NaN	NaN	NaN
Q99880;Q99877;Q93079;P62807;P58876;P57053;O60814;Q99879;Q5QNW6;Q16778;P23527;P06899;P33778;Q8N257	22.714	22.768	23.0712	23.2883	22.3852	23.2888	NaN	NaN	NaN	NaN	NaN	NaN	NaN	NaN	NaN	NaN	NaN	NaN	NaN
Q99880;Q99877;Q93079;P62807;P58876;P57053;O60814;Q99879;Q5QNW6	20.5026	22.4014	21.961	21.9895	21.5503	22.3631	NaN	NaN	NaN	NaN	NaN	NaN	NaN	NaN	NaN	NaN	NaN	NaN	NaN
P62805	27.2428	27.3032	27.1742	27.2913	27.1901	27.2127	27.2023	27.1138	27.1832	27.2606	27.3418	27.2576	27.1017	27.3431	27.2447	27.2065	27.2498	27.2479	NaN
Q13442	22.3097	22.2217	22.0976	22.4395	21.8822	22.1526	22.4655	22.0077	22.2268	22.0204	22.2465	21.8939	NaN	NaN	NaN	NaN	NaN	NaN	NaN
P69905	28.0865	28.1935	28.0828	28.2726	28.0957	28.2539	28.068	28.2069	28.1637	28.2515	28.0651	28.1835	27.9189	28.1735	28.1793	28.2368	28.2149	28.2132	NaN
P02100	26.1328	26.4912	26.1753	26.3409	26.208	26.4114	26.1538	26.2953	26.3542	26.2245	26.4223	26.2449	26.0604	26.3202	26.381	26.3285	26.364	26.2642	NaN
Q13547;Q92769	22.2563	22.6327	22.3401	22.595	22.4256	22.5528	NaN	NaN	NaN	NaN	NaN	NaN	22.3885	22.563	22.5369	22.5819	22.3749	22.4688	NaN
Q92769	23.2494	23.2378	23.1887	23.2085	23.1125	23.4479	23.2331	23.0669	23.3984	23.2607	23.2152	23.2224	22.997	23.2761	23.128	23.2779	23.3798	23.3667	NaN
Q7Z4H3	23.8759	24.0426	23.8979	23.979	23.8495	23.9953	23.8729	24.0121	24.0284	23.9494	23.8161	23.9423	23.7777	24.0224	23.9196	24.0085	23.9586	23.9865	NaN
Q9H583	25.159	25.1243	25.088	25.2677	25.0444	25.2171	25.1999	25.2349	25.221	25.1025	25.088	25.0601	25.0109	25.2107	25.1758	25.1512	25.2214	25.1394	NaN
Q9Y5Z4	22.833	22.9483	22.7107	22.8798	22.786	23.0738	22.8995	22.9486	22.6909	23.0109	22.9668	22.7181	22.7938	22.9227	22.7669	22.9092	23.046	22.826	NaN
Q8WW33	25.29	25.389	25.3018	25.4136	25.3205	25.4708	25.4214	25.4726	25.251	25.3668	25.4874	25.2217	25.2088	25.3931	25.4155	25.4611	25.3857	25.3605	NaN
P49915	27.6375	27.6827	27.6321	27.7825	27.5902	27.7517	27.6674	27.718	27.7495	27.5831	27.5664	27.7463	27.5227	27.7127	27.6638	27.7235	27.785	27.6865	NaN
P02008	28.8859	28.9206	28.7795	28.8578	28.7552	28.9684	28.8875	29.0145	28.8507	28.7819	28.8305	28.7485	28.6265	28.8963	28.9277	28.9204	28.9016	28.9063	NaN
Q9BXL5	24.9126	24.9551	24.8136	24.8359	24.7211	24.8521	24.8915	24.8403	24.9017	24.6912	24.8685	24.8899	24.6688	24.8836	24.9203	24.866	24.8778	24.8756	NaN
P11021	27.4096	27.535	27.4254	27.5167	27.4575	27.594	27.4909	27.4644	27.5997	27.4525	27.4719	27.4825	27.3588	27.5311	27.5065	27.565	27.4822	27.5129	NaN
P08238;Q58FF7	22.8943	23.5615	22.7829	23.5837	22.9003	23.8297	NaN	NaN	NaN	NaN	NaN	NaN	NaN	NaN	NaN	NaN	NaN	NaN	NaN
Q9BTY7	23.0355	23.1199	23.0597	23.0384	23.0629	23.2809	22.97	23.3493	23.1964	23.1934	23.1014	22.8657	22.7904	22.9009	23.1419	23.2921	23.1936	23.2872	NaN
Q14687	22.1999	22.354	22.2275	22.3596	22.0753	22.2953	22.2833	22.3393	22.36	22.3423	21.9879	22.241	22.016	22.178	22.2912	22.4417	22.3665	22.2418	NaN
P00390	25.6951	25.6822	25.7734	25.8269	25.6915	25.7852	25.661	25.7545	25.7683	25.6473	25.759	25.7178	25.5471	25.8278	25.7493	25.7659	25.7233	25.7269	NaN
P78347	25.2387	25.2304	25.1851	25.2508	25.2668	25.1526	25.1232	25.1473	25.3123	25.3098	25.2285	25.172	25.0693	25.3195	25.2211	25.2792	25.2519	25.197	NaN
P69891;P69892	21.2389	22.2439	22.0602	21.9336	21.8952	22.6924	NaN	NaN	NaN	NaN	NaN	NaN	NaN	NaN	NaN	NaN	NaN	NaN	NaN
Q99714	26.631	26.6896	26.5563	26.6431	26.5456	26.6243	26.6288	26.5693	26.6952	26.6827	26.4858	26.5925	26.5401	26.6318	26.6603	26.6736	26.6142	26.5739	NaN
Q16836	22.7418	22.257	22.6146	22.578	22.6712	22.0695	22.9406	22.2259	22.3344	22.4867	22.3972	22.494	22.1134	22.5627	22.545	22.6651	22.5781	22.4876	NaN
P51858	27.1055	27.2461	27.0639	27.2866	27.0746	27.2794	27.0795	27.1635	27.2094	27.2514	27.1279	27.196	27.0586	27.2374	27.227	27.2502	27.1327	27.1569	NaN
P36551	22.9229	23.1134	22.8937	23.2099	23.0848	23.0857	22.9805	22.8442	23.1989	23.0128	23.1531	23.0541	22.8772	23.1627	23.0138	23.1393	23.0193	23.0371	NaN
O14929	25.7728	25.7961	25.5616	25.8858	25.6638	25.8985	25.8666	25.8509	25.8084	25.6609	25.6746	25.7395	25.5834	25.8788	25.7372	25.7427	25.8229	25.7799	NaN
P69891	27.0537	27.1243	27.096	27.2518	27.1426	27.1277	27.1726	27.1557	27.1843	27.0277	27.0554	27.0542	26.978	27.1962	27.1629	27.1607	27.1409	27.1119	NaN
Q08623	19.5029	20.0284	19.1048	19.3118	19.8594	19.6472	19.8654	19.7316	19.871	19.7061	18.5599	19.7213	NaN	NaN	NaN	NaN	NaN	NaN	NaN
P08397	25.1275	25.3558	25.3145	25.3223	25.1512	25.1846	25.2003	25.1976	25.2622	25.1985	25.3552	25.2893	25.2237	25.2856	25.247	25.3109	25.2344	25.1692	NaN
Q71UI9;P0C0S5	23.3132	23.4825	23.1447	23.5002	23.2293	23.4956	23.4903	23.2514	23.096	23.6784	23.2875	23.2486	NaN	NaN	NaN	NaN	NaN	NaN	NaN
P38646	29.5696	29.6064	29.4836	29.6678	29.4736	29.67	29.638	29.5712	29.557	29.5079	29.6537	29.5035	29.4472	29.639	29.5868	29.6102	29.6245	29.5862	NaN
P0DMV9;P0DMV8;P38646	20.3755	22.0922	21.0088	21.4589	21.0282	21.9557	NaN	NaN	NaN	NaN	NaN	NaN	NaN	NaN	NaN	NaN	NaN	NaN	NaN
P78417	28.235	28.2578	28.2428	28.3786	28.1456	28.3661	28.2421	28.1966	28.3699	28.3084	28.2252	28.2302	28.1327	28.3386	28.2754	28.3175	28.318	28.277	NaN
P84243	20.4122	20.4681	19.9944	19.3544	20.4528	20.8394	NaN	NaN	NaN	NaN	NaN	NaN	NaN	NaN	NaN	NaN	NaN	NaN	NaN
O43390	27.6464	27.7074	27.6034	27.7046	27.5779	27.7373	27.821	27.7637	27.7219	27.5846	27.6871	27.685	27.5798	27.7211	27.7179	27.7286	27.6823	27.6745	NaN
O43390;O60506	24.1569	24.4362	24.1837	24.3814	24.2279	24.5068	NaN	NaN	NaN	NaN	NaN	NaN	24.0354	24.4266	24.4014	24.4618	24.315	24.3526	NaN
P34932	28.3787	28.4946	28.3552	28.467	28.3713	28.477	28.4891	28.3871	28.4867	28.3521	28.4143	28.3769	28.2904	28.4489	28.3972	28.4495	28.5035	28.4385	NaN
P34932;O95757	20.9161	21.3336	20.4981	21.6665	20.7562	21.2187	NaN	NaN	NaN	NaN	NaN	NaN	NaN	NaN	NaN	NaN	NaN	NaN	NaN
P0DMV9;P0DMV8	26.7843	26.9132	26.5758	27.0151	26.625	27.038	26.7583	26.3791	26.8521	26.6708	26.602	26.8979	NaN	NaN	NaN	NaN	NaN	NaN	NaN
P11142;P54652	22.1239	22.3465	21.8471	22.5077	21.632	22.4835	NaN	NaN	NaN	NaN	NaN	NaN	NaN	NaN	NaN	NaN	NaN	NaN	NaN
P11142	31.6464	31.7796	31.6456	31.8207	31.6215	31.8084	31.8121	31.6671	31.7312	31.658	31.713	31.789	31.5064	31.7823	31.7698	31.7848	31.7721	31.7511	NaN
P04792	27.5471	27.7168	27.4904	27.7554	27.4894	27.6683	27.6908	27.5568	27.6967	27.5843	27.6768	27.4843	27.417	27.6697	27.6118	27.6722	27.6132	27.6536	NaN
P09429;P26583	21.1263	20.9393	20.3368	21.0326	20.0177	21.1695	NaN	NaN	NaN	NaN	NaN	NaN	NaN	NaN	NaN	NaN	NaN	NaN	NaN
P26583	27.2096	27.258	27.0948	27.28	27.122	27.3198	27.1922	27.2726	27.3635	27.1933	27.1894	27.1076	26.9918	27.2914	27.209	27.3026	27.2299	27.2321	NaN
O15347	23.8777	23.9543	23.8668	23.9994	23.8389	23.992	23.9084	24.0062	23.7813	24.032	23.9812	23.9249	23.6982	24.0562	23.9973	24.0114	23.9378	23.9412	NaN
P07910	29.9876	30.0979	29.9747	30.1281	29.9549	30.1532	30.0655	30.1944	30.0565	29.943	29.9716	30.08	29.8133	30.0918	30.0968	30.0947	30.0593	30.085	NaN
P31943	27.6959	27.8448	27.6907	27.9495	27.737	27.9473	27.7478	27.7776	27.951	27.7237	27.7662	27.8594	27.5955	27.9092	27.7918	27.6006	27.9978	27.8273	NaN
P31943;P55795	24.1661	24.643	24.265	24.6927	24.3436	24.7806	NaN	NaN	NaN	NaN	NaN	NaN	23.9966	24.6802	24.6433	24.7725	24.6193	24.5317	NaN
P31943;P52597	24.3201	24.2008	23.8569	24.4166	24.1203	24.3566	NaN	NaN	NaN	NaN	NaN	NaN	23.6624	24.4059	24.2395	24.2535	24.2943	24.2771	NaN
P31943;P52597;P55795	23.2983	23.5483	23.3628	23.6463	23.2934	23.623	NaN	NaN	NaN	NaN	NaN	NaN	23.1599	23.6049	23.5985	23.5703	23.4545	23.494	NaN
Q9BUJ2	24.9738	25.1389	25.0581	25.2737	24.987	25.2114	25.0177	25.1423	25.2576	25.1701	25.0769	25.0181	25.068	25.2208	24.9477	25.1437	25.1385	25.1777	NaN
Q14103	29.0686	29.1165	29.0345	29.1226	28.9785	29.155	29.1777	28.9568	29.1436	29.0107	29.0601	29.0593	28.9125	29.1608	29.0725	29.1397	29.0579	29.0805	NaN
Q14103;O14979	24.1961	24.5621	24.261	24.8512	24.0688	24.6634	NaN	NaN	NaN	NaN	NaN	NaN	23.7312	24.734	24.5523	24.5782	24.5382	24.5563	NaN
P61978	30.3053	30.3824	30.2952	30.3772	30.2637	30.458	30.4284	30.3601	30.4443	30.2649	30.2914	30.3022	30.1592	30.3747	30.2857	30.4588	30.4125	30.4226	NaN
O60506	27.5306	27.562	27.4754	27.6308	27.4757	27.6608	27.588	27.4384	27.6946	27.5168	27.5429	27.6125	27.3608	27.6184	27.5421	27.6968	27.5749	27.5471	NaN
Q00839	29.9303	29.9541	29.9247	30.0498	29.8981	30.0585	30.0241	30.0087	29.9748	29.9666	29.8943	29.9709	29.8467	30.0421	29.9827	30.0148	30.0052	29.9825	NaN
P00492	26.565	26.6081	26.4899	26.721	26.4722	26.6527	26.4744	26.5937	26.69	26.6162	26.5123	26.6261	26.3871	26.636	26.6025	26.6629	26.6175	26.5724	NaN
Q6YN16	21.5694	21.8099	21.3868	21.8793	21.6701	21.5289	21.6663	21.9779	21.6419	20.994	21.7959	21.6525	NaN	NaN	NaN	NaN	NaN	NaN	NaN
Q13547	25.3501	25.5194	25.4075	25.5416	25.33	25.5506	25.3932	25.3837	25.4983	25.4808	25.4547	25.4305	25.3013	25.5525	25.4677	25.5083	25.4386	25.4162	NaN
Q01581	26.2869	26.2678	26.217	26.3601	26.2036	26.3488	26.3372	26.1831	26.3513	26.1863	26.3071	26.318	26.1161	26.2783	26.2613	26.3843	26.2687	26.366	NaN
P55795	23.4703	23.5466	23.5852	23.6663	23.4223	23.6479	23.5442	23.3577	23.6667	23.5399	23.6948	23.5203	23.4039	23.7569	23.5583	23.4306	23.5887	23.5464	NaN
P05114	24.9386	25.0631	24.8283	25.1024	24.8812	25.0567	24.9614	25.0895	24.9223	24.9973	25.0784	24.8328	24.9418	24.9937	24.9549	25.0038	25.0311	24.9961	NaN
P07900	30.7183	30.8061	30.7368	30.8494	30.6871	30.8675	30.81	30.7533	30.8619	30.651	30.7767	30.819	30.5756	30.8359	30.7864	30.8036	30.851	30.8151	NaN
O75506	21.429	21.4277	21.1879	21.5313	21.0166	21.4022	21.6881	21.403	21.3713	20.8476	21.2197	21.4123	NaN	NaN	NaN	NaN	NaN	NaN	NaN
Q9H0R4	20.3296	20.3767	19.6869	20.3798	20.3504	20.6672	20.8927	NaN	20.7583	NaN	20.8512	20.9455	NaN	NaN	NaN	NaN	NaN	NaN	NaN
P06865	20.7061	20.898	21.037	20.5222	20.8386	20.9955	20.548	21.3067	20.8806	20.6416	20.7051	21.0141	NaN	NaN	NaN	NaN	NaN	NaN	NaN
P07686	21.6355	21.9212	21.1886	21.8647	21.6762	21.4536	21.3014	21.8266	21.8563	21.5311	21.9758	21.1301	NaN	NaN	NaN	NaN	NaN	NaN	NaN
P09429	27.0573	27.2042	27.0453	27.2018	27.0806	27.2592	27.0731	27.123	27.1792	27.1386	27.1375	27.1437	26.9693	27.2286	27.1696	27.1965	27.1648	27.1452	NaN
Q6NVY1	21.7052	21.8221	21.7921	21.7594	21.8098	21.8902	21.8745	21.8435	21.948	21.5871	21.7731	21.732	21.7979	21.9588	21.7421	21.7004	21.8284	21.7783	NaN
Q53FT3	18.9709	19.1892	19.7136	18.5141	18.7988	19.2499	NaN	NaN	NaN	NaN	NaN	NaN	NaN	NaN	NaN	NaN	NaN	NaN	NaN
P31942	26.8846	26.9667	26.89	26.9018	26.8339	27.1017	27.0549	26.8724	26.9816	26.8879	26.8504	26.9154	26.7753	26.9982	26.9546	26.9731	26.9588	26.9468	NaN
P10591;P10592;P22202	20.4371	20.5655	20.5582	21.7018	21.6544	21.7558	NaN	NaN	NaN	NaN	NaN	NaN	NaN	NaN	NaN	NaN	NaN	NaN	NaN
O95757	23.3335	23.3443	23.2123	23.5039	23.3604	23.4488	23.4107	23.4232	23.4702	23.2507	23.3318	23.2956	23.2944	23.3279	23.519	23.2428	23.3571	23.4327	NaN
P20810	23.2567	23.3906	23.2815	23.3881	23.0811	23.4363	23.2832	23.1922	23.5356	23.1929	23.4026	23.4907	22.9957	23.3773	23.4401	23.3571	23.4218	23.2515	NaN
Q9NZL4	23.4743	23.6879	23.5589	23.6441	23.5405	23.5688	23.5406	23.6024	23.557	23.5718	23.4366	23.7232	23.4902	23.6079	23.542	23.626	23.6081	23.5604	NaN
P37235	22.7688	22.8808	22.8944	22.9456	22.6664	22.899	22.9112	22.6716	22.9215	22.8889	22.7861	22.8288	22.6375	22.9368	22.8171	22.9121	22.8572	22.8959	NaN
Q9NWY4	21.7151	21.4794	21.5228	21.4235	21.4693	20.7645	21.1141	21.2507	21.8444	20.7332	21.7668	21.5827	NaN	NaN	NaN	NaN	NaN	NaN	NaN
O43719	23.2725	23.2141	23.0961	23.1634	23.1849	23.4374	23.0348	23.2252	23.2826	23.264	23.285	23.2747	23.19	23.2986	23.0679	23.2964	23.2751	23.2442	NaN
P50213	24.2177	24.3512	24.2103	24.3742	24.2444	24.4127	24.4563	24.3473	24.1747	24.2937	24.2812	24.1979	24.1121	24.3262	24.353	24.37	24.2397	24.3444	NaN
O75874	24.6504	24.7765	24.5525	24.5887	24.7528	24.7827	24.6013	24.715	24.7978	24.6625	24.7547	24.6572	24.501	24.741	24.7241	24.6667	24.8264	24.6819	NaN
P47813;O14602	23.3562	23.4342	23.5443	23.1721	23.2639	23.3158	23.3177	23.4434	23.2877	23.3123	23.3141	23.0188	NaN	NaN	NaN	NaN	NaN	NaN	NaN
P17096	26.5099	26.6738	26.5488	26.5191	26.414	26.7011	26.3045	26.6869	26.5345	26.6318	26.5801	26.614	26.3469	26.6364	26.6702	26.7099	26.3539	26.6576	NaN
O14979	27.3751	27.4373	27.3367	27.4867	27.3192	27.5077	27.3933	27.3232	27.412	27.4083	27.4569	27.4797	27.2587	27.4913	27.4382	27.4832	27.3903	27.4442	NaN
O14979;Q99729	21.001	21.8475	21.2328	21.6315	20.4886	21.3256	NaN	NaN	NaN	NaN	NaN	NaN	NaN	NaN	NaN	NaN	NaN	NaN	NaN
Q1KMD3	25.7586	25.9637	25.6529	25.9519	25.7219	25.9541	25.782	25.8502	26.0144	25.7674	25.7396	25.8142	25.6834	25.836	25.8416	25.9693	25.8336	25.7726	NaN
P14866;Q8WVV9	19.7432	18.9023	20.6176	19.5671	20.6903	20.9828	NaN	NaN	NaN	NaN	NaN	NaN	NaN	NaN	NaN	NaN	NaN	NaN	NaN
P52597	27.7846	27.8394	27.6943	27.7852	27.7455	27.7902	27.7886	27.7266	27.8931	27.7633	27.7346	27.7564	27.6793	27.8336	27.7525	27.8668	27.8061	27.7572	NaN
P14866	28.0848	28.2461	28.0917	28.2503	28.0685	28.179	28.1608	28.2686	28.1975	28.106	28.1098	28.075	27.9797	28.196	28.1758	28.1885	28.2	28.1771	NaN
P52272	29.8741	29.9505	29.8409	29.9956	29.829	30.0326	29.9214	29.9797	29.9738	29.9067	29.8662	29.8964	29.7427	30.0134	29.8929	29.9621	29.9525	29.9493	NaN
P52272;P52272	21.3565	21.2457	20.156	21.6142	20.2253	21.3295	NaN	NaN	NaN	NaN	NaN	NaN	NaN	NaN	NaN	NaN	NaN	NaN	NaN
Q9Y241	20.658	21.8677	20.4418	20.697	20.4275	20.5587	21.1656	20.8698	20.8694	21.008	20.2556	20.5392	20.6689	21.1629	20.8818	20.7847	20.4332	20.6419	NaN
P49773	26.6987	26.8444	26.6395	26.8613	26.7732	26.9268	26.6528	26.8202	26.8539	26.7565	26.7391	26.8549	26.6717	26.7751	26.7372	26.8522	26.752	26.9033	NaN
Q0VDF9	25.067	25.202	25.0609	25.3772	25.0919	25.5337	25.5517	25.4276	25.129	25.2648	24.9085	24.9644	24.801	25.1983	25.9209	25.2525	25.1999	24.9497	NaN
Q9Y4L1	24.9348	25.1706	24.9346	25.0735	24.9924	25.1112	25.1074	25.1866	25.0691	24.9858	24.9281	24.9529	24.8569	25.1179	25.0211	25.1349	25.0829	25.0077	NaN
P41091	24.4503	24.9095	24.4302	25.1298	24.4645	25.0271	NaN	NaN	NaN	NaN	NaN	NaN	23.924	24.9704	24.7484	24.9794	24.949	24.8902	NaN
O60841	26.7657	26.8387	26.7407	26.8276	26.702	26.8345	26.7676	26.7377	26.833	26.8313	26.6983	26.7717	26.715	26.7409	26.8519	26.8583	26.853	26.662	NaN
Q9NZI8;O00425	20.6521	21.368	21.1281	21.0009	20.3593	22.0422	NaN	NaN	NaN	NaN	NaN	NaN	NaN	NaN	NaN	NaN	NaN	NaN	NaN
P23588	26.6592	26.6881	26.5306	26.7789	26.5004	26.8677	26.6834	26.5116	26.6508	26.7463	26.5987	26.7326	26.523	26.6367	26.7297	26.6891	26.6626	26.6981	NaN
P63241	25.644	26.2466	25.5603	26.2048	25.6041	26.2143	NaN	NaN	NaN	NaN	NaN	NaN	25.3011	26.0934	26.0813	26.1458	25.9637	25.9685	NaN
Q15653	18.9344	19.1135	19.1831	19.6311	18.8526	19.3675	NaN	NaN	NaN	NaN	NaN	NaN	NaN	NaN	NaN	NaN	NaN	NaN	NaN
P54105	23.2165	23.1901	23.1174	23.3971	23.2512	23.4498	23.1336	23.2878	23.3569	23.3569	23.0589	23.3122	22.921	23.3953	23.2785	23.561	23.2827	23.2438	NaN
P47813	22.4274	22.8797	22.5205	22.6386	22.638	23.1556	NaN	NaN	NaN	NaN	NaN	NaN	22.0794	22.6043	22.7887	23.2271	22.7208	22.7011	NaN
Q12906	28.235	28.2797	28.2109	28.3558	28.1779	28.328	28.2077	28.2912	28.364	28.3117	28.2373	28.2474	28.0814	28.3106	28.3251	28.3352	28.276	28.2595	NaN
Q12906;Q96SI9	22.8654	23.3612	23.0511	23.2338	22.9099	23.3451	NaN	NaN	NaN	NaN	NaN	NaN	22.6153	23.2982	23.1897	23.3016	23.2672	23.4165	NaN
Q14974	28.801	28.7633	28.6834	28.7879	28.6715	28.8329	28.6715	28.8033	28.8291	28.685	28.7433	28.8317	28.635	28.8662	28.7777	28.8237	28.7198	28.7463	NaN
Q92598	26.7919	26.8325	26.7767	26.8002	26.8221	26.9439	26.8167	26.9071	26.8869	26.731	26.8525	26.7776	26.683	26.8049	26.8488	26.9008	26.8569	26.8952	NaN
Q7Z6Z7	24.5585	24.4204	24.5346	24.679	24.449	24.5311	24.6813	24.5582	24.6186	24.4533	24.4745	24.413	24.4755	24.4409	24.6464	24.5772	24.6497	24.3765	NaN
P05198	27.2413	27.32	27.2908	27.3974	27.2605	27.4297	27.3011	27.3599	27.2267	27.3633	27.338	27.3483	27.1586	27.3791	27.3736	27.36	27.3762	27.3519	NaN
Q9NX55	24.2769	24.3207	24.291	24.46	24.4523	24.3692	24.372	24.3395	24.5145	24.4898	24.257	24.2659	24.2049	24.3573	24.3103	24.5115	24.4562	24.3901	NaN
Q9NZI8	27.4139	27.4502	27.3231	27.5337	27.3689	27.5145	27.382	27.4259	27.4706	27.3809	27.4366	27.4799	27.2976	27.4896	27.4397	27.4684	27.4405	27.4716	NaN
P20042	26.3346	26.4547	26.3397	26.4827	26.2916	26.4374	26.3475	26.3737	26.379	26.3691	26.467	26.3428	26.277	26.4162	26.413	26.4557	26.4468	26.3116	NaN
P60842;P38919;Q14240	22.991	23.4652	23.0987	23.5064	23.1645	23.4565	NaN	NaN	NaN	NaN	NaN	NaN	22.744	23.3931	23.387	23.4382	23.4463	23.3249	NaN
P60842;Q14240	25.6296	25.6637	25.3657	25.9691	25.4904	25.9404	NaN	NaN	NaN	NaN	NaN	NaN	25.3209	25.7903	25.5383	25.6805	26.0361	25.5973	NaN
P60842	28.764	28.775	28.7133	28.7312	28.6815	28.7523	28.7388	28.8417	28.742	28.7054	28.7272	28.703	28.5344	28.8181	28.7419	28.8075	28.7809	28.7418	NaN
P30740	22.6159	22.6907	22.4372	22.3909	22.1784	22.7458	22.7154	22.629	22.8672	22.2168	22.3485	22.3713	NaN	NaN	NaN	NaN	NaN	NaN	NaN
Q12905	27.3894	27.4164	27.3421	27.536	27.3905	27.5086	27.4828	27.4122	27.4936	27.3247	27.4661	27.3585	27.2286	27.5087	27.4241	27.527	27.4587	27.3812	NaN
O60684;O15131;P52294	19.9944	20.175	19.9429	20.3159	19.2924	20.337	NaN	NaN	NaN	NaN	NaN	NaN	NaN	NaN	NaN	NaN	NaN	NaN	NaN
Q13907	21.5895	22.2641	21.5066	21.5763	21.9609	21.9462	22.4616	21.8729	21.563	21.697	21.8961	21.549	NaN	NaN	NaN	NaN	NaN	NaN	NaN
P55010	26.1502	26.1666	26.3086	26.3113	26.1845	26.3728	26.2333	26.2888	26.2643	26.4013	26.1367	26.2068	26.0955	26.2201	26.256	26.3607	26.2733	26.2948	NaN
O00629	25.1605	25.1893	25.0376	25.2148	25.0776	25.248	25.1891	25.1346	25.2143	25.0855	25.2215	25.1172	24.9934	25.3136	25.1414	25.2027	25.1175	25.1288	NaN
O00629;O00505	22.2587	21.4474	21.7609	21.939	21.8294	22.2155	NaN	NaN	NaN	NaN	NaN	NaN	21.7455	22.5962	21.7458	22.0817	21.9546	21.5153	NaN
O00505	21.2391	20.7706	20.739	21.0797	20.8384	20.9975	20.7447	21.3844	21.0261	20.6579	20.8202	20.8988	NaN	NaN	NaN	NaN	NaN	NaN	NaN
O60684	19.1101	19.8504	19.699	19.6084	19.4679	19.2614	NaN	NaN	NaN	NaN	NaN	NaN	NaN	NaN	NaN	NaN	NaN	NaN	NaN
P12268	28.2365	28.314	28.2005	28.3229	28.2325	28.3765	28.1763	28.3074	28.3386	28.3328	28.252	28.3196	28.1328	28.3148	28.2799	28.4196	28.3238	28.256	NaN
P12268;P20839	20.5602	20.9019	20.6587	20.7142	20.2156	21.06	NaN	NaN	NaN	NaN	NaN	NaN	NaN	NaN	NaN	NaN	NaN	NaN	NaN
Q9NPH2	24.9955	25.0698	24.9791	25.002	24.9201	25.1373	25.098	25.0962	25.0502	24.9768	24.8618	24.999	24.9305	25.0407	25.098	25.0705	25.0348	24.9412	NaN
O95373	26.2778	26.3384	26.263	26.4546	26.1804	26.4018	26.3692	26.2991	26.4471	26.4074	26.1798	26.2772	26.1424	26.4058	26.3439	26.3443	26.3816	26.3163	NaN
Q96P70	22.4551	22.2668	22.5811	22.0762	22.0032	22.2217	22.6503	22.1771	22.3654	22.0916	22.4196	22.066	21.8897	22.4003	22.4383	22.3327	22.2497	22.3788	NaN
P19367	24.1311	24.1013	24.0456	24.3225	24.0205	24.2025	24.0615	24.1808	24.2917	24.0894	24.0187	24.1848	23.9363	24.2043	24.2392	24.1407	24.2072	24.1243	NaN
P48735	24.2892	24.4607	24.2461	24.4105	24.0879	24.4505	24.3794	24.3563	24.4368	24.2444	24.2455	24.2506	24.111	24.4648	24.337	24.362	24.6179	24.1411	NaN
O00425	25.199	25.2446	25.0738	25.2703	24.9972	25.2806	25.0992	25.1927	25.3257	25.1843	25.1291	25.1751	24.9975	25.2473	25.172	25.2827	25.2186	25.1706	NaN
P29218	22.3789	22.5781	22.5321	22.3506	22.5925	22.4487	22.4276	22.5908	22.4683	22.3412	22.4535	22.6067	22.2519	22.4984	22.5615	22.5561	22.4939	22.4984	NaN
O15397	21.5045	21.5888	20.6718	20.9594	20.9677	21.7364	21.022	20.4999	21.5198	20.9175	21.2205	22.1083	NaN	NaN	NaN	NaN	NaN	NaN	NaN
P05161	20.7693	20.6426	20.7571	20.7018	21.0971	20.4356	20.9969	21.0897	20.9602	20.3003	20.4779	20.7289	NaN	NaN	NaN	NaN	NaN	NaN	NaN
Q9BY32	21.0575	21.3522	21.0197	21.4112	20.6628	21.3944	20.9795	21.0294	21.0985	21.1523	20.7082	21.9391	NaN	NaN	NaN	NaN	NaN	NaN	NaN
P06730	24.4456	24.4733	24.4197	24.5608	24.3861	24.6079	24.373	24.5713	24.579	24.4422	24.5115	24.3485	24.3142	24.6093	24.556	24.5067	24.4117	24.4499	NaN
P78344	25.7325	25.8191	25.8101	25.8897	25.8219	25.8626	25.8116	25.9432	25.7724	25.8837	25.7643	25.7724	25.5907	25.755	25.9328	25.923	25.8507	25.8738	NaN
Q15056	26.1786	26.2814	26.1364	26.2626	26.1768	26.3212	26.2593	26.1771	26.288	26.1512	26.2286	26.2173	26.165	26.2002	26.3269	26.2556	26.2073	26.2167	NaN
P78318	20.0479	20.3613	20.1957	20.6087	20.5291	20.7488	20.4888	20.6527	20.6582	19.8443	20.4457	20.6124	20.2102	20.2825	20.3304	20.0793	20.7972	20.9992	NaN
P52292	27.5614	27.6004	27.4704	27.6345	27.4464	27.6294	27.6907	27.5357	27.4956	27.4968	27.5795	27.5634	27.4039	27.626	27.5512	27.636	27.5858	27.567	NaN
Q96ST2	22.4702	22.6349	22.5331	22.5739	22.354	22.6768	22.6367	22.3937	22.391	22.5655	22.6206	22.6833	22.4228	22.6302	22.585	22.5648	22.5793	22.4998	NaN
Q04637	27.4283	27.4785	27.3958	27.5749	27.3595	27.5668	27.4019	27.441	27.4687	27.5568	27.5278	27.4621	27.3869	27.551	27.5177	27.4663	27.3888	27.5025	NaN
P56537	26.4218	26.4922	26.3325	26.5618	26.304	26.4929	26.5122	26.3814	26.5714	26.2924	26.4212	26.3772	26.2287	26.4786	26.485	26.4775	26.448	26.4506	NaN
P20839	22.966	22.6949	22.787	22.9345	22.7576	23.0545	22.6281	22.9201	23.2122	22.9102	22.8545	22.6399	22.4982	22.8001	22.8631	23.3453	22.8947	22.7777	NaN
Q8N201	20.688	21.1503	20.6039	20.9506	20.6635	21.1664	20.5088	21.1092	20.7049	21.1493	20.481	21.3962	NaN	NaN	NaN	NaN	NaN	NaN	NaN
Q96CN7	24.0927	24.1669	23.999	24.3331	24.0489	24.123	24.2282	24.1005	24.1017	23.9593	24.1051	24.2724	24.04	24.2006	24.2081	24.1683	24.0961	24.1085	NaN
P05783;P08727;P13645	20.5664	21.2431	20.2903	20.5923	20.8918	20.8111	NaN	NaN	NaN	NaN	NaN	NaN	NaN	NaN	NaN	NaN	NaN	NaN	NaN
P12277	28.7157	28.7628	28.6197	28.7626	28.6336	28.7668	28.7777	28.7294	28.8086	28.6212	28.6913	28.7139	28.5928	28.8137	28.7305	28.7564	28.6988	28.6991	NaN
O60271	22.4351	22.503	22.2405	22.1223	22.3596	22.6542	22.4048	22.4604	22.517	22.1428	22.4393	22.3151	22.1706	22.3258	22.4429	22.4703	22.477	22.3956	NaN
Q9UK76	24.6506	24.5776	24.6303	24.5711	24.7219	24.7514	24.7242	24.6329	24.6879	24.5482	24.5816	24.7068	24.6369	24.6977	24.6005	24.6819	24.6508	24.5997	NaN
Q9H910	24.6147	24.7081	24.5534	24.7355	24.5364	24.7524	24.6246	24.6452	24.6356	24.6829	24.5081	24.6991	24.5262	24.6813	24.7276	24.7099	24.6572	24.5744	NaN
P08727	24.6385	24.8126	24.6561	24.7798	24.7926	24.7275	24.7657	24.8316	24.7995	24.761	24.6074	24.7095	24.6441	24.6393	24.7717	24.9268	24.7107	24.7042	NaN
P38919	27.2123	27.2008	27.1387	27.2668	27.1041	27.2986	27.1967	27.2458	27.2298	27.1209	27.2857	27.1291	27.0235	27.2899	27.2263	27.2178	27.2595	27.197	NaN
Q9UI26	24.1273	24.2246	24.3845	24.1061	24.3156	24.2285	24.3893	24.2614	24.2106	24.175	24.1558	24.3093	24.1857	24.2921	24.2315	24.2921	24.1543	24.2762	NaN
O00410	26.8811	27.0366	26.9572	26.9926	26.8408	26.9674	26.9142	26.9878	27.0476	26.8788	26.8935	26.9724	26.8056	27.0102	26.9655	27.0013	26.9633	26.9449	NaN
P05787;P04264;P12035;Q8N1N4	20.8466	20.9524	20.5053	20.9725	20.3945	21.2563	NaN	NaN	NaN	NaN	NaN	NaN	NaN	NaN	NaN	NaN	NaN	NaN	NaN
P18759	20.8717	21.335	21.0567	22.0451	21.3664	21.9705	NaN	NaN	NaN	NaN	NaN	NaN	NaN	NaN	NaN	NaN	NaN	NaN	NaN
P05783	27.7738	27.9008	27.778	27.9315	27.6976	27.9167	27.8866	27.7789	27.992	27.7396	27.7219	27.8611	27.5597	27.9395	27.8606	27.9282	27.893	27.8382	NaN
Q8TEX9	25.4726	25.4714	25.321	25.5037	25.4358	25.4882	25.5662	25.4604	25.4908	25.4317	25.3255	25.3788	25.312	25.4593	25.4639	25.4976	25.535	25.4138	NaN
Q15181	28.5179	28.5193	28.3959	28.5481	28.4102	28.5576	28.5109	28.5132	28.5875	28.5006	28.3709	28.4946	28.3316	28.5577	28.5317	28.53	28.5143	28.5016	NaN
P48200	20.8501	20.6612	20.8085	20.7396	20.2925	20.9092	20.857	20.7728	21.0308	20.1124	20.6855	20.9355	NaN	NaN	NaN	NaN	NaN	NaN	NaN
P13861	21.739	22.0851	21.8913	21.9103	22.0528	21.7964	21.8729	22.0452	21.8853	22.0586	21.7549	21.7849	21.7167	21.8949	22.1328	21.8183	21.9702	21.9583	NaN
P31323	23.7362	23.932	23.8674	24.117	23.8776	24.1527	24.0793	23.793	24.0725	23.7335	23.9713	23.9593	23.7567	23.8366	24.0438	23.88	24.1251	24.098	NaN
Q9H2U2	22.8252	23.0939	22.9325	22.9958	23.0049	23.0905	22.9002	23.0468	22.848	23.0429	23.0863	22.9687	22.8058	23.0326	23.0115	22.9824	23.0197	23.0923	NaN
P46940	25.0565	25.1789	24.9952	25.1617	25.1082	25.1043	25.1102	25.1043	25.1146	25.0559	25.0688	24.985	25.1396	25.0143	25.2711	25.1136	25.072	25.0502	NaN
Q96AB3	21.6077	21.6426	21.6157	21.7072	21.4759	21.6421	21.6296	21.8396	21.6401	21.6349	21.6381	21.3815	21.4426	21.6616	21.7333	21.5881	21.5212	21.751	NaN
P05771	24.5985	24.7429	24.4562	24.534	24.3883	24.6125	24.4762	24.4849	24.6251	24.4814	24.6729	24.5185	24.4893	24.623	24.507	24.5076	24.6593	24.506	NaN
P30085	26.3834	26.5115	26.289	26.4721	26.2527	26.5343	26.424	26.3058	26.4291	26.3315	26.4961	26.4996	26.245	26.5365	26.5901	26.4239	26.3478	26.3121	NaN
P52732	22.0132	22.1068	21.9872	22.0486	21.7662	22.2092	22.0947	22.1351	22.1588	21.5805	22.071	22.0868	NaN	NaN	NaN	NaN	NaN	NaN	NaN
P33176	24.8805	24.9506	24.8144	24.9568	24.7497	24.9429	24.78	24.854	25.0007	24.9079	24.8647	24.9412	24.6665	24.9431	24.9359	24.999	24.8364	24.9311	NaN
P41743	21.0834	20.6481	21.0057	21.255	21.4621	20.9609	20.9445	20.6852	21.4519	21.2511	20.7549	21.3949	NaN	NaN	NaN	NaN	NaN	NaN	NaN
Q9P0J7	20.165	19.4848	20.4537	19.6113	19.7845	19.8595	NaN	NaN	NaN	NaN	NaN	NaN	NaN	NaN	NaN	NaN	NaN	NaN	NaN
O60341	24.226	24.2252	24.1102	24.3655	24.2974	24.401	24.2827	24.3626	24.43	24.2537	24.1099	24.1746	24.1221	24.3029	24.4444	24.2196	24.3684	24.1611	NaN
Q07666	27.4259	27.5529	27.441	27.5729	27.4356	27.6026	27.5147	27.4062	27.6266	27.5572	27.467	27.5221	27.3152	27.5936	27.5739	27.5617	27.5316	27.4736	NaN
P51812	22.9087	22.9695	22.7022	23.0599	22.8689	22.8737	22.8337	22.9274	23.0369	22.8481	22.8234	23.0169	22.7595	22.9859	22.9928	22.9205	22.9221	22.8395	NaN
Q6NYC1	20.7534	20.7079	21.4454	21.3005	21.1393	21.3515	21.3197	21.1244	21.2223	20.7416	21.7561	20.4884	NaN	NaN	NaN	NaN	NaN	NaN	NaN
Q96AT1	21.9447	22.038	21.9577	22.1032	21.8084	22.0819	22.1623	21.9382	21.8825	22.092	21.9408	21.934	22.0465	21.8701	21.9504	22.0601	21.9928	22.0123	NaN
P05787	28.2937	28.3573	28.255	28.4746	28.2238	28.4445	28.4697	28.2851	28.3137	28.3654	28.3087	28.3362	28.2057	28.3687	28.3831	28.4172	28.3244	28.3543	NaN
P00568	23.6773	23.7829	23.5831	23.8568	23.5669	23.7668	23.7174	23.7715	23.8267	23.5511	23.7056	23.7382	23.6488	23.7423	23.7063	23.7167	23.6205	23.812	NaN
P54819	27.8625	27.895	27.8248	27.9889	27.845	27.9924	27.8563	28.0141	27.9788	27.7913	27.916	27.8468	27.6924	27.9638	27.9281	27.9456	27.9701	27.9112	NaN
Q99661;O00139	20.3504	20.1552	18.9623	19.1387	20.1431	20.3227	NaN	NaN	NaN	NaN	NaN	NaN	NaN	NaN	NaN	NaN	NaN	NaN	NaN
Q9BW19	19.6582	19.3723	19.0604	19.7684	18.9925	19.5512	19.1713	19.1603	19.9858	19.1253	19.8931	19.1799	NaN	NaN	NaN	NaN	NaN	NaN	NaN
P04183	25.1928	25.4017	25.1867	25.3861	25.2446	25.419	25.3118	25.4291	25.4494	25.2306	25.2748	25.2144	25.1876	25.3081	25.3729	25.4858	25.2464	25.2845	NaN
Q6PKG0	25.0788	25.2614	25.1322	25.199	25.0747	25.2025	25.2099	25.108	25.2382	25.236	25.0682	25.1422	25.0553	25.1475	25.1606	25.2047	25.166	25.2638	NaN
P05455	29.3621	29.3917	29.3373	29.446	29.3057	29.3991	29.4558	29.3021	29.3828	29.3275	29.367	29.3691	29.2447	29.4245	29.3697	29.4155	29.3748	29.362	NaN
P09382	27.3569	27.4943	27.3999	27.476	27.2785	27.5136	27.4958	27.4318	27.4773	27.3806	27.3661	27.3457	27.2748	27.4625	27.5102	27.4685	27.4348	27.4099	NaN
Q7LBC6	21.4012	21.414	21.4178	21.533	21.2305	21.2882	21.4276	21.3982	21.5017	21.4313	21.4517	21.2454	21.3104	21.2696	21.4032	21.4303	21.5347	21.3527	NaN
Q71RC2	21.4673	21.3241	21.554	21.4697	21.2748	21.3578	21.4525	21.3655	21.2404	21.7043	21.3802	21.3852	21.6218	21.4646	21.454	21.4809	21.4711	21.0955	NaN
P00338;P07195	22.0713	22.1659	21.9003	22.2766	21.8671	22.3274	NaN	NaN	NaN	NaN	NaN	NaN	NaN	NaN	NaN	NaN	NaN	NaN	NaN
P00338	30.0605	30.1252	30.0144	30.1568	29.9745	30.1726	30.08	30.0907	30.1808	30.0752	30.0013	30.0821	29.9344	30.1409	30.1172	30.1535	30.0948	30.0911	NaN
Q07866	22.2393	22.334	21.9081	22.1813	21.862	22.6055	22.4305	22.0201	22.3705	22.234	22.1684	21.9474	22.0214	22.418	22.0799	22.24	22.4179	21.9488	NaN
P23919	22.8236	23.0194	22.9054	22.9118	22.8075	23.0214	23.1624	22.6881	22.8717	22.9061	22.9449	22.867	22.7408	22.8941	22.8998	22.9886	22.9763	22.9954	NaN
Q9Y383	26.5043	26.6398	26.5593	26.7015	26.5428	26.7093	26.5515	26.6298	26.7212	26.6041	26.5438	26.5589	26.4808	26.727	26.4248	26.7325	26.5837	26.6792	NaN
Q9Y383;Q9NQ29	20.4345	21.3632	20.5884	20.431	20.6444	20.9021	NaN	NaN	NaN	NaN	NaN	NaN	NaN	NaN	NaN	NaN	NaN	NaN	NaN
P20700	28.2758	28.3557	28.235	28.37	28.2271	28.3807	28.3038	28.3671	28.358	28.3114	28.2501	28.2909	28.164	28.3514	28.362	28.3531	28.3372	28.3407	NaN
P20700;P02545;Q03252	23.6507	24.0572	23.792	24.3566	23.72	24.1101	NaN	NaN	NaN	NaN	NaN	NaN	23.4803	23.6877	24.3978	23.8351	23.7424	24.3952	NaN
Q03252	25.426	25.5808	25.4448	25.6204	25.4586	25.5424	25.5636	25.3923	25.6031	25.5816	25.4684	25.4448	25.2936	25.5382	25.5585	25.6182	25.5271	25.5186	NaN
Q9UHA4	21.3903	21.3898	21.0961	21.4527	21.2419	21.5123	21.073	21.4269	21.4853	21.3063	21.738	21.2436	NaN	NaN	NaN	NaN	NaN	NaN	NaN
Q9NQ29	20.6996	21.0153	21.0613	21.2215	21.2408	21.4493	21.7325	20.7849	21.176	21.4807	20.6143	20.7616	NaN	NaN	NaN	NaN	NaN	NaN	NaN
Q9UHB6	20.2728	20.6054	20.3789	20.4259	20.5307	20.476	20.305	20.548	20.7113	20.465	20.4832	20.235	20.1749	20.1768	20.6099	20.5801	20.8034	20.3917	NaN
P50851	22.5469	22.413	22.5665	22.7017	22.5939	22.748	22.7601	22.6712	22.6145	22.5151	22.5938	22.4748	22.4262	22.7551	22.6688	22.5796	22.5787	22.6251	NaN
P14618	28.8722	28.9297	28.8158	28.9094	28.7854	28.9429	28.9181	28.8564	28.9623	28.7635	28.8237	28.8903	28.7392	28.9326	28.8877	28.9183	28.9013	28.9083	NaN
P14618;P30613	20.9685	22.0066	21.2457	21.5424	20.6973	21.614	NaN	NaN	NaN	NaN	NaN	NaN	NaN	NaN	NaN	NaN	NaN	NaN	NaN
P42166	25.5634	25.5312	25.5515	25.7498	25.6574	25.7052	25.6657	25.6698	25.6835	25.4747	25.6851	25.5825	25.4638	25.6773	25.6831	25.7098	25.6044	25.6121	NaN
Q14847	25.4251	25.5201	25.4244	25.5992	25.3584	25.5684	25.624	25.5141	25.3247	25.4288	25.4459	25.4655	25.3489	25.4856	25.4083	25.4346	25.453	25.7408	NaN
P07195	29.8201	29.9239	29.8749	29.9337	29.7873	29.8658	29.8745	29.8271	29.9219	29.8972	29.8604	29.8785	29.7313	29.9473	29.89	29.8701	29.8883	29.883	NaN
Q8WVC0	19.9041	19.668	19.0668	19.5829	19.5494	19.4217	NaN	NaN	NaN	NaN	NaN	NaN	NaN	NaN	NaN	NaN	NaN	NaN	NaN
P48059	22.4065	22.3371	22.4944	22.5558	22.5791	22.3011	22.6468	22.2953	22.4122	22.5462	22.3058	22.4669	22.5551	22.4434	22.4116	22.4882	22.4981	22.1983	NaN
P43034	23.799	24.0072	23.6932	24.0315	23.8045	24.1107	23.9416	23.9255	24.0171	23.7469	23.7711	23.9345	23.7595	23.843	23.9831	23.8819	23.9321	23.8877	NaN
P42704	28.0714	28.1447	28.0508	28.2134	28.0062	28.1955	28.1596	28.1302	28.1559	28.1245	27.999	28.105	27.9029	28.1497	28.1602	28.1587	28.1324	28.1968	NaN
P30613	24.9947	24.9985	24.9874	25.0853	25.0042	25.1413	24.987	25.1125	25.0678	24.932	25.0213	25.0818	24.8754	25.0557	25.066	25.0974	25.0129	25.0742	NaN
Q4G0J3	20.4637	20.805	21.2822	21.5428	20.9682	21.3527	NaN	21.5776	21.636	21.55	21.4092	21.5131	20.4612	21.2975	21.6007	20.583	21.1451	21.3305	NaN
Q9Y4W2	22.8162	22.9397	22.7829	22.9416	22.8987	22.649	22.949	22.7172	22.8579	22.7832	22.7476	22.9502	22.5525	22.8137	22.8398	22.878	22.9583	22.955	NaN
Q99661	24.9853	25.0721	24.9247	24.9421	25.0207	25.1504	25.0207	24.9715	25.0994	25.0235	24.9986	25.1088	24.8497	25.0703	25.0163	25.0811	25.0375	25.0512	NaN
O95232	24.9783	25.1481	25.1926	25.2633	25.0873	25.1732	25.0259	25.1159	25.1605	25.069	25.1619	25.1744	24.9479	25.1952	25.1604	25.1421	25.1774	25.1499	NaN
P16150	22.3249	22.4422	22.2292	22.3169	21.9942	22.3811	22.3716	22.6797	22.3659	22.3445	21.8675	22.3338	NaN	NaN	NaN	NaN	NaN	NaN	NaN
P02545	28.6047	28.7457	28.6473	28.7791	28.5954	28.7633	28.7293	28.7015	28.7422	28.6534	28.6688	28.6307	28.5355	28.7428	28.7171	28.7436	28.7239	28.6991	NaN
Q6ZN17	22.4047	22.6401	22.4191	22.6442	22.4918	22.6416	22.6179	22.4212	22.4488	22.5363	22.6548	22.5683	22.4456	22.6296	22.4879	22.5167	22.6287	22.5618	NaN
O95202	23.6242	23.6077	23.6476	23.6977	23.6842	23.742	23.6562	23.604	23.5897	23.5922	23.6478	23.5675	23.6201	23.6584	23.7873	23.703	23.6259	23.5783	NaN
Q04760	27.6956	27.7441	27.6709	27.8383	27.6106	27.7843	27.7758	27.6905	27.8382	27.5832	27.7063	27.72	27.5294	27.7664	27.7826	27.7975	27.6981	27.7116	NaN
Q9UK45	23.0998	23.2021	23.3802	22.5659	23.0509	22.8973	22.8289	22.8352	23.1273	23.3854	22.949	23.2151	22.7453	23.1431	23.0092	23.0943	23.1153	23.0967	NaN
P27816	26.3074	26.4596	26.2874	26.3866	26.2465	26.4297	26.3985	26.3709	26.3108	26.3305	26.3556	26.2966	26.2288	26.3751	26.3823	26.4676	26.3258	26.3647	NaN
O95983	21.8719	22.3251	22.0881	21.8808	21.8295	21.9609	21.9116	21.7983	22.2377	21.9114	22.2151	22.1139	21.7294	22.01	22.0554	22.1409	22.1486	21.9848	NaN
Q5VZF2;Q9NUK0;Q9NR56	20.2146	19.8187	20.2569	20.4554	19.8388	20.3296	NaN	NaN	NaN	NaN	NaN	NaN	NaN	NaN	NaN	NaN	NaN	NaN	NaN
P49736	27.47	27.5576	27.5047	27.6526	27.467	27.6432	27.5119	27.5158	27.5854	27.5358	27.571	27.6001	27.3975	27.5968	27.5357	27.6312	27.5844	27.5475	NaN
P40926	29.883	29.9618	29.8612	30.0012	29.8213	30.0211	29.9954	29.8804	29.8801	29.8944	29.8836	29.9865	29.736	29.9713	29.9502	29.9892	29.9407	29.9211	NaN
Q3MHD2	23.4653	23.5229	23.4343	23.5081	23.3556	23.6126	23.4657	23.6142	23.5098	23.366	23.5065	23.4313	23.406	23.5485	23.522	23.5002	23.4263	23.4743	NaN
Q96GA3	24.3339	24.1717	23.9748	24.2631	24.1263	24.3529	24.3205	24.283	24.2036	24.304	24.075	24.35	24.051	24.6056	24.1354	24.2535	24.117	24.1046	NaN
O60732;Q9UBF1;P43361;P43355;P43360;P43357;P43356	19.8992	19.619	19.7475	20.954	19.9621	20.1325	NaN	NaN	NaN	NaN	NaN	NaN	NaN	NaN	NaN	NaN	NaN	NaN	NaN
Q9NZL9	24.2599	24.4583	24.3581	24.5503	24.3064	24.5306	24.5005	24.3216	24.5839	24.4249	24.2413	24.3778	24.3523	24.5761	24.1951	24.5201	24.5589	24.3198	NaN
P09960	23.0786	23.0853	23.0526	23.2823	22.9334	23.2339	23.194	22.9983	22.9124	23.22	23.1661	22.8462	23.1586	22.8365	22.9748	22.9492	23.2157	23.4963	NaN
Q32MZ4	22.1097	22.1903	21.9976	22.3149	21.9701	22.2818	21.9843	22.0772	22.3001	22.1713	22.1667	22.1645	22.0354	22.0885	22.1067	22.2326	22.2673	22.1575	NaN
Q9UFC0	21.772	21.8659	21.7415	22.0305	21.5899	21.8742	21.7368	21.8624	21.8558	21.586	22.034	21.7759	21.5521	21.936	21.8415	21.8281	21.799	21.8967	NaN
O15116	22.521	22.6358	22.5638	22.7352	21.5623	22.6327	22.7288	22.2141	22.521	22.0273	22.968	22.3954	21.997	22.4412	22.5698	22.7245	22.3166	22.7862	NaN
Q9Y333	25.0746	25.2349	25.1633	25.2251	25.04	25.3309	25.3145	25.1279	25.225	25.2732	25.0186	25.1661	25.0102	25.2361	25.1649	25.2661	25.2392	25.1919	NaN
Q9Y4Z0	24.1295	24.256	24.1041	24.4624	24.0613	24.2201	24.0524	24.2824	24.1232	24.3392	24.1001	24.266	23.9909	24.1806	24.2849	24.1315	24.3068	24.2596	NaN
O95777	25.268	25.3279	25.3816	25.4691	25.4099	25.5054	25.4292	25.368	25.5577	25.257	25.3253	25.4437	25.2661	25.4567	25.4909	25.4602	25.3854	25.34	NaN
Q9NX58	24.1953	24.348	24.0701	24.2749	24.1754	24.3492	24.2023	24.1484	24.328	24.2279	24.1062	24.4021	24.0972	24.2192	24.2006	24.4635	24.1477	24.266	NaN
O75608	25.3849	25.529	25.3972	25.5151	25.2929	25.4466	25.3143	25.5421	25.488	25.3636	25.4322	25.3941	25.2554	25.3999	25.486	25.4383	25.5422	25.4595	NaN
Q9Y6R4	19.2875	18.9852	18.3811	18.4405	18.641	18.6835	NaN	NaN	NaN	NaN	NaN	NaN	NaN	NaN	NaN	NaN	NaN	NaN	NaN
P36776	25.7388	25.746	25.6844	25.7923	25.6543	25.7184	25.8114	25.7216	25.8092	25.6571	25.6246	25.7131	25.6226	25.7675	25.742	25.8154	25.7332	25.6843	NaN
Q8N1G4	25.5327	25.562	25.4774	25.5925	25.3457	25.4821	25.6371	25.5536	25.6227	25.4703	25.3964	25.4321	25.254	25.6115	25.5018	25.586	25.6108	25.5101	NaN
Q02978	22.7045	22.612	22.4818	22.5684	22.4442	22.6611	22.4293	22.8036	22.5412	22.3911	22.5961	22.5906	22.5886	22.5397	22.6812	22.4884	22.6729	22.4814	NaN
Q9UPN3	23.3267	23.3341	23.5181	23.668	23.5011	23.4513	23.2905	23.4901	23.6324	23.5041	23.3048	23.6957	23.2623	23.2599	23.3879	23.8472	23.2691	23.7763	NaN
P62310	26.0472	26.1586	26.0443	26.0847	25.9518	26.1881	26.1309	25.9399	26.1209	25.9849	26.2354	26.0532	25.9036	26.1412	26.0855	26.1792	26.1149	26.0309	NaN
O95372	21.7041	21.9498	21.326	21.7916	21.9677	22.0069	22.0153	21.7398	21.8839	21.2064	22.3299	21.8018	NaN	NaN	NaN	NaN	NaN	NaN	NaN
Q8WZA0	24.315	24.4172	24.351	24.4052	24.2194	24.627	24.4621	24.467	24.5349	24.3913	24.1748	24.3529	24.1148	24.3894	24.5516	24.2514	24.602	24.3372	NaN
P49137	20.3263	20.1492	20.7265	21.103	19.8901	20.5043	NaN	NaN	NaN	NaN	NaN	NaN	NaN	NaN	NaN	NaN	NaN	NaN	NaN
Q15555	23.3971	23.5949	23.4016	23.6902	23.3514	23.5667	23.5122	23.4208	23.3908	23.5524	23.3626	23.6196	23.4196	23.6132	23.4853	23.6533	23.6745	23.215	NaN
Q15691	26.6214	26.6872	26.6155	26.7601	26.6228	26.6684	26.7912	26.6167	26.6733	26.6143	26.6727	26.6977	26.5276	26.6974	26.6894	26.7037	26.7192	26.6838	NaN
P33991	27.698	27.7857	27.6457	27.8079	27.6292	27.799	27.764	27.754	27.773	27.6271	27.6997	27.7093	27.5663	27.7847	27.7623	27.7697	27.7552	27.7249	NaN
Q8N6R0	21.0597	21.3239	21.0378	21.1765	21.1972	21.6559	21.495	21.3957	21.515	20.7424	20.94	21.4202	NaN	NaN	NaN	NaN	NaN	NaN	NaN
Q96AG4	21.0224	21.506	20.8421	21.7173	21.4142	21.3249	21.8443	21.4531	21.4201	20.8015	20.8801	21.569	NaN	NaN	NaN	NaN	NaN	NaN	NaN
P62312	21.9432	21.8605	22.1285	22.5135	21.9374	21.9763	NaN	NaN	NaN	NaN	NaN	NaN	21.4988	22.4088	22.075	22.0469	22.4269	22.0077	NaN
O43504	23.9311	23.7905	23.9828	24.0685	24.0984	23.8129	24.0291	23.9468	24.074	23.9877	23.7072	23.931	23.7872	23.9931	23.9403	24.0801	23.9275	23.9433	NaN
P43366	23.2849	23.3027	23.2777	23.1684	23.14	23.2695	23.2424	23.1816	23.2263	23.079	23.4405	23.1543	23.2072	23.2567	23.2802	23.3963	23.1249	23.185	NaN
O60732	23.9184	23.8218	23.8019	23.8893	23.6807	23.8798	23.9024	23.9049	23.8263	23.8822	23.7551	23.7102	23.8472	23.6841	23.8628	23.8928	23.7343	23.967	NaN
Q9HCC0	20.8978	21.1563	20.1388	20.8403	20.2308	21.0845	20.4592	21.2317	20.4838	21.605	20.5338	20.2859	NaN	NaN	NaN	NaN	NaN	NaN	NaN
Q9BXY0	22.0604	21.998	21.6151	21.9963	21.7295	21.8622	22.07	22.0175	21.9738	21.6387	21.6336	21.6871	NaN	NaN	NaN	NaN	NaN	NaN	NaN
Q8NI22	21.4952	21.8498	22.0308	22.0942	21.7177	21.7699	22.0606	21.5571	22.4325	21.7704	21.6674	21.6045	NaN	NaN	NaN	NaN	NaN	NaN	NaN
P33993	27.6357	27.7316	27.6545	27.8106	27.6743	27.7506	27.7875	27.6626	27.7045	27.6899	27.6989	27.6788	27.5473	27.7942	27.7823	27.7483	27.7109	27.6601	NaN
Q9NX70	18.4998	20.0688	18.7647	19.0021	19.303	19.0251	NaN	NaN	NaN	NaN	NaN	NaN	NaN	NaN	NaN	NaN	NaN	NaN	NaN
Q16891	26.0343	26.1539	26.0673	26.1671	26.0974	26.2248	26.0879	26.2286	26.0464	26.1001	26.1251	26.1661	25.962	26.1958	26.1198	26.1572	26.2147	26.1247	NaN
P28482	27.0554	27.1542	27.0363	27.1286	27.0222	27.1716	27.1988	27.0759	27.0846	27.0245	27.0654	27.111	26.9121	27.1514	27.1102	27.1399	27.0945	27.1252	NaN
P33992	26.7689	26.9166	26.7848	26.8978	26.7674	26.8864	26.8221	26.8391	26.8219	26.8981	26.8108	26.7594	26.6704	26.8991	26.9082	26.91	26.8236	26.8047	NaN
P40925	27.5566	27.6042	27.5581	27.6232	27.4751	27.6897	27.6627	27.5967	27.569	27.6389	27.585	27.499	27.4449	27.6509	27.6259	27.642	27.6075	27.6137	NaN
Q9BQA1	25.7854	25.6466	25.6608	25.7975	25.6989	25.7785	25.8577	25.7063	25.7975	25.7943	25.7022	25.7754	25.7161	25.7777	25.7462	25.832	25.8666	25.7019	NaN
P25205	27.5894	27.6318	27.5938	27.6667	27.5444	27.6842	27.6949	27.6335	27.6572	27.5536	27.5494	27.5277	27.4715	27.6655	27.5826	27.6194	27.6542	27.6095	NaN
Q14566	27.6459	27.7002	27.5773	27.7217	27.5788	27.7596	27.5932	27.7439	27.6899	27.6928	27.6361	27.6523	27.5111	27.7361	27.6985	27.7221	27.7151	27.6439	NaN
P31153	26.1684	26.2197	26.1149	26.2123	26.03	26.2957	26.1369	26.0577	26.2421	26.237	26.2386	26.1004	25.9979	26.2705	26.1259	26.1846	26.1723	26.3111	NaN
P43243	28.1132	28.1768	28.082	28.2336	28.1068	28.2173	28.2388	28.0672	28.166	28.1617	28.0983	28.0907	28.047	28.1893	28.2041	28.2221	28.182	28.1644	NaN
P56270	20.7158	20.4569	20.2953	20.3691	20.2897	20.4237	20.3449	20.7158	20.5515	20.1435	20.5312	20.2809	20.5068	20.3772	20.9044	20.3474	20.2192	20.3056	NaN
Q9BQG0	24.759	24.9642	24.7767	24.9663	24.7746	24.9942	24.9812	24.7665	25.121	24.9314	24.6612	24.8135	24.5477	25.0476	24.7146	24.9925	25.0231	24.9906	NaN
O43324	24.6345	24.7703	24.6856	24.8327	24.6293	24.7407	24.6054	24.7801	24.7412	24.7174	24.819	24.6616	24.5919	24.786	24.8029	24.5642	24.7759	24.7616	NaN
P55081	21.3454	22.2294	21.5166	21.8999	21.8835	22.1569	22.4799	21.3196	22.1286	22.0255	21.5528	21.5528	NaN	NaN	NaN	NaN	NaN	NaN	NaN
Q9NX63	24.2639	24.4587	24.3918	24.5055	24.504	24.5753	24.3378	24.4728	24.5395	24.4273	24.563	24.429	24.306	24.4288	24.522	24.4926	24.426	24.5063	NaN
Q9ULC4	24.7545	24.813	24.6465	24.8206	24.6978	24.8132	24.822	24.7165	24.7362	24.7691	24.6785	24.8343	24.7311	24.8488	24.7718	24.6997	24.8137	24.748	NaN
P61326	21.8522	21.9665	21.7833	22.0675	21.7707	22.0381	22.176	21.9989	21.6186	21.7928	21.9357	22.0955	21.7343	21.9362	21.8689	21.8892	22.0014	22.1031	NaN
P61326;Q96A72	22.5199	22.6247	22.1552	22.4746	22.6769	22.8809	NaN	NaN	NaN	NaN	NaN	NaN	21.9997	22.7549	22.773	22.6688	22.854	22.3669	NaN
O15479	24.4925	24.6392	24.5227	24.5619	24.575	24.7231	24.6947	24.5524	24.5199	24.5995	24.5246	24.6315	24.4535	24.6308	24.6192	24.7147	24.5846	24.5464	NaN
P53582	23.8124	23.6334	23.679	23.6614	23.7292	23.8886	23.7937	23.7805	23.8533	23.6134	23.6097	23.7387	23.6045	23.7579	23.7625	23.8651	23.7313	23.689	NaN
P46821	20.9966	21.0639	21.3073	21.5596	21.2766	20.9775	21.8087	21.1581	21.3575	21.084	21.0201	21.0763	NaN	NaN	NaN	NaN	NaN	NaN	NaN
P50579	25.2355	25.2745	25.1908	25.4103	25.2102	25.2581	25.2936	25.2408	25.351	25.1893	25.3094	25.1755	25.1275	25.3021	25.3366	25.2984	25.247	25.2241	NaN
Q9BYG3	23.835	23.9295	23.8474	24.1186	23.7776	23.9671	23.979	24.1258	23.8163	24.0664	23.7936	23.7727	24.2127	23.8009	23.8446	24.1066	23.6696	23.767	NaN
P19105;O14950	20.975	21.5749	21.2106	21.6055	20.8289	21.4842	NaN	NaN	NaN	NaN	NaN	NaN	NaN	NaN	NaN	NaN	NaN	NaN	NaN
Q9H8S9;Q7L9L4	19.9904	19.3315	18.1241	19.835	20.3484	20.6674	NaN	NaN	NaN	NaN	NaN	NaN	NaN	NaN	NaN	NaN	NaN	NaN	NaN
Q10713	23.7876	23.7516	23.6439	23.66	23.5085	23.8615	23.7536	23.648	23.7954	23.6108	23.8839	23.5914	23.5693	23.7048	23.8088	23.7805	23.7018	23.7122	NaN
Q9HCE1	22.2031	21.7569	23.2225	22.3713	23.483	21.6164	22.4271	22.2848	22.2238	22.2231	22.3869	23.0665	21.8732	22.5392	22.3302	22.7229	22.7772	22.5118	NaN
Q02750	21.1614	21.9586	21.4246	21.9581	21.5104	21.6834	21.725	22.0751	21.8753	21.4053	21.5028	20.9936	NaN	NaN	NaN	NaN	NaN	NaN	NaN
Q02750;P36507	20.2308	20.6721	19.8482	20.3127	20.7438	20.6446	NaN	NaN	NaN	NaN	NaN	NaN	NaN	NaN	NaN	NaN	NaN	NaN	NaN
P36507	22.0728	21.9684	21.767	22.2382	21.8208	22.2669	21.6498	21.795	22.0003	22.0849	22.5201	22.0869	NaN	NaN	NaN	NaN	NaN	NaN	NaN
O00566	22.4317	22.2212	22.2562	22.8467	22.1785	22.6838	22.0592	22.8571	22.6669	22.4424	21.9356	22.9264	NaN	NaN	NaN	NaN	NaN	NaN	NaN
P13995	21.6301	22.3427	22.3743	21.1538	21.8704	22.2423	22.0696	22.5791	21.9201	21.736	22.0536	21.3854	21.631	22.7586	22.3727	21.8369	21.7822	21.6394	NaN
Q9NV56	21.9836	21.9135	21.8354	21.9112	21.925	21.9572	21.8756	22.0546	21.7683	21.9943	21.9684	21.9435	21.9081	22.0192	21.9621	21.8202	21.953	21.8705	NaN
Q9UKD2	25.4334	25.5007	25.3677	25.5543	25.3629	25.4461	25.5641	25.398	25.5831	25.4067	25.3136	25.4356	25.4448	25.5678	25.5195	25.572	25.1899	25.301	NaN
P43246	24.5949	24.6843	24.6448	24.5891	24.4195	24.7297	24.6691	24.5859	24.8014	24.5346	24.4628	24.6172	24.3798	24.6568	24.6878	24.7039	24.6442	24.5688	NaN
Q9Y6C9	23.9171	24.2651	23.5082	23.266	23.573	22.9245	23.8542	23.1626	23.8365	23.3499	23.815	23.5082	22.9405	23.8579	23.5044	23.7181	23.4948	23.89	NaN
Q9BV20	22.5768	22.6493	22.663	22.7129	22.339	22.7594	22.9064	22.7685	22.6712	22.4404	22.4768	22.6756	22.4913	22.5766	22.6116	22.6461	23.0354	22.5016	NaN
Q5XKP0	20.8665	21.3134	21.1275	21.0948	20.4854	21.2019	20.7444	20.9514	21.0471	20.8238	21.4402	21.2557	NaN	NaN	NaN	NaN	NaN	NaN	NaN
P14174	27.3817	27.4898	27.344	27.582	27.4196	27.6278	27.4408	27.3389	27.5079	27.4243	27.5156	27.6154	27.3248	27.5508	27.5185	27.4961	27.5464	27.4385	NaN
O94776	25.3922	25.3583	25.384	25.6577	25.515	25.4411	25.4111	25.4559	25.4734	25.4309	25.3757	25.5495	25.293	25.4869	25.5363	25.5457	25.4408	25.3989	NaN
P49006	25.5181	25.6058	25.555	25.7227	25.5077	25.6587	25.7052	25.5213	25.6902	25.4777	25.55	25.6093	25.6214	25.5394	25.5917	25.691	25.5708	25.5954	NaN
P52701	24.9466	25.0567	24.9152	25.1279	24.9339	25.0405	24.9991	25.0193	25.1156	25.0638	24.9538	24.8987	24.8962	25.0045	25.1335	25.0016	25.0513	24.9333	NaN
P58546	26.6094	26.6415	26.4928	26.7467	26.5231	26.7271	26.523	26.7538	26.5841	26.7354	26.5825	26.5391	26.5543	26.5772	26.492	26.7803	26.5992	26.7113	NaN
O75431	22.8156	22.7692	22.6795	23.1829	22.8657	23.0883	22.8236	22.9006	22.9771	22.8632	23.2697	22.6488	22.3857	22.9829	22.9177	22.9594	23.2366	22.8922	NaN
Q96T76	21.8057	21.9532	21.9519	21.7461	21.6653	21.8359	21.8077	21.9405	21.6423	21.9787	21.8738	21.8186	21.7143	21.8083	21.9321	21.9904	21.7158	21.9009	NaN
O95563	22.6151	22.6143	22.7081	22.882	22.5852	22.8572	22.5462	22.7804	22.6417	22.9147	22.5873	22.7997	22.4339	22.7186	22.7442	22.8836	22.669	22.7419	NaN
Q00325	26.8471	26.8814	26.8263	26.9487	26.7696	27.0065	26.9069	26.932	26.9386	26.8038	26.8113	26.8854	26.7067	26.8996	26.9661	26.9444	26.8645	26.8985	NaN
P26038	28.876	28.9817	28.815	29.0135	28.887	29.0305	29.0025	28.9286	28.9828	28.9286	28.8764	28.9493	28.7702	28.9589	28.9775	28.9895	28.9405	28.9477	NaN
P26038;P35241	20.8591	21.1786	20.4214	21.4606	20.235	21.2229	NaN	NaN	NaN	NaN	NaN	NaN	NaN	NaN	NaN	NaN	NaN	NaN	NaN
P20645	21.0934	21.6927	21.6692	21.2891	21.7581	21.2497	22.0001	21.2817	21.6686	21.2072	21.3737	21.2175	NaN	NaN	NaN	NaN	NaN	NaN	NaN
P11717	21.8502	22.0407	21.4312	21.9143	21.5385	21.9927	21.6918	22.2481	21.9028	21.3108	21.5738	22.0857	NaN	NaN	NaN	NaN	NaN	NaN	NaN
P49959	23.3515	23.4596	23.334	23.5084	23.4824	23.4342	23.5778	23.3586	23.3626	23.3218	23.4584	23.4669	23.3498	23.4733	23.3461	23.4981	23.5025	23.4105	NaN
E9PAV3;Q13765	21.9879	22.0546	21.8125	22.037	21.6626	22.2303	NaN	NaN	NaN	NaN	NaN	NaN	NaN	NaN	NaN	NaN	NaN	NaN	NaN
Q969H8	21.9956	20.0064	22.4569	20.481	20.7062	19.9053	21.6962	21.598	21.6729	NaN	NaN	21.713	NaN	NaN	NaN	NaN	NaN	NaN	NaN
Q99417	22.5859	22.4862	22.5821	23.0969	22.4154	22.9598	23.0709	22.9208	22.2062	22.5885	22.6543	22.5368	NaN	NaN	NaN	NaN	NaN	NaN	NaN
P41227	25.4363	25.6818	25.4664	25.6835	25.441	25.6784	25.5625	25.5604	25.5985	25.4761	25.5807	25.5524	25.2875	25.5109	25.501	25.8282	25.5942	25.8035	NaN
Q9GZZ1	24.523	24.8726	24.5622	24.7787	24.5322	25.0301	24.6988	24.6574	24.7218	25.0565	24.6263	24.6476	24.6046	24.8558	24.668	24.6638	24.7749	24.6787	NaN
Q09161	25.1039	25.2274	25.1077	25.1517	25.0796	25.2062	25.2326	25.2391	25.2408	25.0738	25.0149	25.0715	25.0084	25.2573	25.1392	25.2407	25.1474	25.1329	NaN
P43121	19.4374	19.5227	18.9608	19.1948	19.1529	19.1436	NaN	NaN	NaN	NaN	NaN	NaN	NaN	NaN	NaN	NaN	NaN	NaN	NaN
P35579;P35580	21.1074	21.1923	20.6072	21.5651	20.6694	22.0673	NaN	NaN	NaN	NaN	NaN	NaN	NaN	NaN	NaN	NaN	NaN	NaN	NaN
P35579	27.4019	27.548	27.4458	27.5016	27.4118	27.6115	27.5175	27.4885	27.5112	27.4219	27.3693	27.567	27.3535	27.5272	27.4805	27.5307	27.5426	27.4642	NaN
P35580	26.684	26.7454	26.6363	26.8225	26.6751	26.8537	26.7178	26.7659	26.8747	26.708	26.6359	26.7423	26.5394	26.7547	26.793	26.7893	26.86	26.7056	NaN
P12829	26.1474	26.1482	26.0807	26.1822	26.072	26.203	26.0982	26.0522	26.2361	26.1814	26.163	26.1374	25.9462	26.2087	26.1177	26.2135	26.1674	26.185	NaN
P60660	25.3492	25.2686	25.2419	25.4215	25.2522	25.3865	25.3966	25.3167	25.2332	25.1805	25.3795	25.4186	25.0953	25.3577	25.3286	25.3582	25.3809	25.3863	NaN
Q9BXJ9	25.4541	25.563	25.4793	25.5034	25.4528	25.6281	25.5325	25.6263	25.5281	25.4195	25.4704	25.4793	25.3435	25.5542	25.5581	25.5278	25.5091	25.5557	NaN
Q9BWU0	22.2962	22.2453	22.3888	22.5938	22.1928	22.2919	22.4477	22.0793	22.4566	22.4938	22.1464	22.3376	22.2558	22.4311	21.9544	22.4325	22.4566	22.4434	NaN
P42898	19.3569	19.6683	19.5378	19.4166	19.7794	20.2339	NaN	NaN	NaN	NaN	NaN	NaN	NaN	NaN	NaN	NaN	NaN	NaN	NaN
P53602	21.2411	20.9517	20.9748	20.8904	20.4921	21.1674	20.81	21.5386	21.0472	20.8195	20.9741	20.682	NaN	NaN	NaN	NaN	NaN	NaN	NaN
Q96S97	20.2406	19.9791	19.6577	19.8425	20.4923	20.188	20.7631	19.7482	20.2818	19.8672	19.9915	19.7826	NaN	NaN	NaN	NaN	NaN	NaN	NaN
P43490	25.5127	25.5563	25.5539	25.6917	25.4904	25.7481	25.4999	25.5222	25.705	25.662	25.6136	25.5809	25.4845	25.6944	25.6371	25.6313	25.5059	25.665	NaN
P49321	28.5679	28.6604	28.5955	28.7028	28.5352	28.7191	28.6982	28.6323	28.7618	28.6038	28.56	28.5845	28.4683	28.6979	28.6443	28.6849	28.6837	28.6182	NaN
Q9H0A0	23.9296	24.2186	24.0863	24.1949	24.2561	24.3211	24.3179	24.0591	24.2765	24.2818	24.1377	24.01	23.9698	24.4372	23.9463	24.2373	24.1775	24.2217	NaN
O14777	20.3679	20.6556	20.2292	20.5062	20.2573	20.7464	20.2936	20.8042	20.4098	20.0048	20.917	20.3863	NaN	NaN	NaN	NaN	NaN	NaN	NaN
P22392	21.781	22.3638	21.5018	22.658	21.2131	22.439	NaN	NaN	NaN	NaN	NaN	NaN	NaN	NaN	NaN	NaN	NaN	NaN	NaN
P22392;P15531	21.5778	22.8418	21.914	23.0902	21.7498	23.4437	NaN	NaN	NaN	NaN	NaN	NaN	NaN	NaN	NaN	NaN	NaN	NaN	NaN
O14745	22.5561	22.6626	22.7926	22.7595	22.5856	22.9046	22.6167	22.6669	22.7677	22.5799	22.781	22.8931	22.5346	22.7622	22.6735	22.7805	22.7824	22.7449	NaN
O00483	21.8748	24.1202	24.1299	24.1556	24.1144	24.304	23.3502	23.3606	23.4151	23.9815	23.9891	24.229	23.6968	24.2291	24.0487	23.7735	23.0537	23.7182	NaN
Q16718	23.4372	23.5246	23.4328	23.5163	23.5379	23.6492	23.679	23.5153	23.5157	23.537	23.5255	23.4284	23.4043	23.4968	23.6723	23.6722	23.5057	23.4533	NaN
Q16795	22.0533	22.3142	21.9805	22.1386	22.1198	21.8271	22.1205	21.9849	22.2563	22.1624	21.8721	22.0278	21.9824	22.1759	22.0998	22.1653	21.9914	21.9564	NaN
O95299	21.6479	21.6575	21.6219	21.122	21.2414	21.3979	21.4182	21.4871	21.9107	21.4201	21.524	20.9263	NaN	NaN	NaN	NaN	NaN	NaN	NaN
O75489	22.6738	22.8521	22.9428	22.9087	22.7497	23.0821	22.9959	23.0271	22.7833	23.019	22.7597	22.718	22.8603	22.777	23.019	22.9241	23.0333	22.6127	NaN
Q86WB0	21.2751	21.2481	21.3908	21.044	21.1091	23.3396	21.2329	21.3971	22.145	21.524	21.2972	21.7705	21.2305	21.6172	21.4233	21.789	21.227	21.4984	NaN
Q9H6R4	23.1237	22.8185	22.8121	23.1682	23.1966	23.311	22.6727	22.775	23.7314	22.7579	22.7401	23.2617	22.616	22.6618	22.642	22.6276	23.8996	23.92	NaN
Q5SY16	21.8264	21.7685	21.7103	22.0301	21.4557	21.9425	22.0439	21.8556	21.7912	21.4374	21.8523	21.8283	NaN	NaN	NaN	NaN	NaN	NaN	NaN
P15559	22.6618	22.7585	22.8654	22.9364	22.7173	23.0679	23.0013	22.7002	23.0973	22.5641	22.7861	22.8533	22.6331	23.0523	22.6455	22.6485	22.8246	23.1924	NaN
P15531	27.1282	27.2924	27.0935	27.2947	27.1911	27.303	27.1967	27.2983	27.3337	27.1003	27.1662	27.2368	27.0245	27.2579	27.2523	27.2725	27.2341	27.2159	NaN
Q14919	21.3991	21.5931	21.5882	20.9795	21.304	21.2881	21.2839	21.9616	21.3229	20.9307	21.4073	21.3441	NaN	NaN	NaN	NaN	NaN	NaN	NaN
O75380	20.3241	19.6735	20.0442	20.5745	20.2309	20.4927	NaN	NaN	20.1762	NaN	NaN	NaN	19.7176	20.2868	20.2621	20.3701	20.0886	20.778	NaN
Q9GZT8	20.9091	20.9902	21.0761	21.1556	20.8704	21.1105	21.2427	21.0054	20.7758	21.2085	21.0154	20.98	21.0337	21.1286	20.7139	21.0846	21.1831	21.0471	NaN
Q9UN36	20.875	20.525	20.7334	21.108	20.8477	21.0377	21.1684	20.6719	20.8364	20.6625	20.7964	20.9617	20.7022	21.0418	20.9669	20.915	20.5446	20.9817	NaN
P49821	21.0129	21.0455	20.9376	21.2807	20.8532	21.3563	21.1671	20.6435	21.5973	21.1947	21.1064	20.7476	NaN	NaN	NaN	NaN	NaN	NaN	NaN
Q15843	23.6009	23.4413	23.4365	23.361	23.1754	23.4837	23.8393	23.5037	23.4196	23.5306	23.2401	23.1429	23.6639	23.8152	23.4342	23.5258	23.3546	22.9352	NaN
Q9NX24	23.7583	23.9719	23.777	23.938	23.8761	24.0237	24.0414	23.8201	23.7073	23.8739	23.9895	23.8243	23.6927	23.8361	23.7858	24.1295	24.0187	23.801	NaN
O96000	24.4656	24.6526	24.5288	24.6365	24.4279	24.6453	24.4359	24.6038	24.691	24.4898	24.6817	24.4448	24.4115	24.464	24.6542	24.7534	24.4923	24.5798	NaN
Q92979	20.9445	21.2047	20.8528	21.2531	20.8675	20.8782	21.3951	20.9375	21.2858	20.716	20.9827	21.0207	NaN	NaN	NaN	NaN	NaN	NaN	NaN
Q9UMS0	21.4539	21.904	21.7805	21.8445	21.6382	21.7486	22.0324	21.8497	21.9928	21.3518	21.5709	21.7546	21.6237	21.5902	21.32	21.9762	22.1256	22.1428	NaN
P55769	25.6247	25.6359	25.7093	25.8523	25.687	25.7781	25.7098	25.7208	25.7481	25.7052	25.8405	25.5309	25.5501	25.8725	25.7483	25.753	25.701	25.7001	NaN
Q9Y221	22.3125	22.6276	22.3295	22.5252	22.2225	22.5859	22.6156	22.5794	22.5207	22.2065	22.2604	22.5519	22.3018	22.4698	22.2863	22.5891	22.5351	22.4558	NaN
Q13423	21.9025	21.748	21.4039	22.3888	21.3653	21.5482	21.5373	21.7431	22.2522	20.9514	21.7145	22.122	NaN	NaN	NaN	NaN	NaN	NaN	NaN
Q9NPE3	20.5421	21.0676	21.1924	21.3537	20.9957	21.2103	21.2186	21.0424	21.3923	21.109	21.0795	20.3825	NaN	NaN	NaN	NaN	NaN	NaN	NaN
P06748	31.1405	31.2294	31.0819	31.304	31.0101	31.2829	31.2255	31.0411	31.214	31.0974	31.2183	31.2192	30.9849	31.2681	31.1766	31.2154	31.2022	31.1826	NaN
P16083	21.7765	21.8333	21.8508	21.8417	22.0807	21.842	22.0484	21.6399	21.9575	21.8575	21.7807	21.8306	22.1243	21.8848	21.7703	21.8835	21.8217	21.725	NaN
Q9NVX2	21.7198	22.0515	22.1698	22.2935	21.6454	21.643	22.6733	22.0192	21.8828	21.8801	21.6183	21.6636	NaN	NaN	NaN	NaN	NaN	NaN	NaN
Q96D46	22.7949	22.7437	22.7277	22.9243	22.7385	22.8591	22.7878	22.9347	22.9115	22.6463	22.7749	22.7069	22.6639	22.7751	22.9074	22.8266	22.7855	22.7938	NaN
Q9ULX3	23.2979	23.3306	23.0467	22.6337	23.384	23.2477	22.9785	23.4066	23.3647	22.8709	23.129	23.0486	22.9441	23.3422	23.0309	23.3933	23.2079	23.1458	NaN
Q96P11	21.9765	22.4086	21.9457	22.5894	21.9266	22.3568	22.3303	22.4271	22.6334	21.9653	21.9634	22.2636	22.0002	22.6253	22.0606	22.5794	22.2036	22.0176	NaN
Q13823	22.8641	23.0388	22.7253	22.8665	22.8249	22.8846	22.8026	23.0045	22.9335	22.8385	22.8603	22.5895	22.5577	22.885	22.947	22.9896	22.8872	22.9069	NaN
Q14978	26.2914	26.4545	26.2553	26.3513	26.2594	26.4795	26.3302	26.427	26.356	26.4539	26.3305	26.2614	26.1437	26.4378	26.3949	26.428	26.382	26.3077	NaN
P55209	27.3919	27.3718	27.3215	27.4987	27.3179	27.4826	27.4716	27.4889	27.4397	27.2543	27.3262	27.3156	27.2404	27.4332	27.4335	27.4489	27.4396	27.3922	NaN
P55209;Q99733	23.3839	22.9789	23.309	23.2378	23.3986	22.9439	NaN	NaN	NaN	NaN	NaN	NaN	22.8115	23.2673	23.3536	23.3575	23.1761	23.3199	NaN
Q9HCD5	21.6161	22.6435	21.5342	22.322	21.3695	22.4284	22.2122	22.2083	21.699	22.2195	21.8544	22.2592	NaN	NaN	NaN	NaN	NaN	NaN	NaN
O75251	21.0148	21.5974	21.1721	21.2301	20.7479	20.9568	21.6444	20.9637	20.8923	21.2277	21.1803	20.7045	NaN	NaN	NaN	NaN	NaN	NaN	NaN
O00217	20.8022	20.721	21.7829	21.2905	21.4898	21.3444	21.8356	21.1692	21.1532	21.6461	20.8269	20.6252	NaN	NaN	NaN	NaN	NaN	NaN	NaN
Q8WX92	22.9381	23.0996	22.8399	23.0628	22.9315	23.0969	23.1171	23.0857	22.9239	22.9843	22.9121	22.9037	22.9206	23.0129	23.0267	23.0431	22.9232	22.9975	NaN
P18615	20.1942	20.1238	19.7762	20.468	19.5355	19.8226	NaN	20.2087	NaN	20.4785	20.2847	20.0635	NaN	NaN	NaN	NaN	NaN	NaN	NaN
P30419	24.3018	24.0841	24.2385	24.3503	24.2627	24.4273	24.2678	24.2308	24.3895	24.1765	24.2616	24.4205	24.1335	24.3395	24.2249	24.405	24.3013	24.2939	NaN
Q08J23	26.4179	26.457	26.3435	26.5005	26.3386	26.5198	26.4793	26.3893	26.4913	26.3867	26.3875	26.3174	26.1864	26.4474	26.5334	26.4765	26.4762	26.4788	NaN
Q9BV86	23.5489	23.6859	23.3105	23.4988	23.4931	23.3705	23.5069	23.4871	23.6653	23.5945	23.2773	23.4473	23.4143	23.5596	23.2139	23.6062	23.5249	23.5944	NaN
Q9BSD7	21.3462	21.7778	21.7781	21.7135	21.5931	21.4492	21.9429	21.3839	21.8294	21.7488	21.5596	21.2755	21.1848	21.9869	21.6234	21.8395	21.6546	21.6237	NaN
O95989	21.1533	21.5554	21.1155	21.3303	21.0954	21.4537	21.2977	21.3034	21.2627	21.694	20.8624	21.3849	20.9921	22.0359	20.9969	21.4032	21.4676	21.1097	NaN
Q7Z417	21.3846	21.603	21.3154	21.5748	21.16	21.7788	21.6978	21.8037	21.7186	21.7455	21.2475	21.1079	NaN	NaN	NaN	NaN	NaN	NaN	NaN
Q8NFH3	24.4335	24.5752	24.3461	24.1606	24.1387	24.4357	24.3685	24.4581	24.5754	24.2953	24.1879	24.3277	24.1852	24.4754	24.2733	24.5327	24.2664	24.4	NaN
Q8NFH5	22.1524	21.299	20.1283	22.1462	21.4095	22.1399	20.9449	22.4087	21.5322	21.8174	21.3486	21.5078	20.8982	21.2121	21.7753	21.8163	21.8561	21.7554	NaN
Q9BW27	21.6193	22.1679	21.9205	22.2617	21.818	22.0736	22.424	21.9217	22.2613	21.7081	21.6905	22.0265	NaN	NaN	NaN	NaN	NaN	NaN	NaN
Q9Y3T9	23.7124	23.9075	23.7684	23.8488	24.2766	24.0268	23.9015	23.9878	23.8388	23.9441	23.8688	23.769	23.6648	23.9865	23.9504	24.0186	23.8925	23.8705	NaN
Q9H0G5	18.6798	18.8797	18.6007	18.721	19.4308	18.9211	18.955	18.0541	19.2145	NaN	19.0515	19.0344	NaN	NaN	NaN	NaN	NaN	NaN	NaN
P19338	29.4935	29.5017	29.3424	29.4572	29.2835	29.6155	29.4392	29.523	29.5292	29.3931	29.447	29.3957	29.2848	29.4877	29.4725	29.5056	29.4711	29.4628	NaN
P08559	21.732	22.4233	21.7532	21.7761	21.9341	22.0416	21.8197	22.314	21.7511	22.0999	21.6575	21.5811	NaN	NaN	NaN	NaN	NaN	NaN	NaN
O00567	23.1027	22.9273	22.8937	22.9933	22.7803	22.9787	23.0017	22.8958	22.7264	23.0583	22.9762	22.9225	22.6561	23.0242	23.0011	22.9868	22.995	22.9997	NaN
Q8TAT6	22.9431	23.072	22.7103	22.8903	22.8794	22.9413	22.7618	23.041	22.9377	22.9425	22.931	22.7148	22.9016	22.6653	23.051	22.9351	23.0356	22.9113	NaN
Q9UHY1	22.6563	22.9409	22.85	22.7384	22.744	22.8329	22.8155	22.8436	22.841	22.7975	22.5689	22.9072	22.6226	22.9282	22.7981	22.8492	22.8932	22.635	NaN
Q14249	22.5515	22.6393	22.5927	22.374	22.5268	22.646	22.751	22.5274	22.5972	22.1345	22.7496	22.6412	22.2842	22.715	22.5725	22.5381	22.6759	22.5885	NaN
O15381	19.9286	20.4994	20.1746	20.6256	20.6659	20.2703	20.4096	20.3311	21.0657	20.458	19.8153	20.4173	NaN	NaN	NaN	NaN	NaN	NaN	NaN
P28331	21.3578	21.9626	21.8883	21.6055	21.5782	21.7182	21.7011	21.2207	21.9151	21.6506	21.9044	21.7893	NaN	NaN	NaN	NaN	NaN	NaN	NaN
P40261	21.7664	22.5177	21.5731	21.8248	21.6272	21.7201	22.1052	21.7642	21.981	21.406	21.8638	22.0003	21.8028	22.1493	22.0234	21.8992	21.7804	21.5964	NaN
Q9Y314	23.3462	23.5103	23.5176	23.5823	23.5632	23.6098	23.578	23.5739	23.4743	23.4543	23.5805	23.4903	23.4421	23.4079	23.6317	23.4247	23.6594	23.5711	NaN
Q99733	24.875	24.7356	24.6811	24.8043	24.5072	24.9171	24.6569	24.7017	24.5751	24.6587	24.8009	24.8671	24.7172	24.4527	24.8229	24.8326	24.7932	24.8706	NaN
O75607	24.9107	24.6768	24.8667	24.7373	24.4794	24.7996	24.8731	24.6652	24.7741	24.6663	24.8843	24.5856	24.528	24.8825	24.7779	24.8087	24.7791	24.7874	NaN
Q8WUM0	23.2874	23.3871	23.2136	23.4314	23.1734	23.4793	23.4356	23.2581	23.4805	23.2771	23.278	23.2181	23.3174	23.562	23.289	23.2661	23.261	23.2872	NaN
P49790	23.3679	23.6454	21.8649	23.831	23.2676	23.623	23.1662	22.8778	23.1432	23.037	23.7047	23.4286	23.0338	23.1684	23.1045	23.1748	24.1622	23.2936	NaN
Q96RS6	22.76	22.4348	22.6654	22.1988	22.2521	22.3448	22.5262	22.4657	22.5421	22.5868	22.1705	22.1169	22.2178	22.4649	22.6997	22.2489	22.73	22.2664	NaN
Q9Y266	28.9006	28.9406	28.8363	29.0029	28.8228	28.9719	28.8533	28.8832	28.9557	28.9847	28.9336	28.8748	28.7614	28.9704	28.9312	28.9681	28.9262	28.9024	NaN
P22307	22.8934	23.0356	22.923	23.1328	22.9879	23.0811	22.9401	22.9788	22.9014	23.044	23.1378	23.0801	22.7434	23.1207	23.0472	23.0319	22.9892	23.0442	NaN
Q8NCW5	23.1668	22.8506	23.2379	23.1022	23.2401	23.0476	23.1873	23.2167	22.9863	23.0233	23.0793	23.1728	22.9867	23.2022	23.2242	23.0386	23.0971	23.1044	NaN
Q9BVI4	23.5537	23.7262	23.7274	23.6594	23.6088	23.7027	23.6532	23.816	23.5582	23.6385	23.6333	23.6989	23.5293	23.6904	23.6745	23.7649	23.6653	23.6703	NaN
Q9BZE4	22.3335	22.291	22.2875	22.3825	22.0921	22.321	22.1261	22.3974	22.1564	22.3386	22.3015	22.2329	22.097	22.3733	22.1075	22.472	22.2891	22.333	NaN
Q9H8H0	22.9972	23.1709	22.7415	23.0068	22.7788	22.8929	23.1005	23.0696	22.8269	23.1714	22.8313	22.6969	23.0001	22.7799	22.9926	22.723	22.8468	23.2003	NaN
Q15233	28.1565	28.3589	28.3429	28.4417	28.2722	28.3767	28.2669	28.2157	28.4461	28.3397	28.2797	28.3397	28.1482	28.3676	28.3314	28.3739	28.3223	28.3598	NaN
P78316	22.3824	22.4929	22.5475	22.2234	22.2509	22.0666	22.0803	22.5072	22.3068	22.5032	22.0573	22.5317	21.9988	22.4694	22.3361	22.3408	22.0052	22.8546	NaN
Q9Y2X3	24.0236	23.874	24.0032	23.7759	24.0985	23.9279	23.8648	23.9219	23.9053	24.1332	23.7437	24.0418	23.8234	24.0451	23.868	23.9249	24.3493	23.7607	NaN
O75694	25.1626	25.2437	25.1897	25.2785	25.1024	25.2562	25.371	25.2116	25.2032	25.1662	25.1245	25.1512	25.005	25.3052	25.194	25.3141	25.1953	25.2214	NaN
O43847	24.9024	25.0901	25.0471	25.1323	24.9493	25.1548	25.176	24.9628	25.0088	25.063	25.0976	25.0547	24.9829	25.0989	24.9683	25.1663	25.052	25.0751	NaN
Q12769	24.0443	24.1281	24.0519	23.9315	24.0886	24.0974	24.2045	24.118	24.0282	23.9794	24.0004	23.9572	23.8959	24.1628	24.1195	24.0395	24.0461	24.0228	NaN
Q8NFH4	23.4104	23.6092	23.411	23.5223	23.5256	23.6768	23.6304	23.4737	23.4569	23.4178	23.6766	23.5107	23.3257	23.6214	23.5829	23.557	23.5862	23.4543	NaN
Q8N1F7	25.975	26.0395	25.9499	26.1519	25.9299	26.0565	26.0404	26.0763	25.9014	26.061	26.0174	25.959	25.8472	26.1203	26.0324	26.0695	26.0642	25.9525	NaN
Q9BXS6	20.0884	20.2034	19.9666	19.6026	19.9371	20.4096	20.192	19.3279	20.0385	20.2114	20.0109	20.1812	NaN	NaN	NaN	NaN	NaN	NaN	NaN
Q5SRE5	23.1825	23.2235	23.2257	23.2103	23.0979	23.1102	23.1992	23.1632	23.2451	23.1873	23.1834	23.0234	23.0094	23.2055	23.2686	23.1425	23.1973	23.174	NaN
Q92621	25.138	25.2324	25.0652	25.2093	25.0272	25.205	25.0766	25.1795	25.1718	25.1538	25.1406	25.2487	25.061	25.1454	25.1299	25.169	25.18	25.2322	NaN
P35658	26.4739	26.5401	26.4105	26.5487	26.4364	26.5663	26.4661	26.4666	26.6045	26.4935	26.4159	26.4401	26.3928	26.5848	26.5586	26.5067	26.4802	26.4642	NaN
Q9Y5Y2	22.0147	21.4641	22.2012	21.1944	21.434	21.7037	21.7242	21.8426	22.4058	21.4623	21.1589	21.2763	NaN	NaN	NaN	NaN	NaN	NaN	NaN
P80303	21.1144	21.3694	21.3032	21.3291	20.7778	21.3474	21.4835	21.4273	21.4172	21.3934	21.0002	20.6043	NaN	NaN	NaN	NaN	NaN	NaN	NaN
Q9UKK9	25.2696	25.313	25.1684	25.3946	25.2577	25.2796	25.2141	25.3365	25.2371	25.249	25.3635	25.3423	25.2173	25.2893	25.3413	25.3492	25.2062	25.3127	NaN
P04181	26.485	26.5294	26.4007	26.4941	26.3875	26.5443	26.5582	26.4808	26.5878	26.4066	26.4439	26.4231	26.3429	26.4552	26.5173	26.6052	26.4544	26.4969	NaN
Q8N543	22.6895	22.9407	22.9988	22.7726	22.6353	22.8953	22.7195	23.0401	22.8787	22.8565	22.6275	22.8157	22.6512	22.9089	22.801	22.8904	22.9441	22.8299	NaN
P68402	24.5676	24.6555	24.4577	24.5025	24.3095	24.3993	24.4733	24.5964	24.6114	24.4335	24.3385	24.4594	24.3144	24.5481	24.5267	24.5326	24.4735	24.4873	NaN
P62937	31.0944	31.2525	31.0667	31.2529	31.0582	31.2806	31.2213	31.1989	31.2423	31.0272	31.2016	31.1421	31.0266	31.2369	31.1876	31.2322	31.2031	31.1458	NaN
Q9H074	22.573	22.5924	22.4183	22.6142	22.2978	22.5685	22.7945	22.541	22.3632	22.4164	22.4753	22.5045	22.2833	22.5656	22.4987	22.5584	22.6426	22.5387	NaN
Q9NX40	23.1214	23.3053	23.3228	23.4071	23.3403	23.3128	23.226	23.2256	23.2526	23.3159	23.4601	23.3656	23.1845	23.388	23.3775	23.3486	23.237	23.3327	NaN
Q02218	23.3342	23.4763	23.2471	23.4312	23.4487	23.3911	23.3994	23.476	23.4499	23.1601	23.3424	23.3375	23.204	23.4883	23.274	23.4432	23.4273	23.3885	NaN
Q9UQ80	29.7081	29.8416	29.6407	29.7753	29.7342	29.8443	29.7645	29.6938	29.7446	29.8087	29.6943	29.8256	29.5735	29.8167	29.8036	29.8047	29.7941	29.8025	NaN
Q9UNZ2	23.7387	23.9351	23.8942	23.8899	23.7251	23.9685	23.7464	23.8749	23.8727	23.9073	23.7263	23.8603	23.7939	23.9655	23.8514	23.857	23.8487	23.8259	NaN
Q9H1E3	23.1758	23.2839	23.1947	23.4394	23.1054	23.1865	23.1772	23.309	23.2168	23.4833	23.0703	23.0787	23.3792	23.4951	23.1005	23.2505	23.1213	22.994	NaN
Q8WVJ2	23.3391	23.2436	23.103	23.1666	23.1007	23.3349	23.0658	23.1645	23.2019	23.3838	23.1588	23.2588	22.9993	23.3172	23.2356	23.2468	23.2017	23.2328	NaN
Q14980	24.0924	24.0446	24.0545	23.9165	23.9489	24.0914	24.0436	24.0628	24.0914	23.961	24.0044	24.0497	23.9985	24.0339	24.0556	24.1022	23.9192	24.1424	NaN
Q7Z3B4	21.8987	21.9794	21.3659	21.5501	21.7188	22.0782	21.1344	21.5385	21.9234	21.9381	21.9251	21.9177	NaN	NaN	NaN	NaN	NaN	NaN	NaN
P37198	24.2789	24.1438	24.1124	24.2401	24.0543	24.279	24.1042	24.2903	24.0997	24.0769	24.281	24.2684	24.0181	23.9994	24.152	24.2629	24.1902	24.4443	NaN
Q9NTK5	27.1207	27.1988	27.1449	27.2559	27.1393	27.3078	27.1982	27.1734	27.2718	27.0644	27.1755	27.2737	27.0452	27.2477	27.1565	27.2616	27.2241	27.2129	NaN
O60313	21.9495	22.0962	21.9807	22.3218	22.2679	22.1801	22.0582	21.9454	22.3284	22.0351	22.3078	22.1525	NaN	NaN	NaN	NaN	NaN	NaN	NaN
Q9NZT2	21.0999	21.3143	21.1465	21.2015	21.002	21.4966	21.3397	21.2053	21.4595	20.9191	21.1903	21.2046	21.4226	21.2036	21.1778	21.3473	21.0229	21.2243	NaN
Q96FW1	24.4962	24.5968	24.4723	24.6259	24.374	24.5524	24.5055	24.628	24.5882	24.4823	24.364	24.4857	24.418	24.5517	24.5334	24.5669	24.4761	24.561	NaN
P11177	22.7961	22.7633	22.6388	22.8187	22.5605	22.7566	22.637	22.6915	22.8533	22.5291	22.8303	22.7834	22.4679	22.8937	22.7313	22.7451	22.7311	22.7824	NaN
Q9BVL2	22.6809	22.5838	22.631	22.7302	22.3625	22.6756	22.8244	22.7368	22.6937	22.4951	22.569	22.4298	22.3838	22.7966	22.6224	22.7075	22.4155	22.8051	NaN
P10515	26.1875	26.2926	26.1295	26.2541	26.1972	26.2445	26.2188	26.2718	26.2506	26.2506	26.2538	26.2116	26.1137	26.2241	26.2065	26.2799	26.2507	26.2879	NaN
P11940	28.3535	28.4409	28.2973	28.4722	28.2529	28.4302	28.4192	28.3896	28.3727	28.3598	28.4006	28.3837	28.2217	28.4404	28.3959	28.4304	28.3893	28.3872	NaN
P11940;Q13310	21.3396	21.8115	21.3714	22.1946	21.1851	21.902	NaN	NaN	NaN	NaN	NaN	NaN	NaN	NaN	NaN	NaN	NaN	NaN	NaN
Q13310	26.5126	26.5063	26.3613	26.4304	26.2538	26.5241	26.5283	26.3633	26.3654	26.4381	26.3225	26.5314	26.2073	26.5235	26.4681	26.4701	26.5165	26.4505	NaN
O75459	22.9472	23.1282	22.9842	23.2071	23.0005	23.1674	22.8408	23.0937	23.1686	23.1287	23.1513	23.0438	22.8529	23.2113	23.0835	22.9795	23.1667	23.1262	NaN
Q8NC51	28.1137	28.2424	28.0766	28.2883	28.0884	28.2611	28.0974	28.1848	28.3709	28.1669	28.1881	28.145	28.0306	28.2951	28.1556	28.1913	28.2269	28.2148	NaN
Q13177	26.0658	26.2429	26.0748	26.2397	26.1648	26.1703	26.2656	26.1916	26.1897	26.0357	26.071	26.1671	25.9489	26.2452	26.239	26.2458	26.1536	26.105	NaN
Q15365;Q15366;P57721	21.1187	21.3336	21.3226	22.5741	21.4239	21.9556	NaN	NaN	NaN	NaN	NaN	NaN	NaN	NaN	NaN	NaN	NaN	NaN	NaN
Q15365	28.6467	28.8186	28.6732	28.8277	28.6104	28.827	28.7919	28.7365	28.8586	28.6858	28.6465	28.6967	28.5657	28.7891	28.7986	28.7942	28.7404	28.743	NaN
O14737	25.3016	25.3921	25.2593	25.5	25.2017	25.4508	25.5036	25.245	25.3128	25.3472	25.4553	25.2055	25.057	25.4655	25.411	25.4071	25.4016	25.3836	NaN
Q9BRP1	21.1284	21.1615	20.9098	21.4577	21.1782	21.4505	21.6958	21.2137	21.4603	21.0128	21.1821	20.8331	NaN	NaN	NaN	NaN	NaN	NaN	NaN
P54886	23.7689	23.847	23.8214	23.9091	23.7191	23.8866	23.8617	23.8915	23.9406	23.8491	23.7169	23.715	23.7022	23.7834	24.0097	23.8852	23.7603	23.7906	NaN
Q99497	28.6696	28.7606	28.6136	28.7602	28.5736	28.8244	28.7222	28.7088	28.7404	28.5829	28.7656	28.7505	28.5603	28.7788	28.7339	28.768	28.7261	28.6982	NaN
O75340	24.6262	24.6046	24.5871	24.4579	24.4434	24.5971	24.5322	24.576	24.6464	24.5138	24.5942	24.44	24.3709	24.5698	24.6243	24.6302	24.5815	24.549	NaN
Q9GZP0	18.3243	19.0448	18.0626	18.9709	18.2761	18.6901	NaN	NaN	NaN	NaN	NaN	NaN	NaN	NaN	NaN	NaN	NaN	NaN	NaN
O00151	26.0233	26.0427	25.8843	26.1778	25.9032	26.0426	26.0354	26.1865	26.0481	25.972	25.9898	25.8551	25.8854	26.2204	26.0788	25.9509	26.0551	25.8543	NaN
Q96HC4	25.2201	25.3703	25.1687	25.4323	25.1449	25.3315	25.3324	25.3235	25.3528	25.2215	25.0954	25.2742	25.0498	25.4107	25.2268	25.2777	25.3707	25.287	NaN
Q15154	22.7152	22.8097	22.8147	23.0066	22.7007	23.001	22.8048	22.5852	22.8862	22.9472	22.9211	22.8071	22.6966	22.9333	22.8921	22.8494	22.8196	22.8697	NaN
Q15121	22.5229	22.4067	22.3908	22.4135	22.1823	22.5754	22.6065	22.4347	22.3618	22.5247	22.404	22.2587	22.1931	22.6279	22.4585	22.3668	22.464	22.4314	NaN
Q9BRX2	21.7346	21.8995	21.9182	21.9989	21.9513	21.9901	21.8451	21.844	21.7954	21.9603	21.9702	22.0829	21.866	21.8812	21.9156	21.8625	22.0582	21.941	NaN
O60925	23.2725	23.2531	22.9872	23.0886	23.074	23.2711	23.2011	23.2214	23.2348	23.1193	22.9905	23.1571	22.9801	23.2177	23.1339	23.1656	23.32	23.1483	NaN
Q9UHV9	25.6821	25.7097	25.4153	25.7619	25.6071	25.6491	25.6164	25.487	25.7901	25.7037	25.5591	25.5352	25.419	25.7159	25.6539	25.6796	25.6261	25.6901	NaN
P00558	29.6963	29.7443	29.6487	29.7938	29.6639	29.7844	29.6489	29.6708	29.7631	29.6386	29.7945	29.7348	29.5929	29.7727	29.7709	29.7662	29.7271	29.7063	NaN
P32322	24.2551	24.3111	24.0646	24.2797	24.1048	24.2673	24.0879	24.3156	24.29	24.2094	24.1924	24.3107	24.0614	24.2539	24.2717	24.231	24.2663	24.2354	NaN
P32322;Q96C36	20.2529	21.2091	21.347	21.5769	20.7468	21.3444	NaN	NaN	NaN	NaN	NaN	NaN	NaN	NaN	NaN	NaN	NaN	NaN	NaN
Q96GU1	25.9221	26.0097	25.9172	26.0867	25.8972	26.0747	25.9595	25.9737	26.1188	25.908	25.9389	26.0167	25.8469	26.0227	25.9804	26.0134	25.9996	25.975	NaN
P09874	27.3071	27.4001	27.2729	27.3153	27.3082	27.3918	27.2773	27.3379	27.3886	27.3274	27.3004	27.3313	27.1844	27.3701	27.348	27.3719	27.3378	27.3012	NaN
Q15366	28.0367	28.1083	28.0593	28.1672	28.0652	28.1485	28.0839	28.1723	28.125	28.0474	28.1074	28.0486	27.9993	28.1781	28.1381	28.0167	28.1397	28.1036	NaN
Q15366;P57721	21.2071	21.8	21.4336	21.806	21.2803	21.9634	NaN	NaN	NaN	NaN	NaN	NaN	NaN	NaN	NaN	NaN	NaN	NaN	NaN
P12004	27.722	27.7285	27.7392	27.7646	27.7104	27.784	27.8994	27.8784	27.8288	27.8225	27.8119	27.8955	27.9079	28.0856	28.0546	28.1075	28.0207	27.9921	NaN
Q8WW12	24.7364	24.8252	24.6917	24.8007	24.6679	24.8695	24.7401	24.7351	24.8125	24.8517	24.6559	24.7848	24.6123	24.7401	24.8302	24.8431	24.8076	24.775	NaN
O00541	24.3629	24.3353	24.2942	24.506	24.3986	24.494	24.2629	24.5246	24.3974	24.5435	24.4388	24.3262	24.262	24.5215	24.4259	24.3286	24.4828	24.419	NaN
Q9NQP4	22.126	22.1132	21.9095	22.2524	22.0679	22.1452	22.1915	22.048	22.2643	21.9443	22.1432	21.9887	22.1283	22.1275	22.1801	22.1816	22.0287	22.0398	NaN
P18669	27.7535	27.7346	27.62	27.812	27.6352	27.7453	27.6791	27.6367	27.735	27.8366	27.6597	27.7731	27.5387	27.7648	27.7756	27.7534	27.7192	27.7286	NaN
Q96HS1	24.4157	24.4834	24.4336	24.526	24.3448	24.5876	24.311	24.4034	24.5484	24.4827	24.4015	24.6333	24.3617	24.4795	24.4548	24.5681	24.5506	24.4019	NaN
Q9Y3B8	24.3934	24.652	24.5437	24.4953	24.5962	24.6221	24.4167	24.5344	24.4464	24.5795	24.6451	24.634	24.3595	24.648	24.5489	24.5634	24.579	24.6085	NaN
Q5VVQ6	20.9127	21.1889	21.5091	20.7153	21.2403	20.9722	21.1302	21.2034	21.6052	21.2722	20.449	21.307	NaN	NaN	NaN	NaN	NaN	NaN	NaN
Q8N6M0	22.6956	22.4666	22.6636	22.5898	22.5158	22.5587	22.6443	22.645	22.6201	22.5521	22.558	22.4523	22.5811	22.6462	22.6519	22.5168	22.5985	22.5564	NaN
O95747	24.7605	24.8393	24.7402	24.9427	24.7367	24.9203	24.7972	24.7343	24.9303	24.9011	24.7618	24.8426	24.6094	24.9024	24.8157	24.927	24.8482	24.8425	NaN
Q86YP4	22.7414	23.1392	23.0006	22.9444	22.9245	23.3293	23.0502	22.8153	22.872	22.9473	23.1561	23.1942	22.7644	22.9155	23.1563	23.0845	23.0892	23.1023	NaN
Q86U42	25.0688	25.1698	25.1147	25.1814	25.1724	25.2956	25.2226	25.1269	25.1862	25.2919	25.03	25.1522	25.0211	25.2294	25.1981	25.2381	25.13	25.1827	NaN
P07237	27.0665	27.1977	27.0642	27.1652	27.0294	27.1454	27.0716	27.0398	27.1733	27.1067	27.0813	27.205	26.9969	27.1238	27.1901	27.2255	27.06	27.1534	NaN
P30101	28.2394	28.3033	28.2114	28.3743	28.2191	28.3477	28.266	28.2166	28.3995	28.2436	28.2891	28.2153	28.0879	28.3333	28.3257	28.33	28.2652	28.316	NaN
P13667	26.6085	26.5233	26.4444	26.6546	26.5294	26.588	26.5668	26.5672	26.6361	26.5263	26.467	26.5934	26.4137	26.5621	26.5577	26.6404	26.5857	26.6087	NaN
Q9BY77	22.1898	22.0597	22.0926	22.3289	22.2644	22.1822	22.237	22.3722	22.0638	22.1183	22.2123	22.1857	22.1534	22.0716	22.3575	22.3751	22.0176	22.1179	NaN
Q99471	25.4951	25.5308	25.4257	25.6141	25.4903	25.6657	25.487	25.6667	25.4229	25.5705	25.5219	25.4954	25.3382	25.5735	25.6482	25.6515	25.5077	25.4479	NaN
P22059	22.4432	22.8152	22.6026	22.7055	22.6548	22.8716	23.0404	22.6257	22.6894	22.666	22.3872	22.6922	22.4068	22.4149	22.5782	23.3826	22.7961	22.6052	NaN
Q6IN85	20.3083	20.2725	20.0843	20.5867	20.2366	20.2503	20.5976	20.2286	20.362	20.168	20.0224	20.4315	20.0728	20.288	20.2623	20.2926	20.3146	20.6102	NaN
Q96C36	23.5122	23.688	23.3752	23.558	23.3739	23.6009	23.3871	23.6963	23.4366	23.5688	23.5676	23.4914	23.668	23.6403	23.5654	23.6374	23.4101	23.2749	NaN
Q15102	26.0576	26.0953	26.1577	26.2215	26.1148	26.2497	26.1082	26.2622	26.2389	26.094	26.1099	26.0857	25.9456	26.2069	26.1902	26.2175	26.1623	26.18	NaN
Q15645	20.5852	22.3187	22.2452	22.276	22.2181	22.3416	21.9328	21.6858	22.6068	21.5345	21.65	22.5157	21.9374	22.1521	21.5015	21.9203	22.2005	22.2241	NaN
Q9BUL8	24.0243	24.1366	23.9917	24.2798	24.1032	24.3253	24.1676	24.2051	24.3173	24.0852	24.2054	23.9496	23.969	24.3223	24.1549	24.1198	24.0915	24.1772	NaN
Q8WUM4	27.8247	27.9121	27.7706	27.8753	27.803	27.9634	27.8941	27.8772	27.9405	27.8474	27.8421	27.8387	27.6722	28.0244	27.9077	27.8663	27.824	27.8529	NaN
Q9H2J4	23.3697	23.4926	23.1852	23.273	23.2822	23.2762	23.3539	23.444	23.3929	23.1801	23.4732	23.2013	23.1675	23.2822	23.6485	23.1709	23.3265	23.3679	NaN
Q15084	25.9709	26.0704	25.9914	26.1704	25.9715	26.1861	26.0039	26.1076	25.9754	26.0996	26.13	26.0263	25.9004	26.1654	26.0469	26.0919	26.0616	26.0724	NaN
Q9BVG4	20.83	20.5262	21.0428	20.6991	20.9203	21.0018	20.4081	21.0831	21.0834	21.154	20.7023	20.7327	NaN	NaN	NaN	NaN	NaN	NaN	NaN
O00764	23.2459	23.1875	22.9551	23.4108	23.3921	23.355	23.3244	23.5069	23.1175	23.2876	23.0841	23.1562	23.0364	23.3364	23.2952	23.1699	23.3234	23.3351	NaN
Q9UBV8	23.4141	23.4835	23.607	23.519	23.4523	23.6048	23.49	23.5558	23.6443	23.74	23.2252	23.43	23.1847	23.6568	23.3579	23.3766	23.9227	23.4843	NaN
P08670	29.5943	29.7283	29.6388	29.7152	29.6415	29.7951	29.7335	29.7078	29.6284	29.6811	29.6995	29.6704	29.5601	29.7465	29.7129	29.742	29.701	29.7025	NaN
O15212	25.5837	25.6331	25.6637	25.816	25.566	25.6285	25.512	25.7753	25.6597	25.5773	25.7059	25.6067	25.5807	25.7155	25.5952	25.6564	25.698	25.6605	NaN
P61758	25.5733	25.4671	25.4302	25.6302	25.4253	25.4862	25.6089	25.547	25.442	25.6278	25.3881	25.4187	25.5438	25.5011	25.6131	25.6066	25.3525	25.4016	NaN
Q01813	25.3894	25.4207	25.2661	25.4986	25.3436	25.5048	25.3699	25.3903	25.5003	25.2577	25.4477	25.4587	25.3902	25.4659	25.3005	25.46	25.4707	25.3793	NaN
P53350	22.1891	22.5054	22.411	22.4693	22.3408	22.4799	22.3316	22.4165	22.2962	22.617	22.4385	22.2757	22.4156	22.5478	22.4605	22.1876	22.4185	22.3501	NaN
P30086	27.6147	27.6317	27.5067	27.6368	27.5152	27.714	27.5682	27.7174	27.6872	27.5725	27.6586	27.5799	27.4928	27.6372	27.6993	27.6765	27.667	27.6403	NaN
Q9H7Z7	23.3345	23.2822	23.0913	23.5449	23.2324	23.2804	23.446	23.3866	23.4482	23.1772	23.1913	23.1915	23.1521	23.42	23.1523	23.4641	23.3331	23.3003	NaN
Q96G03	23.8186	23.9878	23.8776	23.9932	23.8956	23.9461	23.8368	24.0184	23.9311	23.8358	23.9342	23.9975	23.7926	24.0888	23.9704	23.7854	23.9373	23.9877	NaN
A6NDG6	21.7288	21.6624	21.8629	21.6079	22.0388	21.5197	22.0947	20.889	22.0987	21.9171	22.0796	22.25	NaN	NaN	NaN	NaN	NaN	NaN	NaN
P35232	27.955	28.0844	27.9841	28.1067	27.9732	28.1641	28.0271	28.1774	28.0994	27.9887	27.9751	28.0641	27.8309	28.1091	28.0805	28.1283	28.0765	28.0575	NaN
Q8IWS0	22.9752	22.9786	22.9596	23.2581	22.7888	23.1374	22.8888	23.1294	23.1897	23.0019	23.0376	22.9127	22.8352	23.1442	22.9532	22.9589	23.1748	23.0449	NaN
Q9NRX4	20.8535	21.2656	20.7933	21.3331	20.5465	21.1106	21.0961	20.3718	21.4193	20.989	20.7529	21.2764	NaN	NaN	NaN	NaN	NaN	NaN	NaN
P62140	21.6732	21.8438	21.9103	22.0445	21.5195	22.3896	22.3813	22.2921	21.6368	21.6959	21.9795	21.3106	NaN	NaN	NaN	NaN	NaN	NaN	NaN
P62140;P62136;P36873	21.3372	21.8772	21.9602	21.8648	21.0461	22.3315	NaN	NaN	NaN	NaN	NaN	NaN	NaN	NaN	NaN	NaN	NaN	NaN	NaN
P40855	22.0671	21.9948	22.0204	21.7588	22.0243	21.7927	22.0506	21.9317	21.8971	21.845	22.1828	21.7964	21.7229	21.911	22.0673	22.0548	21.9496	21.9808	NaN
Q99623	27.1927	27.2796	27.218	27.3085	27.2151	27.3448	27.1738	27.2986	27.3111	27.3133	27.2277	27.1909	27.1166	27.3174	27.3037	27.3937	27.2473	27.2308	NaN
Q13492	25.6155	25.8592	25.6404	25.5873	25.5718	25.714	25.7912	25.6747	25.6108	25.6524	25.5252	25.6021	25.5484	25.6785	25.6841	25.738	25.6606	25.6677	NaN
P22061	27.0217	27.0681	26.998	27.0429	27.007	27.0894	27.3484	27.3372	27.3471	27.3094	27.3308	27.3282	27.4295	27.505	27.4831	27.5278	27.5153	27.4955	NaN
Q9Y237	22.0375	22.3742	21.8342	22.4184	21.8835	22.2476	21.9828	22.6331	22.242	21.8423	21.7965	22.2238	NaN	NaN	NaN	NaN	NaN	NaN	NaN
P13796	28.1059	28.132	28.0958	28.1919	28.0427	28.2023	28.0871	28.0869	28.1839	28.166	28.1107	28.1504	27.9953	28.1821	28.1487	28.1809	28.1092	28.1649	NaN
Q9NRX1	21.1775	20.9407	20.6648	21.2002	20.7752	21.1755	20.9853	20.7042	20.6907	20.919	21.2543	20.7652	NaN	NaN	NaN	NaN	NaN	NaN	NaN
Q8TBX8	21.1918	21.4442	21.2871	21.2157	21.13	21.2516	21.3331	21.0679	21.2644	21.3882	21.1056	21.3031	21.3045	21.3631	21.2219	21.3644	21.2248	21.0011	NaN
Q13526	22.9591	22.4574	22.618	23.1557	22.6065	22.9696	22.7471	23.1949	23.1494	22.8357	22.5215	22.3046	23.117	23.5265	22.2599	22.1213	23.0733	22.9833	NaN
P55036	25.6385	25.7017	25.6153	25.7332	25.6547	25.8261	25.6731	25.6124	25.8525	25.7278	25.7526	25.5812	25.4601	25.7555	25.682	25.7479	25.7955	25.7174	NaN
Q9GZP4	24.4293	24.6177	24.3693	24.6347	24.3	24.5735	24.3683	24.3497	24.6609	24.5647	24.4858	24.5902	24.188	24.5534	24.5236	24.6299	24.5405	24.4892	NaN
Q9Y263	21.0359	20.693	20.9333	20.8183	20.5552	20.5085	20.7133	20.7274	20.9618	20.5579	20.8725	20.8918	20.6901	21.0137	20.8507	20.7168	20.7297	20.7343	NaN
Q9Y244	23.4443	23.6469	23.5122	23.6829	23.3913	23.6018	23.7243	23.6337	23.4729	23.5482	23.4584	23.5194	23.3802	23.6829	23.529	23.5362	23.677	23.563	NaN
Q15149	25.3922	25.6396	25.4964	25.7393	25.3335	25.5659	25.4948	25.5241	25.3738	25.6432	25.6488	25.4396	25.4639	25.8284	25.5156	25.4652	25.4518	25.4806	NaN
P00491	27.7046	27.766	27.6711	27.788	27.6862	27.8849	27.7728	27.76	27.7849	27.6553	27.6867	27.8269	27.5916	27.8392	27.7785	27.7559	27.7815	27.7827	NaN
Q9H307	25.7993	25.8111	25.7628	25.8368	25.7166	25.8091	25.5071	25.4843	25.4769	25.5586	25.4733	25.4958	25.5979	25.7061	25.6925	25.6555	25.6232	25.6319	NaN
O60664	26.0166	26.0787	26.0137	26.1551	25.9991	26.1364	26.1089	26.067	26.1172	26.1389	25.9327	26.1216	25.9265	26.1425	26.0858	26.1515	26.0687	26.0965	NaN
P48739	21.613	21.5363	21.5312	21.8734	21.7052	21.813	21.707	21.4703	21.5586	21.8195	21.7376	21.7914	NaN	NaN	NaN	NaN	NaN	NaN	NaN
Q9Y446	22.3667	22.3385	22.3128	22.5298	22.5706	22.4142	22.4498	22.3976	22.1512	22.4219	22.6559	22.4264	22.1697	22.6034	22.5106	22.3419	22.3742	22.499	NaN
Q8IV08	21.4813	21.4028	21.449	21.4407	21.2487	21.5638	21.4376	21.5041	21.6042	21.2498	21.3189	21.5364	21.3281	21.5568	21.2974	21.5175	21.4691	21.4127	NaN
Q96A00	20.4058	20.3674	20.0973	20.1922	20.0907	21.1797	19.9996	20.8585	20.1228	20.3375	21.0905	19.7463	NaN	NaN	NaN	NaN	NaN	NaN	NaN
Q96C90	21.0781	22.4307	21.8179	21.824	22.2922	21.8273	22.6351	22.4339	NaN	22.4534	22.5127	22.5054	NaN	NaN	NaN	NaN	NaN	NaN	NaN
Q06830	30.0064	30.123	30.0432	30.0566	29.9903	30.1438	30.0793	29.9944	30.1036	30.148	29.9974	30.0584	29.8569	30.1201	30.0934	30.1214	30.0827	30.0823	NaN
Q06830;P32119	23.5067	23.8712	23.5257	24.1078	23.5085	23.9355	NaN	NaN	NaN	NaN	NaN	NaN	23.2054	23.943	23.8965	23.9176	23.7183	23.8731	NaN
Q06830;Q13162	20.5742	22.9423	21.3097	19.6961	21.1996	21.499	NaN	NaN	NaN	NaN	NaN	NaN	NaN	NaN	NaN	NaN	NaN	NaN	NaN
O43172	24.6339	24.4835	24.5817	24.421	24.3543	24.6406	24.682	24.568	24.6831	24.4563	24.4968	24.3856	24.4924	24.4146	24.737	24.6997	24.1792	24.5089	NaN
O43395	19.4647	20.8937	19.4322	20.4984	19.5944	20.7316	NaN	NaN	22.3884	NaN	NaN	NaN	NaN	NaN	NaN	NaN	NaN	NaN	NaN
P67775	20.1473	20.7089	20.1259	20.3767	19.5819	21.1437	NaN	NaN	NaN	NaN	NaN	NaN	NaN	NaN	NaN	NaN	NaN	NaN	NaN
P67775;P62714	22.8357	23.4512	23.2729	23.5754	23.1749	23.3714	23.6168	23.1661	23.6303	22.9993	22.8902	23.0173	NaN	NaN	NaN	NaN	NaN	NaN	NaN
Q08752	24.8032	24.9386	24.6433	24.7237	24.5907	24.8794	24.9286	24.6676	24.623	24.7862	24.7888	24.7483	24.5953	24.8083	24.8536	24.7484	24.7592	24.8257	NaN
Q9UNP9	23.6573	23.9455	23.5908	23.9462	23.5686	23.8757	23.8587	23.6348	23.9384	23.5637	23.7504	23.8564	23.5391	23.7431	24.0241	23.7446	23.7899	23.7805	NaN
P53041	23.0873	22.8769	22.5291	22.2929	22.6927	22.7337	22.8716	22.8234	22.7955	22.3645	22.6585	22.629	22.421	22.8932	22.7564	22.6079	22.7222	22.8568	NaN
Q8WWY3	23.6282	23.4587	23.024	23.3415	23.2303	23.3338	23.5414	23.5254	23.4948	23.1111	23.2996	23.1793	23.1802	23.2476	23.2641	23.6044	23.2692	23.5233	NaN
O14818	27.6708	27.7628	27.6255	27.6868	27.6495	27.7595	27.6475	27.7785	27.7599	27.6726	27.6429	27.6998	27.5655	27.7716	27.7659	27.746	27.7087	27.6633	NaN
Q9NVS9	21.7988	22.0647	21.6624	21.9187	22.0355	21.7739	22.0316	21.8484	22.0495	21.6864	21.6972	21.8563	21.7852	22.1403	21.7437	21.9471	21.82	21.6495	NaN
P24666	24.3622	24.6144	24.3696	24.4047	24.2827	24.6238	24.3981	24.4983	24.5991	24.2513	24.408	24.4223	24.3924	24.4405	24.5391	24.5096	24.4209	24.3051	NaN
P30405	23.7401	23.7552	23.6359	23.9677	23.7626	23.8791	23.9854	23.7599	23.9198	23.6223	23.776	23.7601	23.6544	23.7119	24.0066	23.9904	23.8034	23.6333	NaN
Q96BP3	21.4542	21.0405	21.6655	21.5761	21.639	21.1747	21.1792	21.5204	21.7417	21.69	21.4089	21.172	21.2509	22.0437	21.3233	21.3673	21.2734	21.3735	NaN
Q8NAV1	20.5423	21.0553	20.8754	21.0725	20.6072	21.7773	20.6951	21.3931	21.0906	20.7113	20.7664	21.3466	20.52	21.2607	21.2894	20.8061	21.1512	20.9512	NaN
P48634	22.9985	23.0014	22.8322	23.1162	22.847	23.2159	22.988	22.7097	23.1114	22.9481	23.0214	22.999	22.8064	22.8958	22.9315	22.9045	23.2766	23.054	NaN
Q9Y520	23.7674	24.0893	23.8434	23.955	23.9684	23.98	23.8913	23.9998	23.9573	23.9673	23.9776	23.8321	23.7989	23.9892	23.9563	23.9749	23.8939	23.9765	NaN
P32119	28.3717	28.4258	28.3011	28.4523	28.2748	28.4229	28.5092	28.4009	28.3166	28.2871	28.3963	28.3309	28.2583	28.3176	28.4385	28.4422	28.4256	28.3479	NaN
O75569	23.332	23.4561	23.0873	23.3077	23.0826	23.2526	23.1923	23.2301	23.0588	23.515	23.111	23.3721	23.2085	23.1059	23.2607	23.112	23.2611	23.5716	NaN
P62136	24.2073	24.2991	24.6215	24.2696	24.1014	24.324	24.2461	24.3999	24.3533	24.1938	24.3262	24.2209	24.0319	24.3671	24.409	24.3852	24.2524	24.2635	NaN
P36873	23.1214	23.2411	23.0214	23.2759	23.2395	23.3932	23.3843	23.2512	23.2489	23.1952	23.138	23.0429	23.061	23.2314	23.2483	23.3545	23.0294	23.3519	NaN
Q96QC0	21.1741	21.4702	20.9905	21.5	21.1818	21.1471	21.546	21.0594	21.4957	20.8494	21.1518	21.3732	21.3182	21.5465	20.6558	21.26	21.1666	21.5879	NaN
O75400	24.7889	24.9391	24.8217	24.9892	24.7239	24.8697	24.9679	24.9052	24.9504	24.7153	24.7367	24.8336	24.6955	24.7824	24.848	25.0017	24.88	24.9163	NaN
P78395	24.2301	24.1864	24.1968	24.3885	24.2718	24.2993	24.2802	24.1853	24.2467	24.183	24.2486	24.4084	24.1459	24.3623	24.134	24.3234	24.3092	24.3215	NaN
Q15435	22.3027	22.7832	22.6675	22.6998	22.371	22.669	22.835	22.3803	22.6335	22.3646	22.7106	22.6196	22.4948	22.7512	22.2759	22.6803	22.7591	22.5245	NaN
O43447	24.9317	24.8808	24.9976	25.1347	24.8958	24.9534	25.0054	24.7606	24.9685	25.0553	24.8881	24.9564	24.7361	25.0986	24.8868	24.9234	25.043	24.9543	NaN
P30048	25.6265	25.7274	25.655	25.7716	25.697	25.7652	25.6479	25.7491	25.6487	25.7705	25.8831	25.7561	25.574	25.7344	25.7587	25.7604	25.7814	25.6576	NaN
P30044	25.4801	25.5139	25.3797	25.573	25.4998	25.6015	25.5463	25.5372	25.5315	25.579	25.4231	25.4453	25.3228	25.6161	25.5764	25.5161	25.5264	25.5215	NaN
P30041	29.8619	29.9613	29.8564	29.9734	29.7991	29.9862	29.9599	29.9227	30.0265	29.8539	29.8255	29.8434	29.731	29.9498	29.9615	29.9607	29.9214	29.91	NaN
P17980	26.9301	26.9107	26.7868	26.9528	26.8518	26.9112	26.912	26.8829	26.944	26.7755	26.9749	26.9058	26.7646	26.9643	26.9034	26.9493	26.9356	26.8986	NaN
P43686	26.4732	26.5997	26.5424	26.6989	26.6119	26.7217	26.6827	26.6384	26.6612	26.5147	26.5826	26.5025	26.4414	26.681	26.5917	26.7445	26.5921	26.5705	NaN
P62195	26.9647	27.0627	26.9973	27.0783	26.9501	27.0842	27.0333	27.0739	26.9567	26.945	27.0445	27.0072	27.0665	27.0797	26.9839	27.0786	26.9723	26.916	NaN
P25787	26.6428	26.6565	26.6861	26.7725	26.6922	26.7883	26.676	26.7255	26.8093	26.768	26.7294	26.5872	26.5547	26.7832	26.741	26.7459	26.725	26.7021	NaN
Q99436	26.4203	26.5921	26.3845	26.63	26.4555	26.6301	26.6582	26.5741	26.5487	26.4464	26.4325	26.3933	26.3137	26.5429	26.5765	26.5299	26.5201	26.541	NaN
P60510	21.188	21.461	20.9701	21.1065	21.292	21.6322	21.5812	21.5352	21.4211	21.262	21.0922	20.7686	NaN	NaN	NaN	NaN	NaN	NaN	NaN
P50897	21.7346	21.9195	21.7264	22.1376	21.4209	21.798	21.5751	21.844	21.6415	22.3089	21.8801	21.6433	NaN	NaN	NaN	NaN	NaN	NaN	NaN
P49643	21.4588	21.9245	21.9847	22.076	22.3687	21.8863	21.7937	21.9795	21.665	22.0612	22.1692	22.1129	21.6904	22.2001	22.0512	22.0057	22.0173	21.7687	NaN
P78527	27.7619	27.8591	27.7559	27.8614	27.7731	27.8655	27.9074	27.8545	27.8465	27.8053	27.7364	27.7835	27.6932	27.8909	27.9147	27.8388	27.8643	27.8526	NaN
P49593	25.4676	25.3324	25.3492	25.3614	25.3603	25.3413	25.4947	25.2922	25.4132	25.3338	25.309	25.3552	25.2475	25.4033	25.4249	25.3841	25.4119	25.4012	NaN
O15355	25.6327	25.6784	25.4987	25.7284	25.4957	25.6968	25.6971	25.6191	25.5654	25.5637	25.5082	25.7258	25.5058	25.6994	25.6039	25.6765	25.6079	25.6077	NaN
P28074	25.797	25.7571	25.8023	25.9512	25.6346	25.8552	25.716	25.7343	25.8288	25.7708	25.8806	25.8689	25.615	25.8934	25.8212	25.8924	25.8185	25.7006	NaN
P28072	25.9109	25.8869	25.935	26.0198	25.8609	26.1896	25.8833	26.1164	25.975	26.0531	25.9397	25.8849	25.7998	26.0178	25.9953	26.0484	25.9505	26.0221	NaN
P29590	21.765	21.9563	21.8324	21.7348	21.8323	21.7545	21.7867	21.733	21.7632	21.912	21.9461	21.6667	21.7906	21.8519	21.7269	21.8798	21.7681	21.8168	NaN
Q8TF05	21.6318	21.4637	21.3263	21.8976	21.6513	21.4752	22.0797	21.6031	21.4086	21.4717	21.411	21.5599	NaN	NaN	NaN	NaN	NaN	NaN	NaN
Q9NY27	21.1512	21.0622	20.958	21.2109	20.9152	21.3243	21.2765	21.3328	21.2242	20.6214	20.9811	21.0895	21.0748	21.1929	21.0567	21.2934	21.1914	20.9093	NaN
Q5H9R7	23.5836	23.5704	23.4431	23.5031	23.5832	23.6811	23.4163	23.5118	23.5863	23.5559	23.6342	23.6705	23.3579	23.4844	23.6462	23.5703	23.5925	23.6736	NaN
P23284	27.8147	27.938	27.8324	27.8745	27.8656	27.9907	27.9387	27.9323	27.7879	27.9123	27.9288	27.8737	27.7199	27.915	27.9255	27.9762	27.9053	27.9324	NaN
Q8WUA2	20.4622	21.9144	22.0546	20.5381	21.8729	20.9623	21.1991	21.3545	21.2249	20.6683	21.4767	22.0723	20.6261	21.0824	21.0328	22.0006	21.2252	21.8517	NaN
Q9Y570	24.3046	24.2942	24.1317	24.2455	24.3221	24.2856	24.2884	24.2413	24.2404	24.3246	24.3993	24.1213	24.0775	24.265	24.3435	24.3051	24.2708	24.3342	NaN
Q15008	25.9746	26.2174	26.0127	26.1744	26.0033	26.1355	26.0449	26.0932	26.1628	26.1022	26.1911	26.0766	25.8975	26.0795	26.0516	26.0935	26.3719	26.0093	NaN
P48556	23.3831	23.8794	23.6436	23.661	23.6546	23.5529	23.447	23.7227	23.7242	23.5939	23.6657	23.605	23.3795	23.6827	23.6475	23.714	23.6559	23.6241	NaN
O00233	24.2697	24.2754	24.1776	24.3573	24.2286	24.4194	24.3489	24.3541	24.287	24.3719	24.1743	24.27	24.1739	24.2676	24.2651	24.528	24.2733	24.2425	NaN
P61289	26.4673	26.5507	26.5115	26.5783	26.4204	26.602	26.5334	26.5493	26.6326	26.344	26.5	26.501	26.3189	26.5884	26.5149	26.5961	26.5399	26.5616	NaN
Q969U7	21.4638	21.6441	21.3372	21.8294	21.1844	21.6285	21.6002	21.2546	22.0104	21.6549	21.0542	21.4349	NaN	NaN	NaN	NaN	NaN	NaN	NaN
P26599	28.7576	28.7838	28.7546	28.8078	28.6527	28.7965	28.7398	28.8014	28.8041	28.7782	28.7071	28.6505	28.6144	28.83	28.838	28.8065	28.7589	28.7294	NaN
P26599;O95758	22.7149	22.88	21.8372	22.1946	21.2302	22.7621	NaN	NaN	NaN	NaN	NaN	NaN	21.1898	22.6054	21.3906	20.5331	23.6114	22.0571	NaN
P06454	28.094	28.234	28.0006	28.2609	28.0992	28.2444	28.2388	28.0636	28.248	28.2094	28.0445	28.2673	28.0613	28.1007	28.1941	28.2627	28.1259	28.1789	NaN
P30566	24.9947	24.9981	25.0409	25.1052	24.8436	25.0832	25.1518	25.0593	25.1033	24.9049	24.837	24.9963	25.0372	25.0486	25.0122	25.145	24.9542	24.854	NaN
Q06323	25.6989	26.0064	25.8274	25.9935	25.7393	25.9627	25.5705	25.9783	25.6331	26.0488	26.0083	26.0677	25.5438	26.5198	25.8169	25.8009	25.8423	25.7086	NaN
O95456	24.0186	24.3314	24.0743	24.2659	24.1697	24.4816	24.1692	24.1765	24.3845	24.3742	24.1699	24.0807	24.0879	24.2535	24.2177	24.1549	24.3706	24.3035	NaN
P17812	25.7342	25.6814	25.6652	25.7741	25.6591	25.7781	25.8518	25.6882	25.6833	25.7289	25.6197	25.6688	25.5889	25.7861	25.7533	25.7602	25.7293	25.7042	NaN
O15067	25.5811	25.7255	25.6403	25.6647	25.5654	25.4735	25.5395	25.7215	25.6726	25.5433	25.5968	25.5753	25.4003	25.629	25.7009	25.6304	25.6105	25.6626	NaN
P31939	28.1603	28.2117	28.1422	28.211	28.1286	28.2834	28.2184	28.1684	28.2867	28.1541	28.1159	28.2168	28.0157	28.2315	28.2101	28.2508	28.1981	28.1889	NaN
P30520	25.0392	25.0913	25.0331	25.2117	25.0557	25.2119	25.2136	25.1769	25.259	25.0084	25.0521	25.0148	25.0959	25.0467	25.2183	25.2788	24.9212	25.0397	NaN
P11908;P21108	20.2656	20.4007	19.9392	20.3264	20.1934	20.7942	NaN	NaN	NaN	NaN	NaN	NaN	NaN	NaN	NaN	NaN	NaN	NaN	NaN
P11908;P60891	20.302	20.6598	19.877	20.6095	19.3976	20.7576	NaN	NaN	NaN	NaN	NaN	NaN	NaN	NaN	NaN	NaN	NaN	NaN	NaN
P11908;P60891;P21108	20.4701	20.6675	20.1529	20.8693	20.2007	20.9545	NaN	NaN	NaN	NaN	NaN	NaN	NaN	NaN	NaN	NaN	NaN	NaN	NaN
P62191	26.1753	26.245	26.1847	26.3493	26.1942	26.2726	26.323	26.1378	26.318	26.2294	26.1236	26.2595	26.1517	26.3437	26.2446	26.3359	26.129	26.1648	NaN
P55786	25.4907	25.5309	25.4346	25.6569	25.4853	25.6053	25.4944	25.6973	25.5346	25.4777	25.4611	25.548	25.3827	25.551	25.5789	25.5551	25.523	25.595	NaN
Q9BT73	21.5435	21.8423	21.8447	21.9219	21.8144	21.8508	22.0321	21.6493	21.8318	21.8926	21.4495	21.8373	21.4148	21.9409	21.8672	21.9973	21.8925	21.7136	NaN
Q06203	21.6912	22.5566	22.4005	21.8952	22.0244	22.3588	22.1046	22.4834	22.3686	21.9737	22.1545	21.9056	22.3861	22.003	21.8067	22.4012	22.1855	21.9653	NaN
P20618	26.3508	26.4851	26.465	26.5755	26.4066	26.5294	26.5614	26.4371	26.4965	26.5213	26.4602	26.3263	26.2799	26.5086	26.4682	26.511	26.5105	26.5488	NaN
O00231	26.8065	26.603	26.7337	26.9972	26.7225	26.878	26.7277	26.8779	26.7979	26.8282	26.738	26.8306	26.5009	26.7851	26.7724	26.9356	26.8895	26.7748	NaN
O00232	25.5468	25.6044	25.5655	25.593	25.5747	25.6602	25.5474	25.6314	25.7162	25.54	25.6379	25.5248	25.5544	25.6335	25.6419	25.62	25.6055	25.5075	NaN
Q9BRX5	21.5205	21.6172	21.4362	21.3519	21.4635	21.8093	21.718	21.6382	21.483	21.299	21.4679	21.6032	21.3685	21.7178	21.4531	21.4907	21.5656	21.571	NaN
P20962	20.7388	21.7891	19.5629	21.4306	20.0828	21.3337	NaN	21.6552	NaN	NaN	20.2221	NaN	19.9315	21.3006	20.091	18.7789	22.1741	20.6435	NaN
Q6GMV3	22.3232	22.5102	22.4256	22.4687	21.7896	22.4196	22.1579	22.5489	22.7132	22.3861	22.5881	22.0276	NaN	NaN	NaN	NaN	NaN	NaN	NaN
Q9UHX1	26.6456	26.6867	26.668	26.7189	26.6032	26.7179	26.6535	26.7049	26.5978	26.7266	26.6153	26.6762	26.5466	26.7233	26.6708	26.7421	26.7353	26.6442	NaN
P22234	28.6205	28.711	28.532	28.744	28.5729	28.7589	28.6168	28.6416	28.7087	28.6625	28.7319	28.6146	28.5096	28.6818	28.6795	28.7408	28.6565	28.6704	NaN
Q5JRX3	22.2974	21.9146	22.2565	22.231	21.9543	22.2745	22.4212	22.1097	22.2658	21.8823	22.2096	22.0865	22.0304	22.2176	21.935	22.3409	22.3093	22.1168	NaN
Q96S44	20.0964	20.4592	20.2945	20.7253	19.9935	20.5344	20.5364	20.6603	20.5948	20.0953	19.6384	20.5911	NaN	NaN	NaN	NaN	NaN	NaN	NaN
P60891;P21108	18.7034	19.3941	18.8684	19.0127	18.8934	18.6609	NaN	NaN	NaN	NaN	NaN	NaN	NaN	NaN	NaN	NaN	NaN	NaN	NaN
P60891	24.6973	24.9784	24.7287	25.0337	24.7924	24.9868	24.6631	24.893	24.8742	24.9393	24.8853	24.9451	24.731	24.8341	24.8161	24.9031	24.8667	25.0535	NaN
Q96M27	21.2977	21.2103	21.5506	21.4728	21.2289	21.2853	21.7591	21.4293	21.1986	21.2899	21.2322	21.1312	NaN	NaN	NaN	NaN	NaN	NaN	NaN
P62333	26.8545	26.8962	26.7977	27.0398	26.8109	26.8938	26.9489	26.9454	26.7682	26.7893	26.9269	26.9121	26.6909	26.9585	26.7897	26.951	26.9393	26.9259	NaN
P35998	26.9799	27.0902	27.0229	27.1665	27.0121	27.1301	27.081	27.0616	27.1102	27.1247	27.0047	27.0385	26.95	27.1568	27.0862	27.1128	27.0992	26.9818	NaN
P28066	27.1059	27.0877	27.0775	27.1695	27.0045	27.2311	27.0832	27.1473	27.1451	27.0469	27.1902	27.1078	26.9002	27.1759	27.1721	27.1841	27.1342	27.1225	NaN
P60900	27.2721	27.3586	27.2805	27.405	27.2697	27.4352	27.3139	27.2924	27.2675	27.382	27.3555	27.409	27.173	27.414	27.3347	27.3938	27.3902	27.3498	NaN
P07737	29.8674	30.0027	29.8425	29.9672	29.8222	30.0524	29.7721	30.0311	29.9338	29.903	29.8655	29.9186	29.744	29.9933	29.9703	29.971	29.96	29.9136	NaN
O94906	23.9959	24.1984	24.0652	24.1539	24.0139	24.1879	24.0466	24.026	24.1696	24.1075	24.1454	24.2002	23.9632	24.0947	24.1324	24.2525	24.1016	24.1059	NaN
Q6P2Q9	27.181	27.2573	27.1318	27.2673	27.1776	27.3469	27.2799	27.1287	27.2824	27.1604	27.1738	27.2435	27.0526	27.2542	27.2286	27.2898	27.2341	27.2863	NaN
Q16401	26.2516	26.4018	26.2495	26.4582	26.3164	26.4324	26.3187	26.4245	26.2581	26.4351	26.4529	26.2218	26.1318	26.4192	26.3272	26.4442	26.4049	26.3644	NaN
P51665	25.4931	25.559	25.5034	25.5719	25.3198	25.5809	25.5893	25.5457	25.3627	25.5602	25.3747	25.5398	25.3384	25.6016	25.3651	25.5845	25.5982	25.4852	NaN
Q9UL46	24.5933	24.6153	24.5451	24.8249	24.3136	24.6364	24.4344	24.4668	24.5179	24.6917	24.599	24.7778	24.39	24.6536	24.6339	24.6188	24.6268	24.5209	NaN
P18031	21.5801	21.7638	21.5508	21.8484	21.5407	21.5911	21.7994	21.491	21.4636	21.8005	21.7841	21.584	21.5054	21.8606	21.7068	21.6523	21.5667	21.5842	NaN
Q15257	23.2776	23.2514	23.217	23.3675	23.4554	23.4981	23.3694	23.4242	23.3994	23.4455	23.3829	23.0578	23.2035	23.423	23.3289	23.2669	23.3543	23.4493	NaN
P08575	22.2335	22.3667	22.2463	22.2814	22.2486	22.4384	22.2948	22.239	22.2181	22.3468	22.5018	22.1926	22.1594	22.3911	22.2518	22.4107	22.3528	22.2774	NaN
Q15397	21.7052	21.4715	21.9176	21.751	21.2833	21.098	21.9658	22.2196	21.5689	21.4252	21.0684	21.3104	NaN	NaN	NaN	NaN	NaN	NaN	NaN
P49721	26.5242	26.5519	26.3275	26.5152	26.3689	26.5067	26.4842	26.6017	26.3436	26.4637	26.4957	26.3579	26.2969	26.5725	26.4823	26.4955	26.5029	26.4236	NaN
P49720	25.7825	25.8314	25.7271	25.8887	25.6741	25.8807	25.9106	25.8554	25.9198	25.6863	25.6734	25.7871	25.6395	25.8549	25.8361	25.8904	25.7458	25.7959	NaN
P28070	24.4356	24.6685	24.4671	24.6134	24.4472	24.5634	24.5193	24.4789	24.685	24.4485	24.3797	24.5816	24.3578	24.6312	24.5581	24.4523	24.6229	24.5418	NaN
Q9UNM6	25.9897	26.0706	25.9734	26.0879	25.982	26.1995	26.1878	26.0208	26.006	26.0586	26.0266	25.9861	25.8798	26.1279	26.044	26.0191	26.1715	26.0865	NaN
Q99460	26.9342	26.9654	26.9135	27.0035	26.9051	27.0896	26.9451	27.0344	27.0735	26.9442	26.9712	26.8541	26.8326	27.0407	27.0341	26.9848	26.9355	26.9601	NaN
Q8WXF1	23.1369	23.1889	23.1566	23.196	23.2195	23.3583	23.3178	23.1813	23.4009	23.0246	23.181	23.2393	23.1346	23.1271	23.291	23.449	23.2542	23.0496	NaN
Q9UMS4	27.3264	27.418	27.3761	27.4487	27.3299	27.4856	27.3007	27.3888	27.5091	27.3245	27.4316	27.4068	27.2001	27.4352	27.4334	27.4937	27.4546	27.3809	NaN
P25786	28.0197	28.134	27.9923	28.1182	27.9708	28.1715	28.1899	28.0074	28.1304	28.0695	28.0083	28.0522	27.8798	28.0957	28.0995	28.1609	28.0898	28.0921	NaN
P25788	26.5282	26.5113	26.5547	26.7077	26.5445	26.6773	26.6362	26.4148	26.6472	26.4926	26.7228	26.5951	26.4144	26.5941	26.6093	26.5989	26.6882	26.6224	NaN
P25789	27.083	27.1416	27.1347	27.2449	27.0823	27.2359	27.2622	27.2498	27.1738	27.0208	27.1145	27.1204	26.9641	27.2756	27.1544	27.2046	27.2018	27.1214	NaN
O00487	23.8791	23.7713	23.8669	23.9706	23.8587	23.8529	23.9994	23.8202	23.9074	23.741	23.9869	23.8335	23.7114	23.9643	23.8812	23.9223	23.992	23.7757	NaN
Q15269	24.0805	24.2101	24.1227	24.1225	23.9173	24.2403	24.1599	23.98	24.1983	24.0693	24.19	24.1283	23.992	24.1263	24.1984	24.189	24.1175	24.0761	NaN
P09651	26.3621	26.7765	26.2196	26.9202	26.2075	27.1171	NaN	NaN	NaN	NaN	NaN	NaN	25.9339	26.743	26.7469	26.694	26.6598	26.5397	NaN
Q9H0U4;P62820;P61026;Q92928;P61006	21.1556	21.7798	20.6833	20.6626	20.3321	20.9737	NaN	NaN	NaN	NaN	NaN	NaN	NaN	NaN	NaN	NaN	NaN	NaN	NaN
Q9H0U4;P62820;Q92928	20.7101	20.5058	20.4463	20.7715	21.1606	21.1591	NaN	NaN	NaN	NaN	NaN	NaN	NaN	NaN	NaN	NaN	NaN	NaN	NaN
Q9H0U4;Q92928	22.5671	22.748	22.4207	22.9517	22.5466	22.8944	22.7495	22.9464	22.7694	21.9682	22.6023	22.6264	NaN	NaN	NaN	NaN	NaN	NaN	NaN
P22695	25.0474	25.142	25.0655	25.2849	25.0173	25.1999	25.2178	25.0303	25.288	25.1085	25.1074	25.0691	24.909	25.1463	25.1517	25.1625	25.1643	25.2602	NaN
P07919	24.5302	24.549	24.4117	24.4506	24.487	24.7173	24.5947	24.4686	24.2644	24.5023	24.634	24.5063	24.1587	24.5523	24.5536	24.7109	24.6455	24.5041	NaN
P61106	21.6005	21.7005	21.5596	21.8481	21.403	22.0171	21.5053	21.9021	21.8867	21.6403	21.4297	22.1617	NaN	NaN	NaN	NaN	NaN	NaN	NaN
P63000;P15153	19.8416	19.4323	20.3491	20.1531	20.2425	19.615	NaN	NaN	NaN	NaN	NaN	NaN	NaN	NaN	NaN	NaN	NaN	NaN	NaN
P27708	26.8486	26.8665	26.7849	26.9111	26.7795	26.9649	26.9152	26.9216	26.8809	26.8412	26.7934	26.8137	26.7671	26.9063	26.7995	26.9392	26.8646	26.9124	NaN
P14927	22.5486	22.6636	22.5772	22.7351	22.3919	22.6105	22.6886	22.4755	22.5719	22.4853	22.511	22.7371	22.3941	22.6888	22.5783	22.5953	22.7102	22.5575	NaN
P61026	24.6731	24.5826	24.4171	24.4824	24.4903	24.7653	24.3056	24.7907	24.499	24.623	24.6784	24.5326	24.2205	24.5202	24.5157	24.7503	24.69	24.6577	NaN
P62820	23.0869	23.3878	23.2518	23.4637	23.201	23.4104	23.1319	23.6521	23.286	23.2286	23.2609	23.2884	23.0696	23.3088	23.2142	23.2156	23.5299	23.4738	NaN
P61006	20.2853	20.5168	20.3442	20.5895	20.3659	20.4536	20.333	20.3285	20.6825	20.4115	20.4788	20.2579	20.4352	20.2976	20.3756	20.521	20.5324	20.3417	NaN
O75832	23.0071	23.0978	23.1968	23.2191	22.9673	23.1985	23.1639	23.0168	23.0472	23.2292	23.1968	23.0267	23.1654	23.0178	23.1269	23.2997	23.0505	23.0552	NaN
Q13200	27.7789	27.7788	27.7785	27.7408	27.737	27.7503	27.8144	27.7579	27.7726	27.7749	27.6766	27.8255	27.6252	27.8592	27.7817	27.7975	27.7883	27.7898	NaN
O43242	25.8955	26.0494	25.8994	26.0776	25.9184	26.1527	25.9165	25.9218	25.987	26.1047	26.1169	25.9557	25.7487	26.0837	26.0357	26.0618	26.1104	26.0096	NaN
O95758	23.8637	23.8534	23.7174	23.8449	23.693	23.8759	23.7324	23.8624	23.8024	23.9659	23.6868	23.7746	23.6976	23.8891	23.8144	23.7775	23.9002	23.7712	NaN
Q96PZ0	24.0137	24.0191	23.6905	24.1459	24.2436	24.2201	24.0317	24.2763	24.1057	23.6457	24.0024	24.0609	23.8632	23.6368	24.4853	23.7263	24.3671	24.525	NaN
P22102	29.2624	29.2747	29.2101	29.4022	29.206	29.3758	29.3593	29.3235	29.407	29.1755	29.2314	29.2222	29.1162	29.3846	29.3243	29.331	29.3584	29.2612	NaN
O14957	20.2689	20.5581	19.0015	20.3015	20.4371	20.4125	NaN	NaN	NaN	NaN	NaN	NaN	NaN	NaN	NaN	NaN	NaN	NaN	NaN
Q9UDW1	22.4519	22.651	22.5189	22.6221	22.5758	22.6509	22.7629	22.5196	22.4218	22.5552	22.6462	22.5331	22.3879	22.6204	22.5982	22.671	22.5394	22.6359	NaN
P40429	24.7598	25.263	24.8489	25.3658	24.8606	25.7101	NaN	NaN	NaN	NaN	NaN	NaN	24.318	25.4937	25.0621	25.1105	25.3865	25.39	NaN
Q9UL25	20.7846	20.9966	20.8308	18.9014	20.8283	19.0784	20.0197	19.8047	20.8281	20.052	19.8179	19.9967	NaN	NaN	NaN	NaN	NaN	NaN	NaN
P43487	29.1193	29.2498	29.0676	29.2809	29.0868	29.252	29.2178	29.1754	29.2731	29.0864	29.0694	29.2376	29.0316	29.2425	29.2123	29.2269	29.1653	29.1837	NaN
Q15042	20.8812	20.7189	20.793	20.8248	20.871	20.7802	20.9498	20.4658	20.9487	20.9533	20.8577	20.6504	NaN	NaN	NaN	NaN	NaN	NaN	NaN
Q09028;Q16576	20.9238	21.3816	20.9015	21.5939	20.5087	21.1637	NaN	NaN	NaN	NaN	NaN	NaN	NaN	NaN	NaN	NaN	NaN	NaN	NaN
Q16576	25.7343	25.7646	25.6281	25.9105	25.6762	25.8407	25.7299	25.7833	25.798	25.6758	25.6502	25.8528	25.6364	25.7889	25.7412	25.9063	25.7659	25.739	NaN
Q59GN2;P62891	20.5879	21.4164	21.7995	21.822	20.9363	22.1107	NaN	NaN	NaN	NaN	NaN	NaN	NaN	NaN	NaN	NaN	NaN	NaN	NaN
O60216	22.2426	22.5616	22.4739	22.6026	22.4633	22.5519	22.4806	22.4526	22.7441	22.4582	22.4016	22.3628	22.2543	22.6138	22.5485	22.5193	22.5019	22.4521	NaN
Q9H6Z4	22.7873	22.9616	22.9217	22.8797	22.6369	22.8955	22.7524	22.7466	22.8765	23.0032	22.8781	22.7786	22.7021	22.9918	22.8313	22.7889	22.9384	22.8201	NaN
P61224;P62834	21.1281	20.0354	20.6017	19.6138	21.3061	20.828	NaN	NaN	NaN	NaN	NaN	NaN	NaN	NaN	NaN	NaN	NaN	NaN	NaN
P61224;P62834;A6NIZ1	19.5547	19.8685	18.9865	19.4754	20.0306	19.705	NaN	NaN	NaN	NaN	NaN	NaN	NaN	NaN	NaN	NaN	NaN	NaN	NaN
Q15907;P62491	23.7948	23.9662	23.5738	24.1083	23.0778	23.8424	23.0034	24.1844	23.8379	23.6702	23.9911	23.5354	NaN	NaN	NaN	NaN	NaN	NaN	NaN
P51159;O00194	19.2647	19.3455	20.731	19.3814	19.1136	19.4887	NaN	NaN	NaN	NaN	NaN	NaN	NaN	NaN	NaN	NaN	NaN	NaN	NaN
P31930	25.8816	25.9937	25.8727	25.9594	25.9132	25.9443	25.9361	25.8267	25.967	25.9286	25.967	26.0003	25.7547	26.0612	25.9771	25.9593	25.9079	26.0099	NaN
P46060	25.841	25.9838	25.9321	25.983	25.8867	26.0103	25.9112	25.8248	26.0696	25.9142	25.8589	26.0316	25.6757	26.1353	25.8894	26.0339	25.9033	25.9098	NaN
Q96T37	22.2909	22.6254	22.3185	22.4448	22.1844	22.5928	22.6008	22.3275	22.4375	22.594	22.3127	22.4124	22.309	22.3419	22.6252	22.4177	22.3938	22.414	NaN
P46063	22.2259	20.426	22.2339	21.4962	21.2812	19.2144	21.1237	21.6016	20.5037	20.5162	21.9291	20.3138	NaN	NaN	NaN	NaN	NaN	NaN	NaN
P63000	22.3649	22.4103	22.2952	22.5434	22.2943	22.4027	NaN	NaN	NaN	NaN	NaN	NaN	22.1958	22.5254	22.4487	22.4315	22.4103	22.4462	NaN
Q92878	23.5746	23.8741	23.6985	23.8493	23.706	24.0005	23.5894	23.7985	23.7932	23.7393	23.9919	23.9257	23.6069	23.8789	23.9177	23.998	23.8094	23.5471	NaN
P62826	28.4587	28.5865	28.3779	28.5896	28.3927	28.6431	28.3563	28.5194	28.519	28.5681	28.6117	28.4282	28.3544	28.5973	28.5553	28.4977	28.5427	28.5092	NaN
Q8IXT5	20.923	21.8194	21.311	21.2481	20.9037	21.5503	21.1475	22.3277	21.2756	21.2309	21.1705	21.1004	NaN	NaN	NaN	NaN	NaN	NaN	NaN
Q08257	24.0983	24.4085	24.2066	24.3523	24.1621	24.3904	24.3126	24.4484	24.4081	24.0876	24.0663	24.2793	24.1969	24.2419	24.1746	24.5786	24.233	24.241	NaN
P51148	24.0417	24.0948	24.014	24.1156	24.0139	24.1928	23.9472	24.1351	24.0233	24.0831	24.0931	24.1191	24.031	24.0038	24.1346	24.0832	24.0664	24.1039	NaN
P51149	24.128	24.3029	24.3096	24.216	24.0447	23.9624	24.061	24.3323	24.0684	24.0041	24.3016	24.1092	23.9762	24.2668	24.1429	24.2527	24.3236	24.0061	NaN
P78406	24.2638	24.3765	24.3173	24.3047	24.4081	24.4761	24.2884	24.3956	24.4885	24.3291	24.2598	24.3701	24.2304	24.3198	24.4001	24.4279	24.4836	24.3117	NaN
Q96PK6	26.0308	26.1543	26.0783	26.1815	25.9937	26.1453	26.0659	26.1569	26.0393	26.1335	26.1745	26.091	25.9954	26.1243	26.1087	26.1953	26.1355	26.0905	NaN
Q14498	25.7527	25.9385	25.7271	25.8961	25.7982	25.9676	25.7935	25.9874	25.859	25.7786	25.9306	25.8079	25.678	25.9294	25.8915	25.916	25.8864	25.8091	NaN
P98179	25.4894	25.3438	25.3191	25.3942	25.2517	25.1897	25.2841	25.3961	25.4051	25.417	25.257	25.2745	25.2291	25.2984	25.3094	25.3538	25.4496	25.3924	NaN
P49792	25.9089	26.0991	25.9818	26.1007	25.9587	26.1383	26.1595	26.0748	25.9841	26.0523	25.9608	25.95	25.9018	26.0683	26.0582	26.1632	26.0096	26.0095	NaN
P49792;P49792	19.6322	19.7128	19.5197	19.9709	19.4931	19.6705	NaN	NaN	NaN	NaN	NaN	NaN	NaN	NaN	NaN	NaN	NaN	NaN	NaN
P18754	26.5092	26.4784	26.4757	26.5892	26.3137	26.6428	26.3461	26.5074	26.533	26.4052	26.5982	26.5208	26.31	26.5674	26.562	26.5661	26.4427	26.4603	NaN
Q96PU8	24.1176	24.0515	24.1693	24.2083	24.0141	24.1724	24.1739	24.1047	24.0066	23.9808	24.082	24.3452	24.0627	24.2978	23.9198	24.0678	24.3713	24.0267	NaN
P63244	29.6033	29.6794	29.5402	29.7542	29.5843	29.7216	29.7882	29.6603	29.6366	29.6075	29.5897	29.6193	29.5065	29.7012	29.6681	29.7182	29.6694	29.6772	NaN
P49756	24.0511	24.1616	23.8809	24.0333	23.7737	24.1973	24.1356	23.9538	23.8152	24.0283	24.0625	24.0303	23.9706	24.1015	23.8784	24.1646	24.0477	23.9999	NaN
Q9P2N5	21.817	21.8458	21.5777	22.5003	21.7588	21.9638	21.7508	22.3519	21.4594	21.5267	21.9755	22.3008	NaN	NaN	NaN	NaN	NaN	NaN	NaN
Q9Y5S9	26.2406	26.2756	26.093	26.2683	26.0562	26.3829	26.3534	26.3515	26.3013	26.1321	26.1085	26.1962	26.0142	26.3597	26.1638	26.2779	26.1975	26.2735	NaN
Q9P258	27.6056	27.6954	27.6568	27.775	27.6127	27.7646	27.5677	27.8046	27.6936	27.7074	27.7062	27.6121	27.4812	27.7135	27.6989	27.7413	27.6621	27.7914	NaN
Q9P2K3;Q9UKL0	19.6852	19.748	19.6449	19.8179	19.5254	19.4073	NaN	NaN	NaN	NaN	NaN	NaN	NaN	NaN	NaN	NaN	NaN	NaN	NaN
P54725	21.9496	22.0402	22.1208	22.0878	21.993	22.2127	22.2246	21.9287	22.1413	22.0516	22.0971	21.9565	22.0412	22.0545	21.9956	22.292	22.0049	22.0359	NaN
P54727;P54725	20.7228	20.5489	20.4417	20.5676	20.6337	19.6211	NaN	NaN	NaN	NaN	NaN	NaN	NaN	NaN	NaN	NaN	NaN	NaN	NaN
Q9UKM9	25.4633	25.5502	25.4194	25.6	25.5084	25.4115	25.4529	25.5867	25.5047	25.5521	25.4319	25.5241	25.3351	25.5608	25.486	25.5781	25.5022	25.5689	NaN
P61224;A6NIZ1	22.6607	22.8085	22.3823	22.8132	22.6532	22.8726	22.9956	22.729	22.6406	22.7023	22.6791	22.4586	NaN	NaN	NaN	NaN	NaN	NaN	NaN
Q8IY67	24.649	24.7079	24.6579	24.8055	24.4708	24.8107	24.7626	24.6732	24.6687	24.7959	24.4864	24.6609	24.5007	24.7339	24.6926	24.7633	24.6683	24.7	NaN
Q09028	26.7269	26.7377	26.5074	26.6916	26.59	26.7791	26.6669	26.7441	26.8156	26.5993	26.5942	26.6441	26.5527	26.8594	26.6619	26.7282	26.6389	26.5802	NaN
Q9NTZ6	24.6195	24.6668	24.5352	24.8089	24.6665	24.6995	24.5725	24.7429	24.7777	24.594	24.817	24.5376	24.4893	24.8036	24.6326	24.6159	24.7786	24.7228	NaN
Q9NW13	22.7472	22.3785	22.9375	22.9529	23.2266	23.2705	22.805	23.1366	22.3922	23.4466	22.6674	22.8026	22.1316	22.7662	22.6628	23.7431	22.7225	23.5615	NaN
P38159	27.7916	27.8915	27.7867	27.8646	27.6848	27.9648	27.7747	27.8477	27.8062	27.9603	27.7814	27.7927	27.4423	27.8766	27.9734	27.9618	27.9746	27.848	NaN
Q8NBN7	20.558	20.7338	20.8142	21.2054	20.4415	20.7356	21.2026	20.3004	21.014	20.5281	20.5869	20.7691	NaN	NaN	NaN	NaN	NaN	NaN	NaN
P15927	24.9573	25.0111	24.9308	24.7683	24.7452	24.9404	24.8453	24.9288	24.8414	24.7916	25.0659	24.9156	24.7101	24.9873	24.9237	24.8856	24.9889	24.8733	NaN
P35244	25.637	25.4546	25.5689	25.6081	25.4295	25.6328	25.4959	25.5418	25.4621	25.6588	25.6207	25.5536	25.4501	25.4666	25.5288	25.72	25.5236	25.599	NaN
Q9BZI7	20.2035	19.2564	19.503	19.5429	19.7648	18.5724	19.9979	19.3527	19.0314	20.0815	19.7083	18.9622	NaN	NaN	NaN	NaN	NaN	NaN	NaN
Q92900	26.2767	26.3022	26.2677	26.347	26.2767	26.389	26.2306	26.3412	26.3451	26.2481	26.2956	26.4102	26.1131	26.3257	26.3191	26.448	26.3387	26.3837	NaN
P40938	23.1025	23.0477	22.7985	23.2457	23.0052	23.2065	23.0642	23.1168	22.7989	23.2165	23.0639	23.1163	22.8162	23.1184	23.247	22.9036	23.1621	23.1532	NaN
P61586	21.4522	21.4439	21.3597	21.3444	21.3639	21.843	NaN	NaN	NaN	NaN	NaN	NaN	21.1307	21.5355	21.7246	21.5765	21.4441	21.6154	NaN
P84095	23.2957	23.1565	23.0352	23.4575	23.3651	23.2521	23.2637	23.3446	23.3886	23.2738	23.1402	23.0616	23.134	23.2555	23.3606	23.2722	23.2965	23.2025	NaN
Q15382	20.2854	20.0258	19.4315	20.4244	19.5778	19.4413	NaN	NaN	NaN	NaN	NaN	NaN	NaN	NaN	NaN	NaN	NaN	NaN	NaN
Q9BWF3;Q9BQ04	22.4976	22.1077	22.0349	22.6114	23.092	22.6677	23.0144	22.7792	22.9723	22.322	21.7907	22.2218	NaN	NaN	NaN	NaN	NaN	NaN	NaN
P54727	26.669	26.7604	26.758	26.8554	26.67	26.7646	26.7473	26.7614	26.7421	26.7154	26.7393	26.8479	26.6333	26.7787	26.7789	26.8642	26.7245	26.7571	NaN
Q07960	22.5251	22.5819	22.5802	22.6258	22.4586	22.7146	22.7938	22.5059	22.6143	22.5698	22.3981	22.3816	22.4171	22.3268	22.5496	22.8255	22.3399	22.7961	NaN
P35250	24.402	24.7076	24.4262	24.7006	24.6859	24.4851	24.6958	24.468	24.5948	24.6882	24.436	24.464	24.3624	24.6188	24.6025	24.6089	24.5921	24.6489	NaN
P40937	23.7635	23.995	23.8184	23.8384	23.7047	24.0495	23.5906	24.0451	23.9629	23.8728	23.8413	23.8158	23.6031	23.8	23.8929	24.0314	23.7978	23.9703	NaN
P08134	20.4173	20.2002	20.3524	20.6281	19.9674	20.0982	NaN	NaN	NaN	NaN	NaN	NaN	NaN	NaN	NaN	NaN	NaN	NaN	NaN
P13489	27.2036	27.2003	27.0749	27.261	27.1148	27.2207	27.2974	27.1787	27.209	27.2036	27.0879	27.173	27.0462	27.2486	27.2106	27.2512	27.2084	27.1807	NaN
P27635	28.136	28.3057	28.1665	28.3412	28.1789	28.3419	28.2651	28.1776	28.2799	28.3388	28.2076	28.3441	28.0244	28.3034	28.2808	28.2861	28.261	28.2636	NaN
P31350	24.9988	25.139	24.8691	25.1546	24.9372	25.0771	25.1262	24.9801	25.105	25.0516	24.8638	25.0394	24.8318	24.9858	25.0683	25.1573	25.0525	25.0164	NaN
P27694	24.832	24.9303	24.7313	25.0138	24.605	24.9539	25.0183	24.8852	24.7119	24.8578	24.8797	24.6428	24.6034	24.8497	24.8653	24.912	24.9495	24.8566	NaN
O43665	21.7565	21.8521	22	21.8163	21.9	22.0946	21.9382	22.0864	22.0391	21.7604	21.8085	21.9006	21.9207	21.8795	21.8029	21.9767	21.9125	21.9438	NaN
Q9NPQ8	22.716	22.6536	22.483	22.7072	22.5128	22.8179	22.8763	22.746	22.7011	22.4326	22.7451	22.2407	22.9089	22.4891	23.156	22.2109	22.4108	22.6335	NaN
P35249	23.8196	23.7383	23.7463	24.0469	23.7803	24.0182	23.9375	23.9992	24.1023	23.8585	23.5563	24.0857	23.9721	23.763	23.6874	24.2644	24.1033	23.6048	NaN
Q13123	22.8254	23.0241	22.7193	23.0275	22.7957	23.0156	22.9379	22.7751	22.8918	22.5994	23.0484	23.0886	22.5365	23.1132	22.7142	23.0247	23.1934	22.9097	NaN
P62913	26.584	26.6351	26.5501	26.5772	26.4682	26.7474	26.7318	26.7284	26.634	26.5332	26.495	26.5341	26.5086	26.6944	26.638	26.6869	26.5713	26.5182	NaN
O76021	25.8312	25.8125	25.7805	25.8076	25.8415	25.922	25.9605	25.8059	25.8307	25.7571	25.8741	25.8662	25.6915	25.8195	25.8543	25.9151	25.8919	25.8586	NaN
P47914	23.2519	23.3305	22.9013	23.1597	23.0977	23.2802	23.2334	23.2158	23.1239	23.1645	23.2249	23.0693	23.0039	23.191	23.2561	23.1849	23.2048	23.1832	NaN
P26373	28.1273	28.1902	28.1248	28.2468	28.1614	28.2832	28.1694	28.1665	28.2479	28.1117	28.1822	28.2228	28.0764	28.2517	28.2057	28.2594	28.1772	28.166	NaN
P18621	27.3624	27.5012	27.4157	27.5981	27.3608	27.5292	27.341	27.3508	27.4665	27.5319	27.5334	27.4996	27.3005	27.4826	27.4247	27.5293	27.5213	27.4839	NaN
P46776	27.7961	27.9007	27.7051	27.9024	27.7477	27.9602	27.7561	27.9039	27.6884	27.8946	27.888	27.8283	27.6664	27.8433	27.8633	27.932	27.8367	27.8422	NaN
P46779	25.805	25.9844	25.7252	25.8418	25.7517	26.0152	25.8314	25.9263	25.6992	25.8373	25.8307	25.9306	25.7033	25.8957	25.8786	25.88	25.8472	25.8263	NaN
Q9BVS4	22.0602	22.0967	22.1108	21.9742	21.9339	22.0876	22.1379	22.0162	22.0233	21.9187	22.1216	22.2015	21.9165	22.188	22.1746	21.9954	22.0738	21.9417	NaN
P23921	25.9	25.9244	25.979	25.9478	26.0078	26.0059	25.9722	25.9551	26.019	25.9626	25.8628	25.9417	25.8278	25.9847	25.9623	25.9698	26.0582	25.942	NaN
P62906	27.319	27.2807	27.294	27.2562	27.1941	27.424	27.3013	27.2797	27.2436	27.3359	27.1704	27.43	27.1118	27.3197	27.2824	27.4049	27.3338	27.3066	NaN
Q02543	27.4522	27.4553	27.3919	27.4147	27.2703	27.4873	27.4186	27.4216	27.5086	27.4289	27.3322	27.4342	27.2159	27.5333	27.4676	27.4671	27.4376	27.4022	NaN
P35268	27.8722	27.9365	27.8638	27.9686	27.8161	27.9704	27.9066	27.9149	27.9651	27.8148	27.9321	27.8489	27.7458	27.9443	27.9189	27.9875	27.9191	27.9178	NaN
P83731	26.8405	26.8405	26.6985	26.8645	26.6938	26.9178	26.865	26.6974	26.8632	26.7656	26.7515	26.8985	26.6483	26.8171	26.8755	26.9136	26.7697	26.8167	NaN
P30050	28.0696	28.201	28.0539	28.2209	28.0993	28.2077	28.2152	28.0567	28.2496	28.1945	28.024	28.1424	27.9566	28.1924	28.1459	28.2252	28.1497	28.1732	NaN
P50914	25.8227	25.9843	25.7577	25.8791	25.7617	26.007	25.9929	25.8257	25.8856	25.7537	25.7806	25.9544	25.6756	25.9217	25.9307	25.9034	25.8805	25.8853	NaN
P18077	26.379	26.5873	25.3552	26.493	26.311	26.5536	26.4662	26.5193	26.027	26.1902	26.5806	25.8819	25.8313	26.5257	26.3024	26.6204	26.5751	26.159	NaN
P62979	24.6054	24.8642	24.1003	24.8423	24.4562	24.7961	NaN	NaN	NaN	NaN	NaN	NaN	24.2369	24.771	24.8134	24.7985	24.6972	24.2301	NaN
P32969	27.5686	27.584	27.5537	27.572	27.4998	27.6223	27.5486	27.6011	27.6074	27.5739	27.4207	27.581	27.471	27.6461	27.5867	27.581	27.5795	27.5524	NaN
P62899	26.5078	26.6006	26.3006	26.315	26.5369	26.6743	26.6219	26.5815	26.5753	26.4442	26.4564	26.4132	26.2908	26.6036	26.5077	26.4047	26.5415	26.5827	NaN
P39023	28.4279	28.6452	28.5267	28.6072	28.487	28.6929	28.4461	28.5776	28.6273	28.6373	28.5804	28.5157	28.4078	28.6037	28.5726	28.6438	28.5968	28.5817	NaN
P46777	28.4163	28.5316	28.4524	28.608	28.4695	28.5977	28.4264	28.5311	28.6286	28.4447	28.5138	28.5191	28.3299	28.5528	28.5263	28.5668	28.551	28.528	NaN
P46778	26.6936	26.5324	26.4754	26.6217	26.5427	26.6183	26.5502	26.5508	26.6278	26.6097	26.518	26.4375	26.2606	26.6502	26.6555	26.6062	26.5901	26.673	NaN
P62829	27.7605	27.8027	27.7601	27.833	27.7621	27.9131	27.7125	27.7769	27.9286	27.8841	27.7453	27.8274	27.6649	27.8634	27.8921	27.8096	27.7619	27.8233	NaN
P62888	27.8713	27.9921	27.8951	28.0093	27.8674	28.0569	28.0505	27.8195	27.9718	28.0292	27.9545	27.9168	27.7971	28.0349	27.9972	27.9738	27.9744	27.9488	NaN
P05388	29.156	29.2903	29.1893	29.3015	29.2151	29.3677	29.3239	29.278	29.3454	29.1856	29.1918	29.2336	29.1078	29.3112	29.2832	29.3063	29.2776	29.2368	NaN
P05386	25.0082	25.1753	25.0704	25.0486	24.9184	25.382	25.3169	25.0199	25.3611	24.8958	24.8716	25.1937	NaN	NaN	NaN	NaN	NaN	NaN	NaN
P61313	28.2912	28.384	28.3228	28.4514	28.3477	28.4629	28.3854	28.4756	28.3977	28.3024	28.3907	28.3469	28.1763	28.4267	28.3958	28.4123	28.3869	28.4254	NaN
Q07020	27.9332	27.9521	27.9678	28.1007	27.9393	28.0295	28.0912	28.0221	27.9623	27.9071	27.9508	27.9532	27.8355	28.0435	28.0534	28.0282	27.9963	27.9611	NaN
P84098	25.495	25.7338	25.4112	25.7324	25.5184	25.6894	25.3743	25.5886	25.5606	25.6553	25.7162	25.7003	25.3645	25.6196	25.6445	25.629	25.6463	25.6068	NaN
Q9UNX3;P61254	20.8259	21.387	21.0324	21.6652	21.28	21.8367	NaN	NaN	NaN	NaN	NaN	NaN	NaN	NaN	NaN	NaN	NaN	NaN	NaN
P61353	27.9061	28.0589	27.7325	28.0405	27.8043	28.1046	27.9216	28.0297	27.8114	28.078	27.9553	27.9223	27.7876	28.0352	27.9697	28.0391	27.9706	27.9896	NaN
P49207	25.9879	26.104	26.0527	25.9999	26.0309	26.2295	25.9492	26.1443	25.9118	26.0573	26.1914	26.1415	25.8876	26.0732	26.0644	26.1233	26.0838	26.0973	NaN
P42766	26.0825	26.17	26.1015	26.2353	25.9309	26.1864	26.35	26.0186	26.1684	26.0335	26.0939	26.0758	25.8675	26.1816	26.1659	26.2244	26.1936	26.1255	NaN
P62750	27.5673	27.713	27.5398	27.7461	27.5203	27.755	27.6363	27.5992	27.7321	27.7579	27.5126	27.6528	27.4642	27.7092	27.634	27.6998	27.7089	27.6438	NaN
P83881;Q969Q0	23.0447	23.2577	23.3256	23.6555	23.0874	23.4277	22.9553	23.555	23.3943	23.4894	23.0165	23.3164	NaN	NaN	NaN	NaN	NaN	NaN	NaN
P62910	26.9956	27.0617	26.9299	27.2018	27.041	27.201	27.0158	27.0482	27.2021	27.0404	26.9452	27.1122	26.9344	27.1002	27.0896	27.0662	27.1649	27.0728	NaN
P05387	28.7601	28.845	28.8147	28.9855	28.8437	29.0109	28.9359	28.7864	28.9874	28.7833	28.7835	28.9465	28.6723	28.9486	28.933	28.9414	28.9002	28.8546	NaN
Q9Y3U8	27.2484	27.3162	27.2286	27.3265	27.1443	27.4114	27.2337	27.3076	27.3196	27.3624	27.1292	27.3366	27.1009	27.3411	27.2988	27.3397	27.2768	27.2866	NaN
P63173	26.9376	27.0555	26.95	27.149	26.8808	27.1364	27.1991	26.9997	27.1811	26.9056	26.9234	26.9472	26.8084	26.8602	27.0769	27.1682	27.0965	27.1282	NaN
Q9Y3B9	23.018	22.7992	22.7889	23.0771	22.9915	23.0713	22.8025	22.9975	22.9548	22.9527	22.8723	23.161	22.5757	23.0094	23.0236	23.1093	22.9861	23.0698	NaN
O43159	21.3552	21.2794	21.1397	21.5825	20.7548	21.4485	21.5148	20.9421	21.3677	21.3086	21.0587	21.4102	21.1037	21.2901	21.2836	20.9644	21.5879	21.3867	NaN
Q13151	25.5569	25.6511	25.5523	25.5626	25.4176	25.6336	25.6067	25.6386	25.6813	25.6602	25.532	25.6881	25.5907	25.6529	25.6439	25.6645	25.6818	25.5977	NaN
Q9H6T3	21.885	21.755	21.8295	21.7684	21.9126	22.1196	21.9152	21.9417	21.937	21.7333	21.7177	21.9802	21.7158	21.9311	21.6975	22.1851	21.8084	21.8539	NaN
P62487	22.3154	22.2236	22.2663	22.0027	22.007	22.4647	22.7289	22.1971	22.1022	22.0954	22.0014	22.1002	22.2132	22.0785	21.5542	22.5344	22.3779	22.4716	NaN
P36578	29.3965	29.5089	29.3676	29.4694	29.3085	29.5583	29.2762	29.4731	29.3921	29.5118	29.4567	29.4613	29.2235	29.5139	29.4756	29.4948	29.4621	29.4529	NaN
Q02878	29.3832	29.5474	29.3817	29.5226	29.353	29.5085	29.3387	29.4268	29.4709	29.5457	29.433	29.4579	29.2694	29.5116	29.4599	29.5224	29.466	29.4714	NaN
P10155	25.15	25.1831	25.1002	25.25	25.0257	25.1571	25.2089	25.0652	25.2093	25.2316	25.0788	25.1245	25.0754	25.1713	25.1731	25.1952	25.1533	25.1232	NaN
P51991	28.6447	28.7641	28.6688	28.8377	28.634	28.8865	28.7292	28.7678	28.8374	28.731	28.6975	28.7079	28.6097	28.8069	28.7743	28.7869	28.7551	28.7512	NaN
Q99729	27.1529	27.2887	27.1895	27.3791	27.168	27.2676	27.3139	27.3065	27.3044	27.1969	27.1252	27.1979	27.1399	27.3369	27.151	27.3032	27.2465	27.2578	NaN
Q9GZS1	19.3274	19.3421	18.1956	18.8233	17.7638	19.0772	NaN	NaN	NaN	NaN	NaN	NaN	NaN	NaN	NaN	NaN	NaN	NaN	NaN
P52434	23.9592	23.9917	24.0152	23.9911	24.0481	24.0731	23.7896	23.9004	23.8913	23.9314	23.8073	23.8256	23.7868	23.8597	23.9363	23.8517	23.8641	23.9073	NaN
Q9H7B2	21.7442	21.9737	21.6402	21.9354	21.7615	21.8684	21.8978	21.8499	21.8769	21.6285	22.0071	21.6266	21.6759	21.879	21.9371	21.8019	21.8036	21.7862	NaN
Q9UHA3	21.0551	21.4276	20.992	21.4412	21.0356	21.2247	NaN	NaN	NaN	NaN	NaN	NaN	20.5984	21.3554	21.1916	21.2032	21.4103	21.3515	NaN
P52815	24.7386	24.7647	24.6312	24.8292	24.7941	24.7905	24.6637	24.5226	24.7223	24.6165	24.676	24.6679	24.6383	24.7486	24.6942	24.7024	24.7243	24.6682	NaN
Q9H9Y6	20.1829	20.4671	20.8435	20.7155	20.2791	20.9145	20.4586	20.3839	20.5521	21.2481	20.4953	20.2675	NaN	NaN	NaN	NaN	NaN	NaN	NaN
Q9BYD3	20.5907	20.7933	21.1844	20.8584	20.5221	20.9356	21.1164	20.6881	20.6066	21.1602	20.9546	20.5799	NaN	NaN	NaN	NaN	NaN	NaN	NaN
Q96EL3	18.8755	19.0776	18.8111	18.9366	18.5384	19.5097	NaN	NaN	NaN	NaN	NaN	NaN	NaN	NaN	NaN	NaN	NaN	NaN	NaN
P24928	21.5365	21.5066	20.8882	21.4542	21.6103	21.5409	21.5378	21.7698	21.2151	21.1196	21.5356	21.4345	21.5607	21.4761	21.0888	21.5288	21.5798	21.4731	NaN
P49247	22.6454	22.7999	22.6858	22.9416	22.3454	22.7112	22.8189	22.7719	22.6216	22.9012	22.579	22.7651	NaN	NaN	NaN	NaN	NaN	NaN	NaN
Q15050	23.8272	23.9583	23.6531	24.0118	23.7573	24.0647	23.7375	23.6578	24.0992	23.847	23.8953	23.9435	23.9462	24.026	23.575	23.6306	24.009	24.1161	NaN
P46783	27.4747	27.3972	27.344	27.5166	27.3735	27.5417	27.4815	27.4536	27.4818	27.3573	27.5373	27.3638	27.3826	27.4632	27.4229	27.5205	27.5339	27.3978	NaN
Q9NYK5	20.9417	19.7076	20.3248	20.9781	20.8709	20.8192	20.8712	20.8145	20.7878	21.2286	20.3044	19.8306	NaN	NaN	NaN	NaN	NaN	NaN	NaN
Q15287	26.1965	26.3774	26.1929	26.399	26.1822	26.4297	26.4355	26.241	26.2388	26.3264	26.2988	26.3101	26.1414	26.2813	26.3882	26.3125	26.3467	26.3556	NaN
P19388	24.8412	24.6616	24.6317	24.8547	24.7057	24.6694	24.8171	24.8101	24.6401	24.8726	24.5913	24.6684	24.4205	24.7983	24.8427	24.7668	24.7815	24.7711	NaN
O15160	24.6717	24.7458	24.6411	24.7562	24.6879	24.7924	24.7403	24.6636	24.7149	24.8063	24.6428	24.6786	24.6801	24.7751	24.7796	24.6937	24.7131	24.6724	NaN
P30876	23.2179	22.1196	23.0909	23.2652	23.2285	23.1844	22.8543	23.2119	23.3527	22.9225	22.6108	22.9574	22.4344	23.1432	22.8966	23.1856	23.3184	23.1224	NaN
P19387	20.5636	20.3643	20.3306	20.8384	20.4435	20.7379	20.7607	20.7265	20.6936	20.301	20.1847	20.7098	20.8624	20.866	20.5237	20.7368	20.4126	20.1875	NaN
O15514	21.4562	21.4963	21.3993	21.5661	21.4898	21.5051	21.6883	21.4631	21.6141	21.2999	21.1817	21.5345	21.0532	21.6181	21.3671	21.5996	21.4461	21.5898	NaN
P62424	28.2605	28.2874	28.2042	28.4324	28.1216	28.3865	28.1739	28.3781	28.1874	28.2758	28.4126	28.3428	28.0363	28.302	28.2827	28.3285	28.3543	28.3095	NaN
P18124	28.8362	28.8569	28.7618	28.9096	28.711	28.8873	28.746	28.8201	28.7925	28.896	28.7683	28.9181	28.6317	28.8799	28.8439	28.8732	28.8752	28.8698	NaN
P62917	25.7202	26.052	25.9908	26.1494	25.9553	26.1677	26.0049	26.0886	26.2607	26.0142	25.7397	25.8962	25.5357	26.0859	26.0495	26.0874	26.1295	26.0302	NaN
P62841	26.1763	26.1048	25.9913	26.0167	25.9659	26.0139	25.8034	26.1513	26.167	26.0868	25.9747	26.1386	25.8858	26.1363	26.0134	26.1338	26.0785	26.0541	NaN
P63220	27.3546	27.4679	27.2325	27.4089	27.2928	27.38	27.3795	27.3046	27.2574	27.4675	27.3577	27.3449	27.1832	27.4537	27.3816	27.424	27.3491	27.3871	NaN
P62854;Q5JNZ5	23.1625	23.2221	23.7316	23.7191	23.0625	24.1135	23.3166	23.5398	23.7667	23.6287	22.7426	23.8242	NaN	NaN	NaN	NaN	NaN	NaN	NaN
P42677;Q71UM5	21.3625	21.261	21.0052	21.1725	20.4631	21.3737	NaN	NaN	NaN	NaN	NaN	NaN	NaN	NaN	NaN	NaN	NaN	NaN	NaN
P42677	26.5144	26.6816	26.7104	26.6755	26.5364	26.6822	26.58	26.6215	26.5523	26.7171	26.7022	26.6508	26.5198	26.7161	26.663	26.6542	26.6478	26.6466	NaN
P62701	28.8216	28.8694	28.8296	28.9778	28.8043	28.9306	28.8626	28.905	28.9494	28.7476	28.8645	28.9081	28.7498	28.8622	28.9457	28.9569	28.9397	28.8112	NaN
P46781	27.6833	27.4875	27.6474	27.2877	27.6193	27.7608	27.6379	27.5648	27.6052	27.5236	27.6923	27.5335	27.3653	27.6453	27.6108	27.6521	27.6226	27.5999	NaN
P14678;P63162	24.1753	24.3585	24.5821	24.2978	24.1627	24.5367	24.4776	24.4693	24.5432	24.4256	24.3457	24.0739	NaN	NaN	NaN	NaN	NaN	NaN	NaN
P22626	30.5194	30.6406	30.5349	30.7187	30.5012	30.7236	30.6515	30.5825	30.6579	30.5445	30.5941	30.6134	30.4957	30.6544	30.6218	30.6816	30.6153	30.5887	NaN
P22626;P09651;P51991	21.1793	21.3847	20.7615	21.6449	20.9372	21.4415	NaN	NaN	NaN	NaN	NaN	NaN	NaN	NaN	NaN	NaN	NaN	NaN	NaN
Q14690	22.7876	22.664	22.8855	22.6743	23.0278	22.5487	22.7361	22.5667	22.8625	22.7485	22.7411	22.8988	22.5779	22.8328	22.7668	22.7614	22.8887	22.7967	NaN
P08708	27.1488	27.2605	27.1138	27.2089	27.1851	27.2934	27.3302	27.1886	27.2716	27.1358	27.1296	27.1628	26.9919	27.2672	27.2359	27.2518	27.2284	27.228	NaN
P15880	28.409	28.4322	28.4189	28.5469	28.3666	28.5488	28.3815	28.568	28.4784	28.4499	28.4705	28.4111	28.2824	28.4715	28.5046	28.5435	28.5009	28.4745	NaN
P25398	28.2471	28.3215	28.2234	28.3853	28.1685	28.4475	28.2344	28.4293	28.368	28.2338	28.1966	28.2596	28.1033	28.3456	28.3557	28.3127	28.3349	28.2945	NaN
P62249	27.6624	27.8287	27.6825	27.8933	27.6769	27.837	27.8053	27.7234	27.7216	27.673	27.8923	27.7723	27.5954	27.8425	27.8179	27.8077	27.774	27.7837	NaN
P46782	27.8146	27.9251	27.8611	27.9701	27.8755	27.9258	27.8029	27.8298	27.8479	27.9729	27.9367	27.9856	27.7494	27.9078	27.9941	27.9986	27.8446	27.9082	NaN
P62753	27.6414	27.7507	27.692	27.8605	27.5957	27.8067	27.7623	27.8499	27.7979	27.6333	27.6522	27.6608	27.5821	27.7365	27.7877	27.7567	27.8197	27.6781	NaN
Q5JTH9	23.4535	23.5597	23.4009	23.4184	23.4647	23.58	23.4516	23.4252	23.4937	23.5988	23.4162	23.5456	23.3035	23.5513	23.5082	23.5228	23.5141	23.4871	NaN
Q14684	21.283	21.2272	21.4041	21.1141	21.1514	20.9594	20.9665	21.4288	21.1951	21.1618	21.2957	21.0882	21.1937	21.4942	20.9374	21.2222	21.0917	21.2177	NaN
P62280	27.8028	27.8606	27.6185	27.8459	27.6002	27.9066	27.7191	27.9168	27.7144	27.6797	27.7604	27.7301	27.5502	27.7822	27.8144	27.857	27.743	27.7785	NaN
P62244	27.5642	27.6826	27.6327	27.714	27.5615	27.7789	27.7882	27.6841	27.5763	27.5602	27.6058	27.5529	27.4054	27.7236	27.7244	27.7064	27.688	27.6523	NaN
Q9NQG5	23.3745	23.7084	23.4544	23.7418	23.5887	23.5975	23.8496	23.4404	23.6729	23.499	23.4198	23.5828	23.3666	23.5843	23.7248	23.4309	23.5173	23.8376	NaN
P56182	23.2078	23.3562	23.3848	23.004	23.357	23.2508	23.6169	23.1342	23.1235	23.2572	23.2694	23.2455	23.0789	23.5791	23.1863	23.0112	23.3493	23.4137	NaN
P62277	25.4223	27.2177	25.2124	26.141	25.9903	26.1296	26.5887	25.8443	26.3939	25.6833	25.5506	26.0751	25.3571	26.2806	26.0183	26.4381	26.1264	26.0752	NaN
P62263	27.4591	27.572	27.4144	27.6184	27.417	27.6255	27.5658	27.4188	27.5605	27.7135	27.5689	27.4159	27.3563	27.5272	27.5882	27.5718	27.5481	27.524	NaN
P60866	27.7478	27.8051	27.7916	27.9627	27.7354	27.9524	27.6923	27.9542	27.8805	27.9122	27.7988	27.9211	27.5941	27.9309	27.912	27.8913	27.8784	27.868	NaN
P62266	25.907	25.9574	25.9162	25.8501	25.7959	25.9726	25.8967	25.8778	25.9539	26.0341	25.7561	25.9025	25.697	25.9863	25.9734	25.9771	25.9236	25.8779	NaN
P31949	25.8213	25.7924	25.9936	25.8452	26.1411	26.0432	25.874	26.0714	25.8883	25.9461	25.9213	25.9164	25.6931	26.0531	25.9516	26.0383	25.9648	25.8854	NaN
P62847	26.7243	26.7452	26.5278	26.8033	26.5834	26.6602	26.764	26.6751	26.682	26.5454	26.7328	26.6172	26.6263	26.7986	26.7305	26.7456	26.5981	26.5858	NaN
P62851	28.0172	28.1275	28.0312	28.1784	27.9062	28.1305	28.1263	28.0366	27.9671	28.1561	28.1657	27.9222	27.8305	28.1972	28.0835	28.1376	28.0882	28.0754	NaN
P62306	25.7859	25.8916	25.8688	25.9304	25.7759	25.9238	25.8341	25.8382	25.9487	25.8874	25.7557	25.8932	25.8895	25.7769	25.8663	25.9252	25.882	25.8156	NaN
P62861	26.8349	26.8906	26.8068	26.9984	26.7627	27.0329	27.0146	26.7601	26.9527	26.8838	26.8058	26.8574	26.6572	26.9828	26.9335	26.9889	26.8398	26.9218	NaN
P61247	28.6336	28.7237	28.6162	28.7635	28.5896	28.853	28.7759	28.662	28.721	28.683	28.6502	28.8366	28.4646	28.7755	28.735	28.7694	28.7256	28.7451	NaN
P62081	29.1525	29.2386	29.123	29.2712	29.1086	29.2857	29.1555	29.2475	29.295	29.1076	29.2426	29.1265	29.0708	29.2991	29.208	29.2317	29.1991	29.1545	NaN
P62241	28.3204	28.4076	28.3214	28.4426	28.2962	28.4667	28.3879	28.3903	28.4766	28.2714	28.4057	28.3458	28.2253	28.4437	28.4308	28.4127	28.3899	28.4269	NaN
P08865	29.0334	29.0937	29.062	29.2237	29.0104	29.1704	29.0662	29.2175	29.1319	29.0039	29.0951	29.0906	28.9457	29.1767	29.1302	29.1275	29.1021	29.1078	NaN
Q92541	20.1684	20.3161	20.154	20.6023	20.236	20.4815	20.4747	20.518	19.9376	20.1744	20.3305	20.649	NaN	NaN	NaN	NaN	NaN	NaN	NaN
P09234	24.502	24.5922	24.5476	24.7753	24.4121	24.7959	24.6339	24.7172	24.7802	24.5142	24.4685	24.5449	24.4818	24.7474	24.6368	24.6217	24.5005	24.6136	NaN
O00442	23.3168	23.0964	22.9242	23.3096	23.0778	23.1706	22.8777	23.2429	23.0063	23.2159	23.231	23.4501	22.9267	23.1399	23.0777	23.2128	23.6481	22.9969	NaN
P08621	25.8994	26.2107	25.9308	26.2378	26.0448	26.1088	26.0846	26.08	26.1318	26.0345	26.2279	25.9831	25.8879	26.164	26.0888	26.1347	26.1463	26.076	NaN
Q9Y512	22.1699	22.367	22.1743	22.3076	22.2483	22.2728	22.2211	22.1066	22.3617	22.2485	22.2885	22.3675	22.219	22.3287	22.3473	22.1752	22.3232	22.1473	NaN
Q9NSI8	24.1123	23.7012	23.9545	23.5427	23.99	23.6899	24.1285	23.8766	23.6547	23.7617	23.7632	23.6541	23.6364	23.7919	23.9552	23.9227	23.7322	24.0872	NaN
O00422	23.3044	23.183	23.0747	23.1487	23.1973	23.2109	23.2679	23.1387	23.1789	23.2215	23.1307	23.1248	23.0716	23.3258	23.1333	23.2461	23.196	23.1204	NaN
Q15020	22.4466	23.4646	22.5372	22.0317	21.8674	22.7366	22.2806	22.4376	22.3298	22.296	22.3096	23.1594	22.1273	23.0414	22.8247	22.2275	22.5674	22.4559	NaN
Q9Y230	27.3926	27.5036	27.43	27.5888	27.5067	27.6095	27.5637	27.4093	27.426	27.5133	27.4934	27.552	27.3517	27.5394	27.5349	27.5519	27.551	27.5411	NaN
Q15424	25.4665	25.4518	25.358	25.5068	25.3647	25.6821	25.4114	25.4892	25.5188	25.3466	25.6242	25.4425	25.4421	25.5454	25.3816	25.5677	25.4617	25.4531	NaN
Q15424;Q14151	22.4906	22.5632	22.1461	22.6004	22.133	22.7675	NaN	NaN	NaN	NaN	NaN	NaN	22.5678	22.0867	22.9303	22.4938	22.1943	22.2612	NaN
P23526	27.9065	28.0042	27.9969	27.9248	27.8116	28.0299	27.8374	27.8834	28.0155	27.9803	27.9831	27.9907	27.7483	28.0445	27.9454	27.9929	27.9723	27.9644	NaN
P62857	26.8366	27.07	26.8783	26.9862	26.9368	27.1148	26.9023	27.0557	26.8038	27.0436	26.9973	26.9897	26.831	27.0609	27.0318	27.0397	26.8905	26.9729	NaN
Q9Y3D9	21.9505	22.2801	21.8336	21.9475	21.9323	22.2346	21.8746	22.3554	21.7527	22.0521	22.0073	22.1135	22.12	22.2255	22.1955	21.9909	22.1232	21.4884	NaN
P82663	21.2691	21.5267	21.3512	21.4141	21.4159	21.5401	21.6274	21.3051	21.3367	21.5423	21.3297	21.4393	21.3666	21.2836	21.6	21.3699	21.4289	21.5568	NaN
Q9Y3I0	26.1423	26.1957	26.249	26.2828	26.079	26.2716	26.2673	26.2356	26.158	26.275	26.1057	26.1276	26.1405	26.2983	26.233	26.269	26.1262	26.1676	NaN
Q9NQC3	21.8176	22.3267	21.9822	22.3153	21.6729	22.0886	22.4502	21.3925	21.9233	22.4177	22.0763	21.9544	NaN	NaN	NaN	NaN	NaN	NaN	NaN
Q8TB61	19.3881	20.3007	19.5656	19.5358	19.6419	20.0595	NaN	NaN	NaN	NaN	NaN	NaN	NaN	NaN	NaN	NaN	NaN	NaN	NaN
Q8NBI5	21.7215	22.6991	22.3995	22.47	21.9618	22.2411	22.5571	22.3806	22.5071	NaN	22.5412	22.7966	21.472	22.614	22.4961	22.1062	22.2656	22.4663	NaN
Q15437;Q15436	20.089	20.149	20.0435	20.7936	19.7705	19.5452	NaN	NaN	NaN	NaN	NaN	NaN	NaN	NaN	NaN	NaN	NaN	NaN	NaN
P53992	24.8189	24.819	24.747	24.9522	24.7146	24.8518	24.821	24.7011	24.854	24.8543	24.8836	24.7765	24.7475	24.899	24.7374	24.86	24.8456	24.796	NaN
Q99590	20.622	20.4383	20.2902	20.8105	20.4868	20.4734	20.5514	20.3569	20.2949	20.8583	20.4447	20.6705	20.388	20.2618	20.4632	20.6837	20.6566	20.7806	NaN
Q92552	21.7237	21.928	21.747	21.9259	21.8957	22.0049	21.9412	22.0347	22.1212	21.7685	21.7374	21.6498	21.7715	22.0262	21.6309	22.0123	21.7288	22.0044	NaN
Q9UBE0	26.1649	26.2766	26.1331	26.2398	26.1377	26.2573	26.1915	26.2219	26.2007	26.0893	26.2711	26.1759	26.1023	26.2348	26.2225	26.221	26.2083	26.1587	NaN
Q9UBT2	26.3673	26.2707	26.3064	26.4433	26.306	26.3435	26.458	26.3008	26.319	26.3995	26.2297	26.3778	26.1517	26.3435	26.5489	26.3462	26.3317	26.2674	NaN
P62269	28.4591	28.4928	28.4824	28.5075	28.3519	28.6242	28.4953	28.5345	28.3283	28.5197	28.4831	28.569	28.2496	28.5647	28.5174	28.5466	28.5201	28.5259	NaN
P39019	27.6251	27.7137	27.5437	27.5529	27.4001	27.6414	27.6222	27.4343	27.6326	27.6682	27.4808	27.6353	27.3929	27.6135	27.6363	27.6447	27.603	27.6079	NaN
P23396	29.3372	29.4517	29.3164	29.4537	29.3032	29.4664	29.3566	29.425	29.414	29.316	29.41	29.4525	29.2635	29.4505	29.4558	29.4323	29.4099	29.3824	NaN
P51398	21.9201	22.2102	21.9869	22.3443	22.0554	22.2982	22.2372	22.1748	22.4697	21.7008	22.0475	21.982	NaN	NaN	NaN	NaN	NaN	NaN	NaN
P62304	23.9077	23.7075	23.7967	23.8408	23.3192	23.851	24.199	23.7484	24.0145	23.5066	23.6429	23.4528	NaN	NaN	NaN	NaN	NaN	NaN	NaN
P62308;A8MWD9	23.0637	23.1921	22.9193	23.4078	23.3143	23.3667	23.4353	23.8269	23.1632	22.9306	22.9654	23.0894	NaN	NaN	NaN	NaN	NaN	NaN	NaN
Q9UHR5	19.5367	19.3946	19.4753	20.3606	19.9475	20.3435	NaN	NaN	NaN	NaN	NaN	NaN	NaN	NaN	NaN	NaN	NaN	NaN	NaN
Q9H4L4	20.5994	19.9742	19.8626	20.2298	19.5697	20.62	19.732	21.0101	20.0447	20.198	19.8894	19.9536	NaN	NaN	NaN	NaN	NaN	NaN	NaN
Q15459	26.5637	26.6799	26.5501	26.6632	26.478	26.7229	26.6037	26.6647	26.6953	26.5413	26.575	26.6095	26.4529	26.6439	26.6441	26.6095	26.7007	26.5957	NaN
Q15428	25.12	25.3199	25.2957	25.3864	25.0572	25.2588	25.2382	25.4528	25.3994	25.0664	25.1052	25.1585	24.9736	25.2957	25.2541	25.1369	25.5778	25.2457	NaN
O75533	26.9775	27.0974	26.97	27.1146	26.9439	27.0793	27.0197	27.0627	27.1141	27.0368	26.9782	27.0885	26.8777	27.1098	27.0758	27.0943	27.072	27.0816	NaN
Q9Y3B4	23.6948	23.844	23.6909	23.7794	23.6486	23.8511	23.9006	23.624	23.7352	23.6341	23.7241	23.8422	23.6827	23.9245	23.7543	23.7658	23.7796	23.5818	NaN
P09661	25.391	25.4533	25.3002	25.586	25.3774	25.484	25.5254	25.4377	25.3341	25.4352	25.5064	25.4311	25.2663	25.5319	25.4776	25.5201	25.4146	25.4395	NaN
P08579;P09012	21.1511	21.1331	20.2397	20.583	20.6928	21.3329	NaN	NaN	NaN	NaN	NaN	NaN	NaN	NaN	NaN	NaN	NaN	NaN	NaN
P08579	20.8116	20.9143	20.5027	20.3965	19.9512	21.567	21.3006	20.0304	20.8734	20.8625	20.7583	20.6441	NaN	NaN	NaN	NaN	NaN	NaN	NaN
Q9Y265	27.1909	27.3091	27.1924	27.2826	27.1478	27.3552	27.2346	27.3387	27.251	27.2406	27.2099	27.2767	27.1239	27.3113	27.2716	27.3136	27.2758	27.2523	NaN
Q96ER3	21.1967	21.1205	21.09	21.0891	21.2038	21.5183	21.3702	21.0489	21.2383	21.4022	21.1061	21.0595	21.0824	21.2049	21.206	21.4235	21.2463	21.1101	NaN
Q9UPN6;O95104	21.4544	21.4322	21.1517	21.5288	21.2939	21.6223	NaN	NaN	NaN	NaN	NaN	NaN	21.3427	21.4978	21.1682	21.7604	21.5618	21.3207	NaN
P07602	25.9025	25.8772	26.0386	25.9538	25.8346	25.9327	26.1508	25.9208	25.9814	25.8708	25.933	25.8314	25.7201	25.95	25.9977	25.9937	25.9546	25.9546	NaN
Q9NR31	24.3613	24.5233	24.3293	24.5346	24.4499	24.5007	24.5406	24.3998	24.3562	24.3688	24.5368	24.5163	24.6144	24.3563	24.6019	24.3313	24.5285	24.291	NaN
Q9NR31;Q9Y6B6	19.4956	21.825	21.5839	20.2089	21.7965	21.2502	NaN	NaN	NaN	NaN	NaN	NaN	21.5999	21.3155	20.5844	20.8485	20.9079	20.5388	NaN
P82979	25.1162	25.3661	25.2132	25.3242	25.1787	25.3224	25.4357	25.2919	25.2273	25.2059	25.201	25.177	25.0282	25.2466	25.3137	25.3262	25.3486	25.2372	NaN
Q9Y3A5	25.0846	24.9464	24.8836	25.1134	25.1793	25.2528	25.2615	25.0217	25.0354	24.9113	24.9766	25.2034	24.7083	25.1921	25.1038	25.2507	25.1372	25.102	NaN
P50454	26.1355	26.2395	26.1441	26.2242	26.0512	26.1688	26.0416	26.1994	26.227	26.1375	26.1688	26.2488	26.0295	26.2335	26.1673	26.1811	26.2167	26.1456	NaN
O75368	23.2789	23.4075	23.3512	23.559	23.4367	23.3061	23.2188	23.4227	23.3859	23.3956	23.3544	23.5509	23.1452	23.5864	23.3498	23.4341	23.439	23.4072	NaN
Q9H299	25.4195	25.5494	25.5	25.6272	25.52	25.7273	25.6363	25.481	25.5491	25.4824	25.5056	25.7298	25.4482	25.5588	25.5812	25.6632	25.5803	25.5547	NaN
Q8N357	20.1816	20.2221	20.1798	20.3303	19.6233	20.569	20.2231	19.5556	20.2806	20.5645	19.8629	20.6185	NaN	NaN	NaN	NaN	NaN	NaN	NaN
Q9NQZ2	21.372	21.7508	21.4	21.5631	21.4782	21.5425	21.5117	21.7467	21.5498	21.3994	21.6518	21.354	21.3989	21.5579	21.5375	21.505	21.6504	21.4483	NaN
Q15437	24.0059	24.1619	24.1222	24.1262	23.9083	24.0731	24.1638	24.1778	24.0119	24.0238	23.9504	23.989	23.867	24.0892	23.9865	24.2133	24.109	24.0913	NaN
O94979	24.7495	25.0052	24.9754	25.0701	24.9966	25.0787	24.9361	25.0329	25.031	25.0971	24.8226	24.8575	24.7656	25.1089	24.934	25.0589	25.0451	24.9929	NaN
P31040	24.4405	24.6237	24.46	24.4461	24.4011	24.6339	24.5906	24.562	24.6295	24.5486	24.2101	24.5071	24.3237	24.6187	24.4012	24.6707	24.4851	24.5184	NaN
Q96EE3	21.0172	21.3099	21.0123	21.2257	20.9338	21.259	21.24	21.1705	21.0984	21.44	21.0521	20.825	NaN	NaN	NaN	NaN	NaN	NaN	NaN
Q9NVA2;Q14141	19.9632	19.9405	20.2069	20.0195	20.2548	19.9941	NaN	NaN	NaN	NaN	NaN	NaN	NaN	NaN	NaN	NaN	NaN	NaN	NaN
Q9NVA2	24.2848	24.2722	24.1399	24.2255	24.0305	24.2592	24.2557	24.0846	24.3409	24.2116	24.1361	24.2503	24.0359	24.2936	24.1956	24.34	24.1755	24.2141	NaN
Q01105	28.8178	28.9572	28.8018	28.9831	28.8177	29.0008	28.9982	29.0037	28.9247	28.8106	28.8488	28.8336	28.7315	28.9121	28.9284	28.9633	28.9385	28.8903	NaN
Q13435	27.185	27.3127	27.1818	27.3499	27.1794	27.3595	27.3752	27.1757	27.304	27.2385	27.1824	27.2913	27.1019	27.249	27.2594	27.3329	27.2833	27.3089	NaN
Q15427	23.5923	23.5666	23.5884	23.6994	23.4764	23.6789	23.9598	23.6892	23.1599	23.7669	23.4743	23.622	23.4067	23.6755	23.4951	23.5386	23.6	23.8164	NaN
O15027	20.3146	21.1147	20.4126	21.1154	21.1324	20.8311	20.4024	20.8465	20.8043	21.3397	20.924	20.6789	20.6649	20.8248	21.0222	21.1479	20.5337	20.8441	NaN
Q8WW01	20.8808	20.738	20.8674	21.1586	21.105	20.5218	20.7675	20.7129	21.228	21.395	20.8963	20.7484	NaN	NaN	NaN	NaN	NaN	NaN	NaN
Q15019	24.5693	24.705	24.4311	24.6868	24.3453	24.6473	24.3834	24.6216	24.4749	24.6509	24.5715	24.7402	24.3032	24.3716	24.3764	24.939	24.7241	24.722	NaN
Q16181	25.2742	25.5738	25.2786	25.5013	25.2792	25.4868	25.3897	25.3125	25.5305	25.3437	25.2872	25.5667	25.1186	25.386	25.4929	25.3872	25.4613	25.5588	NaN
Q92599	22.318	21.5568	21.7159	22.594	21.4552	21.3576	22.1383	NaN	22.4303	22.298	22.4591	22.2684	21.5634	22.1966	21.9	20.9222	21.74	22.3509	NaN
P23246	28.6423	28.7033	28.7193	28.7706	28.6064	28.8199	28.749	28.6972	28.786	28.7426	28.6205	28.7368	28.6313	28.7894	28.7356	28.7845	28.7601	28.7249	NaN
Q14151	22.7059	22.3391	22.7968	22.7213	22.8955	22.4861	22.4777	22.6959	22.75	22.9229	22.6821	22.6255	22.4831	22.8563	22.957	22.4513	22.6116	22.7607	NaN
Q9UHD8	24.4375	24.4905	24.211	24.4843	24.2886	24.5416	24.3676	24.3676	24.5262	24.4054	24.2949	24.457	24.3165	24.4447	24.4641	24.4646	24.4401	24.3159	NaN
P21912	23.985	24.0702	24.0796	24.2084	23.8224	23.9652	23.7774	24.2048	23.9456	24.0793	24.1708	24.1735	23.8229	24.1871	24.3827	23.9378	24.1104	23.8638	NaN
Q15637	26.6239	26.6424	26.5732	26.7038	26.5346	26.6936	26.5818	26.6374	26.5607	26.6963	26.5955	26.6927	26.4703	26.7044	26.6649	26.6781	26.5828	26.6524	NaN
Q12874	25.3521	25.63	25.5625	25.6396	25.3264	25.5715	25.6242	25.6146	25.5597	25.4826	25.3929	25.5585	25.5488	25.7189	25.4545	25.5253	25.4256	25.4583	NaN
Q9BRT9	19.6666	20.0402	20.0342	19.5377	19.177	20.2775	20.047	19.9083	20.2938	19.1879	20.0948	19.3245	NaN	NaN	NaN	NaN	NaN	NaN	NaN
O00193	22.4498	22.4743	22.3904	22.4578	22.2607	22.5758	22.6307	22.3782	22.3314	22.2531	22.6044	22.3969	22.3316	22.5014	22.4597	22.4879	22.509	22.3682	NaN
Q9UQE7	24.1489	24.342	24.3109	24.3663	24.1222	24.4577	24.5886	24.1854	24.1278	24.2921	24.307	24.2075	23.995	24.3516	24.4288	24.2777	24.5395	24.2621	NaN
P51532;P51531	19.8202	20.4934	20.1766	20.4692	20.359	20.5497	NaN	NaN	NaN	NaN	NaN	NaN	NaN	NaN	NaN	NaN	NaN	NaN	NaN
Q969G3	23.3303	23.6572	23.4958	23.5731	23.3801	23.7547	23.5319	23.3872	23.6755	23.4949	23.7372	23.3527	23.5759	23.5201	23.6759	23.5532	23.4824	23.3468	NaN
Q7KZF4	28.7191	28.7578	28.6923	28.8322	28.6681	28.8367	28.815	28.7785	28.7933	28.6587	28.7043	28.6747	28.565	28.796	28.791	28.8096	28.8108	28.7425	NaN
Q13596	22.9942	23.1298	23.0989	23.3264	23.132	23.2083	23.3068	23.137	23.2439	23.0022	23.1281	23.026	23.0318	23.2445	23.3196	23.1688	23.1992	22.836	NaN
P35237	25.4892	25.7147	25.5072	25.7324	25.5975	25.6907	25.7819	25.5786	25.6088	25.5065	25.6198	25.6128	25.4842	25.5967	25.5619	25.7641	25.7529	25.5296	NaN
Q8NBT2	23.0424	22.7912	23.2581	22.3611	22.739	22.8649	23.1551	22.5305	23.0429	22.9067	22.8276	22.6296	22.8745	23.2637	22.907	22.8606	22.6342	22.6772	NaN
Q92922	25.1088	25.1611	25.0669	25.1852	24.949	25.0947	25.0973	25.0995	25.1178	25.0396	25.0061	25.0558	25.02	25.0736	25.1294	25.1798	25.1716	25.0277	NaN
Q92922;Q8TAQ2	20.0633	20.1661	19.8707	19.8273	20.1322	20.6192	NaN	NaN	NaN	NaN	NaN	NaN	NaN	NaN	NaN	NaN	NaN	NaN	NaN
Q2TAY7	24.5589	24.5472	24.6096	24.6704	24.3963	24.6621	24.4657	24.6488	24.4149	24.585	24.6817	24.6468	24.3647	24.6219	24.6285	24.6329	24.5989	24.5818	NaN
O95721	24.837	25.2009	25.0953	25.2076	24.9608	25.0404	25.2164	25.1127	25.056	24.9973	25.0847	25.113	24.9522	25.131	25.0885	25.1294	25.1129	25.0153	NaN
Q9UNH7	23.3236	23.5917	23.5267	23.4875	23.0401	23.4477	22.9706	23.2661	23.7158	23.5294	23.541	23.4903	23.0273	23.3302	23.8927	23.2514	23.3036	23.9016	NaN
P30626	25.2425	25.2809	25.1761	25.3774	25.1604	25.3552	25.3193	25.3264	25.2942	25.2655	25.2284	25.27	25.0868	25.3469	25.2735	25.3198	25.3157	25.2647	NaN
Q08945	26.0911	26.0749	26.1618	26.203	26.0023	26.2049	26.1902	26.2628	26.1353	26.0387	26.0165	26.1204	25.9478	26.1585	26.2678	26.0276	26.2211	26.1562	NaN
Q9H9B4	23.5554	23.5671	23.4612	23.4653	23.4691	23.6856	23.402	23.4636	23.6729	23.5048	23.5447	23.5566	23.4031	23.5667	23.5205	23.6142	23.647	23.472	NaN
Q9Y2Z0	25.1517	25.1668	25.1543	25.1973	25.0911	25.172	25.2277	25.195	25.1412	25.1408	25.0699	25.126	25.0362	25.2471	25.1496	25.1958	25.112	25.1755	NaN
O43765	24.815	24.474	24.9084	24.5757	24.4662	24.7342	24.6329	24.8416	24.7735	24.5232	24.4932	24.6448	24.513	24.6347	24.6438	24.7663	24.7048	24.7217	NaN
Q9Y371	21.1899	20.8123	20.1513	21.507	20.9709	21.1715	21.3024	20.6705	21.5254	20.9251	20.0161	21.1076	NaN	NaN	NaN	NaN	NaN	NaN	NaN
Q14683	23.9689	24.4093	24.238	24.2006	24.2055	24.3464	24.2106	24.2717	24.2836	24.3118	24.2063	24.1294	24.2337	24.1311	24.3386	24.3781	23.9006	24.3834	NaN
O95347	24.1728	24.4318	24.5919	24.3719	24.4232	24.6625	24.5262	24.6648	24.3403	24.2915	24.4102	24.4984	24.1199	24.4956	24.4764	24.4975	24.4821	24.485	NaN
Q9NTJ3	24.6548	24.7645	24.5897	24.9352	24.6651	24.9403	24.7233	24.7439	24.6307	24.7199	25.1121	24.6696	24.6799	24.9234	24.1871	25.0779	24.8581	24.8168	NaN
Q9NR45	26.3729	26.4424	26.2619	26.5271	26.383	26.4557	26.4852	26.4896	26.36	26.2801	26.3718	26.4564	26.2719	26.4429	26.4363	26.4534	26.4088	26.4506	NaN
P62316	27.3794	27.556	27.43	27.5522	27.6032	27.5842	27.5747	27.5982	27.637	27.4654	27.4775	27.4629	27.3594	27.5983	27.5461	27.599	27.5814	27.5296	NaN
Q96H20	19.8335	19.8289	19.0775	19.2918	18.8647	19.2849	NaN	NaN	NaN	NaN	NaN	NaN	NaN	NaN	NaN	NaN	NaN	NaN	NaN
Q13573	22.1278	22.2706	22.3258	22.4115	22.3673	22.1642	22.4721	22.2245	22.3447	22.2474	22.1678	22.2686	22.5001	22.2191	22.2315	22.3344	22.1439	22.2466	NaN
P00441	27.6296	27.7359	27.6341	27.7931	27.6045	27.8321	27.5894	27.6078	27.8826	27.7149	27.6769	27.6973	27.5253	27.6526	27.7131	27.7337	27.857	27.7039	NaN
A6NHR9	25.096	25.1229	25.0792	24.9979	24.9408	25.0051	25.0256	25.1092	25.1285	24.9613	24.9728	25.0156	24.8508	25.0874	24.9761	25.0941	25.1269	25.0908	NaN
P54920	25.2561	25.3275	25.3425	25.414	25.2669	25.3773	25.4188	25.2958	25.3525	25.365	25.285	25.3948	25.2361	25.3855	25.3153	25.4136	25.3335	25.3648	NaN
Q96DI7	25.207	25.1648	25.0768	25.1262	25.0746	25.0477	25.0589	25.0553	25.1088	25.0987	25.1463	25.1665	24.8994	25.2823	25.1847	25.1412	25.1519	25.0409	NaN
P18583	23.8359	23.8847	23.5134	23.8004	23.7035	23.7938	23.6818	23.882	23.8465	23.6592	23.5527	23.7995	23.6596	23.9989	23.5169	23.7741	23.7706	23.7934	NaN
Q9Y5B9	25.2896	25.3219	25.2482	25.4215	25.1466	25.4202	25.3981	25.3822	25.3995	25.2341	25.1294	25.1546	25.1882	25.4427	25.0809	25.2882	25.447	25.3425	NaN
O75934	22.7462	23.0637	22.8977	22.8347	22.7621	22.8199	22.9373	22.7373	22.7475	22.8529	22.951	22.8141	22.6792	22.8831	22.9466	22.9278	22.8361	22.7923	NaN
O75940	20.8588	21.4682	20.6398	21.3892	21.4193	20.8144	21.6757	21.1396	21.1845	21.1406	20.9489	20.7612	NaN	NaN	NaN	NaN	NaN	NaN	NaN
P49903	23.7457	23.6997	23.5474	23.6886	23.3925	23.6949	23.7241	23.6543	23.4625	23.7226	23.6718	23.5405	23.4611	23.6651	23.6155	23.722	23.6579	23.6589	NaN
Q01082	23.5454	23.2241	23.3847	23.7223	23.455	23.6171	23.7345	23.5037	23.616	23.3384	23.373	23.377	23.4244	23.1361	23.7291	23.7032	23.7791	23.1788	NaN
O15042	24.6792	24.9422	24.6647	24.8337	24.6949	24.9497	24.7684	24.7439	24.9014	24.7914	24.8669	24.6068	24.5972	24.8422	24.7408	24.8487	24.8518	24.8005	NaN
Q96ES7	20.4214	20.2951	20.4074	20.3146	20.1667	20.3512	20.4124	20.1261	20.3912	20.2198	20.3031	20.5166	20.187	20.3228	20.3252	20.4657	20.2069	20.4736	NaN
P42285	25.5045	25.6112	25.6216	25.6318	25.4872	25.6856	25.6763	25.6945	25.5816	25.5334	25.5458	25.4876	25.3875	25.6214	25.6473	25.6004	25.6189	25.709	NaN
Q8WU79	22.4106	22.5821	22.4107	22.4435	22.3707	22.6625	22.3881	22.5867	22.8813	22.3793	22.2091	22.3915	22.124	22.4836	22.5177	22.6288	22.5794	22.5494	NaN
O60264	23.5076	23.514	23.392	23.5989	23.324	23.6711	23.5441	23.5757	23.5537	23.3838	23.384	23.4837	23.4848	23.5977	23.3212	23.5766	23.5185	23.4595	NaN
P62314	26.537	26.5686	26.6165	26.5017	26.4857	26.7532	26.6339	26.5855	26.6738	26.3951	26.448	26.6324	26.3697	26.6516	26.5593	26.6763	26.5762	26.5771	NaN
Q12824	21.3587	21.1322	20.1281	21.3103	21.2447	21.3146	21.0602	21.2846	20.6355	21.7816	21.2653	20.5448	NaN	NaN	NaN	NaN	NaN	NaN	NaN
P62318	27.0948	27.1915	27.0769	27.2407	27.1272	27.1779	27.2612	27.0864	27.2155	27.0987	27.116	27.1476	26.9861	27.2221	27.1988	27.218	27.2163	27.03	NaN
O43290	21.2425	21.5079	21.4941	21.9163	21.7304	21.5263	22.0555	21.2939	21.4427	21.7905	21.6038	21.7388	NaN	NaN	NaN	NaN	NaN	NaN	NaN
Q8IY81	23.3644	23.395	23.3709	23.5218	23.2074	23.3894	23.716	23.365	23.4763	23.326	23.221	23.3221	23.3479	23.6875	23.0304	23.5598	23.5286	23.3695	NaN
O43175	26.8491	26.8448	26.7747	26.9402	26.8363	26.912	26.8892	26.9321	26.9966	26.7444	26.8338	26.7956	26.6803	26.9074	26.8594	26.8124	26.8637	27.0544	NaN
Q9Y617	26.2375	26.2851	26.2441	26.3264	26.2345	26.3003	26.3655	26.2937	26.3405	26.3074	26.1106	26.2855	26.0956	26.3731	26.3004	26.3464	26.3021	26.2945	NaN
Q9GZT3	25.0042	25.1393	25.0017	25.1277	24.9722	25.1183	24.9578	25.0903	24.8752	25.1244	25.1135	25.1193	24.9183	25.0329	25.0469	25.0897	25.1522	25.0543	NaN
Q9NWH9	21.5498	21.6121	21.423	21.5638	21.3735	21.8457	21.5969	21.4903	21.7266	21.5976	21.3433	21.6055	21.4408	21.6106	21.6145	21.6404	21.6371	21.4644	NaN
Q14160	20.8948	21.0561	19.8097	20.5351	20.7552	20.7659	20.1714	20.6262	20.9015	19.8038	20.8685	20.9555	NaN	NaN	NaN	NaN	NaN	NaN	NaN
Q9HCN8	24.4483	24.3812	24.2741	24.2789	24.3627	24.2608	24.3814	24.3766	24.378	24.1911	24.2026	24.3645	24.2546	24.282	24.3014	24.4966	24.3386	24.2969	NaN
P55735	25.478	25.5085	25.265	25.6388	25.4037	25.4644	25.442	25.5773	25.5623	25.3555	25.3368	25.5643	25.3726	25.5164	25.4745	25.5024	25.4066	25.4708	NaN
Q15393	26.6644	26.7242	26.6481	26.7995	26.6209	26.7291	26.7267	26.7124	26.6824	26.5847	26.7281	26.6339	26.5521	26.7446	26.7486	26.6597	26.7592	26.6974	NaN
Q9BWJ5	23.6568	23.8695	23.8514	23.9426	23.6818	23.9239	23.8268	23.9477	23.8714	23.789	23.7751	23.6758	23.6049	23.851	23.7808	23.9394	23.8936	23.8552	NaN
P63208	25.4924	25.5175	25.4185	25.5771	25.5573	25.5979	25.5789	25.4562	25.5547	25.6301	25.5817	25.4396	25.4642	25.5858	25.4919	25.5896	25.5122	25.5468	NaN
P02549	24.8191	24.9116	24.8395	24.9623	24.7953	24.877	24.8981	24.7624	24.8436	24.8656	24.8894	24.8123	24.779	24.9416	24.9171	24.9295	24.8498	24.862	NaN
Q9UHB9	24.7086	24.7514	24.745	24.893	24.748	24.9141	24.6681	24.8799	24.7836	24.7392	24.7791	24.9588	24.6646	24.906	24.9047	24.7379	24.8057	24.7816	NaN
O76094	24.9951	25.0041	24.9337	25.1522	24.9431	24.9884	25.1193	24.8967	25.0887	25.0705	24.9457	24.8958	24.7957	25.0343	24.9854	25.0653	24.9739	25.1418	NaN
P84103	26.9858	26.9454	26.9169	27.1366	26.8717	27.1562	26.9045	27.0535	27.0549	27.1471	26.9542	26.9302	26.8031	27.0296	27.0376	26.9937	27.0333	27.0958	NaN
Q16629;P84103	22.8897	23.077	22.8424	23.351	22.9972	23.2675	NaN	NaN	NaN	NaN	NaN	NaN	22.5905	23.2015	23.1806	23.1112	23.2178	23.0539	NaN
Q16629	27.2308	27.2931	27.1824	27.4222	27.2274	27.4152	27.3801	27.2234	27.2438	27.3801	27.11	27.32	27.0991	27.3189	27.3526	27.3499	27.3321	27.2587	NaN
Q16384;Q7RTT4	19.5059	19.4038	19.569	20.0164	19.8308	19.897	NaN	NaN	NaN	NaN	NaN	NaN	NaN	NaN	NaN	NaN	NaN	NaN	NaN
P42229	25.6623	25.619	25.5235	25.6051	25.5084	25.5168	25.6722	25.4905	25.6594	25.5141	25.4314	25.5912	25.2937	25.6174	25.5053	25.5634	25.7274	25.6606	NaN
P42229;P51692	21.1902	21.4861	20.269	21.5034	20.7321	22.2369	NaN	NaN	NaN	NaN	NaN	NaN	NaN	NaN	NaN	NaN	NaN	NaN	NaN
P51692	22.1366	21.7829	21.681	20.9828	21.7004	21.7306	21.2741	22.0609	21.7175	21.7645	21.836	21.4707	21.258	22.0371	21.6904	21.7396	21.8249	21.7398	NaN
P16949	28.4282	28.4678	28.2792	28.5227	28.2677	28.5129	28.4521	28.4322	28.4313	28.3669	28.3174	28.3704	28.2654	28.4757	28.4143	28.476	28.4723	28.4105	NaN
Q96SI9	24.0522	24.018	23.9489	24.1182	23.8599	24.0391	23.8957	23.9174	23.9731	24.1248	24.1267	23.9103	24.1694	23.9524	23.88	24.123	24.0587	23.8296	NaN
Q8NB90	22.1649	22.191	21.9853	21.9514	21.5758	22.1286	21.4485	21.9948	22.0756	22.1711	22.3397	22.2213	22.5576	21.7329	21.7451	21.7754	22.8	21.9524	NaN
Q14247	23.844	24.3865	24.0539	24.0651	24.0735	24.1736	23.9394	24.2001	24.1789	24.1711	23.9575	24.0446	23.9546	24.2169	24.0088	23.9754	24.3645	24.1464	NaN
Q14247;Q14247	19.7924	20.2385	20.3206	20.3858	20.0008	20.7906	NaN	NaN	NaN	NaN	NaN	NaN	NaN	NaN	NaN	NaN	NaN	NaN	NaN
P61956	21.0881	21.5873	21.1318	20.6492	21.0148	22.1942	20.8451	21.9584	21.1077	21.0613	21.9033	20.9146	NaN	NaN	NaN	NaN	NaN	NaN	NaN
O75683	22.0146	22.074	21.8761	22.093	21.5298	22.3348	21.9292	22.3693	22.1718	22.0891	21.7703	21.772	21.8438	21.8387	22.3475	21.933	22.1312	21.928	NaN
P49588	27.5925	27.691	27.6116	27.7095	27.6039	27.7584	27.6662	27.5869	27.745	27.6736	27.5922	27.674	27.5319	27.69	27.6777	27.7357	27.7111	27.5979	NaN
Q96A49	22.5249	22.8127	22.4789	22.5074	22.6983	22.712	22.5539	22.8537	22.592	22.5402	22.5158	22.6004	22.4367	22.6398	22.5896	22.697	22.5715	22.7168	NaN
Q6PI48	23.1853	23.1351	23.1401	23.174	22.877	23.2943	22.9781	22.928	22.9976	23.2119	23.3297	23.1547	22.921	23.1885	23.2266	23.186	23.1073	23.1103	NaN
Q99747	21.5722	20.9812	22.0391	21.9396	21.3923	21.1309	21.776	20.8436	21.5474	21.7992	21.4533	22.2972	NaN	NaN	NaN	NaN	NaN	NaN	NaN
O60493	25.4948	25.6583	25.4897	25.692	25.5419	25.6273	25.6269	25.6714	25.6321	25.4564	25.5346	25.5811	25.4977	25.7068	25.6981	25.4716	25.3896	25.6843	NaN
Q96I25	23.5891	23.7019	23.5203	23.6482	23.4316	23.7415	23.6652	23.2473	23.9399	23.6449	23.7163	23.5248	23.3586	23.6483	23.6205	23.852	23.5514	23.6274	NaN
P52788	24.9992	25.1118	25.0564	25.1287	24.9683	25.1476	25.1783	25.0868	25.1334	24.953	25.0798	25.0962	25.0878	25.0134	25.072	25.1077	25.0805	25.0626	NaN
O00267	24.1783	24.3691	24.3569	24.3735	24.2981	24.3712	24.2674	24.3528	24.3913	24.4224	24.3221	24.1995	24.1796	24.4115	24.3444	24.4277	24.2313	24.3804	NaN
Q8WXA9	20.5002	20.3622	20.535	20.5672	20.8831	20.7724	20.5088	20.0714	20.7445	20.9351	20.6259	20.5945	NaN	NaN	NaN	NaN	NaN	NaN	NaN
Q05519	25.1173	24.8016	24.9268	25.2282	25.1081	25.1258	24.9994	25.1054	25.3016	24.7148	25.2694	25.0429	24.4695	25.2038	25.1997	25.1929	25.1738	25.179	NaN
O75494	25.1524	25.2999	25.2381	25.2621	25.0687	25.3791	25.3018	25.4301	25.0009	25.1701	25.2909	25.2818	24.9602	25.349	25.2152	25.325	25.2756	25.2765	NaN
Q07955	28.1376	28.2463	28.1419	28.286	28.1642	28.3479	28.2996	28.2267	28.2695	28.2532	28.1956	28.1582	28.1101	28.2844	28.273	28.2119	28.2203	28.2819	NaN
Q08170	22.6896	22.6747	22.6405	22.7604	22.6488	22.9985	22.7381	22.7279	22.7242	22.8761	22.6441	22.4785	22.5245	22.737	22.7472	22.6509	22.9283	22.8117	NaN
Q13247;Q08170	22.587	22.1464	22.4278	22.935	22.7102	23.0361	NaN	NaN	NaN	NaN	NaN	NaN	22.0321	22.5423	22.7514	23.0914	22.5297	22.8731	NaN
Q13247	24.8211	24.7079	23.8923	24.5599	25.1079	25.2622	25.2572	24.5057	24.5655	24.5399	24.7945	24.7251	24.3458	25.1333	24.8919	24.6984	24.661	24.7328	NaN
Q01130	26.828	26.9359	26.7954	26.9144	26.789	26.8547	26.8425	26.8108	27.0005	26.8112	26.8452	26.8721	26.7354	26.8879	26.8914	26.9479	26.8186	26.8668	NaN
Q13242	25.8353	25.8908	25.898	25.9666	25.8069	25.8496	25.8536	25.9341	26.016	25.8246	25.7052	26.02	25.7844	26.0037	25.9906	26.0025	25.5971	25.9323	NaN
Q9NP77	21.7236	21.5502	21.413	21.2621	21.1127	21.3843	21.3258	21.1794	21.4394	21.5113	21.2557	21.3955	NaN	NaN	NaN	NaN	NaN	NaN	NaN
Q16384	21.685	21.9809	21.8199	22.5137	21.5893	21.7909	21.8245	22.6915	21.3272	21.7797	21.7389	21.828	21.4216	22.2995	21.6945	20.6785	22.7083	21.9765	NaN
P61011	23.5001	23.4619	23.374	23.6151	23.4793	23.6214	23.5521	23.4867	23.4878	23.4094	23.5984	23.4927	23.4915	23.6383	23.3354	23.5106	23.4383	23.6087	NaN
Q96SB4;P78362	20.1124	20.0194	19.5945	20.455	19.4372	20.1134	NaN	NaN	NaN	NaN	NaN	NaN	NaN	NaN	NaN	NaN	NaN	NaN	NaN
P53597	21.2122	21.2391	21.0824	21.1637	20.2862	21.199	20.9605	21.4631	20.9598	21.0275	20.5068	21.3753	NaN	NaN	NaN	NaN	NaN	NaN	NaN
Q8IYB8	21.9121	21.5097	21.8421	21.7262	21.858	21.609	21.6529	21.5667	21.8425	21.8085	21.6505	21.9313	21.8126	21.6733	21.8451	21.7079	21.8409	21.6123	NaN
Q9Y285	25.9888	26.0312	25.9337	26.1473	25.8844	26.0703	26.1225	26.0535	26.0489	25.9984	25.8966	25.9347	25.8884	26.0567	26.0083	26.0502	26.0097	26.0502	NaN
Q9BXP5	26.3413	26.3456	26.2119	26.3713	26.1719	26.4308	26.2737	26.2392	26.4335	26.334	26.2427	26.2631	26.1094	26.3856	26.3141	26.4201	26.3319	26.3282	NaN
Q13243	23.5142	23.6269	23.4637	23.5667	23.4058	23.6435	23.6347	23.6514	23.5757	23.449	23.5084	23.4718	23.5017	23.4252	23.4901	23.5857	23.653	23.6197	NaN
P31948	29.1193	29.1851	29.0561	29.1853	29.0071	29.1874	29.154	29.0744	29.1939	29.0245	29.1283	29.1869	28.9801	29.2135	29.156	29.144	29.1699	29.1209	NaN
Q9P289	24.6889	24.7303	24.7926	24.9206	24.8667	24.9065	24.9015	24.8323	24.8864	24.7333	24.8633	24.7349	24.7322	24.7909	24.7302	24.8678	24.9672	24.829	NaN
Q9Y3F4	26.4906	26.5938	26.4889	26.6354	26.4506	26.6254	26.4456	26.5781	26.5357	26.6218	26.5052	26.5959	26.3885	26.5691	26.6149	26.6184	26.5208	26.5699	NaN
O15400	21.8216	21.6669	21.4957	21.6564	21.6652	21.8197	21.582	21.8236	21.7158	21.5784	21.6844	21.7318	21.6072	21.7028	21.7729	21.7505	21.6712	21.6186	NaN
Q15833	23.5782	23.6953	23.5912	23.7509	23.5717	23.8162	23.6785	23.8131	23.5649	23.6277	23.6357	23.6859	23.7079	23.6447	23.5785	23.847	23.635	23.5446	NaN
Q96I99	23.1193	22.9008	22.7464	22.908	22.9453	22.9229	22.8367	22.8587	23.0586	23.105	22.6745	23.1863	22.7706	22.9137	22.8943	23.5016	22.8627	22.7955	NaN
P49589	23.2941	22.9776	22.9755	22.9201	23.0376	23.0007	23.1099	22.9438	23.0658	23.0325	22.8697	23.0786	22.9245	23.1023	23.0615	23.071	22.9696	23.0124	NaN
P14868	27.775	27.8973	27.7387	27.8753	27.7235	27.856	27.723	27.7308	27.885	27.7917	27.8452	27.8219	27.5961	27.8601	27.7952	27.8685	27.8161	27.8485	NaN
P50453	22.9056	22.9294	22.9608	23.182	23.2478	23.1184	23.0979	23.1927	23.0334	22.7772	23.1936	23.0448	22.9916	23.2568	22.7774	23.186	23.1445	23.0759	NaN
P19623	26.7033	26.7814	26.6891	26.6928	26.6491	26.7592	26.7838	26.6816	26.7643	26.6448	26.7114	26.6393	26.5814	26.6964	26.6879	26.7216	26.6886	26.6875	NaN
Q7KZ85	21.9758	21.9823	21.5998	22.0942	22.0101	21.9852	22.1831	21.8871	22.0642	21.9066	21.7474	21.7805	21.8108	21.9326	21.8707	21.9268	22.1166	22.0244	NaN
Q9HD15	20.8298	21.3722	21.1524	21.6768	21.1795	21.4338	20.8822	21.2862	20.7447	21.8292	21.6086	21.3015	NaN	NaN	NaN	NaN	NaN	NaN	NaN
P49458	26.3835	26.3993	26.3798	26.4688	26.3301	26.489	26.293	26.4867	26.3926	26.4837	26.3415	26.4636	26.2263	26.4764	26.489	26.4254	26.4337	26.4235	NaN
Q96SB4	24.9528	25.0342	24.8373	24.9732	24.8407	25.1001	24.8237	25.0512	24.9068	25.016	24.9702	24.9113	24.7999	25.0158	25.0029	24.96	24.9988	24.9447	NaN
Q04837	26.2237	26.2686	26.1871	26.3422	26.2258	26.3389	26.362	26.3234	26.349	26.1595	26.1785	26.2934	26.0612	26.3369	26.307	26.2749	26.3031	26.3281	NaN
Q16385	23.4426	23.6928	23.4414	23.6279	23.3963	23.6295	23.621	23.4125	23.4867	23.443	23.6199	23.5826	23.485	23.6062	23.597	23.5925	23.4635	23.4411	NaN
Q8N3U4	21.7325	21.69	21.6243	21.3203	22.1526	21.7195	21.6979	21.9087	21.758	22.0649	21.7826	21.3239	21.3333	21.8414	21.8737	21.9192	21.4906	21.8898	NaN
P07814	28.5647	28.6472	28.584	28.697	28.5462	28.6794	28.6456	28.6555	28.6197	28.6333	28.5703	28.6071	28.4895	28.6907	28.6658	28.6297	28.6369	28.644	NaN
Q13501	22.5851	22.9152	22.6441	22.7366	22.6664	22.9783	23.012	22.7007	22.6617	22.6576	22.6452	22.7392	22.5829	22.7942	22.8026	22.6544	22.8423	22.7858	NaN
P37108	25.2808	25.118	25.1712	25.3176	25.1814	25.3259	25.2155	25.3365	25.323	25.2715	25.0463	25.2689	25.1479	25.3602	25.2646	25.252	25.2083	25.2113	NaN
Q9UJZ1	24.2794	24.3657	24.341	24.4053	24.2786	24.5381	24.4303	24.4258	24.5313	24.2414	24.2924	24.3276	24.3258	24.4996	24.2869	24.4117	24.3529	24.3508	NaN
Q8IYB3	25.1122	25.0833	25.0421	24.8142	24.9829	25.1496	25.0285	25.1814	25.1159	24.8029	25.0342	25.019	24.7649	25.0496	24.9995	25.1441	24.984	25.1775	NaN
Q9UQ35	25.777	25.9393	25.8443	25.9683	25.8159	25.9827	25.8806	25.9033	25.9711	25.9398	25.8995	25.7532	25.767	25.914	25.8974	25.927	25.9343	25.8989	NaN
P42224	22.7825	22.6703	23.0188	22.865	22.7414	22.8541	22.6676	22.9742	22.7982	22.8597	22.9652	22.7552	22.7142	22.9531	22.799	22.7595	22.8106	22.9435	NaN
O95793	23.2107	23.4202	23.0674	23.2529	23.0814	23.4694	22.9279	23.1997	23.3439	23.5702	23.4847	23.4895	23.2552	23.582	23.5391	22.8274	23.0244	23.5575	NaN
O95793;Q9NUL3	19.3323	20.1368	20.0725	20.1294	19.6406	20.4526	NaN	NaN	NaN	NaN	NaN	NaN	NaN	NaN	NaN	NaN	NaN	NaN	NaN
P63165	22.0244	22.6475	22.6102	22.317	22.3733	22.3136	22.3035	22.3708	22.1406	22.2693	22.4141	22.697	21.958	22.4596	22.6475	22.4657	22.3376	22.4051	NaN
P23381	27.0511	27.1258	27.0036	27.1225	27.0063	27.1755	27.1577	27.0554	27.1715	26.9793	27.0069	27.1109	26.987	27.1008	27.0518	27.2688	27.0669	27.0156	NaN
P13984	22.9552	22.86	22.6492	22.9112	22.7848	22.889	22.87	22.7849	22.8284	23.0016	22.8551	22.7427	22.7532	22.8016	22.8647	22.8983	22.9737	22.7634	NaN
P68363;Q9BQE3	22.9649	23.2604	22.9737	23.2778	22.7484	23.4403	NaN	NaN	NaN	NaN	NaN	NaN	NaN	NaN	NaN	NaN	NaN	NaN	NaN
P68363;Q9BQE3;P68366;Q9NY65	22.7542	23.1628	22.8443	23.1687	22.5056	23.3498	NaN	NaN	NaN	NaN	NaN	NaN	NaN	NaN	NaN	NaN	NaN	NaN	NaN
P68363;Q9BQE3;P68366	22.8032	23.1479	22.9155	23.3007	22.5786	23.4898	NaN	NaN	NaN	NaN	NaN	NaN	NaN	NaN	NaN	NaN	NaN	NaN	NaN
P68363;P68366	21.8013	22.2591	21.6676	22.8918	21.9978	22.1797	NaN	NaN	NaN	NaN	NaN	NaN	NaN	NaN	NaN	NaN	NaN	NaN	NaN
P68363;P68366;Q9NY65	20.7419	20.7075	19.8358	20.7105	20.381	20.7763	NaN	NaN	NaN	NaN	NaN	NaN	NaN	NaN	NaN	NaN	NaN	NaN	NaN
P68363	24.9098	24.9997	24.586	24.985	24.9238	25.3248	24.8221	24.9767	24.9397	24.7938	24.8092	24.7356	NaN	NaN	NaN	NaN	NaN	NaN	NaN
Q9BQE3	25.1307	25.1179	25.1533	25.3065	25.2583	25.189	25.2614	25.0422	25.1511	25.185	25.0899	25.1163	25.1998	25.1735	25.2036	25.2661	25.1607	25.1457	NaN
Q9BQE3;Q9NY65	20.8182	20.2047	20.4576	20.8388	20.3774	20.9043	NaN	NaN	NaN	NaN	NaN	NaN	NaN	NaN	NaN	NaN	NaN	NaN	NaN
P07437;P68371;Q9BVA1;Q13885;Q9BUF5;Q13509	22.7338	23.4375	21.1147	22.3646	22.7165	23.5365	NaN	NaN	NaN	NaN	NaN	NaN	NaN	NaN	NaN	NaN	NaN	NaN	NaN
P07437;Q9BVA1;Q13885;Q13509	21.5619	21.5565	20.7873	21.5342	21.7125	21.6119	NaN	NaN	NaN	NaN	NaN	NaN	NaN	NaN	NaN	NaN	NaN	NaN	NaN
Q13885	24.8449	24.9698	24.8608	25.1426	24.8676	25.0597	24.8944	25.0093	24.7854	25.048	24.9511	25.022	24.741	25.0715	24.9694	25.0125	25.0011	24.9526	NaN
P07437;P68371;Q9BVA1;Q13885	21.9964	22.6098	21.5191	22.6267	22.0263	23.6908	NaN	NaN	NaN	NaN	NaN	NaN	NaN	NaN	NaN	NaN	NaN	NaN	NaN
P07437;P68371;Q9BVA1;Q13885;Q13509	22.2337	22.5409	22.4284	23.0117	22.2234	22.6943	NaN	NaN	NaN	NaN	NaN	NaN	NaN	NaN	NaN	NaN	NaN	NaN	NaN
P07437;P68371;Q9BVA1;Q13885;Q9BUF5	21.4478	21.3802	21.6154	22.2286	20.8761	21.7752	NaN	NaN	NaN	NaN	NaN	NaN	NaN	NaN	NaN	NaN	NaN	NaN	NaN
P68371;Q9BVA1;Q13885	20.9597	21.1643	20.8922	22.1875	20.8799	21.0539	NaN	NaN	NaN	NaN	NaN	NaN	NaN	NaN	NaN	NaN	NaN	NaN	NaN
P07437;P68371;Q9BVA1;Q9BUF5	21.412	20.4543	21.8555	21.5712	21.4165	22.1119	NaN	NaN	NaN	NaN	NaN	NaN	NaN	NaN	NaN	NaN	NaN	NaN	NaN
P68371	29.5088	29.6685	29.5828	29.865	29.4932	29.7762	29.8572	29.8203	29.8592	29.8532	29.8412	29.7584	29.1321	30.0394	30.0669	29.9029	30.0199	29.231	NaN
Q9BUF5	26.0388	26.1301	25.9776	26.1501	25.9924	26.0872	26.1315	26.0699	26.1233	25.9135	26.1052	26.0568	25.9873	26.1386	26.097	26.0781	26.0755	26.0109	NaN
P07437;P68371	22.538	22.6468	22.4115	21.6708	22.4929	22.6876	NaN	NaN	NaN	NaN	NaN	NaN	NaN	NaN	NaN	NaN	NaN	NaN	NaN
P07437;P68371;Q13509	20.8666	21.7325	20.2548	21.527	20.8335	21.6648	NaN	NaN	NaN	NaN	NaN	NaN	NaN	NaN	NaN	NaN	NaN	NaN	NaN
P68371;Q13509	20.8563	21.7571	21.4904	21.6399	21.6303	22.2312	NaN	NaN	NaN	NaN	NaN	NaN	NaN	NaN	NaN	NaN	NaN	NaN	NaN
P07437	29.8666	29.9871	29.8149	29.969	29.763	30.0192	29.8495	29.8208	30.0283	29.9931	29.9181	29.8331	29.7674	29.967	29.9097	29.8872	29.9449	29.9635	NaN
Q15046	27.3513	27.3705	27.2998	27.3862	27.2227	27.4021	27.3496	27.3835	27.3943	27.2533	27.2433	27.3818	27.1926	27.3926	27.3675	27.4087	27.3234	27.3614	NaN
Q9NSE4	22.0195	21.7797	22.1502	22.1736	22.037	22.1482	22.0914	22.1945	22.2679	21.8303	21.969	21.878	22.4481	21.9922	22.0466	21.8554	21.8982	22.0139	NaN
O43776	26.8709	26.8426	26.8497	26.8979	26.8933	26.8831	26.9687	26.9074	26.8405	26.8171	26.8096	26.8034	26.733	26.9583	26.8732	26.9315	26.8546	26.8345	NaN
P47897	26.1006	26.1333	26.068	26.1834	25.9023	26.2182	26.1175	26.1639	26.1369	26.1667	25.8856	26.0968	25.8448	26.2226	26.0811	26.1587	26.1556	26.1498	NaN
P37837	28.5093	28.6211	28.4725	28.5694	28.4818	28.7032	28.5114	28.6223	28.486	28.4531	28.6477	28.5825	28.3885	28.6328	28.555	28.5994	28.5756	28.5737	NaN
P12081	24.7507	25.0729	24.8785	24.9829	24.8557	25.0085	25.0912	24.8837	24.9839	24.7497	24.7925	24.9613	24.8209	24.7582	25.0595	25.102	25.0468	24.7983	NaN
P56192	26.6482	26.744	26.7055	26.8295	26.6827	26.765	26.6556	26.7061	26.8079	26.8537	26.6119	26.723	26.5726	26.7603	26.7059	26.9156	26.7394	26.7188	NaN
Q92797	21.3233	21.9956	21.7	21.646	21.2355	21.0447	21.3204	22.0663	21.7898	20.8989	21.2854	21.495	NaN	NaN	NaN	NaN	NaN	NaN	NaN
P54136	26.6723	26.7005	26.6337	26.8469	26.6573	26.8395	26.6759	26.7319	26.8187	26.6852	26.6617	26.8148	26.5777	26.7908	26.6719	26.8047	26.7594	26.7799	NaN
P49591	27.2353	27.2736	27.2574	27.3538	27.2133	27.3171	27.2988	27.2444	27.2953	27.3506	27.1873	27.2712	27.0989	27.3208	27.3256	27.3226	27.3095	27.2801	NaN
Q9NSD9	26.1134	26.2906	26.225	26.2485	26.2136	26.2334	26.1492	26.2326	26.2486	26.1503	26.3115	26.1581	25.994	26.2253	26.3064	26.3014	26.2669	26.2828	NaN
P26639	27.9084	27.9063	27.8869	28.0089	27.8474	28.0061	27.872	27.9521	28.0122	27.8449	27.9683	27.8906	27.7564	27.9791	27.9208	28.0225	27.9309	27.9362	NaN
O76070	23.5233	23.7553	23.4405	23.7108	23.4858	23.6636	23.4744	23.6101	23.4572	23.5669	23.6419	23.714	23.608	23.5221	23.5124	23.7393	23.516	23.6152	NaN
Q9Y6A5	23.9953	24.1457	23.7733	24.1695	23.8234	24.0641	24.1238	24.0259	23.9921	23.986	23.7511	23.9884	23.8166	23.992	23.9933	23.9883	24.1733	23.9666	NaN
P41252	27.5328	27.3325	27.2906	27.4642	27.7375	27.489	27.3446	27.6411	27.5859	27.3227	27.2705	27.4785	27.0523	27.2591	27.3435	28.1758	27.2658	27.2244	NaN
Q9P2J5	25.475	25.4535	25.4768	25.5818	25.5074	25.5748	25.5337	25.5327	25.6433	25.554	25.514	25.4439	25.4143	25.6438	25.5281	25.531	25.4924	25.4441	NaN
Q12788	25.0767	25.2531	25.1011	25.2544	25.1241	25.1977	25.1289	25.135	25.2114	25.1801	25.0737	25.2828	25.0277	25.1506	25.1456	25.2075	25.1588	25.2912	NaN
Q969Z0	23.6751	23.8397	23.7428	23.623	23.9415	23.5342	23.9333	23.7152	23.8106	23.8183	23.4584	23.7061	23.9154	23.7131	23.8387	23.8769	23.6834	23.2964	NaN
P23193	24.9461	25.1461	25.0158	25.1448	24.9631	25.2221	24.9788	25.0824	25.0087	25.1846	25.0365	25.1119	24.9987	25.1508	25.0298	25.108	25.0627	25.0946	NaN
P17987	29.5052	29.6035	29.4954	29.5793	29.4981	29.6435	29.5903	29.6205	29.6353	29.4861	29.4983	29.4837	29.379	29.6533	29.5815	29.6133	29.5895	29.5578	NaN
P48643	29.3304	29.4549	29.3397	29.4362	29.2871	29.4425	29.4385	29.4407	29.4341	29.3135	29.2719	29.3854	29.2152	29.4386	29.416	29.4399	29.4148	29.3653	NaN
O14776	25.2965	25.6023	25.2836	25.4405	25.3776	25.5279	25.38	25.4247	25.2701	25.4448	25.6055	25.3895	25.1653	25.4338	25.3759	25.4636	25.6451	25.436	NaN
Q99595	20.1765	20.1005	20.3034	20.3504	19.6554	20.1322	20.5974	20.1982	19.7371	20.0734	20.3333	19.9014	NaN	NaN	NaN	NaN	NaN	NaN	NaN
Q13263	28.7574	28.8402	28.7297	28.8584	28.7345	28.8778	28.7935	28.8413	28.8247	28.9048	28.7475	28.776	28.6561	28.8903	28.8454	28.8761	28.7877	28.8053	NaN
Q9Y5L4	24.7211	24.8528	24.7842	24.822	24.7266	24.8549	24.8434	24.719	24.8514	24.6751	24.7919	24.8147	24.6504	24.8411	24.8837	24.8193	24.7983	24.7335	NaN
Q9Y490	28.2774	28.3298	28.2824	28.412	28.2413	28.3721	28.3787	28.3178	28.3985	28.2139	28.2905	28.2577	28.1621	28.3795	28.3483	28.4059	28.3113	28.2976	NaN
P26640	27.1091	27.2429	27.0785	27.2076	27.116	27.276	27.2289	27.2675	27.1805	27.0481	27.1149	27.1472	26.9474	27.2038	27.1769	27.2113	27.3315	27.1392	NaN
P54577	27.8196	27.8525	27.7373	27.8947	27.6697	27.9022	27.8806	27.8377	27.8616	27.7139	27.7392	27.7844	27.6508	27.8998	27.8535	27.8453	27.8283	27.8347	NaN
Q15545	20.2799	19.4713	19.7812	19.1028	19.9462	20.9173	20.4157	20.1412	20.2151	NaN	20.1964	20.0989	NaN	NaN	NaN	NaN	NaN	NaN	NaN
P37802	29.015	29.043	28.969	29.0826	28.9589	29.0524	29.0384	29.0021	29.0571	29.0214	29.0096	29.0616	28.9144	29.1145	28.9909	29.0823	29.0337	29.0412	NaN
P17987;P50991	21.0961	21.7016	20.7866	21.6867	20.5224	21.918	NaN	NaN	NaN	NaN	NaN	NaN	NaN	NaN	NaN	NaN	NaN	NaN	NaN
P50991	29.0293	29.1294	29.0068	29.1288	29.0171	29.1802	29.1058	29.1438	29.1392	28.9818	29.0442	29.1361	28.9234	29.1301	29.1214	29.1374	29.1155	29.0612	NaN
Q5QJE6	22.7226	22.8319	22.5996	22.7208	22.5953	22.7531	22.6517	22.5959	22.8322	22.6491	22.8014	22.8177	22.5861	22.8107	22.755	22.838	22.5755	22.7379	NaN
Q00059	24.8349	24.9285	24.7869	24.9527	24.7394	24.952	24.8521	24.8176	24.8702	24.8992	24.5734	25.1423	24.7407	24.9192	24.8852	24.9224	24.9858	24.7727	NaN
Q13148	26.4282	26.3642	26.2863	26.4531	26.3393	26.4652	26.497	26.3859	26.351	26.2742	26.4038	26.4638	26.2304	26.4804	26.3912	26.4787	26.3817	26.3491	NaN
P49368	29.6253	29.7121	29.571	29.7529	29.5821	29.7943	29.6372	29.6407	29.7853	29.6924	29.6585	29.674	29.4795	29.7181	29.7073	29.7384	29.6862	29.6947	NaN
P68366	24.8408	25.0104	24.7218	25.0382	24.6922	24.9851	25.1063	24.8629	24.9007	24.8338	24.7605	24.851	24.7452	24.9349	24.9059	24.9793	24.9404	24.8617	NaN
Q8TC07	20.8494	20.7139	20.7747	20.7138	20.3194	20.7266	20.7525	20.6279	21.2082	20.553	20.4006	20.5084	NaN	NaN	NaN	NaN	NaN	NaN	NaN
O75347	26.6332	26.794	26.6412	26.7289	26.583	26.7981	26.7426	26.6919	26.5998	26.7477	26.6603	26.7809	26.5168	26.7662	26.7398	26.7521	26.7635	26.6679	NaN
Q9NRH3;P23258	20.8148	20.4619	20.7132	20.5748	19.3744	20.5792	NaN	NaN	NaN	NaN	NaN	NaN	NaN	NaN	NaN	NaN	NaN	NaN	NaN
P13693	26.3021	26.3612	26.2552	26.4674	26.2842	26.3613	26.2941	26.2569	26.457	26.3629	26.3051	26.2548	26.187	26.4361	26.3573	26.3711	26.2787	26.3784	NaN
Q92734	24.1234	24.1476	24.1614	24.2275	23.9706	24.2607	24.1943	24.2073	24.1896	23.9504	24.2236	24.0959	24.0809	24.1248	24.1415	24.2414	24.1626	24.0813	NaN
Q6P1N9	21.2979	20.3982	20.3437	21.2396	20.4591	21.4762	NaN	20.8812	21.3116	21.1969	21.0291	21.2647	NaN	NaN	NaN	NaN	NaN	NaN	NaN
Q9BTW9	22.6019	22.8789	22.9208	22.6644	22.6709	22.9835	23.0237	22.8496	22.9515	22.7292	22.5551	22.8713	22.8179	22.7033	22.5061	23.0337	22.9628	22.7276	NaN
Q15813	22.7902	22.7621	22.8617	23.0885	22.7093	23.0281	23.0374	22.8276	23.2019	22.7643	22.5667	22.8812	22.5495	23.1988	22.8888	23.1047	22.5266	23.0664	NaN
Q13428	25.2823	25.5069	25.3803	25.4779	25.2928	25.4486	25.3017	25.5093	25.3437	25.5487	25.3989	25.2923	25.1826	25.4425	25.3913	25.3671	25.3988	25.6219	NaN
Q99832	29.1639	29.2011	29.1173	29.2468	29.117	29.2571	29.278	29.1826	29.1583	29.155	29.1439	29.1591	29.0375	29.2384	29.1899	29.2547	29.2202	29.1926	NaN
P50990	30.0941	30.2242	30.1168	30.2124	30.1176	30.2501	30.1106	30.1916	30.2207	30.1916	30.1674	30.1273	29.9755	30.2256	30.2084	30.2105	30.1818	30.1589	NaN
P40227	29.0693	29.1672	29.0739	29.1969	29.0296	29.1754	29.0769	29.1381	29.0772	29.0638	29.1637	29.1167	28.9576	29.1387	29.0981	29.1311	29.1788	29.107	NaN
P55072	28.6544	28.7325	28.6047	28.6956	28.6233	28.7611	28.7147	28.7111	28.7291	28.6347	28.679	28.6767	28.5473	28.7296	28.7234	28.7367	28.6856	28.6533	NaN
Q9UGI8	24.1715	24.1247	24.0834	23.5248	24.0714	24.1526	23.9694	24.1634	24.3063	23.9011	24.1471	23.8872	23.754	24.1003	24.3169	24.0936	24.0025	24.0047	NaN
Q9BWD1	26.8013	26.9	26.8015	27.0158	26.7063	26.9143	26.7882	26.9205	26.9594	26.7289	26.8617	26.8857	26.6669	26.9334	26.8327	26.9826	26.8991	26.8643	NaN
Q15185	28.2605	28.2033	28.1082	28.2153	28.1681	28.2834	28.1214	28.2267	28.1548	28.2251	28.3185	28.199	28.09	28.2851	28.242	28.2602	28.2038	28.1821	NaN
Q9H5Q4	21.196	21.1887	21.6583	21.4703	21.5623	21.6853	21.6013	21.1685	21.429	21.1602	21.825	21.7171	NaN	NaN	NaN	NaN	NaN	NaN	NaN
Q13509	21.3097	21.6317	21.3981	21.5499	21.276	21.2789	21.6195	21.6155	21.6058	21.2393	21.1615	21.3255	NaN	NaN	NaN	NaN	NaN	NaN	NaN
P53999	27.3256	27.2995	27.2145	27.4345	27.2558	27.3921	27.2903	27.365	27.2259	27.3076	27.3692	27.3358	27.1698	27.3166	27.3919	27.3826	27.3323	27.2945	NaN
P78371	29.9203	29.9705	29.8867	30.0265	29.8823	30.0015	29.9779	30.0658	29.9335	29.8858	29.9291	29.9159	29.7828	30.0415	29.9899	30.007	29.9401	29.9484	NaN
Q9Y4R8	20.3673	20.5547	20.0847	20.7356	20.7294	20.7344	20.7495	20.7858	20.4794	20.4276	20.2522	20.6529	NaN	NaN	NaN	NaN	NaN	NaN	NaN
Q9Y5Q9	19.9101	19.9929	19.6976	20.2977	20.0908	20.4883	20.6596	19.7723	20.1131	20.2579	19.6275	20.22	NaN	NaN	NaN	NaN	NaN	NaN	NaN
Q9UKN8	20.8793	20.5447	20.8639	20.5425	20.5588	20.6494	20.7929	20.6011	20.7972	20.9879	20.3794	20.5294	NaN	NaN	NaN	NaN	NaN	NaN	NaN
Q04206	20.7397	21.1201	21.0304	20.68	21.0548	21.3182	21.3529	20.8867	20.9058	21.329	21.1779	20.7514	NaN	NaN	NaN	NaN	NaN	NaN	NaN
P24752	25.2008	25.3374	25.2607	25.4411	25.2913	25.3882	25.3773	25.1834	25.3855	25.3829	25.361	25.3328	25.1825	25.3585	25.3829	25.3851	25.3567	25.3323	NaN
P52655	18.9928	21.3152	21.2035	21.3592	21.3058	21.3433	20.98	20.6566	20.6366	20.9418	21.2004	19.9791	NaN	NaN	NaN	NaN	NaN	NaN	NaN
P02786	29.0456	29.1383	29.0084	29.1912	29.0192	29.2012	29.1322	29.1254	29.1453	28.9982	29.1633	29.0915	28.9577	29.1612	29.1132	29.1419	29.1276	29.1411	NaN
P21980	24.8696	25.0137	24.8685	24.9433	24.881	25.0015	25.0441	24.895	24.9954	24.8273	24.8461	24.9773	24.826	24.9765	24.8377	24.9631	25.0252	24.9048	NaN
P25325	21.7281	21.103	21.941	21.4381	21.1759	21.9244	22.1373	21.415	21.2494	21.4136	21.8486	21.3911	NaN	NaN	NaN	NaN	NaN	NaN	NaN
Q8WUH6	21.4632	21.3391	21.6	21.3134	21.7608	21.1679	21.1692	21.326	21.7156	21.6467	20.9783	21.6565	NaN	NaN	NaN	NaN	NaN	NaN	NaN
Q96B49	21.6743	22.0286	22.2099	22.3004	22.1038	21.9958	22.0606	22.0948	22.059	21.6671	22.2906	22.1496	21.9908	21.9332	22.0766	22.2652	22.1899	21.8489	NaN
Q9UI30	24.6238	24.6217	24.1822	24.5253	24.2144	24.6981	24.3956	24.5917	24.145	24.7788	24.6908	24.3218	24.1695	24.6092	24.3982	24.3406	25.4998	24.0201	NaN
P10599	28.0651	28.1652	28.0913	28.2472	28.0277	28.1944	28.0476	28.1561	28.2946	28.046	28.1225	28.1086	27.9828	28.183	28.1401	28.1798	28.1806	28.1628	NaN
Q8NI27	23.3293	23.3716	23.2785	23.5207	23.3793	23.5826	23.6355	23.5063	23.3096	23.2107	23.3744	23.4135	23.3124	23.5644	23.4836	23.524	23.1077	23.4342	NaN
O14925;Q5SRD1	21.0465	21.3358	20.8959	21.3235	21.0012	21.2905	21.1294	21.336	21.4462	21.2645	21.0935	20.8238	NaN	NaN	NaN	NaN	NaN	NaN	NaN
P31483	23.0147	23.3051	23.2736	23.2647	23.2968	23.0327	23.2818	23.3556	23.2815	23.0067	23.2482	22.9985	22.9882	23.2133	23.4072	23.3367	23.167	23.0513	NaN
O14925	18.9605	19.6188	19.2096	20.0407	18.9966	19.6319	NaN	NaN	NaN	NaN	NaN	NaN	NaN	NaN	NaN	NaN	NaN	NaN	NaN
O60220	19.4884	19.9446	19.6097	19.9718	19.3005	19.4547	NaN	NaN	NaN	NaN	NaN	NaN	NaN	NaN	NaN	NaN	NaN	NaN	NaN
Q9NZ63	24.029	24.1901	23.8636	24.0118	23.9308	24.1837	24.204	24.0763	24.0551	23.9905	23.9806	23.8907	24.038	24.0693	23.9595	23.9934	24.2665	23.8713	NaN
P62072	22.9716	23.1349	22.9425	23.0291	23.0276	23.0308	23.1294	22.9915	22.8968	22.9516	23.0737	23.1117	22.8577	23.0295	23.1425	23.0739	23.0448	22.9879	NaN
O43615	24.644	24.8057	24.5905	24.8008	24.6378	24.8055	24.8375	24.7629	24.6271	24.5695	24.6968	24.7987	24.558	24.8245	24.7141	24.7142	24.7439	24.6986	NaN
Q9NYL9	23.4528	23.4396	23.527	23.4393	23.5563	23.4517	23.6404	23.4591	23.4254	23.42	23.4018	23.4539	23.421	23.3967	23.4157	23.5323	23.6415	23.4203	NaN
O94826	23.4459	23.1912	23.3045	23.0529	23.3064	23.268	23.1517	23.2739	23.3567	23.2239	23.2028	23.3919	23.1519	23.4205	23.2915	23.1441	23.3476	23.1786	NaN
Q9P0U1	19.3891	19.4613	19.5003	20.3004	19.1235	18.9064	NaN	NaN	NaN	NaN	NaN	NaN	NaN	NaN	NaN	NaN	NaN	NaN	NaN
Q96KB5	24.3379	24.3375	24.2153	24.3136	24.2579	24.5317	24.3773	24.3528	24.3763	24.1465	24.3788	24.3693	24.318	24.3715	24.2433	24.4259	24.3281	24.3154	NaN
O43399	25.8838	25.8302	25.8389	25.9187	25.7483	25.9651	25.8611	25.8141	25.9882	25.7848	25.8304	25.9168	25.7259	25.9898	25.8889	25.8078	25.8698	25.8807	NaN
P60174	29.9272	29.9817	29.8184	30.039	29.8046	30.0476	29.9319	29.9424	29.9136	29.9092	30.0112	29.9566	29.6992	29.9584	29.9701	30.0008	29.9561	29.9507	NaN
P12270	27.0434	27.0962	26.917	27.0513	26.9767	27.1183	27.012	27.0043	27.0436	26.9524	27.0986	26.9475	26.8028	27.3048	26.9538	26.9935	26.9567	27.0676	NaN
Q96FV9	21.3497	21.202	21.2643	21.4055	21.4911	21.447	21.284	21.1789	21.4439	21.372	21.3418	21.4611	21.3795	21.5041	21.4373	21.323	21.1564	21.281	NaN
Q96J01	24.1096	24.2597	24.1833	24.3138	24.2391	24.3233	24.2275	24.3876	24.2543	24.1993	24.2236	24.0188	23.9257	24.2812	24.3367	24.2459	24.1503	24.2973	NaN
Q86V81	26.4688	26.6139	26.4871	26.6574	26.3835	26.651	26.5508	26.4909	26.6449	26.4453	26.4043	26.7004	26.3643	26.5105	26.4457	26.6213	26.5855	26.6554	NaN
Q86W42	21.9642	22.1253	21.8398	22.4984	21.9198	21.6814	22.2399	22.1996	22.1439	21.3808	22.0283	22.0337	NaN	NaN	NaN	NaN	NaN	NaN	NaN
P00734	23.2711	23.2659	23.0427	23.4029	23.3589	23.2863	23.4866	23.114	23.1761	23.2446	23.331	23.3169	23.1377	23.2245	23.2732	23.4475	23.1427	23.4181	NaN
Q9BV44	21.2642	21.6494	21.8308	21.7096	21.593	21.4462	21.7523	22.0243	21.9125	21.0505	21.533	21.3805	NaN	NaN	NaN	NaN	NaN	NaN	NaN
Q9Y5J9	23.2359	23.1254	23.5135	23.3099	23.2363	23.1718	23.2125	23.3514	23.1645	23.3106	23.0628	23.4052	23.054	23.258	23.156	23.3527	23.3879	23.3085	NaN
P02788	21.3065	21.439	21.505	21.7001	21.29	21.5546	21.3589	21.4635	21.1306	21.5741	21.8022	21.4809	NaN	NaN	NaN	NaN	NaN	NaN	NaN
Q3ZCQ8	24.339	24.3824	24.3625	24.2445	24.4091	24.2777	24.3062	24.3953	24.335	24.4555	24.2917	24.2528	24.2406	24.3638	24.4479	24.3627	24.3161	24.2823	NaN
O75663	24.3582	24.4852	24.3128	24.4044	24.4478	24.5052	24.4417	24.4809	24.4766	24.4012	24.3425	24.3305	24.3374	24.3857	24.4795	24.4805	24.4446	24.3807	NaN
P29401	28.5217	28.5827	28.4974	28.6837	28.5711	28.6332	28.5623	28.6471	28.6633	28.5421	28.4797	28.5798	28.3899	28.6313	28.58	28.6541	28.5786	28.6023	NaN
Q9NS69	24.4688	24.5734	24.5476	24.6799	24.5344	24.6535	24.5715	24.5674	24.6257	24.5716	24.3703	24.681	24.5094	24.6059	24.5731	24.6289	24.5349	24.6399	NaN
P11387	22.4894	22.5617	22.3877	22.3893	22.6044	22.5903	22.6384	22.4481	22.5203	22.5674	22.4866	22.3867	22.5489	22.6243	22.5153	22.491	22.4426	22.4325	NaN
Q92973	26.342	26.4937	26.3469	26.5211	26.4159	26.4592	26.4466	26.3684	26.5232	26.3616	26.3843	26.501	26.2789	26.4811	26.455	26.526	26.4626	26.3495	NaN
Q9Y5L0	25.4027	25.4853	25.3619	25.3732	25.3089	25.4752	25.4588	25.4325	25.3556	25.3212	25.4822	25.3341	25.2531	25.3672	25.4624	25.4705	25.4203	25.2944	NaN
P36406	21.4296	20.8246	21.0333	20.8638	20.7161	21.2963	21.3754	21.4314	20.6454	21.2562	20.5094	21.4158	NaN	NaN	NaN	NaN	NaN	NaN	NaN
Q14669	19.5304	19.4669	19.1807	19.5265	19.1295	19.2028	NaN	NaN	NaN	NaN	NaN	NaN	NaN	NaN	NaN	NaN	NaN	NaN	NaN
Q16890	20.7305	20.6677	20.2013	20.7404	20.5118	20.6922	21.0051	20.3149	20.423	20.9849	20.5165	20.4756	NaN	NaN	NaN	NaN	NaN	NaN	NaN
P09493	22.2813	22.3781	21.9615	22.628	22.0187	22.5795	22.8503	22.3521	21.975	22.0702	22.3096	21.8309	NaN	NaN	NaN	NaN	NaN	NaN	NaN
P06753	27.549	27.623	27.5208	27.6579	27.5101	27.656	27.437	27.5818	27.6342	27.5915	27.6173	27.5688	27.4717	27.5779	27.6431	27.6276	27.6062	27.593	NaN
P29144	24.6317	24.6447	24.4734	24.4893	24.4452	24.7169	24.5457	24.5463	24.7848	24.6076	24.5814	24.4509	24.3848	24.4757	24.7553	24.6636	24.6979	24.4395	NaN
Q9NXH9	21.4549	21.6692	21.5208	21.7809	21.4055	21.8106	21.5771	21.7636	21.4655	21.4714	21.5593	21.8156	21.4945	21.7316	21.636	21.4656	21.907	21.4325	NaN
Q8IZ69	23.7553	23.8299	23.5452	23.8463	23.6377	23.7922	23.8029	23.823	23.5645	23.7067	23.6304	23.7322	23.3942	23.8631	23.7151	23.8812	23.7488	23.7371	NaN
Q99816	20.863	21.6665	21.3977	21.1326	21.4369	21.3638	21.5051	21.3679	21.5031	20.874	21.6527	20.8671	NaN	NaN	NaN	NaN	NaN	NaN	NaN
Q99598	23.8202	23.7091	23.8802	23.8133	23.7273	23.7712	23.9287	23.9301	23.7418	23.7449	23.7974	23.7496	23.7173	23.8201	23.7265	23.8497	23.7438	23.8595	NaN
Q6NXR4	20.7338	19.9773	19.6638	20.1655	20	19.9714	20.8969	19.8987	20.2714	19.8125	19.9317	19.8111	NaN	NaN	NaN	NaN	NaN	NaN	NaN
Q01081;P0DN76	23.2634	23.4546	23.2762	23.7018	23.3348	23.6106	23.8627	22.7908	23.1342	24.0976	23.2174	23.5023	NaN	NaN	NaN	NaN	NaN	NaN	NaN
Q15029	27.2416	27.2734	27.1966	27.3481	27.2066	27.3554	27.2491	27.2	27.2316	27.3394	27.1645	27.2671	27.0861	27.3441	27.2874	27.2774	27.291	27.315	NaN
P45974	25.3948	25.4499	25.3572	25.5155	25.3865	25.5913	25.6123	25.4517	25.4853	25.3974	25.3306	25.3872	25.3166	25.5667	25.2854	25.5282	25.4963	25.4788	NaN
Q9Y5J7	23.1867	23.3276	23.2922	23.4172	23.1546	23.1215	23.1065	23.2731	23.4545	23.0973	23.3444	23.2322	23.0583	23.3365	23.2064	23.2666	23.1748	23.37	NaN
Q15654	23.9708	23.9997	23.9831	24.1717	23.9999	24.0867	24.1595	23.992	24.1086	24.0997	23.9286	24.0766	23.9163	24.0339	23.9496	24.211	24.1363	24.0242	NaN
Q96GM8	21.9899	22.0469	22.1453	22.1246	22.0503	22.1196	22.1595	21.9072	22.1533	22.1324	22.0153	22.2123	22.0316	22.2507	21.8742	22.1385	22.1317	22.147	NaN
Q13595	24.0962	24.0744	24.1383	24.2508	24.2632	24.1524	24.3673	24.2541	24.2948	23.9936	23.9966	24.0679	23.9237	24.5221	23.9158	24.0623	24.0626	24.3797	NaN
P62995	25.4756	25.4676	25.3992	25.5848	25.4513	25.3875	25.5243	25.5803	25.4441	25.3342	25.3977	25.4586	25.4794	25.536	25.2529	25.4681	25.5275	25.4941	NaN
O14545	21.779	21.8772	21.7584	21.8582	21.8406	21.7958	21.7049	21.8466	21.8106	21.7428	21.7889	21.9512	21.9684	21.7039	21.887	21.8922	21.7652	21.6941	NaN
O96008	22.1538	22.1291	21.9645	22.2682	21.8937	22.3083	21.7025	21.9495	22.1481	22.221	22.4367	22.2732	NaN	NaN	NaN	NaN	NaN	NaN	NaN
Q12974	21.639	21.6613	20.7668	21.0905	21.4335	21.3421	20.8732	21.3683	21.9429	20.9218	21.629	21.5132	NaN	NaN	NaN	NaN	NaN	NaN	NaN
Q9Y2W1	26.0852	26.3196	26.0507	26.2865	26.1131	26.3194	26.1822	26.027	26.3052	26.1784	26.1541	26.2128	26.0135	26.2284	26.2255	26.2299	26.2371	26.1767	NaN
Q12931	28.3201	28.3138	28.1111	28.2526	28.1689	28.3203	28.2945	28.2863	28.2674	28.1449	28.2295	28.3281	28.09	28.3098	28.3183	28.2791	28.275	28.2653	NaN
Q99614	24.3755	24.5545	24.4489	24.6321	24.4602	24.5719	24.6568	24.5289	24.512	24.4669	24.387	24.4622	24.3766	24.5396	24.5168	24.6172	24.5462	24.4664	NaN
P53007	24.6469	24.6441	24.5535	24.6626	24.5402	24.7385	24.5475	24.6997	24.7344	24.6613	24.6418	24.5677	24.5302	24.6929	24.6285	24.5886	24.6957	24.6748	NaN
Q9Y606	21.276	21.5474	21.2778	21.5366	21.1908	21.4504	21.4091	21.3601	21.538	21.0877	21.7021	21.1362	NaN	NaN	NaN	NaN	NaN	NaN	NaN
Q15631	25.0207	25.1256	25.0899	25.1922	24.9769	25.0749	24.9018	25.1335	25.0271	25.108	25.193	25.0874	24.9779	25.1845	25.203	25.1247	25.0067	25.0031	NaN
Q6P3X3	22.7735	22.8664	22.7992	22.9458	22.7565	22.7709	22.923	22.8793	22.7344	22.7942	22.9133	22.6989	22.7478	22.9141	22.7926	22.8657	22.7147	22.8507	NaN
Q93096	20.683	20.7231	19.1162	19.6977	20.3139	20.1497	NaN	NaN	NaN	NaN	NaN	NaN	NaN	NaN	NaN	NaN	NaN	NaN	NaN
O43617	23.2179	23.4714	23.1881	23.1757	23.3445	23.3883	23.1239	23.2065	23.3351	23.3112	23.4538	23.2732	23.011	23.29	23.3355	23.5377	23.2839	23.3167	NaN
Q969E8	20.2808	20.3712	20.3614	20.3952	19.8011	20.4404	20.336	20.0895	20.5715	20.3889	19.785	20.6115	NaN	NaN	NaN	NaN	NaN	NaN	NaN
Q16222	27.3159	27.3998	27.3453	27.4655	27.2425	27.4801	27.2926	27.3964	27.424	27.3854	27.3101	27.45	27.2327	27.4454	27.373	27.4415	27.3616	27.3611	NaN
P62837;P61077	19.1322	19.2655	19.3428	19.5729	20.2788	19.3192	NaN	NaN	NaN	NaN	NaN	NaN	NaN	NaN	NaN	NaN	NaN	NaN	NaN
P60604	21.7383	21.5597	21.2671	21.8795	20.8871	22.0687	22.5482	21.6337	20.9664	21.466	21.3292	21.5609	NaN	NaN	NaN	NaN	NaN	NaN	NaN
A0AVT1	25.5477	25.6595	25.6096	25.8379	25.5957	25.6868	25.7701	25.5723	25.5911	25.8179	25.6185	25.6024	25.705	25.8462	25.5783	25.5526	25.5777	25.7299	NaN
Q9BSL1	25.4011	25.3274	25.3412	25.4215	25.3488	25.5201	25.4804	25.5576	25.3533	25.3182	25.274	25.4753	25.2266	25.5126	25.2234	25.5919	25.4438	25.4576	NaN
P61086	25.8106	26.0119	25.9411	25.8807	25.635	25.9231	25.8303	25.84	25.7992	25.9187	26.0337	25.7644	25.6921	25.8959	25.9484	25.9638	25.849	25.8217	NaN
Q9C0C9	22.6876	22.5271	22.725	22.7514	22.8218	22.7522	22.7725	22.5339	22.7825	22.705	22.6459	22.6985	22.5049	22.7249	22.7448	22.8232	22.687	22.686	NaN
P17480	24.3027	24.1535	24.4051	24.3126	24.1627	24.3565	24.3175	24.2579	24.3686	24.4246	24.2843	24.0581	24.088	24.3673	24.3439	24.3786	24.2468	24.2492	NaN
P26368	27.3583	27.4381	27.3537	27.4304	27.2958	27.4481	27.3687	27.3919	27.4804	27.3489	27.3281	27.4156	27.2288	27.4285	27.3884	27.4602	27.4119	27.4164	NaN
O43818	23.174	23.3981	23.3161	23.5226	23.53	23.1718	23.4967	23.2333	23.4714	23.3799	23.3466	23.229	23.0643	23.331	23.3191	23.4669	23.5009	23.3186	NaN
Q16881	26.1603	26.1831	26.1384	26.259	26.1282	26.2287	26.2538	26.1864	26.12	25.9864	26.1412	26.1187	26.0932	26.2539	26.219	26.2373	26.2004	26.1611	NaN
Q16881;Q9NNW7	20.3613	20.0955	20.0846	20.7877	20.235	20.5775	NaN	NaN	NaN	NaN	NaN	NaN	NaN	NaN	NaN	NaN	NaN	NaN	NaN
Q14166	24.7669	24.8561	24.7172	24.8459	24.7701	24.718	24.8433	24.8159	24.8899	24.7497	24.6518	24.7761	24.6595	24.784	24.8356	24.8176	24.8523	24.7515	NaN
Q16763	23.2166	23.2618	23.0664	23.3446	23.1686	23.4325	23.0884	23.1406	23.2245	23.3377	23.3937	23.1875	23.2363	23.3556	23.1507	23.1858	23.2722	23.2113	NaN
Q14157	25.5464	25.5249	25.4875	25.5383	25.4785	25.6	25.5929	25.5577	25.6528	25.6225	25.5872	25.5528	25.474	25.5104	25.6144	25.6088	25.5657	25.5948	NaN
Q9UMX0	23.288	23.4489	23.2158	23.1636	23.4679	23.3604	23.4861	23.3324	23.3321	23.1028	23.3905	23.3685	23.0424	23.4244	23.4089	23.3766	23.37	23.3216	NaN
Q9UMX0;Q9NRR5	21.6565	21.8914	21.7719	22.1732	21.8427	22.1843	NaN	NaN	NaN	NaN	NaN	NaN	21.3778	22.0056	21.8683	22.0826	22.0958	21.8399	NaN
Q04323	23.7036	23.8059	23.8945	23.9239	23.8125	23.9503	23.8943	23.7487	23.7535	23.7992	23.7821	23.8207	23.9054	23.6928	23.8378	24.1045	23.9672	23.6497	NaN
P47985;P0C7P4	21.7217	22.7024	21.6844	22.2972	22.1647	22.011	21.8957	22.1147	21.9476	22.1227	22.9748	21.5511	NaN	NaN	NaN	NaN	NaN	NaN	NaN
Q13564	21.3721	21.7083	21.4306	20.808	20.9063	21.0329	21.5414	21.3495	21.5236	20.7921	21.0682	21.1209	20.8912	21.2765	21.4068	21.2489	21.5018	21.161	NaN
Q70J99	23.7126	23.8192	23.923	24.0413	23.8865	23.8857	24.1597	23.7828	23.9274	23.6352	23.745	23.8512	23.7049	24.1065	23.8207	24.0351	23.8828	23.7301	NaN
Q9BTM9	20.8748	21.3108	21.0259	21.2314	21.0546	21.3895	21.5813	21.3099	21.204	21.0078	20.992	20.9182	NaN	NaN	NaN	NaN	NaN	NaN	NaN
P61421	21.4273	21.6501	21.1696	21.8631	23.0839	21.7953	21.347	22.393	21.5485	22.3865	21.5675	21.503	NaN	NaN	NaN	NaN	NaN	NaN	NaN
P38606	25.3055	25.403	25.5677	25.2741	25.2703	25.4197	25.3636	25.2929	25.2786	25.4447	25.5132	25.423	25.1801	25.4212	25.3874	25.4875	25.4099	25.3991	NaN
P36543	22.2238	22.2636	22.0865	22.432	22.1868	21.986	21.979	22.6315	22.32	21.9857	22.0657	22.2811	NaN	NaN	NaN	NaN	NaN	NaN	NaN
O95881	23.1788	23.2913	23.05	23.1985	23.1309	23.3264	23.1412	23.0843	23.2018	23.3464	23.0968	23.2297	23.0549	23.2654	23.2649	23.2773	23.2214	23.1517	NaN
P04818	24.9414	24.9734	24.8293	25.0295	24.9336	24.9653	25.031	24.9909	24.9847	24.9344	24.8611	24.8816	24.7991	24.9908	25.1032	24.9413	24.9149	24.9285	NaN
Q13404;Q15819	21.1472	21.3647	21.0669	20.7447	19.9163	21.1887	NaN	NaN	NaN	NaN	NaN	NaN	NaN	NaN	NaN	NaN	NaN	NaN	NaN
Q13404	25.5622	25.901	25.7814	25.8599	25.7771	25.9318	25.7232	26.0202	25.8656	25.7898	25.7001	25.7234	25.6207	25.8239	25.7874	25.8729	25.9007	25.7842	NaN
Q8TBC4	20.2147	21.2759	21.2371	21.2095	21.142	21.2378	21.188	21.0479	21.4726	20.4767	21.1836	20.8768	NaN	NaN	NaN	NaN	NaN	NaN	NaN
Q9GZZ9	22.3009	22.0051	22.2163	22.3906	22.2379	22.253	22.5206	22.1532	22.3016	22.1758	22.1197	22.2351	22.3582	22.1358	22.1425	22.2439	22.2952	22.3232	NaN
Q9H832	20.0432	20.0417	19.6574	20.0529	19.8562	20.2058	NaN	NaN	20.2093	20.2658	20.2098	20.3646	NaN	NaN	NaN	NaN	NaN	NaN	NaN
Q9Y4E8	25.8612	25.8865	25.7931	25.9544	25.8453	25.8812	25.8839	25.8944	25.8884	25.7961	25.7595	25.9032	25.7355	25.9277	25.9539	25.929	25.8324	25.7809	NaN
Q9Y5K5	25.7674	25.9482	25.7413	25.9453	25.7937	25.8769	25.7892	25.8614	25.9124	25.9503	25.7533	25.8246	25.6458	25.8949	25.8694	25.9454	25.8843	25.8177	NaN
Q9BZX2;Q9HA47	19.21	18.1674	19.0869	19.3665	19.1163	20.866	NaN	NaN	NaN	NaN	NaN	NaN	NaN	NaN	NaN	NaN	NaN	NaN	NaN
Q9BZX2	22.4711	23.8318	23.5812	23.7403	23.3818	23.2098	23.6218	22.9848	23.8413	22.9709	23.5334	23.4658	23.5595	23.2693	23.9966	23.2584	23.3249	23.0805	NaN
O94874	19.9339	20.2368	19.8864	20.1407	19.6439	20.0654	19.9481	20.2346	19.7825	20.1202	20.399	19.6581	20.3159	20.1235	19.9989	19.5685	20.1104	19.9338	NaN
Q2NL82	24.4997	24.6444	24.5854	24.6355	24.4792	24.6152	24.54	24.68	24.6438	24.5566	24.6139	24.523	24.5002	24.6708	24.5125	24.6798	24.5455	24.5005	NaN
P54578	26.7326	26.7079	26.6981	26.7157	26.6173	26.7665	26.7896	26.7413	26.7717	26.602	26.7253	26.6947	26.5678	26.79	26.7855	26.7203	26.6991	26.7514	NaN
Q93009	25.0691	25.1608	25.0623	25.2197	24.993	25.2279	25.0576	25.2063	25.1706	25.0448	25.0884	25.0719	25.0242	25.1323	25.128	25.2018	25.0751	25.1535	NaN
P61088	24.4043	24.4507	24.3893	24.7167	24.173	24.4695	NaN	NaN	NaN	NaN	NaN	NaN	24.055	24.5183	24.446	24.5098	24.5467	24.5184	NaN
Q9BRA2	24.0276	24.0215	23.9494	24.0732	23.903	24.2204	24.1009	23.997	24.1774	24.0428	23.8311	23.9741	23.9704	24.0386	24.0824	24.1383	23.96	24.0166	NaN
P40222	23.7195	23.5122	23.3064	23.4666	23.3211	23.3901	23.4054	23.432	23.6175	23.6673	23.206	23.3935	23.9789	23.3561	23.4099	23.3567	23.3854	23.3477	NaN
Q9NUQ3	22.0049	22.1798	22.3845	22.3165	22.4828	22.5484	22.6667	21.9164	22.3429	22.5007	22.4236	22.4993	22.3166	21.7721	22.4124	22.5282	22.5724	22.605	NaN
Q5T6F2	21.0905	21.0434	20.9823	21.2147	20.8782	21.0552	21.2072	20.9295	21.0235	20.9251	20.8849	21.3022	NaN	NaN	NaN	NaN	NaN	NaN	NaN
Q86UV5	22.3295	22.3024	22.1347	22.3205	22.0677	22.1615	22.1279	22.3647	22.1673	22.3299	22.1844	22.1412	22.1328	22.3562	22.1572	22.3183	22.2453	22.1589	NaN
P15374	24.0865	24.2762	24.1574	24.178	24.1373	24.1917	24.1605	24.1649	24.2732	24.1584	24.0157	24.235	24.0756	24.1456	24.2093	24.3077	24.1731	24.1067	NaN
O43396	25.0863	25.1908	25.0538	25.3693	25.0899	25.3562	25.3041	25.1461	25.2679	25.1257	25.2003	25.0826	24.9949	25.2073	25.1795	25.2639	25.2552	25.2002	NaN
P61081	24.2276	24.2528	24.1066	24.372	24.0936	24.3616	24.2236	24.3746	24.3345	24.1083	24.1939	24.1941	24.0851	24.3428	24.2441	24.2703	24.2018	24.2551	NaN
P63279	25.2345	25.3248	25.2412	25.4443	25.2497	25.3737	25.4009	25.3974	25.4801	25.2008	25.2492	25.2273	25.2181	25.3059	25.246	25.519	25.4158	25.1893	NaN
Q8NBS9	25.1873	25.2649	25.0869	25.2413	25.0924	25.1812	25.217	25.07	25.2993	25.1055	25.1079	25.2136	25.0949	25.2464	25.0998	25.3178	25.2595	25.0496	NaN
O75643	27.8073	27.9247	27.8075	27.9264	27.7924	27.9199	27.957	27.8207	27.9135	27.7662	27.8134	27.8858	27.662	27.9174	27.8929	27.8867	27.8975	27.8743	NaN
P61960	22.1863	22.3584	22.1916	22.416	22.2194	22.4048	22.3687	22.2674	22.3853	22.3429	22.0061	22.4779	22.1468	22.5277	22.0993	22.4424	22.349	22.3419	NaN
Q9H3U1	22.2739	22.367	22.3529	22.0505	22.2536	22.0667	22.3115	22.5061	21.9529	22.151	22.0724	22.2809	22.1043	22.4109	22.3707	22.2781	21.8709	22.3049	NaN
Q6IBS0	23.8479	23.9348	23.8626	23.8336	23.6367	23.6788	23.9366	23.7364	23.8842	23.5488	23.7491	23.9145	23.634	23.9655	23.7778	23.9071	23.8611	23.6373	NaN
P68036	28.3222	28.3939	28.3521	28.5446	28.3027	28.5548	28.4642	28.5216	28.3367	28.3094	28.4472	28.4132	28.2823	28.5211	28.4453	28.4912	28.3687	28.4099	NaN
P49427	19.5299	19.671	19.4172	19.8881	19.3023	19.7301	NaN	NaN	NaN	NaN	NaN	NaN	NaN	NaN	NaN	NaN	NaN	NaN	NaN
Q15819	21.9224	21.858	21.6016	22.1113	21.7982	22.1982	21.8173	21.9875	22.0891	21.8181	21.3981	22.4024	NaN	NaN	NaN	NaN	NaN	NaN	NaN
P22314	27.6435	27.6247	27.6273	27.6947	27.6116	27.7139	27.7383	27.6554	27.684	27.6197	27.6248	27.6443	27.5015	27.7387	27.6818	27.6524	27.6812	27.6942	NaN
P11441	23.7126	24.0436	23.8734	24.0497	23.9176	24.0888	23.8631	23.9463	24.0624	23.8196	24.1227	23.8569	23.7773	23.9069	24.0112	23.9936	23.9189	24.0604	NaN
Q9BZL1	22.2608	21.859	21.8888	21.9219	22.2519	21.9983	22.186	21.775	21.9551	21.9924	22.072	22.0903	21.7621	22.1194	21.9676	22.1036	22.1604	22.1226	NaN
Q14694	24.6706	24.9185	24.7343	24.954	24.8013	25.0062	24.967	24.7983	24.8185	24.7107	24.7061	25.0284	24.66	24.7619	24.7874	25.2618	24.8922	24.6868	NaN
Q5T4S7	25.8238	25.8441	25.782	25.9093	25.751	25.8739	25.9249	25.8647	25.8564	25.8746	25.7838	25.8385	25.7071	25.8652	25.849	25.9166	25.8413	25.836	NaN
Q92890	24.0698	24.0066	24.0132	24.0921	24.0362	24.0392	24.108	24.1143	24.039	24.012	23.9036	24.0799	23.956	24.006	24.1098	24.1834	24.0347	23.9796	NaN
Q96T88	23.0822	23.0447	22.9355	23.1506	23.0174	23.2011	23.1513	23.1371	23.1402	22.8841	23.0062	23.1158	22.9078	23.1976	23.0371	23.0998	23.1682	23.0158	NaN
P51809	21.0506	21.5009	21.2413	21.2114	21.133	21.077	21.4665	21.3684	21.4446	21.1728	20.9077	21.2407	NaN	NaN	NaN	NaN	NaN	NaN	NaN
Q9P0L0;O95292	20.0194	19.9757	19.2803	19.8158	19.8367	19.4681	NaN	NaN	NaN	NaN	NaN	NaN	NaN	NaN	NaN	NaN	NaN	NaN	NaN
Q9Y277	22.8545	23.051	23.066	23.2188	22.8181	23.0839	23.0872	23.0661	22.7505	22.8665	23.2813	23.043	NaN	NaN	NaN	NaN	NaN	NaN	NaN
Q16851	23.4137	23.5801	23.4463	23.5992	23.3856	23.5793	23.6519	23.5075	23.453	23.3864	23.3816	23.6172	23.2814	23.4681	23.5685	23.4918	23.4415	23.6655	NaN
Q86UX7	26.7093	26.7266	26.6282	26.79	26.6918	26.8147	26.8077	26.7302	26.7298	26.7675	26.6454	26.7019	26.5849	26.7933	26.7507	26.7459	26.7425	26.7357	NaN
Q96IX5	23.3919	23.4103	23.2927	23.5456	23.303	23.5241	23.4187	23.5071	23.3094	23.2705	23.4234	23.5047	23.4605	23.4483	23.4701	23.3834	23.3869	23.2844	NaN
O60763	24.7587	24.9926	24.5711	24.5741	24.5289	24.8488	24.8231	24.9177	24.8754	24.7613	24.4439	24.3657	24.4123	24.6114	24.5553	25.1648	25.1086	24.5342	NaN
Q9UI12	22.1248	22.01	22.1145	21.7909	21.9661	21.9234	21.9215	22.1093	22.0925	22.0541	21.8992	21.8172	21.831	21.9941	22.0913	21.8623	22.1012	22.0406	NaN
Q00341	23.4886	23.3821	23.3708	23.4743	23.3339	23.523	23.5462	23.5604	23.5062	23.4167	23.5215	23.6047	23.4415	23.4685	23.4515	23.4493	23.4026	23.3894	NaN
Q69YN4	20.425	20.6593	20.5961	20.5853	20.5004	21.1541	20.71	20.9831	20.9049	19.9476	20.9332	20.4949	NaN	NaN	NaN	NaN	NaN	NaN	NaN
Q9BVJ6	24.2013	24.2801	24.307	24.2762	24.324	24.1806	24.3141	24.2626	24.335	24.2142	24.1651	24.3523	24.341	24.2228	24.1528	24.3869	24.2147	24.2769	NaN
P50552	25.6841	25.7967	25.7137	25.8919	25.622	25.9366	25.6513	25.8363	25.8676	25.7312	25.824	25.7457	25.6214	25.8881	25.7027	25.6724	26.0145	25.7067	NaN
Q99536	24.4828	24.4761	24.455	24.6314	24.1374	24.612	24.5064	24.5329	24.5677	24.3999	24.2678	24.3166	24.3149	24.6208	24.3886	24.5915	24.3388	24.5344	NaN
P21796	26.6478	26.7556	26.6817	26.7813	26.6442	26.7115	26.6935	26.7803	26.7596	26.6783	26.6666	26.6924	26.5728	26.7873	26.7432	26.7301	26.7178	26.6934	NaN
Q9NRW7	20.4908	20.3645	20.3751	20.6746	20.3181	20.5497	20.3677	20.7757	20.4929	20.2524	20.6259	20.3852	20.061	20.5179	20.541	20.5911	20.5587	20.552	NaN
O43592	23.1736	23.0449	22.6571	23.0026	22.4435	23.3061	23.0981	22.9343	22.9149	23.1255	22.7409	22.7854	22.5766	23.0721	22.9299	22.9604	23.1471	23.2183	NaN
Q9NQW7	21.7046	21.6215	21.4088	21.9979	21.3831	21.8143	22.1429	21.5034	21.9045	21.6414	21.309	21.2332	NaN	NaN	NaN	NaN	NaN	NaN	NaN
Q9H0D6	22.8499	23.2064	22.9346	22.9731	22.8955	23.1466	22.8388	23.1427	23.016	22.9885	23.1167	23.0245	22.928	22.9347	22.9461	23.083	23.0678	23.0793	NaN
Q9Y5K8	20.8901	20.9681	20.968	21.141	20.6739	21.5063	21.2732	20.5798	20.629	21.2465	21.6087	20.9253	NaN	NaN	NaN	NaN	NaN	NaN	NaN
O75348	21.742	21.5681	21.5664	21.0073	21.4865	21.4448	NaN	NaN	NaN	NaN	NaN	NaN	21.3789	21.0046	21.2091	21.8379	21.7712	21.7716	NaN
O75436	23.082	23.1325	23.0826	23.3637	23.1711	23.1281	23.0409	23.2753	23.1024	23.2196	23.2767	23.1017	23.0638	23.3253	23.2013	23.15	23.1013	23.1332	NaN
Q9UK41	20.99	20.826	20.982	20.9442	21.3414	21.2654	20.9544	20.7289	21.2996	21.157	21.2238	20.8366	NaN	NaN	NaN	NaN	NaN	NaN	NaN
Q96QK1	25.484	25.3746	25.4484	25.3413	25.3817	25.4018	25.5099	25.5066	25.5082	25.3474	25.413	25.4011	25.383	25.4703	25.394	25.4479	25.396	25.3814	NaN
Q9Y2W2	23.0646	23.2362	23.2663	23.2795	22.9901	23.1937	23.2051	23.1789	22.9978	23.2375	23.3142	23.1146	22.9987	23.1857	23.2009	23.2617	23.1874	23.2035	NaN
Q6UXN9	22.4141	22.4445	22.2433	22.5112	22.4815	22.4989	22.6034	22.3696	22.5712	22.439	22.4276	22.2042	22.615	22.4723	22.4748	22.2063	22.4835	22.3824	NaN
P18206	29.0241	29.1375	28.9978	29.1803	29.0121	29.1581	29.1172	29.037	29.0836	29.158	28.9993	29.0891	28.9331	29.1365	29.0994	29.1413	29.1142	29.1018	NaN
Q7Z5K2	19.7882	19.8507	19.7436	20.0285	19.452	19.3578	19.9131	19.6468	19.395	20.0271	19.2533	20.1963	NaN	NaN	NaN	NaN	NaN	NaN	NaN
O75083	26.7901	26.7611	26.6589	26.9457	26.6051	26.8262	26.7633	26.7221	26.907	26.7565	26.7269	26.6991	26.5954	26.7842	26.7166	26.8553	26.7966	26.7852	NaN
Q8NI36	22.2907	22.0947	22.0933	22.0885	21.736	22.0669	21.8142	21.9878	22.3146	21.8566	21.8827	21.9496	NaN	NaN	NaN	NaN	NaN	NaN	NaN
Q9UNX4	24.5193	24.5256	24.4792	24.5333	24.3943	24.5988	24.4053	24.536	24.6121	24.385	24.504	24.5431	24.3142	24.598	24.6157	24.5275	24.489	24.4499	NaN
Q15061	24.1158	24.2372	24.0382	24.2802	24.0394	24.1618	24.298	24.0599	24.2436	24.0397	24.1965	23.9884	23.967	24.2397	24.2316	24.2691	24.0377	24.1011	NaN
Q5JSH3	20.9005	20.8743	20.3576	20.9171	20.4368	20.6987	20.5954	20.5637	20.8668	20.3534	21.3172	20.6108	NaN	NaN	NaN	NaN	NaN	NaN	NaN
P57081	20.388	20.7216	20.4296	20.6252	20.2768	20.3074	20.4395	20.6011	20.7949	20.5487	20.6483	NaN	NaN	NaN	NaN	NaN	NaN	NaN	NaN
Q9Y5J1	22.7736	22.9318	22.686	22.7928	22.9242	22.8458	22.7743	23.1361	22.7651	22.5911	22.8285	22.7871	22.6162	22.7693	22.9167	22.865	22.759	22.9196	NaN
P45880	27.4964	27.5977	27.4593	27.5864	27.5244	27.7131	27.6517	27.5648	27.5652	27.4735	27.4389	27.6286	27.3724	27.5972	27.5865	27.5947	27.6053	27.5721	NaN
P13010	28.0646	28.0649	28.0568	28.0402	27.9823	28.1252	28.0471	28.0135	28.0827	28.0239	28.1389	28	27.9396	28.1434	28.0722	28.0729	28.0571	28.0598	NaN
Q9UN37;O75351	20.5126	20.6873	20.3023	20.2729	21.3956	20.6671	NaN	NaN	NaN	NaN	NaN	NaN	NaN	NaN	NaN	NaN	NaN	NaN	NaN
Q9NP79	23.8317	23.9224	23.4432	23.278	23.6361	23.7396	23.5894	23.5872	23.8131	23.3749	23.718	23.8148	23.4237	23.649	23.7869	23.7933	23.6689	23.5098	NaN
O75717	21.1245	21.0851	21.1976	21.1851	20.8592	21.0507	21.2304	21.0581	20.9999	21.2111	20.9468	20.9356	21.12	21.0033	21.0149	20.9625	21.1892	21.1534	NaN
O95785	18.7828	18.4707	18.6068	18.7793	19.1402	19.1879	18.9289	18.7087	18.919	18.7797	19.6999	18.1459	NaN	NaN	NaN	NaN	NaN	NaN	NaN
Q99986	23.8321	23.9571	23.7936	23.9198	23.8223	23.8341	23.9976	23.8009	23.848	23.8185	23.7293	23.9801	23.7412	24.053	23.8173	23.847	23.7274	23.9698	NaN
Q9GZL7	25.883	26.015	25.8895	26.1275	25.9312	26.0401	26.0079	25.9934	26.0593	26.0197	25.8722	26.0374	25.8617	26.0989	26.0086	26.0207	26.0163	25.9209	NaN
Q6RFH5	23.39	23.4261	23.1008	23.3429	23.3581	23.3681	23.4425	23.242	23.328	23.3282	23.156	23.5649	23.3944	23.3176	23.4634	23.5285	23.4271	23.0042	NaN
O14980	27.9947	28.0765	27.9534	28.0957	27.975	28.1075	28.1446	28.0214	28.1193	28.0056	27.9887	27.9872	27.8333	28.1333	28.0744	28.0874	28.0594	28.0546	NaN
Q9C0E2	23.1389	22.5705	22.4735	22.3738	22.7879	22.6142	22.6872	22.9505	22.5924	22.9099	22.3489	22.5951	22.7885	22.3936	22.8063	23.0478	22.6543	22.3152	NaN
P55060	28.1174	28.2314	28.154	28.1888	28.0678	28.2461	28.1919	28.2022	28.216	28.1938	28.1524	28.0427	27.989	28.2736	28.1735	28.1736	28.2307	28.1675	NaN
Q9HAV4	26.3296	26.4152	26.3215	26.3337	26.1529	26.4254	26.3616	26.378	26.3562	26.3612	26.2238	26.2772	26.2405	26.3731	26.2348	26.4189	26.3375	26.3559	NaN
Q9UIA9	24.3941	24.4774	24.27	24.3293	24.3565	24.3954	24.3205	24.4187	24.2979	24.2847	24.4271	24.4336	24.3249	24.3091	24.3106	24.5033	24.438	24.3442	NaN
P12956	27.8349	27.9003	27.766	27.8957	27.761	27.9402	27.7907	27.7627	27.9607	27.7679	27.8763	27.7636	27.6408	27.9679	27.9818	27.8862	27.7999	27.8135	NaN
P67809;P16989	21.4038	21.7552	20.4424	21.8699	21.235	22.1526	NaN	NaN	NaN	NaN	NaN	NaN	NaN	NaN	NaN	NaN	NaN	NaN	NaN
P67809	28.041	28.1712	28.0249	28.2347	28.0358	28.2177	28.213	28.009	28.156	28.1663	28.0468	28.1362	28.0837	28.1278	28.1178	28.1939	28.1279	28.104	NaN
O15498	20.9188	21.2416	21.0459	20.991	20.3076	21.3843	21.1286	20.4093	21.4756	20.5642	20.8719	21.598	NaN	NaN	NaN	NaN	NaN	NaN	NaN
Q9Y5A9;Q7Z739;Q9BYJ9	19.8172	20.3896	21.1112	20.7865	20.5673	21.0752	NaN	NaN	NaN	NaN	NaN	NaN	NaN	NaN	NaN	NaN	NaN	NaN	NaN
Q9Y5A9	23.8466	23.8505	23.6761	24.0263	23.6581	24.0256	23.8526	23.7808	23.9692	23.8585	23.8554	23.7177	23.6323	23.8986	23.8861	23.836	23.8479	23.9363	NaN
Q96B54	21.5253	22.1132	21.8765	22.058	21.8996	21.9407	22.1918	21.814	21.8894	21.7908	21.9068	21.8256	21.745	22.0286	21.9375	22.0806	21.8841	21.9819	NaN
Q86U90	21.6791	22.1245	21.9209	21.8775	21.8792	21.8689	22.0578	21.8626	21.8064	21.782	21.9755	21.8378	21.8288	21.9754	21.9505	21.8056	21.9277	21.8943	NaN
O43670	24.9706	24.8361	24.9536	24.8927	24.9555	24.9435	24.8239	24.9913	25.0615	24.927	24.8236	24.9274	24.8025	24.964	25.0047	25.001	24.9344	24.8532	NaN
Q15942	24.7092	24.9067	24.6208	24.6633	24.6705	24.8318	24.9013	24.5603	24.6903	24.631	24.8346	24.7908	24.355	24.7847	24.8774	24.8606	24.788	24.828	NaN
Q8N5P1	20.0564	20.0824	19.5937	20.1017	19.9713	19.4338	19.2731	19.9118	20.3512	19.9083	19.6181	20.3032	NaN	NaN	NaN	NaN	NaN	NaN	NaN
Q86VM9	23.6008	23.3819	23.2392	23.3613	23.1411	23.3285	23.5328	23.5346	23.3208	23.1704	23.1879	23.2562	23.3197	23.5737	23.2443	23.1157	23.7364	23.1854	NaN
Q7Z739;Q9BYJ9	19.415	19.7432	19.3272	19.2127	18.4468	20.0682	NaN	NaN	NaN	NaN	NaN	NaN	NaN	NaN	NaN	NaN	NaN	NaN	NaN
O75312	25.0606	25.1058	25.0175	25.2159	25.1139	25.2887	25.153	25.223	25.2069	25.2283	24.9997	25.0557	24.9298	25.2443	25.1256	25.2404	25.1432	25.195	NaN
Q6PJT7	22.1974	22.1726	22.217	22.3911	22.2905	22.2173	22.3176	22.3087	22.2761	22.359	22.2029	22.1749	22.1167	22.271	22.3639	22.3063	22.2427	22.2088	NaN
Q8WU90	24.067	24.3479	24.3288	24.3651	24.2196	24.294	24.3284	24.2485	24.4012	24.399	24.0136	24.2535	24.1219	24.2955	24.3154	24.271	24.4437	24.0753	NaN
Q7Z2W4	23.4951	23.4962	23.3483	23.5638	23.4983	23.5705	23.5941	23.4715	23.5678	23.4837	23.4562	23.3265	23.357	23.479	23.6298	23.5096	23.5071	23.4475	NaN
Q969S3	20.6417	20.5116	20.1641	21.2464	20.4915	20.6917	20.334	20.0109	20.5665	21.0372	20.8773	20.9935	NaN	NaN	NaN	NaN	NaN	NaN	NaN
O95218	23.7169	23.7521	23.6094	23.7614	23.7072	23.8311	23.6653	23.6265	23.706	23.7045	23.698	23.6974	23.5944	23.7721	23.6387	23.7596	23.6891	23.6845	NaN
Q9UPT8	20.9566	21.1136	20.7105	21.0283	20.627	21.1017	20.9089	20.8977	21.3517	21.1189	20.7669	20.4237	NaN	NaN	NaN	NaN	NaN	NaN	NaN
Q86UK7	21.4404	21.5893	21.5646	21.6934	21.804	21.6789	21.5654	21.5775	21.4268	21.7756	21.7059	21.7363	21.48	21.6213	21.5938	21.6727	21.7963	21.6608	NaN
P32454;P37898	18.1806	19.4545	19.5684	19.7698	19.877	19.9069	NaN	NaN	NaN	NaN	NaN	NaN	NaN	NaN	NaN	NaN	NaN	NaN	NaN
P00330	29.567	29.6994	29.6066	30.5788	30.4658	30.6303	29.7982	29.7414	29.7738	30.4798	30.4823	30.4504	29.5213	29.8986	29.8281	30.5191	30.5171	30.5031	NaN
P00330;P07246	20.7217	20.9741	20.9007	22.5541	22.1208	22.5315	NaN	NaN	NaN	NaN	NaN	NaN	NaN	NaN	NaN	NaN	NaN	NaN	NaN
P47143	22.8516	23.0082	22.8782	23.6053	23.5039	23.5927	22.9691	22.758	22.9479	23.5907	23.778	23.6361	22.831	22.974	22.9513	23.6704	23.6278	23.6307	NaN
P18239	21.9227	22.1664	22.1973	22.841	22.939	23.0239	NaN	NaN	NaN	NaN	NaN	NaN	22.659	22.7427	22.7594	22.8124	22.5562	21.3868	NaN
P23542	21.3524	21.366	21.3122	21.9486	21.976	21.9987	21.2795	21.6148	21.2251	22.036	22.0689	21.8703	21.47	21.358	21.5544	22.0571	21.587	21.7973	NaN
P07246	21.2004	21.3709	21.1482	21.6425	21.5688	21.793	21.1339	21.2105	21.0724	21.5641	21.9839	21.9943	NaN	NaN	NaN	NaN	NaN	NaN	NaN
Q04894	18.9049	19.8176	19.3754	20.4198	20.023	20.502	NaN	NaN	NaN	NaN	NaN	NaN	NaN	NaN	NaN	NaN	NaN	NaN	NaN
Q00955	23.7365	23.4331	23.4201	24.086	24.0461	24.1019	23.796	23.5596	23.4094	24.3121	24.1132	24.0068	23.8552	23.9777	23.8103	24.2615	23.2352	23.8138	NaN
P31787	22.0796	21.746	22.0654	22.7329	22.5428	22.78	22.2294	21.769	22.1505	22.8823	22.3835	22.9032	21.875	22.1252	22.2604	22.5334	22.5706	22.9756	NaN
P31383	19.4481	19.35	19.286	20.048	20.5913	20.4412	NaN	NaN	NaN	NaN	NaN	NaN	20.1337	19.8067	19.8329	20.0143	20.1935	19.2051	NaN
P46680	20.0399	19.1543	20.3777	20.0725	18.552	19.7602	NaN	NaN	NaN	NaN	NaN	NaN	NaN	NaN	NaN	NaN	NaN	NaN	NaN
P38720	24.2268	24.2315	24.2673	25.0438	25.0111	25.1108	24.2898	24.3178	24.3922	24.9841	24.9396	25.0828	24.1071	24.4964	24.4678	25.031	25.0448	25.0624	NaN
Q02486	19.1098	19.4042	19.0896	20.079	19.974	20.0035	NaN	NaN	NaN	NaN	NaN	NaN	NaN	NaN	NaN	NaN	NaN	NaN	NaN
P19414	25.2147	25.3311	25.2592	26.0433	25.9877	26.0769	25.3445	25.302	25.2961	26.0763	26.0038	26.0715	25.3618	25.432	25.3647	25.9662	25.9977	26.0249	NaN
P38013	26.183	26.311	26.221	27.1461	26.963	27.1506	26.3802	26.3136	26.3158	27.124	26.965	27.117	26.234	26.4407	26.4677	27.0457	27.0539	27.0245	NaN
P15891	22.722	22.7669	22.7271	23.5544	23.4497	23.5609	22.72	22.627	23.0179	23.6446	23.5932	23.5778	22.7176	22.7258	23.0248	23.6299	23.5097	23.4332	NaN
P47096	18.3365	18.757	18.6157	19.2583	19.3127	19.3127	NaN	NaN	NaN	NaN	NaN	NaN	NaN	NaN	NaN	NaN	NaN	NaN	NaN
P12904	18.591	19.0862	18.9301	19.7809	19.2907	19.4805	NaN	NaN	NaN	NaN	NaN	NaN	NaN	NaN	NaN	NaN	NaN	NaN	NaN
P52910	20.9031	20.5454	20.2436	21.5648	22.421	21.9923	21.8836	NaN	NaN	22.2648	NaN	22.1136	NaN	NaN	NaN	NaN	NaN	NaN	NaN
P60010	25.6323	25.7392	25.6148	26.498	26.3525	26.5196	25.7169	25.7773	25.7067	26.555	26.4096	26.4688	25.7119	25.9261	25.7459	26.3803	26.4727	26.3833	NaN
P54114	18.5812	18.9695	19.1156	20.1018	19.6983	19.6953	NaN	NaN	NaN	NaN	NaN	NaN	NaN	NaN	NaN	NaN	NaN	NaN	NaN
P54114;P47771	19.2107	19.3427	19.2289	19.8787	19.8543	19.73	NaN	NaN	NaN	NaN	NaN	NaN	NaN	NaN	NaN	NaN	NaN	NaN	NaN
P46367	23.3948	23.0676	23.1029	23.811	23.7033	23.7786	23.0538	23.2037	23.1518	23.6583	23.903	23.9853	22.9514	23.6544	23.3571	23.7626	23.6676	23.5061	NaN
P54115	25.9102	25.906	25.922	26.4641	26.1972	26.3542	25.8462	25.8009	25.8654	26.5418	26.4698	26.412	26.0299	25.8848	25.8189	26.4283	26.4782	26.4017	NaN
P54783	19.3081	17.4566	19.147	19.9576	19.1342	19.4072	NaN	NaN	NaN	NaN	NaN	NaN	NaN	NaN	NaN	NaN	NaN	NaN	NaN
P16550	21.061	20.8531	21.2357	21.4677	21.5025	21.456	20.8873	20.9733	20.9679	21.5879	21.4912	21.6626	NaN	NaN	NaN	NaN	NaN	NaN	NaN
P14540	28.2038	28.3046	28.1528	29.1706	29.0352	29.1892	28.2379	28.3226	28.3222	29.0703	29.1028	29.0717	28.1429	28.4583	28.5118	29.1331	29.0325	29.0662	NaN
P23180	19.8076	19.6352	19.7018	20.4193	20.584	20.8748	20.1723	NaN	20.3156	20.9128	NaN	20.7251	NaN	NaN	NaN	NaN	NaN	NaN	NaN
P38115	19.2359	19.526	19.2851	19.9599	20.2623	20.6495	20.1446	NaN	NaN	20.3437	NaN	20.3277	NaN	NaN	NaN	NaN	NaN	NaN	NaN
P22768	20.983	20.1993	21.0603	21.2507	21.5268	20.3283	NaN	NaN	NaN	NaN	NaN	NaN	21.0809	21.1262	21.2847	21.338	19.494	21.1364	NaN
P32454	20.0872	19.8481	20.0108	20.5989	20.9244	20.6993	20.0458	19.6456	19.8917	20.9076	20.7827	20.8552	NaN	NaN	NaN	NaN	NaN	NaN	NaN
P49435	18.8244	18.8667	19.1936	20.1428	20.1012	20.06	NaN	NaN	NaN	NaN	NaN	NaN	NaN	NaN	NaN	NaN	NaN	NaN	NaN
P46672	22.0261	22.2796	22.1707	22.8615	22.7574	22.8198	22.1944	22.0714	22.2162	22.8322	22.7756	23.0702	22.4449	22.4914	22.6186	22.4926	22.0223	22.9643	NaN
P11076;P19146	21.8009	22.0005	21.7533	22.7525	22.5218	22.7359	21.7971	21.9414	21.7442	22.6167	22.6178	22.7527	NaN	NaN	NaN	NaN	NaN	NaN	NaN
[truncated: 3,323 more rows]
