# Supplementary material for: HarmonizR enables data harmonization across independent proteomic datasets with appropriate handling of missing values
Source: Nat Commun. 2022 Jun 20;13:3523. doi: 10.1038/s41467-022-31007-x (PMC9209422; doi:10.1038/s41467-022-31007-x)
Supplement: Supplementary file 3 — Source Data [file 41467_2022_31007_MOESM3_ESM.zip › Source Data/Figure2;Supplementary Figure 2-10;Description.xlsx]

## Sheet: Spike in data description
Name	Phenotype	Experiment
TripleTOF6600 SWATH 5%Yeast 15%EColi R1	5% Yeast 15% E-Coli	TripleTOF6600 SWATH
TripleTOF6600 SWATH 5%Yeast 15%EColi R2	5% Yeast 15% E-Coli	TripleTOF6600 SWATH
TripleTOF6600 SWATH 5%Yeast 15%EColi R3	5% Yeast 15% E-Coli	TripleTOF6600 SWATH
TripleTOF6600 SWATH 10%Yeast 10%EColi R1	10% Yeast 10% E-Coli	TripleTOF6600 SWATH
TripleTOF6600 SWATH 10%Yeast 10%EColi R2	10% Yeast 10% E-Coli	TripleTOF6600 SWATH
TripleTOF6600 SWATH 10%Yeast 10%EColi R3	10% Yeast 10% E-Coli	TripleTOF6600 SWATH
QExactive DDA 5%Yeast 15%EColi R1	5% Yeast 15% E-Coli	QExactive DDA
QExactive DDA 5%Yeast 15%EColi R2	5% Yeast 15% E-Coli	QExactive DDA
QExactive DDA 5%Yeast 15%EColi R3	5% Yeast 15% E-Coli	QExactive DDA
QExactive DDA 10%Yeast 10%EColi R1	10% Yeast 10% E-Coli	QExactive DDA
QExactive DDA 10%Yeast 10%EColi R2	10% Yeast 10% E-Coli	QExactive DDA
QExactive DDA 10%Yeast 10%EColi R3	10% Yeast 10% E-Coli	QExactive DDA
QExactive DIA 5%Yeast 15%EColi R1	5% Yeast 15% E-Coli	QExactive DIA
QExactive DIA 5%Yeast 15%EColi R2	5% Yeast 15% E-Coli	QExactive DIA
QExactive DIA 5%Yeast 15%EColi R3	5% Yeast 15% E-Coli	QExactive DIA
QExactive DIA 10%Yeast 10%EColi R1	10% Yeast 10% E-Coli	QExactive DIA
QExactive DIA 10%Yeast 10%EColi R2	10% Yeast 10% E-Coli	QExactive DIA
QExactive DIA 10%Yeast 10%EColi R3	10% Yeast 10% E-Coli	QExactive DIA
