# Supplementary material for: HarmonizR enables data harmonization across independent proteomic datasets with appropriate handling of missing values
Source: Nat Commun. 2022 Jun 20;13:3523. doi: 10.1038/s41467-022-31007-x (PMC9209422; doi:10.1038/s41467-022-31007-x)
Supplement: Supplementary file 3 — Source Data [file 41467_2022_31007_MOESM3_ESM.zip › Source Data/Figure4;Supplementary Figure 13;Peptide Level IRS.xlsx]

## Sheet: Sheet1
T: Sequence	Reporter intensity corrected 0 TMT G R_01	Reporter intensity corrected 1 TMT G R_01	Reporter intensity corrected 2 TMT G R_01	Reporter intensity corrected 3 TMT G R_01	Reporter intensity corrected 4 TMT G R_01	Reporter intensity corrected 5 TMT G R_01	Reporter intensity corrected 6 TMT G R_01	Reporter intensity corrected 7 TMT G R_01		Reporter intensity corrected 0 TMT G R_02	Reporter intensity corrected 1 TMT G R_02	Reporter intensity corrected 2 TMT G R_02	Reporter intensity corrected 3 TMT G R_02	Reporter intensity corrected 4 TMT G R_02	Reporter intensity corrected 5 TMT G R_02	Reporter intensity corrected 6 TMT G R_02	Reporter intensity corrected 7 TMT G R_02		Reporter intensity corrected 0 TMT G R_03	Reporter intensity corrected 1 TMT G R_03	Reporter intensity corrected 2 TMT G R_03	Reporter intensity corrected 3 TMT G R_03	Reporter intensity corrected 4 TMT G R_03	Reporter intensity corrected 5 TMT G R_03	Reporter intensity corrected 6 TMT G R_03	Reporter intensity corrected 7 TMT G R_03		Reporter intensity corrected 0 TMT G R_04	Reporter intensity corrected 1 TMT G R_04	Reporter intensity corrected 2 TMT G R_04	Reporter intensity corrected 3 TMT G R_04	Reporter intensity corrected 4 TMT G R_04	Reporter intensity corrected 5 TMT G R_04	Reporter intensity corrected 6 TMT G R_04	Reporter intensity corrected 7 TMT G R_04		Avergate TMT1	Avergate TMT2	Avergate TMT3	Avergate TMT4	Count	Max	Max/Average TMT1	Max/Average TMT2	Max/Average TMT3	Max/Average TMT4			Reporter intensity corrected 0 TMT G R_01
AAAAAAAAAAAAAAAGAGAGAK	0	0	0	0	0	0	0	0		0	0	0	0	0	0	0	0		0	0	0	0	0	0	0	0		8110.08	8216.45	6179.18	7318.84	7256.21	7004.66	6696.54	8653.09		0	0	0	8163.27	1	only one	#VALUE!	#VALUE!	#VALUE!	#VALUE!			0
AAAAAAAAAPAAAATAPTTAATTAATAAQ	0	0	0	0	0	0	0	0		3586.1	2948.98	3051.71	2488.57	2654.64	2879.89	2493.58	2762.39		2104.26	2015.75	2011.7	2164.77	2387.36	2447.68	2116.7	2274.13		2448.02	1916.82	1885.85	1941.83	2226.56	2499.46	2287.57	2583.3		0	2627.98	2060.01	2182.42	3	2627.98	#DIV/0!	1	1.27572	1.20416			0
AAAAAAALQAK	7910.76	9450.66	8193.14	8481.48	8001.2	8282.78	7213.08	7873.01		23853.3	23341.3	19395	19298.5	19270.4	19431.4	16122.6	19207.7		32609.4	29608	33373.1	32865.8	33693.9	32368.4	31287.5	33792.1		24513.7	23871.5	21866	24139.4	20965.1	21371.5	22596.3	24833.5		7543.05	17665.2	31108.7	24192.6	4	31108.7	4.12416	1.76102	1	1.28588			32625.2
AAAAAATAPPSPGPAQPGPR	0	0	0	0	0	0	0	0		0	0	0	0	0	0	0	0		0	0	0	0	0	0	0	0		0	0	0	0	0	0	0	0		0	0	0	0	0	only one	#VALUE!	#VALUE!	#VALUE!	#VALUE!			0
AAAAAWEEPSSGNGTAR	0	0	0	0	0	0	0	0		0	0	0	0	0	0	0	0		0	0	0	0	0	0	0	0		0	0	0	0	0	0	0	0		0	0	0	0	0	only one	#VALUE!	#VALUE!	#VALUE!	#VALUE!			0
AAAAGLGHPASPGGSEDGPPGSEEEDAAR	0	0	0	0	0	0	0	0		0	0	0	0	0	0	0	0		0	0	0	0	0	0	0	0		0	0	0	0	0	0	0	0		0	0	0	0	0	only one	#VALUE!	#VALUE!	#VALUE!	#VALUE!			0
AAAASAAEAGIATTGTEDSDDALLK	1226.81	1307.78	833.969	1441.74	1367.76	1465.32	1184.86	1479.3		0	0	0	0	0	0	0	0		0	0	0	0	0	0	0	0		0	0	0	0	0	0	0	0		1332.08	0	0	0	1	only one	#VALUE!	#VALUE!	#VALUE!	#VALUE!			1226.81
AAAEAAAEAK	1434.77	1389.93	1594.84	1509.86	1320.16	1450.47	1237.4	1210.01		0	0	0	0	0	0	0	0		0	0	0	0	0	0	0	0		0	0	0	0	0	0	0	0		1223.71	0	0	0	1	only one	#VALUE!	#VALUE!	#VALUE!	#VALUE!			1434.77
AAAEDVNVTFEDQQK	0	0	0	0	0	0	0	0		0	0	0	0	0	0	0	0		0	0	0	0	0	0	0	0		0	0	0	0	0	0	0	0		0	0	0	0	0	only one	#VALUE!	#VALUE!	#VALUE!	#VALUE!			0
AAAEIYEEFLAAFEGSDGNK	0	0	0	0	0	0	0	0		663.761	514.191	632.289	465.159	480.609	597.279	801.44	744.47		576.789	476.602	355.829	369.111	380.051	464.341	311.77	260.91		0	0	0	0	0	0	0	0		0	772.955	526.695	0	2	772.955	#DIV/0!	1	1.46756	#DIV/0!			0
AAAEVAGQFVIK	11073.3	11383.8	9323.78	11328	10636.2	10313.9	10124.1	10467.3		24102.6	19974.9	15980.2	16999.4	18252.4	15604.8	15116.1	18091.2		11574.8	11327.2	10924.7	12475.4	12949.4	11428.1	12173.9	12973.7		8680.73	7908.02	7053.38	9094.63	8328.84	7680.05	8574.88	8400.74		10295.7	16603.7	11451	8294.37	4	16603.7	1.61268	1	1.44998	2.0018			17857.8
AAAFEQLQK	8788.49	9136.97	9242.71	8512.1	8456.24	8330	7843.6	8756.87		21566.4	17972.5	18864.7	15657.9	16085.8	15859.9	14868.8	16404.5		10311	9072.6	10425.3	10444.1	11034.2	12584	10441.9	11652.9		8535.74	8065.79	7663.03	7626.47	9058.77	8556.47	8447.45	8564.18		8300.24	15636.6	9691.81	8300.76	4	15636.6	1.88388	1	1.61339	1.88376			16556.4
AAAGELQEDSGLCVLAR	0	0	0	0	0	0	0	0		0	0	0	0	0	0	0	0		0	0	0	0	0	0	0	0		1128.43	1357.09	767.28	949.352	932.461	856.37	921.551	1236.29		0	0	0	1242.76	1	only one	#VALUE!	#VALUE!	#VALUE!	#VALUE!			0
AAAHHYGAQCDKPNK	268.85	467.201	668.369	530.611	513.681	410.461	374.811	543.2		0	0	0	0	0	0	0	0		636.299	598.24	582.079	426.751	675.808	627.26	570.95	451.659		0	0	0	0	0	0	0	0		459.006	0	617.269	0	2	617.269	1.3448	#DIV/0!	1	#DIV/0!			361.549
AAAIGIDLGTTYSCVGVFQHGK	2379.59	2864.76	2685.73	2508.48	2270.51	2158.33	2551.98	2808.34		6033.59	4973.34	6536.04	5125.58	4407.06	4336.45	5494.6	5993.99		0	0	0	0	0	0	0	0		0	0	0	0	0	0	0	0		2680.16	5744.3	0	0	2	5744.3	2.14327	1	#DIV/0!	#DIV/0!			5100.11
AAALEFLNR	0	0	0	0	0	0	0	0		0	0	0	0	0	0	0	0		0	0	0	0	0	0	0	0		0	0	0	0	0	0	0	0		0	0	0	0	0	only one	#VALUE!	#VALUE!	#VALUE!	#VALUE!			0
AAALEFLNRFEEAKR	3954.28	4345.78	3480.79	4004.2	3755.01	4129.64	3731.4	3470.19		10502.9	9160.43	7309.21	7047.03	7669.41	7814.29	5438.9	7261.74		3817.2	3609.04	3796.36	4620.07	4299.94	4187	3996.44	4520.29		2639.41	3167	2988.07	3161.08	3245.22	3041.78	3351.29	2738.37		3600.79	6350.32	3713.12	2903.2	4	6350.32	1.76359	1	1.71024	2.18735			6973.73
AAALEQFK	0	0	0	0	0	0	0	0		0	0	0	0	0	0	0	0		18630.8	17337.4	19175.8	19129.3	20037.3	23286.4	17931.4	20662.1		0	0	0	0	0	0	0	0		0	0	17984.1	0	1	only one	#VALUE!	#VALUE!	#VALUE!	#VALUE!			0
AAALLAK	0	0	0	0	0	0	0	0		0	0	0	0	0	0	0	0		0	0	0	0	0	0	0	0		0	0	0	0	0	0	0	0		0	0	0	0	0	only one	#VALUE!	#VALUE!	#VALUE!	#VALUE!			0
AAALLLQNDNNADVESK	0	0	0	0	0	0	0	0		0	0	0	0	0	0	0	0		0	0	0	0	0	0	0	0		0	0	0	0	0	0	0	0		0	0	0	0	0	only one	#VALUE!	#VALUE!	#VALUE!	#VALUE!			0
AAALQALQAQAPTSPPPPPPPLK	0	0	0	0	0	0	0	0		0	0	0	0	0	0	0	0		0	0	0	0	0	0	0	0		0	0	0	0	0	0	0	0		0	0	0	0	0	only one	#VALUE!	#VALUE!	#VALUE!	#VALUE!			0
AAALVLQTIWGYK	1727.54	1689.52	1472.14	1557.91	1369.56	1716.67	1356.34	1298.83		2175.75	1733.77	1847.94	1747.53	1620.47	1761.15	1683.79	1853.71		0	0	0	0	0	0	0	0		1862.6	1965.25	1431.98	1696.8	1376.13	1511.54	1567.77	1773.4		1327.58	1768.75	0	1913.93	3	1913.93	1.44166	1.08208	#DIV/0!	1			2490.52
AAAPAPVSEAVCR	0	0	0	0	0	0	0	0		0	0	0	0	0	0	0	0		2213.94	2138.08	2071.41	2176.96	2339.85	2861.39	2356.45	2341.96		0	0	0	0	0	0	0	0		0	0	2176.01	0	1	only one	#VALUE!	#VALUE!	#VALUE!	#VALUE!			0
AAAPCIIFFDELDSLAPSR	0	0	0	0	0	0	0	0		0	0	0	0	0	0	0	0		0	0	0	0	0	0	0	0		0	0	0	0	0	0	0	0		0	0	0	0	0	only one	#VALUE!	#VALUE!	#VALUE!	#VALUE!			0
AAAPGVEDEPLLR	0	0	0	0	0	0	0	0		0	0	0	0	0	0	0	0		0	0	0	0	0	0	0	0		2637.22	2361.03	2371.53	2917.06	2775.05	2305.4	3024.33	3254.68		0	0	0	2499.12	1	only one	#VALUE!	#VALUE!	#VALUE!	#VALUE!			0
AAAPLFTGFLVLHSEPR	0	0	0	0	0	0	0	0		0	0	0	0	0	0	0	0		0	0	0	0	0	0	0	0		0	0	0	0	0	0	0	0		0	0	0	0	0	only one	#VALUE!	#VALUE!	#VALUE!	#VALUE!			0
AAAQCYIDLIIK	0	0	0	0	0	0	0	0		0	0	0	0	0	0	0	0		0	0	0	0	0	0	0	0		0	0	0	0	0	0	0	0		0	0	0	0	0	only one	#VALUE!	#VALUE!	#VALUE!	#VALUE!			0
AAAQEQYSAAVAR	0	0	0	0	0	0	0	0		0	0	0	0	0	0	0	0		0	0	0	0	0	0	0	0		897.159	1181.99	945.15	844.498	759.081	941.13	845.048	589.17		0	0	0	1039.57	1	only one	#VALUE!	#VALUE!	#VALUE!	#VALUE!			0
AAAQLLQSQAQQSGAQQTK	1854.87	2390.84	2351.72	2265.01	2991.18	2879.49	2412.14	2775.63		4113.07	3288.24	4273.2	3529.87	3934.6	4237.21	3971.86	4017.55		0	0	0	0	0	0	0	0		2484.78	2638.68	2197.43	2075.87	2659.98	3161.08	2428.42	3007.81		2593.89	3994.71	0	2561.73	3	3994.71	1.54005	1	#DIV/0!	1.55938			2856.58
AAARPLLTDLYQATMALGYWR	1164.18	1249.3	1147.12	1189.22	1266.03	1248.17	1329.35	1387.91		2850.9	2137.49	1671.35	2084.67	1984.14	1938.74	1798.65	1787.09		0	0	0	0	0	0	0	0		1178.06	1220.37	1275.19	1030.12	1360.01	1171.22	1234.66	1213.37		1358.63	1792.87	0	1199.21	3	1792.87	1.31962	1	#DIV/0!	1.49504			1536.28
AAASTDYYK	3032.31	3545.57	3605.29	3313.18	2658.14	2464.54	2521.38	2793.77		11570.8	9001.81	10328.9	8482.07	7224.09	6661.82	7142.43	7754.94		4793.29	4541.33	5001.69	5191.37	4023.4	4809.26	4065.45	4368.13		4593.25	4910.66	4013.37	4454.66	3632.63	4197.17	3612.8	4076.74		2657.58	7448.69	4667.31	4751.95	4	7448.69	2.80281	1	1.59593	1.5675			8498.98
AAASTDYYKR	0	0	0	0	0	0	0	0		0	0	0	0	0	0	0	0		0	0	0	0	0	0	0	0		0	0	0	0	0	0	0	0		0	0	0	0	0	only one	#VALUE!	#VALUE!	#VALUE!	#VALUE!			0
AAATAEEPDPK	562.531	876.919	885.568	717.368	745.028	731.402	636.66	638.441		0	0	0	0	0	0	0	0		0	0	0	0	0	0	0	0		1025.07	1101.61	934.227	999.228	1159.19	1162.81	1033.2	1082.31		637.551	0	0	1063.34	2	1063.34	1.66785	#DIV/0!	#DIV/0!	1			938.218
AAATGNASPGKLEHSK	0	0	0	0	0	0	0	0		0	0	0	0	0	0	0	0		0	0	0	0	0	0	0	0		0	0	0	0	0	0	0	0		0	0	0	0	0	only one	#VALUE!	#VALUE!	#VALUE!	#VALUE!			0
AAATLTSK	0	0	0	0	0	0	0	0		0	0	0	0	0	0	0	0		0	0	0	0	0	0	0	0		0	0	0	0	0	0	0	0		0	0	0	0	0	only one	#VALUE!	#VALUE!	#VALUE!	#VALUE!			0
AAATPAKK	25297.4	29196.3	25094.8	25039.2	22175.8	22605.7	20279	23541.2		102148	88047.8	82168.6	81358.2	72797.4	69953.1	70895.2	82225.6		46231.9	43246.6	43228.6	43043.3	44324	46286.4	39841.9	37328.8		31511.7	31470.2	23234.8	23825.2	20321.2	25528.1	21899.3	26994.9		21910.1	76560.4	44739.2	31491	4	76560.4	3.4943	1	1.71126	2.43119			88396.5
AAATPESQEPQAK	0	0	0	0	0	0	0	0		15033.6	10521.8	11747.8	11313.8	10524.8	9839.71	9611.86	10434		1035.28	995.233	1285.13	1438.85	1111.89	1074.98	1297.03	1497.25		1145.29	981.402	837.392	1210.76	1111.89	996.648	1290.67	1163.21		0	10022.9	1015.25	1063.35	3	10022.9	#DIV/0!	1	9.87232	9.42582			0
AAATQPDAKDTPDEPWAFPAR	2799.98	3223.25	2567.24	2868.54	2760.47	3005.73	2516.84	2728.51		7148.87	6323.91	4998.92	5493.84	5642.43	5189.57	4406.14	5564.75		0	0	0	0	0	0	0	0		3395.48	3394.3	3393.13	4117.63	3460.82	3543.11	3915.82	3391.01		2622.68	4985.44	0	3394.89	3	4985.44	1.9009	1	#DIV/0!	1.46851			5322.47
AAATTAQEYLK	6075.55	8340.4	6217.85	7864.29	6818.32	6986.72	6771.22	7135.01		11482.9	10249.7	10807.9	8628.54	8481.48	8090.99	9437.57	9917.08		10532.1	9569.32	8549.36	8393.17	8613.6	8375.15	9864.29	8539.29		8689.76	9077.63	6365.24	7535.57	6564.64	5868.19	5961.25	8672.91		6953.12	9677.33	10050.7	8883.69	4	10050.7	1.44549	1.03858	1	1.13136			8782.18
AAAVGTANK	0	0	0	0	0	0	0	0		0	0	0	0	0	0	0	0		0	0	0	0	0	0	0	0		0	0	0	0	0	0	0	0		0	0	0	0	0	only one	#VALUE!	#VALUE!	#VALUE!	#VALUE!			0
AAAVLPVLDLAQR	530.478	728.068	661.671	682.729	681.94	732.909	659.021	625.229		1603.38	1103.06	1229.79	1173.66	994.846	1189.71	1201.73	1004.1		855.011	925.27	860.29	833.408	1016.4	1158.23	1026.27	994.777		611.221	548.239	439.89	458.701	554.268	527.04	500.56	456.629		642.125	1102.92	890.141	579.73	4	1102.92	1.71761	1	1.23904	1.90247			911.153
AAAYDISEDEED	0	0	0	0	0	0	0	0		0	0	0	0	0	0	0	0		0	0	0	0	0	0	0	0		0	0	0	0	0	0	0	0		0	0	0	0	0	only one	#VALUE!	#VALUE!	#VALUE!	#VALUE!			0
AAAYNLVQHGITNLCVIGGDGSLTGANIFR	1987.45	1660.84	1660.96	1900.55	1708.96	1488.15	1797.65	1980.98		1342.4	1064.38	1210.18	883.557	1041.18	963.072	786.16	1087.73		1645.83	1262.88	1492.9	1684.84	1642.53	1530.73	1845.38	1814.18		799.193	807.283	624.159	626.07	630.529	948.793	836.748	758.25		1889.32	936.943	1454.35	803.238	4	1889.32	1	2.01647	1.29908	2.35213			1987.45
AACLPLPGYR	0	0	0	0	0	0	0	0		0	0	0	0	0	0	0	0		0	0	0	0	0	0	0	0		0	0	0	0	0	0	0	0		0	0	0	0	0	only one	#VALUE!	#VALUE!	#VALUE!	#VALUE!			0
AADAEAEVASLNR	1612.74	2405.13	1875.94	1987.86	1844.74	1942.37	1355.96	1936.32		2217.78	2199.26	2210.87	2059.53	1804.65	1960.63	2046.16	1879.33		2554.46	2157.43	2330.78	2201.7	2165.37	2315.17	2659.61	2310.52		3352.22	3842.42	2335.15	2835.92	2701.23	2629	2396.98	3340.16		1646.14	1962.74	2355.94	3597.32	4	3597.32	2.18531	1.8328	1.52691	1			3524.34
AADAEAEVASLNRR	0	0	0	0	0	0	0	0		18370.5	16177.5	15081.6	14739.5	15167.5	14402.2	13027.7	14771.2		0	0	0	0	0	0	0	0		15984.7	15663.3	14863.6	15996.8	14439.2	14744.6	15116.1	16701.6		0	13899.5	0	15824	2	15824	#DIV/0!	1.13846	#DIV/0!	1			0
AADCEVEQWDSDEPIPAKELER	0	0	0	0	0	0	0	0		0	0	0	0	0	0	0	0		0	0	0	0	0	0	0	0		0	0	0	0	0	0	0	0		0	0	0	0	0	only one	#VALUE!	#VALUE!	#VALUE!	#VALUE!			0
AADEEAFEDNSEEYIRR	2535.23	2461.46	2092.34	2421.86	2092.48	2223.94	2120.52	1934.44		5967.45	4819.94	4184.39	4749.96	4793.29	3814.03	3526.45	4540.07		3079.33	3335.53	3198.1	3938.14	3900.92	3559.6	3425.27	3942.51		3968.01	4098.84	3369.22	3715.4	3411.76	3456.99	3673.65	3495.78		2027.48	4033.26	3207.43	4033.43	4	4033.43	1.98938	1.00004	1.25753	1			5043.53
AADEVAEGK	0	0	0	0	0	0	0	0		0	0	0	0	0	0	0	0		0	0	0	0	0	0	0	0		0	0	0	0	0	0	0	0		0	0	0	0	0	only one	#VALUE!	#VALUE!	#VALUE!	#VALUE!			0
AADFIDQALAQK	0	0	0	0	0	0	0	0		0	0	0	0	0	0	0	0		0	0	0	0	0	0	0	0		0	0	0	0	0	0	0	0		0	0	0	0	0	only one	#VALUE!	#VALUE!	#VALUE!	#VALUE!			0
AADFQLHTHVNDGTEFGGSIYQK	4734.18	5760.59	5547.42	4818.94	5239.09	5743.44	5519.42	5447.58		9988.14	8163.66	7673.13	7108.35	8439.84	8934.06	7472.63	8230.13		4048.02	3874.25	3894.98	3782.96	4870.65	5185.98	4419.6	4816.94		8565.37	8809.84	6571.47	7270.81	7580.09	7901.44	7127.1	8397.82		5483.5	7851.38	3961.13	8687.61	4	8687.61	1.58432	1.10651	2.19321	1			7500.45
AADGSLDTQPK	0	0	0	0	0	0	0	0		0	0	0	0	0	0	0	0		0	0	0	0	0	0	0	0		0	0	0	0	0	0	0	0		0	0	0	0	0	only one	#VALUE!	#VALUE!	#VALUE!	#VALUE!			0
AADGSLDTQPKK	2479.79	2465.05	2970.52	2228.88	2020.92	2094.22	1998.5	2257.48		6920.69	6376.73	5408.83	4558.68	4975.07	5029.15	3672.64	4276.16		3271.19	3176.01	3987.03	4500.59	4578.63	5060.63	3339.23	4099.98		3485.38	3339.69	3057.21	3331.6	3377.41	3656.13	3362.22	3222.8		2127.99	3974.4	3223.6	3412.54	4	3974.4	1.86768	1	1.23291	1.16465			4631.44
AADISLDNLVEGK	0	0	0	0	0	0	0	0		0	0	0	0	0	0	0	0		0	0	0	0	0	0	0	0		0	0	0	0	0	0	0	0		0	0	0	0	0	only one	#VALUE!	#VALUE!	#VALUE!	#VALUE!			0
AADKGVYIIGSSGFDSIPADLGVIYTR	0	0	0	0	0	0	0	0		0	0	0	0	0	0	0	0		0	0	0	0	0	0	0	0		477.888	614.479	656.181	663.25	540.309	634.11	687.192	379.63		0	0	0	546.184	1	only one	#VALUE!	#VALUE!	#VALUE!	#VALUE!			0
AADKLIQNLDANHDGR	0	0	0	0	0	0	0	0		0	0	0	0	0	0	0	0		0	0	0	0	0	0	0	0		0	0	0	0	0	0	0	0		0	0	0	0	0	only one	#VALUE!	#VALUE!	#VALUE!	#VALUE!			0
AADLNGDLTATR	0	0	0	0	0	0	0	0		0	0	0	0	0	0	0	0		0	0	0	0	0	0	0	0		0	0	0	0	0	0	0	0		0	0	0	0	0	only one	#VALUE!	#VALUE!	#VALUE!	#VALUE!			0
AADPPAENSSAPEAEQGGAE	0	0	0	0	0	0	0	0		3066.97	2924.35	2976.7	2589.93	2946.73	2625.54	2883.89	2951.43		2629.91	2808.14	2543.32	2423.37	2925.77	2723.6	3055.73	2649.31		1737.99	1824.14	1473.47	1847.42	1677.27	1929.22	1878.94	1877.5		0	2917.66	2719.03	1781.06	3	2917.66	#DIV/0!	1	1.07305	1.63816			0
AADSDDGAVSAPAASDGGVSK	0	0	0	0	0	0	0	0		0	0	0	0	0	0	0	0		0	0	0	0	0	0	0	0		0	0	0	0	0	0	0	0		0	0	0	0	0	only one	#VALUE!	#VALUE!	#VALUE!	#VALUE!			0
AAEAHVDAHYYEQNEQPTGTCAACITGDNR	236.801	283.12	209.83	347.04	314.931	376.329	225.27	269.431		0	0	0	0	0	0	0	0		406.339	468.209	453.409	366	524.409	489.851	493.17	420.301		0	0	0	0	0	0	0	0		247.35	0	437.274	0	2	437.274	1.76783	#DIV/0!	1	#DIV/0!			418.625
AAECNIVVTQPR	2486.84	3593.32	3687.94	3294.4	2991.18	3249.27	3306.52	3275.5		6778.73	6063.35	7537.13	5757.39	4929.41	5029.15	5534.74	6188.61		7773.24	7150.36	5485.47	5464.98	6320.84	7185.14	7258.72	5974.49		6700.72	6925.01	4958.2	5317.01	5049.06	5719.21	4628.41	6827.3		3291.01	5861.68	7461.8	6812.86	4	7461.8	2.26733	1.27298	1	1.09525			5638.48
AAEDDEDDDVDTK	5934.87	7710.99	6774.04	8783.62	7899.8	7081.8	5613.95	5389.74		4146.27	2499.98	3345.25	4575.77	2218.55	2256.86	2823.76	3337.61		3582.62	3342.47	2785.85	2679.41	2883.49	3071.87	4071.09	3647.77		4800.6	4927.36	2726.81	3699.72	4092.31	3641.96	3542.62	5116.35		5501.84	3080.68	3462.55	4863.98	4	5501.84	1	1.78592	1.58896	1.13114			5934.87
AAEDDEDDDVDTKK	9981.91	13445.2	11873.8	14068.7	12434.8	13044.9	9303.13	10465.8		34199.8	19314.5	26832.6	28647.1	16046.8	18225.9	18166.6	20098.5		24457.7	23265.4	19326.6	22574.4	26021.2	23299.3	28688.8	25234.3		13657.4	13060.3	7058.76	8919.83	11477.3	10073.7	9843.12	13086.6		9884.48	19132.5	23861.6	13358.9	4	23861.6	2.41404	1.24717	1	1.7862			24096.7
AAEEEDEADPKR	1446.75	1608.17	1282.2	1676.69	1451.77	1483.31	986.688	1218.59		4514.03	3537.46	3729.07	3934.32	3063.79	3404.2	2839.26	3051.71		2786.62	3109.14	3402.31	3349.89	3854.96	4227.24	3669.84	3837.63		1549.73	1464.61	1478.07	1547.69	1337.29	1896.73	1395.53	1461.67		1102.64	2945.48	2947.88	1507.17	4	2947.88	2.67347	1.00081	1	1.95591			3867.85
AAEELSK	10890.6	15065.9	15274.1	14100.9	11029.7	12736.7	11785.3	12217.8		32656.9	27970.1	32422.3	28024.5	25098.3	24349.4	24957.7	27394.5		14823.5	13553.7	14300.7	13783.9	14430.2	14628.6	14719.1	12738.4		21999.8	21478.4	17828.5	19750.5	17482.2	19420.6	17216.4	22189.7		12001.6	26176.1	14188.6	21739.1	4	26176.1	2.18106	1	1.84487	1.2041			23753.1
AAEEPSKVEEK	7775.39	10861.2	9876.61	12495.3	9765.65	10556.2	8502.67	9146.47		20811.6	16303.6	19896.1	19073.7	13961.8	14889.4	15190.7	17722.6		13071.2	11858.2	12688.2	11350.7	12519.6	10888.4	12328.4	11915.1		0	0	0	0	0	0	0	0		8824.57	16456.6	12464.7	0	3	16456.6	1.86486	1	1.32026	#DIV/0!			14500.1
AAEGGLSSPEFSELCIWLGSQIK	714.629	805.321	765.952	617.549	620.85	576.729	776.332	932.229		2233.51	1133.21	1310.14	1250.08	1409.14	1951.54	1693.39	1431.09		650.322	649.02	580.998	616.07	837.95	880.348	555.16	782.079		0	0	0	0	0	0	0	0		854.28	1562.24	649.671	0	3	1562.24	1.82872	1	2.40467	#DIV/0!			1306.86
AAEHEVPLQER	0	0	0	0	0	0	0	0		0	0	0	0	0	0	0	0		0	0	0	0	0	0	0	0		0	0	0	0	0	0	0	0		0	0	0	0	0	only one	#VALUE!	#VALUE!	#VALUE!	#VALUE!			0
AAEKEAALVQQEEEKAEQR	0	0	0	0	0	0	0	0		0	0	0	0	0	0	0	0		0	0	0	0	0	0	0	0		0	0	0	0	0	0	0	0		0	0	0	0	0	only one	#VALUE!	#VALUE!	#VALUE!	#VALUE!			0
AAELEPDQLLAWQGLANLYEK	0	0	0	0	0	0	0	0		1734.25	1117.38	901.779	1002.1	1133.6	1031.91	948.977	1254.59		0	0	0	0	0	0	0	0		566.06	666.989	531.999	670.731	502.629	692.49	694.991	536.078		0	1101.78	0	616.524	2	1101.78	#DIV/0!	1	#DIV/0!	1.78709			0
AAELFGLTAEEVYLVHDELDKPLGR	0	0	0	0	0	0	0	0		0	0	0	0	0	0	0	0		0	0	0	0	0	0	0	0		0	0	0	0	0	0	0	0		0	0	0	0	0	only one	#VALUE!	#VALUE!	#VALUE!	#VALUE!			0
AAELIANSLATAGDGLIELR	3687.69	4797.28	3936.51	4394.55	3544.83	4013.93	3689.22	4128.49		9228.63	7426.67	7389.19	7018.27	6001.89	6832.04	6143.73	6923.57		1014.3	1119.39	1073.5	960.732	1045.01	1189.3	1024.57	1198.32		1341.1	1314.68	1170.49	1162	1165.23	1542.55	999.02	1274.22		3908.86	6533.65	1066.85	1327.89	4	6533.65	1.6715	1	6.12426	4.92032			6163.96
AAELLAR	0	0	0	0	0	0	0	0		0	0	0	0	0	0	0	0		0	0	0	0	0	0	0	0		0	0	0	0	0	0	0	0		0	0	0	0	0	only one	#VALUE!	#VALUE!	#VALUE!	#VALUE!			0
AAEQYTPK	8330	9956.34	6736.11	9138.87	6962.07	6404.63	5478.63	6837.72		29385.2	24768.2	17265.4	22750.3	19955.5	15038.8	17135.5	19589.6		12867.1	12589.2	12937.8	16012.4	14885.3	9830.85	11904.3	13184.9		12836.8	13171.2	10820.7	13631	11048	8724.16	12210.2	13812.6		6158.18	18362.5	12728.2	13004	4	18362.5	2.98181	1	1.44267	1.41207			24838.5
AAESETPGKSPEK	1911.65	3294.17	3480.31	3240.5	2732.87	2825.52	2398.8	2958.4		4683.27	3765.69	5863.72	3990.35	3861.38	3423.37	4598.35	5264.57		0	0	0	0	0	0	0	0		0	0	0	0	0	0	0	0		2678.6	4931.46	0	0	2	4931.46	1.84106	1	#DIV/0!	#DIV/0!			3519.45
AAESLADPTEYENLFPGLK	0	0	0	0	0	0	0	0		0	0	0	0	0	0	0	0		0	0	0	0	0	0	0	0		0	0	0	0	0	0	0	0		0	0	0	0	0	only one	#VALUE!	#VALUE!	#VALUE!	#VALUE!			0
AAESPDQKDTDGGPKEEESPV	1579.22	1529.35	1414.62	1417.86	1027.77	1257.38	1398.15	1575.18		0	0	0	0	0	0	0	0		2107.48	2193.47	2289.79	2364.96	2064.82	2188.46	2162.37	2738.18		0	0	0	0	0	0	0	0		1486.66	0	2150.47	0	2	2150.47	1.44651	#DIV/0!	1	#DIV/0!			2284.36
AAETVLK	0	0	0	0	0	0	0	0		0	0	0	0	0	0	0	0		0	0	0	0	0	0	0	0		0	0	0	0	0	0	0	0		0	0	0	0	0	only one	#VALUE!	#VALUE!	#VALUE!	#VALUE!			0
AAEVGDDFLGDFVVGER	0	0	0	0	0	0	0	0		2645.82	2461.97	1921.61	2114.94	2620.63	2429.93	1895.02	1905.56		1056.08	1321.99	1201.9	1303.79	1253.11	1340.26	1334.79	1500.16		851.168	754.198	773.158	963.927	1052.13	1045.52	999.283	894.681		0	1900.29	1189.04	802.683	3	1900.29	#DIV/0!	1	1.59818	2.36743			0
AAEVLNK	0	0	0	0	0	0	0	0		0	0	0	0	0	0	0	0		31485.5	31157.7	36272.8	36662.1	36225	41307	33184	35000.8		18921	18534.2	16102.5	17678.4	16764.2	20620.6	17915.2	17678.4		0	0	31321.6	18727.6	2	31321.6	#DIV/0!	#DIV/0!	1	1.67248			0
AAEWYNIDFSLQNQLR	0	0	0	0	0	0	0	0		3749.03	2923.94	3206.09	2559.24	3343.63	3432.16	2630.46	3134.02		0	0	0	0	0	0	0	0		1146.4	1403.39	1161.76	1233.81	1806.77	1684.96	1482.69	1368.8		0	2882.24	0	1274.9	2	2882.24	#DIV/0!	1	#DIV/0!	2.26076			0
AAFAHFPELYDFALSNVAEVDTR	0	0	0	0	0	0	0	0		0	0	0	0	0	0	0	0		1313.23	1566.03	1407.87	1351.18	1246.96	1428.51	1203.98	1398.24		0	0	0	0	0	0	0	0		0	0	1439.63	0	1	only one	#VALUE!	#VALUE!	#VALUE!	#VALUE!			0
AAFDDAIAELDTLSEESYK	1358.5	1962.94	1598.72	1797.41	2093.64	2366.76	1486.39	2029.35		2427.74	2091.47	2992.84	2160.73	1574.85	2038.37	2956.35	3135.11		2647.47	3056.15	1890.43	1936.05	2057.68	2069.55	2802.5	2151.16		2600.55	2756.46	1509.55	1633.44	1262.88	1549.08	1272.19	2426.23		1757.87	3045.73	2851.81	2678.5	4	3045.73	1.73262	1	1.068	1.1371			2353.77
AAFENWEVEVTFR	2758.18	2880.89	3009.27	3627.85	2972.99	3016.17	3354.54	3752.93		4676.13	3818.53	3297.37	3332.06	3996.44	3751.63	3441.45	3419.1		1679.25	1646.97	1936.45	1886.77	2507.44	2407.47	1937.66	2199.56		2378.61	2621	2427.74	2560.66	2610.66	2606.68	2289.47	2198.65		3553.73	3430.27	1663.11	2499.8	4	3553.73	1	1.03599	2.1368	1.42161			2758.18
AAFGLSEAGFNTACVTK	8180.08	10117.7	9231.18	9824.04	9072.6	8742.32	8623.75	9577.28		14897.7	12222.9	14816.3	12669.7	12448.6	11342.1	13434	13532.1		0	0	0	0	0	0	0	0		0	0	0	0	0	0	0	0		9100.52	13483.1	0	0	2	13483.1	1.48157	1	#DIV/0!	#DIV/0!			12119.4
AAFNSGK	18110	28268.3	25281.6	28974.6	25065.2	25054.8	21445.7	23333.3		52313.7	40831.6	48597.7	42204.2	31830	31976	35959.9	40319.8		43306.6	40552.4	34983.8	35533.7	34378	33248.5	41470.6	35994.8		47786	46228.7	28378.3	33257.7	32109.2	35620	31592.6	51607.7		22389.5	38139.8	41929.5	47007.3	4	47007.3	2.09953	1.2325	1.1211	1			38022.5
AAFQLGSPWR	0	0	0	0	0	0	0	0		0	0	0	0	0	0	0	0		32613.9	29085.2	31722.1	29956.9	28868.3	36012.2	34306.6	32715.8		0	0	0	0	0	0	0	0		0	0	30849.6	0	1	only one	#VALUE!	#VALUE!	#VALUE!	#VALUE!			0
AAFQLGSPWRR	0	0	0	0	0	0	0	0		0	0	0	0	0	0	0	0		0	0	0	0	0	0	0	0		0	0	0	0	0	0	0	0		0	0	0	0	0	only one	#VALUE!	#VALUE!	#VALUE!	#VALUE!			0
AAFTAFEEAQLPR	3775.1	4163.55	3785.32	3741.76	4210.86	4916.1	3522.05	4393.33		0	0	0	0	0	0	0	0		3378.81	3252.65	2981.04	3414.6	3830.45	4131.93	4028.7	3977.92		0	0	0	0	0	0	0	0		3957.69	0	3315.73	0	2	3957.69	1	#DIV/0!	1.19361	#DIV/0!			3775.1
AAFVAYALAFPR	8180.65	8561.22	7158.29	7699.77	6586.06	6964	7474.7	7461.24		16124.9	14144	13016	11916.7	9784.62	11572.4	10291	12158.7		6467.09	5741.85	6783.43	5667.12	5499.56	6073.03	5716.83	6607.09		6851.01	7228.6	6166.35	5968.7	5446.07	6347.62	5760.19	6234.25		7467.97	11224.9	6104.47	7039.8	4	11224.9	1.50307	1	1.83879	1.59449			12296.1
AAGAGKVTK	0	0	0	0	0	0	0	0		0	0	0	0	0	0	0	0		0	0	0	0	0	0	0	0		0	0	0	0	0	0	0	0		0	0	0	0	0	only one	#VALUE!	#VALUE!	#VALUE!	#VALUE!			0
AAGASDVVLYK	0	0	0	0	0	0	0	0		0	0	0	0	0	0	0	0		0	0	0	0	0	0	0	0		0	0	0	0	0	0	0	0		0	0	0	0	0	only one	#VALUE!	#VALUE!	#VALUE!	#VALUE!			0
AAGCDFTNVVK	3717.46	6751.54	5226.76	6357.31	6058.73	6951.94	5212.65	5638.52		11009	7938.22	10026.3	8856.37	6122.48	7003.21	8774.49	9285.09		6499.89	6458.57	4735.5	4781.67	5459.3	5350.28	7376.91	6595.2		5819.18	6156.1	3522.54	3900.11	4200.66	4333.75	3759.17	5512.53		5425.58	9029.79	6479.23	5987.64	4	9029.79	1.6643	1	1.39365	1.50807			6186.96
AAGFKDPLLASGTDGVGTK	0	0	0	0	0	0	0	0		24464.5	20104.1	13528.4	17552.6	16494.5	15436.9	15763.5	17786.6		9281.23	8823.28	8423.48	9233.74	9261.31	7440.07	8654.29	8996.82		0	0	0	0	0	0	0	0		0	16775	9052.26	0	2	16775	#DIV/0!	1	1.85313	#DIV/0!			0
AAGGAPSPPPPVR	0	0	0	0	0	0	0	0		0	0	0	0	0	0	0	0		0	0	0	0	0	0	0	0		0	0	0	0	0	0	0	0		0	0	0	0	0	only one	#VALUE!	#VALUE!	#VALUE!	#VALUE!			0
AAGGAPSPPPPVRR	0	0	0	0	0	0	0	0		0	0	0	0	0	0	0	0		0	0	0	0	0	0	0	0		0	0	0	0	0	0	0	0		0	0	0	0	0	only one	#VALUE!	#VALUE!	#VALUE!	#VALUE!			0
AAGGIELFVGGIGPDGHIAFNEPGSSLVSR	541.321	604.538	574.921	601.808	673.928	718.812	605.511	575.2		0	0	0	0	0	0	0	0		763.868	611.492	753.19	882.401	898.74	959.049	982.327	918.929		760.429	878.483	860.022	715.57	750.147	1058.79	1040.67	864.037		590.356	0	687.68	819.456	3	819.456	1.38807	#DIV/0!	1.19162	1			751.392
AAGGNSREPSPLPELALR	0	0	0	0	0	0	0	0		0	0	0	0	0	0	0	0		0	0	0	0	0	0	0	0		0	0	0	0	0	0	0	0		0	0	0	0	0	only one	#VALUE!	#VALUE!	#VALUE!	#VALUE!			0
AAGHEPHLLAR	1826.42	1883.89	2036.39	2188.31	1441.44	1607.05	1403.88	1601.6		8221.01	7670.47	6985.75	6074.29	6137.35	6406.41	6016.46	6274.13		6385.13	6177.47	7339.67	6752	6859.56	7721.69	6296.79	6297.22		2623	3144.25	2585.45	2737.99	2340.17	3162.17	2669.96	2682.94		1502.74	6145.3	6281.3	2883.62	4	6281.3	4.1799	1.02213	1	2.17827			7634.24
AAGIDEQENWHEGKENIR	3204.09	3568.49	3243.87	3643.48	3262.36	3534.77	2677	2977.94		8105.58	6915.89	6485.04	6583.32	5580.58	6566.91	5215.18	6029.41		3743.05	3776.41	3914.47	4031.78	3837.9	4304.41	4193.1	4410.42		4493.43	4793.62	4352.11	4486.58	4402.48	4858.52	5138.74	4707.68		2827.47	5622.29	3759.73	4643.52	4	5622.29	1.98845	1	1.4954	1.21078			6371.19
AAGKGDVPTK	0	0	0	0	0	0	0	0		0	0	0	0	0	0	0	0		0	0	0	0	0	0	0	0		20418.7	19397.7	12883.2	14165.6	12887.6	14131.2	11490.9	18507.2		0	0	0	19908.2	1	only one	#VALUE!	#VALUE!	#VALUE!	#VALUE!			0
AAGLALK	15174.9	18200.6	16064.6	16225.8	14461.2	15866.5	12661.8	13704.9		0	0	0	0	0	0	0	0		21212.1	19984.6	21796.4	23557.5	22166.6	23681.9	20322.6	21334.5		23414.3	21368.5	17773	19581.5	17892.9	22989.7	19871.3	21527.6		13183.4	0	20598.3	22391.4	3	22391.4	1.69846	#DIV/0!	1.08705	1			25774
AAGLGELGAALLQLVR	137.76	191.4	187.96	193.53	211.64	212.17	127.79	149.29		284.779	308.74	326.819	296.65	324.301	318.07	240.369	141.57		168.69	252.14	212.429	130.19	173.141	219.82	183.67	339.75		0	0	0	0	0	0	0	0		138.54	190.97	210.415	0	3	210.415	1.5188	1.10182	1	#DIV/0!			209.23
AAGPLLTDECR	0	0	0	0	0	0	0	0		0	0	0	0	0	0	0	0		0	0	0	0	0	0	0	0		0	0	0	0	0	0	0	0		0	0	0	0	0	only one	#VALUE!	#VALUE!	#VALUE!	#VALUE!			0
AAGSGELGVTMK	2556.58	2960.24	2674.96	2694.87	2410.47	2493.92	2288.84	2467.44		5148.37	4342.17	4078.44	4058.69	3455.55	3721.07	3496.51	3769.61		0	0	0	0	0	0	0	0		3997.27	3610.79	3511.08	3542.37	3457.47	3545.57	3212.1	3890.39		2378.14	3633.06	0	3804.03	3	3804.03	1.59958	1.04706	#DIV/0!	1			4089.46
AAGSPSPLPAPDPAPK	0	0	0	0	0	0	0	0		0	0	0	0	0	0	0	0		0	0	0	0	0	0	0	0		0	0	0	0	0	0	0	0		0	0	0	0	0	only one	#VALUE!	#VALUE!	#VALUE!	#VALUE!			0
AAGSPSSSDQDEKLPGQDESTAGTSEQNDILK	0	0	0	0	0	0	0	0		0	0	0	0	0	0	0	0		0	0	0	0	0	0	0	0		0	0	0	0	0	0	0	0		0	0	0	0	0	only one	#VALUE!	#VALUE!	#VALUE!	#VALUE!			0
AAGTCGVLLR	0	0	0	0	0	0	0	0		0	0	0	0	0	0	0	0		0	0	0	0	0	0	0	0		0	0	0	0	0	0	0	0		0	0	0	0	0	only one	#VALUE!	#VALUE!	#VALUE!	#VALUE!			0
AAGVCLMLLATCCEDDIVPHVLPFIK	255.289	612.311	288.201	420.701	417.641	373.129	666.232	619.68		0	0	0	0	0	0	0	0		0	0	0	0	0	0	0	0		0	0	0	0	0	0	0	0		642.956	0	0	0	1	only one	#VALUE!	#VALUE!	#VALUE!	#VALUE!			255.289
AAGVNVEPFWPGLFAK	2355.8	2466.42	1904.24	2341.63	2578.65	2524.88	2106.75	2578.11		4246.03	3656.38	3030.63	3169.19	3039.25	3102.9	2359.72	2760.09		2954.5	2480.99	2392.16	2652.62	2567.59	3064.85	2451.42	3011.36		8961.35	8838.59	7288.97	8102.77	7772.7	7320.87	7893.78	8412.97		2342.43	2559.91	2717.75	8899.97	4	8899.97	3.79946	3.47668	3.27476	1			8950.76
AAHIFFTDTCPEPLFSELGR	0	0	0	0	0	0	0	0		0	0	0	0	0	0	0	0		0	0	0	0	0	0	0	0		0	0	0	0	0	0	0	0		0	0	0	0	0	only one	#VALUE!	#VALUE!	#VALUE!	#VALUE!			0
AAHLCAEAALR	972.807	1766.65	1601.38	1501.51	1652.35	1659.92	1597.94	1372.98		11524.4	10932.2	10990.7	9854.73	8198.25	8660.29	8800.68	10374.8		2461.46	2433.13	1994.9	2497.03	2394.65	2376.13	2522.08	2281.87		1989.93	1881.54	1204.32	1537.85	1332.11	1643.55	1547.26	1946.95		1485.46	9587.76	2447.3	1935.73	4	9587.76	6.45439	1	3.91769	4.95303			6278.87
AAHSEGNTTAGLDMR	0	0	0	0	0	0	0	0		0	0	0	0	0	0	0	0		0	0	0	0	0	0	0	0		0	0	0	0	0	0	0	0		0	0	0	0	0	only one	#VALUE!	#VALUE!	#VALUE!	#VALUE!			0
AAIAQLNGK	0	0	0	0	0	0	0	0		0	0	0	0	0	0	0	0		0	0	0	0	0	0	0	0		0	0	0	0	0	0	0	0		0	0	0	0	0	only one	#VALUE!	#VALUE!	#VALUE!	#VALUE!			0
AAIDWFDGK	0	0	0	0	0	0	0	0		34413.8	28540	36677.3	28133.5	24795.7	25871.9	31474.6	32503.3		28557.9	25951	26051.9	24830.1	23539.6	24886.9	28876.3	24833.5		25211.6	25647	17897.9	19539.4	18601.1	18379.4	17377.1	25056.5		0	31989	27254.4	25429.3	3	31989	#DIV/0!	1	1.17372	1.25796			0
AAIDWFDGKEFHGNIIK	0	0	0	0	0	0	0	0		0	0	0	0	0	0	0	0		19089.6	16939.5	19174.5	20629.2	19341.3	21862.9	17619.7	20428.6		0	0	0	0	0	0	0	0		0	0	18014.5	0	1	only one	#VALUE!	#VALUE!	#VALUE!	#VALUE!			0
AAIDWFDGKEFSGNPIK	18686.4	17902.8	14631.6	14935.9	14617.4	16288.9	14786.6	15092		6701.18	5290.91	4675.16	4941.73	5490.04	4970.93	4651.56	4758.53		14038.5	12924.3	13929.9	14204.9	15590.7	15676.3	12209.4	15360.1		13597.9	14443.2	13222.4	14867.8	14009.3	14910.1	13565	13858.7		14939.3	4705.05	13481.4	14020.6	4	14939.3	1	3.17517	1.10814	1.06553			18686.4
AAIEAFNK	0	0	0	0	0	0	0	0		0	0	0	0	0	0	0	0		0	0	0	0	0	0	0	0		0	0	0	0	0	0	0	0		0	0	0	0	0	only one	#VALUE!	#VALUE!	#VALUE!	#VALUE!			0
AAIGCGIVESILNWVK	0	0	0	0	0	0	0	0		0	0	0	0	0	0	0	0		0	0	0	0	0	0	0	0		0	0	0	0	0	0	0	0		0	0	0	0	0	only one	#VALUE!	#VALUE!	#VALUE!	#VALUE!			0
AAIISAEGDSK	5649.86	5992.74	6153.54	4813.26	5114.23	5082.77	4928.05	5301.19		25341.2	21996.7	23149.6	18812.4	19373.5	18319.6	18053.6	19591		15031.5	13702	15241.3	13552.8	14783.5	16604.7	12596.2	14466.2		6817.84	7180.16	6534.22	6554.18	6090.31	7186.13	6113.57	6295.91		5114.62	18822.3	14366.7	6999	4	18822.3	3.6801	1	1.31013	2.68928			20792
AAILEEK	0	0	0	0	0	0	0	0		0	0	0	0	0	0	0	0		0	0	0	0	0	0	0	0		0	0	0	0	0	0	0	0		0	0	0	0	0	only one	#VALUE!	#VALUE!	#VALUE!	#VALUE!			0
AAILEEKR	0	0	0	0	0	0	0	0		0	0	0	0	0	0	0	0		12033.8	11417.8	13988.9	15388.9	15825.9	16816.6	11335	15046.1		0	0	0	0	0	0	0	0		0	0	11725.8	0	1	only one	#VALUE!	#VALUE!	#VALUE!	#VALUE!			0
AAILETAPK	3691.01	3214.1	3123.4	2924.15	2978.97	2648.21	2887.89	2918.07		8847.17	7698.17	7291	7139.96	7197.6	6305.08	5967.45	6311.64		5415.95	4754.24	5586.77	5352.88	6311.21	5863.72	4880.79	6013.13		4223.72	4165.86	4126.78	4745.03	4365.1	4508.4	4415.31	4554.57		2902.98	6139.55	5085.1	4194.79	4	6139.55	2.11491	1	1.20736	1.46361			7806.16
AAILQQTAEYIFSLEQEK	0	0	0	0	0	0	0	0		0	0	0	0	0	0	0	0		0	0	0	0	0	0	0	0		0	0	0	0	0	0	0	0		0	0	0	0	0	only one	#VALUE!	#VALUE!	#VALUE!	#VALUE!			0
AAIQALRK	0	0	0	0	0	0	0	0		0	0	0	0	0	0	0	0		0	0	0	0	0	0	0	0		0	0	0	0	0	0	0	0		0	0	0	0	0	only one	#VALUE!	#VALUE!	#VALUE!	#VALUE!			0
AAKLSEGSQPAEEEEDQETPSR	0	0	0	0	0	0	0	0		0	0	0	0	0	0	0	0		0	0	0	0	0	0	0	0		0	0	0	0	0	0	0	0		0	0	0	0	0	only one	#VALUE!	#VALUE!	#VALUE!	#VALUE!			0
AAKPEQIQK	0	0	0	0	0	0	0	0		21969.3	21134.3	18180.4	18628.2	18842.5	14997.1	15762.4	17112.9		12800.4	12461.6	13840.4	15838	14875	14494.3	12901	13442.4		10417.3	9617.86	8415.31	9874.55	8456.82	8460.93	8888.35	9833.57		0	16437.7	12631	10017.6	3	16437.7	#DIV/0!	1	1.30138	1.64088			0
AAKPGPAEAPSPTASPSGDASPPATAPYDPR	0	0	0	0	0	0	0	0		0	0	0	0	0	0	0	0		0	0	0	0	0	0	0	0		0	0	0	0	0	0	0	0		0	0	0	0	0	only one	#VALUE!	#VALUE!	#VALUE!	#VALUE!			0
AAKQPHVGDYR	0	0	0	0	0	0	0	0		0	0	0	0	0	0	0	0		0	0	0	0	0	0	0	0		0	0	0	0	0	0	0	0		0	0	0	0	0	only one	#VALUE!	#VALUE!	#VALUE!	#VALUE!			0
AALADDFDTPR	0	0	0	0	0	0	0	0		0	0	0	0	0	0	0	0		0	0	0	0	0	0	0	0		0	0	0	0	0	0	0	0		0	0	0	0	0	only one	#VALUE!	#VALUE!	#VALUE!	#VALUE!			0
AALADVLRR	0	0	0	0	0	0	0	0		0	0	0	0	0	0	0	0		2940.61	2596.23	3070.38	3117.77	2927.8	4209.4	2813.79	3429.54		3588.84	3593.32	3325.14	3572.7	3206.54	4146.56	3179.31	3468.51		0	0	2768.42	3591.08	2	3591.08	#DIV/0!	#DIV/0!	1.29716	1			0
AALAFGFLDLLK	0	0	0	0	0	0	0	0		441.24	446.049	397.359	346.209	399.109	417.479	359.919	353.621		0	0	0	0	0	0	0	0		300.289	261.01	326.629	219.47	246.899	388.349	189.43	335.331		0	356.77	0	280.65	2	356.77	#DIV/0!	1	#DIV/0!	1.27123			0
AALAGGTTMIIDHVVPEPGTSLLAAFDQWR	470.509	850.761	709.151	960.519	639.908	740.271	817.061	838.659		0	0	0	0	0	0	0	0		0	0	0	0	0	0	0	0		0	0	0	0	0	0	0	0		827.86	0	0	0	1	only one	#VALUE!	#VALUE!	#VALUE!	#VALUE!			470.509
AALAHSEEVTASQVAATK	1873.47	2170.93	2134.67	1627	1720.49	1924.28	1551.13	1843.2		4639.33	3761	3885.27	3865.13	3224.37	3755.79	3833.38	3710.76		2731.16	2820.82	2642.34	2659.8	3001.98	3018.47	3429.07	3074		9484.13	9051.87	7992.33	8320.19	7802.39	8520.96	8046.25	9705.59		1697.16	3772.07	2775.99	9268	4	9268	5.46087	2.45701	3.33863	1			10230.8
AALAPAKESPR	0	0	0	0	0	0	0	0		0	0	0	0	0	0	0	0		0	0	0	0	0	0	0	0		0	0	0	0	0	0	0	0		0	0	0	0	0	only one	#VALUE!	#VALUE!	#VALUE!	#VALUE!			0
AALDGGVASAASPESKPSPGTK	0	0	0	0	0	0	0	0		0	0	0	0	0	0	0	0		0	0	0	0	0	0	0	0		0	0	0	0	0	0	0	0		0	0	0	0	0	only one	#VALUE!	#VALUE!	#VALUE!	#VALUE!			0
AALEACHK	602.271	794.052	740.6	591.83	731.239	588.639	635.281	581.212		0	0	0	0	0	0	0	0		0	0	0	0	0	0	0	0		17933.9	16647.3	13597	14113.6	12072.2	14390.2	13367.1	17326.6		608.246	0	0	17290.6	2	17290.6	28.427	#DIV/0!	#DIV/0!	1			17120.7
AALEALGSCLNNK	13154.8	21653.3	17745.9	18447	18087.4	19198.4	16217.9	17549		27438.2	23601.6	29012.8	23125.5	19270.4	20091.5	25632.7	27937.2		17008.9	14717	13575.3	12163.7	12759.6	12675	16272	13514.3		15841.3	15362.2	10154.3	11176.6	10608.3	11474.9	10283.9	15203.3		16883.4	26785	15863	15601.7	4	26785	1.58646	1	1.68852	1.71679			20869.6
AALEAVGGTVVLE	0	0	0	0	0	0	0	0		833.091	820.91	772.317	828.748	849.259	776.51	627.308	763.223		0	0	0	0	0	0	0	0		0	0	0	0	0	0	0	0		0	695.265	0	0	1	only one	#VALUE!	#VALUE!	#VALUE!	#VALUE!			0
AALEDTLAETEAR	20492.4	22152.8	24821.5	21867.5	19762.8	23780.6	20650.7	21178.3		34306.6	30021.3	35997.3	25629.2	28700.7	30664.9	27667.4	29969.3		26647.3	26010.4	29671.7	26053.7	26153.2	39038.2	26802.9	28020.6		22345.6	23412.6	20849.1	19972.1	18571.5	28276.2	20612	21392.2		20914.5	28818.4	26328.8	22879.1	4	28818.4	1.37791	1	1.09456	1.25959			28236.8
AALEGTATYR	4314.27	6365.24	6363.92	6580.58	5079.95	5708.12	4825.96	5359.56		0	0	0	0	0	0	0	0		8620.17	8343.29	9172.5	9391.89	9595.88	8726.58	10075.8	9705.59		0	0	0	0	0	0	0	0		5092.76	0	8481.73	0	2	8481.73	1.66545	#DIV/0!	1	#DIV/0!			7185.19
AALETDENLLLCAPTGAGK	0	0	0	0	0	0	0	0		0	0	0	0	0	0	0	0		0	0	0	0	0	0	0	0		0	0	0	0	0	0	0	0		0	0	0	0	0	only one	#VALUE!	#VALUE!	#VALUE!	#VALUE!			0
AALGLQDSDDEDAAVDIDEQIESMFNSK	0	0	0	0	0	0	0	0		0	0	0	0	0	0	0	0		0	0	0	0	0	0	0	0		0	0	0	0	0	0	0	0		0	0	0	0	0	only one	#VALUE!	#VALUE!	#VALUE!	#VALUE!			0
AALGPLVTGLYDVQAFK	1219.52	1547.9	1036.5	1079.61	1137.3	1249.21	1013.6	1293.89		4330.15	3568	3367.59	3077.62	3004.69	3158.45	3112.37	3202.76		1553.71	1703.75	1674.48	1661.53	1717.74	1484.85	1557.91	1758.71		1970.03	1706.59	1621.93	1406.6	1594.51	1426.14	1620.25	1399.31		1153.74	3157.57	1628.73	1838.31	4	3157.57	2.7368	1	1.93867	1.71765			3337.59
AALIYTCTVCR	5199.29	6835.83	7041.17	7035.81	4989.92	5189.57	5785.8	6244.63		0	0	0	0	0	0	0	0		0	0	0	0	0	0	0	0		0	0	0	0	0	0	0	0		6015.21	0	0	0	1	only one	#VALUE!	#VALUE!	#VALUE!	#VALUE!			5199.29
AALLAELALLEPEALR	363.039	431.02	378.29	443.061	262.84	335.231	374.191	392.329		0	0	0	0	0	0	0	0		348.859	379.12	425.121	317.929	320.5	355.809	345.449	183.64		406.311	364.8	270.27	303.851	250.4	303.67	208.8	396.539		383.26	0	363.989	385.555	3	385.555	1.00599	#DIV/0!	1.05925	1			365.213
AALLELWELR	0	0	0	0	0	0	0	0		0	0	0	0	0	0	0	0		0	0	0	0	0	0	0	0		0	0	0	0	0	0	0	0		0	0	0	0	0	only one	#VALUE!	#VALUE!	#VALUE!	#VALUE!			0
AALLELWELRR	1138.17	2098.58	1682.74	1713.7	1754.32	1857.05	1209.5	1563.65		2915.24	2918.27	3134.24	2694.31	2273.19	2606.68	2930.03	2859.41		1644.92	2102.37	1551.88	1327.5	1497.56	1726.22	1889.91	1725.14		2201.24	2335.96	1236.63	1349.4	1222.91	1538.6	899.083	2124.49		1386.58	2894.72	1873.64	2268.6	4	2894.72	2.08767	1	1.54497	1.27599			2376.13
AALLKASPK	0	0	0	0	0	0	0	0		0	0	0	0	0	0	0	0		0	0	0	0	0	0	0	0		0	0	0	0	0	0	0	0		0	0	0	0	0	only one	#VALUE!	#VALUE!	#VALUE!	#VALUE!			0
AALLNQHYQVNFK	0	0	0	0	0	0	0	0		0	0	0	0	0	0	0	0		0	0	0	0	0	0	0	0		0	0	0	0	0	0	0	0		0	0	0	0	0	only one	#VALUE!	#VALUE!	#VALUE!	#VALUE!			0
AALLWALAAALER	0	44.7129	27.166	159.8	53.895	123.31	24.6229	140.25		77.9421	119.38	77.4042	79.0723	129.08	76.893	70.8242	71.488		27.8901	38.443	0	74.6127	112.25	39.413	69.3628	54.5429		459.541	518.701	410.179	313.031	373.17	425.059	473.349	456.36		82.4366	71.1561	33.1666	489.121	4	489.121	5.9333	6.87392	14.7474	1			0
AALPLTTSDTK	0	0	0	0	0	0	0	0		0	0	0	0	0	0	0	0		0	0	0	0	0	0	0	0		0	0	0	0	0	0	0	0		0	0	0	0	0	only one	#VALUE!	#VALUE!	#VALUE!	#VALUE!			0
AALQALKR	0	0	0	0	0	0	0	0		0	0	0	0	0	0	0	0		0	0	0	0	0	0	0	0		0	0	0	0	0	0	0	0		0	0	0	0	0	only one	#VALUE!	#VALUE!	#VALUE!	#VALUE!			0
AALQALR	18969.6	21420.4	21049.5	20943.3	19463.7	20614.9	16267.4	18220.8		0	0	0	0	0	0	0	0		0	0	0	0	0	0	0	0		0	0	0	0	0	0	0	0		17244.1	0	0	0	1	only one	#VALUE!	#VALUE!	#VALUE!	#VALUE!			18969.6
AALQALRR	0	0	0	0	0	0	0	0		0	0	0	0	0	0	0	0		0	0	0	0	0	0	0	0		0	0	0	0	0	0	0	0		0	0	0	0	0	only one	#VALUE!	#VALUE!	#VALUE!	#VALUE!			0
AALQEELQLCK	15582.1	20735.3	15470.2	18691.6	17499.2	15703.5	14864.7	16429.5		7397.39	7409.19	5708.52	5949.28	5829.27	5231.1	6213.97	6289.81		8657.29	7809.42	6641.53	6714.2	7840.88	5424.97	8548.76	7661.97		5452.11	5989.42	3686.15	4738.78	4535.98	3634.14	3927.51	6252.42		15647.1	6251.89	8233.36	5720.77	4	15647.1	1	2.50278	1.90045	2.73514			15582.1
AALQEGHQFLCSIEA	0	0	0	0	0	0	0	0		0	0	0	0	0	0	0	0		0	0	0	0	0	0	0	0		0	0	0	0	0	0	0	0		0	0	0	0	0	only one	#VALUE!	#VALUE!	#VALUE!	#VALUE!			0
AALQELLSK	32444.8	38277.3	30501.7	34064.9	30092.2	33410.2	26750.9	30094.2		7664.1	6483.24	6066.72	5339.54	5485.47	5594.91	4790.3	5097.24		4050.26	3848.02	3877.47	3903.9	3761.52	4157.21	3540.9	3897.68		2028.22	2084.81	1599.27	1846.27	1712.99	1486.81	1700.57	1481.35		28422.6	4943.77	3949.14	2056.52	4	28422.6	1	5.74917	7.19715	13.8207			32444.8
AALQRPGIR	0	0	0	0	0	0	0	0		0	0	0	0	0	0	0	0		0	0	0	0	0	0	0	0		0	0	0	0	0	0	0	0		0	0	0	0	0	only one	#VALUE!	#VALUE!	#VALUE!	#VALUE!			0
AALQSQAEALRR	0	0	0	0	0	0	0	0		0	0	0	0	0	0	0	0		0	0	0	0	0	0	0	0		0	0	0	0	0	0	0	0		0	0	0	0	0	only one	#VALUE!	#VALUE!	#VALUE!	#VALUE!			0
AALQTAPESADDSPSQLSK	0	0	0	0	0	0	0	0		0	0	0	0	0	0	0	0		0	0	0	0	0	0	0	0		0	0	0	0	0	0	0	0		0	0	0	0	0	only one	#VALUE!	#VALUE!	#VALUE!	#VALUE!			0
AALRDYETVVK	0	0	0	0	0	0	0	0		0	0	0	0	0	0	0	0		0	0	0	0	0	0	0	0		0	0	0	0	0	0	0	0		0	0	0	0	0	only one	#VALUE!	#VALUE!	#VALUE!	#VALUE!			0
AALSAGK	17515	21103.6	24949.1	20626.3	18047.4	19961.1	16495.7	17828.5		42233.5	36159.8	43240.6	32272.1	28131.5	32307.9	28476.8	30459.4		30921	29663.5	34142.9	30884.6	32265.4	42110.7	29075.2	30771.3		29983.9	30320.4	25039.2	25220.3	24059.2	35570.7	26200.4	28736.6		17162.1	29468.1	30292.2	30152.1	4	30292.2	1.76507	1.02797	1	1.00465			30915.1
AALSALESFLK	2213.17	3763.35	2906.77	3490.94	3052.34	3490.21	3128.6	2933.89		0	0	0	0	0	0	0	0		0	0	0	0	0	0	0	0		3402.78	3620.32	2180.74	2389.18	2306.68	2204.14	2218.7	3316.62		3031.24	0	0	3511.55	2	3511.55	1.15845	#DIV/0!	#DIV/0!	1			2563.85
AALSEEELEKK	10626.7	11892.8	9531.58	10511.6	10243.4	9881.4	8605.84	9750.77		30782	26127.8	20582.1	21389.3	23024.8	18599.8	19757.3	21642.8		16388.5	15666.6	17420.5	17187.8	16843.4	16550.6	16946.5	17083.3		10559.1	10271.1	10047.2	11212.3	10676.1	9378.23	10783.2	10769		9178.3	20700.1	16027.5	10415.1	4	20700.1	2.25533	1	1.29153	1.98751			23966.6
AALSGANVLTLIEK	0	0	0	0	0	0	0	0		0	0	0	0	0	0	0	0		0	0	0	0	0	0	0	0		0	0	0	0	0	0	0	0		0	0	0	0	0	only one	#VALUE!	#VALUE!	#VALUE!	#VALUE!			0
AALSLPAK	2854.26	2987.45	2474.81	2960.45	2462.83	2656.3	2509.53	2611.02		6693.75	6214.4	5471.42	5669.48	5702.58	5350.28	4937.96	5077.84		4547.95	4334.05	4562.79	4679.7	4633.54	4133.36	4242.8	5138.03		2902.14	2826.69	2831.99	2804.83	2471.55	2410.47	2986.83	3442.16		2560.28	5007.9	4441	2864.42	4	5007.9	1.956	1	1.12765	1.74832			5582.93
AALTGLLHR	2326.27	2570.26	2049.85	2360.05	1619.24	2182.55	2078.46	2326.91		5128.07	4266.09	4151.74	4556.78	3597.3	4335.55	3982.34	4691.39		2863.77	3006.15	2922.32	2884.89	2475.49	2856.44	2572.04	2318.86		3605.29	3777.46	3616.3	3302.63	2834.35	3044.73	3132.07	2656.11		2202.69	4336.86	2934.96	3691.37	4	4336.86	1.9689	1	1.47766	1.17486			4580.18
AALTIDEK	0	0	0	0	0	0	0	0		0	0	0	0	0	0	0	0		14597.2	13726.7	12757.9	15314.4	12949.4	11440.8	12639	12167.1		0	0	0	0	0	0	0	0		0	0	14161.9	0	1	only one	#VALUE!	#VALUE!	#VALUE!	#VALUE!			0
AAMEALVVEVTK	0	0	0	0	0	0	0	0		0	0	0	0	0	0	0	0		0	0	0	0	0	0	0	0		0	0	0	0	0	0	0	0		0	0	0	0	0	only one	#VALUE!	#VALUE!	#VALUE!	#VALUE!			0
AAMIVNQLSK	0	0	0	0	0	0	0	0		0	0	0	0	0	0	0	0		0	0	0	0	0	0	0	0		0	0	0	0	0	0	0	0		0	0	0	0	0	only one	#VALUE!	#VALUE!	#VALUE!	#VALUE!			0
AAMIWIVGEYAER	0	0	0	0	0	0	0	0		0	0	0	0	0	0	0	0		0	0	0	0	0	0	0	0		0	0	0	0	0	0	0	0		0	0	0	0	0	only one	#VALUE!	#VALUE!	#VALUE!	#VALUE!			0
AANAITK	0	0	0	0	0	0	0	0		0	0	0	0	0	0	0	0		0	0	0	0	0	0	0	0		0	0	0	0	0	0	0	0		0	0	0	0	0	only one	#VALUE!	#VALUE!	#VALUE!	#VALUE!			0
AANDAGYFNDEMAPIEVK	0	0	0	0	0	0	0	0		0	0	0	0	0	0	0	0		0	0	0	0	0	0	0	0		5539.35	4760.84	4203.57	4354.83	4494.05	4689.44	5008.63	4725.33		0	0	0	5150.09	1	only one	#VALUE!	#VALUE!	#VALUE!	#VALUE!			0
AANFENHSGK	0	0	0	0	0	0	0	0		0	0	0	0	0	0	0	0		0	0	0	0	0	0	0	0		0	0	0	0	0	0	0	0		0	0	0	0	0	only one	#VALUE!	#VALUE!	#VALUE!	#VALUE!			0
AANGVVLATEK	0	0	0	0	0	0	0	0		6646.6	5334.36	5902.87	5058.87	4709.96	5450.22	4855.15	5096.18		4158.36	4393.64	4227.24	4389.68	4616.55	4527.19	4396.38	4448.49		0	0	0	0	0	0	0	0		0	4975.66	4276	0	2	4975.66	#DIV/0!	1	1.16363	#DIV/0!			0
AANILVGENLVCK	0	0	0	0	0	0	0	0		4097.42	3436.68	3123.18	2932.06	3038.62	3085.95	2965.58	2822.58		0	0	0	0	0	0	0	0		0	0	0	0	0	0	0	0		0	2894.08	0	0	1	only one	#VALUE!	#VALUE!	#VALUE!	#VALUE!			0
AANNGALPPDLSYIVR	2167.48	1942.77	1819.85	1675.76	1596.39	1743.05	1962.94	1591.97		0	0	0	0	0	0	0	0		1974.95	1988.55	2206.59	2399.97	1834.79	2208.27	2208.42	2514.93		2142.23	2348.95	2132.31	2235.37	2203.83	1912.97	2289.63	2114.65		1777.46	0	1981.75	2245.59	3	2245.59	1.26337	#DIV/0!	1.13314	1			2738.33
AANNIASLLTK	0	0	0	0	0	0	0	0		0	0	0	0	0	0	0	0		0	0	0	0	0	0	0	0		0	0	0	0	0	0	0	0		0	0	0	0	0	only one	#VALUE!	#VALUE!	#VALUE!	#VALUE!			0
AANSLEAFIFETQDK	0	0	0	0	0	0	0	0		0	0	0	0	0	0	0	0		0	0	0	0	0	0	0	0		0	0	0	0	0	0	0	0		0	0	0	0	0	only one	#VALUE!	#VALUE!	#VALUE!	#VALUE!			0
AANVQEPEKK	2305.24	2569.02	2783.34	2798.81	2773.71	2937.35	2294.72	2388.85		6089.89	4644.48	5239.45	4938.99	4774.06	4728.94	4143.11	4450.65		0	0	0	0	0	0	0	0		0	0	0	0	0	0	0	0		2341.78	4296.88	0	0	2	4296.88	1.83488	1	#DIV/0!	#DIV/0!			4229.83
AANVVASTK	0	0	0	0	0	0	0	0		0	0	0	0	0	0	0	0		0	0	0	0	0	0	0	0		0	0	0	0	0	0	0	0		0	0	0	0	0	only one	#VALUE!	#VALUE!	#VALUE!	#VALUE!			0
AAPAVQTK	5016.27	5565.9	6532.41	5287.24	5383.77	5060.63	4541.65	4717.8		12427.1	11338.2	11494.8	9748.06	10226.3	10637	8600.47	9737.93		0	0	0	0	0	0	0	0		7153.83	6796.61	5804.68	5971.59	5674.98	7846.86	5968.7	6605.26		4629.73	9169.2	0	6975.22	3	9169.2	1.98051	1	#DIV/0!	1.31454			9934.76
AAPCIYWLPLTDSQIVQK	1026.91	1097.8	986.059	937.848	937.23	1029.41	871.278	991.563		4284.47	3500.15	3258.97	3036.51	3146.21	2742.74	3200.54	3134.89		1894.1	1894.24	1897.92	1591.09	1592.86	1816.32	2021.06	1723.83		2132.46	2428.25	1488.97	1783.75	1868.29	1982.77	1767.87	1811.16		931.42	3167.72	1894.17	2280.35	4	3167.72	3.40095	1	1.67235	1.38913			3492.49
AAPEASSPPASPLQHLLPGK	0	0	0	0	0	0	0	0		0	0	0	0	0	0	0	0		0	0	0	0	0	0	0	0		0	0	0	0	0	0	0	0		0	0	0	0	0	only one	#VALUE!	#VALUE!	#VALUE!	#VALUE!			0
AAPEINNLIEEATEFIK	0	0	0	0	0	0	0	0		837.218	637.318	740.569	839.979	583.161	670.029	741.452	723.691		321.8	412.071	323.63	411.831	510.83	434.292	536.48	388.74		426.059	412.1	345.95	489.929	408.4	264.16	418.331	482.351		0	732.572	366.936	419.079	3	732.572	#DIV/0!	1	1.99646	1.74805			0
AAPFSLEYR	11704.7	13342.1	11288	13095.6	11518.8	12606.7	9992.99	10902.7		0	0	0	0	0	0	0	0		14522.5	13152	15029.4	15096.2	13992.8	13363.4	14159.7	15968		10193.1	10737	9000.57	9775.81	9515.74	9260.66	9917.77	9951.51		10447.9	0	13837.3	10465	3	13837.3	1.32441	#DIV/0!	1	1.32224			15501.8
AAPGAEFAPNK	0	0	0	0	0	0	0	0		0	0	0	0	0	0	0	0		0	0	0	0	0	0	0	0		0	0	0	0	0	0	0	0		0	0	0	0	0	only one	#VALUE!	#VALUE!	#VALUE!	#VALUE!			0
AAPGAEFAPNKR	8299.45	9597.88	10300.3	9339.31	8819	8555.88	7808.88	9599.21		22345.6	17344.6	21203.3	18304.4	18370.5	16402.2	17354.2	18673.4		19416.6	17993.6	20540.7	21417.5	19525.9	22280.6	19997.1	21888.7		19002.5	20766.9	18491.8	21285.7	17564.8	19329.3	18678.6	22194.3		8704.05	18013.8	18705.1	19884.7	4	19884.7	2.28454	1.10386	1.06306	1			18960.4
AAPGYHMAK	0	0	0	0	0	0	0	0		0	0	0	0	0	0	0	0		0	0	0	0	0	0	0	0		0	0	0	0	0	0	0	0		0	0	0	0	0	only one	#VALUE!	#VALUE!	#VALUE!	#VALUE!			0
AAPLDSIHSLAAYYIDCIR	0	0	0	0	0	0	0	0		0	0	0	0	0	0	0	0		0	0	0	0	0	0	0	0		0	0	0	0	0	0	0	0		0	0	0	0	0	only one	#VALUE!	#VALUE!	#VALUE!	#VALUE!			0
AAPPPPALTPDSQTVDSSCKTPEVSFLPEEATEEAGVR	0	0	0	0	0	0	0	0		0	0	0	0	0	0	0	0		0	0	0	0	0	0	0	0		0	0	0	0	0	0	0	0		0	0	0	0	0	only one	#VALUE!	#VALUE!	#VALUE!	#VALUE!			0
AAPPPPPPPPPLESSPR	0	0	0	0	0	0	0	0		0	0	0	0	0	0	0	0		0	0	0	0	0	0	0	0		0	0	0	0	0	0	0	0		0	0	0	0	0	only one	#VALUE!	#VALUE!	#VALUE!	#VALUE!			0
AAPQSPSVPK	0	0	0	0	0	0	0	0		0	0	0	0	0	0	0	0		0	0	0	0	0	0	0	0		0	0	0	0	0	0	0	0		0	0	0	0	0	only one	#VALUE!	#VALUE!	#VALUE!	#VALUE!			0
AAPSPQEALVR	2645.45	2919.49	2889.09	2667.18	2738.37	2724.36	2264.07	2781.22		7092.61	5780.59	5635	5376.68	5332.14	4968.52	4154.33	4676.78		0	0	0	0	0	0	0	0		3941.15	3687.43	3376.94	3309.96	3776.67	4359.36	3565.28	4156.06		2522.64	4415.56	0	3814.29	3	4415.56	1.75037	1	#DIV/0!	1.15764			4630.53
AAPVLLR	0	0	0	0	0	0	0	0		0	0	0	0	0	0	0	0		0	0	0	0	0	0	0	0		0	0	0	0	0	0	0	0		0	0	0	0	0	only one	#VALUE!	#VALUE!	#VALUE!	#VALUE!			0
AAQALAK	0	0	0	0	0	0	0	0		0	0	0	0	0	0	0	0		0	0	0	0	0	0	0	0		0	0	0	0	0	0	0	0		0	0	0	0	0	only one	#VALUE!	#VALUE!	#VALUE!	#VALUE!			0
AAQAPSSFQLLYDLK	6741.25	7596.4	5924.59	6251.99	5395.72	5693.5	5528.22	6040.7		13947.3	11393.3	10648.8	9968.77	9356.8	9171.23	9362.64	10742.2		7628.59	6815.95	6915.89	6940.39	6534.68	6262.4	6797.08	6754.81		8798.24	9106.62	7292.01	7939.32	7183.15	6365.24	6563.27	8458.58		5784.46	10052.4	7222.27	8952.43	4	10052.4	1.73783	1	1.39186	1.12287			11715.1
AAQASDLEK	6409.96	8060.76	7732.93	7614.85	7542.36	7773.78	5765.78	6694.22		7474.18	6018.55	7595.35	6517.03	5560.89	5697.05	5339.91	5482.05		12746.4	11721.7	12350.7	13439.6	12674.1	14932.8	11545.2	12433.1		8542.84	8369.35	6446.5	6446.05	6995.93	8436.33	7054.85	7793.74		6230	5410.98	12234.1	8456.1	4	12234.1	1.96373	2.26097	1	1.44677			12587.5
AAQEEYVK	0	0	0	0	0	0	0	0		0	0	0	0	0	0	0	0		0	0	0	0	0	0	0	0		0	0	0	0	0	0	0	0		0	0	0	0	0	only one	#VALUE!	#VALUE!	#VALUE!	#VALUE!			0
AAQEEYVKR	1012.8	1196.91	1040.31	1350.71	1255.46	859.861	780.963	866.178		3359.89	2926.78	2082.21	3028.11	2065.96	1735.46	1951.81	2045.45		2370.38	2282.5	2074.86	2737.23	2511.44	1993.52	2334.5	2628.82		0	0	0	0	0	0	0	0		823.57	1998.63	2326.44	0	3	2326.44	2.82482	1.16402	1	#DIV/0!			2860.97
AAQEQVLNASR	0	0	0	0	0	0	0	0		0	0	0	0	0	0	0	0		0	0	0	0	0	0	0	0		1597.5	1576.27	1377.56	1575.18	1651.66	1860.02	1651.89	1648.8		0	0	0	1586.89	1	only one	#VALUE!	#VALUE!	#VALUE!	#VALUE!			0
AAQFVDLLGYFSLK	0	0	0	0	0	0	0	0		1007.1	804.06	884.421	827.05	674.488	769.528	1181.58	1243.77		0	0	0	0	0	0	0	0		0	0	0	0	0	0	0	0		0	1212.67	0	0	1	only one	#VALUE!	#VALUE!	#VALUE!	#VALUE!			0
AAQIFITELTLR	0	0	0	0	0	0	0	0		0	0	0	0	0	0	0	0		0	0	0	0	0	0	0	0		0	0	0	0	0	0	0	0		0	0	0	0	0	only one	#VALUE!	#VALUE!	#VALUE!	#VALUE!			0
AAQLAIR	0	0	0	0	0	0	0	0		0	0	0	0	0	0	0	0		21315.3	18389.6	19154.6	20574.9	21201.8	21146	18829.4	18385.7		0	0	0	0	0	0	0	0		0	0	19852.4	0	1	only one	#VALUE!	#VALUE!	#VALUE!	#VALUE!			0
AAQLATEIADIK	5493.84	5525.54	4865.59	4948.58	4930.78	4794.29	4456.51	4952.02		21124.1	17864.4	15019	15179.1	16066.9	15103.5	14725.2	15899.6		3626.09	3641.46	3572.95	3556.15	3654.35	3751.89	3812.18	4123.35		0	0	0	0	0	0	0	0		4704.26	15312.4	3633.77	0	3	15312.4	3.255	1	4.21391	#DIV/0!			17882.5
AAQLGFK	0	0	0	0	0	0	0	0		0	0	0	0	0	0	0	0		0	0	0	0	0	0	0	0		17247.5	17217.6	14555.7	15456.2	14635.7	18038.6	15480.9	16843.4		0	0	0	17232.6	1	only one	#VALUE!	#VALUE!	#VALUE!	#VALUE!			0
AAQLQHSEK	0	0	0	0	0	0	0	0		0	0	0	0	0	0	0	0		0	0	0	0	0	0	0	0		0	0	0	0	0	0	0	0		0	0	0	0	0	only one	#VALUE!	#VALUE!	#VALUE!	#VALUE!			0
AAQLTAFALLQAQLR	673.531	892.377	855.859	964.823	725.861	746.351	1000.9	962.792		0	0	0	0	0	0	0	0		0	0	0	0	0	0	0	0		922.158	1030.12	730.019	763.482	562.231	733.01	1030.69	792.287		981.845	0	0	976.14	2	981.845	1	#DIV/0!	#DIV/0!	1.00584			673.531
AAQNISK	3800.31	4319.95	4215.83	3579.89	3131.2	4024.52	3215.88	3856.83		0	0	0	0	0	0	0	0		0	0	0	0	0	0	0	0		0	0	0	0	0	0	0	0		3536.36	0	0	0	1	only one	#VALUE!	#VALUE!	#VALUE!	#VALUE!			3800.31
AAQQAASSSGQGQQAQTPTGK	0	0	0	0	0	0	0	0		0	0	0	0	0	0	0	0		204.79	251.531	202.171	408.531	374.741	393.2	260.359	279.951		435.34	498.041	542.35	529.398	438.359	537.951	461.3	425.08		0	0	228.16	466.691	2	466.691	#DIV/0!	#DIV/0!	2.04545	1			0
AAQQQEEQEEKEEEDDEQTLHR	315.269	345.229	445.7	439.269	336.831	383.17	272.821	568.289		0	0	0	0	0	0	0	0		0	0	0	0	0	0	0	0		0	0	0	0	0	0	0	0		420.555	0	0	0	1	only one	#VALUE!	#VALUE!	#VALUE!	#VALUE!			315.269
AAQSLLNK	0	0	0	0	0	0	0	0		0	0	0	0	0	0	0	0		0	0	0	0	0	0	0	0		0	0	0	0	0	0	0	0		0	0	0	0	0	only one	#VALUE!	#VALUE!	#VALUE!	#VALUE!			0
AAQVGLLFLK	0	0	0	0	0	0	0	0		0	0	0	0	0	0	0	0		0	0	0	0	0	0	0	0		479.93	457.501	332.62	303.699	347.459	437.679	338.831	466.499		0	0	0	468.715	1	only one	#VALUE!	#VALUE!	#VALUE!	#VALUE!			0
AASAAREELK	0	0	0	0	0	0	0	0		0	0	0	0	0	0	0	0		0	0	0	0	0	0	0	0		0	0	0	0	0	0	0	0		0	0	0	0	0	only one	#VALUE!	#VALUE!	#VALUE!	#VALUE!			0
AASADSTTEGTPADGFTVLSTK	0	0	0	0	0	0	0	0		0	0	0	0	0	0	0	0		0	0	0	0	0	0	0	0		0	0	0	0	0	0	0	0		0	0	0	0	0	only one	#VALUE!	#VALUE!	#VALUE!	#VALUE!			0
AASAFFTYVSLSQEGR	0	0	0	0	0	0	0	0		7686.97	6467.09	6016.46	5597.63	6254.59	7234.11	5981.53	5785.8		1548.98	1737.86	1300	1636.05	1874.38	1955.74	1648.23	1602.6		2039.08	1989.1	1792.43	2108.35	1988.82	1910.85	2485.64	1876.85		0	5883.67	1643.42	2014.09	3	5883.67	#DIV/0!	1	3.58013	2.92126			0
AASDDGSLKSSSPTSYWK	0	0	0	0	0	0	0	0		0	0	0	0	0	0	0	0		0	0	0	0	0	0	0	0		0	0	0	0	0	0	0	0		0	0	0	0	0	only one	#VALUE!	#VALUE!	#VALUE!	#VALUE!			0
AASDIAMTELPPTHPIR	2524.88	2623.18	1996.56	2204.14	2409.3	2152.5	2126.85	2187.4		11399.6	8906.85	7069.05	7595.35	8871.12	9255.53	6335.75	6798.97		3116.91	2978.15	3165.9	3434.06	4049.7	3532.81	3590.33	4236.04		6899.14	6566.91	6603.89	8603.45	8251.84	8201.66	8431.07	7419.47		2157.12	6567.36	3047.53	6733.03	4	6733.03	3.1213	1.02523	2.20934	1			7880.91
AASGEAKPK	3114.96	3783.48	4131.36	3097.95	2804.45	3023.7	2742.36	2827.48		9468.37	8504.44	9393.19	6412.63	6805.1	6652.59	5988.17	7074.44		13324.6	19929.3	12389.2	14097	13125.6	15952.6	13200.5	14697.7		4182.07	4275.86	3143.16	3209.2	2882.09	3910.94	3009.69	3408.69		2784.92	6531.31	16626.9	4228.96	4	16626.9	5.97034	2.54572	1	3.93167			18597.4
AASGEGKPK	4612.07	4680.02	4593.89	4099.98	3611.29	3868.07	3597.05	4083.53		0	0	0	0	0	0	0	0		0	0	0	0	0	0	0	0		9384.73	8756.87	7570.64	7871.38	6583.78	8405.98	7301.11	7329		3840.29	0	0	9070.8	2	9070.8	2.36201	#DIV/0!	#DIV/0!	1			10893.8
AASGFNAMEDAQTLR	1098.64	1167.09	1079.99	1194.59	944.103	1084.11	895.209	886.281		0	0	0	0	0	0	0	0		0	0	0	0	0	0	0	0		0	0	0	0	0	0	0	0		890.745	0	0	0	1	only one	#VALUE!	#VALUE!	#VALUE!	#VALUE!			1098.64
AASGFNAMEDAQTLRK	8485.01	7185.14	7782.94	6919.73	6010.63	7289.48	6220	7466.93		22132.8	19588.2	16283.2	14353.4	16064.6	18069.9	12817.3	14518.5		0	0	0	0	0	0	0	0		0	0	0	0	0	0	0	0		6843.47	13667.9	0	0	2	13667.9	1.99721	1	#DIV/0!	#DIV/0!			16946.4
AASGWSPSWPNDGDLSD	0	0	0	0	0	0	0	0		0	0	0	0	0	0	0	0		0	0	0	0	0	0	0	0		0	0	0	0	0	0	0	0		0	0	0	0	0	only one	#VALUE!	#VALUE!	#VALUE!	#VALUE!			0
AASHEQAAAALK	0	0	0	0	0	0	0	0		0	0	0	0	0	0	0	0		0	0	0	0	0	0	0	0		0	0	0	0	0	0	0	0		0	0	0	0	0	only one	#VALUE!	#VALUE!	#VALUE!	#VALUE!			0
AASIFGGAKPVDTAAR	0	0	0	0	0	0	0	0		0	0	0	0	0	0	0	0		30259.5	26551.4	30073.4	32836.2	30841.8	26827	29888.4	32227.4		0	0	0	0	0	0	0	0		0	0	28405.4	0	1	only one	#VALUE!	#VALUE!	#VALUE!	#VALUE!			0
AASLNYLNQPSAAPLQVSR	0	0	0	0	0	0	0	0		0	0	0	0	0	0	0	0		0	0	0	0	0	0	0	0		0	0	0	0	0	0	0	0		0	0	0	0	0	only one	#VALUE!	#VALUE!	#VALUE!	#VALUE!			0
AASNCGIVESILNWVK	1223.42	2134.38	2078.75	1788.33	1698.09	1807.9	1524.27	1825.78		0	0	0	0	0	0	0	0		1473.98	1450.47	1337.94	941.619	1460.35	1347.81	1505.16	1381.48		2740.65	2754.36	1679.25	1981.39	1720.84	2238.78	1857.44	2548.97		1675.03	0	1462.22	2747.5	3	2747.5	1.64027	#DIV/0!	1.87899	1			2006.74
AASPPASASDLIEQQQK	0	0	0	0	0	0	0	0		0	0	0	0	0	0	0	0		0	0	0	0	0	0	0	0		0	0	0	0	0	0	0	0		0	0	0	0	0	only one	#VALUE!	#VALUE!	#VALUE!	#VALUE!			0
AASPPASASDLIEQQQKR	0	0	0	0	0	0	0	0		0	0	0	0	0	0	0	0		0	0	0	0	0	0	0	0		0	0	0	0	0	0	0	0		0	0	0	0	0	only one	#VALUE!	#VALUE!	#VALUE!	#VALUE!			0
AASPYSQRPASPTAIR	0	0	0	0	0	0	0	0		0	0	0	0	0	0	0	0		0	0	0	0	0	0	0	0		0	0	0	0	0	0	0	0		0	0	0	0	0	only one	#VALUE!	#VALUE!	#VALUE!	#VALUE!			0
AASQGSDSPLLPAQR	0	0	0	0	0	0	0	0		0	0	0	0	0	0	0	0		0	0	0	0	0	0	0	0		0	0	0	0	0	0	0	0		0	0	0	0	0	only one	#VALUE!	#VALUE!	#VALUE!	#VALUE!			0
AASQPTSLAPEK	1125.54	1337.48	1268.41	1211.1	1112.12	1203.82	976.503	1153.02		0	0	0	0	0	0	0	0		1904.64	1677.27	1753.23	1655.56	1539.77	1668.92	1988.41	1610.95		0	0	0	0	0	0	0	0		1064.76	0	1790.95	0	2	1790.95	1.68202	#DIV/0!	1	#DIV/0!			1893.18
AASSDQLRDNSPPPAFKPEPPK	0	0	0	0	0	0	0	0		0	0	0	0	0	0	0	0		0	0	0	0	0	0	0	0		0	0	0	0	0	0	0	0		0	0	0	0	0	only one	#VALUE!	#VALUE!	#VALUE!	#VALUE!			0
AASSIYINSR	0	0	0	0	0	0	0	0		0	0	0	0	0	0	0	0		0	0	0	0	0	0	0	0		0	0	0	0	0	0	0	0		0	0	0	0	0	only one	#VALUE!	#VALUE!	#VALUE!	#VALUE!			0
AASSLLANLWQYNK	0	0	0	0	0	0	0	0		0	0	0	0	0	0	0	0		0	0	0	0	0	0	0	0		0	0	0	0	0	0	0	0		0	0	0	0	0	only one	#VALUE!	#VALUE!	#VALUE!	#VALUE!			0
AASSQRAEEEDDDIKQLAAWAT	0	0	0	0	0	0	0	0		0	0	0	0	0	0	0	0		0	0	0	0	0	0	0	0		0	0	0	0	0	0	0	0		0	0	0	0	0	only one	#VALUE!	#VALUE!	#VALUE!	#VALUE!			0
AASVAAATTSPTPR	0	0	0	0	0	0	0	0		0	0	0	0	0	0	0	0		0	0	0	0	0	0	0	0		0	0	0	0	0	0	0	0		0	0	0	0	0	only one	#VALUE!	#VALUE!	#VALUE!	#VALUE!			0
AASVPVK	0	0	0	0	0	0	0	0		0	0	0	0	0	0	0	0		0	0	0	0	0	0	0	0		0	0	0	0	0	0	0	0		0	0	0	0	0	only one	#VALUE!	#VALUE!	#VALUE!	#VALUE!			0
AASVRQNSATESADSIEIYVPEAQTR	0	0	0	0	0	0	0	0		0	0	0	0	0	0	0	0		0	0	0	0	0	0	0	0		0	0	0	0	0	0	0	0		0	0	0	0	0	only one	#VALUE!	#VALUE!	#VALUE!	#VALUE!			0
AASYTEEDENHTAK	872.771	1068.08	1222.23	1070.89	899.662	926.097	744.852	923.661		1969.48	1798.78	2236.3	1798.65	1731.49	1431.59	1544.58	2062.96		1463.29	1463.9	1596.95	1615.43	1400.38	1448.56	1521.42	1259.82		1422.98	1497.15	970.45	1271.66	1071.64	1297.66	1255.81	1444.65		834.257	1803.77	1463.59	1460.06	4	1803.77	2.16213	1	1.23243	1.23541			1887.04
AATAAADFTAK	5405.45	6882.9	4466.72	5787	5568.99	5737.47	4535.36	5534.74		12685.6	10024.2	8549.36	9543.48	8171.58	8752.02	7005.15	8448.03		5338.8	5466.87	4892.65	6096.22	5028.46	4854.81	5671.44	5797.04		6467.98	6927.89	4998.22	5763.38	6152.68	5743.44	6153.54	6816.43		5035.05	7726.59	5402.84	6697.94	4	7726.59	1.53456	1	1.4301	1.15358			8295
AATACFGFPK	0	0	0	0	0	0	0	0		0	0	0	0	0	0	0	0		0	0	0	0	0	0	0	0		0	0	0	0	0	0	0	0		0	0	0	0	0	only one	#VALUE!	#VALUE!	#VALUE!	#VALUE!			0
AATALKDVVK	0	0	0	0	0	0	0	0		0	0	0	0	0	0	0	0		0	0	0	0	0	0	0	0		0	0	0	0	0	0	0	0		0	0	0	0	0	only one	#VALUE!	#VALUE!	#VALUE!	#VALUE!			0
AATFFGCIGIDK	0	0	0	0	0	0	0	0		0	0	0	0	0	0	0	0		0	0	0	0	0	0	0	0		0	0	0	0	0	0	0	0		0	0	0	0	0	only one	#VALUE!	#VALUE!	#VALUE!	#VALUE!			0
AATFFGCIGIDKFGEILK	0	0	0	0	0	0	0	0		0	0	0	0	0	0	0	0		0	0	0	0	0	0	0	0		0	0	0	0	0	0	0	0		0	0	0	0	0	only one	#VALUE!	#VALUE!	#VALUE!	#VALUE!			0
AATFGLILDDVSLTHLTFGK	0	0	0	0	0	0	0	0		0	0	0	0	0	0	0	0		0	0	0	0	0	0	0	0		0	0	0	0	0	0	0	0		0	0	0	0	0	only one	#VALUE!	#VALUE!	#VALUE!	#VALUE!			0
AATIVATSEGSLWGLDR	0	0	0	0	0	0	0	0		8287.95	6203.64	7089.66	6231.66	5882.85	6128	5271.87	6875.27		4197.17	3937.05	4349.4	4241.62	4096.57	4731.23	3941.97	4425.73		0	0	0	0	0	0	0	0		0	6073.57	4067.11	0	2	6073.57	#DIV/0!	1	1.49334	#DIV/0!			0
AATQFWR	11865.6	14966	11363.3	13766.7	12734.9	13682.1	10769	13344		37266.7	28585.6	26573.5	29057	24129.3	22407.6	23542.8	26547.7		12523.1	13195	12755.2	13267.4	12885	11893.6	13401.4	13948.3		19421.9	19234.4	14075.5	18838.5	16767.7	11938.2	15491.6	20315.6		12056.5	25045.3	12859	19328.2	4	25045.3	2.07733	1	1.94768	1.29579			24648.8
AATSPALFNR	0	0	0	0	0	0	0	0		0	0	0	0	0	0	0	0		0	0	0	0	0	0	0	0		0	0	0	0	0	0	0	0		0	0	0	0	0	only one	#VALUE!	#VALUE!	#VALUE!	#VALUE!			0
AATVTKK	0	0	0	0	0	0	0	0		0	0	0	0	0	0	0	0		0	0	0	0	0	0	0	0		0	0	0	0	0	0	0	0		0	0	0	0	0	only one	#VALUE!	#VALUE!	#VALUE!	#VALUE!			0
AAVAATAAAK	0	0	0	0	0	0	0	0		0	0	0	0	0	0	0	0		0	0	0	0	0	0	0	0		0	0	0	0	0	0	0	0		0	0	0	0	0	only one	#VALUE!	#VALUE!	#VALUE!	#VALUE!			0
AAVAGLDK	0	0	0	0	0	0	0	0		0	0	0	0	0	0	0	0		0	0	0	0	0	0	0	0		0	0	0	0	0	0	0	0		0	0	0	0	0	only one	#VALUE!	#VALUE!	#VALUE!	#VALUE!			0
AAVATFLQSVQVPEFTPK	1578.79	1728.49	1796.04	1890.43	1855	1925.61	1421.3	1640.25		1521.21	1309.23	1420.42	1342.68	1113.2	1324.93	1135.02	1230.39		2679.22	2511.79	2501.54	2797.46	2920.91	2970.11	2777.17	2810.87		780.741	720.458	620.26	612.239	629.089	553.65	569.369	666.509		1530.78	1182.7	2595.51	750.599	4	2595.51	1.69555	2.19455	1	3.45791			2676.91
AAVAWANQNR	0	0	0	0	0	0	0	0		0	0	0	0	0	0	0	0		0	0	0	0	0	0	0	0		0	0	0	0	0	0	0	0		0	0	0	0	0	only one	#VALUE!	#VALUE!	#VALUE!	#VALUE!			0
AAVDAGFVPNDMQVGQTGK	0	0	0	0	0	0	0	0		0	0	0	0	0	0	0	0		2510.05	2231.35	2758.56	2575.08	3110	3533.79	2866.75	2983.93		0	0	0	0	0	0	0	0		0	0	2370.7	0	1	only one	#VALUE!	#VALUE!	#VALUE!	#VALUE!			0
AAVDGLSK	0	0	0	0	0	0	0	0		0	0	0	0	0	0	0	0		16518.6	16448.9	17088	17204.5	18999.8	18843.8	14942.1	18284.1		0	0	0	0	0	0	0	0		0	0	16483.7	0	1	only one	#VALUE!	#VALUE!	#VALUE!	#VALUE!			0
AAVDYQK	0	0	0	0	0	0	0	0		0	0	0	0	0	0	0	0		0	0	0	0	0	0	0	0		0	0	0	0	0	0	0	0		0	0	0	0	0	only one	#VALUE!	#VALUE!	#VALUE!	#VALUE!			0
AAVEEGIVLGGGCALLR	3248.14	4751.61	4125.06	4263.43	4486.89	4132.5	3947.44	4318.46		6435.78	5482.43	6176.18	5519.03	4360.26	5302.66	5743.04	5604.23		4018.94	3268.02	2926.17	2792.03	3575.43	3979.3	4314.57	3515.22		4805.6	4651.24	3100.75	3487.8	3370.39	4426.96	3132.72	5525.54		4132.95	5673.64	3643.48	4728.42	4	5673.64	1.37278	1	1.5572	1.1999			4459
AAVELEEPEDAR	0	0	0	0	0	0	0	0		0	0	0	0	0	0	0	0		0	0	0	0	0	0	0	0		0	0	0	0	0	0	0	0		0	0	0	0	0	only one	#VALUE!	#VALUE!	#VALUE!	#VALUE!			0
AAVENLPTFLVELSR	2539.45	2369.55	2344.4	2345.53	2404.63	2279.66	2070.7	2290.27		0	0	0	0	0	0	0	0		0	0	0	0	0	0	0	0		0	0	0	0	0	0	0	0		2180.48	0	0	0	1	only one	#VALUE!	#VALUE!	#VALUE!	#VALUE!			2539.45
AAVESLGFILFR	0	0	0	0	0	0	0	0		7223.09	6291.55	5685.61	6317.33	5855.59	6196.34	6041.12	6459.92		0	0	0	0	0	0	0	0		0	0	0	0	0	0	0	0		0	6250.52	0	0	1	only one	#VALUE!	#VALUE!	#VALUE!	#VALUE!			0
AAVEWFDGK	0	0	0	0	0	0	0	0		0	0	0	0	0	0	0	0		0	0	0	0	0	0	0	0		0	0	0	0	0	0	0	0		0	0	0	0	0	only one	#VALUE!	#VALUE!	#VALUE!	#VALUE!			0
AAVEWFDGKDFQGSK	31949.4	33575	37515.5	32107	30320.4	33961.2	28133.5	35504.1		56231.9	47786	49591.3	41309.9	44189	42046.6	38163.3	42450.7		26415.6	25462.7	27648.2	26717.5	26966.9	33216.2	26786.2	28910.4		27742.3	25755.6	24479.7	26064.5	24564.7	28435.4	23570.6	26417.4		31818.8	40307	25939.1	26749	4	40307	1.26677	1	1.55391	1.50686			40472.4
AAVGQESPGGLEAGNAK	0	0	0	0	0	0	0	0		0	0	0	0	0	0	0	0		0	0	0	0	0	0	0	0		0	0	0	0	0	0	0	0		0	0	0	0	0	only one	#VALUE!	#VALUE!	#VALUE!	#VALUE!			0
AAVGVKK	0	0	0	0	0	0	0	0		0	0	0	0	0	0	0	0		0	0	0	0	0	0	0	0		0	0	0	0	0	0	0	0		0	0	0	0	0	only one	#VALUE!	#VALUE!	#VALUE!	#VALUE!			0
AAVIGDVIR	0	0	0	0	0	0	0	0		0	0	0	0	0	0	0	0		0	0	0	0	0	0	0	0		0	0	0	0	0	0	0	0		0	0	0	0	0	only one	#VALUE!	#VALUE!	#VALUE!	#VALUE!			0
AAVLLEQER	7227.09	7980.15	7422.55	7490.26	6867.17	7247.16	6700.25	6892.92		21829.6	17407.2	19093.6	16478.5	16986.5	16999.4	16611.6	18626.9		12702.3	12475.4	12883.2	12423.6	12306.2	14999.2	13029.6	13224.3		10986.2	11104.8	8678.92	9447.39	9087.7	10405.1	9498.61	10817.7		6796.59	17619.2	12588.8	11045.5	4	17619.2	2.59236	1	1.39959	1.59515			18735.3
AAVLSDSEDEEKASAK	0	0	0	0	0	0	0	0		0	0	0	0	0	0	0	0		0	0	0	0	0	0	0	0		0	0	0	0	0	0	0	0		0	0	0	0	0	only one	#VALUE!	#VALUE!	#VALUE!	#VALUE!			0
AAVLWELK	0	0	0	0	0	0	0	0		0	0	0	0	0	0	0	0		0	0	0	0	0	0	0	0		0	0	0	0	0	0	0	0		0	0	0	0	0	only one	#VALUE!	#VALUE!	#VALUE!	#VALUE!			0
AAVPAKR	0	0	0	0	0	0	0	0		0	0	0	0	0	0	0	0		0	0	0	0	0	0	0	0		0	0	0	0	0	0	0	0		0	0	0	0	0	only one	#VALUE!	#VALUE!	#VALUE!	#VALUE!			0
AAVPDAVGK	0	0	0	0	0	0	0	0		45142.5	38380.9	39173.8	35694.1	35671.9	31420.1	30592.7	34471.1		6490.89	6349.38	7763.55	7490.78	7104.91	7541.84	6075.97	7334.08		27946.9	27991.5	26676.8	26830.8	25572.4	26652.8	26680.5	27426.8		0	32531.9	6420.13	27969.2	3	32531.9	#DIV/0!	1	5.06717	1.16313			0
AAVPDTVVEPALK	5339.91	5960.43	5170.54	5534.74	5435.51	5572.47	4712.9	5101.48		10441.9	8774.49	7525.13	8356.02	9291.53	7416.38	6648.9	8087.06		4949.61	4841.04	4593.89	5265.3	5517.89	5249.27	4996.15	5146.59		5111.39	4700.5	4501.22	5170.54	5004.81	5027.41	4900.79	5190.65		4907.19	7367.98	4895.32	4905.95	4	7367.98	1.50147	1	1.50511	1.50185			8017.7
AAVPSGASTGIYEALELR	2128.47	2494.44	1683.79	2816.91	2294.4	1989.79	1654.29	1863.24		2958.6	2209.34	2168.83	2252.33	2317.25	2031.74	2133.34	2235.84		2306.04	2532.94	2238.94	2671.81	2003.49	1521.42	3198.32	2387.03		2533.12	2320.31	1545.76	2218.24	1822.88	1790.94	1778.2	2179.83		1758.77	2184.59	2419.49	2426.71	4	2426.71	1.37978	1.11083	1.00299	1			2936.82
AAVPSGASTGIYEALELRDNDK	4902.49	6114	4547.32	6157.38	5117.77	4668.36	4438.02	4836.68		9364.59	7524.08	6302.9	7428.22	6095.38	6510.26	5781.79	6163.78		4624.24	4720.09	5199.65	5196.05	4588.16	4319.95	5234.73	6005.63		4025.35	4412.56	3455.79	5137.32	3949.63	3323.76	4421.13	4589.43		4637.35	5972.78	4672.17	4218.96	4	5972.78	1.28797	1	1.27838	1.4157			6314.29
AAVPSGASTGIYEALELRDNDKTR	12331.8	6288.93	6296.79	6429.54	6607.55	4844.73	5477.49	6575.11		0	0	0	0	0	0	0	0		0	0	0	0	0	0	0	0		0	0	0	0	0	0	0	0		6026.3	0	0	0	1	only one	#VALUE!	#VALUE!	#VALUE!	#VALUE!			12331.8
AAVPSIK	1249.47	1933.5	1613.52	1966.21	1492.48	1819.09	1394.47	1476.02		4897.4	3994.5	4609.84	4460.22	2890.29	3666.02	3370.62	3704.59		3392.89	3620.32	3312.72	3644.99	3541.14	3557.38	4315.16	4382.08		0	0	0	0	0	0	0	0		1435.25	3537.61	3506.6	0	3	3537.61	2.46481	1	1.00884	#DIV/0!			3079.71
AAVQELSSSILAGEDPEER	0	0	0	0	0	0	0	0		0	0	0	0	0	0	0	0		0	0	0	0	0	0	0	0		0	0	0	0	0	0	0	0		0	0	0	0	0	only one	#VALUE!	#VALUE!	#VALUE!	#VALUE!			0
AAVTPGK	0	0	0	0	0	0	0	0		0	0	0	0	0	0	0	0		15601.5	14919.4	16183.1	15799.6	19801.2	21503.7	18008.6	16136.1		0	0	0	0	0	0	0	0		0	0	15260.5	0	1	only one	#VALUE!	#VALUE!	#VALUE!	#VALUE!			0
AAVTPGKK	1437.06	1601.27	1643.78	1470.31	1107.89	1308.14	1029.12	1279.18		40185.9	34962	31566.4	29986	30297.3	27964.3	23982.6	27979.8		18009.9	17320.6	18132.6	17180.7	18969.6	20646.4	16139.4	17923.9		19382.9	18824.2	16150.6	17968.7	15527.1	18616.6	15953.7	18130.1		1154.15	25981.2	17665.2	19103.6	4	25981.2	22.5111	1	1.47075	1.36002			32349.7
AAVVESHK	0	0	0	0	0	0	0	0		0	0	0	0	0	0	0	0		0	0	0	0	0	0	0	0		0	0	0	0	0	0	0	0		0	0	0	0	0	only one	#VALUE!	#VALUE!	#VALUE!	#VALUE!			0
AAVVTSPPPTTAPHK	0	0	0	0	0	0	0	0		0	0	0	0	0	0	0	0		0	0	0	0	0	0	0	0		0	0	0	0	0	0	0	0		0	0	0	0	0	only one	#VALUE!	#VALUE!	#VALUE!	#VALUE!			0
AAVVVSK	0	0	0	0	0	0	0	0		0	0	0	0	0	0	0	0		38615.7	35972.3	39786.7	44930.3	44589	37287.4	36983.7	44360.9		0	0	0	0	0	0	0	0		0	0	37294	0	1	only one	#VALUE!	#VALUE!	#VALUE!	#VALUE!			0
AAYEAELGDARK	0	0	0	0	0	0	0	0		0	0	0	0	0	0	0	0		0	0	0	0	0	0	0	0		0	0	0	0	0	0	0	0		0	0	0	0	0	only one	#VALUE!	#VALUE!	#VALUE!	#VALUE!			0
AAYFGIYDTAK	4544.8	6781.55	6059.15	6073.45	5037.18	5805.88	4902.15	4938.99		0	0	0	0	0	0	0	0		9037.45	9245.91	8710.86	8061.32	7610.63	7363.11	8875.42	8875.42		6589.71	7020.7	5645.56	6133.1	5156.58	5006.89	5068	7002.72		4920.57	0	9141.68	6805.21	3	9141.68	1.85785	#DIV/0!	1	1.34334			8443.55
AAYFGVYDTAK	3206.54	3717.46	3392.19	3408.92	3142.94	3813.5	2796.87	3355.7		0	0	0	0	0	0	0	0		0	0	0	0	0	0	0	0		0	0	0	0	0	0	0	0		3076.29	0	0	0	1	only one	#VALUE!	#VALUE!	#VALUE!	#VALUE!			3206.54
AAYGDLSSEEEEENEPESLGVVYK	0	0	0	0	0	0	0	0		0	0	0	0	0	0	0	0		0	0	0	0	0	0	0	0		0	0	0	0	0	0	0	0		0	0	0	0	0	only one	#VALUE!	#VALUE!	#VALUE!	#VALUE!			0
AAYKEYISNK	0	0	0	0	0	0	0	0		0	0	0	0	0	0	0	0		0	0	0	0	0	0	0	0		0	0	0	0	0	0	0	0		0	0	0	0	0	only one	#VALUE!	#VALUE!	#VALUE!	#VALUE!			0
AAYLSDPR	0	0	0	0	0	0	0	0		0	0	0	0	0	0	0	0		0	0	0	0	0	0	0	0		0	0	0	0	0	0	0	0		0	0	0	0	0	only one	#VALUE!	#VALUE!	#VALUE!	#VALUE!			0
AAYNPGQAVPWNAVK	0	0	0	0	0	0	0	0		0	0	0	0	0	0	0	0		0	0	0	0	0	0	0	0		0	0	0	0	0	0	0	0		0	0	0	0	0	only one	#VALUE!	#VALUE!	#VALUE!	#VALUE!			0
AAYNQVK	2961.68	3100.75	3548.76	3086.81	2414.15	2679.04	2340.82	2457.37		8838.59	8108.95	8844.72	7366.69	6690.97	6223.89	5548.95	6636.47		6482.79	6389.56	7279.89	7183.64	6301.15	8129.78	5609.28	5953		6665.05	5914.74	4896.38	5154.44	4541.96	5291.28	4561.52	5203.98		2399.1	6092.71	6436.18	6289.9	4	6436.18	2.68275	1.05637	1	1.02326			7945.44
AAYPDLENPPLLVTPSQQAK	0	0	0	0	0	0	0	0		0	0	0	0	0	0	0	0		0	0	0	0	0	0	0	0		0	0	0	0	0	0	0	0		0	0	0	0	0	only one	#VALUE!	#VALUE!	#VALUE!	#VALUE!			0
AAYSFYNVHTQTPLLDLMSDALVLAK	428.749	339.769	425.59	452.511	429.18	374.91	485.871	341.791		1166.69	814.449	749.041	746.63	766.201	780.422	865.542	825.332		388.22	514.358	301.76	414.219	290.731	269.479	330.029	333.439		501.901	411.15	360.279	383.26	407.301	360.541	463.322	342.98		413.831	845.437	451.289	456.526	4	845.437	2.04295	1	1.87338	1.85189			875.914
ACAELHQNVNVK	6955.31	8718.72	8830.63	8675.31	7439.55	8269.02	7366.69	7720.08		15844.6	15074.3	16979.4	14008.4	11685.2	12358.4	12245	14577.9		0	0	0	0	0	0	0	0		0	0	0	0	0	0	0	0		7543.38	13411.5	0	0	2	13411.5	1.77791	1	#DIV/0!	#DIV/0!			12365.9
ACAIFCVDEIVVFDEEGQDAK	0	0	0	0	0	0	0	0		0	0	0	0	0	0	0	0		0	0	0	0	0	0	0	0		0	0	0	0	0	0	0	0		0	0	0	0	0	only one	#VALUE!	#VALUE!	#VALUE!	#VALUE!			0
ACANPAAGSVILLENLR	7326.96	8143.31	7927.77	8696.99	7167.23	7884.48	7565.4	7909.66		3792.41	2976.08	3287.56	3058.69	2720.77	2575.08	3241.17	3003.02		4683.59	4914.74	4452.5	4666.42	4461.15	5138.74	5741.85	5377.43		5538.58	5927.88	4057.29	4974.38	4742.72	4700.5	5099.71	5683.25		7737.53	3122.1	4799.17	5733.23	4	7737.53	1	2.47831	1.61226	1.34959			7326.96
ACASPSAQVEGSPVAGSDGSQPAVK	0	0	0	0	0	0	0	0		0	0	0	0	0	0	0	0		0	0	0	0	0	0	0	0		0	0	0	0	0	0	0	0		0	0	0	0	0	only one	#VALUE!	#VALUE!	#VALUE!	#VALUE!			0
ACEFAGFQCQIQFGPHNEQK	0	0	0	0	0	0	0	0		2443.78	2033.71	2895.91	1778.2	1587.79	1820.22	2244.38	2871.72		0	0	0	0	0	0	0	0		0	0	0	0	0	0	0	0		0	2558.05	0	0	1	only one	#VALUE!	#VALUE!	#VALUE!	#VALUE!			0
ACFHCETCK	0	0	0	0	0	0	0	0		0	0	0	0	0	0	0	0		0	0	0	0	0	0	0	0		0	0	0	0	0	0	0	0		0	0	0	0	0	only one	#VALUE!	#VALUE!	#VALUE!	#VALUE!			0
ACGADSYEMEEDGVRK	3197.88	5820.79	3982.34	5130.91	4101.68	4559.31	3805.31	4328.05		11255.2	10164.1	9670	10236.3	8175.55	7327.47	10166.3	10408.7		8255.27	8548.76	7585.35	6871.93	7863.74	5454.76	9888.94	7621.19		8787.88	8344.44	5298.62	6182.18	5786.6	4213.2	5103.6	8147.83		4066.68	10287.5	8402.02	8566.16	4	10287.5	2.5297	1	1.2244	1.20094			8089.67
ACGNFGIPCELR	5045.56	8216.45	6847.68	7962.47	7969.65	9323.78	6970.76	7262.25		0	0	0	0	0	0	0	0		7305.16	7646.59	6090.31	6199.77	7740.44	8789.1	9779.87	8042.34		8914.88	7298.07	4871.67	5808.3	6072.61	6339.71	6035.68	9466.4		7116.5	0	7475.87	8106.48	3	8106.48	1.13911	#DIV/0!	1.08435	1			5747.45
ACGVDYEVK	4482.85	8654.29	7644.47	8073.06	7136	6658.59	6215.26	7501.69		11183.6	9715.01	14494.3	10584.8	7828.93	8294.85	11272.3	12451.2		10904.2	9906.09	8277.04	7216.08	7549.68	8463.27	11084.8	8149.52		0	0	0	0	0	0	0	0		6858.48	11861.8	10405.2	0	3	11861.8	1.72951	1	1.13999	#DIV/0!			7753.12
ACGVSRPVIACSVTIK	7185.64	11872.2	12433.1	11425.7	10967.1	11525.2	10491.3	11306.8		19412.5	17616	25108.7	15559.4	12454.7	14378.2	16836.4	21185.7		11827.8	11074.9	8094.91	7524.08	9036.82	10022.1	11371.2	8326.53		14696.7	14860.6	8896.36	8695.78	8701.81	9882.09	8035.1	13921.2		10899	19011	11451.4	14778.6	4	19011	1.74429	1	1.66016	1.28639			12533.8
ACHILECPEGLAQDVISTIGQAFELR	0	0	0	0	0	0	0	0		0	0	0	0	0	0	0	0		0	0	0	0	0	0	0	0		0	0	0	0	0	0	0	0		0	0	0	0	0	only one	#VALUE!	#VALUE!	#VALUE!	#VALUE!			0
ACIDSNEDGDLSK	0	0	0	0	0	0	0	0		0	0	0	0	0	0	0	0		0	0	0	0	0	0	0	0		0	0	0	0	0	0	0	0		0	0	0	0	0	only one	#VALUE!	#VALUE!	#VALUE!	#VALUE!			0
ACIGDTLCQK	1730.53	2514.05	2073.42	2140.16	2173.64	2349.28	2178.17	2175.15		0	0	0	0	0	0	0	0		0	0	0	0	0	0	0	0		1803.52	1886.64	1160.8	1503.49	1196.58	1669.38	1422.19	1918.82		2176.66	0	0	1845.08	2	2176.66	1	#DIV/0!	#DIV/0!	1.17971			1730.53
ACIPVGLLGK	0	0	0	0	0	0	0	0		0	0	0	0	0	0	0	0		0	0	0	0	0	0	0	0		0	0	0	0	0	0	0	0		0	0	0	0	0	only one	#VALUE!	#VALUE!	#VALUE!	#VALUE!			0
ACLDTAVENMPSLK	0	0	0	0	0	0	0	0		0	0	0	0	0	0	0	0		0	0	0	0	0	0	0	0		0	0	0	0	0	0	0	0		0	0	0	0	0	only one	#VALUE!	#VALUE!	#VALUE!	#VALUE!			0
ACLDYPVTSVLPPASLCK	0	0	0	0	0	0	0	0		0	0	0	0	0	0	0	0		2845.37	2572.58	2397.31	2551.45	2481.68	2804.64	3037.14	2557.64		2651.51	2331.43	1869.32	2274.92	2350.58	2471.38	2431.28	2389.18		0	0	2708.97	2491.47	2	2708.97	#DIV/0!	#DIV/0!	1	1.0873			0
ACLENLGLK	0	0	0	0	0	0	0	0		0	0	0	0	0	0	0	0		0	0	0	0	0	0	0	0		0	0	0	0	0	0	0	0		0	0	0	0	0	only one	#VALUE!	#VALUE!	#VALUE!	#VALUE!			0
ACLIFFDEIDAIGGAR	0	0	0	0	0	0	0	0		0	0	0	0	0	0	0	0		0	0	0	0	0	0	0	0		0	0	0	0	0	0	0	0		0	0	0	0	0	only one	#VALUE!	#VALUE!	#VALUE!	#VALUE!			0
ACLISLGYDIGNDPQGEAEFAR	1896.07	1805.4	1855.9	1474.39	1657.62	1644.35	1281.13	1993.65		4138.24	3500.15	3306.75	2899.72	3817.47	3531.83	2978.56	2931.45		1711.09	1537.1	1893.45	1812.54	2035.97	2566.35	1716.91	2212.71		1338.22	1944.25	1745.95	1764.57	1930.15	2278.71	1706.83	1961.72		1637.39	2955.01	1624.1	1641.24	4	2955.01	1.8047	1	1.81948	1.80048			3421.85
ACLISLGYDVENDR	5210.12	6460.37	6405.96	6337.51	5955.47	6486.84	5906.14	5964.15		11724.2	8849.62	9362.64	8420.56	7975.17	8795.2	8798.85	9321.85		3505.49	3406.56	3536.48	3654.35	3837.36	3717.97	3520.1	4036.25		5714.45	5911.87	4718.79	5228.93	4676.78	4572.92	5092.65	5624.85		5935.14	9060.35	3456.02	5813.16	4	9060.35	1.52656	1	2.62161	1.55859			7953.55
ACLISLGYDVENDRQGEAEFNR	7168.72	9976.38	8512.1	8453.89	8272.46	8526.28	7826.22	8516.83		14318.6	11816.4	13320.9	11455.9	11379.9	11868.9	12081.4	12618.9		16813.1	17880.5	15064.9	14262.1	15222.3	15009.6	16656.5	16494.5		5724.37	5685.22	4027.87	4254.28	3352.22	4302.02	3306.3	5062.73		8171.52	12350.2	17346.8	5704.79	4	17346.8	2.12284	1.40458	1	3.04074			15218
ACLVEAVLVLDVLCR	0	0	0	0	0	0	0	0		0	0	0	0	0	0	0	0		0	0	0	0	0	0	0	0		0	0	0	0	0	0	0	0		0	0	0	0	0	only one	#VALUE!	#VALUE!	#VALUE!	#VALUE!			0
ACNQLGQFLQHR	0	0	0	0	0	0	0	0		0	0	0	0	0	0	0	0		0	0	0	0	0	0	0	0		0	0	0	0	0	0	0	0		0	0	0	0	0	only one	#VALUE!	#VALUE!	#VALUE!	#VALUE!			0
ACQSCPSEPNTAALQAALAR	0	0	0	0	0	0	0	0		0	0	0	0	0	0	0	0		0	0	0	0	0	0	0	0		0	0	0	0	0	0	0	0		0	0	0	0	0	only one	#VALUE!	#VALUE!	#VALUE!	#VALUE!			0
ACQSIYPLHDVFVR	0	0	0	0	0	0	0	0		2107.77	1531.89	1956.69	1443.24	1574.31	1663.84	1769.71	1807.02		0	0	0	0	0	0	0	0		0	0	0	0	0	0	0	0		0	1788.37	0	0	1	only one	#VALUE!	#VALUE!	#VALUE!	#VALUE!			0
ACQSIYPLHDVFVRK	0	0	0	0	0	0	0	0		0	0	0	0	0	0	0	0		0	0	0	0	0	0	0	0		0	0	0	0	0	0	0	0		0	0	0	0	0	only one	#VALUE!	#VALUE!	#VALUE!	#VALUE!			0
ACSTLSLSGPELK	0	0	0	0	0	0	0	0		0	0	0	0	0	0	0	0		0	0	0	0	0	0	0	0		0	0	0	0	0	0	0	0		0	0	0	0	0	only one	#VALUE!	#VALUE!	#VALUE!	#VALUE!			0
ACSTPPGPQTVLIFDELSDSLCR	0	0	0	0	0	0	0	0		0	0	0	0	0	0	0	0		0	0	0	0	0	0	0	0		0	0	0	0	0	0	0	0		0	0	0	0	0	only one	#VALUE!	#VALUE!	#VALUE!	#VALUE!			0
ACSVAGSWVCPR	0	0	0	0	0	0	0	0		0	0	0	0	0	0	0	0		0	0	0	0	0	0	0	0		0	0	0	0	0	0	0	0		0	0	0	0	0	only one	#VALUE!	#VALUE!	#VALUE!	#VALUE!			0
ACTILLR	0	0	0	0	0	0	0	0		0	0	0	0	0	0	0	0		0	0	0	0	0	0	0	0		0	0	0	0	0	0	0	0		0	0	0	0	0	only one	#VALUE!	#VALUE!	#VALUE!	#VALUE!			0
ACWVLHYFCEVK	0	0	0	0	0	0	0	0		0	0	0	0	0	0	0	0		0	0	0	0	0	0	0	0		0	0	0	0	0	0	0	0		0	0	0	0	0	only one	#VALUE!	#VALUE!	#VALUE!	#VALUE!			0
ACYALENFVENLGPK	0	0	0	0	0	0	0	0		0	0	0	0	0	0	0	0		2207.5	2502.93	2544.38	2319.66	2476.87	2567.95	2359.72	2524.18		713.218	1004.7	774.011	908.939	701.218	615.72	657.948	746.791		0	0	2355.21	858.959	2	2355.21	#DIV/0!	#DIV/0!	1	2.74194			0
ACYGVLR	11167.4	14188.2	15082.6	15089.9	11364.1	12016.3	11277	11678.8		0	0	0	0	0	0	0	0		0	0	0	0	0	0	0	0		0	0	0	0	0	0	0	0		11477.9	0	0	0	1	only one	#VALUE!	#VALUE!	#VALUE!	#VALUE!			11167.4
ADAGEKPK	0	0	0	0	0	0	0	0		0	0	0	0	0	0	0	0		0	0	0	0	0	0	0	0		0	0	0	0	0	0	0	0		0	0	0	0	0	only one	#VALUE!	#VALUE!	#VALUE!	#VALUE!			0
ADAGKDGNNPAK	5715.64	5323.65	6984.3	4998.22	5071.86	4722.06	4474.47	5146.94		11284.9	9281.23	9163.61	8309.81	8656.69	8457.41	6241.17	7403.03		8255.84	8551.73	11174.3	10150.8	10813.9	12999.8	8185.76	9431.69		8141.05	7856.66	8206.78	8266.72	7129.08	10546.7	8118.51	7620.66		4810.7	6822.1	8403.79	7998.86	4	8403.79	1.74689	1.23185	1	1.05062			9984.61
ADAGKEGNNPAENGDAK	3104.83	4042.13	5442.67	4920.88	3661.45	3244.99	3132.94	3800.31		0	0	0	0	0	0	0	0		5975.73	5987.34	5795.03	6127.57	5957.95	7035.32	5056.42	5502.99		2195.75	2024.99	1542.87	1564.95	1790.07	1907.15	1398.15	2003.35		3466.62	0	5981.54	2110.37	3	5981.54	1.72547	#DIV/0!	1	2.83435			5357.28
ADALQLSVEEFVER	0	0	0	0	0	0	0	0		0	0	0	0	0	0	0	0		0	0	0	0	0	0	0	0		0	0	0	0	0	0	0	0		0	0	0	0	0	only one	#VALUE!	#VALUE!	#VALUE!	#VALUE!			0
ADAPDAGAQSDSELPSYHQNDVSLDR	0	0	0	0	0	0	0	0		0	0	0	0	0	0	0	0		0	0	0	0	0	0	0	0		0	0	0	0	0	0	0	0		0	0	0	0	0	only one	#VALUE!	#VALUE!	#VALUE!	#VALUE!			0
ADATNVNNWHWTER	0	0	0	0	0	0	0	0		0	0	0	0	0	0	0	0		0	0	0	0	0	0	0	0		0	0	0	0	0	0	0	0		0	0	0	0	0	only one	#VALUE!	#VALUE!	#VALUE!	#VALUE!			0
ADAVQDSEMVELVELEIR	1154.78	1273.34	1356.62	1408.46	1135.73	1424.26	1264.19	1041.32		2848.72	2592.09	2712.3	2282.66	2115.96	2435.66	2256.7	2387.36		1277.4	1118.93	1344.92	1317.79	1414.03	1476.33	1141.49	1453.48		0	0	0	0	0	0	0	0		1152.76	2322.03	1198.17	0	3	2322.03	2.01433	1	1.93799	#DIV/0!			2326.1
ADAVWNK	26258.6	31774.9	30171.5	30921	27256.3	26346.1	24999.3	28272.3		0	0	0	0	0	0	0	0		0	0	0	0	0	0	0	0		0	0	0	0	0	0	0	0		26635.8	0	0	0	1	only one	#VALUE!	#VALUE!	#VALUE!	#VALUE!			26258.6
ADCILYYGFGDIFR	0	0	0	0	0	0	0	0		0	0	0	0	0	0	0	0		0	0	0	0	0	0	0	0		0	0	0	0	0	0	0	0		0	0	0	0	0	only one	#VALUE!	#VALUE!	#VALUE!	#VALUE!			0
ADCTITMADSDFLALMTGK	0	0	0	0	0	0	0	0		0	0	0	0	0	0	0	0		0	0	0	0	0	0	0	0		0	0	0	0	0	0	0	0		0	0	0	0	0	only one	#VALUE!	#VALUE!	#VALUE!	#VALUE!			0
ADDADEFGYSR	0	0	0	0	0	0	0	0		0	0	0	0	0	0	0	0		0	0	0	0	0	0	0	0		0	0	0	0	0	0	0	0		0	0	0	0	0	only one	#VALUE!	#VALUE!	#VALUE!	#VALUE!			0
ADDFPVRDDPSDVTDEDEGPAEPPPPPKLPLPAFR	0	0	0	0	0	0	0	0		0	0	0	0	0	0	0	0		0	0	0	0	0	0	0	0		0	0	0	0	0	0	0	0		0	0	0	0	0	only one	#VALUE!	#VALUE!	#VALUE!	#VALUE!			0
ADDGRPFPQVIK	4553.31	5426.48	4946.53	5184.18	4437.1	4797.28	4159.8	4909.63		59101.2	47839	45114.4	47564.6	38773.9	39933.2	38959.8	43689.5		38787.4	37295.1	35681.8	43321.6	39786.7	37017	52349.9	49974.3		26227.6	27116.8	18645	27130	25565.3	21306.4	26209.5	27224.2		4534.72	41324.7	38041.3	26672.2	4	41324.7	9.11295	1	1.08631	1.54935			41494.1
ADDKLIAEEGVDSLNVK	0	0	0	0	0	0	0	0		0	0	0	0	0	0	0	0		4049.42	3877.2	4275.86	3647.27	3960.59	4129.64	4417.46	4646.41		3508.65	3835.77	2810.28	3320.07	3367.82	3607.79	3009.69	3790.57		0	0	3963.31	3672.21	2	3963.31	#DIV/0!	#DIV/0!	1	1.07927			0
ADDLGKGGNEESTK	19474.5	20840.5	20162.7	28272.3	21105	25134.8	16130.5	18691.6		0	0	0	0	0	0	0	0		0	0	0	0	0	0	0	0		0	0	0	0	0	0	0	0		17411	0	0	0	1	only one	#VALUE!	#VALUE!	#VALUE!	#VALUE!			19474.5
ADDLGKGGNEESTKTGNAGSR	0	0	0	0	0	0	0	0		7206.58	5095.82	1453.48	3368.29	4869.98	4771.41	1091.81	1334.7		0	0	0	0	0	0	0	0		0	0	0	0	0	0	0	0		0	1213.25	0	0	1	only one	#VALUE!	#VALUE!	#VALUE!	#VALUE!			0
ADDPSSYMEVVQAANTSGNWEELVK	512.43	690.19	639.73	603.709	680	563.07	597.001	696.37		1630.39	1398.34	1841.16	1390.99	1545.33	1343.8	1347.81	1525.32		1189.63	1231.5	1159.83	1119.47	1436.26	1179.61	1115.13	1116.91		939.95	1084.11	831.072	761.167	822.738	1011	709.383	767.871		646.686	1436.57	1210.57	1012.03	4	1436.57	2.22143	1	1.18669	1.41949			1138.33
ADEDPIMGFHQMFLLK	0	0	0	0	0	0	0	0		0	0	0	0	0	0	0	0		0	0	0	0	0	0	0	0		0	0	0	0	0	0	0	0		0	0	0	0	0	only one	#VALUE!	#VALUE!	#VALUE!	#VALUE!			0
ADEGISFR	0	0	0	0	0	0	0	0		52313.7	42814.1	44874.2	44027	34202.2	32977.6	35514	40116.3		28401.9	27333.8	28782.4	29712.9	28293.8	26185.9	30711.7	28492.6		29618.3	30432	22370.3	26769.5	24089.2	23401.3	24332.6	28942.5		0	37815.1	27867.9	30025.1	3	37815.1	#DIV/0!	1	1.35694	1.25945			0
ADEHVIDQGDDGDNFYVIER	0	0	0	0	0	0	0	0		4518.41	4088.34	3847.22	3545.07	3840.82	4544.8	3657.14	4219.92		0	0	0	0	0	0	0	0		0	0	0	0	0	0	0	0		0	3938.53	0	0	1	only one	#VALUE!	#VALUE!	#VALUE!	#VALUE!			0
ADEICIAGSPLTPR	0	0	0	0	0	0	0	0		0	0	0	0	0	0	0	0		0	0	0	0	0	0	0	0		0	0	0	0	0	0	0	0		0	0	0	0	0	only one	#VALUE!	#VALUE!	#VALUE!	#VALUE!			0
ADEVAPAKK	0	0	0	0	0	0	0	0		0	0	0	0	0	0	0	0		0	0	0	0	0	0	0	0		0	0	0	0	0	0	0	0		0	0	0	0	0	only one	#VALUE!	#VALUE!	#VALUE!	#VALUE!			0
ADEVVWVR	0	0	0	0	0	0	0	0		0	0	0	0	0	0	0	0		0	0	0	0	0	0	0	0		0	0	0	0	0	0	0	0		0	0	0	0	0	only one	#VALUE!	#VALUE!	#VALUE!	#VALUE!			0
ADFCIIHYAGK	2592.63	3943.06	3472.84	3232.42	3247.02	3330.22	2888.49	3693.31		0	0	0	0	0	0	0	0		3329.75	3237.58	2990.15	2953.28	2995.95	2897.51	3371.33	3387.49		0	0	0	0	0	0	0	0		3290.9	0	3283.67	0	2	3290.9	1	#DIV/0!	1.0022	#DIV/0!			2592.63
ADFPAGIPECGTDALR	1785.36	2571.33	1914.17	1878.02	2102.95	2514.75	2008.5	2093.93		3159.1	2990.97	3025.38	2665.15	2559.06	2651.7	3135.11	3351.29		2136.75	2358.41	2180.13	2151.61	2116.55	2149.97	2682.2	2360.05		1946.95	2154.44	1465.83	1590.87	1553.49	1335.72	1342.87	1809.66		2051.21	3243.2	2247.58	2050.7	4	3243.2	1.58111	1	1.44297	1.58151			2822.85
ADFREPNAEVPRPIPHIGPDYIPTEEER	0	0	0	0	0	0	0	0		0	0	0	0	0	0	0	0		0	0	0	0	0	0	0	0		0	0	0	0	0	0	0	0		0	0	0	0	0	only one	#VALUE!	#VALUE!	#VALUE!	#VALUE!			0
ADFVLAANSYDLAIK	0	0	0	0	0	0	0	0		0	0	0	0	0	0	0	0		0	0	0	0	0	0	0	0		0	0	0	0	0	0	0	0		0	0	0	0	0	only one	#VALUE!	#VALUE!	#VALUE!	#VALUE!			0
ADGETILK	0	0	0	0	0	0	0	0		0	0	0	0	0	0	0	0		12196.7	11372.8	12861.8	13392.2	13234.4	14973.3	12306.2	12818.1		0	0	0	0	0	0	0	0		0	0	11784.7	0	1	only one	#VALUE!	#VALUE!	#VALUE!	#VALUE!			0
ADGGTQVIDTK	2902.34	3517.66	3693.31	3192.34	2590.65	3388.19	2547.91	2521.03		11501.2	9617.19	13609.3	9853.36	7748.49	9061.29	7407.14	8850.23		3980.41	3528.89	4552.68	4204.45	4199.49	5596.08	4472.3	3884.73		5186.7	4764.14	4184.1	3898.22	4195.71	5396.09	4414.09	4936.25		2534.47	8128.69	3754.65	4975.42	4	8128.69	3.20725	1	2.16496	1.63377			9308.52
ADGIVPETWIDGPKDTSVEDALER	0	0	0	0	0	0	0	0		0	0	0	0	0	0	0	0		0	0	0	0	0	0	0	0		0	0	0	0	0	0	0	0		0	0	0	0	0	only one	#VALUE!	#VALUE!	#VALUE!	#VALUE!			0
ADGIVSK	0	0	0	0	0	0	0	0		47683.4	38309.1	34225.9	37114.6	33117.4	33336.2	29430	30520.7		25750.3	23590.2	28698.7	30541.9	28892.4	27873.4	25863	31077.9		0	0	0	0	0	0	0	0		0	29975.3	24670.2	0	2	29975.3	#DIV/0!	1	1.21504	#DIV/0!			0
ADGVPVYLK	0	0	0	0	0	0	0	0		0	0	0	0	0	0	0	0		0	0	0	0	0	0	0	0		0	0	0	0	0	0	0	0		0	0	0	0	0	only one	#VALUE!	#VALUE!	#VALUE!	#VALUE!			0
ADGYEPPVQESV	0	0	0	0	0	0	0	0		10999.9	8683.74	7866.47	8814.11	10232.7	9682.74	8137.11	8528.05		4473.23	4604.09	6073.45	6556	6955.31	7721.15	5726.35	6748.26		0	0	0	0	0	0	0	0		0	8332.58	4538.66	0	2	8332.58	#DIV/0!	1	1.83591	#DIV/0!			0
ADGYVDNLAEAVDLLLQHADK	0	0	0	0	0	0	0	0		590.18	452.389	578.8	452.48	533.251	459.739	417.32	448.079		0	0	0	0	0	0	0	0		801.773	815.222	659.958	781.012	615.438	899.369	1043.71	730.733		0	432.7	0	808.498	2	808.498	#DIV/0!	1.8685	#DIV/0!	1			0
ADGYVLEGK	6953.87	8721.13	7336.11	7926.12	6795.67	6729.58	6255.03	6405.96		18489.3	15277.3	15690.5	14158.7	13007	12083.1	12915.4	13241.7		23642.6	21957.1	21645.8	21469.5	20683.6	18808.5	22396.7	19875.5		8945.83	9387.99	7977.38	8571.31	7278.37	6847.68	6943.27	8219.3		6330.49	13078.5	22799.8	9166.91	4	22799.8	3.60159	1.7433	1	2.48719			25045
ADHDFVVQEDFMK	0	0	0	0	0	0	0	0		0	0	0	0	0	0	0	0		0	0	0	0	0	0	0	0		0	0	0	0	0	0	0	0		0	0	0	0	0	only one	#VALUE!	#VALUE!	#VALUE!	#VALUE!			0
ADHQPLTEASYVNLPTIALCNTDSPLR	828.49	772.858	948.629	608.76	755.973	911.962	716.3	649.169		1474.9	1012.9	1044.79	1283.88	1257.64	1029.27	1020.3	877.552		795.821	783.87	917.593	838.043	730.91	492.422	804.529	803.297		913.24	625.862	496.39	588.929	937.828	758.639	798.772	780.07		682.734	948.927	789.845	769.551	4	948.927	1.38989	1	1.20141	1.23309			1151.51
ADHRSSPNVANQPPSPGGK	0	0	0	0	0	0	0	0		0	0	0	0	0	0	0	0		0	0	0	0	0	0	0	0		0	0	0	0	0	0	0	0		0	0	0	0	0	only one	#VALUE!	#VALUE!	#VALUE!	#VALUE!			0
ADIDISGPNVDVDVPDVNIEGPDAK	0	0	0	0	0	0	0	0		3317.08	2737.99	4425.12	3240.05	2435.83	2987.66	4443.87	4931.8		2286.78	2224.86	1663.95	1538.28	1759.93	1892.4	2573.83	1744.38		3475.49	3597.05	1732.69	2073.28	1832.76	1933.1	1584.16	3615.3		0	4687.84	2255.82	3536.27	3	4687.84	#DIV/0!	1	2.07811	1.32564			0
ADIDLTKR	0	0	0	0	0	0	0	0		0	0	0	0	0	0	0	0		0	0	0	0	0	0	0	0		0	0	0	0	0	0	0	0		0	0	0	0	0	only one	#VALUE!	#VALUE!	#VALUE!	#VALUE!			0
ADIDVSGPKVDIDTPDIDIHGPEGK	0	0	0	0	0	0	0	0		0	0	0	0	0	0	0	0		0	0	0	0	0	0	0	0		0	0	0	0	0	0	0	0		0	0	0	0	0	only one	#VALUE!	#VALUE!	#VALUE!	#VALUE!			0
ADIEMPFDPSK	0	0	0	0	0	0	0	0		0	0	0	0	0	0	0	0		0	0	0	0	0	0	0	0		0	0	0	0	0	0	0	0		0	0	0	0	0	only one	#VALUE!	#VALUE!	#VALUE!	#VALUE!			0
ADIEVACYGYEGIDAVK	3024.54	3978.75	3539.92	3480.79	3559.6	3494.57	3673.4	4467.03		0	0	0	0	0	0	0	0		0	0	0	0	0	0	0	0		0	0	0	0	0	0	0	0		4070.21	0	0	0	1	only one	#VALUE!	#VALUE!	#VALUE!	#VALUE!			3024.54
ADIFMFDEPSSYLDVK	0	0	0	0	0	0	0	0		0	0	0	0	0	0	0	0		0	0	0	0	0	0	0	0		0	0	0	0	0	0	0	0		0	0	0	0	0	only one	#VALUE!	#VALUE!	#VALUE!	#VALUE!			0
ADIFVDPVLHTACALDIK	0	0	0	0	0	0	0	0		0	0	0	0	0	0	0	0		0	0	0	0	0	0	0	0		0	0	0	0	0	0	0	0		0	0	0	0	0	only one	#VALUE!	#VALUE!	#VALUE!	#VALUE!			0
ADIGVAMGIAGSDVSK	0	0	0	0	0	0	0	0		0	0	0	0	0	0	0	0		0	0	0	0	0	0	0	0		0	0	0	0	0	0	0	0		0	0	0	0	0	only one	#VALUE!	#VALUE!	#VALUE!	#VALUE!			0
ADILEDKDGK	0	0	0	0	0	0	0	0		0	0	0	0	0	0	0	0		0	0	0	0	0	0	0	0		0	0	0	0	0	0	0	0		0	0	0	0	0	only one	#VALUE!	#VALUE!	#VALUE!	#VALUE!			0
ADIWALGCLLYK	0	0	0	0	0	0	0	0		0	0	0	0	0	0	0	0		0	0	0	0	0	0	0	0		0	0	0	0	0	0	0	0		0	0	0	0	0	only one	#VALUE!	#VALUE!	#VALUE!	#VALUE!			0
ADIWSLGITAIELAK	1068.23	1124.29	856.643	1197.99	838.862	893.058	1487.53	1293.17		1863.24	1710.02	1265.51	1290.67	1342.59	1477.56	1837.34	1974.54		595.501	686.45	381.73	332.359	483.979	430.19	427.71	597.8		558.611	533.831	360.671	368.37	419.481	392.06	300.431	495.661		1390.35	1905.94	640.975	546.221	4	1905.94	1.37083	1	2.9735	3.48932			1464.36
ADIWSLGITAIELAR	933.38	1011.4	759.549	1168.22	1008.8	1018.2	1385.32	1112.2		0	0	0	0	0	0	0	0		942.631	875.977	700.621	777.889	719.45	642.058	539.919	952.041		0	0	0	0	0	0	0	0		1248.76	0	909.304	0	2	1248.76	1	#DIV/0!	1.37331	#DIV/0!			933.38
ADKDYHFK	0	0	0	0	0	0	0	0		0	0	0	0	0	0	0	0		0	0	0	0	0	0	0	0		0	0	0	0	0	0	0	0		0	0	0	0	0	only one	#VALUE!	#VALUE!	#VALUE!	#VALUE!			0
ADKDYHFKVDNDENEHQLSLR	0	0	0	0	0	0	0	0		11473.4	10126.2	11324	7960.26	8267.3	7838.16	8087.06	9050.61		6648.44	6298.53	7845.77	7450.39	5992.32	7523.04	6470.67	7042.15		6421.08	6508.01	5426.1	6062.93	5683.64	5734.29	5593.36	5954.23		0	8568.84	6473.49	6464.54	3	8568.84	#DIV/0!	1	1.32368	1.32551			0
ADKLAEEHSS	0	0	0	0	0	0	0	0		0	0	0	0	0	0	0	0		0	0	0	0	0	0	0	0		0	0	0	0	0	0	0	0		0	0	0	0	0	only one	#VALUE!	#VALUE!	#VALUE!	#VALUE!			0
ADKNEVAAEVAK	0	0	0	0	0	0	0	0		0	0	0	0	0	0	0	0		0	0	0	0	0	0	0	0		0	0	0	0	0	0	0	0		0	0	0	0	0	only one	#VALUE!	#VALUE!	#VALUE!	#VALUE!			0
ADKQHVLDMLFSAFEK	1102.22	833.12	946.422	881.63	932.94	826.058	898.728	982.321		2335.96	1749.95	1378.42	1523.74	2061.96	1452.48	1552.85	1495.38		0	0	0	0	0	0	0	0		937.289	833.46	769.672	845.757	895.581	943.279	844.311	860.72		940.524	1524.12	0	885.375	3	1524.12	1.6205	1	#DIV/0!	1.72144			1786.15
ADLANKR	0	0	0	0	0	0	0	0		0	0	0	0	0	0	0	0		0	0	0	0	0	0	0	0		0	0	0	0	0	0	0	0		0	0	0	0	0	only one	#VALUE!	#VALUE!	#VALUE!	#VALUE!			0
ADLGVSGPK	0	0	0	0	0	0	0	0		0	0	0	0	0	0	0	0		0	0	0	0	0	0	0	0		0	0	0	0	0	0	0	0		0	0	0	0	0	only one	#VALUE!	#VALUE!	#VALUE!	#VALUE!			0
ADLIAYLK	631.129	588.578	534.79	612.531	622.949	652.751	562.091	557.551		0	0	0	0	0	0	0	0		658.382	623.679	658.669	562.048	550.92	694.288	514.048	647.17		0	0	0	0	0	0	0	0		559.821	0	641.03	0	2	641.03	1.14506	#DIV/0!	1	#DIV/0!			722.682
ADLIFTVDFEIATK	711.959	741.822	628.84	628.209	734.17	702.878	945.032	930.221		1687.53	1173.66	1445.85	986.832	1235.6	1151.5	1793.05	1757.12		736.54	659.592	499.919	456.769	472.241	420.849	458.221	661.121		0	0	0	0	0	0	0	0		937.627	1775.09	698.066	0	3	1775.09	1.89317	1	2.54286	#DIV/0!			1347.86
ADLINNLGTIAK	28856.3	32151.5	23417.5	27122.5	27483.9	25807.5	22354.8	24658.5		27451.6	22838.8	17849.5	18935.4	20754	17432.6	16454.6	17840.9		17432.6	15610.2	15485.2	16354.5	18711	16159.6	16721.3	16910.1		12997.1	13331	9610.53	11503.6	11148.8	8305.2	9567.33	11743.7		23506.7	17147.7	16521.4	13164.1	4	23506.7	1	1.37083	1.4228	1.78567			28856.3
ADLLGIVSELQLK	0	0	0	0	0	0	0	0		639.602	621.832	681.5	427.609	462.721	551.15	520.329	514.74		312.621	352.051	338.69	293.179	302.171	394.609	332.85	381.929		0	0	0	0	0	0	0	0		0	517.534	332.336	0	2	517.534	#DIV/0!	1	1.55726	#DIV/0!			0
ADLLLEPCSHYR	6806.98	8259.28	6781.08	6706.76	6309.46	7219.58	6023.56	6406.85		0	0	0	0	0	0	0	0		0	0	0	0	0	0	0	0		8110.64	9181.41	6899.61	7689.11	7352.4	8760.52	8178.95	8361.81		6215.2	0	0	8646.02	2	8646.02	1.39111	#DIV/0!	#DIV/0!	1			9469.25
ADLLLSTQPGREEGSPLELER	3230.41	3193.89	3140.76	2873.31	3326.06	3109.14	2836.7	3173.81		0	0	0	0	0	0	0	0		3665.77	3051.92	2907.57	3412.23	3591.82	3348.04	3653.59	3537.71		3134.89	3314.79	2790.87	2765.84	3246.79	2928.2	2644.54	3068.67		3005.26	0	3358.84	3224.84	3	3358.84	1.11766	#DIV/0!	1	1.04155			3610.48
ADLNQGIGEPQSPSR	0	0	0	0	0	0	0	0		0	0	0	0	0	0	0	0		0	0	0	0	0	0	0	0		0	0	0	0	0	0	0	0		0	0	0	0	0	only one	#VALUE!	#VALUE!	#VALUE!	#VALUE!			0
ADLNQGIGEPQSPSRR	0	0	0	0	0	0	0	0		0	0	0	0	0	0	0	0		0	0	0	0	0	0	0	0		0	0	0	0	0	0	0	0		0	0	0	0	0	only one	#VALUE!	#VALUE!	#VALUE!	#VALUE!			0
ADLSGITK	0	0	0	0	0	0	0	0		0	0	0	0	0	0	0	0		0	0	0	0	0	0	0	0		0	0	0	0	0	0	0	0		0	0	0	0	0	only one	#VALUE!	#VALUE!	#VALUE!	#VALUE!			0
ADLTALFLPR	0	0	0	0	0	0	0	0		0	0	0	0	0	0	0	0		4122.49	3730.36	4142.83	4021.73	4448.18	3898.76	3933.51	4193.97		3711.02	3857.9	3255.58	3585.11	3236.68	3455.79	3216.11	3783.22		0	0	3926.43	3784.46	2	3926.43	#DIV/0!	#DIV/0!	1	1.03751			0
ADLTEYLSTHYK	0	0	0	0	0	0	0	0		0	0	0	0	0	0	0	0		0	0	0	0	0	0	0	0		0	0	0	0	0	0	0	0		0	0	0	0	0	only one	#VALUE!	#VALUE!	#VALUE!	#VALUE!			0
ADLVIVGAEGVVENGGIINK	0	0	0	0	0	0	0	0		0	0	0	0	0	0	0	0		0	0	0	0	0	0	0	0		0	0	0	0	0	0	0	0		0	0	0	0	0	only one	#VALUE!	#VALUE!	#VALUE!	#VALUE!			0
ADLYLEGK	0	0	0	0	0	0	0	0		0	0	0	0	0	0	0	0		0	0	0	0	0	0	0	0		0	0	0	0	0	0	0	0		0	0	0	0	0	only one	#VALUE!	#VALUE!	#VALUE!	#VALUE!			0
ADNIEVFAQGHGIIQVDK	0	0	0	0	0	0	0	0		7938.77	6147.99	6011.46	5982.78	6029.41	5520.18	6594.28	6748.73		5351.77	5085.59	4620.07	4751.94	5021.84	4888.24	5131.27	5391.98		4819.94	4841.04	3625.84	3896.33	3522.29	3573.94	3685.39	4827.63		0	6671.51	5218.68	4830.49	3	6671.51	#DIV/0!	1	1.27839	1.38112			0
ADPGEDDLGGTVDIVESEPENDHGVELLDQNSSIR	0	0	0	0	0	0	0	0		0	0	0	0	0	0	0	0		0	0	0	0	0	0	0	0		0	0	0	0	0	0	0	0		0	0	0	0	0	only one	#VALUE!	#VALUE!	#VALUE!	#VALUE!			0
ADPSLLGFSVNASSER	0	0	0	0	0	0	0	0		0	0	0	0	0	0	0	0		0	0	0	0	0	0	0	0		0	0	0	0	0	0	0	0		0	0	0	0	0	only one	#VALUE!	#VALUE!	#VALUE!	#VALUE!			0
ADPSQFELLK	0	0	0	0	0	0	0	0		0	0	0	0	0	0	0	0		0	0	0	0	0	0	0	0		0	0	0	0	0	0	0	0		0	0	0	0	0	only one	#VALUE!	#VALUE!	#VALUE!	#VALUE!			0
ADQELLMYSHDNIICGITSVAFSR	541.891	962.198	708.979	794.763	936.711	979.221	1023.2	1073.42		0	0	0	0	0	0	0	0		0	0	0	0	0	0	0	0		1259.29	1194.09	1038.51	974.839	1139.2	1153.98	1063.28	1146.01		1048.31	0	0	1226.69	2	1226.69	1.17016	#DIV/0!	#DIV/0!	1			634.102
ADQFLVGTSR	0	0	0	0	0	0	0	0		0	0	0	0	0	0	0	0		0	0	0	0	0	0	0	0		0	0	0	0	0	0	0	0		0	0	0	0	0	only one	#VALUE!	#VALUE!	#VALUE!	#VALUE!			0
ADRDESSPYAAMLAAQDVAQR	1694.1	1769.84	1777.7	1511.22	1621.6	1590.65	1724.66	1621.82		3356.17	2524.36	2259.05	2081.34	2793.58	2685.55	2163.72	2100.33		0	0	0	0	0	0	0	0		2006.97	1780.91	2159.98	2150.56	1797.53	1773.4	2160.28	1841.03		1673.24	2132.03	0	1893.94	3	2132.03	1.27419	1	#DIV/0!	1.12571			2158.6
ADRDQSPFSK	0	0	0	0	0	0	0	0		0	0	0	0	0	0	0	0		0	0	0	0	0	0	0	0		0	0	0	0	0	0	0	0		0	0	0	0	0	only one	#VALUE!	#VALUE!	#VALUE!	#VALUE!			0
ADRPSSLPLDFNDEFSDLDGVVQQR	0	0	0	0	0	0	0	0		0	0	0	0	0	0	0	0		0	0	0	0	0	0	0	0		0	0	0	0	0	0	0	0		0	0	0	0	0	only one	#VALUE!	#VALUE!	#VALUE!	#VALUE!			0
ADSFYIIESGEVSILIR	0	0	0	0	0	0	0	0		0	0	0	0	0	0	0	0		0	0	0	0	0	0	0	0		0	0	0	0	0	0	0	0		0	0	0	0	0	only one	#VALUE!	#VALUE!	#VALUE!	#VALUE!			0
ADSGPTQPPLSLSPAPETK	0	0	0	0	0	0	0	0		0	0	0	0	0	0	0	0		0	0	0	0	0	0	0	0		0	0	0	0	0	0	0	0		0	0	0	0	0	only one	#VALUE!	#VALUE!	#VALUE!	#VALUE!			0
ADSLLAVVK	0	0	0	0	0	0	0	0		0	0	0	0	0	0	0	0		0	0	0	0	0	0	0	0		0	0	0	0	0	0	0	0		0	0	0	0	0	only one	#VALUE!	#VALUE!	#VALUE!	#VALUE!			0
ADSLLEDITDIPK	1161.76	1594.84	1586.9	1435.36	1502.14	2101.64	1445.85	1581.2		2509.35	1999.61	2420.18	2059.53	2736.47	2778.33	2690.76	2423.2		1218.76	1346.22	1257.03	1271.13	1467.56	1906.09	1477.35	1443.34		1544.05	1395.92	1034.13	1336.27	1559.43	1461.87	1414.92	1686.25		1513.52	2556.98	1282.49	1469.98	4	2556.98	1.68943	1	1.99376	1.73947			1962.71
ADSPVNGLPK	0	0	0	0	0	0	0	0		0	0	0	0	0	0	0	0		0	0	0	0	0	0	0	0		0	0	0	0	0	0	0	0		0	0	0	0	0	only one	#VALUE!	#VALUE!	#VALUE!	#VALUE!			0
ADSVVVLLCR	0	0	0	0	0	0	0	0		0	0	0	0	0	0	0	0		0	0	0	0	0	0	0	0		0	0	0	0	0	0	0	0		0	0	0	0	0	only one	#VALUE!	#VALUE!	#VALUE!	#VALUE!			0
ADSWVEKEEPAPSN	0	0	0	0	0	0	0	0		0	0	0	0	0	0	0	0		0	0	0	0	0	0	0	0		0	0	0	0	0	0	0	0		0	0	0	0	0	only one	#VALUE!	#VALUE!	#VALUE!	#VALUE!			0
ADTGLKLPDFQDSIFEYFNTAPLAHDLTFR	0	0	0	0	0	0	0	0		0	0	0	0	0	0	0	0		273.321	108.38	173.481	302.579	230.07	170.88	267.051	92.877		295.62	254.77	163.13	313.23	264.989	252.859	319.59	314.78		0	0	190.85	275.195	2	275.195	#DIV/0!	#DIV/0!	1.44194	1			0
ADTIAKNELHK	0	0	0	0	0	0	0	0		0	0	0	0	0	0	0	0		0	0	0	0	0	0	0	0		0	0	0	0	0	0	0	0		0	0	0	0	0	only one	#VALUE!	#VALUE!	#VALUE!	#VALUE!			0
ADTLTLEER	0	0	0	0	0	0	0	0		0	0	0	0	0	0	0	0		0	0	0	0	0	0	0	0		0	0	0	0	0	0	0	0		0	0	0	0	0	only one	#VALUE!	#VALUE!	#VALUE!	#VALUE!			0
ADTLTLK	0	0	0	0	0	0	0	0		0	0	0	0	0	0	0	0		0	0	0	0	0	0	0	0		0	0	0	0	0	0	0	0		0	0	0	0	0	only one	#VALUE!	#VALUE!	#VALUE!	#VALUE!			0
ADTLTPEECQQFKK	5534.74	8562.4	9734.56	7403.03	7363.62	7614.85	7422.55	7486.63		0	0	0	0	0	0	0	0		10346.8	9721.07	8898.83	6696.54	7587.98	8563	9894.42	8716.9		8720.53	8706.03	5335.84	5753.8	5356.96	6117.81	5152.3	8541.06		7454.59	0	10033.9	8713.28	3	10033.9	1.34601	#DIV/0!	1	1.15157			7449.81
ADTNLGNILLNVLIPPNMPCTR	0	0	0	0	0	0	0	0		0	0	0	0	0	0	0	0		0	0	0	0	0	0	0	0		0	0	0	0	0	0	0	0		0	0	0	0	0	only one	#VALUE!	#VALUE!	#VALUE!	#VALUE!			0
ADTQTYQPYNK	753.388	2234.13	2431.62	2630.46	1718.46	1700.45	1487.32	1848.58		0	0	0	0	0	0	0	0		0	0	0	0	0	0	0	0		2724.92	2357.43	1441.64	1595.29	1010.8	1072.68	1026.27	2513.36		1667.95	0	0	2541.18	2	2541.18	1.52353	#DIV/0!	#DIV/0!	1			1147.81
ADTQTYQPYNKDWIK	0	0	0	0	0	0	0	0		64014	51779.7	45274.2	47419.7	33619.3	33726.6	31717.7	38298.5		30596.9	28421.6	30200.8	29915.4	24000.9	24325.8	26307.7	32586.8		32623	31315.7	26269.5	29645	22856.2	22605.7	26280.4	26347.9		0	35008.1	29509.3	31969.3	3	35008.1	#DIV/0!	1	1.18634	1.09505			0
ADTSSQGALVFLSK	0	0	0	0	0	0	0	0		0	0	0	0	0	0	0	0		0	0	0	0	0	0	0	0		0	0	0	0	0	0	0	0		0	0	0	0	0	only one	#VALUE!	#VALUE!	#VALUE!	#VALUE!			0
ADVDISGPK	0	0	0	0	0	0	0	0		0	0	0	0	0	0	0	0		0	0	0	0	0	0	0	0		0	0	0	0	0	0	0	0		0	0	0	0	0	only one	#VALUE!	#VALUE!	#VALUE!	#VALUE!			0
ADVDVSGPK	0	0	0	0	0	0	0	0		0	0	0	0	0	0	0	0		0	0	0	0	0	0	0	0		0	0	0	0	0	0	0	0		0	0	0	0	0	only one	#VALUE!	#VALUE!	#VALUE!	#VALUE!			0
ADVFHAYLSLLK	0	0	0	0	0	0	0	0		0	0	0	0	0	0	0	0		3514	3615.8	2867.74	2767.37	2554.99	2915.24	3458.91	2663.12		0	0	0	0	0	0	0	0		0	0	3564.9	0	1	only one	#VALUE!	#VALUE!	#VALUE!	#VALUE!			0
ADVIQATGDAICIFR	3665.26	4238.09	3743.05	3561.33	3762.3	3762.82	3985.38	3765.95		7694.44	6588.34	6688.65	6412.18	5962.91	5594.14	5686.01	6136.92		5210.12	4990.26	4360.87	3960.59	5215.54	4964.39	4708.98	4550.47		3422.18	3276.64	2465.56	2430.1	2908.98	2840.64	2515.27	3076.13		3875.67	5911.47	5100.19	3349.41	4	5911.47	1.52528	1	1.15907	1.76493			5590.54
ADVLSEEAILK	0	0	0	0	0	0	0	0		0	0	0	0	0	0	0	0		2524.36	2463.85	2282.18	2392.66	2469.32	3176.67	2615.37	2669.03		0	0	0	0	0	0	0	0		0	0	2494.1	0	1	only one	#VALUE!	#VALUE!	#VALUE!	#VALUE!			0
ADVQSIIGLQR	826.202	1182.73	1034.77	988.077	904.627	1104.52	993.95	1010.3		0	0	0	0	0	0	0	0		0	0	0	0	0	0	0	0		0	0	0	0	0	0	0	0		1002.13	0	0	0	1	only one	#VALUE!	#VALUE!	#VALUE!	#VALUE!			826.202
ADVVESWIGEK	0	0	0	0	0	0	0	0		0	0	0	0	0	0	0	0		6131.82	6274.13	5513.3	4924.63	5139.1	5883.67	6561	5560.89		0	0	0	0	0	0	0	0		0	0	6202.98	0	1	only one	#VALUE!	#VALUE!	#VALUE!	#VALUE!			0
ADVVESWIGEKENSLK	0	0	0	0	0	0	0	0		0	0	0	0	0	0	0	0		0	0	0	0	0	0	0	0		0	0	0	0	0	0	0	0		0	0	0	0	0	only one	#VALUE!	#VALUE!	#VALUE!	#VALUE!			0
ADVVESWIGEKENSLKTDDYGR	0	0	0	0	0	0	0	0		0	0	0	0	0	0	0	0		0	0	0	0	0	0	0	0		0	0	0	0	0	0	0	0		0	0	0	0	0	only one	#VALUE!	#VALUE!	#VALUE!	#VALUE!			0
ADYDTLSLR	0	0	0	0	0	0	0	0		0	0	0	0	0	0	0	0		0	0	0	0	0	0	0	0		0	0	0	0	0	0	0	0		0	0	0	0	0	only one	#VALUE!	#VALUE!	#VALUE!	#VALUE!			0
ADYDTLSLRSLR	0	0	0	0	0	0	0	0		0	0	0	0	0	0	0	0		0	0	0	0	0	0	0	0		0	0	0	0	0	0	0	0		0	0	0	0	0	only one	#VALUE!	#VALUE!	#VALUE!	#VALUE!			0
ADYEIASK	9214.56	12755.2	13722	13054	10685	10291	9469.68	11259.1		22521.3	18737	26465	19743.6	17069.1	15552.9	19901.6	22351.7		0	0	0	0	0	0	0	0		16331.8	16930.1	12834.1	15574.5	11818	13421.9	12460.7	17817.4		10364.4	21126.7	0	16631	3	21126.7	2.0384	1	#DIV/0!	1.27032			18782.9
AEACFVNCVER	1673.44	2693.19	2773.13	2671.81	2573.11	2853.27	2655.38	2446.32		4373.28	4028.15	4918.15	3901.73	3629.61	3551.96	4533.16	4902.83		3151.67	3085.74	2722.28	2314.04	2272.71	2645.09	3518.39	2277.13		3915.01	4595.48	2280.45	2521.56	2046.72	2663.49	2370.54	3586.1		2550.85	4717.99	3118.7	4255.24	4	4717.99	1.84958	1	1.51281	1.10875			3095.15
AEADKIYSFTDNAPSPSIGGSSR	0	0	0	0	0	0	0	0		0	0	0	0	0	0	0	0		0	0	0	0	0	0	0	0		0	0	0	0	0	0	0	0		0	0	0	0	0	only one	#VALUE!	#VALUE!	#VALUE!	#VALUE!			0
AEADKNDK	27051.1	36735.8	23024.8	32071.4	24503.5	24139.4	28131.5	31665		0	0	0	0	0	0	0	0		0	0	0	0	0	0	0	0		10936.8	11134.1	7125.13	8348.49	6813.59	6120.78	7439.04	9633.87		29898.2	0	0	11035.4	2	29898.2	1	#DIV/0!	#DIV/0!	2.70929			27051.1
AEADRIVFENPDPSDGFVLIPDLK	0	0	0	0	0	0	0	0		0	0	0	0	0	0	0	0		0	0	0	0	0	0	0	0		0	0	0	0	0	0	0	0		0	0	0	0	0	only one	#VALUE!	#VALUE!	#VALUE!	#VALUE!			0
AEAELCAEAEETR	399.079	1420.62	1187.82	1207.66	945.583	1209.84	1210.09	961.991		0	0	0	0	0	0	0	0		0	0	0	0	0	0	0	0		0	0	0	0	0	0	0	0		1086.04	0	0	0	1	only one	#VALUE!	#VALUE!	#VALUE!	#VALUE!			399.079
AEAESMYQIK	7750.64	12251.7	12557	11360.2	9500.58	9849.95	9053.75	11277		10745.9	8852.69	13521.8	8846.55	8625.55	8321.92	10200.1	12420.2		0	0	0	0	0	0	0	0		13946.4	13797.3	9354.21	8720.53	8202.23	9472.31	8039	13864.4		10165.4	11310.2	0	13871.8	3	13871.8	1.36461	1.22649	#DIV/0!	1			10576.6
AEAESMYQIKYEELQSLAGK	0	0	0	0	0	0	0	0		0	0	0	0	0	0	0	0		0	0	0	0	0	0	0	0		2578.65	2881.29	6321.28	5847.89	4440.17	4938.99	5349.17	2358.9		0	0	0	2729.97	1	only one	#VALUE!	#VALUE!	#VALUE!	#VALUE!			0
AEAGAGSATEFQFR	2267.84	3008.86	2469.67	2209.34	2269.88	2341.31	2244.84	2729.46		5871.45	4986.8	4431.87	4443.87	4853.47	4144.26	4415.01	4906.23		2862.78	3249.72	2948.37	3579.39	3375.53	3476.69	3283.68	3343.86		2901.94	2894.1	2041.62	2486.15	2431.45	2673.84	2303	2528.73		2487.15	4660.62	3056.25	2898.02	4	4660.62	1.87388	1	1.52495	1.60821			4249.65
AEAGDNLGALVR	6860.03	7386.11	6799.44	7345.27	7028.98	7813.75	6827.78	6754.34		17095.2	13323.6	13405.2	11896.1	13507.8	14445.2	11801.6	12960.2		9963.94	9613.86	10254	9873.87	11018.2	12577	10502.2	11323.2		10736.2	11607.7	10059	11169.7	10361.2	11565.2	10823.7	10784.7		6791.06	12380.9	9788.9	11172	4	12380.9	1.82312	1	1.26479	1.10821			12506.7
AEAGPEGVAPAPEGEKK	1671.35	2020.78	1584.82	1988.96	1762.49	2155.94	1529.77	1925.74		0	0	0	0	0	0	0	0		0	0	0	0	0	0	0	0		0	0	0	0	0	0	0	0		1727.76	0	0	0	1	only one	#VALUE!	#VALUE!	#VALUE!	#VALUE!			1671.35
AEAGVPAEFSIWTR	2335.64	2517.37	2396.64	2336.45	1914.96	2595.33	2275.24	2593.71		3931.6	3463.46	3401.84	3060.6	3709.99	3402.31	2936.54	3694.85		12226.3	11487.7	12844.8	12358.4	12656.6	11839.3	13489	14255.2		0	0	0	0	0	0	0	0		2434.47	3315.69	11857	0	3	11857	4.87046	3.57602	1	#DIV/0!			11375.6
AEALMRELDEEGSDPPLPGR	0	0	0	0	0	0	0	0		0	0	0	0	0	0	0	0		0	0	0	0	0	0	0	0		0	0	0	0	0	0	0	0		0	0	0	0	0	only one	#VALUE!	#VALUE!	#VALUE!	#VALUE!			0
AEAVESAQAGDKCDFTGTLIVVPDVSK	0	0	0	0	0	0	0	0		2781.99	2617.37	2237.23	2624.27	2405.46	2561.37	2393.99	2593.71		0	0	0	0	0	0	0	0		0	0	0	0	0	0	0	0		0	2493.85	0	0	1	only one	#VALUE!	#VALUE!	#VALUE!	#VALUE!			0
AECLEKFPVIQHFK	0	0	0	0	0	0	0	0		0	0	0	0	0	0	0	0		0	0	0	0	0	0	0	0		0	0	0	0	0	0	0	0		0	0	0	0	0	only one	#VALUE!	#VALUE!	#VALUE!	#VALUE!			0
AECMLQQAER	1466.84	2852.28	2614.1	2984.97	2532.77	2592.45	2248.89	1987.45		4717.48	3940.33	4435.87	4086.64	3532.56	3484.9	4096.57	4311.58		0	0	0	0	0	0	0	0		3826.21	4604.09	3153.2	3527.67	2813.01	3441.93	3063.15	4177.14		2118.17	4204.07	0	4215.15	3	4215.15	1.99	1.00263	#DIV/0!	1			2919.01
AECSAEQCYK	778.871	1334.89	1152.38	1460.25	1456.01	1282.64	1228.43	997.277		0	0	0	0	0	0	0	0		1263.93	1286.47	1094.38	947.663	1163.29	903.18	1494.04	1061.51		1155.74	1098.1	501.251	604.702	647.87	516.43	571.631	1002.5		1112.85	0	1275.2	1126.92	3	1275.2	1.14588	#DIV/0!	1	1.13158			892.494
AEDAVEAIR	0	0	0	0	0	0	0	0		0	0	0	0	0	0	0	0		0	0	0	0	0	0	0	0		0	0	0	0	0	0	0	0		0	0	0	0	0	only one	#VALUE!	#VALUE!	#VALUE!	#VALUE!			0
AEDDQPLPGVLLSLSGGLFR	0	0	0	0	0	0	0	0		0	0	0	0	0	0	0	0		0	0	0	0	0	0	0	0		0	0	0	0	0	0	0	0		0	0	0	0	0	only one	#VALUE!	#VALUE!	#VALUE!	#VALUE!			0
AEDGATPSPSNETPK	0	0	0	0	0	0	0	0		0	0	0	0	0	0	0	0		0	0	0	0	0	0	0	0		0	0	0	0	0	0	0	0		0	0	0	0	0	only one	#VALUE!	#VALUE!	#VALUE!	#VALUE!			0
AEDGATPSPSNETPKK	0	0	0	0	0	0	0	0		0	0	0	0	0	0	0	0		0	0	0	0	0	0	0	0		0	0	0	0	0	0	0	0		0	0	0	0	0	only one	#VALUE!	#VALUE!	#VALUE!	#VALUE!			0
AEDGATPSPSNETPKKK	0	0	0	0	0	0	0	0		0	0	0	0	0	0	0	0		0	0	0	0	0	0	0	0		0	0	0	0	0	0	0	0		0	0	0	0	0	only one	#VALUE!	#VALUE!	#VALUE!	#VALUE!			0
AEDGHAVAKK	0	0	0	0	0	0	0	0		0	0	0	0	0	0	0	0		0	0	0	0	0	0	0	0		0	0	0	0	0	0	0	0		0	0	0	0	0	only one	#VALUE!	#VALUE!	#VALUE!	#VALUE!			0
AEDGSVIDYELIDQDAR	2010.17	2465.9	2847.93	2455.67	2377.12	2482.19	2046.86	2345.86		3682.07	3367.12	5161.95	2888.69	2984.97	3607.54	4064.32	3485.62		2129.5	1487.32	1711.68	1609.62	1491.04	1863.24	2263.44	1539.56		3646	3222.13	2536.46	2161.17	2324.33	3172.27	1946.28	3436.92		2196.36	3774.97	1808.41	3434.07	4	3774.97	1.71874	1	2.08745	1.09927			3454.95
AEDGSVIDYELIDQDARDLYDAGVKR	0	0	0	0	0	0	0	0		0	0	0	0	0	0	0	0		0	0	0	0	0	0	0	0		0	0	0	0	0	0	0	0		0	0	0	0	0	only one	#VALUE!	#VALUE!	#VALUE!	#VALUE!			0
AEDKEWMPVTK	0	0	0	0	0	0	0	0		13594.2	11589.3	12173.9	10065.3	9688.78	9706.26	9347.73	11586.8		0	0	0	0	0	0	0	0		0	0	0	0	0	0	0	0		0	10467.3	0	0	1	only one	#VALUE!	#VALUE!	#VALUE!	#VALUE!			0
AEDNADTLALVFEAPNQEK	5607.73	6233.82	4858.52	5097.59	5160.88	5660.05	4696.6	5527.84		1388.59	1180.68	1329.9	1168.22	665.821	724.69	1240.41	1231.58		4505.9	4732.22	3854.16	4375.1	3988.14	3521.07	5448.34	5227.84		0	0	0	0	0	0	0	0		5112.22	1236	4619.06	0	3	5112.22	1	4.13611	1.10677	#DIV/0!			5607.73
AEEDEILNRSPR	0	0	0	0	0	0	0	0		0	0	0	0	0	0	0	0		0	0	0	0	0	0	0	0		0	0	0	0	0	0	0	0		0	0	0	0	0	only one	#VALUE!	#VALUE!	#VALUE!	#VALUE!			0
AEEDTQFNYHR	0	0	0	0	0	0	0	0		0	0	0	0	0	0	0	0		0	0	0	0	0	0	0	0		0	0	0	0	0	0	0	0		0	0	0	0	0	only one	#VALUE!	#VALUE!	#VALUE!	#VALUE!			0
AEEILEK	15881.9	21166.6	18838.5	20418.7	19134.7	18761.7	16993.6	17478.6		0	0	0	0	0	0	0	0		0	0	0	0	0	0	0	0		0	0	0	0	0	0	0	0		17236.1	0	0	0	1	only one	#VALUE!	#VALUE!	#VALUE!	#VALUE!			15881.9
AEEKSPISINVK	0	0	0	0	0	0	0	0		0	0	0	0	0	0	0	0		0	0	0	0	0	0	0	0		0	0	0	0	0	0	0	0		0	0	0	0	0	only one	#VALUE!	#VALUE!	#VALUE!	#VALUE!			0
AEELGLPILGVLR	0	0	0	0	0	0	0	0		680.141	377.439	508.111	508.929	566.931	498.749	520.379	380.151		414.13	245.74	413.261	323.271	338.031	444.26	435.518	340.391		204.011	230.619	185.87	241.941	204.91	278.49	216.57	211.149		0	450.265	329.935	217.315	3	450.265	#DIV/0!	1	1.36471	2.07195			0
AEELSPAALSPSLEPIR	0	0	0	0	0	0	0	0		0	0	0	0	0	0	0	0		0	0	0	0	0	0	0	0		0	0	0	0	0	0	0	0		0	0	0	0	0	only one	#VALUE!	#VALUE!	#VALUE!	#VALUE!			0
AEENTDQASPQEDYAGFER	0	0	0	0	0	0	0	0		0	0	0	0	0	0	0	0		0	0	0	0	0	0	0	0		0	0	0	0	0	0	0	0		0	0	0	0	0	only one	#VALUE!	#VALUE!	#VALUE!	#VALUE!			0
AEERPTFDYLQSVLDDFYTATEGQYQQQP	0	0	0	0	0	0	0	0		0	0	0	0	0	0	0	0		0	0	0	0	0	0	0	0		0	0	0	0	0	0	0	0		0	0	0	0	0	only one	#VALUE!	#VALUE!	#VALUE!	#VALUE!			0
AEEVATFFAK	0	0	0	0	0	0	0	0		11284.1	9380.83	10951.9	8364.71	8270.16	8512.1	8471.49	9769.03		15981.3	14475.2	15491.6	15465.9	16318.3	17147.4	15549.7	17023		0	0	0	0	0	0	0	0		0	9120.26	15228.3	0	2	15228.3	#DIV/0!	1.66972	1	#DIV/0!			0
AEEYEFLTPVEEAPK	15468	17205.7	14310.6	16951.2	17012.4	17592.8	13825.1	14506.4		34747	24181.2	24547.7	23660.6	19615.4	22981.7	21010.2	22563.4		22222	21156.3	21662.3	22319.2	20214.5	20576.4	25927.6	26490.7		16444.3	16824.8	12618.9	14276.9	14378.2	13665	14741.5	16565.6		14165.7	21786.8	21689.1	16634.5	4	21786.8	1.53799	1	1.0045	1.30973			23789.7
AEFEVHEVYAVDVLVSSGEGK	0	0	0	0	0	0	0	0		0	0	0	0	0	0	0	0		0	0	0	0	0	0	0	0		0	0	0	0	0	0	0	0		0	0	0	0	0	only one	#VALUE!	#VALUE!	#VALUE!	#VALUE!			0
AEFGPPGPGAGSR	2133.19	2234.6	2431.95	2466.42	2466.59	2235.06	2021.77	2267.21		7395.85	6257.63	6477.4	5468.01	5792.22	5809.1	4882.82	5584.84		3502.57	3482.48	3640.95	3878.55	3949.9	4115.07	3663.23	3971.31		4012.54	3907.69	3175.35	4014.49	3706.91	4253.99	3687.69	3776.41		2144.49	5233.83	3492.53	3960.11	4	5233.83	2.4406	1	1.49858	1.32164			5206.27
AEFIVGGK	0	0	0	0	0	0	0	0		20921.5	17769.3	19532.6	15660	18804.6	17512.5	16557.5	16676.2		12904.6	12456.4	12707.6	12944.9	14359.3	15465.9	14536.6	14077.5		9946	10371.2	9176.96	9555.4	9780.55	11038.1	9203.71	10152.9		0	16616.8	12680.5	10158.6	3	16616.8	#DIV/0!	1	1.31042	1.63574			0
AEFTSPPSLFK	0	0	0	0	0	0	0	0		0	0	0	0	0	0	0	0		2875.51	3002.4	3459.15	3417.2	2819.26	3059.12	3460.34	3251.52		0	0	0	0	0	0	0	0		0	0	2938.95	0	1	only one	#VALUE!	#VALUE!	#VALUE!	#VALUE!			0
AEFVEVTK	18123.8	22462	24547.7	18122.6	21478.4	19186.4	18366.6	21262.2		40057.9	24866.2	35565.7	25861.2	24783.6	29401.5	27069.9	30923.2		0	0	0	0	0	0	0	0		21790.3	22252.8	11206.1	15331.4	17494.3	17586.7	17782.9	15742.8		19814.4	28996.5	0	22021.6	3	28996.5	1.46341	1	#DIV/0!	1.31673			26522.5
AEFVWHK	0	0	0	0	0	0	0	0		0	0	0	0	0	0	0	0		0	0	0	0	0	0	0	0		0	0	0	0	0	0	0	0		0	0	0	0	0	only one	#VALUE!	#VALUE!	#VALUE!	#VALUE!			0
AEGDVAALNRR	0	0	0	0	0	0	0	0		0	0	0	0	0	0	0	0		0	0	0	0	0	0	0	0		0	0	0	0	0	0	0	0		0	0	0	0	0	only one	#VALUE!	#VALUE!	#VALUE!	#VALUE!			0
AEGEPQEESPLKSK	0	0	0	0	0	0	0	0		0	0	0	0	0	0	0	0		0	0	0	0	0	0	0	0		0	0	0	0	0	0	0	0		0	0	0	0	0	only one	#VALUE!	#VALUE!	#VALUE!	#VALUE!			0
AEGEWEDQEALDYFSDKESGK	0	0	0	0	0	0	0	0		0	0	0	0	0	0	0	0		0	0	0	0	0	0	0	0		0	0	0	0	0	0	0	0		0	0	0	0	0	only one	#VALUE!	#VALUE!	#VALUE!	#VALUE!			0
AEGEWEDQEALDYFSDKESGKQK	0	0	0	0	0	0	0	0		0	0	0	0	0	0	0	0		0	0	0	0	0	0	0	0		0	0	0	0	0	0	0	0		0	0	0	0	0	only one	#VALUE!	#VALUE!	#VALUE!	#VALUE!			0
AEGFVDALHR	0	0	0	0	0	0	0	0		0	0	0	0	0	0	0	0		0	0	0	0	0	0	0	0		0	0	0	0	0	0	0	0		0	0	0	0	0	only one	#VALUE!	#VALUE!	#VALUE!	#VALUE!			0
AEGGGGGGRPGAPAAGDGKTEQK	0	0	0	0	0	0	0	0		0	0	0	0	0	0	0	0		1964.44	1873.86	2705.35	2307.64	2077.74	2567.41	2172.59	1938.2		0	0	0	0	0	0	0	0		0	0	1919.15	0	1	only one	#VALUE!	#VALUE!	#VALUE!	#VALUE!			0
AEGILLLVK	0	0	0	0	0	0	0	0		0	0	0	0	0	0	0	0		0	0	0	0	0	0	0	0		0	0	0	0	0	0	0	0		0	0	0	0	0	only one	#VALUE!	#VALUE!	#VALUE!	#VALUE!			0
AEGPEVDVNLPK	2891.5	4510.28	4459.6	3769.61	4073.91	4399.43	3457.47	3725.71		5621.74	5334.73	7494.93	4883.84	4929.07	4907.59	5847.08	5911.06		5875.52	5389.74	4713.23	3993.95	4828.97	5539.73	6463.05	4366.31		5280.28	5575.94	3481.76	3413.89	3269.15	4079.28	3006.36	4837.35		3591.59	5879.07	5632.63	5428.11	4	5879.07	1.6369	1	1.04375	1.08308			4733.08
AEGSDVANAVLDGADCIMLSGETAK	3563.8	4028.98	3970.21	4175.4	3406.56	3834.17	3594.56	3907.42		4492.8	3795.3	4508.09	3585.6	3139.46	3579.15	4264.32	4088.91		2381.9	2368.4	1778.44	1997.67	2038.09	1910.85	2393.82	2127.44		4992.34	5163.74	2482.88	2434.31	2647.47	2920.1	2503.97	5022.19		3750.99	4176.61	2375.15	5078.04	4	5078.04	1.35379	1.21583	2.13798	1			4824.62
AEGSDVANAVLDGADCIMLSGETAKGDYPLEAVR	3505	4193.1	3601.54	4015.6	3519.61	3829.39	4365.71	4196.58		5594.91	5057.47	4469.51	5096.53	3711.28	3861.11	4364.2	4765.79		1656.01	1423.28	1229.96	1084.26	1545.12	1445.85	1402.03	1176.1		3189.03	3998.66	2205.06	2428.58	1870.1	1861.05	2224.25	2704.6		4281.15	4564.99	1539.65	3593.84	4	4564.99	1.0663	1	2.96496	1.27023			3737.39
AEGSPNQGKK	0	0	0	0	0	0	0	0		0	0	0	0	0	0	0	0		0	0	0	0	0	0	0	0		0	0	0	0	0	0	0	0		0	0	0	0	0	only one	#VALUE!	#VALUE!	#VALUE!	#VALUE!			0
AEGSPSEGKK	0	0	0	0	0	0	0	0		0	0	0	0	0	0	0	0		0	0	0	0	0	0	0	0		0	0	0	0	0	0	0	0		0	0	0	0	0	only one	#VALUE!	#VALUE!	#VALUE!	#VALUE!			0
AEGTPNQGKK	0	0	0	0	0	0	0	0		0	0	0	0	0	0	0	0		0	0	0	0	0	0	0	0		6599.31	6248.53	6139.9	6317.77	5705.35	5625.63	5631.49	6430.88		0	0	0	6423.92	1	only one	#VALUE!	#VALUE!	#VALUE!	#VALUE!			0
AEHIPAGK	0	0	0	0	0	0	0	0		0	0	0	0	0	0	0	0		0	0	0	0	0	0	0	0		0	0	0	0	0	0	0	0		0	0	0	0	0	only one	#VALUE!	#VALUE!	#VALUE!	#VALUE!			0
AEIGDVSILVNNAGVVYTSDLFATQDPQIEK	0	0	0	0	0	0	0	0		0	0	0	0	0	0	0	0		0	0	0	0	0	0	0	0		0	0	0	0	0	0	0	0		0	0	0	0	0	only one	#VALUE!	#VALUE!	#VALUE!	#VALUE!			0
AEIISLCK	0	0	0	0	0	0	0	0		0	0	0	0	0	0	0	0		0	0	0	0	0	0	0	0		13981.2	13285.8	9217.12	9402.31	9398.4	10346.8	8668.7	13732.4		0	0	0	13633.5	1	only one	#VALUE!	#VALUE!	#VALUE!	#VALUE!			0
AEIRYEGILYTIDTENSTVALAK	0	0	0	0	0	0	0	0		0	0	0	0	0	0	0	0		0	0	0	0	0	0	0	0		0	0	0	0	0	0	0	0		0	0	0	0	0	only one	#VALUE!	#VALUE!	#VALUE!	#VALUE!			0
AEISCTDNQDGTCSVSYLPVLPGDYSILVK	438.879	715.288	648.458	813.941	628.579	426.511	795.413	667.438		0	0	0	0	0	0	0	0		0	0	0	0	0	0	0	0		0	0	0	0	0	0	0	0		731.425	0	0	0	1	only one	#VALUE!	#VALUE!	#VALUE!	#VALUE!			438.879
AEISELPSIVQDLANGNITWADVEAR	442.079	632.648	552.569	518.051	536.141	502.591	506.42	628.592		1844.74	1173.17	966.148	1100.77	1381.29	1197.82	1088.41	1471.53		506.68	588.501	476.4	535.191	665.419	457.231	439.71	668.169		661.098	930.112	411.8	706.551	523.258	534.131	697.882	498.479		567.506	1279.97	547.59	795.605	4	1279.97	2.25543	1	2.33745	1.6088			997.076
AEISFEDRK	0	0	0	0	0	0	0	0		0	0	0	0	0	0	0	0		0	0	0	0	0	0	0	0		0	0	0	0	0	0	0	0		0	0	0	0	0	only one	#VALUE!	#VALUE!	#VALUE!	#VALUE!			0
AEISNAIDQYVTGTIGEDEDLIK	0	0	0	0	0	0	0	0		2083.8	1874.51	1980.57	1893.45	1671.12	1794.54	1891.22	2277.13		1186.17	856.352	971.507	1116.6	1329.44	1167.49	1371.84	1385.03		2004.6	1842.69	1076.48	1423.77	1440.75	1098.64	1550.05	1987.86		0	2084.17	1021.26	1923.65	3	2084.17	#DIV/0!	1	2.04078	1.08345			0
AEITFDDHK	0	0	0	0	0	0	0	0		0	0	0	0	0	0	0	0		0	0	0	0	0	0	0	0		0	0	0	0	0	0	0	0		0	0	0	0	0	only one	#VALUE!	#VALUE!	#VALUE!	#VALUE!			0
AEKDEPGAWEETFK	9398.4	14579	12083.1	14598.2	11972.2	12633.8	12113.3	13012.4		24823.2	19956.9	31719.9	23002.5	15715.5	17189	26799.2	28415.7		0	0	0	0	0	0	0	0		20010.9	19950	10929.2	12865.3	10584.8	10540.1	10895.9	20257.9		12562.8	27607.4	0	19980.5	3	27607.4	2.19755	1	#DIV/0!	1.38172			20653.4
AEKDNAEIR	0	0	0	0	0	0	0	0		0	0	0	0	0	0	0	0		0	0	0	0	0	0	0	0		0	0	0	0	0	0	0	0		0	0	0	0	0	only one	#VALUE!	#VALUE!	#VALUE!	#VALUE!			0
AELDAAVLK	0	0	0	0	0	0	0	0		20141.7	16518.6	14658	14135.2	14934.9	15217	12688.2	14044.3		0	0	0	0	0	0	0	0		6325.22	6591.08	5768.58	7029.96	6891.97	8203.36	6808.87	6604.8		0	13366.3	0	6458.15	2	13366.3	#DIV/0!	1	#DIV/0!	2.06967			0
AELDEVNK	0	0	0	0	0	0	0	0		0	0	0	0	0	0	0	0		0	0	0	0	0	0	0	0		5798.64	5195.69	5192.81	5348.43	5753	6014.8	5498.03	5533.21		0	0	0	5497.17	1	only one	#VALUE!	#VALUE!	#VALUE!	#VALUE!			0
AELDGTILK	0	0	0	0	0	0	0	0		0	0	0	0	0	0	0	0		0	0	0	0	0	0	0	0		0	0	0	0	0	0	0	0		0	0	0	0	0	only one	#VALUE!	#VALUE!	#VALUE!	#VALUE!			0
AELEALLSSK	918.407	1790.81	1745.95	1802.9	1849.22	1817.95	1448.56	1661.07		1567.45	1335.72	2970.31	1334.33	1589.77	1558.99	2341.47	2391.33		1275.64	1270.69	1146.8	1020.6	1174.47	1176.43	1529.35	1077		0	0	0	0	0	0	0	0		1554.81	2366.4	1273.16	0	3	2366.4	1.52198	1	1.85868	#DIV/0!			1397.8
AELEALLSSKDDVGK	10124.8	14559.8	16261.8	13553.7	13270.2	14710.9	12450.4	14298.7		0	0	0	0	0	0	0	0		0	0	0	0	0	0	0	0		15972.5	16041.3	11402	10676.9	10807.9	12054.6	10036	15035.7		13374.5	0	0	16006.9	2	16006.9	1.19682	#DIV/0!	#DIV/0!	1			12117.5
AELEQHLEQEQEFQVNK	1757.98	2233.36	2007.24	2221.32	1730.53	1969.89	2213.63	1861.95		0	0	0	0	0	0	0	0		3145.56	2866.15	2948.57	2809.12	2838.67	3129.25	3649.04	2837.29		0	0	0	0	0	0	0	0		2037.79	0	3005.86	0	2	3005.86	1.47505	#DIV/0!	1	#DIV/0!			2593.11
AELGMGDSTSQSPPIKR	0	0	0	0	0	0	0	0		0	0	0	0	0	0	0	0		0	0	0	0	0	0	0	0		0	0	0	0	0	0	0	0		0	0	0	0	0	only one	#VALUE!	#VALUE!	#VALUE!	#VALUE!			0
AELIVQPELK	0	0	0	0	0	0	0	0		12286.6	10977.8	11920	9889.62	10908.8	11176.6	9080.78	10116.3		0	0	0	0	0	0	0	0		0	0	0	0	0	0	0	0		0	9598.56	0	0	1	only one	#VALUE!	#VALUE!	#VALUE!	#VALUE!			0
AELLQSDENGIPSSPQK	0	0	0	0	0	0	0	0		0	0	0	0	0	0	0	0		0	0	0	0	0	0	0	0		0	0	0	0	0	0	0	0		0	0	0	0	0	only one	#VALUE!	#VALUE!	#VALUE!	#VALUE!			0
AELLRFPER	0	0	0	0	0	0	0	0		0	0	0	0	0	0	0	0		0	0	0	0	0	0	0	0		0	0	0	0	0	0	0	0		0	0	0	0	0	only one	#VALUE!	#VALUE!	#VALUE!	#VALUE!			0
AELNNEKK	0	0	0	0	0	0	0	0		0	0	0	0	0	0	0	0		6889.58	7213.58	6879.56	7498.05	7799.14	9222.23	7535.57	6636.93		0	0	0	0	0	0	0	0		0	0	7051.58	0	1	only one	#VALUE!	#VALUE!	#VALUE!	#VALUE!			0
AELNPWPEYIYTR	3452.68	5677.34	4242.5	5354.37	4120.78	4620.39	4421.74	4626.8		6412.63	4908.95	6317.77	4837.01	3962.79	4283.87	6043.21	6125.02		4348.19	4273.49	3587.59	3391.95	3211.21	3355.01	4380.86	3773.27		5101.48	5426.1	3729.59	3668.31	3110.65	2752.83	3437.4	4971.96		4524.27	6084.12	4310.84	5263.79	4	6084.12	1.34477	1	1.41135	1.15584			4643.07
AELSSLQTAR	5171.62	5983.61	6159.08	5870.22	5479.39	6341.9	5234.01	6257.19		10210.7	8913.65	11754.3	8539.29	8259.85	7647.65	9541.5	9542.16		8120.77	8218.73	8071.38	7086.22	7464.86	8329.42	8601.66	7938.77		0	0	0	0	0	0	0	0		5745.6	9541.83	8169.75	0	3	9541.83	1.66072	1	1.16795	#DIV/0!			8588.61
AELYKEPTNEELNR	0	0	0	0	0	0	0	0		0	0	0	0	0	0	0	0		0	0	0	0	0	0	0	0		0	0	0	0	0	0	0	0		0	0	0	0	0	only one	#VALUE!	#VALUE!	#VALUE!	#VALUE!			0
AENFFILR	0	0	0	0	0	0	0	0		32580	27203.4	27440.1	26395.4	25906	23325.2	23739.5	27229.8		0	0	0	0	0	0	0	0		14521.5	14298.7	12134.3	13507.8	12574.4	12261.9	12718.1	14067.7		0	25484.6	0	14410.1	2	25484.6	#DIV/0!	1	#DIV/0!	1.76853			0
AENGLLMTPCYTANFVAPEVLKR	0	0	0	0	0	0	0	0		0	0	0	0	0	0	0	0		0	0	0	0	0	0	0	0		688.298	636.369	454.451	482.87	516.781	677.468	647.421	530.269		0	0	0	662.334	1	only one	#VALUE!	#VALUE!	#VALUE!	#VALUE!			0
AENLGEVLRGDR	0	0	0	0	0	0	0	0		0	0	0	0	0	0	0	0		0	0	0	0	0	0	0	0		0	0	0	0	0	0	0	0		0	0	0	0	0	only one	#VALUE!	#VALUE!	#VALUE!	#VALUE!			0
AENLSVPVIGALLR	0	0	0	0	0	0	0	0		0	0	0	0	0	0	0	0		0	0	0	0	0	0	0	0		0	0	0	0	0	0	0	0		0	0	0	0	0	only one	#VALUE!	#VALUE!	#VALUE!	#VALUE!			0
AENNPWVTPIADQFQLGVSHVFEYIR	440.18	400.42	368.14	442.741	502.131	415.26	494.779	476.261		1973.44	1613.64	1551.45	1663.38	1733.41	1617.67	1427.33	1742.45		382.971	457.608	312.51	173.47	469.431	243.76	313.15	327.089		693.812	801.09	694.591	509.582	445.432	472.529	556.779	705.739		485.52	1584.89	420.29	747.451	4	1584.89	3.26431	1	3.77094	2.12039			1436.88
AENNSEVGASGYGVPGPTWDR	1889.65	1981.94	1794.04	1810.16	2101.93	1787.96	1914.17	1661.65		3312.26	2598.93	2801.92	2566.52	2599.29	2069.83	2234.6	2391.33		1959.13	1873.99	2157.73	2063.53	2443.27	2510.22	2353.51	2503.97		1722.51	1830.09	1550.7	2166.27	1422.78	2014.91	2075.44	1643.66		1787.91	2312.97	1916.56	1776.3	4	2312.97	1.29367	1	1.20683	1.30212			2444.58
AENPEPLVFGVK	3670.6	4538.82	4130.5	4311.28	3982.34	4259.89	3482.24	3412.94		10366.9	7879.02	9213.92	7883.39	7404.57	7361.07	7404.57	8283.93		4829.64	4499.97	5347.32	4381.47	4540.39	4625.2	4751.28	4922.24		5355.11	4816.94	4227.53	4406.45	4441.1	4777.04	4048.86	5756.2		3447.59	7844.25	4664.81	5086.02	4	7844.25	2.27528	1	1.68158	1.54232			8351.66
AENQPIRDVLK	0	0	0	0	0	0	0	0		0	0	0	0	0	0	0	0		0	0	0	0	0	0	0	0		0	0	0	0	0	0	0	0		0	0	0	0	0	only one	#VALUE!	#VALUE!	#VALUE!	#VALUE!			0
AENQVLAMR	0	0	0	0	0	0	0	0		0	0	0	0	0	0	0	0		0	0	0	0	0	0	0	0		6055.79	6312.52	5710.89	6951.46	6612.59	7019.73	6991.08	7048.99		0	0	0	6184.16	1	only one	#VALUE!	#VALUE!	#VALUE!	#VALUE!			0
AENSSLNLIGK	0	0	0	0	0	0	0	0		0	0	0	0	0	0	0	0		0	0	0	0	0	0	0	0		0	0	0	0	0	0	0	0		0	0	0	0	0	only one	#VALUE!	#VALUE!	#VALUE!	#VALUE!			0
AENYDIPSADR	0	0	0	0	0	0	0	0		0	0	0	0	0	0	0	0		0	0	0	0	0	0	0	0		0	0	0	0	0	0	0	0		0	0	0	0	0	only one	#VALUE!	#VALUE!	#VALUE!	#VALUE!			0
AEPAKIEAFR	0	0	0	0	0	0	0	0		0	0	0	0	0	0	0	0		2241.27	1867.25	2380.25	2767.56	2412.98	2539.8	2578.83	3196.11		0	0	0	0	0	0	0	0		0	0	2054.26	0	1	only one	#VALUE!	#VALUE!	#VALUE!	#VALUE!			0
AEPLETFPFDQSK	0	0	0	0	0	0	0	0		0	0	0	0	0	0	0	0		0	0	0	0	0	0	0	0		0	0	0	0	0	0	0	0		0	0	0	0	0	only one	#VALUE!	#VALUE!	#VALUE!	#VALUE!			0
AEPPASPTPPSPPPPPSPPASPSLPPAGAIDTR	0	0	0	0	0	0	0	0		0	0	0	0	0	0	0	0		0	0	0	0	0	0	0	0		0	0	0	0	0	0	0	0		0	0	0	0	0	only one	#VALUE!	#VALUE!	#VALUE!	#VALUE!			0
AEPPQCTSLAWSADGQTLFAGYTDNLVR	2130.39	2171.69	1617.44	1898.57	1862.98	1953.57	1881.67	1916.16		1967.43	1245.06	1160.39	1168.3	1080.06	1171.79	1131.48	1021.6		1356.24	1377.56	1505.16	1599.61	1603.94	1880.63	1611.4	1605.49		1971.94	1817.58	1946.55	2274.13	2180.59	2120.37	2240.96	2008.08		1898.91	1076.54	1366.9	1894.76	4	1898.91	1	1.76391	1.38921	1.00219			2130.39
AEPVEVVAPR	0	0	0	0	0	0	0	0		0	0	0	0	0	0	0	0		0	0	0	0	0	0	0	0		0	0	0	0	0	0	0	0		0	0	0	0	0	only one	#VALUE!	#VALUE!	#VALUE!	#VALUE!			0
AEQAEADKK	0	0	0	0	0	0	0	0		0	0	0	0	0	0	0	0		0	0	0	0	0	0	0	0		0	0	0	0	0	0	0	0		0	0	0	0	0	only one	#VALUE!	#VALUE!	#VALUE!	#VALUE!			0
AEQEEEFISNTLFK	3178.21	3538.45	3288.7	3345.49	2836.51	3476.93	3239.15	3152.98		7108.35	5519.03	5539.35	4712.25	5651.82	4956.14	4689.44	5018.01		2504.31	2714.56	2947.14	3070.59	3479.83	3855.49	2824.15	3428.12		3081.25	3155.17	3230.63	3250.85	3057.63	3321.46	3138.59	3202.76		3196.07	4853.73	2609.43	3118.21	4	4853.73	1.51866	1	1.86007	1.55658			4826.61
AEQGSEEEGEGEEEEEEGGESK	0	0	0	0	0	0	0	0		0	0	0	0	0	0	0	0		0	0	0	0	0	0	0	0		0	0	0	0	0	0	0	0		0	0	0	0	0	only one	#VALUE!	#VALUE!	#VALUE!	#VALUE!			0
AEQPSPPNSDSGQDAHPDPDANPDAAR	0	0	0	0	0	0	0	0		0	0	0	0	0	0	0	0		0	0	0	0	0	0	0	0		0	0	0	0	0	0	0	0		0	0	0	0	0	only one	#VALUE!	#VALUE!	#VALUE!	#VALUE!			0
AEQWNVNYVETSAK	3931.87	4415.31	4518.72	4090.89	4431.26	4321.45	3574.68	3977.37		0	0	0	0	0	0	0	0		4292.49	4077.59	4483.47	5030.9	4556.15	5270.41	4496.23	5081.72		0	0	0	0	0	0	0	0		3776.03	0	4185.04	0	2	4185.04	1.10832	#DIV/0!	1	#DIV/0!			4357.76
AESFFQTK	10126.9	12013.8	9111.67	10679.8	10739.2	11978	8451.55	8658.49		27381.2	16602.4	16808.5	19306.5	16005.7	18329.8	14812.2	14889.4		10846.9	10983.1	11320.1	10725.1	12142.7	10753.4	13340.3	14419.2		9674.69	9114.2	7738.83	8986.23	9145.21	8304.63	9312.8	9714.34		8555.02	14850.8	10915	9394.44	4	14850.8	1.73592	1	1.36058	1.58081			17579.4
AESGPDLRYEVTSGGGGTSR	0	0	0	0	0	0	0	0		0	0	0	0	0	0	0	0		0	0	0	0	0	0	0	0		0	0	0	0	0	0	0	0		0	0	0	0	0	only one	#VALUE!	#VALUE!	#VALUE!	#VALUE!			0
AESPAEKVPEESVLPLVQK	0	0	0	0	0	0	0	0		0	0	0	0	0	0	0	0		0	0	0	0	0	0	0	0		0	0	0	0	0	0	0	0		0	0	0	0	0	only one	#VALUE!	#VALUE!	#VALUE!	#VALUE!			0
AESPESSAIESTQSTPQK	0	0	0	0	0	0	0	0		0	0	0	0	0	0	0	0		0	0	0	0	0	0	0	0		0	0	0	0	0	0	0	0		0	0	0	0	0	only one	#VALUE!	#VALUE!	#VALUE!	#VALUE!			0
AESPESSAIESTQSTPQKGR	0	0	0	0	0	0	0	0		0	0	0	0	0	0	0	0		0	0	0	0	0	0	0	0		0	0	0	0	0	0	0	0		0	0	0	0	0	only one	#VALUE!	#VALUE!	#VALUE!	#VALUE!			0
AESPSPAPPPGLR	0	0	0	0	0	0	0	0		0	0	0	0	0	0	0	0		0	0	0	0	0	0	0	0		0	0	0	0	0	0	0	0		0	0	0	0	0	only one	#VALUE!	#VALUE!	#VALUE!	#VALUE!			0
AESTFLFLVGQDDHNWK	2388.19	3288.7	3097.1	3358.73	3230.85	3169.19	2632.47	3247.47		6924.05	5809.1	5372.58	4509.65	5370.35	5203.62	4845.4	5345.84		3247.69	3454.59	3711.28	3667.8	3628.86	3617.56	3622.58	3748.51		0	0	0	0	0	0	0	0		2939.97	5095.62	3351.14	0	3	5095.62	1.73322	1	1.52056	#DIV/0!			4139.26
AETASQSQRSPISDNSGCDAPGNSNPSLSVPSSAESEK	0	0	0	0	0	0	0	0		0	0	0	0	0	0	0	0		0	0	0	0	0	0	0	0		0	0	0	0	0	0	0	0		0	0	0	0	0	only one	#VALUE!	#VALUE!	#VALUE!	#VALUE!			0
AEVAAEFLNDRVPNCNVVPHFNK	2451.93	2896.71	2868.94	2737.23	2675.33	2637.76	2575.08	2633.93		4839.69	3936.23	3750.59	3664.24	4172.51	3901.73	3445.51	3921.8		2424.88	2642.89	3060.18	2928.41	2787.58	2971.34	2930.03	3377.41		0	0	0	0	0	0	0	0		2604.5	3683.65	2533.89	0	3	3683.65	1.41434	1	1.45376	#DIV/0!			3467.86
AEVACIAVYETDVFVVGTER	0	0	0	0	0	0	0	0		0	0	0	0	0	0	0	0		0	0	0	0	0	0	0	0		0	0	0	0	0	0	0	0		0	0	0	0	0	only one	#VALUE!	#VALUE!	#VALUE!	#VALUE!			0
AEVGEKTEER	3853.09	3237.8	3640.95	3359.89	2981.66	3198.1	2388.02	2913.83		6964.96	6432.66	4960.6	5106.79	6191.61	5337.32	4438.33	5241.63		3638.43	4086.92	4360.26	5252.54	4913.38	6174.9	3597.8	4917.47		4446.95	5125.58	5223.5	5956.3	5140.88	6453.65	5715.64	4861.21		2650.92	4839.98	3862.68	4786.27	4	4839.98	1.82577	1	1.25301	1.01122			7034.85
AEVITCDVLLVCIGR	0	0	0	0	0	0	0	0		0	0	0	0	0	0	0	0		0	0	0	0	0	0	0	0		0	0	0	0	0	0	0	0		0	0	0	0	0	only one	#VALUE!	#VALUE!	#VALUE!	#VALUE!			0
AEVLGHK	0	0	0	0	0	0	0	0		0	0	0	0	0	0	0	0		0	0	0	0	0	0	0	0		0	0	0	0	0	0	0	0		0	0	0	0	0	only one	#VALUE!	#VALUE!	#VALUE!	#VALUE!			0
AEVLSEEPILK	0	0	0	0	0	0	0	0		0	0	0	0	0	0	0	0		3468.51	3311.8	3608.29	3696.39	3788.21	3471.15	3983.44	3994.78		0	0	0	0	0	0	0	0		0	0	3390.15	0	1	only one	#VALUE!	#VALUE!	#VALUE!	#VALUE!			0
AEVLWLMGAK	490.81	696.722	508.389	652.552	550.089	677.981	513.212	635.959		947.321	860.738	1052.93	710.322	788.698	881.41	771.419	784.343		457.45	462.491	551.792	505.032	493.46	425.841	399.699	484.311		0	0	0	0	0	0	0	0		574.585	777.881	459.97	0	3	777.881	1.35381	1	1.69115	#DIV/0!			664.464
AEVSELK	11361.8	19930.6	18809.8	20332.5	17699.2	18529	15617.8	16112.6		31192.2	27631	39520.1	31768.3	23567.3	23467.9	32408.8	35997.3		27604.2	24456	24094.2	22725.1	22792.9	20492.4	26525.6	20479.6		16015.7	15274.1	11009.8	10859.7	10229.9	11634.3	10603.1	16005.7		15865.2	34203.1	26030.1	15644.9	4	34203.1	2.15586	1	1.31398	2.18621			24494.4
AEVSIQNNK	1111.2	2476.35	2290.74	2142.83	2355.14	2627	1874.77	1936.05		0	0	0	0	0	0	0	0		3684.88	3257.84	2911.61	2560.48	3398.78	3341.55	3686.66	2294.72		0	0	0	0	0	0	0	0		1905.41	0	3471.36	0	2	3471.36	1.82184	#DIV/0!	1	#DIV/0!			2024.43
AEVVETTQVYTEEETRR	0	0	0	0	0	0	0	0		0	0	0	0	0	0	0	0		2020.78	2069.69	1715.96	1538.06	1609.28	1763.47	1982.63	1733.65		0	0	0	0	0	0	0	0		0	0	2045.24	0	1	only one	#VALUE!	#VALUE!	#VALUE!	#VALUE!			0
AEWQVYKEEISR	15059.6	16832.9	16113.7	15393.1	15092	13945.4	13136.6	15174.9		35156.4	29166	30946.7	25940.2	25415.1	25755.6	23355.9	26075.4		0	0	0	0	0	0	0	0		17277.4	18598.5	15698.1	15651.4	14767.1	17070.3	15139.2	16700.5		14155.7	24715.6	0	17938	3	24715.6	1.74598	1	#DIV/0!	1.37784			26293.8
AEYLGSCLLHK	0	0	0	0	0	0	0	0		0	0	0	0	0	0	0	0		0	0	0	0	0	0	0	0		0	0	0	0	0	0	0	0		0	0	0	0	0	only one	#VALUE!	#VALUE!	#VALUE!	#VALUE!			0
AFAAGADIK	0	0	0	0	0	0	0	0		0	0	0	0	0	0	0	0		0	0	0	0	0	0	0	0		0	0	0	0	0	0	0	0		0	0	0	0	0	only one	#VALUE!	#VALUE!	#VALUE!	#VALUE!			0
AFAAVPTSHPPEDAPAQPPTPGPAASPEQLSFR	0	0	0	0	0	0	0	0		0	0	0	0	0	0	0	0		0	0	0	0	0	0	0	0		0	0	0	0	0	0	0	0		0	0	0	0	0	only one	#VALUE!	#VALUE!	#VALUE!	#VALUE!			0
AFADAMEVIPSTLAENAGLNPISTVTELR	331.239	124.96	244.43	97.9708	304.519	265.629	343.61	302.481		0	0	0	0	0	0	0	0		0	0	0	0	0	0	0	0		397.461	395.801	211.56	439.842	410.321	232.65	319.46	415.179		323.046	0	0	396.631	2	396.631	1.22779	#DIV/0!	#DIV/0!	1			406.691
AFAETHIK	0	0	0	0	0	0	0	0		0	0	0	0	0	0	0	0		0	0	0	0	0	0	0	0		0	0	0	0	0	0	0	0		0	0	0	0	0	only one	#VALUE!	#VALUE!	#VALUE!	#VALUE!			0
AFAFVTFADDQIAQSLCGEDLIIK	0	0	0	0	0	0	0	0		0	0	0	0	0	0	0	0		0	0	0	0	0	0	0	0		0	0	0	0	0	0	0	0		0	0	0	0	0	only one	#VALUE!	#VALUE!	#VALUE!	#VALUE!			0
AFAHITGGGLLENIPR	0	0	0	0	0	0	0	0		0	0	0	0	0	0	0	0		0	0	0	0	0	0	0	0		0	0	0	0	0	0	0	0		0	0	0	0	0	only one	#VALUE!	#VALUE!	#VALUE!	#VALUE!			0
AFAISGPFNVQFLVK	0	0	0	0	0	0	0	0		0	0	0	0	0	0	0	0		0	0	0	0	0	0	0	0		0	0	0	0	0	0	0	0		0	0	0	0	0	only one	#VALUE!	#VALUE!	#VALUE!	#VALUE!			0
AFALEVIK	0	0	0	0	0	0	0	0		0	0	0	0	0	0	0	0		1025.92	1016.4	1117.53	1192.03	1154.3	1215.89	1393.12	1238		0	0	0	0	0	0	0	0		0	0	1021.16	0	1	only one	#VALUE!	#VALUE!	#VALUE!	#VALUE!			0
AFALGILK	0	0	0	0	0	0	0	0		0	0	0	0	0	0	0	0		0	0	0	0	0	0	0	0		0	0	0	0	0	0	0	0		0	0	0	0	0	only one	#VALUE!	#VALUE!	#VALUE!	#VALUE!			0
AFAMIIDKLEEDINSSMTNSTAASRPPVTLR	2716.25	3217.89	2815.16	3278.68	2726.62	2464.88	3058.06	3262.81		4646.09	3932.69	3588.59	3340.39	3348.73	3476.69	2943.26	4210.86		0	0	0	0	0	0	0	0		2452.95	2608.85	2125.52	2298.54	1975.22	2286.78	2056.96	2546.15		3160.43	3577.06	0	2530.9	3	3577.06	1.13183	1	#DIV/0!	1.41336			3074.32
AFAVGVQQVLLK	0	0	0	0	0	0	0	0		0	0	0	0	0	0	0	0		0	0	0	0	0	0	0	0		0	0	0	0	0	0	0	0		0	0	0	0	0	only one	#VALUE!	#VALUE!	#VALUE!	#VALUE!			0
AFCADQLDVFLQK	0	0	0	0	0	0	0	0		0	0	0	0	0	0	0	0		0	0	0	0	0	0	0	0		0	0	0	0	0	0	0	0		0	0	0	0	0	only one	#VALUE!	#VALUE!	#VALUE!	#VALUE!			0
AFCAENLEEK	0	0	0	0	0	0	0	0		0	0	0	0	0	0	0	0		0	0	0	0	0	0	0	0		0	0	0	0	0	0	0	0		0	0	0	0	0	only one	#VALUE!	#VALUE!	#VALUE!	#VALUE!			0
AFCAGGDIR	0	0	0	0	0	0	0	0		16126	12233.1	16503.7	12542.2	11210.8	12210.2	12832.4	13790.6		0	0	0	0	0	0	0	0		0	0	0	0	0	0	0	0		0	13311.5	0	0	1	only one	#VALUE!	#VALUE!	#VALUE!	#VALUE!			0
AFCEPGNVENNGVLSFIK	0	0	0	0	0	0	0	0		0	0	0	0	0	0	0	0		0	0	0	0	0	0	0	0		0	0	0	0	0	0	0	0		0	0	0	0	0	only one	#VALUE!	#VALUE!	#VALUE!	#VALUE!			0
AFDKHMNLILCDCDEFRK	0	0	0	0	0	0	0	0		0	0	0	0	0	0	0	0		0	0	0	0	0	0	0	0		0	0	0	0	0	0	0	0		0	0	0	0	0	only one	#VALUE!	#VALUE!	#VALUE!	#VALUE!			0
AFDLFNPNFK	1910.59	2355.96	2210.11	1665.45	2001.41	1958.32	1781.28	1874.25		3391.48	3549.25	3608.79	2842.81	3575.43	2864.56	2914.03	3003.86		2529.26	2474.12	2848.72	2522.96	2633.56	2838.87	2675.33	2724.55		0	0	0	0	0	0	0	0		1827.77	2958.94	2501.69	0	3	2958.94	1.61888	1	1.18278	#DIV/0!			3093.02
AFDLIVDRPVTLVR	9755.5	10140.9	10473.8	10524.8	9653.26	11147.2	8441.6	10059		0	0	0	0	0	0	0	0		0	0	0	0	0	0	0	0		0	0	0	0	0	0	0	0		9250.3	0	0	0	1	only one	#VALUE!	#VALUE!	#VALUE!	#VALUE!			9755.5
AFDSAVAK	0	0	0	0	0	0	0	0		0	0	0	0	0	0	0	0		16509.4	16308.1	18476.5	16766.6	17926.4	20321.2	15993.5	16864.5		0	0	0	0	0	0	0	0		0	0	16408.7	0	1	only one	#VALUE!	#VALUE!	#VALUE!	#VALUE!			0
AFDTAGNGYCR	0	0	0	0	0	0	0	0		0	0	0	0	0	0	0	0		0	0	0	0	0	0	0	0		0	0	0	0	0	0	0	0		0	0	0	0	0	only one	#VALUE!	#VALUE!	#VALUE!	#VALUE!			0
AFEDEKK	29608	35895.1	34463.9	36396.2	30548.2	30398.2	26336.9	27661.7		56532.8	49818.7	42882.5	46276.8	40999	38418.1	34206.9	38527.5		0	0	0	0	0	0	0	0		42000	40325.4	36758.7	41467.7	37541.5	38704.1	39181.9	43363.7		26999.3	36367.2	0	41162.7	3	41162.7	1.52458	1.13186	#DIV/0!	1			45139.9
AFEEAEK	9890.31	13655.6	12844.8	13100.2	11235.7	11462.2	9608.53	10603.8		26355.2	22872.1	29696.4	23188.1	18539.3	17845.8	23448.4	24349.4		25306.1	22892.7	21265.1	23518.4	23176.9	23312.2	24481.4	20140.3		12584.8	13435.9	8913.65	9227.35	9557.38	10323.9	9839.71	13552.8		10106.2	23898.9	24099.4	13010.3	4	24099.4	2.38462	1.00839	1	1.85233			23584.6
AFEEDQVAGR	0	0	0	0	0	0	0	0		0	0	0	0	0	0	0	0		0	0	0	0	0	0	0	0		0	0	0	0	0	0	0	0		0	0	0	0	0	only one	#VALUE!	#VALUE!	#VALUE!	#VALUE!			0
AFEEQLQSWCQAAGEGVTLEFAQK	1868.42	3119.5	3353.61	3235.78	3111.51	3187.92	3107.42	2846.36		5634.22	4224.02	5419.33	4674.84	3713.08	4163.27	5008.63	5755.4		1367.29	1484.85	1402.81	883.423	1459.14	1222.4	1498.81	1532.11		2664.78	2597.49	1334.7	1281.93	1562.35	1489.8	1028.77	1906.49		2976.89	5382.01	1426.07	2631.13	4	5382.01	1.80793	1	3.77402	2.04551			3377.97
AFELLHLHLDLR	3531.58	3659.42	3638.43	3872.1	3435.73	3412.47	2986.42	3690.5		5568.22	4902.49	5147.3	4753.91	5117.06	5004.46	4778.36	5007.59		3380.92	3119.72	3163.49	2977.53	2954.09	4030.66	3434.3	3443.6		365.881	467.801	361.399	453.079	354.271	393.309	381.91	363.28		3338.46	4892.97	3250.32	416.841	4	4892.97	1.46564	1	1.50538	11.7382			5176.03
AFEQQYSPIPR	2855.45	2722.66	2212.56	2820.43	2553.22	2896.51	2381.41	2519.11		6291.99	5122.74	4397.6	4647.7	5000.65	4600.58	4297.26	4089.76		3418.39	3235.34	3793.46	3954.01	3422.89	3720.03	3634.14	3432.87		3894.17	3922.07	3553.93	3395.95	3362.69	3207.43	3589.58	3729.59		2450.26	4193.51	3326.86	3908.12	4	4193.51	1.71145	1	1.2605	1.07302			4886.96
AFEVPAR	0	0	0	0	0	0	0	0		0	0	0	0	0	0	0	0		0	0	0	0	0	0	0	0		0	0	0	0	0	0	0	0		0	0	0	0	0	only one	#VALUE!	#VALUE!	#VALUE!	#VALUE!			0
AFEVSENGNLVVSGK	14314.6	16291.1	11638.4	14149.9	13110.2	13414.4	12944.9	13530.2		33002.8	27241.2	20928.8	25147	26477.9	22505.7	20808.7	25647		2722.85	2754.36	2975.05	3305.61	3462.98	2226.71	2452.44	3437.4		4022.56	4219.63	3110	3873.71	3205.87	2379.76	3910.67	4082.11		13237.6	23227.8	2738.6	4121.1	4	23227.8	1.75469	1	8.48164	5.63632			25117.7
AFFAGSQR	0	0	0	0	0	0	0	0		33502.9	27290.3	32185	29456.5	22767.7	23101.5	26682.4	28888.3		0	0	0	0	0	0	0	0		0	0	0	0	0	0	0	0		0	27785.4	0	0	1	only one	#VALUE!	#VALUE!	#VALUE!	#VALUE!			0
AFFESHPAPSAER	0	0	0	0	0	0	0	0		0	0	0	0	0	0	0	0		0	0	0	0	0	0	0	0		0	0	0	0	0	0	0	0		0	0	0	0	0	only one	#VALUE!	#VALUE!	#VALUE!	#VALUE!			0
AFFPCFDTPAVK	4008.65	6060.41	5902.05	6161.65	5456.65	6203.21	5198.57	5890.6		8516.23	6032.75	6807.93	5594.91	5994.4	6641.99	5603.84	6248.53		4795.28	5142.66	4377.83	3517.42	4591.34	4705.39	4984.39	4397.6		6434.45	6198.49	4325.35	4628.41	4688.79	5274.8	4425.42	6019.8		5544.59	5926.18	4968.97	6316.47	4	6316.47	1.13921	1.06586	1.27118	1			4566.7
AFFSEVER	12980.9	14671.2	13876.9	15036.7	14041.4	16580.5	12593.6	13882.7		0	0	0	0	0	0	0	0		21808.5	21228.3	21475.4	21081.6	20475.3	20346.6	22100.6	21931.2		19893.4	18267.6	14163.6	16998.3	14601.2	15160.2	15626.4	19751.8		13238.1	0	21518.4	19080.5	3	21518.4	1.62548	#DIV/0!	1	1.12777			21100.2
AFFSEVERR	0	0	0	0	0	0	0	0		22508.8	19905.8	16587.4	17435	17690.7	15838	13424.7	14866.7		9790.73	9265.16	10748.1	12517.9	10576.7	10647.3	10093.2	11955.6		8534.55	9078.89	9391.24	9209.45	9423.19	9013.05	9556.72	8836.14		0	14145.7	9527.94	8806.72	3	14145.7	#DIV/0!	1	1.48465	1.60624			0
AFGFNVLFYDPYLSDGVER	0	0	0	0	0	0	0	0		0	0	0	0	0	0	0	0		0	0	0	0	0	0	0	0		0	0	0	0	0	0	0	0		0	0	0	0	0	only one	#VALUE!	#VALUE!	#VALUE!	#VALUE!			0
AFGFSHLEALLDDSK	0	0	0	0	0	0	0	0		0	0	0	0	0	0	0	0		0	0	0	0	0	0	0	0		0	0	0	0	0	0	0	0		0	0	0	0	0	only one	#VALUE!	#VALUE!	#VALUE!	#VALUE!			0
AFGFSHLEALLDDSKELQR	5391.61	5216.98	4810.6	5019.05	4555.84	4651.24	4312.77	4442.02		41822.7	33509.9	30518.6	30730.8	30413	31017.6	27024.9	29405.5		0	0	0	0	0	0	0	0		15445.5	14165.6	14497.3	15509.9	14736.4	14999.2	13378.2	15008.6		4377.4	28215.2	0	14805.5	3	28215.2	6.44566	1	#DIV/0!	1.90572			34752.5
AFGILKR	0	0	0	0	0	0	0	0		37520.7	26815.9	22826.2	26138.7	22808.8	26754.6	17745.9	19724.5		12806.6	11764.1	13810.7	14309.6	13259.1	16743.3	13584.7	19234.4		12510.9	13412.6	12422.8	14409.2	14759.9	16150.6	16538	13372.7		0	18735.2	12285.3	12961.8	3	18735.2	#DIV/0!	1	1.52501	1.44542			0
AFGIPIR	7308.7	8302.33	6503.05	7438	7174.19	5777.38	5634.22	7338.66		0	0	0	0	0	0	0	0		0	0	0	0	0	0	0	0		0	0	0	0	0	0	0	0		6486.44	0	0	0	1	only one	#VALUE!	#VALUE!	#VALUE!	#VALUE!			7308.7
AFGPGLQGGSAGSPAR	1770.94	2179.23	2013.65	1813.8	1920.15	1794.54	1699.74	1971.94		8008.96	6796.61	5738.67	5550.88	6541.93	6116.12	5373.7	5808.7		3625.09	3281.86	3638.68	3601.05	3842.69	3587.34	3603.04	3856.83		3402.31	3430.49	3502.09	3582.37	3218.34	3220.12	3367.59	3576.91		1835.84	5591.2	3453.48	3416.4	4	5591.2	3.04558	1	1.61901	1.63658			5393.54
AFGYYGPLR	40919.5	46799.3	49235.1	43556.5	31233.4	33296.9	34870	38623.7		0	0	0	0	0	0	0	0		58392.7	57933.1	59603.1	58368.4	46773.4	52908.1	56560.2	57740.7		56713.3	56337.2	46643.9	52739.6	38973.3	42061.1	43722.9	48432.9		36746.9	0	58162.9	56525.3	3	58162.9	1.5828	#DIV/0!	1	1.02897			64767.3
AFHAALRNSPVNTK	0	0	0	0	0	0	0	0		0	0	0	0	0	0	0	0		0	0	0	0	0	0	0	0		0	0	0	0	0	0	0	0		0	0	0	0	0	only one	#VALUE!	#VALUE!	#VALUE!	#VALUE!			0
AFHITNDEPIPFWTFLSR	0	0	0	0	0	0	0	0		0	0	0	0	0	0	0	0		0	0	0	0	0	0	0	0		0	0	0	0	0	0	0	0		0	0	0	0	0	only one	#VALUE!	#VALUE!	#VALUE!	#VALUE!			0
AFHNEAQVNPER	2151.16	2493.4	2676.07	2324.81	2275.87	2741.41	2246.4	2256.55		6998.84	6465.74	6486.39	5241.99	6043.63	6131.82	6321.71	6815.48		0	0	0	0	0	0	0	0		3244.99	3434.3	2882.69	3851.22	3281.86	3980.96	3432.16	3816.41		2251.47	6568.6	0	3339.65	3	6568.6	2.91747	1	#DIV/0!	1.96685			6275.94
AFHPFIAGPYNR	0	0	0	0	0	0	0	0		0	0	0	0	0	0	0	0		0	0	0	0	0	0	0	0		0	0	0	0	0	0	0	0		0	0	0	0	0	only one	#VALUE!	#VALUE!	#VALUE!	#VALUE!			0
AFIDQGK	0	0	0	0	0	0	0	0		0	0	0	0	0	0	0	0		0	0	0	0	0	0	0	0		0	0	0	0	0	0	0	0		0	0	0	0	0	only one	#VALUE!	#VALUE!	#VALUE!	#VALUE!			0
AFIDVTAAAENIR	5140.17	6305.52	5369.98	5722.38	5598.79	5819.58	5647.51	5342.5		0	0	0	0	0	0	0	0		9427.11	8223.86	7703.51	8290.83	8432.82	8758.09	8976.27	8920.45		0	0	0	0	0	0	0	0		5495.01	0	8825.49	0	2	8825.49	1.60609	#DIV/0!	1	#DIV/0!			8255.58
AFIDVTAAAENIRLPNAGTQVR	0	0	0	0	0	0	0	0		0	0	0	0	0	0	0	0		0	0	0	0	0	0	0	0		0	0	0	0	0	0	0	0		0	0	0	0	0	only one	#VALUE!	#VALUE!	#VALUE!	#VALUE!			0
AFIGFEGVK	11955.6	10573	10908	10084.1	9880.72	10883.1	8741.11	10893.7		0	0	0	0	0	0	0	0		0	0	0	0	0	0	0	0		8562.4	9277.37	8013.96	8115.14	7611.68	9129.37	7639.7	8321.34		9817.38	0	0	8919.89	2	9817.38	1	#DIV/0!	#DIV/0!	1.10062			11955.6
AFIGIGFGDRGDAFDFNVALQDHFK	0	0	0	0	0	0	0	0		0	0	0	0	0	0	0	0		0	0	0	0	0	0	0	0		0	0	0	0	0	0	0	0		0	0	0	0	0	only one	#VALUE!	#VALUE!	#VALUE!	#VALUE!			0
AFIHWVSQPLMCEVR	0	0	0	0	0	0	0	0		0	0	0	0	0	0	0	0		0	0	0	0	0	0	0	0		0	0	0	0	0	0	0	0		0	0	0	0	0	only one	#VALUE!	#VALUE!	#VALUE!	#VALUE!			0
AFIITGQTYTR	3388.19	3414.83	3255.36	3665.77	3048.75	3166.34	2909.79	3093.88		9554.07	8748.99	7956.95	7338.15	8246.69	6721.19	6939.42	7398.41		0	0	0	0	0	0	0	0		3245.22	3453.87	2976.5	3764.91	3240.5	3034.41	3389.6	3098.17		3001.83	7168.92	0	3349.55	3	7168.92	2.38818	1	#DIV/0!	2.14027			8091.61
AFINLEAAGVGGK	0	0	0	0	0	0	0	0		0	0	0	0	0	0	0	0		4524.37	4481.61	4244.86	4341.57	4928.39	4478.81	4667.07	5255.09		0	0	0	0	0	0	0	0		0	0	4502.99	0	1	only one	#VALUE!	#VALUE!	#VALUE!	#VALUE!			0
AFIPAIDSFGFETDLR	438.071	456.149	393.391	440.65	309.55	379.12	319.349	334.95		917.962	666.209	643.359	702.279	683.52	638.809	624.142	747.391		382.61	360.481	381.41	517.66	499.361	424.459	506.279	288.151		393.23	413.981	422.381	373.209	484.721	570.61	509.409	360.731		327.149	685.767	371.545	403.605	4	685.767	2.09619	1	1.84571	1.6991			918.279
AFIPLPSAVVQAVFGR	0	0	0	0	0	0	0	0		0	0	0	0	0	0	0	0		0	0	0	0	0	0	0	0		0	0	0	0	0	0	0	0		0	0	0	0	0	only one	#VALUE!	#VALUE!	#VALUE!	#VALUE!			0
AFIPQLLSR	0	0	0	0	0	0	0	0		0	0	0	0	0	0	0	0		0	0	0	0	0	0	0	0		0	0	0	0	0	0	0	0		0	0	0	0	0	only one	#VALUE!	#VALUE!	#VALUE!	#VALUE!			0
AFIRPFR	0	0	0	0	0	0	0	0		0	0	0	0	0	0	0	0		2069.26	1994.07	1816.82	2277.13	1914.17	1893.84	2036.11	2155.34		2717.94	2562.08	1932.83	2497.73	2078.75	2355.14	2164.32	2636.85		0	0	2031.67	2640.01	2	2640.01	#DIV/0!	#DIV/0!	1.29943	1			0
AFITNIPFDVK	46537.3	50893.7	53335.2	44447	40158	43399.8	40902.5	45202		6411.74	5498.8	6253.72	5033.34	4899.78	4975.76	4855.82	4957.17		3750.59	3497.48	3847.22	3708.45	3841.89	4456.51	3908.5	4091.74		1567.12	1765.79	1642.41	1630.95	1412.96	1799.28	1559.32	1570.27		43052.2	4906.49	3624.03	1666.46	4	43052.2	1	8.77454	11.8797	25.8346			46537.3
AFIVWLANGDTLR	0	0	0	0	0	0	0	0		0	0	0	0	0	0	0	0		1585.81	1638.55	2014.35	1575.94	2121.55	1854.61	1587.46	1656.01		0	0	0	0	0	0	0	0		0	0	1612.18	0	1	only one	#VALUE!	#VALUE!	#VALUE!	#VALUE!			0
AFKDIDIEDLEELDPDFIMAK	0	0	0	0	0	0	0	0		0	0	0	0	0	0	0	0		0	0	0	0	0	0	0	0		0	0	0	0	0	0	0	0		0	0	0	0	0	only one	#VALUE!	#VALUE!	#VALUE!	#VALUE!			0
AFKGSGHWLPAAGLAGNR	0	0	0	0	0	0	0	0		0	0	0	0	0	0	0	0		0	0	0	0	0	0	0	0		0	0	0	0	0	0	0	0		0	0	0	0	0	only one	#VALUE!	#VALUE!	#VALUE!	#VALUE!			0
AFKPEETSSNSDPPSPPVLNNSHPVPR	0	0	0	0	0	0	0	0		0	0	0	0	0	0	0	0		0	0	0	0	0	0	0	0		0	0	0	0	0	0	0	0		0	0	0	0	0	only one	#VALUE!	#VALUE!	#VALUE!	#VALUE!			0
AFLAELEQNSPK	0	0	0	0	0	0	0	0		0	0	0	0	0	0	0	0		0	0	0	0	0	0	0	0		0	0	0	0	0	0	0	0		0	0	0	0	0	only one	#VALUE!	#VALUE!	#VALUE!	#VALUE!			0
AFLAELEQNSPKIQK	0	0	0	0	0	0	0	0		0	0	0	0	0	0	0	0		0	0	0	0	0	0	0	0		0	0	0	0	0	0	0	0		0	0	0	0	0	only one	#VALUE!	#VALUE!	#VALUE!	#VALUE!			0
AFLASPEYVNLPINGNGK	2039.08	2573.65	2633.01	2722.09	2594.79	2713.24	2870.53	2380.58		0	0	0	0	0	0	0	0		0	0	0	0	0	0	0	0		0	0	0	0	0	0	0	0		2625.56	0	0	0	1	only one	#VALUE!	#VALUE!	#VALUE!	#VALUE!			2039.08
AFLASPEYVNLPINGNGKQ	0	0	0	0	0	0	0	0		0	0	0	0	0	0	0	0		0	0	0	0	0	0	0	0		0	0	0	0	0	0	0	0		0	0	0	0	0	only one	#VALUE!	#VALUE!	#VALUE!	#VALUE!			0
AFLDALQNQAEASSK	0	0	0	0	0	0	0	0		0	0	0	0	0	0	0	0		5600.73	5026.02	5980.29	5848.7	6269.35	6309.46	5775.38	6538.3		5581.74	5573.24	6065.03	5820.79	5448.34	4969.55	5320.7	5945.57		0	0	5313.38	5577.49	2	5577.49	#DIV/0!	#DIV/0!	1.04971	1			0
AFLDFHALPYQVVEVNPVRR	0	0	0	0	0	0	0	0		0	0	0	0	0	0	0	0		0	0	0	0	0	0	0	0		0	0	0	0	0	0	0	0		0	0	0	0	0	only one	#VALUE!	#VALUE!	#VALUE!	#VALUE!			0
AFLDNPGILSELCGTLSR	954.612	905.481	776.881	1003.9	791.338	1048.13	1037.29	967.85		0	0	0	0	0	0	0	0		883.349	995.35	1214.04	728.109	927.498	1152.94	898.497	1019.7		0	0	0	0	0	0	0	0		1002.57	0	939.35	0	2	1002.57	1	#DIV/0!	1.0673	#DIV/0!			954.612
AFLEENNLDYIIR	6370.1	6353.78	5488.51	5807.09	5481.67	5988.17	5472.94	6145.01		11165	9503.87	8286.8	7830.56	8194.27	7875.74	7297.06	8259.85		5310.38	5080.66	5286.51	5289.44	5280.28	5879.59	5880.81	5622.52		0	0	0	0	0	0	0	0		5808.98	7778.46	5195.52	0	3	7778.46	1.33904	1	1.49715	#DIV/0!			8529.82
AFLEILHTYQK	0	0	0	0	0	0	0	0		0	0	0	0	0	0	0	0		0	0	0	0	0	0	0	0		0	0	0	0	0	0	0	0		0	0	0	0	0	only one	#VALUE!	#VALUE!	#VALUE!	#VALUE!			0
AFLEVNEEGSEAAASTVISIAGR	0	0	0	0	0	0	0	0		0	0	0	0	0	0	0	0		0	0	0	0	0	0	0	0		0	0	0	0	0	0	0	0		0	0	0	0	0	only one	#VALUE!	#VALUE!	#VALUE!	#VALUE!			0
AFLIEEQK	21103.6	22837.2	21882.7	22599.4	19470.5	19806.7	19842.4	21605.3		55388.5	48008.4	46024	44051.4	43432.9	38583.6	42365.4	45969.8		0	0	0	0	0	0	0	0		0	0	0	0	0	0	0	0		20723.9	44167.6	0	0	2	44167.6	2.13124	1	#DIV/0!	#DIV/0!			44976.9
AFLLFPTIER	376	394.109	404.599	379.551	384.631	373.76	385.709	449.121		0	0	0	0	0	0	0	0		0	0	0	0	0	0	0	0		0	0	0	0	0	0	0	0		417.415	0	0	0	1	only one	#VALUE!	#VALUE!	#VALUE!	#VALUE!			376
AFLPLLK	0	0	0	0	0	0	0	0		0	0	0	0	0	0	0	0		0	0	0	0	0	0	0	0		0	0	0	0	0	0	0	0		0	0	0	0	0	only one	#VALUE!	#VALUE!	#VALUE!	#VALUE!			0
AFLQGGQEATDIALLLR	0	0	0	0	0	0	0	0		0	0	0	0	0	0	0	0		0	0	0	0	0	0	0	0		0	0	0	0	0	0	0	0		0	0	0	0	0	only one	#VALUE!	#VALUE!	#VALUE!	#VALUE!			0
AFLTLAEDILR	4984.73	6070.92	5803.07	5503.37	5477.11	6127.15	4805.93	5742.25		491.811	428.809	1546.83	377.719	346.041	470.122	451.29	481.449		3699.72	4232.52	3606.04	4261.96	4105.38	3877.74	4315.76	5149.8		5509.48	5506.04	4693.34	5309.65	5558.96	5204.34	4786.65	5955.47		5274.09	466.369	3966.12	5507.76	4	5507.76	1.04431	11.8099	1.3887	1			5205.58
AFLTLAEDILRK	0	0	0	0	0	0	0	0		2535.76	2664.04	2220.86	2109.81	2401.13	2702.73	2600.73	2376.13		0	0	0	0	0	0	0	0		1428.61	1369.66	1293.17	1173.42	1494.55	1134.31	1307.14	1617.44		0	2488.43	0	1399.14	2	2488.43	#DIV/0!	1	#DIV/0!	1.77855			0
AFMTADLPNELIELLEK	0	0	0	0	0	0	0	0		989.167	1090.6	940.061	799.293	949.359	740.379	968.803	717.04		926.939	952.061	1040.02	841.401	1131.8	1190.62	925.507	961.631		1415.9	1361.71	1307.41	1349.96	1141.09	1380.62	1159.83	1430		0	842.922	939.5	1388.8	3	1388.8	#DIV/0!	1.6476	1.47824	1			0
AFNADFH	0	0	0	0	0	0	0	0		0	0	0	0	0	0	0	0		0	0	0	0	0	0	0	0		0	0	0	0	0	0	0	0		0	0	0	0	0	only one	#VALUE!	#VALUE!	#VALUE!	#VALUE!			0
AFNDPFIQK	18959.1	21987.6	16569	19793	19247.7	17404.8	16664.6	17228.4		49163.5	40008	34454.4	36520	34550	31741.9	33428.7	36104.7		4142.54	3803.73	3609.79	3914.47	4419.6	3785.32	5442.3	4649.63		19672.6	18681.2	13700.1	16628.8	16234.8	13275.7	14606.3	18824.2		16946.5	34766.7	3973.14	19176.9	4	34766.7	2.05156	1	8.75045	1.81295			38895.6
AFPAFLQTVSLEDFLK	264.23	360.871	372.171	260.91	312.19	280.88	335.01	321.61		788.852	886.023	833.559	777.183	727.458	744.64	728.841	758.492		0	0	0	0	0	0	0	0		259.351	351.77	291.679	380.489	234.711	234.651	183.49	317.031		328.31	743.666	0	305.56	3	743.666	2.26513	1	#DIV/0!	2.43378			598.516
AFPANAACFLGFEVAMK	0	0	0	0	0	0	0	0		0	0	0	0	0	0	0	0		0	0	0	0	0	0	0	0		0	0	0	0	0	0	0	0		0	0	0	0	0	only one	#VALUE!	#VALUE!	#VALUE!	#VALUE!			0
AFPDSPGLNR	5385.26	5709.31	5643.21	5491.94	5753.4	6296.35	5013.49	5289.81		14504.4	11167.4	10603.8	9906.78	10515.3	10379.1	9340.6	10020		7456.59	7319.35	8281.06	8668.7	9511.12	10600.9	9599.88	10705		0	0	0	0	0	0	0	0		5151.65	9680.32	7387.97	0	3	9680.32	1.87907	1	1.31028	#DIV/0!			10119.3
AFPMPGFDEH	0	0	0	0	0	0	0	0		0	0	0	0	0	0	0	0		0	0	0	0	0	0	0	0		4387.85	4086.36	3987.86	4727.3	4976.79	5358.82	4875.05	4772.07		0	0	0	4237.11	1	only one	#VALUE!	#VALUE!	#VALUE!	#VALUE!			0
AFPNKQGYVLSSIEGR	0	0	0	0	0	0	0	0		0	0	0	0	0	0	0	0		0	0	0	0	0	0	0	0		0	0	0	0	0	0	0	0		0	0	0	0	0	only one	#VALUE!	#VALUE!	#VALUE!	#VALUE!			0
AFPNPYADYNK	0	0	0	0	0	0	0	0		0	0	0	0	0	0	0	0		0	0	0	0	0	0	0	0		0	0	0	0	0	0	0	0		0	0	0	0	0	only one	#VALUE!	#VALUE!	#VALUE!	#VALUE!			0
AFPQAANGSAK	2141.05	2503.62	2708.92	2396.81	2711.55	2440.74	2219.78	2126.55		0	0	0	0	0	0	0	0		2567.06	2774.67	3252.2	3292.57	3387.02	3588.59	2994.71	2972.99		3504.52	3520.34	3120.37	3688.2	2858.02	3285.96	3230.41	3405.85		2173.16	0	2670.86	3512.43	3	3512.43	1.61627	#DIV/0!	1.31509	1			3460.52
AFPVNAATFATVTVVLTYAR	0	0	0	0	0	0	0	0		0	0	0	0	0	0	0	0		0	0	0	0	0	0	0	0		0	0	0	0	0	0	0	0		0	0	0	0	0	only one	#VALUE!	#VALUE!	#VALUE!	#VALUE!			0
AFQGLLDTYSVWR	4017.55	4096.28	3562.81	4064.04	3906.34	4582.44	3222.8	3757.35		6993.51	5590.65	5366.26	5770.18	4994.42	6326.54	4844.39	5503.75		3665.77	3414.12	4071.94	2907.37	3364.79	4280.9	3673.14	4024.24		5842.22	5504.52	4528.13	4531.9	5268.59	5729.13	5519.42	5557.04		3490.08	5174.07	3539.95	5673.37	4	5673.37	1.62557	1.0965	1.60267	1			6530.81
AFQLEEGEETEPDCK	0	0	0	0	0	0	0	0		0	0	0	0	0	0	0	0		0	0	0	0	0	0	0	0		0	0	0	0	0	0	0	0		0	0	0	0	0	only one	#VALUE!	#VALUE!	#VALUE!	#VALUE!			0
AFQLEEGEETEPDCKYSK	0	0	0	0	0	0	0	0		0	0	0	0	0	0	0	0		0	0	0	0	0	0	0	0		0	0	0	0	0	0	0	0		0	0	0	0	0	only one	#VALUE!	#VALUE!	#VALUE!	#VALUE!			0
AFQYVETHGEVCPANWTPDSPTIKPSPAASK	2023.73	5512.15	6324.34	5785	4859.86	5084.89	4662.86	5865.75		7049.96	5655.74	10688.7	6667.82	3771.7	4174.82	7317.83	8247.84		4155.48	3470.19	3386.08	2513.18	2524.36	2923.13	4340.96	3120.8		0	0	0	0	0	0	0	0		5264.31	7782.83	3812.84	0	3	7782.83	1.47842	1	2.04122	#DIV/0!			2991.91
AFREEAIK	13658.4	18199.4	18896.1	17673.5	15316.5	16541.5	14015.2	15080.5		40291.8	34366.1	45126.9	34204.5	30590.6	28252.7	33968.3	39828.1		36715.5	32234.1	32982.2	29832.6	31843.3	35383.8	33582	28730.6		30630.9	28734.6	20956.4	23881.4	20879.5	24434	19938.9	28928.4		14547.8	36898.2	34474.8	29682.7	4	36898.2	2.53633	1	1.0703	1.24309			34642.2
AFREEAIKFSEEQR	0	0	0	0	0	0	0	0		0	0	0	0	0	0	0	0		2183.46	2060.53	2880.69	3197.21	3239.38	4381.17	2062.1	3462.74		2199.41	2249.83	2986.83	2827.67	3301.03	3229.06	3522.78	1802.15		0	0	2121.99	2224.62	2	2224.62	#DIV/0!	#DIV/0!	1.04836	1			0
AFREEFGAEPELAVSAPGR	0	0	0	0	0	0	0	0		0	0	0	0	0	0	0	0		0	0	0	0	0	0	0	0		0	0	0	0	0	0	0	0		0	0	0	0	0	only one	#VALUE!	#VALUE!	#VALUE!	#VALUE!			0
AFSDPFVEAEK	0	0	0	0	0	0	0	0		0	0	0	0	0	0	0	0		0	0	0	0	0	0	0	0		0	0	0	0	0	0	0	0		0	0	0	0	0	only one	#VALUE!	#VALUE!	#VALUE!	#VALUE!			0
AFSEDEALAQQENR	0	0	0	0	0	0	0	0		0	0	0	0	0	0	0	0		0	0	0	0	0	0	0	0		0	0	0	0	0	0	0	0		0	0	0	0	0	only one	#VALUE!	#VALUE!	#VALUE!	#VALUE!			0
AFSGSGNRLDGK	0	0	0	0	0	0	0	0		0	0	0	0	0	0	0	0		0	0	0	0	0	0	0	0		0	0	0	0	0	0	0	0		0	0	0	0	0	only one	#VALUE!	#VALUE!	#VALUE!	#VALUE!			0
AFSGYLGTDQSK	3466.11	3772.75	3549.01	4138.52	3577.91	3497.96	2652.8	3470.91		10983.9	7916.24	8407.14	8359.49	6092.84	6176.18	6224.75	6875.27		4851.79	4145.41	4752.27	4996.84	4536.61	4946.87	5822.41	5988.17		4083.24	4198.62	3690.75	4901.81	4064.32	3495.3	4271.72	4666.1		3061.86	6550.01	4498.6	4140.93	4	6550.01	2.13923	1	1.45601	1.58177			7414.79
AFSLYANIDILRPYFDVEPAQVR	0	0	0	0	0	0	0	0		0	0	0	0	0	0	0	0		0	0	0	0	0	0	0	0		0	0	0	0	0	0	0	0		0	0	0	0	0	only one	#VALUE!	#VALUE!	#VALUE!	#VALUE!			0
AFSPTTVNTGR	0	0	0	0	0	0	0	0		0	0	0	0	0	0	0	0		7404.06	7015.35	7834.36	6972.69	7354.44	6500.34	7934.37	7693.37		0	0	0	0	0	0	0	0		0	0	7209.7	0	1	only one	#VALUE!	#VALUE!	#VALUE!	#VALUE!			0
AFSQFGK	27394.5	37876.1	32216.2	33161	31559.8	32979.9	27541.1	30747.9		62761.8	57760.7	56752.6	51230	47219.7	47416.4	47968.5	52798.2		41808.2	38482.1	41224.1	39803.3	42052.4	43276.6	40169.1	40055.1		50140.9	52125.4	40544	42280.4	40046.8	41499.3	37253.8	49981.3		29144.5	50383.3	40145.2	51133.2	4	51133.2	1.75447	1.01488	1.27371	1			48062.9
AFSQFGKLER	0	0	0	0	0	0	0	0		0	0	0	0	0	0	0	0		0	0	0	0	0	0	0	0		0	0	0	0	0	0	0	0		0	0	0	0	0	only one	#VALUE!	#VALUE!	#VALUE!	#VALUE!			0
AFSQFVRPLIAAK	0	0	0	0	0	0	0	0		0	0	0	0	0	0	0	0		0	0	0	0	0	0	0	0		0	0	0	0	0	0	0	0		0	0	0	0	0	only one	#VALUE!	#VALUE!	#VALUE!	#VALUE!			0
AFSSRSYTSGPGSR	0	0	0	0	0	0	0	0		0	0	0	0	0	0	0	0		0	0	0	0	0	0	0	0		0	0	0	0	0	0	0	0		0	0	0	0	0	only one	#VALUE!	#VALUE!	#VALUE!	#VALUE!			0
AFSVFLFNTENK	3345.49	3082.1	2990.97	3514.98	3653.09	3217.22	3052.55	3670.85		2689.09	2332.4	2058.1	2197.28	2549.15	2218.24	2052.41	2170.33		1430.1	1378.23	1123.82	1249.21	1150.86	1220.03	1540.95	1509.23		1396.4	1351.83	944.777	1534.87	1033.2	953.679	1238.52	1267.97		3361.7	2111.37	1404.16	1374.12	4	3361.7	1	1.59219	2.39409	2.44644			3345.49
AFSVNIFK	0	0	0	0	0	0	0	0		0	0	0	0	0	0	0	0		0	0	0	0	0	0	0	0		0	0	0	0	0	0	0	0		0	0	0	0	0	only one	#VALUE!	#VALUE!	#VALUE!	#VALUE!			0
AFSYYGPLR	10244.1	9601.87	9607.2	9082.04	7619.07	7740.44	6899.61	8916.12		0	0	0	0	0	0	0	0		10296	10278.9	11534	12336.1	10449.2	11795.9	9796.16	11919.2		9120.52	8591.53	8779.97	9402.31	7776.47	7892.14	8425.23	9023.68		7907.87	0	10287.5	8856.03	3	10287.5	1.30092	#DIV/0!	1	1.16163			13326.7
AFTDLNSINSVLGGGILDR	914.038	1013.8	708.012	841.88	777.9	815.358	761.22	795.86		1500.78	1669.38	1784.87	1509.65	1697.74	1577.58	1218.42	1538.17		651.17	621.099	607.82	729.19	742.471	1011.5	803.559	783.902		0	0	0	0	0	0	0	0		778.54	1378.3	636.135	0	3	1378.3	1.77036	1	2.16668	#DIV/0!			1618.18
AFTELFQVACAKPPPLGLCDYPSSR	999.152	1257.03	1577.36	1370.51	1095.98	1280.42	1173.42	1390.9		2625.91	2108.64	2776.79	2220.24	1744.5	1467.15	2091.9	2329.17		1422.09	1408.36	1155.1	1105.44	837.59	949.622	1435.46	1219.44		954.089	988.221	877.752	728.088	659.149	645.758	732.64	912.778		1282.16	2210.54	1415.23	971.155	4	2210.54	1.72408	1	1.56197	2.27619			1722.61
AFTGREFDELNPSAQR	0	0	0	0	0	0	0	0		0	0	0	0	0	0	0	0		0	0	0	0	0	0	0	0		0	0	0	0	0	0	0	0		0	0	0	0	0	only one	#VALUE!	#VALUE!	#VALUE!	#VALUE!			0
AFTHTAQYDEAISDYFR	0	0	0	0	0	0	0	0		0	0	0	0	0	0	0	0		0	0	0	0	0	0	0	0		0	0	0	0	0	0	0	0		0	0	0	0	0	only one	#VALUE!	#VALUE!	#VALUE!	#VALUE!			0
AFTHTAQYDEAISDYFRK	0	0	0	0	0	0	0	0		0	0	0	0	0	0	0	0		2386.04	2449.55	2631.01	2513.88	2389.35	2316.45	2559.95	3271.87		0	0	0	0	0	0	0	0		0	0	2417.79	0	1	only one	#VALUE!	#VALUE!	#VALUE!	#VALUE!			0
AFTLTISALFVTPK	0	0	0	0	0	0	0	0		0	0	0	0	0	0	0	0		0	0	0	0	0	0	0	0		0	0	0	0	0	0	0	0		0	0	0	0	0	only one	#VALUE!	#VALUE!	#VALUE!	#VALUE!			0
AFTPFSGPK	0	0	0	0	0	0	0	0		0	0	0	0	0	0	0	0		0	0	0	0	0	0	0	0		0	0	0	0	0	0	0	0		0	0	0	0	0	only one	#VALUE!	#VALUE!	#VALUE!	#VALUE!			0
AFTSWTANTGIEACR	1628.02	1835.55	1199.73	1865.44	2473.95	2501.02	2102.51	1803.02		0	0	0	0	0	0	0	0		0	0	0	0	0	0	0	0		1287.98	1656.24	1222.99	1247.22	1696.56	1794.54	1652.57	2318.22		1952.77	0	0	1472.11	2	1952.77	1	#DIV/0!	#DIV/0!	1.3265			1628.02
AFTYINLDK	0	0	0	0	0	0	0	0		0	0	0	0	0	0	0	0		0	0	0	0	0	0	0	0		0	0	0	0	0	0	0	0		0	0	0	0	0	only one	#VALUE!	#VALUE!	#VALUE!	#VALUE!			0
AFVAGVLPFK	0	0	0	0	0	0	0	0		0	0	0	0	0	0	0	0		1436.96	1438.85	1520.47	1314.14	1265.42	1496.42	1540.2	1410.12		0	0	0	0	0	0	0	0		0	0	1437.9	0	1	only one	#VALUE!	#VALUE!	#VALUE!	#VALUE!			0
AFVAIGDYNGHVGLGVK	12691.7	16536.9	13489	15199.1	13235.3	12331	11945.7	13381.9		18180.4	16138.3	17619.7	15843.5	12945.8	13021.4	14885.3	15998		20052.6	18729.2	18430.4	16231.4	16247.2	14581	19750.5	17187.8		14893.5	15104.6	10587.7	12873.4	10447	9078.26	9839.03	14668.2		12663.8	15441.6	19390.9	14999.1	4	19390.9	1.5312	1.25575	1	1.29281			19433.6
AFVDNYK	0	0	0	0	0	0	0	0		0	0	0	0	0	0	0	0		0	0	0	0	0	0	0	0		0	0	0	0	0	0	0	0		0	0	0	0	0	only one	#VALUE!	#VALUE!	#VALUE!	#VALUE!			0
AFVEAQNK	3724.42	5523.24	4408.28	5365.88	4866.27	4977.83	3642.72	3873.44		11557.2	7716.87	9105.99	9002.44	7307.69	8241.55	7028.98	7953.64		5718.42	5463.84	5779.38	6264.57	6404.19	6422.41	6590.63	6994.47		5160.16	5122.39	3998.1	4945.15	4889.94	4815.93	4400.65	5919.26		3758.08	7491.31	5591.13	5141.27	4	7491.31	1.99339	1	1.33986	1.45709			7424.21
AFVEDSEDEDGAGEGGSSLLQK	0	0	0	0	0	0	0	0		0	0	0	0	0	0	0	0		0	0	0	0	0	0	0	0		0	0	0	0	0	0	0	0		0	0	0	0	0	only one	#VALUE!	#VALUE!	#VALUE!	#VALUE!			0
AFVEDSEDEDGAGEGGSSLLQKR	0	0	0	0	0	0	0	0		0	0	0	0	0	0	0	0		0	0	0	0	0	0	0	0		0	0	0	0	0	0	0	0		0	0	0	0	0	only one	#VALUE!	#VALUE!	#VALUE!	#VALUE!			0
AFVHWYVGEGMEEGEFSEAR	1970.44	2278.08	2186.94	2350.74	2253.58	2058.82	2364.14	2050.13		4656.73	3607.54	3690.24	3331.37	3126.65	3230.18	3153.42	3729.07		4008.09	3192.12	3774.32	3633.39	4338.26	3979.58	3683.6	3934.32		3635.4	4245.15	3140.11	3409.87	3429.3	3383.26	3327.45	3730.88		2207.14	3441.24	3600.11	3940.28	4	3940.28	1.78524	1.14502	1.09449	1			3517.71
AFVPAILFK	0	0	0	0	0	0	0	0		0	0	0	0	0	0	0	0		0	0	0	0	0	0	0	0		0	0	0	0	0	0	0	0		0	0	0	0	0	only one	#VALUE!	#VALUE!	#VALUE!	#VALUE!			0
AFVPPLAEDLLAR	0	0	0	0	0	0	0	0		0	0	0	0	0	0	0	0		542.35	570.368	637.99	616.822	568.371	623.42	551.731	724.981		0	0	0	0	0	0	0	0		0	0	556.359	0	1	only one	#VALUE!	#VALUE!	#VALUE!	#VALUE!			0
AFWMAIGGDRDEIEGLSSDEEH	0	0	0	0	0	0	0	0		0	0	0	0	0	0	0	0		0	0	0	0	0	0	0	0		0	0	0	0	0	0	0	0		0	0	0	0	0	only one	#VALUE!	#VALUE!	#VALUE!	#VALUE!			0
AFYAELYHIISSNLEK	0	0	0	0	0	0	0	0		8446.86	6503.5	6255.46	7065.13	5823.21	6308.14	6246.79	6962.07		1787.96	1909.13	1757.37	1746.56	1855.12	2020.78	1973.44	2222.55		4316.36	4804.93	4137.09	4521.23	4251.33	3734.76	4028.15	4416.23		0	6604.43	1848.55	4560.65	3	6604.43	#DIV/0!	1	3.57277	1.44813			0
AFYAPVHADDLR	5084.18	5952.17	5938.98	5291.64	5110.33	5363.65	5045.91	5335.1		0	0	0	0	0	0	0	0		6523.36	6374.52	6609.84	7507.93	6210.96	7202.59	6569.19	7024.11		7297.06	6897.7	5753.4	6796.14	6806.04	6507.1	6303.77	7449.36		5190.51	0	6448.94	7097.38	3	7097.38	1.36738	#DIV/0!	1.10055	1			6951.99
AFYGDTLVTGFAR	0	0	0	0	0	0	0	0		2032.16	1812.17	1823.25	1508.81	1641.39	1841.03	1460.25	1314.77		1099.48	952.88	1147.99	1180.76	1163.54	1325.11	1137.54	775.079		0	0	0	0	0	0	0	0		0	1387.51	1026.18	0	2	1387.51	#DIV/0!	1	1.35212	#DIV/0!			0
AFYNNVLGEYEEYITK	2811.65	3321.46	2592.09	2862.58	2469.49	2353.68	2720.39	2542.44		5135.54	4525.62	3876.13	3626.09	3708.71	3494.81	3626.85	3320.07		0	0	0	0	0	0	0	0		3048.32	2926.38	1757.85	2432.46	2746.92	2501.37	2705.35	2369.06		2631.42	3473.46	0	2987.35	3	3473.46	1.32	1	#DIV/0!	1.16272			3711.36
AFYPEEISSMVLTK	6657.2	8545.8	7152.34	8565.37	6748.26	6587.43	7071.01	8003.41		4715.84	3367.12	3570.97	3348.27	3146.87	3160.42	2791.84	2903.75		7125.13	6933.65	6869.07	6492.24	5886.93	6457.68	6050.34	7155.81		7031.42	7092.61	5253.27	6181.75	5239.09	5238	4625.2	6059.15		7537.21	2847.79	7029.39	7062.01	4	7537.21	1	2.64669	1.07224	1.06729			6657.2
AFYSSCTALVK	3857.9	3307.67	3047.48	3168.75	3418.39	3755.79	3684.88	3055.52		0	0	0	0	0	0	0	0		0	0	0	0	0	0	0	0		0	0	0	0	0	0	0	0		3370.2	0	0	0	1	only one	#VALUE!	#VALUE!	#VALUE!	#VALUE!			3857.9
AGAAGGPEEEAEKPVK	0	0	0	0	0	0	0	0		8132.03	6189.04	6791.43	6139.05	5678.52	5105.72	5358.82	5738.27		5856.81	5222.41	5944.34	6318.65	5595.69	6417.52	5105.02	6178.32		7530.34	7438	7568.54	7229.1	6297.66	7372.3	6952.42	7965.78		0	5548.55	5539.61	7484.17	3	7484.17	#DIV/0!	1.34885	1.35103	1			0
AGAAPYVQAFDSLLAGPVAEYLK	0	0	0	0	0	0	0	0		33209.3	28342.9	27705.8	27564	24954.3	23172.1	27809.7	30083.8		28465	29073.2	27948.8	26782.4	25755.6	24469.6	27667.4	28488.7		1331.1	1201.32	1044.29	1086.52	805.5	755.239	1219.1	1002.3		0	28946.8	28769.1	1266.21	3	28946.8	#DIV/0!	1	1.00618	22.861			0
AGAGLGDGERK	0	0	0	0	0	0	0	0		0	0	0	0	0	0	0	0		0	0	0	0	0	0	0	0		4671.27	5175.2	4312.77	4603.45	4633.86	5260.56	4838.35	5725.56		0	0	0	4923.24	1	only one	#VALUE!	#VALUE!	#VALUE!	#VALUE!			0
AGAGSATLSMAYAGAR	2743.12	3178.43	2931.25	3124.48	2571.33	2549.33	2194.99	2335.64		6325.66	4374.19	4569.75	4637.72	3396.66	3909.04	3560.09	3713.34		4168.17	3961.69	4088.62	4139.67	3887.97	4210.86	4345.78	4724.02		4398.21	4741.08	3611.04	4248.09	3644.99	3679.01	4006.98	4014.77		2265.31	3636.72	4064.93	4569.64	4	4569.64	2.01722	1.25653	1.12416	1			5533.48
AGAHLQGGAK	10961.1	13385.7	11285.6	12421.9	11602.1	11189.1	9133.17	9691.47		22460.5	16961.8	21106.5	20620.6	14790.7	14497.3	16444.3	20005.4		16535.7	16428.4	15898.5	16105.9	15602.6	14657	17650.2	15941.5		22060.8	21981.5	13535.9	16275.3	15971.4	17171.2	16041.3	22031.8		9412.32	18224.8	16482	22021.2	4	22021.2	2.33961	1.2083	1.33607	1			25644.6
AGAHLQGGAKR	56638.7	36482.1	31389.6	35587.9	34192.7	34509.4	24413.6	28057.5		3631.37	3100.75	1772.05	2620.63	2882.29	2732.11	1311.68	1568.75		13900	13462.9	18847.7	24164.5	23731.2	24211.4	14156.7	26540.4		7925.03	7239.63	9381.48	9925.33	11425.7	12337.8	12928.8	8459.75		26235.6	1440.22	13681.5	7582.33	4	26235.6	1	18.2164	1.9176	3.4601			56638.7
AGAIAPCEVTVPAQNTGLGPEK	11528.4	15595	13344	13402.4	12944	13630	11858.2	12397		25239.6	21728.5	20784.2	20218.7	18174.1	18733.1	19427.3	21487.4		4362.68	3669.07	3252.2	3711.02	3440.26	3616.8	3744.61	3494.81		5845.46	5861.69	3626.6	4728.28	4107.66	3896.6	4201.53	5459.3		12127.6	20457.3	4015.88	5853.57	4	20457.3	1.68684	1	5.09411	3.49485			19446.5
AGAISASGPELQGAGHSK	0	0	0	0	0	0	0	0		0	0	0	0	0	0	0	0		3295.54	3618.56	4025.91	3652.83	3222.13	3787.68	3563.3	3917.18		0	0	0	0	0	0	0	0		0	0	3457.05	0	1	only one	#VALUE!	#VALUE!	#VALUE!	#VALUE!			0
AGALCLSR	0	0	0	0	0	0	0	0		0	0	0	0	0	0	0	0		0	0	0	0	0	0	0	0		0	0	0	0	0	0	0	0		0	0	0	0	0	only one	#VALUE!	#VALUE!	#VALUE!	#VALUE!			0
AGALHAQVER	596.472	773.979	759.202	776.241	798.999	714.138	552.691	738.032		0	0	0	0	0	0	0	0		0	0	0	0	0	0	0	0		0	0	0	0	0	0	0	0		645.362	0	0	0	1	only one	#VALUE!	#VALUE!	#VALUE!	#VALUE!			596.472
AGALNSNDAFVLK	4315.76	3578.9	4497.16	3288.7	3329.29	3836.3	2874.51	3422.89		0	0	0	0	0	0	0	0		4304.11	3791.1	4817.6	5509.86	5397.97	6021.47	5078.9	5535.51		0	0	0	0	0	0	0	0		3148.7	0	4047.61	0	2	4047.61	1.28548	#DIV/0!	1	#DIV/0!			5547.85
AGALQCSPSDAYTKK	0	0	0	0	0	0	0	0		0	0	0	0	0	0	0	0		5278.45	4862.9	4978.17	4500.28	5175.56	4819.94	5152.65	5639.69		4087.21	4001.98	3211.65	3555.16	3569.73	3553.19	3500.15	4054.48		0	0	5070.68	4044.6	2	5070.68	#DIV/0!	#DIV/0!	1	1.25369			0
AGAPGALSPSYDGGLHGLQSK	0	0	0	0	0	0	0	0		0	0	0	0	0	0	0	0		0	0	0	0	0	0	0	0		0	0	0	0	0	0	0	0		0	0	0	0	0	only one	#VALUE!	#VALUE!	#VALUE!	#VALUE!			0
AGAPLGRSPAPDSASPTRLTEPER	0	0	0	0	0	0	0	0		0	0	0	0	0	0	0	0		0	0	0	0	0	0	0	0		0	0	0	0	0	0	0	0		0	0	0	0	0	only one	#VALUE!	#VALUE!	#VALUE!	#VALUE!			0
AGAPVGGSPGLAK	0	0	0	0	0	0	0	0		0	0	0	0	0	0	0	0		0	0	0	0	0	0	0	0		0	0	0	0	0	0	0	0		0	0	0	0	0	only one	#VALUE!	#VALUE!	#VALUE!	#VALUE!			0
AGASIPSSGAASPR	0	0	0	0	0	0	0	0		0	0	0	0	0	0	0	0		0	0	0	0	0	0	0	0		0	0	0	0	0	0	0	0		0	0	0	0	0	only one	#VALUE!	#VALUE!	#VALUE!	#VALUE!			0
AGATASK	0	0	0	0	0	0	0	0		0	0	0	0	0	0	0	0		0	0	0	0	0	0	0	0		0	0	0	0	0	0	0	0		0	0	0	0	0	only one	#VALUE!	#VALUE!	#VALUE!	#VALUE!			0
AGATSEGVLANFFNSLLSK	613.849	771.911	733.143	859.277	663.651	856.518	846.092	713.332		0	0	0	0	0	0	0	0		0	0	0	0	0	0	0	0		761.241	776.391	749.627	792.189	592.988	496.889	545.6	832.508		779.712	0	0	768.816	2	779.712	1	#DIV/0!	#DIV/0!	1.01417			613.849
AGAVASQTK	0	0	0	0	0	0	0	0		0	0	0	0	0	0	0	0		0	0	0	0	0	0	0	0		0	0	0	0	0	0	0	0		0	0	0	0	0	only one	#VALUE!	#VALUE!	#VALUE!	#VALUE!			0
AGAYDFPSPEWDTVTPEAK	0	0	0	0	0	0	0	0		0	0	0	0	0	0	0	0		0	0	0	0	0	0	0	0		0	0	0	0	0	0	0	0		0	0	0	0	0	only one	#VALUE!	#VALUE!	#VALUE!	#VALUE!			0
AGDEFVEK	0	0	0	0	0	0	0	0		0	0	0	0	0	0	0	0		0	0	0	0	0	0	0	0		0	0	0	0	0	0	0	0		0	0	0	0	0	only one	#VALUE!	#VALUE!	#VALUE!	#VALUE!			0
AGDKDDITEPAVCALR	8847.17	12246.7	11294.2	10266.1	10167	10038.1	9106.62	9643.89		25346.5	22373.4	22835.6	20663.5	18970.9	18095	19876.8	20486.7		14699.7	14006.4	12609.3	11558	12861.8	12786.2	14353.4	12211.9		12907.3	11979.7	9971.54	10008.9	9009.3	10778.7	9843.8	12692.6		9375.26	20181.8	14353.1	12443.5	4	20181.8	2.15266	1	1.40609	1.62187			19045
AGDLLEDSPK	0	0	0	0	0	0	0	0		0	0	0	0	0	0	0	0		0	0	0	0	0	0	0	0		0	0	0	0	0	0	0	0		0	0	0	0	0	only one	#VALUE!	#VALUE!	#VALUE!	#VALUE!			0
AGDLLEDSPKRPK	13073	14186.2	13300.6	13824.1	12328.4	13206.9	10463.7	11376.7		20869.4	15304.8	18087.4	16743.3	12882.3	14014.2	12403.8	14961.8		22918.1	22071.5	23159.2	23747.7	23570.6	26080.8	23962.7	26104.3		31812.4	32140.4	26922	29961	28297.8	30209.2	28360.6	32799.8		10920.2	13682.8	22494.8	31976.4	4	31976.4	2.92819	2.33697	1.4215	1			38280.1
AGDNILAVLK	0	0	0	0	0	0	0	0		11054.9	8343.86	7931.62	8807.4	8692.17	8739.29	7695.5	8447.45		0	0	0	0	0	0	0	0		0	0	0	0	0	0	0	0		0	8071.48	0	0	1	only one	#VALUE!	#VALUE!	#VALUE!	#VALUE!			0
AGDNIPEEQPVASTPTTVSDGENKKDK	0	0	0	0	0	0	0	0		0	0	0	0	0	0	0	0		0	0	0	0	0	0	0	0		0	0	0	0	0	0	0	0		0	0	0	0	0	only one	#VALUE!	#VALUE!	#VALUE!	#VALUE!			0
AGDREDITEPAICALR	0	0	0	0	0	0	0	0		0	0	0	0	0	0	0	0		0	0	0	0	0	0	0	0		0	0	0	0	0	0	0	0		0	0	0	0	0	only one	#VALUE!	#VALUE!	#VALUE!	#VALUE!			0
AGDRQPEWLEEQQGR	1817.07	1789.45	1958.86	1583.61	1633.56	1985.66	1505.16	1632.08		0	0	0	0	0	0	0	0		0	0	0	0	0	0	0	0		3384.91	3515.22	3097.31	3252.2	2930.23	3444.31	2803.67	3647.27		1568.62	0	0	3450.06	2	3450.06	2.19942	#DIV/0!	#DIV/0!	1			3996.51
AGDTLSGTCLLIANKR	0	0	0	0	0	0	0	0		0	0	0	0	0	0	0	0		0	0	0	0	0	0	0	0		0	0	0	0	0	0	0	0		0	0	0	0	0	only one	#VALUE!	#VALUE!	#VALUE!	#VALUE!			0
AGDTSDQEGHSLEEK	0	0	0	0	0	0	0	0		0	0	0	0	0	0	0	0		0	0	0	0	0	0	0	0		0	0	0	0	0	0	0	0		0	0	0	0	0	only one	#VALUE!	#VALUE!	#VALUE!	#VALUE!			0
AGDTTKFDVEVLK	0	0	0	0	0	0	0	0		0	0	0	0	0	0	0	0		0	0	0	0	0	0	0	0		0	0	0	0	0	0	0	0		0	0	0	0	0	only one	#VALUE!	#VALUE!	#VALUE!	#VALUE!			0
AGDTVIPLYIPQCGECK	3025.8	3755.79	3851.75	3243.87	3362.46	3594.31	3312.49	3393.6		7577.99	7109.83	7596.93	5997.31	5987.34	6704.43	5953.41	6821.15		3142.72	3228.84	3361.52	2779.67	4172.22	4117.06	3842.15	3763.08		2916.05	3372.03	2758.18	3389.13	2756.65	3268.7	2995.54	3327.68		3353.04	6387.28	3185.78	3144.04	4	6387.28	1.90492	1	2.00493	2.03155			5763.9
AGDWQCPNPGCGNQNFAWR	0	0	0	0	0	0	0	0		0	0	0	0	0	0	0	0		0	0	0	0	0	0	0	0		0	0	0	0	0	0	0	0		0	0	0	0	0	only one	#VALUE!	#VALUE!	#VALUE!	#VALUE!			0
AGEAPTENPAPPTQQSSAE	0	0	0	0	0	0	0	0		0	0	0	0	0	0	0	0		0	0	0	0	0	0	0	0		0	0	0	0	0	0	0	0		0	0	0	0	0	only one	#VALUE!	#VALUE!	#VALUE!	#VALUE!			0
AGEEDEGEEDSDSDYEISAK	0	0	0	0	0	0	0	0		0	0	0	0	0	0	0	0		0	0	0	0	0	0	0	0		0	0	0	0	0	0	0	0		0	0	0	0	0	only one	#VALUE!	#VALUE!	#VALUE!	#VALUE!			0
AGEGGGVIQGSASEATLVALLAAR	0	0	0	0	0	0	0	0		0	0	0	0	0	0	0	0		0	0	0	0	0	0	0	0		0	0	0	0	0	0	0	0		0	0	0	0	0	only one	#VALUE!	#VALUE!	#VALUE!	#VALUE!			0
AGEGLWVILHLYK	0	0	0	0	0	0	0	0		0	0	0	0	0	0	0	0		0	0	0	0	0	0	0	0		0	0	0	0	0	0	0	0		0	0	0	0	0	only one	#VALUE!	#VALUE!	#VALUE!	#VALUE!			0
AGELTEDEVER	2653.35	3369.69	2698.05	2936.13	2842.41	2881.09	2045.59	2889.69		6597.48	6288.93	5891.83	5068.35	5328.82	4916.45	4665.45	5258.73		4130.78	3838.96	4369.34	4164.42	4794.95	4240.74	4058.69	4093.45		4713.23	4590.07	3963.34	4271.72	4217	4305.01	4145.99	4710.94		2467.64	4962.09	3984.87	4651.65	4	4962.09	2.01087	1	1.24523	1.06674			5335.53
AGEPDGESLDEQPSSSSSK	0	0	0	0	0	0	0	0		0	0	0	0	0	0	0	0		0	0	0	0	0	0	0	0		0	0	0	0	0	0	0	0		0	0	0	0	0	only one	#VALUE!	#VALUE!	#VALUE!	#VALUE!			0
AGEPDGESLDEQPSSSSSKR	0	0	0	0	0	0	0	0		0	0	0	0	0	0	0	0		0	0	0	0	0	0	0	0		0	0	0	0	0	0	0	0		0	0	0	0	0	only one	#VALUE!	#VALUE!	#VALUE!	#VALUE!			0
AGEPNSPDAEEANSPDVTAGCDPAGVHPPR	0	0	0	0	0	0	0	0		0	0	0	0	0	0	0	0		0	0	0	0	0	0	0	0		0	0	0	0	0	0	0	0		0	0	0	0	0	only one	#VALUE!	#VALUE!	#VALUE!	#VALUE!			0
AGEQLAPFLPQLVPR	3419.81	3406.32	2785.07	2866.95	2809.12	2861.19	2955.94	3042.2		2873.31	2468.64	2053.26	2198.34	2287.25	2027.94	2028.22	2101.93		1212.78	1102.99	1552.74	1328.88	1105.97	1139.43	1622.16	1314.23		0	0	0	0	0	0	0	0		2999.07	2065.08	1157.88	0	3	2999.07	1	1.45228	2.59013	#DIV/0!			3419.81
AGEVFIHK	11255.2	14575.9	12718.1	12366.9	12068	12048.8	10716.2	11805.7		36636.7	30771.3	32548.4	28346.8	27299.7	23825.2	24556.2	27707.7		24619.3	23189.8	23417.5	24964.7	22665.3	22146.6	21603.8	24193		0	0	0	0	0	0	0	0		11260.9	26132	23904.5	0	3	26132	2.32058	1	1.09318	#DIV/0!			26118.6
AGEVVPPAMYQFSQYVCQQTGLQIPQLPAPPK	0	0	0	0	0	0	0	0		914.557	604.601	538.301	568.659	824.12	602.23	523.422	530.82		271.41	263.809	353.81	235.39	300.221	246.92	213.3	258.751		438.04	238.26	251.909	368.469	281.83	299.099	189.31	281.59		0	527.121	267.609	338.15	3	527.121	#DIV/0!	1	1.96974	1.55884			0
AGFAALQLEYFFTAGPDEVR	500.73	569.681	376.929	520.232	558.429	535.269	677.689	559.549		1055.71	954.168	785.202	826.551	991.618	1034.49	1021.1	1050.38		520.25	606.641	513.318	444.799	578.872	432.42	458.32	374.679		0	0	0	0	0	0	0	0		618.619	1035.74	563.445	0	3	1035.74	1.67428	1	1.83823	#DIV/0!			838.363
AGFAGDQIPK	0	0	0	0	0	0	0	0		0	0	0	0	0	0	0	0		0	0	0	0	0	0	0	0		7235.11	6946.64	5886.11	7068.07	6717.46	6789.55	6575.57	7239.63		0	0	0	7090.88	1	only one	#VALUE!	#VALUE!	#VALUE!	#VALUE!			0
AGFALDEGIANPTDAFTVFYSER	1234.92	1417.57	1057.4	1363.03	1493.31	1352.86	1105.21	1540.09		4530.96	3344.33	3065.27	3605.04	3628.86	3465.14	3673.91	3789.52		862.183	1020.2	765.909	893.572	992.952	905.92	982.348	1012.9		764.801	649.259	578.691	557.628	634.928	480.829	635.928	504.86		1322.65	3731.72	941.193	707.03	4	3731.72	2.8214	1	3.96488	5.27802			3484.19
AGFFGTVVEYGAER	0	0	0	0	0	0	0	0		0	0	0	0	0	0	0	0		0	0	0	0	0	0	0	0		0	0	0	0	0	0	0	0		0	0	0	0	0	only one	#VALUE!	#VALUE!	#VALUE!	#VALUE!			0
AGFIQDTSLILYEEVKPNLTER	0	0	0	0	0	0	0	0		2753.78	2271.45	1710.97	1950.87	2384.71	2227.48	2040.91	2174.55		0	0	0	0	0	0	0	0		1971.94	1972.76	1475.92	1853.32	1825.02	1832.25	2095.1	1780.05		0	2107.73	0	1972.35	2	2107.73	#DIV/0!	1	#DIV/0!	1.06864			0
AGFLDLK	0	0	0	0	0	0	0	0		0	0	0	0	0	0	0	0		0	0	0	0	0	0	0	0		0	0	0	0	0	0	0	0		0	0	0	0	0	only one	#VALUE!	#VALUE!	#VALUE!	#VALUE!			0
AGFQTEDFSLYACASPK	0	0	0	0	0	0	0	0		0	0	0	0	0	0	0	0		0	0	0	0	0	0	0	0		0	0	0	0	0	0	0	0		0	0	0	0	0	only one	#VALUE!	#VALUE!	#VALUE!	#VALUE!			0
AGFVGGQFWSVYTPCDTQNK	5903.68	8601.66	8157.44	7671.01	7815.92	7889.4	6567.37	7823.51		8758.69	7196.6	12609.3	6280.22	6259.36	6084.4	9005.56	9621.86		5326.97	4781.34	3466.11	3227.94	4132.5	3981.23	4525.62	3840.03		7012.44	6612.13	3882.58	4207.36	3892.28	4442.02	3480.31	6417.07		7195.44	9313.71	5054.16	6812.28	4	9313.71	1.29439	1	1.84278	1.36719			7641.67
AGFVGGQFWSVYTPCDTQNKDAVR	6804.15	9325.72	9134.44	8795.81	8035.1	6641.07	7233.61	7997.87		3005.52	2549.15	3626.34	2510.57	2037.1	1875.29	3207.65	3160.86		3573.2	3192.34	2426.4	2236.15	2190.13	2534.53	2754.55	2490.47		6304.21	6154.39	4438.33	4644.15	4148.57	4766.12	4106.23	5680.1		7615.74	3184.25	3382.77	6229.3	4	7615.74	1	2.39169	2.25133	1.22257			6804.15
AGFVGGQFWSVYTPCDTQNKDAVRR	3339.93	2712.67	2987.25	2716.44	2988.49	3122.96	2326.43	2880.29		4044.65	3735.54	3353.15	3086.59	3647.52	3217	2461.97	3123.18		0	0	0	0	0	0	0	0		3254.68	3032.1	3569.48	3224.37	2995.54	3820.38	3089.38	2966.61		2603.36	2792.58	0	3143.39	3	3143.39	1.20744	1.12562	#DIV/0!	1			4032.74
AGFVPVYLR	0	0	0	0	0	0	0	0		0	0	0	0	0	0	0	0		0	0	0	0	0	0	0	0		0	0	0	0	0	0	0	0		0	0	0	0	0	only one	#VALUE!	#VALUE!	#VALUE!	#VALUE!			0
AGGAAVVITEPEHTK	2920.91	3914.47	4033.73	3793.2	4102.82	4346.08	3100.96	3981.23		7389.7	6233.82	7709.92	6213.54	6072.18	6312.52	6950.49	7506.89		5721.98	5602.29	4874.71	5126.29	5577.88	5863.31	5909.83	5020.45		5266.76	5467.63	4192.51	3949.08	4638.68	5161.23	3711.02	5858.44		3541.1	7228.69	5662.14	5367.2	4	7228.69	2.04137	1	1.27667	1.34683			5962.65
AGGAAVVITEPEHTKER	0	0	0	0	0	0	0	0		20232.7	17186.6	14153.8	14130.3	15425.2	13558.4	11582.8	11391.7		0	0	0	0	0	0	0	0		0	0	0	0	0	0	0	0		0	11487.3	0	0	1	only one	#VALUE!	#VALUE!	#VALUE!	#VALUE!			0
AGGADAVQTVTGGLR	0	0	0	0	0	0	0	0		0	0	0	0	0	0	0	0		0	0	0	0	0	0	0	0		3580.39	3812.71	3883.93	3899.3	3316.85	3567.51	3685.9	3886.35		0	0	0	3696.55	1	only one	#VALUE!	#VALUE!	#VALUE!	#VALUE!			0
AGGAVLTK	0	0	0	0	0	0	0	0		0	0	0	0	0	0	0	0		0	0	0	0	0	0	0	0		0	0	0	0	0	0	0	0		0	0	0	0	0	only one	#VALUE!	#VALUE!	#VALUE!	#VALUE!			0
AGGDAEPRPAEPPAWAGGAR	1867.9	2843.4	2990.35	2392.33	2609.94	2956.96	2375.64	2521.03		0	0	0	0	0	0	0	0		4407.36	3795.04	4168.46	4202.12	4406.75	4078.44	4451.27	3678.5		4589.11	4204.15	3774.06	3619.81	3503.06	3544.83	3144.69	4679.05		2448.34	0	4101.2	4396.63	3	4396.63	1.79576	#DIV/0!	1.07204	1			3354.3
AGGEPWGAK	0	0	0	0	0	0	0	0		0	0	0	0	0	0	0	0		0	0	0	0	0	0	0	0		7928.32	8094.35	6728.18	7319.86	8046.8	9175.05	7286.95	8092.67		0	0	0	8011.34	1	only one	#VALUE!	#VALUE!	#VALUE!	#VALUE!			0
AGGFASALER	0	0	0	0	0	0	0	0		0	0	0	0	0	0	0	0		0	0	0	0	0	0	0	0		0	0	0	0	0	0	0	0		0	0	0	0	0	only one	#VALUE!	#VALUE!	#VALUE!	#VALUE!			0
AGGFLMK	0	0	0	0	0	0	0	0		0	0	0	0	0	0	0	0		0	0	0	0	0	0	0	0		0	0	0	0	0	0	0	0		0	0	0	0	0	only one	#VALUE!	#VALUE!	#VALUE!	#VALUE!			0
AGGGDLLLPPSPK	0	0	0	0	0	0	0	0		0	0	0	0	0	0	0	0		0	0	0	0	0	0	0	0		0	0	0	0	0	0	0	0		0	0	0	0	0	only one	#VALUE!	#VALUE!	#VALUE!	#VALUE!			0
AGGGGGLGAGSPALSGGQGR	0	0	0	0	0	0	0	0		0	0	0	0	0	0	0	0		0	0	0	0	0	0	0	0		0	0	0	0	0	0	0	0		0	0	0	0	0	only one	#VALUE!	#VALUE!	#VALUE!	#VALUE!			0
AGGIETIANEFSDR	7113.78	7329.5	6696.08	7065.13	6189.9	6339.71	5973.66	6223.02		15473.4	12471.1	10390.7	11720.1	12044.6	10603.1	9505.19	10276.8		5865.75	5363.65	5961.25	7046.54	6141.18	6206.65	6313.39	6242.03		6503.5	5442.67	5819.58	6102.14	5637.74	6182.61	5645.56	6196.34		6098.34	9890.98	5614.7	5973.09	4	9890.98	1.62191	1	1.76162	1.65593			11537.9
AGGIETIANEYSDR	0	0	0	0	0	0	0	0		0	0	0	0	0	0	0	0		0	0	0	0	0	0	0	0		0	0	0	0	0	0	0	0		0	0	0	0	0	only one	#VALUE!	#VALUE!	#VALUE!	#VALUE!			0
AGGKEFLETVK	0	0	0	0	0	0	0	0		0	0	0	0	0	0	0	0		0	0	0	0	0	0	0	0		0	0	0	0	0	0	0	0		0	0	0	0	0	only one	#VALUE!	#VALUE!	#VALUE!	#VALUE!			0
AGGLDWPEATEVSPSR	0	0	0	0	0	0	0	0		0	0	0	0	0	0	0	0		0	0	0	0	0	0	0	0		0	0	0	0	0	0	0	0		0	0	0	0	0	only one	#VALUE!	#VALUE!	#VALUE!	#VALUE!			0
AGGPATPLSPTR	3693.31	3648.03	3775.89	3773.27	3248.82	3544.83	3430.73	3320.3		9220.31	7958.61	7912.4	7152.84	7378.44	7083.27	6444.71	7184.14		5585.61	5247.08	5514.83	6122.9	5840.6	6666.9	5065.19	5714.45		4775.05	4837.35	3700.23	4470.44	4305.6	4629.05	4259	4438.63		3375.52	6814.43	5416.35	4806.2	4	6814.43	2.01878	1	1.25812	1.41784			7455.99
AGGPGLERGEAGVPAEFSIWTR	0	0	0	0	0	0	0	0		0	0	0	0	0	0	0	0		0	0	0	0	0	0	0	0		0	0	0	0	0	0	0	0		0	0	0	0	0	only one	#VALUE!	#VALUE!	#VALUE!	#VALUE!			0
AGGPTTPLSPTR	1961.44	1883.63	1955.88	1768.61	1760.17	1899.76	1490.83	1575.72		0	0	0	0	0	0	0	0		5178.79	5515.21	5444.56	5871.04	5810.72	6805.57	5224.94	5798.64		0	0	0	0	0	0	0	0		1533.28	0	5347	0	2	5347	3.4873	#DIV/0!	1	#DIV/0!			6840.14
AGGSAALSPSK	0	0	0	0	0	0	0	0		0	0	0	0	0	0	0	0		0	0	0	0	0	0	0	0		0	0	0	0	0	0	0	0		0	0	0	0	0	only one	#VALUE!	#VALUE!	#VALUE!	#VALUE!			0
AGGSAALSPSKK	0	0	0	0	0	0	0	0		0	0	0	0	0	0	0	0		0	0	0	0	0	0	0	0		0	0	0	0	0	0	0	0		0	0	0	0	0	only one	#VALUE!	#VALUE!	#VALUE!	#VALUE!			0
AGGSASAMLQPLLDNQVGFK	0	0	0	0	0	0	0	0		0	0	0	0	0	0	0	0		0	0	0	0	0	0	0	0		3485.14	3517.17	2517.37	2990.77	2769.87	3057	3035.67	3496.51		0	0	0	3501.15	1	only one	#VALUE!	#VALUE!	#VALUE!	#VALUE!			0
AGGSFDLR	0	0	0	0	0	0	0	0		0	0	0	0	0	0	0	0		0	0	0	0	0	0	0	0		0	0	0	0	0	0	0	0		0	0	0	0	0	only one	#VALUE!	#VALUE!	#VALUE!	#VALUE!			0
AGGSFDLRR	0	0	0	0	0	0	0	0		0	0	0	0	0	0	0	0		0	0	0	0	0	0	0	0		0	0	0	0	0	0	0	0		0	0	0	0	0	only one	#VALUE!	#VALUE!	#VALUE!	#VALUE!			0
AGGTEIGK	0	0	0	0	0	0	0	0		0	0	0	0	0	0	0	0		0	0	0	0	0	0	0	0		0	0	0	0	0	0	0	0		0	0	0	0	0	only one	#VALUE!	#VALUE!	#VALUE!	#VALUE!			0
AGGTKPK	0	0	0	0	0	0	0	0		30728.7	25636.3	21805.4	24285.4	20557.8	22665.3	23729.6	28423.6		3238.25	3162.17	2662.75	2778.33	2690.39	3609.04	3074.21	2208.57		39555.8	39165.6	31409.2	31889.6	25732.4	29403.5	28335	28376.3		0	26076.6	3200.21	39360.7	3	39360.7	#DIV/0!	1.50943	12.2994	1			0
AGHGAGKPTAK	1315.69	1715.6	1441.35	1493.62	1752.26	1371.08	1314.32	1316.42		0	0	0	0	0	0	0	0		3141.64	2891.09	3099.46	3281.18	3227.27	3111.94	3569.48	3880.97		2852.68	2625.72	1924.41	2688.71	2028.22	2270.51	2468.64	2567.77		1315.37	0	3016.36	2739.2	3	3016.36	2.29317	#DIV/0!	1	1.10118			3017.1
AGHPPAVK	0	0	0	0	0	0	0	0		0	0	0	0	0	0	0	0		0	0	0	0	0	0	0	0		0	0	0	0	0	0	0	0		0	0	0	0	0	only one	#VALUE!	#VALUE!	#VALUE!	#VALUE!			0
AGHYAASIIIR	0	0	0	0	0	0	0	0		0	0	0	0	0	0	0	0		0	0	0	0	0	0	0	0		0	0	0	0	0	0	0	0		0	0	0	0	0	only one	#VALUE!	#VALUE!	#VALUE!	#VALUE!			0
AGIATHFVDSEK	0	0	0	0	0	0	0	0		0	0	0	0	0	0	0	0		0	0	0	0	0	0	0	0		0	0	0	0	0	0	0	0		0	0	0	0	0	only one	#VALUE!	#VALUE!	#VALUE!	#VALUE!			0
AGIFQPHVR	0	0	0	0	0	0	0	0		0	0	0	0	0	0	0	0		0	0	0	0	0	0	0	0		0	0	0	0	0	0	0	0		0	0	0	0	0	only one	#VALUE!	#VALUE!	#VALUE!	#VALUE!			0
AGIFQSVK	2775.63	3192.34	3190.13	2680.53	2684.62	3089.59	2611.02	2683.69		7914.05	6334.43	6437.12	5823.62	5924.59	5538.96	5417.83	6041.54		4674.51	4430.64	4528.76	4241.92	4313.97	4806.93	4539.76	4234.86		2325.46	2522.96	2425.05	2378.28	2544.21	2480.13	2495.13	2568.84		2647.35	5729.68	4552.58	2424.21	4	5729.68	2.16431	1	1.25856	2.36353			6007.31
AGIIASAR	27328.1	30493.2	26466.9	28936.4	24819.7	24223.2	22194.3	24994.1		51858.8	43303.6	35910	39555.8	37656.2	33384.7	30822.6	33914.2		29462.7	30017.2	32002.6	33491.3	33292.3	32695.4	30394	30584.2		23474.4	22791.4	20576.4	23636	21764.7	22384.3	20984	22202		23594.2	32368.4	29739.9	23132.9	4	32368.4	1.37188	1	1.08838	1.39924			37490.9
AGIIQDTWHK	0	0	0	0	0	0	0	0		0	0	0	0	0	0	0	0		0	0	0	0	0	0	0	0		0	0	0	0	0	0	0	0		0	0	0	0	0	only one	#VALUE!	#VALUE!	#VALUE!	#VALUE!			0
AGIISTVEVLK	2704.23	3523.03	2808.92	2711.92	2674.4	2860	2416.66	2756.46		0	0	0	0	0	0	0	0		3289.84	3115.83	3223.25	3211.43	3259.87	3313.41	3239.82	3329.99		1770.08	1647.77	1367.48	1423.97	1814.18	1598.05	1420.32	1647.54		2586.56	0	3202.83	1708.93	3	3202.83	1.23826	#DIV/0!	1	1.87418			3348.53
AGIPKEEVK	0	0	0	0	0	0	0	0		0	0	0	0	0	0	0	0		0	0	0	0	0	0	0	0		0	0	0	0	0	0	0	0		0	0	0	0	0	only one	#VALUE!	#VALUE!	#VALUE!	#VALUE!			0
AGIPVYAWK	32038.1	37333.9	23863.2	33775.7	28014.8	27345.2	21013.1	23659		7334.08	4514.65	4205.9	5559.35	4371.16	3993.12	4008.65	4204.45		41204.1	38055	37614.5	40834.5	34737.3	32686.3	43088	46679.5		23458.1	23926.1	16787.5	20941.8	19377.6	16134.9	20207.5	19384.3		22336	4106.55	39629.6	23692.1	4	39629.6	1.77424	9.65034	1	1.67269			56843.4
AGISFIIK	0	0	0	0	0	0	0	0		0	0	0	0	0	0	0	0		0	0	0	0	0	0	0	0		0	0	0	0	0	0	0	0		0	0	0	0	0	only one	#VALUE!	#VALUE!	#VALUE!	#VALUE!			0
AGISQAVFAR	0	0	0	0	0	0	0	0		0	0	0	0	0	0	0	0		16339.8	16226.9	15907.3	16766.6	16326.2	18503.4	16365.8	16909		0	0	0	0	0	0	0	0		0	0	16283.3	0	1	only one	#VALUE!	#VALUE!	#VALUE!	#VALUE!			0
AGITTTLNSR	3969.94	4084.66	3734.5	4069.96	3865.66	3743.31	3404.67	3482		0	0	0	0	0	0	0	0		6295.91	5560.5	6013.13	6057.47	6553.27	6333.99	6084.82	6238.57		0	0	0	0	0	0	0	0		3443.34	0	5928.21	0	2	5928.21	1.72165	#DIV/0!	1	#DIV/0!			6834.83
AGKDLVSSLTSGLLTIGDR	0	0	0	0	0	0	0	0		0	0	0	0	0	0	0	0		0	0	0	0	0	0	0	0		0	0	0	0	0	0	0	0		0	0	0	0	0	only one	#VALUE!	#VALUE!	#VALUE!	#VALUE!			0
AGKEPGLQIWR	0	0	0	0	0	0	0	0		0	0	0	0	0	0	0	0		0	0	0	0	0	0	0	0		0	0	0	0	0	0	0	0		0	0	0	0	0	only one	#VALUE!	#VALUE!	#VALUE!	#VALUE!			0
AGKFPSLLTHNENMVAK	0	0	0	0	0	0	0	0		0	0	0	0	0	0	0	0		0	0	0	0	0	0	0	0		0	0	0	0	0	0	0	0		0	0	0	0	0	only one	#VALUE!	#VALUE!	#VALUE!	#VALUE!			0
AGKGGPTPQEAIQR	0	0	0	0	0	0	0	0		0	0	0	0	0	0	0	0		0	0	0	0	0	0	0	0		0	0	0	0	0	0	0	0		0	0	0	0	0	only one	#VALUE!	#VALUE!	#VALUE!	#VALUE!			0
AGKLDPHLVLDQLR	0	0	0	0	0	0	0	0		26573.5	21925.2	18734.4	19905.8	21662.3	21925.2	17108.2	20118		10561.3	10082	11297.4	10880.8	11417.8	13319	10426.7	13184		0	0	0	0	0	0	0	0		0	18613.1	10321.7	0	2	18613.1	#DIV/0!	1	1.8033	#DIV/0!			0
AGKPVICATQMLESMIK	4808.26	7268.79	6183.47	6470.67	6028.15	5943.92	5615.12	5669.48		12654.8	11283.3	10291.7	9522.34	9026.81	9815.87	9480.85	10395		2536.46	2427.07	1828.82	1925.74	2034.14	1928.55	2153.25	1982.91		9666.65	9585.91	5858.03	6414.41	5296.78	5873.89	6015.21	7727.04		5642.3	9937.92	2481.76	9626.28	4	9937.92	1.76132	1	4.00437	1.03237			8468.91
AGKPYQLQIYPNER	0	0	0	0	0	0	0	0		0	0	0	0	0	0	0	0		0	0	0	0	0	0	0	0		0	0	0	0	0	0	0	0		0	0	0	0	0	only one	#VALUE!	#VALUE!	#VALUE!	#VALUE!			0
AGLAADK	3562.81	4858.52	4934.2	4196	4286.55	4385.73	3982.89	3621.32		0	0	0	0	0	0	0	0		0	0	0	0	0	0	0	0		0	0	0	0	0	0	0	0		3802.11	0	0	0	1	only one	#VALUE!	#VALUE!	#VALUE!	#VALUE!			3562.81
AGLAPLEVR	0	0	0	0	0	0	0	0		34730.1	27459.2	25572.4	25711	25030.5	23407.8	23660.6	23863.2		0	0	0	0	0	0	0	0		0	0	0	0	0	0	0	0		0	23761.9	0	0	1	only one	#VALUE!	#VALUE!	#VALUE!	#VALUE!			0
AGLEPFFDFIVSINGSR	236.899	261.129	272.66	276.42	203.079	339.341	365.681	257.35		1148.31	807.607	693.711	609.491	656.14	767.349	772.317	890.838		0	0	0	0	0	0	0	0		0	0	0	0	0	0	0	0		311.515	831.578	0	0	2	831.578	2.66946	1	#DIV/0!	#DIV/0!			632.393
AGLESGAEPGDGDSDTTK	0	0	0	0	0	0	0	0		0	0	0	0	0	0	0	0		0	0	0	0	0	0	0	0		0	0	0	0	0	0	0	0		0	0	0	0	0	only one	#VALUE!	#VALUE!	#VALUE!	#VALUE!			0
AGLESGAEPGDGDSDTTKK	0	0	0	0	0	0	0	0		0	0	0	0	0	0	0	0		0	0	0	0	0	0	0	0		0	0	0	0	0	0	0	0		0	0	0	0	0	only one	#VALUE!	#VALUE!	#VALUE!	#VALUE!			0
AGLESGAEPGDGDSDTTKKK	0	0	0	0	0	0	0	0		0	0	0	0	0	0	0	0		0	0	0	0	0	0	0	0		0	0	0	0	0	0	0	0		0	0	0	0	0	only one	#VALUE!	#VALUE!	#VALUE!	#VALUE!			0
AGLGSPERPPKTSPGSPR	0	0	0	0	0	0	0	0		0	0	0	0	0	0	0	0		0	0	0	0	0	0	0	0		0	0	0	0	0	0	0	0		0	0	0	0	0	only one	#VALUE!	#VALUE!	#VALUE!	#VALUE!			0
AGLIGGVK	0	0	0	0	0	0	0	0		0	0	0	0	0	0	0	0		0	0	0	0	0	0	0	0		0	0	0	0	0	0	0	0		0	0	0	0	0	only one	#VALUE!	#VALUE!	#VALUE!	#VALUE!			0
AGLLALEFYTPEAFNWR	390.809	452.201	433.179	342.469	485.249	596.331	533.791	449.691		0	0	0	0	0	0	0	0		427.559	343.939	490.919	443.881	530.442	466.661	375.69	517.699		601.979	519.601	485.861	374.619	432.219	331.591	349.101	524.33		491.741	0	385.749	560.79	3	560.79	1.14042	#DIV/0!	1.45377	1			445.686
AGLLEPEVFHLNPAK	0	0	0	0	0	0	0	0		0	0	0	0	0	0	0	0		0	0	0	0	0	0	0	0		0	0	0	0	0	0	0	0		0	0	0	0	0	only one	#VALUE!	#VALUE!	#VALUE!	#VALUE!			0
AGLLPNHRPR	0	0	0	0	0	0	0	0		0	0	0	0	0	0	0	0		0	0	0	0	0	0	0	0		0	0	0	0	0	0	0	0		0	0	0	0	0	only one	#VALUE!	#VALUE!	#VALUE!	#VALUE!			0
AGLQFPVGR	34715.7	37416.8	42601	33925.9	33394	35256.5	30470	33623.9		54139.7	45374.7	48345.7	39386.1	41701.2	42740	37847.2	40865.6		44030	42134.1	42474.2	42612.8	43565.5	55874.4	42666	43984.3		51923.5	51686.5	44161.5	46434.2	45217.7	56556.3	43826	46637.4		32046.9	39356.4	43082.1	51805	4	51805	1.61654	1.3163	1.20247	1			56119.1
AGLQVYNK	0	0	0	0	0	0	0	0		0	0	0	0	0	0	0	0		0	0	0	0	0	0	0	0		0	0	0	0	0	0	0	0		0	0	0	0	0	only one	#VALUE!	#VALUE!	#VALUE!	#VALUE!			0
AGLSLKDMDLVEVNEAFAPQYLAVER	1512.17	1386.08	1163.94	1106.43	936.179	946.717	1194.92	1172.04		0	0	0	0	0	0	0	0		0	0	0	0	0	0	0	0		0	0	0	0	0	0	0	0		1183.48	0	0	0	1	only one	#VALUE!	#VALUE!	#VALUE!	#VALUE!			1512.17
AGLTVSDVDIFEINEAFASQAAYCVEK	0	0	0	0	0	0	0	0		719.27	546.19	619.839	746.77	532.191	572.551	929.061	1135.96		446.411	512.391	223.78	302.651	374.699	152.03	296.829	282.981		718.338	718.119	460.061	240.509	235.95	246.629	228.259	453.469		0	1032.51	479.401	718.229	3	1032.51	#DIV/0!	1	2.15375	1.43758			0
AGLVDDFEK	0	0	0	0	0	0	0	0		0	0	0	0	0	0	0	0		14989.9	14436.2	15079.5	13113.8	14293.8	15366.5	15686.1	15613.4		0	0	0	0	0	0	0	0		0	0	14713	0	1	only one	#VALUE!	#VALUE!	#VALUE!	#VALUE!			0
AGLVGPEFHEK	0	0	0	0	0	0	0	0		0	0	0	0	0	0	0	0		0	0	0	0	0	0	0	0		0	0	0	0	0	0	0	0		0	0	0	0	0	only one	#VALUE!	#VALUE!	#VALUE!	#VALUE!			0
AGLVIGK	25096.5	28668.9	25947.4	31361.3	29004.7	30240.6	21835.7	24072.5		55170.1	38722.9	37197	43267.6	36560.5	35597.8	32064.7	34428.1		37323.6	35788.3	33468.1	37047.8	36444.2	37323.6	35748.6	38822.4		32595.8	31116.7	23464.6	29403.5	27778.9	27566	29059.1	29618.3		22954.1	33246.4	36555.9	31856.3	4	36555.9	1.59257	1.09954	1	1.14753			39967.9
AGLYGLPR	21046.6	23826.8	19466.4	21055.4	17349.4	15490.5	17209.3	16388.5		0	0	0	0	0	0	0	0		0	0	0	0	0	0	0	0		0	0	0	0	0	0	0	0		16798.9	0	0	0	1	only one	#VALUE!	#VALUE!	#VALUE!	#VALUE!			21046.6
AGMSAEQAQGLLEK	0	0	0	0	0	0	0	0		0	0	0	0	0	0	0	0		0	0	0	0	0	0	0	0		0	0	0	0	0	0	0	0		0	0	0	0	0	only one	#VALUE!	#VALUE!	#VALUE!	#VALUE!			0
AGMSSNQSISSPVLDAVPR	0	0	0	0	0	0	0	0		0	0	0	0	0	0	0	0		0	0	0	0	0	0	0	0		0	0	0	0	0	0	0	0		0	0	0	0	0	only one	#VALUE!	#VALUE!	#VALUE!	#VALUE!			0
AGMSSNQSISSPVLDAVPRTPSR	0	0	0	0	0	0	0	0		0	0	0	0	0	0	0	0		0	0	0	0	0	0	0	0		0	0	0	0	0	0	0	0		0	0	0	0	0	only one	#VALUE!	#VALUE!	#VALUE!	#VALUE!			0
AGMSSNQSISSPVLDAVPRTPSRER	0	0	0	0	0	0	0	0		0	0	0	0	0	0	0	0		0	0	0	0	0	0	0	0		0	0	0	0	0	0	0	0		0	0	0	0	0	only one	#VALUE!	#VALUE!	#VALUE!	#VALUE!			0
AGMTHIVR	0	0	0	0	0	0	0	0		3816.67	3110.43	2258.42	2625.72	2630.83	2446.32	1930.96	2230.73		1631.41	1539.24	1795.41	1937.26	2102.37	1799.4	1769.35	1762		2468.47	2498.94	2768.71	2400.97	2725.11	2463.68	2890.29	2446.15		0	2080.84	1585.32	2483.7	3	2483.7	#DIV/0!	1.1936	1.56669	1			0
AGMTSSPDATTGQTFG	0	0	0	0	0	0	0	0		0	0	0	0	0	0	0	0		0	0	0	0	0	0	0	0		0	0	0	0	0	0	0	0		0	0	0	0	0	only one	#VALUE!	#VALUE!	#VALUE!	#VALUE!			0
AGNAIHAILLYR	0	0	0	0	0	0	0	0		0	0	0	0	0	0	0	0		0	0	0	0	0	0	0	0		0	0	0	0	0	0	0	0		0	0	0	0	0	only one	#VALUE!	#VALUE!	#VALUE!	#VALUE!			0
AGNASKDEIDSAVK	5424.6	5974.08	3830.45	6020.64	4812.93	5761.39	4213.78	4716.5		15963.6	12485.8	9122.41	10964.1	11168.1	11632.7	9707.61	11216.2		6849.11	6777.79	8534.55	6949.53	7037.76	5647.12	6214.4	6707.22		6566	6295.91	7363.62	6297.22	6041.12	4567.85	5856.41	6990.11		4465.14	10461.9	6813.45	6430.96	4	10461.9	2.34302	1	1.53548	1.62681			12709.9
AGNEKEEGETADTVGCCSLR	1752.5	4065.45	3539.18	3783.22	3886.89	3131.85	3310.19	3591.32		5866.16	5104.66	9435.61	5757.79	4078.72	4236.92	7911.31	9159.8		6032.75	5865.34	3690.5	3301.03	3856.3	3730.62	5390.49	3036.93		7297.06	7654.01	2968.67	3404.91	3093.66	3206.76	2658.32	7115.26		3450.76	8535.55	5949.05	7475.54	4	8535.55	2.47353	1	1.43478	1.1418			4334.86
AGNFYVPAEPK	0	0	0	0	0	0	0	0		14074.5	12668.9	11931.6	11118.7	10519.7	9269.01	10263.2	11077.2		0	0	0	0	0	0	0	0		7067.09	8446.28	6098.76	7473.15	6177.47	5543.57	5919.26	7123.15		0	10670.2	0	7756.68	2	10670.2	#DIV/0!	1	#DIV/0!	1.37561			0
AGNILFTLDGDIK	0	0	0	0	0	0	0	0		0	0	0	0	0	0	0	0		0	0	0	0	0	0	0	0		0	0	0	0	0	0	0	0		0	0	0	0	0	only one	#VALUE!	#VALUE!	#VALUE!	#VALUE!			0
AGNILLGEDGSVQIADFGVSAFLATGGDVTR	0	0	0	0	0	0	0	0		0	0	0	0	0	0	0	0		0	0	0	0	0	0	0	0		0	0	0	0	0	0	0	0		0	0	0	0	0	only one	#VALUE!	#VALUE!	#VALUE!	#VALUE!			0
AGNKEATDEELER	2971.34	3062.51	2533.3	2649.68	2540.15	2539.98	2030.05	2448.53		0	0	0	0	0	0	0	0		0	0	0	0	0	0	0	0		3398.31	2994.5	3170.73	3272.55	3355.47	3297.14	2846.95	2863.97		2239.29	0	0	3196.4	2	3196.4	1.42742	#DIV/0!	#DIV/0!	1			4241.35
AGNLGGGVVTIER	8986.85	9442.81	7555.96	8255.84	8323.65	9117.99	7205.59	8148.96		33822.6	27113.1	26564.3	25956.4	27430.6	25510.4	22685.8	24914.5		18196.8	16564.4	18516.2	20567.8	20455.5	19360.1	17810	18773.4		9998.53	8748.38	8716.9	9011.8	9154.72	9281.23	8967.56	9193.51		7677.27	23800.2	17380.6	9373.45	4	23800.2	3.10008	1	1.36935	2.5391			27860
AGNNMLLVGVHGPR	0	0	0	0	0	0	0	0		0	0	0	0	0	0	0	0		0	0	0	0	0	0	0	0		0	0	0	0	0	0	0	0		0	0	0	0	0	only one	#VALUE!	#VALUE!	#VALUE!	#VALUE!			0
AGNSDSEEDDANGRVELILEPK	0	0	0	0	0	0	0	0		0	0	0	0	0	0	0	0		0	0	0	0	0	0	0	0		0	0	0	0	0	0	0	0		0	0	0	0	0	only one	#VALUE!	#VALUE!	#VALUE!	#VALUE!			0
AGNWPGSPQVSGPSPAAR	0	0	0	0	0	0	0	0		0	0	0	0	0	0	0	0		0	0	0	0	0	0	0	0		0	0	0	0	0	0	0	0		0	0	0	0	0	only one	#VALUE!	#VALUE!	#VALUE!	#VALUE!			0
AGNYEEALQLYQHAVQYFLHVVK	0	0	0	0	0	0	0	0		871.997	776.198	1059.08	691.382	686.621	826.362	696.331	952.49		645.431	487.078	303.76	287.75	585.53	400.889	377.999	354.421		766.552	718.518	206.03	432.771	379.63	357.47	423.351	491.361		0	824.411	566.255	742.535	3	824.411	#DIV/0!	1	1.4559	1.11027			0
AGPDLPSLPSHALEDEGWAAAAPSPGSAR	0	0	0	0	0	0	0	0		0	0	0	0	0	0	0	0		0	0	0	0	0	0	0	0		0	0	0	0	0	0	0	0		0	0	0	0	0	only one	#VALUE!	#VALUE!	#VALUE!	#VALUE!			0
AGPEEPGDSPPLR	0	0	0	0	0	0	0	0		0	0	0	0	0	0	0	0		0	0	0	0	0	0	0	0		0	0	0	0	0	0	0	0		0	0	0	0	0	only one	#VALUE!	#VALUE!	#VALUE!	#VALUE!			0
AGPESDAQYQFTGIKK	0	0	0	0	0	0	0	0		0	0	0	0	0	0	0	0		0	0	0	0	0	0	0	0		7030.93	7445.23	6831.09	6518.39	6361.27	6604.8	6441.58	7032.88		0	0	0	7238.08	1	only one	#VALUE!	#VALUE!	#VALUE!	#VALUE!			0
AGPGTLSVTIEGPSK	2868.74	4060.1	3707.16	3652.83	3688.71	3762.82	3215.22	4116.21		4268.46	4276.46	3809.27	3294.86	3173.81	3394.54	3565.28	3793.73		3090.66	2685.36	3031.26	2735.14	3002.4	2773.71	2854.06	2431.79		0	0	0	0	0	0	0	0		3665.71	3679.5	2888.01	0	3	3679.5	1.00376	1	1.27406	#DIV/0!			2879.53
AGPIWDLR	12793.3	14179.3	13173.9	12309.6	11896.9	13643.3	10986.9	11974.7		28553.9	21884.2	21368.5	20027.6	22077.7	20520.8	18611.4	19508.3		12910	12068	12530.9	12510.9	12232.2	14021	12450.4	12777.3		9304.42	9755.5	8083.14	9013.05	8844.1	8092.67	8424.06	8963.21		11480.8	19059.9	12489	9529.96	4	19059.9	1.66015	1	1.52613	1.99999			21238.8
AGPLAGGVTTFVALYDYESR	0	0	0	0	0	0	0	0		0	0	0	0	0	0	0	0		0	0	0	0	0	0	0	0		0	0	0	0	0	0	0	0		0	0	0	0	0	only one	#VALUE!	#VALUE!	#VALUE!	#VALUE!			0
AGPNASIISLK	0	0	0	0	0	0	0	0		0	0	0	0	0	0	0	0		0	0	0	0	0	0	0	0		0	0	0	0	0	0	0	0		0	0	0	0	0	only one	#VALUE!	#VALUE!	#VALUE!	#VALUE!			0
AGPTLTDENGDDLGLPPSPGDTSYYQDQVDDFHEAR	0	0	0	0	0	0	0	0		0	0	0	0	0	0	0	0		0	0	0	0	0	0	0	0		0	0	0	0	0	0	0	0		0	0	0	0	0	only one	#VALUE!	#VALUE!	#VALUE!	#VALUE!			0
AGPVVTDNGNFILDWK	3318.69	2824.93	2772.55	3108.28	2881.29	3013.24	2460.27	2561.37		6633.25	5486.61	4835.33	5501.08	5048.71	5631.88	4837.68	4964.04		0	0	0	0	0	0	0	0		2908.18	2775.05	2632.29	2589.76	3438.11	3554.92	2932.67	3184.61		2510.82	4900.86	0	2841.62	3	4900.86	1.9519	1	#DIV/0!	1.72467			6477.75
AGQAVDDFIEK	12337	12593.6	10967.9	12064.7	11324	12074.7	10283.2	11401.2		30897.4	25098.3	20912.8	21488.8	22195.8	21539.5	18739.6	20953.4		13673.5	11546.8	12909.1	13680.2	13859.6	13956	13089.3	14697.7		13900	14399.2	12396.1	14018.1	13181.3	12724.3	12458.1	14661		10842.2	19846.5	12610.2	14149.6	4	19846.5	1.83049	1	1.57385	1.40262			22582.7
AGQPLQLLDASWYLPK	1065.19	983.526	892.977	1049.87	958.902	971.17	848.829	866.731		3284.37	2459.59	2427.74	2801.34	2484.26	2377.45	2043.46	2314.85		711.648	822.083	905.65	605.721	930.06	810.962	786.128	754.962		4042.69	4740.75	4070.53	4308.29	3502.33	3915.28	3597.8	3755.01		857.78	2179.15	766.865	4391.72	4	4391.72	5.11987	2.01533	5.72685	1			5453.65
AGQTTYSGVIDCFRK	4833.66	6016.05	6234.68	5282.48	4316.66	4777.04	4147.71	4668.36		10865.7	9042.46	9539.51	8332.88	7306.68	8052.94	6940.87	7786.18		4676.78	5009.32	5372.95	4909.98	4635.47	5381.9	5101.48	4792.96		5898.78	5894.69	5364.4	4711.6	4133.08	4938.3	4731.89	5291.64		4408.04	7363.52	4843.05	5896.73	4	7363.52	1.67048	1	1.52043	1.24875			8074.52
AGQTVTIWAANAGVTASPPTDLIWK	0	0	0	0	0	0	0	0		0	0	0	0	0	0	0	0		0	0	0	0	0	0	0	0		0	0	0	0	0	0	0	0		0	0	0	0	0	only one	#VALUE!	#VALUE!	#VALUE!	#VALUE!			0
AGQVVTIWAAGAGATHSPPTDLVWK	9540.84	9775.13	10433.2	9177.59	8376.32	9092.74	8149.52	9317.97		27186.4	22088.4	24495	19874.1	21485.9	21739	20033.1	21908.5		3926.15	2777.17	3268.47	3352.68	3562.32	3844.29	3305.61	3189.69		10220.7	11364.1	8162.53	8730.21	9798.87	10753.4	8264.43	9785.98		8733.75	20970.8	3351.66	10792.4	4	20970.8	2.40112	1	6.25684	1.94311			22908.7
AGRDYSAYYR	0	0	0	0	0	0	0	0		0	0	0	0	0	0	0	0		0	0	0	0	0	0	0	0		0	0	0	0	0	0	0	0		0	0	0	0	0	only one	#VALUE!	#VALUE!	#VALUE!	#VALUE!			0
AGRPQYDTK	0	0	0	0	0	0	0	0		0	0	0	0	0	0	0	0		0	0	0	0	0	0	0	0		0	0	0	0	0	0	0	0		0	0	0	0	0	only one	#VALUE!	#VALUE!	#VALUE!	#VALUE!			0
AGSATVLSGSIAGLEGGSQLALR	0	0	0	0	0	0	0	0		0	0	0	0	0	0	0	0		0	0	0	0	0	0	0	0		0	0	0	0	0	0	0	0		0	0	0	0	0	only one	#VALUE!	#VALUE!	#VALUE!	#VALUE!			0
AGSFTGTSDPEAAPAR	0	0	0	0	0	0	0	0		0	0	0	0	0	0	0	0		0	0	0	0	0	0	0	0		0	0	0	0	0	0	0	0		0	0	0	0	0	only one	#VALUE!	#VALUE!	#VALUE!	#VALUE!			0
AGSIVLK	0	0	0	0	0	0	0	0		0	0	0	0	0	0	0	0		0	0	0	0	0	0	0	0		0	0	0	0	0	0	0	0		0	0	0	0	0	only one	#VALUE!	#VALUE!	#VALUE!	#VALUE!			0
AGSNEDPILAPSGTPPPTIPPDETFGGR	0	0	0	0	0	0	0	0		0	0	0	0	0	0	0	0		0	0	0	0	0	0	0	0		0	0	0	0	0	0	0	0		0	0	0	0	0	only one	#VALUE!	#VALUE!	#VALUE!	#VALUE!			0
AGSPAPSNRLNDSPTLK	0	0	0	0	0	0	0	0		0	0	0	0	0	0	0	0		0	0	0	0	0	0	0	0		0	0	0	0	0	0	0	0		0	0	0	0	0	only one	#VALUE!	#VALUE!	#VALUE!	#VALUE!			0
AGSPLCNSNLQDSEEDIEPSYSLFR	0	0	0	0	0	0	0	0		0	0	0	0	0	0	0	0		0	0	0	0	0	0	0	0		0	0	0	0	0	0	0	0		0	0	0	0	0	only one	#VALUE!	#VALUE!	#VALUE!	#VALUE!			0
AGSPRGSPLAEGPQAFFPER	0	0	0	0	0	0	0	0		0	0	0	0	0	0	0	0		0	0	0	0	0	0	0	0		0	0	0	0	0	0	0	0		0	0	0	0	0	only one	#VALUE!	#VALUE!	#VALUE!	#VALUE!			0
AGSPTLLNCLMYK	1633.9	1735.7	1464.51	1752.02	1643.44	1810.66	1491.04	1678.78		0	0	0	0	0	0	0	0		0	0	0	0	0	0	0	0		0	0	0	0	0	0	0	0		1584.91	0	0	0	1	only one	#VALUE!	#VALUE!	#VALUE!	#VALUE!			1633.9
AGSSPAQGAQNEPPRLNASPAAREEATSPGAK	0	0	0	0	0	0	0	0		0	0	0	0	0	0	0	0		0	0	0	0	0	0	0	0		0	0	0	0	0	0	0	0		0	0	0	0	0	only one	#VALUE!	#VALUE!	#VALUE!	#VALUE!			0
AGSSTPGDAPPAVAEVQGR	0	0	0	0	0	0	0	0		0	0	0	0	0	0	0	0		0	0	0	0	0	0	0	0		0	0	0	0	0	0	0	0		0	0	0	0	0	only one	#VALUE!	#VALUE!	#VALUE!	#VALUE!			0
AGTEEAIVYSDIDLKK	6193.33	6702.11	5782.59	6497.19	5480.15	5959.6	4953.04	5515.97		0	0	0	0	0	0	0	0		6026.48	5358.45	6331.36	6069.24	5408.83	5627.58	5415.95	6139.9		0	0	0	0	0	0	0	0		5234.51	0	5692.47	0	2	5692.47	1.08749	#DIV/0!	1	#DIV/0!			6735.17
AGTFQAFEQFGQQLLAHGHYASPEIK	4304.41	4303.81	4224.02	4196.58	4253.69	4320.25	4247.8	4713.23		0	0	0	0	0	0	0	0		5633.83	6586.97	6152.68	5545.49	6092.84	5776.98	5895.91	6400.64		9446.73	8787.88	6789.08	6867.17	6902.48	7171.7	6419.74	7622.77		4480.51	0	6110.4	9117.31	3	9117.31	2.03488	#DIV/0!	1.4921	1			8758.96
AGTGENAPWVVEDELVKK	0	0	0	0	0	0	0	0		0	0	0	0	0	0	0	0		2667.55	2775.63	3128.16	3438.11	3370.86	3044.1	2954.5	2916.25		0	0	0	0	0	0	0	0		0	0	2721.59	0	1	only one	#VALUE!	#VALUE!	#VALUE!	#VALUE!			0
AGTLSITEFADMLSGNAGGFR	0	0	0	0	0	0	0	0		0	0	0	0	0	0	0	0		0	0	0	0	0	0	0	0		1321.26	1051.18	935.271	1172.04	931.912	1014.7	1135.49	1157.66		0	0	0	1186.22	1	only one	#VALUE!	#VALUE!	#VALUE!	#VALUE!			0
AGTLSITEFADMLSGNAGGFRSR	0	0	0	0	0	0	0	0		0	0	0	0	0	0	0	0		0	0	0	0	0	0	0	0		0	0	0	0	0	0	0	0		0	0	0	0	0	only one	#VALUE!	#VALUE!	#VALUE!	#VALUE!			0
AGTQIENIDEDFRDGLK	14490.3	16467.1	12796.8	15126.6	15534.6	15508.8	13411.7	14024.9		35445.1	31095.1	28880.3	28413.7	26882.9	27426.8	27390.7	28284		25581.3	23083.9	23472.8	23853.3	21911.5	23585.3	25814.6	25065.2		21328.6	19470.5	18062.4	18053.6	17311	16587.4	17755.8	20186.5		13718.3	27837.4	24332.6	20399.5	4	27837.4	2.02922	1	1.14404	1.36461			29404
AGTQIENIEEDFRDGLK	7939.32	8505.03	8909.94	8264.43	7641.82	8389.68	7182.15	7212.08		14862.6	12885	12116.6	10976.3	11834.4	12577.9	10609	11785.3		7913.5	7692.84	7840.88	7855.57	8545.21	9307.64	8186.32	8062.99		0	0	0	0	0	0	0	0		7197.12	11197.1	7803.17	0	3	11197.1	1.55578	1	1.43495	#DIV/0!			12351.9
AGTRTDSREDEISPPPPNPVVK	0	0	0	0	0	0	0	0		0	0	0	0	0	0	0	0		0	0	0	0	0	0	0	0		0	0	0	0	0	0	0	0		0	0	0	0	0	only one	#VALUE!	#VALUE!	#VALUE!	#VALUE!			0
AGVAFFHLQDYDQAR	0	0	0	0	0	0	0	0		0	0	0	0	0	0	0	0		0	0	0	0	0	0	0	0		0	0	0	0	0	0	0	0		0	0	0	0	0	only one	#VALUE!	#VALUE!	#VALUE!	#VALUE!			0
AGVAPLQVK	0	0	0	0	0	0	0	0		0	0	0	0	0	0	0	0		0	0	0	0	0	0	0	0		0	0	0	0	0	0	0	0		0	0	0	0	0	only one	#VALUE!	#VALUE!	#VALUE!	#VALUE!			0
AGVIFPVGR	0	0	0	0	0	0	0	0		0	0	0	0	0	0	0	0		0	0	0	0	0	0	0	0		0	0	0	0	0	0	0	0		0	0	0	0	0	only one	#VALUE!	#VALUE!	#VALUE!	#VALUE!			0
AGVLAHLEEER	0	0	0	0	0	0	0	0		12625	10047.9	10068.8	8926.01	8498.54	8715.7	7889.4	9155.99		0	0	0	0	0	0	0	0		6679.85	6566.46	5471.8	5797.04	5557.04	5873.48	4942.41	6416.18		0	8522.69	0	6623.15	2	8522.69	#DIV/0!	1	#DIV/0!	1.2868			0
AGVLAHLEEERDLK	13050.3	14813.2	13847.1	13579.1	13064.8	13193.1	12026.3	11817.2		13015.1	10595	9735.23	10468	9703.57	9857.46	9131.27	10174.7		7152.84	6697.47	7048.5	7174.69	7025.57	7409.19	7190.12	7975.17		5588.71	5860.87	5119.55	6329.61	5953.41	5723.57	5408.45	5678.92		11921.7	9652.99	6925.15	5724.79	4	11921.7	1	1.23503	1.72151	2.08247			13050.3
AGVLAQLEEER	0	0	0	0	0	0	0	0		0	0	0	0	0	0	0	0		0	0	0	0	0	0	0	0		0	0	0	0	0	0	0	0		0	0	0	0	0	only one	#VALUE!	#VALUE!	#VALUE!	#VALUE!			0
AGVLAQLEEERDLK	10921.6	13142	12429.7	12314.8	11497.2	12673.3	10561.3	12334.4		16414.7	12504.8	12712.9	12215.3	12565.7	11533.2	11431.3	12515.3		0	0	0	0	0	0	0	0		12800.4	12965.6	9845.17	10210.7	9494	10468.7	8371.67	11661.8		11447.9	11973.3	0	12883	3	12883	1.12536	1.07598	#DIV/0!	1			12290.8
AGVMALANLLQIQR	750.959	740.379	726.41	903.763	712.872	734.17	706.899	941.6		1398.63	1011.6	1269.64	1181.5	1377.94	1382.44	1212.69	1201.73		0	0	0	0	0	0	0	0		469.679	476.919	403.991	457.589	452.781	451.161	497.661	411.851		824.249	1207.21	0	473.299	3	1207.21	1.46462	1	#DIV/0!	2.55064			1099.87
AGVNFSEFTGVWK	5979.88	5777.78	7037.27	6128	5989.42	7654.01	6859.08	7310.73		19439.5	16896.1	16231.4	15231.8	18439.3	17994.9	16943	18403.6		2675.51	2653.54	2930.23	3166.12	3454.59	3242.97	3059.97	3541.39		9657.27	9369.78	8539.88	8891.43	7770.01	7765.7	7785.64	8903.77		7084.91	17673.3	2664.52	9513.53	4	17673.3	2.4945	1	6.63281	1.8577			14916.8
AGVNTVTTLVENK	18395.9	19905.8	17609.9	18233.5	17909	18725.3	15676.3	16518.6		15014.8	12256.8	10901.2	11068.7	11972.2	11408.3	10043	11983.8		23613.1	22805.6	22704.6	22546.3	25077.4	21043.7	23194.6	24361.2		16502.5	16572.5	14677.3	14413.2	14049.2	14405.2	13931.9	16304.7		16097.4	11013.4	23209.3	16537.5	4	23209.3	1.4418	2.10737	1	1.40344			26523.3
AGVSTNISTK	0	0	0	0	0	0	0	0		0	0	0	0	0	0	0	0		0	0	0	0	0	0	0	0		0	0	0	0	0	0	0	0		0	0	0	0	0	only one	#VALUE!	#VALUE!	#VALUE!	#VALUE!			0
AGVSVWVQAVEMDR	2253.42	2681.45	2220.86	2724.73	2438.54	2622.45	2393.16	2238.47		0	0	0	0	0	0	0	0		0	0	0	0	0	0	0	0		2102.08	2208.12	1882.19	2554.1	2750.92	2688.71	2424.88	2570.98		2315.82	0	0	2155.1	2	2315.82	1	#DIV/0!	#DIV/0!	1.07458			2253.42
AGVVGPELHEQLLSAEK	0	0	0	0	0	0	0	0		0	0	0	0	0	0	0	0		0	0	0	0	0	0	0	0		0	0	0	0	0	0	0	0		0	0	0	0	0	only one	#VALUE!	#VALUE!	#VALUE!	#VALUE!			0
AGYIIPLQGPGLTTTESR	4888.58	4274.09	3645.24	4020.61	3987.59	4406.14	3900.38	4059.26		0	0	0	0	0	0	0	0		3251.3	3016.37	3439.3	3170.07	3772.49	3671.62	4178.59	3707.93		751.011	789.508	773.008	892.94	620.85	789.908	697.989	854.727		3979.82	0	3133.84	770.259	3	3979.82	1	#DIV/0!	1.26995	5.16686			4888.58
AGYLYALLYLNTEIGPGTVCESAIK	1134.31	1605.71	880.769	1925.34	1394.18	1332.39	2250.14	2221.01		1253.72	688.68	1032.12	867.392	1345.1	1265.42	1393.41	1458.63		0	0	0	0	0	0	0	0		0	0	0	0	0	0	0	0		2235.58	1426.02	0	0	2	2235.58	1	1.5677	#DIV/0!	#DIV/0!			1134.31
AGYPQYVSEILEK	1767.51	1896.21	1587.01	1834.41	1523.32	1700.92	1767.14	1434.17		4892.65	3951.82	3577.41	3853.89	3711.28	3214.99	3279.59	3318.23		5363.28	4980.59	5762.98	5847.48	5351.77	5613.95	4815.93	5743.44		5279.55	5374.07	5795.83	6427.31	5454.76	5083.48	5582.52	4885.87		1600.65	3298.91	5171.93	5326.81	4	5326.81	3.3279	1.61472	1.02995	1			5882.08
AGYTDKVVIGMDVAASEFFR	12331	12749	6773.57	13245.4	9532.9	9579.27	9262.59	10351.1		8845.94	5955.06	4362.08	5839.79	4847.08	5328.45	4519.66	4493.74		3571.46	4092.31	3351.06	3626.34	3709.48	3141.64	3187.04	4287.44		10405.1	10561.3	7167.73	10110.7	9815.19	7201.09	10321.8	7145.4		9806.86	4506.7	3831.89	10483.2	4	10483.2	1.06897	2.32613	2.73578	1			13181.4
AGYVDFENGQWATDDIPDDLNSIR	0	0	0	0	0	0	0	0		0	0	0	0	0	0	0	0		0	0	0	0	0	0	0	0		0	0	0	0	0	0	0	0		0	0	0	0	0	only one	#VALUE!	#VALUE!	#VALUE!	#VALUE!			0
AHAAVWNAQEAQADFAK	5592.59	7546.02	6845.78	7493.89	6784.37	7072.97	5582.52	6368.33		12885.8	9438.88	11025.1	9531.58	8059.08	8142.75	8356.02	9871.13		5343.61	5660.05	5163.74	5411.83	5048.71	5457.41	5629.53	5373.33		7175.18	7160.77	4705.72	6167.2	5124.16	5161.95	4909.98	7046.05		5975.42	9113.58	5501.83	7167.98	4	9113.58	1.52518	1	1.65646	1.27143			8529.68
AHCEENAPLCGFPWYLPVHFLIR	0	0	0	0	0	0	0	0		0	0	0	0	0	0	0	0		0	0	0	0	0	0	0	0		0	0	0	0	0	0	0	0		0	0	0	0	0	only one	#VALUE!	#VALUE!	#VALUE!	#VALUE!			0
AHEEQDEESQDNLFSSDR	0	0	0	0	0	0	0	0		0	0	0	0	0	0	0	0		0	0	0	0	0	0	0	0		0	0	0	0	0	0	0	0		0	0	0	0	0	only one	#VALUE!	#VALUE!	#VALUE!	#VALUE!			0
AHEILPNLVCCSAK	0	0	0	0	0	0	0	0		0	0	0	0	0	0	0	0		0	0	0	0	0	0	0	0		7299.59	7120.68	5263.11	6310.33	5460.81	5628.75	5808.7	7830.56		0	0	0	7210.14	1	only one	#VALUE!	#VALUE!	#VALUE!	#VALUE!			0
AHEPTYFTVDCAEAGQGDVSIGIK	1263.93	2317.25	2053.12	2187.85	2087.85	2282.5	1970.98	2200.63		4360.26	4079.85	4198.91	3616.8	2644.17	3352.45	4471.99	4936.59		2918.27	3137.5	2521.91	2080.05	2179.68	2019.66	2824.74	2716.25		2080.05	2671.62	1445.15	1390.22	1247.31	1212.61	982.722	2245.62		2085.81	4704.29	3027.89	2375.83	4	4704.29	2.25538	1	1.55365	1.98006			2850.64
AHESVVK	0	0	0	0	0	0	0	0		0	0	0	0	0	0	0	0		0	0	0	0	0	0	0	0		0	0	0	0	0	0	0	0		0	0	0	0	0	only one	#VALUE!	#VALUE!	#VALUE!	#VALUE!			0
AHFNAMFQPSSPTR	0	0	0	0	0	0	0	0		0	0	0	0	0	0	0	0		0	0	0	0	0	0	0	0		0	0	0	0	0	0	0	0		0	0	0	0	0	only one	#VALUE!	#VALUE!	#VALUE!	#VALUE!			0
AHFPGPVTR	0	0	0	0	0	0	0	0		0	0	0	0	0	0	0	0		0	0	0	0	0	0	0	0		0	0	0	0	0	0	0	0		0	0	0	0	0	only one	#VALUE!	#VALUE!	#VALUE!	#VALUE!			0
AHGFTFTR	0	0	0	0	0	0	0	0		0	0	0	0	0	0	0	0		0	0	0	0	0	0	0	0		0	0	0	0	0	0	0	0		0	0	0	0	0	only one	#VALUE!	#VALUE!	#VALUE!	#VALUE!			0
AHGGYSVFAGVGER	0	0	0	0	0	0	0	0		0	0	0	0	0	0	0	0		0	0	0	0	0	0	0	0		0	0	0	0	0	0	0	0		0	0	0	0	0	only one	#VALUE!	#VALUE!	#VALUE!	#VALUE!			0
AHGHCLHEIFLLR	0	0	0	0	0	0	0	0		1659.69	1656.93	1616.44	1423.87	1420.71	1446.75	1449.46	1737.5		0	0	0	0	0	0	0	0		0	0	0	0	0	0	0	0		0	1593.48	0	0	1	only one	#VALUE!	#VALUE!	#VALUE!	#VALUE!			0
AHGLEVEPSALEQGFR	0	0	0	0	0	0	0	0		0	0	0	0	0	0	0	0		0	0	0	0	0	0	0	0		5339.91	5170.54	5133.05	5664.37	5285.78	5026.02	5785.4	5663.98		0	0	0	5255.23	1	only one	#VALUE!	#VALUE!	#VALUE!	#VALUE!			0
AHGLLAEENR	514.102	520.48	517.559	372.79	488.78	501.63	528.691	496.221		0	0	0	0	0	0	0	0		897.98	864.289	959.228	963.312	1031.12	1165.39	891.067	960.139		0	0	0	0	0	0	0	0		512.456	0	881.135	0	2	881.135	1.71943	#DIV/0!	1	#DIV/0!			883.964
AHHAACKEEK	437.33	613.921	576.361	571.908	531.292	595.41	732.112	456.791		1366.06	1154.38	1270.96	828.892	895.42	759.971	985.683	1094.08		1111.51	1109.81	815.369	766.632	916.849	916.811	686.302	697.718		0	0	0	0	0	0	0	0		594.451	1039.88	1110.66	0	3	1110.66	1.86838	1.06806	1	#DIV/0!			817.098
AHIAQLCEK	0	0	0	0	0	0	0	0		0	0	0	0	0	0	0	0		0	0	0	0	0	0	0	0		0	0	0	0	0	0	0	0		0	0	0	0	0	only one	#VALUE!	#VALUE!	#VALUE!	#VALUE!			0
AHIKDAVALCELFNWLEK	0	0	0	0	0	0	0	0		0	0	0	0	0	0	0	0		0	0	0	0	0	0	0	0		0	0	0	0	0	0	0	0		0	0	0	0	0	only one	#VALUE!	#VALUE!	#VALUE!	#VALUE!			0
AHIVFDFHQAADGIQEQQR	0	0	0	0	0	0	0	0		0	0	0	0	0	0	0	0		0	0	0	0	0	0	0	0		1514.05	1987.86	1381.58	1652.57	1609.62	1573.21	1904.9	1675.88		0	0	0	1750.96	1	only one	#VALUE!	#VALUE!	#VALUE!	#VALUE!			0
AHKAEGK	7338.66	5345.47	4730.25	4792.29	3484.41	5168.75	4246.03	4891.29		0	0	0	0	0	0	0	0		0	0	0	0	0	0	0	0		0	0	0	0	0	0	0	0		4568.66	0	0	0	1	only one	#VALUE!	#VALUE!	#VALUE!	#VALUE!			7338.66
AHLGTALK	11339.7	14130.3	12473.7	12179.8	10623.7	11209.2	9412.09	11459.8		11291.9	12319.9	8623.75	9155.99	8469.73	7944.83	8193.14	9328.31		14822.5	16203.3	16959.4	16905.4	16288.9	15968	14400.2	16738.7		13396.8	14955.6	13341.2	14575.9	12651.3	13552.8	13029.6	14767.1		10436	8760.72	15512.9	14176.2	4	15512.9	1.48648	1.77073	1	1.09429			16856.3
AHLILFK	1700.33	1836.57	1803.52	1509.34	1563.11	1910.06	1493	1664.18		4121.06	3617.31	3967.19	3077.19	3340.39	3173.59	3093.66	3883.12		2340.34	2254.36	2125.08	2487.02	2042.05	2262.97	2074.14	2482.19		2252.64	2089.15	1931.22	2290.74	2251.86	1881.41	1983.46	2298.54		1578.59	3488.39	2297.35	2170.89	4	3488.39	2.20981	1	1.51844	1.60689			3757.41
AHLMEIQVNGGTVAEK	3657.9	4553.63	4062.07	4703.76	4075.04	4066.86	3746.95	4178.3		7600.09	6062.51	6557.82	6863.36	6461.26	6128	6660.89	6913.98		3543.6	3383.97	3757.87	3848.02	3592.57	3736.57	3811.39	3560.59		5245.63	4949.61	4025.35	4408.59	4030.1	4343.37	3789.52	5292.74		3962.62	6787.44	3463.78	5097.62	4	6787.44	1.71286	1	1.95954	1.33149			6265.49
AHLTVGQAAAGGSGNLLTER	0	0	0	0	0	0	0	0		0	0	0	0	0	0	0	0		0	0	0	0	0	0	0	0		0	0	0	0	0	0	0	0		0	0	0	0	0	only one	#VALUE!	#VALUE!	#VALUE!	#VALUE!			0
AHLVAVFNEYQR	0	0	0	0	0	0	0	0		0	0	0	0	0	0	0	0		2790.29	2469.15	2821.41	2792.61	3048.75	2792.61	2904.95	3019.93		0	0	0	0	0	0	0	0		0	0	2629.72	0	1	only one	#VALUE!	#VALUE!	#VALUE!	#VALUE!			0
AHNNELEPTPGNTLR	0	0	0	0	0	0	0	0		0	0	0	0	0	0	0	0		0	0	0	0	0	0	0	0		0	0	0	0	0	0	0	0		0	0	0	0	0	only one	#VALUE!	#VALUE!	#VALUE!	#VALUE!			0
AHNVPVLVCCETYK	0	0	0	0	0	0	0	0		0	0	0	0	0	0	0	0		0	0	0	0	0	0	0	0		0	0	0	0	0	0	0	0		0	0	0	0	0	only one	#VALUE!	#VALUE!	#VALUE!	#VALUE!			0
AHPLGDEGGTASK	0	0	0	0	0	0	0	0		0	0	0	0	0	0	0	0		0	0	0	0	0	0	0	0		0	0	0	0	0	0	0	0		0	0	0	0	0	only one	#VALUE!	#VALUE!	#VALUE!	#VALUE!			0
AHPPELK	0	0	0	0	0	0	0	0		0	0	0	0	0	0	0	0		0	0	0	0	0	0	0	0		0	0	0	0	0	0	0	0		0	0	0	0	0	only one	#VALUE!	#VALUE!	#VALUE!	#VALUE!			0
AHPPELKK	10426.7	10737.7	10439	10611.9	8240.98	8266.72	7923.93	8696.99		31389.6	27318.7	25374.6	23120.7	23101.5	19427.3	18462.4	20976.7		11277	10505.8	11659.4	12557.8	12352.4	11895.3	9504.53	11614.2		16692.4	16003.5	14364.3	16882	14195	15365.4	15602.6	17373.5		8310.46	19719.5	10891.4	16347.9	4	19719.5	2.37286	1	1.81056	1.20624			24741.2
AHQANQLYPFAISLIESVR	0	0	0	0	0	0	0	0		4321.15	3331.6	3278.23	3156.26	3555.9	3217.22	3225.04	3393.6		1615.65	1894.76	1887.55	1851.66	1911.38	1761.27	1980.16	2207.81		1902.66	1650.74	1768.85	1841.03	1688.7	1812.04	1972.35	1992.55		0	3309.32	1755.21	1776.7	3	3309.32	#DIV/0!	1	1.88543	1.86262			0
AHQITDESLESTRR	0	0	0	0	0	0	0	0		1659.46	1213.28	1332.39	1086.07	1057.62	1253.29	863.75	990.148		773.148	708.97	723.37	875.868	951.388	945.583	738.278	1018.8		692.538	662.988	502.511	712.912	654.94	732.33	648.472	640.28		0	926.949	741.059	677.763	3	926.949	#DIV/0!	1	1.25084	1.36766			0
AHQLVLPPCDVVIK	0	0	0	0	0	0	0	0		0	0	0	0	0	0	0	0		0	0	0	0	0	0	0	0		0	0	0	0	0	0	0	0		0	0	0	0	0	only one	#VALUE!	#VALUE!	#VALUE!	#VALUE!			0
AHQVVEDGYEFFAK	0	0	0	0	0	0	0	0		3074	2475.84	3364.32	2451.42	1756.15	2256.7	2642.89	2940.2		0	0	0	0	0	0	0	0		0	0	0	0	0	0	0	0		0	2791.55	0	0	1	only one	#VALUE!	#VALUE!	#VALUE!	#VALUE!			0
AHQVVEDGYEFFAKR	0	0	0	0	0	0	0	0		0	0	0	0	0	0	0	0		0	0	0	0	0	0	0	0		0	0	0	0	0	0	0	0		0	0	0	0	0	only one	#VALUE!	#VALUE!	#VALUE!	#VALUE!			0
AHSFLMDFIHQVGLFGR	0	0	0	0	0	0	0	0		0	0	0	0	0	0	0	0		0	0	0	0	0	0	0	0		0	0	0	0	0	0	0	0		0	0	0	0	0	only one	#VALUE!	#VALUE!	#VALUE!	#VALUE!			0
AHSFTSK	0	0	0	0	0	0	0	0		0	0	0	0	0	0	0	0		0	0	0	0	0	0	0	0		0	0	0	0	0	0	0	0		0	0	0	0	0	only one	#VALUE!	#VALUE!	#VALUE!	#VALUE!			0
AHSIQIMK	0	0	0	0	0	0	0	0		0	0	0	0	0	0	0	0		0	0	0	0	0	0	0	0		13540.6	14368.3	12903.7	14326.5	13683	13803.1	13056.7	15941.5		0	0	0	13954.4	1	only one	#VALUE!	#VALUE!	#VALUE!	#VALUE!			0
AHTDFFEAFK	0	0	0	0	0	0	0	0		0	0	0	0	0	0	0	0		0	0	0	0	0	0	0	0		0	0	0	0	0	0	0	0		0	0	0	0	0	only one	#VALUE!	#VALUE!	#VALUE!	#VALUE!			0
AHTVLAASCAR	395.48	597.66	561.76	524.439	549.509	662.41	564.539	520.03		1480.84	1776.35	1912.31	1249.73	1148.63	1278.82	1554.25	1594.73		981.517	965.057	879.019	854.561	1041.03	860.207	917.071	838.699		1178.06	1233.46	925.539	885.882	758.892	841.681	920.759	1401.06		542.284	1574.49	973.287	1205.76	4	1574.49	2.90344	1	1.6177	1.3058			1148.25
AHVIVMAATNRPNSIDPALRR	9820.63	10704.3	10126.2	10013.1	8614.19	8890.2	8129.21	9414.05		11387.8	9342.55	8099.97	7921.73	8580.82	7500.13	7027.52	7847.41		4612.71	5165.17	5046.61	5438.53	5663.59	4955.45	4759.85	5780.99		11769	12221.2	10633.3	12927	11950.6	11205.3	12611.9	12885.8		8771.63	7437.46	4888.94	11995.1	4	11995.1	1.36749	1.61279	2.45351	1			13429.6
AHVQEVAQHNLK	0	0	0	0	0	0	0	0		0	0	0	0	0	0	0	0		0	0	0	0	0	0	0	0		0	0	0	0	0	0	0	0		0	0	0	0	0	only one	#VALUE!	#VALUE!	#VALUE!	#VALUE!			0
AHVVPCFDASK	8066.35	10065.3	8399.57	8758.09	8266.15	8819	7224.09	8473.84		25330.7	22897.5	24176.2	21193	19126.7	19364.1	20481	24488.2		0	0	0	0	0	0	0	0		11812.3	11486.9	8692.77	9476.25	8543.43	8653.69	8641.7	11754.3		7848.96	22484.6	0	11649.6	3	22484.6	2.86466	1	#DIV/0!	1.93008			23107.4
AIAALISEKLETLR	0	0	0	0	0	0	0	0		0	0	0	0	0	0	0	0		0	0	0	0	0	0	0	0		0	0	0	0	0	0	0	0		0	0	0	0	0	only one	#VALUE!	#VALUE!	#VALUE!	#VALUE!			0
AIAALSFWQK	0	0	0	0	0	0	0	0		0	0	0	0	0	0	0	0		0	0	0	0	0	0	0	0		0	0	0	0	0	0	0	0		0	0	0	0	0	only one	#VALUE!	#VALUE!	#VALUE!	#VALUE!			0
AIACLLFGGSR	620.772	623.64	584.031	617.879	619.551	726.949	696.249	667.35		0	0	0	0	0	0	0	0		0	0	0	0	0	0	0	0		0	0	0	0	0	0	0	0		681.8	0	0	0	1	only one	#VALUE!	#VALUE!	#VALUE!	#VALUE!			620.772
AIADTGANVVVTGGK	3183.72	3221.02	2352.05	2520.34	2238.94	2933.28	2270.67	2918.27		6678.92	4767.11	4578.95	4568.8	4702.79	4552.68	4377.22	4764.14		3931.6	3521.32	3940.33	3628.1	4265.5	4004.76	4006.7	4820.94		3147.96	3017.63	2629.55	2901.33	2893.9	2910.19	2962.91	3003.86		2594.47	4570.68	3726.46	3082.79	4	4570.68	1.7617	1	1.22655	1.48264			5608.77
AIADWYNEK	0	0	0	0	0	0	0	0		0	0	0	0	0	0	0	0		4296.96	3915.82	4914.74	4446.64	4531.27	4938.65	4760.84	4892.65		0	0	0	0	0	0	0	0		0	0	4106.39	0	1	only one	#VALUE!	#VALUE!	#VALUE!	#VALUE!			0
AIAELGIYPAVDPLDSTSR	2971.55	3582.37	3901.19	3819.32	2819.65	3327.68	3354.77	3094.52		2964.97	2394.65	2963.94	2354.17	2357.1	2524.88	2087.41	2661.64		3792.67	3519.85	3557.38	3005.52	3367.59	3649.29	3813.5	3495.78		4141.97	3966.09	3356.87	3554.42	2800.37	3376	3269.15	3248.59		3224.65	2374.53	3656.26	4054.03	4	4054.03	1.2572	1.7073	1.10879	1			3735.83
AIAFLQQPR	0	0	0	0	0	0	0	0		0	0	0	0	0	0	0	0		0	0	0	0	0	0	0	0		0	0	0	0	0	0	0	0		0	0	0	0	0	only one	#VALUE!	#VALUE!	#VALUE!	#VALUE!			0
AIAGNDDVKDAIVR	0	0	0	0	0	0	0	0		0	0	0	0	0	0	0	0		0	0	0	0	0	0	0	0		0	0	0	0	0	0	0	0		0	0	0	0	0	only one	#VALUE!	#VALUE!	#VALUE!	#VALUE!			0
AIAHYEQSADYYKGEESNSSANK	0	0	0	0	0	0	0	0		0	0	0	0	0	0	0	0		0	0	0	0	0	0	0	0		2222.55	2486.84	2017.71	2247.65	1660.73	1800.15	1669.15	1957.37		0	0	0	2354.7	1	only one	#VALUE!	#VALUE!	#VALUE!	#VALUE!			0
AIAINTFLPK	0	0	0	0	0	0	0	0		0	0	0	0	0	0	0	0		0	0	0	0	0	0	0	0		0	0	0	0	0	0	0	0		0	0	0	0	0	only one	#VALUE!	#VALUE!	#VALUE!	#VALUE!			0
AIANECQANFISIK	17711.5	27131.9	23586.9	23659	21832.7	22821.4	21387.8	23711.5		42049.5	37073.5	43222.7	33839	29287.6	29532.2	36235.1	40538.4		24357.9	22502.5	17204.5	17545.3	19229.1	19589.6	22751.9	19599.1		24248.4	23754.3	14664.1	15934.9	16250.5	16504.8	14811.2	22180.4		22549.7	38386.7	23430.2	24001.3	4	38386.7	1.70232	1	1.63834	1.59936			30150.7
AIAQGIQELSAELPPEESESSRVDFGSSER	0	0	0	0	0	0	0	0		0	0	0	0	0	0	0	0		0	0	0	0	0	0	0	0		0	0	0	0	0	0	0	0		0	0	0	0	0	only one	#VALUE!	#VALUE!	#VALUE!	#VALUE!			0
AIAQLNSK	0	0	0	0	0	0	0	0		0	0	0	0	0	0	0	0		0	0	0	0	0	0	0	0		0	0	0	0	0	0	0	0		0	0	0	0	0	only one	#VALUE!	#VALUE!	#VALUE!	#VALUE!			0
AIASSLK	0	0	0	0	0	0	0	0		0	0	0	0	0	0	0	0		0	0	0	0	0	0	0	0		0	0	0	0	0	0	0	0		0	0	0	0	0	only one	#VALUE!	#VALUE!	#VALUE!	#VALUE!			0
AIAVTVQEMVTK	0	0	0	0	0	0	0	0		4606.64	4066.86	4251.63	3883.39	4225.19	3879.08	3815.09	3893.9		0	0	0	0	0	0	0	0		0	0	0	0	0	0	0	0		0	3854.49	0	0	1	only one	#VALUE!	#VALUE!	#VALUE!	#VALUE!			0
AIAYLFPSGLFEK	0	0	0	0	0	0	0	0		3020.77	2502.58	3098.6	2235.99	2054.26	1987.03	2891.7	3422.65		2118.46	2117.43	1817.95	1722.16	1459.14	1755.05	2425.56	1711.45		0	0	0	0	0	0	0	0		0	3157.18	2117.95	0	2	3157.18	#DIV/0!	1	1.49068	#DIV/0!			0
AIAYLFPSGLFEKR	0	0	0	0	0	0	0	0		0	0	0	0	0	0	0	0		0	0	0	0	0	0	0	0		0	0	0	0	0	0	0	0		0	0	0	0	0	only one	#VALUE!	#VALUE!	#VALUE!	#VALUE!			0
AICIDPAYSK	4706.05	5523.24	4856.16	6018.55	6119.08	5472.18	4258.41	5451.36		9149.01	7025.09	7113.28	6984.3	7633.35	6745.92	7305.16	7593.77		5251.45	4682.62	4604.09	5050.46	5234.73	6232.09	6497.19	5961.25		6353.78	6113.57	4349.7	5643.21	5809.91	5467.25	5078.9	7123.65		4854.89	7449.46	4967.03	6233.68	4	7449.46	1.53443	1	1.49978	1.19504			7221.08
AICIPEGAK	0	0	0	0	0	0	0	0		0	0	0	0	0	0	0	0		0	0	0	0	0	0	0	0		0	0	0	0	0	0	0	0		0	0	0	0	0	only one	#VALUE!	#VALUE!	#VALUE!	#VALUE!			0
AIDALREFNEEGALSVLQQFK	4266.98	3636.16	3892.82	2979.8	3108.49	3237.8	3648.28	3863.79		8877.27	6727.71	6075.13	5532.06	6475.61	7022.16	5837.76	5651.04		5429.49	5419.71	5828.06	6256.33	6195.91	7434.4	5161.23	7058.76		4564.05	4713.23	4598.99	4651.89	4539.13	4926	5111.74	3988.69		3756.03	5744.4	5424.6	4638.64	4	5744.4	1.52938	1	1.05895	1.23838			6525.83
AIDIYEQVGTNAMDSPLLK	0	0	0	0	0	0	0	0		0	0	0	0	0	0	0	0		0	0	0	0	0	0	0	0		0	0	0	0	0	0	0	0		0	0	0	0	0	only one	#VALUE!	#VALUE!	#VALUE!	#VALUE!			0
AIDLFTDAIK	4461.15	5210.84	4549.52	5251.45	4512.46	4424.5	4120.78	4384.21		7919.53	5848.29	5841.81	6499.44	4856.83	5312.59	4948.93	5631.49		2778.52	3112.37	2861.39	2795.32	2852.87	2886.89	3520.34	3814.03		2058.82	2482.54	1727.3	2180.13	2436.85	1650.29	2193.47	2627.18		4252.49	5290.21	2945.45	2270.68	4	5290.21	1.24403	1	1.79606	2.32979			5549.78
AIDLLKEIYTNLGPR	0	0	0	0	0	0	0	0		0	0	0	0	0	0	0	0		0	0	0	0	0	0	0	0		0	0	0	0	0	0	0	0		0	0	0	0	0	only one	#VALUE!	#VALUE!	#VALUE!	#VALUE!			0
AIDNAADLLIFGK	1133.13	959.241	983.152	955.472	915.871	1109.27	904.383	824.588		1989.38	1800.15	1822.12	1646.06	1878.68	1604.6	1895.02	2009.75		1017	1007.1	1048.27	1034.77	1044.5	1032.98	1108.97	1043.27		959.8	912.892	977.857	927.17	860.38	955.631	886.551	958.092		864.486	1952.39	1012.05	936.346	4	1952.39	2.25844	1	1.92914	2.08511			2559.11
AIDTTQLFSLPK	0	0	0	0	0	0	0	0		0	0	0	0	0	0	0	0		0	0	0	0	0	0	0	0		0	0	0	0	0	0	0	0		0	0	0	0	0	only one	#VALUE!	#VALUE!	#VALUE!	#VALUE!			0
AIDTTQLFSLPKDFWEQEVR	0	0	0	0	0	0	0	0		8394.91	6650.28	2967.64	4481.92	6136.5	6648.9	2844.58	2921.92		0	0	0	0	0	0	0	0		0	0	0	0	0	0	0	0		0	2883.25	0	0	1	only one	#VALUE!	#VALUE!	#VALUE!	#VALUE!			0
AIEALHGHELRPGR	1975.36	1819.34	1697.74	1831.61	1575.83	1845.76	1469.69	1875.94		4167.02	3425.03	3075.28	2987.87	2739.32	2795.52	2733.25	3055.3		2871.52	2506.22	2732.49	2882.49	2537.69	3110.22	2837.29	2680.71		2899.93	3059.97	2538.57	3056.57	2478.58	2754.36	2341.15	2947.14		1672.82	2894.28	2688.87	2979.95	4	2979.95	1.78139	1.0296	1.10825	1			3518.89
AIEALSGK	0	0	0	0	0	0	0	0		0	0	0	0	0	0	0	0		0	0	0	0	0	0	0	0		0	0	0	0	0	0	0	0		0	0	0	0	0	only one	#VALUE!	#VALUE!	#VALUE!	#VALUE!			0
AIEAVAISPWK	4603.45	4778.36	5339.54	4923.95	4584.35	5074.68	3960.87	4683.59		0	0	0	0	0	0	0	0		4645.44	4014.21	5235.46	5120.26	5175.56	5512.53	4784.33	6119.93		0	0	0	0	0	0	0	0		4322.23	0	4329.83	0	2	4329.83	1.00176	#DIV/0!	1	#DIV/0!			4611.54
AIEINPDSAQPYK	12107.4	15013.8	13782	13831.8	13044.9	14002.5	11708.8	12817.3		25997.8	20938.9	21849.3	20479.6	17607.5	18721.4	19044.7	19760.1		14486.3	13363.4	13208.7	13291.3	12619.8	14630.6	14566.8	14487.3		16763.1	16953.6	12119.1	13864.4	13775.3	13797.3	13446.1	16370.4		12263	19402.4	13924.8	16858.3	4	19402.4	1.58219	1	1.39336	1.15091			19156.2
AIEKDMMK	0	0	0	0	0	0	0	0		0	0	0	0	0	0	0	0		0	0	0	0	0	0	0	0		0	0	0	0	0	0	0	0		0	0	0	0	0	only one	#VALUE!	#VALUE!	#VALUE!	#VALUE!			0
AIELATTLDESLTNR	0	0	0	0	0	0	0	0		0	0	0	0	0	0	0	0		0	0	0	0	0	0	0	0		0	0	0	0	0	0	0	0		0	0	0	0	0	only one	#VALUE!	#VALUE!	#VALUE!	#VALUE!			0
AIELFSVGQGPAK	0	0	0	0	0	0	0	0		0	0	0	0	0	0	0	0		4687.49	5172.33	4364.2	5050.11	4605.05	5202.54	4897.4	5050.11		0	0	0	0	0	0	0	0		0	0	4929.91	0	1	only one	#VALUE!	#VALUE!	#VALUE!	#VALUE!			0
AIELLEK	11910.1	11886.2	13197.7	11635.9	10980.1	12272.1	9864.98	10789.2		22356.4	17640.5	18616.6	15689.4	16176.4	16063.5	13902.9	15080.5		0	0	0	0	0	0	0	0		0	0	0	0	0	0	0	0		10327.1	14491.7	0	0	2	14491.7	1.40327	1	#DIV/0!	#DIV/0!			16713.1
AIELLQEFSDQHPENAAEIK	0	0	0	0	0	0	0	0		0	0	0	0	0	0	0	0		0	0	0	0	0	0	0	0		2079.18	2098.73	1579.66	1790.44	1773.03	1741.72	1577.91	1622.95		0	0	0	2088.96	1	only one	#VALUE!	#VALUE!	#VALUE!	#VALUE!			0
AIELYNDKEK	0	0	0	0	0	0	0	0		0	0	0	0	0	0	0	0		0	0	0	0	0	0	0	0		0	0	0	0	0	0	0	0		0	0	0	0	0	only one	#VALUE!	#VALUE!	#VALUE!	#VALUE!			0
AIENELLAR	6094.53	7036.78	6312.96	6709.08	6034	7547.07	5405.08	5577.88		0	0	0	0	0	0	0	0		7691.77	6897.22	7703.51	8339.82	8708.45	8858.21	9187.78	9708.95		7196.6	7263.76	6108.07	7742.05	7531.91	7618.55	8563	7767.85		5491.48	0	7294.5	7230.18	3	7294.5	1.32833	#DIV/0!	1	1.0089			8095.55
AIENIDTLTNLESLFLGK	0	0	0	0	0	0	0	0		0	0	0	0	0	0	0	0		0	0	0	0	0	0	0	0		3393.36	3839.49	2887.69	2856.83	2681.64	3124.48	2860.4	2996.79		0	0	0	3616.43	1	only one	#VALUE!	#VALUE!	#VALUE!	#VALUE!			0
AIEPNDYTGK	0	0	0	0	0	0	0	0		0	0	0	0	0	0	0	0		0	0	0	0	0	0	0	0		0	0	0	0	0	0	0	0		0	0	0	0	0	only one	#VALUE!	#VALUE!	#VALUE!	#VALUE!			0
AIEPNDYTGKVSEEIEDIIK	0	0	0	0	0	0	0	0		7569.07	5621.74	4012.26	4830.64	4228.41	3944.97	3643.22	3655.87		2638.31	2379.1	2732.49	2864.17	2377.78	2835.13	2176.36	3222.8		0	0	0	0	0	0	0	0		0	3649.55	2508.71	0	2	3649.55	#DIV/0!	1	1.45475	#DIV/0!			0
AIEPPPLDAVIEAEHTLR	2745.78	3727	3165.68	3112.81	2884.69	3239.6	2903.55	2706.85		3661.45	3267.79	3245.89	3544.58	3680.54	3797.67	3406.09	3089.16		3071.02	2778.71	2752.45	3139.02	3469.23	3591.57	2763.92	3456.75		2821.02	2769.87	2355.31	2548.97	3044.52	2563.32	2918.68	2620.09		2805.2	3247.63	2924.86	2795.44	4	3247.63	1.15772	1	1.11035	1.16176			3178.83
AIEPPPLDAVIEAEHTLRELDALDANDELTPLGR	295.08	100.14	72.2908	194.04	131.9	204.78	252.091	278.55		680.16	447.458	303.64	448.719	371.681	432.999	447.3	519.86		506.75	149.29	551.26	463.241	530.331	705.308	468.339	504.21		66.4091	282.32	203.079	192.219	266.84	317.319	307.54	85.0259		265.32	483.58	328.02	174.365	4	483.58	1.82263	1	1.47424	2.77338			537.821
AIEPQKEEADENYNSVNTR	0	0	0	0	0	0	0	0		0	0	0	0	0	0	0	0		0	0	0	0	0	0	0	0		0	0	0	0	0	0	0	0		0	0	0	0	0	only one	#VALUE!	#VALUE!	#VALUE!	#VALUE!			0
AIEQADLLQEEDESPR	0	0	0	0	0	0	0	0		0	0	0	0	0	0	0	0		0	0	0	0	0	0	0	0		0	0	0	0	0	0	0	0		0	0	0	0	0	only one	#VALUE!	#VALUE!	#VALUE!	#VALUE!			0
AIETTDIISR	6418.85	7621.19	7062.68	7016.33	7285.94	7036.78	6746.39	7379.97		0	0	0	0	0	0	0	0		0	0	0	0	0	0	0	0		7040.68	6921.17	6999.81	7312.25	6804.15	7705.11	7448.84	8595.7		7063.18	0	0	6980.93	2	7063.18	1	#DIV/0!	#DIV/0!	1.01178			6418.85
AIEVGRENREDYR	0	0	0	0	0	0	0	0		13462.9	12433.1	7785.64	9525.64	10251.9	9974.3	7734.01	8494.42		2376.63	2280.76	2896.31	3384.67	3246.12	3423.6	2311.32	3430.73		4507.46	4296.06	4612.07	5603.84	4634.19	5032.64	5412.2	4540.07		0	8114.21	2328.69	4401.76	3	8114.21	#DIV/0!	1	3.48445	1.8434			0
AIEVLRR	0	0	0	0	0	0	0	0		0	0	0	0	0	0	0	0		0	0	0	0	0	0	0	0		0	0	0	0	0	0	0	0		0	0	0	0	0	only one	#VALUE!	#VALUE!	#VALUE!	#VALUE!			0
AIFAGYK	14001.6	20562.1	19194.4	18342.5	16398.8	17972.5	16373.8	18009.9		2827.67	2854.06	3211.43	2567.41	2593.17	2252.64	2996.79	3254		0	0	0	0	0	0	0	0		0	0	0	0	0	0	0	0		17191.8	3125.39	0	0	2	17191.8	1	5.50069	#DIV/0!	#DIV/0!			14001.6
AIFAGYKR	0	0	0	0	0	0	0	0		0	0	0	0	0	0	0	0		0	0	0	0	0	0	0	0		0	0	0	0	0	0	0	0		0	0	0	0	0	only one	#VALUE!	#VALUE!	#VALUE!	#VALUE!			0
AIFLAAQK	0	0	0	0	0	0	0	0		0	0	0	0	0	0	0	0		1438.45	1617.33	1246.61	1305.51	1572.89	1637.07	1561.05	1547.8		0	0	0	0	0	0	0	0		0	0	1527.89	0	1	only one	#VALUE!	#VALUE!	#VALUE!	#VALUE!			0
AIFLADGK	21381.9	22319.2	23772.4	21109.4	19182.5	22529.1	17833.5	20248.1		57965.2	51226.4	51429.2	44066.7	42049.5	43750.1	36802.1	43728.9		3687.69	3633.14	3628.86	3728.81	3779.03	4086.92	3515.95	4213.78		21621.8	21722.5	18629.5	20911.4	18508.5	21736	17732.4	20155.7		19040.8	40265.5	3660.41	21672.1	4	40265.5	2.1147	1	11.0003	1.85794			45216.2
AIFLADGNVFTTGFSR	3845.09	3933.78	3308.36	3711.28	3912.84	3993.12	3601.29	4081.26		4289.52	3535.5	2908.78	2930.03	3510.35	3296.46	3119.07	3247.69		2024.29	2044.03	1796.91	2224.09	2207.5	2529.96	1823	1996.56		2283.61	2306.52	1944.93	2240.65	2399.47	2464.02	2546.32	2190.13		3841.28	3183.38	2034.16	2295.06	4	3841.28	1	1.20667	1.88839	1.67371			3845.09
AIFQTIQNR	12173	12168.8	10898.9	12782.7	10405.1	10167	8991.84	11005.2		27514.4	23899.6	19473.2	21594.9	21557.5	18939.4	19234.4	20962.2		0	0	0	0	0	0	0	0		13710.6	14733.4	12949.4	14750.7	13227.9	12990.8	12997.1	14300.7		9998.53	20098.3	0	14222	3	20098.3	2.01012	1	#DIV/0!	1.41319			24469.3
AIFTGYYGK	0	0	0	0	0	0	0	0		0	0	0	0	0	0	0	0		0	0	0	0	0	0	0	0		0	0	0	0	0	0	0	0		0	0	0	0	0	only one	#VALUE!	#VALUE!	#VALUE!	#VALUE!			0
AIFTTGQGASAVGLTAYVQR	0	0	0	0	0	0	0	0		0	0	0	0	0	0	0	0		0	0	0	0	0	0	0	0		0	0	0	0	0	0	0	0		0	0	0	0	0	only one	#VALUE!	#VALUE!	#VALUE!	#VALUE!			0
AIFVTDR	0	0	0	0	0	0	0	0		0	0	0	0	0	0	0	0		0	0	0	0	0	0	0	0		0	0	0	0	0	0	0	0		0	0	0	0	0	only one	#VALUE!	#VALUE!	#VALUE!	#VALUE!			0
AIGAVPLIQGEYMIPCEK	6519.29	8787.27	8459.75	8773.88	7812.13	7734.54	7535.04	7884.48		11920.9	10323.2	10333.9	9213.29	9245.91	8973.78	9107.25	9240.79		2876.1	3149.7	2583.48	3072.93	3363.39	3357.8	3341.78	3453.64		7272.32	7276.35	5097.94	6194.62	6303.77	7251.68	6291.55	7222.09		7709.76	9174.02	3012.9	7274.34	4	9174.02	1.18992	1	3.04491	1.26115			7757.45
AIGDHFYK	0	0	0	0	0	0	0	0		0	0	0	0	0	0	0	0		0	0	0	0	0	0	0	0		0	0	0	0	0	0	0	0		0	0	0	0	0	only one	#VALUE!	#VALUE!	#VALUE!	#VALUE!			0
AIGLLDVDVYGPSVPK	0	0	0	0	0	0	0	0		0	0	0	0	0	0	0	0		0	0	0	0	0	0	0	0		0	0	0	0	0	0	0	0		0	0	0	0	0	only one	#VALUE!	#VALUE!	#VALUE!	#VALUE!			0
AIGLPEELIQK	5716.04	10623	9585.91	11495.6	13129.3	16485.4	10421	10379.1		6284.58	6033.17	6352.46	6798.5	4495.92	5001.34	6706.76	7029.96		9503.87	8254.7	7049.47	5311.49	6805.57	5834.12	10742.9	6660.43		8533.37	9734.56	4564.69	5201.1	4220.21	4683.27	4591.02	7998.42		10400.1	6868.36	8879.29	9133.97	4	10400.1	1	1.5142	1.17127	1.13861			5716.04
AIGSASEGAQSSLQEVYHK	3503.79	4332.85	3683.09	3824.62	3214.1	3669.58	3094.52	4044.93		9176.96	8337.5	8925.39	7442.65	6747.79	6159.94	7122.66	7587.45		4241.03	3948.53	3991.73	3625.34	3982.61	4072.5	4081.55	3986.2		5040.67	4662.22	3909.31	4931.12	3972.69	4235.45	3696.13	4683.92		3569.73	7355.06	4094.78	4851.44	4	7355.06	2.0604	1	1.7962	1.51606			7219.2
AIGSTSKPQESPK	0	0	0	0	0	0	0	0		0	0	0	0	0	0	0	0		0	0	0	0	0	0	0	0		0	0	0	0	0	0	0	0		0	0	0	0	0	only one	#VALUE!	#VALUE!	#VALUE!	#VALUE!			0
AIGTEPDSDVLSEIMHSFAK	1612.85	2096.55	1512.58	1855.9	1839.63	1794.04	1547.9	1826.42		6205.79	5733.9	4699.85	4627.44	4774.72	4688.14	4223.14	4671.6		1921.34	1891.09	2001.82	1947.35	2086.83	1814.43	2023.87	2158.48		2254.67	2736.66	2101.06	2190.28	2617.73	2446.15	2174.4	2360.54		1687.16	4447.37	1906.22	2495.66	4	4447.37	2.63601	1	2.33309	1.78204			4251.5
AIGVKPPR	15303.8	16510.5	13798.3	14860.6	13670.7	13422.8	11432.9	12838.6		21944.9	18980.1	20225.7	18347.6	16214.5	14643.8	15028.4	17568.5		20685	17510.1	19302.5	22373.4	20994.2	20596.3	20189.3	20759.7		20655	19577.4	17140.2	20162.7	17833.5	20157.1	19307.9	21346.3		12135.7	16298.4	19097.6	20116.2	4	20116.2	1.6576	1.23424	1.05334	1			25367.5
AIHDLGK	0	0	0	0	0	0	0	0		0	0	0	0	0	0	0	0		0	0	0	0	0	0	0	0		0	0	0	0	0	0	0	0		0	0	0	0	0	only one	#VALUE!	#VALUE!	#VALUE!	#VALUE!			0
AIHNIFR	0	0	0	0	0	0	0	0		2590.47	2157.43	2295.51	2014.63	2062.39	1819.09	1723.23	2351.23		0	0	0	0	0	0	0	0		0	0	0	0	0	0	0	0		0	2037.23	0	0	1	only one	#VALUE!	#VALUE!	#VALUE!	#VALUE!			0
AIHSWLTR	1992.41	2428.75	2058.1	2055.97	1838.61	1986.76	1583.5	1784.87		5705.35	4216.12	4665.45	4478.81	4010.32	3861.11	3080.18	3769.61		0	0	0	0	0	0	0	0		3548.02	3477.42	3021.82	3110.22	2981.45	3173.37	2944.08	3660.18		1684.18	3424.9	0	3512.72	3	3512.72	2.08571	1.02564	#DIV/0!	1			4155.6
AIHYALNCCGLAGGVEQFISDICPK	1641.05	2599.29	1991.45	2554.63	2276.5	2204.75	2041.9	2289.95		3046.84	3002.19	4719.11	3098.38	1910.45	2486.33	3579.39	4158.07		2322.88	2038.93	1348.74	1424.56	1623.4	1336.83	2023.73	1566.25		1312.32	1377.27	622.258	813.738	728.23	960.279	971.029	1349.12		2165.93	3868.73	2180.91	1344.8	4	3868.73	1.78618	1	1.77391	2.87682			2931.2
AIIASNIMYIVGQYPR	0	0	0	0	0	0	0	0		0	0	0	0	0	0	0	0		0	0	0	0	0	0	0	0		0	0	0	0	0	0	0	0		0	0	0	0	0	only one	#VALUE!	#VALUE!	#VALUE!	#VALUE!			0
AIIESDQEQGRK	0	0	0	0	0	0	0	0		0	0	0	0	0	0	0	0		0	0	0	0	0	0	0	0		2659.61	2462.66	2601.81	2492.02	2606.86	2921.72	2557.29	2717.94		0	0	0	2561.13	1	only one	#VALUE!	#VALUE!	#VALUE!	#VALUE!			0
AIIGVLLNLTNDNEWGSTK	0	0	0	0	0	0	0	0		0	0	0	0	0	0	0	0		0	0	0	0	0	0	0	0		0	0	0	0	0	0	0	0		0	0	0	0	0	only one	#VALUE!	#VALUE!	#VALUE!	#VALUE!			0
AIILFNPDAK	0	0	0	0	0	0	0	0		0	0	0	0	0	0	0	0		0	0	0	0	0	0	0	0		793.222	707.188	631.921	664.051	778.86	803.409	740.071	819.08		0	0	0	750.205	1	only one	#VALUE!	#VALUE!	#VALUE!	#VALUE!			0
AIIPSHLAYGK	0	0	0	0	0	0	0	0		0	0	0	0	0	0	0	0		0	0	0	0	0	0	0	0		0	0	0	0	0	0	0	0		0	0	0	0	0	only one	#VALUE!	#VALUE!	#VALUE!	#VALUE!			0
AIITALGVER	0	0	0	0	0	0	0	0		0	0	0	0	0	0	0	0		8732.63	8197.68	9163.61	9016.8	8598.68	8244.98	8287.95	8911.79		0	0	0	0	0	0	0	0		0	0	8465.15	0	1	only one	#VALUE!	#VALUE!	#VALUE!	#VALUE!			0
AIITDSVK	0	0	0	0	0	0	0	0		0	0	0	0	0	0	0	0		0	0	0	0	0	0	0	0		0	0	0	0	0	0	0	0		0	0	0	0	0	only one	#VALUE!	#VALUE!	#VALUE!	#VALUE!			0
AIIVEFAQQGLNAALFYENKDPR	473.73	598.161	560.912	772.269	540.23	546.501	622.082	621.168		1553.28	1059.23	928.45	1118.93	1039.37	1290.67	1266.03	1141.41		1019.9	1089.39	745.648	615.451	664.912	781.862	674.442	766.972		714.02	834.732	496.868	726.188	664.009	492.572	589.901	629.66		621.625	1203.72	1054.64	774.376	4	1203.72	1.93641	1	1.14135	1.55444			917.335
AIKELEEWYAR	0	0	0	0	0	0	0	0		0	0	0	0	0	0	0	0		0	0	0	0	0	0	0	0		0	0	0	0	0	0	0	0		0	0	0	0	0	only one	#VALUE!	#VALUE!	#VALUE!	#VALUE!			0
AIKNDSVVAGGGAIEMELSK	0	0	0	0	0	0	0	0		0	0	0	0	0	0	0	0		0	0	0	0	0	0	0	0		0	0	0	0	0	0	0	0		0	0	0	0	0	only one	#VALUE!	#VALUE!	#VALUE!	#VALUE!			0
AILCLLLGGVER	0	0	0	0	0	0	0	0		388.529	316.179	330.9	382.361	303.321	303.119	282.55	278.191		289.35	297.81	310.709	270.931	284.28	250.16	331.049	342.899		0	0	0	0	0	0	0	0		0	280.37	293.58	0	2	293.58	#DIV/0!	1.04712	1	#DIV/0!			0
AILEVLQS	0	0	0	0	0	0	0	0		0	0	0	0	0	0	0	0		0	0	0	0	0	0	0	0		0	0	0	0	0	0	0	0		0	0	0	0	0	only one	#VALUE!	#VALUE!	#VALUE!	#VALUE!			0
AILFSQPLQITDTQQGCIAPVELR	0	0	0	0	0	0	0	0		0	0	0	0	0	0	0	0		0	0	0	0	0	0	0	0		0	0	0	0	0	0	0	0		0	0	0	0	0	only one	#VALUE!	#VALUE!	#VALUE!	#VALUE!			0
AILGSVER	0	0	0	0	0	0	0	0		0	0	0	0	0	0	0	0		0	0	0	0	0	0	0	0		0	0	0	0	0	0	0	0		0	0	0	0	0	only one	#VALUE!	#VALUE!	#VALUE!	#VALUE!			0
AILGSYDSELTPAEYSPQLTR	0	0	0	0	0	0	0	0		0	0	0	0	0	0	0	0		0	0	0	0	0	0	0	0		0	0	0	0	0	0	0	0		0	0	0	0	0	only one	#VALUE!	#VALUE!	#VALUE!	#VALUE!			0
AILIFNNHGKPR	0	0	0	0	0	0	0	0		0	0	0	0	0	0	0	0		0	0	0	0	0	0	0	0		0	0	0	0	0	0	0	0		0	0	0	0	0	only one	#VALUE!	#VALUE!	#VALUE!	#VALUE!			0
AILILDNDGDRLFAK	0	0	0	0	0	0	0	0		0	0	0	0	0	0	0	0		0	0	0	0	0	0	0	0		0	0	0	0	0	0	0	0		0	0	0	0	0	only one	#VALUE!	#VALUE!	#VALUE!	#VALUE!			0
AILNGIDSINK	0	0	0	0	0	0	0	0		0	0	0	0	0	0	0	0		0	0	0	0	0	0	0	0		0	0	0	0	0	0	0	0		0	0	0	0	0	only one	#VALUE!	#VALUE!	#VALUE!	#VALUE!			0
AILPCIK	1949.65	2771.4	2460.61	2684.24	2396.81	2388.02	2115.67	2782.57		4969.9	4813.6	4737.79	3835.24	3671.11	3454.35	4319.95	4561.84		3334.14	3293.71	2596.23	2750.16	2520.86	2392.83	3225.93	2794.74		0	0	0	0	0	0	0	0		2449.12	4440.9	3313.93	0	3	4440.9	1.81326	1	1.34007	#DIV/0!			3535.23
AILPCQDTPSVK	6866.22	8283.36	6620.39	7552.82	6726.31	6859.08	6318.65	6733.78		0	0	0	0	0	0	0	0		7847.41	6513.42	7645.53	7383.56	8345.6	8744.14	7530.87	8586.77		7193.61	7117.23	5964.56	6886.24	7075.91	7263.25	7009.03	6888.62		6526.21	0	7180.41	7155.42	3	7180.41	1.10024	#DIV/0!	1	1.00349			7554.5
AILQATLREEK	0	0	0	0	0	0	0	0		2088.14	1724.19	1579.66	1703.75	1944.12	1756.39	1596.28	1679.02		0	0	0	0	0	0	0	0		0	0	0	0	0	0	0	0		0	1637.65	0	0	1	only one	#VALUE!	#VALUE!	#VALUE!	#VALUE!			0
AILQQLGLNSTCDDSILVK	0	0	0	0	0	0	0	0		3362.92	3168.31	3575.68	2695.43	2728.33	2616.64	3240.95	3353.61		1603.27	1605.71	1822.24	1295.24	1792.8	1572.89	1283.71	1680.41		1851.27	2274.45	1593.85	1350.33	1711.45	1916.95	1617.44	1516.78		0	3297.28	1604.49	2062.86	3	3297.28	#DIV/0!	1	2.05503	1.5984			0
AILSNEATK	0	0	0	0	0	0	0	0		0	0	0	0	0	0	0	0		0	0	0	0	0	0	0	0		0	0	0	0	0	0	0	0		0	0	0	0	0	only one	#VALUE!	#VALUE!	#VALUE!	#VALUE!			0
AILSTKPPGTFLLR	0	0	0	0	0	0	0	0		0	0	0	0	0	0	0	0		0	0	0	0	0	0	0	0		0	0	0	0	0	0	0	0		0	0	0	0	0	only one	#VALUE!	#VALUE!	#VALUE!	#VALUE!			0
AILVDLEPGTMDSVR	15690.5	16396.5	14945.3	15798.5	13956	16974.7	14876	15522.8		25714.6	20992.7	19274.4	18743.5	20506.6	19203.7	17802.6	18339.9		4407.06	4425.12	4523.43	5302.29	5232.92	5179.51	4504.65	4904.87		16800.3	16253.9	14540.6	16597.7	14988.8	16141.6	16226.9	15653.5		15199.4	18071.3	4416.09	16527.1	4	18071.3	1.18895	1	4.09214	1.09343			18655.1
AILVVFANK	1242.3	1970.98	1781.03	1874.64	1745.47	1548.12	1682.04	1683.44		2244.69	1899.89	2903.14	2020.92	1697.98	1518.15	2462.66	2830.81		1743.05	1779.55	1450.06	1378.13	1422.19	1579.33	1840.65	1358.22		1144.18	1370.42	787.491	1009.8	825.95	710.652	870.27	1104.98		1682.74	2646.73	1761.3	1257.3	4	2646.73	1.57287	1	1.50271	2.10509			1953.98
AILYLNTGYQR	4418.07	4516.22	3804.52	3801.62	4211.45	4150.88	3738.13	3745.91		8391.42	6540.11	6291.11	6198.06	5673.41	5642.04	5337.32	5514.83		0	0	0	0	0	0	0	0		0	0	0	0	0	0	0	0		3742.02	5426.07	0	0	2	5426.07	1.45004	1	#DIV/0!	#DIV/0!			6406.37
AINCATSGVVGLVNCLR	5065.89	5364.4	4742.07	5093	4757.21	4936.94	4688.79	5018.01		10622.2	8622.56	8268.44	8115.14	8393.17	7673.66	8268.44	8996.82		6051.6	5330.67	5300.82	5737.87	5932.4	5016.97	6258.93	6214.4		5964.15	5967.45	4406.45	5271.87	5211.92	5457.79	4983	6188.18		4853.4	8632.63	5691.13	5965.8	4	8632.63	1.77868	1	1.51686	1.44702			9010.58
AINCPEDIVFPALDILR	577.609	615.942	614.411	720.388	528.779	689.511	734.429	659.139		1357.37	983.881	986.339	940.243	905.393	1007.9	999.817	1146.17		359.291	456.579	464.969	414.32	455.031	497.451	512.941	529.71		1357.18	1366.81	1343.15	925.103	1012	947.617	1117.3	1261.83		696.784	1072.99	407.935	1362	4	1362	1.95469	1.26935	3.33876	1			1129.05
AINFNFGYAK	0	0	0	0	0	0	0	0		0	0	0	0	0	0	0	0		0	0	0	0	0	0	0	0		0	0	0	0	0	0	0	0		0	0	0	0	0	only one	#VALUE!	#VALUE!	#VALUE!	#VALUE!			0
AINIADELPR	0	0	0	0	0	0	0	0		0	0	0	0	0	0	0	0		0	0	0	0	0	0	0	0		0	0	0	0	0	0	0	0		0	0	0	0	0	only one	#VALUE!	#VALUE!	#VALUE!	#VALUE!			0
AINIGQLVDVK	0	0	0	0	0	0	0	0		0	0	0	0	0	0	0	0		0	0	0	0	0	0	0	0		0	0	0	0	0	0	0	0		0	0	0	0	0	only one	#VALUE!	#VALUE!	#VALUE!	#VALUE!			0
AINILLEGNSDTTSWETVGCK	0	0	0	0	0	0	0	0		3105.26	2344.07	2152.5	1911.51	2153.4	1985.11	2457.71	2327.07		1652.23	1605.83	1236.12	1491.66	1400.67	1253.98	1391.19	1328.7		1465.62	1656.93	1121.33	1122.42	1136.28	1272.63	1205.24	1199.98		0	2392.39	1629.03	1561.28	3	2392.39	#DIV/0!	1	1.4686	1.53233			0
AINPINTFTK	0	0	0	0	0	0	0	0		42544.9	34841	29855.3	32047	30544	29818.1	29368.9	32989.1		15729.7	16464.8	17601.4	16230.3	15955.9	15027.3	17226	16681.9		22339.4	21042.2	18314.5	20318.4	17578.2	15965.8	18253.7	22353.3		0	31179	16097.2	21690.8	3	31179	#DIV/0!	1	1.93691	1.43743			0
AINQGGLTSVAVR	4796.61	5475.97	4458.37	4472.3	4347.89	5118.13	4490	4648.66		14688.5	12556.1	12067.2	10366.2	11487.7	11382.3	9707.61	10013.1		5319.22	4567.53	5637.34	5312.59	6160.79	6616.26	5934.87	5991.91		7168.22	6987.21	5925.82	7058.76	6637.85	6925.97	6997.87	7519.91		4569.33	9860.35	4943.38	7077.72	4	9860.35	2.15794	1	1.99466	1.39315			10350.8
AINQIAAALFTIHK	0	0	0	0	0	0	0	0		0	0	0	0	0	0	0	0		0	0	0	0	0	0	0	0		0	0	0	0	0	0	0	0		0	0	0	0	0	only one	#VALUE!	#VALUE!	#VALUE!	#VALUE!			0
AINQQTGAFVEISR	4063.76	5333.25	4413.78	4977.83	4926.68	5887.34	4262.84	4745.35		0	0	0	0	0	0	0	0		0	0	0	0	0	0	0	0		0	0	0	0	0	0	0	0		4504.1	0	0	0	1	only one	#VALUE!	#VALUE!	#VALUE!	#VALUE!			4063.76
AINVQEEK	0	0	0	0	0	0	0	0		0	0	0	0	0	0	0	0		0	0	0	0	0	0	0	0		13418.2	12655.7	8953.9	9234.38	8560.03	10075.1	7913.5	14134.2		0	0	0	13036.9	1	only one	#VALUE!	#VALUE!	#VALUE!	#VALUE!			0
AIPADSPTDQEPK	0	0	0	0	0	0	0	0		0	0	0	0	0	0	0	0		0	0	0	0	0	0	0	0		0	0	0	0	0	0	0	0		0	0	0	0	0	only one	#VALUE!	#VALUE!	#VALUE!	#VALUE!			0
AIPELDAYEAEGLALDDEDVEELTASQR	0	0	0	0	0	0	0	0		732.431	442.321	514.701	342.73	567.458	678.098	506.122	511.5		272.49	85.9949	207.83	176.25	250.06	297.2	209.22	341.391		0	0	0	0	0	0	0	0		0	508.811	179.243	0	2	508.811	#DIV/0!	1	2.83867	#DIV/0!			0
AIPELDAYEAEGLALDDEDVEELTASQREAAER	0	0	0	0	0	0	0	0		0	0	0	0	0	0	0	0		0	0	0	0	0	0	0	0		0	0	0	0	0	0	0	0		0	0	0	0	0	only one	#VALUE!	#VALUE!	#VALUE!	#VALUE!			0
AIPLFGNSLKPDSLR	8913.65	8525.09	6806.51	7495.45	7748.49	8346.18	6643.37	7174.69		15296.4	11538.8	11116.4	10737.7	11739.6	12124.2	10167	10980.8		7053.87	6867.17	7652.42	6944.72	7663.03	9435.61	8227.28	8733.23		0	0	0	0	0	0	0	0		6909.03	10573.9	6960.52	0	3	10573.9	1.53045	1	1.51912	#DIV/0!			13641.9
AIPNNQVLGK	0	0	0	0	0	0	0	0		0	0	0	0	0	0	0	0		0	0	0	0	0	0	0	0		0	0	0	0	0	0	0	0		0	0	0	0	0	only one	#VALUE!	#VALUE!	#VALUE!	#VALUE!			0
AIPNQGEILVIR	0	0	0	0	0	0	0	0		0	0	0	0	0	0	0	0		0	0	0	0	0	0	0	0		0	0	0	0	0	0	0	0		0	0	0	0	0	only one	#VALUE!	#VALUE!	#VALUE!	#VALUE!			0
AIPQLQGYLR	8957.62	10386.3	8424.06	9083.29	7689.64	8453.31	7000.78	8533.96		1784.74	1243.68	1488.97	1415.11	1405.73	1535.4	1271.13	1372.6		15209.7	13860.6	14516.4	14798.9	14179.3	13697.3	13829.9	14861.6		11399.6	11390.9	9725.12	10816.9	9217.76	9575.29	9652.59	10397.1		7767.37	1321.87	14535.1	11395.3	4	14535.1	1.8713	10.9959	1	1.27554			16762.4
AIQAAFFYLEPR	3298.97	3642.21	3550.48	3277.77	3151.67	3438.11	3258.74	3472.6		0	0	0	0	0	0	0	0		0	0	0	0	0	0	0	0		0	0	0	0	0	0	0	0		3365.67	0	0	0	1	only one	#VALUE!	#VALUE!	#VALUE!	#VALUE!			3298.97
AIQAELLK	0	0	0	0	0	0	0	0		0	0	0	0	0	0	0	0		0	0	0	0	0	0	0	0		10374.1	10421	8111.76	9146.47	8443.35	8262.71	7806.17	10505.8		0	0	0	10397.5	1	only one	#VALUE!	#VALUE!	#VALUE!	#VALUE!			0
AIQSLKK	0	0	0	0	0	0	0	0		0	0	0	0	0	0	0	0		0	0	0	0	0	0	0	0		0	0	0	0	0	0	0	0		0	0	0	0	0	only one	#VALUE!	#VALUE!	#VALUE!	#VALUE!			0
AIQTVSCLLQGPCDAGNR	0	0	0	0	0	0	0	0		0	0	0	0	0	0	0	0		0	0	0	0	0	0	0	0		0	0	0	0	0	0	0	0		0	0	0	0	0	only one	#VALUE!	#VALUE!	#VALUE!	#VALUE!			0
AIQWGEDGRPFHYLFYTGK	0	0	0	0	0	0	0	0		0	0	0	0	0	0	0	0		0	0	0	0	0	0	0	0		0	0	0	0	0	0	0	0		0	0	0	0	0	only one	#VALUE!	#VALUE!	#VALUE!	#VALUE!			0
AIRLELQGPRGSPNAR	0	0	0	0	0	0	0	0		0	0	0	0	0	0	0	0		0	0	0	0	0	0	0	0		0	0	0	0	0	0	0	0		0	0	0	0	0	only one	#VALUE!	#VALUE!	#VALUE!	#VALUE!			0
AIRPQIDLK	0	0	0	0	0	0	0	0		0	0	0	0	0	0	0	0		0	0	0	0	0	0	0	0		0	0	0	0	0	0	0	0		0	0	0	0	0	only one	#VALUE!	#VALUE!	#VALUE!	#VALUE!			0
AISAPTSPTR	0	0	0	0	0	0	0	0		0	0	0	0	0	0	0	0		0	0	0	0	0	0	0	0		0	0	0	0	0	0	0	0		0	0	0	0	0	only one	#VALUE!	#VALUE!	#VALUE!	#VALUE!			0
AISEQTGK	6081.45	7226.09	6012.71	7115.26	6071.34	5415.2	5351.4	5384.51		0	0	0	0	0	0	0	0		10356.1	9296.68	8697.59	10110	10036	10136.7	9921.21	9523		6649.36	6466.19	5071.86	5950.93	5491.18	5433.25	5399.84	6849.58		5367.96	0	9826.41	6557.78	3	9826.41	1.83057	#DIV/0!	1	1.49844			11132.5
AISPDKDNFYFDVKDDFDFGTMGHVIR	0	0	0	0	0	0	0	0		0	0	0	0	0	0	0	0		0	0	0	0	0	0	0	0		0	0	0	0	0	0	0	0		0	0	0	0	0	only one	#VALUE!	#VALUE!	#VALUE!	#VALUE!			0
AISSDMFFGR	0	0	0	0	0	0	0	0		0	0	0	0	0	0	0	0		0	0	0	0	0	0	0	0		0	0	0	0	0	0	0	0		0	0	0	0	0	only one	#VALUE!	#VALUE!	#VALUE!	#VALUE!			0
AISSLDLLGDFK	0	0	0	0	0	0	0	0		0	0	0	0	0	0	0	0		0	0	0	0	0	0	0	0		0	0	0	0	0	0	0	0		0	0	0	0	0	only one	#VALUE!	#VALUE!	#VALUE!	#VALUE!			0
AISSYFVSTMSSSIK	0	0	0	0	0	0	0	0		0	0	0	0	0	0	0	0		0	0	0	0	0	0	0	0		0	0	0	0	0	0	0	0		0	0	0	0	0	only one	#VALUE!	#VALUE!	#VALUE!	#VALUE!			0
AISTPETPLTK	0	0	0	0	0	0	0	0		0	0	0	0	0	0	0	0		0	0	0	0	0	0	0	0		0	0	0	0	0	0	0	0		0	0	0	0	0	only one	#VALUE!	#VALUE!	#VALUE!	#VALUE!			0
AISTPETPLTKR	0	0	0	0	0	0	0	0		0	0	0	0	0	0	0	0		0	0	0	0	0	0	0	0		0	0	0	0	0	0	0	0		0	0	0	0	0	only one	#VALUE!	#VALUE!	#VALUE!	#VALUE!			0
AISVLAK	0	0	0	0	0	0	0	0		0	0	0	0	0	0	0	0		0	0	0	0	0	0	0	0		0	0	0	0	0	0	0	0		0	0	0	0	0	only one	#VALUE!	#VALUE!	#VALUE!	#VALUE!			0
AITFFTEDDKPLLR	4975.07	5098.65	4000.6	4916.79	5031.59	5704.17	4379.35	5305.23		0	0	0	0	0	0	0	0		0	0	0	0	0	0	0	0		0	0	0	0	0	0	0	0		4842.29	0	0	0	1	only one	#VALUE!	#VALUE!	#VALUE!	#VALUE!			4975.07
AITFVTQYDVELFQR	0	0	0	0	0	0	0	0		0	0	0	0	0	0	0	0		0	0	0	0	0	0	0	0		0	0	0	0	0	0	0	0		0	0	0	0	0	only one	#VALUE!	#VALUE!	#VALUE!	#VALUE!			0
AITGASLADIMAK	5274.07	6195.48	4654.79	5801.06	4892.65	5425.35	4850.78	5926.65		9058.77	7649.77	7210.08	7313.77	7302.12	7598.51	6100.87	6587.89		5265.66	5524.39	6394.87	6596.57	6326.54	6356.43	5938.16	6271.96		6157.8	6424.2	5760.19	5214.45	5369.6	5502.61	5674.98	6133.1		5388.71	6344.38	5395.03	6291	4	6344.38	1.17735	1	1.17597	1.00849			6209.4
AITGFDDPFSGK	4779.02	5285.04	5619.79	4625.2	4838.35	5222.41	4558.99	4725		0	0	0	0	0	0	0	0		4188.74	4065.17	4676.13	4310.98	4480.98	4883.84	4398.21	4566.9		0	0	0	0	0	0	0	0		4642	0	4126.95	0	2	4642	1	#DIV/0!	1.1248	#DIV/0!			4779.02
AITHLNNNFMFGQK	0	0	0	0	0	0	0	0		0	0	0	0	0	0	0	0		0	0	0	0	0	0	0	0		0	0	0	0	0	0	0	0		0	0	0	0	0	only one	#VALUE!	#VALUE!	#VALUE!	#VALUE!			0
AITIAGIPQSIIECVK	2766.6	4266.98	3969.11	3819.06	3478.38	4072.22	3682.32	3609.29		8129.78	6697.93	8073.62	6548.73	5579.04	5506.81	6326.1	6844.83		2485.29	2530.31	2223.32	1468.47	1796.53	2081.2	2245.62	2320.63		0	0	0	0	0	0	0	0		3645.81	6585.47	2507.8	0	3	6585.47	1.80631	1	2.62599	#DIV/0!			4997.35
AITIAGVPQSVTECVK	15207.5	18999.8	17432.6	17308.6	15251.9	16099.2	14501.4	16744.5		11712	11179	12724.3	8971.29	7781.32	8721.74	9860.19	11368.1		4303.81	4479.43	3432.16	2875.71	3290.75	3632.63	4622	3468.75		4239.27	4347.29	2535.76	2439.04	2300.13	2395.98	2234.91	3673.4		15622.9	10614.1	4391.62	4293.28	4	15622.9	1	1.4719	3.55744	3.63893			15207.5
AITIANQTNCPLYITK	0	0	0	0	0	0	0	0		0	0	0	0	0	0	0	0		0	0	0	0	0	0	0	0		0	0	0	0	0	0	0	0		0	0	0	0	0	only one	#VALUE!	#VALUE!	#VALUE!	#VALUE!			0
AITISSALQAGTVWVNCYGVVSAQCPFGGFK	557.389	1468.27	1313.41	1772.41	998.501	1040.6	1494.35	1588.78		2093.93	1326.12	3408.45	1826.29	736.152	1276.61	2436.85	2899.12		1335.16	1190.29	253.34	337.09	430.059	612.909	650.669	563.589		3017.84	3088.73	568.411	884.998	567.482	515.09	477.329	1150.78		1541.56	2667.98	1262.73	3053.29	4	3053.29	1.98064	1.14442	2.41801	1			1103.99
AITPPQQPYK	0	0	0	0	0	0	0	0		0	0	0	0	0	0	0	0		0	0	0	0	0	0	0	0		0	0	0	0	0	0	0	0		0	0	0	0	0	only one	#VALUE!	#VALUE!	#VALUE!	#VALUE!			0
AITQETINGR	0	0	0	0	0	0	0	0		0	0	0	0	0	0	0	0		0	0	0	0	0	0	0	0		0	0	0	0	0	0	0	0		0	0	0	0	0	only one	#VALUE!	#VALUE!	#VALUE!	#VALUE!			0
AITSLLGGGSPK	0	0	0	0	0	0	0	0		0	0	0	0	0	0	0	0		0	0	0	0	0	0	0	0		0	0	0	0	0	0	0	0		0	0	0	0	0	only one	#VALUE!	#VALUE!	#VALUE!	#VALUE!			0
AITTGLQEYVEAVSFQHFIK	0	0	0	0	0	0	0	0		0	0	0	0	0	0	0	0		0	0	0	0	0	0	0	0		0	0	0	0	0	0	0	0		0	0	0	0	0	only one	#VALUE!	#VALUE!	#VALUE!	#VALUE!			0
AIVAIENPADVSVISSR	9977.76	15101.5	9631.87	12798.6	11602.9	11656.9	9792.08	12505.7		47995.1	35364.2	32543.9	38546.2	30417.2	30684	33714.9	38957.1		12631.2	11590.1	10492	10653.9	10617.1	8419.39	13667.9	12691.7		11262.2	12100.7	7792.12	9360.7	9018.68	8026.75	8893.9	11622.2		11148.9	36336	12110.6	11681.4	4	36336	3.25916	1	3.00035	3.11058			32519.1
AIVDALPPPCESACTVPTDVDKWFHHQKN	0	0	0	0	0	0	0	0		9693.49	8094.91	7910.21	8154.04	6180.47	6373.19	6886.71	8052.38		3821.7	3351.29	3414.6	3567.51	3537.71	3597.55	3853.89	4635.79		0	0	0	0	0	0	0	0		0	7469.55	3586.5	0	2	7469.55	#DIV/0!	1	2.08269	#DIV/0!			0
AIVDGNLK	0	0	0	0	0	0	0	0		0	0	0	0	0	0	0	0		0	0	0	0	0	0	0	0		0	0	0	0	0	0	0	0		0	0	0	0	0	only one	#VALUE!	#VALUE!	#VALUE!	#VALUE!			0
AIVDLTGL	0	0	0	0	0	0	0	0		1056.52	717.93	740.61	719.969	797.262	729.179	760.988	1003.7		0	0	0	0	0	0	0	0		473.07	446.541	514.33	587.75	391.541	494.659	484.701	527.03		0	882.343	0	459.806	2	882.343	#DIV/0!	1	#DIV/0!	1.91895			0
AIVEDHSLVAEEK	0	0	0	0	0	0	0	0		0	0	0	0	0	0	0	0		0	0	0	0	0	0	0	0		0	0	0	0	0	0	0	0		0	0	0	0	0	only one	#VALUE!	#VALUE!	#VALUE!	#VALUE!			0
AIVFVVDSAAFQR	707.07	859.557	822.761	668.322	813.467	945.911	819.858	897.327		1264.54	1079.02	1149.91	872.372	1235.18	1085.32	1091.2	1115.91		871.599	841.57	767.232	885.078	1062.17	975.9	901.398	1131.8		575.088	647.982	461.089	528.291	611.39	566.849	591.621	558.03		858.592	1103.55	856.584	611.535	4	1103.55	1.28531	1	1.28832	1.80456			908.801
AIVHDNKDGTYAVTYIPDKTGR	0	0	0	0	0	0	0	0		0	0	0	0	0	0	0	0		0	0	0	0	0	0	0	0		0	0	0	0	0	0	0	0		0	0	0	0	0	only one	#VALUE!	#VALUE!	#VALUE!	#VALUE!			0
AIVICPTDEDLKDR	0	0	0	0	0	0	0	0		0	0	0	0	0	0	0	0		0	0	0	0	0	0	0	0		0	0	0	0	0	0	0	0		0	0	0	0	0	only one	#VALUE!	#VALUE!	#VALUE!	#VALUE!			0
AIVLAAIFR	0	0	0	0	0	0	0	0		0	0	0	0	0	0	0	0		0	0	0	0	0	0	0	0		0	0	0	0	0	0	0	0		0	0	0	0	0	only one	#VALUE!	#VALUE!	#VALUE!	#VALUE!			0
AIVNVIGMHK	0	0	0	0	0	0	0	0		0	0	0	0	0	0	0	0		0	0	0	0	0	0	0	0		0	0	0	0	0	0	0	0		0	0	0	0	0	only one	#VALUE!	#VALUE!	#VALUE!	#VALUE!			0
AIVPQALSGIIK	0	0	0	0	0	0	0	0		0	0	0	0	0	0	0	0		0	0	0	0	0	0	0	0		0	0	0	0	0	0	0	0		0	0	0	0	0	only one	#VALUE!	#VALUE!	#VALUE!	#VALUE!			0
AIVQLVNER	0	0	0	0	0	0	0	0		0	0	0	0	0	0	0	0		0	0	0	0	0	0	0	0		0	0	0	0	0	0	0	0		0	0	0	0	0	only one	#VALUE!	#VALUE!	#VALUE!	#VALUE!			0
AIVQQWLEYR	0	0	0	0	0	0	0	0		0	0	0	0	0	0	0	0		0	0	0	0	0	0	0	0		0	0	0	0	0	0	0	0		0	0	0	0	0	only one	#VALUE!	#VALUE!	#VALUE!	#VALUE!			0
AIVSILNYVIYK	0	0	0	0	0	0	0	0		0	0	0	0	0	0	0	0		0	0	0	0	0	0	0	0		0	0	0	0	0	0	0	0		0	0	0	0	0	only one	#VALUE!	#VALUE!	#VALUE!	#VALUE!			0
AIVSSGTLGDR	0	0	0	0	0	0	0	0		0	0	0	0	0	0	0	0		0	0	0	0	0	0	0	0		0	0	0	0	0	0	0	0		0	0	0	0	0	only one	#VALUE!	#VALUE!	#VALUE!	#VALUE!			0
AIWAALQTQTSNAAK	0	0	0	0	0	0	0	0		0	0	0	0	0	0	0	0		0	0	0	0	0	0	0	0		0	0	0	0	0	0	0	0		0	0	0	0	0	only one	#VALUE!	#VALUE!	#VALUE!	#VALUE!			0
AIWGYCDQLK	4278.23	4929.75	4452.19	4606.64	3896.33	3974.62	4132.22	4185.26		6404.63	5920.9	5155.87	5119.19	4799.27	4489.69	5180.95	4996.49		0	0	0	0	0	0	0	0		0	0	0	0	0	0	0	0		4158.74	5088.72	0	0	2	5088.72	1.22362	1	#DIV/0!	#DIV/0!			5234.94
AIWHAFTALDQDHSGK	0	0	0	0	0	0	0	0		0	0	0	0	0	0	0	0		0	0	0	0	0	0	0	0		0	0	0	0	0	0	0	0		0	0	0	0	0	only one	#VALUE!	#VALUE!	#VALUE!	#VALUE!			0
AIWNVINWENVTER	1341.56	1579.66	1488.25	1440.35	1613.19	1605.05	1245.92	1379.66		8676.52	7654.54	6961.58	6515.23	6787.67	7247.66	5708.52	6937.5		2351.23	1932.7	1988.13	2402.63	2351.72	2643.07	2676.07	2353.02		2002.1	1948.16	1538.06	1785.98	2070.7	2082.07	1861.95	1660.5		1312.79	6323.01	2141.96	1975.13	4	6323.01	4.81645	1	2.95197	3.20131			6461.58
AIYAALSGNLK	0	0	0	0	0	0	0	0		0	0	0	0	0	0	0	0		0	0	0	0	0	0	0	0		0	0	0	0	0	0	0	0		0	0	0	0	0	only one	#VALUE!	#VALUE!	#VALUE!	#VALUE!			0
AIYDFEAAEDNELTFK	0	0	0	0	0	0	0	0		0	0	0	0	0	0	0	0		0	0	0	0	0	0	0	0		0	0	0	0	0	0	0	0		0	0	0	0	0	only one	#VALUE!	#VALUE!	#VALUE!	#VALUE!			0
AIYDIERPDLITYEPFYTSGYDDKQER	0	0	0	0	0	0	0	0		2713.05	2047.15	2151.16	2050.13	1559.1	1496.21	1771.55	1779.18		0	0	0	0	0	0	0	0		0	0	0	0	0	0	0	0		0	1775.37	0	0	1	only one	#VALUE!	#VALUE!	#VALUE!	#VALUE!			0
AIYEVLFR	0	0	0	0	0	0	0	0		0	0	0	0	0	0	0	0		0	0	0	0	0	0	0	0		0	0	0	0	0	0	0	0		0	0	0	0	0	only one	#VALUE!	#VALUE!	#VALUE!	#VALUE!			0
AIYFDGDFGQIVR	2892.7	3506.95	2630.64	2681.08	2709.86	3040.94	2694.5	2771.79		0	0	0	0	0	0	0	0		3982.61	3830.72	4015.04	4637.4	4692.37	4722.71	4467.65	4750.95		4218.46	3949.35	3440.97	4197.17	3498.93	4381.17	4788.31	4006.98		2733.14	0	3906.67	4083.9	3	4083.9	1.49422	#DIV/0!	1.04537	1			4322.32
AIYKGPGSEAGP	2930.64	3007.81	3111.08	2774.09	2675.88	2326.1	2191.34	2527.16		7704.04	6332.24	6531.05	5572.85	5082.77	5197.49	4658.34	5033.34		3560.34	3707.93	3747.73	3630.87	4005.87	3778.24	3473.08	3626.09		4956.82	5292.38	4996.15	5775.38	4516.53	5974.49	5099	4896.38		2359.25	4845.84	3634.14	5124.6	4	5124.6	2.17213	1.05753	1.41013	1			6365.73
AIYQATYR	4522.48	5211.56	4721.4	4678.08	4275.86	4458.68	4415.93	4727.3		11350.7	9762.26	9828.8	9621.19	8389.1	7846.32	8323.65	8589.15		7582.72	6902.96	7280.39	7584.3	7088.18	7772.7	7497.01	7783.48		6234.68	6083.56	5223.86	5895.1	5092.29	5062.03	5132.34	6274.13		4571.61	8456.4	7242.84	6159.12	4	8456.4	1.84976	1	1.16755	1.37299			8365.53
AKADSPVNGLPK	0	0	0	0	0	0	0	0		0	0	0	0	0	0	0	0		0	0	0	0	0	0	0	0		0	0	0	0	0	0	0	0		0	0	0	0	0	only one	#VALUE!	#VALUE!	#VALUE!	#VALUE!			0
AKAEAIR	0	0	0	0	0	0	0	0		0	0	0	0	0	0	0	0		0	0	0	0	0	0	0	0		0	0	0	0	0	0	0	0		0	0	0	0	0	only one	#VALUE!	#VALUE!	#VALUE!	#VALUE!			0
AKAGLESGAEPGDGDSDTTK	0	0	0	0	0	0	0	0		0	0	0	0	0	0	0	0		0	0	0	0	0	0	0	0		0	0	0	0	0	0	0	0		0	0	0	0	0	only one	#VALUE!	#VALUE!	#VALUE!	#VALUE!			0
AKAPIQDIWYHEDR	0	0	0	0	0	0	0	0		0	0	0	0	0	0	0	0		0	0	0	0	0	0	0	0		0	0	0	0	0	0	0	0		0	0	0	0	0	only one	#VALUE!	#VALUE!	#VALUE!	#VALUE!			0
AKAPQQEEGPK	0	0	0	0	0	0	0	0		0	0	0	0	0	0	0	0		0	0	0	0	0	0	0	0		0	0	0	0	0	0	0	0		0	0	0	0	0	only one	#VALUE!	#VALUE!	#VALUE!	#VALUE!			0
AKAPSHK	0	0	0	0	0	0	0	0		0	0	0	0	0	0	0	0		0	0	0	0	0	0	0	0		0	0	0	0	0	0	0	0		0	0	0	0	0	only one	#VALUE!	#VALUE!	#VALUE!	#VALUE!			0
AKCELSSSVQTDINLPYLTMDSSGPK	0	0	0	0	0	0	0	0		2964.14	2251.08	2467.1	1972.08	2117.43	1973.44	2122.28	2115.67		0	0	0	0	0	0	0	0		0	0	0	0	0	0	0	0		0	2118.98	0	0	1	only one	#VALUE!	#VALUE!	#VALUE!	#VALUE!			0
AKDANNGNLQLR	0	0	0	0	0	0	0	0		12987.2	11097.9	10091.8	9453.28	9981.91	9526.96	8197.11	9609.2		6502.6	6510.71	8075.86	8355.44	9053.12	9510.46	6790.02	8826.34		7736.69	7852.85	7409.7	8672.31	6982.85	9002.44	7268.29	8286.23		0	8903.15	6506.65	7794.77	3	8903.15	#DIV/0!	1	1.36832	1.1422			0
AKDDATLSGKR	0	0	0	0	0	0	0	0		0	0	0	0	0	0	0	0		0	0	0	0	0	0	0	0		0	0	0	0	0	0	0	0		0	0	0	0	0	only one	#VALUE!	#VALUE!	#VALUE!	#VALUE!			0
AKDFSLILDDVAITELSFSR	1088.78	1296.22	1026.27	1390.22	1261.04	1244.03	1727.66	1675.76		2813.6	1903.58	2151.46	1874.77	2114.06	2271.45	2370.7	2566.7		1587.68	1482.59	924.981	780.6	1375.08	1233.46	1256.24	1254.42		1637.75	1877.76	991.267	1102.99	1587.23	1104.67	1213.28	1311.32		1701.71	2468.7	1535.13	1757.76	4	2468.7	1.45072	1	1.60814	1.40446			1579.52
AKDINQEVYNFLATAGAK	2345.37	1898.84	2171.84	2166.87	1647.2	1978.37	2106.75	2108.94		0	0	0	0	0	0	0	0		1900.55	1800.65	2011.42	2295.03	2541.03	2567.06	1951.27	2437.86		2155.04	2682.57	2348.14	2397.97	2545.09	2645.82	2714.37	1915.76		2107.84	0	1850.6	2418.81	3	2418.81	1.14753	#DIV/0!	1.30704	1			2691.38
AKDLYSALIK	0	0	0	0	0	0	0	0		0	0	0	0	0	0	0	0		0	0	0	0	0	0	0	0		0	0	0	0	0	0	0	0		0	0	0	0	0	only one	#VALUE!	#VALUE!	#VALUE!	#VALUE!			0
AKDPFAHLPK	9118.62	9052.5	8033.43	8051.82	7127.6	6646.6	6613.51	7149.37		60636.5	54252.4	44771.7	47203.3	45130	40687.6	37380.5	45211.4		31746.3	31568.5	32417.8	34574	33241.5	30486.9	29729.3	33782.8		29436.1	31172.8	24089.2	28567.8	25025.3	24368	23665.5	29929.9		6881.44	41296	31657.4	30304.5	4	41296	6.00107	1	1.30447	1.3627			54721.5
AKDYENAIK	8586.18	9783.26	9939.1	9450.01	9191.6	9171.87	7261.24	8450.38		22466.7	19409.8	16999.4	18161.6	16569	15982.4	14649.9	16285.5		0	0	0	0	0	0	0	0		12890.3	11973.9	10822.2	12296.8	11116.4	12034.6	12320.7	13392.2		7855.81	15467.7	0	12432.1	3	15467.7	1.96895	1	#DIV/0!	1.24417			16905.7
AKEAAEQDVEK	7413.81	8716.3	8131.47	8715.7	6838.2	8093.79	5822.81	7478.33		15206.5	12506.6	11116.4	11172	11301.3	9719.05	9450.01	11439.2		6804.63	6600.68	6605.72	6805.57	7137.98	6705.83	5933.22	6609.84		10305.3	10418.8	8304.63	9465.09	8998.69	8826.34	7552.82	10428.9		6650.57	10444.6	6702.66	10362	4	10444.6	1.57048	1	1.55828	1.00797			11643.3
AKEAEGGAATAGPSR	0	0	0	0	0	0	0	0		0	0	0	0	0	0	0	0		0	0	0	0	0	0	0	0		753.368	734.48	703.721	704.341	691.459	907.51	625.901	747.288		0	0	0	743.924	1	only one	#VALUE!	#VALUE!	#VALUE!	#VALUE!			0
AKEALELTDTGLLSGSEER	4563.42	5624.07	4584.03	4054.48	4555.84	4423.58	4420.52	4595.16		5273.7	5319.22	5160.16	5005.16	5301.92	4977.48	4021.73	4659.63		4142.83	4046.9	4552.99	4791.3	4371.46	4353.02	4251.63	5070.11		3089.8	3624.33	3164.36	3853.62	3224.37	3311.34	3258.97	3190.79		4507.84	4340.68	4094.86	3357.07	4	4507.84	1	1.03851	1.10085	1.34279			4563.42
AKEALGK	2028.36	2136.15	2240.34	2168.53	1940.75	1815.94	1681.58	1758.34		5587.94	5192.45	4462.08	4663.19	4530.01	4489.69	3710.76	4290.71		3035.25	2722.09	3318.69	3706.65	4060.1	4100.26	3293.49	3691.52		0	0	0	0	0	0	0	0		1719.96	4000.74	2878.67	0	3	4000.74	2.32606	1	1.38979	#DIV/0!			4718.1
AKEAQDDLVK	9471.65	10828.9	11251.3	11217.8	9258.1	10261.8	7964.12	9126.84		0	0	0	0	0	0	0	0		12042.1	11774.7	14120.5	15006.5	13970.5	14562.8	13117.5	12811		12832.4	12049.6	11258.3	11655.3	10728	11929.9	11175.9	12757		8545.48	0	11908.4	12441	3	12441	1.45586	#DIV/0!	1.04473	1			13789.4
AKEDFLK	0	0	0	0	0	0	0	0		0	0	0	0	0	0	0	0		0	0	0	0	0	0	0	0		0	0	0	0	0	0	0	0		0	0	0	0	0	only one	#VALUE!	#VALUE!	#VALUE!	#VALUE!			0
AKEDFLVYK	0	0	0	0	0	0	0	0		0	0	0	0	0	0	0	0		0	0	0	0	0	0	0	0		0	0	0	0	0	0	0	0		0	0	0	0	0	only one	#VALUE!	#VALUE!	#VALUE!	#VALUE!			0
AKEEELR	0	0	0	0	0	0	0	0		0	0	0	0	0	0	0	0		2562.08	3012.82	2535.93	2795.71	2985.18	3524.74	2615.19	2737.42		0	0	0	0	0	0	0	0		0	0	2787.45	0	1	only one	#VALUE!	#VALUE!	#VALUE!	#VALUE!			0
AKEELEK	0	0	0	0	0	0	0	0		42840.9	36484.6	43177.7	33944.7	32267.6	27888.8	30478.4	35632.3		0	0	0	0	0	0	0	0		0	0	0	0	0	0	0	0		0	33055.4	0	0	1	only one	#VALUE!	#VALUE!	#VALUE!	#VALUE!			0
AKEFTNVYIK	20318.4	21402.6	16615	18626.9	14626.5	15099.4	15218.1	15683.9		6863.84	6382.03	4984.73	5391.23	5395.72	4470.75	4467.34	5011.41		0	0	0	0	0	0	0	0		0	0	0	0	0	0	0	0		15451	4739.37	0	0	2	15451	1	3.26014	#DIV/0!	#DIV/0!			20318.4
AKEGTSDPPSPLLLPSPGGWK	0	0	0	0	0	0	0	0		0	0	0	0	0	0	0	0		0	0	0	0	0	0	0	0		0	0	0	0	0	0	0	0		0	0	0	0	0	only one	#VALUE!	#VALUE!	#VALUE!	#VALUE!			0
AKEIGADLVLQISK	0	0	0	0	0	0	0	0		0	0	0	0	0	0	0	0		0	0	0	0	0	0	0	0		0	0	0	0	0	0	0	0		0	0	0	0	0	only one	#VALUE!	#VALUE!	#VALUE!	#VALUE!			0
AKELATK	47062.8	55990.7	48601.1	53598.3	45403	45133.2	40794.9	46334.5		8778.75	8451.55	7363.11	7203.59	7229.1	6364.36	5813.54	6855.28		3864.06	3710.51	3695.87	4172.8	4320.55	4092.88	3186.6	4091.46		0	0	0	0	0	0	0	0		43564.7	6334.41	3787.28	0	3	43564.7	1	6.87747	11.5029	#DIV/0!			47062.8
AKELDPTNMTYITNQAAVYFEK	0	0	0	0	0	0	0	0		2123.9	1959.13	1454.09	1593.3	1469.8	1368.14	1330.17	1476.94		0	0	0	0	0	0	0	0		741.56	929.261	884.06	1008.8	857.023	660.37	843.27	863.451		0	1403.56	0	835.411	2	1403.56	#DIV/0!	1	#DIV/0!	1.68008			0
AKEVELVSE	0	0	0	0	0	0	0	0		0	0	0	0	0	0	0	0		0	0	0	0	0	0	0	0		0	0	0	0	0	0	0	0		0	0	0	0	0	only one	#VALUE!	#VALUE!	#VALUE!	#VALUE!			0
AKFEELNMDLFR	3661.71	3994.23	3342.01	3489.97	3164.8	3329.75	3086.38	3268.47		4504.34	3814.82	3656.13	3270.28	3758.13	3291.2	3282.32	3358.26		2327.39	2420.18	2440.9	2674.96	2503.62	2593.35	2442.77	2529.26		23909.6	24216.5	19353.4	22996.1	22930.8	20413	21271	24895.5		3177.43	3320.29	2373.79	24063	4	24063	7.57311	7.24726	10.137	1			27730.5
AKFENLCK	22808.8	31043.4	23042.3	26981.8	24317.4	24295.5	20580.6	22819.8		86667.3	81397.7	63686.5	65932.4	58344.1	51561.3	55457.7	64517.4		46110.3	45896.6	38279.9	39866.8	43862.5	37471.3	41759	42297.9		43644.1	43847.3	28870.3	33533.1	32263.2	28932.4	28522.2	41788		21700.2	59987.5	46003.4	43745.7	4	59987.5	2.76437	1	1.30398	1.37128			63051.9
AKFKFPGR	0	0	0	0	0	0	0	0		0	0	0	0	0	0	0	0		0	0	0	0	0	0	0	0		0	0	0	0	0	0	0	0		0	0	0	0	0	only one	#VALUE!	#VALUE!	#VALUE!	#VALUE!			0
AKFYPEDVAEELIQDITQK	2381.41	2464.54	2171.54	1916.95	2069.55	2275.39	1622.95	1961.58		5083.13	4559.31	3751.89	3663.23	3739.16	4071.37	3556.64	3637.67		2706.85	2527.86	2619.18	2651.88	2445.99	2539.45	2538.92	3283.91		3140.11	3084.46	2716.81	3333.45	2919.49	2815.55	3004.9	2994.5		1792.26	3597.16	2617.35	3112.28	4	3597.16	2.00705	1	1.37435	1.15579			4779.6
AKGPSESSK	4031.5	5301.19	3921.8	5234.37	3995.61	4465.48	3851.49	4173.38		0	0	0	0	0	0	0	0		9187.14	9350.32	8779.97	8439.84	8963.83	7995.1	8930.96	7956.95		0	0	0	0	0	0	0	0		4012.43	0	9268.73	0	2	9268.73	2.31	#DIV/0!	1	#DIV/0!			9312.77
AKGSETPGATPGSK	0	0	0	0	0	0	0	0		0	0	0	0	0	0	0	0		4031.78	3450.29	4225.19	4488.13	4443.25	4239.27	3668.06	4250.45		0	0	0	0	0	0	0	0		0	0	3741.03	0	1	only one	#VALUE!	#VALUE!	#VALUE!	#VALUE!			0
AKGVQVVACLSVNDAFVTGEWGR	1242.56	1477.15	1400.47	1604.71	1412.66	1613.52	1299.91	1773.77		2929.62	2083.37	2132.9	1863.89	1858.34	2011.28	2183.91	1960.76		0	0	0	0	0	0	0	0		0	0	0	0	0	0	0	0		1536.84	2072.34	0	0	2	2072.34	1.34844	1	#DIV/0!	#DIV/0!			1675.52
AKHDELTYF	15507.7	16892.6	18150.2	18427.8	16744.5	16997.1	14518.5	15972.5		32442.6	28886.3	28526.2	27581.2	24312.3	22574.4	23270.3	25236.1		4193.68	3778.51	3257.61	3056.57	3243.19	2982.49	4203.28	3260.1		0	0	0	0	0	0	0	0		15245.5	24253.2	3986.09	0	3	24253.2	1.59085	1	6.08445	#DIV/0!			24670.4
AKHHAISAK	5961.25	5679.31	4846.74	4802.93	4242.5	4148.29	4266.39	4305.31		20353.7	17235.6	11321.7	13085.7	13332.9	10598.7	9550.76	10933.7		7416.38	7669.41	8624.95	10792.9	10645.1	10728	6248.09	10417.3		5980.29	6126.72	6806.04	7546.02	6744.05	7528.78	7393.29	6070.92		4285.85	10242.3	7542.9	6053.51	4	10242.3	2.38978	1	1.35787	1.69195			14246.1
AKIELLGSYDPQK	0	0	0	0	0	0	0	0		0	0	0	0	0	0	0	0		0	0	0	0	0	0	0	0		0	0	0	0	0	0	0	0		0	0	0	0	0	only one	#VALUE!	#VALUE!	#VALUE!	#VALUE!			0
AKKDDTDDEIAK	0	0	0	0	0	0	0	0		0	0	0	0	0	0	0	0		0	0	0	0	0	0	0	0		0	0	0	0	0	0	0	0		0	0	0	0	0	only one	#VALUE!	#VALUE!	#VALUE!	#VALUE!			0
AKKPAAAAGAK	0	0	0	0	0	0	0	0		0	0	0	0	0	0	0	0		0	0	0	0	0	0	0	0		0	0	0	0	0	0	0	0		0	0	0	0	0	only one	#VALUE!	#VALUE!	#VALUE!	#VALUE!			0
AKKPAAAGVK	0	0	0	0	0	0	0	0		0	0	0	0	0	0	0	0		0	0	0	0	0	0	0	0		0	0	0	0	0	0	0	0		0	0	0	0	0	only one	#VALUE!	#VALUE!	#VALUE!	#VALUE!			0
AKKPAGAAK	0	0	0	0	0	0	0	0		0	0	0	0	0	0	0	0		0	0	0	0	0	0	0	0		0	0	0	0	0	0	0	0		0	0	0	0	0	only one	#VALUE!	#VALUE!	#VALUE!	#VALUE!			0
AKKPAGATPK	0	0	0	0	0	0	0	0		0	0	0	0	0	0	0	0		0	0	0	0	0	0	0	0		0	0	0	0	0	0	0	0		0	0	0	0	0	only one	#VALUE!	#VALUE!	#VALUE!	#VALUE!			0
AKKPALVAK	0	0	0	0	0	0	0	0		0	0	0	0	0	0	0	0		0	0	0	0	0	0	0	0		0	0	0	0	0	0	0	0		0	0	0	0	0	only one	#VALUE!	#VALUE!	#VALUE!	#VALUE!			0
AKLAEQAER	6057.47	5029.85	4362.08	4204.74	4369.95	3852.56	3359.43	3765.17		21179.8	17902.8	11413.1	15876.4	14295.8	15859.9	8893.9	10920.9		10079.9	9438.23	15079.5	17522.2	15898.5	17205.7	8850.23	17968.7		1205.74	1276.52	1872.05	1979.33	1925.74	2191.8	2315.49	1206.91		3562.3	9907.38	9759.08	1241.13	4	9907.38	2.78118	1	1.0152	7.98256			16846.9
AKLDELSAK	0	0	0	0	0	0	0	0		0	0	0	0	0	0	0	0		0	0	0	0	0	0	0	0		0	0	0	0	0	0	0	0		0	0	0	0	0	only one	#VALUE!	#VALUE!	#VALUE!	#VALUE!			0
AKLDENSAFLQFNWK	0	0	0	0	0	0	0	0		15353.7	14722.1	17251.1	12771.1	12432.3	12334.4	14114.6	16092.5		8039.56	7762.47	7208.08	6440.69	7513.14	7959.16	8139.36	7923.93		9854.73	10022.8	7039.71	6153.54	6526.98	7747.96	6283.71	10066		0	15103.5	7901.01	9938.77	3	15103.5	#DIV/0!	1	1.9116	1.51966			0
AKLDNNK	11302.9	19233.1	20808.7	19387	15788.6	16415.8	15054.4	15125.6		0	0	0	0	0	0	0	0		0	0	0	0	0	0	0	0		21755.6	20132	11919.2	13288.6	11324	14541.6	11494.1	21275.4		15090	0	0	20943.8	2	20943.8	1.38793	#DIV/0!	#DIV/0!	1			15687.5
AKLDPEPEKAAESPSPR	0	0	0	0	0	0	0	0		0	0	0	0	0	0	0	0		0	0	0	0	0	0	0	0		0	0	0	0	0	0	0	0		0	0	0	0	0	only one	#VALUE!	#VALUE!	#VALUE!	#VALUE!			0
AKLEEHFK	0	0	0	0	0	0	0	0		0	0	0	0	0	0	0	0		0	0	0	0	0	0	0	0		0	0	0	0	0	0	0	0		0	0	0	0	0	only one	#VALUE!	#VALUE!	#VALUE!	#VALUE!			0
AKLGDSHDLQR	0	0	0	0	0	0	0	0		0	0	0	0	0	0	0	0		0	0	0	0	0	0	0	0		0	0	0	0	0	0	0	0		0	0	0	0	0	only one	#VALUE!	#VALUE!	#VALUE!	#VALUE!			0
AKLQIELGK	0	0	0	0	0	0	0	0		0	0	0	0	0	0	0	0		0	0	0	0	0	0	0	0		0	0	0	0	0	0	0	0		0	0	0	0	0	only one	#VALUE!	#VALUE!	#VALUE!	#VALUE!			0
AKLTHPGK	0	0	0	0	0	0	0	0		0	0	0	0	0	0	0	0		0	0	0	0	0	0	0	0		0	0	0	0	0	0	0	0		0	0	0	0	0	only one	#VALUE!	#VALUE!	#VALUE!	#VALUE!			0
AKLTPGCEAEAETEAICFFVQQFTDMEHNR	0	0	0	0	0	0	0	0		0	0	0	0	0	0	0	0		0	0	0	0	0	0	0	0		1147.6	869.27	869.493	867.139	1169.92	1292.19	1076.7	868.968		0	0	0	1008.43	1	only one	#VALUE!	#VALUE!	#VALUE!	#VALUE!			0
AKNEPVGK	0	0	0	0	0	0	0	0		0	0	0	0	0	0	0	0		0	0	0	0	0	0	0	0		0	0	0	0	0	0	0	0		0	0	0	0	0	only one	#VALUE!	#VALUE!	#VALUE!	#VALUE!			0
AKNSPPQAPSTR	0	0	0	0	0	0	0	0		0	0	0	0	0	0	0	0		0	0	0	0	0	0	0	0		0	0	0	0	0	0	0	0		0	0	0	0	0	only one	#VALUE!	#VALUE!	#VALUE!	#VALUE!			0
AKNTVVATGGYGR	0	0	0	0	0	0	0	0		0	0	0	0	0	0	0	0		0	0	0	0	0	0	0	0		0	0	0	0	0	0	0	0		0	0	0	0	0	only one	#VALUE!	#VALUE!	#VALUE!	#VALUE!			0
AKNWEDEDFYDSDDDTFLDR	0	0	0	0	0	0	0	0		0	0	0	0	0	0	0	0		0	0	0	0	0	0	0	0		0	0	0	0	0	0	0	0		0	0	0	0	0	only one	#VALUE!	#VALUE!	#VALUE!	#VALUE!			0
AKPAEAPAAAAPK	4436.17	5035.43	5782.59	5347.32	4660.6	5007.24	4093.45	4733.2		0	0	0	0	0	0	0	0		0	0	0	0	0	0	0	0		0	0	0	0	0	0	0	0		4413.32	0	0	0	1	only one	#VALUE!	#VALUE!	#VALUE!	#VALUE!			4436.17
AKPAMPQDSVPSPR	0	0	0	0	0	0	0	0		0	0	0	0	0	0	0	0		0	0	0	0	0	0	0	0		0	0	0	0	0	0	0	0		0	0	0	0	0	only one	#VALUE!	#VALUE!	#VALUE!	#VALUE!			0
AKPAPSK	0	0	0	0	0	0	0	0		0	0	0	0	0	0	0	0		0	0	0	0	0	0	0	0		0	0	0	0	0	0	0	0		0	0	0	0	0	only one	#VALUE!	#VALUE!	#VALUE!	#VALUE!			0
AKPEGALQNNDGLYDPDCDESGLFK	0	0	0	0	0	0	0	0		9373.68	9397.75	12273.8	8504.44	6349.38	6717.93	9995.76	11915.9		10336.8	9947.37	6201.49	6164.21	6300.28	5775.38	11360.2	7088.18		4252.51	4655.43	2014.77	2703.1	2653.35	2426.73	2108.64	3801.1		0	10955.8	10142.1	4453.97	3	10955.8	#DIV/0!	1	1.08023	2.45979			0
AKPEYHK	0	0	0	0	0	0	0	0		0	0	0	0	0	0	0	0		0	0	0	0	0	0	0	0		0	0	0	0	0	0	0	0		0	0	0	0	0	only one	#VALUE!	#VALUE!	#VALUE!	#VALUE!			0
AKPGTYK	0	0	0	0	0	0	0	0		0	0	0	0	0	0	0	0		7958.05	7801.85	8586.18	8880.34	8787.88	7672.07	7212.08	8477.95		0	0	0	0	0	0	0	0		0	0	7879.95	0	1	only one	#VALUE!	#VALUE!	#VALUE!	#VALUE!			0
AKPPADPAAAASPCR	0	0	0	0	0	0	0	0		0	0	0	0	0	0	0	0		0	0	0	0	0	0	0	0		0	0	0	0	0	0	0	0		0	0	0	0	0	only one	#VALUE!	#VALUE!	#VALUE!	#VALUE!			0
AKPSYLIDK	0	0	0	0	0	0	0	0		0	0	0	0	0	0	0	0		0	0	0	0	0	0	0	0		0	0	0	0	0	0	0	0		0	0	0	0	0	only one	#VALUE!	#VALUE!	#VALUE!	#VALUE!			0
AKPVATAPIPGTPWCVVWTGDER	0	0	0	0	0	0	0	0		0	0	0	0	0	0	0	0		0	0	0	0	0	0	0	0		1312.23	1364.45	702.488	1167.58	1214.21	1328.33	1472.45	1519.63		0	0	0	1338.34	1	only one	#VALUE!	#VALUE!	#VALUE!	#VALUE!			0
AKPVNSKPDSAYR	0	0	0	0	0	0	0	0		17796.4	15781	11526.8	12220.4	12184	10623.7	9235.66	9758.2		0	0	0	0	0	0	0	0		6882.9	7502.73	8376.9	8695.78	7145.4	6728.64	7894.87	7999.53		0	9496.93	0	7192.81	2	9496.93	#DIV/0!	1	#DIV/0!	1.32034			0
AKPYEGSILEADCDILIPAASEK	4755.89	7727.04	7369.24	6864.79	6280.66	6615.8	5831.7	6320.4		10551.1	8779.36	13303.3	8873.58	7365.15	8101.09	8929.72	10131.1		3769.87	3671.87	3044.73	3239.15	3370.39	3366.19	3346.41	3346.88		5268.59	5971.18	3704.59	3829.66	3269.6	3866.73	3930.51	4901.47		6076.05	9530.4	3720.87	5619.88	4	9530.4	1.56852	1	2.56134	1.69584			7459.71
AKQEQEAK	3823.82	4468.89	3505.25	3758.91	3282.77	3380.69	3273.69	3263.49		0	0	0	0	0	0	0	0		7484.55	6983.82	5675.77	7312.25	6596.57	7403.54	6608.01	5150.87		6309.89	6087.36	4831.98	5736.68	4685.87	4809.6	4907.25	6106.8		3268.59	0	7234.18	6198.62	3	7234.18	2.21324	#DIV/0!	1	1.16706			8463.05
AKQFLPFLQR	0	0	0	0	0	0	0	0		0	0	0	0	0	0	0	0		0	0	0	0	0	0	0	0		0	0	0	0	0	0	0	0		0	0	0	0	0	only one	#VALUE!	#VALUE!	#VALUE!	#VALUE!			0
AKQGYVIYR	0	0	0	0	0	0	0	0		0	0	0	0	0	0	0	0		0	0	0	0	0	0	0	0		0	0	0	0	0	0	0	0		0	0	0	0	0	only one	#VALUE!	#VALUE!	#VALUE!	#VALUE!			0
AKQIVWNGPVGVFEWEAFAR	0	0	0	0	0	0	0	0		9554.07	7344.25	4346.69	4835	7174.69	6183.89	3096.67	3690.5		0	0	0	0	0	0	0	0		0	0	0	0	0	0	0	0		0	3393.58	0	0	1	only one	#VALUE!	#VALUE!	#VALUE!	#VALUE!			0
AKQTLENERGELANEVK	0	0	0	0	0	0	0	0		0	0	0	0	0	0	0	0		0	0	0	0	0	0	0	0		25369.4	22685.8	25131.3	27489.6	24692.8	25383.4	25834.3	22599.4		0	0	0	24027.6	1	only one	#VALUE!	#VALUE!	#VALUE!	#VALUE!			0
AKQVVSVVQDEEVGLPFEASPESPPPASPDGVTEIR	0	0	0	0	0	0	0	0		0	0	0	0	0	0	0	0		0	0	0	0	0	0	0	0		0	0	0	0	0	0	0	0		0	0	0	0	0	only one	#VALUE!	#VALUE!	#VALUE!	#VALUE!			0
AKQYPPSTQVEVQNDGAESAVFQQLFQK	0	0	0	0	0	0	0	0		0	0	0	0	0	0	0	0		2855.64	2703.29	3118.85	2938.57	3379.98	3303.78	2667.55	3333.91		0	0	0	0	0	0	0	0		0	0	2779.47	0	1	only one	#VALUE!	#VALUE!	#VALUE!	#VALUE!			0
AKRSLTSSLENIFSR	0	0	0	0	0	0	0	0		0	0	0	0	0	0	0	0		0	0	0	0	0	0	0	0		0	0	0	0	0	0	0	0		0	0	0	0	0	only one	#VALUE!	#VALUE!	#VALUE!	#VALUE!			0
AKSEDSDVELSD	0	0	0	0	0	0	0	0		0	0	0	0	0	0	0	0		0	0	0	0	0	0	0	0		0	0	0	0	0	0	0	0		0	0	0	0	0	only one	#VALUE!	#VALUE!	#VALUE!	#VALUE!			0
AKSLDGVTNDR	0	0	0	0	0	0	0	0		0	0	0	0	0	0	0	0		0	0	0	0	0	0	0	0		0	0	0	0	0	0	0	0		0	0	0	0	0	only one	#VALUE!	#VALUE!	#VALUE!	#VALUE!			0
AKSPSQK	4039.61	4626.8	4838.69	4039.61	3668.56	3865.13	3432.16	4186.42		0	0	0	0	0	0	0	0		0	0	0	0	0	0	0	0		4231.93	4102.82	3145.78	3262.36	2700.29	3708.71	3399.72	3524.49		3809.29	0	0	4167.37	2	4167.37	1.094	#DIV/0!	#DIV/0!	1			4419.35
AKSPTPESSTIASYVTLR	0	0	0	0	0	0	0	0		0	0	0	0	0	0	0	0		0	0	0	0	0	0	0	0		0	0	0	0	0	0	0	0		0	0	0	0	0	only one	#VALUE!	#VALUE!	#VALUE!	#VALUE!			0
AKSSVSEMSSSLDDIEK	0	0	0	0	0	0	0	0		0	0	0	0	0	0	0	0		0	0	0	0	0	0	0	0		0	0	0	0	0	0	0	0		0	0	0	0	0	only one	#VALUE!	#VALUE!	#VALUE!	#VALUE!			0
AKSVDEIAK	0	0	0	0	0	0	0	0		0	0	0	0	0	0	0	0		0	0	0	0	0	0	0	0		0	0	0	0	0	0	0	0		0	0	0	0	0	only one	#VALUE!	#VALUE!	#VALUE!	#VALUE!			0
AKTDAGGEDAILQTR	0	0	0	0	0	0	0	0		7135.01	5905.73	5953.41	4883.5	5290.91	6167.63	5129.85	5361.05		0	0	0	0	0	0	0	0		0	0	0	0	0	0	0	0		0	5245.45	0	0	1	only one	#VALUE!	#VALUE!	#VALUE!	#VALUE!			0
AKTPVTLK	0	0	0	0	0	0	0	0		0	0	0	0	0	0	0	0		0	0	0	0	0	0	0	0		0	0	0	0	0	0	0	0		0	0	0	0	0	only one	#VALUE!	#VALUE!	#VALUE!	#VALUE!			0
AKTQTPPVSPAPQPTEER	0	0	0	0	0	0	0	0		0	0	0	0	0	0	0	0		0	0	0	0	0	0	0	0		0	0	0	0	0	0	0	0		0	0	0	0	0	only one	#VALUE!	#VALUE!	#VALUE!	#VALUE!			0
AKTQTPPVSPAPQPTEERLPSSPVYEDAASFK	0	0	0	0	0	0	0	0		0	0	0	0	0	0	0	0		0	0	0	0	0	0	0	0		0	0	0	0	0	0	0	0		0	0	0	0	0	only one	#VALUE!	#VALUE!	#VALUE!	#VALUE!			0
AKVDEFPLCGHMVSDEYEQLSSEALEAAR	2186.49	2353.68	2229.34	2529.79	2544.21	2433.98	2510.75	2222.86		2209.03	1585.26	1613.41	1830.35	1525.96	1671.35	1338.31	1685.55		1525.85	1504.32	1316.69	1439.65	1494.66	1671.82	1791.56	1705.17		2860.79	3088.09	2453.63	2473.78	2499.98	2213.17	2133.34	3033.57		2366.8	1511.93	1515.09	2974.44	4	2974.44	1.25674	1.96732	1.96321	1			2747.84
AKVEFNIR	0	0	0	0	0	0	0	0		0	0	0	0	0	0	0	0		0	0	0	0	0	0	0	0		0	0	0	0	0	0	0	0		0	0	0	0	0	only one	#VALUE!	#VALUE!	#VALUE!	#VALUE!			0
AKWYPEVR	0	0	0	0	0	0	0	0		4889.94	4496.85	3159.98	3932.69	3564.79	3219.01	2685.92	2880.29		0	0	0	0	0	0	0	0		0	0	0	0	0	0	0	0		0	2783.11	0	0	1	only one	#VALUE!	#VALUE!	#VALUE!	#VALUE!			0
AKYESDMVTGGYAALINLCCR	1358.5	1959.13	1590.76	1701.04	1387.24	1504.01	1670.08	2080.62		0	0	0	0	0	0	0	0		0	0	0	0	0	0	0	0		2493.58	2154	1247.22	1712.75	1300.54	1396.69	1197.99	2046.44		1875.35	0	0	2323.79	2	2323.79	1.23912	#DIV/0!	#DIV/0!	1			1683.35
AKYPDYEVTWANDGY	0	0	0	0	0	0	0	0		0	0	0	0	0	0	0	0		0	0	0	0	0	0	0	0		871.762	704.541	673.652	816.138	651.77	854.988	837.311	698.633		0	0	0	788.151	1	only one	#VALUE!	#VALUE!	#VALUE!	#VALUE!			0
ALAAAGYDVEK	22583.8	31291.9	37546.7	28229.2	23805.4	27051.1	23800.4	26715.7		42491.9	37142.9	53803	32884	28830.3	28205.7	35872.7	41321.4		27544.9	26274.9	24271.9	21958.6	21585.9	24675.6	23162.4	21036.4		46492.2	46036.8	30641.5	28954.5	23891.3	32602.6	24684.2	36413.9		25258.1	38597	26909.9	46264.5	4	46264.5	1.83167	1.19865	1.71923	1			41366.1
ALAAAGYDVEKNNSR	23969.3	15371.8	16387.4	12676.8	11773	12787.1	12019.6	12935.1		33799.2	30383.5	19064.5	20502.3	24162.8	23438.6	13545.3	14986.8		13926.1	13448	20151.5	19235.7	18819	25739.6	12167.1	20562.1		12733.1	12876.9	16499.1	16102.5	14459.2	18365.4	14680.4	10527.7		12477.3	14266	13687	12805	4	14266	1.14335	1	1.0423	1.11409			27405.4
ALAAFLK	0	0	0	0	0	0	0	0		0	0	0	0	0	0	0	0		0	0	0	0	0	0	0	0		0	0	0	0	0	0	0	0		0	0	0	0	0	only one	#VALUE!	#VALUE!	#VALUE!	#VALUE!			0
ALAAFLKK	0	0	0	0	0	0	0	0		0	0	0	0	0	0	0	0		0	0	0	0	0	0	0	0		0	0	0	0	0	0	0	0		0	0	0	0	0	only one	#VALUE!	#VALUE!	#VALUE!	#VALUE!			0
ALAAGGVGSIVR	0	0	0	0	0	0	0	0		28730.6	22851.5	22941.9	22451.1	23242.9	23354.3	19581.5	21920.6		0	0	0	0	0	0	0	0		0	0	0	0	0	0	0	0		0	20751	0	0	1	only one	#VALUE!	#VALUE!	#VALUE!	#VALUE!			0
ALAAGGYDVEK	8819	13746.7	15060.7	11417	11074.1	10640.7	9849.95	11144.9		16351.1	14041.4	19638.5	12950.3	11138.8	9875.24	13533.1	14866.7		18126.3	16114.8	13833.7	12470.2	11200.7	13893.3	13976.3	11288.8		21569.4	20607.8	11452.7	13191.3	10968.7	13989.9	10268.2	17175.9		10497.4	14199.9	17120.6	21088.6	4	21088.6	2.00893	1.48512	1.23177	1			17716.7
ALAAGGYDVEKNNSR	25537	14677.3	16003.5	12979.1	10795.9	10914.1	11227.1	12563.9		69638.6	65300.2	33062.3	40119.1	53911.3	43829.1	25529.9	28842.3		13542.4	13223.3	19005.1	22525.9	19919.6	24843.8	11816.4	20700.8		19547.5	20520.8	29834.6	32573.2	27438.2	33523.8	30760.7	17806.3		11895.5	27186.1	13382.9	20034.2	4	27186.1	2.28541	1	2.03141	1.35699			58362.4
ALAAHPWK	0	0	0	0	0	0	0	0		0	0	0	0	0	0	0	0		0	0	0	0	0	0	0	0		0	0	0	0	0	0	0	0		0	0	0	0	0	only one	#VALUE!	#VALUE!	#VALUE!	#VALUE!			0
ALAAKPGLDTYSLGGGGAAR	0	0	0	0	0	0	0	0		0	0	0	0	0	0	0	0		2635.02	2544.38	2876.9	3065.7	2888.49	3334.84	3171.39	3353.38		0	0	0	0	0	0	0	0		0	0	2589.7	0	1	only one	#VALUE!	#VALUE!	#VALUE!	#VALUE!			0
ALADDDFLTVTGK	0	0	0	0	0	0	0	0		0	0	0	0	0	0	0	0		3219.01	2892.1	2717.38	2906.16	3326.76	3266.21	3195.89	3622.32		0	0	0	0	0	0	0	0		0	0	3055.55	0	1	only one	#VALUE!	#VALUE!	#VALUE!	#VALUE!			0
ALADENEFVR	3533.79	3753.19	3659.68	3866.73	4022.29	4010.59	3600.55	3713.34		0	0	0	0	0	0	0	0		0	0	0	0	0	0	0	0		0	0	0	0	0	0	0	0		3656.94	0	0	0	1	only one	#VALUE!	#VALUE!	#VALUE!	#VALUE!			3533.79
ALADTENLR	4887.9	5843.03	5268.95	5592.59	6207.94	6441.58	5017.32	5732.31		0	0	0	0	0	0	0	0		8092.11	7498.05	8227.28	8848.39	9690.8	9149.01	9112.3	9391.24		6407.3	6161.22	5693.5	6912.54	5710.1	6566	6341.9	6893.88		5374.81	0	7795.08	6284.26	3	7795.08	1.4503	#DIV/0!	1	1.24041			7088.92
ALADVATVLGR	0	0	0	0	0	0	0	0		0	0	0	0	0	0	0	0		0	0	0	0	0	0	0	0		0	0	0	0	0	0	0	0		0	0	0	0	0	only one	#VALUE!	#VALUE!	#VALUE!	#VALUE!			0
ALADVEVTYTVQR	0	0	0	0	0	0	0	0		0	0	0	0	0	0	0	0		0	0	0	0	0	0	0	0		1917.88	2146.1	1671	1899.1	2212.71	2422.87	2010.72	1848.45		0	0	0	2031.99	1	only one	#VALUE!	#VALUE!	#VALUE!	#VALUE!			0
ALAEEAKR	0	0	0	0	0	0	0	0		0	0	0	0	0	0	0	0		0	0	0	0	0	0	0	0		0	0	0	0	0	0	0	0		0	0	0	0	0	only one	#VALUE!	#VALUE!	#VALUE!	#VALUE!			0
ALAEEASEEELPSDVDLNDPYFAEEVK	0	0	0	0	0	0	0	0		0	0	0	0	0	0	0	0		0	0	0	0	0	0	0	0		0	0	0	0	0	0	0	0		0	0	0	0	0	only one	#VALUE!	#VALUE!	#VALUE!	#VALUE!			0
ALAEGVLLR	0	0	0	0	0	0	0	0		0	0	0	0	0	0	0	0		0	0	0	0	0	0	0	0		0	0	0	0	0	0	0	0		0	0	0	0	0	only one	#VALUE!	#VALUE!	#VALUE!	#VALUE!			0
ALAEIAK	0	0	0	0	0	0	0	0		40854.3	32623	48807	36371	28806.4	28459.1	34344.7	37899.7		34986.2	33895.4	34559.6	33028	31187.9	35364.2	34783.1	31702.3		33333.8	32688.6	24761.3	27311.1	23843.4	26970.6	25639.8	34957.2		0	36122.2	34440.8	33011.2	3	36122.2	#DIV/0!	1	1.04882	1.09424			0
ALAELFGLLVK	0	0	0	0	0	0	0	0		0	0	0	0	0	0	0	0		0	0	0	0	0	0	0	0		0	0	0	0	0	0	0	0		0	0	0	0	0	only one	#VALUE!	#VALUE!	#VALUE!	#VALUE!			0
ALAENSGVK	0	0	0	0	0	0	0	0		0	0	0	0	0	0	0	0		8123.58	7131.55	6567.37	6897.22	8220.44	8591.53	6704.43	6982.36		0	0	0	0	0	0	0	0		0	0	7627.57	0	1	only one	#VALUE!	#VALUE!	#VALUE!	#VALUE!			0
ALAGCDFLTISPK	3742.79	4746.67	3782.17	4004.2	3816.67	4191.35	3636.41	3725.71		8638.11	6892.92	7859.93	6796.14	5148.73	6746.86	6122.05	7060.23		4141.1	4422.36	3666.79	3343.63	3582.13	4092.03	4005.04	4114.78		4364.8	4395.46	2785.65	3159.1	2814.38	3394.54	3052.97	3886.62		3681.06	6591.14	4281.73	4380.13	4	6591.14	1.79056	1	1.53936	1.50478			6701.68
ALAGNPK	12038.8	13841.4	14675.3	16069.1	14086.3	15003.4	12001.3	12889.4		0	0	0	0	0	0	0	0		0	0	0	0	0	0	0	0		15619.9	15015.9	13296	16037.9	13609.3	14141	15555.1	16772.4		12445.3	0	0	15317.9	2	15317.9	1.23081	#DIV/0!	#DIV/0!	1			14817.5
ALAIEEFCK	0	0	0	0	0	0	0	0		0	0	0	0	0	0	0	0		0	0	0	0	0	0	0	0		0	0	0	0	0	0	0	0		0	0	0	0	0	only one	#VALUE!	#VALUE!	#VALUE!	#VALUE!			0
ALALEYALCLTGDGLAHLQATDPQQLLR	0	0	0	0	0	0	0	0		0	0	0	0	0	0	0	0		0	0	0	0	0	0	0	0		0	0	0	0	0	0	0	0		0	0	0	0	0	only one	#VALUE!	#VALUE!	#VALUE!	#VALUE!			0
ALANECSQGDKR	0	0	0	0	0	0	0	0		0	0	0	0	0	0	0	0		0	0	0	0	0	0	0	0		0	0	0	0	0	0	0	0		0	0	0	0	0	only one	#VALUE!	#VALUE!	#VALUE!	#VALUE!			0
ALANSLACQGK	4326.25	6698.4	4831.65	5795.03	6424.2	5657.31	4665.77	5255.09		9467.06	8096.04	7257.72	7955.85	5818.78	5997.73	6955.31	7449.36		10035.3	10276.8	7431.82	7652.42	7990.67	7287.46	11590.9	9702.23		6957.73	6395.32	3701	4982.31	4610.16	4535.36	4524.05	6558.73		4960.43	7202.34	10156.1	6676.52	4	10156.1	2.04741	1.41011	1	1.52116			8857.61
ALAPEYAK	30527	33672.9	27569.8	31675.9	26382.6	26843.8	23411	24880		44164.5	32802.1	33253.1	35982.3	25365.9	27577.4	26669.4	30156.9		56744.8	54282.5	53449.9	62453.7	56831.4	57640.7	58061.7	66074.2		53346.3	52082.1	42562.6	53198.6	47281.9	42400.7	47951.9	49825.6		24145.5	28413.2	55513.6	52714.2	4	55513.6	2.29913	1.9538	1	1.05311			70185.6
ALAPTWEQLALGLEHSETVK	9031.19	10323.2	7702.44	10948.9	9003.06	8973.78	7100.48	8635.72		33642.6	24561.3	18620.4	21992.1	21554.5	21530.6	20080.4	22486.9		8155.17	7870.28	7257.72	8155.74	8415.31	7484.55	9336.72	9928.09		6427.31	7183.15	5589.1	6561.45	6258.06	5575.56	6341.9	7099.49		7868.1	21283.7	8012.73	6805.23	4	21283.7	2.70506	1	2.65623	3.12755			24429.9
ALAQALK	0	0	0	0	0	0	0	0		0	0	0	0	0	0	0	0		18013.6	16655.4	17398.8	16446.6	15910.6	18113.8	17203.3	15697		0	0	0	0	0	0	0	0		0	0	17334.5	0	1	only one	#VALUE!	#VALUE!	#VALUE!	#VALUE!			0
ALAQLSLSR	0	0	0	0	0	0	0	0		0	0	0	0	0	0	0	0		0	0	0	0	0	0	0	0		0	0	0	0	0	0	0	0		0	0	0	0	0	only one	#VALUE!	#VALUE!	#VALUE!	#VALUE!			0
ALASILLQDHIR	0	0	0	0	0	0	0	0		0	0	0	0	0	0	0	0		0	0	0	0	0	0	0	0		0	0	0	0	0	0	0	0		0	0	0	0	0	only one	#VALUE!	#VALUE!	#VALUE!	#VALUE!			0
ALASNTSFFSGCSPIEEEAH	0	0	0	0	0	0	0	0		0	0	0	0	0	0	0	0		0	0	0	0	0	0	0	0		0	0	0	0	0	0	0	0		0	0	0	0	0	only one	#VALUE!	#VALUE!	#VALUE!	#VALUE!			0
ALASQLQDSLK	3994.5	5516.74	3989.52	5376.31	5003.08	5117.77	4267.87	4441.71		0	0	0	0	0	0	0	0		0	0	0	0	0	0	0	0		0	0	0	0	0	0	0	0		4354.79	0	0	0	1	only one	#VALUE!	#VALUE!	#VALUE!	#VALUE!			3994.5
ALAVEGK	13242.6	16293.4	16957.1	15739.5	14526.5	14939	13435.9	14197		38317.1	33973	39858.5	33112.8	30286.8	28077	30163.2	34109.8		20109.6	19057.9	20781.3	19535.4	21365.6	21668.3	17859.4	19117.4		27688.5	26950	22460.5	24196.3	20807.3	24393.3	21584.4	27169.5		13816.4	32136.5	19583.8	27319.3	4	32136.5	2.32596	1	1.64098	1.17633			30801.8
ALAVGGLGSIIR	0	0	0	0	0	0	0	0		0	0	0	0	0	0	0	0		0	0	0	0	0	0	0	0		477.739	445.141	308.58	270.121	305.549	519.169	380.32	474.999		0	0	0	461.44	1	only one	#VALUE!	#VALUE!	#VALUE!	#VALUE!			0
ALAVHLLDLGLR	0	0	0	0	0	0	0	0		0	0	0	0	0	0	0	0		0	0	0	0	0	0	0	0		0	0	0	0	0	0	0	0		0	0	0	0	0	only one	#VALUE!	#VALUE!	#VALUE!	#VALUE!			0
ALAVHLLDLGLRR	536.461	447.921	460.22	595.889	483.741	604.4	552.048	460.041		1130.07	893.312	918.038	793.678	944.541	868.18	925.603	658.541		428.28	423.671	508.89	608.608	613.071	526.34	617.151	726.571		517.279	554.848	559.782	558.441	469.321	509.091	548.318	570.048		506.045	792.072	425.975	536.064	4	792.072	1.56522	1	1.85943	1.47757			839.681
ALAVVYGPHEIR	0	0	0	0	0	0	0	0		0	0	0	0	0	0	0	0		0	0	0	0	0	0	0	0		0	0	0	0	0	0	0	0		0	0	0	0	0	only one	#VALUE!	#VALUE!	#VALUE!	#VALUE!			0
ALAVWSLDWQQALQVR	0	0	0	0	0	0	0	0		0	0	0	0	0	0	0	0		0	0	0	0	0	0	0	0		0	0	0	0	0	0	0	0		0	0	0	0	0	only one	#VALUE!	#VALUE!	#VALUE!	#VALUE!			0
ALAYFEQLK	0	0	0	0	0	0	0	0		0	0	0	0	0	0	0	0		0	0	0	0	0	0	0	0		0	0	0	0	0	0	0	0		0	0	0	0	0	only one	#VALUE!	#VALUE!	#VALUE!	#VALUE!			0
ALCADLSPR	0	0	0	0	0	0	0	0		0	0	0	0	0	0	0	0		0	0	0	0	0	0	0	0		8605.84	8635.72	6816.43	7959.16	7343.74	8027.31	7920.63	8580.82		0	0	0	8620.78	1	only one	#VALUE!	#VALUE!	#VALUE!	#VALUE!			0
ALCAEADRLQQSHPLSATQIQVK	0	0	0	0	0	0	0	0		0	0	0	0	0	0	0	0		0	0	0	0	0	0	0	0		2898.92	3138.37	2104.56	2299.65	2146.4	2282.82	1961.04	3003.65		0	0	0	3018.65	1	only one	#VALUE!	#VALUE!	#VALUE!	#VALUE!			0
ALCDLGPWVK	2265.01	3140.76	3278.45	3048.32	2653.17	3035.67	2754.74	3037.57		3842.42	3643.48	3577.41	3191.02	2867.94	3212.1	3017	3126.43		2885.69	3047.69	2912.41	2532.77	2732.3	2683.5	2932.27	2628.82		2336.93	2311	1799.28	1982.77	1614.08	1689.87	1762.37	2355.31		2896.15	3071.72	2966.69	2323.96	4	3071.72	1.06062	1	1.0354	1.32176			2402.31
ALCGFTEAAAQAAYLVGVSDPNSQAGQQGLVEPTQFAR	364.39	332.839	77.2482	136.92	122.15	245.18	258.349	229.65		735.29	751.532	523.32	603.801	568.21	566.648	431.839	516.989		616.04	543.43	493.642	538.361	745.358	674.961	498.95	420.709		252.821	348.05	349.731	377.11	228.27	224.17	416.101	355.149		243.999	474.414	579.735	300.435	4	579.735	2.37597	1.222	1	1.92965			865.779
ALCGLDESK	5059.92	6981.88	7219.58	6598.4	5849.92	5989	5393.48	7091.13		0	0	0	0	0	0	0	0		7520.95	6780.61	7013.89	5638.91	6204.5	7152.84	6816.43	6571.92		8031.2	8058.52	6476.95	6256.76	5903.28	6285.88	5890.2	7855.02		6242.3	0	7150.78	8044.86	3	8044.86	1.28876	#DIV/0!	1.12503	1			6521.05
ALCIDQLDVFLQK	1070.97	1482.69	1409.92	1348.46	1290.93	1262.62	1281.04	1355.68		0	0	0	0	0	0	0	0		1109.5	1127.18	1045.73	928.733	1220.2	1251.72	1192.11	1161.52		1649.26	1730.17	989.571	1177.57	1064.82	1093.32	1033.41	1683.21		1318.36	0	1118.34	1689.71	3	1689.71	1.28168	#DIV/0!	1.51091	1			1372.64
ALCQKPEISNGK	0	0	0	0	0	0	0	0		0	0	0	0	0	0	0	0		0	0	0	0	0	0	0	0		0	0	0	0	0	0	0	0		0	0	0	0	0	only one	#VALUE!	#VALUE!	#VALUE!	#VALUE!			0
ALCTGEK	0	0	0	0	0	0	0	0		0	0	0	0	0	0	0	0		0	0	0	0	0	0	0	0		0	0	0	0	0	0	0	0		0	0	0	0	0	only one	#VALUE!	#VALUE!	#VALUE!	#VALUE!			0
ALCYLVLK	0	0	0	0	0	0	0	0		0	0	0	0	0	0	0	0		0	0	0	0	0	0	0	0		0	0	0	0	0	0	0	0		0	0	0	0	0	only one	#VALUE!	#VALUE!	#VALUE!	#VALUE!			0
ALDAAFYK	0	0	0	0	0	0	0	0		0	0	0	0	0	0	0	0		0	0	0	0	0	0	0	0		0	0	0	0	0	0	0	0		0	0	0	0	0	only one	#VALUE!	#VALUE!	#VALUE!	#VALUE!			0
ALDCSEVTVR	3817.73	4390.9	4187.87	4282.09	4232.81	4329.85	3420.76	3738.65		13569.7	11871.4	11719.3	9849.95	10091.8	10958	10865.7	12262.8		10690.2	8610.61	10308.9	8138.8	9467.06	9785.98	10524	10103		7495.45	7851.21	5808.3	6125.87	6339.71	7470.56	6556.91	7990.67		3579.7	11564.3	9650.4	7673.33	4	11564.3	3.23051	1	1.19832	1.50707			12333.2
ALDDKNCWEK	6174.9	8438.09	7842.51	7881.75	7089.17	6879.08	6362.16	7767.85		0	0	0	0	0	0	0	0		0	0	0	0	0	0	0	0		0	0	0	0	0	0	0	0		7065	0	0	0	1	only one	#VALUE!	#VALUE!	#VALUE!	#VALUE!			6174.9
ALDEATK	0	0	0	0	0	0	0	0		0	0	0	0	0	0	0	0		0	0	0	0	0	0	0	0		0	0	0	0	0	0	0	0		0	0	0	0	0	only one	#VALUE!	#VALUE!	#VALUE!	#VALUE!			0
ALDEGDIALLK	0	0	0	0	0	0	0	0		0	0	0	0	0	0	0	0		0	0	0	0	0	0	0	0		0	0	0	0	0	0	0	0		0	0	0	0	0	only one	#VALUE!	#VALUE!	#VALUE!	#VALUE!			0
ALDEGIPITSASYYATVTLDQVR	0	0	0	0	0	0	0	0		0	0	0	0	0	0	0	0		0	0	0	0	0	0	0	0		0	0	0	0	0	0	0	0		0	0	0	0	0	only one	#VALUE!	#VALUE!	#VALUE!	#VALUE!			0
ALDELFEAIEQK	594.449	812.689	503.351	710.342	599.049	819.642	641.498	727.478		1074.39	927.189	1041.39	779.108	876.767	912.373	843.427	811.451		693.1	789.929	631.01	754.862	692.188	530.431	799.83	828.599		844.27	916.468	726.808	678.912	877.387	659.299	733.478	835.062		684.488	827.439	741.515	880.369	4	880.369	1.28617	1.06397	1.18726	1			764.564
ALDENAK	0	0	0	0	0	0	0	0		0	0	0	0	0	0	0	0		0	0	0	0	0	0	0	0		0	0	0	0	0	0	0	0		0	0	0	0	0	only one	#VALUE!	#VALUE!	#VALUE!	#VALUE!			0
ALDFAVGEYNK	0	0	0	0	0	0	0	0		0	0	0	0	0	0	0	0		0	0	0	0	0	0	0	0		0	0	0	0	0	0	0	0		0	0	0	0	0	only one	#VALUE!	#VALUE!	#VALUE!	#VALUE!			0
ALDFIASK	0	0	0	0	0	0	0	0		79711.5	69706.2	73655.2	63387	58352.2	59669.2	58380.5	65363.6		0	0	0	0	0	0	0	0		0	0	0	0	0	0	0	0		0	61872.1	0	0	1	only one	#VALUE!	#VALUE!	#VALUE!	#VALUE!			0
ALDGAFTEENR	0	0	0	0	0	0	0	0		0	0	0	0	0	0	0	0		3815.88	3756.31	4334.35	3671.11	4310.68	3919.35	4592.3	3693.31		0	0	0	0	0	0	0	0		0	0	3786.09	0	1	only one	#VALUE!	#VALUE!	#VALUE!	#VALUE!			0
ALDIPLVK	0	0	0	0	0	0	0	0		0	0	0	0	0	0	0	0		0	0	0	0	0	0	0	0		0	0	0	0	0	0	0	0		0	0	0	0	0	only one	#VALUE!	#VALUE!	#VALUE!	#VALUE!			0
ALDISLSSGEEDEGDEEDSTAGTTK	0	0	0	0	0	0	0	0		0	0	0	0	0	0	0	0		0	0	0	0	0	0	0	0		0	0	0	0	0	0	0	0		0	0	0	0	0	only one	#VALUE!	#VALUE!	#VALUE!	#VALUE!			0
ALDKLDGTEINGR	0	0	0	0	0	0	0	0		0	0	0	0	0	0	0	0		0	0	0	0	0	0	0	0		0	0	0	0	0	0	0	0		0	0	0	0	0	only one	#VALUE!	#VALUE!	#VALUE!	#VALUE!			0
ALDLDSSCK	4565	9665.31	7560.15	9031.81	8831.24	8103.9	6298.97	7744.73		11165.8	10413.7	13650.8	9435.61	7758.7	7743.12	11826.2	12879.6		8852.08	8614.79	6671.98	6254.59	7170.71	6932.21	9209.45	6393.99		13651.8	13954.1	5494.22	6444.71	6577.85	6768.4	5686.79	14374.3		7021.85	12352.9	8733.43	13802.9	4	13802.9	1.96571	1.11738	1.58047	1			8973.47
ALDLDSSCKEAADGYQR	4746.67	4688.47	3425.27	4111.36	3840.82	3559.11	3522.29	3652.58		13561.2	13476	7398.93	9629.87	7898.16	9791.4	6410.85	7496.49		5881.63	6127.57	6061.25	6883.85	7244.65	6759.96	6206.65	8383.29		3990.07	4547.95	4011.98	4416.84	4188.16	3558.61	4012.54	3995.06		3587.44	6953.67	6004.6	4269.01	4	6953.67	1.93834	1	1.15806	1.62887			9200.66
ALDLLDK	0	0	0	0	0	0	0	0		0	0	0	0	0	0	0	0		0	0	0	0	0	0	0	0		0	0	0	0	0	0	0	0		0	0	0	0	0	only one	#VALUE!	#VALUE!	#VALUE!	#VALUE!			0
ALDLNLK	0	0	0	0	0	0	0	0		0	0	0	0	0	0	0	0		0	0	0	0	0	0	0	0		0	0	0	0	0	0	0	0		0	0	0	0	0	only one	#VALUE!	#VALUE!	#VALUE!	#VALUE!			0
ALDLVAAK	0	0	0	0	0	0	0	0		0	0	0	0	0	0	0	0		0	0	0	0	0	0	0	0		0	0	0	0	0	0	0	0		0	0	0	0	0	only one	#VALUE!	#VALUE!	#VALUE!	#VALUE!			0
ALDPQWPWAEEAAAALANLSR	0	0	0	0	0	0	0	0		0	0	0	0	0	0	0	0		277.981	301.499	299.61	304.15	305.541	298.519	286.951	274.85		0	0	0	0	0	0	0	0		0	0	289.74	0	1	only one	#VALUE!	#VALUE!	#VALUE!	#VALUE!			0
ALDTMNFDVIK	3093.66	3244.09	2409.64	3066.76	2955.12	2747.49	2545.97	2975.26		12953.9	10976.3	9533.56	9844.48	9912.96	9571.97	9131.27	9996.45		6521.1	6190.76	6921.17	6406.85	6671.06	6384.69	6989.14	7151.85		0	0	0	0	0	0	0	0		2760.62	9563.86	6355.93	0	3	9563.86	3.46439	1	1.50471	#DIV/0!			10717.7
ALDTVLFGPPLLTR	2081.78	2068.54	2130.98	2104.56	1977.69	2239.25	1879.33	1960.22		5384.14	4079.85	3439.3	3774.32	4274.68	4172.22	3522.54	4006.43		0	0	0	0	0	0	0	0		2445.48	2611.93	2331.43	2817.11	2696.36	3090.23	2507.44	2678.3		1919.77	3764.48	0	2528.7	3	3764.48	1.9609	1	#DIV/0!	1.4887			4082.16
ALDVADLQK	0	0	0	0	0	0	0	0		0	0	0	0	0	0	0	0		0	0	0	0	0	0	0	0		0	0	0	0	0	0	0	0		0	0	0	0	0	only one	#VALUE!	#VALUE!	#VALUE!	#VALUE!			0
ALDVIQAGK	0	0	0	0	0	0	0	0		14305.7	9713.66	14345.4	9941.86	10412.3	10731.8	11143.4	13519		6913.5	6050.76	5314.06	5389.74	6029.82	5936.51	6391.77	5705.35		7530.34	7960.26	4793.95	5680.49	6143.73	6369.66	5592.97	6761.37		0	12331.2	6482.13	7745.3	3	12331.2	#DIV/0!	1	1.90234	1.59209			0
ALDVMVSTFHK	14165.6	14700.7	14312.6	13672.6	14454.2	15526	14109.7	15655.7		0	0	0	0	0	0	0	0		18137.7	17660	18574	19271.8	20643.5	21641.3	19825.9	22353.3		16615	17036	14284.9	14847.2	16063.5	16744.5	15930.5	17026.6		14882.7	0	17898.8	16825.5	3	17898.8	1.20266	#DIV/0!	1	1.06379			17036.4
ALDVSASDDEIAR	0	0	0	0	0	0	0	0		0	0	0	0	0	0	0	0		0	0	0	0	0	0	0	0		0	0	0	0	0	0	0	0		0	0	0	0	0	only one	#VALUE!	#VALUE!	#VALUE!	#VALUE!			0
ALEAANGELEVK	21135.8	22455.8	25469.8	19162.5	18198.1	22065.4	19068.5	20005.4		51930.7	43865.5	45804.4	37876.1	39596.9	38854.7	37137.8	38338.3		26205.8	24430.6	26789.9	25432.8	24302.2	30404.6	23762.5	24847.3		22949.9	21799.4	20199.1	19690.3	18629.5	22591.6	17848.3	19742.3		19536.9	37738.1	25318.2	22374.6	4	37738.1	1.93163	1	1.49055	1.68664			40826.5
ALEAASLSQHPPSLCISDSEEEEEER	0	0	0	0	0	0	0	0		0	0	0	0	0	0	0	0		0	0	0	0	0	0	0	0		0	0	0	0	0	0	0	0		0	0	0	0	0	only one	#VALUE!	#VALUE!	#VALUE!	#VALUE!			0
ALEAFDLDPAQWGVNVQPYSGSPANLAVYTALLQPHDR	141.3	154.8	292.51	261.31	104.23	291.76	287.799	448.43		940.119	851.652	648.072	489.281	528.2	646.201	660.489	617.712		248.7	219.64	151.02	262.989	239.99	323.549	423.451	314.429		196.3	185.3	383.22	238.18	333.821	384.86	476.228	108.54		368.115	639.1	234.17	190.8	4	639.1	1.73614	1	2.72921	3.34958			245.317
ALEAFETFKK	3596.31	3431.92	2808.34	3131.63	3220.57	3406.09	2610.66	2916.66		104889	89190.3	77784.8	79084.1	71566.7	72858	64741.4	73349.5		3119.72	2951.84	3179.98	3565.53	3408.92	3355.24	3470.67	3940.6		48732.6	49061.4	40451.3	46324.9	44039.2	41335.7	41851.7	48871.3		2763.66	69045.4	3035.78	48897	4	69045.4	24.9833	1	22.7439	1.41206			89847.7
ALEALRR	0	0	0	0	0	0	0	0		0	0	0	0	0	0	0	0		0	0	0	0	0	0	0	0		0	0	0	0	0	0	0	0		0	0	0	0	0	only one	#VALUE!	#VALUE!	#VALUE!	#VALUE!			0
ALEATTEHIRQELAVFCSPEPPAK	0	0	0	0	0	0	0	0		0	0	0	0	0	0	0	0		0	0	0	0	0	0	0	0		0	0	0	0	0	0	0	0		0	0	0	0	0	only one	#VALUE!	#VALUE!	#VALUE!	#VALUE!			0
ALEAVFGK	3194.78	3261	3456.99	2583.48	2701.79	2662.93	2900.33	3093.45		6173.62	5211.2	5585.61	4782.34	4688.47	5304.13	4969.9	4837.01		4058.69	3692.55	3783.22	4112.79	3455.55	4973.69	3575.18	3765.69		0	0	0	0	0	0	0	0		2996.89	4903.45	3875.62	0	3	4903.45	1.63618	1	1.2652	#DIV/0!			5227.24
ALECFCQAASEVGKEEFLDR	1394.86	2322.24	1989.1	2130.09	1917.75	2047.86	1962.26	2291.85		2506.57	2090.6	2450.74	2261.4	2222.86	1736.06	2061.53	2310.2		2272.87	2026.54	1783.26	1506.93	1903.84	1903.05	2103.83	1950.73		0	0	0	0	0	0	0	0		2127.06	2185.86	2149.7	0	3	2185.86	1.02765	1	1.01682	#DIV/0!			1433.42
ALEDAFLAIDAK	3453.16	4377.53	4313.07	4365.1	3981.79	4061.51	3725.71	3984.27		8018.41	6845.78	6550.09	6074.71	6299.41	6014.8	5963.32	6446.5		0	0	0	0	0	0	0	0		0	0	0	0	0	0	0	0		3854.99	6204.91	0	0	2	6204.91	1.60958	1	#DIV/0!	#DIV/0!			5558.13
ALEDITASIAMAVIQQK	0	0	0	0	0	0	0	0		0	0	0	0	0	0	0	0		0	0	0	0	0	0	0	0		0	0	0	0	0	0	0	0		0	0	0	0	0	only one	#VALUE!	#VALUE!	#VALUE!	#VALUE!			0
ALEDMFDALEGK	0	0	0	0	0	0	0	0		0	0	0	0	0	0	0	0		0	0	0	0	0	0	0	0		0	0	0	0	0	0	0	0		0	0	0	0	0	only one	#VALUE!	#VALUE!	#VALUE!	#VALUE!			0
ALEEAMEQK	0	0	0	0	0	0	0	0		11152.7	9168.06	10421	8477.95	8267.87	8351.39	9426.46	10587.7		0	0	0	0	0	0	0	0		0	0	0	0	0	0	0	0		0	10007.1	0	0	1	only one	#VALUE!	#VALUE!	#VALUE!	#VALUE!			0
ALEEEQEAREELER	4606.96	4787.98	4988.88	4651.24	4311.58	4636.43	4198.04	4668.68		0	0	0	0	0	0	0	0		0	0	0	0	0	0	0	0		8943.35	8171.58	8744.74	9361.34	8183.49	9459.84	8432.82	9094		4433.36	0	0	8557.47	2	8557.47	1.93024	#DIV/0!	#DIV/0!	1			8892.56
ALEEGDGSVSGSSPR	0	0	0	0	0	0	0	0		0	0	0	0	0	0	0	0		0	0	0	0	0	0	0	0		0	0	0	0	0	0	0	0		0	0	0	0	0	only one	#VALUE!	#VALUE!	#VALUE!	#VALUE!			0
ALEENNNFSK	11800.8	13734.3	11620.6	13446.1	12068.8	11673.9	9395.15	11597.3		36398.7	27919.8	26610.4	26127.8	24442.4	22599.4	20978.2	22875.3		28240.9	26402.7	24838.7	28474.8	28573.7	27169.5	28635.2	32115.9		21474	20270.6	16265.2	19466.4	19886.5	19330.6	19835.5	20771.2		10496.2	21926.7	27321.8	20872.3	4	27321.8	2.60302	1.24605	1	1.309			30717.7
ALEFLDQLLLQNIR	0	0	0	0	0	0	0	0		0	0	0	0	0	0	0	0		0	0	0	0	0	0	0	0		0	0	0	0	0	0	0	0		0	0	0	0	0	only one	#VALUE!	#VALUE!	#VALUE!	#VALUE!			0
ALEHAFQLEHIMDLTR	1504.22	1776.84	1811.41	1654.75	1270.61	1172.77	1249.99	1594.4		2651.33	2126.85	2405.46	2226.1	2198.95	1782.89	2254.2	2167.63		0	0	0	0	0	0	0	0		1260.52	1083.51	1082.69	1295.69	1287.81	1069.63	1155.58	1178.39		1422.2	2210.91	0	1172.01	3	2210.91	1.55458	1	#DIV/0!	1.88642			2338.43
ALEHFTDLYDIK	0	0	0	0	0	0	0	0		0	0	0	0	0	0	0	0		0	0	0	0	0	0	0	0		0	0	0	0	0	0	0	0		0	0	0	0	0	only one	#VALUE!	#VALUE!	#VALUE!	#VALUE!			0
ALEHFTDLYDIKR	3270.51	3361.06	3827	3632.89	3298.06	3454.59	3243.64	3540.41		0	0	0	0	0	0	0	0		0	0	0	0	0	0	0	0		3269.38	3424.79	2438.37	2957.58	3179.31	3879.35	3334.84	3093.66		3392.03	0	0	3347.08	2	3392.03	1	#DIV/0!	#DIV/0!	1.01343			3270.51
ALEHQKK	2969.49	2959.22	2523.66	2593.35	2219.47	2188.16	1982.91	2288.05		9742.66	8307.51	5529.37	6720.25	5845.05	6169.34	4923.61	5571.69		3183.5	3006.98	3545.57	4081.26	3471.15	3552.45	3232.65	3661.71		0	0	0	0	0	0	0	0		2135.48	5247.65	3095.24	0	3	5247.65	2.45737	1	1.69539	#DIV/0!			7297.13
ALEIIDFFR	0	0	0	0	0	0	0	0		0	0	0	0	0	0	0	0		0	0	0	0	0	0	0	0		0	0	0	0	0	0	0	0		0	0	0	0	0	only one	#VALUE!	#VALUE!	#VALUE!	#VALUE!			0
ALEIITDFSGIVLEK	268.19	209.689	202.251	320.68	378.96	255.709	370.459	302.41		0	0	0	0	0	0	0	0		284.511	243.3	370.6	215.07	249.25	203.31	228.479	225.27		0	0	0	0	0	0	0	0		336.434	0	263.905	0	2	336.434	1	#DIV/0!	1.27483	#DIV/0!			268.19
ALEIYQHQVVVANILESR	0	0	0	0	0	0	0	0		0	0	0	0	0	0	0	0		0	0	0	0	0	0	0	0		0	0	0	0	0	0	0	0		0	0	0	0	0	only one	#VALUE!	#VALUE!	#VALUE!	#VALUE!			0
ALEIYQTK	0	0	0	0	0	0	0	0		0	0	0	0	0	0	0	0		9799.55	8992.46	8558.25	9358.1	8546.39	8826.95	10535.7	10619.3		6367.01	5931.17	5073.27	6133.95	5460.81	5384.51	5750.21	6524.72		0	0	9396.01	6149.09	2	9396.01	#DIV/0!	#DIV/0!	1	1.52803			0
ALELDSNLYR	0	0	0	0	0	0	0	0		0	0	0	0	0	0	0	0		0	0	0	0	0	0	0	0		0	0	0	0	0	0	0	0		0	0	0	0	0	only one	#VALUE!	#VALUE!	#VALUE!	#VALUE!			0
ALELDSNNEK	3277.77	3474.77	3453.64	3669.07	3185.71	3127.73	3209.65	3212.54		9794.8	7632.29	6562.82	7579.57	6711.41	6360.83	5839.79	6195.05		0	0	0	0	0	0	0	0		3577.16	3534.52	2768.14	3195	3366.65	3165.9	3614.8	3510.84		3211.1	6017.42	0	3555.84	3	6017.42	1.87395	1	#DIV/0!	1.69226			6142.37
ALELENDR	0	0	0	0	0	0	0	0		0	0	0	0	0	0	0	0		7120.68	7439.04	6903.44	7636.52	7887.76	9781.91	9273.51	7375.88		0	0	0	0	0	0	0	0		0	0	7279.86	0	1	only one	#VALUE!	#VALUE!	#VALUE!	#VALUE!			0
ALELENDRLLLK	0	0	0	0	0	0	0	0		0	0	0	0	0	0	0	0		0	0	0	0	0	0	0	0		0	0	0	0	0	0	0	0		0	0	0	0	0	only one	#VALUE!	#VALUE!	#VALUE!	#VALUE!			0
ALELPLAASSIPRPRTPSPESHR	0	0	0	0	0	0	0	0		0	0	0	0	0	0	0	0		0	0	0	0	0	0	0	0		0	0	0	0	0	0	0	0		0	0	0	0	0	only one	#VALUE!	#VALUE!	#VALUE!	#VALUE!			0
ALELTGLK	39347.9	45151.9	39424.4	38356.9	34860.4	36363.4	31796.9	34785.5		83837	73629.7	72394.9	62319.7	60506.4	56599.4	58851.8	63378.2		55051.7	54388	52546.2	51372.2	49044.4	52520.8	57278.3	52013.6		30257.4	29595.7	24139.4	28340.9	24435.7	25807.5	21855.4	26802.9		33291.2	61115	54719.8	29926.5	4	61115	1.83577	1	1.11687	2.04217			72233.7
ALENDPDCK	0	0	0	0	0	0	0	0		0	0	0	0	0	0	0	0		0	0	0	0	0	0	0	0		0	0	0	0	0	0	0	0		0	0	0	0	0	only one	#VALUE!	#VALUE!	#VALUE!	#VALUE!			0
ALENVLSGK	0	0	0	0	0	0	0	0		0	0	0	0	0	0	0	0		0	0	0	0	0	0	0	0		0	0	0	0	0	0	0	0		0	0	0	0	0	only one	#VALUE!	#VALUE!	#VALUE!	#VALUE!			0
ALENVLSGKA	0	0	0	0	0	0	0	0		0	0	0	0	0	0	0	0		0	0	0	0	0	0	0	0		0	0	0	0	0	0	0	0		0	0	0	0	0	only one	#VALUE!	#VALUE!	#VALUE!	#VALUE!			0
ALEQFATVVEAK	4304.11	4369.04	4217.87	3850.69	5079.6	4412.56	3753.45	4140.82		7808.88	6230.79	5789.01	5752.21	5885.71	6860.99	5281.38	6045.31		4628.41	4288.03	4430.03	4135.65	4994.07	5782.59	4816.6	5318.12		0	0	0	0	0	0	0	0		3947.13	5663.35	4458.22	0	3	5663.35	1.4348	1	1.27032	#DIV/0!			6175.54
ALEQKPDDAQYYCQR	0	0	0	0	0	0	0	0		0	0	0	0	0	0	0	0		0	0	0	0	0	0	0	0		0	0	0	0	0	0	0	0		0	0	0	0	0	only one	#VALUE!	#VALUE!	#VALUE!	#VALUE!			0
ALEQQVEEMKTQLEELEDELQATEDAK	0	0	0	0	0	0	0	0		1066.08	891.759	1084.41	699.442	670.54	760.292	859.671	863.307		338.91	495.108	496.221	523.309	500.089	545.649	538.089	467.82		1120.87	1177.98	987.769	1132.58	1020.3	945.95	981.599	842.749		0	861.489	417.009	1149.42	3	1149.42	#DIV/0!	1.33423	2.75635	1			0
ALEQQVEEMKTQLEELEDELQATEDAKLR	0	0	0	0	0	0	0	0		0	0	0	0	0	0	0	0		0	0	0	0	0	0	0	0		0	0	0	0	0	0	0	0		0	0	0	0	0	only one	#VALUE!	#VALUE!	#VALUE!	#VALUE!			0
ALEQSQSLPLPAPTSTSPSR	0	0	0	0	0	0	0	0		0	0	0	0	0	0	0	0		0	0	0	0	0	0	0	0		0	0	0	0	0	0	0	0		0	0	0	0	0	only one	#VALUE!	#VALUE!	#VALUE!	#VALUE!			0
ALEQSQSLPLPAPTSTSPSRGNSR	0	0	0	0	0	0	0	0		0	0	0	0	0	0	0	0		0	0	0	0	0	0	0	0		0	0	0	0	0	0	0	0		0	0	0	0	0	only one	#VALUE!	#VALUE!	#VALUE!	#VALUE!			0
ALERLEGVEGVAHIIDPK	0	0	0	0	0	0	0	0		0	0	0	0	0	0	0	0		0	0	0	0	0	0	0	0		0	0	0	0	0	0	0	0		0	0	0	0	0	only one	#VALUE!	#VALUE!	#VALUE!	#VALUE!			0
ALESDMAPVLIMATNR	0	0	0	0	0	0	0	0		0	0	0	0	0	0	0	0		0	0	0	0	0	0	0	0		0	0	0	0	0	0	0	0		0	0	0	0	0	only one	#VALUE!	#VALUE!	#VALUE!	#VALUE!			0
ALESPERPFLAILGGAK	0	0	0	0	0	0	0	0		73910.9	53416.6	48661.7	56902.3	42368.4	45976.2	41880.8	45217.7		0	0	0	0	0	0	0	0		0	0	0	0	0	0	0	0		0	43549.2	0	0	1	only one	#VALUE!	#VALUE!	#VALUE!	#VALUE!			0
ALESSIAPIVIFASNR	5267.49	6857.18	7006.61	6151.83	5511.39	5794.63	5192.81	5654.17		6657.66	6097.49	5766.58	5015.58	5307.07	5055.37	4556.78	5311.49		2422.36	2350.42	2607.05	2554.46	2784.3	2526.98	2578.11	2637.22		2373.99	2487.02	1854.22	2722.66	2739.13	2624.09	2613.02	2811.45		5423.49	4934.13	2386.39	2430.5	4	5423.49	1	1.09918	2.27268	2.23143			5267.49
ALESSLWELQALQR	0	0	0	0	0	0	0	0		0	0	0	0	0	0	0	0		0	0	0	0	0	0	0	0		0	0	0	0	0	0	0	0		0	0	0	0	0	only one	#VALUE!	#VALUE!	#VALUE!	#VALUE!			0
ALEVAEYLTPVLK	3210.09	3516.93	2648.94	3521.56	3062.94	3273.91	3161.51	2893.7		3710.76	3031.26	2210.87	2575.26	2311.96	2384.88	2377.29	2176.36		3753.19	3055.3	3244.99	3591.32	3423.6	3273.69	3581.63	3777.72		0	0	0	0	0	0	0	0		3027.61	2276.82	3404.24	0	3	3404.24	1.1244	1.49517	1	#DIV/0!			3609.43
ALEYSNGIFDCQSPTSPFMGSLR	0	0	0	0	0	0	0	0		0	0	0	0	0	0	0	0		0	0	0	0	0	0	0	0		0	0	0	0	0	0	0	0		0	0	0	0	0	only one	#VALUE!	#VALUE!	#VALUE!	#VALUE!			0
ALEYTIYNQELNETR	0	0	0	0	0	0	0	0		0	0	0	0	0	0	0	0		0	0	0	0	0	0	0	0		0	0	0	0	0	0	0	0		0	0	0	0	0	only one	#VALUE!	#VALUE!	#VALUE!	#VALUE!			0
ALEYVEAK	0	0	0	0	0	0	0	0		0	0	0	0	0	0	0	0		0	0	0	0	0	0	0	0		0	0	0	0	0	0	0	0		0	0	0	0	0	only one	#VALUE!	#VALUE!	#VALUE!	#VALUE!			0
ALFAISCLVR	0	0	0	0	0	0	0	0		0	0	0	0	0	0	0	0		0	0	0	0	0	0	0	0		0	0	0	0	0	0	0	0		0	0	0	0	0	only one	#VALUE!	#VALUE!	#VALUE!	#VALUE!			0
ALFAVPK	0	0	0	0	0	0	0	0		0	0	0	0	0	0	0	0		0	0	0	0	0	0	0	0		0	0	0	0	0	0	0	0		0	0	0	0	0	only one	#VALUE!	#VALUE!	#VALUE!	#VALUE!			0
ALFEEVPELLTEAEK	0	0	0	0	0	0	0	0		0	0	0	0	0	0	0	0		0	0	0	0	0	0	0	0		0	0	0	0	0	0	0	0		0	0	0	0	0	only one	#VALUE!	#VALUE!	#VALUE!	#VALUE!			0
ALFHAAK	0	0	0	0	0	0	0	0		0	0	0	0	0	0	0	0		0	0	0	0	0	0	0	0		0	0	0	0	0	0	0	0		0	0	0	0	0	only one	#VALUE!	#VALUE!	#VALUE!	#VALUE!			0
ALFIVPR	0	0	0	0	0	0	0	0		0	0	0	0	0	0	0	0		0	0	0	0	0	0	0	0		0	0	0	0	0	0	0	0		0	0	0	0	0	only one	#VALUE!	#VALUE!	#VALUE!	#VALUE!			0
ALFLIPR	0	0	0	0	0	0	0	0		0	0	0	0	0	0	0	0		0	0	0	0	0	0	0	0		0	0	0	0	0	0	0	0		0	0	0	0	0	only one	#VALUE!	#VALUE!	#VALUE!	#VALUE!			0
ALGALVDSCAPGLCPDWDSWDASKPVTNAR	1798.15	3206.09	2085.53	2682.38	3057.42	2841.62	2250.14	2687.04		4881.81	4403.09	4896.38	3891.47	3844.29	3714.11	4049.7	5252.18		0	0	0	0	0	0	0	0		3353.61	3076.55	2400.97	2159.83	1961.44	2027.94	2017.71	3284.37		2468.59	4650.94	0	3215.08	3	4650.94	1.88405	1	#DIV/0!	1.4466			3387.81
ALGALVDSCAPGLCPDWESWDPQKPVDNAR	1499.12	2141.49	1954.25	1813.05	1729.57	2016.31	1678.9	1736.78		3128.81	2762.2	2547.56	2479.96	2262.97	2620.63	2804.64	2640.87		0	0	0	0	0	0	0	0		3417.2	3524.98	2211.03	2066.97	1922.14	2001.55	2019.1	2997.41		1707.84	2722.76	0	3471.09	3	3471.09	2.03245	1.27484	#DIV/0!	1			3046.88
ALGAQIEK	0	0	0	0	0	0	0	0		0	0	0	0	0	0	0	0		0	0	0	0	0	0	0	0		0	0	0	0	0	0	0	0		0	0	0	0	0	only one	#VALUE!	#VALUE!	#VALUE!	#VALUE!			0
ALGDLISATK	1835.43	1701.75	1801.15	1724.66	1759.56	1910.45	1694.45	1471.02		4887.23	4150.59	4282.39	3994.23	3701.77	3699.21	3545.57	3698.18		2502.41	2244.22	2134.97	2221.16	2316.77	2479.44	2580.97	2389.84		1939.94	1665.69	1698.45	1927.35	1348.84	1673.55	1560.18	2010.03		1582.73	3621.87	2373.31	1802.82	4	3621.87	2.28837	1	1.52608	2.00901			4200.13
ALGEPITLFGEGPAER	1484.95	1323.09	1534.76	1697.39	1468.47	1559.32	1337.57	1192.6		0	0	0	0	0	0	0	0		0	0	0	0	0	0	0	0		0	0	0	0	0	0	0	0		1265.09	0	0	0	1	only one	#VALUE!	#VALUE!	#VALUE!	#VALUE!			1484.95
ALGFPEGLVIQAYFACEK	1150.22	1529.13	1682.63	1682.16	1374.79	1471.43	1483.72	1465.02		3118.64	2045.02	2842.41	2807.17	1964.03	1943.85	2803.67	3044.52		1952.76	2005.16	1540.3	1343.7	1405.92	1302.8	1673.09	1497.98		2301.25	2360.54	1241.79	1370.8	1325.02	1179.21	1316.78	1796.16		1474.37	2924.1	1978.96	2330.89	4	2924.1	1.98329	1	1.47759	1.2545			2281.23
ALGGEGWEK	0	0	0	0	0	0	0	0		0	0	0	0	0	0	0	0		0	0	0	0	0	0	0	0		0	0	0	0	0	0	0	0		0	0	0	0	0	only one	#VALUE!	#VALUE!	#VALUE!	#VALUE!			0
ALGILKR	0	0	0	0	0	0	0	0		0	0	0	0	0	0	0	0		0	0	0	0	0	0	0	0		6945.2	6954.83	6135.65	6807.93	6773.1	7231.6	6508.01	6738.45		0	0	0	6950.01	1	only one	#VALUE!	#VALUE!	#VALUE!	#VALUE!			0
ALGKHPVSCK	0	0	0	0	0	0	0	0		0	0	0	0	0	0	0	0		0	0	0	0	0	0	0	0		0	0	0	0	0	0	0	0		0	0	0	0	0	only one	#VALUE!	#VALUE!	#VALUE!	#VALUE!			0
ALGLFSNDIPHVVR	0	0	0	0	0	0	0	0		0	0	0	0	0	0	0	0		0	0	0	0	0	0	0	0		0	0	0	0	0	0	0	0		0	0	0	0	0	only one	#VALUE!	#VALUE!	#VALUE!	#VALUE!			0
ALGLHGK	0	0	0	0	0	0	0	0		0	0	0	0	0	0	0	0		0	0	0	0	0	0	0	0		0	0	0	0	0	0	0	0		0	0	0	0	0	only one	#VALUE!	#VALUE!	#VALUE!	#VALUE!			0
ALGLNENDYK	2965.38	3214.99	3165.9	3004.06	2768.91	3051.49	2897.11	2961.68		8103.33	6520.2	7366.18	5990.66	5494.99	5515.21	5381.53	6097.91		3543.6	3881.77	4127.06	3907.42	3641.71	4041.57	4316.66	3548.76		3819.85	3845.89	3504.27	3537.71	3281.41	3283.46	2890.29	3624.08		2929.4	5739.72	3712.69	3832.87	4	5739.72	1.95935	1	1.54598	1.4975			5810.22
ALGLQFHSR	0	0	0	0	0	0	0	0		0	0	0	0	0	0	0	0		0	0	0	0	0	0	0	0		0	0	0	0	0	0	0	0		0	0	0	0	0	only one	#VALUE!	#VALUE!	#VALUE!	#VALUE!			0
ALGLVIR	0	0	0	0	0	0	0	0		0	0	0	0	0	0	0	0		0	0	0	0	0	0	0	0		0	0	0	0	0	0	0	0		0	0	0	0	0	only one	#VALUE!	#VALUE!	#VALUE!	#VALUE!			0
ALGQAASDNSGPEDAKR	0	0	0	0	0	0	0	0		0	0	0	0	0	0	0	0		0	0	0	0	0	0	0	0		0	0	0	0	0	0	0	0		0	0	0	0	0	only one	#VALUE!	#VALUE!	#VALUE!	#VALUE!			0
ALGQNPTNAEVLK	13399.6	14469.2	14862.6	13867.3	14714	15598.3	12932.4	14403.2		36825.1	30590.6	29499.4	29774.7	32240.8	30720.2	25818.2	29692.3		22111.4	20042.8	22330.1	20505.2	24799.1	25188.9	21996.7	23226.8		15144.4	15627.5	12563.9	13555.6	14340.4	15735.1	13905.8	14528.5		13667.8	27755.2	21077.1	15386	4	27755.2	2.03071	1	1.31684	1.80393			27210.6
ALGSDHCPITLYLAL	1439.45	1680.3	1679.13	1610.62	1745.71	1576.49	1706.59	1636.28		3429.3	3474.52	2830.62	2935.11	3548.27	3219.45	3205.43	2874.51		1053.52	1010.1	1141.01	946.383	1508.81	1332.94	1106.66	1261.3		1053.88	1102.83	943.39	1232.27	1262.79	1477.25	1328.7	1148.31		1671.43	3039.97	1031.81	1078.36	4	3039.97	1.81878	1	2.94625	2.81907			2618.04
ALGSILAYLTDAK	0	0	0	0	0	0	0	0		0	0	0	0	0	0	0	0		0	0	0	0	0	0	0	0		741.118	667.771	641.978	522.139	567.962	477.531	532.08	543.471		0	0	0	704.445	1	only one	#VALUE!	#VALUE!	#VALUE!	#VALUE!			0
ALGSPTK	0	0	0	0	0	0	0	0		0	0	0	0	0	0	0	0		0	0	0	0	0	0	0	0		0	0	0	0	0	0	0	0		0	0	0	0	0	only one	#VALUE!	#VALUE!	#VALUE!	#VALUE!			0
ALGTEVIQLFPEK	0	0	0	0	0	0	0	0		0	0	0	0	0	0	0	0		0	0	0	0	0	0	0	0		0	0	0	0	0	0	0	0		0	0	0	0	0	only one	#VALUE!	#VALUE!	#VALUE!	#VALUE!			0
ALGTPNNEVWPEVESLQDYKNTFPK	1612.63	1455.4	1111.27	1011.1	1179.37	1233.98	1094.84	1282.91		3714.62	3053.4	1955.33	2154.29	2938.98	2489.09	1805.77	2256.39		0	0	0	0	0	0	0	0		0	0	0	0	0	0	0	0		1188.87	2031.08	0	0	2	2031.08	1.70841	1	#DIV/0!	#DIV/0!			2755.03
ALGTSLEK	0	0	0	0	0	0	0	0		0	0	0	0	0	0	0	0		0	0	0	0	0	0	0	0		0	0	0	0	0	0	0	0		0	0	0	0	0	only one	#VALUE!	#VALUE!	#VALUE!	#VALUE!			0
ALGVISNFQSSPK	0	0	0	0	0	0	0	0		0	0	0	0	0	0	0	0		0	0	0	0	0	0	0	0		0	0	0	0	0	0	0	0		0	0	0	0	0	only one	#VALUE!	#VALUE!	#VALUE!	#VALUE!			0
ALGVLAQLIWSR	931.228	1714.3	1212.78	1399.6	1590.1	1925.34	1321.72	1545.12		2735.9	2105.87	2229.34	2379.26	2257.17	2240.49	2055.54	2203.83		1580.32	1932.43	1435.36	1296.49	1615.88	1455.4	1893.84	1753.11		1805.15	2477.9	1122.5	1561.7	1456.51	1321.08	1336.74	2043.75		1433.42	2129.69	1756.37	2141.52	4	2141.52	1.494	1.00556	1.21929	1			1391.25
ALGYFHR	0	0	0	0	0	0	0	0		0	0	0	0	0	0	0	0		0	0	0	0	0	0	0	0		0	0	0	0	0	0	0	0		0	0	0	0	0	only one	#VALUE!	#VALUE!	#VALUE!	#VALUE!			0
ALGYSYLESLLGK	0	0	0	0	0	0	0	0		0	0	0	0	0	0	0	0		0	0	0	0	0	0	0	0		0	0	0	0	0	0	0	0		0	0	0	0	0	only one	#VALUE!	#VALUE!	#VALUE!	#VALUE!			0
ALHELNPR	0	0	0	0	0	0	0	0		0	0	0	0	0	0	0	0		0	0	0	0	0	0	0	0		0	0	0	0	0	0	0	0		0	0	0	0	0	only one	#VALUE!	#VALUE!	#VALUE!	#VALUE!			0
ALHFVFK	5284.31	6224.32	6619.01	6675.22	5644.77	6492.69	4584.98	5715.64		14602.2	10286.8	12348.9	11742.1	9122.41	8945.21	9690.8	10457.1		6922.13	6361.27	6562.36	6831.09	6249.82	7208.08	7727.57	7905.28		5105.37	4944.13	4142.54	4605.37	3914.2	4426.04	3980.68	4730.25		5150.31	10074	6641.7	5024.75	4	10074	1.95599	1	1.51678	2.00487			10336.1
ALHHGIDLEK	0	0	0	0	0	0	0	0		0	0	0	0	0	0	0	0		7328.49	7566.45	8763.55	7979.6	7168.22	7007.58	8213.04	8487.36		5138.03	5166.24	4882.15	5030.55	4193.68	4306.2	4475.71	5350.66		0	0	7447.47	5152.14	2	7447.47	#DIV/0!	#DIV/0!	1	1.44551			0
ALHLLEEYR	0	0	0	0	0	0	0	0		0	0	0	0	0	0	0	0		0	0	0	0	0	0	0	0		0	0	0	0	0	0	0	0		0	0	0	0	0	only one	#VALUE!	#VALUE!	#VALUE!	#VALUE!			0
ALHSLLLR	2194.38	2472.75	2079.9	2626.27	2248.43	2545.44	1982.08	2208.57		0	0	0	0	0	0	0	0		3442.16	3155.6	3521.07	3744.35	3347.11	3202.54	3531.34	3654.35		3293.71	3135.98	2521.56	2835.92	2873.51	2534.35	2918.27	2890.49		2095.33	0	3298.88	3214.85	3	3298.88	1.5744	#DIV/0!	1	1.02614			3454.84
ALHSVLQAVPLNELR	3278.91	3858.17	3592.07	3258.74	3274.59	3852.02	3204.76	3420.28		6966.89	5979.46	4754.24	5415.95	5453.25	4882.15	4285.95	4817.94		2996.58	3462.74	3502.09	3880.7	3510.6	4326.55	3522.29	3835.24		2682.76	3126.43	2968.46	3672.64	3389.6	3534.28	3845.62	3378.11		3312.52	4551.94	3229.66	2904.59	4	4551.94	1.37416	1	1.40942	1.56715			4505.76
ALIAAQYSGAQVR	11490.1	15811.6	11335.8	12650.4	10190.9	9496.63	10195.2	11708.8		10805.7	8855.76	7591.66	7744.73	7988.45	6800.85	7128.09	7344.25		3455.55	3044.94	4051.67	4149.72	3819.06	3783.22	3417.91	3575.18		6001.05	5578.65	5569.76	6440.69	4517.79	4745.68	6060.83	5647.51		10952	7236.17	3250.25	5789.85	4	10952	1	1.5135	3.36958	1.89158			11490.1
ALIADSGLK	13041.3	13381	14766.1	12945.8	11120.2	12488.4	11379.9	11354.7		5362.17	4163.27	4700.5	4438.63	2966.61	3648.78	3547.53	3626.34		0	0	0	0	0	0	0	0		14544.6	14937	13088.4	14192.1	12466.8	15723.1	14700.7	13810.7		11367.3	3586.94	0	14740.8	3	14740.8	1.29677	4.10958	#DIV/0!	1			16911.6
ALIAGGGAPEIELALR	6593.83	6773.1	6141.6	6428.65	6794.73	6472.92	6248.53	5930.75		6784.37	6143.31	5297.15	5068	5933.63	6150.98	4680.67	5213.37		2040.07	1712.4	1681.23	1785.86	2347.16	2318.54	2139.41	2025.13		0	0	0	0	0	0	0	0		6089.64	4947.02	1876.23	0	3	6089.64	1	1.23097	3.24568	#DIV/0!			6593.83
ALIDPSSGLPNRLPPGAVPPGAR	0	0	0	0	0	0	0	0		0	0	0	0	0	0	0	0		0	0	0	0	0	0	0	0		2883.69	3230.18	3097.52	3650.55	3227.5	3207.2	3944.7	2988.7		0	0	0	3056.94	1	only one	#VALUE!	#VALUE!	#VALUE!	#VALUE!			0
ALIDQEVK	8386.77	8892.66	8412.39	8794.59	7694.97	8652.49	7800.77	8226.14		27438.2	21972.3	21294.6	21353.7	20808.7	21115.3	18727.9	20666.4		12251.7	11186.7	12391	12069.7	10795.2	12750.8	11896.1	12254.3		14677.3	14882.2	12661.8	15302.7	13141.1	13094.7	13726.7	15852.2		8013.45	19697.1	11719.2	14779.8	4	19697.1	2.45801	1	1.68075	1.33271			20614.8
ALIDYENSNK	0	0	0	0	0	0	0	0		0	0	0	0	0	0	0	0		0	0	0	0	0	0	0	0		0	0	0	0	0	0	0	0		0	0	0	0	0	only one	#VALUE!	#VALUE!	#VALUE!	#VALUE!			0
ALIEHEMK	0	0	0	0	0	0	0	0		0	0	0	0	0	0	0	0		0	0	0	0	0	0	0	0		5297.15	5134.83	4562.47	5614.73	5383.39	5808.7	5845.46	5423.09		0	0	0	5215.99	1	only one	#VALUE!	#VALUE!	#VALUE!	#VALUE!			0
ALIEMEK	0	0	0	0	0	0	0	0		0	0	0	0	0	0	0	0		0	0	0	0	0	0	0	0		0	0	0	0	0	0	0	0		0	0	0	0	0	only one	#VALUE!	#VALUE!	#VALUE!	#VALUE!			0
ALIEVLQPLIAEHQAR	3066.55	3024.54	2383.56	2969.49	3076.13	3322.84	2655.74	2837.88		4186.71	3527.91	2960.65	3311.57	4008.65	4425.42	3067.82	3609.79		2092.19	1919.75	1826.04	2359.23	2408.13	2458.05	2045.59	2765.26		1777.95	2125.96	1829.71	1819.47	2052.12	2340.17	1968.25	1983.18		2746.81	3338.81	2005.97	1951.96	4	3338.81	1.21552	1	1.66444	1.71049			3727.45
ALIGQEGDPDLKLPDFSYCILER	0	0	0	0	0	0	0	0		0	0	0	0	0	0	0	0		0	0	0	0	0	0	0	0		0	0	0	0	0	0	0	0		0	0	0	0	0	only one	#VALUE!	#VALUE!	#VALUE!	#VALUE!			0
ALIIVAVQCGCDGTFLLTQSGK	0	0	0	0	0	0	0	0		0	0	0	0	0	0	0	0		0	0	0	0	0	0	0	0		0	0	0	0	0	0	0	0		0	0	0	0	0	only one	#VALUE!	#VALUE!	#VALUE!	#VALUE!			0
ALINADELASDVAGAEALLDR	727.1	970.773	988.338	1027.63	851.628	1022	1058.57	1151.82		1188.97	1083.66	1090.29	830.422	1139.67	1109.12	1041.61	999.928		498.49	515.15	612.57	600.508	703.941	707.252	620.772	697.549		1484.13	1279.09	690.319	1227.83	939.637	997.609	1195.09	1395.92		1105.19	1020.77	506.82	1381.61	4	1381.61	1.2501	1.3535	2.72603	1			908.95
ALINSPEGAVGR	3165.68	2696.93	3006.77	3286.42	3413.89	3480.79	2517.72	2820.63		6872.88	5523.63	5202.18	5582.13	5010.02	5311.85	4693.99	4834.33		4430.03	4395.77	4610.16	4200.37	4845.74	5288.71	4821.95	5311.85		0	0	0	0	0	0	0	0		2669.17	4764.16	4412.9	0	3	4764.16	1.78488	1	1.0796	#DIV/0!			5650.37
ALIPLALEGTDVGQTK	0	0	0	0	0	0	0	0		0	0	0	0	0	0	0	0		0	0	0	0	0	0	0	0		0	0	0	0	0	0	0	0		0	0	0	0	0	only one	#VALUE!	#VALUE!	#VALUE!	#VALUE!			0
ALIQCAK	0	0	0	0	0	0	0	0		0	0	0	0	0	0	0	0		0	0	0	0	0	0	0	0		0	0	0	0	0	0	0	0		0	0	0	0	0	only one	#VALUE!	#VALUE!	#VALUE!	#VALUE!			0
ALIQTCLNSPDSPPRSDPTTDQR	0	0	0	0	0	0	0	0		0	0	0	0	0	0	0	0		0	0	0	0	0	0	0	0		0	0	0	0	0	0	0	0		0	0	0	0	0	only one	#VALUE!	#VALUE!	#VALUE!	#VALUE!			0
ALIQVLELDVADIK	0	0	0	0	0	0	0	0		0	0	0	0	0	0	0	0		0	0	0	0	0	0	0	0		0	0	0	0	0	0	0	0		0	0	0	0	0	only one	#VALUE!	#VALUE!	#VALUE!	#VALUE!			0
ALIRSPSLAK	0	0	0	0	0	0	0	0		0	0	0	0	0	0	0	0		0	0	0	0	0	0	0	0		0	0	0	0	0	0	0	0		0	0	0	0	0	only one	#VALUE!	#VALUE!	#VALUE!	#VALUE!			0
ALITLGNNAAFSVNQAIIR	0	0	0	0	0	0	0	0		0	0	0	0	0	0	0	0		0	0	0	0	0	0	0	0		0	0	0	0	0	0	0	0		0	0	0	0	0	only one	#VALUE!	#VALUE!	#VALUE!	#VALUE!			0
ALIVEPSR	0	0	0	0	0	0	0	0		0	0	0	0	0	0	0	0		0	0	0	0	0	0	0	0		0	0	0	0	0	0	0	0		0	0	0	0	0	only one	#VALUE!	#VALUE!	#VALUE!	#VALUE!			0
ALIVLAHSER	4905.55	6273.26	7483.51	6700.72	6785.78	7320.37	5830.89	7257.21		10423.1	8807.4	11259.9	10478.9	9081.41	9202.44	9497.29	11108.7		14379.2	13341.2	15292.1	15366.5	16664.6	17972.5	16009	18905.3		6097.91	6133.95	6172.76	6407.3	6074.29	6946.64	5931.99	7552.82		6544.05	10303	13860.2	6115.93	4	13860.2	2.11799	1.34526	1	2.26625			10389.9
ALIVVPYAEGVIPDEAK	3294.17	3837.1	3666.28	3251.75	3112.37	3141.2	3293.26	3696.39		6511.62	6202.78	4724.68	4906.23	5013.84	4708.66	4314.87	4907.25		3259.42	3332.99	3664.24	3716.43	3347.81	3465.14	2984.97	3659.68		3537.22	3592.32	3745.13	3699.98	3088.31	3838.69	3424.79	3004.69		3494.82	4611.06	3296.2	3564.77	4	4611.06	1.3194	1	1.3989	1.29351			4346.32
ALKDEEK	0	0	0	0	0	0	0	0		0	0	0	0	0	0	0	0		0	0	0	0	0	0	0	0		0	0	0	0	0	0	0	0		0	0	0	0	0	only one	#VALUE!	#VALUE!	#VALUE!	#VALUE!			0
ALKEPPR	0	0	0	0	0	0	0	0		24923.2	21590.4	24166.1	20197.7	17429	16734.1	18673.4	21825.1		0	0	0	0	0	0	0	0		0	0	0	0	0	0	0	0		0	20249.3	0	0	1	only one	#VALUE!	#VALUE!	#VALUE!	#VALUE!			0
ALKEPPRDR	8524.5	9360.05	8545.21	9790.73	8307.51	8548.76	6693.29	7881.2		6723.05	6424.64	4527.5	5474.46	5259.1	4265.5	3344.79	4042.69		7022.16	6932.69	7552.3	9068.2	8920.45	8935.92	6827.3	7599.56		0	0	0	0	0	0	0	0		7287.25	3693.74	6977.43	0	3	7287.25	1	1.97286	1.0444	#DIV/0!			8524.5
ALKLPSTGEGTQFYLFENVDNAQQFK	0	0	0	0	0	0	0	0		0	0	0	0	0	0	0	0		2011.14	1914.83	2074.86	2072.56	2154.44	2333.86	2079.76	2213.48		0	0	0	0	0	0	0	0		0	0	1962.99	0	1	only one	#VALUE!	#VALUE!	#VALUE!	#VALUE!			0
ALKPPPIK	0	0	0	0	0	0	0	0		0	0	0	0	0	0	0	0		0	0	0	0	0	0	0	0		0	0	0	0	0	0	0	0		0	0	0	0	0	only one	#VALUE!	#VALUE!	#VALUE!	#VALUE!			0
ALLALAK	0	0	0	0	0	0	0	0		0	0	0	0	0	0	0	0		0	0	0	0	0	0	0	0		0	0	0	0	0	0	0	0		0	0	0	0	0	only one	#VALUE!	#VALUE!	#VALUE!	#VALUE!			0
ALLALKK	0	0	0	0	0	0	0	0		0	0	0	0	0	0	0	0		0	0	0	0	0	0	0	0		0	0	0	0	0	0	0	0		0	0	0	0	0	only one	#VALUE!	#VALUE!	#VALUE!	#VALUE!			0
ALLALNHGLDK	0	0	0	0	0	0	0	0		0	0	0	0	0	0	0	0		0	0	0	0	0	0	0	0		0	0	0	0	0	0	0	0		0	0	0	0	0	only one	#VALUE!	#VALUE!	#VALUE!	#VALUE!			0
ALLANALTSALR	0	0	0	0	0	0	0	0		0	0	0	0	0	0	0	0		0	0	0	0	0	0	0	0		0	0	0	0	0	0	0	0		0	0	0	0	0	only one	#VALUE!	#VALUE!	#VALUE!	#VALUE!			0
ALLAYAFALAGNQER	696.331	810.338	655.858	635.391	728.28	860.249	886.57	669.421		0	0	0	0	0	0	0	0		0	0	0	0	0	0	0	0		1017.6	1316.6	1184.7	805.282	881.82	853.709	904.74	1000.6		777.995	0	0	1167.1	2	1167.1	1.50013	#DIV/0!	#DIV/0!	1			1044.59
ALLDASETTSTR	2549.86	2985.18	3265.98	2876.5	2612.83	2858.22	2500.15	2793.58		5267.86	4135.37	4590.7	4245.15	4545.74	4274.09	4411.34	4686.19		3556.64	3571.71	3806.9	3726.23	3819.58	4080.13	3901.73	4194.26		2686.66	3150.36	2415.66	2748.25	2740.65	2925.77	2416.16	3241.17		2646.87	4548.76	3564.18	2918.51	4	4548.76	1.71855	1	1.27625	1.55859			4382.05
ALLDFEDKDGDKVVAGDEWLFEGPGTYIPR	2047.72	2205.06	2107.04	2054.54	2175.75	1715.48	1617.78	2205.97		7377.93	7244.65	6584.23	6355.98	5390.49	5661.23	5630.71	6367.01		3275.73	3309.28	2889.69	3115.61	2510.92	2877.3	2516.32	2637.95		0	0	0	0	0	0	0	0		1911.88	5998.86	3292.5	0	3	5998.86	3.13768	1	1.82198	#DIV/0!			6425.08
ALLDSQFSYQHAIEESVVLIYDPIK	0	0	0	0	0	0	0	0		0	0	0	0	0	0	0	0		0	0	0	0	0	0	0	0		0	0	0	0	0	0	0	0		0	0	0	0	0	only one	#VALUE!	#VALUE!	#VALUE!	#VALUE!			0
ALLEEYNK	0	0	0	0	0	0	0	0		0	0	0	0	0	0	0	0		0	0	0	0	0	0	0	0		0	0	0	0	0	0	0	0		0	0	0	0	0	only one	#VALUE!	#VALUE!	#VALUE!	#VALUE!			0
ALLELLR	0	0	0	0	0	0	0	0		0	0	0	0	0	0	0	0		0	0	0	0	0	0	0	0		1851.66	1670.66	1661.65	2092.34	1461.26	1611.18	1626.55	1981.12		0	0	0	1761.16	1	only one	#VALUE!	#VALUE!	#VALUE!	#VALUE!			0
ALLELQLEPEELYQTFQR	1697.27	2224.55	1964.16	2342.28	2130.68	2133.64	2089.15	2047.72		4731.89	4063.48	3768.57	3935.69	3396.42	3808.22	3389.84	3558.12		1960.49	2106.45	1965.66	2320.15	2226.87	2211.33	2043.32	2057.96		1605.6	1752.38	1645.6	1757.73	1862.98	1708.96	1722.16	1877.76		2068.43	3473.98	2033.47	1678.99	4	3473.98	1.67952	1	1.7084	2.06909			2850.6
ALLENLLQNIQSK	0	0	0	0	0	0	0	0		0	0	0	0	0	0	0	0		0	0	0	0	0	0	0	0		1679.83	1897.65	1650.63	1750.56	1359.25	1847.94	1464.71	1581.09		0	0	0	1788.74	1	only one	#VALUE!	#VALUE!	#VALUE!	#VALUE!			0
ALLEVVQSGGK	13314.4	14084.3	11524.4	12150.3	12458.1	12079.7	11424.9	11942.4		25544.1	20968	18721.4	19254.4	18295.5	20182.3	15867.6	17711.5		7289.48	6616.26	7143.42	7459.17	7935.47	8160.26	6767	8318.46		12097.3	12734.9	10519.7	11878.8	11896.9	12447.8	11623.8	12432.3		11683.7	16789.6	6952.87	12416.1	4	16789.6	1.43701	1	2.41477	1.35224			19133
ALLFEVK	0	0	0	0	0	0	0	0		0	0	0	0	0	0	0	0		0	0	0	0	0	0	0	0		0	0	0	0	0	0	0	0		0	0	0	0	0	only one	#VALUE!	#VALUE!	#VALUE!	#VALUE!			0
ALLFIPR	13938.6	16090.3	10996.1	15397.4	13342.1	11877.1	13208.7	13873.1		21937.3	16787.5	12988.1	16235.9	16712	12326.7	14579	15670.9		17175.9	16540.3	17096.3	19937.5	18128.9	14502.4	19780.6	22429.3		18385.7	17738.5	14868.8	20469.7	17032.5	11935.7	18004.9	20389		13540.9	15124.9	16858.1	18062.1	4	18062.1	1.3339	1.1942	1.07142	1			18592.7
ALLFVPR	8968.18	10623	7831.65	8222.72	9147.11	9312.8	7417.93	8426.4		0	0	0	0	0	0	0	0		11652.9	11920	11350.7	11716.1	12360.1	12837.7	11552.4	12742.8		8571.31	8419.97	7112.79	8871.12	8499.72	7683.78	7460.21	8933.44		7922.16	0	11786.5	8495.64	3	11786.5	1.48778	#DIV/0!	1	1.38735			13342.7
ALLGLDK	0	0	0	0	0	0	0	0		0	0	0	0	0	0	0	0		0	0	0	0	0	0	0	0		0	0	0	0	0	0	0	0		0	0	0	0	0	only one	#VALUE!	#VALUE!	#VALUE!	#VALUE!			0
ALLGSVK	0	0	0	0	0	0	0	0		0	0	0	0	0	0	0	0		0	0	0	0	0	0	0	0		0	0	0	0	0	0	0	0		0	0	0	0	0	only one	#VALUE!	#VALUE!	#VALUE!	#VALUE!			0
ALLGYADNQCK	1600.71	3285.51	3109.57	3828.6	2614.28	3224.81	2574.18	2850.3		0	0	0	0	0	0	0	0		0	0	0	0	0	0	0	0		0	0	0	0	0	0	0	0		2712.24	0	0	0	1	only one	#VALUE!	#VALUE!	#VALUE!	#VALUE!			1600.71
ALLIFLEK	0	0	0	0	0	0	0	0		0	0	0	0	0	0	0	0		0	0	0	0	0	0	0	0		0	0	0	0	0	0	0	0		0	0	0	0	0	only one	#VALUE!	#VALUE!	#VALUE!	#VALUE!			0
ALLLAQWAWQEGSVTR	0	0	0	0	0	0	0	0		0	0	0	0	0	0	0	0		0	0	0	0	0	0	0	0		0	0	0	0	0	0	0	0		0	0	0	0	0	only one	#VALUE!	#VALUE!	#VALUE!	#VALUE!			0
ALLLDALR	0	0	0	0	0	0	0	0		0	0	0	0	0	0	0	0		0	0	0	0	0	0	0	0		0	0	0	0	0	0	0	0		0	0	0	0	0	only one	#VALUE!	#VALUE!	#VALUE!	#VALUE!			0
ALLLLLVGGVDQSPR	1597.61	1856.67	1713.23	2127.29	1959.95	1808.78	2178.92	1879.85		3690.24	3485.62	3929.69	3012.82	3112.16	3091.95	3711.28	3650.3		2397.47	2235.37	1821.11	1772.66	1914.03	1724.66	1872.95	1928.82		2969.7	3117.99	1892.53	1984.01	2168.83	2352.53	2137.34	2496.17		2029.39	3680.79	2316.42	3043.84	4	3680.79	1.81375	1	1.589	1.20926			2897.66
ALLLLPVEQGFTFSGICR	0	0	0	0	0	0	0	0		0	0	0	0	0	0	0	0		0	0	0	0	0	0	0	0		0	0	0	0	0	0	0	0		0	0	0	0	0	only one	#VALUE!	#VALUE!	#VALUE!	#VALUE!			0
ALLLSTYIK	0	0	0	0	0	0	0	0		1589.66	1205.99	1362.37	1412.76	1434.07	1077.89	1349.4	1334.98		1276.43	1101.69	972.558	1051.62	1052.2	1037.72	1004	1043.13		566.48	596.211	662.341	684.62	514.79	548.379	697.539	673.031		0	1342.19	1189.06	581.345	3	1342.19	#DIV/0!	1	1.12878	2.30876			0
ALLLTGDFSQAGNK	0	0	0	0	0	0	0	0		0	0	0	0	0	0	0	0		0	0	0	0	0	0	0	0		0	0	0	0	0	0	0	0		0	0	0	0	0	only one	#VALUE!	#VALUE!	#VALUE!	#VALUE!			0
ALLMARQYHK	0	0	0	0	0	0	0	0		12205.1	10768.3	12958.4	9775.81	7961.36	7641.82	8048.48	9912.96		0	0	0	0	0	0	0	0		0	0	0	0	0	0	0	0		0	8980.72	0	0	1	only one	#VALUE!	#VALUE!	#VALUE!	#VALUE!			0
ALLPHVLCK	0	0	0	0	0	0	0	0		48881.5	43168.8	55886	39084.3	34816.9	37499.9	39288	43641.1		0	0	0	0	0	0	0	0		26868	25616.8	18217	18657.9	16246	20762.6	15311.2	25011.4		0	41464.5	0	26242.4	2	41464.5	#DIV/0!	1	#DIV/0!	1.58006			0
ALLPLELQDDGSDSRK	0	0	0	0	0	0	0	0		0	0	0	0	0	0	0	0		0	0	0	0	0	0	0	0		0	0	0	0	0	0	0	0		0	0	0	0	0	only one	#VALUE!	#VALUE!	#VALUE!	#VALUE!			0
ALLQAILQTEDMLK	0	0	0	0	0	0	0	0		1123.12	727.791	684.952	859.659	737.603	787.912	562.808	887.892		0	0	0	0	0	0	0	0		610.988	732.33	493.909	689.148	569.582	630.63	577.209	793.832		0	725.35	0	671.659	2	725.35	#DIV/0!	1	#DIV/0!	1.07994			0
ALLQEFDNAVLSK	0	0	0	0	0	0	0	0		0	0	0	0	0	0	0	0		0	0	0	0	0	0	0	0		0	0	0	0	0	0	0	0		0	0	0	0	0	only one	#VALUE!	#VALUE!	#VALUE!	#VALUE!			0
ALLQEMPLTALLR	0	0	0	0	0	0	0	0		0	0	0	0	0	0	0	0		0	0	0	0	0	0	0	0		0	0	0	0	0	0	0	0		0	0	0	0	0	only one	#VALUE!	#VALUE!	#VALUE!	#VALUE!			0
ALLQMVQQFGVDFEK	0	0	0	0	0	0	0	0		0	0	0	0	0	0	0	0		0	0	0	0	0	0	0	0		1295.42	1200.9	958.49	1066.82	1013.4	1193.51	1072.31	1286.02		0	0	0	1248.16	1	only one	#VALUE!	#VALUE!	#VALUE!	#VALUE!			0
ALLQMVQQFGVDFEKR	0	0	0	0	0	0	0	0		0	0	0	0	0	0	0	0		0	0	0	0	0	0	0	0		0	0	0	0	0	0	0	0		0	0	0	0	0	only one	#VALUE!	#VALUE!	#VALUE!	#VALUE!			0
ALLSLRSPK	0	0	0	0	0	0	0	0		0	0	0	0	0	0	0	0		0	0	0	0	0	0	0	0		0	0	0	0	0	0	0	0		0	0	0	0	0	only one	#VALUE!	#VALUE!	#VALUE!	#VALUE!			0
ALLTLADGRR	3142.07	3812.71	3695.11	3523.27	3295.31	3634.9	2644.35	3354.08		6949.05	6183.04	6247.66	5374.07	4591.02	5490.42	5127	5527.46		4779.02	4517.16	4528.13	5109.62	4516.85	4995.8	4587.52	5013.49		4707.03	4680.02	3916.37	4327.15	4233.1	4904.53	4061.79	4978.17		2999.22	5327.23	4648.09	4693.52	4	5327.23	1.77621	1	1.14611	1.13502			5580.97
ALLTPVAIAAGR	7727.04	7782.4	7638.64	7304.65	7833.82	8051.82	6831.09	7328.49		22022.6	18053.6	16357.9	15597.2	18531.6	18883	14415.2	16835.3		0	0	0	0	0	0	0	0		0	0	0	0	0	0	0	0		7079.79	15625.2	0	0	2	15625.2	2.20702	1	#DIV/0!	#DIV/0!			17053.7
ALLVEVQLLESK	0	0	0	0	0	0	0	0		0	0	0	0	0	0	0	0		0	0	0	0	0	0	0	0		0	0	0	0	0	0	0	0		0	0	0	0	0	only one	#VALUE!	#VALUE!	#VALUE!	#VALUE!			0
ALLVQVVNK	0	0	0	0	0	0	0	0		2880.69	2059.96	2550.03	2256.7	1968.25	2150.12	2208.57	2236.15		0	0	0	0	0	0	0	0		0	0	0	0	0	0	0	0		0	2222.36	0	0	1	only one	#VALUE!	#VALUE!	#VALUE!	#VALUE!			0
ALLVTASQCQQPAENK	3652.33	5702.19	5186.34	6118.24	5547.8	5777.78	4829.64	5486.61		0	0	0	0	0	0	0	0		6108.49	6269.35	5183.1	4318.16	4693.02	4305.01	5625.24	4901.13		8698.19	8828.18	6151.83	5977.39	5114.93	5264.57	5056.42	8040.67		5158.13	0	6188.92	8763.19	3	8763.19	1.69891	#DIV/0!	1.41595	1			6204.97
ALLYLCGGDD	4283.58	4589.43	3973.79	4349.1	4202.12	4442.64	4135.94	4114.78		0	0	0	0	0	0	0	0		0	0	0	0	0	0	0	0		0	0	0	0	0	0	0	0		4125.36	0	0	0	1	only one	#VALUE!	#VALUE!	#VALUE!	#VALUE!			4283.58
ALMDEEDMDDVVDADEYLIPQQGFFSSPSTSR	0	0	0	0	0	0	0	0		0	0	0	0	0	0	0	0		0	0	0	0	0	0	0	0		0	0	0	0	0	0	0	0		0	0	0	0	0	only one	#VALUE!	#VALUE!	#VALUE!	#VALUE!			0
ALMDEVVK	23876.4	26106.1	21881.1	28910.4	24356.2	25889.9	19584.2	21784.3		52637.4	36651.9	37533.7	41790.9	33184	34514.1	29847	33424.1		10855.2	10451.3	11607.7	11158.1	11640	12115.8	12471.1	13078.4		0	0	0	0	0	0	0	0		20684.2	31635.6	10653.3	0	3	31635.6	1.52945	1	2.96956	#DIV/0!			36517.9
ALMGLYHGQVLCK	0	0	0	0	0	0	0	0		0	0	0	0	0	0	0	0		0	0	0	0	0	0	0	0		0	0	0	0	0	0	0	0		0	0	0	0	0	only one	#VALUE!	#VALUE!	#VALUE!	#VALUE!			0
ALMLCEGLFVADVTDFEGWK	0	0	0	0	0	0	0	0		0	0	0	0	0	0	0	0		0	0	0	0	0	0	0	0		0	0	0	0	0	0	0	0		0	0	0	0	0	only one	#VALUE!	#VALUE!	#VALUE!	#VALUE!			0
ALMLQGVDLLADAVAVTMGPK	2509.88	2673.66	2780.44	2928.61	2738.56	2519.46	3091.52	3150.58		81375.1	66653.8	73395.3	61692.2	61325.5	62862	70527.6	72284.6		2643.99	2567.06	2074.86	2355.96	2567.41	2657.22	2047.43	2560.66		78668.6	79700.4	56333.3	58766.2	54887.9	68129.9	56969.4	66239.3		3121.05	71406.1	2605.52	79184.5	4	79184.5	25.3711	1.10893	30.391	1			63678.4
ALMQVVDFLSR	0	0	0	0	0	0	0	0		306.391	341.661	313.56	431.761	384.29	330.68	268.59	331.409		0	0	0	0	0	0	0	0		0	0	0	0	0	0	0	0		0	299.999	0	0	1	only one	#VALUE!	#VALUE!	#VALUE!	#VALUE!			0
ALMTVGKEPFPTIYVDSQKENER	10665.8	9307	7715.27	8138.23	6307.27	7207.58	7604.3	8511.51		0	0	0	0	0	0	0	0		0	0	0	0	0	0	0	0		0	0	0	0	0	0	0	0		8057.91	0	0	0	1	only one	#VALUE!	#VALUE!	#VALUE!	#VALUE!			10665.8
ALNALCDGLIDELNQALK	1094.68	1004.3	1059.08	1255.2	1091.28	1108.89	1259.29	1305.33		4234.28	3905.52	5317.38	3503.3	3622.32	3561.08	4014.21	4134.22		1854.87	1613.75	1480.53	1298.83	1464.3	2016.87	1840.01	1844.35		2617	2661.82	1697.86	1910.85	2058.53	2677.93	2136.75	2709.86		1282.31	4074.22	1734.31	2639.41	4	4074.22	3.17724	1	2.34919	1.54361			3478.08
ALNFLVNEFLLK	254.029	318.319	553.301	270.61	312.859	242.771	310.459	449.85		0	0	0	0	0	0	0	0		636.109	584.849	654.369	729.989	828.352	718.852	490.361	861.43		0	0	0	0	0	0	0	0		380.155	0	610.479	0	2	610.479	1.60587	#DIV/0!	1	#DIV/0!			407.938
ALNGAEPNYHSLPSAR	0	0	0	0	0	0	0	0		0	0	0	0	0	0	0	0		0	0	0	0	0	0	0	0		0	0	0	0	0	0	0	0		0	0	0	0	0	only one	#VALUE!	#VALUE!	#VALUE!	#VALUE!			0
ALNIPEQLPQWDMCNFLVNLQYR	203.68	229.911	46.5549	121.01	253.01	251.71	266.79	170.561		498.459	286.141	338.15	311.92	441.791	519.698	359.05	398.96		0	0	0	0	0	0	0	0		176.66	229.99	183.84	37.673	128.67	121.03	168.56	89.9512		218.675	379.005	0	203.325	3	379.005	1.73319	1	#DIV/0!	1.86403			353.015
ALNLFQGSVEDTTGSQSLAALLNK	1660.73	1881.02	1440.95	1694.1	1645.6	1500.16	1727.06	1761.76		3979.03	3255.13	2882.29	2820.43	3545.07	2846.16	3209.87	3186.15		0	0	0	0	0	0	0	0		0	0	0	0	0	0	0	0		1744.41	3198.01	0	0	2	3198.01	1.83329	1	#DIV/0!	#DIV/0!			3044.6
ALNRPPTYPTK	0	0	0	0	0	0	0	0		0	0	0	0	0	0	0	0		0	0	0	0	0	0	0	0		0	0	0	0	0	0	0	0		0	0	0	0	0	only one	#VALUE!	#VALUE!	#VALUE!	#VALUE!			0
ALNVEPDGTGLTCSLAPNIISQL	1097.57	1091.88	969.321	784.391	1000.1	1177.98	1138.09	861.382		3923.16	3129.9	2602.17	2643.8	3566.52	3231.08	2895.91	2898.32		95.9832	82.9592	78.954	130.83	84.9452	124.78	57.9891	91.1001		1438.25	1705.05	1672.16	1722.51	1741.72	2113.47	1780.79	1879.59		999.737	2897.11	89.4712	1571.65	4	2897.11	2.89788	1	32.3804	1.84336			3180.63
ALPAPIEK	0	0	0	0	0	0	0	0		0	0	0	0	0	0	0	0		0	0	0	0	0	0	0	0		0	0	0	0	0	0	0	0		0	0	0	0	0	only one	#VALUE!	#VALUE!	#VALUE!	#VALUE!			0
ALPASETPK	0	0	0	0	0	0	0	0		0	0	0	0	0	0	0	0		0	0	0	0	0	0	0	0		0	0	0	0	0	0	0	0		0	0	0	0	0	only one	#VALUE!	#VALUE!	#VALUE!	#VALUE!			0
ALPAVQQNNLDEDLIR	6017.71	6155.67	5216.62	5460.43	5165.17	5182.74	4617.19	5282.48		13773.4	10993.8	9602.54	9827.44	10231.3	9849.26	7923.38	8014.52		5635.39	5938.57	6549.19	7119.7	7060.72	7989.56	6487.29	7171.7		4950.64	5493.08	5769.78	5628.36	5189.21	5630.71	5783.39	4770.42		4949.84	7968.95	5786.98	5221.86	4	7968.95	1.60994	1	1.37705	1.52607			9688.17
ALPAVQQNNLDEDLIRK	6726.31	7124.14	6792.37	7070.03	7140.45	6932.69	6467.53	6550.55		35875.2	26728.7	24799.1	26840.1	25030.5	28591.5	22568.1	23912.9		21986	20703.7	23419.1	23777.3	18476.5	19489.4	20318.4	24655.1		6495.39	6773.57	5034.39	6104.68	5966.63	5656.52	5889.79	6206.65		6509.04	23240.5	21344.9	6634.48	4	23240.5	3.5705	1	1.08881	3.50299			24016.3
ALPCIVDVRDEQQISAAVEK	0	0	0	0	0	0	0	0		4806.26	3554.92	4501.53	3350.59	3814.03	3914.47	3861.91	3628.86		3423.6	3328.83	3469.47	2749.78	3021.61	3663.48	3586.35	3476.93		2824.54	2790.68	2305.56	2443.95	2169.88	2425.39	2174.25	2701.79		0	3745.39	3376.22	2807.61	3	3745.39	#DIV/0!	1	1.10934	1.33401			0
ALPDMEVVGLNFSSATTPELLLK	459.869	631.129	522.269	575.009	425.05	443.85	405.931	550.34		1036.21	728.28	974.906	698.458	876.761	832.167	786.122	771.932		248.981	366.279	281.951	233.13	323.58	262.98	360.069	328.701		304.57	488.84	403.599	421.74	420.191	473.592	444.02	349.241		478.136	779.027	307.63	396.705	4	779.027	1.6293	1	2.53235	1.96374			749.266
ALPDSQQVPSSPASK	0	0	0	0	0	0	0	0		0	0	0	0	0	0	0	0		0	0	0	0	0	0	0	0		0	0	0	0	0	0	0	0		0	0	0	0	0	only one	#VALUE!	#VALUE!	#VALUE!	#VALUE!			0
ALPEASLFDESTVSSVWLEVVER	0	0	0	0	0	0	0	0		0	0	0	0	0	0	0	0		0	0	0	0	0	0	0	0		0	0	0	0	0	0	0	0		0	0	0	0	0	only one	#VALUE!	#VALUE!	#VALUE!	#VALUE!			0
ALPELTK	0	0	0	0	0	0	0	0		42814.1	36497.2	39038.2	32961.6	31772.7	30408.8	30987.5	34686.8		0	0	0	0	0	0	0	0		19930.6	18700.6	16467.1	18323.4	15509.9	18252.4	16706.2	19258.4		0	32837.2	0	19315.6	2	32837.2	#DIV/0!	1	#DIV/0!	1.70003			0
ALPEVHYHLGQK	3846.42	5223.13	5105.02	4331.65	4006.7	4103.67	3499.18	3964.99		0	0	0	0	0	0	0	0		0	0	0	0	0	0	0	0		0	0	0	0	0	0	0	0		3732.08	0	0	0	1	only one	#VALUE!	#VALUE!	#VALUE!	#VALUE!			3846.42
ALPFWNEEIVPQIK	10293.2	10088.3	7385.6	11070.2	9625.86	9997.14	7996.21	8448.03		11113.3	7010.01	7328.49	9024.93	6595.2	6641.07	5837.36	5845.46		3752.93	3711.79	3286.65	3763.08	4040.45	3817.47	4445.41	4977.83		3575.92	3972.14	2840.64	3682.58	3101.82	2865.36	3160.2	3359.2		8222.12	5841.41	3732.36	3774.03	4	8222.12	1	1.40756	2.20293	2.1786			10293.2
ALPITQHSR	0	0	0	0	0	0	0	0		0	0	0	0	0	0	0	0		0	0	0	0	0	0	0	0		0	0	0	0	0	0	0	0		0	0	0	0	0	only one	#VALUE!	#VALUE!	#VALUE!	#VALUE!			0
ALPIYTTSASK	0	0	0	0	0	0	0	0		0	0	0	0	0	0	0	0		0	0	0	0	0	0	0	0		0	0	0	0	0	0	0	0		0	0	0	0	0	only one	#VALUE!	#VALUE!	#VALUE!	#VALUE!			0
ALPNNTSSSPQPK	0	0	0	0	0	0	0	0		0	0	0	0	0	0	0	0		0	0	0	0	0	0	0	0		0	0	0	0	0	0	0	0		0	0	0	0	0	only one	#VALUE!	#VALUE!	#VALUE!	#VALUE!			0
ALPPEKK	22441.8	25918.6	29723.2	26360.7	21315.3	22610.4	20650.7	21638.3		39198.2	34373.3	38693.4	32822.6	29603.9	25409.8	26077.2	31108		23866.5	22538.4	26623.3	27886.9	27598.5	30966.1	22116	26373.5		0	0	0	0	0	0	0	0		21144.5	28592.6	23202.5	0	3	28592.6	1.35225	1	1.23231	#DIV/0!			30346.9
ALPQTPRPR	0	0	0	0	0	0	0	0		0	0	0	0	0	0	0	0		0	0	0	0	0	0	0	0		0	0	0	0	0	0	0	0		0	0	0	0	0	only one	#VALUE!	#VALUE!	#VALUE!	#VALUE!			0
ALPSEELNR	0	0	0	0	0	0	0	0		0	0	0	0	0	0	0	0		0	0	0	0	0	0	0	0		0	0	0	0	0	0	0	0		0	0	0	0	0	only one	#VALUE!	#VALUE!	#VALUE!	#VALUE!			0
ALPSLNTGSSSPR	0	0	0	0	0	0	0	0		0	0	0	0	0	0	0	0		0	0	0	0	0	0	0	0		0	0	0	0	0	0	0	0		0	0	0	0	0	only one	#VALUE!	#VALUE!	#VALUE!	#VALUE!			0
ALQAAYGASAPSVTSAALR	0	0	0	0	0	0	0	0		0	0	0	0	0	0	0	0		0	0	0	0	0	0	0	0		0	0	0	0	0	0	0	0		0	0	0	0	0	only one	#VALUE!	#VALUE!	#VALUE!	#VALUE!			0
ALQALQQEHK	0	0	0	0	0	0	0	0		0	0	0	0	0	0	0	0		0	0	0	0	0	0	0	0		0	0	0	0	0	0	0	0		0	0	0	0	0	only one	#VALUE!	#VALUE!	#VALUE!	#VALUE!			0
ALQASALK	0	0	0	0	0	0	0	0		0	0	0	0	0	0	0	0		0	0	0	0	0	0	0	0		0	0	0	0	0	0	0	0		0	0	0	0	0	only one	#VALUE!	#VALUE!	#VALUE!	#VALUE!			0
ALQASALNAWR	4922.24	4504.34	4802.27	4884.52	4271.42	4959.57	4052.79	4683.27		0	0	0	0	0	0	0	0		0	0	0	0	0	0	0	0		0	0	0	0	0	0	0	0		4368.03	0	0	0	1	only one	#VALUE!	#VALUE!	#VALUE!	#VALUE!			4922.24
ALQATVGNSYK	5282.12	6723.05	5975.32	5499.94	4528.44	4760.84	4214.66	4791.96		11934.9	9849.95	10323.9	7917.89	6424.64	7082.29	6140.75	6589.26		5906.14	6260.66	5547.03	5816.36	5075.38	6277.61	5669.87	6170.19		6685.41	6667.82	4017.83	5846.67	4854.14	6244.63	5351.03	5171.26		4503.31	6365.01	6083.4	6676.62	4	6676.62	1.4826	1.04896	1.09751	1			7831.28
ALQDEWDAVMLHSFTLR	0	0	0	0	0	0	0	0		0	0	0	0	0	0	0	0		0	0	0	0	0	0	0	0		0	0	0	0	0	0	0	0		0	0	0	0	0	only one	#VALUE!	#VALUE!	#VALUE!	#VALUE!			0
ALQDLENAASGDATVR	0	0	0	0	0	0	0	0		0	0	0	0	0	0	0	0		0	0	0	0	0	0	0	0		1420.91	1167.82	1221.72	1198.74	1361.14	1667.3	1533.91	1185.52		0	0	0	1294.36	1	only one	#VALUE!	#VALUE!	#VALUE!	#VALUE!			0
ALQEFDLALR	0	0	0	0	0	0	0	0		0	0	0	0	0	0	0	0		0	0	0	0	0	0	0	0		0	0	0	0	0	0	0	0		0	0	0	0	0	only one	#VALUE!	#VALUE!	#VALUE!	#VALUE!			0
ALQEYSQSFIVSLVLGK	0	0	0	0	0	0	0	0		0	0	0	0	0	0	0	0		0	0	0	0	0	0	0	0		0	0	0	0	0	0	0	0		0	0	0	0	0	only one	#VALUE!	#VALUE!	#VALUE!	#VALUE!			0
ALQFPPEGWLR	0	0	0	0	0	0	0	0		0	0	0	0	0	0	0	0		0	0	0	0	0	0	0	0		0	0	0	0	0	0	0	0		0	0	0	0	0	only one	#VALUE!	#VALUE!	#VALUE!	#VALUE!			0
ALQGASQIIAEIR	0	0	0	0	0	0	0	0		0	0	0	0	0	0	0	0		0	0	0	0	0	0	0	0		0	0	0	0	0	0	0	0		0	0	0	0	0	only one	#VALUE!	#VALUE!	#VALUE!	#VALUE!			0
ALQLEEER	6151.83	7701.91	7054.85	6964	5968.28	6417.52	5507.19	5979.88		0	0	0	0	0	0	0	0		10879.3	10070.2	11723.4	12118.3	11283.3	12193.3	10594.3	11065.6		9560.7	9308.93	8496.78	8571.9	8140.49	8308.08	9189.69	9019.93		5743.53	0	10474.7	9434.81	3	10474.7	1.82375	#DIV/0!	1	1.11022			11219.4
ALQLILDVLNPETSEDENDRVVVTDDSDER	0	0	0	0	0	0	0	0		433.741	332.329	238.331	174.48	221.97	357.629	344.99	341.751		0	0	0	0	0	0	0	0		0	0	0	0	0	0	0	0		0	343.37	0	0	1	only one	#VALUE!	#VALUE!	#VALUE!	#VALUE!			0
ALQLLHCFPLDIR	1503.18	2038.65	1751.77	1808.15	1464.51	1573.65	1638.55	1873.34		3577.91	2821.41	3062.3	2663.12	2864.37	2767.75	2903.14	2846.95		2188.16	1940.62	2067.54	1873.21	1816.44	2119.19	1935.24	1807.4		2128.62	1883.11	1208.92	1611.96	1876.59	1379.47	1657.05	1821.86		1755.94	2875.05	2064.39	2005.86	4	2875.05	1.63732	1	1.39269	1.43332			2461.18
ALQLSNSPGASSAFLK	0	0	0	0	0	0	0	0		0	0	0	0	0	0	0	0		0	0	0	0	0	0	0	0		0	0	0	0	0	0	0	0		0	0	0	0	0	only one	#VALUE!	#VALUE!	#VALUE!	#VALUE!			0
ALQQEQEIEQR	1741.24	1729.45	1660.84	1524.06	1329.16	1673.09	1355.12	1499.85		0	0	0	0	0	0	0	0		0	0	0	0	0	0	0	0		0	0	0	0	0	0	0	0		1427.48	0	0	0	1	only one	#VALUE!	#VALUE!	#VALUE!	#VALUE!			1741.24
ALQQQQQQQQQK	0	0	0	0	0	0	0	0		0	0	0	0	0	0	0	0		0	0	0	0	0	0	0	0		0	0	0	0	0	0	0	0		0	0	0	0	0	only one	#VALUE!	#VALUE!	#VALUE!	#VALUE!			0
ALQQVQEK	2625.91	3128.6	3562.32	3176.67	2930.84	2634.84	2777.56	3208.09		5832.51	6003.13	6614.88	5298.98	4880.46	4210.57	4741.41	5325.86		4261.37	4265.8	4744.04	4471.06	5242.72	4861.55	4248.09	4317.26		4013.93	4382.38	3720.29	3534.52	3568.74	4241.33	3589.08	3788.73		2992.82	5033.64	4263.58	4198.16	4	5033.64	1.6819	1	1.18061	1.19901			4416.52
ALQQYTLEPSEKPFDLK	0	0	0	0	0	0	0	0		0	0	0	0	0	0	0	0		0	0	0	0	0	0	0	0		0	0	0	0	0	0	0	0		0	0	0	0	0	only one	#VALUE!	#VALUE!	#VALUE!	#VALUE!			0
ALQSNIIPFCDEVMQLLLENLGNENVHR	0	0	0	0	0	0	0	0		0	0	0	0	0	0	0	0		502.079	392.541	381.749	433.119	530.839	476.41	569.302	443.19		0	0	0	0	0	0	0	0		0	0	447.31	0	1	only one	#VALUE!	#VALUE!	#VALUE!	#VALUE!			0
ALQSPALGLR	0	0	0	0	0	0	0	0		0	0	0	0	0	0	0	0		0	0	0	0	0	0	0	0		0	0	0	0	0	0	0	0		0	0	0	0	0	only one	#VALUE!	#VALUE!	#VALUE!	#VALUE!			0
ALQSVGQIVGEVLK	0	0	0	0	0	0	0	0		0	0	0	0	0	0	0	0		1638.55	1880.24	1772.05	1719.17	1868.93	1947.35	1978.51	2058.53		3574.19	3705.11	2929.42	3787.16	3689.99	3631.63	3607.29	3742.53		0	0	1759.39	3639.65	2	3639.65	#DIV/0!	#DIV/0!	2.0687	1			0
ALQSYYEAK	2394.65	2761.81	2661.46	2835.33	2676.07	2748.25	2370.7	2518.94		0	0	0	0	0	0	0	0		0	0	0	0	0	0	0	0		0	0	0	0	0	0	0	0		2444.82	0	0	0	1	only one	#VALUE!	#VALUE!	#VALUE!	#VALUE!			2394.65
ALQTSPQPPEGPGLPR	0	0	0	0	0	0	0	0		0	0	0	0	0	0	0	0		0	0	0	0	0	0	0	0		0	0	0	0	0	0	0	0		0	0	0	0	0	only one	#VALUE!	#VALUE!	#VALUE!	#VALUE!			0
ALQTTGTAK	0	0	0	0	0	0	0	0		0	0	0	0	0	0	0	0		0	0	0	0	0	0	0	0		0	0	0	0	0	0	0	0		0	0	0	0	0	only one	#VALUE!	#VALUE!	#VALUE!	#VALUE!			0
ALQVMTDFAIQFNR	0	0	0	0	0	0	0	0		0	0	0	0	0	0	0	0		0	0	0	0	0	0	0	0		0	0	0	0	0	0	0	0		0	0	0	0	0	only one	#VALUE!	#VALUE!	#VALUE!	#VALUE!			0
ALRDFLR	1778.44	1572.23	1456.91	1708.01	1782.76	2044.03	1400.09	1639		4760.51	3705.11	3451	4406.75	3395.48	4120.49	3249.5	3526.2		2631.56	2533.65	3083.6	3024.75	3347.11	2824.93	2508.14	2965.17		2603.61	2221.47	2270.98	2557.64	2551.62	2278.08	2460.27	2297.58		1519.54	3387.85	2582.6	2412.54	4	3387.85	2.22952	1	1.3118	1.40426			3965.07
ALRDFLRK	3376.94	1564.73	1218.59	1624.3	1500.68	1908.34	1365.96	1208.92		9017.43	6696.08	2293.44	5926.23	6831.56	6545.56	2109.23	2565.99		1346.41	1389.07	2888.49	3138.81	3003.44	2860.6	1400.47	4004.2		1699.51	1806.02	3263.94	3457.71	3399.25	2843.4	4914.06	1781.9		1287.44	2337.61	1367.74	1752.76	4	2337.61	1.81571	1	1.70911	1.33367			6131.52
ALRETLPAEQDLTTK	6752	4595.16	4069.4	4117.06	4126.49	4160.38	3472.36	4340.96		20573.5	18476.5	10810.9	13645.1	16858.6	15727.5	8981.87	9430.38		6165.49	5266.76	8831.85	10377	10559.8	9651.25	6893.4	11317		4862.56	5198.21	7700.84	8337.5	8232.42	8385.03	8767.2	5552.03		3906.66	9206.12	5716.13	5030.39	4	9206.12	2.35652	1	1.61055	1.8301			15911.2
ALRLDVGNFSWGSECCTR	0	0	0	0	0	0	0	0		0	0	0	0	0	0	0	0		0	0	0	0	0	0	0	0		0	0	0	0	0	0	0	0		0	0	0	0	0	only one	#VALUE!	#VALUE!	#VALUE!	#VALUE!			0
ALRTDYNASVSVPDSSGPER	0	0	0	0	0	0	0	0		0	0	0	0	0	0	0	0		0	0	0	0	0	0	0	0		4324.15	3966.91	3919.08	4947.21	3677.73	3550.98	4198.04	3785.85		0	0	0	4145.53	1	only one	#VALUE!	#VALUE!	#VALUE!	#VALUE!			0
ALRYPMAVGLNK	0	0	0	0	0	0	0	0		0	0	0	0	0	0	0	0		0	0	0	0	0	0	0	0		0	0	0	0	0	0	0	0		0	0	0	0	0	only one	#VALUE!	#VALUE!	#VALUE!	#VALUE!			0
ALSAAVADSLTNSPR	0	0	0	0	0	0	0	0		0	0	0	0	0	0	0	0		0	0	0	0	0	0	0	0		0	0	0	0	0	0	0	0		0	0	0	0	0	only one	#VALUE!	#VALUE!	#VALUE!	#VALUE!			0
ALSAIADLLTNEHER	0	0	0	0	0	0	0	0		0	0	0	0	0	0	0	0		2240.34	2258.74	2381.57	2289.47	2373.66	2631.56	2184.67	2485.98		0	0	0	0	0	0	0	0		0	0	2249.54	0	1	only one	#VALUE!	#VALUE!	#VALUE!	#VALUE!			0
ALSEALTELGYK	0	0	0	0	0	0	0	0		0	0	0	0	0	0	0	0		0	0	0	0	0	0	0	0		0	0	0	0	0	0	0	0		0	0	0	0	0	only one	#VALUE!	#VALUE!	#VALUE!	#VALUE!			0
ALSEQINIFFDYSGR	0	0	0	0	0	0	0	0		0	0	0	0	0	0	0	0		0	0	0	0	0	0	0	0		0	0	0	0	0	0	0	0		0	0	0	0	0	only one	#VALUE!	#VALUE!	#VALUE!	#VALUE!			0
ALSIESLSPTDSSNGVNWR	0	0	0	0	0	0	0	0		0	0	0	0	0	0	0	0		0	0	0	0	0	0	0	0		0	0	0	0	0	0	0	0		0	0	0	0	0	only one	#VALUE!	#VALUE!	#VALUE!	#VALUE!			0
ALSIGFETCR	0	0	0	0	0	0	0	0		0	0	0	0	0	0	0	0		0	0	0	0	0	0	0	0		0	0	0	0	0	0	0	0		0	0	0	0	0	only one	#VALUE!	#VALUE!	#VALUE!	#VALUE!			0
ALSNILLLPWPNLPENEQQWPVR	0	0	0	0	0	0	0	0		0	0	0	0	0	0	0	0		0	0	0	0	0	0	0	0		200.42	157.299	213.68	209.83	187.82	211.63	147.34	95.7287		0	0	0	178.86	1	only one	#VALUE!	#VALUE!	#VALUE!	#VALUE!			0
ALSNLESIPGGYNALRR	0	0	0	0	0	0	0	0		0	0	0	0	0	0	0	0		0	0	0	0	0	0	0	0		0	0	0	0	0	0	0	0		0	0	0	0	0	only one	#VALUE!	#VALUE!	#VALUE!	#VALUE!			0
ALSPAELR	0	0	0	0	0	0	0	0		0	0	0	0	0	0	0	0		0	0	0	0	0	0	0	0		0	0	0	0	0	0	0	0		0	0	0	0	0	only one	#VALUE!	#VALUE!	#VALUE!	#VALUE!			0
ALSPGRESPK	0	0	0	0	0	0	0	0		0	0	0	0	0	0	0	0		0	0	0	0	0	0	0	0		0	0	0	0	0	0	0	0		0	0	0	0	0	only one	#VALUE!	#VALUE!	#VALUE!	#VALUE!			0
ALSPLEEWLR	3869.95	4045.77	3458.19	4049.42	3686.92	3914.74	3364.09	4308.29		0	0	0	0	0	0	0	0		0	0	0	0	0	0	0	0		4268.16	4246.92	3764.39	3965.54	3575.92	3643.98	3862.18	3993.95		3836.19	0	0	4257.54	2	4257.54	1.10984	#DIV/0!	#DIV/0!	1			4295.01
ALSPVIPLIPR	0	0	0	0	0	0	0	0		0	0	0	0	0	0	0	0		0	0	0	0	0	0	0	0		0	0	0	0	0	0	0	0		0	0	0	0	0	only one	#VALUE!	#VALUE!	#VALUE!	#VALUE!			0
ALSRQEMQEVQSSR	0	0	0	0	0	0	0	0		0	0	0	0	0	0	0	0		0	0	0	0	0	0	0	0		1628.69	1578.02	1820.1	2003.35	2062.24	2066.68	2473.43	2032.44		0	0	0	1603.36	1	only one	#VALUE!	#VALUE!	#VALUE!	#VALUE!			0
ALSSAVQASPTSPGGSPSSPSSGQR	0	0	0	0	0	0	0	0		0	0	0	0	0	0	0	0		0	0	0	0	0	0	0	0		0	0	0	0	0	0	0	0		0	0	0	0	0	only one	#VALUE!	#VALUE!	#VALUE!	#VALUE!			0
ALSSDSILSPAPDAR	0	0	0	0	0	0	0	0		0	0	0	0	0	0	0	0		0	0	0	0	0	0	0	0		0	0	0	0	0	0	0	0		0	0	0	0	0	only one	#VALUE!	#VALUE!	#VALUE!	#VALUE!			0
ALSSEGKPYVTK	0	0	0	0	0	0	0	0		0	0	0	0	0	0	0	0		0	0	0	0	0	0	0	0		0	0	0	0	0	0	0	0		0	0	0	0	0	only one	#VALUE!	#VALUE!	#VALUE!	#VALUE!			0
ALSSGGSITSPPLSPALPK	0	0	0	0	0	0	0	0		0	0	0	0	0	0	0	0		0	0	0	0	0	0	0	0		0	0	0	0	0	0	0	0		0	0	0	0	0	only one	#VALUE!	#VALUE!	#VALUE!	#VALUE!			0
ALSSLHGDDQDSEDEVLTIPEVK	0	0	0	0	0	0	0	0		0	0	0	0	0	0	0	0		0	0	0	0	0	0	0	0		0	0	0	0	0	0	0	0		0	0	0	0	0	only one	#VALUE!	#VALUE!	#VALUE!	#VALUE!			0
ALSTDPAAPNLK	4552.36	5100.42	4693.34	4631.94	4829.64	3893.9	4103.39	4346.08		0	0	0	0	0	0	0	0		0	0	0	0	0	0	0	0		0	0	0	0	0	0	0	0		4224.74	0	0	0	1	only one	#VALUE!	#VALUE!	#VALUE!	#VALUE!			4552.36
ALSTGEK	4478.5	5441.54	5456.65	5290.91	6038.61	6872.41	5178.43	5767.78		14120.5	11148	10478.2	11439.2	11751.8	11573.2	9815.19	10140.2		11529.2	10143.7	9687.44	10883.8	10775.7	11330.3	9649.24	9021.8		9729.16	9641.22	7408.16	9140.14	7747.42	7958.05	8052.38	9328.31		5473.11	9977.7	10836.4	9685.19	4	10836.4	1.97994	1.08607	1	1.11887			8867.18
ALSTTASTAAFDKQPQSR	0	0	0	0	0	0	0	0		0	0	0	0	0	0	0	0		3476.93	3607.54	3790.57	3515.71	3511.81	3406.32	3008.44	3624.08		0	0	0	0	0	0	0	0		0	0	3542.24	0	1	only one	#VALUE!	#VALUE!	#VALUE!	#VALUE!			0
ALSVGLVK	0	0	0	0	0	0	0	0		0	0	0	0	0	0	0	0		0	0	0	0	0	0	0	0		0	0	0	0	0	0	0	0		0	0	0	0	0	only one	#VALUE!	#VALUE!	#VALUE!	#VALUE!			0
ALSVGNIDDALQCYSEAIK	2956.76	5832.91	5545.49	5974.08	5477.87	4594.84	5068	5641.64		6455.89	5869	8482.65	6149.27	4894.34	4753.91	7043.61	8044.57		6122.48	5875.52	4641.26	3822.5	4313.37	3397.83	5657.7	4332.85		4378.13	4747.99	2304.76	2651.15	2873.31	2834.15	2894.7	4648.34		5354.82	7544.09	5999	4563.06	4	7544.09	1.40884	1	1.25756	1.6533			4165.6
ALSVGNIDDALQCYSEAIKLDPHNHVLYSNR	0	0	0	0	0	0	0	0		6858.61	5540.88	4823.28	4800.94	4709.64	5192.09	4067.71	4748.64		2711.55	2520.16	2478.58	2384.55	2895.91	3082.1	2557.64	2950.62		2949.59	2929.02	2002.1	2632.29	2604.16	2904.35	2213.33	2898.72		0	4408.18	2615.85	2939.3	3	4408.18	#DIV/0!	1	1.68518	1.49973			0
ALSYASLDKEDLLSPINQNTLQR	0	0	0	0	0	0	0	0		0	0	0	0	0	0	0	0		0	0	0	0	0	0	0	0		0	0	0	0	0	0	0	0		0	0	0	0	0	only one	#VALUE!	#VALUE!	#VALUE!	#VALUE!			0
ALTAEIVK	0	0	0	0	0	0	0	0		0	0	0	0	0	0	0	0		0	0	0	0	0	0	0	0		0	0	0	0	0	0	0	0		0	0	0	0	0	only one	#VALUE!	#VALUE!	#VALUE!	#VALUE!			0
ALTDAGCNLNPLQYIK	0	0	0	0	0	0	0	0		0	0	0	0	0	0	0	0		0	0	0	0	0	0	0	0		0	0	0	0	0	0	0	0		0	0	0	0	0	only one	#VALUE!	#VALUE!	#VALUE!	#VALUE!			0
ALTDDSDENEEEDAFTDQK	0	0	0	0	0	0	0	0		0	0	0	0	0	0	0	0		0	0	0	0	0	0	0	0		0	0	0	0	0	0	0	0		0	0	0	0	0	only one	#VALUE!	#VALUE!	#VALUE!	#VALUE!			0
ALTDDSDENEEEDAFTDQKIR	0	0	0	0	0	0	0	0		0	0	0	0	0	0	0	0		0	0	0	0	0	0	0	0		0	0	0	0	0	0	0	0		0	0	0	0	0	only one	#VALUE!	#VALUE!	#VALUE!	#VALUE!			0
ALTDSFR	0	0	0	0	0	0	0	0		0	0	0	0	0	0	0	0		0	0	0	0	0	0	0	0		0	0	0	0	0	0	0	0		0	0	0	0	0	only one	#VALUE!	#VALUE!	#VALUE!	#VALUE!			0
ALTGGIAHLFK	0	0	0	0	0	0	0	0		0	0	0	0	0	0	0	0		0	0	0	0	0	0	0	0		9884.83	10774.3	8354.86	9264.52	9206.26	10117.7	8858.83	9345.14		0	0	0	10329.5	1	only one	#VALUE!	#VALUE!	#VALUE!	#VALUE!			0
ALTGHLEEVVLALLK	0	0	0	0	0	0	0	0		0	0	0	0	0	0	0	0		0	0	0	0	0	0	0	0		0	0	0	0	0	0	0	0		0	0	0	0	0	only one	#VALUE!	#VALUE!	#VALUE!	#VALUE!			0
ALTHIDHSLSR	0	0	0	0	0	0	0	0		0	0	0	0	0	0	0	0		0	0	0	0	0	0	0	0		0	0	0	0	0	0	0	0		0	0	0	0	0	only one	#VALUE!	#VALUE!	#VALUE!	#VALUE!			0
ALTLGALTLPLAR	444.901	598.85	565.318	473.159	494.559	592.122	497.64	422.879		742.718	556.1	668.369	467.69	461.021	711.87	616.459	770.868		469.49	576.349	389.819	538.391	534.739	560.049	454.709	502.859		337.581	461.84	320.869	363.069	310.901	324.911	358.361	266.851		460.26	693.663	522.92	399.711	4	693.663	1.50711	1	1.32652	1.73541			670.516
ALTLGLAK	0	0	0	0	0	0	0	0		0	0	0	0	0	0	0	0		0	0	0	0	0	0	0	0		0	0	0	0	0	0	0	0		0	0	0	0	0	only one	#VALUE!	#VALUE!	#VALUE!	#VALUE!			0
ALTLIAGSPLK	1678.78	2416.66	2152.21	1905.43	1789.82	1974.95	1746.08	1794.79		0	0	0	0	0	0	0	0		0	0	0	0	0	0	0	0		0	0	0	0	0	0	0	0		1770.43	0	0	0	1	only one	#VALUE!	#VALUE!	#VALUE!	#VALUE!			1678.78
ALTLLDYLLK	0	0	0	0	0	0	0	0		0	0	0	0	0	0	0	0		0	0	0	0	0	0	0	0		0	0	0	0	0	0	0	0		0	0	0	0	0	only one	#VALUE!	#VALUE!	#VALUE!	#VALUE!			0
ALTNLPHTDFTLCK	0	0	0	0	0	0	0	0		0	0	0	0	0	0	0	0		0	0	0	0	0	0	0	0		6937.5	7336.11	11210.8	11562	10008.2	11486.9	10769.8	7149.37		0	0	0	7136.81	1	only one	#VALUE!	#VALUE!	#VALUE!	#VALUE!			0
ALTPAATLSAVQNLVVEGLR	0	0	0	0	0	0	0	0		0	0	0	0	0	0	0	0		436.228	389.379	521.369	608.41	404.51	416.19	460.36	436.08		0	0	0	0	0	0	0	0		0	0	412.804	0	1	only one	#VALUE!	#VALUE!	#VALUE!	#VALUE!			0
ALTQFPLPK	0	0	0	0	0	0	0	0		0	0	0	0	0	0	0	0		0	0	0	0	0	0	0	0		0	0	0	0	0	0	0	0		0	0	0	0	0	only one	#VALUE!	#VALUE!	#VALUE!	#VALUE!			0
ALTQTGGPHVK	0	0	0	0	0	0	0	0		0	0	0	0	0	0	0	0		13573.5	12645.2	14526.5	15750.4	16328.4	15908.4	12627.7	14476.2		7828.39	7523.56	7121.18	7022.16	7696.57	8026.75	7944.28	8012.85		0	0	13109.3	7675.98	2	13109.3	#DIV/0!	#DIV/0!	1	1.70784			0
ALTSADGASEEQSQNDEDNQGSEK	0	0	0	0	0	0	0	0		0	0	0	0	0	0	0	0		0	0	0	0	0	0	0	0		0	0	0	0	0	0	0	0		0	0	0	0	0	only one	#VALUE!	#VALUE!	#VALUE!	#VALUE!			0
ALTSEIALLQSR	1276.87	1301.81	1202.98	1136.83	1159.11	1349.21	1138.8	1296.76		14751.8	12926.1	13107.5	12233.1	12990.8	12400.4	12262.8	12168.8		10861.2	10219.9	10147.2	9349.02	9682.07	10524.8	10581.1	10405.1		5691.92	6476.06	5107.14	6467.09	5982.78	5821.6	5829.68	5747.82		1217.78	12215.8	10540.6	6083.99	4	12215.8	10.0312	1	1.15893	2.00786			12808.6
ALTSQLTDEELAQGR	0	0	0	0	0	0	0	0		0	0	0	0	0	0	0	0		0	0	0	0	0	0	0	0		0	0	0	0	0	0	0	0		0	0	0	0	0	only one	#VALUE!	#VALUE!	#VALUE!	#VALUE!			0
ALTVPELTQQMFDAK	12428.8	15208.6	14213.8	12918.9	12153.6	12273	11440.8	12301.1		23696.7	20811.6	20801.5	17470.1	18171.6	17118.9	17425.3	18300.6		15605.9	15847.9	16213.4	16039	14709.9	17229.6	15827	17114.1		8567.15	8331.15	7087.69	8470.32	7346.8	7623.83	6085.67	7914.05		11870.9	17863	15726.9	8449.15	4	17863	1.50476	1	1.13582	2.11417			18702.4
ALTVPELTQQVFDAK	5196.77	6378.49	5627.19	5124.52	5201.1	5206.15	4655.76	5164.1		33665.9	27280.8	26749	24706.4	26315	24855.9	23331.6	26093.4		3148.39	2760.28	2928.61	2885.69	3298.51	3446.7	3178.65	2893.1		19407.1	19981.8	18290.4	19672.6	18098.7	17966.2	18656.6	20604.9		4909.93	24712.5	2954.34	19694.5	4	24712.5	5.03318	1	8.36483	1.2548			26156.3
ALVADSHPESER	1645.83	1925.21	2013.24	1953.03	1724.31	1743.66	1609.62	1563.43		0	0	0	0	0	0	0	0		3027.48	3146.43	3141.64	3559.85	3479.1	3893.63	3537.46	3427.64		2409.47	2410.64	2360.54	2474.98	2234.44	2618.45	2541.91	2804.25		1586.52	0	3086.95	2410.05	3	3086.95	1.94573	#DIV/0!	1	1.28086			3202.35
ALVAIGTHDLDTLSGPFTYTAK	0	0	0	0	0	0	0	0		0	0	0	0	0	0	0	0		0	0	0	0	0	0	0	0		0	0	0	0	0	0	0	0		0	0	0	0	0	only one	#VALUE!	#VALUE!	#VALUE!	#VALUE!			0
ALVATPGK	3365.72	3890.66	3824.09	3251.3	3099.46	3234.66	3014.28	3348.97		0	0	0	0	0	0	0	0		5536.66	4943.44	5431.74	5492.32	5904.5	5848.7	4904.53	4978.86		0	0	0	0	0	0	0	0		3181.63	0	5240.05	0	2	5240.05	1.64697	#DIV/0!	1	#DIV/0!			5543.25
ALVATPGKK	0	0	0	0	0	0	0	0		0	0	0	0	0	0	0	0		0	0	0	0	0	0	0	0		0	0	0	0	0	0	0	0		0	0	0	0	0	only one	#VALUE!	#VALUE!	#VALUE!	#VALUE!			0
ALVAVLLSR	0	0	0	0	0	0	0	0		0	0	0	0	0	0	0	0		0	0	0	0	0	0	0	0		0	0	0	0	0	0	0	0		0	0	0	0	0	only one	#VALUE!	#VALUE!	#VALUE!	#VALUE!			0
ALVAVLR	0	0	0	0	0	0	0	0		0	0	0	0	0	0	0	0		0	0	0	0	0	0	0	0		0	0	0	0	0	0	0	0		0	0	0	0	0	only one	#VALUE!	#VALUE!	#VALUE!	#VALUE!			0
ALVAYYQK	17154.5	19816.3	17415.7	16815.5	14029.7	14367.3	14031.7	14924.6		35273.6	29785	26841.9	25839.7	22546.3	20403.1	21515.7	24007.5		21052.4	21512.7	20390.4	21749.6	17398.8	18879.1	19194.4	18846.4		22938.8	23480.9	18690.3	20496.6	16658.8	16407.9	15985.8	19072.4		14478.1	22761.6	21282.6	23209.8	4	23209.8	1.6031	1.01969	1.09056	1			27500.3
ALVDELEWEIAQVDPK	0	0	0	0	0	0	0	0		1013.9	884.44	963.232	888.15	643.778	928.527	880.659	1085.17		0	0	0	0	0	0	0	0		472.631	390.43	356.96	403.331	442.229	363.479	395.23	442.392		0	982.913	0	431.53	2	982.913	#DIV/0!	1	#DIV/0!	2.27774			0
ALVDGPCTQVR	5610.45	9196.06	8480.89	8002.31	10122	10209.3	8362.97	9392.54		21043.7	18471.3	20670.7	16184.2	19295.8	19205.1	21916	24037.5		16617.3	16247.2	12877.8	12260.2	16743.3	16321.7	17887.9	15482		14437.2	14695.6	9941.17	11022.8	12228.8	13550	11330.3	15379.3		8877.76	22976.8	16432.2	14566.4	4	22976.8	2.58813	1	1.39827	1.57738			14520.6
ALVDGPCTQVRR	0	0	0	0	0	0	0	0		0	0	0	0	0	0	0	0		0	0	0	0	0	0	0	0		0	0	0	0	0	0	0	0		0	0	0	0	0	only one	#VALUE!	#VALUE!	#VALUE!	#VALUE!			0
ALVDILSEVSK	0	0	0	0	0	0	0	0		0	0	0	0	0	0	0	0		0	0	0	0	0	0	0	0		0	0	0	0	0	0	0	0		0	0	0	0	0	only one	#VALUE!	#VALUE!	#VALUE!	#VALUE!			0
ALVEEALAQR	0	0	0	0	0	0	0	0		0	0	0	0	0	0	0	0		0	0	0	0	0	0	0	0		0	0	0	0	0	0	0	0		0	0	0	0	0	only one	#VALUE!	#VALUE!	#VALUE!	#VALUE!			0
ALVEFESNPEETREPGSPPSVQR	0	0	0	0	0	0	0	0		0	0	0	0	0	0	0	0		0	0	0	0	0	0	0	0		0	0	0	0	0	0	0	0		0	0	0	0	0	only one	#VALUE!	#VALUE!	#VALUE!	#VALUE!			0
ALVENCLVPDLWIR	1299.1	1723.47	1931.36	1746.56	1348.74	1803.65	1888.86	1709.31		0	0	0	0	0	0	0	0		0	0	0	0	0	0	0	0		0	0	0	0	0	0	0	0		1799.09	0	0	0	1	only one	#VALUE!	#VALUE!	#VALUE!	#VALUE!			1299.1
ALVEVLGPYEPLLSR	0	0	0	0	0	0	0	0		0	0	0	0	0	0	0	0		0	0	0	0	0	0	0	0		0	0	0	0	0	0	0	0		0	0	0	0	0	only one	#VALUE!	#VALUE!	#VALUE!	#VALUE!			0
ALVHERDEAAYGELR	5723.97	7143.92	6575.11	7323.92	6561.45	6996.41	5923.77	6308.58		23909.6	19900.3	18855.5	20045.6	17179.5	17080.9	16861	19554.3		20840.5	19202.4	20620.6	22938.8	22025.7	20960.7	21165.1	23085.5		14084.3	12274.7	11436.8	13531.2	11446.3	11977.2	12890.3	13369.9		6116.18	18207.6	20021.4	13179.5	4	20021.4	3.27352	1.09962	1	1.51914			18737.5
ALVHQLSNESR	0	0	0	0	0	0	0	0		0	0	0	0	0	0	0	0		0	0	0	0	0	0	0	0		0	0	0	0	0	0	0	0		0	0	0	0	0	only one	#VALUE!	#VALUE!	#VALUE!	#VALUE!			0
ALVILAK	20537.9	23898	19841	20865	19813.6	22693.6	16345.4	17947.6		2611.39	1922.94	2053.69	1986.9	1644.35	1812.54	1636.39	1969.62		1276.17	1247.74	1135.41	1370.42	1382.82	1550.16	1421.8	1458.13		16065.7	15692.6	12232.2	13694.4	13035	13219.7	12763.2	14954.6		17146.5	1803	1261.95	15879.2	4	17146.5	1	9.50996	13.5873	1.07981			20537.9
ALVISGR	0	0	0	0	0	0	0	0		0	0	0	0	0	0	0	0		0	0	0	0	0	0	0	0		0	0	0	0	0	0	0	0		0	0	0	0	0	only one	#VALUE!	#VALUE!	#VALUE!	#VALUE!			0
ALVLDCHYPEDEVGQEDEAESDIFSIR	1492.79	1438.25	1686.83	1492.17	1515.73	1738.71	1469.49	1942.23		3850.15	3252.42	3688.45	2774.67	3455.55	3844.29	3010.11	3111.3		1828.32	1809.78	1826.67	1724.54	1816.32	2053.83	1954.66	2032.44		2325.14	1787.47	1628.47	1575.18	2036.67	2215.63	1930.02	2078.61		1705.86	3060.7	1819.05	2056.3	4	3060.7	1.79423	1	1.68258	1.48845			2678.41
ALVLELCCNDESGEDVEVPYVR	2946.73	3419.81	2564.03	3862.18	2818.09	2815.74	2801.53	2856.83		3488.28	2609.76	2917.67	2752.83	3000.73	3038.41	2738.37	3163.27		1787.09	2096.84	1765.3	1509.65	1672.74	2061.96	1970.3	2131.86		2055.25	1718.58	1444.15	1361.52	1456.91	1628.92	1947.62	1908.73		2829.18	2950.82	1941.97	1886.92	4	2950.82	1.04299	1	1.5195	1.56383			3073.42
ALVLIGNVEK	3476.93	3718.49	3499.18	3011.36	3056.36	3125.13	2688.71	2748.83		6064.61	5758.59	4911.34	4715.19	4734.51	5102.54	3980.68	4442.02		3940.33	3881.23	4282.39	3976.55	3864.86	4768.1	3718.49	3852.56		11848.4	12391.8	11175.9	11769.8	10460.8	12172.2	10341.8	11801.6		2718.77	4211.35	3910.78	12120.1	4	12120.1	4.45793	2.87796	3.09915	1			15499.9
ALVNQLHER	0	0	0	0	0	0	0	0		0	0	0	0	0	0	0	0		0	0	0	0	0	0	0	0		0	0	0	0	0	0	0	0		0	0	0	0	0	only one	#VALUE!	#VALUE!	#VALUE!	#VALUE!			0
ALVPDSVKK	0	0	0	0	0	0	0	0		0	0	0	0	0	0	0	0		0	0	0	0	0	0	0	0		0	0	0	0	0	0	0	0		0	0	0	0	0	only one	#VALUE!	#VALUE!	#VALUE!	#VALUE!			0
ALVQSLLAK	0	0	0	0	0	0	0	0		0	0	0	0	0	0	0	0		0	0	0	0	0	0	0	0		0	0	0	0	0	0	0	0		0	0	0	0	0	only one	#VALUE!	#VALUE!	#VALUE!	#VALUE!			0
ALVSAQWVAEALR	813.14	1216.48	961.511	1014.5	778.099	933.16	831.303	868.679		18146.5	13832.7	13603.6	13280.3	12989.9	13594.2	13557.5	12973.7		1055.78	842.498	1010.5	954.691	1052.28	1218.09	1172.69	1156.86		0	0	0	0	0	0	0	0		849.991	13265.6	949.142	0	3	13265.6	15.6067	1	13.9764	#DIV/0!			12690.4
ALVSEWKEPQAK	8581.42	9654.59	8263.29	8473.84	7716.33	7869.19	7837.08	8386.77		0	0	0	0	0	0	0	0		10377	10497.8	10389.2	10631.8	10620	11193.7	10483.3	11479.7		10543	11308.3	8941.49	10066	9911.58	10171.2	9756.18	10701.3		8111.92	0	10437.4	10925.7	3	10925.7	1.34687	#DIV/0!	1.04678	1			11558
ALVSFSDYQIFQELIK	0	0	0	0	0	0	0	0		0	0	0	0	0	0	0	0		0	0	0	0	0	0	0	0		0	0	0	0	0	0	0	0		0	0	0	0	0	only one	#VALUE!	#VALUE!	#VALUE!	#VALUE!			0
ALVTGYFMQVAHLER	0	0	0	0	0	0	0	0		0	0	0	0	0	0	0	0		0	0	0	0	0	0	0	0		0	0	0	0	0	0	0	0		0	0	0	0	0	only one	#VALUE!	#VALUE!	#VALUE!	#VALUE!			0
ALVVPEPEPDSDSNQER	0	0	0	0	0	0	0	0		0	0	0	0	0	0	0	0		0	0	0	0	0	0	0	0		0	0	0	0	0	0	0	0		0	0	0	0	0	only one	#VALUE!	#VALUE!	#VALUE!	#VALUE!			0
ALVWVSLSLLSK	0	0	0	0	0	0	0	0		0	0	0	0	0	0	0	0		0	0	0	0	0	0	0	0		0	0	0	0	0	0	0	0		0	0	0	0	0	only one	#VALUE!	#VALUE!	#VALUE!	#VALUE!			0
ALWCSEDKQILSADDK	2894.5	4515.28	3778.51	4637.4	4438.02	4351.81	3599.8	4707.35		6028.15	5099.71	5852.35	5169.47	4366.31	4419.29	5545.49	5722.38		0	0	0	0	0	0	0	0		0	0	0	0	0	0	0	0		4153.57	5633.94	0	0	2	5633.94	1.35641	1	#DIV/0!	#DIV/0!			3926.12
ALWFQGR	0	0	0	0	0	0	0	0		0	0	0	0	0	0	0	0		0	0	0	0	0	0	0	0		0	0	0	0	0	0	0	0		0	0	0	0	0	only one	#VALUE!	#VALUE!	#VALUE!	#VALUE!			0
ALWQSVQEQSAR	2664.96	3116.48	2775.63	2691.88	2412.81	2604.7	2302.84	2467.27		8944.59	7421.01	7323.92	6638.31	6603.89	7186.63	6051.6	6809.82		3105.48	2875.71	3003.02	2997.82	3394.77	3309.96	2956.14	3406.8		4531.27	4471.37	4257.82	4389.07	4293.68	4644.15	4399.73	4805.93		2385.06	6430.71	2990.59	4501.32	4	6430.71	2.69625	1	2.15031	1.42863			7185.41
ALWYKLDK	0	0	0	0	0	0	0	0		0	0	0	0	0	0	0	0		12591	12575.3	11976.3	12012.9	11130.3	10606.8	11755.9	12623.3		0	0	0	0	0	0	0	0		0	0	12583.1	0	1	only one	#VALUE!	#VALUE!	#VALUE!	#VALUE!			0
ALYAIPGLDYVSHEDILPYTSTDQVPIQHELFER	627.721	671.838	737.679	403.479	564.23	825.738	615.391	771.889		0	0	0	0	0	0	0	0		390.72	428.431	400.739	406.37	644.631	660.8	454.659	779.519		473.71	523.001	670.108	830.019	853.549	1053.52	732.218	657.93		693.64	0	409.575	498.355	3	693.64	1	#DIV/0!	1.69356	1.39186			627.721
ALYDTFSAFGNILSCK	1786.35	3145.34	2170.78	3074	2034.56	2306.04	2306.68	2669.77		3969.39	3624.08	4004.48	3277.32	3007.4	3064.42	3560.09	3913.38		2767.95	2650.23	1766.65	1888.73	1882.32	1675.53	2277.76	2316.45		2549.15	2849.71	1456.21	1608.72	1456.31	1187.16	1198.41	2253.58		2488.22	3736.74	2709.09	2699.43	4	3736.74	1.50177	1	1.37934	1.38427			2682.69
ALYDYEGQEHDELSFK	4375.4	5480.91	4134.51	5187.06	4844.06	5050.81	4530.64	5123.45		0	0	0	0	0	0	0	0		0	0	0	0	0	0	0	0		0	0	0	0	0	0	0	0		4827.05	0	0	0	1	only one	#VALUE!	#VALUE!	#VALUE!	#VALUE!			4375.4
ALYEGYATVTDAPPECFLTLR	1678.2	1807.9	1603.05	1635.26	1682.39	2251.23	2057.68	1789.2		4344.88	2949.18	3487.31	3501.12	3935.41	3947.98	3576.67	4138.24		1881.15	1820.98	1410.61	1610.17	1900.15	2044.03	1855.12	1640.02		2300.61	2265.32	1603.27	1825.02	1954.12	2117.14	1801.4	2268.94		1923.44	3857.45	1851.07	2282.97	4	3857.45	2.0055	1	2.08391	1.68967			3365.63
ALYEHLTAK	0	0	0	0	0	0	0	0		0	0	0	0	0	0	0	0		0	0	0	0	0	0	0	0		0	0	0	0	0	0	0	0		0	0	0	0	0	only one	#VALUE!	#VALUE!	#VALUE!	#VALUE!			0
ALYESELADAR	0	0	0	0	0	0	0	0		6819.26	5823.62	7170.21	5516.36	5511.77	5267.13	4970.93	6267.61		4856.16	4476.64	5251.45	4822.95	4543.85	5246.36	5049.41	5234.01		0	0	0	0	0	0	0	0		0	5619.27	4666.4	0	2	5619.27	#DIV/0!	1	1.2042	#DIV/0!			0
ALYESELADARR	0	0	0	0	0	0	0	0		0	0	0	0	0	0	0	0		0	0	0	0	0	0	0	0		0	0	0	0	0	0	0	0		0	0	0	0	0	only one	#VALUE!	#VALUE!	#VALUE!	#VALUE!			0
ALYETELADAR	0	0	0	0	0	0	0	0		0	0	0	0	0	0	0	0		0	0	0	0	0	0	0	0		5986.93	6054.11	4697.9	5380.41	4595.8	4554.89	4875.38	6214.83		0	0	0	6020.52	1	only one	#VALUE!	#VALUE!	#VALUE!	#VALUE!			0
ALYETELADARR	0	0	0	0	0	0	0	0		0	0	0	0	0	0	0	0		0	0	0	0	0	0	0	0		0	0	0	0	0	0	0	0		0	0	0	0	0	only one	#VALUE!	#VALUE!	#VALUE!	#VALUE!			0
ALYFITPTSK	0	0	0	0	0	0	0	0		0	0	0	0	0	0	0	0		0	0	0	0	0	0	0	0		0	0	0	0	0	0	0	0		0	0	0	0	0	only one	#VALUE!	#VALUE!	#VALUE!	#VALUE!			0
ALYGTTSETATWR	5259.83	5723.97	9025.56	6347.62	4921.22	4778.69	5518.65	6094.53		9871.13	8566.56	14355.3	8226.71	6499.44	6989.14	9087.07	9150.28		5855.59	5364.02	4578.31	4655.43	4580.85	5604.23	5520.95	4826.29		6456.78	5574.4	4406.14	4757.54	3576.42	5706.93	3874.78	5007.93		5806.59	9118.68	5609.81	6015.59	4	9118.68	1.5704	1	1.62549	1.51584			8260.04
ALYLIATNGTPELQNPEK	3159.1	2912.21	2475.84	2417.16	2219.47	2512.49	2466.24	2446.32		5959.6	5567.06	4095.43	4434.64	4958.2	4874.71	3528.4	3841.09		2312.76	2755.31	2538.39	2656.11	2876.5	2826.89	2671.44	3438.35		3225.48	3080.4	3273.69	3600.05	3246.34	3264.4	3463.7	2979.8		2456.28	3684.75	2534.04	3152.94	4	3684.75	1.50013	1	1.4541	1.16867			4739.07
ALYLSDNDFEILPPDIGK	1595.4	1699.98	1354.74	1501.93	1419.53	1387.43	1374.89	1754.93		0	0	0	0	0	0	0	0		0	0	0	0	0	0	0	0		0	0	0	0	0	0	0	0		1564.91	0	0	0	1	only one	#VALUE!	#VALUE!	#VALUE!	#VALUE!			1595.4
ALYQLGMR	0	0	0	0	0	0	0	0		0	0	0	0	0	0	0	0		0	0	0	0	0	0	0	0		0	0	0	0	0	0	0	0		0	0	0	0	0	only one	#VALUE!	#VALUE!	#VALUE!	#VALUE!			0
ALYYLQIHPQELR	0	0	0	0	0	0	0	0		0	0	0	0	0	0	0	0		0	0	0	0	0	0	0	0		0	0	0	0	0	0	0	0		0	0	0	0	0	only one	#VALUE!	#VALUE!	#VALUE!	#VALUE!			0
AMAIADALGK	2129.35	2227.64	2376.79	2309.56	2390.17	2443.95	2304.76	2134.23		3044.94	2812.04	3831.25	2953.68	2780.44	2750.35	2825.32	3357.1		2047.57	1842.05	1891.35	1750.56	1790.94	1806.15	1940.75	1964.85		1671.35	1773.27	1582.62	1718.58	1305.06	1741.12	1416.98	1910.59		2219.49	3091.21	1944.81	1722.31	4	3091.21	1.39275	1	1.58946	1.7948			2965.67
AMDNHSDSEEELAAFCPQLDDSTVAR	0	0	0	0	0	0	0	0		0	0	0	0	0	0	0	0		0	0	0	0	0	0	0	0		0	0	0	0	0	0	0	0		0	0	0	0	0	only one	#VALUE!	#VALUE!	#VALUE!	#VALUE!			0
AMDVYQK	0	0	0	0	0	0	0	0		0	0	0	0	0	0	0	0		0	0	0	0	0	0	0	0		0	0	0	0	0	0	0	0		0	0	0	0	0	only one	#VALUE!	#VALUE!	#VALUE!	#VALUE!			0
AMEAEAAGLREQLEEEAAAR	0	0	0	0	0	0	0	0		0	0	0	0	0	0	0	0		0	0	0	0	0	0	0	0		1921.21	1738.23	1759.93	1359.63	1927.88	1648.46	1497.98	1549.94		0	0	0	1829.72	1	only one	#VALUE!	#VALUE!	#VALUE!	#VALUE!			0
AMELSFALVNGNNIR	0	0	0	0	0	0	0	0		0	0	0	0	0	0	0	0		0	0	0	0	0	0	0	0		0	0	0	0	0	0	0	0		0	0	0	0	0	only one	#VALUE!	#VALUE!	#VALUE!	#VALUE!			0
AMGIMNSFLNDIFER	0	0	0	0	0	0	0	0		0	0	0	0	0	0	0	0		0	0	0	0	0	0	0	0		0	0	0	0	0	0	0	0		0	0	0	0	0	only one	#VALUE!	#VALUE!	#VALUE!	#VALUE!			0
AMGIMNSFVNDIFER	56045.1	62601.1	64772.8	58684.8	55878.3	61713.6	56681.9	60653.4		103438	86817.6	93631.1	75710.2	82168.6	81132.9	75952	79866.3		41476.3	40854.3	40230.4	41241.2	41956.3	50608.8	39528.3	44103.3		75920.4	79518.3	65449.7	71185.7	72094.4	81183.6	70542.3	73537.9		58667.6	77909.2	41165.3	77719.4	4	77909.2	1.32798	1	1.89259	1.00244			74426.5
AMGIMNSFVNDIFERIAGEASR	0	0	0	0	0	0	0	0		0	0	0	0	0	0	0	0		0	0	0	0	0	0	0	0		0	0	0	0	0	0	0	0		0	0	0	0	0	only one	#VALUE!	#VALUE!	#VALUE!	#VALUE!			0
AMGPLVLTEVLFNEK	0	0	0	0	0	0	0	0		0	0	0	0	0	0	0	0		0	0	0	0	0	0	0	0		0	0	0	0	0	0	0	0		0	0	0	0	0	only one	#VALUE!	#VALUE!	#VALUE!	#VALUE!			0
AMGTLLNTAISEVIGK	0	0	0	0	0	0	0	0		0	0	0	0	0	0	0	0		0	0	0	0	0	0	0	0		0	0	0	0	0	0	0	0		0	0	0	0	0	only one	#VALUE!	#VALUE!	#VALUE!	#VALUE!			0
AMHGELQK	0	0	0	0	0	0	0	0		0	0	0	0	0	0	0	0		0	0	0	0	0	0	0	0		0	0	0	0	0	0	0	0		0	0	0	0	0	only one	#VALUE!	#VALUE!	#VALUE!	#VALUE!			0
AMLDSGIYPPGSPGK	0	0	0	0	0	0	0	0		0	0	0	0	0	0	0	0		0	0	0	0	0	0	0	0		0	0	0	0	0	0	0	0		0	0	0	0	0	only one	#VALUE!	#VALUE!	#VALUE!	#VALUE!			0
AMLWLSEK	0	0	0	0	0	0	0	0		0	0	0	0	0	0	0	0		0	0	0	0	0	0	0	0		0	0	0	0	0	0	0	0		0	0	0	0	0	only one	#VALUE!	#VALUE!	#VALUE!	#VALUE!			0
AMQDAEVSKSDIGEVILVGGMTR	0	0	0	0	0	0	0	0		0	0	0	0	0	0	0	0		0	0	0	0	0	0	0	0		1507.46	1433.47	1385.6	1451.27	1265.59	1793.42	1770.69	1329.81		0	0	0	1470.46	1	only one	#VALUE!	#VALUE!	#VALUE!	#VALUE!			0
AMQHAEVYYK	0	0	0	0	0	0	0	0		0	0	0	0	0	0	0	0		0	0	0	0	0	0	0	0		0	0	0	0	0	0	0	0		0	0	0	0	0	only one	#VALUE!	#VALUE!	#VALUE!	#VALUE!			0
AMQNFLQLPEAERDR	0	0	0	0	0	0	0	0		0	0	0	0	0	0	0	0		0	0	0	0	0	0	0	0		6182.61	6889.1	6105.53	5741.05	5849.1	6144.16	6061.67	7006.12		0	0	0	6535.85	1	only one	#VALUE!	#VALUE!	#VALUE!	#VALUE!			0
AMQNNAKPEQK	0	0	0	0	0	0	0	0		0	0	0	0	0	0	0	0		0	0	0	0	0	0	0	0		1702.81	1582.62	1642.3	1726.58	1412.56	1502.34	1745.95	1960.36		0	0	0	1642.71	1	only one	#VALUE!	#VALUE!	#VALUE!	#VALUE!			0
AMTGVEQWPYR	0	0	0	0	0	0	0	0		0	0	0	0	0	0	0	0		1605.6	1503.49	1738.95	1808.65	1759.44	1988.69	1648.46	2151.61		0	0	0	0	0	0	0	0		0	0	1554.55	0	1	only one	#VALUE!	#VALUE!	#VALUE!	#VALUE!			0
AMTTGAIAAMLSTILYSR	387.881	452.64	214.569	433.089	299.641	436.661	347.269	353.31		0	0	0	0	0	0	0	0		368.62	257.809	261.03	310.171	495.081	491.371	440.29	409.781		460.099	550.329	382.75	464.859	585.571	448.57	679.392	445.33		350.289	0	313.215	505.214	3	505.214	1.44228	#DIV/0!	1.613	1			559.431
AMVDPAQTVEQR	0	0	0	0	0	0	0	0		0	0	0	0	0	0	0	0		0	0	0	0	0	0	0	0		1227.41	1560.29	1053.66	1225.28	1197.16	1037.72	1117.38	1278.47		0	0	0	1393.85	1	only one	#VALUE!	#VALUE!	#VALUE!	#VALUE!			0
AMYFTQALQAGTVWVNTYNIVTCHTPFGGFK	195.47	401.24	293.299	290.29	284.219	254.849	424.779	438.031		0	0	0	0	0	0	0	0		0	0	0	0	0	0	0	0		0	0	0	0	0	0	0	0		431.405	0	0	0	1	only one	#VALUE!	#VALUE!	#VALUE!	#VALUE!			195.47
AMYLPDTLSPADQLK	0	0	0	0	0	0	0	0		0	0	0	0	0	0	0	0		0	0	0	0	0	0	0	0		0	0	0	0	0	0	0	0		0	0	0	0	0	only one	#VALUE!	#VALUE!	#VALUE!	#VALUE!			0
ANACNSVIK	2770.06	4390.59	3632.63	3819.32	4108.23	3689.22	2977.53	3093.66		8355.44	7331.54	8232.42	7413.3	6077.24	5819.18	7311.24	7930.52		5917.2	6183.89	5061.33	4411.34	5783.39	4858.52	5970.76	4350		7742.05	7313.77	4478.5	5274.8	5116.71	4842.71	4426.34	7599.03		3035.6	7620.88	6050.55	7527.91	4	7620.88	2.51051	1	1.25954	1.01235			6954.24
ANAPCVIFIDELDSVGGK	0	0	0	0	0	0	0	0		0	0	0	0	0	0	0	0		0	0	0	0	0	0	0	0		0	0	0	0	0	0	0	0		0	0	0	0	0	only one	#VALUE!	#VALUE!	#VALUE!	#VALUE!			0
ANAQAAALYK	0	0	0	0	0	0	0	0		0	0	0	0	0	0	0	0		0	0	0	0	0	0	0	0		6676.15	7099.98	4669.01	4619.11	3973.51	4589.43	4249.57	6186.04		0	0	0	6888.07	1	only one	#VALUE!	#VALUE!	#VALUE!	#VALUE!			0
ANASNSPEGNKTK	0	0	0	0	0	0	0	0		0	0	0	0	0	0	0	0		0	0	0	0	0	0	0	0		0	0	0	0	0	0	0	0		0	0	0	0	0	only one	#VALUE!	#VALUE!	#VALUE!	#VALUE!			0
ANASPQKPLDLK	0	0	0	0	0	0	0	0		0	0	0	0	0	0	0	0		0	0	0	0	0	0	0	0		0	0	0	0	0	0	0	0		0	0	0	0	0	only one	#VALUE!	#VALUE!	#VALUE!	#VALUE!			0
ANCIDSTASAEAVFASEVK	0	0	0	0	0	0	0	0		0	0	0	0	0	0	0	0		0	0	0	0	0	0	0	0		0	0	0	0	0	0	0	0		0	0	0	0	0	only one	#VALUE!	#VALUE!	#VALUE!	#VALUE!			0
ANCIDSTASAEAVFASEVKK	0	0	0	0	0	0	0	0		0	0	0	0	0	0	0	0		0	0	0	0	0	0	0	0		0	0	0	0	0	0	0	0		0	0	0	0	0	only one	#VALUE!	#VALUE!	#VALUE!	#VALUE!			0
ANCSDNEFTQALTAAIPPESLTR	975.393	1208.41	1079.99	1060.41	1305.42	1466.34	1229.28	1000.5		2765.45	2368.24	2478.93	1993.65	2200.93	2242.51	2314.04	2277.6		1125.23	1243.42	1048.56	929.042	1041.68	1561.37	1072.31	1507.56		0	0	0	0	0	0	0	0		1114.89	2295.82	1184.32	0	3	2295.82	2.05923	1	1.93851	#DIV/0!			2008.56
ANDTTFGLAAGVFTR	3747.99	3491.91	3577.66	3826.21	3724.42	3662.21	3303.55	3395.72		8396.08	6352.9	6814.07	6446.5	6374.96	6464.4	5343.98	6611.22		0	0	0	0	0	0	0	0		3421.71	4127.35	3607.04	3858.7	4093.16	4237.8	3878.01	3576.67		3349.63	5977.6	0	3774.53	3	5977.6	1.78455	1	#DIV/0!	1.58367			6688.49
ANDYANAVLQALSNVPPLR	0	0	0	0	0	0	0	0		0	0	0	0	0	0	0	0		0	0	0	0	0	0	0	0		0	0	0	0	0	0	0	0		0	0	0	0	0	only one	#VALUE!	#VALUE!	#VALUE!	#VALUE!			0
ANEFEFVLSQFK	0	0	0	0	0	0	0	0		0	0	0	0	0	0	0	0		0	0	0	0	0	0	0	0		0	0	0	0	0	0	0	0		0	0	0	0	0	only one	#VALUE!	#VALUE!	#VALUE!	#VALUE!			0
ANEFLEVGKK	0	0	0	0	0	0	0	0		0	0	0	0	0	0	0	0		0	0	0	0	0	0	0	0		0	0	0	0	0	0	0	0		0	0	0	0	0	only one	#VALUE!	#VALUE!	#VALUE!	#VALUE!			0
ANEHQGIGFLNDPR	0	0	0	0	0	0	0	0		0	0	0	0	0	0	0	0		0	0	0	0	0	0	0	0		0	0	0	0	0	0	0	0		0	0	0	0	0	only one	#VALUE!	#VALUE!	#VALUE!	#VALUE!			0
ANEVISK	0	0	0	0	0	0	0	0		18513.6	16896.1	15776.6	16379.5	15247.7	13927	13408.9	14568.9		19262.4	19596.4	18991.9	20421.5	20038.7	19630.4	18872.5	18681.2		0	0	0	0	0	0	0	0		0	13988.9	19429.4	0	2	19429.4	#DIV/0!	1.38892	1	#DIV/0!			0
ANFDEENAYFEDEEEDSSNVDLPYIPAENSPTR	0	0	0	0	0	0	0	0		0	0	0	0	0	0	0	0		0	0	0	0	0	0	0	0		0	0	0	0	0	0	0	0		0	0	0	0	0	only one	#VALUE!	#VALUE!	#VALUE!	#VALUE!			0
ANFDKESER	7286.45	8590.94	7540.27	8764.16	6434.89	7145.4	5806.29	6308.14		28968.6	25206.4	21178.3	24995.8	20844.8	18660.5	19314.5	21368.5		13261.9	13166.6	14226.6	15893	15911.7	14929.7	13351.4	14041.4		14345.4	14283.9	12180.6	13508.7	11716.9	12625	12226.3	15665.5		6057.22	20341.5	13214.3	14314.6	4	20341.5	3.35823	1	1.53936	1.42103			24469.6
ANFENLAK	0	0	0	0	0	0	0	0		0	0	0	0	0	0	0	0		18402.3	17020.7	19349.4	20260.8	19689	20290.3	16815.5	20512.3		23742.8	24027.5	23744.4	23747.7	22177.4	24339.3	23372.1	23685.2		0	0	17711.5	23885.1	2	23885.1	#DIV/0!	#DIV/0!	1.34857	1			0
ANFIEADKYFLPFELACQSK	1112.12	1223.08	826.23	858.95	975.508	1010.7	805.287	831.793		0	0	0	0	0	0	0	0		0	0	0	0	0	0	0	0		0	0	0	0	0	0	0	0		818.54	0	0	0	1	only one	#VALUE!	#VALUE!	#VALUE!	#VALUE!			1112.12
ANFLNSNDVFVLK	16970	18923.6	14473.2	15852.2	15314.4	15391	13902.9	15504.5		23202.6	18642.4	16913.6	16466	16213.4	16053.5	15879.7	16558.7		10040.2	9789.37	8963.83	9738.61	9636.54	9571.31	8947.07	10020		6805.57	6993.51	5745.83	6901.53	6023.14	6799.91	6300.72	7072.97		14703.7	16219.2	9914.78	6899.54	4	16219.2	1.10307	1	1.63586	2.35077			18719.1
ANFSLPEK	14310.6	15034.6	16957.1	13946.4	13385.7	14350.4	12380.7	13584.7		29166	23365.6	29159.9	21169.5	22393.6	21979.9	21426.4	23752.6		0	0	0	0	0	0	0	0		12352.4	12026.3	10311	11301.3	10819.2	13218.8	9778.52	13315.3		12982.7	22589.5	0	12189.3	3	22589.5	1.73997	1	#DIV/0!	1.85322			24900.1
ANFSLPEKCDYMDEVTYGELEKEEAQPIVTK	1408.85	1905.83	1885.98	1699.51	1564.95	1629.48	1293.08	1694.57		4005.59	3708.19	3451.72	3028.74	2563.86	2256.55	2783.53	3135.33		1518.68	1507.56	1364.45	1123.28	1213.62	1216.74	1130.07	1242.56		2265.64	2541.74	1584.38	1731.97	1376.89	1812.04	1542.12	1910.32		1493.82	2959.43	1513.12	2403.69	4	2959.43	1.98111	1	1.95585	1.2312			2791.08
ANGLLDFDIFYNVTGCLR	248.389	397.051	355.93	332.12	205.62	300.471	333.37	261.84		0	0	0	0	0	0	0	0		0	0	0	0	0	0	0	0		0	0	0	0	0	0	0	0		297.605	0	0	0	1	only one	#VALUE!	#VALUE!	#VALUE!	#VALUE!			248.389
ANGQENGHVKSNGDLSPK	0	0	0	0	0	0	0	0		0	0	0	0	0	0	0	0		0	0	0	0	0	0	0	0		0	0	0	0	0	0	0	0		0	0	0	0	0	only one	#VALUE!	#VALUE!	#VALUE!	#VALUE!			0
ANHEEVLAAGK	761.848	1040.31	936.893	1051.77	975.109	983.867	845.581	809.619		0	0	0	0	0	0	0	0		1785.86	1713.46	1821.23	1896.86	1631.97	1728.61	2031.04	1893.32		1426.04	1203.4	722.488	1247.13	1141.88	922.452	1146.17	1239.03		827.6	0	1749.66	1314.72	3	1749.66	2.11414	#DIV/0!	1	1.33082			1610.65
ANIIFNTSLGAIFGVK	935.848	1066.52	1164.02	1102.22	793.7	1118.93	1320.8	1061.07		2147.73	1695.15	2499.11	2023.59	1286.11	1582.4	2053.4	2257.33		0	0	0	0	0	0	0	0		1427.33	1313.32	1290.93	1113.2	920.491	1145.29	1505.89	1098.41		1190.94	2155.36	0	1370.32	3	2155.36	1.80981	1	#DIV/0!	1.57289			1693.71
ANINVENAFFTLAR	3398.54	3731.66	3154.29	3618.56	3733.21	3443.12	3444.79	3684.88		5606.17	4817.94	4343.67	4392.11	4892.65	4774.39	3745.91	3760.22		3232.42	2515.27	3011.99	2956.14	3074	3254.45	2920.3	3836.3		3045.37	3582.62	3028.74	3439.06	3391.01	3414.83	3761.26	3365.95		3564.83	3753.06	2873.85	3313.99	4	3753.06	1.0528	1	1.30594	1.13249			3577.99
ANIQAVSLK	0	0	0	0	0	0	0	0		0	0	0	0	0	0	0	0		13169.4	12243.3	13997.7	13548.1	14289.8	13316.2	14879.1	14460.2		0	0	0	0	0	0	0	0		0	0	12706.3	0	1	only one	#VALUE!	#VALUE!	#VALUE!	#VALUE!			0
ANITFEYMFEEVPIVIK	0	0	0	0	0	0	0	0		0	0	0	0	0	0	0	0		0	0	0	0	0	0	0	0		0	0	0	0	0	0	0	0		0	0	0	0	0	only one	#VALUE!	#VALUE!	#VALUE!	#VALUE!			0
ANITLSGK	0	0	0	0	0	0	0	0		0	0	0	0	0	0	0	0		11015.9	10100.2	11103.3	10737	11107.1	11015.1	10673.9	10728		0	0	0	0	0	0	0	0		0	0	10558.1	0	1	only one	#VALUE!	#VALUE!	#VALUE!	#VALUE!			0
ANIVHLMLSSPEQIQK	2038.37	1951.14	2061.67	1720.72	1945.06	2394.65	2000.16	1786.85		0	0	0	0	0	0	0	0		0	0	0	0	0	0	0	0		0	0	0	0	0	0	0	0		1893.5	0	0	0	1	only one	#VALUE!	#VALUE!	#VALUE!	#VALUE!			2038.37
ANKEILDEAYVMASVDNPHVCR	0	0	0	0	0	0	0	0		0	0	0	0	0	0	0	0		0	0	0	0	0	0	0	0		0	0	0	0	0	0	0	0		0	0	0	0	0	only one	#VALUE!	#VALUE!	#VALUE!	#VALUE!			0
ANKHQIK	12724.3	9157.26	8174.98	8709.66	6827.3	7154.82	6737.51	7955.3		40294.6	38439.4	19882.3	30987.5	33731.3	29444.3	19027.5	21445.7		7772.7	7336.11	10923.9	12690	10778.7	9915.71	7933.82	11390.9		17607.5	17402.4	24024.2	23724.7	21103.6	19653.5	25054.8	18677.3		7346.4	20236.6	7554.41	17504.9	4	20236.6	2.75463	1	2.67878	1.15605			35050.7
ANKLDHVVTIIK	0	0	0	0	0	0	0	0		0	0	0	0	0	0	0	0		0	0	0	0	0	0	0	0		0	0	0	0	0	0	0	0		0	0	0	0	0	only one	#VALUE!	#VALUE!	#VALUE!	#VALUE!			0
ANKPGDVVR	0	0	0	0	0	0	0	0		1307.78	1328.98	1080.21	1127.8	950.59	982.143	933.108	990.381		943.959	702.649	998.473	1139.67	1004.2	1118.31	938.68	937.88		0	0	0	0	0	0	0	0		0	961.744	823.304	0	2	961.744	#DIV/0!	1	1.16815	#DIV/0!			0
ANKTPLRPLDPTR	0	0	0	0	0	0	0	0		0	0	0	0	0	0	0	0		0	0	0	0	0	0	0	0		0	0	0	0	0	0	0	0		0	0	0	0	0	only one	#VALUE!	#VALUE!	#VALUE!	#VALUE!			0
ANLGVFSVFAPR	0	0	0	0	0	0	0	0		0	0	0	0	0	0	0	0		0	0	0	0	0	0	0	0		0	0	0	0	0	0	0	0		0	0	0	0	0	only one	#VALUE!	#VALUE!	#VALUE!	#VALUE!			0
ANLINNIFELAGLGK	304.281	413.069	397.53	453.749	371.75	377.01	407.671	452.549		697.848	461.21	704.922	631.641	390.831	592.709	731.929	621.879		358.861	402.069	242.12	476.509	319.5	287.69	473.329	262.8		434.831	624.181	397.18	273.669	284.16	406.48	224.859	313.861		430.11	676.904	380.465	529.506	4	676.904	1.57379	1	1.77915	1.27837			478.875
ANLPQSFQVDTSK	14770.2	16850.5	12644.3	14270	14383.2	14486.3	12956.6	13776.3		6018.55	4803.6	3826.47	3859.24	4204.15	4735.5	3734.5	4054.48		14579	14253.2	16412.4	15411.3	16238.2	14597.2	16004.6	17283.4		10765.3	10462.9	8757.48	10093.9	9484.79	8474.43	9651.92	9794.12		13366.4	3894.49	14416.1	10614.1	4	14416.1	1.07853	3.70166	1	1.3582			15930.1
ANLQIDQINTDLNLER	8003.97	7499.61	7363.11	6645.21	6540.11	7073.46	6657.66	7127.1		4259.89	3549.99	3599.3	3061.88	3278.45	3562.81	2933.89	2961.47		880.287	766.51	881.911	1052.28	907.68	1151.98	1142.6	1007.9		1679.95	1703.04	1522.68	1450.87	1770.82	2023.17	1365.77	1770.45		6892.38	2947.68	823.398	1691.5	4	6892.38	1	2.33824	8.37065	4.07473			8003.97
ANLTSAIETLCGVDSSVAVSSGGELFLR	0	0	0	0	0	0	0	0		0	0	0	0	0	0	0	0		0	0	0	0	0	0	0	0		0	0	0	0	0	0	0	0		0	0	0	0	0	only one	#VALUE!	#VALUE!	#VALUE!	#VALUE!			0
ANLVFKEIEK	0	0	0	0	0	0	0	0		0	0	0	0	0	0	0	0		0	0	0	0	0	0	0	0		0	0	0	0	0	0	0	0		0	0	0	0	0	only one	#VALUE!	#VALUE!	#VALUE!	#VALUE!			0
ANLVLLSGANEGK	0	0	0	0	0	0	0	0		0	0	0	0	0	0	0	0		0	0	0	0	0	0	0	0		0	0	0	0	0	0	0	0		0	0	0	0	0	only one	#VALUE!	#VALUE!	#VALUE!	#VALUE!			0
ANNLSSLSK	0	0	0	0	0	0	0	0		0	0	0	0	0	0	0	0		0	0	0	0	0	0	0	0		7348.84	7419.98	5716.44	6293.3	5669.08	6055.37	5939.81	7373.84		0	0	0	7384.41	1	only one	#VALUE!	#VALUE!	#VALUE!	#VALUE!			0
ANNNNQWLQIDLLK	0	0	0	0	0	0	0	0		0	0	0	0	0	0	0	0		0	0	0	0	0	0	0	0		0	0	0	0	0	0	0	0		0	0	0	0	0	only one	#VALUE!	#VALUE!	#VALUE!	#VALUE!			0
ANNPEQNRLSECEEQAK	1392.34	1035.13	792.079	1008.4	1040.67	807.658	968.38	886.072		0	0	0	0	0	0	0	0		1219.18	1203.73	1733.77	1911.12	1974.54	1881.67	1473.37	2213.02		1475.61	1376.32	2343.42	2671.44	2196.82	1728.37	2430.1	1325.57		927.226	0	1211.46	1425.97	3	1425.97	1.53788	#DIV/0!	1.17707	1			2141.26
ANNSTYGLAAAVFTK	0	0	0	0	0	0	0	0		10091.8	8683.74	9531.58	7938.22	5565.52	6448.29	6745.45	6718.39		5642.43	5374.82	5691.13	5213.01	4479.43	4344.58	5503.75	5180.23		5332.88	5538.19	4230.46	4580.53	4013.65	3665.77	3583.86	4708.66		0	6731.92	5508.62	5435.54	3	6731.92	#DIV/0!	1	1.22207	1.2385			0
ANNTFYGLSAGVFTK	15812.7	18725.3	18323.4	18939.4	14455.2	14623.5	12323.3	14196		42580.3	28084.8	34617.2	29659.4	17945.1	20991.2	20680.7	23937.8		19273.1	18520	18571.5	18733.1	17335	18924.9	19419.3	22382.8		5033.34	5351.4	4181.78	4706.05	4102.82	4643.51	4103.1	4152.31		13259.7	22309.2	18896.6	5192.37	4	22309.2	1.68249	1	1.1806	4.29655			26604.8
ANNYNEAVYLVR	1781.28	2202.15	2116.55	2220.55	2053.26	2072.13	2002.66	1953.57		4657.69	3477.18	4569.12	3787.68	3285.73	3246.34	3832.58	4048.86		0	0	0	0	0	0	0	0		0	0	0	0	0	0	0	0		1978.12	3940.72	0	0	2	3940.72	1.99216	1	#DIV/0!	#DIV/0!			3548.6
ANPALYVLR	0	0	0	0	0	0	0	0		0	0	0	0	0	0	0	0		0	0	0	0	0	0	0	0		0	0	0	0	0	0	0	0		0	0	0	0	0	only one	#VALUE!	#VALUE!	#VALUE!	#VALUE!			0
ANPDLPILIR	0	0	0	0	0	0	0	0		0	0	0	0	0	0	0	0		0	0	0	0	0	0	0	0		0	0	0	0	0	0	0	0		0	0	0	0	0	only one	#VALUE!	#VALUE!	#VALUE!	#VALUE!			0
ANPDPNCCLGVFGLSLYTTER	457.339	1026.77	793.101	719.35	657.551	780.892	737.858	1003.5		830.531	569.12	1130.07	736.989	452.119	426.89	912.873	693.73		3480.55	3889.31	3118.2	3117.99	3360.36	3223.03	3890.66	3261.23		890.24	925.988	438.97	478.512	432.759	441.46	380.681	962.158		870.681	803.301	3684.93	908.114	4	3684.93	4.23224	4.58724	1	4.05779			1935.57
ANPDPNTCLGVFGLSLYTTER	0	0	0	0	0	0	0	0		0	0	0	0	0	0	0	0		1221.3	1225.54	1386.76	1223.93	1682.74	1564.62	1345.48	1670.08		0	0	0	0	0	0	0	0		0	0	1223.42	0	1	only one	#VALUE!	#VALUE!	#VALUE!	#VALUE!			0
ANPETDPEALFQK	0	0	0	0	0	0	0	0		5628.36	4667.07	1861.05	3412.23	4147.42	4266.39	2040.49	2270.19		0	0	0	0	0	0	0	0		936.081	706.742	2685.55	2766.79	3143.81	2658.14	3464.18	1095.06		0	2155.34	0	821.412	2	2155.34	#DIV/0!	1	#DIV/0!	2.62395			0
ANPFGGASHAK	1146.4	1485.57	1261.48	1182.56	1095.67	1153.5	964.141	1169.03		32720.3	27483.9	22726.7	24302.2	23889.7	21226.8	19181.1	22848.3		15980.2	14282.9	16363.6	15867.6	16621.9	16318.3	14452.2	15249.8		13162.1	12976.4	11324	13434.9	11552.4	11195.3	11704.7	12512.7		1066.59	21014.7	15131.6	13069.2	4	21014.7	19.7028	1	1.3888	1.60795			22587.3
ANPPAVTFELTGETDNIFVIER	1460.25	1912.84	1553.82	1748.86	1569.51	1831.36	1644.35	1940.75		2667	1919.48	2147.14	1887.81	2024.43	1945.33	2307.16	2238.94		1124.37	1281.04	1030.48	929.551	1179.86	1409.14	1037.43	1106.97		1757.61	1948.98	1133.13	1275.1	1337.39	1211.52	1202.98	1235		1792.55	2273.05	1202.7	1853.29	4	2273.05	1.26805	1	1.88995	1.22649			1851.67
ANPQVGVAFPHIK	0	0	0	0	0	0	0	0		12058.8	9599.21	8968.8	9023.68	8387.35	8073.62	7546.54	8494.42		7888.85	7981.81	7457.62	7841.97	8614.79	7956.95	9431.69	10190.9		4989.57	4713.56	3899.03	4653.18	4899.78	4635.47	5218.43	5183.46		0	8020.48	7935.33	4851.56	3	8020.48	#DIV/0!	1	1.01073	1.65317			0
ANPSAFL	0	0	0	0	0	0	0	0		0	0	0	0	0	0	0	0		0	0	0	0	0	0	0	0		0	0	0	0	0	0	0	0		0	0	0	0	0	only one	#VALUE!	#VALUE!	#VALUE!	#VALUE!			0
ANQELGLALDSWDLDFYTK	0	0	0	0	0	0	0	0		0	0	0	0	0	0	0	0		0	0	0	0	0	0	0	0		0	0	0	0	0	0	0	0		0	0	0	0	0	only one	#VALUE!	#VALUE!	#VALUE!	#VALUE!			0
ANQEVAVK	0	0	0	0	0	0	0	0		8400.15	7094.08	7224.59	6587.43	6533.77	6368.77	5246.36	6033.17		4913.72	4786.65	5514.06	5706.54	6104.68	6658.12	5378.92	5896.32		0	0	0	0	0	0	0	0		0	5639.76	4850.18	0	2	5639.76	#DIV/0!	1	1.16279	#DIV/0!			0
ANQISPSNSSLK	0	0	0	0	0	0	0	0		0	0	0	0	0	0	0	0		0	0	0	0	0	0	0	0		0	0	0	0	0	0	0	0		0	0	0	0	0	only one	#VALUE!	#VALUE!	#VALUE!	#VALUE!			0
ANQISPSNSSLKNPQAGVPPFSSLK	0	0	0	0	0	0	0	0		0	0	0	0	0	0	0	0		0	0	0	0	0	0	0	0		0	0	0	0	0	0	0	0		0	0	0	0	0	only one	#VALUE!	#VALUE!	#VALUE!	#VALUE!			0
ANRFEYLLK	0	0	0	0	0	0	0	0		0	0	0	0	0	0	0	0		0	0	0	0	0	0	0	0		0	0	0	0	0	0	0	0		0	0	0	0	0	only one	#VALUE!	#VALUE!	#VALUE!	#VALUE!			0
ANSFVGTAQYVSPELLTEK	0	0	0	0	0	0	0	0		0	0	0	0	0	0	0	0		0	0	0	0	0	0	0	0		0	0	0	0	0	0	0	0		0	0	0	0	0	only one	#VALUE!	#VALUE!	#VALUE!	#VALUE!			0
ANSGGVDLDSSGEFASIEK	0	0	0	0	0	0	0	0		0	0	0	0	0	0	0	0		0	0	0	0	0	0	0	0		0	0	0	0	0	0	0	0		0	0	0	0	0	only one	#VALUE!	#VALUE!	#VALUE!	#VALUE!			0
ANSKSEGSPVLPHEPAK	0	0	0	0	0	0	0	0		0	0	0	0	0	0	0	0		0	0	0	0	0	0	0	0		0	0	0	0	0	0	0	0		0	0	0	0	0	only one	#VALUE!	#VALUE!	#VALUE!	#VALUE!			0
ANSNLVLQADR	3141.2	3282.55	3536.24	3314.33	3189.25	3026.85	2330.3	3025.8		9563.35	7897.06	10722.1	6522.91	7830.56	7045.08	7536.09	8471.49		7009.03	7361.07	7324.93	6651.2	6642.91	8337.5	6917.33	6718.39		4987.5	4578.95	3743.05	4685.87	3763.08	5120.26	4153.18	4915.42		2678.05	8003.79	7185.05	4783.22	4	8003.79	2.98866	1	1.11395	1.67331			9387.99
ANSNPFEVK	0	0	0	0	0	0	0	0		8993.08	7634.4	7616.43	6833.46	7708.32	7011.46	5890.2	6718.39		0	0	0	0	0	0	0	0		0	0	0	0	0	0	0	0		0	6304.29	0	0	1	only one	#VALUE!	#VALUE!	#VALUE!	#VALUE!			0
ANSPSLFGTEGKPK	6164.64	5926.65	4884.85	5050.81	4729.92	5186.7	4270.83	5183.82		16241.5	13649.9	11622.2	12340.4	11777.9	11750.2	11063.3	11969.7		7116.74	7215.08	8334.04	7750.1	7486.11	6887.19	7684.84	8625.55		8678.92	8372.25	8647.7	8505.62	8138.8	6606.64	7661.44	9026.81		4727.32	11516.5	7165.91	8525.59	4	11516.5	2.43616	1	1.60713	1.35082			15018
ANSSATETINK	692.481	879.013	993.041	874.758	778.962	888.649	866.797	778.757		1765.79	1419.63	1766.77	1461.87	1160.23	1148.07	1344.36	1320.16		1241.01	1046.53	1447.15	1334.52	1415.01	1400.86	1210.51	1397.76		0	0	0	0	0	0	0	0		822.777	1332.26	1143.77	0	3	1332.26	1.61922	1	1.1648	#DIV/0!			1121.28
ANTFVAELK	15224.4	17227.2	15382.5	15618.8	15099.4	18141.4	12514.4	13781.1		50844.4	37585.8	36328.1	36441.6	31612.3	36684.9	29172.1	31632.1		21578.4	20896.9	21373	21371.5	22452.7	25798.5	22859.4	25113.9		22197.4	22585.4	16880.9	18550.9	21527.6	23626.2	19886.5	20679.3		13147.7	30402.1	21237.6	22391.4	4	30402.1	2.31234	1	1.43152	1.35776			35204.1
ANTNEVLWAVVAAFTK	0	0	0	0	0	0	0	0		1781.65	1381.39	1844.61	1595.95	1141.17	1527.86	1841.54	2056.54		607.201	683.71	533.761	617.532	601.971	723.2	556.011	510.42		684.06	997.588	464.46	610.442	405.86	346.639	408.519	576.421		0	1949.04	645.455	840.824	3	1949.04	#DIV/0!	1	3.01964	2.31801			0
ANTNSLEVSWGAVATADSYLLQLQK	293.36	392.77	249.959	409.869	347.079	363.86	458.3	409.79		1004.5	615.681	553.761	730.642	586.05	661.62	614.138	623.441		655.19	492.05	335.91	255.87	465.149	289.809	360.461	439.451		635.311	731.462	460.37	415.911	424.609	550.981	525.439	543.358		434.045	618.79	573.62	683.387	4	683.387	1.57446	1.10439	1.19136	1			461.884
ANTTAFLTPLEIK	2737.42	2452.78	2442.43	2555.52	2750.92	2970.11	2320.31	2060.82		0	0	0	0	0	0	0	0		2241.11	2329.65	2453.8	2046.86	2659.06	2764.69	2244.84	2511.62		2321.75	2477.9	2285.51	2611.75	2297.1	2476.35	2332.56	2392.49		2190.56	0	2285.38	2399.83	3	2399.83	1.09553	#DIV/0!	1.05008	1			2998.92
ANVDISAPK	0	0	0	0	0	0	0	0		0	0	0	0	0	0	0	0		0	0	0	0	0	0	0	0		0	0	0	0	0	0	0	0		0	0	0	0	0	only one	#VALUE!	#VALUE!	#VALUE!	#VALUE!			0
ANVLSSPCDQAGLHHR	0	0	0	0	0	0	0	0		0	0	0	0	0	0	0	0		0	0	0	0	0	0	0	0		0	0	0	0	0	0	0	0		0	0	0	0	0	only one	#VALUE!	#VALUE!	#VALUE!	#VALUE!			0
ANVNEILDFFHGYR	0	0	0	0	0	0	0	0		0	0	0	0	0	0	0	0		0	0	0	0	0	0	0	0		0	0	0	0	0	0	0	0		0	0	0	0	0	only one	#VALUE!	#VALUE!	#VALUE!	#VALUE!			0
ANVSSPHREFPPATAR	0	0	0	0	0	0	0	0		0	0	0	0	0	0	0	0		0	0	0	0	0	0	0	0		0	0	0	0	0	0	0	0		0	0	0	0	0	only one	#VALUE!	#VALUE!	#VALUE!	#VALUE!			0
ANVTKPK	0	0	0	0	0	0	0	0		0	0	0	0	0	0	0	0		0	0	0	0	0	0	0	0		0	0	0	0	0	0	0	0		0	0	0	0	0	only one	#VALUE!	#VALUE!	#VALUE!	#VALUE!			0
ANVVCVVYDVSEEATIEK	0	0	0	0	0	0	0	0		0	0	0	0	0	0	0	0		0	0	0	0	0	0	0	0		0	0	0	0	0	0	0	0		0	0	0	0	0	only one	#VALUE!	#VALUE!	#VALUE!	#VALUE!			0
ANVVGNVWR	0	0	0	0	0	0	0	0		0	0	0	0	0	0	0	0		0	0	0	0	0	0	0	0		0	0	0	0	0	0	0	0		0	0	0	0	0	only one	#VALUE!	#VALUE!	#VALUE!	#VALUE!			0
ANYLASPPLVIAYAIAGTIR	343.501	402.901	450.64	432.249	243.19	428.039	326.6	322.651		1042.69	630.512	653.15	644.408	698.158	597.51	549.231	640.232		591.851	439.57	557.849	737.158	653.929	720.687	684.43	691.248		0	0	0	0	0	0	0	0		324.625	594.731	515.711	0	3	594.731	1.83206	1	1.15323	#DIV/0!			629.313
ANYLSQALQAGTVWVNCYDVFGAQSPFGGYK	380.961	457.399	306.529	322.119	364.41	449.32	386.21	410.262		1007	744.981	1534.12	917.612	787.147	538.671	1067.19	1464.81		0	0	0	0	0	0	0	0		0	0	0	0	0	0	0	0		398.236	1266	0	0	2	1266	3.17902	1	#DIV/0!	#DIV/0!			1211.08
ANYWWLR	0	0	0	0	0	0	0	0		0	0	0	0	0	0	0	0		0	0	0	0	0	0	0	0		0	0	0	0	0	0	0	0		0	0	0	0	0	only one	#VALUE!	#VALUE!	#VALUE!	#VALUE!			0
APAAHPEGQLK	0	0	0	0	0	0	0	0		0	0	0	0	0	0	0	0		0	0	0	0	0	0	0	0		0	0	0	0	0	0	0	0		0	0	0	0	0	only one	#VALUE!	#VALUE!	#VALUE!	#VALUE!			0
APAALPALCDLLASAADPQIR	0	0	0	0	0	0	0	0		2411.47	1907.54	1660.15	1903.98	2026.54	2280.13	1613.86	1754.93		0	0	0	0	0	0	0	0		0	0	0	0	0	0	0	0		0	1684.4	0	0	1	only one	#VALUE!	#VALUE!	#VALUE!	#VALUE!			0
APAEILNGK	0	0	0	0	0	0	0	0		0	0	0	0	0	0	0	0		0	0	0	0	0	0	0	0		0	0	0	0	0	0	0	0		0	0	0	0	0	only one	#VALUE!	#VALUE!	#VALUE!	#VALUE!			0
APAHHPAAISTAK	0	0	0	0	0	0	0	0		0	0	0	0	0	0	0	0		0	0	0	0	0	0	0	0		0	0	0	0	0	0	0	0		0	0	0	0	0	only one	#VALUE!	#VALUE!	#VALUE!	#VALUE!			0
APAPLGTVADSLRASDGQLQAK	0	0	0	0	0	0	0	0		0	0	0	0	0	0	0	0		0	0	0	0	0	0	0	0		0	0	0	0	0	0	0	0		0	0	0	0	0	only one	#VALUE!	#VALUE!	#VALUE!	#VALUE!			0
APASVLPAATPR	0	0	0	0	0	0	0	0		0	0	0	0	0	0	0	0		3963.61	3696.64	3946.07	4193.39	4287.73	4186.42	4339.76	4712.58		2987.87	3261.45	2815.74	3124.05	2837.49	3113.45	3086.38	3342.94		0	0	3830.13	3124.66	2	3830.13	#DIV/0!	#DIV/0!	1	1.22577			0
APDFVFYAPR	0	0	0	0	0	0	0	0		0	0	0	0	0	0	0	0		0	0	0	0	0	0	0	0		0	0	0	0	0	0	0	0		0	0	0	0	0	only one	#VALUE!	#VALUE!	#VALUE!	#VALUE!			0
APDGYIVK	10724.3	12353.2	11804.9	12659.2	10273.9	12171.3	10333.9	11032.7		0	0	0	0	0	0	0	0		0	0	0	0	0	0	0	0		0	0	0	0	0	0	0	0		10683.3	0	0	0	1	only one	#VALUE!	#VALUE!	#VALUE!	#VALUE!			10724.3
APELLLGAK	0	0	0	0	0	0	0	0		0	0	0	0	0	0	0	0		0	0	0	0	0	0	0	0		0	0	0	0	0	0	0	0		0	0	0	0	0	only one	#VALUE!	#VALUE!	#VALUE!	#VALUE!			0
APELPNTSSSPSLK	0	0	0	0	0	0	0	0		0	0	0	0	0	0	0	0		0	0	0	0	0	0	0	0		0	0	0	0	0	0	0	0		0	0	0	0	0	only one	#VALUE!	#VALUE!	#VALUE!	#VALUE!			0
APEPEEEIEEVEESEDEGEDPALDSLSQAIAFQQAK	0	0	0	0	0	0	0	0		0	0	0	0	0	0	0	0		0	0	0	0	0	0	0	0		0	0	0	0	0	0	0	0		0	0	0	0	0	only one	#VALUE!	#VALUE!	#VALUE!	#VALUE!			0
APESDTGDEDQDQERDTVFLK	0	0	0	0	0	0	0	0		0	0	0	0	0	0	0	0		0	0	0	0	0	0	0	0		0	0	0	0	0	0	0	0		0	0	0	0	0	only one	#VALUE!	#VALUE!	#VALUE!	#VALUE!			0
APEVLPKPR	0	0	0	0	0	0	0	0		0	0	0	0	0	0	0	0		0	0	0	0	0	0	0	0		0	0	0	0	0	0	0	0		0	0	0	0	0	only one	#VALUE!	#VALUE!	#VALUE!	#VALUE!			0
APEVNLNAPDVDVHGPDWNLK	0	0	0	0	0	0	0	0		0	0	0	0	0	0	0	0		0	0	0	0	0	0	0	0		0	0	0	0	0	0	0	0		0	0	0	0	0	only one	#VALUE!	#VALUE!	#VALUE!	#VALUE!			0
APEVSQYIYQVYDSILKN	732.041	727.04	544.859	695.569	576.329	720.687	710.239	741.308		1717.15	1427.43	1476.23	1057.18	1296.58	1375.37	1242.56	1186.17		589.088	662.199	671.95	584.869	544.338	703.351	554.241	641.849		832.848	691.339	518.169	791.272	729.978	863.289	580.121	622.271		725.773	1214.37	625.643	762.094	4	1214.37	1.6732	1	1.94099	1.59346			1224.85
APEYLHR	0	0	0	0	0	0	0	0		0	0	0	0	0	0	0	0		0	0	0	0	0	0	0	0		0	0	0	0	0	0	0	0		0	0	0	0	0	only one	#VALUE!	#VALUE!	#VALUE!	#VALUE!			0
APFAAHGYGAFLTLSILDR	0	0	0	0	0	0	0	0		3910.4	3729.59	3658.91	3592.57	3482.48	3557.13	3161.95	3698.44		0	0	0	0	0	0	0	0		2339.85	2078.46	2007.24	1905.03	1580.65	1571.25	1894.76	2427.41		0	3430.19	0	2209.16	2	3430.19	#DIV/0!	1	#DIV/0!	1.55272			0
APFDLFENK	0	0	0	0	0	0	0	0		0	0	0	0	0	0	0	0		0	0	0	0	0	0	0	0		0	0	0	0	0	0	0	0		0	0	0	0	0	only one	#VALUE!	#VALUE!	#VALUE!	#VALUE!			0
APFDLFENR	0	0	0	0	0	0	0	0		0	0	0	0	0	0	0	0		0	0	0	0	0	0	0	0		0	0	0	0	0	0	0	0		0	0	0	0	0	only one	#VALUE!	#VALUE!	#VALUE!	#VALUE!			0
APGAEEYAQQDVLKK	1592.3	1834.41	1891.61	1763.22	1653.26	1377.08	1526.7	1500.06		0	0	0	0	0	0	0	0		0	0	0	0	0	0	0	0		0	0	0	0	0	0	0	0		1513.38	0	0	0	1	only one	#VALUE!	#VALUE!	#VALUE!	#VALUE!			1592.3
APGAIGPYSQAVLVDR	2322.08	2266.89	2016.17	2527.86	2064.1	1958.45	1967.84	1982.08		5076.08	3878.01	3500.63	3566.76	3321.46	3402.78	3067.82	2815.55		2397.47	2136.45	2631.19	2372.02	2279.34	2388.52	2454.48	2996.99		1585.37	1605.27	1441.54	1484.64	1373.08	1393.41	1895.55	1769.1		1974.96	2941.69	2266.96	1595.32	4	2941.69	1.48949	1	1.29763	1.84395			3458.71
APGEQTVPALNLQNAFR	0	0	0	0	0	0	0	0		0	0	0	0	0	0	0	0		3233.99	3254	3663.23	3993.12	3922.07	4256.35	3781.39	4046.62		0	0	0	0	0	0	0	0		0	0	3244	0	1	only one	#VALUE!	#VALUE!	#VALUE!	#VALUE!			0
APGFAHLAGLDK	0	0	0	0	0	0	0	0		0	0	0	0	0	0	0	0		0	0	0	0	0	0	0	0		0	0	0	0	0	0	0	0		0	0	0	0	0	only one	#VALUE!	#VALUE!	#VALUE!	#VALUE!			0
APGFAQMLK	0	0	0	0	0	0	0	0		0	0	0	0	0	0	0	0		0	0	0	0	0	0	0	0		0	0	0	0	0	0	0	0		0	0	0	0	0	only one	#VALUE!	#VALUE!	#VALUE!	#VALUE!			0
APGFGDNRK	16456.8	17458	17109.4	16149.5	14156.7	15429.5	12309.6	14484.3		5932.4	4911	5640.47	4359.06	4333.45	3919.63	3533.3	4289.52		18747.4	17020.7	19024.9	18776	21030.6	23609.8	15943.7	19399.1		3085.95	3412.94	2574.72	3072.93	3124.26	3883.93	2876.5	3339		13397	3911.41	17884	3249.45	4	17884	1.33493	4.57227	1	5.50371			21968.8
APGIIPR	0	0	0	0	0	0	0	0		0	0	0	0	0	0	0	0		0	0	0	0	0	0	0	0		0	0	0	0	0	0	0	0		0	0	0	0	0	only one	#VALUE!	#VALUE!	#VALUE!	#VALUE!			0
APGLGAFRR	0	0	0	0	0	0	0	0		0	0	0	0	0	0	0	0		0	0	0	0	0	0	0	0		0	0	0	0	0	0	0	0		0	0	0	0	0	only one	#VALUE!	#VALUE!	#VALUE!	#VALUE!			0
APGLGLVLER	0	0	0	0	0	0	0	0		0	0	0	0	0	0	0	0		0	0	0	0	0	0	0	0		0	0	0	0	0	0	0	0		0	0	0	0	0	only one	#VALUE!	#VALUE!	#VALUE!	#VALUE!			0
APGPLSK	0	0	0	0	0	0	0	0		21462	18594.7	22108.3	18392.1	17056.1	15869.8	17474.9	18413.8		20140.3	18917.1	18871.2	19600.5	19979	20488.1	19245.1	16896.1		14666.1	15959.2	11379.9	13112.9	12324.1	14470.2	13073.9	16140.5		0	17944.4	19528.7	15312.7	3	19528.7	#DIV/0!	1.08829	1	1.27533			0
APGPRDTDDDEEEPDPYGFIVQTAEIAEIAR	0	0	0	0	0	0	0	0		0	0	0	0	0	0	0	0		0	0	0	0	0	0	0	0		0	0	0	0	0	0	0	0		0	0	0	0	0	only one	#VALUE!	#VALUE!	#VALUE!	#VALUE!			0
APGQLALFSVSDK	0	0	0	0	0	0	0	0		8812.28	6996.9	8399.57	7960.26	6250.26	6389.11	7876.29	8137.67		5019.05	4469.82	4293.68	4488.44	4616.23	4812.93	4355.73	5525.16		5347.69	5040.32	3560.59	4235.74	4062.92	3797.67	3551.47	4804.93		0	8006.98	4744.44	5194.01	3	8006.98	#DIV/0!	1	1.68766	1.54158			0
APGQLALFSVSDKTGLVEFAR	0	0	0	0	0	0	0	0		0	0	0	0	0	0	0	0		0	0	0	0	0	0	0	0		0	0	0	0	0	0	0	0		0	0	0	0	0	only one	#VALUE!	#VALUE!	#VALUE!	#VALUE!			0
APGQPELWNALLAACR	0	0	0	0	0	0	0	0		0	0	0	0	0	0	0	0		0	0	0	0	0	0	0	0		0	0	0	0	0	0	0	0		0	0	0	0	0	only one	#VALUE!	#VALUE!	#VALUE!	#VALUE!			0
APGTPHSHTKPYVR	1202.48	1542.12	1673.9	1671.24	1155.58	1325.3	1354.36	1694.8		7796.44	7062.19	7003.69	6647.98	5509.86	4902.83	5689.55	6814.54		8202.8	8496.19	8736.26	9265.8	9664.64	7960.81	7773.24	8607.03		9817.23	9300.55	7773.78	9895.11	8546.39	8090.99	7868.1	10682.8		1524.58	6252.05	8349.49	9558.89	4	9558.89	6.26984	1.52892	1.14485	1			7539.37
APHLAYLR	0	0	0	0	0	0	0	0		6710.48	5488.89	5177.36	5899.19	4526.56	4327.45	4283.58	4886.89		0	0	0	0	0	0	0	0		3775.89	3544.58	3140.33	3540.9	3520.83	3411.05	3612.55	3690.75		0	4585.23	0	3660.23	2	4585.23	#DIV/0!	1	#DIV/0!	1.25272			0
APHLQLIEGK	0	0	0	0	0	0	0	0		0	0	0	0	0	0	0	0		0	0	0	0	0	0	0	0		0	0	0	0	0	0	0	0		0	0	0	0	0	only one	#VALUE!	#VALUE!	#VALUE!	#VALUE!			0
APHQVPVQSEK	0	0	0	0	0	0	0	0		0	0	0	0	0	0	0	0		0	0	0	0	0	0	0	0		0	0	0	0	0	0	0	0		0	0	0	0	0	only one	#VALUE!	#VALUE!	#VALUE!	#VALUE!			0
APHYPGIGPVDESGIPTAIR	0	0	0	0	0	0	0	0		0	0	0	0	0	0	0	0		0	0	0	0	0	0	0	0		0	0	0	0	0	0	0	0		0	0	0	0	0	only one	#VALUE!	#VALUE!	#VALUE!	#VALUE!			0
APIIAVTR	0	0	0	0	0	0	0	0		0	0	0	0	0	0	0	0		20372	18589.5	20843.4	20113.8	21302	21115.3	20937.5	22883.2		35249.1	33179.4	27790.4	31457.1	31819	30190.4	30123.5	34812.1		0	0	19480.7	34214.3	2	34214.3	#DIV/0!	#DIV/0!	1.75631	1			0
APILIATDVASR	14563.8	17513.7	15531.4	15746	15172.8	15153.9	13558.4	14438.2		30769.2	25138.3	26023	22282.1	23805.4	24107.6	23989.2	25243.1		13238.9	13308.9	11968.9	12650.4	13379.2	14145.9	14290.8	13471.3		858.563	853.851	612.031	681.561	751.24	854.579	777.29	796.842		13998.3	24616.2	13273.9	856.207	4	24616.2	1.75851	1	1.85448	28.7502			25610.6
APIRPDIVNFVHTNLR	12643.4	16338.6	14414.2	16321.7	14772.2	14201.9	13428.4	15529.2		8206.21	6378.49	7994.54	6344.1	6963.03	5670.26	6302.9	7528.26		4693.99	4343.37	4470.75	4888.24	4571.65	5103.6	5216.26	5153.73		4412.87	4509.96	3926.7	4180.33	3543.85	4185.84	3393.83	4700.18		14478.8	6915.58	4518.68	4461.41	4	14478.8	1	2.09365	3.20421	3.24534			12643.4
APKPDGPGGGPGGSHMGGNYGDDR	393.511	662.391	628.958	728.901	687.921	710.82	552.822	536.439		1869.06	1408.85	2881.89	1819.72	1424.66	1579	1732.57	2151.76		1009.5	964.428	865.932	827.721	834.669	940.569	848.37	540.818		2207.96	2020.36	1398.24	1610.95	1120.48	1259.73	1003.8	2175.45		544.63	1942.17	986.966	2114.16	4	2114.16	3.88183	1.08856	2.14208	1			1527.54
APLALER	0	0	0	0	0	0	0	0		0	0	0	0	0	0	0	0		0	0	0	0	0	0	0	0		0	0	0	0	0	0	0	0		0	0	0	0	0	only one	#VALUE!	#VALUE!	#VALUE!	#VALUE!			0
APLATGEDDDDEVPDLVENFDEASKNEAN	475.991	445.178	439.75	541.952	371.001	371.359	320.76	375.339		0	0	0	0	0	0	0	0		0	0	0	0	0	0	0	0		639.26	705.822	331.06	598.522	556.539	461.639	379.099	670.452		348.049	0	0	672.541	2	672.541	1.93231	#DIV/0!	#DIV/0!	1			919.764
APLDLDKYVEIAR	7278.88	7584.82	6552.36	6463.95	6537.39	6850.53	5574.01	5845.05		17875.5	14546.7	13198.6	14217.7	13593.2	12820.8	11712	12710.2		6490.44	6226.04	6481.9	6551.46	7391.75	7216.08	7142.43	7736.69		6318.65	6364.8	5217.71	6656.28	6227.77	6130.12	7157.3	6281.96		5709.53	12211.1	6358.24	6341.72	4	12211.1	2.13872	1	1.92052	1.92552			15567.5
APLKPYPVSPSDK	0	0	0	0	0	0	0	0		0	0	0	0	0	0	0	0		12114.9	10751.1	11424.2	10486.9	9607.86	10326.8	11038.8	9878.66		0	0	0	0	0	0	0	0		0	0	11433	0	1	only one	#VALUE!	#VALUE!	#VALUE!	#VALUE!			0
APLNVQFNSPLPGDAVK	0	0	0	0	0	0	0	0		0	0	0	0	0	0	0	0		0	0	0	0	0	0	0	0		0	0	0	0	0	0	0	0		0	0	0	0	0	only one	#VALUE!	#VALUE!	#VALUE!	#VALUE!			0
APLPLGHIK	0	0	0	0	0	0	0	0		0	0	0	0	0	0	0	0		6073.45	5611.61	5768.58	5867.38	5476.73	5690.74	6458.57	5999.39		0	0	0	0	0	0	0	0		0	0	5842.53	0	1	only one	#VALUE!	#VALUE!	#VALUE!	#VALUE!			0
APLVCLPVFVSR	0	0	0	0	0	0	0	0		0	0	0	0	0	0	0	0		0	0	0	0	0	0	0	0		0	0	0	0	0	0	0	0		0	0	0	0	0	only one	#VALUE!	#VALUE!	#VALUE!	#VALUE!			0
APLVLKD	0	0	0	0	0	0	0	0		45167.6	33904.8	36411.3	35686.7	28186.2	30903.9	29200.4	31805.8		32945.6	30440.4	28738.6	29787.1	30121.4	32009.2	33535.5	36993.9		0	0	0	0	0	0	0	0		0	30503.1	31693	0	2	31693	#DIV/0!	1.03901	1	#DIV/0!			0
APNASNLK	0	0	0	0	0	0	0	0		0	0	0	0	0	0	0	0		0	0	0	0	0	0	0	0		0	0	0	0	0	0	0	0		0	0	0	0	0	only one	#VALUE!	#VALUE!	#VALUE!	#VALUE!			0
APNDFKLQDFNVGDYIEAVLDR	0	0	0	0	0	0	0	0		2931.45	2649.68	1168.06	1865.7	2561.19	2401.8	1223.08	1118.69		0	0	0	0	0	0	0	0		878.02	1250.16	1980.02	1896.34	1888.86	1707.06	2178.77	939.403		0	1170.89	0	1064.09	2	1170.89	#DIV/0!	1	#DIV/0!	1.10036			0
APNTPDILEIEFK	0	0	0	0	0	0	0	0		0	0	0	0	0	0	0	0		0	0	0	0	0	0	0	0		0	0	0	0	0	0	0	0		0	0	0	0	0	only one	#VALUE!	#VALUE!	#VALUE!	#VALUE!			0
APNTPDILEIEFKK	0	0	0	0	0	0	0	0		0	0	0	0	0	0	0	0		0	0	0	0	0	0	0	0		0	0	0	0	0	0	0	0		0	0	0	0	0	only one	#VALUE!	#VALUE!	#VALUE!	#VALUE!			0
APPAPGPASGGSGEVDELFDVK	2423.04	2691.14	2414.65	2843.79	2947.34	2561.37	2231.66	2547.21		0	0	0	0	0	0	0	0		0	0	0	0	0	0	0	0		0	0	0	0	0	0	0	0		2389.43	0	0	0	1	only one	#VALUE!	#VALUE!	#VALUE!	#VALUE!			2423.04
APPARPVK	19669.9	23079.1	24095.9	22783.5	20256.5	19397.7	17689.4	19436.8		23810.3	18553.5	21143.1	18664.4	16680.8	15754.8	14724.2	17245.1		21671.3	19772.4	22271.3	23668.8	22486.9	25920.4	18285.3	21529.1		24539.2	23476	21362.6	23573.9	19889.2	25395.8	21046.6	24234.9		18563.1	15984.6	20721.9	24007.6	4	24007.6	1.2933	1.50192	1.15856	1			25439
APPCEYKDWLTK	17247.5	27398.3	26395.4	26309.6	20579.2	21279.8	19645.3	23464.6		40146.9	36740.9	43043.3	33000.5	26736.1	27113.1	32663.7	37140.4		23927.8	23466.3	21008.7	18071.1	18412.5	18778.6	22867.3	21778.2		24263.5	24379.8	16041.3	16415.8	14843.1	15455.1	13284	21659.3		21555	34902	23697	24321.7	4	34902	1.61921	1	1.47284	1.43502			27927.3
APPDGWELIEPTLDELDQK	0	0	0	0	0	0	0	0		0	0	0	0	0	0	0	0		0	0	0	0	0	0	0	0		0	0	0	0	0	0	0	0		0	0	0	0	0	only one	#VALUE!	#VALUE!	#VALUE!	#VALUE!			0
APPWVPAMGFTLAPSLGCFVGSR	1062.83	1351.83	1109.2	866.502	1148.63	1202.07	1131.09	1150.86		1519.63	1197.16	1069.11	1347.44	1253.72	1142.44	1038.01	1096.96		1067.93	1011.9	875.431	1098.64	1107.81	1146.48	1379.66	1154.78		1478.48	1850.76	1306.06	999.429	1445.15	1364.82	1440.95	1506.62		1140.98	1067.49	1039.91	1664.62	4	1664.62	1.45894	1.55938	1.60073	1			1550.61
APQCLGK	0	0	0	0	0	0	0	0		0	0	0	0	0	0	0	0		47281.9	42104.9	39737.1	35949.9	41770.6	44496.4	39585.9	37721.5		37821	36596	23518.4	24916.3	25759.2	31330.9	24663.7	38431.5		0	0	44693.4	37208.5	2	44693.4	#DIV/0!	#DIV/0!	1	1.20116			0
APQETYADIGGLDNQIQEIK	3309.05	4983.69	4489.07	4965.42	3943.61	4288.33	4119.35	4209.7		0	0	0	0	0	0	0	0		0	0	0	0	0	0	0	0		0	0	0	0	0	0	0	0		4164.52	0	0	0	1	only one	#VALUE!	#VALUE!	#VALUE!	#VALUE!			3309.05
APQLVGQFIAR	0	0	0	0	0	0	0	0		0	0	0	0	0	0	0	0		0	0	0	0	0	0	0	0		0	0	0	0	0	0	0	0		0	0	0	0	0	only one	#VALUE!	#VALUE!	#VALUE!	#VALUE!			0
APQQQPPPQQPPPPQPPPQQPPPPPSYSPAR	0	0	0	0	0	0	0	0		0	0	0	0	0	0	0	0		0	0	0	0	0	0	0	0		0	0	0	0	0	0	0	0		0	0	0	0	0	only one	#VALUE!	#VALUE!	#VALUE!	#VALUE!			0
APQTSSSPPPVR	0	0	0	0	0	0	0	0		0	0	0	0	0	0	0	0		0	0	0	0	0	0	0	0		0	0	0	0	0	0	0	0		0	0	0	0	0	only one	#VALUE!	#VALUE!	#VALUE!	#VALUE!			0
APQVVAEAAK	4098.56	4439.56	4416.84	4298.45	3399.48	4292.49	3460.34	3960.87		9608.53	8832.46	9640.55	7669.41	7620.66	7398.93	7005.63	8401.9		4799.61	5493.08	5672.62	5267.13	5208.31	5200.01	6073.03	5089.47		6155.24	5420.09	5131.62	5543.96	4734.51	5636.95	4771.08	6168.91		3710.61	7703.77	5146.34	5787.66	4	7703.77	2.07615	1	1.49694	1.33107			8509.21
APRPTRPDK	0	0	0	0	0	0	0	0		16187.6	14285.9	13952.2	13960.9	12704	10899.7	10625.2	12972.8		505.792	392.93	375.8	586.521	456.139	454.309	474.831	350.15		15133.9	14943.2	13512.4	15766.8	13467.6	14128.3	13425.6	14889.4		0	11799	449.361	15038.6	3	15038.6	#DIV/0!	1.27456	33.4665	1			0
APSDLYQIILK	0	0	0	0	0	0	0	0		0	0	0	0	0	0	0	0		0	0	0	0	0	0	0	0		0	0	0	0	0	0	0	0		0	0	0	0	0	only one	#VALUE!	#VALUE!	#VALUE!	#VALUE!			0
APSDSSLGTPSDGRPELR	0	0	0	0	0	0	0	0		0	0	0	0	0	0	0	0		0	0	0	0	0	0	0	0		0	0	0	0	0	0	0	0		0	0	0	0	0	only one	#VALUE!	#VALUE!	#VALUE!	#VALUE!			0
APSGRDEPCLLK	0	0	0	0	0	0	0	0		36955.5	30486.9	35528.8	30639.4	26109.7	25157.5	28892.4	32663.7		21090.4	19389.7	19177.1	17709.1	18449.6	19426	18254.9	18652.7		0	0	0	0	0	0	0	0		0	30778	20240	0	2	30778	#DIV/0!	1	1.52065	#DIV/0!			0
APSHSESALNNDSK	0	0	0	0	0	0	0	0		1833.14	1461.16	1292.46	1264.37	1381.86	1323.92	1479.81	1273.34		0	0	0	0	0	0	0	0		906.737	862.099	1004.5	983.942	686.968	844.568	737.69	1091.5		0	1376.58	0	884.418	2	1376.58	#DIV/0!	1	#DIV/0!	1.55648			0
APSIIFIDELDAIGTK	0	0	0	0	0	0	0	0		0	0	0	0	0	0	0	0		0	0	0	0	0	0	0	0		0	0	0	0	0	0	0	0		0	0	0	0	0	only one	#VALUE!	#VALUE!	#VALUE!	#VALUE!			0
APSPEKAEEESER	0	0	0	0	0	0	0	0		4250.45	3262.81	1880.37	2963.32	2852.48	3837.63	2697.11	2983.73		0	0	0	0	0	0	0	0		2596.23	2548.27	3239.82	2519.46	2196.97	1628.58	2728.51	2659.06		0	2840.42	0	2572.25	2	2840.42	#DIV/0!	1	#DIV/0!	1.10426			0
APSPPLSQVFQTR	0	0	0	0	0	0	0	0		0	0	0	0	0	0	0	0		0	0	0	0	0	0	0	0		0	0	0	0	0	0	0	0		0	0	0	0	0	only one	#VALUE!	#VALUE!	#VALUE!	#VALUE!			0
APSPTGPALISGASPVHCAADGTVELK	0	0	0	0	0	0	0	0		0	0	0	0	0	0	0	0		0	0	0	0	0	0	0	0		0	0	0	0	0	0	0	0		0	0	0	0	0	only one	#VALUE!	#VALUE!	#VALUE!	#VALUE!			0
APSQVSISASPR	0	0	0	0	0	0	0	0		0	0	0	0	0	0	0	0		0	0	0	0	0	0	0	0		0	0	0	0	0	0	0	0		0	0	0	0	0	only one	#VALUE!	#VALUE!	#VALUE!	#VALUE!			0
APSRQDVYGPQPQVR	0	0	0	0	0	0	0	0		0	0	0	0	0	0	0	0		0	0	0	0	0	0	0	0		0	0	0	0	0	0	0	0		0	0	0	0	0	only one	#VALUE!	#VALUE!	#VALUE!	#VALUE!			0
APSTPLLTVR	0	0	0	0	0	0	0	0		0	0	0	0	0	0	0	0		0	0	0	0	0	0	0	0		0	0	0	0	0	0	0	0		0	0	0	0	0	only one	#VALUE!	#VALUE!	#VALUE!	#VALUE!			0
APSVPAAEPEYPK	958.171	952.259	1027.41	1050.53	998.432	975.501	955.949	848.452		0	0	0	0	0	0	0	0		0	0	0	0	0	0	0	0		1401.64	1352.3	1297.66	1292.99	1362.18	1332.94	1483.82	1415.41		902.201	0	0	1376.97	2	1376.97	1.52623	#DIV/0!	#DIV/0!	1			1462.39
APSYSGLSMVSGVK	0	0	0	0	0	0	0	0		0	0	0	0	0	0	0	0		0	0	0	0	0	0	0	0		0	0	0	0	0	0	0	0		0	0	0	0	0	only one	#VALUE!	#VALUE!	#VALUE!	#VALUE!			0
APTIVGK	0	0	0	0	0	0	0	0		0	0	0	0	0	0	0	0		0	0	0	0	0	0	0	0		0	0	0	0	0	0	0	0		0	0	0	0	0	only one	#VALUE!	#VALUE!	#VALUE!	#VALUE!			0
APTTVEDRVGDSTPVSEKPVSAAVDANASESP	0	0	0	0	0	0	0	0		0	0	0	0	0	0	0	0		0	0	0	0	0	0	0	0		0	0	0	0	0	0	0	0		0	0	0	0	0	only one	#VALUE!	#VALUE!	#VALUE!	#VALUE!			0
APVAGTCYQAEWDDYVPK	5718.02	8050.71	6427.76	8123.58	7472.11	8238.69	6393.1	6628.19		11057.2	8536.33	8278.77	9128.11	6855.28	7699.24	7921.18	8877.27		6155.67	5596.46	5785	4825.96	4913.04	5183.1	5149.44	5387.13		6440.69	6833.46	4434.02	5290.54	4160.38	4331.65	4673.22	5930.75		6510.65	8399.22	5876.07	6637.07	4	8399.22	1.29008	1	1.4294	1.2655			7376.68
APVDFGYVGIDSILEQMR	0	0	0	0	0	0	0	0		0	0	0	0	0	0	0	0		0	0	0	0	0	0	0	0		0	0	0	0	0	0	0	0		0	0	0	0	0	only one	#VALUE!	#VALUE!	#VALUE!	#VALUE!			0
APVIFSHSSAYSVCASR	3443.83	3398.54	3558.86	3299.66	3643.48	3464.18	3035.88	3453.64		0	0	0	0	0	0	0	0		0	0	0	0	0	0	0	0		0	0	0	0	0	0	0	0		3244.76	0	0	0	1	only one	#VALUE!	#VALUE!	#VALUE!	#VALUE!			3443.83
APVILGSPDDVLEFLK	939.227	1411.78	1180.68	1106.59	1282.46	1225.62	1092.56	981.987		5176.64	4078.72	4580.22	3681.05	3227.5	3976.55	3528.65	3681.81		1654.18	1653.61	1655.56	1568.42	1569.29	1752.99	1652.35	1927.75		0	0	0	0	0	0	0	0		1037.27	3605.23	1653.89	0	3	3605.23	3.47568	1	2.17984	#DIV/0!			3264.45
APVLFNK	0	0	0	0	0	0	0	0		0	0	0	0	0	0	0	0		0	0	0	0	0	0	0	0		0	0	0	0	0	0	0	0		0	0	0	0	0	only one	#VALUE!	#VALUE!	#VALUE!	#VALUE!			0
APVPASELLASGVLSR	3937.87	4259	4205.9	4294.58	4231.05	4422.97	4321.15	4326.55		11773.9	10300.3	9925.33	9146.47	9785.3	9332.19	9247.84	9647.91		0	0	0	0	0	0	0	0		2171.23	1956.96	1959.68	2185.73	2306.52	2028.93	2049.14	2189.98		4323.85	9447.87	0	2064.1	3	9447.87	2.18506	1	#DIV/0!	4.57724			8604.49
APVPEPGLDLSLSPRPDSPQPR	0	0	0	0	0	0	0	0		0	0	0	0	0	0	0	0		0	0	0	0	0	0	0	0		0	0	0	0	0	0	0	0		0	0	0	0	0	only one	#VALUE!	#VALUE!	#VALUE!	#VALUE!			0
APVPGTPDSLSSGSSR	0	0	0	0	0	0	0	0		0	0	0	0	0	0	0	0		2169.13	2130.83	2334.18	2217.16	1908.34	2759.52	2263.12	2026.96		0	0	0	0	0	0	0	0		0	0	2149.98	0	1	only one	#VALUE!	#VALUE!	#VALUE!	#VALUE!			0
APVPSATK	0	0	0	0	0	0	0	0		0	0	0	0	0	0	0	0		0	0	0	0	0	0	0	0		0	0	0	0	0	0	0	0		0	0	0	0	0	only one	#VALUE!	#VALUE!	#VALUE!	#VALUE!			0
APVPSTCSSTFPEELSPPSHQAK	0	0	0	0	0	0	0	0		0	0	0	0	0	0	0	0		0	0	0	0	0	0	0	0		0	0	0	0	0	0	0	0		0	0	0	0	0	only one	#VALUE!	#VALUE!	#VALUE!	#VALUE!			0
APVPTGEVYFADSFDR	2363.16	3116.48	2521.38	3185.71	2475.84	2402.63	2669.59	2653.9		3510.35	2858.22	3138.81	2849.71	2542.8	2445.65	3229.06	3571.22		0	0	0	0	0	0	0	0		2882.89	3098.38	2113.77	2154.44	2400.97	2050.13	2009.05	2627.73		2661.74	3400.14	0	2990.64	3	3400.14	1.27741	1	#DIV/0!	1.13693			3018.72
APVPTGEVYFADSFDRGTLSGWILSK	0	0	0	0	0	0	0	0		4897.06	3681.56	2022.75	3122.53	2869.73	2822.78	2186.19	2221.93		3084.24	2740.65	3141.64	3999.77	3712.82	3508.41	2561.02	4926.34		1200.82	1629.71	2391.33	2447.34	2802.5	2511.96	2693.75	1520.68		0	2204.06	2912.44	1415.26	3	2912.44	#DIV/0!	1.3214	1	2.05788			0
APVSSTESVIQSNTPTPPPSQPLNETAEEESR	0	0	0	0	0	0	0	0		0	0	0	0	0	0	0	0		0	0	0	0	0	0	0	0		0	0	0	0	0	0	0	0		0	0	0	0	0	only one	#VALUE!	#VALUE!	#VALUE!	#VALUE!			0
APWCETIVGAFSLPDQYSPR	0	0	0	0	0	0	0	0		0	0	0	0	0	0	0	0		0	0	0	0	0	0	0	0		0	0	0	0	0	0	0	0		0	0	0	0	0	only one	#VALUE!	#VALUE!	#VALUE!	#VALUE!			0
APWCYTTNSEVR	844.592	1809.78	2024.15	1493.11	1313.59	1791.06	1354.74	1563.65		2459.25	2265.95	3354.77	1989.51	1687.42	2179.07	2717.19	3032.31		2002.66	1946.95	1931.76	1611.07	1379.28	1468.47	2056.25	1247.74		2242.98	2407.13	1394.28	1181.99	1126.87	1243.68	1049.07	1894.5		1459.19	2874.75	1974.8	2325.06	4	2874.75	1.97009	1	1.45571	1.23642			1663.92
APWELLELR	0	0	0	0	0	0	0	0		0	0	0	0	0	0	0	0		0	0	0	0	0	0	0	0		0	0	0	0	0	0	0	0		0	0	0	0	0	only one	#VALUE!	#VALUE!	#VALUE!	#VALUE!			0
APYANTK	4753.58	6852.91	5894.28	6558.73	5631.88	5214.45	4851.11	5764.58		9392.54	7727.57	8155.74	6982.36	7141.94	5901.23	7234.11	7472.11		8417.64	7665.16	7847.41	8409.47	8440.43	7819.17	7181.15	7354.95		6490.89	6290.24	4547	4695.62	4774.39	5422.34	4897.06	6387.34		5307.85	7353.11	8041.4	6390.57	4	8041.4	1.515	1.09361	1	1.25832			7201.69
APYANTKR	0	0	0	0	0	0	0	0		0	0	0	0	0	0	0	0		0	0	0	0	0	0	0	0		0	0	0	0	0	0	0	0		0	0	0	0	0	only one	#VALUE!	#VALUE!	#VALUE!	#VALUE!			0
AQAAAPASVPAQAPK	8466.21	9433.65	9367.84	9126.21	9260.02	9387.34	7971.3	8252.98		20526.5	18456	17801.4	17053.7	17347	15771.1	15692.6	17870.6		2382.57	2836.31	2720.96	2873.71	2616.1	2786.62	2964.14	2717.94		11104.8	11622.2	10510.2	11104.1	10642.1	10768.3	10597.2	12353.2		8112.14	16781.6	2609.44	11363.5	4	16781.6	2.0687	1	6.43112	1.4768			17514.1
AQAALAVNISAAR	0	0	0	0	0	0	0	0		11234.9	10100.9	10323.9	9254.89	9625.19	8681.93	8663.89	9184.59		7644.47	7308.7	7864.29	7266.78	6497.19	7838.71	7469	7123.65		0	0	0	0	0	0	0	0		0	8924.24	7476.59	0	2	8924.24	#DIV/0!	1	1.19363	#DIV/0!			0
AQAALQAVNSVQSGNLALAASAAAVDAGMAMAGQSPVLR	68.0069	132.01	30.755	99.408	136.84	172.75	218.19	83.1728		303.02	129.37	252.659	346.901	270.45	361.329	259.309	114.76		260.269	79.3468	46.828	90.1222	228.44	108.06	182.41	102.29		117.77	110.27	145.07	222.42	171.951	29.4701	207.559	111.2		150.681	187.035	169.808	114.02	4	187.035	1.24126	1	1.10145	1.64037			84.4143
AQADLAYQLQVAK	0	0	0	0	0	0	0	0		0	0	0	0	0	0	0	0		0	0	0	0	0	0	0	0		0	0	0	0	0	0	0	0		0	0	0	0	0	only one	#VALUE!	#VALUE!	#VALUE!	#VALUE!			0
AQAEAQQPTFDALRDELR	4732.87	5608.11	5847.89	5980.71	5290.18	5577.49	4872.68	5600.73		11029.7	8841.65	9371.08	8106.71	8782.4	8890.2	8278.77	9183.32		0	0	0	0	0	0	0	0		6332.68	6220.87	5190.29	6210.1	5625.63	5468.39	5282.12	6200.2		5236.71	8731.04	0	6276.77	3	8731.04	1.66728	1	#DIV/0!	1.39101			7891.01
AQAELENVSGALNEAESK	6856.71	6719.32	7038.24	6191.19	6270.65	5713.27	5683.64	6298.53		12968.3	10711.7	10291	9260.02	9640.55	9627.2	8425.81	8879.73		5763.78	5509.1	6270.22	5825.64	6026.9	7013.41	5777.78	6435.34		3950.72	4523.74	3606.04	3924.79	4229.29	4042.69	3828.86	4028.42		5991.09	8652.77	5636.44	4237.23	4	8652.77	1.44427	1	1.53515	2.04208			9902.96
AQAELVGTADEATR	1176.43	1704.93	1490.93	1635.26	1450.06	1456.81	1428.71	1395.73		3154.95	2472.23	3323.53	2628.46	1914.83	2134.53	3031.68	2885.29		2742.74	2524.36	2298.86	2412.31	1826.54	1928.55	3123.4	1867.12		0	0	0	0	0	0	0	0		1412.22	2958.48	2633.55	0	3	2958.48	2.09492	1	1.12338	#DIV/0!			2464.52
AQAELVGTADEATRAEIQIR	3975.17	3800.57	3535.99	3362.69	3434.3	4133.65	3849.89	3815.09		6853.86	5615.12	4807.93	4178.3	5255.46	5594.91	4813.26	4630.33		4409.5	3813.76	3584.86	3848.82	4611.12	4738.45	3651.06	4638.68		3113.02	3142.51	2720.77	3103.76	3166.78	3990.35	3547.53	2782.18		3832.49	4721.8	4111.63	3127.76	4	4721.8	1.23205	1	1.1484	1.50964			4897.59
AQAGEGVRPSPMQLELR	0	0	0	0	0	0	0	0		0	0	0	0	0	0	0	0		0	0	0	0	0	0	0	0		0	0	0	0	0	0	0	0		0	0	0	0	0	only one	#VALUE!	#VALUE!	#VALUE!	#VALUE!			0
AQALVQYLEEPLTQVAAS	0	0	0	0	0	0	0	0		0	0	0	0	0	0	0	0		404	297.309	357.51	291.191	354.34	420.269	299.11	319.781		282.74	442.229	322.43	367.441	281.141	408.12	255.35	313.511		0	0	350.654	362.484	2	362.484	#DIV/0!	#DIV/0!	1.03374	1			0
AQAVHPGYGFLSENKEFAR	0	0	0	0	0	0	0	0		0	0	0	0	0	0	0	0		0	0	0	0	0	0	0	0		0	0	0	0	0	0	0	0		0	0	0	0	0	only one	#VALUE!	#VALUE!	#VALUE!	#VALUE!			0
AQAVSEEEEEEEGKSSSPK	0	0	0	0	0	0	0	0		0	0	0	0	0	0	0	0		0	0	0	0	0	0	0	0		0	0	0	0	0	0	0	0		0	0	0	0	0	only one	#VALUE!	#VALUE!	#VALUE!	#VALUE!			0
AQAWCYSK	0	0	0	0	0	0	0	0		27919.8	24037.5	25241.3	22905.4	14379.2	15524.9	19374.9	21645.8		0	0	0	0	0	0	0	0		0	0	0	0	0	0	0	0		0	20510.3	0	0	1	only one	#VALUE!	#VALUE!	#VALUE!	#VALUE!			0
AQAYQTGKDISTNYYASQK	0	0	0	0	0	0	0	0		0	0	0	0	0	0	0	0		1652	1850.24	3174.25	3240.5	1968.66	2092.34	1477.87	3487.55		2251.86	2217.93	3968.01	4833.99	2161.77	2305.08	3785.32	1542.33		0	0	1751.12	2234.9	2	2234.9	#DIV/0!	#DIV/0!	1.27626	1			0
AQCEDDLAEK	0	0	0	0	0	0	0	0		1559.32	1178.47	1684.61	1164.18	1350.9	1224.1	1103.9	1367.1		0	0	0	0	0	0	0	0		0	0	0	0	0	0	0	0		0	1235.5	0	0	1	only one	#VALUE!	#VALUE!	#VALUE!	#VALUE!			0
AQDEIPALSVSRPQTGLSFLGPEPEDLEDLYSR	630.56	643.27	487.69	394.461	228.421	535.328	368.541	408.919		0	0	0	0	0	0	0	0		688.241	492.469	601.229	625.35	529.751	486.93	642.931	448.611		953.712	750.99	798.982	550.981	511.191	507.509	932.752	581.808		388.73	0	590.355	852.351	3	852.351	2.19266	#DIV/0!	1.44379	1			1382.6
AQDIEAGDGTTSVVIIAGSLLDSCTK	586.57	804.222	506.729	730.991	592.479	801.94	799.969	967.683		1405.63	1103.52	1221.98	1202.32	1270.43	1149.99	1366.53	1635.26		719.899	741.792	532.53	434.391	705.43	594.429	552.201	630.722		2046.44	2092.48	887.172	803.292	1165.8	1141.49	1084.71	1394.18		883.826	1500.89	730.845	2069.46	4	2069.46	2.34148	1.37882	2.8316	1			1373.44
AQDIQCGLQSR	0	0	0	0	0	0	0	0		0	0	0	0	0	0	0	0		0	0	0	0	0	0	0	0		0	0	0	0	0	0	0	0		0	0	0	0	0	only one	#VALUE!	#VALUE!	#VALUE!	#VALUE!			0
AQDITLPHLCSVLLAFAR	1354.36	992.911	948.261	938.401	1201.07	1071.71	976.002	1030.19		0	0	0	0	0	0	0	0		0	0	0	0	0	0	0	0		0	0	0	0	0	0	0	0		1003.1	0	0	0	1	only one	#VALUE!	#VALUE!	#VALUE!	#VALUE!			1354.36
AQDPSEVLTMLTNETGFEISSSDATVK	1150.7	1079.61	1159.51	1421.9	916.233	1137.93	1248.52	936.237		2037.66	1857.05	1845.51	1495.59	1760.78	1710.85	1718.82	1706.23		870.952	1008.9	965.733	1122.89	877.132	1222.4	759.728	935.867		1206.57	1452.58	1097.72	1302.53	1440.35	1619.58	1410.02	1196.16		1092.38	1712.53	939.927	1329.58	4	1712.53	1.56771	1	1.82198	1.28802			1803.96
AQEALDAVSTLEEGHAQYLTSLADASALVAALTR	316.871	229.75	316.41	400.001	222.43	190.56	201.4	297.41		0	0	0	0	0	0	0	0		0	0	0	0	0	0	0	0		112.99	261.129	77.8702	115.05	196.72	60.4751	26.114	175.07		249.405	0	0	187.06	2	249.405	1	#DIV/0!	#DIV/0!	1.33329			316.871
AQEALSHTEQSK	0	0	0	0	0	0	0	0		0	0	0	0	0	0	0	0		0	0	0	0	0	0	0	0		0	0	0	0	0	0	0	0		0	0	0	0	0	only one	#VALUE!	#VALUE!	#VALUE!	#VALUE!			0
AQEAPGQAEPPAAAEVQGAGNENEPR	229.89	131.29	176.559	225.729	236.17	201.189	88.1971	118.68		0	0	0	0	0	0	0	0		0	0	0	0	0	0	0	0		236.56	319.941	270.07	320.04	326.91	217.91	275.819	279.12		103.438	0	0	278.25	2	278.25	2.69001	#DIV/0!	#DIV/0!	1			618.406
AQEDDLKWVEENVPSSVTDVALPALLDSDEER	0	0	0	0	0	0	0	0		0	0	0	0	0	0	0	0		0	0	0	0	0	0	0	0		0	0	0	0	0	0	0	0		0	0	0	0	0	only one	#VALUE!	#VALUE!	#VALUE!	#VALUE!			0
AQEEAERLEADR	0	0	0	0	0	0	0	0		0	0	0	0	0	0	0	0		0	0	0	0	0	0	0	0		363.59	418.981	307.849	522.11	402.68	308.319	346.389	321.72		0	0	0	391.286	1	only one	#VALUE!	#VALUE!	#VALUE!	#VALUE!			0
AQEIDRSNEFK	0	0	0	0	0	0	0	0		0	0	0	0	0	0	0	0		0	0	0	0	0	0	0	0		0	0	0	0	0	0	0	0		0	0	0	0	0	only one	#VALUE!	#VALUE!	#VALUE!	#VALUE!			0
AQELGHSQSALASAQR	0	0	0	0	0	0	0	0		0	0	0	0	0	0	0	0		0	0	0	0	0	0	0	0		0	0	0	0	0	0	0	0		0	0	0	0	0	only one	#VALUE!	#VALUE!	#VALUE!	#VALUE!			0
AQELGVLQDYLLALTTDDHLLR	0	0	0	0	0	0	0	0		0	0	0	0	0	0	0	0		0	0	0	0	0	0	0	0		0	0	0	0	0	0	0	0		0	0	0	0	0	only one	#VALUE!	#VALUE!	#VALUE!	#VALUE!			0
AQENYEGSEEVSPPQTKDQ	0	0	0	0	0	0	0	0		0	0	0	0	0	0	0	0		0	0	0	0	0	0	0	0		0	0	0	0	0	0	0	0		0	0	0	0	0	only one	#VALUE!	#VALUE!	#VALUE!	#VALUE!			0
AQEPESGLSEETQVK	3112.16	2978.77	3191.9	2686.66	2682.94	2615.37	3027.69	3032.73		6039.03	5282.12	5043.82	5116	5705.35	4632.26	5202.54	4719.77		4698.55	5135.9	5659.66	5537.81	5064.84	6276.74	5340.65	5827.66		4189.61	3998.93	3717.46	4162.11	4200.66	4423.58	4023.4	4263.14		3030.21	4961.15	4917.22	4094.27	4	4961.15	1.63723	1	1.00893	1.21173			5095.33
AQEPSAAIPK	2692.82	2737.23	2625.18	2735.14	2365.45	2589.93	1939.94	2386.86		6339.27	4861.55	4689.77	4766.45	4711.27	4706.7	3987.59	4164.71		3819.58	3490.21	3756.31	3970.49	3344.33	4258.71	3207.43	4108.8		3385.38	3061.24	3064.64	3873.17	3012.61	3088.09	2777.36	3318.69		2163.4	4076.15	3654.9	3223.31	4	4076.15	1.88414	1	1.11526	1.26459			5073.63
AQFAQPEILIGTIPGAGGTQR	0	0	0	0	0	0	0	0		10986.9	8481.48	6471.12	6743.12	7892.14	7473.66	6101.72	6662.28		4208.82	4431.26	5315.17	5082.77	4669.33	5015.58	4125.63	5449.47		3695.36	3441.21	3360.36	4172.8	3797.41	3629.11	3635.91	3129.9		0	6382	4320.04	3568.29	3	6382	#DIV/0!	1	1.4773	1.78853			0
AQFEGIVTDLIR	6669.67	7944.28	8758.09	6845.31	6688.65	7502.73	6838.67	7020.22		17997.4	15260.3	18441.9	13695.4	13380.1	14411.2	13922.2	14736.4		9698.19	8722.95	8399.57	8335.19	8859.44	10376.3	10047.2	9901.28		18314.5	18550.9	13492.8	14234.5	13331	15798.5	13133.8	17796.4		6929.44	14329.3	9210.57	18432.7	4	18432.7	2.66005	1.28636	2.00126	1			17741.7
AQFEGIVTDLIRR	4721.73	4046.05	3570.47	3774.58	3593.07	3639.44	3265.07	4001.43		8371.67	7085.24	6105.1	5610.84	6052.02	6343.66	4638.68	4974.03		3472.84	3575.92	4007.81	4425.73	4546.06	4087.49	3271.19	4603.13		2585.27	2680.53	2805.81	2881.69	3128.6	3188.14	3119.5	2629.19		3633.25	4806.36	3524.38	2632.9	4	4806.36	1.32288	1	1.36375	1.8255			6246.28
AQFEQLK	0	0	0	0	0	0	0	0		0	0	0	0	0	0	0	0		0	0	0	0	0	0	0	0		0	0	0	0	0	0	0	0		0	0	0	0	0	only one	#VALUE!	#VALUE!	#VALUE!	#VALUE!			0
AQFEQLKDGK	0	0	0	0	0	0	0	0		0	0	0	0	0	0	0	0		14858.5	14433.2	17224.8	16662.3	16421.5	16524.3	14287.8	18337.4		0	0	0	0	0	0	0	0		0	0	14645.8	0	1	only one	#VALUE!	#VALUE!	#VALUE!	#VALUE!			0
AQFLVEK	0	0	0	0	0	0	0	0		0	0	0	0	0	0	0	0		29226.7	26890.3	27723.1	27271.4	25510.4	30664.9	26562.4	26828.9		39671.1	40665	31474.6	33991.8	30356.1	35136.9	30188.3	36313		0	0	28058.5	40168	2	40168	#DIV/0!	#DIV/0!	1.43158	1			0
AQFVPLPVSVSVEFAVAATDCIAK	0	0	0	0	0	0	0	0		0	0	0	0	0	0	0	0		0	0	0	0	0	0	0	0		0	0	0	0	0	0	0	0		0	0	0	0	0	only one	#VALUE!	#VALUE!	#VALUE!	#VALUE!			0
AQGAVTGKPR	0	0	0	0	0	0	0	0		0	0	0	0	0	0	0	0		0	0	0	0	0	0	0	0		0	0	0	0	0	0	0	0		0	0	0	0	0	only one	#VALUE!	#VALUE!	#VALUE!	#VALUE!			0
AQGEKPLAGAK	0	0	0	0	0	0	0	0		0	0	0	0	0	0	0	0		0	0	0	0	0	0	0	0		0	0	0	0	0	0	0	0		0	0	0	0	0	only one	#VALUE!	#VALUE!	#VALUE!	#VALUE!			0
AQGEPVAGHESPKIPYEK	0	0	0	0	0	0	0	0		0	0	0	0	0	0	0	0		0	0	0	0	0	0	0	0		0	0	0	0	0	0	0	0		0	0	0	0	0	only one	#VALUE!	#VALUE!	#VALUE!	#VALUE!			0
AQGPDGGLTASTYSYLGGFDSSSNVLAGQLR	305.031	330.659	325.4	229.49	231.099	379.419	365.919	410.89		840.62	636.74	627.56	394.59	820.119	579.518	654.41	904.189		410.859	336.31	433.561	418.891	297.19	307.7	483.64	529.832		217.08	338.791	479.501	523.451	296.7	408.42	477.63	399.14		388.405	779.299	373.585	277.935	4	779.299	2.00641	1	2.086	2.80389			612.016
AQGPQQQPGSEGPSYAK	1391.67	1784.25	1587.9	1366.43	1316.32	1220.37	1218.09	1399.5		0	0	0	0	0	0	0	0		2023.87	1684.96	1690.69	2192.56	2027.94	2009.89	2090.74	1817.45		2198.04	2347.65	1806.77	1911.65	1746.56	1713.7	1775.49	2069.55		1308.79	0	1854.42	2272.84	3	2272.84	1.73659	#DIV/0!	1.22564	1			2416.76
AQGVRSPLLR	0	0	0	0	0	0	0	0		0	0	0	0	0	0	0	0		0	0	0	0	0	0	0	0		0	0	0	0	0	0	0	0		0	0	0	0	0	only one	#VALUE!	#VALUE!	#VALUE!	#VALUE!			0
AQGWQGLK	0	0	0	0	0	0	0	0		0	0	0	0	0	0	0	0		0	0	0	0	0	0	0	0		0	0	0	0	0	0	0	0		0	0	0	0	0	only one	#VALUE!	#VALUE!	#VALUE!	#VALUE!			0
AQHEDQVEQYKK	5674.19	5903.28	7452.97	6287.19	5048.36	4872.34	4676.78	4950.99		35374	31722.1	37440.2	28486.7	24256.8	21297.6	21602.3	26104.3		12416.8	11141.8	13775.3	13500.3	14504.4	16095.8	11151.9	12152.8		19486.7	18433	18481.6	18398.5	17363.9	22635.5	17971.2	17441.1		4813.88	23853.3	11779.3	18959.8	4	23853.3	4.95511	1	2.02502	1.2581			28116.3
AQHIVPCTISQLLSATLVDEVFR	0	0	0	0	0	0	0	0		0	0	0	0	0	0	0	0		0	0	0	0	0	0	0	0		0	0	0	0	0	0	0	0		0	0	0	0	0	only one	#VALUE!	#VALUE!	#VALUE!	#VALUE!			0
AQHPNIVTVR	0	0	0	0	0	0	0	0		0	0	0	0	0	0	0	0		0	0	0	0	0	0	0	0		0	0	0	0	0	0	0	0		0	0	0	0	0	only one	#VALUE!	#VALUE!	#VALUE!	#VALUE!			0
AQHQLGEFK	0	0	0	0	0	0	0	0		0	0	0	0	0	0	0	0		0	0	0	0	0	0	0	0		0	0	0	0	0	0	0	0		0	0	0	0	0	only one	#VALUE!	#VALUE!	#VALUE!	#VALUE!			0
AQHQQALSSLELLNVLFR	0	0	0	0	0	0	0	0		3356.17	2677.93	2407.63	2770.25	3001.15	2811.26	2278.71	2737.42		0	0	0	0	0	0	0	0		0	0	0	0	0	0	0	0		0	2508.06	0	0	1	only one	#VALUE!	#VALUE!	#VALUE!	#VALUE!			0
AQIEQVIANCEHK	0	0	0	0	0	0	0	0		0	0	0	0	0	0	0	0		0	0	0	0	0	0	0	0		0	0	0	0	0	0	0	0		0	0	0	0	0	only one	#VALUE!	#VALUE!	#VALUE!	#VALUE!			0
AQIFANTVDNAR	5274.8	6130.12	6328.29	5526.31	5566.67	6034	5378.92	5774.18		9839.03	10131.1	10694.6	8192	8342.71	9661.29	7001.75	8516.23		4816.27	4693.67	4781.34	4415.31	5772.18	6821.15	5764.58	5359.56		6174.47	6097.49	4736.15	5075.38	5000.3	6618.09	4684.24	6064.61		5576.55	7758.99	4754.97	6135.98	4	7758.99	1.39136	1	1.63177	1.26451			7339.15
AQIHDLVLVGGSTR	2171.08	2474.46	2434.82	2102.22	2100.91	2392.66	2088.28	2328.36		5558.19	4402.48	4752.6	3946.61	4138.52	4585.3	4173.96	4313.67		3225.04	2610.48	2887.69	3089.38	2920.5	3423.6	2959.42	3097.1		2734.95	2744.26	2454.14	2668.85	2455.84	2908.58	2595.69	2624.09		2208.32	4243.81	2917.76	2739.6	4	4243.81	1.92174	1	1.45448	1.54906			4172.25
AQILAGGR	0	0	0	0	0	0	0	0		0	0	0	0	0	0	0	0		0	0	0	0	0	0	0	0		0	0	0	0	0	0	0	0		0	0	0	0	0	only one	#VALUE!	#VALUE!	#VALUE!	#VALUE!			0
AQIQQFHSQIAAQTSASVLAEELHK	0	0	0	0	0	0	0	0		0	0	0	0	0	0	0	0		0	0	0	0	0	0	0	0		0	0	0	0	0	0	0	0		0	0	0	0	0	only one	#VALUE!	#VALUE!	#VALUE!	#VALUE!			0
AQISSPNLR	0	0	0	0	0	0	0	0		0	0	0	0	0	0	0	0		0	0	0	0	0	0	0	0		0	0	0	0	0	0	0	0		0	0	0	0	0	only one	#VALUE!	#VALUE!	#VALUE!	#VALUE!			0
AQIWDTAGQER	5060.98	5317.75	3838.69	4738.45	5103.96	5735.88	4087.21	4866.61		18726.6	14364.3	12053.8	13826	12811	12567.4	12238.2	13343		4260.77	3943.06	4112.22	3938.14	4309.78	5357.34	4971.27	5521.33		5155.87	5121.68	3988.97	5095.82	5164.81	5293.84	4947.9	4791.63		4476.91	12790.6	4101.92	5138.77	4	12790.6	2.85702	1	3.1182	2.48904			14459.3
AQKSPQK	0	0	0	0	0	0	0	0		0	0	0	0	0	0	0	0		0	0	0	0	0	0	0	0		0	0	0	0	0	0	0	0		0	0	0	0	0	only one	#VALUE!	#VALUE!	#VALUE!	#VALUE!			0
AQLAAITLIIGTFER	248.731	250.54	353.131	326.579	250.86	299.701	207.5	229.269		416.779	315.311	342.671	242.429	341.729	365.06	337.221	344.421		0	0	0	0	0	0	0	0		240.15	142.92	127.2	243.15	249.779	194.27	180.569	185.05		218.385	340.821	0	191.535	3	340.821	1.56064	1	#DIV/0!	1.77942			388.18
AQLADSFHLQQFFR	0	0	0	0	0	0	0	0		0	0	0	0	0	0	0	0		0	0	0	0	0	0	0	0		0	0	0	0	0	0	0	0		0	0	0	0	0	only one	#VALUE!	#VALUE!	#VALUE!	#VALUE!			0
AQLDPAFIK	0	0	0	0	0	0	0	0		0	0	0	0	0	0	0	0		0	0	0	0	0	0	0	0		0	0	0	0	0	0	0	0		0	0	0	0	0	only one	#VALUE!	#VALUE!	#VALUE!	#VALUE!			0
AQLEPVASPAK	2341.63	3147.3	2946.32	2625	3132.29	3495.06	2541.39	3188.8		6182.18	4921.9	5452.87	4960.26	5211.2	5269.68	5038.92	5433.25		4064.61	3507.68	3900.92	3840.03	3385.61	3993.67	4259.59	3872.1		3493.6	3642.72	2945.71	2693.94	3169.41	3310.65	3058.06	3609.29		2865.1	5236.09	3786.14	3568.16	4	5236.09	1.82754	1	1.38296	1.46745			4279.44
AQLFALTGVQPAR	0	0	0	0	0	0	0	0		0	0	0	0	0	0	0	0		0	0	0	0	0	0	0	0		0	0	0	0	0	0	0	0		0	0	0	0	0	only one	#VALUE!	#VALUE!	#VALUE!	#VALUE!			0
AQLGVQAFADALLIIPK	0	0	0	0	0	0	0	0		0	0	0	0	0	0	0	0		0	0	0	0	0	0	0	0		0	0	0	0	0	0	0	0		0	0	0	0	0	only one	#VALUE!	#VALUE!	#VALUE!	#VALUE!			0
AQLLQPTLEINPR	0	0	0	0	0	0	0	0		0	0	0	0	0	0	0	0		0	0	0	0	0	0	0	0		0	0	0	0	0	0	0	0		0	0	0	0	0	only one	#VALUE!	#VALUE!	#VALUE!	#VALUE!			0
AQLLVNPK	0	0	0	0	0	0	0	0		0	0	0	0	0	0	0	0		0	0	0	0	0	0	0	0		0	0	0	0	0	0	0	0		0	0	0	0	0	only one	#VALUE!	#VALUE!	#VALUE!	#VALUE!			0
AQLNETLTK	0	0	0	0	0	0	0	0		0	0	0	0	0	0	0	0		0	0	0	0	0	0	0	0		0	0	0	0	0	0	0	0		0	0	0	0	0	only one	#VALUE!	#VALUE!	#VALUE!	#VALUE!			0
AQLNIGNVLPVGTMPEGTIVCCLEEKPGDR	938.023	2029.77	1507.35	1737.02	2427.91	2521.56	1759.44	2213.02		2458.05	1877.5	2537.51	2331.43	2504.14	2126.85	2219.47	2506.92		1204.99	922.727	908.492	757.389	1178.88	1320.71	1113.9	1077		1439.65	1642.07	1110.74	1282.64	1456.11	1652.92	1398.15	1745.95		1986.23	2363.2	1063.86	1540.86	4	2363.2	1.18979	1	2.22135	1.53369			1116.05
AQLSGLQLQPCLYK	0	0	0	0	0	0	0	0		0	0	0	0	0	0	0	0		0	0	0	0	0	0	0	0		0	0	0	0	0	0	0	0		0	0	0	0	0	only one	#VALUE!	#VALUE!	#VALUE!	#VALUE!			0
AQLSPGIYDDTSAR	0	0	0	0	0	0	0	0		0	0	0	0	0	0	0	0		0	0	0	0	0	0	0	0		0	0	0	0	0	0	0	0		0	0	0	0	0	only one	#VALUE!	#VALUE!	#VALUE!	#VALUE!			0
AQLSTILEEEKAQQEER	2519.46	2431.62	2311.96	2138.23	2242.51	2732.11	2027.38	2076.45		5003.77	4312.17	4157.21	3670.09	3583.86	3697.92	3402.78	3433.35		0	0	0	0	0	0	0	0		0	0	0	0	0	0	0	0		2051.91	3418.07	0	0	2	3418.07	1.6658	1	#DIV/0!	#DIV/0!			4196.91
AQLVLAACESLLTSR	3701	3256.94	3175.35	3170.29	3157.79	3170.29	3162.17	3340.39		0	0	0	0	0	0	0	0		1501.41	1572.89	1588.78	1566.58	1526.91	1847.55	1554.68	1822.5		1092.87	1039.09	1202.32	948.537	1005.9	1062.02	1065.71	1089.08		3251.28	0	1537.15	1065.98	3	3251.28	1	#DIV/0!	2.11514	3.05005			3701
AQNLPQSPENTDLQVIPGSQTR	0	0	0	0	0	0	0	0		0	0	0	0	0	0	0	0		0	0	0	0	0	0	0	0		0	0	0	0	0	0	0	0		0	0	0	0	0	only one	#VALUE!	#VALUE!	#VALUE!	#VALUE!			0
AQNSTELAAEEYTLMSIDTIINGK	0	0	0	0	0	0	0	0		0	0	0	0	0	0	0	0		0	0	0	0	0	0	0	0		581.8	709.761	388.33	700.329	504.311	563.421	505.55	416		0	0	0	645.781	1	only one	#VALUE!	#VALUE!	#VALUE!	#VALUE!			0
AQNTWGCGNSLR	1291.47	1847.94	2116.55	1812.67	1667.53	1967.57	1686.48	1782.52		5785.4	5786.2	9016.18	5077.84	4146.85	4670.95	5917.61	6302.46		5436.26	5547.8	4821.28	3806.63	4715.52	5546.26	5301.19	4560.89		4422.97	4476.95	3185.71	2804.45	2934.5	3679.77	2650.41	4168.75		1734.5	6110.04	5492.03	4449.96	4	6110.04	3.52265	1	1.11253	1.37305			4549.41
AQNVTLEAILQNATSDNPVVQLSAVQAAR	606.789	534.839	580.008	556.539	381.371	627.099	589.039	630.63		727.872	814.562	682.19	592.458	738.59	686.212	605.851	746.858		388.81	452.86	329.191	367.309	403.429	325.951	314.869	417.989		673.26	453.579	356.96	835.989	577.141	636.338	621.22	488.929		609.835	676.355	420.835	563.42	4	676.355	1.10908	1	1.60717	1.20045			672.976
AQPAQPADEPAEKADEPMEH	380.241	519.55	428.601	450.449	276.93	441.84	341.85	343.439		0	0	0	0	0	0	0	0		0	0	0	0	0	0	0	0		875.037	687.879	805.527	700.329	918.592	743.403	924.033	972.578		342.645	0	0	781.458	2	781.458	2.28067	#DIV/0!	#DIV/0!	1			867.202
AQPLSLEELLAK	0	0	0	0	0	0	0	0		0	0	0	0	0	0	0	0		0	0	0	0	0	0	0	0		0	0	0	0	0	0	0	0		0	0	0	0	0	only one	#VALUE!	#VALUE!	#VALUE!	#VALUE!			0
AQPSASLGVGYR	0	0	0	0	0	0	0	0		5807.9	4437.1	5079.6	4243.97	4045.21	3480.07	3462.74	4022.84		4916.1	4769.43	3834.71	3978.48	3947.71	4513.72	3758.91	4501.22		4018.66	3811.65	3335.07	4046.33	2863.97	2922.12	3272.1	3791.1		0	3742.79	4842.77	3915.16	3	4842.77	#DIV/0!	1.29389	1	1.23693			0
AQPSSSEDELDNVFFKK	0	0	0	0	0	0	0	0		0	0	0	0	0	0	0	0		0	0	0	0	0	0	0	0		0	0	0	0	0	0	0	0		0	0	0	0	0	only one	#VALUE!	#VALUE!	#VALUE!	#VALUE!			0
AQPSVSLGAAYR	0	0	0	0	0	0	0	0		0	0	0	0	0	0	0	0		8170.45	7446.26	6577.39	6512.97	6405.08	5956.71	7505.85	6029.41		5689.95	5812.33	5866.16	6378.05	4386.33	5078.55	5185.98	5615.12		0	0	7808.35	5751.14	2	7808.35	#DIV/0!	#DIV/0!	1	1.35771			0
AQPSVSLGAPYR	0	0	0	0	0	0	0	0		0	0	0	0	0	0	0	0		0	0	0	0	0	0	0	0		0	0	0	0	0	0	0	0		0	0	0	0	0	only one	#VALUE!	#VALUE!	#VALUE!	#VALUE!			0
AQPVQVAEGSEPDGFWEALGGK	0	0	0	0	0	0	0	0		0	0	0	0	0	0	0	0		0	0	0	0	0	0	0	0		0	0	0	0	0	0	0	0		0	0	0	0	0	only one	#VALUE!	#VALUE!	#VALUE!	#VALUE!			0
AQPWWTPK	0	0	0	0	0	0	0	0		0	0	0	0	0	0	0	0		0	0	0	0	0	0	0	0		0	0	0	0	0	0	0	0		0	0	0	0	0	only one	#VALUE!	#VALUE!	#VALUE!	#VALUE!			0
AQQEFAAGVFSNPAVR	5288.34	4713.88	4900.79	4588.8	3985.93	4748.32	4041.01	4118.49		0	0	0	0	0	0	0	0		0	0	0	0	0	0	0	0		0	0	0	0	0	0	0	0		4079.75	0	0	0	1	only one	#VALUE!	#VALUE!	#VALUE!	#VALUE!			5288.34
AQQELVPPQQQASPPQLPK	0	0	0	0	0	0	0	0		0	0	0	0	0	0	0	0		0	0	0	0	0	0	0	0		0	0	0	0	0	0	0	0		0	0	0	0	0	only one	#VALUE!	#VALUE!	#VALUE!	#VALUE!			0
AQQLAEVEVK	0	0	0	0	0	0	0	0		0	0	0	0	0	0	0	0		0	0	0	0	0	0	0	0		0	0	0	0	0	0	0	0		0	0	0	0	0	only one	#VALUE!	#VALUE!	#VALUE!	#VALUE!			0
AQQLSITSK	0	0	0	0	0	0	0	0		0	0	0	0	0	0	0	0		0	0	0	0	0	0	0	0		0	0	0	0	0	0	0	0		0	0	0	0	0	only one	#VALUE!	#VALUE!	#VALUE!	#VALUE!			0
AQQNNVEHKVETFSGVYK	5211.92	6429.54	5305.23	5447.58	4613.67	5061.68	4816.94	5712.08		10987.7	8908.09	10896.7	8462.69	7847.95	7113.78	8372.25	9612.53		0	0	0	0	0	0	0	0		8611.21	8487.95	6255.46	7256.21	5478.63	5591.04	5717.23	8319.61		5264.51	8992.39	0	8549.58	3	8992.39	1.70812	1	#DIV/0!	1.05179			8902.57
AQQQLAFLEGR	0	0	0	0	0	0	0	0		0	0	0	0	0	0	0	0		0	0	0	0	0	0	0	0		0	0	0	0	0	0	0	0		0	0	0	0	0	only one	#VALUE!	#VALUE!	#VALUE!	#VALUE!			0
AQQRAESPESSAIESTQSTPQK	0	0	0	0	0	0	0	0		0	0	0	0	0	0	0	0		0	0	0	0	0	0	0	0		0	0	0	0	0	0	0	0		0	0	0	0	0	only one	#VALUE!	#VALUE!	#VALUE!	#VALUE!			0
AQQSLELIQSK	5886.11	5643.6	5766.98	5151.94	4689.77	6031.08	4986.46	5207.59		0	0	0	0	0	0	0	0		0	0	0	0	0	0	0	0		0	0	0	0	0	0	0	0		5097.02	0	0	0	1	only one	#VALUE!	#VALUE!	#VALUE!	#VALUE!			5886.11
AQQVAVQEQEIARR	0	0	0	0	0	0	0	0		0	0	0	0	0	0	0	0		0	0	0	0	0	0	0	0		0	0	0	0	0	0	0	0		0	0	0	0	0	only one	#VALUE!	#VALUE!	#VALUE!	#VALUE!			0
AQQVSQGLDVLTAK	11203	10671.7	8369.35	10392.1	9756.85	9467.06	9329.6	9438.88		26347.9	20630.6	17859.4	19973.5	15700.3	15737.3	15862.1	16242.7		1792.55	1661.07	1839.76	2182.85	2038.79	1946.14	2202.31	2295.03		2049.56	2289.95	1686.6	1455.6	1504.74	1664.65	1658.66	2048.57		9384.24	16052.4	1726.81	2169.76	4	16052.4	1.71057	1	9.29597	7.39825			19163.5
AQRIEYDCELVPR	0	0	0	0	0	0	0	0		0	0	0	0	0	0	0	0		5877.96	5879.18	6763.25	6660.89	6599.31	6921.65	5827.25	6266.74		6640.61	6787.67	6656.74	6860.51	6401.97	6401.08	7061.21	6466.64		0	0	5878.57	6714.14	2	6714.14	#DIV/0!	#DIV/0!	1.14214	1			0
AQRREAAEASK	0	0	0	0	0	0	0	0		0	0	0	0	0	0	0	0		0	0	0	0	0	0	0	0		18006.1	19063.2	15504.5	16770.1	14829.7	19023.6	14980.5	17558.7		0	0	0	18534.6	1	only one	#VALUE!	#VALUE!	#VALUE!	#VALUE!			0
AQRSPSRGTLDVVSVDLVTDSDEEILEVATAR	0	0	0	0	0	0	0	0		0	0	0	0	0	0	0	0		0	0	0	0	0	0	0	0		0	0	0	0	0	0	0	0		0	0	0	0	0	only one	#VALUE!	#VALUE!	#VALUE!	#VALUE!			0
AQSAYLQPGPAALEGSGLASASSLSSLREPSLQPR	0	0	0	0	0	0	0	0		0	0	0	0	0	0	0	0		0	0	0	0	0	0	0	0		0	0	0	0	0	0	0	0		0	0	0	0	0	only one	#VALUE!	#VALUE!	#VALUE!	#VALUE!			0
AQSELAAHQK	0	0	0	0	0	0	0	0		0	0	0	0	0	0	0	0		0	0	0	0	0	0	0	0		0	0	0	0	0	0	0	0		0	0	0	0	0	only one	#VALUE!	#VALUE!	#VALUE!	#VALUE!			0
AQSLIDLGSSSSTSSTASLSGNSPK	0	0	0	0	0	0	0	0		0	0	0	0	0	0	0	0		0	0	0	0	0	0	0	0		0	0	0	0	0	0	0	0		0	0	0	0	0	only one	#VALUE!	#VALUE!	#VALUE!	#VALUE!			0
AQSLVISPPAPSPR	0	0	0	0	0	0	0	0		0	0	0	0	0	0	0	0		0	0	0	0	0	0	0	0		0	0	0	0	0	0	0	0		0	0	0	0	0	only one	#VALUE!	#VALUE!	#VALUE!	#VALUE!			0
AQSRSRECDITK	0	0	0	0	0	0	0	0		0	0	0	0	0	0	0	0		0	0	0	0	0	0	0	0		0	0	0	0	0	0	0	0		0	0	0	0	0	only one	#VALUE!	#VALUE!	#VALUE!	#VALUE!			0
AQSSPAAPASLSAPEPASQAR	0	0	0	0	0	0	0	0		0	0	0	0	0	0	0	0		0	0	0	0	0	0	0	0		0	0	0	0	0	0	0	0		0	0	0	0	0	only one	#VALUE!	#VALUE!	#VALUE!	#VALUE!			0
AQSSPASATFPVSVQEPPTKPR	0	0	0	0	0	0	0	0		0	0	0	0	0	0	0	0		0	0	0	0	0	0	0	0		0	0	0	0	0	0	0	0		0	0	0	0	0	only one	#VALUE!	#VALUE!	#VALUE!	#VALUE!			0
AQSVSPVQAPPPGGSAQLLPGK	0	0	0	0	0	0	0	0		0	0	0	0	0	0	0	0		0	0	0	0	0	0	0	0		0	0	0	0	0	0	0	0		0	0	0	0	0	only one	#VALUE!	#VALUE!	#VALUE!	#VALUE!			0
AQSYPDNHQEFSDYDNPIFEK	0	0	0	0	0	0	0	0		0	0	0	0	0	0	0	0		0	0	0	0	0	0	0	0		0	0	0	0	0	0	0	0		0	0	0	0	0	only one	#VALUE!	#VALUE!	#VALUE!	#VALUE!			0
AQTAPNKDVQR	4606.32	5669.08	4627.12	4850.44	3845.62	4530.01	4451.27	4412.87		0	0	0	0	0	0	0	0		7134.02	6801.8	7784.02	7225.09	7072.48	5839.38	6571.47	6023.56		3911.48	4099.12	3417.91	3707.16	3205.2	3528.65	3463.46	3737.09		4432.07	0	6967.91	4005.3	3	6967.91	1.57216	#DIV/0!	1	1.73967			7241.87
AQTEGINISEEALNHLGEIGTK	4318.76	5511.01	4397.6	5434.76	5039.27	4792.29	4097.7	4907.93		17508.9	14133.2	13738.1	12108.2	13896.2	13991.9	11760.8	14395.2		5360.31	5112.45	5439.66	4690.74	5287.24	5818.37	5267.86	5932.81		0	0	0	0	0	0	0	0		4502.82	13078	5236.38	0	3	13078	2.9044	1	2.49753	#DIV/0!			12543.4
AQTEWNTGTWR	0	0	0	0	0	0	0	0		0	0	0	0	0	0	0	0		0	0	0	0	0	0	0	0		0	0	0	0	0	0	0	0		0	0	0	0	0	only one	#VALUE!	#VALUE!	#VALUE!	#VALUE!			0
AQTGAPCLSFDIVR	0	0	0	0	0	0	0	0		0	0	0	0	0	0	0	0		0	0	0	0	0	0	0	0		2081.78	2095.24	1295.69	1925.48	1615.99	1657.05	1996.84	2046.44		0	0	0	2088.51	1	only one	#VALUE!	#VALUE!	#VALUE!	#VALUE!			0
AQTKEQADFALEALAK	0	0	0	0	0	0	0	0		0	0	0	0	0	0	0	0		0	0	0	0	0	0	0	0		0	0	0	0	0	0	0	0		0	0	0	0	0	only one	#VALUE!	#VALUE!	#VALUE!	#VALUE!			0
AQTLPTSVVTITSESSPGKR	3900.11	4807.93	4701.16	4029.54	3499.66	4240.45	4183.81	4598.99		0	0	0	0	0	0	0	0		0	0	0	0	0	0	0	0		4246.03	4842.71	5462.71	4939.67	4342.77	5568.99	4738.45	5012.45		4391.4	0	0	4544.37	2	4544.37	1.03484	#DIV/0!	#DIV/0!	1			4035.98
AQTPPGPSLSGSK	0	0	0	0	0	0	0	0		0	0	0	0	0	0	0	0		0	0	0	0	0	0	0	0		0	0	0	0	0	0	0	0		0	0	0	0	0	only one	#VALUE!	#VALUE!	#VALUE!	#VALUE!			0
AQTPPGPSLSGSKSPCPQEK	0	0	0	0	0	0	0	0		0	0	0	0	0	0	0	0		0	0	0	0	0	0	0	0		0	0	0	0	0	0	0	0		0	0	0	0	0	only one	#VALUE!	#VALUE!	#VALUE!	#VALUE!			0
AQTQLNKK	0	0	0	0	0	0	0	0		0	0	0	0	0	0	0	0		0	0	0	0	0	0	0	0		0	0	0	0	0	0	0	0		0	0	0	0	0	only one	#VALUE!	#VALUE!	#VALUE!	#VALUE!			0
AQVADVVVSR	0	0	0	0	0	0	0	0		0	0	0	0	0	0	0	0		0	0	0	0	0	0	0	0		21638.3	21254.8	17224.8	24049.2	22091.4	17984.9	21536.6	23422.4		0	0	0	21446.5	1	only one	#VALUE!	#VALUE!	#VALUE!	#VALUE!			0
AQVARPGGDTIFGK	12429.7	13509.6	15330.3	13670.7	12633.8	15777.7	15690.5	18984		0	0	0	0	0	0	0	0		22396.7	21361.1	23061.5	25129.6	20411.6	20560.7	23823.5	21421.9		20634.9	20634.9	18520	22163.5	16791	16727.1	20345.2	20455.5		17337.3	0	21878.9	20634.9	3	21878.9	1.26196	#DIV/0!	1	1.06029			15685.7
AQVEQELTTLR	4064.61	4772.4	4439.25	4531.9	4497.16	5077.14	4228.41	4268.76		7083.27	6281.96	5632.66	5404.7	6719.32	6642.91	5596.46	6276.74		4961.64	4631.62	4779.69	4785.65	5258.01	5258.73	5568.6	5277.72		3949.08	4048.3	3040.3	3374.36	3708.96	3972.14	3669.84	4267.28		4248.58	5936.6	4796.63	3998.69	4	5936.6	1.39731	1	1.23766	1.48464			5679.53
AQVIYTR	15053.4	17536.8	17034.8	18538	13976.3	14696.7	12973.7	14876		0	0	0	0	0	0	0	0		21852.3	20034.5	21908.5	22105.2	19731.3	20350.8	21268	23162.4		0	0	0	0	0	0	0	0		13924.8	0	20943.4	0	2	20943.4	1.50403	#DIV/0!	1	#DIV/0!			22640.8
AQVLATIHGHAGAFPAAGDAGEGAPGGGSSPER	0	0	0	0	0	0	0	0		0	0	0	0	0	0	0	0		0	0	0	0	0	0	0	0		0	0	0	0	0	0	0	0		0	0	0	0	0	only one	#VALUE!	#VALUE!	#VALUE!	#VALUE!			0
AQVPFEQILSLPELK	0	0	0	0	0	0	0	0		0	0	0	0	0	0	0	0		721.782	645.521	922.797	842.901	993.95	1054.61	615.989	833.697		0	0	0	0	0	0	0	0		0	0	683.652	0	1	only one	#VALUE!	#VALUE!	#VALUE!	#VALUE!			0
AQVPFSSCLEAYGAPEQVDDFWSTALQAK	397.001	390.441	241.43	371.41	307.11	343.08	444.67	383.731		886.25	891.79	935.05	963.6	1022.2	745.379	800.518	792.6		434.59	341.8	464.65	519.86	548.41	430.539	340.92	410.361		1246.1	1488.66	755.182	877.722	867.602	864.133	931.99	1074.91		414.2	796.559	388.195	1367.38	4	1367.38	3.30125	1.71661	3.5224	1			1310.6
AQVQLQLFK	1835.05	2069.4	2136.6	2239.87	2038.93	1864.41	2025.55	2144.31		3853.89	3307.9	3204.31	3077.19	2874.11	3189.03	2918.07	2889.09		0	0	0	0	0	0	0	0		0	0	0	0	0	0	0	0		2084.93	2903.58	0	0	2	2903.58	1.39265	1	#DIV/0!	#DIV/0!			2555.58
AQVSLLIR	0	0	0	0	0	0	0	0		0	0	0	0	0	0	0	0		0	0	0	0	0	0	0	0		0	0	0	0	0	0	0	0		0	0	0	0	0	only one	#VALUE!	#VALUE!	#VALUE!	#VALUE!			0
AQVTELEDELTAAEDAK	0	0	0	0	0	0	0	0		0	0	0	0	0	0	0	0		0	0	0	0	0	0	0	0		13195.9	13408.9	10716.9	11242.7	10665.8	9915.71	9686.77	11661		0	0	0	13302.4	1	only one	#VALUE!	#VALUE!	#VALUE!	#VALUE!			0
AQVVSNLK	8569.53	9623.19	7986.24	8795.2	8813.5	8523.32	7248.16	7929.97		0	0	0	0	0	0	0	0		13074.8	13339.3	14120.5	14904.9	15503.4	15548.6	13340.3	16303.6		0	0	0	0	0	0	0	0		7589.07	0	13207.1	0	2	13207.1	1.74028	#DIV/0!	1	#DIV/0!			14913.3
AQVWLEQVCAHLGLGVQEPHPGER	2014.21	1942.23	1908.2	2047.72	1864.53	2410.14	2010.72	2445.82		5511.77	4615.27	4359.36	4550.79	4682.94	4526.56	4872.34	4142.83		2238.16	2435.66	2572.04	2479.44	3142.72	2856.63	2682.57	2921.72		2444.8	2210.72	1968.12	2176.36	2469.49	2700.29	2403.3	2271.14		2228.27	4507.59	2336.91	2327.76	4	4507.59	2.02291	1	1.92886	1.93645			4074.57
AQYDELAR	5975.32	7206.58	6548.28	6712.34	6187.32	5654.17	5239.09	6075.55		0	0	0	0	0	0	0	0		8432.82	8460.93	9099.68	8201.09	9062.54	8263.86	7440.07	7276.35		10243.4	10895.9	9391.24	9837.66	8850.85	9653.26	9249.76	11320.9		5657.32	0	8446.88	10569.6	3	10569.6	1.86831	#DIV/0!	1.25131	1			11163.8
AQYDELARK	0	0	0	0	0	0	0	0		0	0	0	0	0	0	0	0		0	0	0	0	0	0	0	0		0	0	0	0	0	0	0	0		0	0	0	0	0	only one	#VALUE!	#VALUE!	#VALUE!	#VALUE!			0
AQYEDIANR	7057.3	7677.39	8287.38	7565.92	6129.7	6833.93	5830.89	6717.93		0	0	0	0	0	0	0	0		6781.08	6703.97	7043.13	6830.62	6894.36	7261.24	6621.76	6408.63		7171.21	7089.17	6252.86	6843.41	5397.97	6222.16	6026.06	7027.52		6274.41	0	6742.53	7130.19	3	7130.19	1.13639	#DIV/0!	1.05749	1			8019.86
AQYEDIANRSR	0	0	0	0	0	0	0	0		0	0	0	0	0	0	0	0		0	0	0	0	0	0	0	0		0	0	0	0	0	0	0	0		0	0	0	0	0	only one	#VALUE!	#VALUE!	#VALUE!	#VALUE!			0
AQYPIADLVK	0	0	0	0	0	0	0	0		0	0	0	0	0	0	0	0		8278.19	8153.48	9430.38	9217.76	8358.34	9815.19	8532.19	9346.43		0	0	0	0	0	0	0	0		0	0	8215.84	0	1	only one	#VALUE!	#VALUE!	#VALUE!	#VALUE!			0
AQYVLAK	0	0	0	0	0	0	0	0		0	0	0	0	0	0	0	0		0	0	0	0	0	0	0	0		0	0	0	0	0	0	0	0		0	0	0	0	0	only one	#VALUE!	#VALUE!	#VALUE!	#VALUE!			0
AQYYLPDGSTIEIGPSR	996.351	1146.17	1147.91	1297.3	1060.63	868.517	986.613	1095.9		0	0	0	0	0	0	0	0		0	0	0	0	0	0	0	0		0	0	0	0	0	0	0	0		1041.26	0	0	0	1	only one	#VALUE!	#VALUE!	#VALUE!	#VALUE!			996.351
ARDAAEFELFFR	4967.83	6670.6	5966.63	6696.08	6066.72	6676.15	5660.45	6466.19		0	0	0	0	0	0	0	0		0	0	0	0	0	0	0	0		0	0	0	0	0	0	0	0		6063.32	0	0	0	1	only one	#VALUE!	#VALUE!	#VALUE!	#VALUE!			4967.83
ARDAAEFELFFRR	0	0	0	0	0	0	0	0		3054.46	2529.61	2442.94	2274.13	2274.13	2136.6	1652	1857.7		0	0	0	0	0	0	0	0		1233.38	1158.39	1369.94	1374.41	1375.37	1440.45	1516.57	892.309		0	1754.85	0	1195.88	2	1754.85	#DIV/0!	1	#DIV/0!	1.46741			0
ARDDLITDLLNEAK	0	0	0	0	0	0	0	0		0	0	0	0	0	0	0	0		0	0	0	0	0	0	0	0		0	0	0	0	0	0	0	0		0	0	0	0	0	only one	#VALUE!	#VALUE!	#VALUE!	#VALUE!			0
[truncated: 23,128 more rows]
[truncated: 33 more columns]
