# Supplementary material for: HarmonizR enables data harmonization across independent proteomic datasets with appropriate handling of missing values
Source: Nat Commun. 2022 Jun 20;13:3523. doi: 10.1038/s41467-022-31007-x (PMC9209422; doi:10.1038/s41467-022-31007-x)
Supplement: Supplementary file 3 — Source Data [file 41467_2022_31007_MOESM3_ESM.zip › Source Data/Figure4;Supplementary Figure 13;Protein Level IRS.xlsx]

## Sheet: Sheet1
Protein IDs	Reporter intensity corrected 0 TMT G R_01	Reporter intensity corrected 1 TMT G R_01	Reporter intensity corrected 2 TMT G R_01	Reporter intensity corrected 3 TMT G R_01	Reporter intensity corrected 4 TMT G R_01	Reporter intensity corrected 5 TMT G R_01	Reporter intensity corrected 6 TMT G R_01	Reporter intensity corrected 7 TMT G R_01		Reporter intensity corrected 0 TMT G R_02	Reporter intensity corrected 1 TMT G R_02	Reporter intensity corrected 2 TMT G R_02	Reporter intensity corrected 3 TMT G R_02	Reporter intensity corrected 4 TMT G R_02	Reporter intensity corrected 5 TMT G R_02	Reporter intensity corrected 6 TMT G R_02	Reporter intensity corrected 7 TMT G R_02		Reporter intensity corrected 0 TMT G R_03	Reporter intensity corrected 1 TMT G R_03	Reporter intensity corrected 2 TMT G R_03	Reporter intensity corrected 3 TMT G R_03	Reporter intensity corrected 4 TMT G R_03	Reporter intensity corrected 5 TMT G R_03	Reporter intensity corrected 6 TMT G R_03	Reporter intensity corrected 7 TMT G R_03		Reporter intensity corrected 0 TMT G R_04	Reporter intensity corrected 1 TMT G R_04	Reporter intensity corrected 2 TMT G R_04	Reporter intensity corrected 3 TMT G R_04	Reporter intensity corrected 4 TMT G R_04	Reporter intensity corrected 5 TMT G R_04	Reporter intensity corrected 6 TMT G R_04	Reporter intensity corrected 7 TMT G R_04		Avergate TMT1	Avergate TMT2	Avergate TMT3	Avergate TMT4	Count	Max	Max/Average TMT1	Max/Average TMT2	Max/Average TMT3	Max/Average TMT4			Reporter intensity corrected 0 TMT G R_01
A0AV96;Q8TBY0;Q9NQ94	4311	5847.5	5141.2	5463.1	5102.4	5458.3	4674.4	5574.3		8383.7	6871.8	7765.9	6295.2	6825.4	6528.9	6275.6	7205.5		5427.6	5003.4	5459.5	4793.6	4791.6	5713	5638.4	5358		4953.3	4826.3	3585.6	3867.7	3700.4	3783.6	3576.3	4832.3		5124.35	6740.55	5215.5	4889.8	4	6740.55	1.3154	1	1.29241	1.37849			5670.67
A0AVT1	3575.2	5167.6	4275.2	4501.1	4101.5	4398.1	4290.4	4368.7		3577.9	2821.5	3062.2	2663.1	2864.4	2767.8	2903.2	2847		2188.2	1940.6	2067.6	1873.2	1816.4	2119.2	1935.3	1807.4		3932.1	3769.7	2369.7	3115.5	3073.2	3048.9	3079.2	3740.7		4329.55	2875.1	2064.4	3850.9	4	4329.55	1	1.50588	2.09724	1.1243			3575.2
A0FGR8	0	0	0	0	0	0	0	0		2511.8	2139.2	2499.2	1916.8	1955.7	1969.3	1835.7	2231.1		542.24	499.73	507.62	715.39	693.7	807.1	372.05	524.83		503.54	471.85	628.4	694.11	467.5	733.51	773.47	582.18		0	2033.4	520.985	487.695	3	2033.4	#DIV/0!	1	3.90299	4.16941			0
A0JNW5	0	0	0	0	0	0	0	0		0	0	0	0	0	0	0	0		0	0	0	0	0	0	0	0		0	0	0	0	0	0	0	0		0	0	0	0	0	only one	#VALUE!	#VALUE!	#VALUE!	#VALUE!			0
A0MZ66	0	0	0	0	0	0	0	0		4590.3	4080.4	3559.4	3362.7	3836.8	3565.1	3190.6	3628.1		2323.3	2031.1	2278.5	2415.7	2414.7	2366.5	2340.8	2089.7		587.52	736.94	661.08	732.07	766.46	747.89	970.28	889.54		0	3409.35	2177.2	662.23	3	3409.35	#DIV/0!	1	1.56593	5.14829			0
A1L0T0	1482.1	1621.3	1465.9	1236.4	1277.1	1305.4	828.76	1160.7		6444.1	5741.8	4731.7	5025.3	5021.4	5028.3	5026.6	4476.8		2105.3	1761.1	2506.6	2306.1	2162.1	2268.3	2083.1	2367.7		6393.7	7324.6	6399.2	6628.2	6032.8	6465.8	6302.2	6822.3		994.73	4751.7	1933.2	6859.15	4	6859.15	6.89549	1.44351	3.54808	1			10219.8
A1L170	0	0	0	0	0	0	0	0		0	0	0	0	0	0	0	0		0	0	0	0	0	0	0	0		0	0	0	0	0	0	0	0		0	0	0	0	0	only one	#VALUE!	#VALUE!	#VALUE!	#VALUE!			0
A1L390	0	0	0	0	0	0	0	0		0	0	0	0	0	0	0	0		0	0	0	0	0	0	0	0		0	0	0	0	0	0	0	0		0	0	0	0	0	only one	#VALUE!	#VALUE!	#VALUE!	#VALUE!			0
A2A2Y4	11221	19424	14252	19152	17369	18442	11226	14616		27436	19558	20197	21031	13289	17587	16162	19865		11000	10131	8147.3	7165.6	8395	7449.9	11042	10980		0	0	0	0	0	0	0	0		12921	18013.5	10565.5	0	3	18013.5	1.39413	1	1.70494	#DIV/0!			15643.5
A2AJT9	0	0	0	0	0	0	0	0		0	0	0	0	0	0	0	0		0	0	0	0	0	0	0	0		0	0	0	0	0	0	0	0		0	0	0	0	0	only one	#VALUE!	#VALUE!	#VALUE!	#VALUE!			0
A2RRP1	0	0	0	0	0	0	0	0		0	0	0	0	0	0	0	0		0	0	0	0	0	0	0	0		0	0	0	0	0	0	0	0		0	0	0	0	0	only one	#VALUE!	#VALUE!	#VALUE!	#VALUE!			0
A3KMH1	666.33	750.11	765.5	651.8	560.05	534.62	834.45	594.79		1605.4	1446	1284.2	1268	1372.4	1050.1	1313.2	1272.9		0	0	0	0	0	0	0	0		0	0	0	0	0	0	0	0		714.62	1293.05	0	0	2	1293.05	1.80942	1	#DIV/0!	#DIV/0!			1205.67
A3KN83	12289	11580	11365	11102	9208.8	9372.6	7235.9	9347.6		34561	23394	24156	22821	15780	16371	15113	19543		0	0	0	0	0	0	0	0		0	0	0	0	0	0	0	0		8291.75	17328	0	0	2	17328	2.08979	1	#DIV/0!	#DIV/0!			25681.4
A4D1E1	4609.6	4768.7	4415.1	4569.9	4298.4	4087.3	4149.9	4360.7		7891.9	6664.9	6146.3	5936.1	5379.8	5103.9	5025.7	6064.8		4223.3	4191.7	5075	3985.4	4418.2	4036.2	4137.8	5369.8		0	0	0	0	0	0	0	0		4255.3	5545.25	4207.5	0	3	5545.25	1.30314	1	1.31794	#DIV/0!			6006.95
A4D1E9	3208	4448.8	4369.9	3985.7	3937.5	3993	3530.7	4435.3		1825.6	1537.9	1956	1610.3	1242.9	1449.7	1846.4	1880.8		1584.5	1409.5	1230	1499.1	1246.2	1248.2	1691.3	1248		1357.4	1125.5	799.77	921.74	748.79	802.74	826.79	1202.6		3983	1863.6	1497	1241.45	4	3983	1	2.13726	2.66065	3.20835			3208
A4UGR9	0	0	0	0	0	0	0	0		0	0	0	0	0	0	0	0		0	0	0	0	0	0	0	0		0	0	0	0	0	0	0	0		0	0	0	0	0	only one	#VALUE!	#VALUE!	#VALUE!	#VALUE!			0
A5PLL7	0	0	0	0	0	0	0	0		0	0	0	0	0	0	0	0		2069.2	1994.1	1816.8	2277.2	1914.1	1893.9	2036.1	2155.3		2717.9	2562.1	1932.8	2497.7	2078.8	2355.2	2164.3	2636.9		0	0	2031.65	2640	2	2640	#DIV/0!	#DIV/0!	1.29944	1			0
A5YKK6	1021.4	1417.2	1227.3	1145.7	1201.9	1518.9	1192.8	1174.8		0	0	0	0	0	0	0	0		0	0	0	0	0	0	0	0		863.84	803	841.23	734.59	917.92	1001.1	732.71	902.45		1183.8	0	0	833.42	2	1183.8	1	#DIV/0!	#DIV/0!	1.42041			1021.4
A6ND36	0	0	0	0	0	0	0	0		0	0	0	0	0	0	0	0		0	0	0	0	0	0	0	0		0	0	0	0	0	0	0	0		0	0	0	0	0	only one	#VALUE!	#VALUE!	#VALUE!	#VALUE!			0
A6NDB9	0	0	0	0	0	0	0	0		0	0	0	0	0	0	0	0		0	0	0	0	0	0	0	0		0	0	0	0	0	0	0	0		0	0	0	0	0	only one	#VALUE!	#VALUE!	#VALUE!	#VALUE!			0
A6NDG6	2039.9	2821	2447.1	2321.5	2736.7	2942.9	2017.7	2431.3		8010.1	6512.1	6040.9	5790.7	5549.9	6483.1	5095.3	5771.9		905.03	850.32	884.12	874.24	912.47	846.75	1059.3	843.94		0	0	0	0	0	0	0	0		2224.5	5433.6	877.675	0	3	5433.6	2.44262	1	6.1909	#DIV/0!			4982.69
A6NDU8	472.66	504.57	654.58	499.97	457.57	623.17	445.01	531.64		1200.9	1150.7	1171.9	894	1100.3	1111.7	1014.4	896.13		641.33	551.84	728.19	674.22	634.3	784.1	860.1	684.58		853.84	674.56	511.47	581.17	609.81	465.52	603.35	674.15		488.325	955.265	596.585	764.2	4	955.265	1.95621	1	1.60122	1.25002			924.621
A6NEK1	0	0	0	0	0	0	0	0		0	0	0	0	0	0	0	0		0	0	0	0	0	0	0	0		0	0	0	0	0	0	0	0		0	0	0	0	0	only one	#VALUE!	#VALUE!	#VALUE!	#VALUE!			0
A6NEL2	0	0	0	0	0	0	0	0		0	0	0	0	0	0	0	0		0	0	0	0	0	0	0	0		0	0	0	0	0	0	0	0		0	0	0	0	0	only one	#VALUE!	#VALUE!	#VALUE!	#VALUE!			0
A6NHQ2	8116.2	10458	10896	9442.5	9003.1	10910	8931.8	10372		17098	13597	15951	13010	12528	14083	13075	15177		9403	8422.3	9462.9	9096.8	9286.4	10435	9807.8	9285.1		0	0	0	0	0	0	0	0		9651.9	14126	8912.65	0	3	14126	1.46355	1	1.58494	#DIV/0!			11878.4
A6NHR9	0	0	0	0	0	0	0	0		0	0	0	0	0	0	0	0		0	0	0	0	0	0	0	0		0	0	0	0	0	0	0	0		0	0	0	0	0	only one	#VALUE!	#VALUE!	#VALUE!	#VALUE!			0
A6NIH7	0	0	0	0	0	0	0	0		0	0	0	0	0	0	0	0		0	0	0	0	0	0	0	0		1732.2	1870.9	1813.6	1655.9	2432.1	2305.2	2055.2	2042.6		0	0	0	1801.55	1	only one	#VALUE!	#VALUE!	#VALUE!	#VALUE!			0
A6NJ78	0	0	0	0	0	0	0	0		0	0	0	0	0	0	0	0		0	0	0	0	0	0	0	0		0	0	0	0	0	0	0	0		0	0	0	0	0	only one	#VALUE!	#VALUE!	#VALUE!	#VALUE!			0
A6NKF1	0	0	0	0	0	0	0	0		0	0	0	0	0	0	0	0		0	0	0	0	0	0	0	0		0	0	0	0	0	0	0	0		0	0	0	0	0	only one	#VALUE!	#VALUE!	#VALUE!	#VALUE!			0
O60309;A6NMS7;A6NM11	0	0	0	0	0	0	0	0		0	0	0	0	0	0	0	0		0	0	0	0	0	0	0	0		0	0	0	0	0	0	0	0		0	0	0	0	0	only one	#VALUE!	#VALUE!	#VALUE!	#VALUE!			0
A7KAX9	0	0	0	0	0	0	0	0		0	0	0	0	0	0	0	0		0	0	0	0	0	0	0	0		0	0	0	0	0	0	0	0		0	0	0	0	0	only one	#VALUE!	#VALUE!	#VALUE!	#VALUE!			0
Q6PJE2;A8CG34;Q96HA1	0	0	0	0	0	0	0	0		0	0	0	0	0	0	0	0		0	0	0	0	0	0	0	0		0	0	0	0	0	0	0	0		0	0	0	0	0	only one	#VALUE!	#VALUE!	#VALUE!	#VALUE!			0
Q9NQA3;C4AMC7;Q6VEQ5;A8K0Z3;A8MWX3	0	0	0	0	0	0	0	0		2538.6	2022.2	2060.2	1891	1928.2	1733.9	1902.7	1798.8		0	0	0	0	0	0	0	0		1237.4	1023.2	1283.7	1221.1	1102.3	1491.5	1219.6	972.11		0	1850.75	0	1130.3	2	1850.75	#DIV/0!	1	#DIV/0!	1.6374			0
A8MT69	0	0	0	0	0	0	0	0		0	0	0	0	0	0	0	0		0	0	0	0	0	0	0	0		0	0	0	0	0	0	0	0		0	0	0	0	0	only one	#VALUE!	#VALUE!	#VALUE!	#VALUE!			0
P62308;A8MWD9	20572	21593	20746	20819	18009	18138	16176	18359		53285	44461	42824	38604	38982	34244	32921	37852		23516	22095	23393	25260	25202	25725	21975	23837		32234	30893	27181	31041	27088	30110	29630	32184		17267.5	35386.5	22805.5	31563.5	4	35386.5	2.04931	1	1.55167	1.12112			42158.5
A8MXV4	0	0	0	0	0	0	0	0		2696.9	2215.5	2610.5	1920.3	1694.6	2185.1	1935.2	2037		0	0	0	0	0	0	0	0		1252.9	1556.2	1183.7	1390.8	1417.7	1746.2	1279.5	1509.7		0	1986.1	0	1404.55	2	1986.1	#DIV/0!	1	#DIV/0!	1.41405			0
A9UHW6	0	0	0	0	0	0	0	0		0	0	0	0	0	0	0	0		0	0	0	0	0	0	0	0		0	0	0	0	0	0	0	0		0	0	0	0	0	only one	#VALUE!	#VALUE!	#VALUE!	#VALUE!			0
P0CG08;B7ZAQ6	0	0	0	0	0	0	0	0		0	0	0	0	0	0	0	0		0	0	0	0	0	0	0	0		358.76	383.48	458.97	364.75	302.27	376.6	438.73	385.05		0	0	0	371.12	1	only one	#VALUE!	#VALUE!	#VALUE!	#VALUE!			0
C9JI98	0	0	0	0	0	0	0	0		0	0	0	0	0	0	0	0		0	0	0	0	0	0	0	0		2988.8	3051.2	2943	3375.6	3649.7	4053	3603.9	3457.5		0	0	0	3020	1	only one	#VALUE!	#VALUE!	#VALUE!	#VALUE!			0
CON__ENSEMBL:ENSBTAP00000001528;Q15811	0	0	0	0	0	0	0	0		0	0	0	0	0	0	0	0		0	0	0	0	0	0	0	0		0	0	0	0	0	0	0	0		0	0	0	0	0	only one	#VALUE!	#VALUE!	#VALUE!	#VALUE!			0
CON__ENSEMBL:ENSBTAP00000024146;P01023;P20742	17643	17822	15961	16000	16351	16276	15070	15272		46563	38626	36069	34598	35971	36468	32909	34399		9161.9	8213.6	9429.2	9522.9	10086	10099	9554.6	10290		30932	30156	26390	29978	29438	27828	28749	30878		15171	33654	8687.75	30544	4	33654	2.21831	1	3.87373	1.10182			39137.7
CON__ENSEMBL:ENSBTAP00000032840	0	0	0	0	0	0	0	0		0	0	0	0	0	0	0	0		0	0	0	0	0	0	0	0		0	0	0	0	0	0	0	0		0	0	0	0	0	only one	#VALUE!	#VALUE!	#VALUE!	#VALUE!			0
CON__ENSEMBL:ENSBTAP00000034412	3661.3	4661.6	5047.7	3616.4	3431.3	4306.8	3114.8	3468.4		23922	20876	24025	19965	19824	20740	19043	22452		0	0	0	0	0	0	0	0		5452.2	5353.9	5081.1	4595.4	4919	5573.6	4463.6	5164.7		3291.6	20747.5	0	5403.05	3	20747.5	6.30317	1	#DIV/0!	3.83996			23077.8
CON__O95678;O95678	0	0	0	0	0	0	0	0		0	0	0	0	0	0	0	0		0	0	0	0	0	0	0	0		427.91	477.15	379.64	363.84	419.89	463.19	1447.8	449.19		0	0	0	452.53	1	only one	#VALUE!	#VALUE!	#VALUE!	#VALUE!			0
CON__P00761;CON__P07477;P07477;Q9BYE2	34620	37762	31444	31437	28329	32234	25937	28299		55479	42239	38767	43569	37471	37397	31286	34526		43590	39238	46394	48491	47491	47461	36499	47945		45439	47284	47572	52431	46060	46906	44622	45011		27118	32906	41414	46361.5	4	46361.5	1.70962	1.40891	1.11946	1			59187.1
CON__P01045-1;CON__Q2KJ62;CON__P01044-1	0	0	0	0	0	0	0	0		0	0	0	0	0	0	0	0		0	0	0	0	0	0	0	0		0	0	0	0	0	0	0	0		0	0	0	0	0	only one	#VALUE!	#VALUE!	#VALUE!	#VALUE!			0
CON__P02662	0	0	0	0	0	0	0	0		0	0	0	0	0	0	0	0		0	0	0	0	0	0	0	0		0	0	0	0	0	0	0	0		0	0	0	0	0	only one	#VALUE!	#VALUE!	#VALUE!	#VALUE!			0
CON__P02769;CON__P02768-1;P02768	182450	252920	289710	193340	239530	208020	218890	247470		521940	325150	551810	367810	311620	382770	413030	467520		318970	307080	220280	294290	262340	281590	241320	236960		356800	356550	154310	214500	240100	251320	248430	231300		233180	440275	313025	356675	4	440275	1.88813	1	1.40652	1.23439			344490
CON__P04264;P04264	11833	12441	11801	11905	11027	11831	11822	11869		15122	12298	14576	11649	12569	12635	12582	13547		6743.9	6541.2	6557	5990.3	6310.9	7060.2	6568.8	6823.7		8514.4	8187.8	5820.8	6563.3	6283.2	6920	6766.5	6816.7		11845.5	13064.5	6642.55	8351.1	4	13064.5	1.10291	1	1.96679	1.5644			13050.7
CON__P05784	0	0	0	0	0	0	0	0		4784	4164.3	4204.4	3396.6	3449	3931	3373.3	3615.7		0	0	0	0	0	0	0	0		0	0	0	0	0	0	0	0		0	3494.5	0	0	1	only one	#VALUE!	#VALUE!	#VALUE!	#VALUE!			0
CON__P05787;P05787;CON__H-INV:HIT000292931;CON__Q9H552;CON__Q9DCV7;CON__Q3KNV1;CON__P08729;CON__Q8BGZ7;CON__Q922U2;CON__Q5XQN5;P08729;CON__P50446;CON__Q9NSB2;CON__Q6ISB0;Q9NSB2;CON__P07744;CON__Q6NXH9;CON__Q6IFZ6;CON__P12035;CON__Q01546;P08670;P12035;Q01546;CON__H-INV:HIT000016045;CON__REFSEQ:XP_092267;CON__Q14CN4-1;CON__Q6IME9;CON__Q3SY84;CON__Q9R0H5;CON__Q7RTS7;CON__Q32MB2;CON__Q7Z794;CON__P190…	520350	519980	520530	464900	421940	470350	395040	451620		1146200	994270	930800	839660	857450	859130	727090	818250		627060	591030	661480	625920	642980	700170	570840	639410		619040	619540	599710	603410	549460	624080	548130	570630		423330	772670	609045	619290	4	772670	1.82522	1	1.26866	1.24767			949753
CON__P06868;P00747	10127	14987	16359	12986	12746	16175	11879	14085		38984	34865	45324	32734	28376	33193	34525	39519		34835	32081	39152	29467	28813	32048	32290	31508		55973	55846	48218	43931	40715	45423	41705	52707		12982	37022	33458	55909.5	4	55909.5	4.30669	1.51017	1.67104	1			43613.9
CON__P12763;P02765	58427	77671	90770	62848	72758	67963	72052	79446		180860	138100	191390	137240	143120	135660	151780	168830		148390	137340	90496	105300	106020	124510	109120	91796		93254	93655	60987	71970	74247	76822	75990	70043		75749	160305	142865	93454.5	4	160305	2.11627	1	1.12207	1.71533			123647
CON__P15497	0	0	0	0	0	0	0	0		0	0	0	0	0	0	0	0		0	0	0	0	0	0	0	0		0	0	0	0	0	0	0	0		0	0	0	0	0	only one	#VALUE!	#VALUE!	#VALUE!	#VALUE!			0
CON__P34955	32492	40016	45668	32713	36560	35338	34859	37548		46132	30035	44134	33892	31369	33057	37161	41330		63099	60295	55288	65601	57932	55040	54504	54415		71041	69254	43525	53112	52972	56907	56030	55528		36203.5	39245.5	61697	70147.5	4	70147.5	1.93759	1.7874	1.13697	1			62956.1
CON__P35900;P35900;CON__Q9D312;CON__Q61782;CON__Q9Z2K1;CON__Q3ZAW8;CON__O76011;CON__Q6NTB9;CON__Q14525;CON__O76009;CON__Q9UE12;CON__Q15323;CON__Q6IFU5;CON__Q8IUT8;CON__Q497I4;Q14525;O76009;Q15323;Q6A162;O76011	74334	79623	80688	75879	69326	77391	66286	75147		157490	133220	136720	122550	128410	129930	115520	124480		70642	68258	77866	68396	72559	75009	69501	70927		68515	71454	68035	65473	60940	67953	59189	67882		70716.5	120000	69450	69984.5	4	120000	1.69692	1	1.72786	1.71467			126139
CON__P41361	0	0	0	0	0	0	0	0		0	0	0	0	0	0	0	0		0	0	0	0	0	0	0	0		0	0	0	0	0	0	0	0		0	0	0	0	0	only one	#VALUE!	#VALUE!	#VALUE!	#VALUE!			0
CON__Q29443;CON__Q0IIK2;CON__Q2HJF0;P02787;P02788	7679.2	10024	11294	8728.3	9684.5	8866.5	8587.5	9678.1		9135.6	8269.7	9376.7	7002.6	6496	7346.9	8697.4	8985.5		6655.7	6438	4707.6	5794.8	6049.5	5535.2	5569	5317.8		3923	3751.7	1935.7	2650.5	2851.9	2729.1	3282.9	3030		9132.8	8841.45	6546.85	3837.35	4	9132.8	1	1.03295	1.39499	2.37998			7679.2
CON__Q1RMK2	0	0	0	0	0	0	0	0		0	0	0	0	0	0	0	0		0	0	0	0	0	0	0	0		0	0	0	0	0	0	0	0		0	0	0	0	0	only one	#VALUE!	#VALUE!	#VALUE!	#VALUE!			0
CON__Q28107	0	0	0	0	0	0	0	0		0	0	0	0	0	0	0	0		0	0	0	0	0	0	0	0		2216.5	2407.5	1915.1	1977.9	2094	3055.1	2434	2199.7		0	0	0	2312	1	only one	#VALUE!	#VALUE!	#VALUE!	#VALUE!			0
CON__Q2UVX4	0	0	0	0	0	0	0	0		0	0	0	0	0	0	0	0		0	0	0	0	0	0	0	0		0	0	0	0	0	0	0	0		0	0	0	0	0	only one	#VALUE!	#VALUE!	#VALUE!	#VALUE!			0
CON__Q3MHN2	0	0	0	0	0	0	0	0		0	0	0	0	0	0	0	0		0	0	0	0	0	0	0	0		0	0	0	0	0	0	0	0		0	0	0	0	0	only one	#VALUE!	#VALUE!	#VALUE!	#VALUE!			0
CON__Q3SX09;CON__P02070	0	0	0	0	0	0	0	0		1984.3	1470.2	1902.4	1544.6	1617.7	1589.3	1585.1	1348.6		593.77	571.66	858.01	715.34	1034.3	765.63	979.89	660.14		949.87	875.81	744.49	762.81	712.16	911.23	707.07	946.87		0	1466.85	582.715	912.84	3	1466.85	#DIV/0!	1	2.51727	1.60691			0
CON__Q3SZ57	0	0	0	0	0	0	0	0		0	0	0	0	0	0	0	0		0	0	0	0	0	0	0	0		0	0	0	0	0	0	0	0		0	0	0	0	0	only one	#VALUE!	#VALUE!	#VALUE!	#VALUE!			0
CON__Q3SZR3	3299	3642.2	3550.6	3277.7	3151.6	3438	3258.7	3472.7		0	0	0	0	0	0	0	0		0	0	0	0	0	0	0	0		0	0	0	0	0	0	0	0		3365.7	0	0	0	1	only one	#VALUE!	#VALUE!	#VALUE!	#VALUE!			3299
CON__Q3T052	0	0	0	0	0	0	0	0		0	0	0	0	0	0	0	0		0	0	0	0	0	0	0	0		897.16	1182	945.15	844.5	759.08	941.13	845.05	589.17		0	0	0	1039.58	1	only one	#VALUE!	#VALUE!	#VALUE!	#VALUE!			0
CON__Q3ZBD7	0	0	0	0	0	0	0	0		4819.8	3861.6	2690.5	3242.8	3472.7	3189.6	2774.3	2901		0	0	0	0	0	0	0	0		0	0	0	0	0	0	0	0		0	2837.65	0	0	1	only one	#VALUE!	#VALUE!	#VALUE!	#VALUE!			0
CON__Q3ZBS7;P04004	7055.3	10885	12644	7771.1	8924.4	9220.8	8569.1	9420.5		19703	16949	22196	15627	15092	14656	16618	18012		14048	12657	12254	11618	11461	13388	12083	11697		11424	11081	8461.8	9105	7520.9	9750.1	8667	9270.2		8994.8	17315	13352.5	11252.5	4	17315	1.925	1	1.29676	1.53877			13581.5
CON__Q58D62	596.39	611.05	612.47	705.3	714.66	599.38	571	523.49		0	0	0	0	0	0	0	0		646.45	754.99	704.89	763.79	760.9	706.62	779.82	673.11		771.64	612.55	343.73	500.26	568.5	553.27	632.84	605.66		547.245	0	700.72	692.095	3	700.72	1.28045	#DIV/0!	1	1.01246			763.648
CON__Q6KB66-1;Q6KB66	0	0	0	0	0	0	0	0		0	0	0	0	0	0	0	0		0	0	0	0	0	0	0	0		0	0	0	0	0	0	0	0		0	0	0	0	0	only one	#VALUE!	#VALUE!	#VALUE!	#VALUE!			0
CON__Q9C075;Q9C075	3634.7	4421.1	4317.6	4219.7	3596.4	4023	3783.4	4032.5		1603.2	1166.9	1636.2	1326.2	1272.3	1337.6	1846.3	1664.3		8079.2	8119.6	8142	7593	7613.7	8867.8	8244.7	8223.3		2290.2	2471.9	2085.4	1674.1	1923.2	2355.5	1747.4	2033.6		3907.95	1755.3	8099.4	2381.05	4	8099.4	2.07254	4.61425	1	3.40161			7533.08
CON__Q9TRI1;P19823	0	0	0	0	0	0	0	0		0	0	0	0	0	0	0	0		0	0	0	0	0	0	0	0		0	0	0	0	0	0	0	0		0	0	0	0	0	only one	#VALUE!	#VALUE!	#VALUE!	#VALUE!			0
Q13765;E9PAV3	7741.3	10893	8377.6	10097	8365.7	8121.2	7947.2	8270.6		70582	53929	57138	53289	41911	46036	46234	51502		20193	19271	18822	17259	17254	18943	22341	20890		17844	18351	13577	16078	15064	16130	13996	18207		8108.9	48868	19732	18097.5	4	48868	6.02646	1	2.47659	2.70026			46652.7
E9PRG8	0	0	0	0	0	0	0	0		0	0	0	0	0	0	0	0		11016	10100	11103	10737	11107	11015	10674	10728		0	0	0	0	0	0	0	0		0	0	10558	0	1	only one	#VALUE!	#VALUE!	#VALUE!	#VALUE!			0
O00115	6276.2	6851.3	6655.7	7532.6	6943.5	6847.7	5707.4	6353.6		13844	11836	11257	11121	10807	9633.1	9175	9395.6		7700.1	7597.4	7379.3	7000	8089.8	8500.1	8900.9	8381.8		2770.7	3169.3	2354.6	2751.4	2490.5	2333.7	2485.4	2665.6		6030.5	9285.3	7648.75	2970	4	9285.3	1.53972	1	1.21396	3.12636			9663.61
O00116	2188.6	2341	1806.6	2341.1	2242.4	2226.8	1849.7	1979.7		11445	10271	10260	9166.7	9180.6	9428.6	10616	10958		0	0	0	0	0	0	0	0		2018	2114.9	1763.9	1820.5	1705.9	1566.4	2138.3	2175.9		1914.7	10787	0	2066.45	3	10787	5.63378	1	#DIV/0!	5.22006			12330.1
O00139	0	0	0	0	0	0	0	0		0	0	0	0	0	0	0	0		0	0	0	0	0	0	0	0		0	0	0	0	0	0	0	0		0	0	0	0	0	only one	#VALUE!	#VALUE!	#VALUE!	#VALUE!			0
O00148	7146.2	9305.8	9599.3	8948.8	8557.1	8349.2	7647.5	9350.9		5529.2	4647.9	5008.7	4401.3	4050.1	4491.7	5162.4	5511.2		1694.2	1630.5	1431.3	1050.6	1270.5	1283.6	1589	1186.7		448.09	527.69	348.57	377.19	425.98	543.11	328.48	412.22		8499.2	5336.8	1662.35	487.89	4	8499.2	1	1.59256	5.11276	17.4203			7146.2
O00151	14678	17367	17548	16873	16044	15888	14785	15681		36727	28660	36961	30725	27553	25458	30140	33707		4459.5	4300.4	4397.7	4735.6	4924.1	5450	4904.1	5425.4		9119.7	9227.2	6571.5	7621.3	6759.4	7156	6847.2	8558.5		15233	31923.5	4379.95	9173.45	4	31923.5	2.09568	1	7.28855	3.47999			30760.4
O00154	0	0	0	0	0	0	0	0		13801	11126	10114	9475	9737.8	10737	9334.6	9653.3		4905.5	4650.6	4250.9	5079.6	4456.6	4316.5	4878.1	5117.3		5167.2	5110	4243.2	4853.6	4495.8	4194.5	5170.4	4821.6		0	9493.95	4778.05	5138.6	3	9493.95	#DIV/0!	1	1.98699	1.84758			0
O00159	16651	16027	16715	14095	14550	14872	13885	15082		22640	18238	15281	15340	16426	17444	13170	14215		7106.3	7465.6	8390.6	7728.2	8129.4	9222.8	7148	7797.5		9439.8	10011	9694.1	11229	9577.8	11236	10197	8971		14483.5	13692.5	7285.95	9725.4	4	14483.5	1	1.05777	1.98787	1.48924			16651
O00161	0	0	0	0	0	0	0	0		1659.5	1213.3	1332.4	1086.1	1057.6	1253.3	863.75	990.15		773.15	708.97	723.37	875.87	951.39	945.58	738.28	1018.8		2447.5	2721.6	2384.2	2684.9	2600.9	2649.2	2555.1	2873.4		0	926.95	741.06	2584.55	3	2584.55	#DIV/0!	2.78823	3.48764	1			0
O00170	15951	18544	17470	18222	16731	17447	15425	16393		23656	18225	17609	17161	14492	15072	13609	16265		28054	28418	28668	31373	29680	30578	30990	32007		26037	26533	22258	25706	22890	24079	24631	26507		15909	14937	28236	26285	4	28236	1.77484	1.89034	1	1.07422			28310.5
O00178	897.73	869.05	638.34	1044.7	903.38	1025	888.66	925.72		0	0	0	0	0	0	0	0		0	0	0	0	0	0	0	0		891.6	895.87	857.39	1069.1	1223.9	1248.9	1086.1	872.56		907.19	0	0	893.735	2	907.19	1	#DIV/0!	#DIV/0!	1.01505			897.73
O00186	0	0	0	0	0	0	0	0		0	0	0	0	0	0	0	0		0	0	0	0	0	0	0	0		0	0	0	0	0	0	0	0		0	0	0	0	0	only one	#VALUE!	#VALUE!	#VALUE!	#VALUE!			0
O00193	4673.1	5475.3	5229.9	5038.8	4449	4614.3	4018.5	4280.1		18468	15355	14694	13057	12561	12627	10029	12462		10452	10618	10535	10608	11087	12262	9591	10460		8452.2	8268	7323.2	7541.3	7653.4	9358.5	7120.6	7644.3		4149.3	11245.5	10535	8360.1	4	11245.5	2.71022	1	1.06744	1.34514			12665.1
O00203;Q13367	5173.7	5381	5156	5588.3	5594.8	5947.4	4551.8	5534.6		1852.7	1453.1	1581.2	1533.9	1296.6	1204.5	1335.8	1804		3776.4	3891.8	3739.6	4037.3	4205.8	4212.8	3938	4277.6		3127.6	3396.8	2552.7	3006.4	3102	3468.1	3056.6	3488.8		5043.2	1569.9	3834.1	3262.2	4	5043.2	1	3.21243	1.31535	1.54595			5173.7
O00204	230.14	113.66	186.28	142.66	280.56	217.45	272.97	216.52		435.77	286.34	401.08	416.17	586.28	493.54	486.88	401.99		250.02	195.38	203.41	122.12	191.91	297.97	189.1	195.88		111.69	241.55	93.74	160.08	200.4	88.475	212.08	334.56		244.745	444.435	222.7	176.62	4	444.435	1.81591	1	1.99567	2.51633			417.914
O00217	1464.8	1447.6	1520.2	1308.5	1067.5	1178.3	1330.9	1390.7		3521.3	2582.1	3727	2773.6	2333.6	2498.9	2667.7	2930.3		1241.7	1260.5	1121.6	1272.9	1309.8	954.01	1170.1	1142.6		4472	4254.3	3560.8	3684.2	3389.7	3859.2	3692.7	4171.7		1360.8	2799	1251.1	4363.15	4	4363.15	3.20631	1.55882	3.48745	1			4696.61
O00231	10632	11298	9812.5	9937	10366	10118	9240.1	10339		17576	14594	13471	12986	14000	12873	12385	13103		45333	41765	44620	45753	49234	49799	45085	50209		12717	12469	11097	12285	12100	11920	11286	12019		9789.55	12744	43549	12593	4	43549	4.44852	3.41722	1	3.45819			47296.7
O00232	524.33	1075.9	666.17	837.13	629.83	777.34	685.83	798.8		1249.2	1036.5	1224.3	1244.4	1282.1	1096.4	1484.7	1213.1		0	0	0	0	0	0	0	0		880.61	926.79	904.54	857	891.85	953.05	1103.4	839.6		742.315	1348.9	0	903.7	3	1348.9	1.81715	1	#DIV/0!	1.49264			952.788
O00233	2822.6	3043.8	2399.7	2885	2188.2	2623.4	2327.6	2696.4		6572.8	5698	4201.8	5074.4	4310	4135	3606.6	4411.2		3550.8	3389.4	3446.7	3522.1	3807.1	3688.8	3317.7	3680		3335.8	3533.9	2763.6	2929.3	3274.4	3245.8	2981.3	3573		2512	4008.9	3470.1	3434.85	4	4008.9	1.5959	1	1.15527	1.16713			4504.59
O00264;O15173	15183	18987	16800	18586	17032	17462	14771	16289		22470	17787	18336	17220	15140	14710	14142	16323		7046.6	6915.1	7362.8	8475.3	9335.7	8229.3	8386.1	8541.4		7070.9	7305.2	6215.5	7317.3	6330.3	6196.9	6678.2	6850.7		15530	15232.5	6980.85	7188.05	4	15530	1	1.01953	2.22466	2.16053			15183
O00267	0	0	0	0	0	0	0	0		0	0	0	0	0	0	0	0		0	0	0	0	0	0	0	0		0	0	0	0	0	0	0	0		0	0	0	0	0	only one	#VALUE!	#VALUE!	#VALUE!	#VALUE!			0
O00273	779.88	1303	1368.6	1681.7	1439.6	1338.1	967.19	1050.2		2877.1	2455.3	2708.7	2295.9	2040.6	1924.3	1743	2589		0	0	0	0	0	0	0	0		0	0	0	0	0	0	0	0		1008.7	2166	0	0	2	2166	2.14733	1	#DIV/0!	#DIV/0!			1674.66
O00299	85736	105990	97631	108990	94044	107140	83474	95209		226430	170130	187890	174750	144620	147900	151920	166660		161570	152500	142830	156520	148870	157410	171750	170780		150300	151310	110950	133240	123490	121610	119340	151580		89341.5	159290	157035	150805	4	159290	1.78293	1	1.01436	1.05626			152862
O00303	5869.5	5917	4992.7	5292.8	4969.1	4638.8	4307.2	4281.1		4302.2	3632.5	2675	3649.6	3330.4	3477.1	2954.9	2349.3		7173.9	6991	6978.5	7597.9	7282.4	7927.5	7380.3	9173.8		2039.9	2469.4	2043.4	2422.9	1996.5	2196.3	2213.2	2253.1		4294.15	2652.1	7082.45	2254.65	4	7082.45	1.64933	2.67051	1	3.14126			9680.71
O00330	0	0	0	0	0	0	0	0		0	0	0	0	0	0	0	0		0	0	0	0	0	0	0	0		0	0	0	0	0	0	0	0		0	0	0	0	0	only one	#VALUE!	#VALUE!	#VALUE!	#VALUE!			0
O00400	0	0	0	0	0	0	0	0		0	0	0	0	0	0	0	0		0	0	0	0	0	0	0	0		0	0	0	0	0	0	0	0		0	0	0	0	0	only one	#VALUE!	#VALUE!	#VALUE!	#VALUE!			0
O00410	12463	15036	11606	14562	13139	12412	11469	13233		81792	68720	57006	60468	60278	51844	54463	60360		8482.7	8462.6	8288.9	8086.9	8082.6	7377.4	8642	9003.9		19636	19469	14601	17541	17279	15427	17068	19742		12351	57411.5	8472.65	19552.5	4	57411.5	4.64833	1	6.7761	2.93627			57932.1
O00411	0	0	0	0	0	0	0	0		0	0	0	0	0	0	0	0		0	0	0	0	0	0	0	0		0	0	0	0	0	0	0	0		0	0	0	0	0	only one	#VALUE!	#VALUE!	#VALUE!	#VALUE!			0
O00418	0	0	0	0	0	0	0	0		0	0	0	0	0	0	0	0		0	0	0	0	0	0	0	0		0	0	0	0	0	0	0	0		0	0	0	0	0	only one	#VALUE!	#VALUE!	#VALUE!	#VALUE!			0
O00422	1240.4	1497.4	1108.2	1515.5	1148.7	1144.5	1316.3	1342.1		4716.1	3146	3834.1	3337.5	3433.9	2871.4	3567.1	3729.4		5420.7	5812.4	6259.6	6364.7	5899.3	6773.6	5636	6702.1		10966	11553	8584.1	9362.4	8908.7	9253.5	7951	11503		1329.2	3648.25	5616.55	11259.5	4	11259.5	8.47088	3.08627	2.0047	1			10507.3
O00425	2079.8	1737	1887.9	2193.6	1765.8	1903	1935.4	1950.9		0	0	0	0	0	0	0	0		0	0	0	0	0	0	0	0		0	0	0	0	0	0	0	0		1943.15	0	0	0	1	only one	#VALUE!	#VALUE!	#VALUE!	#VALUE!			2079.8
O00429	6818.3	8371	7191.3	7034.2	6503.1	6644.2	6276.6	7141.2		776.23	596.58	789.62	511.53	758.34	766.86	781.62	726.32		1173.1	1149.2	1209.2	1212	1444.8	1352.6	1288.7	1306.3		6770.1	6570.5	6008.7	6691.8	5217.1	5977.2	6525.1	6368.1		6708.9	753.97	1161.15	6670.3	4	6708.9	1	8.8981	5.77781	1.00579			6818.3
O00442	309.22	310.96	490.81	415.02	375.18	422.4	401.6	403.05		0	0	0	0	0	0	0	0		1949.8	1852.4	1924.8	1685.6	1569.6	1980.6	2004.1	1798		489.21	388.11	429.26	409.55	539.94	592.74	375.34	613.33		402.325	0	1901.1	438.66	3	1901.1	4.72528	#DIV/0!	1	4.33388			1461.15
O00443	1414.2	1948.2	1925.6	1787.7	1673.9	1732.7	1646	1746.4		2767.3	2466.7	3172.5	2816.3	2505.8	2491.9	2576.9	2731.9		560.44	456.71	596.19	356.54	536.98	566.98	524.26	523.88		1593.7	1569.9	1381.1	1223.5	1281.8	1342.8	1195	1377.9		1696.2	2654.4	508.575	1581.8	4	2654.4	1.56491	1	5.21929	1.67809			2213.1
O00461	0	0	0	0	0	0	0	0		0	0	0	0	0	0	0	0		3894.4	3933.9	4048	4111.8	4132.2	4606	4267.9	4506.8		3755.6	3152.5	2983.5	3519.2	3590.9	3542.1	3044.5	2958.1		0	0	3914.15	3454.05	2	3914.15	#DIV/0!	#DIV/0!	1	1.13321			0
O00471	4552.6	4697.4	4343.9	4524.4	3867.4	4307	4550.7	4239.2		0	0	0	0	0	0	0	0		0	0	0	0	0	0	0	0		0	0	0	0	0	0	0	0		4394.95	0	0	0	1	only one	#VALUE!	#VALUE!	#VALUE!	#VALUE!			4552.6
O00479	5715.6	5323.8	6984.4	4998.1	5071.9	4722.1	4474.5	5146.9		11285	9281.5	9163.6	8310.1	8656.9	8457.2	6241.1	7402.8		9981.5	9948.2	14166	13453	13926	17378	9781.3	12986		8141.2	7856.5	8206.7	8266.9	7128.9	10547	8118.3	7620.4		4810.7	6821.95	9964.85	7998.85	4	9964.85	2.07139	1.4607	1	1.24579			11839.3
O00483	28003	33986	32477	32271	27261	30565	26714	29056		37004	30519	32421	27304	25035	25703	26944	30070		36693	35336	34295	31176	30903	31357	31577	33143		32695	31527	25285	26539	23585	23748	22806	29018		27885	28507	36014.5	32111	4	36014.5	1.29154	1.26336	1	1.12156			36166.9
O00487	0	0	0	0	0	0	0	0		16270	14143	13731	13995	13549	11367	11390	13118		0	0	0	0	0	0	0	0		12483	12677	10550	11623	10237	10780	10401	12758		0	12254	0	12580	2	12580	#DIV/0!	1.0266	#DIV/0!	1			0
O00499	0	0	0	0	0	0	0	0		0	0	0	0	0	0	0	0		0	0	0	0	0	0	0	0		0	0	0	0	0	0	0	0		0	0	0	0	0	only one	#VALUE!	#VALUE!	#VALUE!	#VALUE!			0
O00505	9244	10770	9236.3	10668	9104.4	9900	9006.2	9969		15194	12309	12293	11776	12017	11421	11674	13390		6708.2	6716.7	6231.3	6569.1	7265.6	7092.6	7256.6	6858.2		7411.2	7137.8	5669.1	7078.6	7255.7	6694.3	7610.8	7393		9487.6	12532	6712.45	7274.5	4	12532	1.32088	1	1.86698	1.72273			12210.2
O00512	0	0	0	0	0	0	0	0		0	0	0	0	0	0	0	0		0	0	0	0	0	0	0	0		0	0	0	0	0	0	0	0		0	0	0	0	0	only one	#VALUE!	#VALUE!	#VALUE!	#VALUE!			0
O00515	21005	22143	20468	19524	18387	17758	17081	18235		45335	36229	34709	33728	35844	34396	31517	34386		28892	28145	30521	30786	30435	29575	26397	30968		29950	27771	26525	30525	24871	26818	27777	28729		17658	32951.5	28518.5	28860.5	4	32951.5	1.86609	1	1.15544	1.14175			39197.3
O00541	8492.4	8920.9	8461	8821.6	8824.9	8806.4	7313.5	8546.5		5330.9	5059.6	3941.6	4390.9	4233.5	3762.5	3521.8	3658.5		4925.9	4546	5462	5938.7	5904.2	5241.7	4737.4	5446.1		8711.7	8649.4	6893.6	8179.6	8611.7	7582.6	7359.6	8084.4		7930	3590.15	4735.95	8680.55	4	8680.55	1.09465	2.41788	1.83291	1			9296.18
O00559	0	0	0	0	0	0	0	0		0	0	0	0	0	0	0	0		0	0	0	0	0	0	0	0		0	0	0	0	0	0	0	0		0	0	0	0	0	only one	#VALUE!	#VALUE!	#VALUE!	#VALUE!			0
O00560	615.44	526.8	442.3	531.01	416.87	679.76	622.48	753.54		1206.7	1208.2	913.65	729.11	1224.1	1285.4	965.91	1157.1		355.42	414.53	321.17	407.15	593.3	560.02	488.47	637.25		592.87	337.89	451.58	651.64	535.84	530.38	545.34	575.83		688.01	1061.5	384.975	465.38	4	1061.5	1.54286	1	2.75733	2.28094			949.539
O00562	0	0	0	0	0	0	0	0		0	0	0	0	0	0	0	0		0	0	0	0	0	0	0	0		0	0	0	0	0	0	0	0		0	0	0	0	0	only one	#VALUE!	#VALUE!	#VALUE!	#VALUE!			0
O00566	0	0	0	0	0	0	0	0		0	0	0	0	0	0	0	0		0	0	0	0	0	0	0	0		0	0	0	0	0	0	0	0		0	0	0	0	0	only one	#VALUE!	#VALUE!	#VALUE!	#VALUE!			0
O00567	31385	37145	38518	34976	35390	38163	32195	36015		97054	83937	89870	74706	74883	77114	73807	81033		50419	47354	48476	45848	49557	56500	51202	50290		43142	43803	35503	38581	37251	40712	35130	43454		34105	77420	48886.5	43472.5	4	77420	2.27005	1	1.58367	1.7809			71245.5
O00571;O15523;Q9NQI0	34731	43407	39125	38365	37139	35985	33697	37074		84592	73137	70699	65310	69004	64914	62213	69276		36894	34948	37063	40350	38421	38318	37446	38050		69575	69263	61309	67114	61909	63170	60427	68540		35385.5	65744.5	35921	69419	4	69419	1.96179	1.05589	1.93255	1			68135
O00584	1210.4	1255.9	1150.1	1187.5	1126.9	1187.6	1142.1	1067.3		2606	1805.9	2243.5	1900.7	1555.3	2000	1461.5	1767.7		1158.5	1095.7	1172.8	1235	1115.2	1466.9	1196.5	1250.9		893.31	717.55	642.63	688.22	823.5	1079.1	790.93	898.8		1104.7	1614.6	1127.1	805.43	4	1614.6	1.46157	1	1.43253	2.00464			1769.09
O00625	11732	14387	11165	14268	12307	11546	9720.5	10672		14666	11523	10985	11828	9642.9	9272.3	9662.3	10767		4360.8	3780.1	3815.9	3693.1	3757.1	3717.1	4498.9	4388.8		8557	8536.6	6757.8	7825.7	7408.1	6690	7662	9178.7		10196.2	10214.6	4070.45	8546.8	4	10214.6	1.0018	1	2.50946	1.19514			11753.2
O00629	1083.1	994.67	1235.7	1220.3	1083.4	1022	970.44	1057.5		2058.3	1889.1	1788	1697.5	1489.8	1295.2	1644.5	1890.1		1518.4	1541.5	1525.9	1062.1	1259.7	1271.6	1386.5	1392.7		0	0	0	0	0	0	0	0		1013.97	1767.3	1529.95	0	3	1767.3	1.74295	1	1.15514	#DIV/0!			1887.79
O00712	0	0	0	0	0	0	0	0		0	0	0	0	0	0	0	0		0	0	0	0	0	0	0	0		0	0	0	0	0	0	0	0		0	0	0	0	0	only one	#VALUE!	#VALUE!	#VALUE!	#VALUE!			0
O00743	18617	21765	18768	18790	17738	17765	15546	16762		47491	38215	38567	37653	34102	31640	32379	34496		6490.5	6226.2	6481.7	6551.3	7391.7	7216.3	7142.5	7736.8		20441	20585	16162	17898	17215	16871	17962	19972		16154	33437.5	6358.35	20513	4	33437.5	2.06992	1	5.25883	1.63006			38535.7
O00754	0	0	0	0	0	0	0	0		1446.9	1177.5	1192.3	1105.1	990.12	1020.3	1306.6	1214.6		0	0	0	0	0	0	0	0		0	0	0	0	0	0	0	0		0	1260.6	0	0	1	only one	#VALUE!	#VALUE!	#VALUE!	#VALUE!			0
O00764	7251.1	8997.5	8456.8	7600.7	7300.9	8270.7	6729.6	6917		10227	8397.5	8509.3	8586.6	6448.8	7250.6	6539.4	7049		6380.8	5363.7	6833.7	6875.4	6960.2	8592.2	7042.9	8023.6		9650.9	9895.8	7965.6	9346.3	9368.3	9399.5	9747.6	10016		6823.3	6794.2	5872.25	9773.35	4	9773.35	1.43235	1.43848	1.66433	1			10386.1
O00767	0	0	0	0	0	0	0	0		0	0	0	0	0	0	0	0		0	0	0	0	0	0	0	0		0	0	0	0	0	0	0	0		0	0	0	0	0	only one	#VALUE!	#VALUE!	#VALUE!	#VALUE!			0
O14497;Q8NFD5	479.92	630.62	956.69	948.92	625.19	662.13	617.8	576.94		1704.8	1306.3	1780.2	1216.8	1260.4	1160.1	1324.4	1515.3		1002.7	1096.8	980.72	1157.3	1081.3	1010.5	854.69	875.84		0	0	0	0	0	0	0	0		597.37	1419.85	1049.75	0	3	1419.85	2.37684	1	1.35256	#DIV/0!			1140.69
O14530	0	0	0	0	0	0	0	0		0	0	0	0	0	0	0	0		0	0	0	0	0	0	0	0		0	0	0	0	0	0	0	0		0	0	0	0	0	only one	#VALUE!	#VALUE!	#VALUE!	#VALUE!			0
O14545	0	0	0	0	0	0	0	0		0	0	0	0	0	0	0	0		0	0	0	0	0	0	0	0		0	0	0	0	0	0	0	0		0	0	0	0	0	only one	#VALUE!	#VALUE!	#VALUE!	#VALUE!			0
O14548	0	0	0	0	0	0	0	0		0	0	0	0	0	0	0	0		0	0	0	0	0	0	0	0		0	0	0	0	0	0	0	0		0	0	0	0	0	only one	#VALUE!	#VALUE!	#VALUE!	#VALUE!			0
O14561	15698	24366	24632	25541	19977	21983	19727	22937		0	0	0	0	0	0	0	0		0	0	0	0	0	0	0	0		2037.7	2141	1210.7	1135.6	969.96	1228.3	1420.5	1808.3		21332	0	0	2089.35	2	21332	1	#DIV/0!	#DIV/0!	10.2099			15698
O14579	2637.5	2915.2	2441.9	2953.3	3044.2	2760.1	2328.6	2761.9		0	0	0	0	0	0	0	0		0	0	0	0	0	0	0	0		0	0	0	0	0	0	0	0		2545.25	0	0	0	1	only one	#VALUE!	#VALUE!	#VALUE!	#VALUE!			2637.5
P47813;O14602	22433	26449	24504	27643	23594	22998	20626	22895		65822	51348	52567	50679	43627	42520	40666	47477		39005	38899	39122	41946	39942	41358	40746	42868		30267	30351	24411	28181	26400	27462	26610	31677		21760.5	44071.5	38952	30309	4	44071.5	2.0253	1	1.13143	1.45407			45433.5
O14617	247.1	407.4	359.31	442.31	409.29	376.2	274.53	422.8		845.7	689.91	759.1	643.12	678.18	666.41	590.59	731.03		0	0	0	0	0	0	0	0		0	0	0	0	0	0	0	0		348.665	660.81	0	0	2	660.81	1.89526	1	#DIV/0!	#DIV/0!			468.318
O14639	0	0	0	0	0	0	0	0		2713.1	2047.1	2151.2	2050.2	1559.1	1496.2	1771.6	1779.2		0	0	0	0	0	0	0	0		0	0	0	0	0	0	0	0		0	1775.4	0	0	1	only one	#VALUE!	#VALUE!	#VALUE!	#VALUE!			0
O14672	1200.9	1648.7	1396.5	1504.2	1612.9	1717.9	1257.4	1184.1		0	0	0	0	0	0	0	0		2088.9	1661.3	1642.9	1994.7	1773	2112.8	2358.5	2103.1		3587.8	3318.2	2561.2	2520.9	2655.1	2940.1	2646.6	2738.2		1220.75	0	1875.1	3453	3	3453	2.82859	#DIV/0!	1.8415	1			3396.85
O14681	0	0	0	0	0	0	0	0		0	0	0	0	0	0	0	0		0	0	0	0	0	0	0	0		0	0	0	0	0	0	0	0		0	0	0	0	0	only one	#VALUE!	#VALUE!	#VALUE!	#VALUE!			0
O14686	0	0	0	0	0	0	0	0		0	0	0	0	0	0	0	0		0	0	0	0	0	0	0	0		0	0	0	0	0	0	0	0		0	0	0	0	0	only one	#VALUE!	#VALUE!	#VALUE!	#VALUE!			0
O14727	0	0	0	0	0	0	0	0		0	0	0	0	0	0	0	0		0	0	0	0	0	0	0	0		0	0	0	0	0	0	0	0		0	0	0	0	0	only one	#VALUE!	#VALUE!	#VALUE!	#VALUE!			0
O14733	0	0	0	0	0	0	0	0		0	0	0	0	0	0	0	0		0	0	0	0	0	0	0	0		0	0	0	0	0	0	0	0		0	0	0	0	0	only one	#VALUE!	#VALUE!	#VALUE!	#VALUE!			0
O14734	311.33	282.05	169.74	294.63	251.54	282.06	357.32	252.52		501.9	379.74	459.37	360.86	538.13	412.11	595.07	435.68		344.5	252.24	321.33	342.9	243.35	288.56	218.33	179.23		299.14	256.71	197.45	270.93	327.66	239.04	238.58	194.01		304.92	515.375	298.37	277.925	4	515.375	1.6902	1	1.7273	1.85437			526.209
O14737	7374.2	8329.8	6756.1	8987.9	7244.4	6752.7	5859.8	6802.4		0	0	0	0	0	0	0	0		9616.3	9224.9	10104	10911	10219	8330.9	9259.2	11236		11018	10546	8968.2	10310	9707.6	7301.7	10782	11565		6331.1	0	9420.6	10782	3	10782	1.70302	#DIV/0!	1.14451	1			12558.4
O14744	10943	13254	12153	12704	12274	12989	10820	11854		27784	22968	23153	21838	19519	19615	20695	21659		2377.6	3026.4	3213.4	2625.4	2807.6	3058.1	2985.4	2768.5		6425	6713.1	5986.7	6195.5	6327.4	6122.4	6697.4	7237.4		11337	21177	2702	6569.05	4	21177	1.86795	1	7.83753	3.22375			20441
O14745	2647.1	2951.8	2677.3	2877.4	2554.7	2861.9	2276.3	2433		4439.3	3096.2	2409.4	3280.2	2534.8	2759.9	2056.3	2534.9		3542.1	3381.1	3448.1	3950.3	3656.3	3918.7	3699.5	4436		5870.9	5233.9	4602.9	5821	5676.3	4942	5778.4	5907.8		2354.65	2295.6	3461.6	5552.4	4	5552.4	2.35806	2.41871	1.604	1			6242.01
O14773	10989	9717.9	10017	9597.3	9860.6	10483	8782.5	9357.6		22628	19037	17836	16574	19072	18249	14977	17138		16101	14605	14493	15027	16072	19040	15208	16661		8130.6	8323.2	7321.1	7977.6	7269.6	8619	8116.3	8509.3		9070.05	16057.5	15353	8226.9	4	16057.5	1.77039	1	1.04589	1.95183			19454.8
O14776	0	0	0	0	0	0	0	0		0	0	0	0	0	0	0	0		0	0	0	0	0	0	0	0		3760.8	3915.5	4040.8	4420.5	4056.4	4599.2	4843.1	3886.7		0	0	0	3838.15	1	only one	#VALUE!	#VALUE!	#VALUE!	#VALUE!			0
O14787	0	0	0	0	0	0	0	0		0	0	0	0	0	0	0	0		0	0	0	0	0	0	0	0		0	0	0	0	0	0	0	0		0	0	0	0	0	only one	#VALUE!	#VALUE!	#VALUE!	#VALUE!			0
O14802	0	0	0	0	0	0	0	0		0	0	0	0	0	0	0	0		0	0	0	0	0	0	0	0		0	0	0	0	0	0	0	0		0	0	0	0	0	only one	#VALUE!	#VALUE!	#VALUE!	#VALUE!			0
O14818;Q8TAA3	28632	32891	29821	30329	29678	30273	27081	30095		56555	46737	47070	43810	41807	43928	39480	43275		13114	12065	12868	13030	14481	14042	12757	14596		34549	34550	27658	31368	29658	32609	30492	34675		28588	41377.5	12589.5	34549.5	4	41377.5	1.44737	1	3.28667	1.19763			41441.2
O14828	5288.2	4714	4900.7	4588.8	3985.8	4748.3	4041	4118.5		0	0	0	0	0	0	0	0		3046.9	3004.1	2560	2452.7	1975.6	2614.3	3159.3	2528		0	0	0	0	0	0	0	0		4079.75	0	3025.5	0	2	4079.75	1	#DIV/0!	1.34845	#DIV/0!			5288.2
O14841	885.26	914	870.83	844.67	1017.1	1299.7	787.9	1013.5		1813.3	1540	1674.7	1531.2	1709.2	1638	1377.8	1422.9		1301.7	1322.4	1484.4	1229	1291.4	1466.3	1268.9	1404.7		0	0	0	0	0	0	0	0		900.7	1400.35	1312.05	0	3	1400.35	1.55474	1	1.0673	#DIV/0!			1376.34
O14880	9736.1	12275	14211	10806	10261	11031	8796.2	9667.6		0	0	0	0	0	0	0	0		14317	13692	16174	16068	15746	18927	12734	14965		0	0	0	0	0	0	0	0		9231.9	0	14004.5	0	2	14004.5	1.51697	#DIV/0!	1	#DIV/0!			14769.4
O14896	323.09	541.17	549.36	612.04	626.06	716.21	538.58	724.2		0	0	0	0	0	0	0	0		0	0	0	0	0	0	0	0		0	0	0	0	0	0	0	0		631.39	0	0	0	1	only one	#VALUE!	#VALUE!	#VALUE!	#VALUE!			323.09
O14907	4804.2	5542	5338.6	4857.7	4674.9	5274.9	4720.2	5379.2		10373	8582.4	8638.4	7988.9	8246.5	7371.8	7050.8	8495.3		4794.2	4948.8	4654.1	5509	5612.6	5825.8	4980	5440.8		0	0	0	0	0	0	0	0		5049.7	7773.05	4871.5	0	3	7773.05	1.53931	1	1.59562	#DIV/0!			7395.15
O14908	0	0	0	0	0	0	0	0		0	0	0	0	0	0	0	0		3252.7	3417.9	2967.6	3382.1	3925.9	3701.5	3262	4021.8		0	0	0	0	0	0	0	0		0	0	3335.3	0	1	only one	#VALUE!	#VALUE!	#VALUE!	#VALUE!			0
O14924	0	0	0	0	0	0	0	0		0	0	0	0	0	0	0	0		0	0	0	0	0	0	0	0		0	0	0	0	0	0	0	0		0	0	0	0	0	only one	#VALUE!	#VALUE!	#VALUE!	#VALUE!			0
O14925;Q5SRD1	0	0	0	0	0	0	0	0		0	0	0	0	0	0	0	0		0	0	0	0	0	0	0	0		0	0	0	0	0	0	0	0		0	0	0	0	0	only one	#VALUE!	#VALUE!	#VALUE!	#VALUE!			0
O14929	0	0	0	0	0	0	0	0		0	0	0	0	0	0	0	0		1124.1	1426.1	1359	1395.5	1594.2	1381.4	1243.1	1159.6		3330.2	3080.7	2728	3557.9	3229.1	3174.7	2918.9	3420.3		0	0	1275.1	3205.45	2	3205.45	#DIV/0!	#DIV/0!	2.51388	1			0
O14936	2997.5	3575.6	3785	3910.6	3184.2	3532.3	3072.5	3554.2		4418.1	3886.6	4894.4	3475.2	4096.8	3890.7	4042	3842.8		2273.3	2245.9	1794.1	2130.7	2234.3	2443.1	2195.3	2180.5		0	0	0	0	0	0	0	0		3313.35	3942.4	2259.6	0	3	3942.4	1.18985	1	1.74473	#DIV/0!			3566.58
O14949	6887.3	10233	11640	9645.2	8357.3	9406.6	8763.2	9147.1		24843	21942	27975	20665	20237	19569	20707	22899		1381.8	1698.5	1826.8	1635.1	1582.9	2058.4	1675.2	1728.1		16530	16408	11906	13108	11369	13574	10969	16484		8955.15	21803	1540.15	16469	4	21803	2.43469	1	14.1564	1.32388			16768.4
P19105;O14950;P24844	41946	53027	50018	49472	44464	45131	40037	43456		80197	70947	75200	64403	58372	57213	55696	61274		16941	16151	14582	15239	15598	16594	16419	16324		73387	74782	56987	61779	55182	60199	53086	67104		41746.5	58485	16546	74084.5	4	74084.5	1.77463	1.26673	4.47749	1			74438.5
O14957	391.14	484.13	302.36	388.9	465.42	578.82	420.48	467.36		1365.8	883.42	862.44	910.33	760.24	1029.1	939.18	1058.3		680.32	459.55	499.73	479.36	543.18	508.96	558.93	582.8		410.74	597.51	479.53	398.76	421.74	359.15	509.16	452.53		443.92	998.74	569.935	504.125	4	998.74	2.24982	1	1.75238	1.98114			879.995
O14964	0	0	0	0	0	0	0	0		0	0	0	0	0	0	0	0		0	0	0	0	0	0	0	0		0	0	0	0	0	0	0	0		0	0	0	0	0	only one	#VALUE!	#VALUE!	#VALUE!	#VALUE!			0
O14966	0	0	0	0	0	0	0	0		0	0	0	0	0	0	0	0		0	0	0	0	0	0	0	0		0	0	0	0	0	0	0	0		0	0	0	0	0	only one	#VALUE!	#VALUE!	#VALUE!	#VALUE!			0
O14974	0	0	0	0	0	0	0	0		0	0	0	0	0	0	0	0		0	0	0	0	0	0	0	0		0	0	0	0	0	0	0	0		0	0	0	0	0	only one	#VALUE!	#VALUE!	#VALUE!	#VALUE!			0
O14976	0	0	0	0	0	0	0	0		0	0	0	0	0	0	0	0		112.76	144.29	118.49	223.11	284.68	313.56	100.03	316.98		0	0	0	0	0	0	0	0		0	0	128.525	0	1	only one	#VALUE!	#VALUE!	#VALUE!	#VALUE!			0
O14979	17224	17845	15458	16284	15280	14328	14384	15124		49841	46678	39567	38131	39137	36689	34547	39048		13432	12929	14835	15588	15645	15694	12920	15930		16137	17737	13842	14877	14840	15538	14801	14354		14754	36797.5	13180.5	16937	4	36797.5	2.49407	1	2.79181	2.17261			42957.9
O14980	15894	19925	20645	17928	19395	19524	18132	18615		37910	31032	34621	29178	30015	29047	31169	34289		14060	13193	12620	12919	12782	13891	13763	13392		38392	37269	28865	31977	29378	29881	28186	35835		18373.5	32729	13626.5	37830.5	4	37830.5	2.05897	1.15587	2.77624	1			32725.3
O14986	0	0	0	0	0	0	0	0		0	0	0	0	0	0	0	0		0	0	0	0	0	0	0	0		0	0	0	0	0	0	0	0		0	0	0	0	0	only one	#VALUE!	#VALUE!	#VALUE!	#VALUE!			0
Q9HCE6;O15013	0	0	0	0	0	0	0	0		0	0	0	0	0	0	0	0		0	0	0	0	0	0	0	0		0	0	0	0	0	0	0	0		0	0	0	0	0	only one	#VALUE!	#VALUE!	#VALUE!	#VALUE!			0
O15014	0	0	0	0	0	0	0	0		0	0	0	0	0	0	0	0		0	0	0	0	0	0	0	0		0	0	0	0	0	0	0	0		0	0	0	0	0	only one	#VALUE!	#VALUE!	#VALUE!	#VALUE!			0
O15027	0	0	0	0	0	0	0	0		0	0	0	0	0	0	0	0		0	0	0	0	0	0	0	0		1983.9	1584.3	1619	1721.5	1956.4	1913.7	1928.4	1672.6		0	0	0	1784.1	1	only one	#VALUE!	#VALUE!	#VALUE!	#VALUE!			0
O15031	72.423	219.54	263.48	326.16	262.41	232.02	331.17	315.37		0	0	0	0	0	0	0	0		0	0	0	0	0	0	0	0		0	0	0	0	0	0	0	0		323.27	0	0	0	1	only one	#VALUE!	#VALUE!	#VALUE!	#VALUE!			72.423
O15040	0	0	0	0	0	0	0	0		0	0	0	0	0	0	0	0		0	0	0	0	0	0	0	0		0	0	0	0	0	0	0	0		0	0	0	0	0	only one	#VALUE!	#VALUE!	#VALUE!	#VALUE!			0
O15042	3560.8	3979.7	3634.2	3929.2	3622.3	4098.4	3406.6	3729.2		7127.1	5732	5419.1	5187	5820.8	5590.1	5539.4	5886.6		4389.3	4213.7	3930.9	4207	4333.6	4370.1	3645.3	4149.2		3623.1	4098.6	3695.5	4144.2	3710.2	3965.7	3758.3	3626.8		3567.9	5713	4301.5	3860.85	4	5713	1.60122	1	1.32814	1.47973			5701.63
O15066	17278	19746	28237	16104	15866	20125	15136	17039		26498	25072	29506	19949	20940	22119	18725	19045		15251	13961	15743	13385	13789	22049	10904	12605		13560	13646	12335	11788	10339	17949	13064	11507		16087.5	18885	14606	13603	4	18885	1.17389	1	1.29296	1.3883			20282.5
O15067	0	0	0	0	0	0	0	0		0	0	0	0	0	0	0	0		0	0	0	0	0	0	0	0		0	0	0	0	0	0	0	0		0	0	0	0	0	only one	#VALUE!	#VALUE!	#VALUE!	#VALUE!			0
O15068	0	0	0	0	0	0	0	0		0	0	0	0	0	0	0	0		0	0	0	0	0	0	0	0		0	0	0	0	0	0	0	0		0	0	0	0	0	only one	#VALUE!	#VALUE!	#VALUE!	#VALUE!			0
O15085	0	0	0	0	0	0	0	0		0	0	0	0	0	0	0	0		0	0	0	0	0	0	0	0		0	0	0	0	0	0	0	0		0	0	0	0	0	only one	#VALUE!	#VALUE!	#VALUE!	#VALUE!			0
O15091	0	0	0	0	0	0	0	0		0	0	0	0	0	0	0	0		0	0	0	0	0	0	0	0		0	0	0	0	0	0	0	0		0	0	0	0	0	only one	#VALUE!	#VALUE!	#VALUE!	#VALUE!			0
O15127	2883.7	2674.4	2951.5	2625.7	2342.5	2691.6	2508	2663.7		7593.1	6215.2	5058.9	5532.3	5564	5568.4	4215.7	4515.4		0	0	0	0	0	0	0	0		2709.7	2859.2	2876.8	3009.1	3029.6	3288.4	3517.7	3136.4		2585.85	4365.55	0	2784.45	3	4365.55	1.68825	1	#DIV/0!	1.56783			4868.39
O15143	19278	23619	21706	20836	20529	20649	17294	20032		9112.6	7461.9	7986.5	7274.8	8553.8	8106.5	7083.9	7753.5		26541	25131	26204	25931	27449	28299	24402	26656		17974	17727	15592	16042	16642	18437	16177	17060		18663	7418.7	25836	17850.5	4	25836	1.38434	3.48255	1	1.44735			26687.4
O15144	24496	31623	28583	28768	25490	26436	23620	25615		66741	58152	60074	52558	48451	47773	50519	55507		45469	40812	44412	45246	44000	46721	44575	45380		46760	45286	39506	40651	38055	41377	38125	45642		24617.5	53013	43140.5	46023	4	53013	2.15347	1	1.22885	1.15188			52751.4
O15145	25280	36181	33159	33374	29978	34404	28855	33334		40597	33813	40191	34781	30571	31903	33488	38558		27323	24048	25344	23514	22222	24359	25437	25416		2646.8	2919.6	2595.3	2679.6	2526.7	3155.7	2608.8	2551		31094.5	36023	25685.5	2783.2	4	36023	1.1585	1	1.40246	12.943			29286.9
O15155	0	0	0	0	0	0	0	0		0	0	0	0	0	0	0	0		0	0	0	0	0	0	0	0		0	0	0	0	0	0	0	0		0	0	0	0	0	only one	#VALUE!	#VALUE!	#VALUE!	#VALUE!			0
O15160	8933.7	9131.3	8683.6	8591.1	7868.7	8171.9	7211.8	7567		20842	18130	14876	14814	15354	14637	13437	13886		10157	10040	11320	12095	10618	11244	10884	12365		9615.3	9573.7	8111.1	9319.3	8023.4	8218.7	8897.7	9206.6		7389.4	13661.5	10098.5	9594.5	4	13661.5	1.8488	1	1.35282	1.42389			16516.6
O15162	2770.2	3878.5	3110.7	3150	3311.3	2899.1	2997.9	3122.1		2742.6	2145.4	2316.8	1763.6	1370.4	1809	2320.3	2145.5		508.92	498.76	573.45	505.39	689.22	629.03	523.53	604.94		1205.5	1115.4	697.32	705.47	760.63	830.42	782.5	1152.5		3060	2232.9	503.84	1160.45	4	3060	1	1.37042	6.07336	2.63691			2770.2
O15164	0	0	0	0	0	0	0	0		0	0	0	0	0	0	0	0		0	0	0	0	0	0	0	0		0	0	0	0	0	0	0	0		0	0	0	0	0	only one	#VALUE!	#VALUE!	#VALUE!	#VALUE!			0
O15169	0	0	0	0	0	0	0	0		0	0	0	0	0	0	0	0		0	0	0	0	0	0	0	0		0	0	0	0	0	0	0	0		0	0	0	0	0	only one	#VALUE!	#VALUE!	#VALUE!	#VALUE!			0
O15195	0	0	0	0	0	0	0	0		0	0	0	0	0	0	0	0		0	0	0	0	0	0	0	0		0	0	0	0	0	0	0	0		0	0	0	0	0	only one	#VALUE!	#VALUE!	#VALUE!	#VALUE!			0
P84022;Q15796;O15198;Q99717;Q15797	3910.5	4895.6	4327.3	4683.3	3991.8	4025	4240.8	4330.6		0	0	0	0	0	0	0	0		664.34	633.67	642.7	715	689.33	724.82	822.71	638.45		0	0	0	0	0	0	0	0		4285.7	0	649.005	0	2	4285.7	1	#DIV/0!	6.60349	#DIV/0!			3910.5
O15212	2488.7	2476.7	2271.3	2700.5	2788.7	2436.2	2395.2	2494.5		0	0	0	0	0	0	0	0		2697	2103.4	2538.5	2786.7	2486.5	3077.3	2608.4	2980.8		9616.9	9622.3	7984.5	9115.8	7666.5	8190.9	8844.8	9705.9		2444.85	0	2400.2	9619.6	3	9619.6	3.93464	#DIV/0!	4.00783	1			9792.13
O15213	5372.2	6175.2	5094.1	5453.5	5410.6	5513.4	4873.9	5259.8		4024.2	3226.5	3121.1	3092	3553.3	3753.8	2446.3	2836.2		0	0	0	0	0	0	0	0		1538.5	1585.2	1529.3	1782.6	1565.2	1798.5	1598.1	1801.6		5066.85	2641.25	0	1561.85	3	5066.85	1	1.91835	#DIV/0!	3.24413			5372.2
O15234	0	0	0	0	0	0	0	0		0	0	0	0	0	0	0	0		0	0	0	0	0	0	0	0		0	0	0	0	0	0	0	0		0	0	0	0	0	only one	#VALUE!	#VALUE!	#VALUE!	#VALUE!			0
O15235	0	0	0	0	0	0	0	0		0	0	0	0	0	0	0	0		0	0	0	0	0	0	0	0		0	0	0	0	0	0	0	0		0	0	0	0	0	only one	#VALUE!	#VALUE!	#VALUE!	#VALUE!			0
O15260	3173.3	2779.4	2605.5	2659.3	2513.2	2399.9	2504	2791.3		3740.7	3219.4	3560.2	2913.6	2905.4	2847.1	3070.9	3463.5		5662.8	5495.2	5619.6	5884	5436.1	5799.3	5398.1	6245		5077.8	4932.7	4632.6	4947.6	4687.4	5193.5	4605.6	4924		2647.65	3267.2	5579	5005.25	4	5579	2.10715	1.70758	1	1.11463			6686.62
O15264;P53778	8325.1	9743.9	9466.3	10069	7777.1	8476.4	7905.6	9230.4		9998.7	8698.5	9559.9	7258	7405.4	7331.5	6757.2	8728.5		8022.5	7654.8	7562.9	7392.6	7082.9	7974.3	8015.6	8699.6		4307.3	4330.3	3423.4	3904.6	3813.8	3747.1	3709.4	4404.4		8568	7742.85	7838.65	4318.8	4	8568	1	1.10657	1.09305	1.98388			8325.1
O15269	598.86	502.2	411.65	484.61	526.99	522.29	442.48	528.78		912.45	843.65	628.79	611.85	908.64	901.85	888.9	869.81		317.14	427.65	292.28	369.59	320.42	460.31	321.12	300.47		338.69	234.33	321.46	303.58	443.36	342.19	386.09	217.52		485.63	879.355	372.395	286.51	4	879.355	1.81075	1	2.36135	3.06919			1084.39
O15270	0	0	0	0	0	0	0	0		0	0	0	0	0	0	0	0		0	0	0	0	0	0	0	0		0	0	0	0	0	0	0	0		0	0	0	0	0	only one	#VALUE!	#VALUE!	#VALUE!	#VALUE!			0
O15305	0	0	0	0	0	0	0	0		0	0	0	0	0	0	0	0		5718.5	5593.6	5185.7	5585.5	5320.9	5825.9	5933	5645.1		0	0	0	0	0	0	0	0		0	0	5656.05	0	1	only one	#VALUE!	#VALUE!	#VALUE!	#VALUE!			0
O15327	0	0	0	0	0	0	0	0		0	0	0	0	0	0	0	0		0	0	0	0	0	0	0	0		1679.8	1897.7	1650.6	1750.6	1359.3	1847.9	1464.7	1581.1		0	0	0	1788.75	1	only one	#VALUE!	#VALUE!	#VALUE!	#VALUE!			0
O15347	9485.6	13819	12592	12051	11813	11990	10774	12145		36905	32182	38177	29319	28715	29182	30036	32698		14835	14076	12543	11468	12376	15322	14946	14322		12847	13407	9046	10402	10936	11202	9961.4	12530		11459.5	31367	14455.5	13127	4	31367	2.7372	1	2.1699	2.3895			25964
O15355	12313	16132	13838	15456	14133	14281	12881	13416		26644	23162	20945	20050	20776	20015	17224	20117		17782	17184	17952	18839	19430	19543	19530	20563		8354.8	8105	8536.5	10156	9373.9	9254.7	9467.9	9199.9		13148.5	18670.5	17483	8229.9	4	18670.5	1.41997	1	1.06792	2.26862			17484.1
O15357	0	0	0	0	0	0	0	0		1127.3	883.12	1165.6	1049.4	998.53	896.24	891.76	1137.6		0	0	0	0	0	0	0	0		0	0	0	0	0	0	0	0		0	1014.68	0	0	1	only one	#VALUE!	#VALUE!	#VALUE!	#VALUE!			0
O15371	14765	16581	13875	15760	13431	13312	13187	13919		15206	14537	9633.4	10345	13297	11274	8891.1	9268.4		5438.9	5379.5	6546	7133.7	6854	7447.1	6318.8	7493.8		5484.4	6462.9	5836.9	6894.9	6373.1	5903	5928.3	6346.3		13553	9079.75	5409.2	5973.65	4	13553	1	1.49266	2.50555	2.2688			14765
O15372	474.98	725.19	666.24	678.22	731.01	621.36	461.33	557.52		0	0	0	0	0	0	0	0		936.47	897.84	994.62	1070.9	857.88	904.63	829.13	1012.3		10495	11155	7902.6	9671	9047.5	9277.2	8101.5	10846		509.425	0	917.155	10825	3	10825	21.2494	#DIV/0!	11.8028	1			10093.1
O15379	0	0	0	0	0	0	0	0		0	0	0	0	0	0	0	0		0	0	0	0	0	0	0	0		0	0	0	0	0	0	0	0		0	0	0	0	0	only one	#VALUE!	#VALUE!	#VALUE!	#VALUE!			0
O15382	9049.2	11045	9646.2	8942.3	8206.8	9503.5	7618.9	8344.5		31782	25813	25399	24651	22996	21776	20231	22793		5154	5242.7	5865.8	5496	4788.5	5583.5	5605.4	6140.2		4290.9	4299.8	3394.5	3584.2	3525.2	3747.1	3599.1	4078.7		7981.7	21512	5198.35	4295.35	4	21512	2.69517	1	4.13824	5.00821			24389.1
O15417	0	0	0	0	0	0	0	0		0	0	0	0	0	0	0	0		0	0	0	0	0	0	0	0		0	0	0	0	0	0	0	0		0	0	0	0	0	only one	#VALUE!	#VALUE!	#VALUE!	#VALUE!			0
O15438	0	0	0	0	0	0	0	0		0	0	0	0	0	0	0	0		988.58	1050.2	1073	754.67	822.55	1160.5	1181.1	853.97		0	0	0	0	0	0	0	0		0	0	1019.39	0	1	only one	#VALUE!	#VALUE!	#VALUE!	#VALUE!			0
O15446	0	0	0	0	0	0	0	0		0	0	0	0	0	0	0	0		0	0	0	0	0	0	0	0		500.28	858.38	682.03	658.57	901.32	917.34	917.33	605.68		0	0	0	679.33	1	only one	#VALUE!	#VALUE!	#VALUE!	#VALUE!			0
O15484	12869	14916	16154	14000	12644	14198	12164	12750		29917	26545	29459	23410	23808	23811	22348	24047		15095	14744	16367	15854	14857	17645	14612	14965		14678	14482	14082	13642	12846	14072	12991	13885		12457	23197.5	14919.5	14580	4	23197.5	1.86221	1	1.55484	1.59105			23964.7
O15498	0	0	0	0	0	0	0	0		0	0	0	0	0	0	0	0		0	0	0	0	0	0	0	0		0	0	0	0	0	0	0	0		0	0	0	0	0	only one	#VALUE!	#VALUE!	#VALUE!	#VALUE!			0
O15511	0	0	0	0	0	0	0	0		28730	22851	22942	22451	23243	23354	19581	21921		0	0	0	0	0	0	0	0		0	0	0	0	0	0	0	0		0	20751	0	0	1	only one	#VALUE!	#VALUE!	#VALUE!	#VALUE!			0
Q6A1A2;O15530	0	0	0	0	0	0	0	0		0	0	0	0	0	0	0	0		0	0	0	0	0	0	0	0		0	0	0	0	0	0	0	0		0	0	0	0	0	only one	#VALUE!	#VALUE!	#VALUE!	#VALUE!			0
O15533	1187	1501.5	1281.2	1244.4	1334.4	1437	1211	1262.5		0	0	0	0	0	0	0	0		0	0	0	0	0	0	0	0		0	0	0	0	0	0	0	0		1236.75	0	0	0	1	only one	#VALUE!	#VALUE!	#VALUE!	#VALUE!			1187
O15541	0	0	0	0	0	0	0	0		0	0	0	0	0	0	0	0		0	0	0	0	0	0	0	0		0	0	0	0	0	0	0	0		0	0	0	0	0	only one	#VALUE!	#VALUE!	#VALUE!	#VALUE!			0
O15551	979.45	1295.7	1338.8	1210.7	1075.7	972.52	1138.8	1108.4		0	0	0	0	0	0	0	0		7245.3	6360.9	6688.5	7150.1	6545.8	7437.4	6837	6863.4		1696.5	1829.9	1281	1520.3	1176	1851.2	1529.7	2261.6		1123.6	0	6803.1	1763.2	3	6803.1	6.05473	#DIV/0!	1	3.85838			5930.31
O43143	4446.9	6749	6073.8	5832.4	5504.5	5312.1	4871	5929.8		13625	12409	12202	11563	11392	10279	10391	10713		2449.1	2479.1	2562.1	2438.1	2382.8	2512.3	2446.9	2616.8		16161	16072	11491	13490	11935	12897	11807	16377		5400.4	10552	2464.1	16116.5	4	16116.5	2.98432	1.52734	6.54052	1			13271
O43148	0	0	0	0	0	0	0	0		0	0	0	0	0	0	0	0		0	0	0	0	0	0	0	0		0	0	0	0	0	0	0	0		0	0	0	0	0	only one	#VALUE!	#VALUE!	#VALUE!	#VALUE!			0
O43149	0	0	0	0	0	0	0	0		0	0	0	0	0	0	0	0		0	0	0	0	0	0	0	0		0	0	0	0	0	0	0	0		0	0	0	0	0	only one	#VALUE!	#VALUE!	#VALUE!	#VALUE!			0
O43156	0	0	0	0	0	0	0	0		0	0	0	0	0	0	0	0		0	0	0	0	0	0	0	0		0	0	0	0	0	0	0	0		0	0	0	0	0	only one	#VALUE!	#VALUE!	#VALUE!	#VALUE!			0
O43159	0	0	0	0	0	0	0	0		0	0	0	0	0	0	0	0		0	0	0	0	0	0	0	0		0	0	0	0	0	0	0	0		0	0	0	0	0	only one	#VALUE!	#VALUE!	#VALUE!	#VALUE!			0
O43166	0	0	0	0	0	0	0	0		0	0	0	0	0	0	0	0		0	0	0	0	0	0	0	0		0	0	0	0	0	0	0	0		0	0	0	0	0	only one	#VALUE!	#VALUE!	#VALUE!	#VALUE!			0
O43169	1658.1	3041.4	2433.9	2696.9	2866.8	2808	2180.8	2495.7		6142.7	5047.1	4462.1	4614.9	5476.4	5835.3	4186.6	4583.7		2790	2836.2	2832.1	3012	3830.7	3879	3265.2	3652.4		2384.8	2710.3	2118.8	2253.6	2540.6	2587.4	2684.9	2511.5		2338.25	4385.15	2813.1	2547.55	4	4385.15	1.8754	1	1.55883	1.72132			3109.6
O43172	3324.8	3668	3824.8	4182.7	3473.5	3699.7	2973.6	2954		0	0	0	0	0	0	0	0		0	0	0	0	0	0	0	0		0	0	0	0	0	0	0	0		2963.8	0	0	0	1	only one	#VALUE!	#VALUE!	#VALUE!	#VALUE!			3324.8
O43175	970.15	1286.9	1205.7	1008.7	1483.1	1873.5	1237.6	1308.6		5664.3	4441.6	4437.6	4201.4	3876.6	5384.7	4408.8	4393.5		1349.5	1153.1	1378	1177.1	1156.2	1042.8	1314.1	1293.5		1198.6	1307	1303.2	906.1	879.14	1026.6	1030.2	1290.7		1273.1	4401.15	1251.3	1252.8	4	4401.15	3.45703	1	3.51726	3.51305			3353.84
O43237	0	0	0	0	0	0	0	0		3755.8	3245.9	2772.3	2569.9	2469.7	2742.7	2330.6	2788		2168	2332	2233.4	2173.3	2289.4	2822.2	2079.7	2068.8		0	0	0	0	0	0	0	0		0	2559.3	2250	0	2	2559.3	#DIV/0!	1	1.13747	#DIV/0!			0
O43242	18547	21621	17709	18580	16202	17220	15680	18360		28261	23352	22933	21081	21243	20572	19796	22210		22124	21304	21119	20919	22013	21164	21631	23018		13884	14217	11493	12327	10841	10910	10474	13850		17020	21003	21714	14050.5	4	21714	1.27579	1.03385	1	1.54543			23662.1
O43251;Q9NWB1	0	0	0	0	0	0	0	0		0	0	0	0	0	0	0	0		0	0	0	0	0	0	0	0		0	0	0	0	0	0	0	0		0	0	0	0	0	only one	#VALUE!	#VALUE!	#VALUE!	#VALUE!			0
O43252	1940.5	1811.3	1635.5	1979.3	1830.6	1811.7	1908.7	1684.5		3858.8	3415.8	3190.9	2872.5	2965.3	2903.2	2773.3	3166.2		301.77	213.33	342.49	117.49	224.65	269.99	230.87	281.82		0	0	0	0	0	0	0	0		1796.6	2969.75	257.55	0	3	2969.75	1.65298	1	11.5308	#DIV/0!			3207.61
O43264	532.02	578.29	468.23	641.1	710.99	578.58	608.21	583		0	0	0	0	0	0	0	0		496.34	487.58	515.69	604.91	706.52	612.22	614.96	665.56		328.68	497.88	244.67	604.47	587.38	534.66	562.27	496.4		595.605	0	491.96	413.28	3	595.605	1	#DIV/0!	1.21068	1.44117			532.02
O43278	0	0	0	0	0	0	0	0		0	0	0	0	0	0	0	0		0	0	0	0	0	0	0	0		0	0	0	0	0	0	0	0		0	0	0	0	0	only one	#VALUE!	#VALUE!	#VALUE!	#VALUE!			0
O43290	0	0	0	0	0	0	0	0		3982.1	3491.6	3149.6	2768	3341.5	3250.5	2783.4	3023.9		9097.2	10178	10941	10762	11074	11165	9762.6	11014		746.47	685	585.25	502.52	625.15	909.15	891.89	617.81		0	2903.65	9637.6	715.735	3	9637.6	#DIV/0!	3.31913	1	13.4653			0
O43291	8779.1	11302	11970	8807.5	8457.1	7014.6	7886.4	7947.5		10453	9510	11206	8342.8	7400.3	7246.3	8132.6	8453.3		0	0	0	0	0	0	0	0		12462	12305	8475.2	10985	10998	14442	11949	11522		7916.95	8292.95	0	12383.5	3	12383.5	1.56418	1.49326	#DIV/0!	1			13732.1
O43292	0	0	0	0	0	0	0	0		0	0	0	0	0	0	0	0		0	0	0	0	0	0	0	0		0	0	0	0	0	0	0	0		0	0	0	0	0	only one	#VALUE!	#VALUE!	#VALUE!	#VALUE!			0
O43299	0	0	0	0	0	0	0	0		0	0	0	0	0	0	0	0		0	0	0	0	0	0	0	0		0	0	0	0	0	0	0	0		0	0	0	0	0	only one	#VALUE!	#VALUE!	#VALUE!	#VALUE!			0
O43301	0	0	0	0	0	0	0	0		0	0	0	0	0	0	0	0		0	0	0	0	0	0	0	0		0	0	0	0	0	0	0	0		0	0	0	0	0	only one	#VALUE!	#VALUE!	#VALUE!	#VALUE!			0
Q5T0B9;Q8TF68;O43309	0	0	0	0	0	0	0	0		0	0	0	0	0	0	0	0		0	0	0	0	0	0	0	0		0	0	0	0	0	0	0	0		0	0	0	0	0	only one	#VALUE!	#VALUE!	#VALUE!	#VALUE!			0
O43318	0	0	0	0	0	0	0	0		0	0	0	0	0	0	0	0		0	0	0	0	0	0	0	0		0	0	0	0	0	0	0	0		0	0	0	0	0	only one	#VALUE!	#VALUE!	#VALUE!	#VALUE!			0
O43324	6112.2	6438.1	6537.1	6020.3	5163.8	5322.8	5218.2	6037		13062	11122	10655	10340	9938	9598	8880.1	10824		6406	6401.3	6510.3	6556.1	6487.8	6632.4	6545.5	6694.6		1488.6	1643.6	987.66	1149.1	1012.3	964.55	879	1574		5627.6	9852.05	6403.65	1566.1	4	9852.05	1.75067	1	1.53851	6.29082			10700.4
O43353	0	0	0	0	0	0	0	0		0	0	0	0	0	0	0	0		0	0	0	0	0	0	0	0		0	0	0	0	0	0	0	0		0	0	0	0	0	only one	#VALUE!	#VALUE!	#VALUE!	#VALUE!			0
O43379	0	0	0	0	0	0	0	0		0	0	0	0	0	0	0	0		0	0	0	0	0	0	0	0		0	0	0	0	0	0	0	0		0	0	0	0	0	only one	#VALUE!	#VALUE!	#VALUE!	#VALUE!			0
O43390	141940	164350	172730	153350	137910	148390	131260	148230		296030	251300	271850	227290	222400	209840	210620	234580		179740	167460	170400	167460	170610	184390	167770	169020		171130	168670	134230	138400	132460	141550	128450	161530		139745	222600	173600	169900	4	222600	1.5929	1	1.28226	1.31018			226096
O43395	0	0	0	0	0	0	0	0		0	0	0	0	0	0	0	0		0	0	0	0	0	0	0	0		1761	1643.1	1361	1640.3	1406.7	1582.3	1442.6	1894.2		0	0	0	1702.05	1	only one	#VALUE!	#VALUE!	#VALUE!	#VALUE!			0
O43396	4609.5	5049.5	4357.4	5124.6	4606.2	4887	3565.3	4104.5		10356	7374.8	6923.9	7362.4	7132.3	6448.1	5950.8	6241.5		6461.8	5983.3	6553.9	7205.1	6888.9	6588.5	7599.7	8245.4		4343.7	5098.6	4370	4320.6	4499.6	4520.3	4654.5	5320.8		3834.9	6096.15	6222.55	4721.15	4	6222.55	1.62261	1.02073	1	1.31802			7479.42
O43399	27091	32008	28942	30982	27864	29665	24313	28152		78325	64570	64293	63731	52856	53140	53418	60702		38184	35445	41203	39976	37452	38030	39329	43237		30224	29241	24689	26784	24085	23374	25203	30523		26232.5	57060	36814.5	29732.5	4	57060	2.17516	1	1.54993	1.91911			58927.4
O43402	1625.5	1473.8	1435.3	1473	1240.3	1397.3	1087.9	1242.7		4196.3	2738.5	2695.5	2461.9	2714.7	2708.3	2132.2	2224.4		0	0	0	0	0	0	0	0		0	0	0	0	0	0	0	0		1165.3	2178.3	0	0	2	2178.3	1.8693	1	#DIV/0!	#DIV/0!			3038.55
O43432	0	0	0	0	0	0	0	0		0	0	0	0	0	0	0	0		0	0	0	0	0	0	0	0		0	0	0	0	0	0	0	0		0	0	0	0	0	only one	#VALUE!	#VALUE!	#VALUE!	#VALUE!			0
O43463	0	0	0	0	0	0	0	0		0	0	0	0	0	0	0	0		0	0	0	0	0	0	0	0		0	0	0	0	0	0	0	0		0	0	0	0	0	only one	#VALUE!	#VALUE!	#VALUE!	#VALUE!			0
O43464	434.46	661	401.53	301.52	632.57	625.96	612.08	549.8		931.19	823.03	1095.5	803.79	1000.3	1115.4	765.32	1066.4		434.98	323.63	337.08	351.86	346.39	317.61	297.29	423		0	0	0	0	0	0	0	0		580.94	915.86	379.305	0	3	915.86	1.57651	1	2.41457	#DIV/0!			684.932
O43488	0	0	0	0	0	0	0	0		0	0	0	0	0	0	0	0		2543.4	2272.8	2503.1	2328.7	2279.8	2250.5	2584.9	2897.6		0	0	0	0	0	0	0	0		0	0	2408.1	0	1	only one	#VALUE!	#VALUE!	#VALUE!	#VALUE!			0
O43490	1299.1	1422.8	1102	1149.3	1118.7	1199.3	1096.9	1235.5		2455	2468.1	2601.8	2169.5	2572	2344.6	1910.9	2182.4		651.17	621.1	607.82	729.19	742.47	1011.5	803.56	783.9		0	0	0	0	0	0	0	0		1166.2	2046.65	636.135	0	3	2046.65	1.75497	1	3.21732	#DIV/0!			2279.89
O43491;Q9Y2J2	86959	99054	83567	94270	86683	92186	82006	87162		167230	140420	125160	124870	120970	121630	115750	129210		92296	89618	93885	91674	94216	88291	90935	95222		63004	61503	55254	59706	54194	51522	53756	63348		84584	122480	90957	62253.5	4	122480	1.44803	1	1.34657	1.96744			125919
O43520	0	0	0	0	0	0	0	0		5789.1	4622.2	3182.1	4455.8	3438.1	3564.9	3004.1	3233.6		4692.8	4544.4	5187.7	5202.3	5065.3	6412.2	4461.6	4827.1		0	0	0	0	0	0	0	0		0	3118.85	4618.6	0	2	4618.6	#DIV/0!	1.48087	1	#DIV/0!			0
O43524	0	0	0	0	0	0	0	0		0	0	0	0	0	0	0	0		0	0	0	0	0	0	0	0		0	0	0	0	0	0	0	0		0	0	0	0	0	only one	#VALUE!	#VALUE!	#VALUE!	#VALUE!			0
O43583	9787.8	10164	8463.4	8337.5	8283.2	9230	7794	8724.3		19058	16606	13520	14171	15580	15236	13098	13214		13176	11454	13786	13500	14077	15610	13926	14705		9560.6	10099	8920.6	9477.1	11164	10775	9865.2	10317		8259.15	13156	12315	9829.8	4	13156	1.5929	1	1.06829	1.33838			15591
O43592	0	0	0	0	0	0	0	0		0	0	0	0	0	0	0	0		0	0	0	0	0	0	0	0		0	0	0	0	0	0	0	0		0	0	0	0	0	only one	#VALUE!	#VALUE!	#VALUE!	#VALUE!			0
O43598	24229	24869	21330	21638	19725	21344	17437	19426		37968	31608	27469	28550	24583	26580	22992	25639		37681	38530	41546	41931	41508	38739	38572	41862		38658	38255	34107	37386	34084	35662	34718	38402		18431.5	24315.5	38105.5	38456.5	4	38456.5	2.08646	1.58156	1.00921	1			50552.7
O43615	8616.5	9489.4	9063.5	8737.6	8452.7	8999.2	8968.7	8889.9		8358.9	7066.4	7271.4	6274.6	6392.9	6482.2	7392.2	7884.9		2266.8	2229.5	2187.1	1647.2	2280.3	1872	1981.2	2065.1		5562.4	5967.1	4062.8	4672.6	4876.3	4687.3	4840.6	5172.9		8929.3	7638.55	2248.15	5764.75	4	8929.3	1	1.16898	3.97184	1.54895			8616.5
O43617	0	0	0	0	0	0	0	0		0	0	0	0	0	0	0	0		1794.6	1706.2	1924.3	1996.9	2148	1848.3	2054.9	2050.2		1958.9	2047.8	1606.8	1468.2	2129.2	2589.7	2211.8	1955.2		0	0	1750.4	2003.35	2	2003.35	#DIV/0!	#DIV/0!	1.14451	1			0
O43633	0	0	0	0	0	0	0	0		0	0	0	0	0	0	0	0		13169	12243	13998	13548	14290	13316	14879	14460		0	0	0	0	0	0	0	0		0	0	12706	0	1	only one	#VALUE!	#VALUE!	#VALUE!	#VALUE!			0
O43657	6394.8	11821	11841	11333	9266	9909.6	8811.4	10559		8434.8	7693.7	11559	6908.5	5431.1	5813.1	7030.8	8477.3		14077	12942	10389	10030	10704	12971	13474	11104		8010.3	7702.4	4734.4	5804.1	4799	6755.1	5218.7	7939.3		9685.2	7754.05	13509.5	7856.35	4	13509.5	1.39486	1.74225	1	1.71956			8919.85
O43670	0	0	0	0	0	0	0	0		0	0	0	0	0	0	0	0		0	0	0	0	0	0	0	0		0	0	0	0	0	0	0	0		0	0	0	0	0	only one	#VALUE!	#VALUE!	#VALUE!	#VALUE!			0
O43674	8303.8	8747.2	7664	7812.8	6790.3	7185	6054.7	7226.9		10890	9803.1	7457.1	7472.3	8307.7	8175.1	7045.4	7316.6		0	0	0	0	0	0	0	0		0	0	0	0	0	0	0	0		6640.8	7181	0	0	2	7181	1.08135	1	#DIV/0!	#DIV/0!			8979.28
O43676	0	0	0	0	0	0	0	0		0	0	0	0	0	0	0	0		0	0	0	0	0	0	0	0		3169.7	3177.8	3127.9	2614.8	2954.1	3243	2600.9	2849.7		0	0	0	3173.75	1	only one	#VALUE!	#VALUE!	#VALUE!	#VALUE!			0
O43678	0	0	0	0	0	0	0	0		0	0	0	0	0	0	0	0		0	0	0	0	0	0	0	0		0	0	0	0	0	0	0	0		0	0	0	0	0	only one	#VALUE!	#VALUE!	#VALUE!	#VALUE!			0
O43681	8377.4	9081.2	8002.6	9005.3	7829	8130.3	7370.8	8370.1		4963.2	4225.4	3984.4	3632.6	3370.2	3678.6	3412.8	3936.6		3477.3	3015.1	3536.8	3311.2	3156.9	3058.7	3300.4	3705.9		2489	2602.1	2018.7	2546.3	2467.7	1969.3	2338.9	2600.7		7870.45	3674.7	3246.2	2545.55	4	7870.45	1	2.14179	2.42451	3.09185			8377.4
O43684	1325.4	1247.3	1136.3	1420.1	1128.6	1290.1	1032.3	1217.9		4308.9	3320.3	2450.7	2844.9	3128.4	3163.6	2804.1	2752.6		1701.7	1618.7	1896.2	1542.8	1739.7	1975.2	2106.3	2184.5		1500.8	1550.1	1444	1762.5	2044.4	1612	1966.1	1399		1125.1	2778.35	1660.2	1525.45	4	2778.35	2.46942	1	1.6735	1.82133			3272.98
O43707;Q08043	374150	432870	400300	408460	372410	397620	351220	388080		788060	661830	661380	603000	569300	592550	550650	615990		402350	382310	402660	392550	392470	410260	396950	416540		484350	483430	417210	439710	404650	443210	411950	461810		369650	583320	392330	483890	4	583320	1.57803	1	1.48681	1.20548			590421
O43708	0	0	0	0	0	0	0	0		0	0	0	0	0	0	0	0		2649.3	2191.1	2654.8	2882.7	2586.4	2940.1	2953.6	3136.2		0	0	0	0	0	0	0	0		0	0	2420.2	0	1	only one	#VALUE!	#VALUE!	#VALUE!	#VALUE!			0
O43709	0	0	0	0	0	0	0	0		0	0	0	0	0	0	0	0		0	0	0	0	0	0	0	0		94.917	99.997	85.533	276.78	74.52	50.165	184.35	39.795		0	0	0	97.457	1	only one	#VALUE!	#VALUE!	#VALUE!	#VALUE!			0
O43747	0	0	0	0	0	0	0	0		0	0	0	0	0	0	0	0		0	0	0	0	0	0	0	0		0	0	0	0	0	0	0	0		0	0	0	0	0	only one	#VALUE!	#VALUE!	#VALUE!	#VALUE!			0
O43752	0	0	0	0	0	0	0	0		0	0	0	0	0	0	0	0		0	0	0	0	0	0	0	0		345.76	269.67	199.72	285.55	328.48	197.75	454.93	352.34		0	0	0	307.715	1	only one	#VALUE!	#VALUE!	#VALUE!	#VALUE!			0
O43760	0	0	0	0	0	0	0	0		0	0	0	0	0	0	0	0		0	0	0	0	0	0	0	0		0	0	0	0	0	0	0	0		0	0	0	0	0	only one	#VALUE!	#VALUE!	#VALUE!	#VALUE!			0
O43765	6132.9	7623.2	6357.1	8091.1	7939.9	7211.6	6118.3	7223.3		10241	7897.3	8134.9	7854.1	8406.9	7652.3	8119.7	8341.1		5251.6	4682.7	4604	5050.5	5234.9	6232.3	6497.2	5961.2		6846.2	6587.9	4716.5	6081.8	6213.4	5907.4	5469.2	7626.6		6670.8	8230.4	4967.15	6717.05	4	8230.4	1.2338	1	1.65697	1.2253			7566.74
O43768	0	0	0	0	0	0	0	0		0	0	0	0	0	0	0	0		0	0	0	0	0	0	0	0		0	0	0	0	0	0	0	0		0	0	0	0	0	only one	#VALUE!	#VALUE!	#VALUE!	#VALUE!			0
O43772	0	0	0	0	0	0	0	0		2128.7	1460.2	1041.8	1271.8	1489.1	1678.7	897.3	899.33		786.51	688.16	818.79	866.97	824.57	811.73	743.18	909.69		763.01	599.3	890.77	854.46	881.52	997.31	862.35	527.52		0	898.315	737.335	681.155	3	898.315	#DIV/0!	1	1.21833	1.31881			0
O43776	38193	42742	37048	38072	33449	37940	34227	37476		46950	39427	39798	36069	34110	33934	35579	37985		17731	17118	18107	17170	18178	17934	17126	18792		35430	34194	29013	29967	27024	26666	27232	32437		35851.5	36782	17424.5	34812	4	36782	1.02595	1	2.11094	1.05659			39184.3
O43795	43006	49928	48295	45343	41599	42734	40090	45699		68217	58156	58349	52385	52657	49747	48212	53770		56902	54310	56605	55093	56386	58693	54749	57074		42605	40493	34283	37464	35080	37135	34963	40718		42894.5	50991	55606	41549	4	55606	1.29634	1.09051	1	1.33832			55750.5
O43809	26519	30616	28619	27146	24886	25202	22835	25500		51402	44644	46894	41782	38489	36625	35537	39952		33869	32024	33839	33116	31188	37414	33448	34519		28874	28934	23968	26659	22819	26774	22558	28140		24167.5	37744.5	32946.5	28904	4	37744.5	1.56179	1	1.14563	1.30586			41417
O43813	0	0	0	0	0	0	0	0		0	0	0	0	0	0	0	0		0	0	0	0	0	0	0	0		0	0	0	0	0	0	0	0		0	0	0	0	0	only one	#VALUE!	#VALUE!	#VALUE!	#VALUE!			0
O43815	0	0	0	0	0	0	0	0		5122.6	4211.8	5199	4566.3	3840.7	3896.7	3754.8	4600.8		0	0	0	0	0	0	0	0		3049.6	2988.7	2302.7	2848.8	2516.5	2980.5	2886.3	2715.4		0	4177.8	0	3019.15	2	4177.8	#DIV/0!	1	#DIV/0!	1.38377			0
O43818	435.23	274.22	330.1	429.66	261.14	268.5	378.05	212.12		1282	708.34	1014.3	830.78	768.13	942.75	815.02	914.33		311.87	401.03	323.28	478.45	455.9	294.36	383.54	444.22		568.58	580.34	510.83	585.04	463.51	371.69	494.93	554.77		295.085	864.675	356.45	574.46	4	864.675	2.93026	1	2.4258	1.5052			1275.34
O43819	0	0	0	0	0	0	0	0		0	0	0	0	0	0	0	0		0	0	0	0	0	0	0	0		0	0	0	0	0	0	0	0		0	0	0	0	0	only one	#VALUE!	#VALUE!	#VALUE!	#VALUE!			0
O43823	0	0	0	0	0	0	0	0		0	0	0	0	0	0	0	0		0	0	0	0	0	0	0	0		0	0	0	0	0	0	0	0		0	0	0	0	0	only one	#VALUE!	#VALUE!	#VALUE!	#VALUE!			0
O43824	0	0	0	0	0	0	0	0		20142	16519	14658	14135	14935	15217	12688	14044		0	0	0	0	0	0	0	0		6325.3	6591.1	5768.7	7030	6892	8203.3	6808.7	6604.7		0	13366	0	6458.2	2	13366	#DIV/0!	1	#DIV/0!	2.06962			0
O43837	0	0	0	0	0	0	0	0		0	0	0	0	0	0	0	0		2117.7	2099.5	1928.1	2034.2	2347.2	2431	1985.4	2023		1605.4	1794.8	1448.7	1631.4	2126.3	2088.3	1681.9	2224.4		0	0	2108.6	1700.1	2	2108.6	#DIV/0!	#DIV/0!	1	1.24028			0
O43847	4530.5	4663.4	4255.6	4348.8	4368.3	4517.1	4095.9	4353.8		0	0	0	0	0	0	0	0		0	0	0	0	0	0	0	0		0	0	0	0	0	0	0	0		4224.85	0	0	0	1	only one	#VALUE!	#VALUE!	#VALUE!	#VALUE!			4530.5
O43852	4550.6	5706.8	4635.9	5639.5	4732.2	5485.8	4889.5	5246.3		7893.6	6293.4	6328.4	6397	6532.2	6538.4	5809.3	6410.2		8844.1	8401.8	9194.5	8965.8	9134.7	8990.5	9906.2	9399.8		10646	10910	8503.4	9403.9	9386.9	8128.3	9078.9	9774.6		5067.9	6109.75	8622.95	10778	4	10778	2.12672	1.76407	1.24992	1			9677.85
O43865;Q96HN2	0	0	0	0	0	0	0	0		0	0	0	0	0	0	0	0		0	0	0	0	0	0	0	0		5248.3	6291.6	4085.1	4256.7	3864	4351.9	4009.3	5512.9		0	0	0	5769.95	1	only one	#VALUE!	#VALUE!	#VALUE!	#VALUE!			0
O43896	0	0	0	0	0	0	0	0		0	0	0	0	0	0	0	0		0	0	0	0	0	0	0	0		0	0	0	0	0	0	0	0		0	0	0	0	0	only one	#VALUE!	#VALUE!	#VALUE!	#VALUE!			0
O43913	0	0	0	0	0	0	0	0		0	0	0	0	0	0	0	0		0	0	0	0	0	0	0	0		0	0	0	0	0	0	0	0		0	0	0	0	0	only one	#VALUE!	#VALUE!	#VALUE!	#VALUE!			0
O43920	0	0	0	0	0	0	0	0		0	0	0	0	0	0	0	0		1418.6	1278	1500.5	1351.6	1471.6	1445.2	1557.7	1292.2		0	0	0	0	0	0	0	0		0	0	1348.3	0	1	only one	#VALUE!	#VALUE!	#VALUE!	#VALUE!			0
O43933	0	0	0	0	0	0	0	0		0	0	0	0	0	0	0	0		0	0	0	0	0	0	0	0		0	0	0	0	0	0	0	0		0	0	0	0	0	only one	#VALUE!	#VALUE!	#VALUE!	#VALUE!			0
O60216;Q9H4I0	87.467	44.653	66.291	61.289	59.339	0	219.65	68.694		778.01	757.11	886.69	588.81	589.65	743.19	636.69	635.74		0	0	0	0	0	0	0	0		0	0	0	0	0	0	0	0		144.172	636.215	0	0	2	636.215	4.41289	1	#DIV/0!	#DIV/0!			385.982
O60218	0	0	0	0	0	0	0	0		0	0	0	0	0	0	0	0		0	0	0	0	0	0	0	0		0	0	0	0	0	0	0	0		0	0	0	0	0	only one	#VALUE!	#VALUE!	#VALUE!	#VALUE!			0
O60220	10744	11773	12575	12283	12972	13534	11430	12131		11653	9877.3	10664	9732.8	11160	10949	9968.2	11123		6082.3	6042.3	5563	5461.3	5715.3	6478.8	6787.2	5665.8		9940.3	10458	7385.9	8531.6	7092	8344.1	8423.4	9893.9		11780.5	10545.6	6062.3	10199.1	4	11780.5	1	1.1171	1.94324	1.15505			10744
Q86VW2;O60229	0	0	0	0	0	0	0	0		0	0	0	0	0	0	0	0		0	0	0	0	0	0	0	0		0	0	0	0	0	0	0	0		0	0	0	0	0	only one	#VALUE!	#VALUE!	#VALUE!	#VALUE!			0
O60231	0	0	0	0	0	0	0	0		0	0	0	0	0	0	0	0		0	0	0	0	0	0	0	0		0	0	0	0	0	0	0	0		0	0	0	0	0	only one	#VALUE!	#VALUE!	#VALUE!	#VALUE!			0
O60244	270.8	197.08	280.87	233.71	380.46	344.07	397.97	306.07		0	0	0	0	0	0	0	0		0	0	0	0	0	0	0	0		0	0	0	0	0	0	0	0		352.02	0	0	0	1	only one	#VALUE!	#VALUE!	#VALUE!	#VALUE!			270.8
O60256	1367.5	1281.8	1206	1207.9	1419.8	1375.8	984.34	1177.6		8688.7	7144.7	5944.2	6561.9	5978.6	6910.9	5856.7	5958		5950.8	5854.3	6696.4	6468.5	7000.4	7095.8	6252.5	6866.5		12372	12657	11759	13006	12958	12830	13255	14253		1080.97	5907.35	5902.55	12514.5	4	12514.5	11.5771	2.11846	2.12019	1			15831.7
O60264;P28370	6215.9	6784.6	6381.7	6145.4	6285.4	5647.4	5944	6444.1		29069	25333	26984	23300	23890	21805	21285	24486		12285	12917	12653	12774	12674	13201	12277	12513		25626	26867	24445	26625	22807	25768	25286	25023		6194.05	22885.5	12601	26246.5	4	26246.5	4.23737	1.14686	2.08289	1			26339.1
O60271	0	0	0	0	0	0	0	0		0	0	0	0	0	0	0	0		0	0	0	0	0	0	0	0		0	0	0	0	0	0	0	0		0	0	0	0	0	only one	#VALUE!	#VALUE!	#VALUE!	#VALUE!			0
O60292	0	0	0	0	0	0	0	0		0	0	0	0	0	0	0	0		0	0	0	0	0	0	0	0		0	0	0	0	0	0	0	0		0	0	0	0	0	only one	#VALUE!	#VALUE!	#VALUE!	#VALUE!			0
O60293	0	0	0	0	0	0	0	0		0	0	0	0	0	0	0	0		0	0	0	0	0	0	0	0		0	0	0	0	0	0	0	0		0	0	0	0	0	only one	#VALUE!	#VALUE!	#VALUE!	#VALUE!			0
O60299	0	0	0	0	0	0	0	0		0	0	0	0	0	0	0	0		0	0	0	0	0	0	0	0		0	0	0	0	0	0	0	0		0	0	0	0	0	only one	#VALUE!	#VALUE!	#VALUE!	#VALUE!			0
O60306	0	0	0	0	0	0	0	0		2249.9	1872	1611.2	1634.5	1929.8	1829.8	1599.5	1832.3		1313.2	1566	1407.9	1351.2	1247	1428.5	1204	1398.2		0	0	0	0	0	0	0	0		0	1715.9	1439.6	0	2	1715.9	#DIV/0!	1	1.19193	#DIV/0!			0
O60313	9753.1	12591	11797	10747	10614	11461	9563.4	10993		19053	15452	18720	14850	14780	14876	14882	16176		819.12	792.52	726.14	742.85	830.81	847.49	903.93	834.83		12583	12736	11102	11633	11101	11911	9674.6	11634		10278.2	15529	805.82	12659.5	4	15529	1.51087	1	19.2711	1.22667			14735.6
O60330;Q9Y5G1;Q9Y5H4;Q9Y5H0;Q9Y5G7;Q9Y5G5;Q9Y5H3	0	0	0	0	0	0	0	0		0	0	0	0	0	0	0	0		0	0	0	0	0	0	0	0		0	0	0	0	0	0	0	0		0	0	0	0	0	only one	#VALUE!	#VALUE!	#VALUE!	#VALUE!			0
O60333	0	0	0	0	0	0	0	0		0	0	0	0	0	0	0	0		0	0	0	0	0	0	0	0		0	0	0	0	0	0	0	0		0	0	0	0	0	only one	#VALUE!	#VALUE!	#VALUE!	#VALUE!			0
O60336	0	0	0	0	0	0	0	0		0	0	0	0	0	0	0	0		0	0	0	0	0	0	0	0		0	0	0	0	0	0	0	0		0	0	0	0	0	only one	#VALUE!	#VALUE!	#VALUE!	#VALUE!			0
O60341	0	0	0	0	0	0	0	0		0	0	0	0	0	0	0	0		0	0	0	0	0	0	0	0		6445.1	6278.1	5161.7	6292.3	5306.1	5194.1	5292	5668.5		0	0	0	6361.6	1	only one	#VALUE!	#VALUE!	#VALUE!	#VALUE!			0
O60343	5144.5	5831.3	5270.6	5549.4	5227.3	5618.7	5235.5	5687.8		8303.4	7109.6	7547.9	7294.3	6745.1	6387.9	6704.5	7368.4		6898.2	6151	6057.4	6856.4	6493.3	5855.9	6767.9	6816.4		3583.9	4349.3	3352.3	4011.6	3631.3	3904.6	3517.6	4161.9		5461.65	7036.45	6524.6	3966.6	4	7036.45	1.28834	1	1.07845	1.77392			6627.85
O60437	0	0	0	0	0	0	0	0		0	0	0	0	0	0	0	0		0	0	0	0	0	0	0	0		835.37	1004.8	756.69	726.34	661.36	728.99	783.07	779.55		0	0	0	920.085	1	only one	#VALUE!	#VALUE!	#VALUE!	#VALUE!			0
O60487	0	0	0	0	0	0	0	0		0	0	0	0	0	0	0	0		0	0	0	0	0	0	0	0		0	0	0	0	0	0	0	0		0	0	0	0	0	only one	#VALUE!	#VALUE!	#VALUE!	#VALUE!			0
O60488	0	0	0	0	0	0	0	0		0	0	0	0	0	0	0	0		0	0	0	0	0	0	0	0		0	0	0	0	0	0	0	0		0	0	0	0	0	only one	#VALUE!	#VALUE!	#VALUE!	#VALUE!			0
O60493	4917	5564.1	5482.8	5009.2	4953.3	5160.6	5067.6	5252.1		6084.4	5348.3	6339.8	4270.3	4305.9	4474.1	4600.9	4857.6		3177	3017.2	3312.1	3542.2	3137.5	4310.9	3387.9	4341.6		3046.1	3464.4	2811.6	2945.9	3371.5	3039.3	3521.1	3147.7		5159.85	4729.25	3097.1	3255.25	4	5159.85	1	1.09105	1.66603	1.58509			4917
O60502	0	0	0	0	0	0	0	0		0	0	0	0	0	0	0	0		830.73	879.14	562.22	759.08	965.16	820.3	671.31	919.09		0	0	0	0	0	0	0	0		0	0	854.935	0	1	only one	#VALUE!	#VALUE!	#VALUE!	#VALUE!			0
O60504	0	0	0	0	0	0	0	0		0	0	0	0	0	0	0	0		0	0	0	0	0	0	0	0		0	0	0	0	0	0	0	0		0	0	0	0	0	only one	#VALUE!	#VALUE!	#VALUE!	#VALUE!			0
O60506	90498	121360	105530	110030	97516	101690	91514	101040		187070	162070	170790	149480	141610	137560	144400	160580		112960	101550	106240	104790	105270	108840	106650	108080		113520	115440	91060	95866	91042	92721	84925	110810		96277	152490	107255	114480	4	152490	1.58387	1	1.42175	1.33202			143337
O60508	871.49	736.82	920.09	799.21	774.54	870.63	832.49	805.94		0	0	0	0	0	0	0	0		0	0	0	0	0	0	0	0		0	0	0	0	0	0	0	0		819.215	0	0	0	1	only one	#VALUE!	#VALUE!	#VALUE!	#VALUE!			871.49
O60547	40270	44693	38816	41216	39759	40481	34410	37244		81923	62182	58327	62783	51424	55512	47968	54796		71249	68733	69265	71706	69031	69915	76037	77532		38184	38991	32311	36943	32312	30020	32664	37477		35827	51382	69991	38587.5	4	69991	1.95358	1.36217	1	1.81383			78670.8
O60568	3321.8	3844.9	3112.5	3603.7	3136.6	3433.8	3139.5	3176.8		6306.8	5121.6	4373	4671	5270.9	5537.2	4451.2	5380		2776.5	2531.9	2846.3	2651.5	3581.5	3235.3	3010.4	3003.8		2071	2046.7	1910	2208.6	2477.7	1993.5	2450.7	2637.3		3158.15	4915.6	2654.2	2058.85	4	4915.6	1.55648	1	1.85201	2.38755			5170.32
O60573	0	0	0	0	0	0	0	0		0	0	0	0	0	0	0	0		0	0	0	0	0	0	0	0		0	0	0	0	0	0	0	0		0	0	0	0	0	only one	#VALUE!	#VALUE!	#VALUE!	#VALUE!			0
O60610	0	0	0	0	0	0	0	0		0	0	0	0	0	0	0	0		1342.4	1547	1225.6	1497.4	1518.8	1683.3	1674.6	1645.4		796.91	900.81	747.06	750.15	577.49	819.63	807.21	817.47		0	0	1444.7	848.86	2	1444.7	#DIV/0!	#DIV/0!	1	1.70193			0
O60613	0	0	0	0	0	0	0	0		0	0	0	0	0	0	0	0		0	0	0	0	0	0	0	0		0	0	0	0	0	0	0	0		0	0	0	0	0	only one	#VALUE!	#VALUE!	#VALUE!	#VALUE!			0
O60664	3212.1	3146.8	2755	2854	2672.8	2881.4	2936.8	2783.1		4952.6	4285.4	4870.8	3707	3871.4	4122.6	3622.7	3997.2		2317.6	2231.3	2447	2641.7	2680.1	3076.4	2274.7	2770.6		7793.9	7707.2	6864.3	7208.4	6738.5	7453.3	7574.5	7273		2859.95	3809.95	2274.45	7750.55	4	7750.55	2.71003	2.03429	3.40766	1			8704.89
O60678	2202.7	2351.8	1676.7	2315.7	1858.3	1787.9	1860.1	1968		4319.6	3824.6	2700.7	3269.4	3551.2	2820.1	2659.9	3186.9		0	0	0	0	0	0	0	0		2338.2	2136	1982.1	2280.6	2052.3	1761.6	2153.3	1893.4		1914.05	2923.4	0	2237.1	3	2923.4	1.52734	1	#DIV/0!	1.30678			3364.27
O60701	66662	82294	76254	74965	69178	69095	65165	72829		124510	105960	116160	95046	88907	84322	96589	105890		81915	77275	79033	77752	72439	72662	80180	80221		53933	55389	45065	47729	44455	41601	43918	51636		68997	101240	79595	54661	4	101240	1.4673	1	1.27193	1.85213			97813.3
O60716	4846.6	5234	4646	4118.1	4134.2	4780.6	3774.2	3987.2		2175.8	1733.8	1847.9	1747.5	1620.5	1761.2	1683.8	1853.7		14857	13922	15926	16474	15667	16717	14395	17244		5786.7	5883.3	5442	6364.9	5389.7	5849.7	5890.9	6148.5		3880.7	1768.75	14389.5	5835	4	14389.5	3.70797	8.13541	1	2.46607			17971
O60739	0	0	0	0	0	0	0	0		1675.7	955.82	1262.7	1383.7	1294.3	1264.9	1281	1339.5		0	0	0	0	0	0	0	0		2226	2338.7	2017.6	2482.4	2616.4	2229.9	2534.9	2168.1		0	1310.25	0	2282.35	2	2282.35	#DIV/0!	1.74192	#DIV/0!	1			0
O60749	0	0	0	0	0	0	0	0		0	0	0	0	0	0	0	0		3723.6	3533.8	3688	3993.6	4171	4736.8	3807.4	4348.7		0	0	0	0	0	0	0	0		0	0	3628.7	0	1	only one	#VALUE!	#VALUE!	#VALUE!	#VALUE!			0
O60762	4163.2	4234.2	4122.3	4089.2	3952.9	4001.8	3343.1	3889.7		0	0	0	0	0	0	0	0		4041.6	3659.5	3734.3	4197.8	4329.1	4560.1	4510.8	4107.5		7263.5	7612.4	7045.2	7488.7	6811.9	7403.1	6874.3	7708.4		3616.4	0	3850.55	7437.95	3	7437.95	2.05673	#DIV/0!	1.93166	1			8562.57
O60763	1901.7	1910.4	1885	2177	1512	1830.7	1841.1	1841.8		2580.7	2390.7	2272.7	2269.1	2313.5	2033.3	1884.9	2221.1		3175	3447.1	3441.4	3461.8	3101.6	3875	3376.4	3898.2		2629	2859.8	2169	2504.1	2401.9	2437.7	2439.1	2681.7		1841.45	2053	3311.05	2744.4	4	3311.05	1.79807	1.61279	1	1.20648			3419.38
O60783	0	0	0	0	0	0	0	0		0	0	0	0	0	0	0	0		1502.5	1414.2	1394.9	1462.8	1631.3	1462.3	1147.5	1527.7		1523.5	1635.1	1291.5	1187.9	1625.4	1470.6	1618	1422.4		0	0	1458.35	1579.3	2	1579.3	#DIV/0!	#DIV/0!	1.08294	1			0
O60784	0	0	0	0	0	0	0	0		1979.6	1531.3	1675.3	1557.9	1530.1	1603.3	1574.7	1487.5		0	0	0	0	0	0	0	0		631.5	775.44	626.82	619.05	654.75	703.59	606.03	751.13		0	1531.1	0	703.47	2	1531.1	#DIV/0!	1	#DIV/0!	2.1765			0
Q99879;Q99877;Q93079;Q5QNW6;P62807;P58876;O60814;P57053;Q99880;Q96A08	175470	191410	207890	175910	145660	156650	152660	168920		431340	376820	387890	307800	286440	265010	269260	292320		264340	253970	255030	249670	206900	251210	209070	230270		208230	210850	170810	180030	157520	181490	158740	173050		160790	280790	259155	209540	4	280790	1.74632	1	1.08348	1.34003			306426
O60825;Q16875	330.82	212.6	312.05	340.21	283.47	267.62	389.53	287.92		0	0	0	0	0	0	0	0		240.44	259.07	200.48	99.783	347.66	353.38	247.99	205.61		0	0	0	0	0	0	0	0		338.725	0	249.755	0	2	338.725	1	#DIV/0!	1.35623	#DIV/0!			330.82
O60826	912.17	936.15	862.46	663.93	909.9	706.77	801.01	771.61		0	0	0	0	0	0	0	0		810.25	841.3	1010.3	923.46	977.15	981.02	1112	917.42		0	0	0	0	0	0	0	0		786.31	0	825.775	0	2	825.775	1.05019	#DIV/0!	1	#DIV/0!			957.952
O60828	0	0	0	0	0	0	0	0		0	0	0	0	0	0	0	0		0	0	0	0	0	0	0	0		0	0	0	0	0	0	0	0		0	0	0	0	0	only one	#VALUE!	#VALUE!	#VALUE!	#VALUE!			0
O60830	635.89	1004.4	982.57	795.83	783.51	780.86	978.51	894.13		2020.6	1503.4	1531.2	1630.3	1420.2	1609	1390.3	1595.7		0	0	0	0	0	0	0	0		840.7	1002	685.95	722.22	686.99	754.9	798.24	759.21		936.32	1493	0	921.35	3	1493	1.59454	1	#DIV/0!	1.62045			1013.95
O60832	4098.5	4439.7	4416.9	4298.4	3399.5	4292.4	3460.3	3960.9		16693	14391	15358	12590	12832	12883	11753	13494		4799.7	5493.1	5672.8	5267.3	5208.2	5200.1	6072.9	5089.4		8265.4	7463.8	6960	7361.7	6876.8	7531.9	6457.5	8280.4		3710.6	12623.5	5146.4	7864.6	4	12623.5	3.40201	1	2.45288	1.6051			13943.1
O60841	1290	1604	1364.2	1735.3	1510	1409.6	1581.8	1474.5		3177.4	2357	2380.5	2374.7	2593.9	2659.1	2743.5	2615.2		1019.9	1089.4	745.65	615.45	664.91	781.86	674.44	766.97		3531	3546.2	3051.1	3594.1	3178.9	2463.5	3196.4	3309.1		1528.15	2679.35	1054.65	3538.6	4	3538.6	2.31561	1.32069	3.35524	1			2987.14
O60869	28947	31369	28849	31190	26515	26923	23309	26085		57332	47518	41814	42781	40653	39463	35160	39180		19738	19286	21227	21136	20799	20021	20382	22864		0	0	0	0	0	0	0	0		24697	37170	19512	0	3	37170	1.50504	1	1.90498	#DIV/0!			43566.4
O60879	1373.2	1424.9	1240.6	1350.3	1257.8	1033.4	1202.3	1396.7		3859.9	3415.2	2518	2784.6	3231.8	2911.9	2355.7	2692.3		795.83	701.21	842.78	762.82	846.52	885.19	949.1	924.52		537.83	575.14	578.08	843.94	639.78	701.63	598.61	507.02		1299.5	2524	748.52	556.485	4	2524	1.94229	1	3.37199	4.53561			2667.15
O60884	3602.6	4704.8	4642.2	4974.9	3872.2	4138.7	4438.7	3889.7		53385	43327	43890	41314	40618	35557	39580	44499		26138	23394	24843	26336	26588	26322	26991	26711		24550	24472	20438	22456	20251	19725	20033	26111		4164.2	42039.5	24766	24511	4	42039.5	10.0955	1	1.69747	1.71513			36369.9
O60888	4203.3	5039.9	4119.6	4096.5	3991.7	4503.4	4244.2	4127.1		7086	5914.5	6123.9	5019.3	4926.3	5261.9	5032.1	5307		11232	11149	10933	10308	11133	11735	11929	12931		4512.5	4018.6	3142.3	3913.3	3526.4	3218.3	3887.4	3925.6		4185.65	5169.55	11190.5	4265.55	4	11190.5	2.67354	2.1647	1	2.62346			11237.7
O60934	0	0	0	0	0	0	0	0		0	0	0	0	0	0	0	0		0	0	0	0	0	0	0	0		0	0	0	0	0	0	0	0		0	0	0	0	0	only one	#VALUE!	#VALUE!	#VALUE!	#VALUE!			0
O75027	2012.8	1956.4	1844.4	1921.9	2053.1	1990.8	2044.2	2099.1		0	0	0	0	0	0	0	0		1910.5	1872	2358.9	2476.1	1924.5	2065.1	1954.3	2307		325.39	274.76	263.76	199.82	287.68	171.96	300.7	335.56		2071.65	0	1891.25	300.075	3	2071.65	1	#DIV/0!	1.09539	6.90377			2012.8
O75037	0	0	0	0	0	0	0	0		0	0	0	0	0	0	0	0		0	0	0	0	0	0	0	0		0	0	0	0	0	0	0	0		0	0	0	0	0	only one	#VALUE!	#VALUE!	#VALUE!	#VALUE!			0
O75052	0	0	0	0	0	0	0	0		0	0	0	0	0	0	0	0		0	0	0	0	0	0	0	0		0	0	0	0	0	0	0	0		0	0	0	0	0	only one	#VALUE!	#VALUE!	#VALUE!	#VALUE!			0
O75083	81141	95345	91053	87592	76145	79671	74689	83476		199620	174090	169230	154340	142030	141570	137160	153050		111670	107150	109560	106750	105060	110280	101980	108330		114820	114770	101450	105890	96187	103510	99599	110160		79082.5	145105	109410	114795	4	145105	1.83486	1	1.32625	1.26404			148882
O75094	1175.7	1760.9	1833.8	1897.8	1355.3	1706.4	1230.5	1566.1		0	0	0	0	0	0	0	0		0	0	0	0	0	0	0	0		0	0	0	0	0	0	0	0		1398.3	0	0	0	1	only one	#VALUE!	#VALUE!	#VALUE!	#VALUE!			1175.7
O75113	0	0	0	0	0	0	0	0		0	0	0	0	0	0	0	0		0	0	0	0	0	0	0	0		0	0	0	0	0	0	0	0		0	0	0	0	0	only one	#VALUE!	#VALUE!	#VALUE!	#VALUE!			0
O75122	0	0	0	0	0	0	0	0		0	0	0	0	0	0	0	0		0	0	0	0	0	0	0	0		0	0	0	0	0	0	0	0		0	0	0	0	0	only one	#VALUE!	#VALUE!	#VALUE!	#VALUE!			0
O75123	0	0	0	0	0	0	0	0		0	0	0	0	0	0	0	0		0	0	0	0	0	0	0	0		0	0	0	0	0	0	0	0		0	0	0	0	0	only one	#VALUE!	#VALUE!	#VALUE!	#VALUE!			0
O75127	2228.8	2515.7	1738.8	2182.9	1564.2	2142.9	1992.4	1946.5		4535.4	4030.8	3200.9	3327.1	3742.1	3848.3	3125.9	3049.8		0	0	0	0	0	0	0	0		0	0	0	0	0	0	0	0		1969.45	3087.85	0	0	2	3087.85	1.56787	1	#DIV/0!	#DIV/0!			3494.48
O75131;Q8IYJ1;Q96A23;O95741;Q86YQ8;Q9HCH3;Q9UBL6	8042.7	9619.8	8004.3	9078.3	7511	7576.7	7807.8	8117.2		20193	17729	17743	17359	14038	14457	14814	16654		38312	37449	35480	38701	38119	37427	41074	43205		34400	35500	25650	31510	31129	30169	30336	36745		7962.5	15734	37880.5	34950	4	37880.5	4.75736	2.40756	1	1.08385			38262
O75145	0	0	0	0	0	0	0	0		0	0	0	0	0	0	0	0		0	0	0	0	0	0	0	0		0	0	0	0	0	0	0	0		0	0	0	0	0	only one	#VALUE!	#VALUE!	#VALUE!	#VALUE!			0
O75146	316.87	229.75	316.41	400	222.43	190.56	201.4	297.41		0	0	0	0	0	0	0	0		1848.1	1759.1	2104.7	2038.5	1908.5	1919.3	1500.2	1692.7		112.99	261.13	77.87	115.05	196.72	60.475	26.114	175.07		249.405	0	1803.6	187.06	3	1803.6	7.23161	#DIV/0!	1	9.64183			2291.48
O75150	0	0	0	0	0	0	0	0		0	0	0	0	0	0	0	0		0	0	0	0	0	0	0	0		0	0	0	0	0	0	0	0		0	0	0	0	0	only one	#VALUE!	#VALUE!	#VALUE!	#VALUE!			0
O75151	0	0	0	0	0	0	0	0		4616.4	2878.2	1387.4	2338	3327.5	3052.9	1233.9	1192.1		0	0	0	0	0	0	0	0		0	0	0	0	0	0	0	0		0	1213	0	0	1	only one	#VALUE!	#VALUE!	#VALUE!	#VALUE!			0
O75152	0	0	0	0	0	0	0	0		0	0	0	0	0	0	0	0		0	0	0	0	0	0	0	0		0	0	0	0	0	0	0	0		0	0	0	0	0	only one	#VALUE!	#VALUE!	#VALUE!	#VALUE!			0
O75153;Q9Y5I4	1194.2	1504.6	1083.2	1156.2	1265.7	1325.2	1071.3	1328.7		2054.1	1984.3	1866.8	1915.1	1763	1766.2	1582.7	2336		4164.5	3536.9	3293.3	3567.8	4341.6	4320.8	4196.8	3992.5		8732.1	9212.5	7233.9	8196.4	8468.8	8262.2	7629.1	9301.7		1200	1959.35	3850.7	8972.3	4	8972.3	7.47692	4.57922	2.33004	1			8928.93
O75175	1176.8	1202.1	1438	1365.4	1246.7	1258.9	1032.4	1070.7		0	0	0	0	0	0	0	0		0	0	0	0	0	0	0	0		0	0	0	0	0	0	0	0		1051.55	0	0	0	1	only one	#VALUE!	#VALUE!	#VALUE!	#VALUE!			1176.8
O75179	0	0	0	0	0	0	0	0		1578.6	1416.3	1337.5	1286.6	1108.2	1098.4	1127.9	1113.9		1005.1	804.06	616.32	780.25	1051.8	670.11	920.41	730.06		743.66	787.53	660.49	790.86	729.16	553.91	502.4	739.6		0	1120.9	904.58	765.595	3	1120.9	#DIV/0!	1	1.23914	1.46409			0
O75208	109.58	234.15	324.18	144.02	142.85	82.165	64.922	187.91		0	0	0	0	0	0	0	0		0	0	0	0	0	0	0	0		0	0	0	0	0	0	0	0		126.416	0	0	0	1	only one	#VALUE!	#VALUE!	#VALUE!	#VALUE!			109.58
O75223	28397	27738	25750	27971	25479	28422	22302	25702		77241	60184	56776	58432	49445	48976	44723	51904		26578	24625	23790	24170	24398	26215	28699	27032		44746	44124	34587	42868	41352	41473	40497	42834		24002	48313.5	25601.5	44435	4	48313.5	2.01289	1	1.88714	1.08728			57160.2
O75251	0	0	0	0	0	0	0	0		0	0	0	0	0	0	0	0		13053	12507	14607	14022	14370	15893	12416	13470		0	0	0	0	0	0	0	0		0	0	12780	0	1	only one	#VALUE!	#VALUE!	#VALUE!	#VALUE!			0
O75306	5911.2	6271.1	6380.5	5455	5659.5	5646.2	5072.1	5633.9		807.53	735.97	747.15	699.74	784.2	671.19	965.87	679.09		11633	12330	10651	10895	10985	12352	11788	11905		12643	12524	11559	12516	11298	12983	12399	13302		5353	822.48	11981.5	12583.5	4	12583.5	2.35074	15.2995	1.05024	1			13895.7
O75312	0	0	0	0	0	0	0	0		0	0	0	0	0	0	0	0		0	0	0	0	0	0	0	0		0	0	0	0	0	0	0	0		0	0	0	0	0	only one	#VALUE!	#VALUE!	#VALUE!	#VALUE!			0
O75323	22721	29064	33159	25723	21848	25576	23307	25069		60555	51797	61460	46484	43287	40638	43511	47484		23801	22217	22626	21370	19172	22729	22168	20894		30406	30951	26549	24999	23337	27493	23421	28422		24188	45497.5	23009	30678.5	4	45497.5	1.88099	1	1.97738	1.48304			42738.1
O75339	2588.6	2323.1	2935.4	3206.8	7813.5	8729.3	5987.2	5902.6		1761.7	1749.5	1699.1	1578.7	4015.8	4132.8	2987.7	3036.9		827.47	729.72	1080.3	892.43	3236.8	3579.7	2167.1	2571.1		1449.3	1265.7	1753.4	2142.2	5528.8	6048	4726	4473.2		5944.9	3012.3	778.595	1357.5	4	5944.9	1	1.97354	7.63542	4.3793			2588.6
O75340	6524.8	6349.3	7513.5	6588.3	6478	8057.4	7435.7	7834.3		20558	17990	16995	16142	19257	18892	17775	19137		10494	10151	10439	11680	11114	11728	10046	11408		12509	12224	11407	11687	10395	10192	10800	11405		7635	18456	10322.5	12366.5	4	18456	2.41729	1	1.78794	1.49242			15772.3
O75347	14926	15262	10857	15558	14328	13009	11321	12696		36184	24340	18871	26231	21622	21183	16570	19668		2786.8	2226.4	2366.8	2785.5	2935.4	2755.4	2810.7	3352		11683	11594	9045	11609	11433	8881.1	12593	12680		12008.5	18119	2506.6	11638.5	4	18119	1.50885	1	7.22852	1.55682			22521.1
O75351;Q9UN37;Q6PIW4	3664.2	4454.5	4727.7	4598.1	3800.8	4661.9	4457.2	4403.1		7441	6975	8104.5	5740.2	6094.1	6522.5	6516.2	6700.7		1944.2	1643.3	1646.7	1560.5	2046.5	2173.7	2057.7	1625.3		1586.4	1507.9	857.6	1295.5	1240.4	1281.5	1209.6	1430.2		4430.15	6608.45	1793.75	1547.15	4	6608.45	1.4917	1	3.68415	4.27137			5465.88
O75352	498.13	629.51	565.21	697.03	808.84	796.1	731.87	739.94		0	0	0	0	0	0	0	0		0	0	0	0	0	0	0	0		0	0	0	0	0	0	0	0		735.905	0	0	0	1	only one	#VALUE!	#VALUE!	#VALUE!	#VALUE!			498.13
O75356;REV__Q5VUR7;REV__Q5TYW2;REV__Q5SQ80;REV__Q5CZ79;REV__Q4UJ75;REV__Q8N2N9;REV__Q5JPF3;REV__A6QL64	1789.4	2012.7	1332.4	2070.6	1911.7	1972.8	1880.3	2274.7		10272	8888.6	7308.4	7683.9	8056	8048.8	6805.4	8185.2		828.81	808.72	834.08	675.45	927.47	674.24	917.53	847.48		1973.4	2080.7	1459.3	2114.7	1780.1	1878.1	1948.1	2117.5		2077.5	7495.3	818.765	2027.05	4	7495.3	3.60785	1	9.1544	3.69764			6455.88
O75362;Q6ZT77;P52743;O75840;Q96N95;Q9H4T2;Q15973;Q9UJN7;Q9Y4X4;Q6U7Q0;Q8N859;Q8IZC7;Q8N8L2;Q9UC06;Q96H40;Q96BR6;Q13360;A6NP11;Q15937;O95780;O75346;Q9HBT8;P0CG31;Q7Z3I7;C9JN71;Q6ZMS4;Q14584;Q9UC07;P36508;Q8NDW4;Q86XU0;Q96RE9;Q9NPC7;P16415;Q7Z7L9;Q96MX3;Q9H7R0;O14628;A6NHJ4;P17025;Q8N972;Q32M78;Q8N184;O95125;Q2M218;P15621;Q86YE8;Q9Y2A4;O14978;Q6ZMW2;Q8N8J6;Q99676;Q9HBT7;Q86WZ6;P51814;Q9P2J8;Q9UEG4;…	0	0	0	0	0	0	0	0		0	0	0	0	0	0	0	0		0	0	0	0	0	0	0	0		0	0	0	0	0	0	0	0		0	0	0	0	0	only one	#VALUE!	#VALUE!	#VALUE!	#VALUE!			0
O75367	29548	33211	33867	29408	27433	30938	26378	30712		62195	52771	60588	46793	47761	49242	44940	50202		34770	32744	33809	32543	32005	40859	30815	34571		14281	14558	11373	11477	10290	12174	10239	13224		28545	47571	33757	14419.5	4	47571	1.66653	1	1.40922	3.29907			49242.5
O75368	0	0	0	0	0	0	0	0		0	0	0	0	0	0	0	0		0	0	0	0	0	0	0	0		0	0	0	0	0	0	0	0		0	0	0	0	0	only one	#VALUE!	#VALUE!	#VALUE!	#VALUE!			0
O75369	235600	267110	249250	244960	226680	241740	214150	239310		614420	519070	521920	464410	466230	452850	437600	478830		391820	368330	381100	370600	370920	379850	375880	377810		406480	409000	346680	370130	343340	352340	337710	402830		226730	458215	380075	407740	4	458215	2.02097	1	1.20559	1.12379			476141
O75376	0	0	0	0	0	0	0	0		0	0	0	0	0	0	0	0		0	0	0	0	0	0	0	0		0	0	0	0	0	0	0	0		0	0	0	0	0	only one	#VALUE!	#VALUE!	#VALUE!	#VALUE!			0
O75379	0	0	0	0	0	0	0	0		0	0	0	0	0	0	0	0		0	0	0	0	0	0	0	0		0	0	0	0	0	0	0	0		0	0	0	0	0	only one	#VALUE!	#VALUE!	#VALUE!	#VALUE!			0
O75380	1215.3	1721.4	1673.6	1482.4	1778.8	1561.8	1470.5	1404.1		0	0	0	0	0	0	0	0		0	0	0	0	0	0	0	0		2375.6	2592.1	1593.1	1773.5	1771.2	1687.1	1565.6	2169.9		1437.3	0	0	2483.85	2	2483.85	1.72814	#DIV/0!	#DIV/0!	1			2100.2
O75381	0	0	0	0	0	0	0	0		0	0	0	0	0	0	0	0		0	0	0	0	0	0	0	0		0	0	0	0	0	0	0	0		0	0	0	0	0	only one	#VALUE!	#VALUE!	#VALUE!	#VALUE!			0
O75382	0	0	0	0	0	0	0	0		897.49	564.84	689.96	740.56	652.4	625.53	719.96	874.2		273.61	371.4	393.74	282.59	555.26	417.82	332.93	384.63		438.14	398.23	369.61	448.1	523.39	656.15	581.78	501.29		0	797.08	322.505	418.185	3	797.08	#DIV/0!	1	2.47153	1.90605			0
O75385	0	0	0	0	0	0	0	0		0	0	0	0	0	0	0	0		0	0	0	0	0	0	0	0		0	0	0	0	0	0	0	0		0	0	0	0	0	only one	#VALUE!	#VALUE!	#VALUE!	#VALUE!			0
O75390	43506	60008	58795	56040	49351	54630	47687	52624		53273	46748	55368	41692	37803	39692	40971	47104		31535	31224	30177	27336	28157	31590	31079	29481		32633	31526	22097	25482	23968	25981	22403	30462		50155.5	44037.5	31379.5	32079.5	4	50155.5	1	1.13893	1.59835	1.56348			43506
O75394	0	0	0	0	0	0	0	0		0	0	0	0	0	0	0	0		0	0	0	0	0	0	0	0		0	0	0	0	0	0	0	0		0	0	0	0	0	only one	#VALUE!	#VALUE!	#VALUE!	#VALUE!			0
O75396	0	0	0	0	0	0	0	0		1077.4	1096.5	854.33	957.99	709.5	600.09	626.15	776.58		1085	1361.1	1533.2	1475.2	1612.3	1829.8	1413.6	1775.8		12217	11938	10552	11362	11024	11277	11373	12773		0	701.365	1223.05	12077.5	3	12077.5	#DIV/0!	17.22	9.8749	1			0
O75400;Q6NWY9	5003.5	5862.6	6335.2	5066.9	2922.5	2901.6	3964.2	4201.3		7595.6	6373.6	7886.7	6467.9	5023.1	4820.6	4950.9	6011.5		12001	11677	13521	13533	11435	12612	10091	10853		11660	12078	11634	12312	7840.9	9702.2	9473.7	11003		4082.75	5481.2	11839	11869	4	11869	2.90711	2.1654	1.00253	1			14545.7
O75436	6956.3	9600	8999.2	8143.7	7100.5	7617.2	6539.9	7912.5		13711	11794	15620	12694	10743	9890.3	11932	13212		9228.5	8569.2	8677.8	8674.3	8660.8	8926.7	9040.3	7518.1		9633.1	9531.8	6798.3	7736.9	6937.6	8377.4	6120.1	9612.8		7226.2	12572	8898.85	9582.45	4	12572	1.73978	1	1.41277	1.31198			12102.4
O75438	2482.7	2920.3	2991.9	2860.1	2905.6	2679.5	2612.8	3172.6		4671.7	3925.8	4326.9	4319.9	3824.2	3833.6	3484.3	4153.8		0	0	0	0	0	0	0	0		5134	4307.7	3865.6	4342.7	4500.2	3817.6	4112.6	4792.5		2892.7	3819.05	0	4720.85	3	4720.85	1.63199	1.23613	#DIV/0!	1			4051.74
O75439	17994	19818	20668	18981	17671	19246	17119	19031		34039	29327	28198	25224	26054	26836	23844	26199		19154	17552	19748	19640	19071	21959	18829	20375		19908	20845	18531	20182	16466	17986	18654	20190		18075	25021.5	18353	20376.5	4	25021.5	1.38432	1	1.36335	1.22796			24909.4
O75446	0	0	0	0	0	0	0	0		0	0	0	0	0	0	0	0		0	0	0	0	0	0	0	0		0	0	0	0	0	0	0	0		0	0	0	0	0	only one	#VALUE!	#VALUE!	#VALUE!	#VALUE!			0
O75448	953.2	1070.2	897.9	837	974.91	873.86	792.18	747.18		0	0	0	0	0	0	0	0		1029	961.61	887.55	904.11	944.03	1194.6	1096.1	1036.1		0	0	0	0	0	0	0	0		769.68	0	995.305	0	2	995.305	1.29314	#DIV/0!	1	#DIV/0!			1232.62
O75475;Q9Y3E1	4127	5011	5594.1	4874.9	4307.2	4016.4	4006.8	4173.8		10023	8047.4	7352.7	7311.5	8650.3	6642.5	6285.7	7159		8021.5	7317.6	7410.2	6806.1	7379.8	8482.6	7330.2	7282.6		3254.7	3522.1	3141.7	2922.4	2942.4	3127.7	2781.3	3165.6		4090.3	6722.35	7669.55	3388.4	4	7669.55	1.87506	1.1409	1	2.26347			7738.36
O75477	0	0	0	0	0	0	0	0		0	0	0	0	0	0	0	0		0	0	0	0	0	0	0	0		0	0	0	0	0	0	0	0		0	0	0	0	0	only one	#VALUE!	#VALUE!	#VALUE!	#VALUE!			0
O75489	1960.3	2807.1	2474.1	2615.1	2768.5	3100.8	2282.9	2569.8		2661.5	2693.9	3863.3	2928.9	2989.6	3200	3578.6	3230.5		2164.7	1963.3	2570.5	2606.3	2101.6	1799.6	2842.8	1947.5		70.343	37.792	41.637	137.11	242.05	39.697	124.7	126.94		2426.35	3404.55	2064	54.0675	4	3404.55	1.40316	1	1.64949	62.9685			2750.61
O75494;Q8WXF0	5290.8	4721.9	4763	4503.9	4142.5	4510.2	4393.8	4563.4		10711	8423.1	8207.9	8449.3	8910	8523.5	7345	7863.4		1947.3	1844.9	1934.1	1895.2	1635.3	1604.2	1775	2139.2		6102.4	5913.3	6092.7	6288.5	5723.6	6721.2	6307.8	6020.7		4478.6	7604.2	1896.1	6007.85	4	7604.2	1.6979	1	4.01044	1.26571			8983.23
O75509	0	0	0	0	0	0	0	0		0	0	0	0	0	0	0	0		0	0	0	0	0	0	0	0		0	0	0	0	0	0	0	0		0	0	0	0	0	only one	#VALUE!	#VALUE!	#VALUE!	#VALUE!			0
O75531	32009	39068	36812	36808	33447	36761	31245	34195		54179	45499	44406	44058	34532	38534	35089	39905		30152	28915	26901	26411	27204	29381	29890	29958		50525	48610	34624	39290	36971	37395	32291	47494		32720	37497	29533.5	49567.5	4	49567.5	1.5149	1.32191	1.67835	1			48490.4
O75533	22038	28254	26809	25908	24280	25868	23478	25178		37592	31274	32530	28711	27195	27673	28419	31936		43060	40511	42319	42605	42083	42170	41329	43748		33680	34219	26444	29162	25111	28851	25915	33355		24328	30177.5	41785.5	33949.5	4	41785.5	1.71759	1.38466	1	1.23081			37852.2
O75534	0	0	0	0	0	0	0	0		4296.5	3394.4	3248.2	2826.4	3170.1	3327.7	3203.4	3488.5		0	0	0	0	0	0	0	0		4532.1	4586.6	3102.4	3777.8	3260	3940	3310.1	4702.4		0	3345.95	0	4559.35	2	4559.35	#DIV/0!	1.36265	#DIV/0!	1			0
O75554	0	0	0	0	0	0	0	0		0	0	0	0	0	0	0	0		0	0	0	0	0	0	0	0		0	0	0	0	0	0	0	0		0	0	0	0	0	only one	#VALUE!	#VALUE!	#VALUE!	#VALUE!			0
O75569	2251.7	2899.1	2960	2838.4	2714.1	2673.9	2397.8	2470.6		5866.9	5488	5601	4707.5	4712.9	4622.8	4829.4	5558.3		3614.6	3597.6	3798.5	3299.1	3856.1	3656.3	3956.3	3565.1		0	0	0	0	0	0	0	0		2434.2	5193.85	3606.1	0	3	5193.85	2.1337	1	1.4403	#DIV/0!			4804.45
O75581	0	0	0	0	0	0	0	0		0	0	0	0	0	0	0	0		0	0	0	0	0	0	0	0		0	0	0	0	0	0	0	0		0	0	0	0	0	only one	#VALUE!	#VALUE!	#VALUE!	#VALUE!			0
O75582	0	0	0	0	0	0	0	0		0	0	0	0	0	0	0	0		0	0	0	0	0	0	0	0		0	0	0	0	0	0	0	0		0	0	0	0	0	only one	#VALUE!	#VALUE!	#VALUE!	#VALUE!			0
O75592	273.08	252.51	208.31	186.39	260.69	220.05	198.86	206.44		437.08	420.11	371.86	437.97	467.69	286.43	367.77	297.2		276.01	160.29	216.89	281.56	232.54	138.51	199.54	259.68		187.38	198.24	169.74	195.65	242.1	168.76	228.27	129.69		202.65	332.485	218.15	192.81	4	332.485	1.64069	1	1.52411	1.72442			448.039
O75608	12558	14118	14068	14243	12832	13823	12592	13510		29120	23351	23195	22901	21785	22340	20268	22137		21280	19957	21528	21194	18910	21644	21173	20832		17019	17509	14371	17030	15096	14905	15285	18385		13051	21202.5	20618.5	17264	4	21202.5	1.62459	1	1.02832	1.22813			20401.6
O75616	0	0	0	0	0	0	0	0		0	0	0	0	0	0	0	0		0	0	0	0	0	0	0	0		0	0	0	0	0	0	0	0		0	0	0	0	0	only one	#VALUE!	#VALUE!	#VALUE!	#VALUE!			0
O75643	30380	34506	33230	31611	29560	30612	28503	31043		66608	52867	57708	47979	48925	46766	46559	49391		34881	34205	35274	34045	32793	37398	31979	33428		37506	36108	31662	34465	29699	34848	32306	35241		29773	47975	34543	36807	4	47975	1.61136	1	1.38885	1.30342			48953.1
O75663	953.11	1731	1487.7	1273.9	1450.7	1522.5	1287.5	1269		0	0	0	0	0	0	0	0		0	0	0	0	0	0	0	0		0	0	0	0	0	0	0	0		1278.25	0	0	0	1	only one	#VALUE!	#VALUE!	#VALUE!	#VALUE!			953.11
O75676	0	0	0	0	0	0	0	0		0	0	0	0	0	0	0	0		0	0	0	0	0	0	0	0		0	0	0	0	0	0	0	0		0	0	0	0	0	only one	#VALUE!	#VALUE!	#VALUE!	#VALUE!			0
O75683	0	0	0	0	0	0	0	0		956.83	685.9	975	606.39	570.64	566.64	650.21	772.65		0	0	0	0	0	0	0	0		0	0	0	0	0	0	0	0		0	711.43	0	0	1	only one	#VALUE!	#VALUE!	#VALUE!	#VALUE!			0
O75694	3172.5	3929.5	3143	3827.8	3738.1	3976.6	3090.3	3016.7		7008.8	5987.3	5888.6	5014.9	4826.3	5374.6	5471.3	5349.8		6015.7	5422.9	6234.3	6723.1	7176.2	6907.9	6610.9	7069.2		3502.9	4109.9	3201	3225.4	3391.8	3241	3446.8	3974.4		3053.5	5410.55	5719.3	3806.4	4	5719.3	1.87303	1.05706	1	1.50255			5942.19
O75695	0	0	0	0	0	0	0	0		0	0	0	0	0	0	0	0		0	0	0	0	0	0	0	0		0	0	0	0	0	0	0	0		0	0	0	0	0	only one	#VALUE!	#VALUE!	#VALUE!	#VALUE!			0
O75717	0	0	0	0	0	0	0	0		0	0	0	0	0	0	0	0		0	0	0	0	0	0	0	0		0	0	0	0	0	0	0	0		0	0	0	0	0	only one	#VALUE!	#VALUE!	#VALUE!	#VALUE!			0
O75746	0	0	0	0	0	0	0	0		0	0	0	0	0	0	0	0		0	0	0	0	0	0	0	0		0	0	0	0	0	0	0	0		0	0	0	0	0	only one	#VALUE!	#VALUE!	#VALUE!	#VALUE!			0
O75792	0	0	0	0	0	0	0	0		0	0	0	0	0	0	0	0		3629.2	3411.1	3632	3661.1	3918.1	3747.1	3415.8	3823.5		2628.8	2618.8	2184.8	2941	2411.3	2579.7	2684	2725.5		0	0	3520.15	2623.8	2	3520.15	#DIV/0!	#DIV/0!	1	1.34162			0
O75794	0	0	0	0	0	0	0	0		0	0	0	0	0	0	0	0		0	0	0	0	0	0	0	0		1317.3	1383.5	917.96	1232.1	1084.9	846.73	1270.8	1207.7		0	0	0	1350.4	1	only one	#VALUE!	#VALUE!	#VALUE!	#VALUE!			0
P54855;O75795	4748.4	5025.3	6577	5301	4575.6	4841	4767.4	5046.6		0	0	0	0	0	0	0	0		0	0	0	0	0	0	0	0		4648.7	4404.6	3948.9	4339.1	4404.7	6278.6	4271.9	4628.5		4907	0	0	4526.65	2	4907	1	#DIV/0!	#DIV/0!	1.08402			4748.4
O75821	2932.9	3372.2	2847.2	3087.6	2864	2844.2	2658.9	3018.2		6903.9	5183.6	4552.8	4693.5	5170.4	5171.4	4242.6	4524.5		2384.4	2606.9	2527.8	3006.8	3221.6	3441.3	2733.7	3229.2		0	0	0	0	0	0	0	0		2838.55	4383.55	2495.65	0	3	4383.55	1.54429	1	1.75648	#DIV/0!			4529.25
O75822	0	0	0	0	0	0	0	0		20225	17577	14111	15776	17624	17139	14467	15544		0	0	0	0	0	0	0	0		10608	9883.3	9754	10448	11648	10928	11338	11572		0	15005.5	0	10245.6	2	15005.5	#DIV/0!	1	#DIV/0!	1.46457			0
O75828	0	0	0	0	0	0	0	0		0	0	0	0	0	0	0	0		20343	19242	22229	21728	21870	20837	20328	24259		0	0	0	0	0	0	0	0		0	0	19792.5	0	1	only one	#VALUE!	#VALUE!	#VALUE!	#VALUE!			0
O75844	0	0	0	0	0	0	0	0		0	0	0	0	0	0	0	0		0	0	0	0	0	0	0	0		0	0	0	0	0	0	0	0		0	0	0	0	0	only one	#VALUE!	#VALUE!	#VALUE!	#VALUE!			0
O75864	0	0	0	0	0	0	0	0		0	0	0	0	0	0	0	0		0	0	0	0	0	0	0	0		0	0	0	0	0	0	0	0		0	0	0	0	0	only one	#VALUE!	#VALUE!	#VALUE!	#VALUE!			0
O75874	150180	193150	189250	178360	160470	169780	145820	159730		396840	312920	403220	310110	262730	279630	290290	328040		229000	213970	202050	193290	182330	215110	216500	207580		207270	205380	146140	159660	141440	172200	146420	196590		152775	309165	221485	206325	4	309165	2.02366	1	1.39587	1.49844			303914
O75880	5681.1	6653.8	6433.4	5610.7	5625.3	6199.5	4830.3	5867.5		14478	11784	10021	10992	10258	11132	8855.3	9716.3		6467.3	5696.2	7102.4	7340	7269.8	8003.1	6644.2	7192.4		6192.6	6345.1	6402.6	6435.7	5879.3	6904.7	6378.4	6935.8		5348.9	9285.8	6081.75	6268.85	4	9285.8	1.73602	1	1.52683	1.48126			9862.51
O75884	2955.9	2970.2	3078.8	2940	2875	2566.4	2490.5	2646.7		12165	10523	11425	9630.4	9313	8657	8239.2	9913.2		10030	9230.5	10706	10080	10191	10157	9431.2	9862.9		3152.9	2949.2	2854.2	2600.5	2360.2	2802.2	2988.3	2559		2568.6	9076.2	9630.25	3051.05	4	9630.25	3.74922	1.06104	1	3.15637			11082.3
O75909	0	0	0	0	0	0	0	0		0	0	0	0	0	0	0	0		0	0	0	0	0	0	0	0		0	0	0	0	0	0	0	0		0	0	0	0	0	only one	#VALUE!	#VALUE!	#VALUE!	#VALUE!			0
O75915	6888.4	8187.4	7767.2	7366.5	7623.4	7048.5	7303.9	7245.2		12000	10967	10458	9344.3	9305.2	8836.4	8509.4	8941.3		4709.2	4463.3	4450.6	4572.2	4709.6	5230.3	4623.5	4818.3		8968.9	8805.5	7774.5	8754.6	7530.5	8309.9	7498.6	8891.1		7274.55	8725.35	4586.25	8887.2	4	8887.2	1.22168	1.01855	1.93779	1			8415.45
O75925	0	0	0	0	0	0	0	0		0	0	0	0	0	0	0	0		0	0	0	0	0	0	0	0		0	0	0	0	0	0	0	0		0	0	0	0	0	only one	#VALUE!	#VALUE!	#VALUE!	#VALUE!			0
O75934	2408.9	2455.7	2524.5	2574.8	2116.3	1955.9	2083.8	2223.4		4905.2	4414.5	4298.8	3453.2	4020.1	3656.4	3877.1	3705.7		0	0	0	0	0	0	0	0		2662	2124.3	2396.7	2440.1	2377.4	2211.6	2449.4	2438		2153.6	3791.4	0	2393.15	3	3791.4	1.76049	1	#DIV/0!	1.58427			4240.85
O75935	0	0	0	0	0	0	0	0		0	0	0	0	0	0	0	0		0	0	0	0	0	0	0	0		0	0	0	0	0	0	0	0		0	0	0	0	0	only one	#VALUE!	#VALUE!	#VALUE!	#VALUE!			0
O75937	10371	11955	12691	11674	10916	10840	9902.2	11370		28083	21905	26139	21249	20589	19568	21189	23477		11001	10723	10499	11030	10791	10709	11854	10666		8572.9	9069.1	5464.7	6401.2	6918.4	7172.4	6390.2	7632.2		10636.1	22333	10862	8821	4	22333	2.09974	1	2.05607	2.5318			21776.4
O75940	0	0	0	0	0	0	0	0		0	0	0	0	0	0	0	0		0	0	0	0	0	0	0	0		0	0	0	0	0	0	0	0		0	0	0	0	0	only one	#VALUE!	#VALUE!	#VALUE!	#VALUE!			0
O75947	20595	25250	24856	23858	21694	23779	20395	23458		63725	53564	54801	49300	48453	48089	45507	50399		49369	48084	49319	46288	47615	52487	51420	52058		33400	33206	27146	29064	28870	30682	28548	33108		21926.5	47953	48726.5	33303	4	48726.5	2.22227	1.01613	1	1.46313			45767.6
O75955	3016.2	3661.2	3835.7	3447.8	3362.1	3566.5	3035.7	3985.9		3771.9	3363.3	3295.3	2618.9	2965.3	2787.6	2841.2	3060		2301.3	2377.1	2229.7	2244	1904.2	2361.5	2096.1	2402		1621	1566.5	1838.6	1788.5	1770.3	2093.4	1941.1	1497.8		3510.8	2950.6	2339.2	1593.75	4	3510.8	1	1.18986	1.50085	2.20285			3016.2
O75964;Q7Z4Y8	8736.8	9807.2	9463.1	8931.3	8282.6	8992.4	7088.9	8878		12641	10945	10911	9227.9	9167	8470.8	7979.2	8860.9		7976.5	7984.1	9354.5	9061	8941.6	10318	8028.6	8628.3		16394	17604	15019	15770	14593	16820	14881	15254		7983.45	8420.05	7980.3	16999	4	16999	2.12928	2.01887	2.13012	1			18603.1
O76003	3329.5	4500.1	3752.7	5219.8	4387.3	3588.2	3643	4233.3		4101.6	3859.4	3660	3425	3164	3036.4	3187	3818.3		3759.6	3870	3682.5	3536.5	3460.5	3071.3	3659.7	3892.4		1203.8	1224.2	613.95	755.4	700.62	609.12	846.88	1296.5		3938.15	3502.65	3814.8	1214	4	3938.15	1	1.12433	1.03233	3.24395			3329.5
O76021	22020	25817	26153	24726	22365	24927	22101	24414		72790	59678	65010	56615	55755	54968	51906	58314		44728	43169	41292	44064	44118	45529	41828	41758		42100	42785	36285	37715	34936	37673	35676	39442		23257.5	55110	43948.5	42442.5	4	55110	2.36956	1	1.25397	1.29846			52177.7
O76031	3401.1	2844.2	2691.1	2916.1	2509.3	2222.2	2681.9	3133.7		6884.9	6288	4603	5011.6	5854.9	4894.3	4114.2	4518.6		0	0	0	0	0	0	0	0		0	0	0	0	0	0	0	0		2907.8	4316.4	0	0	2	4316.4	1.48442	1	#DIV/0!	#DIV/0!			5048.66
O76071	0	0	0	0	0	0	0	0		0	0	0	0	0	0	0	0		0	0	0	0	0	0	0	0		0	0	0	0	0	0	0	0		0	0	0	0	0	only one	#VALUE!	#VALUE!	#VALUE!	#VALUE!			0
O76094	1806	1913.4	1928.1	2036.1	1791.2	1745.8	1844.6	1881.9		1233.9	962.15	1125.1	983.22	919.87	885.79	1053	1012.5		1523.5	1865.6	1311.8	1442.9	1543.1	1367.1	1872.6	1774		4110.2	4359.9	3122.4	3387.3	3184.6	3068.6	3148.5	3666.4		1863.25	1032.75	1694.55	4235.05	4	4235.05	2.27294	4.10075	2.49922	1			4104.92
O94760	11587	14297	13798	14634	12756	14177	11008	12073		17861	13144	16792	13803	11401	11702	12610	12977		13920	14671	15594	15862	15303	17799	15916	16607		17764	16825	14480	16031	14742	17252	16539	15438		11540.5	12793.5	14295.5	17294.5	4	17294.5	1.49859	1.35182	1.20979	1			17364.2
O94761	0	0	0	0	0	0	0	0		0	0	0	0	0	0	0	0		0	0	0	0	0	0	0	0		0	0	0	0	0	0	0	0		0	0	0	0	0	only one	#VALUE!	#VALUE!	#VALUE!	#VALUE!			0
O94762	0	0	0	0	0	0	0	0		0	0	0	0	0	0	0	0		0	0	0	0	0	0	0	0		25658	24413	22901	24622	22333	23433	23938	23638		0	0	0	25035.5	1	only one	#VALUE!	#VALUE!	#VALUE!	#VALUE!			0
O94776	1341.1	2057.1	1823.5	1557.6	1276.9	1601.4	1337	1782.2		24052	21426	21202	18486	19814	18013	17223	19724		0	0	0	0	0	0	0	0		6939.1	7079.1	6317.3	7101.7	6450.6	6854.3	6724.3	7117.1		1559.6	18473.5	0	7009.1	3	18473.5	11.845	1	#DIV/0!	2.63565			15885.4
O94804	0	0	0	0	0	0	0	0		0	0	0	0	0	0	0	0		0	0	0	0	0	0	0	0		0	0	0	0	0	0	0	0		0	0	0	0	0	only one	#VALUE!	#VALUE!	#VALUE!	#VALUE!			0
O94806	0	0	0	0	0	0	0	0		0	0	0	0	0	0	0	0		0	0	0	0	0	0	0	0		0	0	0	0	0	0	0	0		0	0	0	0	0	only one	#VALUE!	#VALUE!	#VALUE!	#VALUE!			0
O94808	5573.3	5822.7	4166.5	4678.5	4336	4173.2	3788	4625		0	0	0	0	0	0	0	0		0	0	0	0	0	0	0	0		0	0	0	0	0	0	0	0		4206.5	0	0	0	1	only one	#VALUE!	#VALUE!	#VALUE!	#VALUE!			5573.3
O94823	0	0	0	0	0	0	0	0		0	0	0	0	0	0	0	0		0	0	0	0	0	0	0	0		0	0	0	0	0	0	0	0		0	0	0	0	0	only one	#VALUE!	#VALUE!	#VALUE!	#VALUE!			0
O94826	29957	33631	32327	30298	29981	30060	26224	29134		104290	88564	88656	77820	78160	76644	69719	75098		64727	61002	67186	64089	65975	74837	62548	67670		56550	56027	49726	51496	50095	55479	48735	55716		27679	72408.5	62864.5	56288.5	4	72408.5	2.61601	1	1.15182	1.28638			78367.8
O94827	0	0	0	0	0	0	0	0		0	0	0	0	0	0	0	0		0	0	0	0	0	0	0	0		0	0	0	0	0	0	0	0		0	0	0	0	0	only one	#VALUE!	#VALUE!	#VALUE!	#VALUE!			0
O94832	19325	19246	19446	16571	16828	17248	14882	17783		36248	31568	34795	27456	29689	29100	26295	29974		14194	13323	15159	14160	14964	15874	14204	14995		5139.4	5373.6	4575.8	4650.9	3992.6	4948.5	3977	4887.3		16332.5	28134.5	13758.5	5256.5	4	28134.5	1.72261	1	2.04488	5.35233			33289.4
O94842	2837	2688.8	2488.5	2305.4	2281.1	2289	2393.8	2250.2		0	0	0	0	0	0	0	0		0	0	0	0	0	0	0	0		0	0	0	0	0	0	0	0		2322	0	0	0	1	only one	#VALUE!	#VALUE!	#VALUE!	#VALUE!			2837
O94851	0	0	0	0	0	0	0	0		0	0	0	0	0	0	0	0		12591	12575	11976	12013	11130	10607	11756	12623		0	0	0	0	0	0	0	0		0	0	12583	0	1	only one	#VALUE!	#VALUE!	#VALUE!	#VALUE!			0
O94864	0	0	0	0	0	0	0	0		0	0	0	0	0	0	0	0		0	0	0	0	0	0	0	0		0	0	0	0	0	0	0	0		0	0	0	0	0	only one	#VALUE!	#VALUE!	#VALUE!	#VALUE!			0
O94874	955.24	868.4	838.04	951.39	666.02	655.86	727.77	884.24		0	0	0	0	0	0	0	0		0	0	0	0	0	0	0	0		1234.3	1164.6	1094.8	1247.5	1013.6	1098.9	1231.4	1074.8		806.005	0	0	1199.45	2	1199.45	1.48814	#DIV/0!	#DIV/0!	1			1421.53
O94875	0	0	0	0	0	0	0	0		0	0	0	0	0	0	0	0		0	0	0	0	0	0	0	0		0	0	0	0	0	0	0	0		0	0	0	0	0	only one	#VALUE!	#VALUE!	#VALUE!	#VALUE!			0
O94876	0	0	0	0	0	0	0	0		0	0	0	0	0	0	0	0		0	0	0	0	0	0	0	0		0	0	0	0	0	0	0	0		0	0	0	0	0	only one	#VALUE!	#VALUE!	#VALUE!	#VALUE!			0
O94880	0	0	0	0	0	0	0	0		0	0	0	0	0	0	0	0		0	0	0	0	0	0	0	0		0	0	0	0	0	0	0	0		0	0	0	0	0	only one	#VALUE!	#VALUE!	#VALUE!	#VALUE!			0
O94885	0	0	0	0	0	0	0	0		0	0	0	0	0	0	0	0		0	0	0	0	0	0	0	0		0	0	0	0	0	0	0	0		0	0	0	0	0	only one	#VALUE!	#VALUE!	#VALUE!	#VALUE!			0
O94887	1826.9	1866.6	2414.6	2046.3	1912.4	1837.4	2122.6	1957.9		2426.3	2525.5	2525.4	2734.7	2455.8	2236.3	1890.1	2049.1		0	0	0	0	0	0	0	0		0	0	0	0	0	0	0	0		2040.25	1969.6	0	0	2	2040.25	1	1.03587	#DIV/0!	#DIV/0!			1826.9
O94888	2507.3	3196	2625.3	3010.9	3094.9	3290.7	2684	3226.7		0	0	0	0	0	0	0	0		3073.9	3024.6	2806.8	2558.8	2834.9	3498.3	3129.2	3524		0	0	0	0	0	0	0	0		2955.35	0	3049.25	0	2	3049.25	1.03177	#DIV/0!	1	#DIV/0!			2586.96
O94903	0	0	0	0	0	0	0	0		7196.9	5580.4	5720.8	6039.6	4717.5	5379.8	4905.8	4873.8		1311.4	1245.3	1121.6	1076.6	1055.9	1127.6	1230.4	1241.1		3663.2	3656.2	2793.7	3282.1	3222.9	3158.3	3379.7	3310.5		0	4889.8	1278.35	3659.7	3	4889.8	#DIV/0!	1	3.82509	1.33612			0
O94905	0	0	0	0	0	0	0	0		15273	13136	8929.1	9540.4	11611	10512	7620.7	8621		5247.3	5363.3	6266	6560.8	6480.4	7409	6367.3	7746.1		5532.9	5540.1	5771.4	5686.7	5649.2	5841.8	6478.7	5135.3		0	8120.85	5305.3	5536.5	3	8120.85	#DIV/0!	1	1.53071	1.46678			0
O94906	490.81	696.72	508.39	652.55	550.09	677.98	513.21	635.96		8341.9	6657.8	7148.1	6433.7	7863.6	7453.2	6854.4	7312		457.45	462.49	551.79	505.03	493.46	425.84	399.7	484.31		0	0	0	0	0	0	0	0		574.585	7083.2	459.97	0	3	7083.2	12.3275	1	15.3993	#DIV/0!			6050.46
O94913	0	0	0	0	0	0	0	0		0	0	0	0	0	0	0	0		0	0	0	0	0	0	0	0		0	0	0	0	0	0	0	0		0	0	0	0	0	only one	#VALUE!	#VALUE!	#VALUE!	#VALUE!			0
O94915	0	0	0	0	0	0	0	0		0	0	0	0	0	0	0	0		1126.9	1037.3	989.78	883.61	1103.6	1036.3	1105.6	1028.2		0	0	0	0	0	0	0	0		0	0	1082.1	0	1	only one	#VALUE!	#VALUE!	#VALUE!	#VALUE!			0
O94919	0	0	0	0	0	0	0	0		0	0	0	0	0	0	0	0		0	0	0	0	0	0	0	0		0	0	0	0	0	0	0	0		0	0	0	0	0	only one	#VALUE!	#VALUE!	#VALUE!	#VALUE!			0
O94925	19542	23069	18117	20455	17842	17862	17742	18502		57116	53247	42995	43536	43618	35403	36884	40004		19133	18941	19760	21251	19213	20122	19568	21695		19488	21123	15846	19407	18528	17607	18806	20510		18122	38444	19037	20305.5	4	38444	2.1214	1	2.01944	1.89328			41456.4
O94927	0	0	0	0	0	0	0	0		0	0	0	0	0	0	0	0		0	0	0	0	0	0	0	0		0	0	0	0	0	0	0	0		0	0	0	0	0	only one	#VALUE!	#VALUE!	#VALUE!	#VALUE!			0
O94973	0	0	0	0	0	0	0	0		0	0	0	0	0	0	0	0		0	0	0	0	0	0	0	0		2349.4	2137.6	2042.6	2150.6	1786.5	2607.7	2006.8	2632.2		0	0	0	2243.5	1	only one	#VALUE!	#VALUE!	#VALUE!	#VALUE!			0
O94979	6505.3	6561.3	6953.7	6346.4	6477.6	6528	5784.2	6228.1		1442.1	1238.2	1246.7	1050.7	1017.4	1000.9	1079.4	1134.1		743.16	855.72	658.04	674.31	499.29	773.88	708.3	755.72		878.34	705.02	483.7	711.8	592.1	622.85	481.13	787.95		6006.15	1106.75	799.44	791.68	4	6006.15	1	5.42684	7.51295	7.58659			6505.3
O95049	0	0	0	0	0	0	0	0		0	0	0	0	0	0	0	0		0	0	0	0	0	0	0	0		0	0	0	0	0	0	0	0		0	0	0	0	0	only one	#VALUE!	#VALUE!	#VALUE!	#VALUE!			0
O95059	0	0	0	0	0	0	0	0		0	0	0	0	0	0	0	0		0	0	0	0	0	0	0	0		0	0	0	0	0	0	0	0		0	0	0	0	0	only one	#VALUE!	#VALUE!	#VALUE!	#VALUE!			0
O95071	295.84	392.73	364.61	444.45	329.88	403.43	400.81	430.89		0	0	0	0	0	0	0	0		0	0	0	0	0	0	0	0		0	0	0	0	0	0	0	0		415.85	0	0	0	1	only one	#VALUE!	#VALUE!	#VALUE!	#VALUE!			295.84
O95104	0	0	0	0	0	0	0	0		8707	6724.3	7364.6	6220.7	4383.7	4629.4	4539	5071.9		464.57	428.73	467.36	447.89	543.84	437.83	515.96	437.1		0	0	0	0	0	0	0	0		0	4805.45	446.65	0	2	4805.45	#DIV/0!	1	10.7589	#DIV/0!			0
O95154	9871.3	9658.1	7653	8812.1	8827.9	9697.8	7662.3	8357.9		15296	11539	11116	10738	11740	12124	10167	10981		7053.7	6867.1	7652.2	6944.6	7663	9435.5	8227.2	8733.4		1181.2	1127.2	759.39	1089.8	954.4	893.32	1181.1	1154.7		8010.1	10574	6960.4	1154.2	4	10574	1.32008	1	1.51917	9.16132			13030.9
O95155	0	0	0	0	0	0	0	0		0	0	0	0	0	0	0	0		0	0	0	0	0	0	0	0		0	0	0	0	0	0	0	0		0	0	0	0	0	only one	#VALUE!	#VALUE!	#VALUE!	#VALUE!			0
O95159	0	0	0	0	0	0	0	0		0	0	0	0	0	0	0	0		0	0	0	0	0	0	0	0		0	0	0	0	0	0	0	0		0	0	0	0	0	only one	#VALUE!	#VALUE!	#VALUE!	#VALUE!			0
O95168	0	0	0	0	0	0	0	0		0	0	0	0	0	0	0	0		0	0	0	0	0	0	0	0		0	0	0	0	0	0	0	0		0	0	0	0	0	only one	#VALUE!	#VALUE!	#VALUE!	#VALUE!			0
O95169	0	0	0	0	0	0	0	0		0	0	0	0	0	0	0	0		0	0	0	0	0	0	0	0		3000	3153.9	2226.7	2713	2595	2932.6	2492.3	2983.6		0	0	0	3076.95	1	only one	#VALUE!	#VALUE!	#VALUE!	#VALUE!			0
O95197	7559.3	8115.9	7525.5	7489	7442	7250.6	6576.3	7305		0	0	0	0	0	0	0	0		0	0	0	0	0	0	0	0		0	0	0	0	0	0	0	0		6940.65	0	0	0	1	only one	#VALUE!	#VALUE!	#VALUE!	#VALUE!			7559.3
O95202	9001.4	10506	10393	10054	9475.1	10048	8947.8	9845.7		22855	18044	19256	16613	15368	17202	15783	17169		9119.5	8701.1	8970.4	8421.8	9298.6	10652	9640.3	10563		7977.3	8205.4	5767.6	6812.8	6913.3	7978.6	6297.7	8192.9		9396.75	16476	8910.3	8091.35	4	16476	1.75337	1	1.8491	2.03625			15782.8
O95218	0	0	0	0	0	0	0	0		0	0	0	0	0	0	0	0		0	0	0	0	0	0	0	0		0	0	0	0	0	0	0	0		0	0	0	0	0	only one	#VALUE!	#VALUE!	#VALUE!	#VALUE!			0
O95219	0	0	0	0	0	0	0	0		0	0	0	0	0	0	0	0		0	0	0	0	0	0	0	0		0	0	0	0	0	0	0	0		0	0	0	0	0	only one	#VALUE!	#VALUE!	#VALUE!	#VALUE!			0
O95232	0	0	0	0	0	0	0	0		0	0	0	0	0	0	0	0		0	0	0	0	0	0	0	0		0	0	0	0	0	0	0	0		0	0	0	0	0	only one	#VALUE!	#VALUE!	#VALUE!	#VALUE!			0
O95239;Q2VIQ3	0	0	0	0	0	0	0	0		0	0	0	0	0	0	0	0		0	0	0	0	0	0	0	0		0	0	0	0	0	0	0	0		0	0	0	0	0	only one	#VALUE!	#VALUE!	#VALUE!	#VALUE!			0
O95248	0	0	0	0	0	0	0	0		0	0	0	0	0	0	0	0		0	0	0	0	0	0	0	0		0	0	0	0	0	0	0	0		0	0	0	0	0	only one	#VALUE!	#VALUE!	#VALUE!	#VALUE!			0
O95251	0	0	0	0	0	0	0	0		0	0	0	0	0	0	0	0		0	0	0	0	0	0	0	0		0	0	0	0	0	0	0	0		0	0	0	0	0	only one	#VALUE!	#VALUE!	#VALUE!	#VALUE!			0
O95292	16014	17724	15877	16011	15557	16703	13479	16735		20905	17061	15979	14461	14415	14559	13815	14064		0	0	0	0	0	0	0	0		30017	30459	26678	28631	22449	26580	25003	30864		15107	13939.5	0	30238	3	30238	2.00159	2.16923	#DIV/0!	1			32053.4
O95295	0	0	0	0	0	0	0	0		0	0	0	0	0	0	0	0		0	0	0	0	0	0	0	0		0	0	0	0	0	0	0	0		0	0	0	0	0	only one	#VALUE!	#VALUE!	#VALUE!	#VALUE!			0
O95298	0	0	0	0	0	0	0	0		0	0	0	0	0	0	0	0		0	0	0	0	0	0	0	0		0	0	0	0	0	0	0	0		0	0	0	0	0	only one	#VALUE!	#VALUE!	#VALUE!	#VALUE!			0
O95299	2371.8	3285.9	3709.1	2950.7	2810.9	3058.6	2613.8	3276.4		19182	17896	17932	15461	14152	13604	12560	14904		1559	1610.1	1388.7	1468.9	1493.9	1753.3	1555.4	1797.1		8051.8	7099.4	7361.3	8073.8	6661.3	7330.4	7372	7316.9		2945.1	13732	1584.55	7575.6	4	13732	4.66266	1	8.66618	1.81266			11058.9
O95302;Q75LS8	8308.6	11040	8853	10844	10211	9932.7	8927.1	9206.9		11759	9993.8	9770	10087	9270.6	8350.1	9066.9	10456		12918	11240	10980	10987	11994	11112	12954	13516		3799.6	3974.1	2804.6	3235	3423.3	2825.7	3191.3	3828.3		9067	9761.45	12079	3886.85	4	12079	1.33219	1.23742	1	3.10766			11068.7
O95336	17876	20694	16964	17348	16551	17753	15237	17473		23002	18761	18157	15966	16656	16433	15735	16588		8209.6	7994	8207.3	8357.6	8441.7	9471.2	8453.8	10036		4369.2	4190.3	4212.7	3951.1	4258	4398.5	3933.6	4614.3		16355	16161.5	8101.8	4279.75	4	16355	1	1.01197	2.01869	3.82148			17876
O95340	2485.2	2835.7	1735.1	2096.4	2268.5	2210.2	2283.8	2162.8		0	0	0	0	0	0	0	0		0	0	0	0	0	0	0	0		0	0	0	0	0	0	0	0		2223.3	0	0	0	1	only one	#VALUE!	#VALUE!	#VALUE!	#VALUE!			2485.2
O95347	825.36	739.92	710.4	794.24	604.59	621.91	807.63	768.38		1492.5	1314.9	1051.4	1192.4	1264.9	893.26	1019.9	1191.6		1701.5	1661.7	1693	2221.3	2125.2	1777.1	1689	1888.6		0	0	0	0	0	0	0	0		788.005	1105.75	1681.6	0	3	1681.6	2.134	1.52078	1	#DIV/0!			1761.32
O95352	428.31	624.26	274.02	429.47	496.04	451.42	704.84	560.72		1087	997.62	912.54	637.61	989.86	1026.8	944	933.58		802	745.54	744.02	692.36	606.06	767.03	817.65	848.54		0	0	0	0	0	0	0	0		632.78	938.79	773.77	0	3	938.79	1.4836	1	1.21327	#DIV/0!			635.439
O95359;O75410	0	0	0	0	0	0	0	0		0	0	0	0	0	0	0	0		0	0	0	0	0	0	0	0		0	0	0	0	0	0	0	0		0	0	0	0	0	only one	#VALUE!	#VALUE!	#VALUE!	#VALUE!			0
O95361;Q309B1	0	0	0	0	0	0	0	0		2472.8	1850.2	1128.5	1594	2171.2	2197.7	1420.1	1624.9		0	0	0	0	0	0	0	0		0	0	0	0	0	0	0	0		0	1522.5	0	0	1	only one	#VALUE!	#VALUE!	#VALUE!	#VALUE!			0
O95365	0	0	0	0	0	0	0	0		0	0	0	0	0	0	0	0		0	0	0	0	0	0	0	0		0	0	0	0	0	0	0	0		0	0	0	0	0	only one	#VALUE!	#VALUE!	#VALUE!	#VALUE!			0
O95372	2141	2503.7	2708.9	2396.8	2711.5	2440.7	2219.8	2126.5		5556.9	4399.5	4358.8	4426.1	3942.5	3935	3776.3	4199.3		2567	2774.6	3252.3	3292.5	3387	3588.6	2994.7	2973		8801.7	8655.1	7682.8	9303.1	8241.3	9094.6	9076	8828.9		2173.15	3987.8	2670.8	8728.4	4	8728.4	4.01647	2.18878	3.26808	1			8599.27
O95373;O15397	32331	43403	34706	40527	34695	33354	31350	37772		88496	74774	71411	71736	65334	60517	67803	76480		26005	22146	22340	22875	21999	19774	22033	22213		46848	49343	36753	41986	38239	35334	35979	49138		34561	72141.5	24075.5	48095.5	4	72141.5	2.08737	1	2.99647	1.49996			67486.7
O95376	0	0	0	0	0	0	0	0		1553.4	1171.4	1124.3	1321.8	1279.4	1064.9	1077.2	933.68		0	0	0	0	0	0	0	0		0	0	0	0	0	0	0	0		0	1005.44	0	0	1	only one	#VALUE!	#VALUE!	#VALUE!	#VALUE!			0
O95391	0	0	0	0	0	0	0	0		0	0	0	0	0	0	0	0		0	0	0	0	0	0	0	0		0	0	0	0	0	0	0	0		0	0	0	0	0	only one	#VALUE!	#VALUE!	#VALUE!	#VALUE!			0
O95394	2282.8	2371.3	2148	2226.4	2109	2037.1	1931.5	2142.1		5092	3467.4	3508.4	3254.1	3830.4	3933.1	3133.2	3074.4		5602.7	5467.2	5370.8	6283.5	5439.1	5578.8	5864.6	5985.4		9794.5	10938	8025	10114	8826.9	9197.1	8394.5	10067		2036.8	3103.8	5534.95	10366.2	4	10366.2	5.08948	3.33986	1.87287	1			11618.3
O95396	0	0	0	0	0	0	0	0		0	0	0	0	0	0	0	0		0	0	0	0	0	0	0	0		0	0	0	0	0	0	0	0		0	0	0	0	0	only one	#VALUE!	#VALUE!	#VALUE!	#VALUE!			0
O95399	0	0	0	0	0	0	0	0		0	0	0	0	0	0	0	0		0	0	0	0	0	0	0	0		0	0	0	0	0	0	0	0		0	0	0	0	0	only one	#VALUE!	#VALUE!	#VALUE!	#VALUE!			0
O95400	0	0	0	0	0	0	0	0		0	0	0	0	0	0	0	0		0	0	0	0	0	0	0	0		0	0	0	0	0	0	0	0		0	0	0	0	0	only one	#VALUE!	#VALUE!	#VALUE!	#VALUE!			0
O95402	0	0	0	0	0	0	0	0		0	0	0	0	0	0	0	0		0	0	0	0	0	0	0	0		0	0	0	0	0	0	0	0		0	0	0	0	0	only one	#VALUE!	#VALUE!	#VALUE!	#VALUE!			0
O95425	0	0	0	0	0	0	0	0		0	0	0	0	0	0	0	0		0	0	0	0	0	0	0	0		0	0	0	0	0	0	0	0		0	0	0	0	0	only one	#VALUE!	#VALUE!	#VALUE!	#VALUE!			0
O95433	76367	75488	61685	68017	58823	58411	56515	61358		192760	161700	125290	143440	137290	123160	114020	127240		66349	64656	72449	73210	68306	66322	63653	76100		43459	42565	39893	45478	38383	37028	40773	39531		58936.5	120630	65502.5	43012	4	120630	2.04678	1	1.84161	2.80457			156306
O95453	0	0	0	0	0	0	0	0		0	0	0	0	0	0	0	0		753.37	584.65	695.03	1072.8	928.88	857.26	640.91	827.12		0	0	0	0	0	0	0	0		0	0	669.01	0	1	only one	#VALUE!	#VALUE!	#VALUE!	#VALUE!			0
O95470	1464.6	1523.2	1137.9	1356.1	1278.4	1713.2	1342.8	1473.6		3000	2497	2521.9	2200.4	2107.3	2617.3	2439.1	2657.6		1565.1	1478.8	1680.7	1359.7	1636.2	1742.6	1879.4	1605.5		1321.9	1514.8	1328.9	1587.2	1459.2	1585.5	1528.3	1516.4		1408.2	2548.35	1521.95	1418.35	4	2548.35	1.80965	1	1.6744	1.7967			2650.41
O95471	0	0	0	0	0	0	0	0		0	0	0	0	0	0	0	0		0	0	0	0	0	0	0	0		0	0	0	0	0	0	0	0		0	0	0	0	0	only one	#VALUE!	#VALUE!	#VALUE!	#VALUE!			0
O95478	0	0	0	0	0	0	0	0		0	0	0	0	0	0	0	0		1165.7	1164	1083.8	1009	908.09	1074.5	1154.1	1159.7		0	0	0	0	0	0	0	0		0	0	1164.85	0	1	only one	#VALUE!	#VALUE!	#VALUE!	#VALUE!			0
O95486	0	0	0	0	0	0	0	0		0	0	0	0	0	0	0	0		0	0	0	0	0	0	0	0		0	0	0	0	0	0	0	0		0	0	0	0	0	only one	#VALUE!	#VALUE!	#VALUE!	#VALUE!			0
O95487	633.54	967.27	766.18	836.7	858.75	931.79	755.49	799.97		682.03	516.57	593.47	537.56	406.62	651.25	608.86	538.46		525.07	480.96	465.38	436	485.94	644.09	510.15	419.1		338.39	472.57	455.54	362.96	438.78	360.82	373.15	497.2		777.73	573.66	503.015	405.48	4	777.73	1	1.35573	1.54614	1.91805			633.54
O95544	0	0	0	0	0	0	0	0		0	0	0	0	0	0	0	0		0	0	0	0	0	0	0	0		0	0	0	0	0	0	0	0		0	0	0	0	0	only one	#VALUE!	#VALUE!	#VALUE!	#VALUE!			0
O95571	34823	47147	41719	46308	45062	51490	37379	39838		72796	58617	65124	63361	49459	53181	57434	61321		39700	36700	36565	31956	38365	37549	40773	39902		39401	40856	27351	29122	28904	29707	29571	39248		38608.5	59377.5	38200	40128.5	4	59377.5	1.53794	1	1.55438	1.47968			53555.6
O95573	6483.8	7167.7	6447.5	6755.7	8190	8682.5	7601.1	8089		17796	15781	11527	12220	12184	10624	9235.5	9758		0	0	0	0	0	0	0	0		9326	10035	9867.8	10604	9072.7	8759.1	9761.1	10286		7845.05	9496.75	0	9680.5	3	9680.5	1.23396	1.01935	#DIV/0!	1			8000.77
O95602	0	0	0	0	0	0	0	0		1614.9	1552.6	1289	1135.3	1441.6	1039.1	1104.1	1455.7		839.74	731.55	643.32	726.94	822.63	616.69	794.79	992.84		1159.4	1099.7	676.32	1008.1	836.26	957.98	924.63	1030.6		0	1279.9	785.645	1129.55	3	1279.9	#DIV/0!	1	1.62911	1.13311			0
O95613	0	0	0	0	0	0	0	0		6638	7179.9	2558.4	4837.6	4253.5	4424.5	1832.9	2113		0	0	0	0	0	0	0	0		0	0	0	0	0	0	0	0		0	1972.95	0	0	1	only one	#VALUE!	#VALUE!	#VALUE!	#VALUE!			0
O95628	0	0	0	0	0	0	0	0		0	0	0	0	0	0	0	0		0	0	0	0	0	0	0	0		0	0	0	0	0	0	0	0		0	0	0	0	0	only one	#VALUE!	#VALUE!	#VALUE!	#VALUE!			0
O95671	0	0	0	0	0	0	0	0		0	0	0	0	0	0	0	0		278.66	238.97	201.37	213.01	194.99	215.81	247.28	340.36		0	0	0	0	0	0	0	0		0	0	258.815	0	1	only one	#VALUE!	#VALUE!	#VALUE!	#VALUE!			0
O95674	571.93	796.19	658.44	738.85	571.45	720.81	714.67	974.43		1831.2	1559.4	1594.2	1315.8	1118.3	1624.2	1345.3	1539.5		772.74	862.47	789.35	865.23	863.76	662.44	663	747.98		752.74	838.48	725.27	727.05	505.79	766.79	748.12	642.88		844.55	1442.4	817.605	795.61	4	1442.4	1.70789	1	1.76418	1.81295			976.795
O95684	0	0	0	0	0	0	0	0		0	0	0	0	0	0	0	0		0	0	0	0	0	0	0	0		0	0	0	0	0	0	0	0		0	0	0	0	0	only one	#VALUE!	#VALUE!	#VALUE!	#VALUE!			0
O95685	0	0	0	0	0	0	0	0		0	0	0	0	0	0	0	0		0	0	0	0	0	0	0	0		0	0	0	0	0	0	0	0		0	0	0	0	0	only one	#VALUE!	#VALUE!	#VALUE!	#VALUE!			0
O95696	0	0	0	0	0	0	0	0		0	0	0	0	0	0	0	0		0	0	0	0	0	0	0	0		0	0	0	0	0	0	0	0		0	0	0	0	0	only one	#VALUE!	#VALUE!	#VALUE!	#VALUE!			0
O95714	0	0	0	0	0	0	0	0		0	0	0	0	0	0	0	0		0	0	0	0	0	0	0	0		0	0	0	0	0	0	0	0		0	0	0	0	0	only one	#VALUE!	#VALUE!	#VALUE!	#VALUE!			0
O95716;P20336;P20337;Q96E17	0	0	0	0	0	0	0	0		4001	3290.4	3147.3	3542.9	2777.4	2787.9	3052.9	2994.4		0	0	0	0	0	0	0	0		0	0	0	0	0	0	0	0		0	3023.65	0	0	1	only one	#VALUE!	#VALUE!	#VALUE!	#VALUE!			0
O95721	0	0	0	0	0	0	0	0		0	0	0	0	0	0	0	0		0	0	0	0	0	0	0	0		0	0	0	0	0	0	0	0		0	0	0	0	0	only one	#VALUE!	#VALUE!	#VALUE!	#VALUE!			0
O95747	0	0	0	0	0	0	0	0		3552.8	3508.3	3749.7	3154.4	3415.3	2490.9	3228.4	3528.4		3552	3437.6	3343	3357.4	3176.3	3006	3690	3312.3		1808.4	1718.5	1466.9	1436.7	1844.5	1634.7	1568.7	1706		0	3378.4	3494.8	1763.45	3	3494.8	#DIV/0!	1.03445	1	1.9818			0
O95758	0	0	0	0	0	0	0	0		0	0	0	0	0	0	0	0		0	0	0	0	0	0	0	0		0	0	0	0	0	0	0	0		0	0	0	0	0	only one	#VALUE!	#VALUE!	#VALUE!	#VALUE!			0
O95772	0	0	0	0	0	0	0	0		0	0	0	0	0	0	0	0		0	0	0	0	0	0	0	0		0	0	0	0	0	0	0	0		0	0	0	0	0	only one	#VALUE!	#VALUE!	#VALUE!	#VALUE!			0
O95777	0	0	0	0	0	0	0	0		2319.4	1964.7	1515.1	1597.6	1833.6	1901.8	1604.3	1559.3		984.07	1003	946.28	799.02	1048.1	1236.3	875.35	1014.3		0	0	0	0	0	0	0	0		0	1581.8	993.535	0	2	1581.8	#DIV/0!	1	1.59209	#DIV/0!			0
O95782	6892.3	8639.4	7850.1	7490.5	6664.3	7233.8	7162.4	7329.9		14825	12871	13209	12441	11775	10568	12150	12750		3646.6	2890.6	2838.9	2880.1	3790.2	3992.6	3601.1	3569.3		5766.5	5739.4	4775.6	5100.6	4975.3	5217.9	5178.1	5516		7246.15	12450	3268.6	5752.95	4	12450	1.71815	1	3.80897	2.16411			11842
O95785	0	0	0	0	0	0	0	0		0	0	0	0	0	0	0	0		0	0	0	0	0	0	0	0		0	0	0	0	0	0	0	0		0	0	0	0	0	only one	#VALUE!	#VALUE!	#VALUE!	#VALUE!			0
O95793	7087.3	7772	7298.1	7299.8	5967.2	6263.6	6036.3	6093.7		19047	15356	14107	14122	14533	12426	11621	13311		13633	13634	14368	13830	15985	15384	12699	14311		18755	18636	17190	19339	17627	17345	19030	18564		6065	12466	13633.5	18695.5	4	18695.5	3.08252	1.49972	1.37129	1			21846.8
O95817	0	0	0	0	0	0	0	0		0	0	0	0	0	0	0	0		0	0	0	0	0	0	0	0		0	0	0	0	0	0	0	0		0	0	0	0	0	only one	#VALUE!	#VALUE!	#VALUE!	#VALUE!			0
O95822	0	0	0	0	0	0	0	0		0	0	0	0	0	0	0	0		0	0	0	0	0	0	0	0		0	0	0	0	0	0	0	0		0	0	0	0	0	only one	#VALUE!	#VALUE!	#VALUE!	#VALUE!			0
O95831	20271	23803	24585	22420	20189	21766	19909	21261		50010	42745	47286	40888	35923	36914	36481	42697		30390	29537	30157	29144	28961	33564	31096	31276		21877	21660	18360	17830	18026	21021	18222	21427		20585	39589	29963.5	21768.5	4	39589	1.9232	1	1.32124	1.81864			38985.1
O95834;O00423	0	0	0	0	0	0	0	0		0	0	0	0	0	0	0	0		0	0	0	0	0	0	0	0		0	0	0	0	0	0	0	0		0	0	0	0	0	only one	#VALUE!	#VALUE!	#VALUE!	#VALUE!			0
O95857;Q12999	0	0	0	0	0	0	0	0		0	0	0	0	0	0	0	0		0	0	0	0	0	0	0	0		0	0	0	0	0	0	0	0		0	0	0	0	0	only one	#VALUE!	#VALUE!	#VALUE!	#VALUE!			0
O95861	5267.1	6232.3	6608.9	7145.4	5847.2	6225.9	5653.6	6005.8		16584	13370	15532	13803	10415	11792	12535	13832		4353.7	4189.9	3933.9	3317	3538.7	3351.1	4155.4	3837		10417	11296	8288.5	8237	7885.7	8793.7	8373.1	11238		5829.7	13183.5	4271.8	10856.5	4	13183.5	2.26144	1	3.08617	1.21434			11911.2
O95865	456.4	366.37	519.85	444.21	451.57	502.87	410.73	555.78		9492.2	7600.9	8624.1	7382.2	7259.1	7405	6774.3	6985.4		0	0	0	0	0	0	0	0		4981.5	5313.5	4457.1	4544.1	4597.9	5267.3	4677.7	5151.1		483.255	6879.85	0	5147.5	3	6879.85	14.2365	1	#DIV/0!	1.33654			6497.53
O95881	0	0	0	0	0	0	0	0		1829.7	1365.6	1424	1440.1	1183.5	1043	1290.1	1315.6		17640	16196	15387	18120	17140	15160	18598	17869		18219	17578	13539	16348	14350	13710	15282	18331		0	1302.85	16918	17898.5	3	17898.5	#DIV/0!	13.738	1.05796	1			0
O95983	591.8	585.76	545.77	455.63	448.83	564.77	683.45	500.3		1294.6	1098.8	826.76	865.66	1035.1	1070.7	756.65	883.21		500.9	477.77	360.92	558.03	536.84	559.16	542.39	508.62		664.91	676.58	581.98	686.83	673.11	624.6	707.22	563.9		591.875	819.93	489.335	670.745	4	819.93	1.38531	1	1.6756	1.22242			819.826
O95994;Q8TD06	7746.6	7197.3	6224	7612.7	5958.4	5342.4	6504.1	7915.9		14101	11203	8483.5	9702.5	8784.2	8565.7	8585.9	10290		5128.6	5117.1	5062.3	4468.3	4426.6	4381.9	3851.1	5003.2		5764.2	6339	6033.6	5759.5	5133.7	4622.7	5632.2	5112.1		7210	9437.95	5122.85	6051.6	4	9437.95	1.30901	1	1.84232	1.55958			10140.4
O95999	0	0	0	0	0	0	0	0		0	0	0	0	0	0	0	0		0	0	0	0	0	0	0	0		0	0	0	0	0	0	0	0		0	0	0	0	0	only one	#VALUE!	#VALUE!	#VALUE!	#VALUE!			0
O96000	13186	13989	14799	14692	12809	14411	11496	13377		6810.1	5734	6744.6	5291.7	5047.5	4685.8	5244.6	5513.2		8730.8	7811.8	8286.3	8096.3	7900.1	8508.5	8101.9	8093.7		5237.1	6011.5	4841.3	5137.4	4520	4539.1	4202.5	5388.9		12436.5	5378.9	8271.3	5624.3	4	12436.5	1	2.31209	1.50357	2.21121			13186
O96005	5198.9	4987.5	3634.2	4276	4679.9	4128.6	3694.7	4146.8		0	0	0	0	0	0	0	0		4247.3	3578.6	3603.6	3758.3	3850.1	3824	3954.7	4257		4854.5	5106.7	4132	5152.3	5174.3	4578.3	5504.4	4840.8		3920.75	0	3912.95	4980.6	3	4980.6	1.27032	#DIV/0!	1.27285	1			6604.26
O96008	16750	20350	18552	19294	17389	19289	16803	18388		58627	46910	52114	45879	45049	43570	41210	45821		24571	23472	23383	21797	24079	27148	23716	24886		28616	29071	23690	25042	23370	27814	23462	28998		17595.5	43515.5	24021.5	28843.5	4	43515.5	2.4731	1	1.81152	1.50868			41424.5
O96017	0	0	0	0	0	0	0	0		0	0	0	0	0	0	0	0		0	0	0	0	0	0	0	0		0	0	0	0	0	0	0	0		0	0	0	0	0	only one	#VALUE!	#VALUE!	#VALUE!	#VALUE!			0
O96019;O94805	2160.4	2451	2409.4	2440.5	2060.8	1891.5	2044.3	2312		8043.2	5966.6	6048.1	5887.2	5656.5	4891	5518.1	5251.7		2208.7	2318.3	1875.8	1971.6	2021	1984.6	2238.4	1788.7		7941.4	7088.4	5464.4	6096.2	5818.1	6305.9	6287.7	8000.2		2178.15	5384.9	2263.5	7514.9	4	7514.9	3.45013	1.39555	3.32004	1			7453.66
O96020	0	0	0	0	0	0	0	0		0	0	0	0	0	0	0	0		0	0	0	0	0	0	0	0		0	0	0	0	0	0	0	0		0	0	0	0	0	only one	#VALUE!	#VALUE!	#VALUE!	#VALUE!			0
P00167	0	0	0	0	0	0	0	0		8213.1	6468.9	6844.1	6297.6	5226.2	5452.3	5282.2	5411.5		4431.6	4155.3	4178.6	4578	3642.4	3954.1	4209.9	4485.6		6210.3	6067.4	5313	5851.9	5189.6	5201.8	5412	6119		0	5346.85	4293.45	6138.85	3	6138.85	#DIV/0!	1.14812	1.42982	1			0
P00326;P07327;P00325	3522	4567.6	5242.2	3920.9	4350.5	5334.3	4752.6	4829.2		14076	10964	14739	10708	10460	10675	9906.5	9809.4		0	0	0	0	0	0	0	0		0	0	0	0	0	0	0	0		4790.9	9857.95	0	0	2	9857.95	2.05764	1	#DIV/0!	#DIV/0!			7247.01
P00338	77124	95647	76058	81709	77566	77822	68924	76350		112640	97527	92063	89014	88292	79182	82506	91563		77910	73723	75897	72439	76713	68686	78590	77359		109420	109510	88138	98444	90901	88313	84711	104370		72637	87034.5	75816.5	109465	4	109465	1.50701	1.25772	1.44382	1			116227
P00352	206700	253000	241440	246430	223280	237830	191890	208740		590250	435120	500300	432990	341500	385450	348100	392010		342670	327110	294410	298870	300350	353360	355680	371540		310720	305970	218190	266610	257050	298050	264800	284730		200315	370055	334890	308345	4	370055	1.84737	1	1.105	1.20013			381850
P00367;P49448	47103	55628	55997	51465	46384	49677	43222	47019		105300	88763	102430	80287	70387	77008	72442	78640		62358	59585	61895	59459	56553	66855	61300	62648		72475	71762	55234	58751	53705	62796	55857	68878		45120.5	75541	60971.5	72118.5	4	75541	1.67421	1	1.23896	1.04746			78860.1
P00374	0	0	0	0	0	0	0	0		6443	5266	5558.6	4942.2	5460.8	4503.1	5231.3	5337.2		0	0	0	0	0	0	0	0		0	0	0	0	0	0	0	0		0	5284.25	0	0	1	only one	#VALUE!	#VALUE!	#VALUE!	#VALUE!			0
P00387	0	0	0	0	0	0	0	0		8682.6	7470.6	7950.5	7137.3	6302	7083.2	6871.8	7145.2		6622.4	6035	6656.5	5994.8	6054.8	6712.9	5913.7	6238.6		0	0	0	0	0	0	0	0		0	7008.5	6328.7	0	2	7008.5	#DIV/0!	1	1.10742	#DIV/0!			0
P00390	7726.9	7782.5	7638.8	7304.6	7833.6	8051.7	6831.1	7328.4		22023	18054	16358	15597	18532	18883	14415	16835		0	0	0	0	0	0	0	0		0	0	0	0	0	0	0	0		7079.75	15625	0	0	2	15625	2.207	1	#DIV/0!	#DIV/0!			17053.3
P00403	1111	1313.6	1145.4	1144.2	1290	1249.8	1373	1036.9		28721	23382	37931	23473	21889	23406	27716	31150		796.63	959.04	846.06	933.53	986.19	829.99	698.32	981.6		18192	18361	14071	14198	12557	15446	12228	19154		1204.95	29433	877.835	18276.5	4	29433	24.4267	1	33.5291	1.61043			27138.1
P00441	49187	44943	39411	54415	44050	49892	33761	38268		83349	53582	38406	53614	46207	51430	31305	37162		35724	32381	38426	39211	41096	39407	36317	50869		27849	27326	23830	28232	29690	27940	31034	26986		36014.5	34233.5	34052.5	27587.5	4	36014.5	1	1.05203	1.05762	1.30546			49187
P00491	11772	13873	11972	13138	12552	13177	11034	11642		58122	45606	37564	42612	38605	41527	35935	40367		6729.1	6222	6331.7	6535.9	6258.9	6154.9	7065.1	7152		19439	19628	15592	18338	17239	17791	17396	19329		11338	38151	6475.55	19533.5	4	38151	3.36488	1	5.89155	1.95311			39611.4
P00492	24119	27410	22151	24410	25356	23903	20791	23384		12522	9270.6	8914.9	9688.7	9594.2	9193	8360.5	8841.3		34153	33569	31759	35082	34817	31788	35607	35691		2834.3	2579.1	2476.2	2582.5	2694.1	2557.5	2129.3	2541.9		22087.5	8600.9	33861	2706.7	4	33861	1.53304	3.93691	1	12.5101			36975.4
P00505	48993	62372	56713	58089	53816	57713	46412	53385		209790	161210	186250	163480	132500	142070	139310	155380		91403	85865	87637	91616	87775	95310	100630	106900		81528	77990	56161	65608	66981	70798	67004	78472		49898.5	147345	88634	79759	4	147345	2.95289	1	1.6624	1.84738			144671
P00533;Q15303	314480	405120	304100	364660	326680	325510	290350	325450		763460	670370	529770	593920	559510	507130	510950	579430		349670	335250	317740	322420	326660	264100	335580	323670		462030	465250	365780	417870	372250	323880	356960	461310		307900	545190	342460	463640	4	545190	1.77067	1	1.59198	1.17589			556841
P00558	175210	225410	179240	229700	193870	210540	156300	172640		630640	450390	476050	506160	364230	385060	378620	418280		216590	207200	191630	195510	203290	199540	243790	234990		263430	255450	172300	208660	198680	193750	200750	242430		164470	398450	211895	259440	4	398450	2.42263	1	1.88041	1.53581			424469
P00568	3994.4	4649.6	4686.2	4472.3	4558.1	4675	4098.3	4463		4151.1	3478.9	3881.8	3024.4	3575.5	3914.9	3455.7	3521.8		2292.1	2127.6	2730.6	2365.3	2892.8	2893.6	2419.5	2597		8413.3	8947.4	7288.9	7875.2	7620	8368.3	7092.8	9047.6		4280.65	3488.75	2209.85	8680.35	4	8680.35	2.02781	2.4881	3.92803	1			8099.89
P00846	7544.2	9872	8732.1	7698.2	8008.4	8645.3	6821.3	8648.5		9477.7	7678.6	8109.9	7262.4	6677.9	7365.4	6433.4	6788.8		5462.1	5255.2	5931.2	5588.3	5507.2	6296.2	5323.9	5803.7		7776.6	8116.8	6425.7	6489.1	6614.6	7472.5	6197	6536.6		7734.9	6611.1	5358.65	7946.7	4	7946.7	1.02738	1.20202	1.48297	1			7750.78
P00918	0	0	0	0	0	0	0	0		0	0	0	0	0	0	0	0		0	0	0	0	0	0	0	0		0	0	0	0	0	0	0	0		0	0	0	0	0	only one	#VALUE!	#VALUE!	#VALUE!	#VALUE!			0
P00966	29150	37678	36430	34272	30118	32146	29153	32809		75045	65759	76162	61175	54778	58087	60344	68418		39869	38790	39399	36596	34616	36100	37013	36547		20539	19995	14593	16536	14147	14162	14052	16869		30981	64381	39329.5	20267	4	64381	2.07808	1	1.63696	3.17664			60576
P01034	0	0	0	0	0	0	0	0		0	0	0	0	0	0	0	0		0	0	0	0	0	0	0	0		0	0	0	0	0	0	0	0		0	0	0	0	0	only one	#VALUE!	#VALUE!	#VALUE!	#VALUE!			0
P01106;P04198	0	0	0	0	0	0	0	0		0	0	0	0	0	0	0	0		0	0	0	0	0	0	0	0		0	0	0	0	0	0	0	0		0	0	0	0	0	only one	#VALUE!	#VALUE!	#VALUE!	#VALUE!			0
P01116;P01112	0	0	0	0	0	0	0	0		6955.3	5854.6	5815.4	5392.8	5344.6	4768	4908.4	5173.9		2401.2	1782.9	1821.2	1866.8	2349.1	2273.5	1962.6	2475		1976.8	2096.8	1976.1	2063.4	1732.9	1915.9	1808.9	1944.6		0	5041.15	2092.05	2036.8	3	5041.15	#DIV/0!	1	2.40967	2.47503			0
P01834	3212.6	9920.2	8016.4	2751.3	2925.5	3221.7	4813.7	5569.5		1612.3	6628.3	6081.9	1460.6	1722.3	1398.3	2685.6	2517.5		0	0	0	0	0	0	0	0		1614.7	1656.2	1029.6	1073.3	926.97	3301.5	2510.2	1186.3		5191.6	2601.55	0	1635.45	3	5191.6	1	1.99558	#DIV/0!	3.17442			3212.6
P01857;P01861	17009	130320	89165	20788	17181	14842	39671	43717		23680	121470	90877	19383	21251	17131	39285	42690		37684	36596	14430	17070	16061	73533	102310	20429		32685	33525	8967.7	11575	10768	54193	73853	12263		41694	40987.5	37140	33105	4	41694	1	1.01724	1.12262	1.25945			17009
P01891;P30459;P30453;P16189;P16190;P30457;P30512;P10314;Q09160;P30456;P30450;P18462;P30511;P30499	0	0	0	0	0	0	0	0		0	0	0	0	0	0	0	0		0	0	0	0	0	0	0	0		0	0	0	0	0	0	0	0		0	0	0	0	0	only one	#VALUE!	#VALUE!	#VALUE!	#VALUE!			0
P10316;P01892;P10321;Q95604;Q31612	23581	29413	21310	25908	24266	24726	23346	23284		44457	38022	31912	34781	33121	31471	32099	34029		20769	20292	20134	23091	22033	20767	22264	23288		24960	24682	20037	22478	22223	18915	22554	25326		23315	33064	20530.5	24821	4	33064	1.41814	1	1.61048	1.3321			33441.2
P01906	24140	29721	29533	27073	23052	24184	21864	24341		0	0	0	0	0	0	0	0		26528	24474	27799	28319	27196	26733	26808	27015		35659	33984	30976	33332	29552	32313	30142	37178		23102.5	0	25501	34821.5	3	34821.5	1.50726	#DIV/0!	1.3655	1			36385.3
P02545;REV__Q5VX52	231970	256090	275340	241700	219020	235100	207590	231490		397760	335330	401090	312540	297990	290300	289810	325770		276640	262950	287210	281330	288410	337960	272410	288130		281990	274910	240120	251450	235820	287010	235190	269980		219540	307790	269795	278450	4	307790	1.40198	1	1.14083	1.10537			325217
P02686	0	0	0	0	0	0	0	0		0	0	0	0	0	0	0	0		0	0	0	0	0	0	0	0		0	0	0	0	0	0	0	0		0	0	0	0	0	only one	#VALUE!	#VALUE!	#VALUE!	#VALUE!			0
P02786;Q9UP52	72842	79477	58780	74802	65346	62699	60114	67987		188200	157430	124830	135930	133160	115480	120870	133610		61133	60035	57837	67610	63035	54606	64878	66048		76281	76635	59293	76817	68071	60231	68582	79274		64050.5	127240	60584	76458	4	127240	1.98656	1	2.10022	1.66418			144705
P02792	5926.4	6717.8	6034.7	5955.9	5314.4	5184.4	4890.6	5173.9		10779	9529.4	8876.9	7875	8694.2	7851.2	8334.6	7549.2		9489.5	9950.8	9005.1	9697.6	8811.7	9766.8	10758	11183		5966.4	5259.7	4250.3	5216.2	5134.3	4622.8	4951.7	5475.5		5032.25	7941.9	9720.15	5613.05	4	9720.15	1.93157	1.22391	1	1.73171			11447.3
P02794	0	0	0	0	0	0	0	0		0	0	0	0	0	0	0	0		0	0	0	0	0	0	0	0		0	0	0	0	0	0	0	0		0	0	0	0	0	only one	#VALUE!	#VALUE!	#VALUE!	#VALUE!			0
P03928	0	0	0	0	0	0	0	0		0	0	0	0	0	0	0	0		14364	13420	14330	13219	11065	12659	13341	13378		0	0	0	0	0	0	0	0		0	0	13892	0	1	only one	#VALUE!	#VALUE!	#VALUE!	#VALUE!			0
P04040	3260.7	3850.5	3850.5	4029.4	3921.5	3743.8	3257.4	3583.8		9537.3	6813.5	7694.8	6674.8	6244.1	6555.1	5882.6	6163.6		5300	5664	5322.1	5907.3	6044	8058.3	6352.9	7272.5		9491.2	8628.8	7805.1	8437.4	8968.2	11163	8942.2	9254.7		3420.6	6023.1	5482	9060	4	9060	2.64866	1.50421	1.65268	1			8636.48
P04062	10702	12791	12680	12531	12244	14186	10713	11180		11351	7698.1	9464.5	8503.4	6266.1	7458.1	6482.5	7404		7982.3	6616.8	6184.2	6283	6753.9	7466.6	7328.7	7777.9		3617.7	4309.2	3038.8	3455.8	3587.9	3581.7	3307.9	3949.4		10946.5	6943.25	7299.55	3963.45	4	10946.5	1	1.57657	1.49961	2.76186			10702
P04066	1614.8	2019.1	1821.1	1832.4	2166.7	2195.8	1935.3	1954.6		1765	1419.2	1611.6	1406.4	1198	1347.5	1427	1543.2		1726.7	2019.5	1945.5	1702.7	1995	2487.7	2224.8	2115.1		3899.9	4087.3	3027.8	3341.4	3083.6	3741.4	3150.9	3616.1		1944.95	1485.1	1873.1	3993.6	4	3993.6	2.05332	2.68911	2.13208	1			3315.7
P04075;P05062	102260	133970	109960	127760	118710	117820	101210	110520		346610	281600	249370	270740	226410	219930	209530	238000		244600	233380	207670	241060	229880	213200	266590	265800		169150	166300	125620	158270	157860	142760	155180	164720		105865	223765	238990	167725	4	238990	2.2575	1.06804	1	1.42489			230852
P04080	22959	30752	33694	33315	30858	32074	26880	29229		47778	42760	46966	42732	36445	35680	36841	41288		20452	19270	15479	13886	14660	15198	19767	14850		21347	21763	11794	13406	10006	11261	9759.7	19627		28054.5	39064.5	19861	21555	4	39064.5	1.39245	1	1.96689	1.81232			31969.3
P04083	0	0	0	0	0	0	0	0		2467	2084	1449.1	1722.7	1800.5	1861.4	1492.7	1564.1		796.97	1020.7	1040.5	941.03	1180.2	1202.3	1306.5	1197.3		0	0	0	0	0	0	0	0		0	1528.4	908.835	0	2	1528.4	#DIV/0!	1	1.68171	#DIV/0!			0
P04114	9708.6	10272	10793	10217	8882.9	9074.7	8696.3	10757		16570	15040	14193	12823	12679	12756	11222	12051		0	0	0	0	0	0	0	0		0	0	0	0	0	0	0	0		9726.65	11636.5	0	0	2	11636.5	1.19635	1	#DIV/0!	#DIV/0!			11614.9
P04179	13091	15837	15477	15575	14818	15460	13081	14796		83237	65482	76059	68033	53561	59809	57745	64454		50379	45121	45977	46203	42827	48120	53251	53618		14176	13982	10233	12110	12396	12035	11790	13537		13938.5	61099.5	47750	14079	4	61099.5	4.38351	1	1.27957	4.33976			57384.5
P04181	3721.4	4350.9	3278.7	3928.7	3250.1	3043.8	3671.5	3307.1		6751.4	5951.3	5578.6	5096.9	5158.2	4941.1	5006.3	4698		542.72	578.37	644.92	703.22	556.01	722.58	619.93	837.43		4373.2	3946.1	2499.4	3264.4	3568	3547.2	3517.5	3353.3		3489.3	4852.15	560.545	4159.65	4	4852.15	1.39058	1	8.65613	1.16648			5174.9
P04183	3714.4	3463.1	3044.2	3677.3	3624.9	3223.9	3194.7	3403.9		7169	6531	4530.8	5837.5	5696.5	5520.7	5048.8	5404.5		0	0	0	0	0	0	0	0		0	0	0	0	0	0	0	0		3299.3	5226.65	0	0	2	5226.65	1.58417	1	#DIV/0!	#DIV/0!			5884.24
P04350	0	0	0	0	0	0	0	0		0	0	0	0	0	0	0	0		0	0	0	0	0	0	0	0		0	0	0	0	0	0	0	0		0	0	0	0	0	only one	#VALUE!	#VALUE!	#VALUE!	#VALUE!			0
P04406;O14556	282510	305100	249060	279610	259170	270620	218110	245900		383600	310870	309150	291490	247260	267440	253170	287430		172980	164320	154570	164300	163370	163280	171990	178350		291610	293420	212860	246530	243320	262040	247590	289120		232005	270300	168650	292515	4	292515	1.26081	1.08219	1.73445	1			356192
P04424	666.14	867.04	904.73	758.27	756.8	950.81	679.3	700.7		1782.4	1868.1	1559.6	1521.8	1471.7	1473.7	1419.1	1600.9		1318.6	1380.3	1730.7	1840.4	1651.3	1600.4	1576.4	1617.8		1089.9	1149.6	1051.7	1140.5	1189.9	1086.4	1243	1197.9		690	1510	1349.45	1119.75	4	1510	2.18841	1	1.11897	1.34852			1457.78
P04626	0	0	0	0	0	0	0	0		0	0	0	0	0	0	0	0		0	0	0	0	0	0	0	0		0	0	0	0	0	0	0	0		0	0	0	0	0	only one	#VALUE!	#VALUE!	#VALUE!	#VALUE!			0
P04632;Q96L46	6669.9	8951.6	7971.7	8135.1	7786.2	7946.7	6884.5	7608.7		19768	15722	15563	13726	13863	14281	14287	16016		1726	1693.8	1675.2	1802.5	1550.8	1714.4	1582	1883.8		16188	16033	13001	14347	14325	15229	13993	14420		7246.6	15151.5	1709.9	16110.5	4	16110.5	2.22318	1.06329	9.4219	1			14828.4
P04637	0	0	0	0	0	0	0	0		0	0	0	0	0	0	0	0		0	0	0	0	0	0	0	0		0	0	0	0	0	0	0	0		0	0	0	0	0	only one	#VALUE!	#VALUE!	#VALUE!	#VALUE!			0
P04843	58792	65870	59682	60335	52737	55213	54521	55855		140970	119530	122300	109720	105740	96577	102970	110370		152640	146900	149790	152830	146170	145700	144160	143160		89192	89495	68817	78694	70546	69916	69004	83212		55188	106670	149770	89343.5	4	149770	2.71381	1.40405	1	1.67634			159551
P04844	15624	21229	17660	18667	15449	15428	14768	17720		3839.9	3417.9	2659.2	3059.1	2897.8	3225.1	2342.4	2884.4		20824	19620	20403	19790	19534	17711	20115	19615		28395	28376	21653	24478	20054	22098	20907	27643		16244	2613.4	20222	28385.5	4	28385.5	1.74745	10.8615	1.40369	1			27302.1
P04899;P63096	0	0	0	0	0	0	0	0		0	0	0	0	0	0	0	0		548.68	732.01	762.34	650.84	826.12	1097.5	886.27	834.38		0	0	0	0	0	0	0	0		0	0	640.345	0	1	only one	#VALUE!	#VALUE!	#VALUE!	#VALUE!			0
Q93077;Q7L7L0;P04908	3821.7	3849.4	4022.3	3718.2	3176	3767.1	2884.2	3679.7		59977	51017	50380	44987	44370	45324	39459	43228		3902.8	3750.5	4041	4016.9	4638.4	5952.4	3889.6	4529.7		38689	38466	35879	40801	37434	46525	33834	38285		3281.95	41343.5	3826.65	38577.5	4	41343.5	12.5972	1	10.8041	1.0717			48142.9
P05023;P13637;P50993;Q13733;P20648	101610	127650	111220	115400	107970	111790	100610	108810		199180	173280	160180	149770	157000	149560	138780	153520		99971	96857	97951	97796	99025	102880	103030	103010		139110	137370	119060	128710	122440	127550	123910	136600		104710	146150	98414	138240	4	146150	1.39576	1	1.48505	1.05722			141823
P05026	33324	54787	52342	48224	43316	43572	41786	46775		54997	49272	48690	43262	35665	36671	38940	42290		28871	26711	29467	29656	24986	24568	26629	27884		22622	22418	19802	20190	16386	18391	18738	20380		44280.5	40615	27791	22520	4	44280.5	1	1.09025	1.59334	1.96627			33324
P05067	0	0	0	0	0	0	0	0		0	0	0	0	0	0	0	0		0	0	0	0	0	0	0	0		0	0	0	0	0	0	0	0		0	0	0	0	0	only one	#VALUE!	#VALUE!	#VALUE!	#VALUE!			0
P05091	56756	68793	66888	63394	56978	60766	52408	57091		143150	112770	141130	110630	95330	101560	102870	112860		107820	103120	104910	99622	96866	113580	110690	109000		70533	72494	53585	58246	53159	59283	52405	63966		54749.5	107865	105470	71513.5	4	107865	1.97015	1	1.02271	1.50832			111818
P05108	0	0	0	0	0	0	0	0		0	0	0	0	0	0	0	0		0	0	0	0	0	0	0	0		0	0	0	0	0	0	0	0		0	0	0	0	0	only one	#VALUE!	#VALUE!	#VALUE!	#VALUE!			0
P05114	16352	16541	21188	16425	14989	16170	13666	15085		28841	25002	23547	22145	23919	20324	15811	19131		21059	19438	24222	24911	22167	29665	21905	24089		22011	20670	18009	19932	18696	24180	19108	20425		14375.5	17471	20248.5	21340.5	4	21340.5	1.4845	1.22148	1.05393	1			24274.6
P05141	134650	175670	186340	165380	152390	161720	143390	158440		257710	232540	257730	202410	192410	181740	188570	212340		200170	190820	182870	173930	186810	194190	191750	184910		242710	246690	192540	211740	191880	201210	188190	240220		150915	200455	195495	244700	4	244700	1.62144	1.22072	1.25169	1			218327
P05165	0	0	0	0	0	0	0	0		0	0	0	0	0	0	0	0		0	0	0	0	0	0	0	0		0	0	0	0	0	0	0	0		0	0	0	0	0	only one	#VALUE!	#VALUE!	#VALUE!	#VALUE!			0
P05166	3618.4	3881	4321.8	4335.4	3869.1	3943.4	3655.6	4079.7		2906.9	2786	2809.9	2418.6	2316.7	2273.7	2471.5	2789.5		2688.2	2695.2	3517.5	3178.4	3638	4477.9	3391.1	3333.4		2650.8	2486	2044.3	2321.8	2314	2709.4	2507.3	2321.9		3867.65	2630.5	2691.7	2568.4	4	3867.65	1	1.47031	1.43688	1.50586			3618.4
P05198	52807	56747	49354	51913	45307	48922	44362	50266		83482	69822	68007	64429	61075	59154	56814	64410		45320	46043	49106	49102	46823	49682	45220	53434		64104	64405	59004	64246	57336	57213	58100	65202		47314	60612	45681.5	64254.5	4	64254.5	1.35804	1.0601	1.40658	1			71714.2
P05204	21698	25278	29160	24574	21372	22098	18719	22172		20277	17372	20086	15384	13657	13315	13315	16844		27825	26937	26558	27520	29591	32245	24460	25195		52830	49797	37670	40341	35318	47872	35829	42455		20445.5	15079.5	27381	51313.5	4	51313.5	2.50977	3.40286	1.87406	1			54457
P05386	2355.8	2466.5	1904.3	2341.6	2578.7	2524.8	2106.7	2578.1		4246.1	3656.5	3030.7	3169.1	3039.2	3102.9	2359.7	2760.1		2954.5	2481	2392.1	2652.7	2567.6	3064.9	2451.4	3011.4		8961.4	8838.6	7289.1	8102.7	7772.9	7320.9	7893.7	8413.2		2342.4	2559.9	2717.75	8900	4	8900	3.79952	3.4767	3.27477	1			8950.91
P05387	28589	33197	27144	32529	31817	36220	26860	29562		38542	29041	28184	28320	25807	28193	23589	27383		42010	40888	41133	40765	42381	41283	43099	48480		17819	18466	13010	15587	14616	14275	13012	17265		28211	25486	41449	18142.5	4	41449	1.46925	1.62634	1	2.28464			42004.4
P05388;Q8NHW5	100510	146410	124030	130070	121180	123660	110880	122760		122990	103910	102050	93739	95484	90576	91963	102140		103540	95246	87753	82971	85859	87760	95041	85748		46470	45501	35634	39504	37892	37173	35793	44692		116820	97051.5	99393	45985.5	4	116820	1	1.20369	1.17533	2.54037			100510
P05412	0	0	0	0	0	0	0	0		0	0	0	0	0	0	0	0		0	0	0	0	0	0	0	0		0	0	0	0	0	0	0	0		0	0	0	0	0	only one	#VALUE!	#VALUE!	#VALUE!	#VALUE!			0
P05455	41785	47779	43927	44673	38359	41833	37700	40478		71422	61735	64418	54901	52109	55047	54249	63189		66699	64314	67905	70380	73125	72378	65888	69195		35255	36860	28438	32463	28940	31631	30953	34542		39089	58719	65506.5	36057.5	4	65506.5	1.67583	1.11559	1	1.81672			70024.5
P05496;Q06055;P48201	13696	15963	18832	16042	12208	14826	12585	14066		26276	23564	30720	23060	20780	20568	21296	23293		13754	13896	17748	17508	15861	19018	14405	15738		12093	11014	11874	11438	10373	13811	12419	13494		13325.5	22294.5	13825	11553.5	4	22294.5	1.67307	1	1.61262	1.92967			22914.4
P05556	35235	43717	40255	41284	37555	38477	34491	38755		46593	42027	38993	34774	34111	32638	32146	35740		30377	29161	27287	27386	29373	30433	30992	30026		30905	31469	24545	28730	27786	30360	28219	30295		36623	33943	29769	31187	4	36623	1	1.07896	1.23024	1.1743			35235
P05783;CON__H-INV:HIT000015463;CON__Q148H6	138040	141180	132780	128110	114660	121570	106090	121850		313210	263010	240490	226530	226650	220410	191860	218130		208330	198820	221980	212690	207820	209180	190730	207430		299220	293700	275250	290820	259400	278090	265040	285960		113970	204995	203575	296460	4	296460	2.60121	1.44618	1.45627	1			359071
P05976;P08590	5676.2	5797.1	4790.1	5824	4816.1	5181	4235.6	4763.4		18494	14178	15872	13910	15528	13695	13418	14498		6609.1	5874.5	6644.3	7098.4	7350.1	7744.6	7077.4	6969.1		7970.8	8917.3	6942	8011.3	8501.5	8258.9	7414	7998.5		4499.5	13958	6241.8	8444.05	4	13958	3.10212	1	2.23621	1.653			17608.3
P06132	432	490.9	339.26	577.78	560.89	427.55	558.8	566.4		0	0	0	0	0	0	0	0		501.74	494.1	530.13	421.17	606.16	698.79	560.21	705.54		0	0	0	0	0	0	0	0		562.6	0	497.92	0	2	562.6	1	#DIV/0!	1.1299	#DIV/0!			432
P06239	0	0	0	0	0	0	0	0		0	0	0	0	0	0	0	0		0	0	0	0	0	0	0	0		0	0	0	0	0	0	0	0		0	0	0	0	0	only one	#VALUE!	#VALUE!	#VALUE!	#VALUE!			0
P06280	0	0	0	0	0	0	0	0		0	0	0	0	0	0	0	0		0	0	0	0	0	0	0	0		0	0	0	0	0	0	0	0		0	0	0	0	0	only one	#VALUE!	#VALUE!	#VALUE!	#VALUE!			0
P06396;CON__Q3SX14;REV__Q6TDU7	4315.9	3579	4497.1	3288.7	3329.3	3836.4	2874.6	3422.8		2071.2	1760	1943.8	1589.7	1450.7	1846.1	1437.5	1600.4		16282	14679	17002	16982	16185	20353	17906	17643		21518	22305	18296	18879	18455	23725	20109	20691		3148.7	1518.95	15480.5	21911.5	4	21911.5	6.9589	14.4254	1.41543	1			30033.9
P06400	0	0	0	0	0	0	0	0		0	0	0	0	0	0	0	0		0	0	0	0	0	0	0	0		0	0	0	0	0	0	0	0		0	0	0	0	0	only one	#VALUE!	#VALUE!	#VALUE!	#VALUE!			0
P06454	17978	23693	20997	25674	22911	22727	16740	17587		44141	25888	35134	38848	21168	23539	24716	27131		29638	27974	23709	27166	30574	27938	34417	30685		20937	21070	11593	15226	18483	16393	16048	21534		17163.5	25923.5	28806	21003.5	4	28806	1.67833	1.11119	1	1.37149			30173
P06493;P24941;Q00526;P11802;Q00534;P50750;Q96Q40;O94921;Q07002;Q00536;Q00537	8921.2	9758	7614.2	8449.3	8353.4	7011.3	6729.2	8621.7		3714.5	3053.3	1955.4	2154.3	2938.9	2489	1805.8	2256.4		0	0	0	0	0	0	0	0		0	0	0	0	0	0	0	0		7675.45	2031.1	0	0	2	7675.45	1	3.77896	#DIV/0!	#DIV/0!			8921.2
P06576	101640	112620	107800	97825	94761	100740	90381	101890		131760	112710	116290	101930	103380	103360	93363	103660		118610	111700	115740	115470	116590	136620	113170	118130		103830	107810	89556	93687	86081	102570	88168	97687		96135.5	98511.5	115155	105820	4	115155	1.19784	1.16895	1	1.08822			121749
P06703	41339	60610	57065	59542	53794	61805	46279	50402		76680	65241	78257	69408	55426	55816	63505	72554		50597	46956	41227	41084	38465	43653	42466	37102		67834	67014	43867	48590	42075	50703	44130	64147		48340.5	68029.5	48776.5	67424	4	68029.5	1.4073	1	1.39472	1.00898			58176.3
P06730;A6NMX2	15452	16066	14747	15246	12775	12161	11792	12841		33753	29534	25955	23785	23509	24140	20777	23532		15458	14068	14861	14966	14603	15631	13775	15116		22681	23290	18868	19942	18050	19035	18410	21973		12316.5	22154.5	14763	22985.5	4	22985.5	1.86624	1.03751	1.55697	1			28837.1
P06731;P31997;P13688	3038.5	3309.4	2268.6	3019.9	3411	3501.4	2699.5	2928.5		9296.7	8006.1	6572.6	6974.4	6183	7008.8	6666.5	7174.6		23885	23268	25452	23927	22955	22231	26646	25531		30885	30621	24290	25396	25469	22135	25439	28970		2814	6920.55	23576.5	30753	4	30753	10.9286	4.44372	1.30439	1			33206.5
P06733	403970	481970	365670	489360	432500	447350	342750	379750		637090	459600	451250	489870	366670	406450	386340	434470		410890	400250	343290	359960	374180	339960	468610	443300		420430	424810	268950	340010	338730	303170	322940	398680		361250	410405	405570	422620	4	422620	1.16988	1.02976	1.04204	1			472597
P06737	0	0	0	0	0	0	0	0		7490.6	6141.1	6258.3	6026.3	6648	5869.4	5316.5	5832.7		3580.8	3020.6	3271.8	3084.2	3464.3	3685.7	3833.7	3710		3454.4	3025.6	3384.3	3359.9	3415.8	3212.1	3484.1	3299		0	5574.6	3300.7	3240	3	5574.6	#DIV/0!	1	1.68891	1.72056			0
P06744	150110	200600	161550	198110	178650	185160	141360	160810		370060	269380	244410	294620	223480	238130	211400	241440		210340	200430	215120	227150	225060	208160	246650	266110		210110	211840	143330	188300	184320	163470	181410	214790		151085	226420	205385	210975	4	226420	1.49863	1	1.10242	1.07321			224959
P06746	0	0	0	0	0	0	0	0		0	0	0	0	0	0	0	0		0	0	0	0	0	0	0	0		0	0	0	0	0	0	0	0		0	0	0	0	0	only one	#VALUE!	#VALUE!	#VALUE!	#VALUE!			0
P06748	67103	80752	80118	74020	67570	72987	60882	67347		216870	187890	184910	164720	165220	153720	139230	154710		102910	96203	109610	112100	112700	124540	90919	104040		95317	93349	77385	87906	79402	90843	78391	90929		64114.5	146970	99556.5	94333	4	146970	2.29231	1	1.47625	1.55799			153821
P06753	22185	34592	30077	31889	27265	29396	26108	29980		76412	65224	77466	63174	57757	55798	64612	73345		44616	43303	36456	37250	37171	36382	44073	35604		56971	57635	40166	45716	40818	42747	40383	57491		28044	68978.5	43959.5	57303	4	68978.5	2.45965	1	1.56914	1.20375			54567.4
P06756	1665.9	1750.3	2391.2	2012.7	1804.8	1886.4	1504.6	1562.6		13133	10819	11116	9909.1	9950.4	9410.3	8263.7	8616		7837.4	7219.7	8090.2	9465.1	8577.2	10002	8556.5	9523.8		1883.5	1926.6	1600.4	1893	1633.5	2153.1	2185.5	1911.7		1533.6	8439.85	7528.55	1905.05	4	8439.85	5.50329	1	1.12105	4.43025			9167.94
P06865	1601.4	1651.8	1774.1	1783.1	1532.8	1833.1	1532.6	1504.9		0	0	0	0	0	0	0	0		2654.4	2287.2	2264.1	2087.7	2305.8	2408.9	2398.4	2251.3		0	0	0	0	0	0	0	0		1518.75	0	2470.8	0	2	2470.8	1.62686	#DIV/0!	1	#DIV/0!			2605.26
Q16778;P33778;P23527;P06899;Q8N257	114810	133060	141370	113440	78352	79107	87718	99678		152570	135460	144360	109060	87904	78317	94484	106000		136890	130940	126890	126840	98156	118590	103090	113900		159780	160520	120160	127280	89967	101330	101570	118400		93698	100242	133915	160150	4	160150	1.70921	1.59763	1.19591	1			196235
P07099	541.48	578.16	568.68	611.03	569.65	736.75	617.45	546.9		1450.3	938.2	945.36	1016.3	1156.5	903.97	1031.7	860.53		1610.4	1635.8	1644	1779.6	1745.4	1804.3	1886.3	1592.1		443.02	489.32	477.6	636.36	419.87	489.45	660.17	642.43		582.175	946.115	1623.1	466.17	4	1623.1	2.78799	1.71554	1	3.48178			1509.64
P07108	4210.5	4884.1	4931.8	4993.8	4757.4	5302	4532.9	4661.6		8420.1	6042.4	7153.9	7914.9	5668	6441.1	7798.9	7876.4		6865.4	7241	7380.4	7654.4	7304.7	6410.6	8123.1	7520.5		0	0	0	0	0	0	0	0		4597.25	7837.65	7053.2	0	3	7837.65	1.70486	1	1.11122	#DIV/0!			7178.3
P07148	81634	134050	117640	153570	160430	209480	122400	135650		151940	135780	157980	172530	101600	105120	154560	171500		135700	133780	97428	81122	95351	76693	167170	98216		179600	181990	80037	105640	85194	76197	82909	173220		129025	163030	134740	180795	4	180795	1.40124	1.10897	1.34181	1			114389
P07195;Q6ZMR3;P07864	206630	294710	218460	262400	240500	243650	209480	235260		240390	192340	178330	182580	154590	153740	157600	176780		181960	171570	159080	157810	155230	149390	185360	172760		242130	242020	179080	204100	181510	176030	183950	229960		222370	167190	176765	242075	4	242075	1.08861	1.4479	1.36947	1			224940
P07199	0	0	0	0	0	0	0	0		0	0	0	0	0	0	0	0		0	0	0	0	0	0	0	0		0	0	0	0	0	0	0	0		0	0	0	0	0	only one	#VALUE!	#VALUE!	#VALUE!	#VALUE!			0
P07203	2862.5	3845.1	3574.6	3462.8	3408.8	4051.4	3192.7	3449.6		6326.3	5032.5	5267.6	4615.9	5347	5990.4	4214.8	4692.3		3361.8	3571.1	3782.3	3806.4	4337.2	5162.7	4139	4336.2		4057.7	3956.6	3915.8	3998.2	4419.6	4312.7	3922.9	4410.9		3321.15	4453.55	3466.45	4007.15	4	4453.55	1.34097	1	1.28476	1.1114			3838.52
P07205	0	0	0	0	0	0	0	0		0	0	0	0	0	0	0	0		0	0	0	0	0	0	0	0		0	0	0	0	0	0	0	0		0	0	0	0	0	only one	#VALUE!	#VALUE!	#VALUE!	#VALUE!			0
P07237	297250	382750	301740	363290	321350	325500	267340	297430		538370	416170	412660	412110	331740	354690	332070	379330		484530	462630	431590	483670	469500	459330	511110	535760		286270	279460	207950	259740	241320	227040	238920	283100		282385	355700	473580	282865	4	473580	1.67707	1.3314	1	1.67423			498510
P07305	7172.6	7831.3	11894	7233.6	6456.7	8976.5	6737.3	7420.2		16995	15838	20942	14599	14323	15247	14423	15260		8058.3	7861.8	9441.2	7136.1	8052.7	11848	6993.8	7297.3		9369.4	9133.8	8003.4	6785.8	6452.5	10633	6263.6	7247.3		7078.75	14841.5	7960.05	9251.6	4	14841.5	2.09663	1	1.8645	1.60421			15038.3
P07339	61012	77182	73294	73376	67664	67398	61628	66444		130840	107540	123830	100150	91599	89756	92720	102480		74197	70737	56866	61040	62156	71631	76859	71019		126740	123270	83862	102690	98157	108050	101200	117430		64036	97600	72467	125005	4	125005	1.95211	1.28079	1.72499	1			119102
P07355;A6NMY6	170460	193110	199490	177500	154750	163990	155000	165190		247600	213410	230440	186810	182880	178660	181340	191500		299460	283300	299780	291470	288430	312560	268370	272490		202500	199010	176710	182370	157680	178790	165500	178830		160095	186420	291380	200755	4	291380	1.82004	1.56303	1	1.45142			310245
P07384	44587	52964	48678	48317	42938	46581	44438	46929		66633	55334	59583	52407	48981	49112	50969	53724		83447	79980	80280	78092	79061	81391	78661	81553		55827	55836	44501	47834	43979	45883	43474	54415		45683.5	52346.5	81713.5	55831.5	4	81713.5	1.78869	1.56101	1	1.46357			79752.2
P07437;A6NNZ2;CON__ENSEMBL:ENSBTAP00000025008;Q9H4B7	61481	70259	62480	64878	53481	56204	55858	61810		113480	95155	87161	81916	84490	79074	77682	85008		26700	24393	23250	23555	23427	23276	23758	23930		57203	57894	48758	52689	47926	50177	50654	54898		58834	81345	25546.5	57548.5	4	81345	1.38262	1	3.18419	1.4135			85004.8
P07602	17743	24440	25087	24201	20568	21387	18258	20098		0	0	0	0	0	0	0	0		15337	15416	14162	13315	12050	15188	15235	14158		22222	21188	15798	17926	15810	19613	15452	19561		19178	0	15376.5	21705	3	21705	1.13177	#DIV/0!	1.41157	1			20080.9
P07686	24326	26336	27286	25213	22284	24799	21155	23154		19479	17170	17979	14865	15359	15422	12305	14493		18302	17545	19183	19055	16804	21090	18888	21287		29717	30689	25593	27056	26387	30665	27935	28404		22154.5	13399	17923.5	30203	4	30203	1.36329	2.25412	1.68511	1			33163.4
P07737;CON__P02584	56376	63514	59627	64564	55154	64519	50483	58804		120670	109240	92269	101250	91271	84891	85025	96075		50798	46309	46007	49027	48437	44594	51204	48504		37249	36039	28954	35303	34309	28652	32444	35549		54643.5	90550	48553.5	36644	4	90550	1.6571	1	1.86495	2.47107			93420.9
P07741	7410.4	7939.3	6913.6	8206.4	7899.6	8033.7	7915.7	8849.9		25936	21693	18883	17900	15881	15849	16984	18434		6420.9	6678.9	5718.3	4965.2	5715.8	6301.5	5673.6	6557.9		5048.7	5116.5	3877.8	4050.9	4724.4	4946.2	4646	4666.5		8382.8	17709	6549.9	5082.6	4	17709	2.11254	1	2.70371	3.48424			15654.8
P07814	57421	70173	62006	63744	59959	65617	53772	61668		171930	143950	147540	133890	127650	128400	127000	139550		83261	78665	86252	79619	81064	83341	83507	82032		119130	116590	102800	104130	97139	101160	98383	113240		57720	133275	80963	117860	4	133275	2.30899	1	1.64612	1.13079			132585
P07858	8783.6	11122	9411.1	11304	9427.1	10441	8645	9074		5017.2	3880.8	5176.1	3751.7	3395.1	3552	3615.1	3727.8		1339	1095.9	1033.2	1055.2	994.79	1023.4	1041.5	1218.4		1259.1	1468.9	1013.6	976.59	809.71	951.73	1210.9	934.83		8859.5	3671.45	1217.45	1364	4	8859.5	1	2.41308	7.2771	6.49523			8783.6
P07900;Q14568;Q58FG0;Q58FG1	219440	256660	207390	226180	199490	198120	186230	204570		560520	490400	420430	420600	400870	360890	364120	408610		251970	239210	236470	243060	238830	231270	242910	255850		294010	293940	252140	289230	254960	238820	253910	290420		195400	386365	245590	293975	4	386365	1.9773	1	1.57321	1.31428			433899
P07902	3846.5	5223.3	5104.9	4331.5	4006.8	4103.7	3499.1	3964.9		0	0	0	0	0	0	0	0		0	0	0	0	0	0	0	0		0	0	0	0	0	0	0	0		3732	0	0	0	1	only one	#VALUE!	#VALUE!	#VALUE!	#VALUE!			3846.5
P07910;O60812;B2RXH8;P0DMR1;B7ZW38	63420	78291	81567	76966	66780	67825	66712	73086		148180	121700	133960	111280	111380	105390	107230	120140		145090	138350	137610	135370	136620	145350	141170	140650		114400	118510	87151	91989	82763	93957	81009	104050		69899	113685	141720	116455	4	141720	2.0275	1.2466	1	1.21695			128584
P07919;A0A096LP55	2795.6	4365.2	5203.2	4814.5	4419.7	4266.9	3385.3	3416.5		16422	13175	15068	13013	10896	12227	11911	12115		5849.2	5282.5	4934.7	3847.2	4952.9	4941	5050.5	4318.8		6131.4	5626.9	3001.3	3021.8	3582.7	3878.3	3086.3	5777.5		3400.9	12013	5565.85	5879.15	4	12013	3.5323	1	2.15834	2.04332			9874.9
P07942	0	0	0	0	0	0	0	0		819.48	806.94	704.55	831.12	805.45	873.03	870.39	804.2		615.48	500.2	247.34	441	496.45	472.01	482.42	518.48		580.09	732.57	458.55	417.7	467.39	509.74	271.52	543.77		0	837.295	557.84	656.33	3	837.295	#DIV/0!	1	1.50096	1.27572			0
P07947	2156.7	2249.3	2021.9	2537.3	2283.1	2389.6	2455.6	2374.5		2190	1688.6	1613.1	1935	2203.3	1950.3	1585.2	1660.4		1086.4	1110.9	1135	1166.9	1178.2	1437.5	1095	1212.2		1344.2	1167.3	1062.1	1294.7	1564.2	1398.9	1533.2	1184.1		2415.05	1622.8	1098.65	1255.75	4	2415.05	1	1.4882	2.1982	1.92319			2156.7
P07948;P08631	0	0	0	0	0	0	0	0		0	0	0	0	0	0	0	0		0	0	0	0	0	0	0	0		0	0	0	0	0	0	0	0		0	0	0	0	0	only one	#VALUE!	#VALUE!	#VALUE!	#VALUE!			0
P07951;CON__Q3SX28	0	0	0	0	0	0	0	0		0	0	0	0	0	0	0	0		0	0	0	0	0	0	0	0		0	0	0	0	0	0	0	0		0	0	0	0	0	only one	#VALUE!	#VALUE!	#VALUE!	#VALUE!			0
P07954	14368	16951	14314	15658	12729	12986	12066	13404		64746	47255	42921	46498	37953	42042	33207	36025		27850	25443	27284	26884	24561	30582	28077	34729		31760	33786	27714	32424	30169	34850	35269	31798		12735	34616	26646.5	32773	4	34616	2.71818	1	1.29908	1.05624			39054.8
P08047	571.31	368.09	581.01	641.25	398.96	516.2	504.34	548.13		0	0	0	0	0	0	0	0		804.88	948.72	761.4	781.32	778.54	830.12	673.88	620.36		0	0	0	0	0	0	0	0		526.235	0	876.8	0	2	876.8	1.66618	#DIV/0!	1	#DIV/0!			951.903
P08048;P17010	0	0	0	0	0	0	0	0		0	0	0	0	0	0	0	0		0	0	0	0	0	0	0	0		0	0	0	0	0	0	0	0		0	0	0	0	0	only one	#VALUE!	#VALUE!	#VALUE!	#VALUE!			0
P08183	0	0	0	0	0	0	0	0		0	0	0	0	0	0	0	0		0	0	0	0	0	0	0	0		0	0	0	0	0	0	0	0		0	0	0	0	0	only one	#VALUE!	#VALUE!	#VALUE!	#VALUE!			0
P08195	18069	18483	16210	16848	16467	17065	15459	17552		43301	35568	31709	31308	33382	35636	30424	34063		22865	20950	23146	22898	23274	22557	22213	26090		23371	22569	22881	22430	22502	21814	20953	23524		16505.5	32243.5	21907.5	22970	4	32243.5	1.9535	1	1.4718	1.40372			35297.8
P08236	6710.3	7070.9	7661.8	6767.4	6457.1	7534.8	6926	7058		1038.1	1022.8	1114.7	999.26	867.16	884.21	813.11	910.09		4636	4172.4	4518.9	4428	4601.8	4984.2	4782.7	4517.4		3697.2	3847.2	3671.5	3417.1	3926.5	4257.4	3705.7	4217.9		6992	861.6	4404.2	3772.2	4	6992	1	8.11513	1.58758	1.85356			6710.3
P08237	1564.6	1952	1391.8	1729.9	1652.3	1788.5	1513.2	1445.3		9356.5	7950.3	6358.3	6819.8	7188.6	7049	5987.4	6395.7		0	0	0	0	0	0	0	0		2356.2	2329.7	1926.6	2179.5	2025.7	1815.5	2329.1	2105.1		1479.25	6191.55	0	2342.95	3	6191.55	4.1856	1	#DIV/0!	2.64263			6548.79
P08238;Q58FF7;Q58FF6	435970	562520	400410	492960	429840	399430	394210	438250		1046100	900680	694860	782310	751840	642460	662170	747400		658130	635130	597990	657110	643060	553340	627780	669940		583160	582240	445370	559590	488150	424260	476400	565480		416230	704785	646630	582700	4	704785	1.69326	1	1.08994	1.20952			738210
P08243	1317.4	2227.7	1023	1754.5	1851.5	2262	1841	1568.6		9086.7	7339.7	5216.9	6783.9	6589.7	8386.5	6442	7178.1		5033.6	4710.6	6334.3	4266.3	4761.2	3333.4	4817.2	4823.2		3787.9	3743.3	4460.5	3379	3084	2384.4	3587.2	3922.3		1704.8	6810.05	4872.1	3765.6	4	6810.05	3.99463	1	1.39776	1.80849			5262.53
P08473	89170	103040	121830	94020	83022	85913	81007	91187		234800	192420	266650	178770	159220	159380	173100	186710		139950	133920	121520	120920	115170	157330	127000	125170		204210	205230	157570	167810	152190	206930	153130	182530		86097	179905	136935	204720	4	204720	2.37778	1.13793	1.49502	1			212027
P08559;P29803	7994.3	10447	9405.9	9361	8405.6	8488.3	7961.5	9009		13155	10260	12497	9914.6	8307.9	8065.7	8999	9743.3		10808	10463	10056	10487	9483.6	10738	9783.8	9881.1		9361.3	9960.5	8009.5	8402.8	7630.7	9103.2	7033.8	9065.4		8485.25	9371.15	10635.5	9660.9	4	10635.5	1.25341	1.13492	1	1.10088			10020.1
P08574	20808	22247	24621	19675	16165	18080	17798	20754		0	0	0	0	0	0	0	0		18668	17025	18382	19015	17075	18467	16995	19117		2142.3	2349	2132.3	2235.3	2203.8	1913	2289.6	2114.6		19276	0	17846.5	2245.65	3	19276	1	#DIV/0!	1.0801	8.58371			20808
P08579	11701	12996	12704	11053	11651	11636	10381	10539		14547	12355	12033	11733	11436	11099	11053	12005		46418	45292	49539	52965	52417	56937	45783	50843		31505	30199	25887	30830	27791	31194	28484	31517		10460	11529	45855	30852	4	45855	4.38384	3.97736	1	1.48629			51295.3
P08581;Q9H3Y6;P42685	2382	2298.5	2165.5	2457.7	2400.5	2413.7	1975.9	1959.1		10374	7657.6	8123.4	7720.4	8070.2	7748.3	6884.3	7543.7		0	0	0	0	0	0	0	0		0	0	0	0	0	0	0	0		1967.5	7214	0	0	2	7214	3.66658	1	#DIV/0!	#DIV/0!			8733.8
P08621	11025	13090	13875	12289	10950	11000	10435	11122		30177	27198	29197	24219	24168	22242	23842	25101		11305	10621	11553	11110	12239	12666	10382	11337		21495	22342	17275	19712	17103	19347	18050	21842		10778.5	24471.5	10963	21918.5	4	24471.5	2.2704	1	2.23219	1.11648			25031.2
P08708	12001	14244	12121	13119	11894	12587	11115	12790		6106.5	5338.9	5349.4	4762.2	5058.8	5063.7	4926.8	5506.8		12238	11392	13520	14262	13560	13696	12017	13869		3651.6	3850.4	3223.5	3738.8	3108.3	3223.2	3236.1	3215.5		11952.5	5216.8	11815	3751	4	11952.5	1	2.29116	1.01164	3.18648			12001
P08727;CON__P08727;CON__P19001;CON__Q8N1A0;CON__P35527;Q8N1A0;P35527	222240	220190	246060	198310	188780	207050	179800	194690		396500	354030	399990	315290	296480	297370	283020	314240		216050	206570	222090	201350	220100	273470	215920	221620		214350	212950	210850	212670	192770	242900	197380	194860		187245	298630	211310	213650	4	298630	1.59486	1	1.41323	1.39775			354442
P08754	536.8	675.63	526.28	677.51	438.43	675.86	1011.8	1159.9		250.46	267.55	291.96	240.06	184.09	248	207.35	250.52		68.76	118.12	119.23	151.66	157.73	120.01	225.33	242.16		98.995	203.2	109.28	251	220.18	169.09	222.41	108.47		1085.85	228.935	93.44	151.097	4	1085.85	1	4.74305	11.6208	7.18642			536.8
P08758	4982.2	5136.3	4204.3	4220.1	4462.9	4419.3	3852.1	5002.5		697.6	681.89	473.7	582.62	614.62	630.85	511.03	601.67		0	0	0	0	0	0	0	0		608.71	948.07	454.59	604.9	563.59	621.95	672.64	603.87		4427.3	556.35	0	778.39	3	4427.3	1	7.95776	#DIV/0!	5.68777			4982.2
P08865	42569	53140	39395	49376	43442	45603	38389	44452		162260	128240	118600	126820	107150	112810	107700	122300		46090	42874	41098	39759	39533	36993	47389	46602		56446	57676	45317	51114	50564	48025	50472	55870		41420.5	115000	44482	57061	4	115000	2.7764	1	2.58532	2.01539			118189
P08910	0	0	0	0	0	0	0	0		0	0	0	0	0	0	0	0		0	0	0	0	0	0	0	0		0	0	0	0	0	0	0	0		0	0	0	0	0	only one	#VALUE!	#VALUE!	#VALUE!	#VALUE!			0
P09001	0	0	0	0	0	0	0	0		4530.9	4400.1	3988.1	4131.5	4098.1	3768.4	3296.4	4042.8		0	0	0	0	0	0	0	0		3098.7	2960.8	2649	2825	2709.4	3222.7	2873.6	2620.7		0	3669.6	0	3029.75	2	3669.6	#DIV/0!	1	#DIV/0!	1.21119			0
P09012	5738.7	6186.6	6334.4	5556.6	4982.1	4891.1	4226.4	5349.7		12344	11230	9339	8698.9	9092.7	8016.7	7335.1	8228.5		11068	10341	12171	11973	12451	13491	10649	12452		7357.9	7048.9	6819.7	8065.4	6664	7454.6	6444.5	7535.5		4788.05	7781.8	10704.5	7203.4	4	10704.5	2.23567	1.37558	1	1.48603			12829.8
P09110	10668	11464	10217	10032	9811.9	11042	9364.3	10541		8350.3	6512.3	6247	6950.2	6546.7	7131.7	6780.4	6965.7		6005.1	5476.9	6217.3	6450.7	5762.2	5998.4	7066.9	6101.6		11579	11695	10014	10721	10087	10868	10315	10831		9952.65	6873.05	5741	11637	4	11637	1.16924	1.69313	2.027	1			12473.4
P09132	0	0	0	0	0	0	0	0		2405.3	1824.7	1719.6	1504.7	1788.1	1691.9	1617.5	1660.2		534.47	674.06	704.42	594.24	834.09	660.68	695.11	658.73		0	0	0	0	0	0	0	0		0	1638.85	604.265	0	2	1638.85	#DIV/0!	1	2.71214	#DIV/0!			0
P09211	11212	14958	12477	12724	11705	14145	12820	14594		85139	74016	68224	78166	64859	61098	67829	76523		42460	44771	47473	41706	26706	25539	25609	32698		25657	30708	19341	22236	10430	12768	19763	21892		13707	72176	43615.5	28182.5	4	72176	5.26563	1	1.65482	2.56102			59038.3
P09234	2803.8	3588.1	4066	3506.3	3531.7	3649.8	2667.4	3008.2		8134.5	7066.7	8055.9	6981.6	7122.1	6013.2	6419.4	7347.6		5719.4	5858.6	5495	6272.6	5876.3	5442.3	5275.4	5057.4		6852.6	6401.7	5467.9	5610.4	4559	4984.2	4650.6	7221.1		2837.8	6883.5	5789	6627.15	4	6883.5	2.42565	1	1.18907	1.03868			6801.03
P09327;O75366	137010	171310	138360	151300	134890	134850	129350	142660		223240	188410	186800	171210	166850	155210	167590	185230		176340	169270	164070	174160	168820	163000	171560	176380		262450	263210	200400	233020	205940	200810	199800	256950		136005	176410	172805	262830	4	262830	1.9325	1.48988	1.52096	1			264772
P09417	2099.8	2602.3	2332.1	2321.9	2375.2	2788.2	2200.1	2227.5		3300	2554.8	2607.7	2681.5	1895.3	2256.4	2552.2	2580.2		4704.9	4401.4	4345.5	4373.7	4847.1	5644	5090.1	5134.6		3211.9	3195.8	2962.8	3042.7	3146.6	3528.3	3483.2	3342		2213.8	2566.2	4553.15	3203.85	4	4553.15	2.05671	1.77428	1	1.42115			4318.68
P09429;B2RPK0	293240	349110	373590	329550	271510	276170	267970	306480		708350	631880	608850	533330	508890	474830	447300	510780		382590	366990	395500	425560	385590	448910	344200	393230		394550	395070	322070	351300	299620	353660	312080	358850		287225	479040	374790	394810	4	479040	1.66782	1	1.27816	1.21334			489072
P09467	939.23	1411.8	1180.7	1106.6	1282.5	1225.6	1092.6	981.99		5176.5	4078.6	4580.2	3681.1	3227.6	3976.6	3528.6	3681.9		1654.2	1653.6	1655.6	1568.4	1569.3	1753	1652.4	1927.8		0	0	0	0	0	0	0	0		1037.3	3605.25	1653.9	0	3	3605.25	3.47563	1	2.17985	#DIV/0!			3264.41
P09493	0	0	0	0	0	0	0	0		0	0	0	0	0	0	0	0		0	0	0	0	0	0	0	0		0	0	0	0	0	0	0	0		0	0	0	0	0	only one	#VALUE!	#VALUE!	#VALUE!	#VALUE!			0
P09496	13538	18477	18987	19233	16075	17322	12985	15283		43834	35670	39356	38444	29034	27921	27222	31051		25976	23543	25522	27059	27559	27833	23258	26628		28549	27693	21418	23974	22683	25315	22587	28921		14134	29136.5	24759.5	28121	4	29136.5	2.06145	1	1.17678	1.03611			27907.9
P09525	164330	199140	192180	186130	159880	174650	154800	170310		376840	324240	350560	305180	261490	259640	274840	300240		164950	155670	164850	167490	165030	178410	155460	166060		218460	213870	166690	175890	156770	169830	154660	205860		162555	287540	160310	216165	4	287540	1.76888	1	1.79365	1.33019			290680
P09543	3085.9	4149.3	3904.2	3708.6	3554.7	3573.8	3400.1	3236.3		7869.9	6924.5	7313.1	6023.3	6488.4	5689.6	6536.8	6768		16464	15227	15839	13423	15417	16032	15138	15035		2652	2598.3	1625.2	1756.6	1305.1	1697.3	1586.4	2137		3318.2	6652.4	15845.5	2625.15	4	15845.5	4.77533	2.38192	1	6.03604			14736.2
P09622	15553	19723	19791	19124	17902	19889	15703	17364		53975	41861	56862	42169	34883	39260	38034	42855		37517	35112	34902	34473	33466	40282	39729	37952		52125	52280	43187	46851	45796	54530	45831	49931		16533.5	40444.5	36314.5	52202.5	4	52202.5	3.15738	1.29072	1.43751	1			49106.7
P09651;Q32P51	94069	114390	107410	107880	93745	93829	90819	99043		188430	160800	199290	148990	129990	124780	149660	169310		82956	79614	72715	74358	74642	75720	73916	70787		112010	114250	87055	97849	85332	92553	82775	103930		94931	159485	81285	113130	4	159485	1.68001	1	1.96205	1.40975			158037
P09661	816.61	858.25	849.06	727.19	732.57	886.62	858.6	864.41		5807.6	4764.5	4631	4573.8	5055.6	4096.1	4545.5	4944.2		1046.3	1165.7	939.27	759.34	1109.9	1277.4	959.34	758.86		4812.9	5119	4827.1	5708.2	5362	5967.9	5871.8	4820.8		861.505	4744.85	1106	4965.95	4	4965.95	5.76427	1.0466	4.49001	1			4707.16
P09668	0	0	0	0	0	0	0	0		2922.3	2064.4	2409.9	2180	1543.8	1665	1889	2161.6		0	0	0	0	0	0	0	0		0	0	0	0	0	0	0	0		0	2025.3	0	0	1	only one	#VALUE!	#VALUE!	#VALUE!	#VALUE!			0
P09669	2775.7	3192.3	3190.2	2680.6	2684.7	3089.5	2611	2683.7		7913.9	6334.6	6437.1	5823.5	5924.7	5538.8	5417.8	6041.5		4674.5	4430.6	4528.8	4241.8	4314	4807	4539.9	4234.9		2325.5	2523	2425.1	2378.3	2544.2	2480.1	2495.2	2568.9		2647.35	5729.65	4552.55	2424.25	4	5729.65	2.1643	1	1.25856	2.36347			6007.44
P09874	38316	45630	44897	43162	40348	39382	35285	39950		93511	76883	80142	71844	71648	67567	67871	73932		42371	41684	43024	42772	43540	45052	43229	43294		46051	45805	38747	43639	37201	39714	39798	45026		37617.5	70901.5	42027.5	45928	4	70901.5	1.8848	1	1.68703	1.54375			72218
P09884	0	0	0	0	0	0	0	0		0	0	0	0	0	0	0	0		0	0	0	0	0	0	0	0		8158	8107.6	4259.1	5698	5014.4	5846.4	3929.6	9049		0	0	0	8132.8	1	only one	#VALUE!	#VALUE!	#VALUE!	#VALUE!			0
P09960	32304	35971	32769	32484	29973	33056	27850	30438		79330	69473	64249	61331	61211	59807	52021	56385		45017	39600	46226	46117	47235	52472	46582	50820		58243	58907	53041	57707	54003	58969	55465	61316		29144	54203	42308.5	58575	4	58575	2.00985	1.08066	1.38447	1			64926.1
P09972	11023	11720	10713	11950	11214	11619	9853	10719		11116	9461.7	8792.2	9832.6	9872	9382.9	8152.5	9159.4		4210.2	4348.6	3776	4181.7	4630	4579.8	4127.3	4906		6990.1	7203	6372.6	6582.6	6910	7874	7023.6	6861.5		10286	8655.95	4279.4	7096.55	4	10286	1	1.18832	2.40361	1.44944			11023
Q71UI9;P0C0S5	49894	46519	49210	45824	41711	42962	38869	45450		96523	82488	91210	75090	73698	76144	70087	79519		52802	48812	57268	54124	55347	65756	51707	56939		48496	50848	43688	47982	44375	53027	44719	46729		42159.5	74803	50807	49672	4	74803	1.77429	1	1.4723	1.50594			88526.2
Q99878;Q96KK5;Q9BTM1;Q16777;Q6FI13;P20671;P0C0S8	25321	27523	31614	24816	23181	25880	22687	25727		45436	36045	41580	31901	32924	32766	31018	35188		25414	22489	24971	23375	25424	32696	22486	25490		8715.7	8541.8	6986.1	6862.9	6787.3	8198.1	5748.6	6236.3		24207	33103	23951.5	8628.75	4	33103	1.3675	1	1.38208	3.83636			34626.4
P0C1Z6	0	0	0	0	0	0	0	0		0	0	0	0	0	0	0	0		0	0	0	0	0	0	0	0		0	0	0	0	0	0	0	0		0	0	0	0	0	only one	#VALUE!	#VALUE!	#VALUE!	#VALUE!			0
Q8N7N1;P0C5J1	0	0	0	0	0	0	0	0		0	0	0	0	0	0	0	0		0	0	0	0	0	0	0	0		0	0	0	0	0	0	0	0		0	0	0	0	0	only one	#VALUE!	#VALUE!	#VALUE!	#VALUE!			0
P0CG40	0	0	0	0	0	0	0	0		0	0	0	0	0	0	0	0		0	0	0	0	0	0	0	0		0	0	0	0	0	0	0	0		0	0	0	0	0	only one	#VALUE!	#VALUE!	#VALUE!	#VALUE!			0
P0DMN0;P0DMM9	0	0	0	0	0	0	0	0		0	0	0	0	0	0	0	0		0	0	0	0	0	0	0	0		0	0	0	0	0	0	0	0		0	0	0	0	0	only one	#VALUE!	#VALUE!	#VALUE!	#VALUE!			0
P0DMV9;P0DMV8	299200	335970	328970	315630	283350	280610	259080	289790		438000	358060	394300	341960	303490	292720	301230	332100		223760	210380	206990	202640	207580	225930	212960	219510		221650	218210	176760	193210	179150	202590	180230	216660		274435	316665	217070	219930	4	316665	1.15388	1	1.45882	1.43984			345241
P0DN76;Q01081;Q8WU68	0	0	0	0	0	0	0	0		9575.6	8804.5	6989.1	7122.3	7360.5	6729.4	5286.8	6150.3		4213.7	4367.9	6312.8	6665.9	6958.3	7158.2	4466.4	5925.3		5546.2	6575.2	7418.8	7140.1	6508.5	8980	7773.6	6176.5		0	5718.55	4290.8	6060.7	3	6060.7	#DIV/0!	1.05983	1.41249	1			0
P10155	788.72	561.74	757.24	708.84	744.19	874.95	661.99	798.77		0	0	0	0	0	0	0	0		5416.7	5037.4	6021.1	5676	5710.5	6160.8	5913.3	6387.1		0	0	0	0	0	0	0	0		730.38	0	5227.05	0	2	5227.05	7.15662	#DIV/0!	1	#DIV/0!			5644.57
P10242	0	0	0	0	0	0	0	0		0	0	0	0	0	0	0	0		0	0	0	0	0	0	0	0		0	0	0	0	0	0	0	0		0	0	0	0	0	only one	#VALUE!	#VALUE!	#VALUE!	#VALUE!			0
P10253	13283	13538	12837	13230	13288	14364	11197	12760		0	0	0	0	0	0	0	0		3251.4	3016.3	3439.2	3170	3772.4	3671.5	4178.5	3707.9		751.01	789.51	773.01	892.94	620.85	789.91	697.99	854.73		11978.5	0	3133.85	770.26	3	11978.5	1	#DIV/0!	3.8223	15.5512			13283
P10398	0	0	0	0	0	0	0	0		0	0	0	0	0	0	0	0		0	0	0	0	0	0	0	0		0	0	0	0	0	0	0	0		0	0	0	0	0	only one	#VALUE!	#VALUE!	#VALUE!	#VALUE!			0
P10412;Q02539;P22492	137810	153400	166090	135510	115000	134050	120050	138040		192910	172990	193430	143740	139400	139610	134010	158590		267920	252560	256980	245840	235820	300120	235590	222800		176600	174100	140020	141530	119350	155090	128000	152270		129045	146300	260240	175350	4	260240	2.01666	1.77881	1	1.48412			277916
P10515	1518.8	1540.9	1637.1	1598.8	1336.4	1472.9	1384.2	1521.9		3124.8	2942.4	2270	2541.9	2786.9	2807.2	2498.2	2270		0	0	0	0	0	0	0	0		0	0	0	0	0	0	0	0		1453.05	2384.1	0	0	2	2384.1	1.64076	1	#DIV/0!	#DIV/0!			2491.98
P10599	127210	163050	124350	160930	142040	152800	118990	133740		238980	175200	173030	199810	140210	153250	156290	177470		144580	140030	134160	125120	131960	115990	133000	149010		132780	132780	82732	98332	96227	88224	87421	119750		126365	166880	142305	132780	4	166880	1.32062	1	1.17269	1.25682			167996
P10606	2999.2	3406.2	3071.4	2748.5	3048.7	3254.6	2516.4	2951.4		4189.3	3555.4	3498.9	3482.5	3379.2	3277.7	2601.1	2970.7		3427.8	3403.6	3177.5	3282.5	2837.5	3579.5	3130.5	3155.9		2741.8	2956.9	2817.3	2644.3	2309.6	2627.6	2513.9	2587.7		2733.9	2785.9	3415.7	2849.35	4	3415.7	1.24939	1.22607	1	1.19876			3747.16
P10619	16224	20270	24224	17452	16703	16347	16592	17207		14275	11428	18583	11176	9961.7	9414.6	12586	13744		17134	16931	13318	12668	12268	16991	13827	13625		20845	20619	13498	14115	13288	17880	13202	17548		16899.5	13165	17032.5	20732	4	20732	1.22678	1.57478	1.2172	1			19903.3
P10620	0	0	0	0	0	0	0	0		0	0	0	0	0	0	0	0		0	0	0	0	0	0	0	0		0	0	0	0	0	0	0	0		0	0	0	0	0	only one	#VALUE!	#VALUE!	#VALUE!	#VALUE!			0
P10644	0	0	0	0	0	0	0	0		0	0	0	0	0	0	0	0		0	0	0	0	0	0	0	0		0	0	0	0	0	0	0	0		0	0	0	0	0	only one	#VALUE!	#VALUE!	#VALUE!	#VALUE!			0
P10768	29128	32331	31995	32470	28887	31001	25664	28525		96997	76404	78265	76112	61683	61520	60560	67706		25458	23619	21353	22992	21409	22924	26760	25702		24075	23842	21209	24210	22557	22625	23829	25443		27094.5	64133	24538.5	23958.5	4	64133	2.36701	1	2.61357	2.67684			68946.3
P10809	432460	537790	514570	475470	439250	461040	405140	459820		782980	656640	751990	609310	567410	575890	591910	649430		485600	459370	462110	444110	448250	518570	444810	452640		574880	577000	434990	451580	428740	517690	417210	537130		432480	620670	472485	575940	4	620670	1.43514	1	1.31363	1.07766			620641
P11021	234910	264470	229210	242340	211870	213840	197740	220190		509330	436960	399030	376540	364600	336860	335150	373980		217950	209700	214090	229870	224790	223710	215870	245730		372760	369880	304440	352770	332170	311540	337030	371860		208965	354565	213825	371320	4	371320	1.77695	1.04726	1.73656	1			417423
P11142;P54652	405860	535960	419590	504860	436890	402370	370080	413790		841110	710790	642990	641020	583830	529100	548150	618440		491660	471180	405730	453990	456360	421360	476130	461100		463440	468780	329180	406560	374640	358510	365610	477910		391935	583295	481420	466110	4	583295	1.48824	1	1.21161	1.25141			604019
P11166	0	0	0	0	0	0	0	0		0	0	0	0	0	0	0	0		0	0	0	0	0	0	0	0		0	0	0	0	0	0	0	0		0	0	0	0	0	only one	#VALUE!	#VALUE!	#VALUE!	#VALUE!			0
P11171	0	0	0	0	0	0	0	0		0	0	0	0	0	0	0	0		0	0	0	0	0	0	0	0		0	0	0	0	0	0	0	0		0	0	0	0	0	only one	#VALUE!	#VALUE!	#VALUE!	#VALUE!			0
P11172	49135	55324	48322	51940	46419	48244	45188	46668		31392	27421	23751	23723	23648	22988	21340	23367		39210	36212	39823	41176	42869	42787	39905	44175		18932	18304	17124	17815	17071	16929	16157	18337		45928	22353.5	37711	18618	4	45928	1	2.05462	1.21789	2.46686			49135
P11177	13769	15725	15062	15087	14229	13658	12656	14509		19227	16545	18377	14938	13851	14942	14768	15038		9011.1	7970.8	8298.3	8072.6	7208.3	9013.3	8351	7788.7		10836	9981.7	9065.6	9774.7	8622.1	10206	9082.5	9233.5		13582.5	14903	8490.95	10408.9	4	14903	1.09722	1	1.75516	1.43176			15107.6
P11182	0	0	0	0	0	0	0	0		0	0	0	0	0	0	0	0		0	0	0	0	0	0	0	0		0	0	0	0	0	0	0	0		0	0	0	0	0	only one	#VALUE!	#VALUE!	#VALUE!	#VALUE!			0
P11216;P11217	51327	54779	50593	49595	46874	49984	45019	49556		52751	45188	46853	42046	41782	42243	40136	44000		41009	38536	42871	40936	38771	40696	43082	40703		29633	31287	26354	28033	22838	23481	24175	29151		47287.5	42068	39772.5	30460	4	47287.5	1	1.12407	1.18895	1.55245			51327
P11233	5963.8	6644.7	6986	6664.6	6587	6496.4	5940.1	6309.7		5935	4663.8	4983.7	4053.4	3701.6	3908.4	4016.1	4251		6977.9	6462	7162.5	7487.8	6973.7	7811.3	7197.2	7897.4		3524.8	3688	2873	3684.8	2750.9	3306.1	3493.8	3623.4		6124.9	4133.55	6719.95	3606.4	4	6719.95	1.09715	1.62571	1	1.86334			6543.2
P11234	0	0	0	0	0	0	0	0		3890	3161.1	3383.3	3142.8	3084.6	3143.2	2690.8	2841.5		2271.8	2343.2	2417.2	2652.8	2580.7	3147.5	2796.1	2835.6		2196.4	2365.1	1842.6	2143.1	2105.8	2427.5	2538.9	2259.1		0	2766.15	2307.5	2280.75	3	2766.15	#DIV/0!	1	1.19876	1.21282			0
P11279	22099	27357	26139	25373	24213	25977	20717	21840		13959	11760	12794	10266	7963.8	9080.4	8221.2	8840.9		32969	31476	29556	32170	33877	41134	36672	36611		34591	34312	23950	29213	28562	36259	30362	33130		21278.5	8531.05	32222.5	34451.5	4	34451.5	1.61908	4.03837	1.06918	1			35780
P11310	4477.2	5080.3	5592.5	4393.4	3795.5	4213.3	3965.3	4224.1		13790	12067	13201	10294	9103.6	9013.3	8721.1	9711.3		7589.2	6962.7	6730.9	6755.5	5497.2	6455.7	7059.3	6353.5		5785	5515.4	4527.9	4620	3906.2	4964.4	4439.1	4838.1		4094.7	9216.2	7275.95	5650.2	4	9216.2	2.25076	1	1.26667	1.63113			10077.1
P11387;Q969P6	38954	46672	45087	44136	41455	41410	40324	43062		123170	103250	117370	96298	94401	91656	92604	108030		65247	61078	60721	58077	60574	62733	63207	61091		63940	65415	50919	55002	47835	50389	48279	63548		41693	100317	63162.5	64677.5	4	100317	2.40609	1	1.58824	1.55103			93726.7
P11388	3955.5	4887.7	4200.6	4793.6	4372.4	4150.6	3753.8	4313.1		0	0	0	0	0	0	0	0		1587	1748.8	1216.3	1376.1	1497.7	1297.6	1780.8	1664.1		718.42	683.11	512.5	581.3	516.01	539.5	592.57	758.21		4033.45	0	1667.9	700.765	3	4033.45	1	#DIV/0!	2.41828	5.75578			3955.5
P11413	36329	38947	32079	34928	31090	33715	29810	32298		102690	88908	79525	77494	72986	71084	66832	76864		12226	11632	10968	10450	10743	11388	11790	11416		37213	38054	29239	33257	30230	30748	30463	36538		31054	71848	11929	37633.5	4	71848	2.31365	1	6.02297	1.90915			84052.5
P11474;O95718	137.76	191.4	187.96	193.53	211.64	212.17	127.79	149.29		284.78	308.74	326.82	296.65	324.3	318.07	240.37	141.57		168.69	252.14	212.43	130.19	173.14	219.82	183.67	339.75		0	0	0	0	0	0	0	0		138.54	190.97	210.415	0	3	210.415	1.5188	1.10182	1	#DIV/0!			209.23
P11498	0	0	0	0	0	0	0	0		0	0	0	0	0	0	0	0		0	0	0	0	0	0	0	0		0	0	0	0	0	0	0	0		0	0	0	0	0	only one	#VALUE!	#VALUE!	#VALUE!	#VALUE!			0
P11586	89617	101360	87714	92846	81937	82030	76093	87090		252830	217160	187260	187300	186600	173200	160280	176860		125850	119260	129030	133300	132870	133630	124640	139280		85387	84059	76712	83042	76966	75617	76754	80534		81591.5	168570	122555	84723	4	168570	2.06602	1	1.37546	1.98966			185151
P11717	0	0	0	0	0	0	0	0		0	0	0	0	0	0	0	0		0	0	0	0	0	0	0	0		0	0	0	0	0	0	0	0		0	0	0	0	0	only one	#VALUE!	#VALUE!	#VALUE!	#VALUE!			0
P11766	40722	48384	47463	43780	40388	45515	40274	42877		93466	79339	81260	69578	68471	72639	65024	74623		6171.5	6331	6164.3	5441	7018.7	6634.9	6715.8	6444.5		30300	29867	23341	24681	21971	25860	23257	29581		41575.5	69823.5	6251.25	30083.5	4	69823.5	1.67944	1	11.1695	2.32099			68390.1
P11831	0	0	0	0	0	0	0	0		0	0	0	0	0	0	0	0		0	0	0	0	0	0	0	0		0	0	0	0	0	0	0	0		0	0	0	0	0	only one	#VALUE!	#VALUE!	#VALUE!	#VALUE!			0
P11908;P21108	8370.9	10200	8239.5	9850	9537.2	9321.3	8536.4	10094		21830	17942	19015	16603	17208	16326	17953	19472		26213	24560	24717	27664	24651	23790	25848	27595		24655	23560	19296	21457	19909	19248	21353	24515		9315.2	18712.5	25386.5	24107.5	4	25386.5	2.72528	1.35666	1	1.05305			22813
P11940;Q9H361;Q4VXU2;Q96DU9	83898	98795	79414	89783	77482	79703	74840	83773		133460	119380	108350	104100	100420	94209	94114	105680		82878	79776	76938	82979	79788	75182	82051	84095		45135	44445	35626	41273	37982	34866	38332	41115		79306.5	99897	81327	44790	4	99897	1.25963	1	1.22834	2.23034			105681
P12004	37742	48203	32240	42088	37604	35020	32163	35985		73737	58598	49667	54953	47798	43498	46487	49599		35826	32927	29167	33937	34269	32024	37983	37869		51310	50978	36935	49237	49120	44017	48796	52178		34074	48043	34376.5	51144	4	51144	1.50097	1.06455	1.48776	1			56649.6
P12074	2634.5	2497.6	3091.7	2553.8	2492.1	2936	2722.3	2956.1		5592.4	3657.5	4508.8	4089.8	4175	4501.8	4120.9	4575.1		1949.9	2032.6	2062.4	1677.7	1601.5	2118.7	1865.8	2017.1		3627.7	2900.9	3554.3	3134.7	2864.2	3085.4	2931.9	3469.1		2839.2	4348	1991.25	3264.3	4	4348	1.53142	1	2.18355	1.33199			4034.52
P12081;P49590	0	0	0	0	0	0	0	0		0	0	0	0	0	0	0	0		6972.1	6370.6	6673.1	7398.6	7555	8378.6	7276.6	7942.9		0	0	0	0	0	0	0	0		0	0	6671.35	0	1	only one	#VALUE!	#VALUE!	#VALUE!	#VALUE!			0
P12236;Q9H0C2	21711	24308	23563	20909	19368	21517	18583	21335		100470	86246	76518	73695	72045	65428	60682	67149		8857	8525.4	7556.2	7825.2	7968.9	9029.9	9086.3	8111.1		38654	37834	35689	37698	33102	34275	34029	35571		19959	63915.5	8691.2	38244	4	63915.5	3.20234	1	7.35405	1.67126			69526
P12259	0	0	0	0	0	0	0	0		0	0	0	0	0	0	0	0		0	0	0	0	0	0	0	0		0	0	0	0	0	0	0	0		0	0	0	0	0	only one	#VALUE!	#VALUE!	#VALUE!	#VALUE!			0
P12268	15135	19067	14085	18012	16583	15889	13914	16907		32315	27633	24527	26216	23792	23516	24552	26481		22519	21027	22132	23103	23454	22429	24268	25151		25371	24321	19877	22787	21498	19898	21084	25925		15410.5	25516.5	21773	24846	4	25516.5	1.65579	1	1.17193	1.02699			25060.3
P12270	13605	13811	14312	13101	11676	12800	12067	13868		41862	33864	39011	31320	32981	33328	32200	34972		2324.3	2397.2	2179.1	2488.6	2516.3	2582.1	2543.6	2194.6		14444	14608	13804	14409	13240	14586	13359	14124		12967.5	33586	2360.75	14526	4	33586	2.59001	1	14.2268	2.31213			35237.1
P12429	77736	87098	83561	76877	67621	73695	67468	75057		113890	96571	105570	88377	79908	88390	80990	87951		111560	106720	118140	115560	96040	109910	110420	116610		74436	71278	66490	67787	60201	68372	65079	67185		71262.5	84470.5	109140	72857	4	109140	1.53152	1.29205	1	1.498			119054
P12532;P17540	34462	42578	42694	41441	37284	39722	33867	37180		68891	57806	63936	53504	50595	48980	49275	53655		46143	45646	47092	45304	45746	52418	48354	46367		35398	34742	28774	31265	29699	33526	30619	33820		35523.5	51465	45894.5	35070	4	51465	1.44876	1	1.12138	1.46749			49927.1
P12694	5192.5	5686.3	5389.3	5090	5152.1	5181.7	4706	4834.8		3555.6	2902.7	3421.7	3112.8	2682.1	2639.6	2914.4	3455.6		6787.6	7413.7	7636.9	7435.8	7227.6	7752	7835.5	8261		0	0	0	0	0	0	0	0		4770.4	3185	7100.65	0	3	7100.65	1.48848	2.2294	1	#DIV/0!			7728.94
P12814;P35609	39994	44352	42307	41150	38265	41026	36498	40104		42876	36628	38567	32781	34206	34836	32392	34970		34193	32988	33794	34127	35578	40636	33559	35161		26772	27483	23094	24291	22961	25657	23156	26372		38301	33681	33590.5	27127.5	4	38301	1	1.13717	1.14023	1.41189			39994
P12931;P06241	6280.4	8967.4	8591	8257.5	7275.1	8943.9	7488.1	7979.4		4097.5	3436.6	3123.1	2932.1	3038.6	3086	2965.5	2822.5		0	0	0	0	0	0	0	0		7120.2	7273.8	4540.5	5128.3	5511.9	5383.5	3974	7259.7		7733.75	2894	0	7197	3	7733.75	1	2.67234	#DIV/0!	1.07458			6280.4
P12955	9880	9613.6	8843	9360.1	9629.9	9634	8075.8	8964.8		16206	11712	11067	12251	10657	11326	10014	11149		464.8	485.07	478.8	495.82	541.25	532.76	600.97	562.24		9861.8	10325	9317.9	10780	9470.1	9570.7	11301	9727.2		8520.3	10581.5	474.935	10093.4	4	10581.5	1.24192	1	22.2799	1.04836			12270.1
P12956	123590	141200	142910	132770	116240	121340	112640	127930		195010	168260	157200	141090	148460	135040	124920	140580		116490	110630	118230	119930	116580	127590	105090	114550		92623	93463	81765	88878	79534	86818	83965	91930		120285	132750	113560	93043	4	132750	1.10363	1	1.16899	1.42676			136397
P13010	103820	120540	119610	111400	99183	105840	94652	105170		192770	163310	182330	151880	145160	136340	142290	156330		155460	144070	144670	143930	151090	166220	148310	147660		76060	75928	56761	62829	59035	64670	58792	72337		99911	149310	149765	75994	4	149765	1.49898	1.00305	1	1.97075			155625
P13051	0	0	0	0	0	0	0	0		0	0	0	0	0	0	0	0		0	0	0	0	0	0	0	0		0	0	0	0	0	0	0	0		0	0	0	0	0	only one	#VALUE!	#VALUE!	#VALUE!	#VALUE!			0
P13073	0	0	0	0	0	0	0	0		8972.8	7372.2	9354	7217.2	6571.2	7220.6	6795.7	7996.8		14356	13459	12812	13312	14675	16707	13680	15401		11523	12209	9756	10328	11196	12724	9935.6	10365		0	7396.25	13907.5	11866	3	13907.5	#DIV/0!	1.88034	1	1.17205			0
P13473	0	0	0	0	0	0	0	0		42905	31955	37224	30956	27053	28766	26384	29909		0	0	0	0	0	0	0	0		9652	9728	7493	9296.7	9143.2	10948	9643.1	10420		0	28146.5	0	9690	2	28146.5	#DIV/0!	1	#DIV/0!	2.9047			0
P13489	9929.1	11571	9264	9416.8	9860.2	9880.2	9223.1	9761.7		22011	17318	15841	15809	16300	16409	14442	15648		7614.2	7528.8	8063.4	8054.1	7973.8	8844.5	8436.1	8614.6		6196.9	5766.1	4573.1	4986.1	4886.6	5727.3	4991.4	5956.6		9492.4	15045	7571.5	5981.5	4	15045	1.58495	1	1.98706	2.51526			15737.1
P13498	0	0	0	0	0	0	0	0		0	0	0	0	0	0	0	0		0	0	0	0	0	0	0	0		0	0	0	0	0	0	0	0		0	0	0	0	0	only one	#VALUE!	#VALUE!	#VALUE!	#VALUE!			0
P13639	232260	284820	235280	256780	227850	226390	216660	244660		583530	498230	468400	453960	415860	396520	419560	468690		340970	331480	306380	315270	311130	287400	334350	325130		320670	318450	245840	280120	253910	238330	250520	303600		230660	444125	336225	319560	4	444125	1.92545	1	1.32092	1.3898			447206
P13667	243920	285380	232450	255240	221210	220420	201350	229660		455070	388330	346970	345900	304560	289750	296530	337940		269550	259250	240760	264210	255020	243590	257670	265520		258080	260230	200100	225020	200320	192030	201390	254640		215505	317235	264400	259155	4	317235	1.47205	1	1.19983	1.22411			359063
P13693;Q56UQ5	24212	31174	24386	28262	25941	24155	22360	24869		99561	86976	68475	74067	70061	64737	63236	72590		54525	53573	52965	56878	56676	50743	57234	59193		49554	48650	37880	48483	44439	40073	42786	51285		23614.5	67913	54049	49102	4	67913	2.8759	1	1.25651	1.3831			69631.4
P13796	127000	177080	148650	157000	144690	154690	131450	147120		241400	202080	223050	196750	161640	172780	185750	212620		94549	88463	84784	78610	74935	78130	97050	87845		247190	247070	181850	200830	182120	189730	179840	245540		139285	199185	91506	247130	4	247130	1.77428	1.24071	2.7007	1			225333
P13797	0	0	0	0	0	0	0	0		0	0	0	0	0	0	0	0		0	0	0	0	0	0	0	0		0	0	0	0	0	0	0	0		0	0	0	0	0	only one	#VALUE!	#VALUE!	#VALUE!	#VALUE!			0
P13798	19570	24450	18663	23338	22111	24007	18027	18883		65075	41918	44356	49744	40299	42854	38426	41984		19190	19134	19821	18780	20416	18355	22780	24805		16391	16755	13471	15874	15842	15309	16268	17418		18455	40205	19162	16573	4	40205	2.17854	1	2.09816	2.42593			42634.1
P13804	23332	29623	30150	27737	24897	25798	24910	26928		97407	85130	101080	80125	71698	70437	79332	84642		69500	64642	62702	57449	59339	68672	66104	62232		53192	52543	39388	40861	38863	44900	36282	50527		25919	81987	67071	52867.5	4	81987	3.1632	1	1.22239	1.5508			73803.8
P13807	792.94	672.06	0	731.93	617.22	823.74	724.49	710.68		1375	1163.7	0	926.98	953.12	979.05	1092.4	981.08		1966.4	2137.1	1098.8	2032.1	1910.4	2137.5	2068.4	2027.2		1629.2	756.06	587.07	1321	1397.7	1210	1371.3	1804.1		717.585	1036.74	2051.75	1192.63	4	2051.75	2.85924	1.97904	1	1.72036			2267.21
P13861	6173.6	9374.2	8671.7	7833.7	6680.2	6918.4	6293.7	6998		29540	26477	27996	23726	21356	22853	21645	25750		20225	21312	19784	19567	19486	22440	19973	20382		13741	13559	12707	12161	11101	13733	12194	13936		6645.85	23697.5	20768.5	13650	4	23697.5	3.56576	1	1.14103	1.73608			22013.6
P13984	1102.2	833.12	946.42	881.63	932.94	826.06	898.73	982.32		7826.8	6376.8	6007.3	5990.5	6288.7	5107.6	5462.1	5851.6		7988	7965.3	7926.6	8952.1	8996	9623.1	8284.1	9519.2		6987.6	6602.6	5738.6	6004.7	6647.6	6101	5547.2	6390.7		940.525	5656.85	7976.65	6795.1	4	7976.65	8.48106	1.41009	1	1.17388			9347.83
P13987	0	0	0	0	0	0	0	0		0	0	0	0	0	0	0	0		0	0	0	0	0	0	0	0		0	0	0	0	0	0	0	0		0	0	0	0	0	only one	#VALUE!	#VALUE!	#VALUE!	#VALUE!			0
P14174	25487	34543	25937	35533	32682	38105	27723	32394		75755	61078	57360	66388	51572	54921	56190	63570		34095	32610	31166	28138	29433	27560	34252	34439		39454	40050	24057	29787	24753	23121	26050	38116		30058.5	59880	33352.5	39752	4	59880	1.99212	1	1.79537	1.50634			50773
P14314	28463	35123	30903	31830	30084	32423	24221	27895		76663	63056	59003	59144	51709	56900	47195	55997		61410	59383	59193	60936	60537	65010	64566	66910		62615	63821	50041	56008	54985	56879	55846	65219		26058	51596	60396.5	63218	4	63218	2.42605	1.22525	1.04672	1			69052.6
P14324	20943	24604	20741	21636	19886	20359	18118	21104		24106	18403	17510	19257	16318	15456	15066	18008		7723.3	8138.5	8388.5	7489	8187.6	8234.3	7885	8485.6		15265	15153	11577	12913	12205	12560	12993	15009		19611	16537	7930.9	15209	4	19611	1	1.18589	2.47273	1.28943			20943
P14406	16370	18181	19188	17803	16968	18230	15634	17834		37748	31719	37504	30327	29604	30349	30231	33575		21340	20738	20073	20172	18960	22227	21908	20623		8478.1	8764	7622.6	7445.1	5912.5	7466.6	5850.2	8083		16734	31903	21039	8621.05	4	31903	1.90648	1	1.51637	3.70059			31209
P14550	6451	6277.9	5652.1	6816	5911.4	6641.7	6216.9	6242.2		11686	8632.4	8424	9426.3	8428.1	8555.6	8062.6	8842.7		4254.6	3583.6	4053.3	4409.3	3694.3	4024.3	4139.9	4397.8		21102	18988	16858	18376	18306	18766	19009	19088		6229.55	8452.65	3919.1	20045	4	20045	3.21773	2.37145	5.11469	1			20757.6
P14618;P30613	263380	304730	254730	273400	248330	252310	232880	259760		573080	484250	481690	446590	410770	399250	426580	478390		283960	270980	261470	260060	263730	254100	281420	275510		348370	355930	258040	289900	269540	265690	267280	340590		246320	452485	277470	352150	4	452485	1.83698	1	1.63075	1.28492			483824
P14625;Q58FF3	319410	351180	288250	310900	275450	272780	247600	279810		747040	647930	596190	574380	530340	488190	509030	573220		376220	360160	363300	364500	347290	332450	352480	362350		433190	426860	360410	398580	354640	331680	343830	424180		263705	541125	368190	430025	4	541125	2.05201	1	1.46969	1.25836			655432
P63162;P14678	9704.7	10087	9902.8	9412.4	9455.3	10144	8694.3	9384.1		20759	17897	17054	15868	15303	15540	14404	15092		33175	32366	30126	33215	34478	38735	31010	33621		9161.4	9332.1	9023.6	9369.9	8931.8	9801.5	9389.2	9325.2		9039.2	14748	32770.5	9246.75	4	32770.5	3.62538	2.22203	1	3.544			35183.2
P14735	8316.2	8850.4	7320	8010.4	7006.7	6978.1	6614.4	6787.2		20496	14941	12427	14431	13116	12288	11406	12245		8299.1	8347.4	7764.9	9249	8408.3	8749.3	8429.2	10163		2744.7	2671	2297.6	2661.1	2489.4	2559.1	2524.4	2650.6		6700.8	11825.5	8323.25	2707.85	4	11825.5	1.76479	1	1.42078	4.36712			14676.3
P14854	2669.5	4329.1	4790.3	4342.5	4349.8	5126	3762.3	4144.9		8458.1	5863.2	7376.4	6636.5	7517.5	7663.3	6666.2	6691.4		4868.2	5558.3	4441.6	4909.9	3621.7	4634.2	4663.6	4424.5		10214	10427	11977	10911	7017.1	9376.5	9399.5	8386.1		3953.6	6678.8	5213.25	10320.5	4	10320.5	2.61041	1.54526	1.97967	1			6968.48
P14859	0	0	0	0	0	0	0	0		0	0	0	0	0	0	0	0		0	0	0	0	0	0	0	0		0	0	0	0	0	0	0	0		0	0	0	0	0	only one	#VALUE!	#VALUE!	#VALUE!	#VALUE!			0
P14866	68347	84036	83294	74944	67162	69590	62612	69309		191520	167440	193630	151900	129650	127570	144340	162010		108320	105630	95191	92106	96036	99490	97016	96599		165880	167800	116560	129720	114650	129760	115700	155380		65960.5	153175	106975	166840	4	166840	2.52939	1.08921	1.55962	1			172876
P14868	30506	37131	33827	33031	33221	36234	31689	34272		74179	64136	66269	57896	60131	58724	54741	57983		60540	55662	60772	59157	59735	64409	59750	62669		47746	48312	43894	46897	43782	47289	43804	50006		32980.5	56362	58101	48029	4	58101	1.76168	1.03085	1	1.20971			53741.7
P14923	49247	61603	58381	54452	50977	54936	47957	53874		124460	106000	111270	96246	93895	90430	91926	99808		78095	73413	74449	75522	73796	80202	75105	75408		88211	86408	70258	73363	67908	76141	69658	82787		50915.5	95867	75754	87309.5	4	95867	1.88286	1	1.2655	1.09801			92725.4
P14927	20651	22757	24351	24057	20312	24381	21428	22561		45521	37828	34965	37665	31469	34237	29135	30568		17266	16340	18728	18184	16712	17977	16421	18821		21399	21220	17494	20469	17499	18948	17466	20763		21994.5	29851.5	16803	21309.5	4	29851.5	1.35723	1	1.77656	1.40085			28028.1
P15056	0	0	0	0	0	0	0	0		0	0	0	0	0	0	0	0		0	0	0	0	0	0	0	0		0	0	0	0	0	0	0	0		0	0	0	0	0	only one	#VALUE!	#VALUE!	#VALUE!	#VALUE!			0
P15104	2884.1	3014.4	3379.8	3075.3	2730.3	3226.8	2940.9	3102.9		0	0	0	0	0	0	0	0		0	0	0	0	0	0	0	0		0	0	0	0	0	0	0	0		3021.9	0	0	0	1	only one	#VALUE!	#VALUE!	#VALUE!	#VALUE!			2884.1
P15170	67885	74850	60516	67110	60902	60672	53305	58576		105430	92233	80006	81530	84466	81089	75502	84421		63482	61999	67194	72536	67845	62881	61861	69757		50216	50522	45131	53047	47090	44680	48592	52662		55940.5	79961.5	62740.5	50369	4	79961.5	1.4294	1	1.27448	1.58751			97035
P15289	0	0	0	0	0	0	0	0		0	0	0	0	0	0	0	0		1220.3	1161.8	957.84	1031.9	1105.2	1145.8	1212.2	1080.2		0	0	0	0	0	0	0	0		0	0	1191.05	0	1	only one	#VALUE!	#VALUE!	#VALUE!	#VALUE!			0
P15309	0	0	0	0	0	0	0	0		0	0	0	0	0	0	0	0		0	0	0	0	0	0	0	0		0	0	0	0	0	0	0	0		0	0	0	0	0	only one	#VALUE!	#VALUE!	#VALUE!	#VALUE!			0
P15311;P35241;P26038	37085	43199	41355	40999	36456	39055	32585	36444		47305	40486	39381	37627	35231	35590	32116	35158		56818	56187	60344	63239	62216	63930	57026	60891		54955	53146	47395	50945	47663	49409	48742	52766		34514.5	33637	56502.5	54050.5	4	56502.5	1.63707	1.67977	1	1.04536			60710.6
P15374	3064.2	2899.6	2338.4	2250.9	2298	2375.3	2254.5	2284		29416	24417	22451	21414	22221	21899	18702	21373		13978	12233	15641	15208	13883	14477	13117	15953		11647	12135	9773.6	10952	10159	10378	9895.3	10770		2269.25	20037.5	13105.5	11891	4	20037.5	8.83001	1	1.52894	1.6851			27056.9
P15408	0	0	0	0	0	0	0	0		0	0	0	0	0	0	0	0		0	0	0	0	0	0	0	0		0	0	0	0	0	0	0	0		0	0	0	0	0	only one	#VALUE!	#VALUE!	#VALUE!	#VALUE!			0
P15529	6203.7	9825.8	7207.4	10052	8620.5	9697.4	6677	7819.8		21447	17078	17783	18583	12790	16130	17594	19004		0	0	0	0	0	0	0	0		12417	13352	8125.7	9260.4	8950.2	7453.3	8484.7	13348		7248.4	18299	0	12884.5	3	18299	2.52456	1	#DIV/0!	1.42023			15661.6
P15531	0	0	0	0	0	0	0	0		10591	7704.6	8061.3	7979.5	6465.9	7120.6	7517.3	8099.1		0	0	0	0	0	0	0	0		4882.5	4749.4	3227.5	3296.8	3410.8	3007.8	3582.2	4772		0	7808.2	0	4815.95	2	7808.2	#DIV/0!	1	#DIV/0!	1.62132			0
P15559	49726	60826	56759	60514	54606	59871	45984	52669		84124	65710	70941	67072	57019	57642	56922	63982		64631	60866	57297	59948	61440	65736	63650	66241		102520	101710	78288	87176	77776	80638	80747	97015		49326.5	60452	62748.5	102115	4	102115	2.07019	1.68919	1.62737	1			102942
P15586	0	0	0	0	0	0	0	0		0	0	0	0	0	0	0	0		0	0	0	0	0	0	0	0		0	0	0	0	0	0	0	0		0	0	0	0	0	only one	#VALUE!	#VALUE!	#VALUE!	#VALUE!			0
P15822	0	0	0	0	0	0	0	0		0	0	0	0	0	0	0	0		0	0	0	0	0	0	0	0		0	0	0	0	0	0	0	0		0	0	0	0	0	only one	#VALUE!	#VALUE!	#VALUE!	#VALUE!			0
P15880	96433	130640	116210	116220	105800	102200	97869	108320		241280	210790	211730	188970	175170	162880	175110	196910		142140	136260	131060	128990	131330	126760	132820	131610		170380	172140	128650	142570	125400	121340	121300	165390		103094	186010	139200	171260	4	186010	1.80427	1	1.33628	1.08613			173991
P15923	2479.8	2465.1	2970.6	2228.9	2020.9	2094.2	1998.5	2257.5		6920.6	6376.8	5408.7	4558.6	4975	5029	3672.7	4276.3		3271.2	3176	3987.1	4500.7	4578.7	5060.7	3339.2	4099.9		3485.5	3339.6	3057.3	3331.5	3377.3	3656.1	3362.3	3222.8		2128	3974.5	3223.6	3412.55	4	3974.5	1.86772	1	1.23294	1.16467			4631.56
P15924	87236	96112	102680	91188	84215	90872	81949	90720		149990	129000	148070	117030	117420	114290	113000	126300		122980	117470	121060	115800	119740	135440	116350	118030		150360	151780	128460	132220	120190	140370	124150	142880		86334.5	119650	120225	151070	4	151070	1.74982	1.2626	1.25656	1			152647
P15927	0	0	0	0	0	0	0	0		0	0	0	0	0	0	0	0		0	0	0	0	0	0	0	0		0	0	0	0	0	0	0	0		0	0	0	0	0	only one	#VALUE!	#VALUE!	#VALUE!	#VALUE!			0
P15954	0	0	0	0	0	0	0	0		34472	23467	23807	25185	23709	25159	19721	22098		381.41	405.12	320.05	399.56	356.37	208.42	388.64	320.26		474.63	393.3	334.5	548.12	469.62	473.15	488.86	408.05		0	20909.5	393.265	433.965	3	20909.5	#DIV/0!	1	53.169	48.1825			0
P16070	8853.3	9666.9	8386.7	8952.3	8212.9	8904.1	7135.8	8565		19539	16109	13584	14165	12506	14371	11403	13278		2429.2	2450.3	2457.2	2801.8	2611.6	2490.6	2700.1	2508.1		25798	25553	24981	29696	26364	26537	28112	25524		7850.4	12340.5	2439.75	25675.5	4	25675.5	3.2706	2.08059	10.5238	1			28955.6
P16104;Q96QV6;REV__Q8NB25	74134	91725	104450	83074	78939	83735	71812	78694		147310	125090	135910	111970	108890	112200	98340	110640		102530	98212	96310	95700	99482	121320	99208	94456		68409	68138	60204	62514	59963	77312	59024	60514		75253	104490	100371	68273.5	4	104490	1.38852	1	1.04104	1.53046			102936
P16144	31380	35508	32139	32048	31611	34521	29884	32568		56300	45835	47710	42175	43296	43358	39838	45937		31090	30734	30242	30680	29257	30920	30923	31664		48353	49690	42463	48411	43337	46402	45463	49127		31226	42887.5	30912	49021.5	4	49021.5	1.56989	1.14303	1.58584	1			49263.3
P16152	56906	58140	49514	57474	54042	60579	47076	50944		141480	110450	104080	117850	101720	107850	94443	101950		31629	31499	34711	32983	34324	30525	32091	35830		82177	76860	70768	81761	75253	68631	85114	79015		49010	98196.5	31564	79518.5	4	98196.5	2.0036	1	3.11103	1.23489			114017
P16188;P13746;P04439;Q29960;P30508;Q29940;P30493;P30492;Q29963;Q07000;P30510;P30504;P18463;P01893;Q9TNN7;P30505;Q29865;P30480;P30479;P30466;P30462;P30460;Q95365;Q29836;Q29718;Q04826;P30488;P30487;P30485;P30483;P30481;P30475;P30461;P03989	0	0	0	0	0	0	0	0		0	0	0	0	0	0	0	0		0	0	0	0	0	0	0	0		2575.5	2644.3	2108	2475.6	2245	2398	2665.2	3163.4		0	0	0	2609.9	1	only one	#VALUE!	#VALUE!	#VALUE!	#VALUE!			0
P16219	0	0	0	0	0	0	0	0		0	0	0	0	0	0	0	0		0	0	0	0	0	0	0	0		0	0	0	0	0	0	0	0		0	0	0	0	0	only one	#VALUE!	#VALUE!	#VALUE!	#VALUE!			0
P18846;P16220	0	0	0	0	0	0	0	0		7574.6	6383.7	6736	6327.2	6019.9	5830.5	5144.3	5326.4		0	0	0	0	0	0	0	0		4128.7	4162.8	3442.4	3982	4137.1	4721.9	4059	4063.8		0	5235.35	0	4145.75	2	5235.35	#DIV/0!	1	#DIV/0!	1.26282			0
P16278;Q6UWU2	13214	11905	12049	12092	10560	11721	11157	11491		16180	13371	14330	12133	12767	12739	11181	12750		11138	10352	12306	11304	11106	13251	11947	12251		18204	19650	16271	16245	16817	18784	16932	17084		11324	11965.5	10745	18927	4	18927	1.67141	1.5818	1.76147	1			22086
P16401	283440	320940	355940	289500	258280	276510	244010	283500		502510	449160	413220	370140	375560	356890	314400	367310		316110	308000	276950	294300	289680	299440	196440	283790		310130	315650	238410	258110	222340	291540	229270	269260		263755	340855	312055	312890	4	340855	1.29232	1	1.09229	1.08938			366294
P16402	10253	11860	12524	10396	9968	10720	9071.1	10404		33369	30774	36621	27483	25853	24192	23744	29012		21439	19538	22977	22107	21859	25342	18211	20169		22541	21146	16816	17329	15144	19311	15913	18559		9737.55	26378	20488.5	21843.5	4	26378	2.70889	1	1.28745	1.20759			27774.3
P16403	58784	70168	78182	61461	54173	60818	51382	62002		158400	142630	150670	121590	115190	121160	115020	133860		124570	119010	116640	112250	111940	149910	105430	95795		131080	133560	107490	105190	91091	122630	94750	104830		56692	124440	121790	132320	4	132320	2.33402	1.06332	1.08646	1			137203
P16422	61002	80764	70318	78654	58713	58418	51634	58929		120810	98310	105450	97527	69126	70061	76344	88117		40184	39213	32147	33649	35811	38133	43751	39355		101770	101550	68761	85964	73242	77477	77535	95046		55281.5	82230.5	39698.5	101660	4	101660	1.83895	1.23628	2.5608	1			112180
P16435	16636	17132	14946	15932	15279	15740	14107	16065		106330	87196	85991	77320	80407	75353	70935	80295		28102	26427	29613	31100	32088	31899	28417	32382		53953	54153	46812	52088	46643	48370	47865	54250		15086	75615	27264.5	54053	4	75615	5.01226	1	2.77339	1.3989			83384
P16444	109010	132150	142240	123680	111990	120120	108630	122480		189180	165570	195300	146590	141780	144630	145820	160440		64636	61727	58986	55461	53798	66147	60502	59694		165680	160790	133320	140770	130090	157520	131040	157060		115555	153130	63181.5	163235	4	163235	1.41262	1.06599	2.58359	1			153989
P16455	0	0	0	0	0	0	0	0		0	0	0	0	0	0	0	0		0	0	0	0	0	0	0	0		0	0	0	0	0	0	0	0		0	0	0	0	0	only one	#VALUE!	#VALUE!	#VALUE!	#VALUE!			0
P16615;O14983;Q93084	25550	34102	27907	30026	29776	28347	24868	29218		59423	51288	51257	46799	45931	44877	46970	52913		20475	20604	17723	16011	18982	17595	19489	17712		41417	40754	29272	33314	31303	32277	30953	39968		27043	49941.5	20539.5	41085.5	4	49941.5	1.84674	1	2.43149	1.21555			47184.3
P16930	0	0	0	0	0	0	0	0		0	0	0	0	0	0	0	0		0	0	0	0	0	0	0	0		0	0	0	0	0	0	0	0		0	0	0	0	0	only one	#VALUE!	#VALUE!	#VALUE!	#VALUE!			0
P16949;Q9H169	47078	52702	45440	52606	42525	43359	38423	41196		97555	71933	67077	72617	60029	59175	54186	60042		88719	84932	83223	95049	94466	94342	92991	107270		62198	62627	50933	62125	58470	59785	63948	64698		39809.5	57114	86825.5	62412.5	4	86825.5	2.18102	1.52021	1	1.39116			102678
P16989	0	0	0	0	0	0	0	0		0	0	0	0	0	0	0	0		0	0	0	0	0	0	0	0		0	0	0	0	0	0	0	0		0	0	0	0	0	only one	#VALUE!	#VALUE!	#VALUE!	#VALUE!			0
P17017	1189.9	1385.8	1975.8	2007.7	2276	2303.9	1681	2049.6		0	0	0	0	0	0	0	0		0	0	0	0	0	0	0	0		0	0	0	0	0	0	0	0		1865.3	0	0	0	1	only one	#VALUE!	#VALUE!	#VALUE!	#VALUE!			1189.9
P17066;P48741	17730	20852	18073	19476	17620	18658	14618	16692		30047	23895	23921	20949	20819	20679	19750	21047		12663	12079	10351	10701	11946	12730	11869	12163		12275	12953	9617.2	11243	12401	11253	10976	13760		15655	20398.5	12371	12614	4	20398.5	1.303	1	1.6489	1.61713			23102.2
P17096	28287	38175	46717	38939	36542	38437	31427	35551		33572	29625	27046	25422	27111	24449	18739	23062		29889	29249	30906	31033	32840	35735	25792	30255		38566	36449	26922	29366	28261	32433	25475	37149		33489	20900.5	29569	37507.5	4	37507.5	1.11999	1.79457	1.26847	1			31681.3
P17174	5312.1	6450.7	5779.3	6395.4	5813.2	6498.7	4909.7	5686.4		15467	11768	11462	11746	11022	12517	9831.7	10180		7097.4	6816	6623.4	7231.3	7372.1	7433	7799.8	8941.2		11100	11353	9593.5	11065	11448	10788	12317	11146		5298.05	10005.9	6956.7	11226.5	4	11226.5	2.11899	1.12199	1.61377	1			11256.3
P17181	0	0	0	0	0	0	0	0		0	0	0	0	0	0	0	0		0	0	0	0	0	0	0	0		0	0	0	0	0	0	0	0		0	0	0	0	0	only one	#VALUE!	#VALUE!	#VALUE!	#VALUE!			0
P17252	0	0	0	0	0	0	0	0		0	0	0	0	0	0	0	0		0	0	0	0	0	0	0	0		0	0	0	0	0	0	0	0		0	0	0	0	0	only one	#VALUE!	#VALUE!	#VALUE!	#VALUE!			0
P17301	0	0	0	0	0	0	0	0		0	0	0	0	0	0	0	0		0	0	0	0	0	0	0	0		1603.5	1909.7	2681.2	2611.3	2738.9	3215.4	3384	2019.3		0	0	0	1756.6	1	only one	#VALUE!	#VALUE!	#VALUE!	#VALUE!			0
P17480	0	0	0	0	0	0	0	0		0	0	0	0	0	0	0	0		0	0	0	0	0	0	0	0		0	0	0	0	0	0	0	0		0	0	0	0	0	only one	#VALUE!	#VALUE!	#VALUE!	#VALUE!			0
P17535	0	0	0	0	0	0	0	0		0	0	0	0	0	0	0	0		0	0	0	0	0	0	0	0		0	0	0	0	0	0	0	0		0	0	0	0	0	only one	#VALUE!	#VALUE!	#VALUE!	#VALUE!			0
P17568	3410	4880	5527.2	4495.6	4654.4	4755.4	4347.1	4678.8		10183	8689.1	10349	7867.8	8313.8	8366.2	8309.2	10105		7172.5	6875.7	7195.4	6202.7	7417.7	8250.5	6940.7	6934		7212.9	7427.1	5660	5935.1	5410.8	6795.9	5705.3	7665.4		4512.95	9207.1	7024.1	7320	4	9207.1	2.04015	1	1.31079	1.2578			6956.92
P17612	6900.5	6975.3	7463	5964.6	5679.9	7011.1	5654.7	6184.1		0	0	0	0	0	0	0	0		11328	10201	10525	10616	10532	12195	9144	10259		7842.4	7998.5	7714.1	7939.2	7915	8396.5	7860	7717.8		5919.4	0	10764.5	7920.45	3	10764.5	1.81851	#DIV/0!	1	1.35908			12548.6
P17655	549.45	604.76	529.57	503.18	470.16	465.65	404.63	509.93		0	0	0	0	0	0	0	0		0	0	0	0	0	0	0	0		0	0	0	0	0	0	0	0		457.28	0	0	0	1	only one	#VALUE!	#VALUE!	#VALUE!	#VALUE!			549.45
P17676	0	0	0	0	0	0	0	0		0	0	0	0	0	0	0	0		0	0	0	0	0	0	0	0		0	0	0	0	0	0	0	0		0	0	0	0	0	only one	#VALUE!	#VALUE!	#VALUE!	#VALUE!			0
P17812	137.18	195.53	274.41	291.06	331.37	316.23	254	270.52		13897	12161	10851	10314	10908	9278	9181.8	10180		309.63	233.25	246.61	297.4	308.6	308.61	339.18	262.56		0	0	0	0	0	0	0	0		262.26	9680.9	271.44	0	3	9680.9	36.9134	1	35.665	#DIV/0!			5063.78
P17844	116550	147390	128130	131480	120440	120720	112960	121920		227230	196130	210850	178890	173470	161060	185310	201620		136770	131810	121540	127170	125670	129970	140250	128180		94076	93204	69120	83369	73747	74049	71428	93181		117440	193465	134290	93640	4	193465	1.64735	1	1.44065	2.06605			191999
P17858;Q01813	5636.7	4917.1	5046.9	4835.8	5064.5	4781.2	5147.9	5589.4		17815	14263	13529	12844	11609	10777	11314	12834		6865.8	6630.2	7023.2	7188.9	6396	6319.2	7411.2	7048.5		2966.9	3169.5	2758.2	3261.1	2790.8	3196.9	3243	2691.8		5368.65	12074	6748	3068.2	4	12074	2.24898	1	1.78927	3.93521			12676.8
P17931	127970	167640	155010	157960	143140	154600	121310	140000		236750	194990	202630	189940	171680	178120	160480	179350		166430	158280	146540	147200	157610	160340	162750	157240		133670	131560	96053	108710	101130	111460	103160	137580		130655	169915	162355	132615	4	169915	1.30049	1	1.04656	1.28127			166423
P17980	38494	43042	37024	37808	33723	32046	31289	35922		97554	87087	75767	74845	70853	62985	63816	74482		14133	14338	14067	15143	14550	15626	15294	16085		43642	39814	33607	40957	36741	35840	36306	40541		33605.5	69149	14235.5	41728	4	69149	2.05767	1	4.8575	1.65714			79207.9
P17987	46620	53286	47751	48334	44391	44775	42102	47004		139220	119620	120390	104490	109290	101710	100900	110530		65085	63356	67197	66784	67316	67360	66190	71722		99643	98920	86959	95366	82597	87824	83446	100390		44553	105715	64220.5	99281.5	4	105715	2.37279	1	1.64613	1.0648			110620
P18031	1570	2015.2	1510.6	1946.3	1555.3	1652.7	1378.3	1548.8		0	0	0	0	0	0	0	0		0	0	0	0	0	0	0	0		0	0	0	0	0	0	0	0		1463.55	0	0	0	1	only one	#VALUE!	#VALUE!	#VALUE!	#VALUE!			1570
P18077	50790	54625	49108	48230	43246	46081	42500	46630		123230	105070	96210	91515	90539	78314	79020	90713		45482	43054	47934	49959	44895	46415	42371	50571		47531	45857	40855	45203	39085	38810	38346	45847		44565	84866.5	44268	46694	4	84866.5	1.90433	1	1.91711	1.8175			96721
P18085	13096	19208	15972	16763	16726	16590	14609	16289		38467	32419	34154	30577	29540	29269	30805	34459		3466.9	3531.2	3093.7	3300.7	3852	3346.6	4105.3	4111.5		21795	21543	15896	18385	15832	16594	15974	20111		15449	32632	3499.05	21669	4	32632	2.11224	1	9.32596	1.50593			27661.9
P18124	115000	132740	117970	120610	104980	107320	100420	113000		187960	160010	143390	140070	140950	130790	126370	136010		136090	130720	138750	136360	129410	130630	126400	129200		85017	87002	77902	85049	76054	75666	76058	81358		106710	131190	133405	86009.5	4	133405	1.25016	1.01688	1	1.55105			143769
P18206	38606	48407	36073	44946	42998	45849	37326	39824		98655	76027	73307	76510	64429	70403	68752	73216		34511	33563	34111	30548	34941	33320	40150	39034		10723	10760	9503.7	9556.1	9850	10092	10508	11265		38575	70984	34037	10741.5	4	70984	1.84016	1	2.0855	6.60839			71041
P18283	10210	12333	13142	12447	10460	11505	10125	10318		22245	16741	20769	16709	13256	16047	13801	15351		10563	9967.9	10950	10558	10121	11761	11224	11590		19095	20546	16845	16617	16555	18495	17552	17624		10221.5	14576	10265.5	19820.5	4	19820.5	1.9391	1.3598	1.9308	1			19798.2
P18433	0	0	0	0	0	0	0	0		0	0	0	0	0	0	0	0		0	0	0	0	0	0	0	0		0	0	0	0	0	0	0	0		0	0	0	0	0	only one	#VALUE!	#VALUE!	#VALUE!	#VALUE!			0
P18583	0	0	0	0	0	0	0	0		0	0	0	0	0	0	0	0		0	0	0	0	0	0	0	0		0	0	0	0	0	0	0	0		0	0	0	0	0	only one	#VALUE!	#VALUE!	#VALUE!	#VALUE!			0
P18615	0	0	0	0	0	0	0	0		0	0	0	0	0	0	0	0		0	0	0	0	0	0	0	0		0	0	0	0	0	0	0	0		0	0	0	0	0	only one	#VALUE!	#VALUE!	#VALUE!	#VALUE!			0
P18621	53722	59173	51981	52038	48186	49743	45814	51869		119030	98936	95196	91383	90597	83559	85345	95140		103230	95217	97484	95516	95554	89300	93912	94660		71172	68905	49532	53738	46718	45521	45586	64594		48841.5	90242.5	99223.5	70038.5	4	99223.5	2.03154	1.09952	1	1.4167			109138
P18669;P15259;Q8N0Y7	32585	39784	28422	42764	35488	35941	29318	31847		81838	56783	54846	61130	49484	50146	48766	51882		34998	33264	29021	28017	32744	28199	36436	39239		39643	39782	24148	30202	27500	25376	28775	33530		30582.5	50324	34131	39712.5	4	50324	1.64552	1	1.47444	1.26721			53619.1
P18754	9599.7	10727	10174	10609	9096.7	9953.2	8554.6	9360.5		12108	9842.5	8767.3	8328.1	9491.8	9210.1	7201.1	7261		6020	5784.4	6490.5	6303.3	7012.4	7211	6166.8	6570.3		5822.6	6417.3	5756.7	6334.3	5577.7	6591.4	6222.3	6126.4		8957.55	7231.05	5902.2	6119.95	4	8957.55	1	1.23876	1.51766	1.46366			9599.7
P18827	0	0	0	0	0	0	0	0		1927.1	1571.1	1575.2	1626.5	1625.1	1824.4	1493.6	1663.5		0	0	0	0	0	0	0	0		0	0	0	0	0	0	0	0		0	1578.55	0	0	1	only one	#VALUE!	#VALUE!	#VALUE!	#VALUE!			0
P18858	0	0	0	0	0	0	0	0		2039.8	1939.9	1724.9	1725.1	2327.5	2051.2	1809.8	2016.4		1666.6	1593.4	1402.7	1410	1517.6	1579.1	1581.6	1474.5		5221.3	5239.9	4077.3	5122.3	4241.8	4167.8	4758.4	5200.2		0	1913.1	1630	5230.6	3	5230.6	#DIV/0!	2.7341	3.20896	1			0
P18859	4515.2	6078.2	5747.4	7046.7	6603.1	6766.3	5852	6527.3		14465	9734.4	11007	10670	12293	13216	10245	12727		3915.8	3826.1	5648.4	6692.6	5423.8	6527	3945.6	7200.9		0	0	0	0	0	0	0	0		6189.65	11486	3870.95	0	3	11486	1.85568	1	2.96723	#DIV/0!			8378.76
P18887	0	0	0	0	0	0	0	0		0	0	0	0	0	0	0	0		0	0	0	0	0	0	0	0		0	0	0	0	0	0	0	0		0	0	0	0	0	only one	#VALUE!	#VALUE!	#VALUE!	#VALUE!			0
P19075	885.78	1188	780.89	1463.3	1134	1126.4	1418.1	1597.7		0	0	0	0	0	0	0	0		0	0	0	0	0	0	0	0		1952.3	2098.8	598.4	857.53	601.71	1181.9	938.63	1338.8		1507.9	0	0	2025.55	2	2025.55	1.34329	#DIV/0!	#DIV/0!	1			1189.86
P19086	0	0	0	0	0	0	0	0		0	0	0	0	0	0	0	0		0	0	0	0	0	0	0	0		0	0	0	0	0	0	0	0		0	0	0	0	0	only one	#VALUE!	#VALUE!	#VALUE!	#VALUE!			0
P19174	0	0	0	0	0	0	0	0		0	0	0	0	0	0	0	0		0	0	0	0	0	0	0	0		0	0	0	0	0	0	0	0		0	0	0	0	0	only one	#VALUE!	#VALUE!	#VALUE!	#VALUE!			0
P19224;O60656;P22309;P35504;P35503;P22310	16508	16230	15004	15321	13117	13367	12959	13704		10180	8130.6	7500	7312.7	7852.9	7292.5	6130.6	7497.8		9607.4	9610.4	11297	11014	10426	9814.3	10146	10441		10215	10157	9382.4	9850	8088.1	9241.3	8996.9	9145.7		13331.5	6814.2	9608.9	10186	4	13331.5	1	1.95643	1.38741	1.30881			16508
P19338	268660	331360	299380	296470	266660	278060	256180	284170		633460	549890	543190	492550	477650	448490	452400	512040		480450	454950	459680	450380	469120	489540	449360	447620		393120	386620	296030	327190	289740	318390	284210	371270		270175	482220	467700	389870	4	482220	1.78484	1	1.03105	1.23687			479516
P19367	6527.9	7029.3	5428	5971.6	6242.4	6786.5	5576.5	6159.6		7389.3	6142.6	6905.1	5416.9	5667.7	5570.9	6388	6136.8		1603.3	1605.7	1822.2	1295.2	1792.8	1572.9	1283.7	1680.4		5704.1	5356.2	5161.8	4847.3	4243.8	4590.6	4750	4713.1		5868.05	6262.4	1604.5	5530.15	4	6262.4	1.0672	1	3.90302	1.13241			6966.59
P19388	0	0	0	0	0	0	0	0		0	0	0	0	0	0	0	0		0	0	0	0	0	0	0	0		0	0	0	0	0	0	0	0		0	0	0	0	0	only one	#VALUE!	#VALUE!	#VALUE!	#VALUE!			0
P19404	2923.4	3327.4	3161.5	3275.7	3065.8	2762.1	2314.9	2894.6		1603.4	1103.1	1229.8	1173.7	994.85	1189.7	1201.7	1004.1		2814.7	2822.3	2584.7	2720.9	3058.5	3006.2	2421.8	2727.5		2577.8	2223.4	1694	1946.7	1992.4	2066.8	2147.3	2084.1		2604.75	1102.9	2818.5	2400.6	4	2818.5	1.08206	2.55554	1	1.17408			3163.3
P19474	0	0	0	0	0	0	0	0		0	0	0	0	0	0	0	0		0	0	0	0	0	0	0	0		0	0	0	0	0	0	0	0		0	0	0	0	0	only one	#VALUE!	#VALUE!	#VALUE!	#VALUE!			0
P19484	0	0	0	0	0	0	0	0		0	0	0	0	0	0	0	0		0	0	0	0	0	0	0	0		0	0	0	0	0	0	0	0		0	0	0	0	0	only one	#VALUE!	#VALUE!	#VALUE!	#VALUE!			0
P19525	3729.5	4672.8	3803.9	4326	3516.3	4084.5	3943	3922.5		4945.6	3694.2	3939.9	3569.9	3348.1	3539.2	3831.9	4306.4		2371.9	2548.4	2132	2294.1	2154	2252.2	2165.7	1957.1		970.98	841.5	760.6	843.62	1032	1003.3	1025.9	950.35		3932.75	4069.15	2460.15	906.24	4	4069.15	1.03468	1	1.65403	4.49015			3858.85
P19623	0	0	0	0	0	0	0	0		0	0	0	0	0	0	0	0		0	0	0	0	0	0	0	0		0	0	0	0	0	0	0	0		0	0	0	0	0	only one	#VALUE!	#VALUE!	#VALUE!	#VALUE!			0
P19634	0	0	0	0	0	0	0	0		0	0	0	0	0	0	0	0		0	0	0	0	0	0	0	0		0	0	0	0	0	0	0	0		0	0	0	0	0	only one	#VALUE!	#VALUE!	#VALUE!	#VALUE!			0
P19784	0	0	0	0	0	0	0	0		0	0	0	0	0	0	0	0		0	0	0	0	0	0	0	0		1246.2	1267.3	1044.3	986.84	1120.2	1171	1091.6	1171.9		0	0	0	1256.75	1	only one	#VALUE!	#VALUE!	#VALUE!	#VALUE!			0
P19801	5306.4	5082.5	4518.8	4689.9	4687.7	5233.4	3824.6	4727.2		0	0	0	0	0	0	0	0		4433.7	4710.5	4293.4	4845.7	4808.6	4891.1	4796	5464.2		770.43	797.99	685.95	693.05	861.15	893.75	745.56	859.7		4275.9	0	4572.1	784.21	3	4572.1	1.06927	#DIV/0!	1	5.8302			5673.98
P19838	0	0	0	0	0	0	0	0		0	0	0	0	0	0	0	0		3519.1	3167.8	3137.6	3278.8	3360.4	3766.2	3442.2	3388.7		0	0	0	0	0	0	0	0		0	0	3343.45	0	1	only one	#VALUE!	#VALUE!	#VALUE!	#VALUE!			0
P20020;Q16720;Q01814	0	0	0	0	0	0	0	0		0	0	0	0	0	0	0	0		0	0	0	0	0	0	0	0		0	0	0	0	0	0	0	0		0	0	0	0	0	only one	#VALUE!	#VALUE!	#VALUE!	#VALUE!			0
P20042	31216	39385	34241	35981	36034	36494	30691	34286		47620	40949	37303	36030	38630	37264	33187	35910		27962	28363	29008	27661	30386	29077	28159	28993		33598	34052	27934	27898	29310	31101	28041	33942		32488.5	34548.5	28162.5	33825	4	34548.5	1.06341	1	1.22676	1.02139			33195.3
P20061	0	0	0	0	0	0	0	0		0	0	0	0	0	0	0	0		0	0	0	0	0	0	0	0		0	0	0	0	0	0	0	0		0	0	0	0	0	only one	#VALUE!	#VALUE!	#VALUE!	#VALUE!			0
P20073	11037	14288	13037	13079	11617	13573	12403	12917		5275.9	4725	3897.2	4247.8	4042.1	4152.8	3695.3	4194.4		1859.7	1890.2	2083.4	2127.5	2537.4	2763.6	2249.9	2465.7		3838.2	3812.9	3453.3	4290.3	3703.6	4256.4	3803.8	3719.3		12660	3944.85	1874.95	3825.55	4	12660	1	3.20925	6.75218	3.30933			11037
P20290;Q96K17	13215	16271	11929	15174	12511	12847	10969	13279		14179	10228	9176.5	10565	9227.3	8193.6	7911.6	9442.6		5397.8	5303.4	4545.3	4787.7	5099.3	5700.6	5371.1	5742.5		23238	22280	14911	18126	18797	17724	18537	20934		12124	8677.1	5350.6	22759	4	22759	1.87719	2.62288	4.25354	1			24807
P20309	0	0	0	0	0	0	0	0		0	0	0	0	0	0	0	0		0	0	0	0	0	0	0	0		0	0	0	0	0	0	0	0		0	0	0	0	0	only one	#VALUE!	#VALUE!	#VALUE!	#VALUE!			0
P61018;P20338	0	0	0	0	0	0	0	0		0	0	0	0	0	0	0	0		0	0	0	0	0	0	0	0		0	0	0	0	0	0	0	0		0	0	0	0	0	only one	#VALUE!	#VALUE!	#VALUE!	#VALUE!			0
P20339	0	0	0	0	0	0	0	0		0	0	0	0	0	0	0	0		0	0	0	0	0	0	0	0		462.83	683.56	763	581.95	554.59	682.17	617.57	586.35		0	0	0	573.195	1	only one	#VALUE!	#VALUE!	#VALUE!	#VALUE!			0
P20340;Q9NRW1	6410.2	7028.5	5984	6970.8	7080.7	6588.7	5932.1	7231.8		14699	12326	8628.3	10099	12665	11769	7212.6	7414.2		8024.8	8414.5	7326.7	8295.8	7898.2	8510	8447.5	9533.6		11348	11627	9187	10794	9937.2	10160	9770.5	12155		6581.95	7313.4	8219.65	11487.5	4	11487.5	1.7453	1.57075	1.39757	1			11187.7
P20618	808.42	1120.7	682.74	1134.9	941.49	925.88	848.38	999.07		5854.8	4666.7	5824.4	4749.5	3729	4201	5094.5	5363.5		368.62	257.81	261.03	310.17	495.08	491.37	440.29	409.78		6639.4	6645.9	4749.9	5682.9	5204.8	5330.8	5749.2	6624.8		923.725	5229	313.215	6642.65	4	6642.65	7.19116	1.27035	21.208	1			5813.47
P20645	4143.5	4986.3	4485	4827.8	4573.6	5046.1	4293.8	5052.6		10700	8886.4	9728.2	8381.9	8764.2	9204.5	8775.3	9252.6		5654.3	5264.2	5627.8	6419.8	6060.5	6593.3	5877.8	6492.4		5968.7	5645.1	4801.2	5728.7	5811.7	5778.8	5997.1	6252.6		4673.2	9013.95	5459.25	5806.9	4	9013.95	1.92886	1	1.65113	1.55228			7992.23
P20674	2269.9	2104.9	2078.6	2149	2080.2	2023.9	1895.9	2007.8		85205	64041	82821	74808	66322	69040	60446	67226		16470	16972	19242	17601	14966	18372	13133	17796		45705	44626	36946	39866	32045	41267	35046	41034		1951.85	63836	16721	45165.5	4	63836	32.7054	1	3.81771	1.41338			74237.9
P20700	31063	30986	34254	28833	25279	27342	25936	28479		57106	51152	54317	43498	41236	40299	40398	46634		33207	32501	34729	34366	33968	39716	32124	34218		40784	40947	32603	36515	33705	37443	33558	38375		27207.5	43516	32854	40865.5	4	43516	1.59941	1	1.32453	1.06486			49682.5
P20711	0	0	0	0	0	0	0	0		0	0	0	0	0	0	0	0		0	0	0	0	0	0	0	0		0	0	0	0	0	0	0	0		0	0	0	0	0	only one	#VALUE!	#VALUE!	#VALUE!	#VALUE!			0
P20810	2585.9	2728.4	2604	2902.7	3084.1	2974.5	2645.5	2515.6		0	0	0	0	0	0	0	0		6500.1	6685.5	6348.5	6911.3	7439.8	8386.8	6860.1	6669.4		5825.9	6274.2	5970.7	5295.3	5333.4	6462	6054.5	6303.3		2580.55	0	6592.8	6050.05	3	6592.8	2.5548	#DIV/0!	1	1.08971			6606.47
P20823	0	0	0	0	0	0	0	0		0	0	0	0	0	0	0	0		0	0	0	0	0	0	0	0		0	0	0	0	0	0	0	0		0	0	0	0	0	only one	#VALUE!	#VALUE!	#VALUE!	#VALUE!			0
P20839	5649.4	4813.6	3928.2	4167.7	4090.5	4175.5	3877	3665.1		0	0	0	0	0	0	0	0		0	0	0	0	0	0	0	0		0	0	0	0	0	0	0	0		3771.05	0	0	0	1	only one	#VALUE!	#VALUE!	#VALUE!	#VALUE!			5649.4
P20929	0	0	0	0	0	0	0	0		0	0	0	0	0	0	0	0		0	0	0	0	0	0	0	0		0	0	0	0	0	0	0	0		0	0	0	0	0	only one	#VALUE!	#VALUE!	#VALUE!	#VALUE!			0
P20933	0	0	0	0	0	0	0	0		0	0	0	0	0	0	0	0		0	0	0	0	0	0	0	0		0	0	0	0	0	0	0	0		0	0	0	0	0	only one	#VALUE!	#VALUE!	#VALUE!	#VALUE!			0
P20936	0	0	0	0	0	0	0	0		0	0	0	0	0	0	0	0		0	0	0	0	0	0	0	0		0	0	0	0	0	0	0	0		0	0	0	0	0	only one	#VALUE!	#VALUE!	#VALUE!	#VALUE!			0
P20962	4739.2	5272.3	4514.6	5244.7	4590.3	4941.4	3485.8	4081		16620	11323	13122	12162	10451	10541	9207.1	10125		8112.8	8228.9	8401.8	8122	9609.4	10765	9355.4	10090		6120.4	6561.8	5177.3	5733.2	5564.9	7526.4	6139.1	5940.6		3783.4	9666.05	8170.85	6341.1	4	9666.05	2.55486	1	1.18299	1.52435			12108
P21127	0	0	0	0	0	0	0	0		0	0	0	0	0	0	0	0		0	0	0	0	0	0	0	0		3381.9	3528	3308.1	3096.2	3109.6	3189.5	3244.6	3516.9		0	0	0	3454.95	1	only one	#VALUE!	#VALUE!	#VALUE!	#VALUE!			0
P21281	4551.8	4288.2	4394.9	4041.6	3907.2	4219.3	4438.9	4329.9		3675	3023.3	3244.3	2647.3	2381.2	2207.3	3063.8	3570.7		1991.1	2053.3	1592.5	1860.3	1616	1893.6	1853	1776.1		3040.4	3383.7	2818.1	3099.5	2753.7	2969.8	2779	3358.3		4384.4	3317.25	2022.2	3212.05	4	4384.4	1	1.3217	2.16813	1.36498			4551.8
P21283	0	0	0	0	0	0	0	0		0	0	0	0	0	0	0	0		0	0	0	0	0	0	0	0		0	0	0	0	0	0	0	0		0	0	0	0	0	only one	#VALUE!	#VALUE!	#VALUE!	#VALUE!			0
P21291	0	0	0	0	0	0	0	0		0	0	0	0	0	0	0	0		0	0	0	0	0	0	0	0		0	0	0	0	0	0	0	0		0	0	0	0	0	only one	#VALUE!	#VALUE!	#VALUE!	#VALUE!			0
P21333	198230	244090	209700	223040	205830	217730	189830	210490		512400	434750	406450	395990	385630	383510	361130	409790		274830	259610	288170	276710	286200	266430	274620	284930		401160	396860	334240	354760	322650	317100	318230	396450		200160	385460	267220	399010	4	399010	1.99346	1.03515	1.49319	1			395163
P21359	0	0	0	0	0	0	0	0		0	0	0	0	0	0	0	0		0	0	0	0	0	0	0	0		0	0	0	0	0	0	0	0		0	0	0	0	0	only one	#VALUE!	#VALUE!	#VALUE!	#VALUE!			0
P21397	3794.5	4845.5	5032.7	4207.1	4382.6	4791.1	4040.9	4469.3		1282.4	829.26	1057.7	859.72	901.8	775.51	900.03	1040.7		0	0	0	0	0	0	0	0		0	0	0	0	0	0	0	0		4255.1	970.365	0	0	2	4255.1	1	4.38505	#DIV/0!	#DIV/0!			3794.5
P21399	18259	22366	19797	20784	19205	19959	18294	19951		52656	42871	40828	40264	40997	40088	34659	39446		15692	14488	16569	15334	16098	17681	16642	17979		27007	26422	23960	26351	25457	26846	26144	27722		19122.5	37052.5	15090	26714.5	4	37052.5	1.93764	1	2.45543	1.38698			35379.3
Q8IZX4;P21675	0	0	0	0	0	0	0	0		0	0	0	0	0	0	0	0		0	0	0	0	0	0	0	0		0	0	0	0	0	0	0	0		0	0	0	0	0	only one	#VALUE!	#VALUE!	#VALUE!	#VALUE!			0
P21796	73301	98992	97873	90324	82667	93375	76418	86434		215340	173510	216880	170860	143970	158120	158270	177680		74707	71555	64477	66631	62107	75458	73042	71540		69536	69506	47592	50744	50318	54267	46901	62051		81426	167975	73131	69521	4	167975	2.06292	1	2.29691	2.41618			151214
P21860	0	0	0	0	0	0	0	0		0	0	0	0	0	0	0	0		0	0	0	0	0	0	0	0		0	0	0	0	0	0	0	0		0	0	0	0	0	only one	#VALUE!	#VALUE!	#VALUE!	#VALUE!			0
P21912	11435	13677	12517	12335	10239	11466	10349	10896		22200	17824	20222	17966	13603	15669	16802	18924		9181.2	8358.1	7881	8059.7	7366.7	8989.7	9959.3	8547.3		7241.6	7840	5387.7	6519.5	5644	6117.4	5767.3	6180.7		10622.5	17863	8769.65	7540.8	4	17863	1.68162	1	2.03691	2.36885			19229.3
P21926	38341	46256	38394	40735	40701	38114	32921	36542		41346	38366	29323	32042	27308	27483	20401	23282		59444	57951	50281	58638	53501	62782	58558	61959		40239	41112	32252	37339	37773	44095	37205	39243		34731.5	21841.5	58697.5	40675.5	4	58697.5	1.69004	2.68743	1	1.44307			64797.7
P21953	2171.8	2724.3	2859.3	2495.6	2292.9	2628.7	2510.8	2494.9		5117.6	4639.7	4605.8	4029.7	4130.9	3880	4034.3	4326		1926.3	1958.6	1868	1451.3	1482.6	1713.9	2128.9	1658.6		4582	4289.9	3200.3	3323.3	3546.7	4111.9	3215	4199.2		2502.85	4180.15	1942.45	4435.95	4	4435.95	1.77236	1.06119	2.28369	1			3849.21
P21964	18196	17765	18847	18300	16821	17870	15924	16912		48540	38678	38380	33287	32538	33671	31606	32983		15082	14265	14602	13869	14822	14570	14592	15360		21503	21620	18116	20192	18192	20252	18564	19738		16418	32294.5	14673.5	21561.5	4	32294.5	1.96702	1	2.20087	1.49779			35791.9
P22033	744.2	796.31	914.16	634.9	581.19	589.08	634.87	730.4		1164.1	1106.1	1245.3	1060.9	1046.3	1029.2	844.8	1131.7		723.94	788.14	760.69	643.44	677.32	684.75	704.66	826.9		767.34	657.67	667.23	644.12	590.86	686.92	510.13	530.52		682.635	988.25	756.04	712.505	4	988.25	1.4477	1	1.30714	1.38701			1077.38
P22059	950.49	1293.2	1098.5	1075.8	992.69	1027.4	1055.9	926.15		11868	10071	7974.2	9265.7	8285.6	7757.8	7142.2	7501.9		0	0	0	0	0	0	0	0		5445.8	5101	4709.4	5330.2	4579.6	5417.4	4898.5	5676.5		991.025	7322.05	0	5273.4	3	7322.05	7.38836	1	#DIV/0!	1.38849			7022.56
P22061	2791	4572.8	3901.2	4376.7	3547.2	4054.3	3235.3	3865.3		0	0	0	0	0	0	0	0		0	0	0	0	0	0	0	0		0	0	0	0	0	0	0	0		3550.3	0	0	0	1	only one	#VALUE!	#VALUE!	#VALUE!	#VALUE!			2791
P22087	49928	57793	58632	53837	46620	50705	46561	49925		135080	117740	130280	110890	104680	100160	99763	113520		72668	68258	73552	69761	63920	71802	67049	69700		66927	65767	56918	62148	51349	55058	53359	61899		48243	106642	70463	66347	4	106642	2.21051	1	1.51344	1.60733			110366
P22102	73485	92890	73184	85648	78635	79015	69553	77225		138690	114890	98784	106780	105010	96022	100300	109370		68761	64770	63095	65006	65915	56796	69519	65259		79018	77449	65878	69807	66051	59005	66388	78929		73389	104835	66765.5	78233.5	4	104835	1.42848	1	1.5702	1.34003			104972
P22234	50703	61306	46830	55630	50265	50179	45432	50181		82166	67663	59177	63207	55089	53100	52546	58491		39162	38246	37225	41337	40503	39155	41279	42963		52870	50804	41982	47153	44876	44387	47285	53677		47806.5	55518.5	38704	51837	4	55518.5	1.16132	1	1.43444	1.07102			58882.3
P22307	16199	18951	16691	17880	15934	17652	14287	15936		34133	28811	26531	24950	25728	26384	23105	25088		19607	18425	20487	21731	19958	20114	19532	20773		11866	11707	10068	10388	10154	10491	10272	12384		15111.5	24096.5	19016	11786.5	4	24096.5	1.59458	1	1.26717	2.04442			25830.6
P22314	136700	155540	137200	148950	135320	140200	127140	134350		275030	213970	235050	211460	189420	200440	192000	217800		146360	138060	138030	146840	134870	142810	152360	156710		119940	117970	87982	101490	96166	97970	93248	113020		130745	204900	142210	118955	4	204900	1.56717	1	1.44083	1.7225			214233
P22392;O60361	121970	165080	118270	155870	134690	138730	109320	123900		305280	248040	241630	239970	192790	208810	203320	232360		159060	154490	134690	148080	140360	130840	172570	166000		93725	93094	60298	75364	77657	73498	72762	94552		116610	217840	156775	93409.5	4	217840	1.86811	1	1.38951	2.3321			227853
P22415;Q15853	0	0	0	0	0	0	0	0		0	0	0	0	0	0	0	0		0	0	0	0	0	0	0	0		0	0	0	0	0	0	0	0		0	0	0	0	0	only one	#VALUE!	#VALUE!	#VALUE!	#VALUE!			0
P22570	6387.1	7326.8	7481.5	6128.1	6106.5	6422	5715	6482.3		9148.8	8689.3	8962.5	7345.6	7758.5	8025	7180.2	7732.5		3813.5	3289.4	4305.4	3964.9	4153.4	4584.4	3574.3	3925.5		3340	3586.4	2931.8	3494.1	3017	3677.1	3336.4	3343.5		6098.65	7456.35	3551.45	3463.2	4	7456.35	1.22262	1	2.09952	2.15302			7809.02
P22626	163100	200110	208060	190330	173430	182740	166390	184320		292820	236100	328100	231260	202260	200400	260030	289690		198320	188910	172770	170880	174550	186870	180280	169680		144160	144870	121070	129570	117410	135730	122490	137620		175355	274860	193615	144515	4	274860	1.56745	1	1.41962	1.90195			255651
P22670	0	0	0	0	0	0	0	0		0	0	0	0	0	0	0	0		0	0	0	0	0	0	0	0		0	0	0	0	0	0	0	0		0	0	0	0	0	only one	#VALUE!	#VALUE!	#VALUE!	#VALUE!			0
P22695	58979	67373	71476	61612	53198	56923	51668	59810		148120	130290	136860	119850	116400	112390	102310	116250		83005	81335	89900	88919	89171	103590	78534	86093		77429	77240	68752	73942	63133	79049	68822	73924		55739	109280	82170	77334.5	4	109280	1.96057	1	1.32993	1.41308			115632
P23193	11779	13500	12334	13537	11216	12684	10796	12633		30394	25434	23627	24231	21176	19791	21006	22946		9591.1	9998.7	10085	10741	11429	12752	11054	12198		11816	12193	10960	12485	12503	12996	12405	12860		11714.5	21976	9794.9	12004.5	4	21976	1.87597	1	2.24362	1.83065			22097
P23229	58610	67588	61940	64029	56415	58900	53366	57490		82066	68643	67553	61462	59488	59815	55604	61819		53745	49525	49601	51360	53224	52906	53130	53264		58680	59784	50203	54887	47970	52961	51578	60502		55428	58711.5	51635	59232	4	59232	1.06863	1.00887	1.14713	1			62632.4
P23246	40686	45412	44697	39722	39963	42395	36050	40753		166880	138570	157860	129210	124220	125490	119750	129950		86161	81928	85426	84451	85810	96389	84106	85774		66874	64332	54945	58190	54241	62706	56160	67171		38401.5	124850	84044.5	65603	4	124850	3.25118	1	1.48552	1.90311			132277
P23258;Q9NRH3	0	0	0	0	0	0	0	0		0	0	0	0	0	0	0	0		0	0	0	0	0	0	0	0		527.91	500.78	441.18	416.19	554.76	462.38	395.19	578.85		0	0	0	514.345	1	only one	#VALUE!	#VALUE!	#VALUE!	#VALUE!			0
P23284	70333	79626	56877	73360	68645	71211	55073	60687		179420	149340	118650	132540	120950	123260	102360	115130		115030	110020	100350	107790	107170	99732	121280	119940		96111	97611	68125	79806	80494	73714	73727	99667		57880	108745	112525	96861	4	112525	1.94411	1.03476	1	1.16172			136735
P23368	6725.9	7190.1	7357.7	6977.1	6262.8	7330.4	6277.6	6668		3835.2	2701.1	3467.3	3167.4	2447.5	3035.8	3148.7	3100.5		343.59	401.89	301.52	320.61	309.41	347.98	485.32	410.7		1954.3	2378.2	1327.3	1398.7	1255.4	1592.6	1790.6	1709.1		6472.8	3124.6	372.74	2166.25	4	6472.8	1	2.07156	17.3655	2.98802			6725.9
P23381	22035	23703	16744	20777	18991	20964	17439	19784		34129	27431	21324	24496	25862	26705	23088	24885		14583	14046	17062	15667	15097	13978	13329	16800		30005	29876	31024	30248	28194	23894	27856	28518		18611.5	23986.5	14314.5	29940.5	4	29940.5	1.60871	1.24822	2.09162	1			35447.9
P23396	102700	137920	124830	136170	116990	118680	108210	118770		297780	254160	265730	243270	220140	206470	231160	260980		143370	134690	140450	141820	143600	135870	140760	148290		72602	72753	64792	71865	64751	62292	64136	68248		113490	246070	139030	72677.5	4	246070	2.16821	1	1.76991	3.38578			222675
P23409	0	0	0	0	0	0	0	0		0	0	0	0	0	0	0	0		0	0	0	0	0	0	0	0		0	0	0	0	0	0	0	0		0	0	0	0	0	only one	#VALUE!	#VALUE!	#VALUE!	#VALUE!			0
P23434	0	0	0	0	0	0	0	0		0	0	0	0	0	0	0	0		0	0	0	0	0	0	0	0		0	0	0	0	0	0	0	0		0	0	0	0	0	only one	#VALUE!	#VALUE!	#VALUE!	#VALUE!			0
P23497	0	0	0	0	0	0	0	0		0	0	0	0	0	0	0	0		0	0	0	0	0	0	0	0		0	0	0	0	0	0	0	0		0	0	0	0	0	only one	#VALUE!	#VALUE!	#VALUE!	#VALUE!			0
P23510	1123.1	1301.4	1622	1799.1	2766.7	3318	2331.8	1574		2614.5	2669	3242.8	3575	5687.4	6775.4	4629.4	3803.3		1743.8	1301.8	2632.2	2616.9	4706.7	6327.3	3402	2911.8		2283.4	2240	2409.6	3333.2	4576.2	6483.9	5370.9	3177		1952.9	4216.35	1522.8	2261.7	4	4216.35	2.15902	1	2.76881	1.86424			2424.8
P23526	229620	291880	203120	272980	236460	236710	189460	209250		518190	376550	360290	398700	309920	332470	309990	349240		298240	286290	267830	276470	263720	248410	327840	336150		299170	305360	200750	250880	232880	216440	238560	284600		199355	329615	292265	302265	4	329615	1.65341	1	1.12779	1.09048			379655
P23528;Q9Y281	135770	200820	175130	179880	153270	154920	142290	161800		249580	217030	226770	192460	163040	156040	176040	201560		138970	131580	123280	120810	113400	113220	126310	119710		127350	124670	88941	96637	77680	81364	81663	118580		152045	188800	135275	126010	4	188800	1.24174	1	1.39568	1.49829			168591
P23588	2205.6	2559.5	2117.5	2820.3	2646.1	2879.3	2524.4	2703.4		39698	33434	30165	31296	30305	26767	26282	29934		38300	35028	39248	42338	40808	36620	38663	41909		10686	10345	10017	10377	10515	10790	9835.2	11420		2613.9	28108	36664	10515.5	4	36664	14.0266	1.3044	1	3.48666			30937
P23610	0	0	0	0	0	0	0	0		0	0	0	0	0	0	0	0		0	0	0	0	0	0	0	0		0	0	0	0	0	0	0	0		0	0	0	0	0	only one	#VALUE!	#VALUE!	#VALUE!	#VALUE!			0
P23634	2288.1	2295.8	2490	2318.3	1894.6	2011	2074	2241.6		0	0	0	0	0	0	0	0		2395.3	2380.1	2394.9	2332.5	2310.6	2713.7	2367.3	2361.7		2257	2090.2	2008.4	2296.2	1836	2184.9	2160.8	2353.9		2157.8	0	2387.7	2173.6	3	2387.7	1.10654	#DIV/0!	1	1.0985			2531.88
P23786	212.63	210.58	195.38	133.02	201.81	107.97	66.22	166.89		3112.5	2594.1	3196.9	2601.1	2232.4	2519.7	2426.9	2024.1		0	0	0	0	0	0	0	0		1594.7	1271.2	1001.2	1044.8	1058.7	1167	1320.1	1181		116.555	2225.5	0	1432.95	3	2225.5	19.094	1	#DIV/0!	1.55309			4059.96
P23919	9626.9	10544	9905.2	9893.1	9511.5	10129	8570.5	8520.3		0	0	0	0	0	0	0	0		9055.3	9270.5	9554.1	9793.5	9165.1	10254	9117.2	10494		0	0	0	0	0	0	0	0		8545.4	0	9162.9	0	2	9162.9	1.07226	#DIV/0!	1	#DIV/0!			10322.6
P23921	8677.2	11730	8033.6	10078	8588.5	7297.7	8231.8	8542.4		14919	12417	9321.1	10927	11122	8699.8	9496	10947		15339	14769	12587	17208	16060	14044	16960	18270		10777	11008	7689.5	11983	11103	9025.2	10612	11893		8387.1	10221.5	15054	10892.5	4	15054	1.7949	1.47278	1	1.38205			15574.7
P24043	0	0	0	0	0	0	0	0		0	0	0	0	0	0	0	0		0	0	0	0	0	0	0	0		0	0	0	0	0	0	0	0		0	0	0	0	0	only one	#VALUE!	#VALUE!	#VALUE!	#VALUE!			0
P24534	72169	101430	79943	92217	77977	80530	73837	81537		197000	171510	165730	157170	141330	130820	142740	161250		150450	142300	141610	151470	140980	127030	136990	137020		96797	97359	65550	74933	68697	66058	64425	95607		77687	151995	146375	97078	4	151995	1.9565	1	1.03839	1.5657			141199
P24539	12988	15284	16670	14072	13809	14316	11978	12996		24485	22314	28784	20998	19697	18453	20506	22823		21983	21837	25095	24522	26490	31333	21130	22514		25808	25205	20597	22385	21803	26509	22665	25015		12487	21664.5	21910	25506.5	4	25506.5	2.04264	1.17734	1.16415	1			26529.9
P24666	8944	10015	9135	8916.8	8008	8579.9	7936.9	8758.8		18013	16209	13345	13599	15007	13118	11170	12996		5061.8	4761.5	4113.4	4228.5	4313.9	4788.9	4615.3	4732.1		20963	21969	15921	17300	17375	17921	18181	21845		8347.85	12083	4911.65	21466	4	21466	2.57144	1.77655	4.37043	1			22999
P24752	2489.7	2885.4	2908.8	2553	3334.8	2905.8	2227.5	2484.4		12617	8948	9522.4	10334	10360	10939	9486.3	9747.9		6423.1	5920.5	6039.2	5757.3	6925.3	6911	7309.3	6937.8		6142.5	6382.5	4033.5	4984	4597.9	5308.6	4888.8	6003.2		2355.95	9617.1	6171.8	6262.5	4	9617.1	4.08205	1	1.55823	1.53566			10163.1
P24928	610.51	652.62	598.48	582.94	612.84	456.29	556.47	560.73		1145.1	1044.1	1149.1	686.3	751.7	902.84	1077.9	971.17		0	0	0	0	0	0	0	0		2570	2750.2	2438.5	2479.5	1935.1	2274.8	2230.2	2494.5		558.6	1024.54	0	2660.1	3	2660.1	4.76208	2.5964	#DIV/0!	1			2907.3
P25098	0	0	0	0	0	0	0	0		4693.7	4217.6	3685.5	4054.8	3914.9	3920.3	3835.9	3976.2		0	0	0	0	0	0	0	0		0	0	0	0	0	0	0	0		0	3906.05	0	0	1	only one	#VALUE!	#VALUE!	#VALUE!	#VALUE!			0
P25205	14875	17822	13787	16776	14898	15203	15040	15563		51419	44530	37506	40423	38723	33579	36213	41160		43387	39191	39690	46284	44198	40120	42805	45115		44435	46896	35484	43196	37487	35266	38138	44699		15301.5	38686.5	41289	45665.5	4	45665.5	2.98438	1.1804	1.106	1			44392.7
P25208	0	0	0	0	0	0	0	0		0	0	0	0	0	0	0	0		0	0	0	0	0	0	0	0		0	0	0	0	0	0	0	0		0	0	0	0	0	only one	#VALUE!	#VALUE!	#VALUE!	#VALUE!			0
P25325	3797.2	4195.3	3569.7	3980.9	3348	3456.4	3382	3325.3		26085	20063	19668	18831	18341	19054	18295	18007		5111	5713.7	7005.5	6749.1	6583.2	7016.6	6234.2	6769.9		6308.3	7147.5	6395.6	6763.3	5842	6425.9	5775.5	6314.7		3353.65	18151	5412.35	6727.9	4	18151	5.41231	1	3.35363	2.69787			20551.6
P25391	0	0	0	0	0	0	0	0		0	0	0	0	0	0	0	0		0	0	0	0	0	0	0	0		0	0	0	0	0	0	0	0		0	0	0	0	0	only one	#VALUE!	#VALUE!	#VALUE!	#VALUE!			0
P25398	76305	76483	64064	69392	62403	64672	57297	65103		176910	150920	135210	134210	128470	128580	124090	139010		94467	88613	81304	77904	84368	79165	88491	82821		66303	67925	49550	55555	52142	50379	48877	62479		61200	131550	91540	67114	4	131550	2.14951	1	1.43708	1.9601			164018
P25440	0	0	0	0	0	0	0	0		0	0	0	0	0	0	0	0		0	0	0	0	0	0	0	0		0	0	0	0	0	0	0	0		0	0	0	0	0	only one	#VALUE!	#VALUE!	#VALUE!	#VALUE!			0
P25490	0	0	0	0	0	0	0	0		0	0	0	0	0	0	0	0		0	0	0	0	0	0	0	0		0	0	0	0	0	0	0	0		0	0	0	0	0	only one	#VALUE!	#VALUE!	#VALUE!	#VALUE!			0
P25685;Q9UDY4	36047	44855	39981	39139	34512	35393	33256	37826		44794	38947	39599	32667	32932	32504	31045	35287		26449	24708	25707	24951	24709	26065	26241	26532		23023	25527	18747	20541	19831	20346	19946	23975		35541	33166	25578.5	24275	4	35541	1	1.07161	1.38949	1.4641			36047
P25705	173070	200700	212210	181210	164060	177950	160900	179420		241460	208360	231820	189660	190900	182590	175430	202010		204700	192750	207080	198400	197040	232450	196550	202240		224550	228440	191170	197600	174990	206010	176660	210040		170160	188720	198725	226495	4	226495	1.33107	1.20016	1.13974	1			230368
P25774	0	0	0	0	0	0	0	0		25276	18031	20776	19269	16982	17173	15197	17359		0	0	0	0	0	0	0	0		16891	16748	12637	15748	14474	16446	15333	15798		0	16278	0	16819.5	2	16819.5	#DIV/0!	1.03327	#DIV/0!	1			0
P25786	14708	13912	12338	12606	12043	12499	10993	12423		43340	37554	29980	31365	33916	33152	24884	27020		15389	13551	17306	18940	19405	18689	16186	20300		13911	14041	14719	15498	15341	15202	15392	14067		11708	25952	14470	13976	4	25952	2.2166	1	1.7935	1.8569			32601.8
P25787	8671.3	9190.6	8276.2	8531.4	8438.3	7949.1	8037.4	7962.3		23195	18794	19119	17821	16879	17425	15684	16910		16834	16908	16236	16915	17302	18242	16548	18649		10061	11000	9151.5	10406	9797.5	10759	10086	9981.9		7999.85	16297	16871	10530.5	4	16871	2.10891	1.03522	1	1.60211			18287
P25788	17161	22826	18773	19697	16595	16805	14435	17758		80325	70462	69678	64841	52408	52078	54940	63349		43589	41088	39942	43024	41981	39892	40395	42503		33952	33153	28929	31091	28423	30180	29185	33103		16096.5	59144.5	42338.5	33552.5	4	59144.5	3.67437	1	1.39694	1.76274			63055.9
P25789	51547	59674	48888	53173	49548	52961	44377	50000		72413	60823	55835	56132	51360	52380	48673	55000		46406	42606	41073	44564	44370	46663	44606	47619		47441	44972	34580	38861	39549	38237	36771	45618		47188.5	51836.5	44506	46206.5	4	51836.5	1.0985	1	1.16471	1.12184			56624.3
P25815	2457.3	3718.1	3590.1	3720.9	2777.4	3923.2	3105.5	3673.6		39114	31886	36216	35402	25722	29160	30787	35246		6988	6464	11017	8580.2	6886.2	6720.1	6398.3	9826.1		28071	26921	19142	20396	17392	17653	16555	24959		3389.55	33016.5	6726	27496	4	33016.5	9.74067	1	4.90879	1.20077			23935.8
P26045	0	0	0	0	0	0	0	0		0	0	0	0	0	0	0	0		0	0	0	0	0	0	0	0		0	0	0	0	0	0	0	0		0	0	0	0	0	only one	#VALUE!	#VALUE!	#VALUE!	#VALUE!			0
P26196	4003.8	4268.5	4075.1	3990.8	3658.6	3594	3611.3	4021.7		22330	19072	18150	16841	17928	16849	16679	17549		4887.5	4878.5	4719.3	5168.5	4617.8	5420.3	5104.7	5954.8		9780.7	10108	8246	9177.3	8172	8779.9	9159.4	10012		3816.5	17114	4883	9944.35	4	17114	4.48421	1	3.50481	1.72098			17953.9
P26358	0	0	0	0	0	0	0	0		9376.5	8269.7	6110.4	6627.1	7939.6	6924.8	5763.3	6746.5		4309.7	4352.1	4731.7	5210.9	5297.1	4719.4	4072.9	5461.4		0	0	0	0	0	0	0	0		0	6254.9	4330.9	0	2	6254.9	#DIV/0!	1	1.44425	#DIV/0!			0
P26368	24350	34485	33865	32067	30400	30146	29044	32178		59394	52845	61124	46370	45076	41661	46984	51767		35761	33960	31934	31007	32842	35837	33500	33203		28882	28735	20474	23606	22288	24674	20518	27861		30611	49375.5	34860.5	28808.5	4	49375.5	1.613	1	1.41637	1.71392			39276.5
P26373	80920	81337	70859	73665	66327	68532	57798	67092		147790	128330	129930	122260	115580	104210	108410	123780		130680	128290	133610	131430	136770	123680	119010	132700		112740	111540	94300	104230	94992	91141	87813	111630		62445	116095	129485	112140	4	129485	2.07358	1.11534	1	1.15467			167794
P26440	6118.5	8371.8	8405.4	8030.3	7591	8132.6	7163.5	7930.8		9149.1	8250.5	11154	8131	6198.7	6912.2	8952.1	9463.5		6511.5	6709	5090.8	4666	4749.1	5256.5	6171.2	5936.8		5788.5	5416.7	3514.8	3706.1	3657.3	3845.5	3285.2	5321.4		7547.15	9207.8	6610.25	5602.6	4	9207.8	1.22004	1	1.39296	1.64349			7464.79
P26447	121390	131530	112150	122070	112600	120260	93869	105160		288100	231000	180410	206840	181820	187660	144120	161110		102040	99761	109320	119210	116600	121840	104920	131600		98072	98851	116460	130090	126830	125410	132530	96971		99514.5	152615	100900	98461.5	4	152615	1.5336	1	1.51253	1.55			186163
P26583	32997	38621	44499	35486	29558	30818	26577	32067		111050	95810	104730	85641	78259	71707	70776	81525		48291	43936	46240	47964	45376	55780	41487	44532		76471	73677	63782	67850	61402	78347	64100	70045		29322	76150.5	46113.5	75074	4	76150.5	2.59704	1	1.65137	1.01434			85694.6
P26599	46601	54744	56764	51687	50530	52686	43509	47108		84369	70403	74067	65644	62272	62156	60914	65576		62440	60171	60462	63832	66725	70904	57424	63180		53728	52227	43456	48265	44256	52834	47747	51723		45308.5	63245	61305.5	52977.5	4	63245	1.39587	1	1.03164	1.19381			65049.2
P26639;A2RTX5	59138	69419	57467	64186	57317	59167	51780	57193		52639	43938	44321	39191	33540	33744	38491	42875		61702	57382	63399	61153	60125	54376	58263	64227		61766	60763	48789	52357	47734	43923	46740	59513		54486.5	40683	59542	61264.5	4	61264.5	1.1244	1.5059	1.02893	1			66494.6
P26640	20729	23682	19771	21727	19706	20890	19303	21462		41523	35548	34232	31911	31389	30704	31301	34717		19194	18646	20147	20989	20080	20275	21026	21125		24524	24546	22092	25000	21208	21065	22259	23740		20382.5	33009	18920	24535	4	33009	1.61948	1	1.74466	1.34538			33570.1
P26641	169170	200210	172780	178160	161910	160880	146890	162430		291150	248560	221610	223920	216340	198450	194650	219570		206250	196140	210490	223360	214950	197730	199040	216920		271810	275220	208180	244150	213490	203300	209000	271840		154660	207110	201195	273515	4	273515	1.76849	1.32063	1.35945	1			299176
P26885	7235.1	7460.9	6868.8	7361.1	6593.2	7032.6	6232.1	6354		0	0	0	0	0	0	0	0		336.51	236.85	42.291	119	124.3	99.419	197.29	377.88		6678.5	6999.3	5923.8	6700.2	5576.9	6059.1	6363	7237.9		6293.05	0	286.68	6838.9	3	6838.9	1.08674	#DIV/0!	23.8555	1			7862.66
P27144	0	0	0	0	0	0	0	0		0	0	0	0	0	0	0	0		0	0	0	0	0	0	0	0		14632	13820	12101	12813	10037	9497.9	9760.1	12500		0	0	0	14226	1	only one	#VALUE!	#VALUE!	#VALUE!	#VALUE!			0
P27338	0	0	0	0	0	0	0	0		0	0	0	0	0	0	0	0		0	0	0	0	0	0	0	0		0	0	0	0	0	0	0	0		0	0	0	0	0	only one	#VALUE!	#VALUE!	#VALUE!	#VALUE!			0
P27348	14041	19956	17434	17403	18403	19001	15388	16013		44911	35827	41324	35785	34926	34735	36036	39711		28115	27057	24917	26197	27933	26951	30940	26997		45090	46184	38400	44098	39928	40617	41172	45672		15700.5	37873.5	27586	45637	4	45637	2.90672	1.20499	1.65435	1			40813.3
P27361	0	0	0	0	0	0	0	0		3966.7	2933.7	3306.1	3320.8	3656.6	3562	3042.7	3253.6		2700.9	2379.2	2871.2	2733.3	2855.8	2796.1	2789.3	2542.6		0	0	0	0	0	0	0	0		0	3148.15	2540.05	0	2	3148.15	#DIV/0!	1	1.2394	#DIV/0!			0
P27448;Q96L34;Q9P0L2	0	0	0	0	0	0	0	0		0	0	0	0	0	0	0	0		0	0	0	0	0	0	0	0		0	0	0	0	0	0	0	0		0	0	0	0	0	only one	#VALUE!	#VALUE!	#VALUE!	#VALUE!			0
P27635;Q96L21	34454	39518	32183	34611	32284	31831	30034	33538		107120	93854	88494	83643	87670	76728	76660	83554		71895	68731	77342	80760	78296	77736	70398	79412		33637	33791	40657	40807	35620	35996	38398	34094		31786	80107	70313	33714	4	80107	2.5202	1	1.13929	2.37608			86830.9
P27694	2458	3174.3	3025.4	2710.2	2485.7	2415.9	2598.3	2264.4		9863	7984.3	8713.2	7995.5	7807.2	7969.1	8064.2	8019.6		5476.4	4709.7	5295.9	4835.4	5636.3	5326.5	5497.3	5068.1		4285.1	4683.1	3489.8	4211	3878.7	4608	4394.7	4752.2		2431.35	8041.9	5093.05	4484.1	4	8041.9	3.30759	1	1.57899	1.79343			8130.05
P27695	25572	34197	31571	33323	30242	32975	26994	31226		131640	110600	127850	104250	89829	93674	97877	107130		60477	59649	51062	49269	50700	59176	62121	56841		64848	64940	46332	50319	49204	53161	48956	64648		29110	102504	60063	64894	4	102504	3.52125	1	1.7066	1.57955			90045.3
P27707	0	0	0	0	0	0	0	0		0	0	0	0	0	0	0	0		0	0	0	0	0	0	0	0		0	0	0	0	0	0	0	0		0	0	0	0	0	only one	#VALUE!	#VALUE!	#VALUE!	#VALUE!			0
P27708	42236	50091	43773	47103	43173	45819	40241	46372		52405	45148	39814	40501	44088	40115	38114	41140		37831	37806	40112	40415	42662	41047	42238	43815		25405	26494	23015	25139	23697	23729	24575	26520		43306.5	39627	37818.5	25949.5	4	43306.5	1	1.09285	1.14511	1.66888			42236
P27797	196690	246250	196400	221400	186260	178790	163820	185110		243630	200090	194730	182700	151440	158930	160540	180730		189480	183430	167140	187410	175250	176530	182090	199350		143820	144800	99877	119680	109020	102360	103830	132880		174465	170635	186455	144310	4	186455	1.06872	1.09271	1	1.29204			210207
P27816	42666	48231	45420	45561	43294	43855	38358	41752		89952	75199	81817	70706	67597	65734	66608	74045		67661	62636	64320	68922	67387	71085	62133	66838		71684	70501	60134	66440	58909	67003	61435	76184		40055	70326.5	65148.5	71092.5	4	71092.5	1.77487	1.01089	1.09124	1			75726.7
P27824;O14967	58749	64125	54243	57626	51681	50198	46640	54026		180010	153340	130140	133520	121350	120070	115530	126660		71777	67493	70473	74475	72444	72404	68346	80596		70126	69414	58279	67969	60639	61107	65000	66469		50333	121095	69635	69770	4	121095	2.40588	1	1.739	1.73563			141343
P28062	6517.4	5523	4904.8	5583.6	4935.8	5520.2	4389.3	4815.7		0	0	0	0	0	0	0	0		6359.1	6319.4	8368.2	8290.1	7176.4	8230.6	6955.6	8647.4		0	0	0	0	0	0	0	0		4602.5	0	6339.25	0	2	6339.25	1.37735	#DIV/0!	1	#DIV/0!			8976.74
P28066	11928	14454	12178	12361	11589	12237	12209	12858		19886	17290	18430	16141	15678	14846	15429	16091		12646	11446	10951	11378	12418	12577	12016	12355		12192	11512	9257.6	11297	10093	10966	10056	11882		12533.5	15760	12046	11852	4	15760	1.25743	1	1.30832	1.32973			14998.6
P28070	10553	12020	10952	10578	10162	10696	9354	10173		11864	10249	10690	9392.7	9428.7	8705.7	7593.4	9203.4		6649.8	7101.1	6951	7915.9	7308.3	8058.7	6963.3	7397.9		8134.4	8460.5	7578.9	7934.3	7384.1	8039.5	7846.8	8341.8		9763.5	8398.4	6875.45	8297.45	4	9763.5	1	1.16254	1.42005	1.17669			10553
P28072	5841.5	6219.1	5494	5477	5670.1	6040.1	5217	5611.8		16093	13814	12871	10943	11084	11947	11293	12089		7655.2	6519.3	6493.2	6812.3	6929.3	7168.5	7422.4	7698.8		6209.3	6604.8	5258.2	6096.3	5994.2	5914.6	5620.7	6258.2		5414.4	11691	7087.25	6407.05	4	11691	2.15924	1	1.64958	1.82471			12613.2
P28074	14252	15843	14744	15283	12917	13435	13158	14823		11351	9762.5	9829.1	9621.3	8389.1	7846.2	8323.9	8589.1		9288.3	8542.1	8664.3	9309.8	8643.7	9373.8	9212.8	9613.3		8968.5	8628.7	7168.8	8141.9	7316.6	7105.8	7417.3	8981.4		13990.5	8456.5	8915.2	8798.6	4	13990.5	1	1.65441	1.56929	1.59008			14252
P28288	1370.1	1479.9	1200.5	1242.3	1221.1	1495.5	1359.7	1360.3		3314.5	2522.5	2875	2765	2707.6	2804.7	2804.1	2603.4		1330.2	1807.4	1345.8	1428.2	1607.9	1549.5	1345.8	1666		1515.1	1495.7	1460.9	1600.7	1459.3	1411.3	1240.6	1304.1		1360	2703.75	1568.8	1505.4	4	2703.75	1.98805	1	1.72345	1.79603			2723.83
P28290	0	0	0	0	0	0	0	0		0	0	0	0	0	0	0	0		0	0	0	0	0	0	0	0		0	0	0	0	0	0	0	0		0	0	0	0	0	only one	#VALUE!	#VALUE!	#VALUE!	#VALUE!			0
P28331	6409.7	6415.2	6370.9	5822.2	5742.8	6746.7	5944.7	6873.1		10068	8682.6	8859.7	7360.5	8371.8	8273.7	6884.4	7668.4		1737	1488.2	1830.1	1597.7	1893.1	2093.6	1693.9	1818		4841.2	4859.1	4315.8	4998.6	4282.7	4796.6	5068.9	4500.1		6408.9	7276.4	1612.6	4850.15	4	7276.4	1.13536	1	4.51222	1.50024			7277.31
P28340	12586	14911	13040	13552	12843	13555	12286	12656		11049	8415.7	6660	7392.6	9064.5	8474.5	6886.4	6796.9		780.48	583.83	601.47	917.32	691.51	671.3	809.36	848.02		13189	11787	10931	12118	12467	10832	11785	12464		12471	6841.65	682.155	12488	4	12488	1.00136	1.82529	18.3067	1			12603.2
P28482	9560.9	8796.1	7951.6	8415.1	8073.9	8624.4	6886.9	8612.5		19691	15593	13320	13895	14316	14514	11017	12814		7749	7731.6	7520.1	8996.8	8717.9	10198	8287.2	10171		10052	9533	9354	10746	10119	10125	10544	10822		7749.7	11915.5	7740.3	9792.5	4	11915.5	1.53754	1	1.53941	1.2168			14700.3
P28698	0	0	0	0	0	0	0	0		0	0	0	0	0	0	0	0		0	0	0	0	0	0	0	0		2271.9	1982.9	1997.9	2337.6	2346.4	2401.1	2403.3	2557.6		0	0	0	2127.4	1	only one	#VALUE!	#VALUE!	#VALUE!	#VALUE!			0
P28702;P19793;P48443	0	0	0	0	0	0	0	0		0	0	0	0	0	0	0	0		0	0	0	0	0	0	0	0		793.22	707.19	631.92	664.05	778.86	803.41	740.07	819.08		0	0	0	750.205	1	only one	#VALUE!	#VALUE!	#VALUE!	#VALUE!			0
P28715	0	0	0	0	0	0	0	0		0	0	0	0	0	0	0	0		0	0	0	0	0	0	0	0		0	0	0	0	0	0	0	0		0	0	0	0	0	only one	#VALUE!	#VALUE!	#VALUE!	#VALUE!			0
P28749	0	0	0	0	0	0	0	0		0	0	0	0	0	0	0	0		0	0	0	0	0	0	0	0		0	0	0	0	0	0	0	0		0	0	0	0	0	only one	#VALUE!	#VALUE!	#VALUE!	#VALUE!			0
P28799	2716.2	5489.3	7344	5879.8	6290.8	6798.2	5579.7	5805.5		5674	5141.3	9598.8	5544.5	5213	5363.3	6597.7	7625.1		8349.9	7522.5	5428.6	4306.6	5813.5	8458.1	7780.9	5255.1		9202	8639.5	4623.2	4748.9	4995.3	8212.6	4470	8960.2		5692.6	7111.4	7936.2	8920.75	4	8920.75	1.56708	1.25443	1.12406	1			4256.5
P28838	23068	27871	22561	25757	24470	24772	21030	22960		63628	52024	48903	47521	44092	47579	40683	45193		36811	35938	36384	37349	36154	38709	40012	42304		26798	28678	23429	25985	26039	27217	27813	28723		21995	42938	36374.5	27738	4	42938	1.95217	1	1.18044	1.54798			45032.7
P29034	7099.3	12313	9215.2	12679	9699.4	9042.9	7888.5	9189.7		23464	18235	16558	18708	11091	12685	13637	16218		11629	10772	9492.7	9395.7	9029.6	7672.1	10827	10145		13895	13459	7809.2	9072.1	8092.7	7489.5	8803.6	13216		8539.1	14927.5	11200.5	13677	4	14927.5	1.74814	1	1.33275	1.09143			12410.5
P29084	0	0	0	0	0	0	0	0		0	0	0	0	0	0	0	0		0	0	0	0	0	0	0	0		403.95	241.02	217.36	281.88	326.92	278.73	272.23	288.94		0	0	0	322.485	1	only one	#VALUE!	#VALUE!	#VALUE!	#VALUE!			0
P29144	21198	25017	22538	22907	20808	21424	19064	21126		46093	37916	33873	32756	34045	32101	31524	34584		28029	25970	26059	25963	26093	24722	27350	26730		20517	20954	17439	18136	17024	16692	17799	19616		20095	33054	26999.5	20735.5	4	33054	1.64489	1	1.22424	1.59408			34868.3
P29218	0	0	0	0	0	0	0	0		0	0	0	0	0	0	0	0		8898.5	8512.2	9202.9	9227	9605.5	9493.2	9138.8	11385		1445.9	1445.7	1556.2	1609.9	1361.4	1584.2	1471	1541.9		0	0	8705.35	1445.8	2	8705.35	#DIV/0!	#DIV/0!	1	6.02113			0
P29317	0	0	0	0	0	0	0	0		0	0	0	0	0	0	0	0		0	0	0	0	0	0	0	0		0	0	0	0	0	0	0	0		0	0	0	0	0	only one	#VALUE!	#VALUE!	#VALUE!	#VALUE!			0
P29323;P54762	2863.7	3165.7	2693.4	2809.2	2332.6	2834.4	2242	2687.3		1371	1008.4	874.32	1128.5	789.4	1022.7	756.21	814.13		448.04	440	542.17	318.28	417.26	486.17	359.32	364.3		0	0	0	0	0	0	0	0		2464.65	785.17	444.02	0	3	2464.65	1	3.139	5.55076	#DIV/0!			2863.7
P29350	0	0	0	0	0	0	0	0		1539.8	1436.5	1286.4	1221	816.37	793.09	1428.1	1443.8		1213	1293.6	679.27	897.6	984.52	680	1459.7	1037.8		0	0	0	0	0	0	0	0		0	1435.95	1253.3	0	2	1435.95	#DIV/0!	1	1.14574	#DIV/0!			0
P29353	0	0	0	0	0	0	0	0		0	0	0	0	0	0	0	0		0	0	0	0	0	0	0	0		0	0	0	0	0	0	0	0		0	0	0	0	0	only one	#VALUE!	#VALUE!	#VALUE!	#VALUE!			0
P29374	0	0	0	0	0	0	0	0		0	0	0	0	0	0	0	0		0	0	0	0	0	0	0	0		0	0	0	0	0	0	0	0		0	0	0	0	0	only one	#VALUE!	#VALUE!	#VALUE!	#VALUE!			0
P29401	169940	193840	178060	189200	165350	172960	148920	167200		496820	420650	368580	365460	333970	346730	283140	324960		271600	262150	258900	284960	275160	295000	271490	305830		270170	262880	212010	249120	234070	249560	237410	258960		158060	304050	266875	266525	4	304050	1.92364	1	1.1393	1.14079			326903
P29590	0	0	0	0	0	0	0	0		0	0	0	0	0	0	0	0		0	0	0	0	0	0	0	0		0	0	0	0	0	0	0	0		0	0	0	0	0	only one	#VALUE!	#VALUE!	#VALUE!	#VALUE!			0
P29692	55399	60055	49266	53522	48657	50285	45275	49249		47167	42491	36919	35728	39083	36923	33975	37556		94033	91026	93878	100520	90995	85962	91709	93423		73974	75382	64740	73383	63461	61012	64621	73024		47262	35765.5	92529.5	74678	4	92529.5	1.9578	2.58712	1	1.23905			108460
P29966	8659.8	12512	11649	14301	11396	12478	9840.6	10798		20811	16303	19896	19074	13962	14889	15191	17722		13071	11858	12688	11351	12520	10888	12328	11915		0	0	0	0	0	0	0	0		10319.3	16456.5	12464.5	0	3	16456.5	1.59473	1	1.32027	#DIV/0!			13810
P29992;O95837;P50148	0	0	0	0	0	0	0	0		0	0	0	0	0	0	0	0		551.9	649.32	778.72	584.07	626.18	866.62	756.72	737.75		0	0	0	0	0	0	0	0		0	0	600.61	0	1	only one	#VALUE!	#VALUE!	#VALUE!	#VALUE!			0
P30038	916.04	740.79	754.21	782.36	576.63	622.02	590.4	915.02		9729.4	8308	6790.5	7423.3	7171.8	7552.5	5923.2	5801.8		4748.1	4007.4	3905.5	4161.8	4076.5	4843.2	4543.6	4315		949.35	968.67	879.82	905.71	967.44	922.28	814.58	986.47		752.71	5862.5	4377.75	959.01	4	5862.5	7.78852	1	1.33916	6.11307			7134.6
P30040	102570	100990	80950	88846	72573	70437	69869	76578		98933	80453	67484	71706	66929	62632	60541	66788		64681	62841	63213	65845	62785	59360	59936	66647		56923	55490	45908	49870	48031	46667	47379	54782		73223.5	63664.5	63761	56206.5	4	73223.5	1	1.15015	1.14841	1.30276			102570
P30041	56371	78222	66410	74199	65688	71190	59141	64138		115950	90009	100980	92949	73724	78157	81688	91594		49663	45880	42728	44560	40442	43253	50059	46167		52545	51313	34294	38649	36157	35442	35064	50159		61639.5	86641	47771.5	51929	4	86641	1.40561	1	1.81365	1.66845			79235.6
P30042	0	0	0	0	0	0	0	0		0	0	0	0	0	0	0	0		0	0	0	0	0	0	0	0		0	0	0	0	0	0	0	0		0	0	0	0	0	only one	#VALUE!	#VALUE!	#VALUE!	#VALUE!			0
P30043	3308.6	3629.4	3705.6	3693.7	3246.3	4018.3	3235.9	3610		8070.2	6502.5	6422.8	5446.1	6252	5488.2	4618	5329.5		2008.1	2286.8	2002.6	2744.2	2308.2	2892.2	2484	2688.2		6644.7	7539.7	6202.4	6672.7	6752.5	7955.4	6619.8	7196.2		3422.95	4973.75	2147.45	7092.2	4	7092.2	2.07196	1.42593	3.30261	1			6855.27
P30044	79743	116800	109890	105940	94079	116700	92320	100890		220530	185370	244230	183250	145100	168680	186210	203180		168690	163930	149350	132460	131160	156650	163700	146760		119160	120150	78905	81366	77613	90226	74794	109370		96605	194695	166310	119655	4	194695	2.01537	1	1.17068	1.62714			160712
P30046;A6NHG4	1765.5	2141.9	1921.1	2094.7	2159.7	2472.5	1738.6	1996.3		38338	25798	21771	31124	21278	24744	23381	24187		8515.9	8409.5	8380.6	7877.7	8105.3	6595.4	9110.1	10436		23412	24057	17408	22003	21061	16567	21550	23234		1867.45	23784	8462.7	23734.5	4	23784	12.7361	1	2.81045	1.00209			22485.6
P30048	6608.9	11422	12277	11358	10581	11177	9630.3	10916		22122	17651	26757	18829	14429	14974	19909	20839		12552	11761	11315	10222	10436	11885	13402	10863		15085	15100	11559	13115	12541	13047	12279	14952		10273.1	20374	12156.5	15092.5	4	20374	1.98323	1	1.67598	1.34994			13107
P30049	5151.5	5505.5	5026.9	4998	4884.4	5590.5	5278.5	5210.8		10009	8087.5	8131.6	6806.7	7170.4	7729.6	7845.1	7515.6		7152.3	6338	5883.9	6261.2	6437.8	6666.9	6774.5	6505.7		3113.1	3142.6	2720.7	3103.8	3166.7	3990.3	3547.6	2782.2		5244.65	7680.35	6745.15	3127.85	4	7680.35	1.46442	1	1.13865	2.45547			7543.94
P30050	67309	77852	68467	76230	69764	73171	60961	68597		111430	95434	98148	89496	87202	81407	82883	91342		112990	105600	108700	112570	117730	114280	111960	112700		83926	82014	65484	75419	68229	68603	67370	79588		64779	87112.5	109295	82970	4	109295	1.6872	1.25464	1	1.31728			113564
P30084	10374	14588	15136	13252	13034	13245	11925	13426		17673	15045	15040	12783	13448	13400	13025	13863		7492.5	7437.1	8000.1	7438.9	7569.5	8561.6	7590	8745.2		9288.9	8959.4	6661.7	7673.3	7686	8052.1	7123.7	8564		12675.5	13444	7464.8	9124.15	4	13444	1.06063	1	1.80099	1.47345			11003
P30085	11936	14670	13916	11950	12332	12483	10863	11904		7819.9	7214.4	7591.7	5560.7	6106.7	5791.3	5150.4	5723.6		6564.7	5974.8	7284.4	6844.6	6273.2	6496.4	6981.1	7643		36484	36650	31942	33920	30278	36976	30869	35588		11383.5	5437	6269.75	36567	4	36567	3.21228	6.72558	5.83229	1			38341.8
P30086	97755	124930	95884	128440	112350	132340	96171	106230		223050	166110	154990	196820	139820	152860	151180	167380		212170	206770	202000	192620	189740	161910	207060	211580		172130	170180	118730	145510	130240	108920	135260	160090		101200	159280	209470	171155	4	209470	2.06985	1.31511	1	1.22386			202338
P30101	243870	276470	232320	251880	217200	213570	208320	225880		601020	507040	481140	451700	395560	375900	397430	444050		274440	259950	252440	264310	256590	255200	259700	268500		407970	407280	315790	361820	323680	315250	322490	382760		217100	420740	267195	407625	4	420740	1.938	1	1.57466	1.03217			472620
P30153;P30154	18306	25297	21751	23326	21832	22825	19849	21841		31613	26080	28161	25829	23528	23342	24457	26870		21894	20080	19704	19625	20452	20207	20559	20222		14846	14732	11281	11952	11248	13183	11195	14927		20845	25663.5	20987	14789	4	25663.5	1.23116	1	1.22283	1.73531			22537.6
P30291	0	0	0	0	0	0	0	0		0	0	0	0	0	0	0	0		0	0	0	0	0	0	0	0		0	0	0	0	0	0	0	0		0	0	0	0	0	only one	#VALUE!	#VALUE!	#VALUE!	#VALUE!			0
P30405;Q9UNP9	5654.7	7398.6	6598.5	6715.8	6474.7	8599.7	6502	7326.3		10661	8905.1	9235.9	9486.3	9993	10096	9010.1	9347.6		17517	16508	18302	17845	16563	17326	18423	19598		23313	24170	18959	21536	18745	19180	20850	23459		6914.15	9178.85	17012.5	23741.5	4	23741.5	3.43376	2.58654	1.39553	1			19416.9
P30414	0	0	0	0	0	0	0	0		0	0	0	0	0	0	0	0		0	0	0	0	0	0	0	0		0	0	0	0	0	0	0	0		0	0	0	0	0	only one	#VALUE!	#VALUE!	#VALUE!	#VALUE!			0
P30419;O60551	1960.5	2060.1	1898.7	2138	2171.2	2038.3	1920	1981.9		1166.7	814.45	749.04	746.63	766.2	780.42	865.54	825.33		5075.6	5686.6	4665.9	5464.3	4895.9	5472.2	5227.4	5383.4		501.9	411.15	360.28	383.26	407.3	360.54	463.32	342.98		1950.95	845.435	5381.1	456.525	4	5381.1	2.75819	6.36489	1	11.7871			5407.44
P30519	732.59	1077.3	806.28	1024.8	1013.6	1044.3	717.4	831.77		0	0	0	0	0	0	0	0		2877.4	2755.2	3214.5	3258.9	3056.4	3087.7	3133.5	3095.8		916.45	1136.6	945.25	1005.1	949.09	684.51	817.95	925.07		774.585	0	2816.3	1026.53	3	2816.3	3.63588	#DIV/0!	1	2.74353			2663.61
P30520;Q8N142	4275.7	5188.5	4008.6	5272.6	4774.1	4365.8	3959.5	4303.9		2571.3	2221.9	1791.1	2105.4	2141.1	2076.1	1895.4	2013.3		3754	3385	3517.4	3868	3809.7	3452.3	4157.6	4297.6		11330	11078	9941.5	11604	10741	11104	11482	10921		4131.7	1954.35	3569.5	11204	4	11204	2.71172	5.73285	3.13881	1			11594.5
P30533	794.37	862.89	814.37	722.94	634.61	689.99	619.08	811.55		0	0	0	0	0	0	0	0		1065.2	1243.7	1096.8	1128.9	958.5	985.54	983.18	1139.1		909	846.33	980.63	854.24	1008.7	845.02	868.96	835.14		715.315	0	1154.45	877.665	3	1154.45	1.6139	#DIV/0!	1	1.31537			1282.04
P30536	1062.8	1351.8	1109.2	866.5	1148.6	1202.1	1131.1	1150.9		1519.6	1197.2	1069.1	1347.4	1253.7	1142.4	1038	1097		1067.9	1011.9	875.43	1098.6	1107.8	1146.5	1379.7	1154.8		1478.5	1850.8	1306.1	999.43	1445.1	1364.8	1440.9	1506.6		1141	1067.5	1039.9	1664.65	4	1664.65	1.45894	1.55939	1.60078	1			1550.56
P30566	10835	10471	9577.6	10432	9643.6	10118	8423.4	9302.4		22015	19391	17217	16533	17441	16410	15370	17261		5264.7	5518.9	5682.2	5236.8	5115	4985.5	5661.5	5516.8		4372.2	4556	3934.9	4849.4	4175	4122	4325.7	4271.2		8862.9	16315.5	5391.8	4464.1	4	16315.5	1.84088	1	3.02598	3.65482			19945.9
P30622	0	0	0	0	0	0	0	0		0	0	0	0	0	0	0	0		0	0	0	0	0	0	0	0		0	0	0	0	0	0	0	0		0	0	0	0	0	only one	#VALUE!	#VALUE!	#VALUE!	#VALUE!			0
P30626	5672	5727.9	10973	5909.6	5602.6	7621.2	7611.1	9529.5		22936	23279	26171	18548	24363	25116	24273	28026		17733	17302	16684	17104	14093	20647	14371	14838		21845	22453	19569	19593	14993	18339	16363	17947		8570.3	26149.5	17517.5	22149	4	26149.5	3.05118	1	1.49276	1.18062			17306.3
P30740;P50452;P50453;O75830	67566	78410	70445	68257	62796	65904	57005	65908		125100	108700	104700	96081	101150	96944	86133	97662		78741	77129	81145	80760	76320	79257	73925	77071		76853	77801	65355	70269	59634	65260	59670	70174		61456.5	91897.5	77935	77327	4	91897.5	1.49533	1	1.17916	1.18843			101033
P30825	3167.6	3933.5	2435.3	3844.8	3536.7	4599.6	3473.2	3848.5		0	0	0	0	0	0	0	0		2889.6	2489.6	2847	2455.3	2668.1	2263	2567.6	2762.3		3364.3	3466.9	3168.3	2777.7	2589	2315.5	2873.4	3588.3		3660.85	0	2689.6	3415.6	3	3660.85	1	#DIV/0!	1.36111	1.0718			3167.6
P30837;P47895	67708	75719	93731	67943	61284	66881	59948	70881		162480	137910	177520	122520	123000	127090	114900	129590		125400	123070	123180	117650	113330	162790	114610	125640		85556	87602	71539	75269	65223	92149	69367	80540		65414.5	122245	124235	86579	4	124235	1.8992	1.01628	1	1.43493			128591
P30876	0	0	0	0	0	0	0	0		1324.7	1106.7	860.18	961.69	1088.6	998.26	713.84	785.1		0	0	0	0	0	0	0	0		339.6	555.28	749.08	609.55	643.27	730.22	590.14	523.28		0	749.47	0	447.44	2	749.47	#DIV/0!	1	#DIV/0!	1.67502			0
P31040	24650	31272	27954	29714	26609	28229	23890	26172		84697	67631	73710	65747	59421	58670	54651	61094		16514	15107	15047	14739	13940	15503	17237	16734		30004	28558	23619	24884	23539	24443	25109	28158		25031	57872.5	15810.5	29281	4	57872.5	2.31203	1	3.66038	1.97645			56991.6
P31146	624.89	861.4	533.64	812.25	838.71	734.69	699.83	566.67		1619.6	1588	1429.9	1253.2	1416.5	1679.8	1559.1	1169.2		983.51	1108.2	922.11	904.73	1006.6	1281.6	1166.2	1246.1		1375.5	1172.3	1034.8	1045.3	910.05	1233.5	921.37	1437.9		633.25	1364.15	1045.86	1273.9	4	1364.15	2.1542	1	1.30434	1.07085			1346.14
P31150	0	0	0	0	0	0	0	0		0	0	0	0	0	0	0	0		961.6	842.04	1082.7	1109.3	1018.1	1291.5	848.41	1044.3		0	0	0	0	0	0	0	0		0	0	901.82	0	1	only one	#VALUE!	#VALUE!	#VALUE!	#VALUE!			0
P31153;Q00266	13413	16398	13769	15427	15492	15390	12474	13778		36241	30224	28220	28118	28579	27473	25544	27136		19881	19774	19216	20199	21541	20098	22359	23117		18059	18103	13699	16214	17239	16737	15728	18874		13126	26340	19827.5	18081	4	26340	2.0067	1	1.32846	1.45678			26915.9
P31321	0	0	0	0	0	0	0	0		0	0	0	0	0	0	0	0		0	0	0	0	0	0	0	0		0	0	0	0	0	0	0	0		0	0	0	0	0	only one	#VALUE!	#VALUE!	#VALUE!	#VALUE!			0
P31327	841.21	979.66	953.22	833.19	868.62	1021.5	895.41	902.34		0	0	0	0	0	0	0	0		0	0	0	0	0	0	0	0		1049.8	959.09	779.84	714.8	770.23	870.75	677.13	824.29		898.875	0	0	1004.44	2	1004.44	1.11745	#DIV/0!	#DIV/0!	1			940.007
P31350	0	0	0	0	0	0	0	0		0	0	0	0	0	0	0	0		0	0	0	0	0	0	0	0		5704.6	6233.6	5522.2	6188.8	6038.3	5045.7	5982.2	6639		0	0	0	5969.1	1	only one	#VALUE!	#VALUE!	#VALUE!	#VALUE!			0
P31483	0	0	0	0	0	0	0	0		0	0	0	0	0	0	0	0		0	0	0	0	0	0	0	0		0	0	0	0	0	0	0	0		0	0	0	0	0	only one	#VALUE!	#VALUE!	#VALUE!	#VALUE!			0
P31689	12633	14974	11461	14246	12620	11410	11168	12092		47142	39007	37603	37934	37303	31285	34511	37928		13190	11802	12044	13383	13044	11990	12670	14053		15871	16129	13071	14532	14057	12435	13354	17269		11630	36219.5	12496	16000	4	36219.5	3.11432	1	2.89849	2.26372			39343.2
P31749	0	0	0	0	0	0	0	0		3251.9	2994.8	2271.2	2263.3	2526.4	3050.4	2527.5	2438.6		0	0	0	0	0	0	0	0		0	0	0	0	0	0	0	0		0	2483.05	0	0	1	only one	#VALUE!	#VALUE!	#VALUE!	#VALUE!			0
P31751	0	0	0	0	0	0	0	0		0	0	0	0	0	0	0	0		0	0	0	0	0	0	0	0		0	0	0	0	0	0	0	0		0	0	0	0	0	only one	#VALUE!	#VALUE!	#VALUE!	#VALUE!			0
P31930	56644	68053	69830	64362	59541	63834	55284	58913		106670	92606	99214	80995	78243	75607	71455	83243		82909	78700	87419	86987	83774	96974	82576	89268		70710	69552	58686	60926	53834	63864	56445	65310		57098.5	77349	80804.5	70131	4	80804.5	1.41518	1.04467	1	1.15219			80161.3
P31937	1892.5	2394.6	2249.9	2161	1978.3	1821.3	1648.1	2013.2		1024.8	903.81	1031.6	733.65	630.39	623.66	924.35	836.92		0	0	0	0	0	0	0	0		0	0	0	0	0	0	0	0		1830.65	880.635	0	0	2	1830.65	1	2.07878	#DIV/0!	#DIV/0!			1892.5
P31939	82670	101130	81732	90889	84792	88516	73156	78717		133860	103470	104230	105770	88936	94181	90509	100610		105200	100310	97965	104280	102060	100810	107100	113160		71612	71228	49629	59082	58111	55996	57449	67868		75936.5	95559.5	102755	71420	4	102755	1.35317	1.0753	1	1.43874			111867
P31942	17133	18727	18292	16513	14667	16816	14371	15968		38393	30253	30626	28146	27984	26285	24614	27720		14277	13834	14806	13824	13635	15904	13688	15019		19807	18683	18000	18645	17600	19741	17859	19032		15169.5	26167	14055.5	19245	4	26167	1.72497	1	1.86169	1.35968			29554
P31943	3349.9	5467.8	5715.9	5665.4	4688.5	4997.4	4509.3	5445.1		6721.5	5798.8	7975	7374.3	6003	6214.7	7259.9	8353.6		5626.2	4642	4653.3	3990	4203.8	5054.3	4567.5	4204.8		19012	19424	15195	16040	13789	15085	12904	20140		4977.2	7806.75	5134.1	19218	4	19218	3.86121	2.46172	3.74321	1			12934.7
P31946	11177	19737	16124	17398	15837	15272	13560	13887		31512	24598	32215	24665	21346	20667	25931	27835		28860	28872	24444	25438	22573	23114	27873	26072		36021	35945	24948	26895	27169	27943	25811	35557		13723.5	26883	28866	35983	4	35983	2.622	1.3385	1.24655	1			29306.1
P31947	48047	56652	48111	54135	47834	48502	41294	45832		131840	104680	100610	104910	86150	88350	85030	93948		75208	70193	75917	78318	71548	73560	72151	84588		83192	80852	66624	75210	66002	68209	68891	81299		43563	89489	72700.5	82022	4	89489	2.05424	1	1.23093	1.09104			98700.2
P31948	121800	159920	131890	150940	131580	131180	109270	123810		377920	324250	288730	290340	254770	250450	239310	274170		185010	178830	171950	190000	177340	170890	185580	196470		193890	196670	151780	170340	159250	153790	160420	194180		116540	256740	181920	195280	4	256740	2.20302	1	1.41128	1.31473			268328
P31949	107870	101140	78903	97327	78989	81769	72940	80426		168230	131150	90177	118840	102540	109330	87967	98065		131300	124110	118890	123150	112820	98554	112210	130130		96009	98529	109700	124990	102500	80289	119980	82960		76683	93016	127705	97269	4	127705	1.66536	1.37294	1	1.31291			179643
P32119	77214	94036	73930	88254	76736	84673	63857	70947		155080	120280	105490	114260	93538	96384	88090	98169		121360	115240	107370	116420	111010	112040	118630	131290		132930	133790	101080	120260	117640	114590	120840	129080		67402	93129.5	118300	133360	4	133360	1.97858	1.43198	1.1273	1			152774
P32321	0	0	0	0	0	0	0	0		0	0	0	0	0	0	0	0		0	0	0	0	0	0	0	0		0	0	0	0	0	0	0	0		0	0	0	0	0	only one	#VALUE!	#VALUE!	#VALUE!	#VALUE!			0
P32322	16090	19174	15924	16188	15856	17215	15024	15302		80077	65918	63521	60663	61846	58922	53293	59302		24311	24857	28644	26633	26463	27996	24260	26122		38324	36724	33594	34742	33070	34249	32186	37566		15163	56297.5	24584	37524	4	56297.5	3.71282	1	2.29001	1.50031			59739.3
P32519	0	0	0	0	0	0	0	0		0	0	0	0	0	0	0	0		0	0	0	0	0	0	0	0		0	0	0	0	0	0	0	0		0	0	0	0	0	only one	#VALUE!	#VALUE!	#VALUE!	#VALUE!			0
P32929	0	0	0	0	0	0	0	0		0	0	0	0	0	0	0	0		0	0	0	0	0	0	0	0		0	0	0	0	0	0	0	0		0	0	0	0	0	only one	#VALUE!	#VALUE!	#VALUE!	#VALUE!			0
P32969	39658	46579	41336	42622	38586	40049	35685	40174		78957	66201	62281	57803	58337	58147	55831	61919		29328	28398	28680	27472	26659	26967	27195	28346		35069	34012	29050	31252	29531	29614	29205	32969		37929.5	58875	28863	34540.5	4	58875	1.55222	1	2.03981	1.70452			61558
P33121	431.49	416.98	351.51	390.25	427.06	409.1	475.3	281.48		0	0	0	0	0	0	0	0		0	0	0	0	0	0	0	0		4345.8	5337.3	3469.2	3585.7	3344.2	4275.7	3153.5	5409.7		378.39	0	0	4841.55	2	4841.55	12.7951	#DIV/0!	#DIV/0!	1			5520.97
P33176;O60282	10098	12095	12168	11405	11651	12066	10405	12528		33912	29301	29578	29188	28890	27018	26886	29248		17632	16352	17620	17663	17670	19566	18225	18493		33004	32971	28685	32437	31891	31218	32121	32712		11466.5	28067	16992	32987.5	4	32987.5	2.87686	1.17531	1.94135	1			29050.5
P33240	1941.1	3072.5	2677.5	2960.4	2562.5	2714.3	2396.9	2796.5		847.28	706.12	483.19	556.04	572.05	313.28	405.39	605.73		669.14	1023.8	747.55	674.14	408.92	781.35	632.85	503.28		3588.7	3834.6	2542.5	3435	3101.9	3248.5	3400.7	3854.6		2596.7	505.56	846.47	3711.65	4	3711.65	1.42937	7.34166	4.38486	1			2774.55
P33527	0	0	0	0	0	0	0	0		0	0	0	0	0	0	0	0		0	0	0	0	0	0	0	0		0	0	0	0	0	0	0	0		0	0	0	0	0	only one	#VALUE!	#VALUE!	#VALUE!	#VALUE!			0
P33981	0	0	0	0	0	0	0	0		0	0	0	0	0	0	0	0		0	0	0	0	0	0	0	0		0	0	0	0	0	0	0	0		0	0	0	0	0	only one	#VALUE!	#VALUE!	#VALUE!	#VALUE!			0
P33991	9756.8	11096	8146.5	10359	8973.1	8620.2	8597.1	9280.7		30520	27804	21157	22444	23304	20972	21480	22915		6227.2	5749.6	6256.9	6142.9	6644.3	6523.4	6666.4	7100.9		11891	10980	9392.8	11539	11165	9545.4	11553	11047		8938.9	22197.5	5988.4	11435.5	4	22197.5	2.48325	1	3.70675	1.9411			24228.5
P33992	13664	14280	12155	13323	13248	13542	11972	11877		15726	13104	11368	11837	14150	12376	11189	12234		24878	24662	25054	26561	25642	25389	26935	27815		16244	16046	14744	17307	15264	15067	16084	16369		11924.5	11711.5	24770	16145	4	24770	2.07724	2.11502	1	1.53422			28383.4
P33993	24114	27105	21062	25580	21529	20718	22231	23470		42373	35720	29394	31986	33552	29358	27930	29485		40333	39206	39465	43661	41113	37632	39831	42547		25745	25751	21795	27490	22701	21030	24438	25480		22850.5	28707.5	39769.5	25748	4	39769.5	1.74042	1.38533	1	1.54457			41968.5
P34896	0	0	0	0	0	0	0	0		0	0	0	0	0	0	0	0		0	0	0	0	0	0	0	0		0	0	0	0	0	0	0	0		0	0	0	0	0	only one	#VALUE!	#VALUE!	#VALUE!	#VALUE!			0
P34897	60077	73327	62942	66384	58759	62958	57058	61276		202420	170260	169890	154580	138160	141690	137430	156030		106120	99720	112530	110020	103340	109840	104420	110610		165950	162050	142070	147520	130970	139130	140620	159160		59167	146730	102920	164000	4	164000	2.77182	1.1177	1.59347	1			166522
P34913	0	0	0	0	0	0	0	0		0	0	0	0	0	0	0	0		0	0	0	0	0	0	0	0		0	0	0	0	0	0	0	0		0	0	0	0	0	only one	#VALUE!	#VALUE!	#VALUE!	#VALUE!			0
P34932	31206	38501	34186	35082	30491	30362	26740	31309		48989	37494	38240	38369	32528	30558	31347	34473		48513	45651	52207	55292	54717	53420	50191	55749		40977	39526	35592	38980	36655	37952	38847	41440		29024.5	32910	47082	40251.5	4	47082	1.62215	1.43063	1	1.1697			50620.7
P35221;P26232	941.87	1222.1	1084.9	1089.9	1113.3	1159.2	825.99	1056.4		0	0	0	0	0	0	0	0		0	0	0	0	0	0	0	0		0	0	0	0	0	0	0	0		941.195	0	0	0	1	only one	#VALUE!	#VALUE!	#VALUE!	#VALUE!			941.87
P35222	9643.3	11955	9365.8	10940	10477	9711	9463.7	10407		20423	17404	14507	15310	16474	14803	14500	16634		7349.3	7105	6195.2	6541.6	8105.3	7483.9	7518.2	8228.9		6641.6	7205.1	5959.1	7015	7173.1	6929	6427.2	7208		9935.35	15567	7227.15	6923.35	4	15567	1.56683	1	2.15396	2.24848			15109.4
P35232	99434	110020	110690	96204	92335	98347	89924	95741		163700	133590	144100	126140	125730	123220	116150	126900		58781	56325	59123	55913	58560	63879	55302	56993		93616	95631	78535	84295	72920	83166	74619	91692		92832.5	121525	57553	94623.5	4	121525	1.30908	1	2.11153	1.2843			130167
P35237	1743.2	2018.8	1699.2	1958.1	1761.1	1909.2	1655.6	1649.2		0	0	0	0	0	0	0	0		3625.9	3205.9	3840.4	3165.9	3595	3569.3	3471.4	3753.7		3118.7	3171.9	3477.5	3392.3	2925.4	3259.8	3006.9	3907.8		1652.4	0	3415.9	3145.3	3	3415.9	2.06724	#DIV/0!	1	1.08603			3603.6
P35244	0	0	0	0	0	0	0	0		0	0	0	0	0	0	0	0		0	0	0	0	0	0	0	0		0	0	0	0	0	0	0	0		0	0	0	0	0	only one	#VALUE!	#VALUE!	#VALUE!	#VALUE!			0
P35249	0	0	0	0	0	0	0	0		0	0	0	0	0	0	0	0		0	0	0	0	0	0	0	0		0	0	0	0	0	0	0	0		0	0	0	0	0	only one	#VALUE!	#VALUE!	#VALUE!	#VALUE!			0
P35250	0	0	0	0	0	0	0	0		326.6	300.51	414.85	347.09	323.26	267.27	402.67	317.27		2852.9	2622.5	3307.2	3136.3	3117.3	3557.6	3432.3	3858		56.065	83.937	180.36	144.93	228.92	86.731	148.79	95.024		0	359.97	2737.7	70.001	3	2737.7	#DIV/0!	7.60536	1	39.1094			0
P35251	0	0	0	0	0	0	0	0		0	0	0	0	0	0	0	0		0	0	0	0	0	0	0	0		0	0	0	0	0	0	0	0		0	0	0	0	0	only one	#VALUE!	#VALUE!	#VALUE!	#VALUE!			0
P35268	29212	35485	30115	32222	28358	31243	26842	28823		48270	39817	37420	36538	38896	36995	31129	35099		32358	29926	34862	38139	37735	36285	31825	36585		18262	17240	17868	18988	18382	19194	18788	17795		27832.5	33114	31142	17751	4	33114	1.18976	1	1.06332	1.86547			34755.3
P35269	1644.3	1570.9	1795.8	1670.5	1462.5	1857.3	1496.3	1655.6		4488.4	4084.4	3658.5	3240.9	4319.7	3283.5	2768.9	2907.2		0	0	0	0	0	0	0	0		2478.7	2078.3	2102.5	2188.3	1988.6	2291	2169.8	2433.2		1575.95	2838.05	0	2278.5	3	2838.05	1.80085	1	#DIV/0!	1.24558			2961.14
P35270	15087	17279	16639	16640	16576	17304	14513	15803		28944	23107	23537	22076	21112	20522	19852	22411		14687	13505	14488	15456	15585	17681	16690	17830		6901.2	7626.3	5593.7	6236.6	6504.1	6561.7	5995.4	7637.5		15158	21131.5	14096	7263.75	4	21131.5	1.39408	1	1.49911	2.90917			21032.5
P35367	0	0	0	0	0	0	0	0		0	0	0	0	0	0	0	0		0	0	0	0	0	0	0	0		0	0	0	0	0	0	0	0		0	0	0	0	0	only one	#VALUE!	#VALUE!	#VALUE!	#VALUE!			0
P35548	0	0	0	0	0	0	0	0		0	0	0	0	0	0	0	0		0	0	0	0	0	0	0	0		0	0	0	0	0	0	0	0		0	0	0	0	0	only one	#VALUE!	#VALUE!	#VALUE!	#VALUE!			0
P35568	0	0	0	0	0	0	0	0		0	0	0	0	0	0	0	0		0	0	0	0	0	0	0	0		0	0	0	0	0	0	0	0		0	0	0	0	0	only one	#VALUE!	#VALUE!	#VALUE!	#VALUE!			0
P35579;REV__Q9UKV3;P12883;P13535;Q9UKX3;Q9Y623;P13533;P12882;P11055;Q9UKX2;A7E2Y1	321520	386900	376390	356120	319910	328910	305810	337850		611580	532510	540920	474200	474330	448400	445880	497620		533300	516070	533300	531200	527320	563200	506600	527460		389260	391320	318020	345670	321110	346550	312740	367300		321830	471750	524685	390290	4	524685	1.63032	1.11221	1	1.34435			524180
P35606	5098.6	6591.4	5902.5	5972.8	5965.1	5642.2	5225.4	5493.9		30057	26192	22255	22226	23505	23116	19949	23113		22776	21232	21894	21322	20610	23092	22683	22331		19674	20275	16580	17847	17185	16666	16736	18333		5359.65	21531	22004	19974.5	4	22004	4.10549	1.02197	1	1.1016			20932.3
P35611	7345.7	8830.9	9658.1	7729.3	7427.8	7650.1	7326.3	8231.4		13232	11334	13732	10490	9212.9	9601.2	9253	10408		7180.7	6165.4	6825.7	6091.2	6772.2	8077	5854.5	6286		0	0	0	0	0	0	0	0		7778.85	9830.5	6673.05	0	3	9830.5	1.26375	1	1.47316	#DIV/0!			9283.11
P35613	2375.7	2259.4	1834.7	2829.5	2241.7	2539	2067.6	2442.8		3688.6	2967.7	2598.6	2623.3	2535.1	2265.5	2368.1	2432.9		1921.2	1685.2	1791.2	2023.8	1903.2	1689.4	2126.8	2405		1938.2	1917.8	1657.8	2195.6	1865.6	1954.4	2036.1	2301.5		2255.2	2400.5	1803.2	1928	4	2400.5	1.06443	1	1.33124	1.24507			2528.76
P35637	34641	35981	30253	29814	29262	31119	28277	30655		58933	47410	54085	45654	41242	41444	46136	48678		47377	43484	45236	44376	44047	45767	46054	45132		47036	48881	39432	42688	38842	39970	38022	47230		29466	47407	45430.5	47958.5	4	47958.5	1.62759	1.01163	1.05565	1			56381.3
P35658	1586.2	2423.8	2404.5	2278.2	2213.4	2446.5	2007.3	2117.5		2171.3	2042.8	2043.7	1964.3	1935.4	1664.3	1667	2008.1		3243.7	2961.8	3225.1	3190.5	3376	3236.6	2650.8	2985.7		630	615.15	711.42	567.24	589.6	540.59	734.19	846.14		2062.4	1837.55	3102.75	622.575	4	3102.75	1.50444	1.68853	1	4.98374			2386.34
P35659	44012	52616	52645	47189	41178	44695	41343	45910		71581	62602	70337	56872	53442	52888	54243	60207		34853	32501	36215	35406	34453	39511	32029	34985		29998	30637	24609	26949	24129	28174	24531	28143		43626.5	57225	33677	30317.5	4	57225	1.3117	1	1.69923	1.88752			57730.7
P35790	538.4	632.51	826.17	704.25	516.8	517.4	698.29	576.96		0	0	0	0	0	0	0	0		497.14	687.21	581.84	584.31	591.62	691.21	741.8	614.7		615.37	558.8	509.75	799.53	539.57	518.04	498.53	516.02		637.625	0	592.175	587.085	3	637.625	1	#DIV/0!	1.07675	1.08609			538.4
P35914	11166	12276	13147	11690	17200	18391	12713	13325		0	0	0	0	0	0	0	0		2088.3	1978	2089.8	1956.5	1864	2546.7	2278.6	1926.5		2495.8	2159.8	1529.4	1686.3	1878.2	2292.1	1388.3	2241.5		13019	0	2033.15	2327.8	3	13019	1	#DIV/0!	6.40336	5.59283			11166
P35998	4239.6	4872.2	4035.5	4224.3	4203.7	4407.6	4307.9	4291.1		8870.4	7979.1	7365	6685.3	7299.7	6898.9	6066.8	6719.6		20109	18288	21156	20961	21313	22753	20593	21558		3964.5	4288.1	3713.8	4335.5	4078.5	3721.1	4275.6	4245.7		4299.5	6393.2	19198.5	4126.3	4	19198.5	4.46529	3.00296	1	4.65272			18931
P36404	1222.1	1778.4	1514.4	1471	1224.1	1459.5	1638.1	1313.1		2501.6	2071.9	2807.8	2276	1657.4	1750.2	2333.3	2418.8		1261	1471	1597.5	1279.1	1182.9	1298.2	1505.3	1104.9		0	0	0	0	0	0	0	0		1475.6	2376.05	1366	0	3	2376.05	1.61023	1	1.73942	#DIV/0!			1967.86
P36405	0	0	0	0	0	0	0	0		2076.1	1464.5	1523.5	1527.5	1210.6	1751.9	1384.3	1399.4		0	0	0	0	0	0	0	0		1203.9	1055.5	936.54	995.33	1040.3	1030.1	1014.3	1017.5		0	1391.85	0	1129.7	2	1391.85	#DIV/0!	1	#DIV/0!	1.23205			0
P36406	742.04	1047	920.54	986.95	792.27	880.58	783.54	915.21		1270.6	1188.8	1444.2	1135	887.68	925.44	1281	1383.2		951.82	862.88	743.72	592.11	732.02	801.26	863.63	727.49		795.42	693.88	445.59	501.23	491.39	547.1	554.48	637.58		849.375	1332.1	907.35	744.65	4	1332.1	1.56833	1	1.46812	1.78889			1163.76
P36507	0	0	0	0	0	0	0	0		0	0	0	0	0	0	0	0		0	0	0	0	0	0	0	0		0	0	0	0	0	0	0	0		0	0	0	0	0	only one	#VALUE!	#VALUE!	#VALUE!	#VALUE!			0
P36542	32605	36146	36588	33588	30109	31549	27453	32386		77816	69126	71304	61495	63277	60650	58347	65731		50350	47396	52109	49805	49465	55206	48018	50304		46649	46950	41188	42352	38564	46395	38048	47097		29919.5	62039	48873	46799.5	4	62039	2.07353	1	1.26939	1.32563			67607.5
P36543	0	0	0	0	0	0	0	0		0	0	0	0	0	0	0	0		0	0	0	0	0	0	0	0		0	0	0	0	0	0	0	0		0	0	0	0	0	only one	#VALUE!	#VALUE!	#VALUE!	#VALUE!			0
P36551	0	0	0	0	0	0	0	0		5033	3793.6	3641	3354.3	3628.6	3088.5	3386.2	3637.8		0	0	0	0	0	0	0	0		0	0	0	0	0	0	0	0		0	3512	0	0	1	only one	#VALUE!	#VALUE!	#VALUE!	#VALUE!			0
P36578	103900	128050	111960	114760	107550	109680	94195	108000		368410	324900	299740	283750	295340	268720	256770	294280		171080	165930	186890	192080	191530	189840	161910	194770		191000	192570	169030	183350	164630	170130	165330	190940		101098	275525	168505	191785	4	275525	2.72534	1	1.63511	1.43663			283163
P36639	0	0	0	0	0	0	0	0		0	0	0	0	0	0	0	0		0	0	0	0	0	0	0	0		0	0	0	0	0	0	0	0		0	0	0	0	0	only one	#VALUE!	#VALUE!	#VALUE!	#VALUE!			0
P36776	13864	17694	17475	16193	15337	16829	14845	16721		22480	19328	20299	16183	17394	17816	17058	18170		22391	21396	20639	18799	20234	22553	21121	21054		22523	21811	18356	18844	18028	19621	18701	21727		15783	17614	21893.5	22167	4	22167	1.40449	1.25849	1.01249	1			19471.8
P36873	3157.4	2720.2	2904.5	2563.9	2700.4	2683	2404.5	2284.8		7941.8	5486.9	5736.1	4969.8	5393.8	4978	4298.5	4767.8		3770	3598.5	3899.7	4294.9	4290	4715.3	3514	4434.5		3542.2	3934.4	3898.2	4389.5	4290.8	4233.5	4529.2	4260.8		2344.65	4533.15	3684.25	3738.3	4	4533.15	1.9334	1	1.23041	1.21262			6104.52
P36896	0	0	0	0	0	0	0	0		0	0	0	0	0	0	0	0		0	0	0	0	0	0	0	0		15415	15772	7624.6	7542.4	6211.3	6779.8	6330.6	13102		0	0	0	15593.5	1	only one	#VALUE!	#VALUE!	#VALUE!	#VALUE!			0
P36915	1040.6	1329.9	1325.6	1153.7	1184.8	1077.8	1003.3	1170		1974	1687.4	1635	1682.7	2172.1	1522.2	1528.5	1381.6		1069.1	1076.3	1314.6	1242.8	1170.6	1326.8	1288.9	1037.1		5171	5494.7	5864.3	6148.2	5951.4	6513.1	6408.5	5578.1		1086.65	1455.05	1072.7	5332.85	4	5332.85	4.90761	3.66506	4.97143	1			5106.85
P36952	32731	36332	35732	32408	32818	34487	30396	33561		48720	40393	43584	36223	38567	38692	35762	39832		49488	45257	51039	48393	51158	57353	46415	51390		47975	48290	42257	43889	41397	49540	41202	47347		31978.5	37797	47372.5	48132.5	4	48132.5	1.50515	1.27345	1.01604	1			49265.1
P36957	27551	28894	30403	28123	26879	27674	25027	27159		31292	24986	22892	22060	24906	24018	18239	20673		31970	30265	34230	36053	33341	39605	30690	35410		37186	38337	30503	33933	32442	36408	33484	37985		26093	19456	31117.5	37761.5	4	37761.5	1.44719	1.94087	1.21351	1			39871.5
P37108	34076	38616	37030	33651	30148	31828	28557	33668		84982	71878	67643	65380	63580	59255	54109	62081		36093	35312	36947	38450	38562	39677	34857	38117		31446	30501	24124	27253	24415	27648	25393	28692		31112.5	58095	35702.5	30973.5	4	58095	1.86726	1	1.6272	1.87564			63628.6
P37173	0	0	0	0	0	0	0	0		0	0	0	0	0	0	0	0		0	0	0	0	0	0	0	0		0	0	0	0	0	0	0	0		0	0	0	0	0	only one	#VALUE!	#VALUE!	#VALUE!	#VALUE!			0
P37198	3066.9	3405.7	3355.7	3213.8	3788.8	3783.1	3009.2	3065.7		6658.7	5723.4	6148.5	5737.8	7374.9	6524.2	5396.6	5679		5098.7	4492.7	5410.3	5134.3	5672.4	6820.9	5103.5	5442.4		4043.1	4434.6	3891.8	4283.7	5012.3	5233.4	4543.7	4816.2		3037.45	5537.8	4795.7	4238.85	4	5537.8	1.82317	1	1.15474	1.30644			5591.49
P37802;Q9UI15	134740	163490	137770	150800	132770	133460	121340	139460		242980	205410	161900	172720	169530	165890	140570	154870		99102	94019	92094	94847	96348	91796	95797	98457		104940	99364	92356	99214	94515	92982	98147	99453		130400	147720	96560.5	102152	4	147720	1.13282	1	1.52982	1.44608			152636
P37837	50890	58635	56714	54169	50691	52135	42911	50878		80921	65598	73879	62279	55160	61807	55484	61574		99823	92781	100060	102150	96894	108050	98135	101850		76858	76675	67833	70925	67447	79145	69022	79956		46894.5	58529	96302	76766.5	4	96302	2.05359	1.64537	1	1.25448			104507
P38117	35771	41703	45086	39560	37528	39248	33834	36338		60096	51701	59610	47560	46065	46622	43844	47897		49156	47667	50214	51257	50882	59803	52706	54103		46880	44076	39470	43381	41700	49214	41225	45361		35086	45870.5	48411.5	45478	4	48411.5	1.3798	1.0554	1	1.0645			49356.7
P38159;O75526;Q8N7X1	35907	37618	40393	34443	30602	33622	31363	34942		164440	140480	151800	123190	131400	122580	119500	131600		46437	44066	47092	44819	44726	50931	43205	45529		66558	65698	60774	65396	57968	66534	60098	61171		33152.5	125550	45251.5	66128	4	125550	3.78704	1	2.77449	1.89859			135981
P38432	0	0	0	0	0	0	0	0		0	0	0	0	0	0	0	0		0	0	0	0	0	0	0	0		0	0	0	0	0	0	0	0		0	0	0	0	0	only one	#VALUE!	#VALUE!	#VALUE!	#VALUE!			0
P38571	0	0	0	0	0	0	0	0		0	0	0	0	0	0	0	0		0	0	0	0	0	0	0	0		0	0	0	0	0	0	0	0		0	0	0	0	0	only one	#VALUE!	#VALUE!	#VALUE!	#VALUE!			0
P38606	7584.2	8320.4	7691.5	8626.9	7683.9	7063.8	7349.2	7617.8		21148	18615	17507	16575	17352	15612	15651	18454		9503.5	9438.8	9738	10016	10530	10218	9583.9	10627		13659	13720	11726	13105	12295	11969	12105	12577		7483.5	17052.5	9471.15	13689.5	4	17052.5	2.27868	1	1.80047	1.24566			17282
P38646	73926	84156	79728	76680	70506	74655	67749	73639		222370	193140	198630	171870	167400	166510	157650	169970		152050	144920	154080	160130	153950	172180	152360	166410		105060	107710	87771	94535	90909	102370	90891	105130		70694	163810	148485	106385	4	163810	2.31717	1	1.10321	1.53978			171299
P38919	31403	35315	32674	31034	28315	28920	26455	30047		40504	35340	31585	29533	29228	28377	26298	29218		40983	38552	38295	38349	38292	40498	39354	39958		34837	34315	31083	31774	29534	29969	29275	34548		28251	27758	39767.5	34576	4	39767.5	1.40765	1.43265	1	1.15015			44204.4
P38935	0	0	0	0	0	0	0	0		0	0	0	0	0	0	0	0		0	0	0	0	0	0	0	0		0	0	0	0	0	0	0	0		0	0	0	0	0	only one	#VALUE!	#VALUE!	#VALUE!	#VALUE!			0
P39019	40751	44534	38202	40088	37529	39606	34459	38347		32504	28468	25344	24861	23300	21790	20326	23365		22234	21872	23234	24103	22851	25301	23271	26053		76657	77448	62845	71146	63593	66119	62379	81621		36403	21845.5	22053	77052.5	4	77052.5	2.11665	3.52716	3.49397	1			86255.7
P39023;Q92901	78767	104980	92083	94262	85598	90709	79217	87162		244280	213680	221850	195480	182840	170040	184570	210590		106620	102170	100420	96100	94144	90157	97909	95039		93058	93839	72226	77885	70690	72217	69098	88319		83189.5	197580	104395	93448.5	4	197580	2.37506	1	1.89262	2.11432			187076
P39210	0	0	0	0	0	0	0	0		633.76	154.51	307.04	438.18	346.5	374.53	400.94	409.93		0	0	0	0	0	0	0	0		0	0	0	0	0	0	0	0		0	405.435	0	0	1	only one	#VALUE!	#VALUE!	#VALUE!	#VALUE!			0
P39656	43010	49010	40601	43954	41190	42896	38116	41320		107420	90600	80593	81175	84213	78724	73645	82657		27157	25228	27825	29508	32415	32019	29605	31253		35906	34651	30990	35057	31763	32706	33045	36394		39718	78151	26192.5	35278.5	4	78151	1.96765	1	2.98372	2.21526			84628.5
P39687;O43423	50267	71304	65695	65211	61833	65624	55259	61352		137930	118940	147610	115980	96785	104850	112250	122960		106660	100290	94249	93160	93066	106200	105770	98656		55907	55536	35038	38906	37893	45052	35524	54300		58305.5	117605	103475	55721.5	4	117605	2.01705	1	1.13655	2.11059			101391
P39748	2221.4	2938.9	2704.2	2739.1	2481.2	2317.6	2499.1	2607.3		40162	37505	38250	33553	33076	28250	31142	36102		0	0	0	0	0	0	0	0		3127.6	3088.5	1721.3	2014.2	2270.4	2238.2	2184.8	2904.8		2553.2	33622	0	3108.05	3	33622	13.1686	1	#DIV/0!	10.8177			29252.7
P39880	0	0	0	0	0	0	0	0		0	0	0	0	0	0	0	0		0	0	0	0	0	0	0	0		0	0	0	0	0	0	0	0		0	0	0	0	0	only one	#VALUE!	#VALUE!	#VALUE!	#VALUE!			0
P40121	0	0	0	0	0	0	0	0		0	0	0	0	0	0	0	0		0	0	0	0	0	0	0	0		6676	7100	4669	4619.2	3973.5	4589.3	4249.5	6186.1		0	0	0	6888	1	only one	#VALUE!	#VALUE!	#VALUE!	#VALUE!			0
P40199	0	0	0	0	0	0	0	0		0	0	0	0	0	0	0	0		0	0	0	0	0	0	0	0		0	0	0	0	0	0	0	0		0	0	0	0	0	only one	#VALUE!	#VALUE!	#VALUE!	#VALUE!			0
P40222	0	0	0	0	0	0	0	0		0	0	0	0	0	0	0	0		0	0	0	0	0	0	0	0		0	0	0	0	0	0	0	0		0	0	0	0	0	only one	#VALUE!	#VALUE!	#VALUE!	#VALUE!			0
P40227;Q92526	13323	18317	16417	16429	15667	16027	14486	16799		72940	61959	62360	56383	53529	51310	53784	58467		33679	32610	34337	30511	30746	32098	34323	33952		37520	37507	31961	34778	29327	31103	31860	37847		15642.5	56125.5	33144.5	37513.5	4	56125.5	3.58801	1	1.69336	1.49614			47803.1
P40306	995.47	1284.2	1288.1	1096.3	1187	1336.6	1237	1319.3		2644.9	2005.2	1829.5	1773.8	1828	1853.2	1701.9	1842.6		0	0	0	0	0	0	0	0		1651.1	1543.4	1113	1516.2	1383.9	1340.1	1433.5	1349		1278.15	1772.25	0	1597.25	3	1772.25	1.38657	1	#DIV/0!	1.10956			1380.29
P40429;Q6NVV1	50622	54533	46719	47790	42894	43635	38728	45241		107980	93901	71661	76527	78384	73641	62852	69609		40741	38517	46383	48212	44519	46004	37949	47399		35387	33694	33816	36461	34646	33032	34466	30827		41984.5	66230.5	39629	34540.5	4	66230.5	1.5775	1	1.67126	1.91747			79856.1
P40616	1242.3	1971	1781	1874.6	1745.5	1548.1	1682.1	1683.5		2244.7	1899.9	2903.2	2020.9	1698	1518.2	2462.6	2830.8		5415	5373.4	5923.9	5936.4	5062.4	5999.5	5243	5760.5		1144.2	1370.4	787.49	1009.8	825.95	710.65	870.27	1105		1682.8	2646.7	5394.2	1257.3	4	5394.2	3.20549	2.03809	1	4.2903			3982.18
P40763	0	0	0	0	0	0	0	0		0	0	0	0	0	0	0	0		0	0	0	0	0	0	0	0		9384.9	9565	8676.1	8299.2	7721.3	8557.6	9264.1	8400.4		0	0	0	9474.95	1	only one	#VALUE!	#VALUE!	#VALUE!	#VALUE!			0
P40818	0	0	0	0	0	0	0	0		0	0	0	0	0	0	0	0		0	0	0	0	0	0	0	0		0	0	0	0	0	0	0	0		0	0	0	0	0	only one	#VALUE!	#VALUE!	#VALUE!	#VALUE!			0
P40855	341.85	356.47	322.82	437.94	361.95	484.8	484.36	466.59		1107.9	827.59	660.05	1043.1	891.03	1045.5	867.95	765.53		437.28	494.97	344.13	379.53	599.02	399.35	389.21	538.44		540.87	641.96	388.75	551.16	361.25	469.18	606.15	446.97		475.475	816.74	466.125	591.415	4	816.74	1.71773	1	1.75219	1.38099			587.208
P40879	0	0	0	0	0	0	0	0		0	0	0	0	0	0	0	0		0	0	0	0	0	0	0	0		0	0	0	0	0	0	0	0		0	0	0	0	0	only one	#VALUE!	#VALUE!	#VALUE!	#VALUE!			0
P40925	78504	97645	86839	85865	78656	80791	71486	79948		179220	144440	140690	133170	119800	120450	112290	123180		70097	66393	61750	64652	65057	69885	69043	68777		73078	72114	65722	70184	67895	73019	70840	73408		75717	117735	68245	72596	4	117735	1.55493	1	1.72518	1.62178			122069
P40926	92209	117680	106200	111210	104440	116110	87461	96095		294090	228020	258190	225750	184600	209250	198790	218840		157110	150470	138680	137780	140660	159890	168600	162240		181380	181240	119320	136340	139810	153030	135920	170410		91778	208815	153790	181310	4	208815	2.27522	1	1.35779	1.1517			209796
P40937	0	0	0	0	0	0	0	0		0	0	0	0	0	0	0	0		0	0	0	0	0	0	0	0		0	0	0	0	0	0	0	0		0	0	0	0	0	only one	#VALUE!	#VALUE!	#VALUE!	#VALUE!			0
P40939	56076	63044	64183	56921	53603	55334	51883	56671		117130	98123	115760	88184	83026	86617	82216	94335		57174	51324	61588	54218	52229	64558	52971	56369		63115	62073	53324	53261	49872	60062	53170	62616		54277	88275.5	54249	62594	4	88275.5	1.62639	1	1.62723	1.41029			91201.4
P41091;Q2VIR3	45739	54598	47092	50516	47427	48806	43852	49279		66909	54485	51111	48969	51521	49707	48350	53204		41509	39583	38041	37308	39236	37496	41004	40119		69588	70119	60669	63250	61782	60076	59298	68040		46565.5	50777	40546	69853.5	4	69853.5	1.50011	1.37569	1.72282	1			68613.7
P41162	0	0	0	0	0	0	0	0		0	0	0	0	0	0	0	0		0	0	0	0	0	0	0	0		0	0	0	0	0	0	0	0		0	0	0	0	0	only one	#VALUE!	#VALUE!	#VALUE!	#VALUE!			0
P41212	0	0	0	0	0	0	0	0		0	0	0	0	0	0	0	0		0	0	0	0	0	0	0	0		0	0	0	0	0	0	0	0		0	0	0	0	0	only one	#VALUE!	#VALUE!	#VALUE!	#VALUE!			0
P41223	4303.8	6056.8	5375	5812.4	5159.3	5708.8	4683.8	5150.7		0	0	0	0	0	0	0	0		8256.1	8167.6	7484.6	6842.4	7438	6803.6	8061.2	7076.8		2301.4	2407.6	2366.8	2394.9	1949.2	2055.6	2183.9	2398.8		4917.25	0	8211.85	2354.5	3	8211.85	1.67001	#DIV/0!	1	3.48773			7187.38
P41227;Q9BSU3	630.85	1160.9	812.3	1256.8	895.64	942.56	781.25	1043.5		0	0	0	0	0	0	0	0		0	0	0	0	0	0	0	0		0	0	0	0	0	0	0	0		912.375	0	0	0	1	only one	#VALUE!	#VALUE!	#VALUE!	#VALUE!			630.85
P41235	0	0	0	0	0	0	0	0		0	0	0	0	0	0	0	0		0	0	0	0	0	0	0	0		0	0	0	0	0	0	0	0		0	0	0	0	0	only one	#VALUE!	#VALUE!	#VALUE!	#VALUE!			0
Q6NXS1;P41236	0	0	0	0	0	0	0	0		0	0	0	0	0	0	0	0		0	0	0	0	0	0	0	0		0	0	0	0	0	0	0	0		0	0	0	0	0	only one	#VALUE!	#VALUE!	#VALUE!	#VALUE!			0
P41240	0	0	0	0	0	0	0	0		956.38	941	1051.1	805.03	817.19	927.73	1095	966.52		5402.7	5252.5	5344.9	5118.6	6155.1	5996	5525.6	5930.6		576.46	420.25	514.24	415.31	586.83	599.77	328.22	465.61		0	1030.76	5327.6	498.355	3	5327.6	#DIV/0!	5.16861	1	10.6904			0
P41250	45364	50595	39661	44388	38936	44948	39780	43493		102750	84858	81031	79756	70950	79583	74750	82326		48848	47883	50202	44918	42372	40700	47485	49622		53789	51314	46775	46360	40447	38291	43588	47351		41636.5	78538	48365.5	52551.5	4	78538	1.88628	1	1.62384	1.4945			85569.1
P41252	37600	42744	37737	39185	36007	39255	34433	37745		78990	64635	62393	56434	61468	61456	54700	60298		34495	30326	32529	30136	29614	30755	30719	30953		23890	24431	20587	23222	20886	21474	20582	24856		36089	57499	32410.5	24160.5	4	57499	1.59326	1	1.77409	2.37988			59906.4
P41440	0	0	0	0	0	0	0	0		0	0	0	0	0	0	0	0		0	0	0	0	0	0	0	0		0	0	0	0	0	0	0	0		0	0	0	0	0	only one	#VALUE!	#VALUE!	#VALUE!	#VALUE!			0
P41567	0	0	0	0	0	0	0	0		0	0	0	0	0	0	0	0		0	0	0	0	0	0	0	0		0	0	0	0	0	0	0	0		0	0	0	0	0	only one	#VALUE!	#VALUE!	#VALUE!	#VALUE!			0
P41743;Q05513	1705.4	1575.3	1759.7	1729.4	1394.3	1553.1	1346	1337.1		0	0	0	0	0	0	0	0		0	0	0	0	0	0	0	0		2058.8	2422.2	1967.3	2116.9	2316.4	2239.9	2337.3	2266.7		1341.55	0	0	2240.5	2	2240.5	1.67008	#DIV/0!	#DIV/0!	1			2848.16
P42025	989.1	780.71	759.91	1028.6	715.86	1000.3	959.08	866.09		0	0	0	0	0	0	0	0		0	0	0	0	0	0	0	0		0	0	0	0	0	0	0	0		912.585	0	0	0	1	only one	#VALUE!	#VALUE!	#VALUE!	#VALUE!			989.1
P42126	373.89	627.58	616.27	562.24	627.52	542.53	493.64	408.11		10608	8302	9850.7	8248.4	7547.8	7801.9	7447.2	9126.5		3442.7	2718.7	2769.8	2510.7	2565.5	3456.7	2880.1	2916.6		2846.2	2628	2307.3	2120.4	1998	2556.1	2414.4	2570.4		450.875	8286.85	3080.7	2737.1	4	8286.85	18.3795	1	2.68992	3.0276			6871.91
P42166	1630.3	2316.7	2103.7	2003.6	2008.4	2497	1765.5	1984.7		4285.6	3539.6	3442.1	3208.9	3316.2	3380.8	2973.8	3133.3		2235.6	2236	2811.8	2848.5	3165.4	3232.2	2619.1	2883.8		2373.6	2574.9	2177.4	2536.5	2619.7	3031.1	2398.4	3263.1		1875.1	3053.55	2235.8	2474.25	4	3053.55	1.62847	1	1.36575	1.23413			2654.9
P42167	21085	22918	22271	23368	19081	21384	18356	21310		46646	40028	39636	36007	35369	35258	33782	37035		17569	17144	17451	17890	18661	22546	16483	20113		47238	47463	37804	43023	41452	46676	40421	49002		19833	35408.5	17356.5	47350.5	4	47350.5	2.38746	1.33726	2.72811	1			50339.6
P42224	4410	4463.2	4672.4	4549.2	3700.3	4329.8	4269.7	4067.6		14872	13005	11004	11148	12343	10837	10893	11421		17463	16465	16936	16821	16185	17244	16814	18586		14486	14539	12787	13515	12594	12424	13083	14494		4168.65	11157	16964	14512.5	4	16964	4.06942	1.52048	1	1.16892			17946.2
P42226	960.89	1147.9	1053.2	988.53	1018.3	983.2	1044.7	898.98		0	0	0	0	0	0	0	0		1483.9	1445.7	1730.9	1651.5	1793.6	1880.2	1517.3	1633.6		3771.4	4188.4	3658.3	4147	3808.8	4243	4109.8	4329.8		971.84	0	1464.8	3979.9	3	3979.9	4.09522	#DIV/0!	2.71703	1			3935.06
P42285	5531.2	5914.6	5648.1	5800.6	5882.9	5924.6	4922.8	5240.8		0	0	0	0	0	0	0	0		10518	9587.5	10365	10593	12730	10924	10123	10736		1128.1	1215.7	1041.5	1106.1	1094.1	1068.2	833.01	1181.6		5081.8	0	10052.8	1171.9	3	10052.8	1.97819	#DIV/0!	1	8.57816			10941.7
P42330;P17516	69767	88500	96457	95674	81938	84602	71321	77691		194200	145400	175460	149910	121250	120910	126420	138820		82573	78727	70040	77879	69492	84869	87319	82454		103500	99465	67960	84052	78124	84942	77410	98364		74506	132620	80650	101482	4	132620	1.77999	1	1.64439	1.30683			124185
P42345	0	0	0	0	0	0	0	0		0	0	0	0	0	0	0	0		918.67	1019.5	872.87	989.46	1046.5	1068.3	870.9	850.36		207.04	248.45	247.1	313.17	162.44	271.27	225.97	252.22		0	0	969.085	227.745	2	969.085	#DIV/0!	#DIV/0!	1	4.25513			0
P42566	0	0	0	0	0	0	0	0		0	0	0	0	0	0	0	0		0	0	0	0	0	0	0	0		0	0	0	0	0	0	0	0		0	0	0	0	0	only one	#VALUE!	#VALUE!	#VALUE!	#VALUE!			0
P42568	0	0	0	0	0	0	0	0		0	0	0	0	0	0	0	0		0	0	0	0	0	0	0	0		0	0	0	0	0	0	0	0		0	0	0	0	0	only one	#VALUE!	#VALUE!	#VALUE!	#VALUE!			0
Q71UM5;P42677	13600	21900	19146	20405	19047	19501	16182	18077		42682	36228	36885	34759	31081	27924	31758	37976		11349	9734.5	9881.5	9674.8	10876	12386	11148	10439		11311	11831	8762.1	8956.6	8753.3	10197	8445.1	10901		17129.5	34867	10541.8	11571	4	34867	2.03549	1	3.30752	3.01331			27682.7
P42684	0	0	0	0	0	0	0	0		0	0	0	0	0	0	0	0		0	0	0	0	0	0	0	0		0	0	0	0	0	0	0	0		0	0	0	0	0	only one	#VALUE!	#VALUE!	#VALUE!	#VALUE!			0
P42695	0	0	0	0	0	0	0	0		0	0	0	0	0	0	0	0		0	0	0	0	0	0	0	0		0	0	0	0	0	0	0	0		0	0	0	0	0	only one	#VALUE!	#VALUE!	#VALUE!	#VALUE!			0
P42696	0	0	0	0	0	0	0	0		0	0	0	0	0	0	0	0		0	0	0	0	0	0	0	0		0	0	0	0	0	0	0	0		0	0	0	0	0	only one	#VALUE!	#VALUE!	#VALUE!	#VALUE!			0
P42704;Q9NP80	246760	296710	276580	271690	244630	247930	228970	257650		412580	354200	347030	314580	300050	277540	280850	312560		195620	182140	185980	184190	181130	194000	180490	189930		291880	288970	243420	264070	237880	242460	232800	285940		243310	296705	188880	290425	4	296705	1.21945	1	1.57087	1.02162			300912
P42765	92181	117390	121230	106680	97265	103470	91750	102110		221560	191000	255570	173810	146250	163500	165970	186600		161990	154420	169790	151610	153000	199000	161260	163830		194890	187830	145310	147030	140500	189220	142780	176130		96930	176285	158205	191360	4	191360	1.97421	1.08551	1.20957	1			181984
P42766	11049	13301	12273	13390	11994	12422	10961	12082		44969	37836	34647	33952	33991	32535	29142	34109		64222	62396	68251	70060	69908	67888	59258	65093		46227	46455	40101	44025	36932	37163	38878	45397		11521.5	31625.5	63309	46341	4	63309	5.49486	2.00183	1	1.36616			60712.7
P42858	0	0	0	0	0	0	0	0		0	0	0	0	0	0	0	0		0	0	0	0	0	0	0	0		0	0	0	0	0	0	0	0		0	0	0	0	0	only one	#VALUE!	#VALUE!	#VALUE!	#VALUE!			0
P43007	0	0	0	0	0	0	0	0		0	0	0	0	0	0	0	0		0	0	0	0	0	0	0	0		0	0	0	0	0	0	0	0		0	0	0	0	0	only one	#VALUE!	#VALUE!	#VALUE!	#VALUE!			0
P43034	6773.3	7606.5	6627.6	7691.3	6883.4	7514.1	6403.3	7018.6		5550.5	4280.7	4711.1	4464.5	4530.2	5134.1	4014.3	4598.3		8434.9	8376	8075.1	8126.9	8357.6	9151.3	10152	8315.9		4383	4468.2	3898.5	4165.4	4181.8	3928.9	4174.5	4307.1		6710.95	4306.3	8405.45	4425.6	4	8405.45	1.2525	1.9519	1	1.89928			8483.54
P43243	26244	28668	27680	27442	21546	22528	20972	23164		52061	45916	45673	39057	37968	33885	34748	39470		25394	24287	25619	25658	24512	25738	21679	24393		33977	35744	28312	33485	27691	30395	29024	31486		22068	37109	24840.5	34860.5	4	37109	1.68158	1	1.49389	1.0645			44131.3
P43246	2316.2	2461.9	1954.4	2290.3	2164.3	1996.7	2160.9	2346.2		4846.5	4010.1	3882.1	3499.7	4310.1	3621.4	4048.8	3997.1		466.7	509.57	548.81	582.4	660.11	652.96	649.33	614.95		3859.8	3918.6	3127.8	3536.9	3296.4	2895.5	2762	4266.5		2253.55	4022.95	488.135	3889.2	4	4022.95	1.78516	1	8.24147	1.03439			4134.79
P43304	2568.1	2546.9	2071.5	2001.6	2026.1	2329.3	1813.6	1979		4915.6	3949.1	4014.5	3748.8	3514.2	3352.2	3158.3	3717.7		4115.2	3803.8	4345.3	4480	4655.7	4994.5	4789.5	4662.7		4255.4	4773.8	3852.8	4491.3	4117.7	4359.4	3928	5199.7		1896.3	3438	3959.5	4514.6	4	4514.6	2.38074	1.31315	1.14019	1			6113.98
P43307	16061	18255	16001	16894	16334	17306	14595	16071		3259.4	2854.4	2371.4	2247.4	1929.6	2375.9	2201.7	2392.6		34056	31809	30494	30918	30602	31760	34105	30904		1200.5	1193.1	976.46	1211.2	1134.2	1119.1	1098.9	1333.7		15333	2297.15	32932.5	1196.8	4	32932.5	2.14782	14.3362	1	27.5171			34496.1
P43405;P43403;Q8NFD2	4323	5044.3	5822.8	4518.1	4682.1	4590.2	4360.3	4671		11372	9927.8	9803.9	8792.9	8776.7	8041.5	7770.7	9224.7		7532.2	6625.3	7116.4	7044.1	7042.5	7975.9	7360.3	7615		6074	6569.9	5313.4	5386.9	5612.5	6442	5680.9	6322.7		4515.65	8497.7	7078.75	6321.95	4	8497.7	1.88183	1	1.20045	1.34416			8135.16
P43487	39915	56157	42199	51756	47710	47895	40115	44356		88236	68039	69862	67174	58258	61973	63114	68302		42666	41476	35096	38455	38059	36246	45082	41919		31235	31643	20516	24053	24801	22971	22162	31449		42235.5	65708	42071	31439	4	65708	1.55575	1	1.56184	2.09002			62097.9
P43490	25619	29209	27512	27705	25165	25549	22105	26183		101680	83671	84259	77391	74714	73035	72716	79401		36743	33734	32550	32863	32319	33957	35505	35808		53869	51969	42302	47188	45125	45547	44525	51685		24144	76058.5	35238.5	52919	4	76058.5	3.1502	1	2.15839	1.43726			80705
P43686	10760	11574	10729	9557.6	9832.6	10344	9166.8	9878		13410	11761	9626.4	9856.4	9923.1	9815.5	8386.3	10132		25832	25259	26619	28114	27967	27261	27447	28670		18497	18614	17895	16950	17410	17493	17612	18335		9522.4	9259.15	25545.5	18555.5	4	25545.5	2.68267	2.75895	1	1.37671			28865.6
P43897	0	0	0	0	0	0	0	0		0	0	0	0	0	0	0	0		0	0	0	0	0	0	0	0		0	0	0	0	0	0	0	0		0	0	0	0	0	only one	#VALUE!	#VALUE!	#VALUE!	#VALUE!			0
P45880	31387	39180	41249	38678	35975	36841	32732	35167		67693	55075	71368	55159	50351	49733	51898	59013		91524	86090	85488	88874	84619	98127	91871	94859		62305	61858	48245	50574	48342	56930	46620	59453		33949.5	55455.5	88807	62081.5	4	88807	2.61586	1.60141	1	1.43049			82103.9
P45954	0	0	0	0	0	0	0	0		0	0	0	0	0	0	0	0		2521.5	2335.3	2608	2716.7	2466.1	2829.8	2748.6	2990.8		0	0	0	0	0	0	0	0		0	0	2428.4	0	1	only one	#VALUE!	#VALUE!	#VALUE!	#VALUE!			0
P45974;Q92995	8193.7	9217.3	8641.7	8894.8	8657	8053.9	7858	8197.3		26856	20308	21585	22037	18777	18731	17774	19628		3743.3	3931	4748.3	4617.4	4222.4	4667.7	4047.7	4615		5191.8	5867.3	4524.3	4852.6	4955.8	4705.6	5472.4	4996.4		8027.65	18701	3837.15	5529.55	4	18701	2.32957	1	4.87367	3.38201			19087.8
P45985	0	0	0	0	0	0	0	0		0	0	0	0	0	0	0	0		464.25	457.45	385.81	417.71	416.71	361.23	615.9	530.86		0	0	0	0	0	0	0	0		0	0	460.85	0	1	only one	#VALUE!	#VALUE!	#VALUE!	#VALUE!			0
P46013	0	0	0	0	0	0	0	0		0	0	0	0	0	0	0	0		0	0	0	0	0	0	0	0		0	0	0	0	0	0	0	0		0	0	0	0	0	only one	#VALUE!	#VALUE!	#VALUE!	#VALUE!			0
P46020	0	0	0	0	0	0	0	0		1217	1126.1	1137.6	944.75	1020.9	1092.2	919.72	1123.9		0	0	0	0	0	0	0	0		0	0	0	0	0	0	0	0		0	1021.81	0	0	1	only one	#VALUE!	#VALUE!	#VALUE!	#VALUE!			0
P46060	0	0	0	0	0	0	0	0		0	0	0	0	0	0	0	0		4393	3887	4270.9	4248.7	4465	4092.2	4481.7	4466.7		0	0	0	0	0	0	0	0		0	0	4140	0	1	only one	#VALUE!	#VALUE!	#VALUE!	#VALUE!			0
P46063	0	0	0	0	0	0	0	0		0	0	0	0	0	0	0	0		0	0	0	0	0	0	0	0		6945.1	6955	6135.8	6808	6773.1	7231.4	6507.8	6738.3		0	0	0	6950.05	1	only one	#VALUE!	#VALUE!	#VALUE!	#VALUE!			0
P46087	9672.5	8993	8209.5	8454.6	7955.1	8874.4	7621	8603.7		2547.9	2156.1	1719.2	1843.5	1990.4	2178.9	1828.7	1775		7146.9	7079.2	7582.5	6784.6	7856	7831.3	7214	7212.3		5527.4	5774.3	6177.3	6198.2	5822.2	6461.4	5733.3	5891.9		8112.35	1801.85	7113.05	5650.85	4	8112.35	1	4.50223	1.14049	1.4356			9672.5
P46100	2543.1	3257	2698.1	2668.1	2063.4	2294.3	1819.6	2226.7		0	0	0	0	0	0	0	0		0	0	0	0	0	0	0	0		8304.4	7941.2	7298.2	7059.3	7509	7275.7	6552.8	7990.6		2023.15	0	0	8122.8	2	8122.8	4.01493	#DIV/0!	#DIV/0!	1			10210.4
P46108	670.55	724.39	522.89	701.26	539.04	684.25	716.86	761.15		1953.5	1332.9	1186.2	1513.4	1376.9	1464.9	1107.3	1604.5		720.39	780.3	836.75	767.61	645.55	738.31	653.4	804.13		712.07	614.18	795.23	751.77	615.41	645.06	694.24	690.05		739.005	1355.9	750.345	663.125	4	1355.9	1.83476	1	1.80704	2.04471			1230.3
P46109	0	0	0	0	0	0	0	0		0	0	0	0	0	0	0	0		0	0	0	0	0	0	0	0		0	0	0	0	0	0	0	0		0	0	0	0	0	only one	#VALUE!	#VALUE!	#VALUE!	#VALUE!			0
P46379	5981.9	6002.6	5699.9	5372.4	5332	5590.8	4667.7	5254.9		15927	12835	11819	12499	12962	12574	10649	11799		7651.5	7672.5	7679.5	7957.9	8565.3	8914.6	7620	8635.8		7116	6330.4	6314.9	6569.6	6472.3	6855.6	6901.3	7389		4961.3	11224	7662	6723.2	4	11224	2.26231	1	1.46489	1.66944			13532.9
P46439;P28161;Q03013;P09488	0	0	0	0	0	0	0	0		0	0	0	0	0	0	0	0		0	0	0	0	0	0	0	0		0	0	0	0	0	0	0	0		0	0	0	0	0	only one	#VALUE!	#VALUE!	#VALUE!	#VALUE!			0
P46459	10355	11275	11317	11552	10994	11081	10146	10741		3160.5	2633.5	2737.1	2361.6	2453.2	2389.6	2386.6	2455.2		5011.9	5086.5	4982.5	4957.5	5745.4	5922.4	4487.7	5189.9		21983	22325	19203	21872	19726	22400	20157	22462		10443.5	2420.9	5049.2	22154	4	22154	2.12132	9.15114	4.38763	1			21966.3
P46734	4085.4	4409.9	3920.4	3545.1	3784.7	3891.3	3328.8	3600.5		8401.4	7143.1	6799.7	6488.2	6595.4	6500.5	5444	5960.6		4663.1	4514.2	5074.5	4618.8	5255.3	5527.9	4479	5078.4		5650.2	6190	5716.8	5791.5	4819.4	5518	5548	6257.2		3464.65	5702.3	4588.65	5920.1	4	5920.1	1.70872	1.0382	1.29016	1			6980.78
P46776	46051	63158	52946	56853	51417	52430	49643	54552		76275	67478	60741	60867	56921	51994	54912	59809		52467	50775	61017	60431	56919	51255	51324	63962		67515	64714	60711	65170	51492	46493	54608	62611		52097.5	57360.5	51621	66114.5	4	66114.5	1.26905	1.15261	1.28077	1			58441.2
P46777	78598	97477	86022	87451	72293	72106	71957	80893		136230	116520	107980	106250	89601	84090	95850	107650		46582	43615	44634	44414	41963	39861	42478	42133		71226	73979	57742	62776	50709	51469	53514	66835		76425	101750	45098.5	72602.5	4	101750	1.33137	1	2.25617	1.40147			104643
P46778	35665	40206	32750	35977	33382	33224	31444	35407		47119	41276	35014	34821	36621	35111	30703	35466		69347	62389	67088	68535	67358	64655	64979	67058		19380	19720	15828	17919	15791	14584	14556	16766		33425.5	33084.5	65868	19550	4	65868	1.97059	1.9909	1	3.36921			70281.1
P46779	31732	42317	35409	36928	32486	35016	29654	34259		114050	101410	90261	86988	80791	76863	79940	88154		59678	54490	59066	56316	51991	50180	48519	52921		44134	44308	33102	35210	29424	30676	27413	40745		31956.5	84047	57084	44221	4	84047	2.63004	1	1.47234	1.90061			83456.6
P46781	48928	49022	46237	48208	40087	42847	38890	43700		164860	144330	137220	132410	125030	118460	122970	133700		139030	131230	142010	147300	135640	129810	134140	135530		83362	82309	77748	86004	72574	68979	73186	81265		41295	128335	135130	82835.5	4	135130	3.27231	1.05295	1	1.63131			160108
P46782	23392	26756	25002	26227	22977	22759	22080	23657		75362	65825	62286	60562	54243	53327	53439	61340		28774	27802	29487	28072	27696	26652	25921	28655		44857	46516	38694	41811	38695	36677	37095	42959		22868.5	57389.5	28288	45686.5	4	57389.5	2.50954	1	2.02876	1.25616			58703.2
P46783;Q9NQ39	49753	59075	49750	53869	45780	48213	44684	49425		78326	67698	63544	62248	61534	55792	54029	57592		48911	49679	51163	54271	50282	53961	47182	53085		24564	24205	21947	24260	21782	22363	22518	24926		47054.5	55810.5	49295	24384.5	4	55810.5	1.18608	1	1.13217	2.28877			59011.1
P46926;Q8TDQ7	9200.4	9403.1	8197.6	8891.5	9251.8	8863.4	8216	8934.6		33248	25542	23737	24124	23308	24977	21210	22307		8744.6	8545.1	8447.3	8651	10605	10899	10086	11296		3986.9	4089.5	3700.7	3900.6	4079.4	4347.8	4507.8	4437		8575.3	21758.5	8644.85	4038.2	4	21758.5	2.53735	1	2.51693	5.38817			23344.6
P46937	333.21	410.06	360.06	351.07	306.32	271.47	336.64	232.3		4014	2722.9	3641.9	3312.7	2922.6	2972.1	2916.3	3382.8		0	0	0	0	0	0	0	0		400.17	484.01	490.73	552.99	308.1	467.65	609.5	488.33		284.47	3149.55	0	442.09	3	3149.55	11.0716	1	#DIV/0!	7.12423			3689.18
P46940;Q86VI3	110460	127780	125060	117960	102950	112450	103370	114330		228490	192230	197790	170710	168440	166090	159630	178880		119950	111790	122770	116730	118140	128050	112550	122930		117010	113880	95365	99261	91026	100400	90409	109140		108850	169255	115870	115445	4	169255	1.55494	1	1.46073	1.46611			171758
P46976	0	0	0	0	0	0	0	0		0	0	0	0	0	0	0	0		0	0	0	0	0	0	0	0		0	0	0	0	0	0	0	0		0	0	0	0	0	only one	#VALUE!	#VALUE!	#VALUE!	#VALUE!			0
P46977	982.61	1235.8	1041.4	1064.9	874.57	1032.9	1090	1172		3080.4	2310	2798.1	2173.9	2486.2	2361.9	2203.5	2450.8		1316.8	1044.9	1030	895.08	1194.6	1171.8	1140	980.75		1042.6	1268.3	1246.9	992.39	1022	876.07	1131.6	1199.2		1131	2327.15	1180.85	1155.45	4	2327.15	2.0576	1	1.97074	2.01406			2021.82
P47755	50429	58046	55026	51579	48050	50337	44331	49413		22357	19635	21486	18975	18177	19248	20177	22346		16235	15628	14297	12238	13280	14180	14956	14705		18256	18084	13484	15039	14831	15787	14301	18879		46872	21261.5	15931.5	18170	4	46872	1	2.20455	2.9421	2.57964			50429
P47756	25403	35787	32759	33352	28052	28500	26968	30619		26603	21860	25687	21057	18389	18657	20842	23973		16773	15369	15209	14695	13910	14167	16829	14923		44289	46237	35666	36117	31241	32224	29886	43330		28793.5	22407.5	16071	45263	4	45263	1.57199	2.01999	2.81644	1			39933.2
P47897	16346	20964	18457	18867	18831	19555	16375	18579		79762	68266	64063	62365	61362	57639	57938	63614		41722	40401	38458	40104	40755	39133	42481	41169		18995	19580	15031	17343	15784	15925	15782	19114		17477	60776	41061.5	19287.5	4	60776	3.47748	1	1.48012	3.15106			56843
P47914	53811	56498	50467	50075	42785	42582	37702	41995		101080	88452	71970	76759	71803	63615	58989	68934		40925	38727	48264	51190	45299	42456	36667	45885		76848	79183	71608	79284	68040	69026	68748	73411		39848.5	63961.5	39826	78015.5	4	78015.5	1.9578	1.21973	1.95891	1			105351
P47974;Q07352	0	0	0	0	0	0	0	0		0	0	0	0	0	0	0	0		0	0	0	0	0	0	0	0		0	0	0	0	0	0	0	0		0	0	0	0	0	only one	#VALUE!	#VALUE!	#VALUE!	#VALUE!			0
P47985;P0C7P4	39038	41129	42315	38988	34405	36067	31598	36612		41153	35223	38243	32528	29350	30397	26304	30339		19816	17461	17575	18073	16035	20635	16287	16641		0	0	0	0	0	0	0	0		34105	28321.5	18638.5	0	3	34105	1	1.20421	1.82981	#DIV/0!			39038
P48047	68661	77445	80578	70907	64868	64636	59717	66690		122710	107530	120490	95176	91486	90021	86457	94987		59164	57381	60150	58057	52613	59606	55124	58347		67064	65839	55759	59324	52606	58648	54445	62468		63203.5	90722	58272.5	66451.5	4	90722	1.4354	1	1.55686	1.36524			98555.7
P48147	13881	17689	13793	16765	16264	15751	13024	14140		37040	28247	28959	29563	23743	26062	24752	28861		17179	16019	15765	16370	17318	17076	18991	20254		20018	19989	14166	17576	16706	16476	16811	19334		13582	26806.5	16599	20003.5	4	26806.5	1.97368	1	1.61495	1.34009			27396.6
P48163	3974.1	4880.9	4090.8	4677.6	5015.9	5203.5	4404.5	4174.8		5264	4024.8	4225.8	4034.7	4518.8	4856.9	3817.1	4570.2		3211.6	3350.8	3387.7	3162.2	3745.8	3426.8	3891.1	3611.1		3035.6	2895.1	1889.6	2275.4	2678.9	2704.7	2506.4	2924.7		4289.65	4193.65	3281.2	2965.35	4	4289.65	1	1.02289	1.30734	1.44659			3974.1
P48436	0	0	0	0	0	0	0	0		0	0	0	0	0	0	0	0		0	0	0	0	0	0	0	0		0	0	0	0	0	0	0	0		0	0	0	0	0	only one	#VALUE!	#VALUE!	#VALUE!	#VALUE!			0
P48444	18219	19495	17304	17174	16351	16973	15746	17481		28274	25157	23008	21293	23503	20852	20158	22138		20178	19473	19849	20766	20961	21621	19980	22134		26941	26789	22380	25533	24076	24903	23747	27916		16613.5	21148	19825.5	26865	4	26865	1.61706	1.27033	1.35507	1			29461.2
P48449	0	0	0	0	0	0	0	0		0	0	0	0	0	0	0	0		0	0	0	0	0	0	0	0		0	0	0	0	0	0	0	0		0	0	0	0	0	only one	#VALUE!	#VALUE!	#VALUE!	#VALUE!			0
P48506	13070	15660	13815	13921	12745	14446	12366	13472		44521	36817	35066	32051	31791	34933	30086	33026		18573	16475	20054	18709	18519	19863	18725	21009		21458	21417	20236	21026	20211	21231	19711	22352		12919	31556	17524	21437.5	4	31556	2.4426	1	1.80073	1.472			31924.8
P48507	0	0	0	0	0	0	0	0		0	0	0	0	0	0	0	0		0	0	0	0	0	0	0	0		1467.4	1401.5	1103	1429.5	1303.2	1473.8	974.72	1535.6		0	0	0	1434.45	1	only one	#VALUE!	#VALUE!	#VALUE!	#VALUE!			0
P48509	1880.3	3319.3	2752.2	2714.8	3175	2936.8	2359.3	2754.1		0	0	0	0	0	0	0	0		4160.1	4174.1	3454	3501.4	4681.3	4826.5	4958.5	4031.3		0	0	0	0	0	0	0	0		2556.7	0	4167.1	0	2	4167.1	1.62987	#DIV/0!	1	#DIV/0!			3064.65
P48556	9584.7	10667	9058.3	9778.1	8912	9686.1	8279.1	9068.4		41708	36178	29225	30487	29558	30158	25183	28711		9547	10353	9881.5	10011	9862.3	9759.2	9477.5	10557		9494.5	9433.9	8990.7	9743.6	9261.8	8770.3	8848.3	9734.7		8673.75	26947	9950	9464.2	4	26947	3.10673	1	2.70824	2.84726			29777.1
P48634	0	0	0	0	0	0	0	0		0	0	0	0	0	0	0	0		0	0	0	0	0	0	0	0		0	0	0	0	0	0	0	0		0	0	0	0	0	only one	#VALUE!	#VALUE!	#VALUE!	#VALUE!			0
P48637	17435	19820	17197	19684	18327	20393	16088	16917		41271	29105	29661	32358	27922	29269	25573	27503		26152	24552	27321	28752	30016	30198	30284	32483		28371	29975	24399	28640	29018	30854	29280	29640		16502.5	26538	25352	29173	4	29173	1.76779	1.09929	1.15072	1			30821.5
P48643	27406	33501	28372	30739	29315	28931	25712	28425		64566	55664	52404	51012	49420	46415	48712	52662		27720	26474	26934	26855	29774	28419	27151	29185		25203	26391	21849	24869	24850	24665	22897	25668		27068.5	50687	27097	25797	4	50687	1.87255	1	1.87058	1.96484			51319
P48651	4743.9	4715.5	3969.8	4375.1	3552.5	4018.8	3822.8	3732.9		69092	58849	54847	52557	47102	43418	43183	47948		3710.6	3727	4117	4277.2	3831.5	3851.1	3944.1	4396.8		38772	37112	30895	34846	30097	29438	30640	36973		3777.85	45565.5	3718.8	37942	4	45565.5	12.0612	1	12.2527	1.20093			57217.2
P48723	0	0	0	0	0	0	0	0		0	0	0	0	0	0	0	0		0	0	0	0	0	0	0	0		0	0	0	0	0	0	0	0		0	0	0	0	0	only one	#VALUE!	#VALUE!	#VALUE!	#VALUE!			0
P48729;Q8N752	2551	3054.3	2898.2	2681.5	2906.5	3172.3	2271.3	2570.4		53004	46207	47261	42298	43627	38915	39334	41817		15636	15418	15571	16004	17412	18875	17063	17256		12880	13539	11880	12584	12529	14089	12119	12776		2420.85	40575.5	15527	13209.5	4	40575.5	16.7608	1	2.61322	3.07169			42756.9
P48735	41336	52483	53940	45324	43032	48386	41826	46289		128550	105910	143300	102170	95178	96295	95717	109540		40463	37905	40802	38642	38878	51098	39159	40990		43148	43899	36355	38563	37366	49036	36130	39136		44057.5	102628	39184	43523.5	4	102628	2.32942	1	2.61914	2.358			96289
P48764	0	0	0	0	0	0	0	0		0	0	0	0	0	0	0	0		0	0	0	0	0	0	0	0		0	0	0	0	0	0	0	0		0	0	0	0	0	only one	#VALUE!	#VALUE!	#VALUE!	#VALUE!			0
P48960	0	0	0	0	0	0	0	0		1984.4	1763.6	1827.2	1643.6	1264.9	1362.6	1491.1	1559		6947.2	7048.8	6413.2	6870.7	7024.7	8231.6	6975.8	7333.3		851.38	696.13	631.39	733.59	633.45	796.55	719.43	795.56		0	1525.05	6998	773.755	3	6998	#DIV/0!	4.5887	1	9.04421			0
P49005	0	0	0	0	0	0	0	0		6916.5	5951.7	4908.2	5344.8	5615.2	5617.9	4994.5	5038.2		0	0	0	0	0	0	0	0		0	0	0	0	0	0	0	0		0	5016.35	0	0	1	only one	#VALUE!	#VALUE!	#VALUE!	#VALUE!			0
P49006	0	0	0	0	0	0	0	0		17499	12207	13859	13288	11883	11202	11117	12111		1035.3	995.23	1285.1	1438.8	1111.9	1075	1297	1497.2		1145.3	981.4	837.39	1210.8	1111.9	996.65	1290.7	1163.2		0	11614	1015.26	1063.35	3	11614	#DIV/0!	1	11.4394	10.9221			0
P49023	0	0	0	0	0	0	0	0		0	0	0	0	0	0	0	0		0	0	0	0	0	0	0	0		0	0	0	0	0	0	0	0		0	0	0	0	0	only one	#VALUE!	#VALUE!	#VALUE!	#VALUE!			0
P49116	0	0	0	0	0	0	0	0		0	0	0	0	0	0	0	0		0	0	0	0	0	0	0	0		0	0	0	0	0	0	0	0		0	0	0	0	0	only one	#VALUE!	#VALUE!	#VALUE!	#VALUE!			0
Q16644;P49137	6733.8	7196.5	6398	6725.2	5416.3	6114.2	5876.4	6531.1		0	0	0	0	0	0	0	0		5601.1	4927.3	6287	5975.3	5656.6	5769.6	5471.6	6442.4		0	0	0	0	0	0	0	0		6203.75	0	5264.2	0	2	6203.75	1	#DIV/0!	1.17848	#DIV/0!			6733.8
P49189	6648.3	6882	7261.7	8053	6488.4	6395.5	6582.6	6065.7		12225	9983.5	11918	9800.6	8533.4	9080.1	8511.7	9351.7		17013	15545	15896	16928	14923	16955	17567	17239		18771	18425	16268	17807	16538	16944	18533	17689		6324.15	8931.7	16279	18598	4	18598	2.94079	2.08225	1.14245	1			19551.3
P49207	63069	77792	68569	72385	57610	59444	56935	64273		141640	122140	116760	106650	97040	88372	99319	111160		22445	22514	24140	24097	21311	20329	19769	20819		46268	48115	35011	36433	30033	30898	29442	38928		60604	105240	22479.5	47191.5	4	105240	1.73651	1	4.68158	2.23005			109520
P49247	7429	8562.5	7852.2	8886.4	8460	8986.5	7042.9	7450.9		16515	14373	15573	15065	12090	13037	12682	14627		6894.1	6793.9	5892.3	5595.3	5920.8	6075.1	7798.7	6247.4		8169.2	8541.9	6565.2	7100.1	8078.5	8205.8	7739.3	8340.7		7246.9	13654.5	6844	8355.55	4	13654.5	1.88418	1	1.99511	1.63418			13997.6
P49257	6377.8	7145.2	7277.3	7730.1	6147.1	6534.3	6481	7399.6		4676	3818.5	3297.4	3332.1	3996.5	3751.6	3441.5	3419		1679.3	1647	1936.4	1886.8	2507.5	2407.4	1937.6	2199.5		6388.6	6821.8	6246.6	6588.7	6273.8	5932.2	5765.4	6321.9		6940.3	3430.25	1663.15	6605.2	4	6940.3	1	2.02326	4.17298	1.05073			6377.8
P49321	25725	33137	28174	30122	26952	26699	23778	27384		40835	32624	38520	31578	26877	25522	31342	33347		35018	33100	28663	31034	30572	30491	33380	31811		21444	20671	15308	17592	16634	17070	17197	20410		25581	32344.5	34059	21057.5	4	34059	1.33142	1.05301	1	1.61743			34250.7
P49327	370760	452160	334050	411290	372100	345950	328560	364250		704580	597620	465420	536230	539910	453010	472950	525590		376620	359740	337240	382870	382070	317720	382450	395070		379910	377670	291320	364330	334940	288760	331840	396870		346405	499270	368180	378790	4	499270	1.44129	1	1.35605	1.31807			534373
P49354	1391.9	1373.7	1122.3	1163.2	1215.2	1265.6	1014.2	1404.5		7196.4	5226.4	4987.7	4780.2	4865.4	5437.3	4513.6	4898.9		0	0	0	0	0	0	0	0		0	0	0	0	0	0	0	0		1209.35	4706.25	0	0	2	4706.25	3.89155	1	#DIV/0!	#DIV/0!			5416.65
P49356	0	0	0	0	0	0	0	0		0	0	0	0	0	0	0	0		0	0	0	0	0	0	0	0		3598.4	3756.6	2897.6	3104.2	2858.1	2723.2	2695.3	3448.6		0	0	0	3677.5	1	only one	#VALUE!	#VALUE!	#VALUE!	#VALUE!			0
P49368	36388	43699	39328	40223	36755	39086	35160	38779		95520	82226	74283	73249	74139	67783	70434	78675		73512	71608	75138	73042	76871	74519	72014	75989		57786	57210	47528	53467	49497	49437	47814	55199		36969.5	74554.5	72560	57498	4	74554.5	2.01665	1	1.02749	1.29665			73381.8
P49406	4089.9	4941.4	4218.6	4619.2	4342.1	4512.8	4060.5	4308.3		4997.5	4326.7	3973.2	4036.1	4601.5	4593.4	3521.7	4400.8		2341	2512.3	2748.5	2423.8	2802.2	2941.3	2528	2936.8		4423.7	3997.4	3853.9	3748.3	3822.9	3872.2	3661.7	3903		4184.4	3961.25	2426.65	4210.55	4	4210.55	1.00625	1.06293	1.73513	1			4115.46
P49407;P32121;P36575	13651	16053	14226	14689	12979	12732	11711	13677		68793	58462	48926	50874	47181	46040	41760	46430		23901	23509	23539	24656	23030	24924	24927	26980		18085	18373	18032	19929	18128	19311	19324	18028		12694	44095	23705	18229	4	44095	3.47369	1	1.86016	2.41895			47419.3
P49411	108310	122660	127700	114330	105230	112580	98790	108480		295840	255400	275430	222580	226490	222680	207590	234140		191480	182840	196110	185750	193510	219010	176300	186440		146870	151240	126030	129680	118210	141530	119780	139990		103635	220865	187160	149055	4	220865	2.13118	1	1.18009	1.48177			230828
P49419	16827	18851	18778	18523	15756	17181	14659	16130		102420	84883	84802	76841	72038	75189	62784	68157		49871	46761	49866	51186	50171	59177	50324	55817		33929	35035	28199	31327	30160	34768	31709	33296		15394.5	65470.5	48316	34482	4	65470.5	4.25285	1	1.35505	1.89869			71562.7
P49454	0	0	0	0	0	0	0	0		0	0	0	0	0	0	0	0		0	0	0	0	0	0	0	0		0	0	0	0	0	0	0	0		0	0	0	0	0	only one	#VALUE!	#VALUE!	#VALUE!	#VALUE!			0
P49458	13136	18345	16934	16599	15816	15307	13764	16711		16111	12834	15343	12299	11893	12036	12727	14260		18846	18330	14814	13746	14962	17258	17190	17726		17200	17741	9734.2	10722	10759	12210	10103	16050		15237.5	13493.5	18588	17470.5	4	18588	1.21989	1.37755	1	1.06396			16024.4
P49585;Q9Y5K3	4714.9	5693.6	5650.3	5489.8	5335.6	5818.6	4637.3	5346.4		2665.5	2076	3265.3	2766.7	2178.7	2413.2	2320.7	2412.9		1801.7	1497.1	1654.8	1492.2	1635.9	1603.4	1611.9	1732.7		1726.4	1475.6	1077	1172.3	1268.7	1565.2	1390.3	1422.4		4991.85	2366.8	1649.4	1601	4	4991.85	1	2.10911	3.02646	3.11796			4714.9
P49588	37189	43126	33738	40218	35641	39052	33748	37566		50379	43359	38329	38071	37315	37369	35518	39957		59296	55822	66574	62197	60243	54967	56046	60724		57425	58493	51188	51220	49324	48504	50612	59842		35657	37737.5	57559	57959	4	57959	1.62546	1.53585	1.00695	1			60449.2
P49589	0	0	0	0	0	0	0	0		0	0	0	0	0	0	0	0		2674	2475.5	3218.1	2398.4	2602.1	2986.6	2620.1	3121.3		0	0	0	0	0	0	0	0		0	0	2574.75	0	1	only one	#VALUE!	#VALUE!	#VALUE!	#VALUE!			0
P49591	3840.8	3549.7	3306.4	3706.1	3689.4	3625.2	3526.3	3657		1652	1424.4	1132.2	1210	1164.2	1079.1	741.37	981.71		4029.3	4162.2	4614.6	4442.9	4580.3	4021.9	4565	4890.3		3920	4160.5	4010.7	3828.5	3847.9	3756.1	3921.7	3813.7		3591.65	861.54	4095.75	4040.25	4	4095.75	1.14035	4.75399	1	1.01374			4379.87
P49643	0	0	0	0	0	0	0	0		0	0	0	0	0	0	0	0		580.94	421.33	396.53	434.85	462.71	548.71	575.41	477.06		541.77	516.36	385.01	401.21	396.92	315.87	351.32	453.18		0	0	501.135	529.065	2	529.065	#DIV/0!	#DIV/0!	1.05573	1			0
P49674	0	0	0	0	0	0	0	0		0	0	0	0	0	0	0	0		0	0	0	0	0	0	0	0		0	0	0	0	0	0	0	0		0	0	0	0	0	only one	#VALUE!	#VALUE!	#VALUE!	#VALUE!			0
P49711;Q8NI51	0	0	0	0	0	0	0	0		16356	13419	13489	12930	12356	11817	11994	12961		0	0	0	0	0	0	0	0		10679	10665	9785.6	9941.5	9056.9	9917.3	9616.8	11450		0	12477.5	0	10672	2	12477.5	#DIV/0!	1	#DIV/0!	1.16918			0
P49720	11318	11844	10431	10627	9255.3	10265	9024.1	10368		33679	26622	24312	23799	22083	22676	20031	22330		14556	12121	12802	13623	12477	13255	12550	15393		2535.6	2493.3	2207	2296.9	2244.9	2718.7	2252	2951.3		9696.05	21180.5	13338.5	2514.45	4	21180.5	2.18445	1	1.58792	8.42351			24723.6
P49721	2856.9	4156.7	3452.4	4126.3	3636.1	4428.6	4057.1	3852.5		10982	9356.3	9771	8961	8905	8552.6	9438.5	10346		10159	10382	8612.5	8802.6	9443.4	9698.3	10330	9833.9		16110	15291	11453	12060	12286	11848	11907	15938		3954.8	9892.25	10270.5	15700.5	4	15700.5	3.96999	1.58715	1.5287	1			11341.9
P49736	6473.2	8701.9	6665.7	7698.2	7559.5	7500.4	7067.8	7541.9		4068.5	3452.4	3534.5	3124.3	3298.2	2744.2	3017.1	3175.9		10532	9926.4	9409.7	10090	10514	9915.3	11398	10522		21272	22429	16545	20160	18536	16904	18419	22591		7304.85	3096.5	10229.2	21850.5	4	21850.5	2.99123	7.05652	2.13609	1			19362.8
P49748	35085	40461	37234	36525	35725	38685	32387	34511		92410	75621	73738	64929	64706	69490	59046	63395		42440	41386	39577	41274	39584	46428	44152	46969		44888	46431	37812	42765	42138	46453	43586	43983		33449	61220.5	41913	45659.5	4	61220.5	1.83026	1	1.46066	1.34081			64214.8
P49750	0	0	0	0	0	0	0	0		0	0	0	0	0	0	0	0		0	0	0	0	0	0	0	0		0	0	0	0	0	0	0	0		0	0	0	0	0	only one	#VALUE!	#VALUE!	#VALUE!	#VALUE!			0
Q86TX2;P49753	34801	37345	35004	36480	33296	31670	27927	31411		57073	48701	50124	45164	43986	39864	38355	44500		52122	46931	55991	57089	56488	54887	48362	54248		49008	48056	39085	44364	40906	43809	42097	48625		29669	41427.5	49526.5	48532	4	49526.5	1.6693	1.1955	1	1.02049			58093.4
P49754	0	0	0	0	0	0	0	0		0	0	0	0	0	0	0	0		0	0	0	0	0	0	0	0		0	0	0	0	0	0	0	0		0	0	0	0	0	only one	#VALUE!	#VALUE!	#VALUE!	#VALUE!			0
P49755	12391	20010	17745	18353	17305	16173	14608	16348		0	0	0	0	0	0	0	0		31851	29632	35095	39464	34850	33548	30133	39091		33972	32628	37710	40626	37662	36511	39015	34331		15478	0	30741.5	33300	3	33300	2.15144	#DIV/0!	1.08323	1			26658.5
P49756	1258.9	1181.4	1165.5	1467	1049.4	1618.1	894.29	1152.5		16590	14139	15082	13226	13454	12915	12538	13637		6763.6	6265.2	5973.4	5040.3	5671.7	5535.1	6506.8	6250.9		6585.7	6077	4007.5	4833.7	4674	4395.9	3927.3	5787.8		1023.39	13087.5	6514.4	6331.35	4	13087.5	12.7883	1	2.00901	2.06709			16099.2
P49757;Q9Y6R0	0	0	0	0	0	0	0	0		0	0	0	0	0	0	0	0		0	0	0	0	0	0	0	0		3917.3	3648.9	3225	3256.6	3132.3	3479.4	3372.9	4054.1		0	0	0	3783.1	1	only one	#VALUE!	#VALUE!	#VALUE!	#VALUE!			0
P49761	0	0	0	0	0	0	0	0		0	0	0	0	0	0	0	0		0	0	0	0	0	0	0	0		0	0	0	0	0	0	0	0		0	0	0	0	0	only one	#VALUE!	#VALUE!	#VALUE!	#VALUE!			0
P49768	0	0	0	0	0	0	0	0		0	0	0	0	0	0	0	0		0	0	0	0	0	0	0	0		0	0	0	0	0	0	0	0		0	0	0	0	0	only one	#VALUE!	#VALUE!	#VALUE!	#VALUE!			0
P49770	0	0	0	0	0	0	0	0		2177.1	1619.6	1577	1828.5	1592.7	1930	1696	1739.7		971.3	998.5	943.8	981.07	1121.6	1228.9	1002.6	1028.1		0	0	0	0	0	0	0	0		0	1717.85	984.9	0	2	1717.85	#DIV/0!	1	1.74419	#DIV/0!			0
P49773	12430	13510	15330	13671	12634	15778	15691	18984		0	0	0	0	0	0	0	0		22397	21361	23061	25130	20412	20561	23823	21422		20635	20635	18520	22163	16791	16727	20345	20456		17337.5	0	21879	20635	3	21879	1.26195	#DIV/0!	1	1.06029			15686
P49790	4903	5045.9	5343.4	4927.3	4454.4	4545.4	4517.9	4493		0	0	0	0	0	0	0	0		3371.8	3217.5	3219.6	3796.3	3370.2	3384.4	4097	3587.6		5696.7	5446.8	4773	5203.3	5067.6	5444.2	5790.3	5627.5		4505.45	0	3294.65	5571.75	3	5571.75	1.23667	#DIV/0!	1.69115	1			6063.39
P49792;Q7Z3J3;A6NKT7;Q99666;O14715;P0DJD0;P0DJD1	0	0	0	0	0	0	0	0		3879.1	2775.8	2843.6	3120.3	3052.7	3885.5	3049.6	3143.3		0	0	0	0	0	0	0	0		0	0	0	0	0	0	0	0		0	3096.45	0	0	1	only one	#VALUE!	#VALUE!	#VALUE!	#VALUE!			0
P49815	0	0	0	0	0	0	0	0		0	0	0	0	0	0	0	0		0	0	0	0	0	0	0	0		0	0	0	0	0	0	0	0		0	0	0	0	0	only one	#VALUE!	#VALUE!	#VALUE!	#VALUE!			0
P49821	5743.8	6157.8	6185.2	6007.8	5363.6	6941.6	5571.6	6174.7		0	0	0	0	0	0	0	0		0	0	0	0	0	0	0	0		0	0	0	0	0	0	0	0		5873.15	0	0	0	1	only one	#VALUE!	#VALUE!	#VALUE!	#VALUE!			5743.8
P49840	1730.1	2322.3	2453.8	1947.6	2267.8	2382.2	2120	2160.3		0	0	0	0	0	0	0	0		0	0	0	0	0	0	0	0		0	0	0	0	0	0	0	0		2140.15	0	0	0	1	only one	#VALUE!	#VALUE!	#VALUE!	#VALUE!			1730.1
P49841	2396.5	3091.9	2294.9	2979.2	2727.6	2924.1	2600.1	2569.5		1045	594.57	783.04	881.02	1010.5	986.57	927.43	966.06		0	0	0	0	0	0	0	0		1040.3	742.02	910.6	795.45	954.46	879.68	1000.7	866.73		2584.8	946.745	0	891.16	3	2584.8	1	2.7302	#DIV/0!	2.90049			2396.5
P49848	0	0	0	0	0	0	0	0		0	0	0	0	0	0	0	0		0	0	0	0	0	0	0	0		0	0	0	0	0	0	0	0		0	0	0	0	0	only one	#VALUE!	#VALUE!	#VALUE!	#VALUE!			0
P49902	2873.4	3656.6	3128.2	3483.6	3241.8	3010.2	2982.5	3172.6		6499.4	4644.1	5547.3	5354.4	4678.9	5161	5382.5	5812.8		2107.4	2081.8	1688.2	1972.7	1991.1	2452.3	2434.9	2136.2		1671.4	1528	1002.7	1206.8	1127.8	1309.6	1220.6	1755.3		3077.55	5597.65	2094.6	1599.7	4	5597.65	1.81887	1	2.67242	3.49919			5226.33
P49903	2661.8	3086.9	2981.8	2860.6	2612.6	3175.2	2779.4	3024.1		0	0	0	0	0	0	0	0		0	0	0	0	0	0	0	0		0	0	0	0	0	0	0	0		2901.75	0	0	0	1	only one	#VALUE!	#VALUE!	#VALUE!	#VALUE!			2661.8
P49915	29870	32548	29330	30285	26382	28452	24973	28947		115300	100420	93809	90652	91260	84745	82996	88907		42199	39711	43480	46589	44200	45407	43145	47446		31842	33463	29028	33280	31125	31050	31647	34866		26960	85951.5	40955	32652.5	4	85951.5	3.18811	1	2.09868	2.63231			95228.9
P49916	2181.9	2255.7	2226.5	2175.9	2355.3	2690.6	1826.4	2118.6		4932.3	4082	4656.3	3805.9	3523.2	3952.4	3658.3	3646.5		421.23	427.54	430.93	439.78	433.06	569.3	446.77	549.61		2813.8	2346.1	2753.8	2425.9	2527.9	3060.5	2505.7	2941		1972.5	3652.4	424.385	2579.95	4	3652.4	1.85166	1	8.60634	1.41569			4040.14
P49959	657.64	949.94	874.83	925.97	1049.8	1105.4	1041.4	903.73		1601.4	1231.2	1424.9	1129.8	1161.6	1345	1297	1412.1		1294.8	1103.9	1137.7	1230.4	1457.8	1169.2	1209.8	1138.4		856.73	890.12	761.96	944.56	833.87	911.42	727.27	894.46		972.565	1354.55	1199.35	873.425	4	1354.55	1.39276	1	1.1294	1.55085			915.935
P50053	0	0	0	0	0	0	0	0		0	0	0	0	0	0	0	0		0	0	0	0	0	0	0	0		0	0	0	0	0	0	0	0		0	0	0	0	0	only one	#VALUE!	#VALUE!	#VALUE!	#VALUE!			0
P50213	7383	7932.2	7828.6	6976.1	7183.9	7544.6	6486.9	6916.7		14605	13190	13061	10434	11724	12280	10235	11046		7635.5	7497	7739.4	7953	8233.3	8733	7970	7972.8		7862.8	7949.9	6733.3	7677.3	6697.7	7978.1	6809.1	8023.7		6701.8	10640.5	7566.25	7906.35	4	10640.5	1.58771	1	1.40631	1.34582			11722
P50219	0	0	0	0	0	0	0	0		0	0	0	0	0	0	0	0		0	0	0	0	0	0	0	0		0	0	0	0	0	0	0	0		0	0	0	0	0	only one	#VALUE!	#VALUE!	#VALUE!	#VALUE!			0
P50336	1133.2	1695.1	1466.9	1542	1327.9	1566.1	1324.1	1586.2		0	0	0	0	0	0	0	0		0	0	0	0	0	0	0	0		0	0	0	0	0	0	0	0		1455.15	0	0	0	1	only one	#VALUE!	#VALUE!	#VALUE!	#VALUE!			1133.2
P50395	60525	81631	65478	72905	64326	68128	59983	68493		181460	149940	151770	142220	125790	124750	126960	140620		119210	116800	114730	119040	111540	105340	119200	114950		148690	151050	120340	135210	119400	118260	120880	148220		64238	133790	118005	149870	4	149870	2.33304	1.12019	1.27003	1			141207
P50402	0	0	0	0	0	0	0	0		0	0	0	0	0	0	0	0		0	0	0	0	0	0	0	0		0	0	0	0	0	0	0	0		0	0	0	0	0	only one	#VALUE!	#VALUE!	#VALUE!	#VALUE!			0
P50416	44886	51740	51693	50234	44831	49472	44023	46806		103170	89576	102010	88426	77065	76644	83523	92373		34642	32474	35445	32559	33639	34958	35809	34066		90216	87861	67695	72795	66562	70861	65800	87009		45414.5	87948	33558	89038.5	4	89038.5	1.96057	1.0124	2.65327	1			88002.3
P50454	53281	61002	53337	55763	50503	51585	47179	52062		147470	121880	113380	110040	109350	98569	98002	110180		47725	45910	47470	44833	46088	42301	47098	48028		57557	56851	42484	48968	40923	38964	40523	53896		49620.5	104091	46817.5	57204	4	104091	2.09774	1	2.22334	1.81965			111770
P50502;Q8IZP2;Q8NFI4	63182	73518	63835	70422	61325	63013	54116	61085		100960	78188	82263	77966	66904	70190	67225	75070		85931	81681	76969	87188	79166	82082	88752	92749		57700	57658	44908	54821	52426	52280	53539	59988		57600.5	71147.5	83806	57679	4	83806	1.45495	1.17792	1	1.45297			91926.8
P50548	0	0	0	0	0	0	0	0		0	0	0	0	0	0	0	0		0	0	0	0	0	0	0	0		0	0	0	0	0	0	0	0		0	0	0	0	0	only one	#VALUE!	#VALUE!	#VALUE!	#VALUE!			0
P50552	7759.8	8887.2	8886.6	8624.6	8274.8	9394.8	8144.9	8576.1		20005	16897	18049	15816	15671	14564	14364	16327		13378	12513	13641	14567	13860	15168	13853	14246		13593	14040	11995	13673	11958	13141	12667	14903		8360.5	15345.5	12945.5	13816.5	4	15345.5	1.83548	1	1.18539	1.11066			14242.9
P50570;Q05193;Q9UQ16	18679	20302	19457	17648	17589	19356	17252	18400		33038	27364	25540	24362	25229	25077	22097	23167		18693	18428	20306	19860	21589	23482	18794	22077		3608.4	3950.3	3344.9	3116.4	3124.3	3882.8	3604.5	3668.4		17826	22632	18560.5	3779.35	4	22632	1.26961	1	1.21936	5.98833			23715
P50579	2770	2995.3	2559.6	3135.3	3050.4	2623.9	2402.9	2712		6017.5	4977.2	4129.1	4252.9	4739.1	4560.6	4230.1	4307.5		3943	3488	4504.1	4901.3	4299.3	3923.8	4439.2	5191.9		1335.1	1359.6	1175.5	1438.9	1671.1	1305	1520.4	1208.6		2557.45	4268.8	3715.5	1347.35	4	4268.8	1.66916	1	1.14892	3.16829			4623.58
P50583	0	0	0	0	0	0	0	0		0	0	0	0	0	0	0	0		724.07	754.03	691.06	653.45	781.68	821.53	720.23	805.07		937.5	998.93	580.95	586.03	497.68	626.7	688	773		0	0	739.05	968.215	2	968.215	#DIV/0!	#DIV/0!	1.31008	1			0
P50613	0	0	0	0	0	0	0	0		0	0	0	0	0	0	0	0		0	0	0	0	0	0	0	0		0	0	0	0	0	0	0	0		0	0	0	0	0	only one	#VALUE!	#VALUE!	#VALUE!	#VALUE!			0
P50616	0	0	0	0	0	0	0	0		0	0	0	0	0	0	0	0		0	0	0	0	0	0	0	0		0	0	0	0	0	0	0	0		0	0	0	0	0	only one	#VALUE!	#VALUE!	#VALUE!	#VALUE!			0
P50851;Q8NFP9	5350.5	5608.9	5761.3	5064.9	5470.4	5579.8	4888.3	5264.7		1357.8	1252.3	1307.9	1379.7	1306.4	1598.6	1307.1	1339.8		739.59	695.06	806.37	950.58	1076.4	1166.3	1025.4	1024.9		3373.9	3045	2339.9	2872.4	2488.6	2854.5	2975.8	2988.5		5076.5	1323.45	717.325	3209.45	4	5076.5	1	3.83581	7.07699	1.58174			5350.5
P50914	16832	22862	20267	20542	21665	23331	19289	21936		91189	82810	75868	72273	75073	71578	71519	81307		28266	28137	24431	23900	29732	29220	28956	28324		29744	30550	21551	23600	23444	25609	23103	29573		20612.5	76413	28201.5	30147	4	76413	3.70712	1	2.70954	2.53468			62398.2
P50990	44313	47515	39716	42263	39034	40113	37296	41761		142460	123960	112050	109180	112080	106130	97881	106930		87696	82942	86537	89287	93524	93744	87567	93359		34409	35866	31448	33217	31793	32273	32581	34882		39528.5	102406	85319	35137.5	4	102406	2.59068	1	1.20027	2.91442			114801
P50991	44975	53757	48968	50044	46598	45823	43653	45429		91154	77973	80069	73810	71820	66001	66203	74337		17239	16720	15094	15087	17687	17069	16791	17081		50866	51956	42033	46232	42534	43131	42793	49888		44541	70270	16979.5	51411	4	70270	1.57765	1	4.13852	1.36683			70954.7
P50995;P27216	14081	15663	15187	14243	13717	15719	13454	13552		47322	39557	44401	35325	35717	36003	32860	37765		46105	42072	46786	46298	46900	56535	45424	49820		51489	51899	44353	45202	44837	51467	44637	52089		13503	35312.5	44088.5	51694	4	51694	3.82833	1.4639	1.17251	1			53906.8
P51003;Q9NRJ5	0	0	0	0	0	0	0	0		0	0	0	0	0	0	0	0		0	0	0	0	0	0	0	0		0	0	0	0	0	0	0	0		0	0	0	0	0	only one	#VALUE!	#VALUE!	#VALUE!	#VALUE!			0
P51114	0	0	0	0	0	0	0	0		15511	13088	13556	11810	11824	10935	10339	11675		0	0	0	0	0	0	0	0		809.2	968.92	885.62	923.61	931.68	1000.5	937.52	815.8		0	11007	0	889.06	2	11007	#DIV/0!	1	#DIV/0!	12.3805			0
P51116	0	0	0	0	0	0	0	0		0	0	0	0	0	0	0	0		0	0	0	0	0	0	0	0		0	0	0	0	0	0	0	0		0	0	0	0	0	only one	#VALUE!	#VALUE!	#VALUE!	#VALUE!			0
P51148	3705.5	4542.4	4094.2	4549.1	4159.5	4220.4	3485.4	3585.9		28257	23781	20608	20307	21001	20266	18040	20003		2294.7	2250.9	2055.7	1850.9	2159.3	2238.2	1947.4	2034		2720.8	2786.2	2156.9	2995.7	2748.5	2730	2578.1	2993.3		3535.65	19021.5	2272.8	2753.5	4	19021.5	5.37992	1	8.36919	6.90812			19935.3
P51149	35342	38913	32029	34618	34167	33651	29503	32061		95574	80015	71184	73340	67123	68445	59851	64399		85169	79293	76560	82985	79670	82359	89006	94205		62153	61702	49472	57454	55090	54652	55686	59356		30782	62125	82231	61927.5	4	82231	2.6714	1.32364	1	1.32786			94412.6
P51151;Q9NP90	0	0	0	0	0	0	0	0		0	0	0	0	0	0	0	0		0	0	0	0	0	0	0	0		0	0	0	0	0	0	0	0		0	0	0	0	0	only one	#VALUE!	#VALUE!	#VALUE!	#VALUE!			0
P51153	2424	2794.6	2675.7	2483.8	2625	2494.3	2146.9	2522.3		5591.8	4295.8	3366.7	3795.4	4035	4101.1	3962.9	4306.2		3582.9	3434.5	3505.8	4498.9	4073.5	4691.2	3711.7	4033.9		2647.2	2410.4	2510.3	3004.7	2510.9	2757	3429.2	2657		2334.6	4134.55	3508.7	2528.8	4	4134.55	1.77099	1	1.17837	1.63498			4292.88
P51397	0	0	0	0	0	0	0	0		0	0	0	0	0	0	0	0		0	0	0	0	0	0	0	0		0	0	0	0	0	0	0	0		0	0	0	0	0	only one	#VALUE!	#VALUE!	#VALUE!	#VALUE!			0
P51398	0	0	0	0	0	0	0	0		0	0	0	0	0	0	0	0		2299.4	2354.6	2515.4	2069.8	2658	2669.3	2539.6	2782.7		0	0	0	0	0	0	0	0		0	0	2327	0	1	only one	#VALUE!	#VALUE!	#VALUE!	#VALUE!			0
P51452	0	0	0	0	0	0	0	0		0	0	0	0	0	0	0	0		0	0	0	0	0	0	0	0		0	0	0	0	0	0	0	0		0	0	0	0	0	only one	#VALUE!	#VALUE!	#VALUE!	#VALUE!			0
P51531	0	0	0	0	0	0	0	0		0	0	0	0	0	0	0	0		0	0	0	0	0	0	0	0		0	0	0	0	0	0	0	0		0	0	0	0	0	only one	#VALUE!	#VALUE!	#VALUE!	#VALUE!			0
P51532	5192.5	5945.2	5764.2	5664.5	5253.7	5845.7	5137.4	5339.1		11304	9455	9964.2	8619.8	8923.5	8851.3	8760.9	9042.1		8306.9	8449.7	8701.8	8744.5	8240.1	9040.3	8324	9459.9		3335.3	3138.6	2381.7	2789.5	2691.4	2623.5	2160.8	3502.6		5238.25	8901.5	8378.3	3236.95	4	8901.5	1.69933	1	1.06245	2.74997			8823.76
P51553	0	0	0	0	0	0	0	0		0	0	0	0	0	0	0	0		9099.3	8209.4	9075	8572.1	9333.6	10496	8841.7	9878.3		0	0	0	0	0	0	0	0		0	0	8654.35	0	1	only one	#VALUE!	#VALUE!	#VALUE!	#VALUE!			0
P51570	9159.7	9228.6	10160	9552.9	8954.9	10188	8062.1	9015.7		6651.2	5667	6088	4914.5	6265.7	6150.2	4819.4	5622.9		10907	10202	11983	11117	12577	12940	11575	11648		3972.8	3740.7	3508.2	3694	3982.5	3681.9	3816.3	3656.9		8538.9	5221.15	10554.5	3856.75	4	10554.5	1.23605	2.02149	1	2.73663			11321.8
P51571	0	0	0	0	0	0	0	0		0	0	0	0	0	0	0	0		0	0	0	0	0	0	0	0		0	0	0	0	0	0	0	0		0	0	0	0	0	only one	#VALUE!	#VALUE!	#VALUE!	#VALUE!			0
P51572	79272	90448	75470	87645	75533	77396	66034	76305		87349	74653	61755	70230	59753	57028	52042	61182		73042	73330	77275	78982	76848	72459	71370	79588		70309	72239	59880	67381	66148	63532	63520	76250		71169.5	56612	73186	71274	4	73186	1.02833	1.29276	1	1.02683			81518.1
P51580	0	0	0	0	0	0	0	0		0	0	0	0	0	0	0	0		0	0	0	0	0	0	0	0		0	0	0	0	0	0	0	0		0	0	0	0	0	only one	#VALUE!	#VALUE!	#VALUE!	#VALUE!			0
P51610	2280.6	3530.6	3637.1	3569.9	3140.5	3083.7	3263.4	2923.2		8216.4	7654.2	7545.6	6738.4	7054.9	6145.9	6531.2	6089.3		1965.2	1661.3	1598	1587.4	2082.1	2003.2	1740.1	1924.9		4215.3	4217.4	3417.5	3507.6	3688.4	3949.2	3916.9	4047.1		3093.3	6310.25	1813.25	4216.35	4	6310.25	2.03997	1	3.48008	1.49661			4652.36
P51648	7264.9	9748.7	9281.8	9807.5	9276.5	8666.5	7829.9	8509.6		22847	19026	21667	17143	16507	16385	17322	18055		9353.5	9782.2	9956.2	9916	9244.2	10560	10288	10984		13633	13910	10531	11422	10316	11167	11140	13596		8169.75	17688.5	9567.85	13771.5	4	17688.5	2.16512	1	1.84874	1.28443			15729.4
P51649	0	0	0	0	0	0	0	0		0	0	0	0	0	0	0	0		0	0	0	0	0	0	0	0		0	0	0	0	0	0	0	0		0	0	0	0	0	only one	#VALUE!	#VALUE!	#VALUE!	#VALUE!			0
P51659	26732	30112	26244	28215	26023	27224	24470	25642		42327	36345	30674	31737	32931	31368	28840	30479		30855	31305	34972	34035	33131	34549	34998	37384		23179	25015	20988	22962	21206	22173	22043	25083		25056	29659.5	31080	24097	4	31080	1.24042	1.04789	1	1.28979			33158.9
P51665	1809.2	2447.2	1587.4	2050.1	2255.1	2288.2	1906.7	2154.6		39177	35399	32040	31019	30278	29236	27581	30670		7092	7267.4	6761.9	7338.8	6851.3	7202	7193.4	7806.6		4048.1	4488.5	3257.7	3794.5	3396.4	3383.4	3352.2	3918.5		2030.65	29125.5	7179.7	4268.3	4	29125.5	14.3429	1	4.05665	6.82368			25949.3
Q9Y2X8;P51668	3441.7	3635.3	3507.3	3471.2	3441.5	2997.3	3270.2	3236.9		5671.8	5138.8	4497.4	4306.6	4350.9	4704.3	3832.3	3894.5		3320.5	3160.8	3478.3	3366.7	3539.8	4176.6	3265.3	4100.7		2583.5	2750.4	2396.3	2602.9	2757.3	2949.6	2386.9	2293.8		3253.55	3863.4	3240.65	2666.95	4	3863.4	1.18744	1	1.19217	1.44862			4086.82
P51688	0	0	0	0	0	0	0	0		1258.7	1277.1	1139.1	1026.6	1107.3	1025.3	950.66	1154.6		0	0	0	0	0	0	0	0		1456	1495.7	1273.4	1357.7	1664.7	1778.2	1398.2	1549.3		0	1052.63	0	1475.85	2	1475.85	#DIV/0!	1.40206	#DIV/0!	1			0
P51788	0	0	0	0	0	0	0	0		0	0	0	0	0	0	0	0		0	0	0	0	0	0	0	0		0	0	0	0	0	0	0	0		0	0	0	0	0	only one	#VALUE!	#VALUE!	#VALUE!	#VALUE!			0
P51812;Q9UK32;Q15349	9302.1	10219	9003.7	9577.7	7784.8	8680.8	8034.5	8667.1		0	0	0	0	0	0	0	0		0	0	0	0	0	0	0	0		13519	12759	10783	11577	12057	11964	11492	12382		8350.8	0	0	13139	2	13139	1.57338	#DIV/0!	#DIV/0!	1			14635.8
P51825	0	0	0	0	0	0	0	0		0	0	0	0	0	0	0	0		0	0	0	0	0	0	0	0		0	0	0	0	0	0	0	0		0	0	0	0	0	only one	#VALUE!	#VALUE!	#VALUE!	#VALUE!			0
P51857	0	0	0	0	0	0	0	0		4318.5	3181.4	3386.2	2983.8	2708.8	2787.9	2245.4	2481.3		2323.9	2262.1	2648.7	2898.3	2858.3	3744.6	3051.7	2862.8		2176.2	1913.5	1932.6	2263.8	2201.5	2495.3	2255.6	2188		0	2363.35	2293	2044.85	3	2363.35	#DIV/0!	1	1.03068	1.15576			0
P51858;Q5TGJ6	46803	53121	49180	50255	44379	47973	41407	45508		62052	46094	50645	46475	39591	42280	38225	43726		56500	54477	53763	54804	52329	61730	61134	59487		82904	85381	69190	74011	70185	75813	70704	79788		43457.5	40975.5	55488.5	84142.5	4	84142.5	1.9362	2.05348	1.5164	1			90620.1
P51957	0	0	0	0	0	0	0	0		0	0	0	0	0	0	0	0		0	0	0	0	0	0	0	0		0	0	0	0	0	0	0	0		0	0	0	0	0	only one	#VALUE!	#VALUE!	#VALUE!	#VALUE!			0
P51970	1143.1	1560.3	1434.4	1169	1282.5	1192.2	1168.5	1376.3		1815.8	1393.2	1418	1356.7	1558.6	1352.1	1416.5	1686.3		1577.2	1430.4	1670.2	1149.2	1591	1590.3	1401.8	1418.8		978.49	787.81	782.56	514.18	863.09	686.55	779.14	1055.5		1272.4	1551.4	1503.8	883.15	4	1551.4	1.21927	1	1.03165	1.75667			1393.75
P51991	115000	161680	156690	156930	132230	135580	133870	149260		116320	100020	108530	87618	82132	79387	83009	98693		121770	119320	98629	96031	97851	101200	115250	102120		96201	95098	66528	74389	63510	68189	61488	85018		141565	90851	120545	95649.5	4	141565	1	1.55821	1.17437	1.48004			115000
P52209	108660	122230	108370	109810	102110	105070	90878	103600		290330	243270	197770	216960	202520	197620	173960	196620		130650	128150	127210	130430	126550	120450	126400	130340		144660	144520	117130	131000	119420	114470	113660	145180		97239	185290	129400	144590	4	185290	1.90551	1	1.43192	1.28149			207053
P52272	159820	191350	197480	171400	155370	163370	152220	170450		215300	187440	236780	169240	162860	161490	176130	198420		166010	159820	157180	151290	155990	180120	156960	157720		184040	182930	141620	148100	141950	166310	137330	173760		161335	187275	162915	183485	4	187275	1.16078	1	1.14953	1.02066			185516
P52292	0	0	0	0	0	0	0	0		0	0	0	0	0	0	0	0		0	0	0	0	0	0	0	0		0	0	0	0	0	0	0	0		0	0	0	0	0	only one	#VALUE!	#VALUE!	#VALUE!	#VALUE!			0
P52294;O60684;O15131	814.51	759.68	791.28	811.54	720.87	794.11	890.56	1043		434.13	284.54	416.05	389.05	417.37	281.73	274.07	482.88		1037.2	1027.6	998.23	951.94	954.67	1078.7	1149.2	1168.8		3020.5	3005.5	2745.2	3410	3221.5	2720.7	3090.4	3454.7		966.78	378.475	1032.4	3013	4	3013	3.11653	7.9609	2.91844	1			2538.45
P52298	3213.3	2985.8	2790.5	2869.5	2998.2	3133.1	2693.4	2528.6		3100.9	2458.1	2243.4	2288.5	2166.3	1782.4	1574	1854.5		4241.6	3950.6	4519	4772.4	4296	4372.1	4173.9	4161.1		5105.9	5250.3	4933.5	5542.1	4631.5	4273.8	4999	5482.1		2611	1714.25	4096.1	5178.1	4	5178.1	1.98319	3.02062	1.26415	1			6372.57
P52306	4017.9	4703.2	3750.1	4262	3805	4304.8	3677.7	4141.4		2257.6	1905.7	1645.8	1669.1	1814.8	1751.7	1815.7	1720.1		1107.3	1064.7	1192	1265.2	1118.9	1184.9	1007.2	1250.1		1519.7	1245.6	1441.1	1390	1446.7	1256	1676.9	1783.3		3909.55	1767.9	1086	1382.65	4	3909.55	1	2.21141	3.59995	2.82758			4017.9
P52434	3584.5	4816.4	3789.6	4018.6	3870.8	3909.6	3313.4	3862.1		9521.3	7625.6	7286.7	6993.9	7177	6833.7	6864.5	7602.5		5113.2	4877.2	5257.2	5230.1	5309.2	5461.9	5122.5	4585.1		5331.8	5178	4232.4	5477.7	4800.9	4870.2	4752.8	5270.6		3587.75	7233.5	4995.2	5254.9	4	7233.5	2.01617	1	1.44809	1.37652			7226.95
P52565	46362	46990	39080	47695	42314	44998	35204	37484		139810	100500	89328	99444	82917	86972	73956	82370		44366	42200	44825	48006	43325	44228	49878	56119		63778	64020	55537	65504	59480	58054	64743	63099		36344	78163	43283	63899	4	78163	2.15064	1	1.80586	1.22323			99708.2
P52594	0	0	0	0	0	0	0	0		0	0	0	0	0	0	0	0		0	0	0	0	0	0	0	0		0	0	0	0	0	0	0	0		0	0	0	0	0	only one	#VALUE!	#VALUE!	#VALUE!	#VALUE!			0
P52597	39317	42986	38433	39065	34065	35313	34189	37661		65288	55988	52496	48943	46517	44333	42591	48293		47281	45765	46078	45254	43438	44962	43632	47783		110700	108590	81493	93995	80539	80705	80077	106720		35925	45442	46523	109645	4	109645	3.05205	2.41286	2.35679	1			119998
P52701	3497.1	3575	3023.5	3232.4	3547.1	3398.1	3217	3306.1		1251.1	1036.3	901.15	925.57	937.94	1001.4	921.47	1120.8		4083.2	3841.2	4262.3	4803.2	5217.7	4307.6	4398.1	5139.6		3293.7	3537.5	2812	3458.3	3413	3772.4	3533.4	3261.5		3261.55	1021.13	3962.2	3415.6	4	3962.2	1.21482	3.88019	1	1.16003			4248.35
P52756	0	0	0	0	0	0	0	0		0	0	0	0	0	0	0	0		0	0	0	0	0	0	0	0		0	0	0	0	0	0	0	0		0	0	0	0	0	only one	#VALUE!	#VALUE!	#VALUE!	#VALUE!			0
P52758	8272	11735	9707.6	11503	10654	11641	9744.2	10366		16499	12071	13822	12692	9808	10644	12192	12506		12067	11576	9997.3	9787	10311	10545	12364	13039		11438	11218	7552.9	8179.3	8335.8	8423.8	8633.6	10257		10055.1	12349	11821.5	11328	4	12349	1.22813	1	1.04462	1.09013			10159.1
P52788	1770.8	1968.1	1843.1	2093.5	1445	1822.3	1830.2	1812.6		8630.4	7230	7476.1	6638.6	6659.4	6483.9	6413.6	7020.9		18201	16646	18042	18942	18562	20808	17847	18572		5657	6123	4529.5	5423.5	4782.3	5494	5068.3	5255.2		1821.4	6717.25	17423.5	5890	4	17423.5	9.56599	2.59384	1	2.95815			16939.5
P52789	5339.2	5155.3	3605.8	4965.6	4941.7	4698.1	3770.9	4466		10570	8872.8	4935.7	7689.3	8078.1	8197.3	6573.7	7180.3		4212.3	3934.8	4646.6	5526.9	5894.5	4242.9	4524.9	5428.6		4088.5	4046.4	4441.4	4183.7	4817.1	3143.4	3854.7	4295.4		4118.45	6877	4073.55	4067.45	4	6877	1.6698	1	1.68821	1.69074			8915.41
P52815	40947	58359	54814	56122	48562	52078	41974	48972		15031	13305	11031	11304	9322.1	9915	8583.1	11269		5606	5704.6	5856.3	5018.9	5167.1	5134	4784.5	5903.4		10909	10118	10047	10786	9404.6	9979.7	9807	10014		45473	9926.05	5655.3	10513.5	4	45473	1	4.58118	8.04078	4.3252			40947
P52888	1157.9	1254.1	1305.7	1293.2	1517.9	1233.7	1224.5	1494.8		0	0	0	0	0	0	0	0		2757.7	2762.7	3524.3	3103.7	3498.5	4006.4	3187.5	4252.8		3214.3	3581.9	3162	3450.9	3744.5	3950.6	3795.9	3133.6		1359.65	0	2760.2	3398.1	3	3398.1	2.49925	#DIV/0!	1.23111	1			2893.88
P52907	7020.7	8691.7	7693	8233.7	8023.3	7385.9	6470.2	7826.8		20265	17700	15367	15993	15306	15937	13441	15475		7957.5	7449	6342.9	6735.9	7351	7344.5	8373.3	7709.5		7834.9	8137.7	6272.1	6998.5	6758.4	6568.6	6700.4	7379.6		7148.5	14458	7703.25	7986.3	4	14458	2.02252	1	1.87687	1.81035			14199.5
P52926	0	0	0	0	0	0	0	0		0	0	0	0	0	0	0	0		0	0	0	0	0	0	0	0		0	0	0	0	0	0	0	0		0	0	0	0	0	only one	#VALUE!	#VALUE!	#VALUE!	#VALUE!			0
P52948	2352.7	2575.4	2181.3	2339.4	2241.1	2279.5	1930.6	2242.4		9265.3	8095.3	7743.8	7928.2	7759.1	7909.1	6727.8	7311.3		470.52	519.18	552.97	659.13	398.26	462.44	560.44	458.64		2467.1	2412.4	2177.9	2456.7	2461.2	2434.5	2295.5	2647.4		2086.5	7019.55	494.85	2439.75	4	7019.55	3.36427	1	14.1852	2.87716			7915.12
P53007	14032	15392	17893	14687	14275	15408	12347	14548		32797	26774	28925	24911	27092	24552	21554	25068		13501	13187	15489	15168	15059	18306	13605	15310		21605	20645	19656	19957	19546	22240	20379	21324		13447.5	23311	13344	21125	4	23311	1.73348	1	1.74693	1.10348			24324.2
P53041	16970	19082	17802	17668	16821	17642	14736	16934		37192	32015	28477	28619	27269	26238	24870	27221		7087.7	6355.5	6773	6680.5	6696.2	7136.1	7467	6850.7		16529	15411	13612	15369	13541	14550	14656	16480		15835	26045.5	6721.6	15970	4	26045.5	1.64481	1	3.8749	1.6309			27912.4
P53367	0	0	0	0	0	0	0	0		8129.3	6387.9	6246.2	5837.6	6316.4	6306.6	5606.1	6362.3		0	0	0	0	0	0	0	0		1082.9	961.42	1026.4	959.68	986.56	958.64	899.23	929.19		0	5984.2	0	1022.16	2	5984.2	#DIV/0!	1	#DIV/0!	5.85447			0
P53384	0	0	0	0	0	0	0	0		0	0	0	0	0	0	0	0		0	0	0	0	0	0	0	0		0	0	0	0	0	0	0	0		0	0	0	0	0	only one	#VALUE!	#VALUE!	#VALUE!	#VALUE!			0
P53396	56829	70396	58786	64868	60473	56172	53040	56639		102800	84956	75579	80342	74175	69521	68082	73498		83847	79442	76694	81559	81693	80711	84142	84490		60974	59487	46079	53682	49493	47170	50762	61200		54839.5	70790	81644.5	60230.5	4	81644.5	1.48879	1.15333	1	1.35553			84606.4
P53567	0	0	0	0	0	0	0	0		0	0	0	0	0	0	0	0		0	0	0	0	0	0	0	0		0	0	0	0	0	0	0	0		0	0	0	0	0	only one	#VALUE!	#VALUE!	#VALUE!	#VALUE!			0
P53582	1923.2	2847.3	2527	2635.4	2566.2	2778.1	2401.8	2464		3285.2	2724.6	2567.3	2510.3	2559.6	2280.4	2107.3	2332.5		0	0	0	0	0	0	0	0		8297.3	7206.5	4619	5617.8	4868.6	5368.8	4427.1	7111.9		2432.9	2219.9	0	7751.9	3	7751.9	3.18628	3.492	#DIV/0!	1			6127.85
P53597	23672	31044	31117	27126	25769	28226	22812	25291		94544	74482	99450	76658	63914	67640	69216	80091		30650	28130	29158	27993	28014	33073	31177	29145		33031	34029	25398	25046	25673	30599	25861	31658		24051.5	74653.5	29390	33530	4	74653.5	3.1039	1	2.5401	2.22647			73475.6
P53618	675.41	868.4	811.52	953.79	801.6	999.09	925.05	872.23		0	0	0	0	0	0	0	0		0	0	0	0	0	0	0	0		0	0	0	0	0	0	0	0		898.64	0	0	0	1	only one	#VALUE!	#VALUE!	#VALUE!	#VALUE!			675.41
P53621	24653	28959	26278	27018	25857	25422	24288	26292		27543	22319	21932	20572	22892	22282	19642	21391		24997	24351	25673	25908	26186	27073	25402	26271		8813.5	9696	7915.2	9627.7	9536.1	9200.5	9068.2	9241.6		25290	20516.5	24674	9254.75	4	25290	1	1.23267	1.02497	2.73265			24653
P53634	0	0	0	0	0	0	0	0		20709	16385	20359	16316	13696	15080	16290	18146		8946.5	8716.1	7667.4	6878.2	7354.6	8822.1	10015	7708.3		15576	15795	9908.7	11320	11321	12420	11512	15387		0	17218	8831.3	15685.5	3	17218	#DIV/0!	1	1.94966	1.0977			0
P53675	0	0	0	0	0	0	0	0		0	0	0	0	0	0	0	0		0	0	0	0	0	0	0	0		0	0	0	0	0	0	0	0		0	0	0	0	0	only one	#VALUE!	#VALUE!	#VALUE!	#VALUE!			0
P53680	2746.7	3088.7	2797.7	2728.6	3240.9	3102.1	2751	3187.4		0	0	0	0	0	0	0	0		3292.2	2765.5	3195.5	2925.2	4123.3	4205.1	3585.6	4020.2		2767.4	3005.3	2750.6	3048.1	3307.7	3672.9	3236.3	3554.7		2969.2	0	3028.85	2886.35	3	3028.85	1.02009	#DIV/0!	1	1.04937			2801.88
P53701	1372.3	2078.6	2190.3	2072.5	2196.3	2349.9	1547	1886.4		0	0	0	0	0	0	0	0		0	0	0	0	0	0	0	0		2997.3	3001.1	2632.6	3028.8	3083.9	3196.8	2933.8	3173.7		1716.7	0	0	2999.2	2	2999.2	1.74707	#DIV/0!	#DIV/0!	1			2397.51
P53801	0	0	0	0	0	0	0	0		0	0	0	0	0	0	0	0		2845.4	2572.5	2397.3	2551.4	2481.6	2804.6	3037.1	2557.6		2651.6	2331.4	1869.3	2274.9	2350.5	2471.4	2431.2	2389.1		0	0	2708.95	2491.5	2	2708.95	#DIV/0!	#DIV/0!	1	1.08728			0
Q9UKA8;P53805	0	0	0	0	0	0	0	0		0	0	0	0	0	0	0	0		0	0	0	0	0	0	0	0		0	0	0	0	0	0	0	0		0	0	0	0	0	only one	#VALUE!	#VALUE!	#VALUE!	#VALUE!			0
P53814	0	0	0	0	0	0	0	0		0	0	0	0	0	0	0	0		0	0	0	0	0	0	0	0		0	0	0	0	0	0	0	0		0	0	0	0	0	only one	#VALUE!	#VALUE!	#VALUE!	#VALUE!			0
P53985	1579.2	1529.3	1414.6	1417.9	1027.8	1257.4	1398.1	1575.2		0	0	0	0	0	0	0	0		2107.5	2193.4	2289.8	2365	2064.8	2188.4	2162.3	2738.1		0	0	0	0	0	0	0	0		1486.65	0	2150.45	0	2	2150.45	1.44651	#DIV/0!	1	#DIV/0!			2284.32
P53990	0	0	0	0	0	0	0	0		0	0	0	0	0	0	0	0		0	0	0	0	0	0	0	0		0	0	0	0	0	0	0	0		0	0	0	0	0	only one	#VALUE!	#VALUE!	#VALUE!	#VALUE!			0
P53992	2199	2687.1	2536.5	2524.2	2766.2	2839.6	2470.6	2586.3		6397.4	5882.6	7183.6	5094.9	5091	5183.7	5785.3	6463.4		4057.1	3620.1	3506	3245.3	3341.6	3684.5	4283.4	3990.9		3733.5	3674.4	2736.9	3173.4	2775.4	2986.5	2531.4	3841.3		2528.45	6124.35	3838.6	3703.95	4	6124.35	2.42218	1	1.59546	1.65346			5326.36
P53999	25382	21570	21708	18785	18049	19143	18324	20059		52122	45160	54663	38974	40369	37379	42903	44351		26937	25443	24641	24200	24527	29601	26404	28774		35612	33282	26147	29469	25903	30697	26116	33560		19191.5	43627	26190	34447	4	43627	2.27325	1	1.66579	1.2665			57699.5
P54098	0	0	0	0	0	0	0	0		0	0	0	0	0	0	0	0		0	0	0	0	0	0	0	0		0	0	0	0	0	0	0	0		0	0	0	0	0	only one	#VALUE!	#VALUE!	#VALUE!	#VALUE!			0
P54105	4869.8	5294.2	3581.7	5060.8	3965.3	4064.6	4216.4	4227.4		11506	8915.4	7170.9	7555.5	8222.7	7124.1	7094.6	6799.6		10894	10664	11356	12023	11940	10550	11527	11670		5022.8	5146	4528.8	5675.4	5294.8	4284.3	5497.8	5184.6		4221.9	6947.1	10779	5084.4	4	10779	2.55312	1.55158	1	2.12001			12433.2
P54132	0	0	0	0	0	0	0	0		0	0	0	0	0	0	0	0		0	0	0	0	0	0	0	0		0	0	0	0	0	0	0	0		0	0	0	0	0	only one	#VALUE!	#VALUE!	#VALUE!	#VALUE!			0
P54136	18022	19180	18127	17532	16614	17088	15306	17773		9979.6	8250.8	8967.8	7814.7	7400.7	7169.7	7694.2	8036.6		15611	15817	15749	15221	14990	15643	16187	16395		3430.9	3499	3008.2	2889.6	2506.6	3138.9	2859.9	3054.6		16539.5	7865.4	15714	3464.95	4	16539.5	1	2.10282	1.05253	4.77337			18022
P54198	0	0	0	0	0	0	0	0		0	0	0	0	0	0	0	0		0	0	0	0	0	0	0	0		0	0	0	0	0	0	0	0		0	0	0	0	0	only one	#VALUE!	#VALUE!	#VALUE!	#VALUE!			0
P54259	0	0	0	0	0	0	0	0		0	0	0	0	0	0	0	0		0	0	0	0	0	0	0	0		0	0	0	0	0	0	0	0		0	0	0	0	0	only one	#VALUE!	#VALUE!	#VALUE!	#VALUE!			0
P54577	27320	32094	28318	30028	27273	30348	26088	29079		49269	41191	40051	37926	36791	38867	35962	39349		22938	21498	26128	23087	23734	22600	22857	23381		37199	36551	33902	33801	30101	29197	30709	35042		27583.5	37655.5	22218	36875	4	37655.5	1.36515	1	1.69482	1.02117			37295.8
P54578	7914.6	10612	9370.1	10317	9695.4	9711.4	8227.9	9743.7		51406	42908	41483	37819	37707	39659	33443	42874		24500	22712	21950	23240	22889	22211	22739	22399		42995	43718	30263	30992	32509	34624	28784	46904		8985.8	38158.5	23606	43356.5	4	43356.5	4.825	1.13622	1.83667	1			38188
P54619	3068.5	3068.3	2427.4	2409.2	2549.8	2671.1	2168.1	3109		0	0	0	0	0	0	0	0		3317.1	3159.6	3679.5	3580.5	3826.7	4198.9	3577.1	3787		0	0	0	0	0	0	0	0		2638.55	0	3238.35	0	2	3238.35	1.22732	#DIV/0!	1	#DIV/0!			3766.04
P54707;REV__Q15772	0	0	0	0	0	0	0	0		0	0	0	0	0	0	0	0		0	0	0	0	0	0	0	0		0	0	0	0	0	0	0	0		0	0	0	0	0	only one	#VALUE!	#VALUE!	#VALUE!	#VALUE!			0
P54709	27051	29061	22093	27346	23827	22779	20615	23668		32268	27275	20699	23177	24249	20651	18154	19924		19569	18875	19323	21131	20291	18881	18505	22112		23052	23010	21845	25055	24017	22062	24568	24220		22141.5	19039	19222	23031	4	23031	1.04017	1.20967	1.19816	1			28137.7
P54725	0	0	0	0	0	0	0	0		0	0	0	0	0	0	0	0		0	0	0	0	0	0	0	0		0	0	0	0	0	0	0	0		0	0	0	0	0	only one	#VALUE!	#VALUE!	#VALUE!	#VALUE!			0
P54727	19980	24435	23337	25759	21686	23333	18376	22290		22433	16859	19547	17814	13382	14640	15774	17428		21516	20215	18154	18232	19474	19195	20859	18851		15542	14857	10975	12095	12808	12211	11965	14557		20333	16601	20865.5	15199.5	4	20865.5	1.02619	1.25688	1	1.37278			20503.3
P54753	0	0	0	0	0	0	0	0		0	0	0	0	0	0	0	0		0	0	0	0	0	0	0	0		0	0	0	0	0	0	0	0		0	0	0	0	0	only one	#VALUE!	#VALUE!	#VALUE!	#VALUE!			0
P54760	0	0	0	0	0	0	0	0		0	0	0	0	0	0	0	0		0	0	0	0	0	0	0	0		0	0	0	0	0	0	0	0		0	0	0	0	0	only one	#VALUE!	#VALUE!	#VALUE!	#VALUE!			0
P54802	0	0	0	0	0	0	0	0		0	0	0	0	0	0	0	0		2635.1	2544.3	2877	3065.8	2888.4	3334.9	3171.3	3353.4		0	0	0	0	0	0	0	0		0	0	2589.7	0	1	only one	#VALUE!	#VALUE!	#VALUE!	#VALUE!			0
P54819	14932	16765	15802	17101	15964	18214	14904	15064		24327	18794	19532	18289	16819	17494	16143	17018		11859	11255	11649	11235	12480	11928	12488	13379		19337	19354	16248	17644	18034	18262	18920	18162		14984	16580.5	11557	19345.5	4	19345.5	1.29108	1.16676	1.67392	1			19278.4
P54868	69373	95844	112890	87876	80222	90768	76471	85663		126920	101780	159640	101890	86346	97742	104950	116960		79298	73781	77034	64878	64895	83851	79468	71878		83727	85359	66345	66121	62983	88913	64086	76011		81067	110955	76539.5	84543	4	110955	1.36868	1	1.44964	1.31241			94949.6
P54886	16413	18904	19163	16872	16442	15856	16045	16494		10594	10701	10767	8239.9	8384.3	8240.1	8505.2	8896		11438	11194	11731	12075	12615	14711	11911	13580		10992	11645	10420	10972	10260	12033	10144	10715		16269.5	8700.6	11316	11318.5	4	16269.5	1	1.86993	1.43774	1.43743			16413
P54920;Q9H115	25534	28853	26114	28316	26355	26363	22855	25674		19598	15643	15086	14784	13955	13931	12617	13332		13382	13057	13052	13080	13860	14356	13402	15742		13983	14012	12498	12937	12459	12973	12827	14089		24264.5	12974.5	13219.5	13997.5	4	24264.5	1	1.87017	1.83551	1.73349			25534
P55010	7225.6	7165.4	6568.2	6573.1	6488.7	6041.5	6179.2	6941.4		20639	17569	16529	16147	16642	16007	14366	15121		9915.6	9524.8	9549.2	10507	10890	11483	9765.7	11032		10883	10921	10114	11566	10735	11471	9921.6	11268		6560.3	14743.5	9720.2	10902	4	14743.5	2.24738	1	1.51679	1.35237			16238.7
P55011	9124.7	10374	10661	9682.7	8903	8905.7	8522	8994		42609	36551	36157	31124	30576	27122	28552	32004		45556	43977	41905	44126	40933	46134	42620	43379		22488	22186	16801	20313	20312	19973	18798	22300		8758	30278	44766.5	22337	4	44766.5	5.1115	1.47852	1	2.00414			46640.9
P55036;A2A3N6	6763.6	8436.5	7178.5	8537.3	7861.5	8536.4	6897.4	8571.8		1018.8	1087.8	792.87	1013.2	833.51	864.85	828.81	1031.8		611.11	427.41	484.14	432.12	455.66	517.61	548.83	462.83		8717.1	8311.6	6606.6	7084	6502.4	6512.1	6313.1	8423.8		7734.6	930.305	519.26	8514.35	4	8514.35	1.10081	9.15221	16.3971	1			7445.46
P55039	1317.8	1427.8	1258.2	1267.2	1249.3	1446.7	1218.6	1157.8		2192.1	1765	1756.8	1895.9	1734.8	1952	1983.7	1699.9		1205	1226.8	1271.8	1224.8	1342.7	1363.1	1602.5	1293.4		938.06	904.1	948.99	946.77	828.57	880.55	1061.2	925.08		1188.2	1841.8	1215.9	921.08	4	1841.8	1.55008	1	1.51476	1.99961			2042.69
P55060	37717	42939	34390	37346	34841	34064	32029	34544		110150	90750	74564	80411	84033	69727	69723	80809		56336	54980	57903	63214	62681	54802	58443	63299		49050	48215	40901	49842	44838	40888	45516	49539		33286.5	75266	55658	48632.5	4	75266	2.26116	1	1.35229	1.54765			85284.1
P55072	208470	274710	233210	243590	225780	228110	204330	223640		524210	446330	478540	418780	374350	371180	401590	443890		380610	356350	327090	342100	343500	355870	373050	351780		393890	394120	287130	326980	319190	337430	313880	407160		213985	422740	368480	394005	4	422740	1.97556	1	1.14725	1.07293			411845
P55081	0	0	0	0	0	0	0	0		0	0	0	0	0	0	0	0		0	0	0	0	0	0	0	0		1611.2	1792.4	1671.1	1649	1484.2	1466.6	1667.7	1567		0	0	0	1701.8	1	only one	#VALUE!	#VALUE!	#VALUE!	#VALUE!			0
P55084	24285	27316	29086	25196	23467	24677	22479	25315		47387	40271	45449	37087	35990	38003	34706	39027		32499	31686	32808	31267	30926	37988	31597	32585		33187	31693	29013	29050	26880	33495	27332	31716		23897	36866.5	32092.5	32440	4	36866.5	1.54273	1	1.14876	1.13645			37465.1
P55145	7233.8	9518.7	7720.4	9241.5	7411.7	7541	8132.3	8178.4		0	0	0	0	0	0	0	0		7083.2	6685.7	6923.2	5777.1	6194.2	6388.5	7548.8	7658.2		5423.8	5092.1	4351.6	4515.4	4666.5	4875.8	5101.3	5392.3		8155.35	0	6884.45	5257.95	3	8155.35	1	#DIV/0!	1.1846	1.55105			7233.8
P55196	0	0	0	0	0	0	0	0		0	0	0	0	0	0	0	0		0	0	0	0	0	0	0	0		0	0	0	0	0	0	0	0		0	0	0	0	0	only one	#VALUE!	#VALUE!	#VALUE!	#VALUE!			0
P55197	0	0	0	0	0	0	0	0		0	0	0	0	0	0	0	0		0	0	0	0	0	0	0	0		0	0	0	0	0	0	0	0		0	0	0	0	0	only one	#VALUE!	#VALUE!	#VALUE!	#VALUE!			0
P55199	0	0	0	0	0	0	0	0		0	0	0	0	0	0	0	0		0	0	0	0	0	0	0	0		0	0	0	0	0	0	0	0		0	0	0	0	0	only one	#VALUE!	#VALUE!	#VALUE!	#VALUE!			0
P55209	773.55	988.06	928.12	797.57	981.61	731.46	874.21	975.36		0	0	0	0	0	0	0	0		0	0	0	0	0	0	0	0		1022.2	1126.2	608.47	908.24	778.09	678.97	700.99	1206.9		924.785	0	0	1074.2	2	1074.2	1.16157	#DIV/0!	#DIV/0!	1			898.53
P55212	0	0	0	0	0	0	0	0		2282.1	1730.4	1844.5	1698.8	1393	1630.5	1652.3	1568.2		0	0	0	0	0	0	0	0		0	0	0	0	0	0	0	0		0	1610.25	0	0	1	only one	#VALUE!	#VALUE!	#VALUE!	#VALUE!			0
P55263	660.02	886.04	522.2	861.56	678.62	854.99	657.85	718.63		1106.2	651.15	798.33	666.76	717.61	641.96	749	708.34		1946.3	1844.7	1685.9	1775.7	2022.6	1582.5	1859.3	2018		0	0	0	0	0	0	0	0		688.24	728.67	1895.5	0	3	1895.5	2.75413	2.60131	1	#DIV/0!			1817.78
P55265	7004	7628.7	8073.6	8083.5	6177.5	7695.5	6724.6	6773.9		20630	19709	19581	16792	16417	15688	16331	18187		4477	3962	4093	4079.9	3436.4	4231	3881.7	4150.5		4298.8	4769	3952.6	3923.8	3620.6	3585.4	3576.7	3845.7		6749.25	17259	4219.5	4533.9	4	17259	2.55717	1	4.0903	3.80666			17910.4
P55327	16260	17974	14331	17361	15583	16343	12779	15021		50623	38554	30916	35322	29724	30937	26357	30360		16760	15575	17197	17089	16549	16597	16860	19220		24346	24910	22035	23101	22600	21672	23397	23432		13900	28358.5	16167.5	24628	4	28358.5	2.04018	1	1.75404	1.15147			33173.3
P55735	7829.8	11130	10331	10102	9106.7	9911.7	9026.2	9683.7		17030	15256	17493	14732	13512	13898	16295	16017		1430.3	1601.9	1727.1	2032.8	2069.1	1984.6	1892.8	2025.8		11386	11013	8147.7	9192.4	8302.8	9040.5	7854.1	10763		9354.95	16156	1516.1	11199.5	4	16156	1.727	1	10.6563	1.44256			13522.1
P55769	26318	33625	33197	31874	28225	31509	27728	31169		83836	72150	78272	63334	61962	62542	61001	74563		28502	25963	21715	21561	23143	26090	25627	21729		43290	44400	32303	33072	32131	37551	32044	41588		29448.5	67782	27232.5	43845	4	67782	2.30171	1	2.48901	1.54595			60576.5
P55786;A6NEC2	40912	44781	41745	39013	37538	40413	34116	38840		124440	106310	104200	93299	93145	91082	84545	92713		44271	42579	46314	46721	44347	50073	42335	44340		66738	66598	59122	62428	58730	64030	57979	65647		36478	88629	43425	66668	4	88629	2.42966	1	2.04097	1.32941			99402.1
P55789	0	0	0	0	0	0	0	0		0	0	0	0	0	0	0	0		0	0	0	0	0	0	0	0		0	0	0	0	0	0	0	0		0	0	0	0	0	only one	#VALUE!	#VALUE!	#VALUE!	#VALUE!			0
P55795	20483	28960	29033	26330	24709	26771	24977	25687		23351	19645	22459	18085	19033	18814	18536	21245		5455.6	5308.3	5159.2	5412.6	5235.1	6784.2	5226.7	6203.3		8984.2	9825.3	7224.5	8891	8077.4	8691.6	8711.3	8388.2		25332	19890.5	5381.95	9404.75	4	25332	1	1.27357	4.70684	2.69353			20483
P61956;P55854;Q6EEV6	0	0	0	0	0	0	0	0		0	0	0	0	0	0	0	0		0	0	0	0	0	0	0	0		0	0	0	0	0	0	0	0		0	0	0	0	0	only one	#VALUE!	#VALUE!	#VALUE!	#VALUE!			0
P55884	54959	65915	56523	62156	52599	53783	49486	55911		97846	81990	70700	76308	73654	62057	64704	70209		78954	75265	82619	86444	84765	77438	81502	85812		77875	74964	65225	76052	65515	62783	66174	77918		52698.5	67456.5	77109.5	76419.5	4	77109.5	1.46322	1.1431	1	1.00903			80417.1
P55899	0	0	0	0	0	0	0	0		0	0	0	0	0	0	0	0		0	0	0	0	0	0	0	0		309.2	512.06	564.66	507.84	396.28	596.85	577.06	466.04		0	0	0	410.63	1	only one	#VALUE!	#VALUE!	#VALUE!	#VALUE!			0
P55957	1571.3	1838	1403.6	1559	1679.5	1999.5	1758.6	1497.3		3742.4	2453.4	2653.9	2577.6	2446.2	2924.3	2574.2	2790.8		5632.7	4850.1	4246.5	4659.2	5027.1	4600.9	5373.5	5089.1		7744.4	6941.6	5638.1	5671.5	6166.8	6287.9	6369.6	7015.1		1627.95	2682.5	5241.4	7343	4	7343	4.51058	2.73737	1.40096	1			7087.48
P56134	0	0	0	0	0	0	0	0		18293	13903	12967	13449	13360	12267	11355	12462		7028	6586.4	7051.5	7080.6	6860.2	7263.2	6830.8	8092.7		9381.9	8242	7720.9	7867.8	7565.7	8018.1	7698.9	8405.6		0	11908.5	6807.2	8811.95	3	11908.5	#DIV/0!	1	1.7494	1.3514			0
P56182	3062.5	3420.8	3656.6	3714.6	3679.3	3888.8	3297	3615.8		8226.9	6177.1	6893.6	6681	6633.2	6382.1	6238.5	7006.2		969.99	1080	810.75	607.89	758.05	764.85	939.49	920.35		946.26	1145.7	898.1	877.46	890.17	656.01	645.4	903.8		3456.4	6622.35	1024.99	1045.98	4	6622.35	1.91597	1	6.46086	6.33124			5867.65
P56192	11284	12339	10801	11580	10617	11007	9552.7	10653		33961	29201	27797	26641	26625	27366	25640	28090		1339.5	1317.2	1214.8	1121.9	1237.1	1391.8	979.26	1431.4		13517	13941	12995	13327	13107	12220	12543	13857		10102.9	26865	1328.35	13729	4	26865	2.65915	1	20.2243	1.95681			30005.9
Q5VTU8;P56381	4413.5	7503.4	7232.5	6580.2	5121	5311.4	5009.4	5979.1		18717	16193	18492	14904	12344	11949	13439	14903		12711	11611	10075	9294.1	9937.4	9569.9	9451.3	9064.4		61058	64182	55487	58904	51482	54338	52341	59160		5494.25	14171	12161	62620	4	62620	11.3974	4.41888	5.14925	1			50302.3
P56385	0	0	0	0	0	0	0	0		0	0	0	0	0	0	0	0		5713.5	6578.3	6156.4	6652.4	6378	6334.5	6510	6260.1		0	0	0	0	0	0	0	0		0	0	6145.9	0	1	only one	#VALUE!	#VALUE!	#VALUE!	#VALUE!			0
P56470	225220	271530	258170	242740	222120	246090	204400	231670		352050	292490	323200	271380	260970	254670	250680	282260		189730	177190	186970	181320	175340	190310	177970	183120		189430	185130	153000	161340	152320	166940	143930	182690		218035	266470	183460	187280	4	266470	1.22214	1	1.45247	1.42284			275251
P56524	0	0	0	0	0	0	0	0		0	0	0	0	0	0	0	0		0	0	0	0	0	0	0	0		0	0	0	0	0	0	0	0		0	0	0	0	0	only one	#VALUE!	#VALUE!	#VALUE!	#VALUE!			0
P56537	29054	36465	33262	36074	34024	37790	30553	33536		52921	42080	44830	40186	40397	44468	39593	43649		23768	23090	23082	21691	25467	25414	25787	26520		37552	37785	29176	31743	35012	34121	33764	38123		32044.5	41621	23429	37668.5	4	41621	1.29885	1	1.77647	1.10493			37736.8
P56545	4108.7	4574.2	4190.5	3820.9	3816.4	4008.4	3582.4	3779.6		8865	7175.9	6519.5	6815.7	7164.3	7010.5	6326.1	6179.1		4150.8	3699.1	4445.5	4035	4471.7	4716.3	3885	4373.9		3096.9	3283.4	3133.7	3536.7	3393.8	3246.6	3616.8	3370.6		3681	6252.6	3924.95	3190.15	4	6252.6	1.69861	1	1.59304	1.95997			6979.1
P56556	0	0	0	0	0	0	0	0		0	0	0	0	0	0	0	0		0	0	0	0	0	0	0	0		0	0	0	0	0	0	0	0		0	0	0	0	0	only one	#VALUE!	#VALUE!	#VALUE!	#VALUE!			0
P56715	0	0	0	0	0	0	0	0		0	0	0	0	0	0	0	0		0	0	0	0	0	0	0	0		1588.1	1941.5	1340.8	1420.5	1754.3	2103.3	1457.5	1695.8		0	0	0	1764.8	1	only one	#VALUE!	#VALUE!	#VALUE!	#VALUE!			0
P56937	0	0	0	0	0	0	0	0		0	0	0	0	0	0	0	0		0	0	0	0	0	0	0	0		0	0	0	0	0	0	0	0		0	0	0	0	0	only one	#VALUE!	#VALUE!	#VALUE!	#VALUE!			0
P56962	0	0	0	0	0	0	0	0		0	0	0	0	0	0	0	0		0	0	0	0	0	0	0	0		0	0	0	0	0	0	0	0		0	0	0	0	0	only one	#VALUE!	#VALUE!	#VALUE!	#VALUE!			0
P57076	0	0	0	0	0	0	0	0		0	0	0	0	0	0	0	0		0	0	0	0	0	0	0	0		0	0	0	0	0	0	0	0		0	0	0	0	0	only one	#VALUE!	#VALUE!	#VALUE!	#VALUE!			0
P57081	0	0	0	0	0	0	0	0		0	0	0	0	0	0	0	0		0	0	0	0	0	0	0	0		0	0	0	0	0	0	0	0		0	0	0	0	0	only one	#VALUE!	#VALUE!	#VALUE!	#VALUE!			0
P57088	0	0	0	0	0	0	0	0		4122.9	3540.1	3170.2	3129.9	3549.7	3188.9	3107	3154.8		0	0	0	0	0	0	0	0		0	0	0	0	0	0	0	0		0	3130.9	0	0	1	only one	#VALUE!	#VALUE!	#VALUE!	#VALUE!			0
P57105	0	0	0	0	0	0	0	0		0	0	0	0	0	0	0	0		0	0	0	0	0	0	0	0		0	0	0	0	0	0	0	0		0	0	0	0	0	only one	#VALUE!	#VALUE!	#VALUE!	#VALUE!			0
P57678	406.15	421.6	260.71	473.65	401.65	466.23	321.1	450.79		487.57	400.76	455.02	606.07	301.63	501.55	345.74	536.31		0	0	0	0	0	0	0	0		0	0	0	0	0	0	0	0		385.945	441.025	0	0	2	441.025	1.14271	1	#DIV/0!	#DIV/0!			464.114
P57682	1463.9	1390.5	1834.5	1483.9	1061	1185.8	1183.4	1422.9		0	0	0	0	0	0	0	0		2749.6	2451.7	3102.4	2645.8	2778.5	3322.9	2641.8	2573.9		2462.1	2548.3	2125.4	2218.5	2141.6	2331.7	2013.2	2143.4		1303.15	0	2600.65	2505.2	3	2600.65	1.99566	#DIV/0!	1	1.0381			2921.45
P57735	0	0	0	0	0	0	0	0		0	0	0	0	0	0	0	0		0	0	0	0	0	0	0	0		0	0	0	0	0	0	0	0		0	0	0	0	0	only one	#VALUE!	#VALUE!	#VALUE!	#VALUE!			0
P57737	0	0	0	0	0	0	0	0		0	0	0	0	0	0	0	0		0	0	0	0	0	0	0	0		0	0	0	0	0	0	0	0		0	0	0	0	0	only one	#VALUE!	#VALUE!	#VALUE!	#VALUE!			0
P57739	0	0	0	0	0	0	0	0		0	0	0	0	0	0	0	0		0	0	0	0	0	0	0	0		0	0	0	0	0	0	0	0		0	0	0	0	0	only one	#VALUE!	#VALUE!	#VALUE!	#VALUE!			0
P57740	0	0	0	0	0	0	0	0		0	0	0	0	0	0	0	0		0	0	0	0	0	0	0	0		86.071	155.69	117.17	75.456	116.69	189.02	129.67	125.03		0	0	0	120.88	1	only one	#VALUE!	#VALUE!	#VALUE!	#VALUE!			0
P57772	5397.6	6162.2	5087.2	5131	5384.5	5631.6	5462.1	5646		2024.6	1543.6	1663.8	1640	1622.2	1383.9	1744	1600.9		8222.5	8257.7	8268.5	8131.1	8324.7	8347.1	8110.1	8382.2		1484.6	1544.7	1282.9	1321	1201	1083.4	1452.1	1721.6		5554.05	1672.45	8240.1	1514.65	4	8240.1	1.48362	4.92696	1	5.44027			8007.99
P57789	0	0	0	0	0	0	0	0		0	0	0	0	0	0	0	0		0	0	0	0	0	0	0	0		0	0	0	0	0	0	0	0		0	0	0	0	0	only one	#VALUE!	#VALUE!	#VALUE!	#VALUE!			0
P58546	14085	15268	15591	16935	15035	15638	13898	16658		38918	31865	33387	32471	27437	26861	28726	31753		46248	42303	48052	52755	45366	50664	43750	50915		13292	12867	10678	11909	10005	9387.2	10390	12382		15278	30239.5	44275.5	13079.5	4	44275.5	2.89799	1.46416	1	3.38511			40818.2
P59998	2352.4	2480.7	2324.5	2226.7	2037.8	1643	1473	2007.7		41516	34551	35103	33771	33326	30250	30649	34959		2015.6	2501.4	2167.1	2151.4	2135.3	2042.1	2064.2	2440.3		24081	23977	20673	22374	21092	21674	21574	23644		1740.35	32804	2258.5	24029	4	32804	18.8491	1	14.5247	1.36518			44340.6
P60033	2653.8	2988.7	2447.7	2852.7	2229.9	2651.3	2341.7	2834.7		6545.1	4977.3	4046	4505.3	4418.3	4421.7	3694.6	4317.6		5927.8	5684.6	5942.6	5619.6	5689.2	5470.3	5721.7	6800.6		2497.9	2700.3	2573.2	2528	2462.8	2486	2178.3	2402.1		2588.2	4006.1	5806.2	2599.1	4	5806.2	2.24334	1.44934	1	2.23393			5953.36
P60174	137510	157450	123870	162980	139930	160890	105340	120750		336330	229410	234690	258200	192680	217530	188530	206850		253050	243980	226920	222440	228490	231950	279660	302050		108930	108800	74087	92004	93105	88360	90136	94617		113045	197690	248515	108865	4	248515	2.19837	1.25709	1	2.28278			302298
P60228	4444.2	4349.6	4186	4549.3	3745.5	4081.1	3689.5	4004		2348.6	1895.1	1850.6	1916.1	1928.8	1759.2	1654.1	1943.6		4374.8	4067.9	4159.7	4295.5	4525.3	4180.4	4079.5	5104.7		11814	12029	10737	13094	11850	10903	11904	11778		3846.75	1798.85	4221.35	11921.5	4	11921.5	3.09911	6.62729	2.8241	1			13773.1
P60468	0	0	0	0	0	0	0	0		0	0	0	0	0	0	0	0		2215.5	2085.9	2086.3	1587.5	2564.7	2172.8	1692.3	2954		0	0	0	0	0	0	0	0		0	0	2150.7	0	1	only one	#VALUE!	#VALUE!	#VALUE!	#VALUE!			0
P60604	5271.5	6019.2	5100.6	5666.6	6177	6047.6	4735.3	5503		11432	8523.3	7809.1	8086.4	9568.1	8990.4	7931.1	7872		0	0	0	0	0	0	0	0		6474.6	5907.2	5414.5	5880	5609.8	6251.2	6237.1	6367.1		5119.15	7901.55	0	6190.9	3	7901.55	1.54353	1	#DIV/0!	1.27632			8136.71
P60660;P14649	36150	40840	40324	39767	35209	36142	32765	37121		97380	81503	81214	76396	76432	74916	68584	75465		71192	66587	72073	68766	72049	73667	68419	71231		35278	35344	29215	32244	30372	33574	30172	33159		34943	72024.5	68889.5	35311	4	72024.5	2.0612	1	1.04551	2.03972			74512.4
P63261;P60709;Q6S8J3;A5A3E0;P0CG39	398380	437880	363150	395550	362820	387460	325350	360660		858520	671920	674630	650520	550980	597370	552760	620540		478000	453120	465250	469370	431920	433410	474930	493550		494070	500290	418170	453840	416280	420260	427150	485370		343005	586650	465560	497180	4	586650	1.71032	1	1.2601	1.17995			681359
P60842	133870	148250	120840	133320	117420	119190	107060	123310		415370	366030	283920	305690	310410	280560	259930	290690		200130	192960	199850	211500	201880	189750	185690	214300		184720	185020	163740	188130	157650	141060	160580	172050		115185	275310	196545	184870	4	275310	2.39015	1	1.40075	1.48921			319970
P60866	43513	55861	50286	50500	44016	45334	39709	46502		82311	70993	68540	62777	60984	56533	56607	63830		46951	45096	47898	47154	47267	47480	46619	48031		16784	16974	14701	15002	14159	15008	14124	16167		43105.5	60218.5	46023.5	16879	4	60218.5	1.397	1	1.30843	3.56766			60787.8
P60891	2679	2927	2346.4	2545.6	2422.4	2489.2	2380	2842		0	0	0	0	0	0	0	0		0	0	0	0	0	0	0	0		0	0	0	0	0	0	0	0		2611	0	0	0	1	only one	#VALUE!	#VALUE!	#VALUE!	#VALUE!			2679
P60900	19700	24381	21437	21682	20349	20459	18748	20568		70805	62242	65754	56184	48691	49749	54028	61515		26796	24321	23514	22386	23969	25126	24925	24639		35154	35974	23413	26615	25736	26363	24163	33261		19658	57771.5	25558.5	35564	4	57771.5	2.93883	1	2.26036	1.62444			57894.9
P60903	21290	43507	47321	40143	34727	37715	34831	40533		79498	70121	67624	60742	63076	57676	49839	57478		38614	35039	29052	23000	22008	25053	30098	25087		30671	31625	30075	30217	25747	29502	27741	29363		37682	53658.5	36826.5	31148	4	53658.5	1.42398	1	1.45706	1.72269			30316.6
P60953	16916	22716	19629	19814	18797	18266	16561	18641		63739	52011	51526	48554	44890	42985	44232	46977		25708	24383	23540	24409	23831	26079	24199	23962		38460	37741	28561	32297	30061	32057	29217	32574		17601	45604.5	25045.5	38100.5	4	45604.5	2.59102	1	1.82087	1.19695			43829.7
P60981	39493	53644	47509	46014	41534	39911	39085	42928		49681	42892	46057	38096	33638	34734	38884	43504		50980	49523	44353	47476	46275	49007	47719	47590		25050	24808	19130	21792	20371	21839	20262	24198		41006.5	41194	50251.5	24929	4	50251.5	1.22545	1.21987	1	2.01578			48396.8
P60983	4916.5	5067	4517.9	4336.4	4935	5083.9	4932.8	4606.3		10493	8377.2	8913.4	7705.9	7924.4	7440.5	7141.9	8787.1		5824.1	5932.2	6511	6027.5	6404.3	6571	6569.8	6525.7		5304.5	5664.9	4467.4	4561.8	5198.1	5514.2	4512.5	5603.8		4769.55	7964.5	5878.15	5484.7	4	7964.5	1.66986	1	1.35493	1.45213			8209.89
P61006;Q92930	8703.4	10871	9532.4	10308	8768.9	8135	8278.3	8920.8		13852	11199	11464	11040	9914.7	9771.4	9592.3	11079		3232.5	2515.3	3012	2956.2	3074	3254.4	2920.3	3836.2		4587.9	5060.9	4109.7	4888.7	4705.2	4717.5	5328	4821.3		8599.55	10335.6	2873.9	4824.4	4	10335.6	1.20188	1	3.59638	2.14237			10460.5
P61009	0	0	0	0	0	0	0	0		0	0	0	0	0	0	0	0		0	0	0	0	0	0	0	0		0	0	0	0	0	0	0	0		0	0	0	0	0	only one	#VALUE!	#VALUE!	#VALUE!	#VALUE!			0
P61011	8693.9	10127	8766	8754.6	8471.5	9068.5	7346.4	8536.7		17278	14026	13100	12710	13421	13537	12171	14475		13492	13433	14242	13862	15057	14902	14069	15089		9022.6	8780.8	8918.8	9292.6	8598.8	9291.6	9481.9	9982.2		7941.55	13323	13462.5	8901.7	4	13462.5	1.6952	1.01047	1	1.51235			14737.9
P61019;Q8WUD1	24072	26805	22714	23010	21903	22881	19886	21788		98815	82320	83727	77205	77277	75526	73154	84061		19318	18550	19217	19446	19173	20406	19325	21793		32602	32669	25895	28857	26922	29667	27258	33953		20837	78607.5	18934	32635.5	4	78607.5	3.7725	1	4.15166	2.40865			90811.5
P61020	0	0	0	0	0	0	0	0		0	0	0	0	0	0	0	0		0	0	0	0	0	0	0	0		0	0	0	0	0	0	0	0		0	0	0	0	0	only one	#VALUE!	#VALUE!	#VALUE!	#VALUE!			0
P61026	13764	18408	15131	15632	15704	15806	11918	13929		23760	20404	20068	19611	17274	17322	17331	18424		37669	36911	37801	41854	37292	35887	40037	40643		7883.2	7660.8	6490.4	6973.7	7734.6	7019.7	6835.8	8377.9		12923.5	17877.5	37290	7772	4	37290	2.88544	2.08586	1	4.79799			39715.2
P62837;P61077	0	0	0	0	0	0	0	0		0	0	0	0	0	0	0	0		0	0	0	0	0	0	0	0		0	0	0	0	0	0	0	0		0	0	0	0	0	only one	#VALUE!	#VALUE!	#VALUE!	#VALUE!			0
P61081	21324	26231	24529	25530	20667	22872	21386	24488		29213	25920	28617	23932	21160	21675	24307	27802		16033	14820	14273	14895	14289	14116	14850	14228		20713	18757	14313	15686	14125	15175	14480	18705		22937	26054.5	15426.5	19735	4	26054.5	1.13592	1	1.68894	1.32022			24222.3
P61086	0	0	0	0	0	0	0	0		0	0	0	0	0	0	0	0		529.58	435.27	450.56	495.84	559.38	545.43	454.77	675.01		574.86	410.22	363.49	399.69	537.16	570.44	535.46	426.7		0	0	482.425	492.54	2	492.54	#DIV/0!	#DIV/0!	1.02097	1			0
P61088;Q5JXB2	78880	109300	90504	102470	89899	96369	80948	92366		165600	141930	115460	122270	124090	116830	96063	109030		115550	107150	125480	126430	122800	123500	112120	134220		58586	58574	55328	60626	58235	57232	59081	59320		86657	102546	111350	58580	4	111350	1.28495	1.08585	1	1.90082			101357
P61106	18182	20419	18058	18772	17848	16942	16467	17782		29649	24079	22646	23548	21573	20890	19855	20663		9584.1	8554.8	9708.3	10722	9704.8	9307.3	9609.1	11278		19063	18572	18471	19817	18505	18217	19784	19689		17124.5	20259	9069.45	18817.5	4	20259	1.18304	1	2.23376	1.0766			21510.1
P61158;Q9C0K3;Q9P1U1	20474	26152	26473	23847	20959	20631	21241	22699		59763	50556	59803	48475	39518	40617	48600	50940		37851	35372	35707	34934	33889	35231	36027	34304		38601	39094	30878	31222	27133	29364	25958	35763		21970	49770	36611.5	38847.5	4	49770	2.26536	1	1.35941	1.28116			46381
P61160	11893	15113	13646	14137	12549	14507	12128	13899		33067	27232	26924	23885	21595	23030	23871	28169		18358	18102	18143	17446	17894	17102	18913	16998		23140	22918	16622	18623	16289	16952	17328	21276		13013.5	26020	18230	23029	4	26020	1.99946	1	1.42732	1.12988			23779.6
P61163	2016	1975.8	2016.2	2086	1962.2	1901.4	1803.7	2138.6		2461.1	1784	2292.6	2109.7	1943.6	1822.7	1885.7	1892.8		1962.2	1963.6	2390.2	2277.5	2272.4	2467.7	2333.8	2294.8		8357.4	7971.3	6785.7	8319	7963.1	8200.8	7746.5	8232.7		1971.15	1889.25	1962.9	8164.35	4	8164.35	4.14192	4.32148	4.15933	1			8350.12
P61201	2384.1	2318.6	2295	2082.8	1928.9	2147.7	1975	2101.8		7228.2	6095.3	5476.5	4686.2	5476	5257.5	5277.3	4834		1853.8	1991.6	2074.2	2180.8	1935	2144.7	1878.1	2127.5		3840.7	3649.3	3580.3	3397.6	2984.2	3532.1	3558.3	3569.2		2038.4	5055.65	1922.7	3745	4	5055.65	2.48021	1	2.62945	1.34997			5913.06
P61218	0	0	0	0	0	0	0	0		0	0	0	0	0	0	0	0		0	0	0	0	0	0	0	0		0	0	0	0	0	0	0	0		0	0	0	0	0	only one	#VALUE!	#VALUE!	#VALUE!	#VALUE!			0
P61221	17125	21381	18468	19120	18801	19700	17795	18369		85915	70998	64322	63186	64950	63448	58022	64347		30922	30865	30824	30558	30532	29910	32862	32280		52568	52710	46469	50231	48462	45019	47375	51776		18082	61184.5	30893.5	52639	4	61184.5	3.38372	1	1.9805	1.16234			57946.3
P62834;P61224;A6NIZ1	19467	21473	18267	19908	18907	19344	16880	17601		9944.3	8469.7	9037	8607.1	7444.7	7796.6	8099.7	8572.5		6318.9	5963.5	5916	6181.6	5977.8	5760.6	6492.8	6194.4		12859	12231	10649	12679	12423	11631	11530	12405		17240.5	8336.1	6141.2	12545	4	17240.5	1	2.06817	2.80735	1.37429			19467
P61225	0	0	0	0	0	0	0	0		386.79	364.77	575.67	427.53	364.53	468.59	534.78	635.4		0	0	0	0	0	0	0	0		0	0	0	0	0	0	0	0		0	585.09	0	0	1	only one	#VALUE!	#VALUE!	#VALUE!	#VALUE!			0
P61247	159800	178380	157250	162060	142460	145220	133470	144340		288010	251210	230330	220090	214710	195060	196210	217050		186220	176010	187160	190180	190640	190060	169150	187050		193330	190700	152680	169400	149280	151880	149170	184130		138905	206630	181115	192015	4	206630	1.48756	1	1.14088	1.07611			237713
P61254;Q9UNX3	48544	52879	45381	50203	42908	46191	39845	43930		96224	81276	67741	71881	70867	63682	57183	65024		57871	54332	59857	61759	60141	58477	53355	58360		61935	60672	55343	60636	52439	48129	55346	57298		41887.5	61103.5	56101.5	61303.5	4	61303.5	1.46353	1.00327	1.09272	1			71045.5
P61289	4218.4	3600.5	3190	4037.1	3457.1	3494.8	3348.2	3374.5		20691	18013	14010	15364	17286	15804	13392	14734		1934.4	2144	2239.7	2061.6	2164.1	1737.1	1987.4	2225.9		5970.5	6782.3	6358.2	7626.3	6384.6	6449.8	6788.7	7246.8		3361.35	14063	2039.2	6376.4	4	14063	4.18374	1	6.89633	2.20548			17648.7
P61313	28985	35127	31724	33796	26361	26576	26077	30187		52435	44411	49040	43314	37424	34458	39424	45139		28900	27003	26225	27153	27600	24986	27845	27172		53674	52166	43172	47923	42296	40844	41022	49542		28132	42281.5	27951.5	52920	4	52920	1.88113	1.25161	1.89328	1			54524.6
P61326;Q96A72	14352	16164	15704	15142	13289	15781	11825	14179		36958	29227	30615	27116	24848	25485	23285	26974		17595	17027	16618	17958	17527	18328	18063	18603		15520	16189	12583	14065	14075	14774	14076	15540		13002	25129.5	17311	15854.5	4	25129.5	1.93274	1	1.45165	1.58501			27738.7
P61353	130470	141680	127180	131050	113310	118610	108430	122790		178340	160300	124710	128890	137710	124680	104370	118310		109580	105700	112160	110650	110150	107550	103900	112290		132630	128550	114260	124810	111680	109940	107080	127370		115610	111340	107640	130590	4	130590	1.12957	1.17289	1.21321	1			147375
P61421	0	0	0	0	0	0	0	0		0	0	0	0	0	0	0	0		0	0	0	0	0	0	0	0		0	0	0	0	0	0	0	0		0	0	0	0	0	only one	#VALUE!	#VALUE!	#VALUE!	#VALUE!			0
P61457;Q9H0N5	18767	19225	14625	18465	17598	19918	14613	16196		29630	20122	14914	21825	17140	17519	11868	14678		10123	9779	9627	9465.8	11133	10957	10895	12507		6758.5	5836.5	3440.2	4312.1	4356.7	4084	3619.5	6182.2		15404.5	13273	9951	6297.5	4	15404.5	1	1.16059	1.54804	2.44613			18767
P61513;A6NKH3	19752	21664	18257	20271	14889	14684	15772	18435		32870	26584	29397	23166	20475	19034	22217	23626		21017	19179	17743	17583	15869	15775	16365	17271		21359	22704	16796	18209	15367	14860	14983	18524		17103.5	22921.5	20098	22031.5	4	22921.5	1.34016	1	1.14049	1.0404			26470.9
P61586;P08134;P62745	19437	33459	28270	31128	29249	29443	25313	27192		52106	43187	51127	43111	35655	36702	41942	48531		10697	11205	9066.6	9394.7	9709.2	10509	12214	10449		21563	21546	10525	12116	12674	12634	11794	18328		26252.5	45236.5	10951	21554.5	4	45236.5	1.72313	1	4.13081	2.0987			33492.5
P61604	141310	164110	151740	150040	147580	157140	114940	131110		378990	284060	297730	288740	231530	265030	223460	243140		78033	76496	72676	75897	77123	86219	81575	89637		172580	171540	126520	147200	150910	167080	146820	161960		123025	233300	77264.5	172060	4	233300	1.89636	1	3.0195	1.35592			267975
P61619;Q9H9S3	408.44	437.97	452.31	495.81	607.61	453.12	483.6	501.96		0	0	0	0	0	0	0	0		7403.8	7015.4	7834.1	6972.6	7354.6	6500.4	7934.3	7693.3		398.89	478.85	407.53	472.33	411.19	269.2	472	516.23		492.78	0	7209.6	438.87	3	7209.6	14.6305	#DIV/0!	1	16.4276			5975.67
P61758	16885	17756	15208	18516	14376	15168	12256	13481		29143	22210	20998	21255	18202	18780	17361	20129		23375	22787	23294	26113	25318	24976	26190	27104		14570	14384	10634	12136	12875	12951	13398	14533		12868.5	18745	23081	14477	4	23081	1.7936	1.23132	1	1.59432			30285
P61803	0	0	0	0	0	0	0	0		0	0	0	0	0	0	0	0		0	0	0	0	0	0	0	0		0	0	0	0	0	0	0	0		0	0	0	0	0	only one	#VALUE!	#VALUE!	#VALUE!	#VALUE!			0
P61916	15433	22125	20699	24146	21300	21768	17162	19578		38654	29836	35887	34842	26816	25480	29648	32321		23105	21803	18919	19396	19938	20614	23770	22318		27629	25718	16132	20361	17926	19309	19632	27106		18370	30984.5	22454	26673.5	4	30984.5	1.68669	1	1.37991	1.16162			26030.7
P61923	0	0	0	0	0	0	0	0		0	0	0	0	0	0	0	0		0	0	0	0	0	0	0	0		0	0	0	0	0	0	0	0		0	0	0	0	0	only one	#VALUE!	#VALUE!	#VALUE!	#VALUE!			0
P61927	44969	48850	36014	43125	37420	37813	30493	35474		96529	93008	74304	81750	71747	64046	63180	72077		66556	63976	71588	73124	74577	67421	61269	66337		55689	55056	47519	54139	44021	43375	48891	53562		32983.5	67628.5	65266	55372.5	4	67628.5	2.05037	1	1.0362	1.22134			92203.3
P61960	10280	13664	13846	13256	11834	13533	10904	11550		27727	22822	24080	21226	22421	20491	19348	21778		19261	18329	17776	18169	18399	18989	19287	18495		15289	16538	13182	14252	13402	13859	13849	16161		11227	20563	18795	15913.5	4	20563	1.83157	1	1.09407	1.29217			18828.5
P61962	3835.5	3817.3	3267.3	3547.8	2845.8	3551.1	3060.5	2983.2		0	0	0	0	0	0	0	0		0	0	0	0	0	0	0	0		0	0	0	0	0	0	0	0		3021.85	0	0	0	1	only one	#VALUE!	#VALUE!	#VALUE!	#VALUE!			3835.5
P61964;Q86VZ2	0	0	0	0	0	0	0	0		0	0	0	0	0	0	0	0		0	0	0	0	0	0	0	0		2217.6	2281.8	1415.7	1704.5	1674.7	2005.2	1712.9	2255.5		0	0	0	2249.7	1	only one	#VALUE!	#VALUE!	#VALUE!	#VALUE!			0
P61966	0	0	0	0	0	0	0	0		0	0	0	0	0	0	0	0		0	0	0	0	0	0	0	0		0	0	0	0	0	0	0	0		0	0	0	0	0	only one	#VALUE!	#VALUE!	#VALUE!	#VALUE!			0
P61970	3625.6	3967.8	3698.5	3563	2913.2	3562.2	2963.1	3377.9		98408	82131	81939	75504	66365	68814	64354	75596		3542.7	3697	4129.1	3666	3325.6	3776.3	3534.3	3513.9		1665	1893.3	1647.5	1720.5	1351	1846.9	1515.3	1533		3170.5	69975	3619.85	1779.15	4	69975	22.0707	1	19.3309	39.3306			80019.4
P61978	104400	116960	111310	106750	96672	101560	89185	101710		215600	187270	192930	168930	162020	155760	151960	175950		129260	126080	134710	136910	137170	145560	127700	140870		126220	131840	106230	118810	107640	113320	103680	122550		95447.5	163955	127670	129030	4	163955	1.71775	1	1.28421	1.27067			179333
P61981	30354	34601	30150	30508	29342	31144	26006	28265		53282	44392	44443	42147	38599	40508	36405	39876		25228	23801	24878	22657	22636	24007	23433	25642		20157	20597	16729	17749	16854	20495	17900	18100		27135.5	38140.5	24514.5	20377	4	38140.5	1.40556	1	1.55583	1.87174			42664.3
P62070	0	0	0	0	0	0	0	0		0	0	0	0	0	0	0	0		0	0	0	0	0	0	0	0		0	0	0	0	0	0	0	0		0	0	0	0	0	only one	#VALUE!	#VALUE!	#VALUE!	#VALUE!			0
P62081	12547	13665	11857	11892	10586	11354	10565	11375		95614	81413	81125	73624	72478	63206	67371	76142		83182	83828	88455	93520	91253	89909	79278	85571		69791	68654	55268	62911	53650	54757	54619	64296		10970	71756.5	83505	69222.5	4	83505	7.61212	1.16373	1	1.20633			95509.3
P62136	48549	63658	55207	58051	55377	56196	49924	55156		74383	62517	63455	55622	56197	54293	54223	60865		31353	28793	28210	29013	29365	29501	30165	30909		55259	55540	43140	48023	42999	44477	43438	53053		52540	57544	30073	55399.5	4	57544	1.09524	1	1.91348	1.03871			53172.9
P62140	3700.5	4292.1	4127.2	4164.1	3349.5	3880.6	3051.9	3342.1		10047	9211.9	8956.9	8241.5	7995.9	7679.2	7794.8	8601.5		5706.5	5599.2	5969	6048.6	6298.8	6071.5	5784.7	6304.7		6058.7	6514.4	5312.9	5898	5305.3	5379.4	5280.7	5844.7		3197	8198.15	5652.85	6286.55	4	8198.15	2.56433	1	1.45027	1.30408			9489.29
P62158;P27482;P02585	38236	47987	36028	48743	44095	47880	34396	39565		54449	37556	36973	42019	30720	33858	32969	36321		43601	40308	40002	38001	39090	32044	41602	42801		12082	11409	6757.6	7904.6	8235.2	7162.1	7073.6	9649.1		36980.5	34645	41954.5	11745.5	4	41954.5	1.1345	1.21098	1	3.57196			43378.9
P62166	0	0	0	0	0	0	0	0		0	0	0	0	0	0	0	0		0	0	0	0	0	0	0	0		0	0	0	0	0	0	0	0		0	0	0	0	0	only one	#VALUE!	#VALUE!	#VALUE!	#VALUE!			0
P62191	36315	39258	37155	37847	33701	33639	31857	35436		50914	43500	38714	38785	39743	35256	33407	36953		15090	14907	16143	15491	16900	16375	16071	16788		40076	37831	33482	37304	34610	34986	35453	39566		33646.5	35180	14998.5	38953.5	4	38953.5	1.15773	1.10726	2.59716	1			42042.9
P62195	10924	13828	13152	12904	11973	13414	11302	13060		21834	18861	18331	16759	16261	16523	16805	17374		9398.8	9235.7	8862.7	8803.6	8889.7	9417.5	9710.1	10196		1458.6	1457.8	1355.3	1330.8	1373.9	1550.2	1229	1315.3		12181	17089.5	9317.25	1458.2	4	17089.5	1.40296	1	1.83418	11.7196			15326
P62241	134300	159090	133770	148030	126380	131720	119330	133090		173540	148950	140660	133270	125150	120210	127920	142360		140670	135260	140060	138570	132830	124730	134200	138960		106190	107190	82836	95667	81510	77451	80102	99349		126210	135140	137965	106690	4	137965	1.09314	1.0209	1	1.29314			146808
P62244	51167	54293	47020	48316	47351	50310	41584	46548		33182	26861	26096	26135	24673	25295	24145	26306		21011	19469	20509	20265	20452	20446	20522	20164		110450	109370	106090	119430	107880	102940	103190	104740		44066	25225.5	20240	109910	4	109910	2.49421	4.3571	5.43034	1			127621
P62249	74659	91625	81439	82478	71341	73769	64346	70849		148940	128810	122530	114940	103430	93956	95386	109390		98142	94849	92839	98225	95334	96353	92142	93405		142530	142910	120490	135300	124110	129760	117620	136970		67597.5	102388	96495.5	142720	4	142720	2.11132	1.39391	1.47903	1			157629
P62258	50726	63431	53730	59374	55543	56722	45433	52729		168560	135230	175100	142810	110880	117960	135370	153500		90999	89360	78290	80784	73883	76277	100430	87711		102100	104060	65977	78557	69964	72307	68976	105520		49081	144435	90179.5	103080	4	144435	2.94279	1	1.60164	1.40119			149276
P62263	17468	18998	16832	15641	16402	16179	14902	16062		39562	33959	28464	28501	31726	29294	25441	28161		30699	29239	34269	34686	34547	32137	31415	35098		26177	25455	24772	26572	24143	23065	25993	26578		15482	26801	29969	25816	4	29969	1.93573	1.1182	1	1.16087			33813.4
P62266	24539	28873	25864	25339	24202	23695	19884	24466		118060	106510	84671	91677	90311	79080	76328	87218		80328	77672	82857	85512	85308	81593	75901	83477		70558	71751	63369	70621	61642	60970	62728	69202		22175	81773	79000	71154.5	4	81773	3.68762	1	1.0351	1.14923			90490.5
P62269	54584	67408	58245	61132	55015	58879	51658	55633		200070	171200	170000	158440	153910	138280	141680	162260		136820	129050	139130	136440	135860	136920	129860	131470		56506	53647	55241	62626	54811	54571	57390	57203		53645.5	151970	132935	55076.5	4	151970	2.83286	1	1.14319	2.75925			154629
P62273	3300	3302	2869.7	2896.4	2583.1	2872	2407.6	2847.2		8634.7	6665.6	6444.7	6404.8	6258.2	5719.3	5930.9	6250.2		7781.1	7608.5	7723.1	7855.7	8180.5	8062.9	7700.4	7390.4		25270	24433	21799	23655	21463	21231	21792	22071		2627.4	6090.55	7694.8	24851.5	4	24851.5	9.45859	4.08034	3.22965	1			31213.3
P62277	97866	97572	82749	85335	71740	73198	71995	79266		127450	108370	114940	101260	89191	86476	93269	105720		62079	60272	62330	63701	61534	60848	59471	63035		47253	44528	43061	48264	41341	41453	40328	40906		75630.5	99494.5	61175.5	45890.5	4	99494.5	1.31553	1	1.62638	2.16808			128746
P62280	116860	131200	111430	116750	101980	107000	97202	112590		311790	270010	249350	237760	231350	210470	218680	244390		121960	116150	118800	120180	120180	107760	108650	119040		212470	209370	191940	215860	181690	173860	187190	199500		104896	231535	119055	210920	4	231535	2.20728	1	1.94477	1.09774			257943
P62304	3033.9	3882.6	3265.5	4020.2	3483	3690.4	4111.1	3829.8		3255.9	2451.9	3427.4	2639.2	2301.4	1923.1	3516.8	4320.3		10171	9041.7	7654.4	7885.1	7736.5	7244.1	9437.1	6951.3		1722.5	1775.7	1461.2	1375.7	1684.1	1588.2	1422.4	1626.9		3970.45	3918.55	9606.35	1749.1	4	9606.35	2.41946	2.45151	1	5.49217			7340.4
P62306	6146.5	7717.4	6692.9	6859.7	5197.3	6000.7	5519.6	5966.2		16530	14543	14733	13514	10933	9664.6	11782	13611		10668	9527.9	8478.5	8997.6	8645	8484.4	9656.3	9844.2		8519	8476.2	6636.7	6762.4	6079.5	5418.4	5989.8	8172.6		5742.9	12696.5	10098	8497.6	4	12696.5	2.21082	1	1.25733	1.49413			13588.8
P62310	0	0	0	0	0	0	0	0		0	0	0	0	0	0	0	0		0	0	0	0	0	0	0	0		0	0	0	0	0	0	0	0		0	0	0	0	0	only one	#VALUE!	#VALUE!	#VALUE!	#VALUE!			0
P62312	7664	7240.1	6260.9	6891.2	7329.3	6741.8	6138.7	5954.8		24776	17240	17581	18835	16355	16916	16192	17694		0	0	0	0	0	0	0	0		8593.8	8740	7217.3	7624.9	7612.8	8450	7694.2	8223.6		6046.75	16943	0	8666.9	3	16943	2.802	1	#DIV/0!	1.95491			21474.5
P62314	0	0	0	0	0	0	0	0		0	0	0	0	0	0	0	0		865.95	836.73	943.83	927.04	946.9	983.79	897.56	1189.8		499.83	545.46	597.52	611.89	512.78	647.97	544.95	530.69		0	0	851.34	522.645	2	851.34	#DIV/0!	#DIV/0!	1	1.62891			0
P62316	5498.2	6392.6	6564	6143	6092.6	6666.2	5724.8	5944.5		0	0	0	0	0	0	0	0		2866.1	2294.7	2093.9	2366.3	2502.6	2435.9	2804.8	2392.3		10900	10188	9105.9	9995.8	9103.7	10502	9146.4	10676		5834.65	0	2580.4	10544	3	10544	1.80713	#DIV/0!	4.08619	1			9935.99
P62318	27067	28564	27385	25160	23070	23192	22324	24257		55513	46831	48926	43525	40384	38767	37456	41011		31448	30038	29375	31531	29576	32145	30953	30830		31954	31822	27008	29883	25840	28193	24892	28624		23290.5	39233.5	30743	31888	4	39233.5	1.68453	1	1.27618	1.23035			45595.1
P62328;O14604	18459	38196	32887	46138	44584	56878	34647	40917		30211	18738	30833	34006	25767	27192	35594	39893		59524	56271	41930	39765	26128	23086	42921	27728		41486	40373	21204	23652	12828	15386	16650	39177		37782	37743.5	57897.5	40929.5	4	57897.5	1.53241	1.53397	1	1.41457			28286.7
P62330	0	0	0	0	0	0	0	0		0	0	0	0	0	0	0	0		0	0	0	0	0	0	0	0		0	0	0	0	0	0	0	0		0	0	0	0	0	only one	#VALUE!	#VALUE!	#VALUE!	#VALUE!			0
P62333	24781	27329	24535	25112	21932	21848	21105	23813		55647	47855	40080	40052	43483	39116	35496	37972		31633	31051	32064	32677	35165	34308	31563	35543		25469	23867	21386	25582	22549	23432	23199	24511		22459	36734	31342	24668	4	36734	1.6356	1	1.17204	1.48914			40531.9
P62424	113930	134800	120880	126330	112130	114150	103370	114070		158910	135030	128630	119140	119460	114600	117420	131610		146770	138780	139140	141580	146970	141620	138890	144080		112480	109860	86126	93901	84394	87355	83582	104460		108720	124515	142775	111170	4	142775	1.31324	1.14665	1	1.28429			149617
P62487	0	0	0	0	0	0	0	0		0	0	0	0	0	0	0	0		0	0	0	0	0	0	0	0		0	0	0	0	0	0	0	0		0	0	0	0	0	only one	#VALUE!	#VALUE!	#VALUE!	#VALUE!			0
P62495	11539	11696	10107	10984	10737	10579	9907.9	10306		7230.3	6418.9	5603.3	5914.9	5672.4	5548.5	5648.8	6400.1		1442.7	1669	1713.8	1677.7	1896.5	1664.5	1794.1	2223.6		2713.8	2976.4	2398.3	2669	2694.1	2050.9	2630.9	2737.4		10107	6024.45	1555.85	2845.1	4	10107	1	1.67766	6.4961	3.55241			11539
P62633	512.62	811.53	704.57	804.63	577.25	555.65	476.97	335.29		6307.8	4587.8	5135.6	5081.5	4023.2	3676.2	4150.2	5353.8		3303.5	3317.5	3099.5	3131.9	3044.6	2693.2	3043.2	2686		3558.5	3491.1	3202.7	3380.9	2425.3	2210.5	2299.5	3641.4		406.13	4752	3310.5	3524.8	4	4752	11.7007	1	1.43543	1.34816			5998.01
P62701;Q8TD47;P22090	70491	87612	75177	77933	72844	76451	65977	72981		173100	146280	122080	120680	129480	119590	103400	114220		116870	112630	121540	124340	128750	130210	114260	126830		117810	116030	104650	114150	102680	101350	106120	110410		69479	108810	114750	116920	4	116920	1.68281	1.07453	1.01891	1			118623
P62750;REV__Q969S3	36151	38189	32030	33601	30198	30996	27089	32257		82048	75366	58267	63406	66032	60953	53385	58485		53163	49450	52713	54644	49978	47448	51585	52033		77463	75488	76545	79830	73172	66198	78762	75454		29673	55935	51306.5	76475.5	4	76475.5	2.57728	1.36722	1.49056	1			93171.1
P62753	102110	107190	99987	103690	86606	85929	78170	90182		130230	113070	106820	102950	100730	90412	90964	98834		101400	96752	111510	116580	113440	107000	97361	109080		84815	87838	82506	92832	77474	74515	82688	87202		84176	94899	99076	86326.5	4	99076	1.17701	1.04402	1	1.14769			120184
P62805	146910	193790	227060	176150	154990	166480	158660	175920		480800	426260	420730	329540	350230	340480	295110	334790		265620	252460	252510	248160	250090	313660	238800	278010		162740	159440	155480	157180	139470	177210	157130	154500		167290	314950	259040	161090	4	314950	1.88266	1	1.21584	1.95512			276581
P62820	20236	25989	22358	26187	21200	20957	18924	21414		35105	27941	32387	28722	22174	20866	24777	28861		20048	19284	18571	18734	17437	17544	19055	17742		27055	28440	20933	22700	20070	20511	20121	26244		20169	26819	19666	27747.5	4	27747.5	1.37575	1.03462	1.41094	1			27839.7
P62826	96793	106510	92073	93587	85376	84326	77242	87175		226610	196820	158480	165060	166320	151970	139640	157690		148820	147160	156590	166820	152570	145630	139090	160270		88287	85556	79013	92145	80535	78421	79454	80100		82208.5	148665	147990	86921.5	4	148665	1.80839	1	1.00456	1.71034			175039
P62829	23877	28859	26454	24622	23340	24685	21698	24250		55333	50172	53489	45298	40961	40604	43428	48729		9258.8	9222	9252	8540	8842.8	8988.3	8541.6	9320.3		25630	27381	23452	23677	21864	23704	21993	25475		22974	46078.5	9240.4	26505.5	4	46078.5	2.00568	1	4.98663	1.73845			47889.6
P62841	14083	16119	15603	13591	11980	12523	11757	13070		0	0	0	0	0	0	0	0		0	0	0	0	0	0	0	0		20480	19791	17928	20213	17160	17952	17947	19619		12413.5	0	0	20135.5	2	20135.5	1.62206	#DIV/0!	#DIV/0!	1			22843.5
P62847	14332	14420	12404	13053	11442	11833	11055	12701		33203	27756	24709	25341	24893	24154	22193	25777		14642	14514	15212	15042	15306	13726	14746	15580		15097	15366	13195	14199	12735	10705	12768	13053		11878	23985	14578	15231.5	4	23985	2.01928	1	1.64529	1.5747			28940.3
P62851	49188	58475	49577	54944	46143	50100	41560	46959		43286	38018	36993	33523	31567	29828	29236	33919		25903	23882	25787	26009	23493	24508	24809	27060		24889	23631	19005	21880	18227	20078	19381	23372		44259.5	31577.5	24892.5	24260	4	44259.5	1	1.40162	1.77803	1.82438			49188
P62854;Q5JNZ5	11792	15141	14133	14995	14070	14666	13208	14500		44289	37600	35603	33748	34711	33825	31716	34989		27348	26161	26429	27538	28134	28307	26662	27945		20665	20946	15237	16929	16164	17306	16538	21139		13854	33352.5	26754.5	20805.5	4	33352.5	2.40743	1	1.24661	1.60306			28388.4
P62857	25229	29234	25536	29802	26841	26310	22662	25597		38069	29879	31168	31215	25610	25768	29991	31596		8541.6	8542.2	9368.6	11082	10292	10234	7808	9537.1		27724	26832	19610	21873	21731	19674	19759	27204		24129.5	30793.5	8541.9	27278	4	30793.5	1.27618	1	3.60499	1.12888			32196.7
P62861	2405.9	2270.3	2168.6	2483.7	2484.6	2521.5	2216.6	2148		0	0	0	0	0	0	0	0		0	0	0	0	0	0	0	0		4372.6	3571.8	3010.2	3598.9	2671.8	2451	2864.4	3615.2		2182.3	0	0	3972.2	2	3972.2	1.82019	#DIV/0!	#DIV/0!	1			4379.19
P62873;Q9HAV0;P16520	6043	7368.9	7065.5	6274.3	6303.8	7407	6489.7	6527.2		3723.1	3708.6	3282.4	2910.8	3071.4	3058.8	2642.8	2973.1		5765.3	5207.3	5745.4	5237.4	5443	6347.3	5854	5731.9		7438.3	7975.9	5980.4	6478.4	6532.6	7281.4	6481.7	7837.7		6508.45	2807.95	5486.3	7707.1	4	7707.1	1.18417	2.74474	1.40479	1			7155.93
P62875	0	0	0	0	0	0	0	0		0	0	0	0	0	0	0	0		0	0	0	0	0	0	0	0		0	0	0	0	0	0	0	0		0	0	0	0	0	only one	#VALUE!	#VALUE!	#VALUE!	#VALUE!			0
P62879	24678	33109	30009	30150	27660	28144	26685	28029		32631	27576	31870	25539	23771	23332	24700	26717		16225	16409	15031	15227	16493	18099	16144	16829		21901	22708	16528	17068	17433	18803	16459	21209		27357	25708.5	16317	22304.5	4	27357	1	1.06412	1.67659	1.22652			24678
P62888	21934	26198	23618	24559	22064	23691	21348	22775		38265	32185	28699	30006	28210	26920	26842	30209		9856.7	10227	9603.7	9746.2	10652	10093	10854	10560		21557	20958	17383	19306	17187	16830	17657	19828		22061.5	28525.5	10041.9	21257.5	4	28525.5	1.293	1	2.84066	1.3419			28360.6
Q59GN2;P62891	1055.7	710.59	964.38	892.08	765.95	1062.4	751.86	875.79		2837.6	2516.3	1786.7	1675.1	2255.4	2343.2	1930.5	2034.2		1192.5	1102.8	1265.3	1406.4	1729.2	1971.8	1284.3	1637.9		0	0	0	0	0	0	0	0		813.825	1982.35	1147.65	0	3	1982.35	2.43584	1	1.72731	#DIV/0!			2571.52
P62899	23020	25630	22560	25446	22793	23519	20942	23767		46803	37764	30719	35981	36304	31915	29946	33595		24957	22378	24895	25379	25298	26288	22276	24432		45279	44132	36546	43376	40239	37330	37298	46071		22354.5	31770.5	23667.5	44705.5	4	44705.5	1.99984	1.40714	1.8889	1			46036.4
P62906	47198	52130	45242	47698	42970	44128	40486	45251		116220	103150	88593	85998	92694	84334	74291	84582		101500	100070	109030	110530	102370	102610	94495	107900		83504	83171	70059	78337	69417	66867	67000	79162		42868.5	79436.5	100785	83337.5	4	100785	2.35103	1.26875	1	1.20936			110964
P62910	17138	20344	18469	18342	18275	20780	17238	19224		40652	35319	33732	30886	29750	29265	30288	34039		47823	42833	44713	46079	47722	45913	43906	44810		14221	13419	9996.1	10690	11144	10633	10681	14416		18231	32163.5	45328	13820	4	45328	2.48631	1.4093	1	3.27988			42610.5
P62913	66282	88601	83034	79866	76993	78867	70198	78509		118760	102440	66697	82097	90864	82412	58409	68041		54190	50350	66471	70090	68868	73535	49106	73907		38447	39333	29945	32410	28564	29655	27445	38232		74353.5	63225	52270	38890	4	74353.5	1	1.17601	1.42249	1.91189			66282
P62917	71017	73893	68014	72598	62627	61335	61839	70989		154220	131930	121630	116550	115720	110960	104970	118780		103010	97162	102650	103880	98519	97531	92411	108480		48661	49704	39160	42753	37086	35942	37479	45293		66414	111875	100086	49182.5	4	111875	1.68451	1	1.11779	2.27469			119629
P62937;P0DN26;A0A0B4J2A2;A0A075B759;Q9Y536;F5H284;P0DN37	156680	166720	161190	176220	173740	212790	171600	196630		289500	238920	209020	248180	261570	259630	212270	236160		211800	201930	194070	207340	172730	172390	176450	176120		114760	114950	88645	107510	87067	85157	98834	112890		184115	224215	206865	114855	4	224215	1.2178	1	1.08387	1.95216			190805
P62942	2665.9	2688.5	4193.8	3465.6	3301.3	4456.3	3608.3	3312		0	0	0	0	0	0	0	0		2275.8	1891.1	1749.2	3017.2	2021.9	2303.4	2388.5	1947.6		3468.8	3917.7	4353.6	3436.5	2216.2	2638.9	3420.1	2548.6		3460.15	0	2083.45	3693.25	3	3693.25	1.06737	#DIV/0!	1.77266	1			2845.49
P62979	95929	124540	118360	111470	95379	96591	95143	108440		186290	178910	184880	145690	138280	134140	138180	154200		133400	124020	124080	125410	117790	123960	121200	123160		139340	140460	107680	121520	98995	112870	108730	130450		101792	146190	128710	139900	4	146190	1.43617	1	1.13581	1.04496			137770
P62987;P0CG47;P0CG48	6567.2	9124.4	8394.4	8998	8375.5	7606.5	7413.1	7835.4		0	0	0	0	0	0	0	0		14731	14156	12475	11833	13191	11954	13246	10861		14254	13987	10077	10838	9266.4	8784	9491.5	13738		7624.25	0	14443.5	14120.5	3	14443.5	1.89442	#DIV/0!	1	1.02287			12441
P62993	0	0	0	0	0	0	0	0		0	0	0	0	0	0	0	0		5338.4	5535.5	6277.5	6731.9	6315.4	5964.9	6639.1	7457		48.549	0	69.097	0	72.641	47.332	0	0		0	0	5436.95	24.2745	2	5436.95	#DIV/0!	#DIV/0!	1	223.978			0
P62995	21277	24947	22112	21342	19374	19851	20105	22952		76275	64792	55900	53100	58099	55186	46094	53508		35455	34493	37572	36138	37562	40066	31519	37910		10882	11369	14299	14185	14723	15801	13404	11256		21528.5	49801	34974	11125.5	4	49801	2.31326	1	1.42394	4.47629			49219.2
P63000;P60763;P15153;P17081;Q9H4E5	58991	67524	53554	60493	56156	55875	46274	52706		70499	59928	61355	55144	47524	47408	51788	57864		59655	58040	56529	60343	56773	53966	64161	65191		69779	70744	52265	61352	54473	52337	52486	65681		49490	54826	58847.5	70261.5	4	70261.5	1.41971	1.28154	1.19396	1			83750.2
P63010	9395.8	11353	10531	11136	10042	9671.9	10054	10839		34150	30165	35837	27979	25122	25043	26460	30559		29636	28702	29349	28690	28889	31244	30296	27724		21227	20717	15076	16562	14911	15689	14983	21743		10446.5	28509.5	29169	20972	4	29169	2.79223	1.02313	1	1.39085			26235.2
Q15836;P63027	0	0	0	0	0	0	0	0		0	0	0	0	0	0	0	0		0	0	0	0	0	0	0	0		3176.8	3321.7	2384.9	2837.2	2632.9	2118.7	2365.5	2877		0	0	0	3249.25	1	only one	#VALUE!	#VALUE!	#VALUE!	#VALUE!			0
P63092;Q5JWF2;P11488;P19087;P09471;A8MTJ3;P38405	15956	16621	17614	16064	14555	15607	13977	15304		26614	24177	24051	19265	19982	19806	19420	21512		10324	11217	10601	9597.9	10188	11782	10350	11245		6012.3	6169.7	5375.8	5539	4948.2	5473.7	4849.6	5768.2		14640.5	20466	10770.5	6091	4	20466	1.3979	1	1.90019	3.36004			22304.9
P63098	0	0	0	0	0	0	0	0		3852.7	3266.6	4008	3284.7	3280.9	3188.4	4325.3	4740.4		0	0	0	0	0	0	0	0		1871.3	1963.2	1330.3	1448.3	1301.4	1619.6	1206.8	1736.8		0	4532.85	0	1917.25	2	4532.85	#DIV/0!	1	#DIV/0!	2.36425			0
P63104	167900	213570	180030	193780	173530	182780	157450	172990		518980	413930	440290	398440	316510	342260	333390	381630		294630	277350	262720	273500	247270	274320	279930	280050		232390	229630	174200	198170	183300	201140	188370	221540		165220	357510	285990	231010	4	357510	2.16384	1	1.25008	1.5476			363309
P63151;Q00005;Q66LE6	0	0	0	0	0	0	0	0		1642.5	1301.9	1208.3	1085.7	1189.2	1167.7	1180	1517.7		0	0	0	0	0	0	0	0		0	0	0	0	0	0	0	0		0	1348.85	0	0	1	only one	#VALUE!	#VALUE!	#VALUE!	#VALUE!			0
P63165	0	0	0	0	0	0	0	0		14017	11552	13009	12755	7219.8	8009.1	9300.8	10585		8870.3	9367.5	9007.2	8227.4	7873.1	8227.3	9110.9	8435.3		25775	24006	17856	19873	16730	18434	17788	24490		0	9942.9	9118.9	24890.5	3	24890.5	#DIV/0!	2.50334	2.72955	1			0
P63167	8079.4	12570	12501	12108	10310	9544	8752.9	10840		33993	27462	26716	25740	27594	24525	19704	22793		13971	13315	14551	15419	13627	15439	13389	15514		13821	13237	12842	14236	12218	12934	12393	13170		9796.45	21248.5	13643	13529	4	21248.5	2.169	1	1.55747	1.57059			17524.2
P63172	0	0	0	0	0	0	0	0		0	0	0	0	0	0	0	0		5052.7	4822.5	5023.1	4748.4	5023.2	5039.9	4842.3	5389.8		3609.8	4043.7	3259.6	2955.3	3219.5	3053.3	2813.2	3709.8		0	0	4937.6	3826.75	2	4937.6	#DIV/0!	#DIV/0!	1	1.29029			0
P63173	1479.7	2577.4	2397.3	2382.9	1829.2	1757.3	2011.1	2120.9		12662	10595	10047	9701.8	10566	10578	9545.6	11303		8595.5	8380.9	7732	8674.7	9370.1	9460.1	7925.1	9558.5		6096	6273	5544.3	6573.6	6192.6	6759.5	6297.7	7294.5		2066	10424.3	8488.2	6184.5	4	10424.3	5.04564	1	1.22809	1.68555			7466.04
P63208	12377	16580	13669	16766	15525	15456	12466	14192		27453	20494	18914	20812	18917	18655	18039	19282		34531	32400	26259	27894	29360	27167	37537	33752		10228	9877.2	7343.9	8832.6	9400.3	8428.7	8865.6	9617.3		13329	18660.5	33465.5	10052.6	4	33465.5	2.51073	1.79339	1	3.32904			31075.3
P63220	0	0	0	0	0	0	0	0		82501	66177	61438	67276	53367	54321	53766	57295		52511	49934	51692	52899	49341	47064	54829	55224		0	0	0	0	0	0	0	0		0	55530.5	51222.5	0	2	55530.5	#DIV/0!	1	1.0841	#DIV/0!			0
P63241;Q6IS14;Q9GZV4	46432	57054	48414	52925	47061	51414	43015	47461		171410	139100	107280	124930	116650	123200	102050	116050		29007	27711	27109	27344	27598	26381	27334	30135		37472	37230	28891	33610	31554	33708	33039	35067		45238	109050	28359	37351	4	109050	2.41058	1	3.84534	2.9196			111928
P63244	108320	136920	117070	123810	118040	120970	106900	120130		138280	118710	120610	107460	98876	97924	106400	119280		111210	103500	101480	100910	106790	103370	110210	109130		83303	84417	65654	72736	69447	70864	65772	84658		113515	112840	107355	83860	4	113515	1	1.00598	1.05738	1.35363			108320
P63279	5140	7438.6	6669.2	6568.1	6223.3	6355.7	5620.3	6568.8		401.94	297.69	161.62	90.559	274.21	232.48	120.94	255.87		13788	12639	13016	13080	12922	15479	13810	14922		0	55.563	69.556	0	41.587	0	0	111.65		6094.55	188.405	13213.5	27.7815	4	13213.5	2.16808	70.1335	1	475.622			11144
P63313;CON__P21752	6168	7530.4	7141.8	10086	9320.2	10359	8524.1	9490.4		20498	13932	11050	17278	19984	18499	13589	14745		4860.5	4441.8	5917.5	7158.2	5699.8	5059.7	3823.1	4993.1		13954	14105	14909	16100	10532	9953.3	11957	13100		9007.25	14167	4651.15	14029.5	4	14167	1.57284	1	3.04591	1.0098			9701.3
P67775;P62714;P60510	0	0	0	0	0	0	0	0		2596.5	2026.7	2039.2	1988.4	2194.4	1841	1711.1	1718.4		14637	13678	14453	14075	13337	13964	14684	14470		7299.8	7114.1	4961.7	4914	5002.4	4611.4	4892.2	6283		0	1714.75	14157.5	7206.95	3	14157.5	#DIV/0!	8.25631	1	1.96442			0
P67809;Q9Y2T7	1009.4	997.36	898.11	1023	692.15	602.7	693.45	699.1		7763.1	7067	6568.8	6578.7	6183.9	5645.9	5887.1	5961.2		10445	10227	10268	10286	10832	10097	11359	10394		2843.9	3112.1	2735.9	2774.4	2705.3	2859.8	2856	2868.3		696.275	5924.15	10336	2978	4	10336	14.8447	1.74472	1	3.47079			14984.2
P67812;P0C7V7	0	0	0	0	0	0	0	0		4104.2	3942.3	3674.2	3499.7	3472.8	3309.4	2809.1	3181.1		0	0	0	0	0	0	0	0		0	0	0	0	0	0	0	0		0	2995.1	0	0	1	only one	#VALUE!	#VALUE!	#VALUE!	#VALUE!			0
P67870	1717.7	2822.9	2285.9	2493.4	2162.5	2069.7	1953.4	2631.2		4862	4416.4	4708.2	3997.5	3723.7	3671.4	4345.8	5019.4		2538.7	2455	1442.9	1293.3	1685.5	1398.5	2090.2	1629.2		10283	9672.5	6426.7	7425.6	6263.9	5498.4	6068.1	9369.9		2292.3	4682.6	2496.85	9977.75	4	9977.75	4.35272	2.13081	3.99614	1			7476.67
P67936;Q2TAC2	93301	121040	111420	121160	105810	112370	91472	102590		261160	222160	254170	220660	190890	192470	199480	225460		230180	217470	229220	231810	225960	230740	231010	224460		179750	180950	145890	154870	145780	152830	142510	185230		97031	212470	223825	180350	4	223825	2.30674	1.05344	1	1.24106			215221
P68133;P68032;P63267;P62736	41609	55431	48333	52968	43826	47638	44203	47632		61045	48230	55193	47731	42732	46182	44326	48716		24867	25164	23394	21425	19108	20799	26062	21045		35209	35414	28098	29886	27460	28161	27529	36478		45917.5	46521	25015.5	35311.5	4	46521	1.01314	1	1.85969	1.31745			42155.9
P68036	7737.9	8757.9	9073.7	8462.5	8062.7	8098.8	6972.7	8086.8		1941.6	1867.4	1752.4	1497.3	1901.3	1555.4	1611.4	1882.9		8252.6	7233.7	7861	8565.3	9661.6	9569.8	7517.9	8807.2		4980.3	5279.6	3740.6	3427.5	3401.4	4221.9	3859.9	4941.5		7529.75	1747.15	7743.15	5129.95	4	7743.15	1.02834	4.43187	1	1.5094			7957.2
Q5VTE0;P68104;Q05639	311400	358960	270230	318370	272230	273940	249460	277220		713280	616020	513830	545270	519600	465960	476380	529140		404320	390680	384910	421530	413380	363630	364030	399720		253180	250710	210920	248230	220830	202380	216170	247850		263340	502760	397500	251945	4	502760	1.90917	1	1.26481	1.99551			594515
P68363;A6NHL2;Q9H853	14270	20060	18043	18294	17031	16574	18384	19043		35994	32296	37004	28404	25750	26583	30832	33235		38792	36503	27023	24843	27597	28220	37293	28556		22492	23760	14072	14709	13445	14625	13354	19785		18713.5	32033.5	37647.5	23126	4	37647.5	2.01178	1.17525	1	1.62793			28708.1
P68366	14153	17178	15700	16377	14657	15006	13919	15737		39778	35517	36881	30795	31290	31515	30672	34333		50075	45664	47141	46283	46092	47929	44487	48855		28195	27871	22167	23709	23533	23370	21787	27167		14828	32502.5	47869.5	28033	4	47869.5	3.22832	1.47279	1	1.70761			45690.4
P68371	298790	358120	325800	317130	291350	293730	272540	303800		791420	689920	686030	609530	603380	565740	583430	639950		508930	486480	481160	491980	485350	505370	501440	510140		428900	433640	344530	392250	363220	369210	355410	421920		288170	611690	497705	431270	4	611690	2.12267	1	1.22902	1.41835			634233
P68400;Q8NEV1	15008	15341	13276	13672	11643	12638	11808	12978		34820	30134	26795	24775	24576	25269	23200	24460		10690	10830	10855	11572	11532	12174	9953.7	11769		19916	19636	18327	19648	17277	17647	18585	18678		12393	23830	10760	19776	4	23830	1.92286	1	2.21468	1.205			28858.3
P68402	3953.2	5062.2	3832	4905.6	4300.5	4800.3	3360.4	4246.1		9828.4	6240.3	5870.7	7007	5745.4	6653	5428.4	5666.6		3660.6	3648.5	3442.6	3402.3	3760.7	3882.8	3629.8	4353.3		0	0	0	0	0	0	0	0		3803.25	5547.5	3654.55	0	3	5547.5	1.45862	1	1.51797	#DIV/0!			5766.22
P68431;Q16695	4721.3	9246.7	8463.8	11144	8703.5	8247.2	11397	14188		5187.3	4430	5821.4	4419.8	3692.5	3845.1	6155.5	6419.8		2603.2	2482.9	1302.1	1250.6	1148.4	1070.6	1529.9	1521.1		5659.2	5562.5	1997.9	2327.8	2350.3	1976.2	1533.3	3657.8		12792.5	6287.65	2543.05	5610.85	4	12792.5	1	2.03454	5.03038	2.27996			4721.3
P78310	324.88	362.61	624.84	512.47	332.64	292.5	192.95	353.74		1068.9	925.6	1103.7	772.23	961.54	886.65	894.34	1119.7		278.29	243.54	243.07	266.59	120.19	337.69	215.67	241.13		915.73	1040.9	764.17	981.84	828.5	1249.5	730.14	751.35		273.345	1007.02	260.915	978.315	4	1007.02	3.68406	1	3.85957	1.02934			1196.88
P78312	0	0	0	0	0	0	0	0		0	0	0	0	0	0	0	0		0	0	0	0	0	0	0	0		0	0	0	0	0	0	0	0		0	0	0	0	0	only one	#VALUE!	#VALUE!	#VALUE!	#VALUE!			0
P78314	0	0	0	0	0	0	0	0		0	0	0	0	0	0	0	0		0	0	0	0	0	0	0	0		0	0	0	0	0	0	0	0		0	0	0	0	0	only one	#VALUE!	#VALUE!	#VALUE!	#VALUE!			0
P78316	0	0	0	0	0	0	0	0		8993.3	7634.3	7616.4	6833.6	7708.1	7011.7	5890.4	6718.6		0	0	0	0	0	0	0	0		0	0	0	0	0	0	0	0		0	6304.5	0	0	1	only one	#VALUE!	#VALUE!	#VALUE!	#VALUE!			0
P78318	1104.9	1195	1088.9	1219.4	875.43	1025	1136.2	1367.1		1497	1129.6	1096.3	969.74	999.06	1096.5	1408.8	1535.4		0	0	0	0	0	0	0	0		0	0	0	0	0	0	0	0		1251.65	1472.1	0	0	2	1472.1	1.17613	1	#DIV/0!	#DIV/0!			1299.5
P78330	0	0	0	0	0	0	0	0		0	0	0	0	0	0	0	0		0	0	0	0	0	0	0	0		0	0	0	0	0	0	0	0		0	0	0	0	0	only one	#VALUE!	#VALUE!	#VALUE!	#VALUE!			0
P78332	0	0	0	0	0	0	0	0		0	0	0	0	0	0	0	0		0	0	0	0	0	0	0	0		0	0	0	0	0	0	0	0		0	0	0	0	0	only one	#VALUE!	#VALUE!	#VALUE!	#VALUE!			0
P78344	7147.5	8134.5	7502.9	7810.1	7936.4	7575.2	6967.1	7735.8		21569	18974	18532	16530	18225	16919	16204	17017		1718.1	1540.6	1365.9	1281.9	1279.6	1357.1	1601.4	1402.1		8361.2	8836.4	8223.2	9464.2	8669.1	9643.7	8292.3	10170		7351.45	16610.5	1629.35	8598.8	4	16610.5	2.25949	1	10.1946	1.93172			16149.7
P78347;Q86UP8;Q6EKJ0	20654	20863	18829	19738	20134	19215	18251	20269		118480	100160	99804	88679	93295	86774	86564	94457		61005	58392	57925	59404	60017	66390	58450	61590		41704	39773	35679	39638	38385	40399	37711	41930		19260	90510.5	59698.5	40738.5	4	90510.5	4.6994	1	1.51613	2.22174			97061.5
P78362;Q9UPE1	0	0	0	0	0	0	0	0		0	0	0	0	0	0	0	0		0	0	0	0	0	0	0	0		0	0	0	0	0	0	0	0		0	0	0	0	0	only one	#VALUE!	#VALUE!	#VALUE!	#VALUE!			0
P78371	34222	39838	36869	36246	35395	35485	32889	34251		103700	86764	79611	76982	79345	75775	70345	78073		26528	25238	28109	29425	30134	29707	27622	30926		58746	56809	48791	53313	52802	52678	51484	57363		33570	74209	25883	57777.5	4	74209	2.21057	1	2.86709	1.28439			75650.3
P78406	5165	5417.1	4681.2	4555.4	4273.8	4951.6	4269.7	4505.9		7469.6	6141.8	6107.9	5599.5	5811	5612.4	5349.1	5354.2		4284.2	3877.6	4279.6	4441.9	4792.1	4937.6	4591.6	5088.8		0	0	0	0	0	0	0	0		4387.8	5351.65	4080.9	0	3	5351.65	1.21967	1	1.31139	#DIV/0!			6299.57
P78417	10015	11002	8865.2	11110	10135	11693	8308.4	8952.9		16308	12472	10901	12131	11473	12547	9877.4	10901		9806	10130	10136	10455	11198	10747	11398	12435		14829	14439	11707	13854	14587	13510	14019	13617		8630.65	10389.2	9968	14634	4	14634	1.69558	1.40858	1.4681	1			16981.3
P78504	1154.1	985.78	824.08	951.15	1038.3	1355.3	979.82	1221.4		3123.3	1929.5	1852	2112.5	2466.7	2122.6	2247	2477.7		1236.8	1137.3	1252.8	1339	1379	1009	1052.1	1652.4		1011.4	958.58	929.68	1051.2	1229.6	1138	1081.1	1055.5		1100.61	2362.35	1187.05	984.99	4	2362.35	2.1464	1	1.9901	2.39835			2477.16
P78527	239580	292380	277420	266690	240790	249230	234070	262790		526360	448980	483930	410490	400200	382560	395660	443180		311520	293750	306450	296800	300640	323210	297710	304030		373700	369570	301190	322890	299660	315370	289200	361090		248430	419420	302635	371635	4	419420	1.68828	1	1.38589	1.12858			404479
P78537	0	0	0	0	0	0	0	0		0	0	0	0	0	0	0	0		0	0	0	0	0	0	0	0		0	0	0	0	0	0	0	0		0	0	0	0	0	only one	#VALUE!	#VALUE!	#VALUE!	#VALUE!			0
P78545	0	0	0	0	0	0	0	0		0	0	0	0	0	0	0	0		0	0	0	0	0	0	0	0		0	0	0	0	0	0	0	0		0	0	0	0	0	only one	#VALUE!	#VALUE!	#VALUE!	#VALUE!			0
P80192	0	0	0	0	0	0	0	0		0	0	0	0	0	0	0	0		0	0	0	0	0	0	0	0		0	0	0	0	0	0	0	0		0	0	0	0	0	only one	#VALUE!	#VALUE!	#VALUE!	#VALUE!			0
P80217	0	0	0	0	0	0	0	0		0	0	0	0	0	0	0	0		0	0	0	0	0	0	0	0		0	0	0	0	0	0	0	0		0	0	0	0	0	only one	#VALUE!	#VALUE!	#VALUE!	#VALUE!			0
P80303	0	0	0	0	0	0	0	0		7646.8	6025	5905.9	5776.8	4818.4	5850.5	4505	5344.8		4172.9	4117.7	3775.8	4041	4178.8	4043.9	4255.9	4832.5		0	0	0	0	0	0	0	0		0	4924.9	4145.3	0	2	4924.9	#DIV/0!	1	1.18807	#DIV/0!			0
P80365	0	0	0	0	0	0	0	0		5145	4537.5	3841.2	3559.6	4178.1	4119.3	3683	3841.8		0	0	0	0	0	0	0	0		2575.2	2675.2	2486.6	3013.1	2687.5	2227.9	2555.1	2431		0	3762.4	0	2625.2	2	3762.4	#DIV/0!	1	#DIV/0!	1.43319			0
P82094	0	0	0	0	0	0	0	0		0	0	0	0	0	0	0	0		197.98	213.11	1386.6	2407.5	2112.7	1656.2	356.72	1845.4		0	0	0	0	0	0	0	0		0	0	205.545	0	1	only one	#VALUE!	#VALUE!	#VALUE!	#VALUE!			0
P82650	4096.9	3646.3	3547	3767.6	3104.4	3271.8	3227.7	3030.8		2670.3	2508.5	2749.5	1992.8	2027.3	2422.5	2340.5	2893.2		0	0	0	0	0	0	0	0		3435.2	3563.4	3742.8	4198.7	3503.8	3872.7	3755.7	3534.6		3129.25	2616.85	0	3499.3	3	3499.3	1.11826	1.33722	#DIV/0!	1			4581.38
P82663	830.54	940.59	972.85	960.55	914.61	649.11	792.63	984.93		1566.1	1269.6	1295.7	1248	1172.7	922.04	958.89	1053.6		1121.2	1140.3	1085.5	1198.3	1337.2	976.27	828.03	1106.8		0	0	0	0	0	0	0	0		888.78	1006.24	1130.75	0	3	1130.75	1.27225	1.12373	1	#DIV/0!			1056.65
P82664	0	0	0	0	0	0	0	0		0	0	0	0	0	0	0	0		0	0	0	0	0	0	0	0		0	0	0	0	0	0	0	0		0	0	0	0	0	only one	#VALUE!	#VALUE!	#VALUE!	#VALUE!			0
P82673	0	0	0	0	0	0	0	0		1867.1	1763.5	2266.5	1740	1192.8	1395.6	1859.3	1763		0	0	0	0	0	0	0	0		0	0	0	0	0	0	0	0		0	1811.15	0	0	1	only one	#VALUE!	#VALUE!	#VALUE!	#VALUE!			0
P82675	0	0	0	0	0	0	0	0		0	0	0	0	0	0	0	0		0	0	0	0	0	0	0	0		0	0	0	0	0	0	0	0		0	0	0	0	0	only one	#VALUE!	#VALUE!	#VALUE!	#VALUE!			0
P82914	0	0	0	0	0	0	0	0		10701	9161.4	8634.2	8532.8	8959.4	8252.4	6689.9	8329.5		0	0	0	0	0	0	0	0		5000.4	4932.5	4955.7	5155.1	5388.5	6342.3	4680.1	5354.6		0	7509.7	0	4966.45	2	7509.7	#DIV/0!	1	#DIV/0!	1.51209			0
P82930	4361.1	5259.1	5202.6	4381.4	4339.1	4585.8	4405.1	4481.4		7111.8	6653.1	6690.2	5855.3	5908.1	5932.6	5225.4	5773.6		5667	5518.9	6103.3	6340.7	6516.7	6835.4	6209.5	6233.3		9975.3	10614	9429.6	10125	9546	9936.3	9296.4	9795.5		4443.25	5499.5	5592.95	10294.6	4	10294.6	2.31692	1.87192	1.84065	1			10104.3
P82932	0	0	0	0	0	0	0	0		0	0	0	0	0	0	0	0		0	0	0	0	0	0	0	0		0	0	0	0	0	0	0	0		0	0	0	0	0	only one	#VALUE!	#VALUE!	#VALUE!	#VALUE!			0
P82933	0	0	0	0	0	0	0	0		3020.7	2502.5	3098.7	2236	2054.2	1987	2891.7	3422.6		2118.5	2117.4	1817.9	1722.2	1459.1	1755.1	2425.5	1711.5		0	0	0	0	0	0	0	0		0	3157.15	2117.95	0	2	3157.15	#DIV/0!	1	1.49066	#DIV/0!			0
P82979	11622	12404	12039	11159	10451	11860	10441	11342		29973	24603	25032	22862	23382	23176	18982	22098		17302	16196	16811	17770	18254	21193	17524	18667		20920	21359	19292	20363	19179	22287	19493	21592		10891.5	20540	16749	21139.5	4	21139.5	1.94092	1.02919	1.26214	1			22557.3
P83111	0	0	0	0	0	0	0	0		0	0	0	0	0	0	0	0		0	0	0	0	0	0	0	0		0	0	0	0	0	0	0	0		0	0	0	0	0	only one	#VALUE!	#VALUE!	#VALUE!	#VALUE!			0
P83731	52242	65705	56312	60506	53442	56348	49927	57286		203510	179900	148280	143710	153590	140770	128720	149160		88161	88474	82820	84522	83387	84568	89643	84570		106770	106250	87926	92623	84663	81968	85329	100350		53606.5	138940	88317.5	106510	4	138940	2.59185	1	1.57319	1.30448			135403
P83876	0	0	0	0	0	0	0	0		0	0	0	0	0	0	0	0		0	0	0	0	0	0	0	0		0	0	0	0	0	0	0	0		0	0	0	0	0	only one	#VALUE!	#VALUE!	#VALUE!	#VALUE!			0
P83881	8436.2	14461	13218	13556	11454	11806	11307	11769		27933	23568	24783	23334	20331	18152	21035	24595		16080	16131	16024	15417	16207	14456	16476	13723		38200	37168	30226	34432	30260	29372	29629	37834		11538	22815	16105.5	37684	4	37684	3.26608	1.65172	2.33982	1			27553.3
P83916	0	0	0	0	0	0	0	0		1105.3	915.92	976	762.99	841.94	734.29	945.18	994.88		568.6	694.83	481.03	428.7	586.77	562.1	677.88	597.66		0	0	0	0	0	0	0	0		0	970.03	631.715	0	2	970.03	#DIV/0!	1	1.53555	#DIV/0!			0
P84077;P61204	45924	64974	53370	55825	54570	55620	51844	58305		52940	43511	42474	41206	39623	36819	40019	43860		25321	23423	22898	22372	24481	22379	25781	24920		35280	34078	24477	28876	27062	26172	26974	32788		55074.5	41939.5	24372	34679	4	55074.5	1	1.31319	2.25974	1.58812			45924
P84085	16106	18184	16246	16216	15023	15558	14598	15815		45742	40225	35660	34669	35211	31494	31078	35143		9386.6	8302	8878.1	8746	9699.7	8736.3	9131.9	8890.9		20191	20105	17544	19472	17869	17828	17974	19078		15206.5	33110.5	8844.3	20148	4	33110.5	2.17739	1	3.74371	1.64336			35069.1
P84090	6740.9	8125.8	8040.5	8412.5	6173.1	7083.4	6149.1	7156.7		80323	65671	55414	58936	45567	45631	39777	47340		33107	30521	33490	33943	28921	29022	28901	36710		43110	40932	34243	39176	31280	31865	35798	35730		6652.9	43558.5	31814	42021	4	43558.5	6.5473	1	1.36916	1.03659			44134.7
P84095	8138.9	9413.6	7959.5	8778	7561.7	8128.9	8292.7	8311.3		10667	9286.1	7743.1	8100.9	7976.2	7552.7	6813.6	7866.9		6910.5	6704.1	7121.9	6822.5	7114.5	6398	6631.5	7941.9		9633.6	10057	8596.8	9935.5	8944.1	8828.1	9031.3	9243.6		8302	7340.25	6807.3	9845.3	4	9845.3	1.18589	1.34128	1.44629	1			9651.88
P84098	30496	37773	34741	35388	30449	32300	31277	33949		33818	30348	27551	27299	27484	24517	23967	25123		49376	46846	52719	52711	52949	51634	47826	53220		14645	14143	11935	14286	12744	11953	11884	13820		32613	24545	48111	14394	4	48111	1.47521	1.96011	1	3.34243			44988
P84103	68365	77799	79808	72362	55396	58564	57999	65186		43946	39652	48230	35572	33161	31344	35139	40864		84362	82090	82767	80393	69100	76478	79397	80761		84519	83908	65640	75219	59209	63602	63601	74382		61592.5	38001.5	83226	84213.5	4	84213.5	1.36727	2.21606	1.01187	1			93473.3
P84243;Q6NXT2	17643	26090	25052	26605	23026	25710	29433	33485		73877	59513	87056	61020	50010	48793	76496	85052		21964	23235	15472	13154	16544	16486	16133	16718		59160	63041	32680	33063	31965	33504	27506	49029		31459	80774	22599.5	61100.5	4	80774	2.5676	1	3.57415	1.32199			45300.1
[truncated: 3,503 more rows]
[truncated: 34 more columns]
