# Supplementary material for: HarmonizR enables data harmonization across independent proteomic datasets with appropriate handling of missing values
Source: Nat Commun. 2022 Jun 20;13:3523. doi: 10.1038/s41467-022-31007-x (PMC9209422; doi:10.1038/s41467-022-31007-x)
Supplement: Supplementary file 3 — Source Data [file 41467_2022_31007_MOESM3_ESM.zip › Source Data/Figure4;Supplementary Figure 13;Protein Level Unharmonized data.xlsx]

## Sheet: Sepath_TMT_input
T: Protein IDs	Reporter intensity corrected 0 TMT G R_01	Reporter intensity corrected 1 TMT G R_01	Reporter intensity corrected 2 TMT G R_01	Reporter intensity corrected 3 TMT G R_01	Reporter intensity corrected 4 TMT G R_01	Reporter intensity corrected 5 TMT G R_01	Reporter intensity corrected 6 TMT G R_01	Reporter intensity corrected 7 TMT G R_01	Reporter intensity corrected 0 TMT G R_02	Reporter intensity corrected 1 TMT G R_02	Reporter intensity corrected 2 TMT G R_02	Reporter intensity corrected 3 TMT G R_02	Reporter intensity corrected 4 TMT G R_02	Reporter intensity corrected 5 TMT G R_02	Reporter intensity corrected 6 TMT G R_02	Reporter intensity corrected 7 TMT G R_02	Reporter intensity corrected 0 TMT G R_03	Reporter intensity corrected 1 TMT G R_03	Reporter intensity corrected 2 TMT G R_03	Reporter intensity corrected 3 TMT G R_03	Reporter intensity corrected 4 TMT G R_03	Reporter intensity corrected 5 TMT G R_03	Reporter intensity corrected 6 TMT G R_03	Reporter intensity corrected 7 TMT G R_03	Reporter intensity corrected 0 TMT G R_04	Reporter intensity corrected 1 TMT G R_04	Reporter intensity corrected 2 TMT G R_04	Reporter intensity corrected 3 TMT G R_04	Reporter intensity corrected 4 TMT G R_04	Reporter intensity corrected 5 TMT G R_04	Reporter intensity corrected 6 TMT G R_04	Reporter intensity corrected 7 TMT G R_04
CON__P05787;P05787;CON__H-INV:HIT000292931;CON__Q9H552;CON__Q9DCV7;CON__Q3KNV1;CON__P08729;CON__Q8BGZ7;CON__Q922U2;CON__Q5XQN5;P08729;CON__P50446;CON__Q9NSB2;CON__Q6ISB0;Q9NSB2;CON__P07744;CON__Q6NXH9;CON__Q6IFZ6;CON__P12035;CON__Q01546;P08670;P12035;Q01546;CON__H-INV:HIT000016045;CON__REFSEQ:XP_092267;CON__Q14CN4-1;CON__Q6IME9;CON__Q3SY84;CON__Q9R0H5;CON__Q7RTS7;CON__Q32MB2;CON__Q7Z794;CON__P190…	6.3299	6.11771	6.21937	6.06124	6.00059	6.10161	5.9923	6.08129	6.36828	6.44812	6.34354	6.32334	6.382	6.41052	6.25238	6.2956	6.30494	6.27065	6.39021	6.30171	6.33121	6.39017	6.14231	6.27565	6.38691	6.3801	6.56897	6.46976	6.40235	6.50858	6.38626	6.2896
Q15942	-1.42645	-1.25862	-1.29239	-1.13359	-1.17606	-1.2869	-1.03552	-1.46189	-1.02611	-0.905379	-0.940621	-0.708492	-0.980206	-0.880247	-0.635701	-0.890562	-0.896228	-0.753526	-0.657969	-0.640461	-0.938166	-0.791816	-0.602144	-0.777088	-0.545675	-0.664227	-0.469924	-0.515481	-0.736007	-0.679466	-0.380119	-0.665614
O43264	-3.60389	-3.69473	-3.89918	-3.44091	-3.2124	-3.56539	-3.35091	-3.51611	NaN	NaN	NaN	NaN	NaN	NaN	NaN	NaN	-3.99812	-3.97273	-3.93477	-3.71333	-3.49862	-3.76927	-3.71606	-3.63231	-4.49222	-3.90108	-4.69024	-3.49349	-3.46715	-3.68032	-3.54278	-3.87723
Q96MP5	NaN	NaN	NaN	NaN	NaN	NaN	NaN	NaN	0.977471	1.10439	0.979527	0.8358	0.710544	0.538094	0.648077	0.784471	NaN	NaN	NaN	NaN	NaN	NaN	NaN	NaN	NaN	NaN	NaN	NaN	NaN	NaN	NaN	NaN
Q9BR11	1.51952	2.16171	1.80629	2.04174	2.05206	2.14102	1.79994	2.04185	NaN	NaN	NaN	NaN	NaN	NaN	NaN	NaN	NaN	NaN	NaN	NaN	NaN	NaN	NaN	NaN	2.24432	2.11498	1.37604	1.45974	1.49685	1.53529	1.40201	2.27585
A4D1E1	-0.4888	-0.651002	-0.662021	-0.607369	-0.616501	-0.74483	-0.58048	-0.613116	-0.81399	-0.772796	-0.899069	-0.820808	-0.934353	-0.984612	-0.924286	-0.780338	-0.90915	-0.868905	-0.635942	-0.993402	-0.853958	-1.04839	-0.965763	-0.620085	NaN	NaN	NaN	NaN	NaN	NaN	NaN	NaN
Q6ZN11	NaN	NaN	NaN	NaN	NaN	NaN	NaN	NaN	1.6385	1.29844	1.02155	1.82508	0.994732	1.33298	1.18754	1.34489	NaN	NaN	NaN	NaN	NaN	NaN	NaN	NaN	1.33444	1.3201	1.12053	1.3706	1.25412	0.524387	0.86912	1.11312
Q9Y5V0	-0.315096	-0.131467	0.0113335	0.0152035	-0.401319	-0.40041	-0.101089	-0.0950441	NaN	NaN	NaN	NaN	NaN	NaN	NaN	NaN	NaN	NaN	NaN	NaN	NaN	NaN	NaN	NaN	NaN	NaN	NaN	NaN	NaN	NaN	NaN	NaN
Q8N1G0	-0.401278	-0.458659	-0.247866	-0.473915	-0.533958	-0.466627	-0.228436	-0.538931	-0.206037	-0.177101	-0.00554943	-0.107009	-0.0850363	-0.276684	-0.0209036	-0.186317	-0.226066	-0.144585	-0.231682	-0.246271	-0.198952	-0.0295343	-0.207293	-0.318754	0.0212975	0.0754213	0.115924	0.00625896	-0.0535164	-0.120171	0.077055	-0.134235
Q969S3	NaN	NaN	NaN	NaN	NaN	NaN	NaN	NaN	-3.79812	-3.99548	-3.6978	-3.87082	-3.80662	-3.47116	-3.54626	-3.65922	-4.20609	-4.38432	-4.28165	-4.56194	-4.23504	-4.38303	-4.82433	-4.28861	-1.10067	-1.10944	-0.894929	-0.926626	-0.955055	-0.824937	-1.12005	-1.29567
Q5BKZ1	-2.44442	-2.45242	-2.08008	-2.69184	-2.68989	-2.72565	-2.73759	-2.43937	-1.33207	-1.2281	-1.2746	-1.2132	-1.25542	-1.37366	-1.46092	-1.35588	-2.1758	-2.28871	-2.00923	-2.06144	-1.78896	-1.86806	-2.06505	-1.90876	NaN	NaN	NaN	NaN	NaN	NaN	NaN	NaN
P17017	-2.4426	-2.43388	-1.82203	-1.79399	-1.5338	-1.5719	-1.88424	-1.70233	NaN	NaN	NaN	NaN	NaN	NaN	NaN	NaN	NaN	NaN	NaN	NaN	NaN	NaN	NaN	NaN	NaN	NaN	NaN	NaN	NaN	NaN	NaN	NaN
Q5SVZ6	NaN	NaN	NaN	NaN	NaN	NaN	NaN	NaN	NaN	NaN	NaN	NaN	NaN	NaN	NaN	NaN	-1.12604	-1.11567	-0.896272	-1.18684	-1.09199	-0.919857	-0.971983	-0.865697	-1.28134	-1.15588	-1.15341	-1.09132	-0.935044	-0.894876	-1.13144	-1.13563
Q96KR1	NaN	NaN	NaN	NaN	NaN	NaN	NaN	NaN	NaN	NaN	NaN	NaN	NaN	NaN	NaN	NaN	-2.74154	-2.40817	-2.50188	-2.66712	-2.5008	-2.51651	-2.5175	-2.50156	NaN	NaN	NaN	NaN	NaN	NaN	NaN	NaN
Q8TCF1	NaN	NaN	NaN	NaN	NaN	NaN	NaN	NaN	NaN	NaN	NaN	NaN	NaN	NaN	NaN	NaN	-3.55505	-3.78092	-3.99893	-3.78051	-4.05274	-3.76755	-3.57416	-3.80918	NaN	NaN	NaN	NaN	NaN	NaN	NaN	NaN
Q5W0Z9	-1.26369	-1.54919	-1.43107	-1.29445	-1.46589	-1.15685	-1.16336	-1.56916	NaN	NaN	NaN	NaN	NaN	NaN	NaN	NaN	-1.73692	-1.62767	-1.55895	-1.63401	-1.77103	-1.39732	-1.59655	-1.66994	NaN	NaN	NaN	NaN	NaN	NaN	NaN	NaN
Q7Z2W4	-4.36419	-5.05167	-4.66387	-4.8538	-4.36528	-4.83451	-4.65941	-4.40925	-4.69581	-4.92908	-4.86168	-4.63853	-4.83592	-4.30603	-4.35403	-4.55539	-5.0493	-4.96665	-5.29573	-4.92159	-4.53677	-5.44116	-5.42544	-4.40115	-4.72106	-4.69141	-4.64685	-4.93018	-4.94263	-4.78482	-4.8681	-4.67076
Q9UPT8	NaN	NaN	NaN	NaN	NaN	NaN	NaN	NaN	NaN	NaN	NaN	NaN	NaN	NaN	NaN	NaN	NaN	NaN	NaN	NaN	NaN	NaN	NaN	NaN	-3.78619	-3.97379	-3.48974	-3.68991	-4.189	-3.5179	-3.862	-3.28046
Q8WU90	-0.701072	-0.991182	-1.0579	-0.874785	-0.971539	-1.15464	-0.92559	-1.04891	-0.477029	-0.360201	-0.580803	-0.428941	-0.509007	-0.520288	-0.572948	-0.357117	-0.713379	-0.65237	-0.627212	-0.711184	-0.522592	-0.647361	-0.93906	-0.46657	-0.0504274	-0.0631571	0.058589	0.0818081	-0.0284739	-0.0623684	0.0776806	-0.076746
Q6PJT7	-1.82823	-1.9028	-1.79785	-1.95466	-1.9649	-1.97407	-2.18149	-1.95863	-1.81415	-1.92567	-1.9078	-1.81748	-1.94696	-1.92062	-1.98649	-1.95132	NaN	NaN	NaN	NaN	NaN	NaN	NaN	NaN	NaN	NaN	NaN	NaN	NaN	NaN	NaN	NaN
Q9NYL2	NaN	NaN	NaN	NaN	NaN	NaN	NaN	NaN	NaN	NaN	NaN	NaN	NaN	NaN	NaN	NaN	NaN	NaN	NaN	NaN	NaN	NaN	NaN	NaN	-3.87866	-3.91567	-3.59484	-3.81734	-3.94168	-4.00281	-3.67747	-4.30074
P63104	4.69802	4.83397	4.68763	4.79874	4.71874	4.73799	4.66519	4.69687	5.22517	5.18386	5.26352	5.2479	4.9442	5.08274	5.12746	5.19523	5.21524	5.17912	5.05803	5.10727	4.95253	5.03833	5.1143	5.08459	4.97343	4.94821	4.78545	4.86336	4.81854	4.87505	4.84531	4.92461
P27348	1.11813	1.41415	1.31936	1.32173	1.48157	1.47203	1.31018	1.2635	1.69464	1.6536	1.85012	1.77096	1.76432	1.78211	1.91776	1.93067	1.82575	1.82149	1.65971	1.7232	1.80648	1.69088	1.93677	1.70977	2.60776	2.63437	2.60389	2.69541	2.61981	2.567	2.65148	2.64643
Q04917	2.50894	2.31546	2.19535	2.23372	2.17393	2.01443	2.06071	2.20512	2.50138	2.51339	2.11211	2.40843	2.36544	2.33969	2.17972	2.23185	0.920139	1.00992	0.990216	0.910953	0.932468	0.832751	0.882129	0.90794	2.65491	2.57281	2.6329	2.67452	2.57776	2.36226	2.57658	2.57835
P61981	2.23037	2.20814	2.10962	2.13158	2.15459	2.1849	2.06722	2.08327	1.94121	1.96285	1.9551	2.00703	1.90859	2.00392	1.93245	1.93665	1.66943	1.63651	1.65745	1.51376	1.50313	1.524	1.53584	1.63548	1.44623	1.46941	1.40513	1.38243	1.3755	1.58019	1.44978	1.31111
P62258	2.97121	3.08252	2.94319	3.09223	3.07523	3.04986	2.87211	2.98285	3.60276	3.56989	3.93325	3.76763	3.43095	3.54594	3.82715	3.8813	3.52026	3.54512	3.31141	3.34787	3.20975	3.19179	3.63542	3.40973	3.78686	3.80632	3.38474	3.52844	3.42902	3.39905	3.39591	3.85456
P31946	0.78902	1.39823	1.20667	1.32132	1.26493	1.15684	1.12773	1.05799	1.18347	1.11109	1.49087	1.23407	1.05399	1.03304	1.443	1.41803	1.86348	1.91516	1.63206	1.68079	1.49911	1.46931	1.78617	1.65948	2.28379	2.27277	1.9817	1.98204	2.06437	2.0274	1.9778	2.28525
Q7Z739	-1.39772	-1.55597	-1.47845	-1.47001	-1.26434	-1.33306	-1.78957	-1.65989	-0.705236	-0.665215	-0.776997	-0.742756	-0.529967	-0.813102	-0.939668	-0.807326	1.00805	0.900898	0.942849	1.01925	0.998429	0.821353	0.902327	0.934066	0.67386	0.633368	0.642542	0.669864	0.580265	0.577019	0.555994	0.682367
Q9Y5A9	-2.23758	-2.19716	-2.36916	-1.9457	-1.9953	-2.15896	-2.29579	-2.50232	NaN	NaN	NaN	NaN	NaN	NaN	NaN	NaN	-1.56497	-1.67088	-1.35263	-1.28454	-1.34211	-1.64574	-1.54422	-1.55408	NaN	NaN	NaN	NaN	NaN	NaN	NaN	NaN
Q96TA2	NaN	NaN	NaN	NaN	NaN	NaN	NaN	NaN	-1.03484	-1.07061	-0.991217	-1.09539	-0.978657	-0.901624	-0.866716	-0.625034	-1.23434	-1.19245	-1.57996	-1.87156	-1.54804	-1.45452	-1.3542	-1.53901	-1.36774	-1.47957	-1.60374	-1.64178	-1.60521	-1.45676	-1.6994	-1.30072
P07947	-1.58462	-1.73512	-1.78876	-1.45624	-1.52931	-1.51921	-1.33748	-1.49005	-2.66343	-2.75355	-2.82895	-2.43799	-2.22224	-2.37252	-2.58895	-2.64927	-2.86797	-2.78471	-2.79666	-2.76545	-2.76083	-2.53783	-2.8837	-2.76733	-2.46023	-2.67178	-2.57223	-2.39461	-2.05409	-2.29272	-2.09557	-2.62302
P67809;Q9Y2T7	-2.67994	-2.90841	-2.9595	-2.76673	-3.25114	-3.50647	-3.16169	-3.25411	-0.837729	-0.688281	-0.803158	-0.672521	-0.733388	-0.839008	-0.696054	-0.805195	0.39722	0.417871	0.380734	0.374484	0.439811	0.274467	0.491137	0.332726	-1.37911	-1.25706	-1.20713	-1.29506	-1.26373	-1.2611	-1.19812	-1.34661
Q9Y2Z4	-3.5891	-3.25915	-3.17402	-3.27098	-3.29938	-3.28847	-3.40144	-3.12354	NaN	NaN	NaN	NaN	NaN	NaN	NaN	NaN	NaN	NaN	NaN	NaN	NaN	NaN	NaN	NaN	NaN	NaN	NaN	NaN	NaN	NaN	NaN	NaN
P54577	2.07844	2.09963	2.01918	2.1087	2.0491	2.14755	2.07176	2.12423	1.82825	1.85488	1.80498	1.85479	1.83938	1.94426	1.91479	1.91746	1.53215	1.48969	1.72818	1.54088	1.57147	1.43686	1.49994	1.50231	2.33021	2.29689	2.42415	2.31176	2.21222	2.09074	2.22848	2.2642
P46937	-4.27894	-4.19069	-4.27816	-4.3097	-4.42719	-4.65711	-4.20428	-4.84362	-1.78932	-2.06424	-1.6541	-1.66232	-1.81465	-1.76473	-1.70947	-1.62258	NaN	NaN	NaN	NaN	NaN	NaN	NaN	NaN	-4.20829	-3.94184	-3.68615	-3.62191	-4.39805	-3.87351	-3.42641	-3.90088
Q9H0D6	-0.747347	-0.623493	-0.680701	-0.777519	-0.756383	-0.90122	-0.908513	-0.689475	0.819641	0.923714	0.937625	0.880878	0.887541	0.928249	1.02445	0.933318	0.31436	0.310181	0.339373	0.393434	0.362947	0.334086	0.324511	0.453809	1.20235	1.10955	1.12053	1.22744	1.11349	1.11003	1.1828	1.16238
P12956	4.25598	4.237	4.3545	4.25325	4.14066	4.14693	4.18202	4.26153	3.81304	3.88517	3.77767	3.75015	3.85203	3.74103	3.71125	3.75445	3.87654	3.85316	3.9061	3.91792	3.86776	3.93398	3.70086	3.79488	3.64632	3.65137	3.69426	3.70652	3.61398	3.66291	3.6796	3.65566
P13010	4.0045	4.00877	4.09773	4.00007	3.91172	3.94976	3.93101	3.9789	3.79637	3.84209	3.99162	3.85646	3.81959	3.75485	3.89908	3.90765	4.29288	4.23419	4.19727	4.1811	4.24185	4.31556	4.19785	4.16118	3.36209	3.35161	3.16768	3.20613	3.18398	3.23802	3.16544	3.30985
Q96QU8	NaN	NaN	NaN	NaN	NaN	NaN	NaN	NaN	NaN	NaN	NaN	NaN	NaN	NaN	NaN	NaN	NaN	NaN	NaN	NaN	NaN	NaN	NaN	NaN	-5.20588	-5.56336	-4.88562	-5.01994	-5.1121	-5.01739	-5.47489	-6.25171
Q9HAV4	NaN	NaN	NaN	NaN	NaN	NaN	NaN	NaN	-2.08097	-2.19549	-2.27506	-2.25007	-2.05436	-2.18461	-1.88624	-1.80956	NaN	NaN	NaN	NaN	NaN	NaN	NaN	NaN	-2.18317	-1.99307	-2.56532	-2.62214	-2.31514	-2.79043	-2.52194	-2.12161
Q9C0E2	-4.08512	-3.60378	-3.96129	-4.17207	-4.39833	-4.13943	-3.60058	-3.71708	NaN	NaN	NaN	NaN	NaN	NaN	NaN	NaN	NaN	NaN	NaN	NaN	NaN	NaN	NaN	NaN	-3.37581	-3.34191	-3.55317	-3.79797	-3.2752	-3.41794	-3.71755	-3.21094
O14980	1.29697	1.41191	1.56325	1.36461	1.55731	1.5112	1.54691	1.48072	1.45014	1.44631	1.59479	1.47649	1.54571	1.52411	1.70843	1.71888	0.826004	0.78526	0.678291	0.703296	0.678624	0.734691	0.768096	0.698346	2.37576	2.32495	2.1921	2.23173	2.17715	2.12415	2.1048	2.29649
Q9NQW7	-2.73774	-2.51867	-2.68518	-2.59314	-2.16969	-2.65019	-2.51055	-2.51636	-2.46742	-2.35195	-2.75818	-2.62632	-2.74085	-2.69236	-2.65744	-2.72343	NaN	NaN	NaN	NaN	NaN	NaN	NaN	NaN	0.601409	0.568669	0.43681	0.624949	0.542398	0.583214	0.626455	0.629782
Q9BRP8	-0.183416	-0.446794	-0.500278	-0.410625	-0.277835	-0.371619	-0.358848	-0.545956	NaN	NaN	NaN	NaN	NaN	NaN	NaN	NaN	-1.8248	-2.01371	-1.6218	-1.7907	-1.97964	-2.14186	-1.8108	-1.87798	-0.119048	-0.146449	0.20106	0.213544	0.15683	0.0619221	0.24309	0.0408125
Q6UXN9	-0.403312	0.0625706	0.0679083	-0.0211973	-0.0164909	-0.0496912	0.0538855	-0.00801468	-1.68875	-1.54609	-1.41308	-1.56588	-1.54949	-1.60325	-1.55597	-1.48973	0.104466	0.242146	-0.0332546	-0.0303049	0.16016	0.00927639	0.287984	-0.0311689	-1.87062	-1.94381	-1.97236	-1.89129	-1.96218	-1.92142	-1.82038	-1.63771
Q9BQA1	-3.09306	-2.87886	-2.78726	-2.85957	-2.97671	-2.52296	-2.55249	-3.03575	-1.31255	-1.19028	-1.4201	-1.47159	-1.32368	-1.23084	-1.23195	-1.21914	-1.59933	-1.65104	-1.56494	-1.56449	-1.71397	-1.68877	-1.5125	-1.74577	-1.36744	-1.57372	-0.983648	-1.12967	-1.21858	-1.49813	-1.17835	-1.39063
Q8IWA0	-4.0126	-4.47922	-4.67485	-4.21935	-3.89222	-4.41506	-4.39751	-4.08938	NaN	NaN	NaN	NaN	NaN	NaN	NaN	NaN	NaN	NaN	NaN	NaN	NaN	NaN	NaN	NaN	NaN	NaN	NaN	NaN	NaN	NaN	NaN	NaN
Q9GZS3	-2.64033	-2.84621	-2.72504	-2.54675	-2.23415	-2.49253	-2.24531	-2.52903	NaN	NaN	NaN	NaN	NaN	NaN	NaN	NaN	NaN	NaN	NaN	NaN	NaN	NaN	NaN	NaN	NaN	NaN	NaN	NaN	NaN	NaN	NaN	NaN
P61964;Q86VZ2	NaN	NaN	NaN	NaN	NaN	NaN	NaN	NaN	NaN	NaN	NaN	NaN	NaN	NaN	NaN	NaN	NaN	NaN	NaN	NaN	NaN	NaN	NaN	NaN	-1.73798	-1.70478	-2.15763	-1.99788	-1.95562	-1.77326	-1.93567	-1.69336
O15213	-0.267928	-0.278112	-0.45564	-0.352349	-0.284512	-0.313036	-0.348479	-0.342669	-1.78566	-1.81941	-1.87673	-1.76178	-1.53275	-1.42786	-1.96301	-1.87684	NaN	NaN	NaN	NaN	NaN	NaN	NaN	NaN	-2.26545	-2.23029	-2.04628	-1.93325	-2.05317	-1.93022	-2.03575	-2.01753
Q8NI36	-3.90551	-3.63315	-3.66935	-3.62482	-3.9178	-3.41988	-3.56185	-3.63546	NaN	NaN	NaN	NaN	NaN	NaN	NaN	NaN	NaN	NaN	NaN	NaN	NaN	NaN	NaN	NaN	-3.3483	-3.53061	-3.90404	-3.92177	-4.09708	-3.88983	-4.01491	-4.12748
Q9GZL7	NaN	NaN	NaN	NaN	NaN	NaN	NaN	NaN	NaN	NaN	NaN	NaN	NaN	NaN	NaN	NaN	NaN	NaN	NaN	NaN	NaN	NaN	NaN	NaN	-1.58486	-1.39211	-1.69627	-1.61921	-1.5919	-1.94538	-1.88698	-1.44986
Q9BZH6	-2.53175	-2.89167	-2.68558	-2.92553	-2.95873	-2.80641	-2.70507	-2.60438	-2.33278	-2.28905	-1.99749	-2.00943	-2.21805	-2.02756	-2.11421	-2.16363	NaN	NaN	NaN	NaN	NaN	NaN	NaN	NaN	NaN	NaN	NaN	NaN	NaN	NaN	NaN	NaN
O75083	3.64892	3.67049	3.70417	3.6532	3.53038	3.54	3.58927	3.64561	3.84675	3.93431	3.88405	3.87964	3.78815	3.80916	3.84611	3.87706	3.81558	3.80705	3.79623	3.74997	3.71765	3.72364	3.65751	3.71434	3.95625	3.94765	4.00548	3.95919	3.88825	3.91662	3.92595	3.91665
O43709	NaN	NaN	NaN	NaN	NaN	NaN	NaN	NaN	NaN	NaN	NaN	NaN	NaN	NaN	NaN	NaN	NaN	NaN	NaN	NaN	NaN	NaN	NaN	NaN	-6.28417	-6.21692	-6.20652	-4.62042	-6.44575	-7.09418	-5.15159	-7.51808
Q9NQA3;C4AMC7;Q6VEQ5;A8K0Z3;A8MWX3	NaN	NaN	NaN	NaN	NaN	NaN	NaN	NaN	-2.45033	-2.49345	-2.476	-2.47117	-2.41465	-2.54219	-2.32556	-2.53376	NaN	NaN	NaN	NaN	NaN	NaN	NaN	NaN	-2.57967	-2.86187	-2.29884	-2.47905	-2.559	-2.20025	-2.4257	-2.90762
Q9Y6W5;Q9UPY6	-4.19676	-4.57402	-4.36018	-3.98694	-4.06462	-4.18265	-4.21914	-3.8799	-3.61676	-3.5029	-3.61248	-3.68697	-3.36809	-3.18176	-3.37693	-3.58181	-4.01891	-4.2172	-3.77178	-4.52037	-3.85669	-3.89611	-4.66214	-4.16936	-3.89151	-3.9766	-4.00361	-3.84659	-3.84656	-3.38722	-3.57013	-4.12189
P23381	1.76828	1.6624	1.26111	1.57738	1.52694	1.61386	1.49069	1.56859	1.29856	1.26836	0.895619	1.22415	1.33086	1.40283	1.27546	1.25641	0.878695	0.875648	1.11337	0.98153	0.918773	0.743698	0.721869	1.02544	2.02015	2.00596	2.29616	2.15154	2.1178	1.80157	2.0878	1.96699
Q96SY0	NaN	NaN	NaN	NaN	NaN	NaN	NaN	NaN	-4.97473	-4.6741	-4.85027	-4.9206	-4.68705	-4.59643	-4.72786	-4.88053	NaN	NaN	NaN	NaN	NaN	NaN	NaN	NaN	-4.62255	-4.83278	-4.27342	-4.95514	-4.71752	-4.14158	-5.11237	-4.44316
A3KMH1	-3.27913	-3.31942	-3.18999	-3.41703	-3.55667	-3.67939	-2.89466	-3.48722	-3.11143	-2.97731	-3.15792	-3.04777	-2.9052	-3.26569	-2.86052	-3.03268	NaN	NaN	NaN	NaN	NaN	NaN	NaN	NaN	NaN	NaN	NaN	NaN	NaN	NaN	NaN	NaN
CON__Q3ZBS7;P04004	0.125266	0.539672	0.855914	0.158587	0.437455	0.428914	0.465588	0.498127	0.505981	0.57375	0.953441	0.575645	0.553807	0.537208	0.801064	0.790089	0.824772	0.725423	0.635832	0.550163	0.521244	0.68148	0.580279	0.503114	0.627018	0.575063	0.421817	0.419428	0.211388	0.508408	0.403421	0.345792
Q9NP79	-3.04509	-2.57944	-2.92962	-2.6399	-2.79004	-2.85057	-2.64373	-3.20541	-3.27895	-2.89274	-2.93729	-3.14142	-3.20538	-3.03077	-2.67115	-2.65109	NaN	NaN	NaN	NaN	NaN	NaN	NaN	NaN	NaN	NaN	NaN	NaN	NaN	NaN	NaN	NaN
Q99986	-3.08072	-2.79838	-2.64368	-2.77819	-2.92116	-2.73487	-2.72642	-2.68735	0.829563	1.05683	0.844173	0.988743	1.02711	0.745639	0.891252	0.905861	0.814982	0.832168	0.944276	1.10814	1.00583	0.914609	0.778437	0.845299	0.671902	0.550508	0.567946	0.733953	0.58347	0.440144	0.580332	0.600863
Q9UID3	NaN	NaN	NaN	NaN	NaN	NaN	NaN	NaN	-2.93026	-2.82744	-2.96209	-2.69772	-2.62102	-2.66737	-2.67665	-2.78234	NaN	NaN	NaN	NaN	NaN	NaN	NaN	NaN	-2.42147	-2.28823	-2.34823	-2.4781	-2.50493	-2.38096	-2.61086	-2.27551
Q9H9H4	NaN	NaN	NaN	NaN	NaN	NaN	NaN	NaN	NaN	NaN	NaN	NaN	NaN	NaN	NaN	NaN	-3.5862	-3.89318	-3.97503	-3.94719	-3.49448	-3.95469	-3.70343	-3.89068	-3.56371	-3.3498	-3.40959	-3.29252	-3.16913	-4.18832	-3.28431	-3.83997
Q96QK1	1.13265	1.3742	1.473	1.41661	1.36257	1.38478	1.43391	1.40392	1.85019	1.98273	2.21468	1.99113	1.86857	1.89349	2.07835	2.12959	1.4509	1.41738	1.33448	1.26956	1.30219	1.20907	1.33127	1.13647	1.29754	1.26573	1.03551	0.988297	1.01956	1.05689	0.937504	1.32633
Q96AX1	NaN	NaN	NaN	NaN	NaN	NaN	NaN	NaN	-2.99619	-2.96381	-2.73319	-2.97176	-2.8053	-2.97714	-2.69946	-2.78444	NaN	NaN	NaN	NaN	NaN	NaN	NaN	NaN	-3.58142	-3.43701	-3.37553	-3.34433	-3.21611	-3.40506	-3.14142	-3.36788
Q9UBQ0	-3.20205	-3.31106	-3.02437	-3.47719	-3.22089	-3.10775	-2.91494	-3.38698	0.224895	0.378828	0.146379	0.436988	0.335869	0.363894	0.292605	0.33959	-2.81196	-2.85783	-2.77046	-2.80569	-2.95128	-3.0963	-2.97661	-2.83045	0.249049	0.223307	0.33847	0.460017	0.249251	0.148572	0.342998	0.369118
O75436	0.104879	0.358437	0.36533	0.226152	0.10762	0.153283	0.0757122	0.246457	-0.0171003	0.050602	0.446535	0.275751	0.0634203	-0.0301981	0.323153	0.342978	0.218575	0.162721	0.13798	0.128621	0.117083	0.0967388	0.161743	-0.134585	0.381022	0.357795	0.106026	0.184525	0.0949183	0.289493	-0.0985556	0.398148
Q9BRG1	NaN	NaN	NaN	NaN	NaN	NaN	NaN	NaN	NaN	NaN	NaN	NaN	NaN	NaN	NaN	NaN	-3.56335	-3.4908	-3.49658	-3.51163	-3.32241	-3.59994	-3.52584	-3.49285	NaN	NaN	NaN	NaN	NaN	NaN	NaN	NaN
Q9P253	-4.24255	-4.5917	-4.60675	-4.0303	-4.77919	-3.87956	-4.22265	-4.07039	NaN	NaN	NaN	NaN	NaN	NaN	NaN	NaN	-4.8568	-5.07568	-4.46916	-4.31783	-4.28249	-4.25978	-4.23323	-4.26957	-3.29555	-3.34016	-3.16607	-3.27289	-3.2318	-2.91702	-3.38811	-3.28707
Q709C8	NaN	NaN	NaN	NaN	NaN	NaN	NaN	NaN	-1.87072	-1.73399	-1.6961	-1.72279	-1.73954	-1.66198	-1.56369	-1.57691	-2.00406	-2.1891	-2.27112	-2.46949	-2.26016	-2.32042	-2.3157	-2.47605	NaN	NaN	NaN	NaN	NaN	NaN	NaN	NaN
Q8N0U8	-1.51393	-1.25351	-1.09143	-1.19148	-1.31257	-1.17395	-1.17166	-1.13479	-1.85239	-1.64409	-1.67992	-1.71632	-1.84191	-1.65269	-1.66045	-1.7363	-1.45865	-1.32872	-1.43714	-1.64745	-1.5473	-1.63727	-1.46264	-1.65049	-1.66232	-1.68644	-1.81171	-1.77969	-2.00879	-2.02007	-1.89457	-1.6309
Q9Y277	2.48144	2.61771	2.76745	2.57777	2.58125	2.51079	2.65513	2.61462	2.15734	2.23731	2.44787	2.22474	2.0655	2.15619	2.29328	2.33537	1.62147	1.65996	1.63813	1.51414	1.65191	1.70796	1.59714	1.65759	2.83407	2.84641	2.6312	2.68184	2.52429	2.57628	2.48619	2.6852
P45880	2.27865	2.38745	2.56182	2.47391	2.44862	2.42726	2.39907	2.39847	2.28657	2.27395	2.63842	2.3952	2.29204	2.29992	2.444	2.50216	3.52856	3.49133	3.4383	3.48556	3.40549	3.55519	3.50691	3.52276	3.0743	3.05593	2.93316	2.89309	2.89569	3.05411	2.83077	3.02687
P21796	3.50232	3.72464	3.80837	3.69751	3.64894	3.76899	3.62228	3.69585	3.95611	3.9295	4.24197	4.02635	3.80772	3.96866	4.05263	4.09234	3.23565	3.22454	3.03136	3.07	2.95927	3.17621	3.17603	3.11573	3.23271	3.22411	2.9135	2.89793	2.95348	2.98499	2.83944	3.08857
P55072	5.01025	5.19717	5.06102	5.12878	5.09847	5.05761	5.0412	5.06736	5.23964	5.29259	5.38371	5.31973	5.18634	5.19976	5.39597	5.41326	5.58465	5.54071	5.3742	5.43015	5.42675	5.41382	5.5286	5.41358	5.73467	5.72754	5.50641	5.58583	5.61875	5.62144	5.58196	5.80264
P18206	2.57731	2.69255	2.36838	2.69059	2.7059	2.74284	2.58855	2.57789	2.82996	2.73906	2.67709	2.86725	2.64773	2.80135	2.84972	2.81329	2.12146	2.13236	2.11282	1.94488	2.12943	1.99693	2.3127	2.24171	0.535659	0.532653	0.589341	0.489191	0.600606	0.55813	0.681305	0.626966
P61758	1.38423	1.24564	1.12229	1.41117	1.12529	1.14698	0.98186	1.01518	1.07072	0.963758	0.873393	1.01941	0.824121	0.894914	0.864168	0.950405	1.55937	1.5737	1.56254	1.71857	1.66467	1.58108	1.69632	1.71548	0.977951	0.95144	0.751465	0.83399	0.986982	0.917982	1.03183	0.994452
Q99536	-0.876145	-1.26569	-1.05515	-1.05245	-1.07441	-0.901456	-1.10109	-1.20666	-0.753873	-0.782526	-0.989691	-0.896676	-0.794067	-0.73385	-0.991538	-0.973445	0.00732994	-0.0146418	0.200337	0.208087	0.278409	0.279459	0.237607	0.261616	-0.208816	-0.277349	-0.120287	0.139352	0.0930672	0.170881	0.227077	-0.0871286
P50552	0.262578	0.247131	0.347164	0.308926	0.328424	0.455885	0.392341	0.362645	0.527926	0.569316	0.65506	0.592989	0.608121	0.528123	0.590775	0.64839	0.75427	0.708916	0.790528	0.876505	0.795438	0.861571	0.777499	0.787532	0.877814	0.916517	0.925213	1.00603	0.880386	0.938993	0.950891	1.03072
P26640	1.68014	1.66112	1.50085	1.64189	1.58026	1.60876	1.6372	1.68604	1.58148	1.64232	1.57849	1.60566	1.61028	1.60414	1.71453	1.73677	1.27506	1.28435	1.35314	1.40343	1.33027	1.28024	1.37948	1.35593	1.72914	1.72246	1.8063	1.87663	1.70702	1.61977	1.76421	1.70244
O95292	1.30782	1.24303	1.1844	1.20146	1.23919	1.28606	1.11909	1.32712	0.591414	0.583251	0.479318	0.463772	0.487594	0.527627	0.534554	0.433137	NaN	NaN	NaN	NaN	NaN	NaN	NaN	NaN	2.02073	2.03384	2.07843	2.07228	1.78906	1.95526	1.93192	2.08104
Q9P0L0	-0.0289125	-0.135927	-0.193271	-0.236398	-0.291676	-0.255304	-0.259129	-0.0151663	-0.0672035	-0.0127888	-0.0492916	-0.0619173	0.148677	0.124399	-0.110772	-0.019311	-0.152729	-0.111692	0.0387506	0.155218	0.165357	0.245778	-0.172433	0.120846	0.173727	0.245301	0.485323	0.402262	0.378374	0.403568	0.510786	0.282808
Q15836;P63027	NaN	NaN	NaN	NaN	NaN	NaN	NaN	NaN	NaN	NaN	NaN	NaN	NaN	NaN	NaN	NaN	NaN	NaN	NaN	NaN	NaN	NaN	NaN	NaN	-1.2194	-1.16303	-1.40522	-1.26276	-1.30287	-1.69383	-1.46997	-1.34224
Q9NQZ2	NaN	NaN	NaN	NaN	NaN	NaN	NaN	NaN	-3.50973	-3.57259	-3.60693	-3.43854	-3.6193	-3.53265	-3.25851	-3.45275	-3.79331	-4.32934	-4.43105	-4.22392	-4.3758	-4.30785	-4.12162	-4.05291	NaN	NaN	NaN	NaN	NaN	NaN	NaN	NaN
Q8TED0	-3.53446	-3.51466	-3.33271	-3.30353	-3.54948	-3.91836	-3.73562	-3.78213	-4.12862	-4.02827	-3.81853	-3.95491	-4.24235	-4.04976	-3.44569	-3.41796	-3.63415	-3.70897	-4.10615	-3.91168	-4.20658	-4.0737	-3.52369	-3.5999	-3.50902	-3.894	-4.14527	-4.11897	-3.93107	-3.78433	-3.85778	-3.98811
Q9BVJ6;Q5TAP6	-1.4336	-1.43894	-1.39228	-1.29603	-1.30022	-1.31744	-1.38824	-1.40488	-2.72845	-2.55966	-2.75079	-2.78331	-2.43204	-2.42464	-2.66913	-2.49109	NaN	NaN	NaN	NaN	NaN	NaN	NaN	NaN	NaN	NaN	NaN	NaN	NaN	NaN	NaN	NaN
Q93008;O00507	-2.86422	-3.29058	-3.38601	-3.24389	-2.87677	-3.08482	-3.0087	-3.16289	-0.53619	-0.425365	-0.451028	-0.541765	-0.506932	-0.41712	-0.360131	-0.424184	-0.135682	-0.0949097	0.000968933	-0.0439615	0.021039	0.031023	0.00585747	-0.0607653	NaN	NaN	NaN	NaN	NaN	NaN	NaN	NaN
Q93009	0.26282	0.296565	0.315039	0.23278	0.28323	0.21178	0.049242	0.316998	0.243635	0.213524	0.21511	0.168923	0.312895	0.237284	0.316731	0.275927	0.0982609	0.0476933	0.088789	0.132491	-0.0194416	0.0180073	-0.0253248	0.0237179	1.40757	1.45696	1.49741	1.47887	1.56224	1.52245	1.56118	1.43945
Q53GS9	-1.01001	-1.25035	-1.01357	-1.18021	-1.15125	-1.2904	-0.987855	-0.990676	-1.0995	-1.08142	-0.86165	-1.09067	-1.07792	-1.20041	-0.901502	-0.995644	-1.53746	-1.25414	-1.18275	-1.53838	-1.32079	-1.18974	-1.35511	-1.17548	-1.03974	-0.931887	-1.03969	-0.996063	-1.20203	-1.06217	-1.06144	-1.02001
Q9Y6I4	-2.204	-2.47004	-2.51936	-2.51454	-2.16243	-2.35149	-2.29043	-2.37154	-1.85119	-1.73222	-2.07576	-1.9951	-1.64975	-1.77384	-1.87893	-1.92378	NaN	NaN	NaN	NaN	NaN	NaN	NaN	NaN	NaN	NaN	NaN	NaN	NaN	NaN	NaN	NaN
P54578	0.291076	0.503027	0.423597	0.56742	0.557	0.503701	0.406968	0.546793	1.8895	1.9138	1.85566	1.85072	1.87486	1.97336	1.81002	2.04123	1.62719	1.56894	1.4768	1.55041	1.51917	1.41181	1.49247	1.44041	2.53912	2.5552	2.26033	2.18659	2.32325	2.33669	2.13508	2.68483
P45974;Q92995	0.341074	0.299747	0.306849	0.353431	0.393567	0.233709	0.340606	0.297472	0.95281	0.834597	0.91317	1.07153	0.86899	0.891144	0.898087	0.914043	-1.08321	-0.961544	-0.731938	-0.781046	-0.919354	-0.838675	-0.997525	-0.838622	-0.510743	-0.342257	-0.481454	-0.488473	-0.3904	-0.542631	-0.259937	-0.545919
Q14694	-3.75312	-4.19256	-3.82498	-4.10639	-3.82667	-4.27399	-4.38808	-3.78067	NaN	NaN	NaN	NaN	NaN	NaN	NaN	NaN	NaN	NaN	NaN	NaN	NaN	NaN	NaN	NaN	NaN	NaN	NaN	NaN	NaN	NaN	NaN	NaN
O60763	-1.76615	-1.97072	-1.8899	-1.67719	-2.12384	-1.90358	-1.75299	-1.85656	-2.4266	-2.25195	-2.33438	-2.2082	-2.15183	-2.31239	-2.33912	-2.22952	-1.32076	-1.15106	-1.19635	-1.1966	-1.3644	-1.10719	-1.25914	-1.08214	-1.49246	-1.37904	-1.54212	-1.44294	-1.43534	-1.49149	-1.42576	-1.44366
Q96IX5	NaN	NaN	NaN	NaN	NaN	NaN	NaN	NaN	NaN	NaN	NaN	NaN	NaN	NaN	NaN	NaN	NaN	NaN	NaN	NaN	NaN	NaN	NaN	NaN	-0.0732689	0.00131798	0.11297	-0.0626907	-0.0302191	-0.0535164	-0.0246477	-0.0527096
P06132	-3.90434	-3.9311	-4.364	-3.59094	-3.55451	-4.00181	-3.47315	-3.55778	NaN	NaN	NaN	NaN	NaN	NaN	NaN	NaN	-3.98251	-3.95357	-3.89493	-4.23565	-3.71965	-3.57846	-3.85059	-3.54815	NaN	NaN	NaN	NaN	NaN	NaN	NaN	NaN
O14949	0.090497	0.45056	0.736552	0.47028	0.342736	0.457695	0.497902	0.455638	0.840405	0.946244	1.28728	0.978794	0.977018	0.954287	1.11844	1.13641	-2.52097	-2.17218	-2.11003	-2.27875	-2.33485	-2.01986	-2.27029	-2.25577	1.16004	1.14137	0.914469	0.945145	0.807515	0.985765	0.743249	1.17619
P07919;A0A096LP55	-1.21028	-0.77855	-0.425068	-0.532146	-0.576352	-0.68279	-0.874272	-0.965158	0.243196	0.210352	0.394629	0.311559	0.0838223	0.275786	0.320612	0.217924	-0.439281	-0.535219	-0.676387	-1.04432	-0.689144	-0.756585	-0.678201	-0.934322	-0.270761	-0.402614	-1.07356	-1.17182	-0.858471	-0.821586	-1.08623	-0.336364
P47985;P0C7P4	2.59337	2.45749	2.59863	2.48543	2.38425	2.39663	2.34821	2.45657	1.56856	1.62907	1.73834	1.63329	1.51338	1.58965	1.4636	1.5423	1.32107	1.18962	1.1561	1.18764	1.00574	1.30563	1.01102	1.01172	NaN	NaN	NaN	NaN	NaN	NaN	NaN	NaN
P22695	3.18869	3.1695	3.35492	3.14561	3.013	3.05496	3.05764	3.16464	3.41626	3.5162	3.57777	3.51476	3.50104	3.47616	3.42319	3.48029	3.3876	3.40936	3.5109	3.48629	3.48108	3.63335	3.28062	3.38287	3.38783	3.37632	3.44418	3.44109	3.2808	3.52767	3.39269	3.34116
P31930	3.13041	3.18399	3.32131	3.20861	3.17551	3.22027	3.15523	3.14284	2.94265	3.02365	3.11368	2.94944	2.92799	2.90424	2.90535	2.99846	3.38594	3.36185	3.47053	3.4546	3.39101	3.53814	3.35302	3.43512	3.25686	3.22507	3.2158	3.16176	3.05093	3.21992	3.10666	3.16242
P14927	1.6747	1.60364	1.80144	1.78885	1.62396	1.83171	1.78787	1.75808	1.7141	1.732	1.60905	1.84483	1.61395	1.76127	1.61107	1.55315	1.12234	1.0939	1.24778	1.19647	1.0654	1.10669	1.02284	1.18932	1.53249	1.5124	1.46964	1.58814	1.42968	1.46696	1.41437	1.50913
O14957	-4.04768	-3.95113	-4.53013	-4.16206	-3.8237	-3.56479	-3.88345	-3.83507	-3.34462	-3.68821	-3.73229	-3.52586	-3.75738	-3.29483	-3.34414	-3.29905	-3.54324	-4.05815	-3.98013	-4.04895	-3.87792	-4.03576	-3.85389	-3.82388	-4.17068	-3.63792	-3.71945	-4.09364	-3.94509	-4.25435	-3.68592	-4.01072
Q6UW78	-3.93512	-4.09625	-4.14787	-4.36184	-3.64727	-3.81745	-3.83829	-3.98983	-3.6328	-4.12365	-3.80002	-3.75791	-3.91243	-3.62371	-3.67689	-3.85371	NaN	NaN	NaN	NaN	NaN	NaN	NaN	NaN	NaN	NaN	NaN	NaN	NaN	NaN	NaN	NaN
Q9BRT2	-1.33308	-1.58498	-1.43252	-1.58646	-1.52912	-1.66301	-1.59589	-1.40048	NaN	NaN	NaN	NaN	NaN	NaN	NaN	NaN	NaN	NaN	NaN	NaN	NaN	NaN	NaN	NaN	NaN	NaN	NaN	NaN	NaN	NaN	NaN	NaN
Q92900	1.09983	0.98614	1.05322	1.1594	1.02321	1.05448	1.07463	1.15228	-0.149006	-0.112261	-0.288384	-0.120976	0.00714302	-0.0162468	-0.0894356	-0.191764	1.45356	1.43177	1.49171	1.60803	1.65679	1.62864	1.47787	1.46986	1.49153	1.41386	1.48514	1.5471	1.55349	1.50662	1.48127	1.49341
Q9H3U1	0.373957	0.238632	0.241325	0.262176	0.278057	0.17337	0.28868	0.199197	-1.62678	-1.58558	-1.75967	-1.72839	-1.5893	-1.74899	-1.65648	-1.6245	-2.42641	-2.32065	-2.51929	-2.21076	-2.44248	-2.30924	-2.40242	-2.61574	-4.25281	-4.56226	-4.59719	-4.47997	-4.43336	-4.63641	-4.01476	-5.19351
A6NIH7	NaN	NaN	NaN	NaN	NaN	NaN	NaN	NaN	NaN	NaN	NaN	NaN	NaN	NaN	NaN	NaN	NaN	NaN	NaN	NaN	NaN	NaN	NaN	NaN	-2.09437	-1.99122	-1.80029	-2.03962	-1.41732	-1.57212	-1.67283	-1.8364
P11172	2.92524	2.88524	2.79014	2.89924	2.81634	2.8163	2.86431	2.80669	1.17796	1.26783	1.05113	1.17789	1.20174	1.1866	1.16188	1.1656	2.30563	2.24196	2.33618	2.37561	2.42445	2.35771	2.30387	2.42021	1.35578	1.29913	1.4388	1.38779	1.39396	1.30441	1.30198	1.32988
Q96PU4	1.91744	1.99376	1.65844	1.94984	1.79332	1.72348	1.80394	1.86455	NaN	NaN	NaN	NaN	NaN	NaN	NaN	NaN	NaN	NaN	NaN	NaN	NaN	NaN	NaN	NaN	-0.178879	-0.241778	-0.0153837	-0.0125141	-0.143015	-0.209781	-0.107471	-0.131958
P54855;O75795	-0.446	-0.575388	-0.0870371	-0.393268	-0.52634	-0.500672	-0.380354	-0.402365	NaN	NaN	NaN	NaN	NaN	NaN	NaN	NaN	NaN	NaN	NaN	NaN	NaN	NaN	NaN	NaN	-0.670151	-0.755942	-0.677697	-0.649835	-0.560474	-0.126567	-0.617233	-0.656264
Q9HAW8;Q9HAW9;Q9HAW7	0.0686522	0.0197105	0.108681	0.0957708	0.128098	0.127735	0.415761	0.198217	0.107036	0.0765448	0.280196	0.108438	0.101325	0.113217	0.34666	0.37163	0.857668	0.703255	0.656174	0.606183	0.703244	0.70298	0.647465	0.637283	0.563244	0.61043	0.431028	0.375706	0.331418	0.360707	0.274937	0.574011
P19224;O60656;P22309;P35504;P35503;P22310	1.35165	1.11599	1.10281	1.13791	0.993066	0.964626	1.06233	1.03885	-0.446696	-0.486017	-0.611897	-0.519919	-0.38868	-0.469798	-0.637582	-0.474331	0.276625	0.328156	0.518518	0.47314	0.384697	0.233498	0.328212	0.339235	0.465639	0.449449	0.570809	0.532893	0.316283	0.431086	0.457316	0.326285
Q16851	1.72225	1.6741	1.66672	1.69444	1.67188	1.53123	1.68729	1.70115	0.465513	0.649685	0.472984	0.526535	0.579859	0.554429	0.522809	0.502529	0.501637	0.43985	0.493528	0.49188	0.38525	0.490005	0.504034	0.499903	0.226623	0.327511	0.272346	0.356799	0.291146	0.305642	0.31109	0.235262
Q9NYU2	-1.87108	-1.71329	-1.99654	-2.04353	-1.84625	-1.93957	-1.77112	-1.84191	0.171607	0.238115	-0.0905104	0.302327	0.270945	0.178541	0.262279	-0.0179071	-0.205742	-0.144814	-0.0757132	0.05653	-0.227582	-0.158041	-0.17366	-0.167837	-0.940659	-0.915148	-0.603189	-0.592729	-0.755409	-0.728564	-0.452025	-1.05847
O60701	3.36535	3.45812	3.44827	3.42861	3.39194	3.33453	3.39247	3.44876	3.16576	3.218	3.34118	3.18023	3.11232	3.06162	3.34018	3.34562	3.36854	3.33549	3.32504	3.29268	3.18128	3.12174	3.31054	3.28096	2.86612	2.89657	2.83479	2.80956	2.77476	2.60154	2.74463	2.8235
P61960	0.668327	0.86771	0.98693	0.929042	0.844565	0.982432	0.81323	0.792145	0.998857	1.00297	1.07098	1.01744	1.12487	1.02071	1.0205	1.064	1.28009	1.25962	1.17251	1.19528	1.20414	1.1857	1.25493	1.16411	1.04744	1.15276	1.06135	1.06586	1.04486	1.01574	1.0796	1.14764
O94874	-2.75951	-3.10817	-3.05938	-2.87142	-3.30666	-3.38452	-3.092	-2.91517	NaN	NaN	NaN	NaN	NaN	NaN	NaN	NaN	NaN	NaN	NaN	NaN	NaN	NaN	NaN	NaN	-2.58328	-2.67512	-2.52848	-2.44819	-2.68003	-2.64095	-2.41181	-2.76274
Q92890	NaN	NaN	NaN	NaN	NaN	NaN	NaN	NaN	1.03361	1.05938	0.906739	0.962294	0.968367	0.97471	0.981274	0.970689	0.814052	0.777805	0.693869	0.84294	0.789179	0.720496	0.77458	0.793797	0.805115	0.832314	0.895809	0.865386	0.822663	0.813113	0.87873	0.851936
Q9BZX2	NaN	NaN	NaN	NaN	NaN	NaN	NaN	NaN	-0.144402	-0.169672	-0.207444	-0.135276	0.0240784	0.000499725	0.00614452	-0.0707636	NaN	NaN	NaN	NaN	NaN	NaN	NaN	NaN	NaN	NaN	NaN	NaN	NaN	NaN	NaN	NaN
Q9Y5K5	-0.323528	-0.442651	-0.545828	-0.476594	-0.430141	-0.410201	-0.523293	-0.5891	NaN	NaN	NaN	NaN	NaN	NaN	NaN	NaN	NaN	NaN	NaN	NaN	NaN	NaN	NaN	NaN	NaN	NaN	NaN	NaN	NaN	NaN	NaN	NaN
P15374	-1.07793	-1.36874	-1.57895	-1.62903	-1.51992	-1.52787	-1.46075	-1.54611	1.08417	1.10044	0.96992	1.03016	1.11195	1.11658	0.97151	1.03692	0.817565	0.676266	0.987912	0.938632	0.797831	0.794303	0.698739	0.950803	0.654908	0.706149	0.629742	0.685892	0.645168	0.598447	0.594632	0.562138
O94888	-1.36731	-1.22833	-1.41198	-1.20934	-1.09041	-1.05758	-1.20917	-1.04762	NaN	NaN	NaN	NaN	NaN	NaN	NaN	NaN	-1.36745	-1.3397	-1.49042	-1.63266	-1.49412	-1.25473	-1.36883	-1.22774	NaN	NaN	NaN	NaN	NaN	NaN	NaN	NaN
Q04323	0.606858	0.301279	0.297099	0.233768	0.398906	0.413973	0.427632	0.409093	0.151995	0.304248	0.0305128	0.219786	0.412302	0.296521	0.000771523	-0.0235281	0.147554	0.247109	0.45628	0.447902	0.3779	0.306822	0.128913	0.385199	1.1547	1.06082	1.2843	1.30967	1.28023	1.2497	1.2659	1.21334
O95071	-4.45055	-4.25299	-4.26004	-3.96944	-4.32029	-4.08559	-3.95257	-3.95228	NaN	NaN	NaN	NaN	NaN	NaN	NaN	NaN	NaN	NaN	NaN	NaN	NaN	NaN	NaN	NaN	NaN	NaN	NaN	NaN	NaN	NaN	NaN	NaN
Q5T4S7	-1.15908	-0.929188	-1.22896	-0.954183	-1.08827	-0.852753	-0.918146	-0.813994	-1.00816	-0.856571	-1.01895	-0.92979	-0.92761	-0.811597	-0.775959	-0.821306	-0.856491	-0.919445	-0.91457	-1.07647	-0.955298	-1.07392	-0.811301	-1.02035	-2.1156	-2.16099	-2.22843	-2.55971	-2.37321	-2.01615	-1.83972	-2.08986
Q15819	NaN	NaN	NaN	NaN	NaN	NaN	NaN	NaN	NaN	NaN	NaN	NaN	NaN	NaN	NaN	NaN	NaN	NaN	NaN	NaN	NaN	NaN	NaN	NaN	0.966419	0.926247	0.897527	1.0613	0.981482	0.911394	1.04395	0.979885
Q13404	-0.385751	-0.272284	-0.270231	-0.127967	-0.0393906	-0.0113773	-0.0707884	-0.0589056	2.12565	2.1922	1.98951	2.21021	2.12969	2.10112	2.08731	2.0686	2.16985	2.12913	2.10046	2.20099	2.03455	1.92643	2.13784	2.12232	1.96587	2.00292	1.91774	2.15544	2.05071	1.8207	2.06983	1.92807
Q9C0C9	-2.28908	-2.76618	-2.82317	-2.57809	-2.74934	-2.78765	-2.51906	-2.83464	-2.70026	-3.01041	-2.64947	-2.66341	-2.80992	-2.72513	-2.79617	-2.77218	-3.0631	-3.01686	-3.28382	-2.99883	-3.10623	-3.17536	-2.92716	-2.94977	-2.97457	-2.97606	-2.82761	-2.60812	-2.81427	-2.86046	-2.92803	-2.82178
P61088;Q5JXB2	3.60815	3.86755	3.69544	3.87953	3.76993	3.81452	3.70537	3.79161	3.5772	3.63966	3.33246	3.5436	3.59334	3.53205	3.3323	3.38778	3.86485	3.80705	3.99196	3.99407	3.94275	3.88698	3.79427	4.0235	2.98551	2.97723	3.13079	3.15463	3.1643	3.06174	3.17251	3.02364
P61081	1.72097	1.8086	1.81195	1.87459	1.64896	1.73953	1.78504	1.87633	1.07418	1.18661	1.32001	1.19055	1.04136	1.10175	1.34969	1.41632	1.01545	0.953033	0.855867	0.908629	0.839416	0.757872	0.877764	0.785707	1.48549	1.3344	1.18011	1.20417	1.12066	1.14662	1.14388	1.35854
P68036	0.258501	0.225987	0.377224	0.281552	0.290962	0.241731	0.168161	0.277892	-2.83712	-2.60835	-2.70946	-2.80796	-2.43492	-2.69893	-2.5653	-2.46784	0.0573273	-0.081706	-0.00463581	0.110377	0.274845	0.197101	-0.104298	0.09373	-0.570745	-0.494525	-0.755878	-0.990074	-0.93339	-0.699118	-0.763548	-0.56186
P61086	NaN	NaN	NaN	NaN	NaN	NaN	NaN	NaN	NaN	NaN	NaN	NaN	NaN	NaN	NaN	NaN	-3.9046	-4.13646	-4.12956	-4.00018	-3.83552	-3.93592	-4.15142	-3.61197	-3.6857	-4.18048	-4.11916	-4.09028	-3.59609	-3.58686	-3.61326	-4.09551
P63279	-0.331673	-0.00956726	-0.0669537	-0.0840559	-0.0826206	-0.107926	-0.142909	-0.022047	-5.10931	-5.2575	-6.14811	-6.85532	-5.22855	-5.44103	-6.30125	-5.34732	0.79782	0.723371	0.722865	0.721164	0.694341	0.890853	0.773014	0.854416	NaN	-7.06469	-6.50483	NaN	-7.28724	NaN	NaN	-6.02975
P60604	-0.295228	-0.315026	-0.4538	-0.297049	-0.0933943	-0.179615	-0.3901	-0.277458	-0.279356	-0.417967	-0.553631	-0.374825	-0.103672	-0.167827	-0.266089	-0.404068	NaN	NaN	NaN	NaN	NaN	NaN	NaN	NaN	-0.192187	-0.332479	-0.22232	-0.211414	-0.211569	-0.132876	-0.0712357	-0.196172
Q9Y2X8;P51668	-0.91032	-1.04252	-0.994106	-1.0041	-0.937263	-1.19231	-0.924177	-1.04306	-1.29056	-1.14795	-1.3497	-1.28377	-1.24059	-1.10223	-1.3154	-1.41936	-1.25612	-1.27615	-1.18097	-1.23679	-1.17375	-0.999059	-1.30741	-1.00908	-1.51765	-1.43531	-1.39834	-1.38711	-1.23626	-1.21649	-1.45697	-1.66907
Q14157	0.102595	0.139918	-0.0559626	0.0612917	0.0969954	-0.100884	0.057889	0.162041	-0.514846	-0.476309	-0.724725	-0.458224	-0.547909	-0.64151	-0.514605	-0.460258	-1.68845	-1.81092	-1.94577	-1.88238	-1.90982	-2.12344	-2.0012	-1.87362	1.05975	1.00683	1.02937	1.07122	0.889167	0.945457	1.04214	1.05234
Q5T6F2	-1.21488	-1.38209	-1.49169	-1.37585	-1.16003	-1.2675	-1.39538	-1.36796	-0.0178366	-0.0362415	-0.0723982	0.0273266	0.0694504	-0.0114012	0.0923538	-0.0166464	-0.450027	-0.433091	-0.505536	-0.459305	-0.46216	-0.551388	-0.519393	-0.528181	-0.164774	-0.218483	-0.0776758	-0.00507355	-0.137703	-0.131216	0.0051651	-0.101783
A0AVT1	-0.855417	-0.535104	-0.708475	-0.629254	-0.684149	-0.639097	-0.532444	-0.610473	-1.95525	-2.01292	-1.90422	-1.97722	-1.84367	-1.86747	-1.71597	-1.87136	-1.85778	-1.97994	-1.93139	-2.08262	-2.13634	-1.97787	-2.06207	-2.19104	-0.911678	-0.980504	-1.41444	-1.12777	-1.07978	-1.16872	-1.08956	-0.9635
P62987;P0CG47;P0CG48	0.0218372	0.285131	0.26496	0.370072	0.345875	0.151255	0.256521	0.23233	NaN	NaN	NaN	NaN	NaN	NaN	NaN	NaN	0.893263	0.886902	0.661619	0.576617	0.724065	0.518034	0.712857	0.396132	0.946317	0.911061	0.673846	0.670795	0.512491	0.357868	0.534525	0.913291
Q8TBC4	0.661998	0.588793	0.641789	0.593335	0.567202	0.50437	0.556348	0.669404	-1.51947	-1.53254	-1.61163	-1.51682	-1.30096	-1.37207	-1.4689	-1.40932	0.641603	0.607303	0.655709	0.661374	0.621761	0.594766	0.639235	0.698669	0.460688	0.453562	0.374082	0.454847	0.448684	0.44993	0.480289	0.362072
Q9UBT2	1.60162	1.57314	1.60628	1.60449	1.44392	1.45868	1.51806	1.59159	2.48841	2.59393	2.60812	2.5318	2.51292	2.44131	2.56996	2.62848	1.72579	1.74372	1.82692	1.79716	1.78079	1.75444	1.61654	1.63346	1.15829	1.25926	1.16948	1.33534	1.19083	1.14832	1.13388	1.23392
P22314	4.40143	4.37654	4.29567	4.41915	4.35993	4.35536	4.35672	4.33218	4.30908	4.23188	4.35804	4.33392	4.20354	4.31081	4.33135	4.38606	4.20586	4.17271	4.12949	4.20997	4.07801	4.09657	4.23671	4.247	4.01919	3.98732	3.79999	3.89796	3.88794	3.83726	3.83089	3.95363
Q3KQV9	-4.15524	-4.11877	-4.2069	-3.97396	-4.64804	-4.35275	-4.05171	-4.08754	NaN	NaN	NaN	NaN	NaN	NaN	NaN	NaN	-4.5068	-4.33571	-4.21341	-4.64135	-4.63902	-4.55221	-4.54808	-5.49	-4.18633	-4.34978	-4.54667	-4.4858	-4.69721	-4.49643	-4.97192	-4.20127
Q16222	-1.83961	-1.79785	-2.01678	-1.53284	-1.67591	-1.74487	-1.73307	-1.66811	-2.20216	-2.7122	-2.96651	-2.5691	-2.32868	-2.57017	-2.72504	-2.66026	-1.24383	-1.31267	-1.39107	-1.25907	-1.42982	-1.36767	-1.08791	-1.13253	-1.61478	-1.37325	-1.64215	-1.3109	-1.27288	-1.82826	-1.4444	-1.50285
O15042	-0.861239	-0.911939	-0.942829	-0.825296	-0.863395	-0.740917	-0.865224	-0.83881	-0.961046	-0.99034	-1.08073	-1.01542	-0.820687	-0.853338	-0.78388	-0.823363	-0.85353	-0.861353	-1.00449	-0.915335	-0.881851	-0.933722	-1.14859	-0.99212	-1.02975	-0.859822	-0.773378	-0.716137	-0.808021	-0.789434	-0.802031	-1.00811
P26368	1.91241	2.2033	2.27726	2.20349	2.2057	2.13792	2.22661	2.27033	2.09788	2.21432	2.41488	2.1448	2.13238	2.04441	2.30049	2.31316	2.17279	2.14932	2.01767	1.9664	2.04005	2.10199	2.05146	2.00829	1.96512	1.94978	1.69657	1.79385	1.77868	1.84791	1.64671	1.93337
P0DN76;Q01081;Q8WU68	NaN	NaN	NaN	NaN	NaN	NaN	NaN	NaN	-0.534999	-0.371139	-0.71368	-0.557981	-0.482101	-0.585734	-0.851215	-0.760141	-0.912434	-0.809501	-0.321069	-0.251327	-0.198683	-0.221791	-0.855515	-0.478065	-0.415479	-0.177918	0.232038	0.0687132	0.00280666	0.389706	0.246471	-0.240019
Q9NNW7	NaN	NaN	NaN	NaN	NaN	NaN	NaN	NaN	-1.80744	-1.90507	-1.73248	-1.68072	-2.13238	-1.97962	-1.9707	-1.80815	NaN	NaN	NaN	NaN	NaN	NaN	NaN	NaN	NaN	NaN	NaN	NaN	NaN	NaN	NaN	NaN
Q16881	0.0422544	0.0255718	-0.0410337	-0.0534124	-0.114332	-0.215556	-0.285692	-0.161372	0.45569	0.441649	0.307914	0.310782	0.324595	0.26952	0.25393	0.0826931	1.00171	1.0566	1.11582	1.19631	1.13277	1.15561	1.06791	1.11919	0.369006	0.363927	0.430723	0.488995	0.449904	0.391199	0.503645	0.296046
O43396	-0.488831	-0.568458	-0.681	-0.442092	-0.516724	-0.487029	-0.799533	-0.70047	-0.421967	-0.626776	-0.727202	-0.510147	-0.527537	-0.647338	-0.680527	-0.738905	-0.295585	-0.355499	-0.266995	-0.139108	-0.213143	-0.341437	-0.088685	-0.00136375	-0.768053	-0.544852	-0.531515	-0.655999	-0.529721	-0.600592	-0.493485	-0.455166
Q8NBS9	3.78724	3.70983	3.50023	3.83528	3.67416	3.63149	3.60284	3.6716	3.42209	3.3632	3.14413	3.40032	3.26688	3.26939	3.31258	3.34344	2.71815	2.75115	2.60979	2.7279	2.6678	2.51329	2.84698	2.8445	2.84404	2.82992	2.80575	2.96091	2.87058	2.54722	2.92202	2.88992
Q9BRA2	2.34592	2.32883	2.22666	2.2641	2.18201	2.19818	2.1216	2.22358	1.3836	1.45345	1.3378	1.40362	1.13398	1.27331	1.32804	1.31102	2.03826	2.03942	2.11049	1.98355	1.89137	1.92584	1.92634	2.03297	1.75959	1.77792	1.7355	1.6463	1.56877	1.51209	1.6246	1.76924
O95881	NaN	NaN	NaN	NaN	NaN	NaN	NaN	NaN	-2.92276	-3.05984	-3.00884	-2.86415	-3.11884	-3.27547	-2.88613	-2.98508	1.15326	1.08113	0.964292	1.19138	1.10188	0.86081	1.20245	1.11443	1.30039	1.24075	1.0999	1.26381	1.14346	1.00015	1.22165	1.3294
Q99757	-2.42178	-1.85706	-1.92547	-1.86535	-1.92695	-1.80395	-2.01457	-1.95888	NaN	NaN	NaN	NaN	NaN	NaN	NaN	NaN	-1.96462	-2.18172	-2.41639	-2.689	-2.20148	-2.27546	-1.89421	-2.22055	-1.85192	-1.71576	-2.07265	-2.08952	-2.28203	-1.83643	-2.06153	-1.68666
P10599	4.29763	4.44457	4.1538	4.53076	4.42985	4.47952	4.26114	4.32561	4.10638	3.94348	3.91609	4.25216	3.76954	3.92353	4.03447	4.09063	4.1882	4.19315	4.08846	3.97904	4.04654	3.79647	4.04066	4.17431	4.16592	4.15794	3.71123	3.85236	3.88885	3.68609	3.7378	4.03707
Q6IBS0	0.0294619	-0.0501032	-0.0678186	-0.0410795	-0.0769987	-0.0119925	-0.0299835	0.0476017	0.390236	0.489449	0.440427	0.345091	0.350031	0.295009	0.398073	0.436825	0.319164	0.240728	0.331791	0.186328	0.0677586	0.169107	0.374527	0.220154	0.267637	0.275052	0.280229	0.337358	0.0759754	0.0531845	0.151292	0.266262
Q12792	NaN	NaN	NaN	NaN	NaN	NaN	NaN	NaN	NaN	NaN	NaN	NaN	NaN	NaN	NaN	NaN	NaN	NaN	NaN	NaN	NaN	NaN	NaN	NaN	-4.06872	NaN	NaN	-3.7252	-3.48888	-3.44978	-3.76546	-3.78929
P49411	4.06558	4.03392	4.19215	4.03753	3.9971	4.03883	3.99274	4.02361	4.41431	4.48724	4.58675	4.40786	4.4614	4.46262	4.44398	4.49043	4.59353	4.578	4.63617	4.54909	4.59885	4.71346	4.44726	4.49761	4.31142	4.34574	4.31847	4.25158	4.18569	4.36795	4.19213	4.26237
Q96CW5	NaN	NaN	NaN	NaN	NaN	NaN	NaN	NaN	NaN	NaN	NaN	NaN	NaN	NaN	NaN	NaN	NaN	NaN	NaN	NaN	NaN	NaN	NaN	NaN	-3.05965	-3.20881	-3.01076	-3.15941	-3.23435	-3.24361	-3.5925	-2.95371
Q9BSJ2	-1.87018	-2.16561	-2.12495	-2.2817	-2.25354	-2.18019	-2.1117	-2.04498	-3.90593	-3.60707	-3.94382	-3.69638	-3.68419	-3.78758	-3.573	-3.64621	-3.66163	-4.07593	-3.57157	-4.1911	-4.00749	-3.50312	-3.8257	-3.76518	-3.84733	-4.06249	-3.68747	-3.79071	-3.6994	-3.75011	-3.67213	-3.60433
P23258;Q9NRH3	NaN	NaN	NaN	NaN	NaN	NaN	NaN	NaN	NaN	NaN	NaN	NaN	NaN	NaN	NaN	NaN	NaN	NaN	NaN	NaN	NaN	NaN	NaN	NaN	-3.80861	-3.8927	-3.83971	-4.03192	-3.54958	-3.88986	-4.05149	-3.65555
Q3ZCM7	-1.12672	-0.867884	-0.935109	-0.768702	-0.989509	-1.15488	-0.814542	-0.712187	-3.66646	-3.68215	-3.29105	-3.59251	-3.748	-3.99407	-2.94513	-3.07675	-0.890618	-0.954405	-1.53951	-1.68935	-1.59055	-1.61471	-1.13586	-1.55085	-0.095727	-0.282035	-0.863256	-0.903927	-1.04701	-1.01432	-0.928152	-0.208506
P68371	5.52955	5.5797	5.54338	5.5094	5.46631	5.42237	5.45677	5.5093	5.83394	5.92091	5.90334	5.86123	5.87502	5.80778	5.9348	5.94102	6.0038	5.9898	5.93102	5.95433	5.92546	5.91981	5.95531	5.9498	5.85752	5.8654	5.76934	5.8484	5.80518	5.75129	5.76123	5.85402
Q13509	-0.568353	-0.468329	-0.598668	-0.624614	-0.804626	-0.72384	-0.557442	-0.450973	NaN	NaN	NaN	NaN	NaN	NaN	NaN	NaN	-0.302657	-0.299386	-0.539513	-0.620616	-0.640485	-0.861637	-0.655978	-0.617428	-0.482211	-0.303514	-0.756418	-0.55625	-0.810863	-0.69799	-0.580719	-0.559817
P07437;A6NNZ2;CON__ENSEMBL:ENSBTAP00000025008;Q9H4B7	3.24863	3.23001	3.16086	3.22013	3.02065	3.03662	3.17014	3.21209	3.03193	3.06283	2.92682	2.96575	3.0388	2.96892	3.0259	3.02873	1.75125	1.67196	1.55981	1.56983	1.55268	1.47938	1.55571	1.5358	2.95104	2.96039	2.94842	2.9522	2.88322	2.87194	2.95049	2.91187
P68366	1.12959	1.19789	1.16823	1.23407	1.15322	1.13149	1.16543	1.23841	1.51954	1.64106	1.68602	1.5543	1.60573	1.64176	1.68524	1.72073	2.6585	2.57654	2.57956	2.54428	2.52903	2.52144	2.46068	2.56548	1.93039	1.90574	1.81119	1.80013	1.8571	1.76958	1.73328	1.89697
Q9BQE3	5.51811	5.56919	5.48942	5.48166	5.35111	5.27191	5.37627	5.39238	5.07973	5.12884	4.98472	5.07079	4.98456	4.87353	4.97943	5.0104	4.81131	4.79467	4.78963	4.77402	4.72921	4.63981	4.68102	4.73922	4.95115	4.92017	4.9082	4.93681	4.78293	4.7592	4.80375	4.86675
P68363;A6NHL2;Q9H853	1.14147	1.42165	1.3689	1.39377	1.36979	1.27487	1.56682	1.51351	1.37532	1.5039	1.69082	1.4377	1.3246	1.39622	1.69275	1.67383	2.29017	2.2535	1.77677	1.64664	1.78902	1.75726	2.20621	1.79077	1.60436	1.67551	1.15561	1.1114	1.04948	1.09336	1.02709	1.43953
Q14166	1.63223	1.72009	1.65647	1.70356	1.62814	1.58354	1.6942	1.71433	1.44576	1.4871	1.6462	1.54041	1.36732	1.47454	1.69858	1.65716	2.05039	2.02031	1.92248	1.84825	1.87171	1.87549	2.00881	1.97306	2.28467	2.21599	2.17688	2.13788	2.10706	2.04781	2.09003	2.31541
Q6NXR4	NaN	NaN	NaN	NaN	NaN	NaN	NaN	NaN	NaN	NaN	NaN	NaN	NaN	NaN	NaN	NaN	NaN	NaN	NaN	NaN	NaN	NaN	NaN	NaN	-3.94608	-4.02311	-4.2472	-4.48651	-4.2246	-3.96906	-4.27348	-3.96686
Q8N5M4	-0.720454	-0.696549	-0.768949	-0.754892	-0.716699	-0.710992	-0.950624	-0.589426	-0.412525	-0.496936	-0.686019	-0.484164	-0.49154	-0.514971	-0.557015	-0.550766	NaN	NaN	NaN	NaN	NaN	NaN	NaN	NaN	-0.476664	-0.481467	-0.502363	-0.408441	-0.533059	-0.622135	-0.500975	-0.548116
Q5R3I4	-3.46975	-3.31631	-3.33052	-3.42469	-3.30182	-3.46648	-3.10442	-3.51933	-2.58161	-2.73446	-2.57483	-2.77058	-2.77023	-2.85378	-2.36632	-2.75188	-3.87086	-3.7055	-3.85513	-3.77709	-3.6279	-3.64047	-3.73279	-3.64049	-2.64856	-2.62066	-2.66345	-2.53065	-3.11041	-3.46332	-2.8153	-3.12377
Q6PGP7	NaN	NaN	NaN	NaN	NaN	NaN	NaN	NaN	-3.00009	-3.34923	-3.66794	-3.3873	-3.18099	-3.29091	-3.32916	-3.05357	NaN	NaN	NaN	NaN	NaN	NaN	NaN	NaN	-3.70795	-3.47922	-3.56965	-3.34343	-3.69195	-3.30714	-3.23705	-3.76629
Q8NFU3	1.52518	1.31682	1.53866	1.38205	1.38194	1.51408	1.46608	1.4745	1.11934	1.17038	0.883389	1.13029	1.17626	1.27443	0.983724	1.04399	0.655989	0.723713	0.854654	0.876208	0.797623	0.899032	0.639693	0.72936	1.88099	1.87477	2.03015	1.90853	1.91948	1.9293	1.87891	1.85779
Q13630	0.769789	0.890338	0.735312	0.750137	0.67627	0.578192	0.658666	0.711225	0.588859	0.525365	0.482565	0.465168	0.469871	0.475876	0.565138	0.523975	1.04889	0.984615	1.0342	0.911822	0.913316	1.02038	0.929482	1.04708	0.48681	0.606995	0.394363	0.363766	0.383594	0.544153	0.461927	0.60568
Q16762	0.562951	0.644825	0.728224	0.707501	0.667476	0.756214	0.571993	0.675376	1.2716	1.33576	1.54161	1.31366	1.26261	1.36267	1.41785	1.4674	1.69881	1.59301	1.53963	1.57887	1.52451	1.62847	1.68836	1.61577	1.33544	1.33171	1.31023	1.35196	1.20101	1.2761	1.33682	1.31286
Q9Y5U2	-0.0437794	-0.0453243	-0.239285	-0.169616	-0.122221	-0.0833941	-0.240058	-0.185496	0.162438	0.194608	0.093565	0.100632	0.195138	0.269164	0.116554	0.0742989	NaN	NaN	NaN	NaN	NaN	NaN	NaN	NaN	-0.00725269	-0.0561428	0.096509	0.107979	0.223897	0.264671	0.249975	0.138645
P30536	-2.60557	-2.46972	-2.65495	-3.00626	-2.52042	-2.51042	-2.45583	-2.53491	-3.19067	-3.24971	-3.42239	-2.96014	-3.03571	-3.14414	-3.1998	-3.24723	-2.89274	-2.91937	-3.17129	-2.85246	-2.84972	-2.86415	-2.55027	-2.83731	-2.32284	-2.0068	-2.27388	-2.76805	-2.16835	-2.32832	-2.18514	-2.27551
P19075	-2.86842	-2.65606	-3.16128	-2.25031	-2.53888	-2.60426	-2.1296	-2.06168	NaN	NaN	NaN	NaN	NaN	NaN	NaN	NaN	NaN	NaN	NaN	NaN	NaN	NaN	NaN	NaN	-1.9218	-1.82539	-3.39997	-2.98897	-3.43238	-2.5359	-2.80348	-2.44587
O43657	-0.0165424	0.658682	0.761252	0.702927	0.491646	0.532849	0.505816	0.662724	-0.718008	-0.565701	0.0121574	-0.601951	-0.92066	-0.796905	-0.439921	-0.297194	0.827747	0.757548	0.397636	0.338123	0.422661	0.63583	0.737479	0.428055	0.114879	0.050355	-0.415966	-0.230159	-0.436784	-0.0210323	-0.328421	0.122203
Q9H1Z9	NaN	NaN	NaN	NaN	NaN	NaN	NaN	NaN	NaN	NaN	NaN	NaN	NaN	NaN	NaN	NaN	1.32957	1.23948	1.21087	1.23096	1.19296	1.35977	1.12803	1.04022	NaN	NaN	NaN	NaN	NaN	NaN	NaN	NaN
Q99598	-3.82261	-3.96945	-3.48062	-3.28815	-3.59867	-3.57139	-3.54579	-3.63934	NaN	NaN	NaN	NaN	NaN	NaN	NaN	NaN	NaN	NaN	NaN	NaN	NaN	NaN	NaN	NaN	-3.62898	-3.58806	-3.49446	-3.3689	-3.31341	-3.17079	-3.54331	-3.36507
Q15631	NaN	NaN	NaN	NaN	NaN	NaN	NaN	NaN	NaN	NaN	NaN	NaN	NaN	NaN	NaN	NaN	0.148768	0.134516	0.232489	0.29621	0.0953655	0.260367	0.317365	0.29689	-1.61753	-1.59999	-2.37807	-2.07061	-2.33932	-2.10345	-2.55248	-1.72727
Q99816	NaN	NaN	NaN	NaN	NaN	NaN	NaN	NaN	-3.39382	-3.6601	-3.6915	-3.32806	-3.54723	-3.16898	-3.33306	-3.35705	-4.18013	-4.07412	-3.94739	-3.89111	-4.10208	-4.3259	-3.88193	-4.12736	NaN	NaN	NaN	NaN	NaN	NaN	NaN	NaN
Q9Y4A5	0.975472	1.26893	1.28198	1.41203	1.23362	1.29063	1.21734	1.26503	NaN	NaN	NaN	NaN	NaN	NaN	NaN	NaN	NaN	NaN	NaN	NaN	NaN	NaN	NaN	NaN	NaN	NaN	NaN	NaN	NaN	NaN	NaN	NaN
P10155	-3.03586	-3.73662	-3.20564	-3.296	-3.14656	-2.96871	-3.22867	-3.06182	NaN	NaN	NaN	NaN	NaN	NaN	NaN	NaN	-0.550107	-0.603761	-0.389322	-0.483252	-0.4838	-0.438271	-0.450664	-0.369792	NaN	NaN	NaN	NaN	NaN	NaN	NaN	NaN
Q96Q11	NaN	NaN	NaN	NaN	NaN	NaN	NaN	NaN	NaN	NaN	NaN	NaN	NaN	NaN	NaN	NaN	-3.40697	-4.0492	-3.76976	-3.67825	-3.83516	-3.52504	-4.08887	-3.72413	NaN	NaN	NaN	NaN	NaN	NaN	NaN	NaN
Q9UJA5	-1.73152	-1.92406	-2.00596	-1.93504	-1.71267	-1.67621	-1.66086	-1.92966	-1.80152	-1.82798	-2.00955	-1.86721	-1.5449	-1.61545	-1.81229	-1.93831	NaN	NaN	NaN	NaN	NaN	NaN	NaN	NaN	-1.83658	-1.76884	-1.60111	-1.67496	-1.60961	-1.4185	-1.32012	-1.993
Q96GJ1	NaN	NaN	NaN	NaN	NaN	NaN	NaN	NaN	NaN	NaN	NaN	NaN	NaN	NaN	NaN	NaN	NaN	NaN	NaN	NaN	NaN	NaN	NaN	NaN	-4.25747	-4.24949	-4.50994	-3.91194	-4.0596	-5.35486	-4.35981	-4.8885
Q9UI30	-1.01213	-1.22036	-1.46311	-1.15669	-1.13818	-1.23938	-1.13005	-1.08045	-3.43653	-3.3799	-3.28184	-3.33541	-3.65089	-3.48476	-3.17323	-3.25343	-1.2197	-1.28738	-1.31578	-1.01418	-1.21929	-1.41214	-1.16852	-1.13472	-0.99517	-1.07975	-1.2232	-0.945479	-0.858833	-1.37483	-0.964724	-0.922025
Q7L0Y3	-0.0468178	0.287518	0.348252	0.431716	0.248417	0.211962	0.393066	0.363671	NaN	NaN	NaN	NaN	NaN	NaN	NaN	NaN	0.0431681	0.0906258	-0.289536	-0.343762	-0.43504	-0.4238	0.0144014	-0.260219	0.307897	0.234462	-0.169631	-0.0688124	-0.223033	-0.371861	-0.327895	0.151274
Q9NXH9	NaN	NaN	NaN	NaN	NaN	NaN	NaN	NaN	NaN	NaN	NaN	NaN	NaN	NaN	NaN	NaN	-4.70178	-4.29678	-4.67199	-4.32372	-4.14404	-4.48639	-4.7111	-4.37535	NaN	NaN	NaN	NaN	NaN	NaN	NaN	NaN
Q15654	-2.49243	-3.00919	-2.75735	-2.76574	-3.06061	-2.65749	-2.73454	-2.75355	-2.70948	-2.6373	-2.75079	-2.59514	-2.75149	-2.54878	-2.67956	-2.55119	-2.99568	-2.75884	-2.60073	-2.49294	-2.47888	-2.8459	-2.98733	-2.73613	-2.27543	-2.39232	-2.15967	-1.93852	-2.06911	-2.20121	-2.07492	-2.37727
Q14669	NaN	NaN	NaN	NaN	NaN	NaN	NaN	NaN	-4.78559	-4.89532	-5.4107	-4.82953	-4.76046	-5.0525	-4.74687	-4.84375	-5.07962	-4.91212	-5.35327	-4.87011	-5.13418	-5.43106	-4.93291	-4.99934	-4.78436	-4.61257	-4.07711	-4.46109	-5.53664	-5.3432	-5.01107	-4.78585
Q9BRZ2	NaN	NaN	NaN	NaN	NaN	NaN	NaN	NaN	-4.06044	-4.12907	-3.97741	-4.28932	-3.96875	-3.51196	-3.61653	-3.94261	-3.65616	-3.79721	-3.87214	-4.14482	-3.8365	-3.85527	-3.80901	-3.82911	-3.75173	-3.38169	-3.36828	-3.56079	-3.81806	-3.41074	-3.4721	-3.74203
O75382	NaN	NaN	NaN	NaN	NaN	NaN	NaN	NaN	-3.95039	-4.33346	-4.0542	-3.82364	-3.97808	-4.01306	-3.72762	-3.57476	-4.85733	-4.36539	-4.32403	-4.81134	-3.84618	-4.32043	-4.60134	-4.42341	-4.07751	-4.22328	-4.09507	-3.92534	-3.63356	-3.38491	-3.49357	-3.86309
Q13263	3.39166	3.29809	3.26309	3.30437	3.29385	3.22758	3.23026	3.30916	3.61681	3.66953	3.67666	3.6442	3.66124	3.59642	3.63671	3.68863	3.19551	3.17653	3.18453	3.22378	3.23701	3.28872	3.13376	3.21535	3.31191	3.33752	3.28835	3.32781	3.30956	3.37795	3.31083	3.34984
Q12899	-2.92183	-2.98522	-3.0165	-2.8237	-2.75681	-2.66909	-2.82959	-2.79538	-2.55197	-2.60526	-2.77144	-2.62114	-2.59841	-2.79331	-2.60505	-2.7145	NaN	NaN	NaN	NaN	NaN	NaN	NaN	NaN	NaN	NaN	NaN	NaN	NaN	NaN	NaN	NaN
Q14258	0.746448	0.465706	0.591967	0.403106	0.502689	0.52916	0.532308	0.570276	-0.541537	-0.583893	-0.312316	-0.466186	-0.329363	-0.344042	-0.0321045	-0.210745	-0.731235	-0.784127	-0.773863	-0.76526	-0.716075	-0.739114	-0.731802	-0.627357	-0.168101	0.00621223	-0.331288	-0.387444	-0.378716	-0.258525	-0.478868	-0.0370407
P36406	-3.12387	-2.83834	-2.92391	-2.81848	-3.05624	-2.95945	-2.98548	-2.8655	-3.44885	-3.25987	-2.98852	-3.20763	-3.53379	-3.448	-2.89634	-2.91279	-3.05876	-3.14921	-3.40652	-3.74419	-3.44746	-3.38105	-3.22614	-3.50395	-3.21719	-3.4222	-3.82536	-3.76369	-3.72458	-3.64713	-3.5629	-3.51613
O95361;Q309B1	NaN	NaN	NaN	NaN	NaN	NaN	NaN	NaN	-2.48822	-2.6217	-3.34438	-2.71767	-2.24341	-2.20022	-2.74762	-2.68045	NaN	NaN	NaN	NaN	NaN	NaN	NaN	NaN	NaN	NaN	NaN	NaN	NaN	NaN	NaN	NaN
O43617	NaN	NaN	NaN	NaN	NaN	NaN	NaN	NaN	NaN	NaN	NaN	NaN	NaN	NaN	NaN	NaN	-2.14386	-2.16565	-2.03502	-1.99036	-1.89442	-2.17519	-1.97556	-2.00919	-1.91693	-1.86088	-1.97496	-2.21318	-1.60921	-1.40422	-1.56689	-1.89949
Q12931	0.811052	0.995447	0.88863	0.946889	0.805392	0.808985	0.948036	0.913548	2.73919	2.78248	2.57255	2.68337	2.75928	2.66708	2.64055	2.67812	2.35965	2.26382	2.37764	2.40206	2.33744	2.32839	2.25268	2.41713	2.35398	2.2869	2.43483	2.46792	2.3079	2.20256	2.36483	2.28971
Q9BUZ4	NaN	NaN	NaN	NaN	NaN	NaN	NaN	NaN	NaN	NaN	NaN	NaN	NaN	NaN	NaN	NaN	NaN	NaN	NaN	NaN	NaN	NaN	NaN	NaN	-6.2768	-5.15379	-5.3789	-6.35005	-5.50897	-5.68177	-5.84614	-5.10972
Q12933	NaN	NaN	NaN	NaN	NaN	NaN	NaN	NaN	-3.71507	-3.98746	-3.952	-3.86432	-3.68878	-3.79187	-3.64766	-3.37547	NaN	NaN	NaN	NaN	NaN	NaN	NaN	NaN	-3.96685	-4.05809	-3.61838	-3.53396	-4.05229	-3.7925	-3.75695	-3.79085
P62995	1.71778	1.7362	1.66229	1.61609	1.55575	1.53516	1.69593	1.78287	2.45878	2.50836	2.28599	2.34032	2.49854	2.45002	2.2729	2.36088	2.1604	2.17179	2.25224	2.18732	2.23378	2.26292	1.96352	2.19955	0.556894	0.61208	1.17869	1.05906	1.18048	1.20493	1.03248	0.625813
Q13595	NaN	NaN	NaN	NaN	NaN	NaN	NaN	NaN	NaN	NaN	NaN	NaN	NaN	NaN	NaN	NaN	-2.6991	-2.64307	-2.50759	-2.69664	-2.24655	-2.41559	-2.58648	-2.30502	NaN	NaN	NaN	NaN	NaN	NaN	NaN	NaN
P13693;Q56UQ5	1.90421	2.05767	1.80351	2.02126	1.97686	1.81827	1.84929	1.8986	2.84315	2.93317	2.57872	2.82044	2.76863	2.68031	2.72906	2.8009	2.78133	2.80699	2.74762	2.84167	2.82725	2.60375	2.82417	2.8424	2.74395	2.70941	2.58422	2.83218	2.77424	2.54755	2.70696	2.81366
P12270	1.07262	0.883148	1.03469	0.912073	0.825173	0.902094	0.959439	1.05601	1.59321	1.5723	1.76702	1.57869	1.68166	1.72245	1.75538	1.74733	-1.77072	-1.67509	-1.85562	-1.67279	-1.66611	-1.69284	-1.66776	-1.911	0.965421	0.973733	1.12787	1.08167	1.02731	1.0895	1.02763	0.953268
P29144	1.71241	1.74024	1.68982	1.71818	1.65877	1.64518	1.61922	1.66327	1.73211	1.73536	1.56328	1.64336	1.72747	1.66833	1.72477	1.73123	1.82133	1.76233	1.72436	1.71026	1.70817	1.56634	1.75884	1.69543	1.47177	1.4942	1.4651	1.41355	1.38998	1.28407	1.44161	1.42715
O14773	0.764547	0.376046	0.519912	0.463097	0.581375	0.614002	0.501076	0.488462	0.705675	0.741355	0.637933	0.660526	0.891479	0.853534	0.651067	0.718328	1.02156	0.931951	0.877935	0.921358	1.00906	1.18957	0.912131	1.01345	0.136384	0.162185	0.212913	0.228724	0.162358	0.330511	0.308711	0.222232
P06753	1.77807	2.20777	2.10612	2.19546	2.04868	2.10157	2.07286	2.16825	2.46137	2.51795	2.7567	2.59094	2.49002	2.46593	2.76012	2.81583	2.49197	2.49996	2.20874	2.23104	2.21869	2.12376	2.4472	2.10901	2.94518	2.95392	2.66875	2.7474	2.65162	2.64074	2.62356	2.97846
P60174	4.40995	4.39415	4.14822	4.54902	4.40826	4.55395	4.08535	4.1782	4.59937	4.33241	4.35583	4.62202	4.22816	4.42886	4.30504	4.31164	4.99576	4.99418	4.84669	4.80914	4.83857	4.79628	5.1129	5.19369	3.88028	3.87058	3.552	3.75639	3.84127	3.68831	3.78192	3.69722
O43399	2.0663	2.09576	2.05063	2.15383	2.08003	2.11471	1.9701	2.07749	2.49704	2.50341	2.4878	2.6036	2.36209	2.39551	2.48564	2.54287	2.26737	2.21107	2.38533	2.33294	2.22955	2.18768	2.28289	2.38924	2.03064	1.97497	1.96665	1.97607	1.89054	1.76982	1.94341	2.06502
P55327	1.32981	1.26324	1.0366	1.31825	1.2416	1.25462	1.04215	1.17123	1.86736	1.75943	1.43149	1.75217	1.53165	1.61505	1.4665	1.5433	1.07943	1.02472	1.12474	1.10687	1.05126	0.991463	1.06091	1.21958	1.71863	1.7437	1.80258	1.76265	1.79873	1.66075	1.83614	1.6836
O94842	-1.18908	-1.47764	-1.48919	-1.59451	-1.53057	-1.58126	-1.37425	-1.56762	NaN	NaN	NaN	NaN	NaN	NaN	NaN	NaN	NaN	NaN	NaN	NaN	NaN	NaN	NaN	NaN	NaN	NaN	NaN	NaN	NaN	NaN	NaN	NaN
Q5JTV8;Q8NFQ8	-0.905925	-1.30972	-1.10545	-1.24347	-1.06033	-0.941267	-1.28063	-1.15782	-0.931653	-0.885208	-1.00983	-0.948708	-0.586559	-0.633887	-0.888058	-1.02982	-0.45765	-0.609126	-0.193067	-0.0613871	-0.108489	-0.0537081	-0.431685	-0.273681	-0.331824	-0.39729	-0.0288353	-0.0461206	0.0534229	-0.039669	0.0559883	-0.115088
Q02880	0.27214	0.260188	0.394892	0.333424	0.336335	0.29436	0.32651	0.372754	0.183285	0.205086	0.345943	0.231084	0.257508	0.277202	0.188404	0.287435	0.173802	0.067378	0.150049	0.139969	0.120361	0.272895	0.211697	0.118159	0.778528	0.776453	0.657374	0.690364	0.723253	0.733192	0.622028	0.677058
P11388	-0.709581	-0.615442	-0.733871	-0.538423	-0.591875	-0.722658	-0.725204	-0.628951	NaN	NaN	NaN	NaN	NaN	NaN	NaN	NaN	-2.32122	-2.13007	-2.69685	-2.52754	-2.41467	-2.68554	-2.1821	-2.31021	-3.36408	-3.44476	-3.62352	-3.54988	-3.65405	-3.66731	-3.46705	-3.26614
P11387;Q969P6	2.59026	2.63989	2.69017	2.66435	2.65317	2.59593	2.70001	2.69067	3.15015	3.18062	3.35613	3.19911	3.19882	3.18195	3.27939	3.37449	3.04032	2.99614	2.94477	2.87177	2.92321	2.90977	2.96739	2.88793	3.11167	3.1366	3.01098	3.01418	2.88048	2.87803	2.88121	3.12297
O94826	2.21138	2.16712	2.2102	2.12162	2.18568	2.13379	2.07926	2.12696	2.91009	2.95927	2.95136	2.89175	2.92645	2.92389	2.86987	2.84991	3.02878	2.99434	3.09074	3.01388	3.04643	3.16429	2.95226	3.03549	2.93448	2.9131	2.97678	2.91916	2.94708	3.01686	2.89478	2.93321
O96008	1.37265	1.44236	1.40904	1.47055	1.3998	1.49373	1.43709	1.46302	2.07913	2.04244	2.18481	2.12944	2.13152	2.10905	2.11131	2.13714	1.63136	1.61643	1.56804	1.45793	1.59229	1.70139	1.55316	1.59231	1.95177	1.96656	1.90706	1.87905	1.84707	2.02073	1.84014	1.99107
Q15785	-1.42842	-1.55337	-1.53789	-1.42591	-1.54768	-1.85858	-1.62794	-1.35889	-0.066659	-0.0305367	-0.238603	-0.000618935	-0.0326376	-0.0721407	0.088233	0.141006	0.208929	0.0890141	0.0121679	0.152848	0.330989	0.0188942	0.0909166	-0.0193748	-1.1417	-1.28903	-1.0899	-1.04324	-1.27734	-1.14749	-1.03978	-1.28917
Q9NS69	NaN	NaN	NaN	NaN	NaN	NaN	NaN	NaN	NaN	NaN	NaN	NaN	NaN	NaN	NaN	NaN	NaN	NaN	NaN	NaN	NaN	NaN	NaN	NaN	-1.11442	-1.34573	-1.33393	-1.14618	-1.07551	-1.09466	-1.0943	-1.13606
Q15388	NaN	NaN	NaN	NaN	NaN	NaN	NaN	NaN	-0.916382	-0.799162	-1.21419	-1.00401	-0.70406	-0.755077	-1.02233	-1.12632	-1.00596	-1.12267	-0.653876	-0.579632	-0.56331	-0.342094	-0.865726	-0.312055	NaN	NaN	NaN	NaN	NaN	NaN	NaN	NaN
O60784	NaN	NaN	NaN	NaN	NaN	NaN	NaN	NaN	-2.80915	-2.89462	-2.77437	-2.75072	-2.74828	-2.65517	-2.59853	-2.80791	NaN	NaN	NaN	NaN	NaN	NaN	NaN	NaN	-3.55012	-3.26187	-3.33302	-3.4591	-3.3105	-3.2842	-3.43465	-3.27967
Q9Y5L0	-2.63298	-3.09323	-3.06306	-2.87755	-2.77435	-2.87832	-2.69056	-2.86825	-2.62527	-2.50678	-2.81835	-2.40497	-2.40816	-2.44931	-2.49062	-2.55729	-2.0982	-2.16819	-2.16189	-2.21194	-2.06098	-2.23105	-2.05879	-2.0369	-1.99408	-2.00043	-2.03191	-1.75173	-2.10201	-2.03268	-2.0904	-2.06772
Q92973	1.45321	1.34924	1.32482	1.3516	1.36657	1.33856	1.27535	1.33897	1.51456	1.54885	1.36488	1.50246	1.56538	1.45612	1.49206	1.46233	1.11715	1.06374	1.21545	1.24215	1.2202	1.23044	1.08669	1.23385	1.0059	1.047	1.01802	1.07705	1.16085	1.03446	1.12714	1.10266
P23510	-2.52596	-2.52453	-2.10669	-1.95226	-1.25213	-1.04566	-1.41211	-2.08324	-2.40783	-2.09308	-1.82155	-1.55238	-0.854136	-0.575906	-1.04279	-1.45355	-2.18529	-2.55593	-1.58308	-1.60027	-0.762701	-0.399797	-1.24824	-1.50304	-1.69579	-1.73145	-1.39035	-1.03032	-0.505368	-0.0801477	-0.286947	-1.19914
Q9H3N1	-0.808492	-0.507316	-0.622855	-0.4175	-0.506424	-0.698427	-0.580236	-0.489718	-0.369977	-0.210281	-0.189664	-0.328686	-0.423205	-0.322642	-0.142161	-0.0418034	NaN	NaN	NaN	NaN	NaN	NaN	NaN	NaN	1.55537	1.50435	1.18825	1.40973	1.35185	1.08514	1.26508	1.55199
P62328;O14604	1.51281	2.35075	2.23498	2.72835	2.75815	3.05382	2.4811	2.61695	1.12264	0.718516	1.42762	1.69739	1.32555	1.4289	1.89995	1.93727	2.90788	2.87788	2.41056	2.3253	1.71011	1.46756	2.40898	1.74832	2.48757	2.44037	1.74712	1.79666	0.981707	1.16654	1.34534	2.42513
P63313;CON__P21752	-0.0686388	0.00812817	0.0318203	0.534751	0.50006	0.596835	0.457992	0.508793	0.563049	0.290952	-0.0528126	0.720541	0.958869	0.873163	0.510757	0.501356	-0.706416	-0.785295	-0.414361	-0.14853	-0.486506	-0.722336	-1.07988	-0.725018	0.915628	0.923182	1.23896	1.24176	0.697189	0.538165	0.867672	0.844687
P42167	1.7047	1.61381	1.67263	1.74693	1.53376	1.64248	1.56462	1.67578	1.74932	1.81356	1.78995	1.77988	1.78251	1.80367	1.82457	1.83002	1.14744	1.16319	1.14589	1.17295	1.22454	1.43341	1.02828	1.2851	2.6749	2.67378	2.58132	2.65981	2.67385	2.7676	2.62492	2.74796
P42166	-1.9883	-1.69253	-1.73154	-1.79694	-1.71425	-1.45578	-1.81348	-1.74876	-1.69486	-1.68579	-1.7355	-1.70824	-1.63237	-1.57885	-1.6813	-1.73312	-1.82686	-1.77552	-1.48785	-1.47792	-1.33503	-1.36887	-1.62556	-1.51698	-1.6399	-1.53044	-1.53654	-1.42439	-1.31012	-1.17717	-1.45004	-1.16057
Q9NYL9;P28289	0.276989	0.160371	0.188374	0.223723	0.117078	0.127446	0.0454845	0.280708	0.162252	0.168242	0.153072	0.217658	0.147411	0.206913	0.0704803	0.0906496	-0.858403	-0.783024	-0.866749	-0.623526	-0.8465	-0.831769	-0.76315	-0.649644	-0.159536	-0.268842	-0.317447	-0.32806	-0.352844	-0.378659	-0.414568	-0.245261
P82094	NaN	NaN	NaN	NaN	NaN	NaN	NaN	NaN	NaN	NaN	NaN	NaN	NaN	NaN	NaN	NaN	-5.32409	-5.16677	-2.5078	-1.72059	-1.91833	-2.33351	-4.50176	-2.16102	NaN	NaN	NaN	NaN	NaN	NaN	NaN	NaN
Q9BUB7	-0.512943	-0.354165	-0.496777	-0.439336	-0.555578	-0.514176	-0.541518	-0.559344	NaN	NaN	NaN	NaN	NaN	NaN	NaN	NaN	0.342033	0.367019	0.556456	0.503855	0.471427	0.521289	0.534549	0.465122	-0.126267	-0.163054	0.0313358	-0.0511618	-0.0858212	-0.157221	0.000440598	-0.146114
Q9BXS4	NaN	NaN	NaN	NaN	NaN	NaN	NaN	NaN	NaN	NaN	NaN	NaN	NaN	NaN	NaN	NaN	NaN	NaN	NaN	NaN	NaN	NaN	NaN	NaN	-4.21944	-4.03922	-4.03285	-3.73172	-4.05723	-3.73269	-3.72373	-4.60854
Q9BTV4	-1.10306	-1.35903	-1.38865	-1.42135	-1.45312	-1.31503	-1.26021	-1.35346	-1.698	-1.75167	-1.73236	-1.60018	-1.48322	-1.50077	-1.59954	-1.51603	-1.11143	-1.39825	-1.4281	-1.20988	-1.26941	-1.24585	-1.33062	-1.08581	-1.4298	-1.40845	-1.30453	-1.33123	-1.28744	-1.16042	-1.1033	-1.43492
P57088	NaN	NaN	NaN	NaN	NaN	NaN	NaN	NaN	-1.7507	-1.68559	-1.85421	-1.74421	-1.53421	-1.66315	-1.61809	-1.72325	NaN	NaN	NaN	NaN	NaN	NaN	NaN	NaN	NaN	NaN	NaN	NaN	NaN	NaN	NaN	NaN
C9JI98	NaN	NaN	NaN	NaN	NaN	NaN	NaN	NaN	NaN	NaN	NaN	NaN	NaN	NaN	NaN	NaN	NaN	NaN	NaN	NaN	NaN	NaN	NaN	NaN	-1.30741	-1.28558	-1.10186	-1.01209	-0.83174	-0.758019	-0.862553	-1.07708
Q6NUQ4	-4.49161	-4.82834	-4.2974	-4.8722	-4.23417	-4.65191	-4.38706	-4.35124	-0.792704	-0.846467	-0.746733	-0.514544	-0.734602	-0.993914	-0.733112	-0.726133	NaN	NaN	NaN	NaN	NaN	NaN	NaN	NaN	-0.11138	-0.198181	-0.113056	-0.185132	-0.0670176	-0.334836	-0.2012	-0.0903893
Q6UW68	-1.45398	-1.44359	-1.23829	-1.36492	-1.29828	-1.2762	-1.48873	-1.55556	-1.06337	-1.00545	-0.991266	-1.17337	-0.897734	-0.903573	-0.880129	-0.980642	-0.884426	-0.910065	-0.871025	-0.862971	-0.955753	-0.716815	-0.697179	-0.941724	NaN	NaN	NaN	NaN	NaN	NaN	NaN	NaN
A5PLL7	NaN	NaN	NaN	NaN	NaN	NaN	NaN	NaN	NaN	NaN	NaN	NaN	NaN	NaN	NaN	NaN	-1.93845	-1.9407	-2.11795	-1.80087	-2.06075	-2.14003	-1.98882	-1.93706	-1.44449	-1.53763	-1.70846	-1.44663	-1.64377	-1.54116	-1.59821	-1.46797
Q8NDZ6	NaN	NaN	NaN	NaN	NaN	NaN	NaN	NaN	-1.36657	-1.37555	-1.52399	-1.44487	-1.50687	-1.41958	-1.56754	-1.34535	NaN	NaN	NaN	NaN	NaN	NaN	NaN	NaN	NaN	NaN	NaN	NaN	NaN	NaN	NaN	NaN
Q9BXJ8	NaN	NaN	NaN	NaN	NaN	NaN	NaN	NaN	NaN	NaN	NaN	NaN	NaN	NaN	NaN	NaN	NaN	NaN	NaN	NaN	NaN	NaN	NaN	NaN	-3.32214	-2.93601	-3.32893	-3.42864	-3.38553	-3.32707	-3.18054	-3.04208
Q9BVC6	0.122544	0.107845	-0.15345	-0.0116186	0.160032	-0.0326138	0.058938	0.00994778	NaN	NaN	NaN	NaN	NaN	NaN	NaN	NaN	NaN	NaN	NaN	NaN	NaN	NaN	NaN	NaN	-0.00204754	0.149231	0.0587425	0.252204	0.155973	0.253379	0.196356	-0.058279
Q9Y3B3	-0.489801	-0.469556	-0.427121	-0.376223	-0.287074	-0.289135	-0.426101	-0.431647	-2.62533	-2.4322	-2.60063	-2.62174	-2.3081	-2.11619	-2.34165	-2.57452	-3.12886	-2.9581	-3.19026	-3.10908	-2.77734	-2.5889	-2.61891	-2.95939	NaN	NaN	NaN	NaN	NaN	NaN	NaN	NaN
Q9Y3A6	-3.0595	-2.6321	-2.54963	-2.91051	-2.8556	-2.43524	-2.69755	-2.91119	NaN	NaN	NaN	NaN	NaN	NaN	NaN	NaN	-2.06723	-2.12983	-2.49382	-2.55645	-2.54419	-2.59745	-2.40875	-2.61799	NaN	NaN	NaN	NaN	NaN	NaN	NaN	NaN
Q15363	-1.38078	-1.32851	-1.20173	-1.20055	-1.34718	-1.05951	-1.14715	-1.04802	0.384113	0.456405	0.167041	0.421969	0.341085	0.25451	0.0742207	0.0954542	0.355602	0.228072	0.590993	0.631404	0.605229	0.607412	0.272402	0.504223	-0.101134	-0.254263	0.154582	0.0774765	0.0297956	0.13378	0.140167	-0.102208
P49755	0.937779	1.41805	1.34487	1.39841	1.39282	1.23954	1.23513	1.29337	NaN	NaN	NaN	NaN	NaN	NaN	NaN	NaN	2.00575	1.95264	2.15384	2.31434	2.12567	2.00677	1.89865	2.24381	2.1993	2.13309	2.57773	2.5771	2.53552	2.41325	2.57385	2.23463
Q9UM00	NaN	NaN	NaN	NaN	NaN	NaN	NaN	NaN	-0.309966	-0.265664	-0.298658	-0.315681	-0.298817	-0.410364	-0.355866	-0.388954	-0.4583	-0.424188	-0.342806	-0.222316	-0.102948	-0.277679	-0.504425	-0.354313	NaN	NaN	NaN	NaN	NaN	NaN	NaN	NaN
Q92544	-0.563498	-0.191277	-0.504725	-0.394411	-0.391694	-0.337339	-0.445345	-0.314528	-1.4744	-1.50671	-1.08511	-1.21899	-1.5522	-1.62186	-0.986074	-0.997854	-1.32828	-1.1668	-1.58385	-1.69947	-1.50331	-1.89886	-1.31988	-1.51528	-1.5301	-1.16173	-1.34532	-1.19764	-1.3708	-1.63564	-1.55416	-1.53413
Q9HD45	-1.66636	-1.32996	-1.47345	-1.49642	-1.07792	-0.958273	-1.25643	-1.27489	1.62373	1.66806	1.5558	1.57569	1.44746	1.46267	1.58756	1.55645	-0.758517	-0.820175	-0.861953	-0.893688	-0.483522	-0.70077	-0.56248	-0.753762	0.080781	-0.0144444	-0.207397	-0.301073	-0.17405	-0.172369	-0.219438	0.0624714
Q99805	-3.77426	-3.63322	-3.97532	-4.37764	-3.36565	-3.68339	-3.62043	-3.50634	NaN	NaN	NaN	NaN	NaN	NaN	NaN	NaN	NaN	NaN	NaN	NaN	NaN	NaN	NaN	NaN	NaN	NaN	NaN	NaN	NaN	NaN	NaN	NaN
Q9Y4G6	-0.136006	-0.218098	-0.254256	-0.357571	-0.302732	-0.254776	-0.466808	-0.484565	-0.281882	-0.135452	-0.463297	-0.247501	-0.20977	-0.3311	-0.443888	-0.387015	0.765442	0.690466	0.809963	0.821082	0.7997	0.620399	0.543151	0.611658	0.080615	0.213304	0.048995	0.119027	-0.0294256	0.0496912	0.0449762	0.0984774
Q9Y490	3.28647	3.21954	3.14546	3.15275	3.1644	3.16374	3.16322	3.18504	3.51252	3.5623	3.52473	3.53294	3.59357	3.55375	3.55748	3.59785	3.18834	3.17365	3.22962	3.20021	3.25793	3.22516	3.18902	3.27818	3.48905	3.46895	3.49945	3.53214	3.46595	3.44504	3.51551	3.50552
Q9UKI8	NaN	NaN	NaN	NaN	NaN	NaN	NaN	NaN	-3.66001	-3.66679	-3.51923	-3.78958	-3.73157	-3.75381	-3.48249	-3.6338	NaN	NaN	NaN	NaN	NaN	NaN	NaN	NaN	-3.24539	-3.29916	-3.2918	-3.31592	-3.43511	-3.40595	-3.29977	-3.72472
P29401	4.71544	4.69412	4.67175	4.76424	4.64908	4.65832	4.58484	4.64775	5.16222	5.2071	5.00705	5.12325	5.02167	5.10146	4.89176	4.96332	5.09782	5.09781	5.0369	5.16649	5.10671	5.14318	5.07013	5.21163	5.19075	5.14331	5.06884	5.19347	5.17128	5.18623	5.17913	5.14978
P04183	-0.800312	-1.11253	-1.1984	-0.920885	-0.862359	-1.08717	-0.957875	-0.970488	-0.95259	-0.802075	-1.33902	-0.844973	-0.85183	-0.871361	-0.91767	-0.946637	NaN	NaN	NaN	NaN	NaN	NaN	NaN	NaN	NaN	NaN	NaN	NaN	NaN	NaN	NaN	NaN
Q9UDY2	0.488949	0.375928	0.273477	0.297843	0.325788	0.298767	0.247325	0.262179	0.956727	1.03443	0.871536	0.980957	1.02111	0.84656	0.988764	0.979776	0.715691	0.724397	0.812153	0.799724	0.794917	0.600362	0.706307	0.716226	1.74756	1.76394	1.77321	1.84022	1.76861	1.68524	1.8212	1.82227
O75663	-2.76273	-2.11299	-2.23138	-2.45028	-2.18355	-2.16954	-2.26898	-2.39398	NaN	NaN	NaN	NaN	NaN	NaN	NaN	NaN	NaN	NaN	NaN	NaN	NaN	NaN	NaN	NaN	NaN	NaN	NaN	NaN	NaN	NaN	NaN	NaN
Q9Y5J7	NaN	NaN	NaN	NaN	NaN	NaN	NaN	NaN	-0.367426	-0.29832	-0.0708113	0.0099411	-0.336149	-0.335852	-0.313801	-0.20521	NaN	NaN	NaN	NaN	NaN	NaN	NaN	NaN	-0.768552	-0.718088	-0.717816	-0.717914	-0.595886	-0.800023	-0.757543	-0.619945
Q9Y5J9	-4.33987	-4.14956	-3.38073	-3.46586	-3.94455	-3.50052	-3.76503	-3.51243	-0.88801	-0.788575	-1.03625	-0.601951	-0.662131	-0.716259	-0.72694	-0.838838	NaN	NaN	NaN	NaN	NaN	NaN	NaN	NaN	-0.768818	-0.883565	-0.52076	-0.707218	-0.62851	-0.62408	-0.514812	-0.798482
O60220	0.732018	0.652812	0.84802	0.819059	0.977029	0.982538	0.881197	0.86295	-0.251732	-0.205262	-0.104111	-0.107469	0.118361	0.116515	0.0637226	0.094676	-0.382904	-0.341343	-0.503486	-0.538882	-0.482588	-0.365662	-0.251811	-0.542673	0.426311	0.491582	0.225626	0.325585	0.126675	0.283747	0.362291	0.439731
Q3ZCQ8	0.157458	0.219879	0.107972	0.0215254	0.0533581	-0.0228653	-0.0159521	0.0717583	-3.22682	-3.31857	-2.52827	-2.95811	-3.4437	-3.20383	-2.40505	-2.58794	1.46072	1.44858	1.53679	1.49072	1.46267	1.54209	1.50397	1.48174	0.263825	0.254436	0.282428	0.251474	0.126043	0.130323	0.112657	0.173172
O43615	0.413661	0.341719	0.375601	0.327705	0.359112	0.393819	0.531343	0.414491	-0.731049	-0.688404	-0.656554	-0.7408	-0.685434	-0.639729	-0.367606	-0.401706	-1.80686	-1.77972	-1.85033	-2.26811	-1.80819	-2.15681	-2.02825	-1.99874	-0.41127	-0.317924	-0.636674	-0.543005	-0.413732	-0.548253	-0.436925	-0.495835
O60830	-3.34659	-2.89826	-2.82983	-3.129	-3.07228	-3.13284	-2.6649	-2.89912	-2.77958	-2.92115	-2.90412	-2.68519	-2.85581	-2.65005	-2.77821	-2.70661	NaN	NaN	NaN	NaN	NaN	NaN	NaN	NaN	-3.13731	-2.89207	-3.20297	-3.23672	-3.24116	-3.18265	-3.03722	-3.26424
Q9Y5L4	NaN	NaN	NaN	NaN	NaN	NaN	NaN	NaN	NaN	NaN	NaN	NaN	NaN	NaN	NaN	NaN	NaN	NaN	NaN	NaN	NaN	NaN	NaN	NaN	-0.573819	-0.683007	-0.519646	-0.480261	-0.580727	-0.773335	-0.534513	-0.591116
Q96MW7	NaN	NaN	NaN	NaN	NaN	NaN	NaN	NaN	NaN	NaN	NaN	NaN	NaN	NaN	NaN	NaN	NaN	NaN	NaN	NaN	NaN	NaN	NaN	NaN	-0.471247	-0.468205	-0.0707989	-0.270001	-0.516317	-0.28198	-0.268584	-0.303553
Q9NQ88	NaN	NaN	NaN	NaN	NaN	NaN	NaN	NaN	-2.26594	-2.64188	-2.603	-2.43806	-2.65686	-2.52129	-2.41268	-2.53457	NaN	NaN	NaN	NaN	NaN	NaN	NaN	NaN	NaN	NaN	NaN	NaN	NaN	NaN	NaN	NaN
Q01085	-0.486798	-0.562385	-0.258227	-0.49394	-0.541491	-0.629714	-0.655397	-0.408525	0.616861	0.592271	0.605375	0.571022	0.424691	0.446826	0.432105	0.522337	-0.0142403	-0.118428	0.0809584	0.0623407	0.107171	0.209918	0.153051	0.199097	0.0749788	-0.127002	0.113371	0.20761	0.20718	0.0906096	0.287474	0.153018
Q9NXG2	-1.42662	-1.4232	-1.03876	-1.26452	-1.50003	-1.28095	-1.35545	-1.38531	-2.45934	-2.43309	-1.8617	-2.21419	-2.25723	-2.35692	-2.28106	-2.41518	-2.38678	-2.44823	-2.44369	-2.36585	-2.58523	-2.53542	-2.49498	-2.56821	-2.52196	-2.36089	-2.51876	-2.45724	-2.38801	-2.26939	-2.65692	-2.60209
Q9Y2W1	1.82018	1.8005	2.06654	1.74025	1.77872	1.73017	1.80872	1.81581	1.07842	1.18048	1.17425	1.09581	1.07199	1.06398	1.14132	1.06552	2.00293	1.94459	2.00278	1.95781	1.90721	1.95475	1.91066	1.89093	1.58882	1.52148	1.6509	1.63958	1.41352	1.57857	1.39088	1.47283
P52888	-2.48193	-2.57795	-2.41964	-2.42859	-2.11822	-2.47299	-2.34136	-2.15772	NaN	NaN	NaN	NaN	NaN	NaN	NaN	NaN	-1.52406	-1.47036	-1.16201	-1.35414	-1.19068	-1.05908	-1.3422	-0.95654	-1.20247	-1.05423	-0.998311	-0.980258	-0.794744	-0.794938	-0.787669	-1.21899
Q8NI27	NaN	NaN	NaN	NaN	NaN	NaN	NaN	NaN	-2.6566	-2.54015	-2.57783	-2.73772	-2.66564	-2.64441	-2.871	-2.83562	-2.53166	-2.43411	-2.58045	-2.71479	-2.51602	-2.42707	-2.57538	-2.61939	NaN	NaN	NaN	NaN	NaN	NaN	NaN	NaN
Q8WUY1	-2.05125	-2.1206	-2.25642	-2.11624	-2.07414	-1.88448	-2.0311	-1.94266	-0.87445	-0.664953	-0.782248	-0.770065	-0.84201	-0.678457	-0.562054	-0.703989	-0.93125	-1.02364	-1.06329	-1.17958	-1.0858	-1.00845	-1.03376	-1.12512	-0.835118	-0.754829	-0.80061	-0.870494	-0.923625	-1.07848	-0.806529	-0.6731
Q15582	-5.13097	-5.08719	-4.79538	-5.15407	-4.73585	-4.74221	-4.96911	-4.67611	NaN	NaN	NaN	NaN	NaN	NaN	NaN	NaN	NaN	NaN	NaN	NaN	NaN	NaN	NaN	NaN	NaN	NaN	NaN	NaN	NaN	NaN	NaN	NaN
P02786;Q9UP52	3.49326	3.40787	3.07279	3.42547	3.30973	3.19439	3.27607	3.34951	3.76176	3.78919	3.44503	3.6964	3.69511	3.51529	3.6637	3.68109	2.94636	2.97129	2.87457	3.09104	2.98066	2.7096	3.00503	3.00049	3.36627	3.36498	3.23064	3.49612	3.38945	3.13542	3.38765	3.44197
Q92734	0.575547	0.745477	0.734568	0.742107	0.59251	0.653504	0.619071	0.806685	-1.59785	-1.46845	-1.48492	-1.59037	-1.63425	-1.62511	-1.35544	-1.41677	0.370172	0.364869	0.28301	0.266467	0.307401	0.352612	0.440338	0.128974	0.389728	0.390966	0.407733	0.436111	0.220795	0.361772	0.382344	0.347316
Q12800	NaN	NaN	NaN	NaN	NaN	NaN	NaN	NaN	-1.43881	-1.37585	-1.23893	-1.38762	-1.32684	-1.54694	-1.25802	-1.20075	NaN	NaN	NaN	NaN	NaN	NaN	NaN	NaN	-1.0908	-1.16203	-1.03149	-1.07659	-1.31519	-1.05109	-1.06263	-0.97236
Q00059	3.44382	3.47049	3.56929	3.47006	3.3423	3.34321	3.36295	3.40928	3.16378	3.2797	3.36801	3.1904	3.10855	3.09004	3.09441	3.15525	2.78763	2.7605	2.82437	2.83042	2.74373	2.88443	2.70472	2.73155	3.27249	3.26661	3.20142	3.16559	3.03798	3.1842	3.09661	3.17261
Q8IWB9	-1.04755	-1.0424	-0.764697	-1.23794	-0.983522	-1.08869	-1.09969	-1.15118	NaN	NaN	NaN	NaN	NaN	NaN	NaN	NaN	-0.899515	-0.987242	-0.749177	-0.861814	-0.873354	-0.504811	-0.838975	-0.763611	-0.744172	-0.755189	-0.603258	-0.612583	-0.710852	-0.402165	-0.542122	-0.620856
Q9NXF1	NaN	NaN	NaN	NaN	NaN	NaN	NaN	NaN	-2.87842	-2.83347	-3.04713	-3.20015	-2.92021	-3.08452	-2.98841	-2.80946	-3.57016	-3.60763	-3.70286	-3.64171	-3.38274	-3.96041	-3.73586	-3.5363	-1.827	-1.96804	-1.81139	-1.62541	-1.56438	-1.50517	-1.59023	-1.72891
Q9UGI8	-0.105356	0.00179195	0.0203419	-0.0983152	-0.314254	-0.212063	-0.210893	-0.162292	-0.530637	-0.439763	-0.582781	-0.583237	-0.526526	-0.626502	-0.657343	-0.612063	0.428779	0.52875	0.625908	0.537066	0.537641	0.564234	0.541434	0.559711	0.750284	0.782216	0.591419	0.518305	0.354427	0.345117	0.488519	0.523859
Q9NZ01	-3.13533	-2.89654	-2.77561	-2.84218	-2.84553	-2.70889	-2.81276	-2.65484	-2.93543	-2.95543	-2.70428	-2.35879	-2.94517	-2.97355	-2.33905	-2.16437	-2.76175	-2.76421	-2.86939	-2.89795	-2.78927	-3.08911	-2.74201	-2.55223	-3.6419	-3.545	-3.91923	-3.64309	-3.45602	-3.67926	-3.3927	-3.3007
Q9Y2W6	-2.37834	-2.5125	-2.51251	-2.52048	-2.37252	-2.24721	-2.30449	-2.27573	NaN	NaN	NaN	NaN	NaN	NaN	NaN	NaN	NaN	NaN	NaN	NaN	NaN	NaN	NaN	NaN	-2.86167	-2.69194	-2.79675	-3.27572	-2.9414	-2.98847	-2.73927	-3.02069
P17987	2.84944	2.83109	2.77299	2.79543	2.75189	2.70864	2.76226	2.81704	3.32686	3.39294	3.39278	3.3169	3.41011	3.33211	3.40317	3.4075	3.03673	3.04897	3.09098	3.0733	3.07546	3.01243	3.03391	3.11939	3.75172	3.73324	3.78312	3.80817	3.6685	3.67953	3.67066	3.78266
Q13428	-3.05961	-3.19046	-3.35847	-3.39587	-3.12757	-3.46871	-3.10897	-3.33203	-3.62111	-3.34872	-3.50815	-3.38715	-3.33858	-3.30581	-3.3564	-3.22829	-3.36605	-3.29969	-3.18101	-3.2239	-3.45934	-3.15142	-3.46323	-3.16473	-3.8379	-3.96977	-3.81774	-3.90526	-4.24547	-4.31351	-3.715	-4.22223
P15923	-1.38322	-1.60295	-1.23371	-1.6432	-1.7053	-1.70958	-1.63464	-1.56295	-1.00346	-0.836547	-1.08351	-1.20173	-1.04721	-1.00594	-1.37677	-1.28444	-1.2777	-1.26923	-0.984009	-0.817977	-0.802479	-0.722051	-1.27512	-1.00936	-1.08561	-1.15528	-1.04689	-1.03106	-0.943647	-0.906704	-0.962663	-1.17849
O14776	NaN	NaN	NaN	NaN	NaN	NaN	NaN	NaN	NaN	NaN	NaN	NaN	NaN	NaN	NaN	NaN	NaN	NaN	NaN	NaN	NaN	NaN	NaN	NaN	-0.975939	-0.925757	-0.644507	-0.623021	-0.679318	-0.575626	-0.43618	-0.908263
Q15370	0.679929	0.81754	0.633293	0.882817	0.817492	0.851629	0.707006	0.80173	NaN	NaN	NaN	NaN	NaN	NaN	NaN	NaN	0.214787	0.141179	0.0440311	0.183753	0.192708	0.202217	0.16978	0.206963	1.44207	1.45314	1.37665	1.52562	1.52128	1.34657	1.46843	1.44215
P23193	0.864704	0.850289	0.820102	0.959305	0.767186	0.88896	0.798869	0.921449	1.13135	1.15931	1.04358	1.20846	1.04245	0.970561	1.13912	1.13937	0.274176	0.385301	0.354791	0.43693	0.51721	0.611264	0.451869	0.56362	0.675692	0.713028	0.795028	0.874893	0.944684	0.922986	0.920738	0.81801
Q969Z0	-0.0826941	-0.125822	-0.18449	-0.224752	0.0919104	0.190046	0.062727	-0.0655909	0.362601	0.424099	0.791917	0.425047	0.153101	0.153331	0.653377	0.628818	1.13482	1.14575	0.993895	0.980148	1.34855	1.41155	1.26083	1.18048	1.98245	2.0018	1.47901	1.54551	1.60214	1.71696	1.54362	1.92875
Q12788	-1.17727	-1.37548	-1.32007	-1.36417	-1.36952	-1.34355	-1.16591	-1.26795	-1.20609	-1.26103	-1.25961	-1.09692	-0.922388	-0.900557	-1.0641	-1.00768	-1.50715	-1.59428	-1.4021	-1.2009	-1.3417	-1.34875	-1.39165	-1.23159	-3.98802	-4.84957	-4.2736	-3.89454	-4.19208	-4.21813	-4.27395	-4.46348
Q9Y4P3	NaN	NaN	NaN	NaN	NaN	NaN	NaN	NaN	NaN	NaN	NaN	NaN	NaN	NaN	NaN	NaN	-2.32231	-2.22398	-1.96907	-2.33195	-1.91226	-2.17028	-2.34787	-2.31725	NaN	NaN	NaN	NaN	NaN	NaN	NaN	NaN
Q9BZK7	-0.152199	0.0825043	0.106572	-0.0787277	0.0067482	-0.0175037	-0.00263786	-0.09027	NaN	NaN	NaN	NaN	NaN	NaN	NaN	NaN	NaN	NaN	NaN	NaN	NaN	NaN	NaN	NaN	NaN	NaN	NaN	NaN	NaN	NaN	NaN	NaN
Q15813	NaN	NaN	NaN	NaN	NaN	NaN	NaN	NaN	-3.58809	-3.81456	-3.81574	-3.69633	-3.38526	-3.75256	-3.62438	-3.63741	-4.51897	-3.79488	-4.15981	-3.92131	-3.73595	-4.14087	-4.21644	-4.23839	-2.76517	-2.49682	-2.76852	-2.70014	-2.05206	-2.27336	-2.25625	-2.53832
Q15814	-5.19244	-4.70598	-5.06877	-4.70284	-4.44868	-4.33811	-4.84212	-4.71081	NaN	NaN	NaN	NaN	NaN	NaN	NaN	NaN	NaN	NaN	NaN	NaN	NaN	NaN	NaN	NaN	NaN	NaN	NaN	NaN	NaN	NaN	NaN	NaN
Q99426	-1.77056	-1.59688	-2.14948	-1.4942	-1.84075	-1.86348	-1.79521	-1.76793	-1.1617	-1.30199	-1.27795	-1.22242	-1.42652	-1.32418	-1.13548	-1.37748	-1.06864	-1.32041	-1.38051	-1.12114	-1.5087	-1.38535	-1.28166	-1.17563	-1.10516	-1.06555	-1.00554	-0.954733	-1.06325	-1.13908	-0.972955	-1.12282
O75347	1.20631	1.02727	0.636086	1.16005	1.12047	0.92546	0.867373	0.928626	1.38292	1.09588	0.719312	1.32288	1.07252	1.06862	0.796891	0.91698	-1.50891	-1.78173	-1.73641	-1.51019	-1.44386	-1.59913	-1.5237	-1.29993	0.659361	0.640353	0.517973	0.769941	0.815614	0.373729	0.942439	0.797674
O60343	-0.33041	-0.360781	-0.4065	-0.3272	-0.334234	-0.285742	-0.245229	-0.229806	-0.74066	-0.679611	-0.602712	-0.523554	-0.608065	-0.660871	-0.508481	-0.499447	-0.201301	-0.315619	-0.380651	-0.210675	-0.298466	-0.511497	-0.255919	-0.275943	-1.04545	-0.77417	-0.913997	-0.763053	-0.839032	-0.811835	-0.89752	-0.809566
O14907	-0.429145	-0.434192	-0.388005	-0.519258	-0.495365	-0.376834	-0.394708	-0.310285	-0.4196	-0.407998	-0.408023	-0.392326	-0.318123	-0.454195	-0.435823	-0.294133	-0.726231	-0.629361	-0.760847	-0.526336	-0.508748	-0.518931	-0.698482	-0.601134	NaN	NaN	NaN	NaN	NaN	NaN	NaN	NaN
P26639;A2RTX5	3.19257	3.21266	3.04019	3.20465	3.12059	3.11074	3.06077	3.10009	1.9237	1.94802	1.95113	1.90213	1.70591	1.74035	2.01284	2.04127	2.95972	2.90609	3.00704	2.94623	2.91248	2.70351	2.84988	2.96015	3.06176	3.03017	2.94934	2.94308	2.87743	2.6799	2.83447	3.02832
Q13148	-0.0667448	-0.136308	-0.197078	-0.118712	-0.158144	-0.223084	-0.203539	-0.092021	-0.867812	-0.757637	-0.665709	-0.900498	-0.639024	-0.555734	-0.657343	-0.794994	-0.989687	-0.77636	-0.922834	-0.824434	-0.807467	-0.616376	-0.905467	-0.917881	-0.234101	-0.320585	-0.335086	-0.181764	-0.152932	-0.122781	-0.359098	-0.331228
O15533	-2.44612	-2.31819	-2.44697	-2.48408	-2.30411	-2.25292	-2.35736	-2.40139	NaN	NaN	NaN	NaN	NaN	NaN	NaN	NaN	NaN	NaN	NaN	NaN	NaN	NaN	NaN	NaN	NaN	NaN	NaN	NaN	NaN	NaN	NaN	NaN
P37837	2.97587	2.96909	3.02117	2.95986	2.94336	2.9282	2.78972	2.93129	2.54408	2.5262	2.6883	2.57035	2.42365	2.61349	2.54039	2.56345	3.65378	3.59932	3.66537	3.68642	3.60092	3.69417	3.60207	3.62535	3.37715	3.36573	3.42477	3.38099	3.37616	3.52942	3.39687	3.45433
P37802;Q9UI15	4.38059	4.44846	4.30165	4.43696	4.33249	4.28429	4.28935	4.38603	4.13033	4.17298	3.82017	4.04197	4.04349	4.03787	3.88153	3.89412	3.64332	3.61844	3.54569	3.5794	3.59277	3.45897	3.56728	3.57647	3.82644	3.7397	3.86999	3.86524	3.86295	3.76187	3.90476	3.76913
Q92804	-2.85121	-3.19808	-2.94776	-3.14633	-3.41444	-2.93634	-2.58365	-3.02192	-3.15828	-3.23199	-3.06872	-2.88159	-2.93215	-3.29665	-3.13685	-3.20371	1.32355	1.19177	1.3394	1.43572	1.32466	1.43367	1.1748	1.34791	-3.39579	-3.24931	-3.39496	-3.28242	-3.33892	-3.46209	-3.28833	-3.27375
Q8WXH0	NaN	NaN	NaN	NaN	NaN	NaN	NaN	NaN	-2.38919	-2.254	-2.15075	-2.42028	-2.262	-2.20087	-2.19363	-2.29844	NaN	NaN	NaN	NaN	NaN	NaN	NaN	NaN	-4.25047	-3.87001	-3.7795	-4.20152	-4.07824	-4.27238	-3.96754	-4.14242
O60506	3.80637	4.01855	3.91704	3.98222	3.88727	3.89206	3.88236	3.92111	3.75307	3.83109	3.89729	3.83348	3.78387	3.76771	3.92032	3.94635	3.83215	3.72961	3.75183	3.72323	3.72053	3.70468	3.72211	3.711	3.93983	3.95605	3.8496	3.81572	3.80894	3.75781	3.69601	3.92514
Q92797	NaN	NaN	NaN	NaN	NaN	NaN	NaN	NaN	NaN	NaN	NaN	NaN	NaN	NaN	NaN	NaN	NaN	NaN	NaN	NaN	NaN	NaN	NaN	NaN	-2.81714	-2.88103	-3.02807	-2.97406	-2.91289	-2.83062	-2.88975	-3.04557
Q5VT97	NaN	NaN	NaN	NaN	NaN	NaN	NaN	NaN	NaN	NaN	NaN	NaN	NaN	NaN	NaN	NaN	0.0547562	-0.00617599	-0.48501	-0.423919	-0.359622	-0.49214	-0.185671	-0.475292	1.02491	0.983674	0.43821	0.38779	0.194291	0.33041	0.154579	0.98279
Q96A49	NaN	NaN	NaN	NaN	NaN	NaN	NaN	NaN	NaN	NaN	NaN	NaN	NaN	NaN	NaN	NaN	-0.30839	-0.198948	-0.893414	-1.10979	-1.02454	-1.08294	-0.398152	-1.0741	NaN	NaN	NaN	NaN	NaN	NaN	NaN	NaN
O75683	NaN	NaN	NaN	NaN	NaN	NaN	NaN	NaN	-3.85803	-4.05331	-3.55531	-4.11201	-4.17125	-4.15571	-3.87463	-3.75291	NaN	NaN	NaN	NaN	NaN	NaN	NaN	NaN	NaN	NaN	NaN	NaN	NaN	NaN	NaN	NaN
O15260	-1.02746	-1.42982	-1.42291	-1.38848	-1.39077	-1.513	-1.30932	-1.25674	-1.89105	-1.82259	-1.68683	-1.84752	-1.82317	-1.82672	-1.63495	-1.58857	-0.486006	-0.478269	-0.488881	-0.43133	-0.554845	-0.525509	-0.582175	-0.402251	-0.542774	-0.592576	-0.447326	-0.460502	-0.47073	-0.400303	-0.508722	-0.566978
Q9Y5B9	1.64847	1.68445	1.61904	1.64301	1.60509	1.50831	1.6562	1.60964	1.20505	1.32179	1.1122	1.19356	1.32907	1.27017	1.03556	1.09966	0.900882	0.927696	1.11843	1.10948	1.08426	1.13278	0.893513	1.15409	0.0655422	0.202337	0.141928	0.265981	0.158045	-0.121681	0.0674429	0.0324831
Q9UH99	-2.22533	-1.81632	-1.73772	-1.84162	-1.80849	-1.9328	-1.70308	-1.85054	-3.63228	-3.63777	-3.49333	-3.6814	-3.89552	-3.53888	-3.19744	-3.31536	-3.83545	-3.63734	-4.74634	-4.39312	-3.85423	-3.89985	-4.02895	-4.20926	-1.54045	-1.69621	-1.77921	-1.68419	-1.69808	-1.63336	-1.56983	-1.52255
P63165	NaN	NaN	NaN	NaN	NaN	NaN	NaN	NaN	0.0147438	0.0206919	0.182651	0.282667	-0.509946	-0.334572	-0.0362558	0.0231514	0.161462	0.291224	0.19173	0.05231	-0.0204859	-0.0209684	0.172966	0.0314865	1.80092	1.69037	1.49919	1.54551	1.36485	1.42729	1.44072	1.74731
Q8NBJ7	-1.64639	-1.91125	-2.11454	-1.6478	-1.75557	-1.60061	-1.75228	-2.06738	NaN	NaN	NaN	NaN	NaN	NaN	NaN	NaN	NaN	NaN	NaN	NaN	NaN	NaN	NaN	NaN	NaN	NaN	NaN	NaN	NaN	NaN	NaN	NaN
O00204	-4.81286	-6.0418	-5.22892	-5.60888	-4.55392	-4.97722	-4.50674	-4.9451	-4.99272	-5.31358	-4.83683	-4.65508	-4.13224	-4.35497	-4.29197	-4.69557	-4.98741	-5.29209	-5.27689	-6.02176	-5.37892	-4.80815	-5.41741	-5.39691	-6.04941	-4.94456	-6.07434	-5.41037	-5.01856	-6.2756	-4.94943	-4.44647
Q9Y2Z0	0.400727	0.341232	0.170356	0.121181	0.0436001	0.106156	0.203439	0.0961647	NaN	NaN	NaN	NaN	NaN	NaN	NaN	NaN	0.171107	0.122534	0.204153	0.186967	0.10472	-0.0446777	0.106819	0.0408287	0.373288	0.405653	0.357598	0.450698	0.401023	0.281584	0.350632	0.387604
Q96I99	2.63937	2.6354	2.73621	2.64285	2.6538	2.73258	2.50218	2.58731	2.49905	2.3651	2.53962	2.48995	2.34986	2.50319	2.41664	2.37307	2.78708	2.80767	2.81525	2.74712	2.79283	2.96952	2.85349	2.92925	2.87005	2.84273	2.79956	2.79064	2.82332	3.01652	2.90083	2.76622
P53597	1.87167	2.05164	2.15516	1.96207	1.96726	2.04297	1.87817	1.92288	2.76855	2.70944	3.11711	2.87004	2.63616	2.74359	2.85942	2.94277	1.95029	1.8776	1.88647	1.81887	1.81066	1.98619	1.94778	1.82022	2.15877	2.19374	2.00749	1.87928	1.98266	2.1584	1.98059	2.11769
Q9P2R7	2.20351	2.19149	2.33021	2.2038	2.18066	2.17715	2.15131	2.10128	2.59316	2.52794	2.83563	2.6359	2.49955	2.58489	2.61873	2.66335	2.06202	2.03405	2.09421	1.91992	1.94524	2.16308	2.15894	2.08594	3.11151	3.10901	3.09496	3.09911	3.06381	3.24904	3.14704	3.15591
P53999	1.97229	1.52636	1.63569	1.43198	1.45355	1.48277	1.56211	1.5885	1.90946	1.98759	2.25371	1.89412	1.97327	1.88794	2.1694	2.0901	1.764	1.73276	1.64364	1.60881	1.61888	1.82619	1.70806	1.80174	2.26731	2.16172	2.04943	2.1139	1.99553	2.16302	1.99475	2.20186
Q15833	NaN	NaN	NaN	NaN	NaN	NaN	NaN	NaN	-2.48059	-2.27035	-2.55066	-2.2077	-2.11149	-2.3462	-2.24555	-2.37691	NaN	NaN	NaN	NaN	NaN	NaN	NaN	NaN	NaN	NaN	NaN	NaN	NaN	NaN	NaN	NaN
O43752	NaN	NaN	NaN	NaN	NaN	NaN	NaN	NaN	NaN	NaN	NaN	NaN	NaN	NaN	NaN	NaN	NaN	NaN	NaN	NaN	NaN	NaN	NaN	NaN	-4.41914	-4.78569	-4.9831	-4.57542	-4.30564	-5.11526	-3.84839	-4.37177
Q8TCJ2	2.24621	2.25612	2.0617	2.17266	2.15233	2.09636	2.0686	2.1517	2.00599	2.07155	1.80307	2.03839	2.07812	1.92908	1.99036	1.99107	2.44811	2.33323	2.57837	2.6551	2.65355	2.47417	2.40086	2.60943	2.25241	2.28484	2.47774	2.52688	2.46076	2.26533	2.45833	2.31047
P46977	-2.71875	-2.59915	-2.74594	-2.70881	-2.91365	-2.72928	-2.50923	-2.5087	-2.17124	-2.30149	-2.03434	-2.27004	-2.04796	-2.09626	-2.11381	-2.08755	-2.59048	-2.87308	-2.9367	-3.14804	-2.74089	-2.83266	-2.82559	-3.073	-2.82679	-2.55206	-2.3408	-2.77825	-2.66812	-2.96789	-2.53375	-2.60474
O43815	NaN	NaN	NaN	NaN	NaN	NaN	NaN	NaN	-1.43749	-1.43494	-1.14055	-1.1993	-1.42054	-1.37396	-1.34487	-1.17891	NaN	NaN	NaN	NaN	NaN	NaN	NaN	NaN	-1.27836	-1.31544	-1.45582	-1.25688	-1.3681	-1.20146	-1.18289	-1.42564
Q9Y3F4	0.893444	1.08454	0.80162	1.11484	1.09702	1.05519	0.909816	1.08097	1.62508	1.62796	1.15251	1.55935	1.48904	1.49541	1.23156	1.25716	1.9146	1.95157	1.95229	2.09526	2.03486	1.91823	2.00876	2.10893	1.04348	1.02839	0.855353	0.89839	0.98799	0.755931	0.928625	0.999011
Q9UJZ1	1.04111	1.16734	1.34251	1.17747	1.12097	1.23981	1.32723	1.30619	0.259792	0.261767	0.432987	0.177343	0.288055	0.319713	0.295566	0.352014	1.22146	1.20891	1.18608	0.986861	1.18758	1.28131	1.18748	1.11806	0.836908	0.881361	0.735366	0.658229	0.769717	0.978518	0.802516	0.819692
Q93045	0.867396	0.875082	0.734196	0.949574	0.872933	0.769249	0.598352	0.798003	1.39143	1.29385	1.21516	1.31715	1.24944	1.16204	1.13719	1.1349	1.8322	1.78613	1.65519	1.84345	1.83921	1.70255	1.82513	1.96022	1.53754	1.44632	1.36455	1.51573	1.61416	1.49576	1.59794	1.50969
P16949;Q9H169	2.86354	2.81519	2.70142	2.91762	2.68994	2.66228	2.63034	2.62676	2.81378	2.6592	2.54896	2.79191	2.54568	2.5507	2.50624	2.5271	3.48365	3.4718	3.39956	3.58247	3.56431	3.49844	3.52439	3.70015	3.07182	3.07376	3.01138	3.18987	3.17011	3.1247	3.28672	3.14884
Q9UEW8	-2.14431	-2.14161	-2.23109	-2.37032	-2.44816	-2.48981	-2.36476	-2.68582	-2.67414	-2.66034	-2.57453	-2.57984	-2.59595	-2.68765	-2.65144	-2.70164	NaN	NaN	NaN	NaN	NaN	NaN	NaN	NaN	NaN	NaN	NaN	NaN	NaN	NaN	NaN	NaN
Q9P289;O00506	-2.59826	-2.73557	-3.02771	-2.5389	-2.9738	-2.93915	-2.06067	-2.36673	-2.89658	-2.73538	-3.17908	-3.02217	-2.93688	-2.77296	-2.37602	-2.39931	-3.73535	-3.47921	-4.36872	-4.57731	-4.0444	-4.27834	-4.23992	-3.78722	-3.72707	-3.8005	-4.1304	-4.208	-3.95284	-4.12786	-4.44701	-3.87939
Q9Y6E0	0.905281	0.913843	0.813654	0.916032	0.871379	0.913433	0.948036	0.865564	1.19137	1.25918	1.1862	1.17271	1.19642	1.22725	1.1502	1.24698	0.994606	1.01151	0.973451	1.07529	0.986716	0.981606	0.889375	1.00712	0.753875	0.668082	0.727111	0.820495	0.797456	0.733446	0.51566	0.703654
P31948	4.23493	4.41661	4.23872	4.4383	4.3195	4.25943	4.1382	4.21431	4.76758	4.83158	4.65479	4.79128	4.63115	4.63217	4.64913	4.71813	4.54394	4.546	4.4465	4.58173	4.47296	4.35554	4.52127	4.57321	4.71212	4.72468	4.58669	4.64504	4.61563	4.48781	4.6136	4.73444
Q13586	-1.34176	-1.45037	-1.3598	-1.33827	-1.32738	-1.15558	-1.32893	-1.39325	-1.36566	-1.48085	-1.73667	-1.47415	-1.26605	-1.27537	-1.43697	-1.37846	NaN	NaN	NaN	NaN	NaN	NaN	NaN	NaN	-1.36703	-1.31418	-1.16545	-1.08866	-1.09203	-0.955585	-1.22103	-1.21926
O95793	0.131795	0.053688	0.0630541	0.068325	-0.143247	-0.128985	-0.0398912	-0.130358	0.45713	0.431352	0.299552	0.429549	0.499355	0.299078	0.285052	0.353749	0.78151	0.832697	0.865438	0.801602	1.00123	0.881971	0.652016	0.7941	1.34223	1.32507	1.44435	1.50621	1.4402	1.33944	1.53809	1.34763
P42226	-2.751	-2.7056	-2.72969	-2.81618	-2.69414	-2.80042	-2.57047	-2.89132	NaN	NaN	NaN	NaN	NaN	NaN	NaN	NaN	-2.41813	-2.40467	-2.18783	-2.26435	-2.15456	-2.1505	-2.41312	-2.3369	-0.971878	-0.828554	-0.787974	-0.715162	-0.770182	-0.691925	-0.673043	-0.752508
P40763	NaN	NaN	NaN	NaN	NaN	NaN	NaN	NaN	NaN	NaN	NaN	NaN	NaN	NaN	NaN	NaN	NaN	NaN	NaN	NaN	NaN	NaN	NaN	NaN	0.343364	0.362811	0.457898	0.285742	0.249326	0.320196	0.499539	0.20365
P42224	-0.552663	-0.746519	-0.580303	-0.613919	-0.832658	-0.661677	-0.539421	-0.713498	0.100165	0.191615	-0.0588312	0.0883894	0.263717	0.101682	0.191719	0.132819	1.13871	1.10489	1.10267	1.08407	1.01917	1.04663	1.05696	1.17119	0.969609	0.966903	1.01746	0.989259	0.955147	0.858048	0.99751	0.990575
Q9Y365	2.6197	2.53745	2.65148	2.57901	2.48067	2.5789	2.49263	2.48887	1.80915	1.77336	1.97153	1.77177	1.61175	1.81455	1.77765	1.73194	1.78088	1.65644	1.71034	1.81169	1.66274	1.88192	1.7763	1.8393	1.93483	1.95465	1.84579	1.97105	1.99162	2.03374	1.94633	1.86942
Q9UGK3	-5.66374	-5.02552	-6.06124	-4.6676	-5.66316	-5.2793	-4.60555	-5.24624	NaN	NaN	NaN	NaN	NaN	NaN	NaN	NaN	-5.2911	-4.74989	-6.15736	-6.27556	-7.85819	-6.23731	-5.31586	-5.53436	NaN	NaN	NaN	NaN	NaN	NaN	NaN	NaN
Q96FJ0	NaN	NaN	NaN	NaN	NaN	NaN	NaN	NaN	NaN	NaN	NaN	NaN	NaN	NaN	NaN	NaN	-4.18436	-4.29719	-3.91897	-3.70501	-4.30317	-4.32607	-4.13379	-4.24229	NaN	NaN	NaN	NaN	NaN	NaN	NaN	NaN
Q92783;O75886	-1.52371	-1.61908	-1.61385	-1.45459	-1.60367	-1.41292	-1.65976	-1.39455	NaN	NaN	NaN	NaN	NaN	NaN	NaN	NaN	NaN	NaN	NaN	NaN	NaN	NaN	NaN	NaN	-1.35063	-1.21	-1.43042	-1.23407	-1.36409	-1.35666	-1.31765	-1.15197
Q8WVM7	-5.9183	-4.82064	-5.68438	-4.80375	-4.44434	-4.84337	-4.97312	-4.22194	NaN	NaN	NaN	NaN	NaN	NaN	NaN	NaN	-5.15208	-5.33945	-5.28671	-4.81318	-5.16088	-4.84627	-5.29489	-5.07716	NaN	NaN	NaN	NaN	NaN	NaN	NaN	NaN
P50502;Q8IZP2;Q8NFI4	3.288	3.29543	3.19181	3.33842	3.2181	3.2016	3.12443	3.19507	2.86328	2.7795	2.84338	2.89445	2.70212	2.79698	2.81732	2.84937	3.43758	3.41549	3.28686	3.45793	3.30939	3.29761	3.45708	3.49031	2.96352	2.9545	2.82975	3.00943	3.01269	2.93118	3.03041	3.03979
Q08945	1.80411	1.80893	1.87524	1.72829	1.71706	1.77443	1.7982	1.76172	2.1179	2.21936	2.20905	2.1862	2.19391	2.16086	2.2313	2.20983	1.5481	1.55766	1.58893	1.5887	1.63723	1.5892	1.46201	1.5802	1.17376	1.14646	1.01622	1.06079	0.961205	1.00057	1.022	1.0313
Q9UNL2	NaN	NaN	NaN	NaN	NaN	NaN	NaN	NaN	-0.199813	-0.0781574	-0.243303	-0.183118	-0.168354	-0.185782	-0.370576	-0.197803	NaN	NaN	NaN	NaN	NaN	NaN	NaN	NaN	-1.66281	-1.67853	-1.84357	-1.73584	-1.84512	-1.85977	-1.97772	-1.60353
P43307	1.31205	1.28562	1.19562	1.27891	1.30951	1.33722	1.23385	1.26871	-2.08976	-1.99619	-2.27305	-2.22207	-2.4136	-2.08774	-2.11499	-2.12222	2.10232	2.05492	1.9511	1.96225	1.93814	1.92775	2.07728	1.90477	-2.62334	-2.64024	-2.69351	-2.49079	-2.51784	-2.61467	-2.57605	-2.45138
Q04837	2.16936	2.07314	2.14395	2.02946	1.88792	1.8914	1.95998	2.00686	2.153	2.15488	2.17573	2.12563	2.115	2.05452	2.08439	2.1378	1.59798	1.60396	1.56569	1.49865	1.44606	1.48625	1.39109	1.49966	2.57209	2.56363	2.52593	2.46297	2.31041	2.4194	2.42387	2.35213
P05455	2.69147	2.67371	2.65257	2.6818	2.54119	2.61059	2.60294	2.60139	2.36393	2.43864	2.4906	2.38844	2.34156	2.44638	2.50791	2.6008	3.07207	3.07062	3.1061	3.14897	3.19488	3.11609	3.02732	3.06764	2.25278	2.30903	2.1706	2.25349	2.15547	2.20626	2.2399	2.24347
Q13242	NaN	NaN	NaN	NaN	NaN	NaN	NaN	NaN	NaN	NaN	NaN	NaN	NaN	NaN	NaN	NaN	NaN	NaN	NaN	NaN	NaN	NaN	NaN	NaN	1.71097	1.6861	1.62507	1.68583	1.64126	1.47751	1.57809	1.68526
Q16629	2.14309	1.79823	1.80924	1.72616	1.60832	1.62831	1.59519	1.72928	1.44301	1.46639	1.14239	1.31748	1.40432	1.41381	1.04563	1.11106	1.61524	1.62232	1.76739	1.80723	1.71534	1.84122	1.45903	1.77635	1.71709	1.75029	1.97997	2.07172	1.81895	1.85194	1.80207	1.69995
Q13247	1.88375	1.8833	1.83962	1.82784	1.82622	1.72794	1.75187	1.77796	1.76155	1.85477	1.80624	1.81925	1.82713	1.77131	1.73494	1.84663	1.97766	1.94116	1.89195	1.95303	2.03609	1.98397	1.90552	1.89648	3.11185	3.08959	3.1425	3.21485	3.16303	3.15342	3.09596	3.14964
Q13243	0.32562	-0.0802574	0.0241041	-0.0498905	-0.0369186	-0.0921688	-0.127666	-0.00697136	-2.18158	-2.01394	-2.5773	-2.36062	-2.22571	-2.38978	-2.18577	-2.30972	-0.695917	-0.758204	-0.483526	-0.561647	-0.460096	-0.435252	-0.974191	-0.6335	NaN	NaN	NaN	NaN	NaN	NaN	NaN	NaN
Q08170	-1.82097	-1.76134	-1.47649	-1.96345	-1.80069	-1.6139	-1.89008	-1.72768	NaN	NaN	NaN	NaN	NaN	NaN	NaN	NaN	NaN	NaN	NaN	NaN	NaN	NaN	NaN	NaN	NaN	NaN	NaN	NaN	NaN	NaN	NaN	NaN
P84103	3.40174	3.37708	3.514	3.37763	3.07141	3.09596	3.2244	3.28881	1.6633	1.79994	2.07307	1.76235	1.68951	1.63391	1.88139	1.97196	3.411	3.42269	3.39163	3.34087	3.1132	3.19559	3.29638	3.29063	3.51423	3.49578	3.37735	3.46579	3.18823	3.21399	3.27887	3.35007
Q05519	-0.576245	-0.645988	-0.596949	-0.71625	-0.735821	-0.756276	-0.644236	-0.552095	-0.800325	-0.633953	-0.928018	-0.840457	-0.726801	-0.798071	-0.865862	-0.818373	-0.943336	-0.860326	-0.75355	-0.797291	-0.913625	-0.905412	-1.09019	-0.829926	-1.06433	-1.05005	-0.754144	-0.879745	-1.07266	-0.836392	-0.936133	-1.27959
O75494;Q8WXF0	-0.289955	-0.665231	-0.552596	-0.628357	-0.669799	-0.602786	-0.498087	-0.547567	-0.373341	-0.435028	-0.481774	-0.311492	-0.206479	-0.244766	-0.376848	-0.405645	-2.02605	-2.0529	-2.02769	-2.06578	-2.28786	-2.37953	-2.18681	-1.94788	-0.277601	-0.33099	-0.0520658	-0.114515	-0.182595	-0.0282907	-0.0549746	-0.276877
Q07955	1.37317	1.34561	1.38401	1.3314	1.31875	1.33806	1.33702	1.31648	3.1053	3.19411	3.18345	3.07335	3.11815	3.06212	3.04486	3.10857	3.16495	3.20914	3.1366	3.10607	3.08986	3.15431	3.05994	3.11875	0.593158	0.620178	0.466057	0.390928	0.314909	0.495237	0.268115	0.49018
Q9BXP5	1.03415	1.02207	1.21105	1.03214	0.974691	0.972913	0.931554	0.993399	0.234561	0.299932	0.257317	0.259062	0.395545	0.225725	0.240294	0.282319	-0.220968	-0.154871	-0.157802	-0.330167	-0.315631	-0.274645	-0.308251	-0.208928	2.0777	2.07774	2.00948	1.9815	2.00419	2.09474	1.96923	2.1652
Q9UQ35	-1.46447	-1.91074	-1.68937	-2.15947	-1.64217	-1.75521	-1.80403	-1.95879	-1.40347	-1.45964	-1.60376	-1.55509	-1.25449	-1.40585	-1.53693	-1.5674	-1.47575	-1.46094	-1.42673	-1.19103	-1.34056	-1.16372	-1.47034	-1.42146	-1.66349	-1.73268	-1.23805	-1.32867	-1.46809	-1.10807	-1.26771	-1.415
Q8IYB3	NaN	NaN	NaN	NaN	NaN	NaN	NaN	NaN	NaN	NaN	NaN	NaN	NaN	NaN	NaN	NaN	-1.14486	-1.29415	-1.54116	-1.59169	-1.54487	-1.47878	-1.36005	-1.48517	-2.76477	-2.68894	-1.35108	-1.6131	-1.71548	-1.46284	-1.36586	-2.53809
Q9Y5M8	-0.273902	-0.339684	-0.489916	-0.32949	-0.22228	-0.114548	-0.266325	-0.226867	-0.155708	-0.148032	-0.347773	-0.149689	-0.171827	-0.0811195	-0.136813	-0.109865	-0.254058	-0.107565	-0.184018	-0.132257	-0.015729	-0.200266	-0.00642681	-0.14124	-0.134122	-0.096633	-0.097846	-0.0657701	0.0306873	-0.252018	0.0363712	0.0244741
P49458	1.02201	1.29272	1.27738	1.25349	1.26301	1.16014	1.14927	1.32505	0.215612	0.17252	0.420721	0.230145	0.210135	0.253072	0.41621	0.453104	1.24867	1.2597	0.90954	0.792813	0.905814	1.04781	1.08887	1.10284	1.21736	1.25406	0.623915	0.655272	0.727954	0.832981	0.6246	1.13769
O76094	-1.84064	-1.96846	-1.85729	-1.77372	-1.87937	-1.97209	-1.75025	-1.82549	-3.49114	-3.56505	-3.34873	-3.41474	-3.4824	-3.51118	-3.1791	-3.36288	-2.38013	-2.0368	-2.5878	-2.45916	-2.37159	-2.61027	-2.10958	-2.21795	-0.84777	-0.770658	-1.01649	-1.0071	-1.02841	-1.15943	-1.05745	-0.992445
Q9UHB9	-0.385489	-0.225061	-0.440988	-0.302839	-0.312486	-0.230083	-0.264592	-0.243568	0.311567	0.450762	0.301188	0.398675	0.52523	0.534251	0.50085	0.442034	0.641136	0.623419	0.719091	0.671912	0.729087	0.666533	0.631996	0.711216	-0.107991	-0.113636	-0.149529	-0.00732899	0.0119553	-0.0777912	0.0499821	0.0589628
P61011	0.426562	0.435537	0.327452	0.330509	0.362317	0.404886	0.243482	0.356002	0.316503	0.300653	0.192708	0.277569	0.384516	0.422625	0.351766	0.474693	0.766511	0.81127	0.852731	0.804937	0.914946	0.836046	0.799821	0.870472	0.286565	0.239399	0.497702	0.448852	0.404617	0.438917	0.533065	0.452549
P09132	NaN	NaN	NaN	NaN	NaN	NaN	NaN	NaN	-2.52814	-2.64172	-2.73671	-2.80085	-2.52348	-2.57757	-2.55984	-2.64944	-3.89134	-3.50549	-3.48484	-3.73901	-3.25914	-3.65936	-3.53931	-3.64719	NaN	NaN	NaN	NaN	NaN	NaN	NaN	NaN
P37108	2.39724	2.36653	2.40616	2.27305	2.19369	2.21625	2.20222	2.33563	2.61472	2.6581	2.56108	2.64045	2.6286	2.55265	2.50419	2.57528	2.18613	2.20565	2.22804	2.27678	2.27169	2.24884	2.10875	2.20741	2.08783	2.03583	1.93325	2.00111	1.91018	2.01209	1.95425	1.97577
P30626	-0.189584	-0.386592	0.651419	-0.236471	-0.234204	0.15404	0.294549	0.514724	0.72518	1.03158	1.19111	0.822868	1.24471	1.31432	1.34767	1.4279	1.16084	1.17643	1.08104	1.10814	0.819489	1.30647	0.830462	0.846272	1.56225	1.59388	1.63135	1.52504	1.2067	1.41983	1.32025	1.29886
Q9Y6N5	2.8748	2.94753	3.0673	2.89593	2.75128	2.75015	2.86076	2.91309	2.41072	2.46002	2.61917	2.53285	2.2576	2.29017	2.51145	2.45492	3.06661	3.08286	3.1929	3.06982	2.98348	3.07622	2.95376	3.03917	2.9714	2.91487	2.96925	2.87044	2.7843	2.88343	2.86809	2.844
Q14534	-2.21452	-2.31512	-2.64535	-2.51206	-2.48017	-2.6017	-2.51573	-2.41586	-2.04303	-1.91607	-2.47881	-2.10013	-2.03963	-2.07878	-2.02895	-2.16264	NaN	NaN	NaN	NaN	NaN	NaN	NaN	NaN	NaN	NaN	NaN	NaN	NaN	NaN	NaN	NaN
O15269	-3.43315	-3.89826	-4.08498	-3.84464	-3.64445	-3.71305	-3.80987	-3.65694	-3.92654	-3.75466	-4.18814	-4.09907	-3.50012	-3.48525	-3.42352	-3.58203	-4.64433	-4.16194	-4.75393	-4.42413	-4.63938	-4.18071	-4.65344	-4.77966	-4.44894	-4.98834	-4.29644	-4.48708	-3.87297	-4.32414	-4.0851	-5.06759
Q01082;P11277	4.98899	5.00199	5.04772	5.00337	4.95234	5.02291	4.96554	5.01961	5.06523	5.12822	5.11758	5.08707	5.13953	5.1143	5.08838	5.09809	4.8278	4.79202	4.87689	4.80869	4.85152	4.84274	4.74998	4.80736	5.44116	5.41666	5.46047	5.42393	5.35717	5.41464	5.37541	5.42602
Q13813	5.00269	5.0475	5.09471	5.05559	5.03024	5.07689	5.02901	5.09198	4.64779	4.74452	4.80823	4.73137	4.71154	4.70927	4.80341	4.85507	4.78166	4.78425	4.77761	4.68635	4.74876	4.75675	4.7416	4.72277	5.08388	5.06644	5.00363	4.9649	4.9132	4.97647	4.88773	5.05972
P35270	1.22179	1.20635	1.25203	1.25705	1.33072	1.33706	1.22572	1.24445	1.06083	1.02088	1.03807	1.07408	1.03809	1.02289	1.0576	1.10534	0.888947	0.818981	0.877438	0.961968	0.964669	1.08274	1.04628	1.11128	-0.100131	0.0360298	-0.175345	-0.126471	0.00183105	-0.0629396	-0.128255	0.0662918
Q08AE8	-1.38613	-1.918	-1.88174	-1.83798	-1.85509	-1.97872	-1.8687	-1.92736	NaN	NaN	NaN	NaN	NaN	NaN	NaN	NaN	NaN	NaN	NaN	NaN	NaN	NaN	NaN	NaN	NaN	NaN	NaN	NaN	NaN	NaN	NaN	NaN
O43291	0.440632	0.593908	0.776884	0.339201	0.359862	0.0343828	0.345811	0.252825	-0.408517	-0.259933	-0.032588	-0.329792	-0.474321	-0.478968	-0.229894	-0.301284	NaN	NaN	NaN	NaN	NaN	NaN	NaN	NaN	0.752486	0.726219	0.424099	0.690232	0.759651	1.07519	0.866707	0.659511
Q9NRA0	NaN	NaN	NaN	NaN	NaN	NaN	NaN	NaN	-1.48155	-1.5791	-1.23635	-1.54501	-1.65169	-1.3869	-1.21521	-1.33403	NaN	NaN	NaN	NaN	NaN	NaN	NaN	NaN	NaN	NaN	NaN	NaN	NaN	NaN	NaN	NaN
Q15005	-1.13175	-1.01038	-1.07007	-1.02305	-1.01857	-1.00561	-1.1327	-1.18988	-1.13938	-1.14694	-0.898436	-0.967202	-1.10928	-1.04034	-1.02596	-0.908233	0.556222	0.537866	0.65942	0.742188	0.660451	0.6048	0.52924	0.63154	0.897317	0.866119	0.974283	1.04998	1.04163	0.830498	1.06041	0.970933
Q8NBT2	NaN	NaN	NaN	NaN	NaN	NaN	NaN	NaN	NaN	NaN	NaN	NaN	NaN	NaN	NaN	NaN	-4.63169	-4.98056	-4.59884	-4.59874	-4.86628	-4.60397	-4.94886	-5.1535	NaN	NaN	NaN	NaN	NaN	NaN	NaN	NaN
Q9NUQ6	NaN	NaN	NaN	NaN	NaN	NaN	NaN	NaN	-3.86914	-3.87763	-3.50701	-3.9406	-3.25945	-3.38202	-3.54432	-3.4107	NaN	NaN	NaN	NaN	NaN	NaN	NaN	NaN	-4.44881	-4.45135	-7.49635	-4.65001	-5.19786	-5.12243	-4.96592	-4.7446
Q9H930	-1.70299	-1.59385	-1.44985	-1.48594	-1.40833	-1.45019	-1.51254	-1.43673	-2.22142	-2.01907	-1.38572	-1.91259	-1.93838	-1.9582	-1.7574	-1.75086	-2.15686	-2.06688	-2.40898	-2.38862	-2.38672	-2.13031	-2.1899	-2.2079	NaN	NaN	NaN	NaN	NaN	NaN	NaN	NaN
P08047	-3.5011	-4.34647	-3.58783	-3.44057	-4.04598	-3.72998	-3.62109	-3.60509	NaN	NaN	NaN	NaN	NaN	NaN	NaN	NaN	-3.30068	-3.01239	-3.37262	-3.34414	-3.35857	-3.33	-3.58406	-3.73378	NaN	NaN	NaN	NaN	NaN	NaN	NaN	NaN
Q00796	2.69351	2.80464	2.67389	2.80854	2.74365	2.75128	2.68675	2.67032	3.90059	3.93952	3.81508	3.94979	3.77754	3.8179	3.8114	3.84359	3.14795	3.06646	2.92198	2.92006	2.92083	2.83711	3.05639	2.89084	3.89215	3.87588	3.73939	3.81615	3.79371	3.67062	3.7389	3.87964
P04179	1.01706	1.08063	1.14759	1.16163	1.16898	1.17449	1.07584	1.14946	2.58479	2.52365	2.73026	2.69784	2.38121	2.56608	2.59801	2.6294	2.66723	2.55929	2.54349	2.54179	2.42303	2.52718	2.72011	2.69969	0.9384	0.910545	0.69601	0.830896	0.932284	0.812155	0.847381	0.892028
P00441	2.92676	2.58543	2.49606	2.9664	2.74077	2.86476	2.44373	2.52039	2.58673	2.2343	1.74447	2.35421	2.16813	2.34833	1.71471	1.83496	2.1713	2.08064	2.28466	2.30506	2.36351	2.23899	2.16795	2.62376	1.91258	1.87725	1.91556	2.05203	2.19239	2.02725	2.24367	1.88733
Q9Y5X2	-2.51317	-2.96463	-2.82898	-2.86525	-2.84709	-2.62633	-2.77855	-3.01593	-2.80203	-2.66122	-2.65318	-2.67127	-2.45217	-2.654	-2.33141	-2.37375	-2.9632	-2.92623	-2.9113	-2.93877	-2.9346	-3.01455	-2.86537	-2.9838	-2.94617	-3.02644	-2.69145	-2.87632	-2.91647	-2.84249	-2.88584	-2.92858
Q9UNH7	-0.835898	-1.02039	-0.950232	-1.07349	-0.761643	-0.581954	-0.836626	-0.852375	NaN	NaN	NaN	NaN	NaN	NaN	NaN	NaN	NaN	NaN	NaN	NaN	NaN	NaN	NaN	NaN	NaN	NaN	NaN	NaN	NaN	NaN	NaN	NaN
Q9Y5X3	NaN	NaN	NaN	NaN	NaN	NaN	NaN	NaN	-3.46357	-3.39022	-2.63423	-3.26653	-3.35744	-3.40565	-2.62974	-2.68285	-2.82893	-2.69265	-2.90731	-3.19194	-3.08787	-3.0734	-2.68728	-3.43025	-1.35466	-1.18187	-1.26524	-1.23347	-1.36994	-1.42883	-1.36671	-1.04665
O60493	-0.395663	-0.42845	-0.349554	-0.474952	-0.41191	-0.408439	-0.292253	-0.344782	-1.18925	-1.0903	-0.85435	-1.29599	-1.25559	-1.17461	-1.05169	-1.10055	-1.31986	-1.34323	-1.2516	-1.16348	-1.3478	-0.953399	-1.25424	-0.926726	-1.28001	-1.10235	-1.16776	-1.20852	-0.946127	-1.17327	-0.896085	-1.21251
O60749	NaN	NaN	NaN	NaN	NaN	NaN	NaN	NaN	NaN	NaN	NaN	NaN	NaN	NaN	NaN	NaN	-1.09082	-1.11522	-1.09651	-0.990437	-0.937024	-0.817475	-1.08582	-0.924369	NaN	NaN	NaN	NaN	NaN	NaN	NaN	NaN
Q9UMY4	-0.00103664	-0.393585	-0.363807	-0.147825	-0.0406742	-0.185807	-0.129877	-0.145638	1.61115	1.48538	1.44953	1.5334	1.57124	1.59225	1.46513	1.42635	-0.499211	-0.289425	-0.373357	-0.201133	-0.317161	-0.277637	-0.267325	-0.13399	0.929315	1.04812	1.03183	1.06637	1.22904	1.20027	1.18096	1.04948
Q13596	-1.08553	-1.1417	-1.12342	-1.13714	-1.12728	-1.10116	-1.07607	-1.09863	-0.679928	-0.605493	-0.550199	-0.590365	-0.665176	-0.624563	-0.58699	-0.661308	-2.69969	-2.68185	-2.85635	-2.82876	-2.77597	-2.82004	-2.6532	-2.65154	-3.15691	-3.17594	-3.12021	-2.99897	-3.18385	-2.94274	-3.04639	-2.94871
Q13884	-4.30961	-4.74507	-4.11909	-4.25301	-3.94135	-4.09082	-4.47026	-4.66279	-4.11469	-4.06898	-4.54808	-4.09545	-3.95204	-3.7306	-3.88611	-4.09101	-3.69025	-3.51369	-3.29926	-3.40307	-3.55004	-3.24151	-3.4993	-3.92407	-4.13773	-4.00821	-3.54809	-4.03081	-4.16203	-3.67101	-3.64888	-3.7162
P62308;A8MWD9	1.66917	1.52789	1.57029	1.5803	1.45035	1.40497	1.38223	1.46074	1.9413	1.96509	1.90156	1.88035	1.92283	1.76157	1.78733	1.8615	1.56805	1.52921	1.56866	1.67066	1.65805	1.62371	1.44316	1.53018	2.12353	2.05425	2.10538	2.18887	2.06006	2.13516	2.17688	2.14146
P62306	-0.0736761	0.0435171	-0.0618353	-0.0213861	-0.342538	-0.190847	-0.168992	-0.160864	0.252653	0.352874	0.362192	0.366059	0.0887127	-0.0635023	0.304902	0.385903	0.427697	0.315718	0.10446	0.181414	0.114449	0.0234251	0.256844	0.254321	0.203706	0.188464	0.0713177	-0.00969505	-0.0955648	-0.339143	-0.129603	0.163986
P62304	-1.09227	-0.947575	-1.09716	-0.792265	-0.91997	-0.8922	-0.594031	-0.800407	-2.09131	-2.21548	-1.74167	-1.99022	-2.15939	-2.39278	-1.43935	-1.26967	0.358869	0.240154	-0.0430593	-0.00899792	-0.0457363	-0.204581	0.223717	-0.24767	-2.10247	-2.06657	-2.11199	-2.30707	-1.94754	-2.10962	-2.20378	-2.16468
P62318	2.06502	1.93153	1.97085	1.85353	1.80765	1.75958	1.84697	1.86265	2.00039	2.04001	2.09374	2.05345	1.97381	1.94055	1.97351	1.97714	1.98738	1.97228	1.89717	1.99057	1.88894	1.94514	1.93738	1.90131	2.11095	2.097	2.09617	2.13402	1.99202	2.04026	1.9255	1.97234
P62316	-0.234482	-0.228195	-0.0898914	-0.180589	-0.113242	-0.039113	-0.116331	-0.166121	NaN	NaN	NaN	NaN	NaN	NaN	NaN	NaN	-1.46843	-1.73813	-1.91316	-1.74549	-1.67399	-1.77693	-1.52673	-1.78655	0.559278	0.453845	0.527654	0.554091	0.486935	0.615582	0.481092	0.549491
P62314	NaN	NaN	NaN	NaN	NaN	NaN	NaN	NaN	NaN	NaN	NaN	NaN	NaN	NaN	NaN	NaN	-3.19517	-3.19361	-3.06275	-3.09742	-3.07613	-3.08497	-3.17055	-2.79423	-3.88747	-3.76941	-3.40209	-3.47589	-3.66311	-3.40301	-3.58792	-3.78087
P09234	-1.20606	-1.06138	-0.780857	-0.989582	-0.899938	-0.90816	-1.21812	-1.14878	-0.770308	-0.688342	-0.508741	-0.586765	-0.529602	-0.748079	-0.571172	-0.503525	-0.471657	-0.385884	-0.52123	-0.339063	-0.44251	-0.617171	-0.615347	-0.706557	-0.110327	-0.216498	-0.208161	-0.279127	-0.5108	-0.459648	-0.494695	-0.0145903
P08579	0.855119	0.795398	0.862744	0.666835	0.822082	0.764545	0.742317	0.659989	0.0682878	0.117644	0.070137	0.162177	0.153605	0.136146	0.212756	0.204765	2.54909	2.56474	2.65114	2.73884	2.71455	2.76991	2.50211	2.62302	2.09053	2.02148	2.03501	2.17903	2.09703	2.18619	2.11997	2.11125
P63162;P14678	0.585242	0.429828	0.503369	0.435031	0.520823	0.566577	0.486514	0.492542	0.581304	0.652267	0.573251	0.597725	0.573837	0.621702	0.594788	0.534914	2.0645	2.07997	1.93359	2.06564	2.11019	2.21418	1.94003	2.02634	0.30859	0.327249	0.514555	0.460803	0.459433	0.515993	0.518891	0.354326
P09661	-2.98572	-3.12513	-3.04053	-3.25913	-3.16926	-2.94959	-2.8535	-2.94789	-1.25642	-1.25705	-1.30746	-1.19693	-1.02402	-1.30196	-1.06917	-1.07506	-2.92222	-2.71524	-3.06974	-3.38531	-2.84699	-2.70818	-3.07451	-3.44305	-0.620071	-0.539091	-0.387991	-0.254195	-0.276747	-0.199786	-0.158308	-0.597536
P09012	-0.172717	-0.275452	-0.141259	-0.32533	-0.403546	-0.485819	-0.554127	-0.318218	-0.168624	-0.020093	-0.295519	-0.26949	-0.177197	-0.333203	-0.378794	-0.340169	0.480802	0.433864	0.626027	0.593586	0.640773	0.692537	0.398019	0.593352	-0.00768375	-0.0775557	0.11056	0.244515	0.03687	0.121121	-0.0240431	0.046895
P08621	0.769265	0.805795	0.989949	0.819764	0.732558	0.683454	0.749803	0.737668	1.12102	1.25605	1.34896	1.20774	1.23312	1.139	1.32182	1.26888	0.511368	0.472407	0.550847	0.485661	0.615996	0.601501	0.361385	0.458014	1.53895	1.58673	1.45147	1.53377	1.39666	1.49703	1.46182	1.58222
Q96DI7	-1.16312	-0.851695	-0.773002	-0.767924	-0.808494	-0.635952	-0.878199	-0.858637	-0.938133	-0.813541	-0.547271	-0.74954	-0.762301	-0.715931	-0.589787	-0.465239	-1.23739	-1.41298	-1.62783	-1.73384	-1.77196	-1.6866	-1.2119	-1.68622	-1.15042	-1.30922	-1.7767	-1.72613	-1.57539	-1.50558	-1.84643	-1.2041
O75643	2.23161	2.20418	2.24995	2.18282	2.16527	2.16005	2.19949	2.21852	2.26326	2.21492	2.33191	2.19401	2.2506	2.21118	2.28738	2.24538	2.13685	2.15969	2.16118	2.10124	2.0379	2.1635	1.98443	2.01803	2.34207	2.27929	2.32553	2.33983	2.19282	2.34599	2.30162	2.27237
Q7KZF4	3.88358	4.0108	3.81521	4.03816	3.94134	3.87794	3.86605	3.87199	3.54147	3.61412	3.38594	3.54278	3.55445	3.493	3.4892	3.50867	3.5445	3.52976	3.58129	3.65775	3.62433	3.42968	3.54217	3.6134	4.14942	4.1421	4.09708	4.16634	4.10694	3.96257	4.09305	4.19863
O00161	NaN	NaN	NaN	NaN	NaN	NaN	NaN	NaN	-3.06361	-3.23044	-3.10476	-3.27117	-3.28111	-3.01048	-3.46492	-3.39508	-3.3587	-3.43264	-3.44654	-3.17934	-3.06931	-3.14212	-3.45239	-3.01808	-1.59567	-1.4505	-1.40564	-1.34236	-1.32051	-1.37145	-1.35873	-1.34405
Q2TAY7	-2.36782	-1.99425	-2.07337	-2.09909	-2.10554	-1.97102	-2.20167	-2.35872	-2.30718	-1.89138	-1.65453	-1.92346	-2.14325	-2.14895	-1.84137	-1.72526	-1.2897	-1.38692	-1.43012	-1.35066	-1.2632	-1.22655	-1.36814	-1.51353	-0.585244	-0.48578	-0.961419	-0.732241	-0.541827	-0.72105	-0.584808	-0.569764
P52788	-1.86904	-1.92779	-1.92233	-1.73361	-2.18923	-1.91022	-1.76155	-1.87962	-0.684935	-0.655383	-0.616501	-0.659445	-0.626513	-0.63935	-0.572476	-0.569142	1.19843	1.12066	1.19394	1.25539	1.21686	1.31768	1.14298	1.1701	-0.386941	-0.280715	-0.479796	-0.328007	-0.441813	-0.319153	-0.370609	-0.473063
Q9NXE4	NaN	NaN	NaN	NaN	NaN	NaN	NaN	NaN	NaN	NaN	NaN	NaN	NaN	NaN	NaN	NaN	NaN	NaN	NaN	NaN	NaN	NaN	NaN	NaN	-2.71898	-2.93226	-2.45814	-2.40154	-2.64474	-2.48517	-2.18624	-2.73601
Q6IN85;Q5MIZ7	-4.47286	-4.07275	-3.97704	-3.94437	-3.71156	-3.52526	-3.75366	-3.77654	-0.899641	-0.665677	-0.772926	-0.659119	-0.736821	-0.763177	-0.695024	-0.768705	-3.35618	-3.85505	-3.86469	-3.71529	-3.82619	-3.6487	-3.66535	-3.72072	-3.6742	-3.43802	-3.47331	-3.31478	-3.40041	-3.64424	-3.42802	-3.56822
Q96SB8	NaN	NaN	NaN	NaN	NaN	NaN	NaN	NaN	-4.74523	-4.61616	-4.0655	-4.41853	-4.16349	-3.94161	-4.15522	-4.36108	-4.01511	-4.43903	-4.32869	-4.12137	-3.94272	-4.39858	-4.36041	-4.10391	-4.73392	-4.6337	-4.69331	-4.3344	-4.04666	-3.81605	-3.62511	-4.43642
Q9NTJ3	-2.84509	-2.67809	-3.01836	-2.71956	-2.73691	-3.12187	-2.83644	-3.04634	-2.71064	-2.48378	-2.71606	-2.42959	-2.37903	-2.61375	-2.38769	-2.54366	-1.57111	-1.64378	-1.71974	-1.33957	-1.40454	-1.51591	-1.48636	-1.54839	-2.36804	-2.46296	-2.53152	-2.2649	-2.32913	-2.67953	-2.25079	-2.31443
Q9UQE7	1.55266	1.35279	1.49184	1.29386	1.29771	1.32357	1.32955	1.38756	1.85416	1.95038	1.93933	1.83653	1.89057	1.85527	1.85203	1.84529	0.80012	0.817592	0.843891	0.756035	0.774574	0.879907	0.705761	0.658812	1.69467	1.68199	1.72103	1.64555	1.62637	1.72717	1.67118	1.65769
O95347	-2.97035	-3.33916	-3.29776	-3.13188	-3.44627	-3.4612	-2.94179	-3.11778	-3.21663	-3.11443	-3.44648	-3.13646	-3.02288	-3.49906	-3.22518	-3.1279	-2.22071	-2.20378	-2.21977	-1.83672	-1.90982	-2.23186	-2.25846	-2.12764	NaN	NaN	NaN	NaN	NaN	NaN	NaN	NaN
Q14683	0.735773	0.847187	0.971532	0.843516	0.790281	0.790837	0.850453	0.866869	0.626188	0.681709	0.857433	0.652233	0.699439	0.708794	0.735529	0.706156	1.50587	1.44554	1.46107	1.43633	1.4316	1.47808	1.44945	1.41939	1.97706	2.01309	2.01904	2.06975	1.92774	2.01834	1.92161	1.94024
Q969G3	NaN	NaN	NaN	NaN	NaN	NaN	NaN	NaN	NaN	NaN	NaN	NaN	NaN	NaN	NaN	NaN	NaN	NaN	NaN	NaN	NaN	NaN	NaN	NaN	-3.09371	-2.9179	-2.80273	-2.87545	-2.8161	-3.0136	-2.9823	-3.40495
Q8TAQ2	-1.19172	-1.24043	-1.41144	-1.22499	-1.49299	-1.37478	-1.3707	-1.17203	-1.1565	-1.11871	-1.14648	-1.07821	-1.16996	-1.22732	-1.05874	-1.08831	-1.43018	-1.22768	-1.40268	-1.38363	-1.28619	-1.41702	-1.66827	-1.43156	-1.559	-1.42601	-1.15651	-1.1815	-1.17235	-1.26099	-1.29754	-1.32163
Q12824	-1.711	-1.74794	-1.73938	-1.71806	-1.68397	-1.7567	-1.78508	-1.7335	-1.24494	-1.4616	-1.45446	-1.34519	-1.31839	-1.43967	-1.47275	-1.18058	-1.8408	-1.94766	-1.99036	-2.03758	-1.6406	-2.00411	-1.94266	-2.10039	-1.82479	-1.89828	-1.95853	-1.61557	-1.81817	-1.76023	-1.76995	-1.78145
P51532	-0.317012	-0.332872	-0.277347	-0.297584	-0.326966	-0.228602	-0.272518	-0.32108	-0.2956	-0.268302	-0.202033	-0.282669	-0.204295	-0.190323	-0.122531	-0.204141	0.0667896	0.14246	0.141965	0.140249	0.0452442	0.114983	0.0426493	0.196872	-1.14916	-1.24483	-1.40716	-1.28722	-1.27116	-1.38552	-1.60055	-1.05838
O60264;P28370	-0.057478	-0.142334	-0.130527	-0.180025	-0.0682955	-0.278391	-0.0621223	-0.0496979	1.06705	1.15357	1.23524	1.15193	1.21643	1.11038	1.15815	1.23309	0.631305	0.754759	0.682058	0.687012	0.666383	0.661187	0.603259	0.600403	1.79256	1.85281	1.95232	1.96748	1.81189	1.9105	1.94816	1.77837
O00193	-0.469061	-0.45166	-0.417684	-0.466452	-0.566819	-0.569866	-0.626899	-0.640032	0.412594	0.431257	0.358368	0.316428	0.288975	0.322228	0.0724955	0.258666	0.398186	0.472	0.417769	0.418954	0.47338	0.554734	0.247054	0.341858	0.192349	0.152585	0.213326	0.147582	0.236583	0.449267	0.119887	0.0675755
P84022;Q15796;O15198;Q99717;Q15797	-0.726089	-0.613112	-0.691	-0.572006	-0.723261	-0.766989	-0.54922	-0.62311	NaN	NaN	NaN	NaN	NaN	NaN	NaN	NaN	-3.57753	-3.59464	-3.61713	-3.47211	-3.53415	-3.52569	-3.29617	-3.69231	NaN	NaN	NaN	NaN	NaN	NaN	NaN	NaN
Q9NWH9	-2.45992	-2.72445	-2.71361	-2.49806	-2.70181	-2.83062	-3.21546	-2.40654	-1.7737	-1.42545	-1.55417	-1.69562	-1.63338	-1.89803	-1.62914	-1.70864	NaN	NaN	NaN	NaN	NaN	NaN	NaN	NaN	NaN	NaN	NaN	NaN	NaN	NaN	NaN	NaN
O75094	-2.45992	-2.08829	-1.92963	-1.8752	-2.28169	-2.00502	-2.33431	-2.0905	NaN	NaN	NaN	NaN	NaN	NaN	NaN	NaN	NaN	NaN	NaN	NaN	NaN	NaN	NaN	NaN	NaN	NaN	NaN	NaN	NaN	NaN	NaN	NaN
Q9GZT3	2.08266	2.22407	2.21519	2.21348	2.23157	2.19082	2.16335	2.24235	1.57646	1.60165	1.53254	1.56954	1.6862	1.6502	1.58519	1.61979	2.65861	2.6406	2.59133	2.63764	2.54874	2.6587	2.65536	2.6549	2.95449	2.92321	2.93483	2.94968	2.9411	2.90823	2.88327	2.96846
O14745	-1.28903	-1.343	-1.38369	-1.27477	-1.36715	-1.259	-1.44687	-1.45494	-1.64403	-1.87888	-2.25011	-1.67654	-2.02003	-1.8716	-2.21356	-2.03887	-1.16292	-1.17895	-1.19355	-1.00616	-1.12703	-1.09101	-1.1273	-0.895694	-0.333396	-0.507067	-0.456605	-0.225964	-0.194567	-0.471914	-0.181441	-0.304188
P30825	-1.03005	-0.928784	-1.52037	-0.856623	-0.897897	-0.57447	-0.837291	-0.79338	NaN	NaN	NaN	NaN	NaN	NaN	NaN	NaN	-1.45665	-1.62053	-1.46991	-1.69223	-1.5816	-1.88315	-1.65421	-1.57908	-1.13667	-1.10131	-0.995439	-1.29334	-1.32712	-1.56569	-1.18935	-1.02351
Q9Y289	-3.29535	-3.2296	-2.93283	-3.3953	-2.7203	-3.10691	-2.90767	-3.14812	-2.07128	-1.63061	-1.72477	-1.80377	-1.54653	-1.58835	-1.65115	-1.55006	NaN	NaN	NaN	NaN	NaN	NaN	NaN	NaN	NaN	NaN	NaN	NaN	NaN	NaN	NaN	NaN
P08195	1.482	1.30353	1.21434	1.27497	1.32121	1.31699	1.31682	1.39589	1.64197	1.64313	1.46803	1.57814	1.69909	1.81905	1.67353	1.70934	1.52755	1.45244	1.55334	1.52902	1.54323	1.43412	1.4587	1.66047	1.65967	1.60132	1.85693	1.72013	1.79246	1.67017	1.67697	1.68925
Q92504	-1.17244	-1.31695	-1.2797	-1.27021	-1.44006	-1.1914	-1.60089	-1.43515	-0.851303	-0.788663	-0.971535	-0.885042	-0.803123	-0.871152	-0.986824	-0.83034	-0.554882	-0.482475	-0.296327	-0.400929	-0.397053	-0.488765	-0.617481	-0.549309	-1.07419	-1.34499	-1.03973	-1.06946	-1.10101	-1.28229	-1.24802	-1.25031
Q8TB61	-2.69597	-2.65133	-2.59607	-2.6825	-2.7167	-2.57447	-3.04479	-2.81326	-2.36333	-2.45446	-2.29308	-2.44023	-2.45363	-2.41943	-2.424	-2.49421	-2.84113	-2.92996	-2.92249	-2.93363	-2.82519	-2.73865	-2.99357	-2.98062	-2.79099	-2.62389	-2.83961	-2.60309	-2.8468	-2.6969	-2.53541	-2.86349
P05141	4.37963	4.55213	4.73733	4.57011	4.53132	4.56138	4.53024	4.57012	4.21524	4.35196	4.49093	4.27081	4.22613	4.16952	4.30535	4.34943	4.65756	4.63963	4.53533	4.45424	4.54801	4.53994	4.56845	4.48573	5.03611	5.0516	4.92987	4.95892	4.88454	4.87555	4.84393	5.0414
P12236;Q9H0C2	1.74691	1.69876	1.75398	1.58652	1.5553	1.65143	1.58236	1.67747	2.85626	2.92101	2.73894	2.81317	2.80892	2.69562	2.66959	2.6885	0.159297	0.155328	-0.0616884	-0.0199986	-0.0030365	0.113322	0.169065	-0.0250559	2.38557	2.34666	2.49826	2.46918	2.34933	2.32207	2.37658	2.28582
Q00325	3.26229	3.32843	3.39059	3.22213	3.16852	3.17195	3.16055	3.18128	2.87069	2.95433	3.00071	2.90969	2.90274	2.82392	2.85303	2.8915	3.06265	3.06232	3.10378	3.05292	3.01231	3.06923	2.92908	2.92967	2.01558	1.99062	2.06425	1.98364	2.00148	2.04908	1.99757	1.98064
Q6NUK1	2.71272	2.67561	2.90659	2.71374	2.66927	2.69911	2.69793	2.76488	2.28286	2.30078	2.4748	2.28924	2.377	2.38283	2.32581	2.37026	2.06885	2.00898	2.10037	2.07951	2.10053	2.2806	2.01293	1.9735	1.33196	1.38763	1.32908	1.18808	1.23632	1.4458	1.24831	1.29339
O43772	NaN	NaN	NaN	NaN	NaN	NaN	NaN	NaN	-2.70439	-2.96321	-3.45971	-3.04345	-2.78746	-2.58887	-3.40995	-3.53388	-3.33398	-3.47562	-3.26778	-3.19407	-3.2757	-3.36232	-3.44284	-3.18151	-3.2772	-3.6336	-2.82602	-2.99415	-2.88145	-2.7809	-2.92577	-3.78951
Q9UJS0	2.98082	2.99651	3.19081	2.9564	2.93791	2.9656	3.00672	3.00484	2.08328	2.12434	2.18459	2.14343	2.00494	2.11384	2.04237	2.04912	3.01511	2.98661	2.99153	2.89136	2.90613	2.98641	2.94048	2.93441	3.12376	3.12437	3.03342	3.00756	2.96533	3.02898	2.94464	3.08718
Q02978	-3.00042	-3.03126	-3.16759	-3.10199	-3.44267	-3.27114	-2.85963	-3.02347	0.238797	0.344018	0.31309	0.311559	0.05196	0.115856	0.383652	0.336412	0.156493	0.130716	-0.0749035	-0.0731602	-0.100603	-0.078805	0.119857	-0.0272808	0.0115786	-0.0454149	-0.139606	-0.176126	-0.401241	-0.255657	-0.28097	-0.0950918
Q9UBX3	-0.96391	-0.870559	-1.10905	-0.743815	-0.839771	-0.87657	-0.851022	-0.681683	-0.707153	-0.763475	-0.594307	-0.614641	-0.697627	-0.731381	-0.335052	-0.409356	0.679122	0.719026	0.640416	0.58888	0.504149	0.472549	0.660059	0.567399	1.77876	1.81191	1.69974	1.82738	1.68619	1.63686	1.69965	1.8179
P53007	1.11721	1.03951	1.35686	1.07694	1.11512	1.16963	0.992533	1.12507	1.24113	1.23338	1.33546	1.24839	1.39789	1.28156	1.17627	1.26698	0.767473	0.784604	0.973824	0.934833	0.915137	1.13286	0.751438	0.891449	1.54632	1.47277	1.63775	1.55159	1.58928	1.69808	1.6369	1.5476
Q15758	0.623993	0.395511	0.232968	0.360534	0.539499	0.553864	0.489414	0.386801	0.523304	0.565897	0.248126	0.530066	0.672047	0.658911	0.423673	0.353857	-0.737226	-0.70796	-0.539433	-0.609976	-0.555934	-0.767811	-0.64059	-0.770632	-0.445149	-0.44973	-0.224773	-0.485087	-0.281193	-0.469931	-0.323674	-0.447458
P53985	-2.03425	-2.29173	-2.30407	-2.29578	-2.68074	-2.44553	-2.15009	-2.08214	NaN	NaN	NaN	NaN	NaN	NaN	NaN	NaN	-1.91199	-1.80327	-1.78413	-1.74629	-1.95142	-1.93151	-1.90206	-1.59178	NaN	NaN	NaN	NaN	NaN	NaN	NaN	NaN
P55011	0.496336	0.470303	0.609804	0.475878	0.433991	0.378751	0.457636	0.431287	1.61872	1.68246	1.65742	1.56963	1.57242	1.42518	1.58191	1.61938	2.52205	2.52224	2.4097	2.47543	2.35778	2.46637	2.39883	2.39397	1.60411	1.57662	1.41133	1.5771	1.64474	1.54297	1.5204	1.61216
P63208	0.936149	1.14677	0.968369	1.26793	1.23622	1.17412	1.00637	1.08933	0.98453	0.847751	0.722595	0.98902	0.879706	0.885279	0.919437	0.888385	2.1223	2.08148	1.73539	1.81376	1.87836	1.7024	2.21561	2.03195	0.467474	0.409148	0.217399	0.375607	0.533189	0.298301	0.436107	0.398823
P42285	-0.225848	-0.340318	-0.306702	-0.26333	-0.163773	-0.20926	-0.334077	-0.347889	NaN	NaN	NaN	NaN	NaN	NaN	NaN	NaN	0.407268	0.324715	0.3943	0.416913	0.672743	0.388041	0.324938	0.379432	-2.71308	-2.61317	-2.60048	-2.62175	-2.56977	-2.68183	-2.97571	-2.62607
Q15477	-3.06583	-3.45675	-3.63816	-3.60199	-3.33492	-3.24869	-3.14976	-3.10379	NaN	NaN	NaN	NaN	NaN	NaN	NaN	NaN	NaN	NaN	NaN	NaN	NaN	NaN	NaN	NaN	NaN	NaN	NaN	NaN	NaN	NaN	NaN	NaN
Q96ST3	-3.75495	-4.13371	-3.73183	-3.91926	-4.11695	-3.74619	-3.76332	-3.51388	-3.45147	-3.96323	-3.8236	-3.25952	-3.24328	-3.51238	-3.42478	-3.64254	-4.73066	-5.38897	-4.80686	-5.30768	-4.57037	-4.91046	-5.23538	-5.18444	-4.74356	-3.94985	-4.43407	-4.3781	-4.17541	-4.26164	-4.4858	-4.34564
Q9H173	NaN	NaN	NaN	NaN	NaN	NaN	NaN	NaN	-4.00882	-4.22418	-4.29903	-4.28717	-4.26044	-4.2647	-3.89294	-4.13008	-4.13661	-4.78271	-4.42024	-4.51267	-4.365	-4.44838	-4.79059	-4.25231	-4.92718	-4.68656	-4.7571	-4.443	-4.86447	-5.57507	-4.28824	-4.52995
Q99720	-1.36811	-1.96274	-1.92814	-1.72619	-1.72637	-1.94135	-2.0096	-1.88065	-1.54492	-1.47263	-2.1013	-1.50561	-1.43329	-1.46832	-2.06952	-1.90059	NaN	NaN	NaN	NaN	NaN	NaN	NaN	NaN	-1.81439	-1.95422	-1.22235	-1.26663	-1.10287	-1.31088	-1.01501	-1.66599
Q9HAT2	-3.45221	-3.90749	-3.59032	-3.58812	-3.59984	-4.01957	-4.05256	-3.95316	-3.71657	-4.25307	-3.75003	-4.10415	-3.54726	-3.70853	-3.718	-3.80564	NaN	NaN	NaN	NaN	NaN	NaN	NaN	NaN	-3.60014	-3.63418	-4.16817	-3.76691	-3.7317	-3.3347	-3.57078	-3.7109
P34897	3.2153	3.29167	3.17148	3.25323	3.15644	3.20034	3.2008	3.19957	3.86685	3.90222	3.88967	3.88189	3.74829	3.81038	3.84894	3.90488	3.74203	3.70337	3.83482	3.7935	3.69384	3.71787	3.69163	3.74439	4.48763	4.44534	4.49131	4.43754	4.33357	4.34328	4.42355	4.44753
Q96B97	1.03753	0.964682	0.788408	0.955783	0.957095	1.03333	0.874492	1.00088	0.227296	0.26145	0.0199995	0.234947	0.196117	0.218377	0.214061	0.200553	0.610129	0.640928	0.723752	0.585975	0.511645	0.424554	0.663671	0.72302	1.0022	1.01808	1.20914	1.03631	1.06421	0.825637	1.01101	1.11887
Q9NR46	NaN	NaN	NaN	NaN	NaN	NaN	NaN	NaN	-2.79004	-2.81695	-2.72685	-2.69611	-2.48534	-2.46437	-2.60073	-2.52776	-0.0809765	-0.0275698	0.00286865	0.122905	0.19484	0.197025	0.0762596	0.133666	0.294141	0.341784	0.382918	0.326397	0.419257	0.411771	0.40457	0.240846
Q99961;Q99962	NaN	NaN	NaN	NaN	NaN	NaN	NaN	NaN	-0.882498	-0.755582	-0.783698	-0.732912	-0.6516	-0.743671	-0.679073	-0.760962	NaN	NaN	NaN	NaN	NaN	NaN	NaN	NaN	-1.9404	-1.7762	-2.0266	-1.95592	-1.61791	-1.63957	-1.68907	-1.80055
Q9H299	0.896202	0.886278	1.07082	1.20668	1.09589	1.1312	0.951527	0.950392	NaN	NaN	NaN	NaN	NaN	NaN	NaN	NaN	NaN	NaN	NaN	NaN	NaN	NaN	NaN	NaN	1.23776	1.20451	1.24572	1.41967	1.29234	1.24091	1.41882	1.367
O43765	-0.0768719	0.0257988	-0.136098	0.216805	0.268821	0.0743418	-0.0204258	0.114982	-0.438077	-0.52802	-0.494662	-0.416878	-0.290331	-0.400318	-0.232184	-0.32056	-0.594764	-0.7091	-0.776461	-0.6517	-0.609255	-0.421623	-0.314809	-0.46935	-0.111674	-0.175135	-0.421432	-0.162732	-0.0641356	-0.214486	-0.260781	0.0642309
P51688	NaN	NaN	NaN	NaN	NaN	NaN	NaN	NaN	-3.46243	-3.15651	-3.33089	-3.35245	-3.21486	-3.30017	-3.32661	-3.1734	NaN	NaN	NaN	NaN	NaN	NaN	NaN	NaN	-2.34497	-2.31413	-2.31046	-2.32607	-1.96426	-1.94659	-2.22854	-2.23519
O95470	-2.14293	-2.29749	-2.61809	-2.36007	-2.36596	-1.99928	-2.20831	-2.17833	-2.2094	-2.18918	-2.18428	-2.25256	-2.28651	-1.94813	-1.96726	-1.97067	-2.34127	-2.37201	-2.23029	-2.54484	-2.28707	-2.26015	-2.10435	-2.36193	-2.48436	-2.29583	-2.24892	-2.10075	-2.15434	-2.11207	-2.10018	-2.26616
Q9H9B4	-2.01366	-1.99325	-1.93065	-2.16652	-2.04602	-1.85233	-2.10999	-1.88912	-0.21482	-0.170099	-0.0902424	-0.13182	-0.0375261	-0.22732	-0.102661	-0.165244	NaN	NaN	NaN	NaN	NaN	NaN	NaN	NaN	-0.275452	-0.283875	-0.263865	-0.426413	-0.382504	-0.227095	-0.155068	-0.21648
P23246	2.65302	2.6004	2.67764	2.51233	2.60029	2.62984	2.53837	2.61116	3.58831	3.60509	3.78371	3.62325	3.59485	3.63522	3.65027	3.64101	3.44144	3.41984	3.43725	3.41192	3.42566	3.52941	3.37951	3.37751	3.1764	3.11251	3.12077	3.09547	3.06179	3.19352	3.09936	3.20296
P31947	2.89293	2.91946	2.78383	2.95896	2.85966	2.82399	2.7343	2.78061	3.24828	3.20046	3.13384	3.32269	3.06687	3.12895	3.15629	3.17299	3.24529	3.19681	3.267	3.30315	3.16342	3.13946	3.15832	3.35743	3.49139	3.44226	3.39882	3.46562	3.34492	3.31488	3.39413	3.47836
Q9Y3B4	NaN	NaN	NaN	NaN	NaN	NaN	NaN	NaN	NaN	NaN	NaN	NaN	NaN	NaN	NaN	NaN	-1.754	-1.85258	-1.93558	-1.74793	-2.09237	-1.97651	-1.99599	-1.80439	NaN	NaN	NaN	NaN	NaN	NaN	NaN	NaN
Q9BWJ5	-0.690235	-0.443069	-0.358158	-0.389001	-0.373826	-0.419947	-0.502658	-0.565445	-0.410036	-0.430206	-0.111299	-0.284713	-0.467572	-0.387349	-0.151674	-0.214854	NaN	NaN	NaN	NaN	NaN	NaN	NaN	NaN	-0.0347595	-0.198448	-0.286753	-0.323704	-0.376234	-0.238149	-0.349894	-0.0049324
Q15427	NaN	NaN	NaN	NaN	NaN	NaN	NaN	NaN	-3.1796	-3.03887	-2.70485	-2.85457	-2.83413	-2.84052	-2.77531	-2.80384	-2.46959	-2.33693	-2.41395	-2.75399	-2.71042	-2.93362	-2.74823	-3.15953	-2.25164	-2.25563	-2.23326	-2.67313	-2.80605	-2.68887	-2.62099	-2.16486
Q15393	2.22604	2.17205	2.14586	2.13192	2.11759	2.14088	2.1388	2.0655	2.43724	2.49443	2.4321	2.43549	2.48381	2.4867	2.50741	2.52511	2.18589	2.16134	2.25925	2.20363	2.26832	2.32125	2.19545	2.31277	2.11945	2.13724	2.17258	2.18664	2.2193	2.22641	2.26242	2.18082
Q13435	1.71248	1.73972	1.87118	1.77051	1.66644	1.69039	1.6196	1.68496	2.59457	2.61416	2.61398	2.66207	2.65586	2.64297	2.6028	2.63222	1.99939	2.00138	2.04834	1.99071	2.00645	2.19988	1.97151	2.03681	1.97706	1.98254	1.99678	1.95425	1.95308	2.04179	1.94639	2.03662
O75533	1.76848	1.91578	1.94018	1.89579	1.8814	1.91712	1.91968	1.91642	1.43799	1.45751	1.50491	1.45321	1.40336	1.4542	1.57517	1.61631	2.44076	2.4038	2.42388	2.42482	2.39775	2.33676	2.35445	2.40619	2.18684	2.20177	2.06572	2.09879	1.95073	2.07354	1.9836	2.19302
Q12874	-0.563136	-0.557131	-0.583023	-0.567055	-0.553392	-0.394279	-0.399055	-0.53219	-0.188275	0.000189781	-0.17254	-0.118196	0.00322723	0.0375757	-0.0185575	-0.0651741	-0.703215	-0.813734	-0.872029	-0.864758	-0.825891	-0.752765	-0.784978	-0.834658	1.35935	1.35873	1.39891	1.3473	1.41051	1.37355	1.37008	1.41985
Q15428	-1.27121	-1.09387	-1.05155	-1.15738	-1.02533	-1.12067	-1.31088	-1.21497	-0.853162	-0.686445	-0.615479	-0.671885	-0.596052	-0.745395	-0.7481	-0.805824	-1.75198	-1.97422	-1.79507	-1.83212	-1.88272	-1.75822	-2.00099	-1.94156	-0.741073	-0.820106	-0.680952	-0.694542	-0.499485	-0.633584	-0.688324	-0.506641
Q15459	0.646124	0.550499	0.487034	0.619872	0.465201	0.584527	0.550439	0.474006	0.594792	0.614535	0.670721	0.602626	0.616931	0.620588	0.508313	0.559275	0.933344	0.893815	0.950253	1.00165	0.909761	0.967889	0.831766	1.01587	1.09113	1.06054	1.12483	1.14273	1.08069	1.118	1.05956	1.1196
Q15637	-0.179243	0.0728102	-0.0105915	0.127227	-0.0221491	-0.18119	-0.057107	0.0133801	0.893259	0.938795	0.886456	1.03272	0.727339	0.733147	0.826109	0.846635	NaN	NaN	NaN	NaN	NaN	NaN	NaN	NaN	-0.380757	-0.353166	-0.360226	-0.321955	-0.518575	-0.43773	-0.315212	-0.232842
Q86TU7	-1.01073	-1.10729	-1.40984	-1.15406	-1.14213	-1.27431	-1.12133	-1.08191	-0.801793	-0.757144	-0.968527	-0.83022	-0.781567	-0.768618	-0.706408	-0.731482	NaN	NaN	NaN	NaN	NaN	NaN	NaN	NaN	-0.795583	-0.698252	-0.621625	-0.582221	-0.503005	-0.747946	-0.622071	-0.704727
Q01105;P0DME0	2.03584	1.90224	1.785	1.89111	1.74978	1.71215	1.81184	1.78701	3.17085	3.20857	3.18912	3.11619	2.99575	3.09802	3.07792	3.17302	1.79484	1.8626	1.87868	2.0536	1.96105	2.01419	1.80948	2.09574	1.70057	1.71716	1.4133	1.52518	1.55371	1.63157	1.54324	1.64618
P50454	3.04211	3.02619	2.9326	3.0017	2.938	2.9129	2.92652	2.96448	3.40991	3.41994	3.30623	3.39156	3.4109	3.28685	3.36113	3.40292	2.58915	2.5843	2.58959	2.49836	2.5289	2.34123	2.54297	2.54085	2.95994	2.93416	2.7497	2.84654	2.65532	2.50706	2.62856	2.8853
P35237	-1.8917	-1.8911	-2.03961	-1.83008	-1.90382	-1.84301	-1.9062	-2.01591	NaN	NaN	NaN	NaN	NaN	NaN	NaN	NaN	-1.12918	-1.25571	-1.03809	-1.32551	-1.15143	-1.22575	-1.21911	-1.13664	-1.24603	-1.22961	-0.861097	-1.00497	-1.15088	-1.07223	-1.12383	-0.900452
P36952	2.33914	2.27857	2.35468	2.21875	2.31612	2.332	2.29225	2.33104	1.81208	1.82665	1.92694	1.78851	1.90739	1.93775	1.90674	1.93506	2.64149	2.56363	2.69418	2.6086	2.67947	2.78041	2.52189	2.63846	2.69723	2.6987	2.74197	2.68856	2.67194	2.85351	2.65253	2.69839
P30740;P50452;P50453;O75830	3.38478	3.38837	3.33396	3.29337	3.2523	3.26632	3.19946	3.3047	3.17258	3.25483	3.19133	3.19586	3.29845	3.26287	3.17488	3.22893	3.31152	3.33276	3.36308	3.34744	3.25657	3.24708	3.19336	3.22316	3.37705	3.38676	3.37108	3.36759	3.19855	3.25112	3.18682	3.26606
Q8NC51	1.49306	1.23585	1.13852	1.25201	1.33064	1.30169	1.08793	1.27793	2.54385	2.63091	2.43093	2.62987	2.62289	2.47413	2.54143	2.56507	2.76137	2.74785	2.67603	2.7488	2.63915	2.46502	2.73544	2.62331	1.95414	1.96392	2.01949	1.98284	2.12861	1.98396	2.04358	2.02898
Q16181;Q6ZU15	0.918085	1.10797	1.35468	1.07644	1.05938	1.08984	1.15105	1.11572	1.62379	1.71786	1.77399	1.70767	1.73592	1.66829	1.63177	1.63141	2.21376	2.19437	2.16816	2.10809	2.08379	2.25443	2.16556	2.07871	2.35992	2.34051	2.32325	2.33958	2.2853	2.34711	2.28233	2.38578
Q9NVA2;Q14141	-0.0304842	0.264878	0.159174	0.163258	0.309453	0.265913	0.208276	0.228847	-0.650642	-0.753338	-0.56528	-0.618205	-0.461762	-0.420901	-0.329758	-0.403354	-1.65044	-1.66627	-2.02032	-2.12959	-1.83231	-1.94422	-1.70167	-1.85106	0.484999	0.48882	0.390622	0.369469	0.449758	0.506897	0.344698	0.441043
Q99611	-2.69691	-2.87052	-2.96212	-2.66544	-2.81712	-2.40749	-2.77655	-2.65797	NaN	NaN	NaN	NaN	NaN	NaN	NaN	NaN	NaN	NaN	NaN	NaN	NaN	NaN	NaN	NaN	NaN	NaN	NaN	NaN	NaN	NaN	NaN	NaN
P49903	-1.28104	-1.27844	-1.22828	-1.28321	-1.33481	-1.10913	-1.15878	-1.14117	NaN	NaN	NaN	NaN	NaN	NaN	NaN	NaN	NaN	NaN	NaN	NaN	NaN	NaN	NaN	NaN	NaN	NaN	NaN	NaN	NaN	NaN	NaN	NaN
Q13228	2.70412	2.73307	2.91781	2.86233	2.84709	2.99292	2.7517	2.78023	2.03244	1.84306	2.22095	2.04694	1.82914	2.05315	2.07343	2.14148	2.56446	2.46006	2.5319	2.29635	2.37724	2.56957	2.48961	2.55037	2.30498	2.30098	2.18363	2.23151	2.22011	2.3068	2.20437	2.19505
Q9UBV2	NaN	NaN	NaN	NaN	NaN	NaN	NaN	NaN	NaN	NaN	NaN	NaN	NaN	NaN	NaN	NaN	-3.45025	-3.2275	-3.18616	-3.16457	-3.26131	-3.13931	-3.05915	-2.95045	-3.15449	-3.13556	-3.14671	-3.02259	-2.60609	-2.77398	-2.95941	-3.09158
Q96EE3	NaN	NaN	NaN	NaN	NaN	NaN	NaN	NaN	-1.40117	-1.42232	-1.33492	-1.43133	-1.37852	-1.34471	-1.33626	-1.2376	NaN	NaN	NaN	NaN	NaN	NaN	NaN	NaN	-1.19934	-1.04232	-1.43999	-1.13008	-1.33399	-1.25847	-1.28993	-1.39437
Q9UGP8	-1.76441	-1.81747	-1.95735	-1.71078	-1.87688	-1.50407	-1.60089	-1.61905	-1.6837	-1.67564	-1.28444	-1.47806	-1.61611	-1.42195	-1.22702	-1.43081	-1.04255	-0.807751	-0.754784	-0.797828	-0.813042	-0.831031	-0.951124	-0.941086	-1.65303	-1.50082	-1.34445	-1.36304	-1.27895	-1.61004	-1.50391	-1.55775
P60468	NaN	NaN	NaN	NaN	NaN	NaN	NaN	NaN	NaN	NaN	NaN	NaN	NaN	NaN	NaN	NaN	-1.83989	-1.87577	-1.9184	-2.32137	-1.63863	-1.94183	-2.25564	-1.48228	NaN	NaN	NaN	NaN	NaN	NaN	NaN	NaN
P61619;Q9H9S3	-3.98524	-4.09569	-3.94908	-3.81167	-3.43908	-3.91801	-3.68167	-3.73203	NaN	NaN	NaN	NaN	NaN	NaN	NaN	NaN	-0.0992546	-0.125915	-0.00958157	-0.18643	-0.118771	-0.360859	-0.0265245	-0.101351	-4.21292	-3.95731	-3.95417	-3.84936	-3.98164	-4.67026	-3.79525	-3.82072
O94979	0.00817394	-0.190617	-0.00668621	-0.133594	-0.0248413	-0.0693369	-0.101439	-0.0988846	-3.26619	-3.20113	-3.20067	-3.31897	-3.33702	-3.33491	-3.14338	-3.19925	-3.41578	-3.16123	-3.5831	-3.55664	-3.99947	-3.43121	-3.51219	-3.44903	-3.07413	-3.39922	-3.70696	-3.25769	-3.45561	-3.46005	-3.76761	-3.21063
P53992	-1.55659	-1.47855	-1.46163	-1.46371	-1.25239	-1.27029	-1.32869	-1.36679	-1.11688	-0.952926	-0.67408	-1.04127	-1.01396	-0.96223	-0.721219	-0.688505	-0.967072	-1.08041	-1.16952	-1.28977	-1.25688	-1.17992	-0.915871	-1.04824	-0.986449	-1.01744	-1.2066	-1.1012	-1.22682	-1.19855	-1.37218	-0.925214
O95487	-3.35193	-2.95261	-3.18871	-3.05675	-2.93999	-2.8779	-3.03807	-3.05966	-4.34645	-4.46234	-4.27154	-4.28583	-4.66015	-3.95493	-3.96943	-4.27389	-3.91694	-3.99245	-4.08287	-4.18573	-4.03857	-3.69605	-3.98563	-4.29959	-4.45022	-3.97635	-3.7935	-4.22935	-3.88795	-4.24766	-4.13428	-3.87491
Q9Y6Y8	NaN	NaN	NaN	NaN	NaN	NaN	NaN	NaN	NaN	NaN	NaN	NaN	NaN	NaN	NaN	NaN	NaN	NaN	NaN	NaN	NaN	NaN	NaN	NaN	-3.20022	-3.40069	-2.84702	-3.02954	-2.73077	-2.87988	-3.05667	-3.30033
Q15437	NaN	NaN	NaN	NaN	NaN	NaN	NaN	NaN	NaN	NaN	NaN	NaN	NaN	NaN	NaN	NaN	-3.77596	-4.00172	-3.63948	-3.66083	-3.35201	-4.09972	-3.95799	-3.18325	NaN	NaN	NaN	NaN	NaN	NaN	NaN	NaN
Q15436	-3.46022	-3.61585	-3.4055	-3.37788	-3.36235	-3.28016	-3.20109	-3.41954	-2.49067	-2.45808	-2.29172	-2.11579	-2.21466	-2.25917	-2.04591	-1.9994	-1.9021	-1.9117	-1.68292	-1.64734	-1.74646	-1.70063	-1.84003	-1.77365	-2.53005	-2.52222	-2.59275	-2.6359	-2.45402	-2.43139	-2.18614	-2.44878
O75396	NaN	NaN	NaN	NaN	NaN	NaN	NaN	NaN	-3.68681	-3.37647	-3.74592	-3.45224	-3.85703	-4.07296	-3.92903	-3.74559	-2.86983	-2.49167	-2.3628	-2.42722	-2.3083	-2.1897	-2.51525	-2.21648	0.72384	0.682536	0.740296	0.738914	0.763058	0.718302	0.795429	0.808217
O15027	NaN	NaN	NaN	NaN	NaN	NaN	NaN	NaN	NaN	NaN	NaN	NaN	NaN	NaN	NaN	NaN	NaN	NaN	NaN	NaN	NaN	NaN	NaN	NaN	-1.89864	-2.23111	-1.96404	-1.98356	-1.73132	-1.84064	-1.76471	-2.12472
P55735	0.275535	0.571784	0.564441	0.537037	0.466628	0.533154	0.540563	0.537882	0.295645	0.421926	0.609919	0.490558	0.394264	0.460593	0.772747	0.620734	-2.4712	-2.25666	-2.191	-1.96466	-1.94841	-2.07254	-2.0941	-2.02646	0.622211	0.566182	0.367245	0.433211	0.35408	0.399393	0.261334	0.5612
P67812;P0C7V7	NaN	NaN	NaN	NaN	NaN	NaN	NaN	NaN	-1.75726	-1.53034	-1.64136	-1.58309	-1.56581	-1.60964	-1.7635	-1.71127	NaN	NaN	NaN	NaN	NaN	NaN	NaN	NaN	NaN	NaN	NaN	NaN	NaN	NaN	NaN	NaN
P21912	0.821943	0.869081	0.84135	0.825154	0.635702	0.743313	0.737864	0.708051	0.678126	0.64637	0.819067	0.776874	0.403948	0.633629	0.816951	0.861347	0.211162	0.126735	-0.000969887	0.0225992	-0.116399	0.106885	0.301417	0.0505152	-0.0306692	0.0759001	-0.229479	-0.0624695	-0.2028	-0.164091	-0.184216	-0.239038
P31040	1.93007	2.0622	2.00052	2.09354	2.01354	2.04313	1.94478	1.97228	2.60988	2.57023	2.685	2.64853	2.531	2.53834	2.51857	2.55216	1.0581	0.980705	0.932055	0.89344	0.803741	0.893087	1.09281	1.01976	2.02011	1.94087	1.90273	1.86992	1.85746	1.83434	1.93802	1.94866
Q9BRK5	0.169664	0.0608358	-0.0563059	-0.0639658	0.025281	-0.108426	-0.12457	0.0353489	-0.169559	-0.18428	-0.465884	-0.238935	-0.236089	-0.25523	-0.250188	-0.238548	-0.527433	-0.484635	-0.506627	-0.373111	-0.491603	-0.612354	-0.411885	-0.459702	-1.81275	-1.57447	-1.66551	-1.52704	-1.43037	-1.8898	-1.61727	-1.52266
O00560	-3.39375	-3.82927	-3.98137	-3.71272	-3.98263	-3.33288	-3.31746	-3.14592	-3.52329	-3.23652	-3.64907	-3.84612	-3.07018	-2.97399	-3.30365	-3.17028	-4.47992	-4.20689	-4.61794	-4.28449	-3.75058	-3.89784	-4.04829	-3.69502	-3.64119	-4.46033	-3.80609	-3.38508	-3.59964	-3.69191	-3.58688	-3.66309
P18827	NaN	NaN	NaN	NaN	NaN	NaN	NaN	NaN	-2.84793	-2.8576	-2.86325	-2.68855	-2.66138	-2.46879	-2.67482	-2.64658	NaN	NaN	NaN	NaN	NaN	NaN	NaN	NaN	NaN	NaN	NaN	NaN	NaN	NaN	NaN	NaN
Q9NVU7	NaN	NaN	NaN	NaN	NaN	NaN	NaN	NaN	NaN	NaN	NaN	NaN	NaN	NaN	NaN	NaN	NaN	NaN	NaN	NaN	NaN	NaN	NaN	NaN	-3.47757	-3.59	-3.21027	-3.44569	-3.14188	-3.87326	-3.49461	-3.2073
Q12765	NaN	NaN	NaN	NaN	NaN	NaN	NaN	NaN	NaN	NaN	NaN	NaN	NaN	NaN	NaN	NaN	NaN	NaN	NaN	NaN	NaN	NaN	NaN	NaN	-1.47571	-1.59471	-1.27958	-1.44993	-1.31718	-1.2302	-1.35749	-1.42426
Q14160	0.565153	0.411142	0.551254	0.422253	0.433294	0.510519	0.436439	0.444968	0.0844612	0.0791855	0.0863514	-0.00627327	0.150827	-0.0238514	0.027791	0.0102825	0.893557	0.893612	0.944276	0.967651	0.981053	0.993374	0.855441	0.948721	1.41731	1.386	1.32745	1.44402	1.46043	1.33819	1.39055	1.37625
P22307	1.32439	1.3396	1.25653	1.36074	1.27374	1.36578	1.20308	1.25654	1.29873	1.33917	1.21082	1.25064	1.32336	1.38538	1.27652	1.26813	1.30578	1.26715	1.37729	1.45356	1.32148	1.26874	1.27314	1.33168	0.681784	0.654346	0.672557	0.609615	0.644458	0.614071	0.648534	0.763597
O75880	-0.187271	-0.17042	-0.118886	-0.311351	-0.228371	-0.143826	-0.361444	-0.184931	0.061429	0.0493784	-0.193832	0.068059	-0.00322723	0.140429	-0.107069	-0.100391	-0.294357	-0.42644	-0.151042	-0.112347	-0.135502	-0.0608292	-0.282532	-0.19848	-0.256433	-0.229311	0.0195103	-0.0811338	-0.143873	0.0105686	-0.0389166	-0.0727463
Q8N228	NaN	NaN	NaN	NaN	NaN	NaN	NaN	NaN	2.46053	2.6241	2.49599	2.49837	2.41122	2.46725	2.40108	2.49156	2.83709	2.85295	2.90016	2.90524	2.76679	2.74179	2.90538	2.99049	3.15003	3.17972	3.05006	3.14879	3.16751	3.01029	2.99569	3.11589
Q8WVM8	-1.10963	-1.11045	-1.19774	-1.12227	-1.07612	-1.03535	-1.05602	-1.11185	-0.612353	-0.652553	-0.484501	-0.623919	-0.614217	-0.565954	-0.522775	-0.481894	-1.60535	-1.63386	-1.81263	-1.51278	-1.49605	-1.58216	-1.62363	-1.59104	-0.946736	-0.878207	-0.913781	-0.814003	-1.07336	-1.05638	-0.863153	-0.810503
Q8NBX0	NaN	NaN	NaN	NaN	NaN	NaN	NaN	NaN	NaN	NaN	NaN	NaN	NaN	NaN	NaN	NaN	NaN	NaN	NaN	NaN	NaN	NaN	NaN	NaN	-3.95223	-3.59752	-3.26698	-3.35961	-3.58766	-3.43421	-3.25333	-4.26414
Q14108	0.306451	0.13361	0.296628	0.272968	0.297265	0.365602	0.279975	0.267867	0.0397425	0.203657	0.273131	0.216237	0.0743904	0.297219	0.264043	0.171333	1.43411	1.47878	1.46439	1.43168	1.32133	1.58045	1.45571	1.50822	0.0476332	0.0991917	0.0227957	0.070672	0.0617037	0.254703	0.160205	0.0296955
Q8WTV0	NaN	NaN	NaN	NaN	NaN	NaN	NaN	NaN	NaN	NaN	NaN	NaN	NaN	NaN	NaN	NaN	-0.0924702	-0.253799	-0.163363	0.135507	0.0737963	-0.0415611	0.204216	0.272771	NaN	NaN	NaN	NaN	NaN	NaN	NaN	NaN
O14828	-0.290665	-0.667646	-0.511479	-0.601415	-0.725431	-0.528567	-0.618844	-0.695558	NaN	NaN	NaN	NaN	NaN	NaN	NaN	NaN	-1.38018	-1.34951	-1.62321	-1.69376	-2.01513	-1.67496	-1.35502	-1.70696	NaN	NaN	NaN	NaN	NaN	NaN	NaN	NaN
O15127	-1.16552	-1.48538	-1.24302	-1.40683	-1.49225	-1.34751	-1.30702	-1.32424	-0.869673	-0.873578	-1.17996	-0.922444	-0.885782	-0.858949	-1.17784	-1.20594	NaN	NaN	NaN	NaN	NaN	NaN	NaN	NaN	-1.44884	-1.37934	-1.13468	-1.1779	-1.10039	-1.05962	-0.897479	-1.2177
O95104	NaN	NaN	NaN	NaN	NaN	NaN	NaN	NaN	-0.672186	-0.759995	-0.63818	-0.753246	-1.22976	-1.12539	-1.07124	-1.03827	-4.09355	-4.1583	-4.07674	-4.14691	-3.87616	-4.25294	-3.9693	-4.23892	NaN	NaN	NaN	NaN	NaN	NaN	NaN	NaN
Q9H7N4	NaN	NaN	NaN	NaN	NaN	NaN	NaN	NaN	-1.47833	-1.42185	-1.26834	-1.39788	-1.38422	-1.23682	-1.24907	-1.21746	NaN	NaN	NaN	NaN	NaN	NaN	NaN	NaN	-1.20886	-1.22434	-1.28041	-1.36505	-1.26592	-1.20422	-1.39562	-1.17653
A3KN83	0.925855	0.628965	0.702059	0.673216	0.482713	0.452472	0.221617	0.486919	1.31671	1.03869	1.07552	1.12197	0.61812	0.696858	0.664107	0.907782	NaN	NaN	NaN	NaN	NaN	NaN	NaN	NaN	NaN	NaN	NaN	NaN	NaN	NaN	NaN	NaN
Q9Y3A5	-0.561226	-0.697049	-0.704062	-0.735753	-0.566398	-0.535969	-0.515296	-0.617325	0.554862	0.654924	0.584039	0.694761	0.626689	0.639143	0.601482	0.704626	0.868967	0.786026	0.973078	0.791763	0.725158	0.663918	0.782801	0.788342	-2.449	-2.48494	-2.42379	-2.32936	-2.35924	-2.27376	-2.24191	-2.59574
Q01826	0.392969	0.420501	0.464147	0.321268	0.364359	0.193421	0.377778	0.293948	NaN	NaN	NaN	NaN	NaN	NaN	NaN	NaN	1.77499	1.7993	1.72359	1.87462	1.86141	1.90477	1.78052	1.82359	1.27917	1.35123	1.28768	1.39151	1.41735	1.40505	1.34187	1.38726
Q15020	0.630073	0.601039	0.784698	0.598134	0.569298	0.610144	0.700297	0.650788	0.58955	0.601903	0.581433	0.505561	0.606647	0.631233	0.653954	0.577209	0.201291	0.135391	0.365053	0.362513	0.280835	0.25106	0.156211	0.413954	0.431643	0.434888	0.54837	0.507627	0.58227	0.607869	0.526767	0.479865
O43290	NaN	NaN	NaN	NaN	NaN	NaN	NaN	NaN	-1.80083	-1.70549	-1.86362	-1.92148	-1.62141	-1.63555	-1.77676	-1.78439	0.197902	0.410942	0.472323	0.439748	0.471687	0.419523	0.272638	0.416313	-3.30882	-3.44078	-3.43202	-3.75998	-3.37724	-2.91442	-2.87717	-3.56157
Q9NP81	NaN	NaN	NaN	NaN	NaN	NaN	NaN	NaN	NaN	NaN	NaN	NaN	NaN	NaN	NaN	NaN	NaN	NaN	NaN	NaN	NaN	NaN	NaN	NaN	-1.43354	-1.51694	-1.12953	-1.18844	-1.0359	-1.03816	-1.00534	-1.2512
P49591	-0.752034	-1.0769	-1.07921	-0.90963	-0.836914	-0.917917	-0.815401	-0.867016	-3.07015	-2.99902	-3.33966	-3.11532	-3.14257	-3.22638	-3.68534	-3.40743	-0.976992	-0.879094	-0.773144	-0.836625	-0.801975	-1.05351	-0.824013	-0.755031	-0.916124	-0.838197	-0.655294	-0.830452	-0.755446	-0.867774	-0.740632	-0.935617
P82979	0.845345	0.728135	0.785176	0.680604	0.665269	0.792054	0.750632	0.765926	1.11123	1.11138	1.12691	1.12456	1.18542	1.19835	0.992949	1.08505	1.12535	1.08113	1.09198	1.16325	1.19272	1.34413	1.11663	1.17747	1.49983	1.52182	1.61078	1.58065	1.56194	1.70112	1.57277	1.56562
Q9NR31;Q9Y6B6	-0.689084	-0.663307	-0.735727	-0.565123	-0.61469	-0.730849	-0.626504	-0.55527	-1.28459	-1.28858	-1.36868	-1.17244	-1.20531	-1.18101	-1.21996	-1.24228	-1.30504	-1.41072	-1.48929	-1.48315	-1.56499	-1.63116	-1.47306	-1.54931	-0.725026	-0.590034	-0.786359	-0.742024	-0.570828	-0.746674	-0.722682	-0.605007
O00422	-2.38264	-2.32214	-2.65625	-2.19974	-2.5203	-2.58126	-2.23707	-2.31318	-1.55677	-1.85586	-1.5799	-1.65156	-1.58206	-1.81446	-1.41886	-1.48185	-0.549042	-0.397306	-0.333279	-0.318034	-0.436873	-0.301465	-0.519956	-0.30034	0.567987	0.635242	0.442519	0.459648	0.455697	0.432989	0.279025	0.657129
Q9Y512	0.846834	0.84815	1.12134	0.861762	0.874249	0.931989	0.938727	0.949832	0.05163	0.216253	0.374478	0.0421019	0.10054	0.21985	0.218098	0.299976	0.267361	0.362409	0.263908	0.146817	0.151875	0.128674	0.179744	0.118916	0.282915	0.274796	0.231007	0.252578	0.179462	0.20519	0.146367	0.176728
Q15424	0.699838	0.680004	0.853288	0.65596	0.524952	0.565012	0.52449	0.638197	-1.90119	-1.68571	-1.69928	-1.66576	-1.7548	-2.02872	-1.96	-1.83049	1.71873	1.66133	1.72889	1.63281	1.73713	1.81429	1.64027	1.69263	0.546649	0.638361	0.53104	0.53462	0.574534	0.593433	0.400505	0.598774
Q9UBE0	1.23711	1.15164	1.0853	1.20982	1.20095	1.14746	1.19721	1.31604	1.40884	1.42424	1.24271	1.33656	1.26032	1.37567	1.40334	1.4058	0.848706	0.895234	0.868147	0.764301	0.835776	0.801262	0.805858	0.887486	0.77249	0.746015	0.82615	0.766706	0.837902	0.784561	0.709314	0.824614
Q9NTJ5	-0.0935764	-0.0453043	-0.0845823	0.011199	0.103958	0.093894	-0.123961	-0.0400362	-0.176476	-0.256585	-0.0323305	-0.143505	-0.327583	-0.199545	-0.111115	-0.107267	-0.720435	-0.655484	-0.712233	-0.787716	-0.977644	-0.921264	-0.810518	-0.82048	-2.18432	-2.28388	-2.28164	-2.16982	-2.16735	-2.14325	-2.21928	-1.96323
P25815	-1.39637	-1.01003	-0.960443	-0.90388	-1.24657	-0.803947	-0.998731	-0.860482	1.49525	1.48547	1.65977	1.75544	1.32303	1.52971	1.69064	1.75859	-0.182641	-0.244013	0.48231	0.112885	-0.213709	-0.312905	-0.336939	0.251666	1.92403	1.85571	1.59952	1.58298	1.42083	1.36483	1.33708	1.77468
P06703	2.67599	3.01689	3.03007	3.0963	3.02907	3.17367	2.89873	2.91773	2.46642	2.51833	2.77136	2.72671	2.43059	2.46639	2.73519	2.80018	2.67346	2.6168	2.38617	2.37238	2.26806	2.38662	2.39361	2.16847	3.19696	3.17144	2.79592	2.83536	2.69537	2.88699	2.75158	3.1365
P26447	4.23006	4.13465	4.00482	4.13203	4.09476	4.13404	3.91902	3.97877	4.37606	4.34237	3.97635	4.30205	4.14446	4.21576	3.91752	3.9511	3.68547	3.70396	3.79306	3.90924	3.86801	3.86746	3.69852	3.99506	3.72879	3.73223	4.20454	4.25614	4.28723	4.1935	4.33806	3.73267
P29034	0.134235	0.717512	0.399549	0.864838	0.557595	0.400807	0.346195	0.462341	0.758016	0.679259	0.530669	0.83526	0.109412	0.328839	0.515844	0.638726	0.552135	0.492774	0.267469	0.243875	0.177245	-0.121766	0.421934	0.297744	0.909516	0.855546	0.306026	0.414206	0.317103	0.12786	0.425982	0.857405
Q96FQ6	NaN	NaN	NaN	NaN	NaN	NaN	NaN	NaN	-2.68153	-2.54059	-2.51843	-2.43918	-2.57824	-2.36749	-2.44	-2.61238	NaN	NaN	NaN	NaN	NaN	NaN	NaN	NaN	-2.47382	-2.50572	-2.64037	-3.01017	-2.61763	-2.77889	-2.87659	-2.7696
Q99584	NaN	NaN	NaN	NaN	NaN	NaN	NaN	NaN	NaN	NaN	NaN	NaN	NaN	NaN	NaN	NaN	NaN	NaN	NaN	NaN	NaN	NaN	NaN	NaN	-1.8645	-2.04527	-2.29525	-1.86126	-2.31945	-2.07382	-2.21529	-1.78758
P31949	4.05971	3.75561	3.49754	3.80524	3.58328	3.57751	3.55508	3.59191	3.59993	3.52569	2.9759	3.50255	3.31814	3.43633	3.20528	3.23487	4.0492	4.01903	3.91413	3.95615	3.82046	3.56145	3.79543	3.97886	3.69812	3.72752	4.11827	4.19844	3.97996	3.55012	4.19454	3.50753
P60903	1.71866	2.53858	2.75994	2.52754	2.39769	2.46109	2.48874	2.60335	2.51849	2.6224	2.56068	2.5343	2.61711	2.51369	2.38559	2.46414	2.28353	2.19445	1.88122	1.53544	1.46254	1.58552	1.89697	1.60392	2.05183	2.08804	2.25134	2.15006	1.98681	2.10573	2.08184	2.00912
Q15413	-0.85179	-0.844689	-0.318088	-0.444685	-2.4472	-2.29024	-0.355065	-2.43597	-0.129538	0.0503578	0.498778	0.691868	-1.00901	-1.53667	0.560838	-1.51512	-0.230028	-0.243924	0.598503	0.709313	-1.29884	-1.38174	0.402483	-1.55079	-0.684937	-0.538444	0.0940075	-0.00494576	-1.75819	-1.88886	0.0485144	-2.18073
P28702;P19793;P48443	NaN	NaN	NaN	NaN	NaN	NaN	NaN	NaN	NaN	NaN	NaN	NaN	NaN	NaN	NaN	NaN	NaN	NaN	NaN	NaN	NaN	NaN	NaN	NaN	-3.22118	-3.39478	-3.32133	-3.35787	-3.06008	-3.0928	-3.14638	-3.15473
Q9Y230	2.76809	2.81814	2.6844	2.72866	2.73384	2.73109	2.71205	2.77496	2.80259	2.83804	2.72635	2.8272	2.80419	2.82384	2.81173	2.81372	2.22322	2.22436	2.25492	2.14103	2.26505	2.18574	2.20473	2.19689	1.91232	1.90289	1.8515	1.84382	1.88352	1.73421	1.80529	1.84375
Q9Y265	2.64066	2.79798	2.68244	2.78801	2.76786	2.72852	2.6892	2.67036	2.7147	2.73881	2.81417	2.76253	2.70726	2.76506	2.88946	2.91674	2.6172	2.53221	2.56937	2.46338	2.52824	2.52063	2.5943	2.60925	2.10316	2.1219	1.94296	2.00302	1.9632	1.97536	1.94209	2.12274
Q86VV8	1.39181	1.43069	1.38575	1.39448	1.38596	1.35865	1.38606	1.41329	0.881059	0.925583	1.03119	0.963705	0.923424	0.990973	1.07293	1.14721	NaN	NaN	NaN	NaN	NaN	NaN	NaN	NaN	NaN	NaN	NaN	NaN	NaN	NaN	NaN	NaN
Q9NQC3	0.661011	0.78403	0.844343	0.887865	0.941905	0.974736	0.904361	0.924301	0.849437	0.844297	0.986977	0.893672	0.841374	0.899362	1.07307	1.08034	1.10494	1.04422	0.970373	0.92011	0.933604	0.88768	1.15522	0.908126	0.847352	0.889655	0.797264	0.849833	0.776345	0.77044	0.78256	0.947434
O95197	0.224812	0.116153	0.107321	0.105242	0.17539	0.0821228	0.0837202	0.131207	NaN	NaN	NaN	NaN	NaN	NaN	NaN	NaN	NaN	NaN	NaN	NaN	NaN	NaN	NaN	NaN	NaN	NaN	NaN	NaN	NaN	NaN	NaN	NaN
Q9Y3I0	1.69289	1.61369	1.68982	1.62068	1.55075	1.53523	1.63563	1.65718	1.03817	1	0.969792	0.861169	0.93734	0.954876	1.00875	0.971889	0.608102	0.576672	0.566125	0.665506	0.52225	0.449194	0.470928	0.655708	1.00074	1.03645	1.06179	1.0394	1.0386	0.900724	0.972595	0.940752
O00442	-4.38674	-4.5898	-3.83123	-4.06828	-4.13465	-4.0193	-3.94973	-4.04865	NaN	NaN	NaN	NaN	NaN	NaN	NaN	NaN	-2.02419	-2.04704	-2.03464	-2.23486	-2.34702	-2.07545	-2.01167	-2.19856	-3.91845	-4.26042	-3.87922	-4.05512	-3.58865	-3.53154	-4.12584	-3.57207
Q15404	-0.384848	-0.383723	-0.559945	-0.295903	-0.3424	-0.519571	-0.33942	-0.303222	-1.79267	-1.8772	-1.89155	-1.82975	-1.72114	-1.85104	-1.76654	-1.54706	-3.95418	-3.60011	-4.19001	-4.79424	-3.62177	-4.14435	-3.8871	-3.82993	0.312851	0.256434	0.162725	0.11318	0.177952	-0.0385666	0.0162878	0.212126
O76021	1.7673	1.78565	1.90444	1.82843	1.76287	1.86366	1.83248	1.87196	2.39131	2.38975	2.5038	2.43279	2.43912	2.44431	2.44422	2.48497	2.49559	2.49548	2.38844	2.4734	2.46588	2.44733	2.37177	2.33903	2.50877	2.52408	2.52215	2.46984	2.42712	2.45845	2.44477	2.43485
Q96T23	NaN	NaN	NaN	NaN	NaN	NaN	NaN	NaN	NaN	NaN	NaN	NaN	NaN	NaN	NaN	NaN	NaN	NaN	NaN	NaN	NaN	NaN	NaN	NaN	-4.60408	-4.87126	-4.314	-4.58276	-4.12828	-3.85893	-4.36969	-4.10839
Q15050	-2.01708	-2.06407	-2.49529	-2.45846	-2.14993	-2.32212	-2.0156	-1.9145	NaN	NaN	NaN	NaN	NaN	NaN	NaN	NaN	NaN	NaN	NaN	NaN	NaN	NaN	NaN	NaN	NaN	NaN	NaN	NaN	NaN	NaN	NaN	NaN
O43818	-3.89359	-4.77119	-4.40349	-4.01826	-4.6574	-4.67298	-4.03691	-4.97472	-3.43597	-4.00687	-3.4983	-3.65779	-3.74248	-3.42126	-3.5487	-3.51001	-4.6685	-4.25466	-4.60849	-4.05169	-4.13063	-4.82573	-4.39718	-4.21561	-3.70154	-3.67998	-3.62823	-3.54062	-3.80885	-4.20484	-3.72682	-3.71685
Q14684	-0.473081	-0.214046	-0.0483618	-0.31529	-0.36196	-0.429361	-0.193375	-0.24965	NaN	NaN	NaN	NaN	NaN	NaN	NaN	NaN	NaN	NaN	NaN	NaN	NaN	NaN	NaN	NaN	-0.52053	-0.498027	-0.458895	-0.655398	-0.773785	-0.702915	-0.692303	-0.603745
Q9Y3B9	-1.193	-1.43263	-1.63339	-1.41858	-1.27967	-1.4657	-1.52386	-1.49828	-1.36643	-1.38303	-1.60641	-1.49242	-1.2952	-1.2478	-1.50369	-1.41777	NaN	NaN	NaN	NaN	NaN	NaN	NaN	NaN	-1.95734	-1.99431	-1.60187	-1.85527	-1.6901	-1.85702	-1.75182	-1.90875
Q5JTH9	-0.729486	-0.755339	-0.575279	-0.62903	-0.624848	-0.456794	-0.507112	-0.591933	-1.06871	-1.05284	-0.986794	-0.971675	-1.04695	-1.03144	-0.920759	-0.990186	0.0809259	0.0389881	0.0686779	0.159278	0.158979	0.0488081	0.0556421	0.0910416	-3.13538	-2.94226	-3.32113	-3.17377	-3.19662	-3.06696	-3.16834	-3.00119
P56182	-1.07873	-1.13026	-0.933964	-0.906324	-0.840869	-0.816653	-0.912402	-0.883362	-0.754013	-0.882449	-0.733529	-0.650259	-0.6322	-0.662181	-0.612411	-0.572165	-3.03148	-2.82541	-3.28202	-3.70624	-3.39705	-3.44814	-3.10468	-3.1647	-2.96667	-2.69872	-2.8142	-2.95583	-2.86736	-3.38522	-3.34385	-3.01273
P31350	NaN	NaN	NaN	NaN	NaN	NaN	NaN	NaN	NaN	NaN	NaN	NaN	NaN	NaN	NaN	NaN	NaN	NaN	NaN	NaN	NaN	NaN	NaN	NaN	-0.374852	-0.254888	-0.193905	-0.137571	-0.105375	-0.441956	-0.131435	-0.135842
P23921	0.423788	0.647533	0.20158	0.533606	0.382106	0.091464	0.407652	0.356965	0.104717	0.124866	-0.298287	0.0595016	0.11344	-0.21523	-0.00629044	0.0716658	0.951612	0.94806	0.674514	1.11688	1.00798	0.750494	1.06944	1.14645	0.542906	0.565527	0.283742	0.815686	0.773359	0.396949	0.695514	0.705232
P08865	2.71829	2.82713	2.49547	2.82621	2.72072	2.73508	2.62906	2.7365	3.5478	3.49332	3.37117	3.59632	3.38158	3.48154	3.49726	3.55348	2.53886	2.48559	2.38165	2.32508	2.30757	2.14779	2.55185	2.49737	2.93182	2.95495	2.84283	2.90842	2.96052	2.8087	2.9453	2.93719
P46781	2.91915	2.71076	2.72651	2.79167	2.60476	2.64514	2.64777	2.71188	3.57073	3.66385	3.58156	3.65854	3.60423	3.55204	3.68855	3.68206	4.13173	4.09951	4.1705	4.21449	4.08622	3.95887	4.05297	4.03751	3.49434	3.46802	3.62158	3.6591	3.48186	3.33108	3.48139	3.47775
P62241	4.37587	4.4091	4.25914	4.41021	4.26132	4.26535	4.26526	4.31858	3.64476	3.70931	3.61728	3.66788	3.60561	3.5732	3.74549	3.7726	4.14865	4.14315	4.15055	4.12634	4.05602	3.90128	4.05361	4.07357	3.84353	3.84907	3.71304	3.81272	3.64939	3.4982	3.61166	3.76762
P62081	0.95583	0.867816	0.7632	0.772388	0.683785	0.729151	0.767665	0.770118	2.78479	2.83781	2.82329	2.81178	2.81757	2.64578	2.82045	2.86982	3.39068	3.45292	3.48752	3.55908	3.51438	3.42901	3.29422	3.3741	3.23799	3.20632	3.12922	3.20801	3.04599	2.99796	3.05922	3.13985
P51812;Q9UK32;Q15349	0.524116	0.448585	0.366051	0.460148	0.240359	0.34185	0.372652	0.377872	NaN	NaN	NaN	NaN	NaN	NaN	NaN	NaN	NaN	NaN	NaN	NaN	NaN	NaN	NaN	NaN	0.869939	0.77849	0.771539	0.765959	0.892282	0.803618	0.810447	0.763364
Q15418	-0.0284576	-0.065465	-0.0539675	-0.0613041	-0.470188	-0.46018	-0.147099	-0.291553	NaN	NaN	NaN	NaN	NaN	NaN	NaN	NaN	-1.6342	-1.61925	-1.41346	-1.60701	-1.65338	-1.80982	-1.65134	-1.32205	0.0503101	0.181024	0.0910301	0.215918	0.0211544	-0.0890532	0.20824	0.13034
P62753	3.98054	3.83943	3.8392	3.8966	3.71609	3.6491	3.65499	3.75709	3.23056	3.31169	3.22025	3.29548	3.29245	3.16223	3.25361	3.24614	3.67639	3.65978	3.82168	3.87705	3.82837	3.68008	3.59064	3.72429	3.51927	3.56182	3.70728	3.76932	3.57612	3.44245	3.65749	3.57948
P46782	1.8545	1.83719	1.8395	1.91345	1.80182	1.73239	1.83111	1.82652	2.4414	2.53118	2.44205	2.53002	2.39946	2.40058	2.48621	2.55796	1.85917	1.86068	1.90266	1.82293	1.79419	1.67478	1.68142	1.79576	2.60028	2.6447	2.61489	2.61858	2.57456	2.41979	2.50104	2.55808
P62701;Q8TD47;P22090	3.44593	3.54846	3.42775	3.48463	3.46644	3.48049	3.41034	3.45177	3.6411	3.68321	3.4129	3.52472	3.65468	3.56574	3.43848	3.45487	3.88124	3.87901	3.94594	3.97002	4.01101	3.96331	3.82155	3.9418	3.99334	3.9634	4.05028	4.06756	3.98249	3.88619	4.01744	3.91992
P61247	4.62668	4.57421	4.49245	4.54085	4.43411	4.40612	4.42682	4.43565	4.37561	4.46337	4.32877	4.39163	4.38434	4.27156	4.36264	4.38109	4.55334	4.52307	4.56878	4.5831	4.57729	4.50892	4.38753	4.50233	4.70794	4.68021	4.59522	4.63706	4.52236	4.46978	4.5087	4.65777
P23396	3.98885	4.20309	4.15935	4.28973	4.14994	4.11496	4.12413	4.15435	4.42374	4.48021	4.53503	4.53609	4.42037	4.35358	4.59914	4.647	4.17608	4.13706	4.15456	4.15979	4.1685	4.02469	4.12247	4.16733	3.29496	3.28998	3.3586	3.39999	3.31731	3.18397	3.29095	3.22591
P62273	-0.970975	-1.18126	-1.28357	-1.26527	-1.3512	-1.25392	-1.36596	-1.22813	-0.684216	-0.772644	-0.830674	-0.71117	-0.716157	-0.820374	-0.685359	-0.736896	-0.0275469	-0.00882816	-0.0301685	-0.0143871	0.0347719	-0.0500889	-0.0696936	-0.159301	1.77238	1.71581	1.78704	1.79684	1.72426	1.63109	1.73362	1.59727
P62857	1.96357	1.96498	1.86999	2.09781	2.02607	1.94156	1.86865	1.94023	1.45618	1.39168	1.44321	1.57384	1.31673	1.3513	1.65285	1.60087	0.106985	0.158168	0.248485	0.482019	0.366035	0.29391	-0.049674	0.208597	1.90609	1.85093	1.63437	1.68385	1.74216	1.52121	1.59233	1.89894
P62979	3.89045	4.05587	4.08257	4.00098	3.8553	3.81784	3.93847	4.02308	3.74704	3.97371	4.01166	3.79643	3.74954	3.73138	3.85679	3.88786	4.07209	4.01799	3.97578	3.98238	3.88266	3.89234	3.90662	3.89944	4.23549	4.23906	4.09146	4.15782	3.92977	4.04151	4.0525	4.16054
Q71UM5;P42677	1.07209	1.54826	1.4545	1.55132	1.53119	1.5095	1.38276	1.43841	1.62119	1.66965	1.68618	1.72899	1.59606	1.46722	1.73544	1.86622	0.516973	0.346666	0.325381	0.286105	0.445659	0.569251	0.464086	0.338959	0.612677	0.669546	0.472129	0.39572	0.430309	0.573063	0.366003	0.57958
P62854;Q5JNZ5	0.866296	1.01579	1.01653	1.10688	1.09425	1.09843	1.08978	1.12031	1.67451	1.72328	1.63514	1.68641	1.75542	1.74381	1.73353	1.74803	1.78584	1.77291	1.7447	1.79523	1.81683	1.7617	1.72209	1.75957	1.48214	1.49365	1.27036	1.31419	1.31519	1.33619	1.3356	1.53503
P62851	2.92679	2.96515	2.82713	2.98036	2.80774	2.87076	2.74357	2.81565	1.64147	1.73923	1.69039	1.67676	1.61844	1.56238	1.61606	1.70322	1.70753	1.64141	1.70922	1.71281	1.55674	1.55379	1.61816	1.71314	1.75046	1.66765	1.58916	1.68431	1.48849	1.55053	1.56446	1.6799
P62847	1.14773	0.945401	0.828266	0.906777	0.795967	0.788766	0.833071	0.929193	1.25888	1.28535	1.10818	1.27308	1.27576	1.25798	1.21842	1.30721	0.88452	0.922933	0.947789	0.922798	0.938608	0.717451	0.867624	0.91667	1.02921	1.04672	1.06277	1.06049	0.97121	0.643203	0.962349	0.8395
P62266	1.92356	1.94705	1.88841	1.86376	1.87675	1.79053	1.67998	1.87503	3.08902	3.22547	2.88501	3.12816	3.13492	2.96903	3.00053	3.06576	3.34031	3.34288	3.3932	3.42993	3.41719	3.28899	3.23142	3.33835	3.25376	3.26997	3.32656	3.37479	3.24632	3.15302	3.25893	3.24593
P63220	NaN	NaN	NaN	NaN	NaN	NaN	NaN	NaN	2.57198	2.53888	2.42227	2.6817	2.37597	2.42723	2.49501	2.45954	2.72703	2.70551	2.71252	2.73704	2.6273	2.49516	2.76224	2.74227	NaN	NaN	NaN	NaN	NaN	NaN	NaN	NaN
P60866	2.74993	2.89917	2.84762	2.85868	2.73966	2.72654	2.67784	2.80154	2.56865	2.64023	2.58009	2.58184	2.56845	2.48481	2.5693	2.61537	2.56556	2.55849	2.60254	2.57118	2.56534	2.50786	2.52822	2.54094	1.18204	1.1903	1.21869	1.13985	1.12413	1.13065	1.10797	1.14817
P15880	3.89801	4.12486	4.05612	4.06118	4.0049	3.89927	3.97922	4.02148	4.1202	4.21028	4.20729	4.17169	4.09071	4.01145	4.19851	4.24059	4.16365	4.15378	4.05474	4.02299	4.03963	3.92457	4.0387	3.99517	4.52563	4.53249	4.34816	4.3883	4.27088	4.1459	4.21032	4.50292
P39019	2.65532	2.57224	2.45111	2.52557	2.50963	2.53167	2.47325	2.52337	1.22818	1.32189	1.14478	1.24549	1.18035	1.10938	1.09164	1.16548	1.48717	1.51457	1.55882	1.60301	1.51677	1.59973	1.52583	1.65842	3.37337	3.3802	3.31458	3.38548	3.29128	3.26998	3.25088	3.48406
P62269	3.07697	3.17025	3.0596	3.13432	3.06145	3.1037	3.05736	3.06019	3.85	3.91016	3.8906	3.91747	3.90404	3.77524	3.89288	3.96136	4.10861	4.07535	4.14094	4.104	4.08856	4.0358	4.00619	3.99364	2.93335	2.85047	3.12852	3.20146	3.07688	2.99305	3.13062	2.97121
P08708	0.891642	0.927685	0.79497	0.914054	0.851862	0.877885	0.840879	0.939268	-1.18402	-1.09284	-1.09941	-1.13869	-1.02311	-0.99602	-0.95296	-0.919584	0.625775	0.573509	0.777675	0.845978	0.763868	0.714294	0.572377	0.748838	-1.01845	-0.949945	-0.97052	-0.864655	-1.06339	-1.08852	-1.01785	-1.18177
P62249	3.5288	3.61307	3.54318	3.56641	3.43636	3.42896	3.37422	3.409	3.42423	3.49972	3.4182	3.45441	3.33061	3.2177	3.3221	3.39254	3.62928	3.63112	3.55731	3.62989	3.5775	3.52887	3.51116	3.50047	4.26814	4.26401	4.25362	4.31279	4.25596	4.24269	4.16588	4.23091
P62244	2.9837	2.8581	2.75074	2.7949	2.84502	2.8768	2.7444	2.80297	1.25797	1.23806	1.18697	1.31759	1.26296	1.32457	1.34004	1.33652	1.40555	1.34667	1.37884	1.35279	1.35675	1.29236	1.34447	1.28876	3.90027	3.87812	4.07	4.13279	4.05377	3.90865	3.97705	3.84386
P62841	1.12244	1.10609	1.15928	0.965048	0.862255	0.87053	0.921892	0.97051	NaN	NaN	NaN	NaN	NaN	NaN	NaN	NaN	NaN	NaN	NaN	NaN	NaN	NaN	NaN	NaN	1.46917	1.41182	1.50499	1.56998	1.40146	1.38906	1.45356	1.42737
P62263	1.4332	1.34318	1.26867	1.16773	1.3155	1.24007	1.26388	1.2679	1.51168	1.57634	1.31228	1.44262	1.62569	1.53632	1.41547	1.43483	1.9526	1.93338	2.11948	2.12815	2.11307	1.94478	1.95875	2.08836	1.82325	1.77492	1.97149	1.9646	1.89402	1.75062	1.98794	1.86535
P62277	3.91929	3.7038	3.5662	3.61553	3.4444	3.41776	3.53627	3.57095	3.19943	3.25044	3.32595	3.2716	3.11692	3.09802	3.28971	3.34331	2.96851	2.97698	2.98251	3.00512	2.94589	2.86575	2.87949	2.93313	2.67536	2.58169	2.76916	2.82564	2.66998	2.59639	2.6216	2.48743
P25398	3.56026	3.35247	3.19697	3.31717	3.24324	3.23909	3.20683	3.28698	3.67251	3.72826	3.56027	3.67802	3.64338	3.67031	3.70163	3.73825	3.57422	3.53301	3.36591	3.2955	3.40121	3.2454	3.45283	3.32697	3.16402	3.19092	2.97167	3.02861	3.00486	2.87774	2.89897	3.09849
P62280	4.1752	4.13103	3.99553	4.06775	3.95184	3.96549	3.96936	4.07726	4.49007	4.56749	4.44324	4.50304	4.49203	4.38126	4.51907	4.55224	3.94274	3.92341	3.91304	3.92093	3.91164	3.69029	3.74892	3.85035	4.84414	4.81496	4.92536	4.98672	4.80582	4.66477	4.83625	4.77344
P46783;Q9NQ39	2.94327	2.97988	2.83216	2.95185	2.79634	2.81537	2.84813	2.88949	2.49706	2.57166	2.4709	2.56963	2.58141	2.46577	2.50205	2.467	2.62457	2.69812	2.69768	2.77398	2.65455	2.69246	2.54554	2.68528	1.7315	1.70228	1.7968	1.83328	1.74555	1.70603	1.7809	1.77277
Q5VT52	-2.84906	-2.90597	-2.98527	-2.84542	-2.81309	-2.75848	-2.85001	-3.02303	NaN	NaN	NaN	NaN	NaN	NaN	NaN	NaN	-3.07605	-3.08941	-3.12162	-3.23168	-3.17372	-3.21352	-3.1104	-3.2671	-2.62046	-2.51079	-2.61987	-2.71231	-2.78702	-2.69813	-2.85394	-2.71417
Q9NQG5	-0.205157	-0.228263	-0.399728	-0.435744	-0.544297	-0.472343	-0.283879	-0.30469	0.631098	0.717746	0.610579	0.52663	0.755957	0.689348	0.624821	0.621274	NaN	NaN	NaN	NaN	NaN	NaN	NaN	NaN	-0.0900478	-0.120789	0.0560207	0.0609941	0.175397	0.163157	0.206904	-0.0969524
P04844	1.27225	1.50337	1.33795	1.42289	1.22914	1.1715	1.25085	1.40963	-1.85329	-1.73627	-2.10779	-1.77722	-1.82695	-1.64687	-2.02562	-1.85253	1.39265	1.35781	1.37136	1.31857	1.2905	1.08519	1.31557	1.24893	1.94059	1.93165	1.77735	1.84618	1.6263	1.68883	1.6738	1.92203
P04843	3.18411	3.13695	3.09476	3.11539	3.00044	3.01096	3.13518	3.06594	3.34488	3.39185	3.41549	3.38736	3.36247	3.2574	3.43247	3.40541	4.26647	4.26225	4.24745	4.26766	4.19409	4.12547	4.1569	4.11653	3.59186	3.58878	3.44554	3.53095	3.44098	3.35054	3.3965	3.51191
P05387	2.14395	2.14838	1.95809	2.22412	2.27143	2.40274	2.11383	2.148	1.474	1.35064	1.29802	1.43343	1.32779	1.48105	1.30643	1.39441	2.40514	2.41717	2.38288	2.36113	2.40793	2.30609	2.41496	2.55436	1.26837	1.31185	1.0424	1.19504	1.16996	1.05841	0.989659	1.24297
P05386	-1.45722	-1.60213	-1.87521	-1.57204	-1.35366	-1.43981	-1.55857	-1.37137	-1.70822	-1.63892	-1.91914	-1.72625	-1.75821	-1.70259	-2.01501	-1.91608	-1.42461	-1.62552	-1.72107	-1.58066	-1.637	-1.44555	-1.72102	-1.45452	0.276746	0.248864	0.206593	0.251172	0.258935	0.0950117	0.268591	0.205846
P05388;Q8NHW5	3.95775	4.28927	4.15008	4.22361	4.20071	4.17426	4.1593	4.20202	3.14804	3.18981	3.15434	3.16025	3.21528	3.16484	3.26937	3.29361	3.70652	3.63715	3.47603	3.38641	3.42648	3.3941	3.55585	3.37708	2.65125	2.61287	2.49603	2.5367	2.5443	2.43917	2.44949	2.61514
P32969	2.6161	2.63701	2.56486	2.61399	2.54971	2.54772	2.52369	2.59051	2.50863	2.5394	2.44193	2.46275	2.50443	2.52542	2.54938	2.57151	1.88669	1.89128	1.86262	1.79176	1.73913	1.69174	1.75064	1.78012	2.24515	2.19302	2.20132	2.19865	2.18464	2.1112	2.15603	2.17623
P62917	3.45665	3.30277	3.28329	3.38233	3.24841	3.16266	3.31689	3.41185	3.47448	3.53425	3.40757	3.47448	3.49259	3.45768	3.46022	3.51135	3.69912	3.66588	3.70224	3.71065	3.62491	3.5464	3.51537	3.71633	2.71772	2.74034	2.63216	2.65072	2.51328	2.39059	2.5159	2.63441
Q6DKI1	-2.47882	-2.0623	-2.61949	-2.33257	-2.03845	-2.03406	-2.03576	-1.97418	NaN	NaN	NaN	NaN	NaN	NaN	NaN	NaN	NaN	NaN	NaN	NaN	NaN	NaN	NaN	NaN	NaN	NaN	NaN	NaN	NaN	NaN	NaN	NaN
P62424	4.13856	4.17008	4.11297	4.18152	4.08873	4.05881	4.05812	4.0961	3.5177	3.56776	3.4883	3.50619	3.53848	3.50425	3.62192	3.65933	4.20989	4.18021	4.14104	4.15735	4.20196	4.08449	4.10317	4.12577	3.92655	3.88457	3.76923	3.78584	3.69955	3.67181	3.67301	3.84
P18124	4.15205	4.14786	4.07781	4.11467	3.99367	3.9698	4.01635	4.0825	3.75992	3.81264	3.64501	3.73968	3.77713	3.6949	3.7279	3.70677	4.1009	4.0939	4.137	4.10315	4.01839	3.96795	3.96723	3.96851	3.5227	3.54802	3.62444	3.64299	3.54943	3.46456	3.53692	3.4794
Q02878	3.93145	3.85987	3.70158	3.78516	3.68772	3.72395	3.64671	3.73731	3.5438	3.59737	3.43797	3.51717	3.51841	3.39836	3.48583	3.49842	3.42754	3.41468	3.44231	3.43067	3.40242	3.28214	3.30504	3.36398	3.7998	3.74306	3.86369	3.90901	3.72547	3.59064	3.72813	3.705
P46777	3.60298	3.70239	3.62217	3.65087	3.45548	3.39607	3.53551	3.60027	3.29554	3.35505	3.23583	3.341	3.12354	3.05765	3.3291	3.36941	2.55418	2.51031	2.50072	2.48482	2.39363	2.25552	2.39402	2.35193	3.26735	3.31409	3.1924	3.20491	2.96465	2.90862	3.02973	3.19572
P36578	4.00561	4.09597	4.00237	4.04294	4.02856	4.00118	3.92402	4.01721	4.73081	4.83447	4.70878	4.75815	4.84433	4.73375	4.75072	4.82025	4.43101	4.43799	4.5667	4.59744	4.58401	4.50725	4.32442	4.56067	4.69045	4.69429	4.74199	4.75123	4.66356	4.63348	4.65709	4.71017
Q59GN2;P62891	-2.61524	-3.39751	-2.85679	-2.96429	-3.10498	-2.68865	-3.04502	-2.92902	-2.28969	-2.17807	-2.68149	-2.64608	-2.18852	-2.10773	-2.30464	-2.35634	-2.73353	-2.79527	-2.63987	-2.49612	-2.20731	-2.08187	-2.65364	-2.33311	NaN	NaN	NaN	NaN	NaN	NaN	NaN	NaN
P63173	-2.12814	-1.53868	-1.54306	-1.54681	-1.84909	-1.96262	-1.62557	-1.653	-0.131928	-0.104068	-0.190094	-0.112071	0.0394526	0.066783	0.00122547	0.117836	0.11606	0.130665	-0.0285072	0.128687	0.230647	0.180468	-0.0281982	0.211831	-0.279115	-0.245798	-0.188143	-0.0505466	-0.0689726	-0.020093	-0.0572863	0
P61513;A6NKH3	1.61049	1.53263	1.38591	1.54181	1.17587	1.10019	1.34574	1.4667	1.24434	1.22311	1.35881	1.14361	0.993887	0.914295	1.21998	1.18151	1.40596	1.32502	1.16983	1.14798	0.990722	0.91818	1.01791	1.06533	1.52979	1.60992	1.4109	1.41935	1.24225	1.11635	1.19314	1.34451
P61927	2.79742	2.70569	2.36602	2.63092	2.50544	2.46483	2.29685	2.41101	2.79853	3.0299	2.69658	2.96282	2.80294	2.66482	2.72779	2.79067	3.06898	3.06302	3.1823	3.20415	3.22324	3.01374	2.92246	3.00679	2.91234	2.88787	2.91128	2.99137	2.7606	2.66178	2.89939	2.87633
Q969Q0	-0.0209703	-0.0293684	-0.0707006	-0.115027	-0.332138	-0.358598	-0.313476	-0.169304	0.396648	0.455204	0.154656	0.391561	0.248913	0.0905895	0.160796	0.314416	0.0272989	0.0121984	0.221234	0.19261	0.102602	0.00939655	-0.14448	-0.0880232	-0.01478	0	0.219715	0.1265	-0.0412607	-0.142556	0.0265265	-0.0935087
P83881	0.383152	0.949497	0.919965	0.961328	0.797479	0.78547	0.865588	0.819243	1.00954	1.04938	1.11249	1.15404	0.983705	0.845844	1.14111	1.2395	1.01967	1.07532	1.02281	0.958323	1.02113	0.792209	1.02767	0.733571	2.36852	2.32104	2.25857	2.33845	2.21982	2.09936	2.17683	2.3748
Q9Y3U8	0.564082	0.840855	0.856712	0.748535	0.68174	0.66431	0.683053	0.66409	1.33895	1.40652	1.51838	1.39046	1.45326	1.37131	1.48753	1.5193	0.356881	0.32497	-0.00128174	-0.180895	-0.157982	-0.274541	0.25132	-0.218944	0.44759	0.389856	-0.132929	-0.0470619	-0.427585	-0.410142	-0.406841	0.240478
P18077	2.97303	2.86689	2.81342	2.79233	2.71419	2.75012	2.77584	2.80551	3.15085	3.20583	3.06933	3.12561	3.13856	2.95499	3.05054	3.12244	2.5197	2.49164	2.60363	2.65455	2.49107	2.47513	2.39038	2.61528	2.68382	2.62412	2.69329	2.73112	2.58903	2.50135	2.54889	2.65195
P42766	0.772403	0.828865	0.812949	0.943552	0.86394	0.858848	0.820751	0.857111	1.6965	1.73231	1.59587	1.6951	1.72518	1.68771	1.61142	1.71128	3.01748	3.02694	3.11343	3.14239	3.12997	3.0237	2.87431	2.97948	2.64369	2.64281	2.66642	2.69302	2.50728	2.43879	2.56877	2.63772
P49207	3.28542	3.37695	3.29502	3.37809	3.12795	3.11748	3.19769	3.26846	3.35172	3.42301	3.34862	3.34642	3.2386	3.1293	3.38039	3.4157	1.5008	1.55631	1.61401	1.60266	1.41611	1.28408	1.29054	1.33488	2.64497	2.69346	2.47059	2.41994	2.20896	2.17243	2.16769	2.41593
P62910	1.40569	1.44193	1.40257	1.39755	1.4715	1.60115	1.47396	1.52716	1.55089	1.63299	1.55726	1.55856	1.53291	1.53489	1.66706	1.70832	2.59211	2.48421	2.50327	2.53791	2.57917	2.45944	2.44172	2.4408	0.942973	0.851252	0.662217	0.650959	0.778677	0.633467	0.704864	0.98279
P62899	1.83138	1.77516	1.69123	1.86983	1.79022	1.77978	1.75477	1.83321	1.75417	1.72956	1.42227	1.77884	1.82015	1.65995	1.65068	1.68938	1.65385	1.54757	1.65843	1.67744	1.66353	1.65494	1.46279	1.56575	2.61379	2.5688	2.53249	2.67159	2.631	2.44525	2.50891	2.65898
P62888	1.76166	1.80679	1.75735	1.81865	1.74332	1.79029	1.78247	1.7717	1.46359	1.49894	1.32414	1.51686	1.45623	1.41439	1.49281	1.53611	0.313583	0.417871	0.284242	0.296713	0.415635	0.273895	0.425528	0.355585	1.54311	1.49448	1.46046	1.50375	1.40373	1.29595	1.43006	1.44266
P39023;Q92901	3.60608	3.80937	3.7204	3.75907	3.69921	3.7272	3.67418	3.70795	4.13803	4.22993	4.27465	4.22055	4.15253	4.07352	4.27441	4.3375	3.74881	3.73839	3.67055	3.59834	3.55938	3.43298	3.59874	3.52549	3.65308	3.65716	3.5153	3.51604	3.44392	3.39726	3.39846	3.59784
P47914	3.05639	2.91553	2.8528	2.84649	2.69873	2.63619	2.60301	2.65447	2.86499	2.95744	2.65054	2.87194	2.80407	2.65508	2.62876	2.72635	2.36739	2.33883	2.61353	2.68966	2.50399	2.34651	2.18178	2.475	3.37696	3.41217	3.5029	3.54173	3.38879	3.33206	3.39114	3.33111
P46779	2.29443	2.49857	2.34158	2.40711	2.30145	2.35396	2.2566	2.36073	3.03916	3.15468	2.97724	3.05242	2.97422	2.92801	3.06724	3.08116	2.91161	2.83148	2.90491	2.82735	2.70277	2.58765	2.58585	2.68082	2.57684	2.57454	2.3897	2.37068	2.1794	2.16203	2.06468	2.48174
P46776	2.83172	3.0763	2.92198	3.02963	2.96387	2.93634	2.99996	3.03188	2.45878	2.56697	2.40581	2.53726	2.46898	2.36406	2.52544	2.52149	2.72582	2.72961	2.95179	2.92909	2.83342	2.61823	2.66693	2.95419	3.19016	3.12105	3.26474	3.25891	2.98676	2.76193	3.05893	3.10154
P61353	4.33413	4.24189	4.18626	4.23444	4.10383	4.1141	4.12706	4.20237	3.68412	3.81525	3.44365	3.61967	3.74358	3.62587	3.45195	3.50563	3.78832	3.78739	3.83006	3.80173	3.78591	3.68748	3.68443	3.76613	4.16429	4.11123	4.17703	4.19636	4.10371	4.00356	4.03043	4.12607
P61254;Q9UNX3	2.90778	2.82002	2.69955	2.85017	2.70287	2.75356	2.68277	2.71946	2.79396	2.83538	2.56317	2.77722	2.78514	2.6566	2.5839	2.6421	2.86725	2.82729	2.9241	2.96045	2.91286	2.80841	2.72292	2.82195	3.06571	3.02801	3.13118	3.15487	3.01305	2.81182	3.0783	2.9736
P83731	3.0137	3.13333	3.0109	3.11947	3.0196	3.04031	3.00819	3.10243	3.87459	3.98167	3.69339	3.77669	3.90104	3.80098	3.75448	3.83992	3.47455	3.53074	3.39256	3.41313	3.38433	3.34065	3.47149	3.35712	3.85139	3.83637	3.79907	3.76607	3.70414	3.57998	3.70285	3.78209
P62750;REV__Q969S3	2.48252	2.35049	2.19689	2.2709	2.19608	2.17803	2.12608	2.27386	2.56403	2.72646	2.34582	2.59622	2.68319	2.59341	2.48475	2.4892	2.74483	2.69146	2.74074	2.78386	2.6458	2.50689	2.67425	2.6564	3.38846	3.34322	3.59909	3.55163	3.4937	3.27171	3.58732	3.37072
P62829	1.88411	1.94635	1.92095	1.82234	1.82443	1.84958	1.80593	1.86224	1.99571	2.13943	2.22238	2.11105	1.99427	2.00734	2.18694	2.22591	0.223304	0.26864	0.230416	0.10611	0.147086	0.106661	0.0798788	0.175424	1.79278	1.88015	1.89249	1.79818	1.75097	1.79005	1.74686	1.8042
P35268	2.17505	2.24454	2.10794	2.21044	2.10538	2.18948	2.11286	2.11147	1.79869	1.80593	1.70695	1.801	1.91965	1.87305	1.70658	1.75256	2.02853	1.96689	2.14423	2.26507	2.24041	2.11991	1.97746	2.14823	1.30379	1.21273	1.50016	1.47978	1.5007	1.48557	1.51963	1.28659
P46778	2.463	2.42474	2.22896	2.36947	2.3407	2.27818	2.34116	2.40829	1.76388	1.85785	1.61107	1.73156	1.83269	1.79764	1.6867	1.76757	3.12824	3.02678	3.08863	3.11064	3.07636	2.9533	3.00727	3.02238	1.38952	1.40663	1.32526	1.39619	1.28151	1.0893	1.15143	1.20066
P84098	2.23711	2.33469	2.3141	2.34566	2.20802	2.23748	2.33347	2.34762	1.28536	1.41415	1.26525	1.38045	1.41862	1.2795	1.32937	1.27014	2.63822	2.61341	2.7409	2.73191	2.72911	2.62886	2.5651	2.68894	0.985358	0.927063	0.917978	1.0693	0.972228	0.802291	0.858837	0.921877
Q02543	2.73524	2.70451	2.60933	2.6893	2.5664	2.66564	2.71991	2.72379	2.90954	2.99659	2.96876	2.96053	2.95453	2.91164	3.02134	3.10276	2.0768	2.07156	2.07905	1.94379	1.96356	1.93658	1.96951	1.98975	3.12994	3.14372	3.00118	3.04745	3.02259	2.89219	2.92138	3.20992
Q07020	2.97104	3.04699	3.02807	2.9939	2.99257	2.98953	3.01629	3.01916	3.24137	3.29139	3.34886	3.2797	3.27723	3.28824	3.41952	3.44778	2.48061	2.42729	2.33622	2.29761	2.33844	2.30902	2.34781	2.22408	3.47746	3.40108	3.3132	3.33004	3.28607	3.34802	3.19975	3.4664
P18621	3.054	2.98227	2.89545	2.90196	2.87024	2.86044	2.88416	2.95912	3.10082	3.11904	3.05404	3.12353	3.13949	3.04851	3.16162	3.19118	3.7022	3.63671	3.62774	3.58954	3.58083	3.4192	3.53861	3.51973	3.26626	3.21158	2.97114	2.98064	2.84639	2.73145	2.79841	3.14652
P61313	2.16379	2.22991	2.18304	2.27925	2.00003	1.95607	2.07115	2.17818	1.9181	1.96347	2.0971	2.04644	1.86399	1.77056	2.04739	2.1155	1.86548	1.81861	1.73352	1.77491	1.78918	1.58166	1.78472	1.7191	2.85917	2.81008	2.77288	2.81542	2.70293	2.57504	2.64621	2.76377
P50914	1.37969	1.61028	1.53659	1.56097	1.71699	1.7682	1.63615	1.71755	2.71643	2.86235	2.72663	2.78506	2.86832	2.82523	2.90664	2.96451	1.83348	1.87796	1.63129	1.59081	1.89653	1.8075	1.84116	1.779	2.00755	2.03815	1.77053	1.79348	1.85163	1.90157	1.8179	2.0194
P40429;Q6NVV1	2.96825	2.86446	2.74147	2.77911	2.7024	2.67144	2.64175	2.76188	2.96026	3.04369	2.64433	2.86757	2.93058	2.86623	2.72028	2.7404	2.36089	2.33098	2.55618	2.60319	2.47893	2.4623	2.23136	2.52183	2.25817	2.17947	2.42049	2.42105	2.4151	2.26878	2.39499	2.07931
P26373	3.64498	3.44124	3.34241	3.40338	3.33122	3.32273	3.21939	3.33039	3.41304	3.49434	3.5028	3.54349	3.49084	3.36714	3.50674	3.57084	4.04237	4.06682	4.08253	4.05002	4.09819	3.88908	3.88031	4.00707	3.92988	3.90646	3.90004	3.9364	3.87022	3.73302	3.74425	3.93577
P30050	3.37929	3.37807	3.29287	3.45275	3.40411	3.41722	3.29626	3.3624	3.00563	3.06705	3.0981	3.09343	3.08438	3.01087	3.11939	3.13241	3.83253	3.78603	3.78486	3.82655	3.88192	3.77504	3.79221	3.77139	3.50407	3.46284	3.37392	3.46963	3.3928	3.32319	3.36192	3.44767
P62913	3.3571	3.56465	3.57116	3.51998	3.54635	3.52537	3.4998	3.55711	3.09754	3.16926	2.54076	2.96894	3.14373	3.02857	2.61451	2.70753	2.77243	2.71748	3.0753	3.14301	3.10835	3.13897	2.6032	3.16269	2.37782	2.40271	2.2451	2.25114	2.13661	2.11319	2.06636	2.3899
P62906	2.86721	2.79944	2.69512	2.77633	2.70496	2.68764	2.7058	2.7622	3.06635	3.17922	2.95033	3.03591	3.1725	3.06183	2.96151	3.02148	3.67782	3.70842	3.78923	3.80017	3.68023	3.61964	3.54754	3.7086	3.4968	3.48306	3.47135	3.52439	3.4177	3.28621	3.35398	3.43993
P27635;Q96L21	2.41316	2.39984	2.20376	2.31363	2.29245	2.21638	2.27497	2.33005	2.94872	3.04297	2.94872	2.99585	3.09211	2.92547	3.00679	3.00384	3.1803	3.16645	3.29383	3.34744	3.29345	3.21912	3.12284	3.26633	2.185	2.18361	2.68628	2.58351	2.4551	2.39275	2.55085	2.22464
P49247	0.199727	0.193434	0.16863	0.352067	0.360357	0.391782	0.182613	0.159739	0.251343	0.33591	0.442188	0.522805	0.233837	0.368328	0.4111	0.489764	-0.202159	-0.1722	-0.420518	-0.503911	-0.431625	-0.45848	-0.0513935	-0.401697	0.143217	0.199604	0.0556908	0.0606089	0.314569	0.259634	0.240091	0.193359
Q9H7B2	NaN	NaN	NaN	NaN	NaN	NaN	NaN	NaN	-0.709107	-0.755539	-0.534398	-0.636932	-0.406982	-0.525727	-0.548517	-0.497705	-0.810528	-0.857352	-0.741877	-0.765693	-0.837498	-0.912844	-0.770197	-0.710327	NaN	NaN	NaN	NaN	NaN	NaN	NaN	NaN
Q96AT9	-0.685636	-0.716799	-0.664343	-0.494436	-0.730398	-0.534321	-0.580723	-0.515243	-0.679479	-0.705821	-0.851168	-0.698565	-0.657742	-0.764123	-0.723166	-0.75527	-0.432367	-0.437756	-0.523252	-0.505976	-0.374932	-0.457696	-0.539231	-0.334009	-0.573326	-0.487845	-0.532109	-0.584602	-0.595181	-0.539997	-0.514026	-0.444899
Q9H6T3	NaN	NaN	NaN	NaN	NaN	NaN	NaN	NaN	NaN	NaN	NaN	NaN	NaN	NaN	NaN	NaN	NaN	NaN	NaN	NaN	NaN	NaN	NaN	NaN	-1.38043	-1.36498	-1.26892	-1.28547	-1.46661	-1.5518	-1.37554	-1.43781
P27694	-1.39596	-1.23816	-1.20734	-1.36113	-1.40665	-1.50342	-1.25599	-1.55855	-0.492335	-0.512214	-0.395584	-0.391135	-0.397099	-0.341795	-0.242079	-0.377268	-0.534293	-0.700805	-0.574473	-0.714491	-0.502669	-0.6482	-0.555904	-0.703508	-0.787649	-0.66749	-0.856004	-0.693068	-0.743945	-0.572869	-0.576346	-0.618213
P56715	NaN	NaN	NaN	NaN	NaN	NaN	NaN	NaN	NaN	NaN	NaN	NaN	NaN	NaN	NaN	NaN	NaN	NaN	NaN	NaN	NaN	NaN	NaN	NaN	-2.21968	-1.93778	-2.23605	-2.26083	-1.88862	-1.70436	-2.16862	-2.10484
Q15287	NaN	NaN	NaN	NaN	NaN	NaN	NaN	NaN	NaN	NaN	NaN	NaN	NaN	NaN	NaN	NaN	NaN	NaN	NaN	NaN	NaN	NaN	NaN	NaN	-2.11881	-1.93185	-2.00517	-1.9929	-2.0395	-2.19696	-2.04	-1.85861
Q9H4A4	2.85961	2.81335	2.95194	2.91894	2.85353	2.8887	2.82538	2.91913	2.96479	2.94251	3.01585	2.96409	2.94534	2.96356	2.96796	2.94295	3.03598	3.00413	3.06504	3.09439	3.04929	3.12406	3.02572	3.0967	2.97461	2.95129	2.98658	2.99312	2.87839	2.97887	2.99284	2.94631
P13489	0.618221	0.627844	0.407168	0.435705	0.581317	0.528563	0.571695	0.549456	0.665791	0.604821	0.466805	0.592351	0.664895	0.700204	0.598588	0.587109	-0.0588284	-0.0240202	0.0320396	0.0215969	-0.00214958	0.0833931	0.0619488	0.0618305	-0.255431	-0.367357	-0.465976	-0.449319	-0.410686	-0.259154	-0.392667	-0.292319
Q63HN8	-1.89493	-1.96952	-1.78491	-2.01151	-1.89208	-2.03328	-1.74978	-1.96841	-2.0634	-1.90204	-2.18548	-2.04084	-2.01441	-2.11248	-2.18432	-2.1729	-1.85238	-1.80038	-1.66303	-1.6412	-1.67797	-1.6224	-1.87221	-1.6896	-1.52201	-1.59653	-1.32767	-1.36118	-1.41388	-1.39939	-1.61592	-1.53878
Q5VTR2	NaN	NaN	NaN	NaN	NaN	NaN	NaN	NaN	-2.70744	-2.85229	-2.67344	-2.55658	-2.59781	-2.71019	-2.3938	-2.64164	NaN	NaN	NaN	NaN	NaN	NaN	NaN	NaN	-2.64014	-2.57014	-2.34115	-2.56522	-2.60839	-2.46434	-2.48844	-2.36377
O00584	-2.41796	-2.57588	-2.60271	-2.5516	-2.54794	-2.52793	-2.44187	-2.64371	-2.41253	-2.65666	-2.35304	-2.46379	-2.72471	-2.33621	-2.70616	-2.55892	-2.77526	-2.80459	-2.74939	-2.68362	-2.84011	-2.50862	-2.75581	-2.72199	-3.04975	-3.3738	-3.29709	-3.30629	-2.97968	-2.66718	-3.05049	-3.02074
Q8TDP1	NaN	NaN	NaN	NaN	NaN	NaN	NaN	NaN	-2.02239	-2.14817	-2.50593	-2.49208	-1.91931	-2.00164	-2.09314	-2.49679	NaN	NaN	NaN	NaN	NaN	NaN	NaN	NaN	NaN	NaN	NaN	NaN	NaN	NaN	NaN	NaN
Q5TBB1	-1.08123	-0.958055	-0.84581	-0.886001	-0.851061	-0.670098	-0.785158	-0.83379	NaN	NaN	NaN	NaN	NaN	NaN	NaN	NaN	NaN	NaN	NaN	NaN	NaN	NaN	NaN	NaN	NaN	NaN	NaN	NaN	NaN	NaN	NaN	NaN
O75792	NaN	NaN	NaN	NaN	NaN	NaN	NaN	NaN	NaN	NaN	NaN	NaN	NaN	NaN	NaN	NaN	-1.12787	-1.1662	-1.11858	-1.11585	-1.02726	-1.15561	-1.2424	-1.11006	-1.49257	-1.50605	-1.53165	-1.21092	-1.42971	-1.40981	-1.28773	-1.42029
Q13671	NaN	NaN	NaN	NaN	NaN	NaN	NaN	NaN	-5.498	-5.08182	-5.20626	-4.58653	-4.90811	-4.80271	-4.60892	-4.78568	-4.18714	-5.1613	-4.90836	-4.72851	-4.31466	-4.88921	-4.87492	-4.51213	NaN	NaN	NaN	NaN	NaN	NaN	NaN	NaN
Q8IUC4;A8MT19	NaN	NaN	NaN	NaN	NaN	NaN	NaN	NaN	-2.84995	-2.96886	-3.29759	-3.1025	-2.73187	-2.97153	-2.81916	-3.09321	0.568295	0.313824	0.497163	0.51751	0.526772	0.477771	0.49722	0.539529	NaN	NaN	NaN	NaN	NaN	NaN	NaN	NaN
Q8IXI1;Q8IXI2	-1.16312	-1.24948	-1.17057	-1.3835	-1.34919	-1.24232	-1.127	-1.29269	-0.792109	-0.738423	-0.62174	-0.993095	-0.705866	-0.947416	-0.764915	-0.855206	-1.69374	-1.6472	-1.52391	-1.65854	-1.71421	-1.80746	-2.07525	-1.8532	-1.76583	-1.57881	-1.56471	-1.6631	-2.10573	-1.86421	-1.72836	-1.76395
P84095	0.331392	0.330149	0.18821	0.33436	0.19841	0.247083	0.418285	0.317398	-0.379279	-0.294307	-0.565876	-0.372241	-0.366203	-0.419219	-0.485193	-0.405003	-0.19873	-0.191397	-0.147087	-0.217826	-0.166655	-0.383767	-0.285292	-0.0554686	0.381097	0.435175	0.444652	0.545362	0.461418	0.365093	0.462822	0.341646
P61586;P08134;P62745	1.58729	2.15972	2.01673	2.16061	2.15001	2.10388	2.02825	2.02743	1.90902	1.92315	2.15723	2.03966	1.79413	1.86158	2.13671	2.22004	0.431613	0.54963	0.201213	0.243721	0.281936	0.332166	0.595837	0.34034	1.54351	1.53439	0.7366	0.831611	0.964282	0.88223	0.84787	1.32917
Q15382	-0.444845	-0.167582	-0.453206	-0.315445	-0.356513	-0.595607	-0.586436	-0.415257	-0.215302	-0.187306	-0.293574	-0.158737	-0.228275	-0.345166	-0.204764	-0.195772	0.175978	0.104996	0.173532	0.360248	0.2482	0.00011158	0.165982	0.111638	-0.127076	0.00727463	-0.168654	-0.0612307	-0.00203323	-0.11704	-0.13117	-0.0189123
Q969G6	-2.58468	-2.53533	-2.58203	-2.70759	-2.74281	-2.73473	-2.98632	-3.01869	NaN	NaN	NaN	NaN	NaN	NaN	NaN	NaN	NaN	NaN	NaN	NaN	NaN	NaN	NaN	NaN	NaN	NaN	NaN	NaN	NaN	NaN	NaN	NaN
P35250	NaN	NaN	NaN	NaN	NaN	NaN	NaN	NaN	-5.40876	-5.24389	-4.78813	-4.91694	-4.99114	-5.23984	-4.56594	-5.03701	-1.47509	-1.5455	-1.25374	-1.33906	-1.35712	-1.23048	-1.23545	-1.0971	-7.04373	-6.4695	-5.1302	-5.5538	-4.8266	-6.30432	-5.46076	-6.26237
Q6NUM9	-2.03151	-1.93411	-2.05635	-2.06141	-1.95621	-2.01631	-2.03977	-1.84447	-5.30877	-5.26133	-4.75325	-4.82609	-5.87047	-5.39631	-5.08286	-5.00389	-5.3029	-5.13795	-5.3225	-5.66094	-5.29517	-4.93257	-5.60877	-6.02296	-5.18126	-4.78483	-4.89348	-5.46426	-5.07337	-4.88799	-5.24143	-5.42924
Q00765	-1.32652	-1.42879	-1.60553	-1.12101	-1.26655	-1.18645	-1.3963	-1.30691	-2.45454	-2.54081	-2.80026	-2.60565	-2.3954	-2.49883	-2.89229	-2.76463	-0.69527	-0.771976	-0.584066	-0.556798	-0.555827	-0.747968	-0.688924	-0.602965	NaN	NaN	NaN	NaN	NaN	NaN	NaN	NaN
O94762	NaN	NaN	NaN	NaN	NaN	NaN	NaN	NaN	NaN	NaN	NaN	NaN	NaN	NaN	NaN	NaN	NaN	NaN	NaN	NaN	NaN	NaN	NaN	NaN	1.79436	1.71462	1.85819	1.85465	1.78159	1.77346	1.86912	1.69623
P46063	NaN	NaN	NaN	NaN	NaN	NaN	NaN	NaN	NaN	NaN	NaN	NaN	NaN	NaN	NaN	NaN	NaN	NaN	NaN	NaN	NaN	NaN	NaN	NaN	-0.0909824	-0.0969028	-0.0418968	0	0.060298	0.0772648	-0.0099411	-0.114424
Q8NBN7	-3.70143	-3.89041	-3.5827	-3.04051	-3.69286	-3.39835	-3.22911	-3.33454	NaN	NaN	NaN	NaN	NaN	NaN	NaN	NaN	-3.67029	-3.40727	-3.67971	-3.74804	-3.75338	-3.76428	-3.69439	-3.27042	NaN	NaN	NaN	NaN	NaN	NaN	NaN	NaN
Q8TC12;Q96NR8	-2.87936	-3.0343	-3.57006	-3.12679	-2.98313	-2.83487	-2.43972	-2.80716	-1.10245	-1.11794	-1.0032	-1.17362	-0.901241	-0.871648	-0.869146	-0.778816	-3.00497	-2.92953	-3.06534	-3.32855	-2.87959	-3.20907	-2.64357	-3.08653	-1.22181	-1.11246	-1.26321	-1.44767	-1.02777	-1.16188	-1.04581	-1.07604
Q14257	NaN	NaN	NaN	NaN	NaN	NaN	NaN	NaN	NaN	NaN	NaN	NaN	NaN	NaN	NaN	NaN	NaN	NaN	NaN	NaN	NaN	NaN	NaN	NaN	-1.78762	-1.5784	-1.66117	-1.44018	-1.41868	-1.7786	-1.65227	-1.45479
Q15293	2.29946	2.4945	2.40323	2.51723	2.46136	2.45026	2.32862	2.4126	1.91664	1.92144	1.92117	1.88535	1.86934	1.92592	1.96711	2.02519	3.21654	3.22246	3.27666	3.19873	3.04885	2.99673	3.16417	3.17243	2.65676	2.65795	2.88614	2.83093	2.74256	2.7038	2.76748	2.71008
Q9P258	1.73952	1.84976	1.8599	1.8533	1.75465	1.79612	1.75718	1.81918	3.18143	3.27395	3.25165	3.21813	3.21528	3.09913	3.18114	3.24444	2.51564	2.52106	2.55972	2.59374	2.60092	2.59714	2.47636	2.5322	2.82661	2.81673	2.79595	2.76072	2.7507	2.79594	2.72525	2.83524
P18754	0.569549	0.518577	0.542348	0.607685	0.465043	0.539183	0.463144	0.488909	-0.196473	-0.210355	-0.386655	-0.332336	-0.115223	-0.132996	-0.405393	-0.52063	-0.397758	-0.404273	-0.281019	-0.332019	-0.187509	-0.211188	-0.390105	-0.328994	-0.345314	-0.212987	-0.133906	-0.104046	-0.219848	-0.0564251	-0.0746632	-0.251769
P38159;O75526;Q8N7X1	2.47275	2.32875	2.53157	2.30661	2.21525	2.29536	2.33744	2.38921	3.56706	3.62484	3.72724	3.55442	3.67592	3.60137	3.64726	3.65922	2.54968	2.52515	2.57806	2.49791	2.48562	2.60908	2.4185	2.46376	3.16956	3.14282	3.26623	3.2639	3.15767	3.27901	3.19713	3.06797
Q9Y5S9	-3.33098	-3.91837	-4.04615	-3.616	-3.24148	-3.4903	-3.33028	-3.69467	NaN	NaN	NaN	NaN	NaN	NaN	NaN	NaN	NaN	NaN	NaN	NaN	NaN	NaN	NaN	NaN	-4.72415	-4.58704	-4.91592	-4.52869	-4.26063	-4.36446	-4.70595	-3.96847
Q9BTD8	NaN	NaN	NaN	NaN	NaN	NaN	NaN	NaN	-2.93137	-3.04995	-2.7296	-2.90397	-2.90594	-3.09816	-2.89679	-2.74751	-3.02437	-2.93313	-3.02085	-3.12438	-3.03919	-2.87882	-3.31382	-2.95478	-1.17108	-1.23494	-1.6027	-1.5435	-1.45299	-1.36017	-1.46966	-1.1245
Q9BWF3	1.03687	1.14634	1.19508	1.09062	1.1318	1.09498	1.00568	1.12577	1.70851	1.75789	1.79663	1.78372	1.79643	1.66293	1.7854	1.75863	0.999891	0.995526	0.884887	0.984658	0.962168	1.05348	1.05301	1.01483	1.42996	1.33717	1.3034	1.30127	1.31564	1.30943	1.30207	1.45858
Q14498	1.37557	1.64044	1.71136	1.62566	1.61162	1.5801	1.57043	1.63548	-0.165006	-0.107613	0.0750446	-0.0863094	-0.0986605	-0.198414	0.0759439	0.131429	1.71779	1.72291	1.58448	1.47117	1.50943	1.5412	1.65752	1.55371	1.87903	1.81213	1.6198	1.67306	1.59496	1.60801	1.46509	1.83563
P98179	NaN	NaN	NaN	NaN	NaN	NaN	NaN	NaN	NaN	NaN	NaN	NaN	NaN	NaN	NaN	NaN	NaN	NaN	NaN	NaN	NaN	NaN	NaN	NaN	-0.722899	-0.715347	-0.708941	-0.603539	-0.976309	-1.01283	-0.893383	-0.969607
Q9NW13	-1.53977	-1.59898	-1.55163	-1.61551	-1.47986	-1.46064	-1.20161	-1.55175	-1.8516	-1.56284	-1.96174	-1.92974	-1.46687	-1.50134	-1.89758	-1.81267	-2.4068	-1.94027	-1.80782	-1.58846	-1.8257	-1.65219	-2.05027	-1.69615	-1.89218	-2.05274	-1.84883	-1.64343	-1.6063	-1.61081	-1.5427	-1.99686
Q5T8P6	-2.59448	-2.33637	-2.30887	-2.36818	-2.35192	-2.43958	-2.27629	-2.29864	NaN	NaN	NaN	NaN	NaN	NaN	NaN	NaN	-2.83761	-2.7637	-2.91488	-3.0948	-2.7103	-2.7375	-2.76112	-2.82896	-2.16512	-2.10401	-2.67427	-2.53138	-2.60894	-2.64832	-2.66471	-2.1156
P49756	-2.36128	-2.6641	-2.58352	-2.24666	-2.65074	-2.08168	-2.79474	-2.53291	0.25788	0.312229	0.395968	0.334982	0.388059	0.354764	0.394625	0.388657	-0.22973	-0.28908	-0.400797	-0.654617	-0.493636	-0.592778	-0.312679	-0.400889	-0.167641	-0.291595	-0.656446	-0.494102	-0.47486	-0.640851	-0.738573	-0.333794
Q96T37	-2.79037	-3.07675	-2.89137	-3.46409	-2.78347	-2.81329	-2.81145	-3.14292	NaN	NaN	NaN	NaN	NaN	NaN	NaN	NaN	NaN	NaN	NaN	NaN	NaN	NaN	NaN	NaN	-2.55378	-2.45039	-2.30391	-2.36135	-2.30336	-2.28316	-2.36003	-2.72054
Q96PK6	1.90045	2.00891	2.16891	2.10894	1.85858	1.81875	1.86418	1.93718	1.54196	1.60723	1.79638	1.66457	1.58309	1.46236	1.6858	1.68852	2.05989	1.96346	1.84756	1.79706	1.74529	1.79156	1.79278	1.74185	2.22664	2.20892	2.20152	2.28888	1.95921	2.00927	2.04933	2.13157
Q9NTZ6	0.675746	0.949697	0.963823	0.919323	0.883771	0.918679	0.844639	0.90491	0.72159	0.681868	0.975245	0.791971	0.76143	0.825031	1.00589	0.991039	-2.24819	-2.37827	-2.58967	-2.53606	-2.62736	-2.3881	-2.27435	-2.61756	1.23569	1.18775	1.36428	1.31462	1.37824	1.25041	1.31168	1.27438
P98175	NaN	NaN	NaN	NaN	NaN	NaN	NaN	NaN	NaN	NaN	NaN	NaN	NaN	NaN	NaN	NaN	-0.389775	-0.494798	-0.451653	-0.443443	-0.303027	-0.178001	-0.394322	-0.458044	NaN	NaN	NaN	NaN	NaN	NaN	NaN	NaN
O75884	-1.12984	-1.33404	-1.1821	-1.24372	-1.19674	-1.41623	-1.31712	-1.33348	-0.189697	-0.113905	-0.00466537	-0.122727	-0.142659	-0.222344	-0.211106	-0.0714474	0.338729	0.269969	0.440999	0.345297	0.351807	0.283014	0.222815	0.257059	-1.2303	-1.33463	-1.14606	-1.38844	-1.46061	-1.29045	-1.13279	-1.51123
Q15291	-2.45026	-2.16242	-2.39684	-2.20776	-2.18564	-2.16745	-2.09363	-2.20391	NaN	NaN	NaN	NaN	NaN	NaN	NaN	NaN	-2.85475	-2.83735	-2.71788	-2.83031	-2.59382	-2.93997	-2.53312	-2.5098	NaN	NaN	NaN	NaN	NaN	NaN	NaN	NaN
Q16576;Q09028	1.59669	1.8578	1.66229	1.84582	1.72132	1.6109	1.68266	1.65368	1.57032	1.62866	1.62191	1.66318	1.45996	1.36206	1.53575	1.6373	1.80949	1.86182	1.65181	1.82	1.76259	1.62343	1.81715	1.70324	1.80885	1.74329	1.52759	1.65015	1.57422	1.54578	1.6007	1.72385
Q8IY67	-1.80482	-1.70548	-1.86111	-1.696	-1.83075	-1.49443	-1.8637	-1.68408	-1.78312	-1.5913	-1.62904	-1.91037	-1.5808	-1.62648	-1.61063	-1.74147	-1.84439	-1.82708	-1.68875	-1.92808	-1.95709	-1.56493	-1.8905	-1.56976	-1.76179	-1.64436	-1.65353	-1.62848	-1.69426	-1.52441	-1.5541	-1.52927
P54136	1.47825	1.35693	1.3756	1.33239	1.33403	1.31893	1.30247	1.41394	-0.47538	-0.464846	-0.354033	-0.424133	-0.474243	-0.494299	-0.309839	-0.374213	0.97697	1.04696	0.997839	0.939865	0.908511	0.906057	1.00214	0.990231	-1.10839	-1.08801	-1.07025	-1.23636	-1.37379	-1.12675	-1.19615	-1.25583
P61225	NaN	NaN	NaN	NaN	NaN	NaN	NaN	NaN	-5.16474	-4.96432	-4.31547	-4.61623	-4.8178	-4.42981	-4.15659	-4.03506	NaN	NaN	NaN	NaN	NaN	NaN	NaN	NaN	NaN	NaN	NaN	NaN	NaN	NaN	NaN	NaN
P52306	-0.686999	-0.670956	-0.897538	-0.708001	-0.792404	-0.670032	-0.754752	-0.687558	-2.61957	-2.57906	-2.8	-2.65125	-2.50209	-2.52746	-2.39308	-2.59831	-2.84048	-2.84599	-2.72596	-2.64876	-2.83534	-2.81662	-3.00428	-2.72291	-2.28319	-2.57811	-2.13198	-2.29215	-2.16675	-2.44817	-1.96631	-2.03226
P62834;P61224;A6NIZ1	1.58952	1.51985	1.3867	1.51574	1.52055	1.49784	1.44369	1.39991	-0.480492	-0.427069	-0.342943	-0.284797	-0.465692	-0.373366	-0.235742	-0.281082	-0.327847	-0.360281	-0.414727	-0.360147	-0.417803	-0.535169	-0.315786	-0.413989	0.797729	0.717517	0.753498	0.897139	0.935424	0.762894	0.815209	0.766041
P46060	NaN	NaN	NaN	NaN	NaN	NaN	NaN	NaN	NaN	NaN	NaN	NaN	NaN	NaN	NaN	NaN	-0.852314	-0.977783	-0.884809	-0.901105	-0.838758	-1.02851	-0.850581	-0.885744	NaN	NaN	NaN	NaN	NaN	NaN	NaN	NaN
P49792;Q7Z3J3;A6NKT7;Q99666;O14715;P0DJD0;P0DJD1	NaN	NaN	NaN	NaN	NaN	NaN	NaN	NaN	-1.83864	-2.03648	-2.01107	-1.74864	-1.75182	-1.37811	-1.64499	-1.72852	NaN	NaN	NaN	NaN	NaN	NaN	NaN	NaN	NaN	NaN	NaN	NaN	NaN	NaN	NaN	NaN
P43487	2.62542	2.9068	2.59467	2.89412	2.85592	2.80583	2.69251	2.73338	2.66893	2.57891	2.60765	2.67951	2.50248	2.61736	2.72628	2.71306	2.42749	2.43776	2.15389	2.27697	2.25275	2.11836	2.47985	2.34458	2.07811	2.08886	1.69953	1.82091	1.93281	1.74473	1.75791	2.10813
P62826	3.90339	3.83025	3.72024	3.7487	3.69546	3.62193	3.63776	3.70817	4.02971	4.11135	3.78937	3.97652	4.01591	3.91143	3.87196	3.92015	4.2299	4.2648	4.3115	4.39402	4.25591	4.12478	4.10525	4.27941	3.57715	3.52384	3.64487	3.7586	3.63203	3.51616	3.59994	3.45692
Q9UKM9	2.93659	2.90124	3.07962	2.87927	2.8508	2.86111	2.81782	2.89793	3.16807	3.21949	3.33134	3.18405	3.20377	3.17312	3.22092	3.25292	4.15111	4.06784	4.16122	4.12811	4.07029	4.17539	4.04812	4.06378	3.53788	3.53148	3.45013	3.43624	3.34944	3.53546	3.36321	3.54275
Q86X10	-2.24729	-2.32098	-2.20135	-2.30077	-2.70509	-2.75507	-2.5933	-2.24916	NaN	NaN	NaN	NaN	NaN	NaN	NaN	NaN	NaN	NaN	NaN	NaN	NaN	NaN	NaN	NaN	-2.20216	-1.94762	-2.01124	-2.14233	-2.10937	-2.10192	-2.12034	-2.29121
P11234	NaN	NaN	NaN	NaN	NaN	NaN	NaN	NaN	-1.83459	-1.84895	-1.76036	-1.73827	-1.73682	-1.68398	-1.82557	-1.87415	-1.80369	-1.70796	-1.70601	-1.58061	-1.62965	-1.40718	-1.53121	-1.5413	-1.75184	-1.65305	-1.7774	-1.66753	-1.62515	-1.49754	-1.36791	-1.69106
P11233	-0.117209	-0.172394	0	-0.0630131	-0.000679016	-0.0763378	-0.0630693	-0.0801048	-1.22511	-1.28787	-1.20157	-1.37119	-1.47376	-1.36963	-1.24782	-1.293	-0.184728	-0.244459	-0.138885	-0.0835848	-0.195493	-0.0958252	-0.167192	-0.0635757	-1.06944	-1.01211	-1.13659	-0.885645	-1.23961	-1.05188	-0.907314	-1.00946
P78406	-0.324673	-0.467077	-0.577588	-0.611954	-0.624782	-0.468083	-0.539421	-0.565861	-0.893331	-0.890718	-0.908111	-0.905025	-0.823118	-0.847594	-0.834314	-0.960127	-0.888495	-0.981277	-0.881873	-0.836949	-0.736759	-0.757578	-0.81563	-0.697628	NaN	NaN	NaN	NaN	NaN	NaN	NaN	NaN
Q92878	0.100121	0.0657768	0.0414848	0.142964	0.00360775	0.0381422	0.0507011	-0.00640583	-3.31451	-3.17367	-3.04318	-3.24889	-2.96465	-2.73394	-3.04759	-3.10388	-0.261017	-0.262002	-0.280997	-0.232812	-0.207876	-0.267283	-0.198233	-0.207555	-0.876663	-1.09218	-0.768973	-0.698216	-0.761759	-0.397112	-0.62048	-0.828232
P54727	1.62704	1.70628	1.74008	1.88747	1.71839	1.76832	1.56619	1.74065	0.693189	0.566068	0.770088	0.764616	0.380317	0.535632	0.725866	0.742537	1.43982	1.40091	1.20287	1.20027	1.28606	1.20127	1.36797	1.19162	1.07112	0.998117	0.797001	0.829108	0.979455	0.833099	0.868637	0.996833
O60216;Q9H4I0	-6.20856	-7.3897	-6.71951	-6.82776	-6.79518	NaN	-4.82028	-6.60135	-4.1565	-3.9108	-3.69229	-4.15445	-4.12397	-3.76441	-3.90495	-4.03429	NaN	NaN	NaN	NaN	NaN	NaN	NaN	NaN	NaN	NaN	NaN	NaN	NaN	NaN	NaN	NaN
P63000;P60763;P15153;P17081;Q9H4E5	3.18898	3.17273	2.93846	3.11916	3.09107	3.02815	2.89857	2.98222	2.34517	2.39578	2.42032	2.39481	2.20868	2.23085	2.44094	2.4738	2.91105	2.92253	2.84157	2.92699	2.82972	2.69259	2.989	2.98165	3.23774	3.24958	3.04862	3.17181	3.06795	2.93275	3.00175	3.1706
Q3YEC7	-0.623017	-0.675687	-0.587795	-0.641582	-0.623701	-0.508382	-0.638	-0.687175	-0.764009	-0.682211	-0.663795	-0.728164	-0.731174	-0.689589	-0.748177	-0.666135	-1.08579	-0.935971	-0.921795	-0.930988	-0.927234	-0.744315	-0.929951	-0.919798	-0.334896	-0.211706	-0.170427	-0.269286	-0.201599	-0.145324	-0.213681	-0.355517
Q9Y3P9	-1.85703	-1.82551	-1.98529	-1.93021	-1.96063	-1.91498	-2.0984	-1.93619	-3.46438	-3.33894	-3.43677	-3.19573	-3.36714	-3.48567	-3.48519	-3.64335	-3.6337	-3.4237	-3.6037	-3.34751	-3.13742	-3.78686	-3.58282	-3.41908	-1.13689	-1.3723	-0.954055	-1.17201	-1.28327	-1.02405	-1.0882	-1.10825
P61006;Q92930	0.428138	0.537815	0.448373	0.566161	0.412095	0.248164	0.415778	0.419497	-0.00233936	-0.0240812	0.00025177	0.0743446	-0.0523357	-0.0476465	0.00826645	0.0889578	-1.29487	-1.60571	-1.38863	-1.42438	-1.3773	-1.359	-1.46851	-1.10528	-0.689144	-0.555559	-0.620115	-0.477779	-0.465261	-0.538987	-0.298517	-0.597386
P51149	2.44987	2.37758	2.19684	2.31392	2.37423	2.2966	2.24923	2.26507	2.78418	2.81282	2.63469	2.80621	2.70683	2.76066	2.64969	2.62817	3.42474	3.37268	3.27917	3.38665	3.31855	3.30247	3.4612	3.51278	3.07077	3.05229	2.96939	3.0771	3.0842	2.99519	3.08713	3.02451
Q9H0N0	-0.940179	-1.21852	-1.1241	-0.897265	-1.10093	-1.03924	-0.980955	-0.983815	-2.12874	-2.33894	-2.70297	-2.46782	-2.04535	-2.29813	-2.3573	-2.33619	-1.24707	-1.25373	-1.49728	-1.58655	-1.28473	-1.3059	-1.36368	-1.13445	NaN	NaN	NaN	NaN	NaN	NaN	NaN	NaN
P20340;Q9NRW1	-0.013072	-0.0913811	-0.223357	0.00179291	0.103592	-0.0559835	-0.0650129	0.116678	0.0832844	0.114254	-0.409711	-0.054183	0.30087	0.220708	-0.403091	-0.490507	0.0169449	0.136437	-0.106185	0.0642548	-0.015893	0.027771	0.0638971	0.208068	0.617388	0.644453	0.540446	0.664927	0.613321	0.567819	0.576322	0.73667
P51148	-0.803773	-0.721144	-0.770885	-0.613951	-0.66389	-0.698598	-0.832232	-0.895341	1.02617	1.06236	0.846345	0.953582	1.03048	1.00478	0.919517	0.941346	-1.78922	-1.76594	-1.93972	-2.0999	-1.88685	-1.89905	-2.05308	-2.02063	-1.44295	-1.41665	-1.55019	-1.18434	-1.24087	-1.32811	-1.3458	-1.28507
P20339	NaN	NaN	NaN	NaN	NaN	NaN	NaN	NaN	NaN	NaN	NaN	NaN	NaN	NaN	NaN	NaN	NaN	NaN	NaN	NaN	NaN	NaN	NaN	NaN	-3.99842	-3.44381	-3.04939	-3.54826	-3.55002	-3.32881	-3.40744	-3.63697
O95716;P20336;P20337;Q96E17	NaN	NaN	NaN	NaN	NaN	NaN	NaN	NaN	-1.794	-1.79112	-1.86467	-1.56539	-1.88817	-1.85703	-1.64343	-1.79853	NaN	NaN	NaN	NaN	NaN	NaN	NaN	NaN	NaN	NaN	NaN	NaN	NaN	NaN	NaN	NaN
Q15286;Q15771	-0.155399	-0.238819	-0.36301	-0.341543	-0.253152	-0.286589	-0.291201	-0.451623	-1.73487	-1.6818	-1.6522	-1.69162	-1.78205	-1.50178	-1.77479	-1.44123	-1.96058	-1.77352	-1.63924	-1.43536	-1.49983	-1.62816	-1.59827	-1.63255	-0.126374	-0.155019	-0.0148764	0.118753	0.0704231	0.140479	0.217661	0.110215
P61019;Q8WUD1	1.89584	1.83983	1.70104	1.72466	1.73276	1.7401	1.68013	1.70779	2.8323	2.85379	2.86883	2.8803	2.91006	2.90269	2.93925	3.01257	1.28435	1.27691	1.28496	1.29327	1.26359	1.28953	1.25777	1.40084	2.13991	2.1349	2.03545	2.08362	2.0512	2.11378	2.0565	2.21866
Q9UL26;Q13636	NaN	NaN	NaN	NaN	NaN	NaN	NaN	NaN	NaN	NaN	NaN	NaN	NaN	NaN	NaN	NaN	NaN	NaN	NaN	NaN	NaN	NaN	NaN	NaN	-1.03398	-1.09798	-0.722595	-0.664808	-0.788593	-0.518371	-0.626381	-0.745428
Q9UL25	NaN	NaN	NaN	NaN	NaN	NaN	NaN	NaN	NaN	NaN	NaN	NaN	NaN	NaN	NaN	NaN	-0.746322	-0.820075	-0.961605	-1.05997	-0.966269	-1.21588	-0.930223	-0.812906	-0.418343	-0.322233	-0.504241	-0.679293	-0.61985	-0.946227	-0.868007	-0.424741
P62820	1.64541	1.79523	1.67825	1.91125	1.68569	1.61338	1.60859	1.68281	1.33924	1.29493	1.49856	1.45376	1.10889	1.04687	1.37732	1.47025	1.33787	1.33289	1.23563	1.23946	1.12666	1.07152	1.23747	1.10414	1.87085	1.9349	1.72856	1.73739	1.62745	1.58132	1.61852	1.84711
Q9NP72	-2.51814	-2.65776	-2.67025	-2.60368	-2.33747	-2.53158	-2.53298	-2.72004	-1.16556	-1.12469	-1.36566	-1.2992	-1.16747	-1.18465	-1.23437	-1.26204	-1.41027	-1.36812	-1.37955	-1.33608	-1.31786	-1.45551	-1.21624	-1.25085	-1.44736	-1.10798	-1.36448	-1.3813	-1.30402	-1.39989	-1.29479	-1.32045
Q9H0U4;Q92928;P59190	3.41905	3.37169	3.24423	3.38264	3.30508	3.19805	3.32728	3.31997	3.54121	3.54634	3.49735	3.58409	3.45968	3.40323	3.52736	3.56909	3.66037	3.67017	3.56935	3.64452	3.5732	3.47644	3.51856	3.59243	2.797	2.75575	2.77675	2.86745	2.69818	2.64774	2.76112	2.73465
P61106	1.491	1.44724	1.3701	1.43098	1.43739	1.30655	1.40795	1.41467	1.09555	1.08032	0.982397	1.16721	1.06925	1.04853	1.05782	0.98818	0.273122	0.160294	0.29987	0.434376	0.281281	0.156975	0.249774	0.450486	1.36573	1.3201	1.54804	1.54144	1.51033	1.4102	1.59415	1.43251
P51153	-1.41605	-1.42196	-1.38455	-1.48698	-1.32798	-1.45734	-1.5313	-1.40294	-1.31105	-1.40645	-1.76745	-1.46607	-1.34934	-1.3002	-1.26705	-1.27438	-1.14639	-1.15634	-1.16961	-0.818554	-0.971148	-0.83143	-1.12255	-1.03278	-1.48251	-1.62568	-1.33129	-1.18001	-1.37131	-1.31391	-0.934239	-1.45701
Q15907;P62491	2.10259	2.09936	1.8942	2.0431	2.02305	2.05042	1.88441	2.01839	2.71903	2.65689	2.47643	2.68867	2.59341	2.64683	2.58173	2.60584	2.48717	2.54847	2.45755	2.47729	2.45715	2.47675	2.56802	2.67568	1.22455	1.48418	1.11337	1.35619	1.39902	1.35697	1.37238	1.41511
P61026	1.08939	1.29766	1.11497	1.1669	1.25276	1.20642	0.941514	1.06234	0.776101	0.841401	0.808038	0.903268	0.748626	0.778321	0.861672	0.822717	2.24778	2.26954	2.261	2.39917	2.22338	2.104	2.30863	2.29998	0.0918036	0.0425415	0.0391598	0.0346937	0.251809	0.0344	0.0609989	0.19978
Q9H974	-3.2023	-3.63715	-3.35999	-3.22364	-3.34214	-3.39602	-3.12134	-3.46905	NaN	NaN	NaN	NaN	NaN	NaN	NaN	NaN	-3.30808	-3.64185	-3.83387	-3.47264	-3.52805	-3.52094	-3.18525	-3.61375	-1.83686	-1.89806	-1.65799	-1.62508	-1.63381	-1.62184	-1.5539	-1.9472
Q9BXR0	NaN	NaN	NaN	NaN	NaN	NaN	NaN	NaN	-2.47938	-2.54383	-2.73822	-2.37084	-2.54994	-2.37874	-2.5042	-2.27398	NaN	NaN	NaN	NaN	NaN	NaN	NaN	NaN	NaN	NaN	NaN	NaN	NaN	NaN	NaN	NaN
Q6ZRP7	NaN	NaN	NaN	NaN	NaN	NaN	NaN	NaN	NaN	NaN	NaN	NaN	NaN	NaN	NaN	NaN	-4.086	-3.54467	-4.06742	-3.97194	-4.13465	-3.98675	-3.78371	-3.78165	-4.03706	-4.28611	-3.81221	-3.91879	-4.06732	-4.11256	-4.11531	-4.35492
Q5XKP0	-0.483863	-0.326795	-0.228308	-0.324395	-0.366385	-0.332769	-0.453281	-0.283317	-0.723166	-0.618134	-0.516589	-0.660271	-0.675875	-0.720137	-0.637488	-0.645384	0.651943	0.552203	0.648842	0.492268	0.635432	0.661078	0.382765	0.397061	0.355274	0.303305	0.172952	0.268234	0.253487	0.37746	0.204747	0.333994
P09417	-1.62319	-1.52481	-1.58284	-1.58423	-1.47225	-1.29664	-1.49599	-1.58225	-2.0719	-2.15617	-2.13601	-1.96728	-2.43948	-2.16219	-1.90187	-2.01332	-0.753357	-0.798478	-0.859827	-0.859272	-0.720295	-0.56467	-0.666933	-0.684701	-1.20355	-1.21878	-1.09219	-1.16188	-1.04572	-0.958036	-0.911698	-1.1261
P47897	1.33742	1.48524	1.40163	1.43826	1.51474	1.51349	1.39987	1.47792	2.52327	2.58372	2.48263	2.57234	2.57737	2.51276	2.60283	2.61047	2.39522	2.39988	2.28586	2.33755	2.35149	2.22893	2.39412	2.31853	1.36057	1.39636	1.25072	1.34905	1.28087	1.21621	1.2681	1.38975
P06737	NaN	NaN	NaN	NaN	NaN	NaN	NaN	NaN	-0.88928	-0.890882	-0.873016	-0.799051	-0.628984	-0.782999	-0.843134	-0.836635	-1.14724	-1.34161	-1.26926	-1.36323	-1.20485	-1.17945	-1.07589	-1.15353	-1.09854	-1.29773	-0.90029	-1.01881	-0.927295	-1.09349	-0.911325	-1.14478
P11216;P11217	2.9882	2.87095	2.8564	2.83259	2.83042	2.86742	2.85891	2.89331	1.92676	1.98849	2.03128	2.00357	2.0229	2.06443	2.07321	2.07863	2.37035	2.33169	2.44258	2.36717	2.27949	2.28543	2.41439	2.30211	2.00216	2.07254	2.0608	2.04182	1.81385	1.77641	1.88333	1.99866
Q53H96	-0.851066	-0.760584	-0.819659	-0.868719	-0.807919	-0.703083	-0.676644	-0.838153	NaN	NaN	NaN	NaN	NaN	NaN	NaN	NaN	-0.895787	-0.886705	-0.691109	-0.729246	-0.614944	-0.565232	-0.567154	-0.579658	-1.16552	-0.958853	-0.916711	-1.13655	-0.949255	-0.843098	-1.07311	-1.04298
P32322	1.31465	1.35648	1.18866	1.21732	1.26666	1.32962	1.27564	1.19797	2.52895	2.53322	2.47037	2.53242	2.5887	2.54452	2.48226	2.50921	1.61602	1.69914	1.86081	1.74702	1.72849	1.74576	1.58588	1.66224	2.3732	2.3037	2.41098	2.35138	2.34793	2.32098	2.29625	2.36455
Q9ULZ3	-0.932624	-1.09206	-1.00248	-0.928674	-1.16704	-0.895136	-1.13133	-0.909979	-1.33255	-1.33089	-1.12691	-1.37165	-1.22906	-1.29329	-1.16157	-1.18095	-1.53287	-1.35948	-1.49454	-1.57432	-1.4696	-1.35784	-1.22782	-1.45294	-1.27599	-1.16982	-1.40172	-1.34591	-1.139	-1.15948	-1.33471	-1.32129
Q96PZ0	-1.18238	-0.759932	-0.891472	-0.70533	-0.612211	-0.694707	-0.653896	-0.780988	-0.797431	-0.717065	-0.705857	-0.646593	-0.715488	-0.723199	-0.546572	-0.52854	NaN	NaN	NaN	NaN	NaN	NaN	NaN	NaN	NaN	NaN	NaN	NaN	NaN	NaN	NaN	NaN
Q9Y606	0.458629	0.488681	0.558284	0.542881	0.468559	0.368461	0.557486	0.483969	0.633714	0.649443	0.752489	0.749719	0.664186	0.577682	0.763866	0.551925	-0.420779	-0.298668	-0.340858	-0.390405	-0.377089	-0.35572	-0.420198	-0.442971	0.466769	0.426513	0.380482	0.304652	0.420552	0.481328	0.417419	0.34213
Q96QR8	-2.21525	-2.21137	-2.10013	-2.24784	-1.99391	-2.07892	-2.26663	-2.03919	-3.18565	-3.33178	-3.21743	-2.99867	-2.68077	-2.52672	-2.46793	-2.68089	0.487175	0.373492	0.477589	0.285658	0.494308	0.571694	0.369837	0.312599	-3.9249	-3.99476	-3.64857	-4.08049	-3.2835	-3.44785	-3.16591	-3.4245
Q00577	NaN	NaN	NaN	NaN	NaN	NaN	NaN	NaN	-2.729	-2.75458	-2.37024	-2.8934	-2.56008	-2.55297	-2.5393	-2.63208	NaN	NaN	NaN	NaN	NaN	NaN	NaN	NaN	NaN	NaN	NaN	NaN	NaN	NaN	NaN	NaN
Q8TB72	NaN	NaN	NaN	NaN	NaN	NaN	NaN	NaN	NaN	NaN	NaN	NaN	NaN	NaN	NaN	NaN	-2.68138	-2.7001	-2.57368	-2.58192	-2.40191	-2.60248	-2.83168	-2.38859	NaN	NaN	NaN	NaN	NaN	NaN	NaN	NaN
Q9UHX1	2.17282	2.30638	2.1798	2.28458	2.2162	2.1893	2.22363	2.28065	0.997452	0.993842	0.767576	0.921325	0.988734	0.946302	1.05207	1.03015	1.3032	1.31808	1.11708	1.16519	1.19911	1.07431	1.2885	1.25092	1.24099	1.21825	1.14336	1.18901	1.08969	1.13046	1.10418	1.15724
P53801	NaN	NaN	NaN	NaN	NaN	NaN	NaN	NaN	NaN	NaN	NaN	NaN	NaN	NaN	NaN	NaN	-1.47889	-1.57327	-1.71794	-1.63684	-1.68615	-1.57359	-1.41193	-1.69016	-1.48011	-1.67376	-1.75665	-1.58143	-1.46655	-1.47168	-1.43044	-1.61034
Q86Y79	NaN	NaN	NaN	NaN	NaN	NaN	NaN	NaN	NaN	NaN	NaN	NaN	NaN	NaN	NaN	NaN	-2.36609	-2.29092	-2.14747	-2.2271	-2.3618	-1.94276	-2.14097	-2.05429	-2.08855	-1.77693	-1.77842	-1.84564	-1.98222	-1.88956	-1.99122	-1.90763
P29350	NaN	NaN	NaN	NaN	NaN	NaN	NaN	NaN	-3.17162	-2.98682	-3.15545	-3.10226	-3.65461	-3.67066	-2.73951	-2.85093	-2.70894	-2.56505	-3.53729	-3.14398	-3.01993	-3.61778	-2.46896	-2.99142	NaN	NaN	NaN	NaN	NaN	NaN	NaN	NaN
P18031	-2.04268	-1.89367	-2.20934	-1.8388	-2.08311	-2.05115	-2.17067	-2.10653	NaN	NaN	NaN	NaN	NaN	NaN	NaN	NaN	NaN	NaN	NaN	NaN	NaN	NaN	NaN	NaN	NaN	NaN	NaN	NaN	NaN	NaN	NaN	NaN
P20962	-0.448797	-0.506166	-0.629869	-0.408671	-0.521712	-0.471058	-0.832067	-0.708754	0.260487	-0.00819492	0.195128	0.213985	0.0236645	0.0617275	-0.0508633	-0.0409479	0.0326786	0.104259	0.0913496	0.0337086	0.267029	0.366889	0.211172	0.289901	-0.273352	-0.180861	-0.286948	-0.24789	-0.223163	0.134951	-0.0940838	-0.2962
P06454	1.47472	1.66179	1.58764	1.8827	1.79767	1.73036	1.43167	1.39876	1.66969	1.18483	1.61601	1.88945	1.04191	1.22077	1.37376	1.38107	1.90186	1.86957	1.58801	1.7756	1.93682	1.74277	2.09042	1.89451	1.50101	1.50216	0.876034	1.16123	1.50861	1.258	1.29221	1.56174
Q05397	-1.36036	-1.62263	-1.59533	-1.70313	-1.55519	-1.32591	-1.61392	-1.68352	-1.47137	-1.40092	-1.46321	-1.51454	-1.52041	-1.44951	-1.48693	-1.60116	NaN	NaN	NaN	NaN	NaN	NaN	NaN	NaN	NaN	NaN	NaN	NaN	NaN	NaN	NaN	NaN
Q15185	2.29783	2.71575	2.61231	2.69853	2.66389	2.61142	2.60794	2.63496	2.4551	2.53175	2.67455	2.51842	2.4168	2.34465	2.70616	2.77578	2.48987	2.48599	2.17129	2.14037	2.14773	2.02883	2.46832	2.13683	2.53932	2.59318	2.16872	2.25332	2.26183	2.1756	2.14069	2.47731
Q9H7Z7	-1.24729	-0.91096	-0.908583	-0.854112	-0.736003	-0.912991	-0.919464	-1.06715	0.453262	0.494133	0.603472	0.548433	0.431054	0.39584	0.495387	0.58064	-0.997293	-0.881974	-1.07724	-0.870265	-0.952149	-0.875426	-0.988146	-0.815211	-0.580861	-0.574498	-0.419414	-0.341234	-0.309456	-0.454072	-0.351972	-0.786015
P48651	-0.447368	-0.667188	-0.815401	-0.670216	-0.891466	-0.769213	-0.698926	-0.837379	2.31608	2.36957	2.25855	2.32549	2.19581	2.10401	2.17878	2.2026	-1.09587	-1.03843	-0.937756	-0.891459	-1.05951	-1.11612	-1.03493	-0.9085	2.38997	2.31886	2.29015	2.35569	2.21203	2.1026	2.22523	2.34159
Q96EY7	-0.472863	-0.794369	-0.62276	-0.567515	-0.663232	-0.64686	-0.520689	-0.250808	NaN	NaN	NaN	NaN	NaN	NaN	NaN	NaN	0.394732	0.342525	0.354791	0.317421	0.324656	0.404979	0.447164	0.419454	-3.16233	-3.37817	-3.32174	-3.72739	-3.43255	-3.29993	-3.31002	-3.61084
O75127	-1.53717	-1.57364	-2.00638	-1.67329	-2.07488	-1.67641	-1.63905	-1.77679	-1.61313	-1.49831	-1.84031	-1.65606	-1.45806	-1.39199	-1.60934	-1.77208	NaN	NaN	NaN	NaN	NaN	NaN	NaN	NaN	NaN	NaN	NaN	NaN	NaN	NaN	NaN	NaN
P26599	2.84885	2.87003	3.02244	2.8922	2.93877	2.94337	2.80969	2.82022	2.60428	2.62819	2.69197	2.64627	2.59861	2.62161	2.67509	2.6543	2.97688	2.97456	2.93861	3.00808	3.06274	3.08641	2.82895	2.93644	2.86062	2.81177	2.78234	2.82568	2.76828	2.94639	2.86523	2.82593
Q8WXF1	0.690885	0.77212	0.591418	0.708262	0.576597	0.57367	0.613019	0.712809	0.755307	0.699528	0.744473	0.695356	0.631497	0.719851	0.72312	0.739388	0.184151	0.391391	0.25368	0.330956	0.159142	0.347596	0.201502	0.276802	0.379044	0.473536	0.381359	0.488935	0.475304	0.409348	0.410164	0.430309
Q969U7	NaN	NaN	NaN	NaN	NaN	NaN	NaN	NaN	NaN	NaN	NaN	NaN	NaN	NaN	NaN	NaN	NaN	NaN	NaN	NaN	NaN	NaN	NaN	NaN	-1.82818	-1.93622	-2.51589	-2.32607	-2.33607	-2.17465	-2.3165	-1.62857
Q92530	NaN	NaN	NaN	NaN	NaN	NaN	NaN	NaN	-0.550891	-0.459086	-0.940355	-0.568287	-0.543545	-0.613199	-1.10146	-1.07241	-0.554935	-0.599957	-0.644495	-0.6272	-0.734503	-0.992511	-0.625859	-0.675878	0.747383	0.761314	0.929657	0.897252	0.862541	0.822308	0.957142	0.697691
Q14997	-3.64247	-4.22974	-3.9373	-3.56155	-3.64155	-3.66813	-3.49655	-3.60519	-0.650707	-0.470767	-0.260268	-0.460608	-0.625971	-0.701131	-0.770168	-0.53238	-4.06575	-3.85434	-4.79138	-3.94031	-4.13958	-5.08032	-4.21737	-4.17538	NaN	NaN	NaN	NaN	NaN	NaN	NaN	NaN
P61289	-0.616745	-1.0564	-1.13091	-0.786212	-0.930738	-0.970768	-0.89017	-0.983003	0.57657	0.661588	0.289598	0.551159	0.749627	0.646006	0.489689	0.500279	-2.03563	-1.83613	-1.81604	-1.94436	-1.88365	-2.26471	-2.02374	-1.89056	-0.309126	-0.133179	0.00946999	0.163753	-0.0249214	-0.0877552	0.0510244	-0.00946426
Q9UL46	1.08456	1.21467	1.15956	1.2593	1.32252	1.33071	1.22721	1.27498	2.12891	2.10345	2.06984	2.25293	2.01185	2.12151	2.22817	2.28877	2.2587	2.25883	2.21509	2.25634	2.23823	2.10046	2.27499	2.28	1.85993	1.77413	1.80728	1.8772	1.80389	1.65815	1.85202	1.80562
Q06323	3.2711	3.25273	3.12573	3.34824	3.25446	3.29301	3.15456	3.1678	3.72849	3.58232	3.46978	3.70074	3.44777	3.52884	3.44197	3.46707	3.45245	3.39818	3.39953	3.46648	3.38941	3.06048	3.42689	3.5591	3.42349	3.3858	3.39925	3.53289	3.44285	3.11909	3.4843	3.36737
O00233	-1.19642	-1.29872	-1.54161	-1.27096	-1.59056	-1.38454	-1.41471	-1.30664	-1.07785	-0.998923	-1.44778	-1.04709	-1.25422	-1.28832	-1.40297	-1.23963	-1.15938	-1.17541	-1.19413	-1.17169	-1.06872	-1.17824	-1.28444	-1.16525	-1.14894	-1.07369	-1.1926	-1.21667	-0.988288	-1.07844	-1.13617	-1.02967
P48556	0.567292	0.510485	0.374773	0.490023	0.435449	0.499938	0.415917	0.443172	1.58789	1.66766	1.35034	1.5398	1.52357	1.57826	1.40077	1.46273	0.267527	0.435536	0.325381	0.335387	0.304507	0.225375	0.229879	0.355175	0.360114	0.342901	0.509286	0.517224	0.511775	0.355617	0.433289	0.416327
P51665	-1.83809	-1.61347	-2.1378	-1.76384	-1.54711	-1.58177	-1.70248	-1.63026	1.49757	1.63626	1.48302	1.56476	1.55829	1.53346	1.53199	1.55796	-0.161328	-0.0750008	-0.22192	-0.112582	-0.22104	-0.21299	-0.167953	-0.0802584	-0.869733	-0.72872	-0.955295	-0.843321	-0.935512	-1.01854	-0.967003	-0.896507
Q15008	1.63274	1.59404	1.43149	1.56749	1.47639	1.54646	1.49531	1.52408	1.76834	1.82297	1.67621	1.82271	1.84345	1.68953	1.78434	1.85275	1.66915	1.65739	1.76793	1.75711	1.69902	1.60639	1.63441	1.58504	1.8981	1.81323	1.85086	1.90621	1.85507	1.71472	1.77248	1.94533
Q16401	-0.814873	-0.795271	-0.774096	-0.823278	-0.836875	-0.637557	-0.716315	-0.779094	0.483027	0.471377	0.231391	0.359211	0.506782	0.482843	0.315638	0.226828	0.569276	0.67296	0.747046	0.78302	0.800529	0.951449	0.678135	0.713777	0.270535	0.340973	0.66667	0.735354	0.592454	0.668849	0.695649	0.426311
O43242	1.51967	1.52976	1.34194	1.41615	1.2978	1.33004	1.3373	1.46082	1.02638	1.03609	1.00057	1.00755	1.04701	1.0264	1.05353	1.09234	1.48002	1.47661	1.42112	1.39862	1.46287	1.34215	1.4204	1.47974	0.908374	0.934591	0.863536	0.856519	0.738908	0.670569	0.676629	0.925005
Q13200	1.31259	1.35626	1.26145	1.27839	1.34854	1.35429	1.32055	1.32721	1.3822	1.49535	1.35217	1.45024	1.46261	1.40897	1.37008	1.50702	-0.390586	-0.317661	-0.424441	-0.577433	-0.456894	-0.603767	-0.411814	-0.45694	1.71252	1.72997	1.61519	1.66158	1.59231	1.606	1.56966	1.7079
O00487	NaN	NaN	NaN	NaN	NaN	NaN	NaN	NaN	0.22978	0.312637	0.260577	0.416516	0.39821	0.170568	0.256085	0.332678	NaN	NaN	NaN	NaN	NaN	NaN	NaN	NaN	0.754915	0.769188	0.740023	0.77168	0.656203	0.653275	0.666539	0.806521
Q9UNM6	1.48224	1.3348	1.30698	1.31392	1.30703	1.33564	1.29699	1.37168	1.8418	1.92948	1.80191	1.83965	1.85148	1.84565	1.83156	1.79541	1.08929	0.959444	1.03777	1.1656	1.04663	1.05281	1.05576	1.04717	1.79526	1.85742	1.8508	1.91444	1.89587	1.88793	1.88816	1.85642
O00232	-3.62489	-2.79905	-3.3905	-3.05601	-3.38727	-3.13936	-3.17763	-3.06177	-3.47336	-3.45766	-3.22683	-3.07487	-3.0034	-3.20344	-2.68344	-3.1021	NaN	NaN	NaN	NaN	NaN	NaN	NaN	NaN	-3.0704	-3.00464	-2.80389	-2.98986	-2.86465	-2.84639	-2.57016	-3.11903
O00231	0.7169	0.593397	0.490153	0.513279	0.653487	0.562875	0.574352	0.632348	0.341173	0.357924	0.232998	0.308561	0.44545	0.350064	0.376911	0.331027	2.51497	2.44778	2.50027	2.52767	2.62417	2.57666	2.47995	2.60492	0.781709	0.74532	0.81295	0.851595	0.897417	0.798303	0.784351	0.720436
Q99460	0.182457	-0.0714045	-0.162066	-0.137121	-0.125513	-0.154266	-0.126396	-0.140288	0.56312	0.664628	0.461146	0.633198	0.698575	0.69862	0.723211	0.639171	0.717572	0.591881	0.788412	0.933024	0.759926	0.771097	0.706855	0.945639	-1.37212	-1.14942	-1.37428	-1.37821	-1.2863	-1.26402	-1.32271	-1.36234
P62333	1.93772	1.86776	1.8123	1.85077	1.73466	1.67345	1.76596	1.836	2.00387	2.07122	1.80602	1.93348	2.08047	1.95347	1.89597	1.86607	1.99584	2.02013	2.02353	2.04208	2.13865	2.03909	1.96554	2.10654	1.78369	1.68199	1.75945	1.90983	1.79547	1.7734	1.82388	1.74855
P62195	0.755988	0.884923	0.912744	0.890215	0.861412	0.969689	0.86495	0.969406	0.654142	0.727955	0.677426	0.67654	0.661439	0.710192	0.817208	0.73806	0.244956	0.270782	0.168397	0.149967	0.154717	0.173956	0.264859	0.304978	-2.34239	-2.35116	-2.22054	-2.35494	-2.24124	-2.14456	-2.41463	-2.47142
P43686	0.734165	0.628218	0.618977	0.457117	0.577272	0.594745	0.562862	0.566543	-0.0491247	0.0465593	-0.251791	-0.089263	-0.0511141	-0.0411501	-0.185576	-0.0399513	1.70357	1.72229	1.75504	1.82509	1.80824	1.70738	1.76395	1.79652	1.32224	1.32336	1.50234	1.31598	1.42233	1.3517	1.42638	1.32972
P17980	2.57312	2.52308	2.40592	2.44109	2.35536	2.22609	2.33403	2.42912	2.81377	2.93501	2.72471	2.83551	2.78485	2.64072	2.74224	2.83802	0.833475	0.905332	0.834894	0.932452	0.86553	0.904489	0.920267	0.962691	2.56067	2.42025	2.41154	2.58881	2.4998	2.38649	2.47003	2.4745
P35998	-0.609513	-0.620025	-0.791719	-0.720819	-0.648641	-0.635984	-0.526571	-0.636329	-0.645363	-0.513153	-0.638102	-0.649331	-0.494068	-0.549846	-0.652675	-0.632422	1.34225	1.25638	1.42365	1.40151	1.41624	1.4466	1.34945	1.3852	-0.899839	-0.794615	-0.766252	-0.651032	-0.671479	-0.881281	-0.615984	-0.780807
P62191	2.48905	2.39032	2.41102	2.44258	2.35442	2.29609	2.35998	2.40947	1.87563	1.93356	1.756	1.8871	1.95072	1.80359	1.80847	1.82682	0.927999	0.961478	1.03349	0.965232	1.08153	0.972035	0.99176	1.02441	2.43769	2.34654	2.40617	2.45403	2.4136	2.3517	2.43572	2.43938
P28062	0.0108557	-0.439146	-0.510273	-0.318336	-0.417017	-0.311257	-0.499565	-0.469931	NaN	NaN	NaN	NaN	NaN	NaN	NaN	NaN	-0.318698	-0.276652	0.0855684	0.0632629	-0.154157	-0.0203905	-0.216453	0.0673132	NaN	NaN	NaN	NaN	NaN	NaN	NaN	NaN
Q99436	-4.62465	-3.86934	-4.26166	-3.78212	-3.60697	-3.85866	-3.7141	-4.10697	-4.31526	-4.41463	-4.89556	-4.6192	-4.29251	-4.32103	-4.41633	-4.36145	-6.38321	-5.74953	-4.68412	-5.10579	-4.62643	-5.20431	-4.86651	-4.9508	-4.65584	-4.67968	-4.88731	-4.66553	-4.85969	-4.62339	-4.93273	-5.06467
P28072	-0.147102	-0.267892	-0.34661	-0.346146	-0.216927	-0.181405	-0.250336	-0.249213	0.214	0.27868	0.167265	0.0616131	0.108501	0.242365	0.243747	0.214825	-0.0510807	-0.231723	-0.280419	-0.219985	-0.204708	-0.219716	-0.122742	-0.10032	-0.252547	-0.171438	-0.264579	-0.159297	-0.115951	-0.212729	-0.221361	-0.221061
P28074	1.13965	1.08118	1.07759	1.13432	0.970899	0.971947	1.08431	1.15209	-0.289615	-0.222129	-0.221728	-0.124091	-0.293389	-0.364218	-0.196351	-0.278292	0.227894	0.158151	0.135735	0.230623	0.114232	0.167246	0.189013	0.220078	0.277888	0.21419	0.182584	0.258135	0.171656	0.0519876	0.178782	0.300132
P28070	0.706141	0.682767	0.648656	0.603463	0.624812	0.643022	0.592028	0.608997	-0.225843	-0.151968	-0.100597	-0.158784	-0.124846	-0.214252	-0.328864	-0.178631	-0.25421	-0.108397	-0.182128	-0.00337315	-0.127881	-0.0508404	-0.214856	-0.157837	0.137058	0.185789	0.26284	0.220872	0.184904	0.230096	0.259994	0.19355
P49720	0.807106	0.661487	0.578339	0.61013	0.489979	0.583684	0.540227	0.63639	1.27942	1.22517	1.08481	1.18251	1.10296	1.16688	1.07055	1.10011	0.876021	0.662996	0.698949	0.779846	0.643782	0.667077	0.634988	0.899249	-1.54465	-1.5769	-1.51706	-1.56754	-1.53287	-1.33409	-1.5409	-1.30546
P49721	-1.17899	-0.849159	-1.01687	-0.754683	-0.857908	-0.629128	-0.613108	-0.791882	-0.337293	-0.283442	-0.230281	-0.226664	-0.20729	-0.239849	-0.0150528	-0.0097971	0.357165	0.439572	0.127083	0.149803	0.241889	0.216344	0.354141	0.25281	1.12291	1.03966	0.858505	0.824927	0.919425	0.789562	0.861627	1.12759
P40306	-2.69999	-2.54373	-2.43922	-2.66689	-2.47298	-2.35741	-2.32671	-2.3379	-2.39115	-2.50563	-2.64734	-2.56348	-2.49164	-2.44619	-2.48646	-2.49905	NaN	NaN	NaN	NaN	NaN	NaN	NaN	NaN	-2.16355	-2.26884	-2.50469	-2.16677	-2.23078	-2.35467	-2.19257	-2.43492
P20618	-3.00026	-2.7402	-3.35506	-2.61697	-2.80728	-2.88708	-2.87077	-2.73902	-1.24474	-1.28698	-0.976678	-1.14255	-1.46312	-1.26548	-0.90467	-0.957623	-4.42731	-4.89206	-4.91706	-4.677	-4.01168	-4.08651	-4.1981	-4.33203	-0.155925	-0.162489	-0.411251	-0.260604	-0.319675	-0.362658	-0.18875	-0.138932
O14818;Q8TAA3	2.14612	2.13502	2.09379	2.12309	2.17102	2.14398	2.12565	2.17378	2.02722	2.03711	2.03795	2.06287	2.02377	2.12086	2.04944	2.05466	0.725515	0.656316	0.706367	0.715638	0.858672	0.750289	0.65859	0.822548	2.22359	2.21566	2.13048	2.20399	2.19083	2.25019	2.21825	2.24901
P60900	1.60668	1.70309	1.61756	1.63889	1.62659	1.57869	1.59511	1.62465	2.35142	2.45044	2.52022	2.42176	2.24368	2.30038	2.50202	2.56207	1.75642	1.66769	1.5761	1.4964	1.58568	1.58972	1.62489	1.57792	2.24864	2.27393	1.89009	1.96694	1.9862	1.94343	1.88262	2.18895
P28066	0.882839	0.948799	0.801739	0.828192	0.814384	0.8372	0.976317	0.946918	0.51932	0.602487	0.685197	0.622334	0.608765	0.55579	0.693962	0.627384	0.673088	0.580332	0.473641	0.520048	0.636944	0.591328	0.572258	0.58207	0.720885	0.630113	0.55149	0.730637	0.635765	0.677956	0.617873	0.703897
P25789	2.99438	2.99443	2.80694	2.93309	2.91045	2.95088	2.83818	2.90618	2.38381	2.41717	2.28431	2.42043	2.32067	2.37473	2.35144	2.40056	2.54872	2.47654	2.38077	2.48968	2.4741	2.48282	2.46454	2.52851	2.68108	2.596	2.45272	2.51302	2.60605	2.47989	2.48839	2.64472
P25788	1.40762	1.60801	1.42612	1.50037	1.33238	1.29484	1.21794	1.41272	2.53342	2.62939	2.60384	2.62851	2.34981	2.36639	2.52617	2.60445	2.45837	2.4242	2.34049	2.43894	2.39425	2.25664	2.32148	2.36454	2.19845	2.15611	2.1953	2.19119	2.12947	2.13851	2.15504	2.18208
P25787	0.422807	0.295561	0.244501	0.293251	0.356652	0.214813	0.373173	0.255508	0.74138	0.722821	0.738148	0.765182	0.715253	0.786875	0.717611	0.699007	1.08578	1.14319	1.04178	1.0921	1.11545	1.1278	1.03396	1.17607	0.443724	0.564478	0.534861	0.612113	0.592896	0.650462	0.622171	0.452506
P25786	1.18509	0.89366	0.82057	0.856507	0.869823	0.867763	0.824957	0.897265	1.64327	1.72152	1.38714	1.58076	1.72199	1.71481	1.38354	1.37516	0.956306	0.823887	1.13385	1.25524	1.28094	1.16273	1.00205	1.29845	0.911177	0.91662	1.22046	1.18678	1.2398	1.14918	1.232	0.947434
Q9Y617	1.22514	1.26677	0.980455	1.31016	1.26237	1.37604	1.21254	1.21064	-0.40507	-0.506029	-0.651642	-0.420114	-0.459677	-0.360233	-0.400414	-0.501465	-0.259906	-0.519006	-0.166214	-0.356533	-0.37993	-0.588172	-0.298843	-0.132571	0.660472	0.611826	0.647916	0.630025	0.587127	0.3778	0.680893	0.491446
P07602	1.45574	1.70657	1.8444	1.79746	1.64203	1.64268	1.5569	1.5913	NaN	NaN	NaN	NaN	NaN	NaN	NaN	NaN	0.951424	1.00992	0.844604	0.746854	0.593544	0.863472	0.91469	0.778592	1.58694	1.51022	1.32252	1.39675	1.28325	1.51673	1.23761	1.4231
CON__P00761;CON__P07477;P07477;Q9BYE2	2.42009	2.33427	2.17025	2.17486	2.10391	2.23453	2.06338	2.085	1.99951	1.89112	1.75797	2.05491	1.8658	1.88864	1.71383	1.72881	2.4584	2.35774	2.55652	2.61152	2.57216	2.50728	2.17516	2.53835	2.61888	2.66833	2.91289	2.94512	2.82592	2.77469	2.76757	2.6254
Q9Y520	-0.68148	-0.662544	-0.406418	-0.631757	-0.462234	-0.533437	-0.683722	-0.501368	NaN	NaN	NaN	NaN	NaN	NaN	NaN	NaN	-0.865246	-0.940775	-0.900807	-0.815735	-0.82839	-0.624853	-0.963673	-1.08526	-0.87173	-0.94856	-1.03402	-1.00773	-0.949726	-1.00095	-1.12888	-0.812794
Q96M27	-3.31566	-3.69384	-4.38936	-3.20065	-3.36775	-3.50654	-3.59363	-3.176	NaN	NaN	NaN	NaN	NaN	NaN	NaN	NaN	-3.39714	-3.44255	-3.50489	-3.559	-3.38555	-3.30915	-3.4861	-3.28234	-3.13288	-3.0802	-2.72898	-3.02011	-2.92826	-3.04435	-2.83627	-3.13563
Q8IV56	NaN	NaN	NaN	NaN	NaN	NaN	NaN	NaN	NaN	NaN	NaN	NaN	NaN	NaN	NaN	NaN	-2.0219	-2.09947	-1.81791	-1.79776	-1.69332	-1.30714	-1.88653	-1.47439	-1.78991	-1.88575	-1.58608	-1.30586	-1.40309	-1.29959	-1.18529	-1.93044
O60256	-2.2419	-2.54643	-2.53424	-2.52703	-2.21461	-2.31571	-2.65633	-2.50183	-0.675221	-0.672505	-0.947305	-0.676209	-0.782097	-0.547338	-0.703523	-0.80597	-0.414437	-0.386944	-0.235963	-0.294695	-0.18998	-0.234423	-0.370194	-0.265378	0.742029	0.76691	0.896545	0.933875	0.996253	0.90444	1.01635	0.966385
Q14558	-2.50834	-2.53265	-2.61885	-2.54457	-2.95307	-2.75478	-2.38575	-2.67155	-2.7122	-2.8746	-3.03625	-2.97014	-2.94075	-3.05954	-2.86713	-2.49718	-1.91706	-1.90596	-1.86465	-1.80118	-2.00791	-2.20357	-1.97626	-1.81844	-2.91097	-2.78834	-3.16298	-2.75273	-2.84923	-3.27273	-3.15582	-2.88081
P11908;P21108	0.371942	0.445899	0.23809	0.500592	0.533265	0.444553	0.460072	0.59775	0.653878	0.65589	0.730279	0.663049	0.743103	0.692887	0.912542	0.902531	1.72469	1.6818	1.64808	1.80181	1.62616	1.5109	1.67735	1.74138	1.73683	1.66331	1.61108	1.65615	1.61583	1.48963	1.70426	1.74878
P60891	-1.27175	-1.35518	-1.57402	-1.45153	-1.44386	-1.4603	-1.38259	-1.23077	NaN	NaN	NaN	NaN	NaN	NaN	NaN	NaN	NaN	NaN	NaN	NaN	NaN	NaN	NaN	NaN	NaN	NaN	NaN	NaN	NaN	NaN	NaN	NaN
Q6P2Q9	1.75711	1.74329	1.77471	1.7716	1.82282	1.80525	1.76	1.79601	0.802275	0.800015	0.688247	0.759667	1.11227	1.04604	0.903514	0.830604	0.524074	0.623663	0.56229	0.634218	0.868106	0.88852	0.630383	0.8173	2.4369	2.3423	2.40146	2.44538	2.47979	2.48102	2.42371	2.45429
O94906	-3.7202	-3.42595	-3.78046	-3.41537	-3.58256	-3.33666	-3.59593	-3.39067	-0.733986	-0.774334	-0.681228	-0.704675	-0.386715	-0.438352	-0.47658	-0.510532	-4.11584	-4.04895	-3.83716	-3.97369	-4.01641	-4.293	-4.33764	-4.09095	NaN	NaN	NaN	NaN	NaN	NaN	NaN	NaN
Q13523	NaN	NaN	NaN	NaN	NaN	NaN	NaN	NaN	-0.723955	-0.682739	-0.66587	-0.67057	-0.654005	-0.665168	-0.862283	-0.787923	-0.690741	-0.677409	-0.516275	-0.475546	-0.387544	-0.326277	-0.587317	-0.485168	-1.68666	-1.70143	-1.63909	-1.49664	-1.75638	-1.61209	-1.5128	-1.75371
O75400;Q6NWY9	-0.370503	-0.353057	-0.141077	-0.458428	-1.1731	-1.23913	-0.646526	-0.666841	-0.869198	-0.837271	-0.539366	-0.697026	-1.03333	-1.067	-0.94592	-0.793073	0.597562	0.609158	0.777781	0.770284	0.517967	0.595337	0.32037	0.395069	0.656518	0.699356	0.881127	0.854762	0.271502	0.501302	0.531816	0.593017
O43172	-0.960174	-1.0296	-0.869082	-0.735097	-0.92391	-0.88857	-1.06135	-1.17501	NaN	NaN	NaN	NaN	NaN	NaN	NaN	NaN	NaN	NaN	NaN	NaN	NaN	NaN	NaN	NaN	NaN	NaN	NaN	NaN	NaN	NaN	NaN	NaN
Q5VTL8	NaN	NaN	NaN	NaN	NaN	NaN	NaN	NaN	NaN	NaN	NaN	NaN	NaN	NaN	NaN	NaN	NaN	NaN	NaN	NaN	NaN	NaN	NaN	NaN	-2.2099	-1.93459	-2.36778	-2.29495	-2.13324	-2.43366	-2.30362	-2.06988
Q8WWY3	-1.17798	-1.39541	-1.10438	-1.27116	-1.38362	-1.35331	-1.18265	-1.30803	NaN	NaN	NaN	NaN	NaN	NaN	NaN	NaN	NaN	NaN	NaN	NaN	NaN	NaN	NaN	NaN	0.144753	0.205839	0.170397	0.203199	0.0898361	0.138415	0.100921	0.214479
O43395	NaN	NaN	NaN	NaN	NaN	NaN	NaN	NaN	NaN	NaN	NaN	NaN	NaN	NaN	NaN	NaN	NaN	NaN	NaN	NaN	NaN	NaN	NaN	NaN	-2.07058	-2.17853	-2.21448	-2.05327	-2.2072	-2.11499	-2.18344	-1.94522
Q9UMS4	0.776184	0.853065	0.808711	0.806318	0.916498	0.876394	0.887495	0.939944	1.32125	1.31473	1.48022	1.43026	1.35794	1.38363	1.51764	1.46283	0.840704	0.836607	0.797492	0.771881	0.795855	0.74473	0.802792	0.866547	0.178405	0.141655	0.0814772	0.148577	0.107239	0.31557	0.209268	0.247842
O94903	NaN	NaN	NaN	NaN	NaN	NaN	NaN	NaN	-0.946986	-1.02901	-1.00257	-0.795871	-1.12388	-0.90866	-0.959122	-1.09575	-2.59641	-2.61995	-2.81379	-2.88164	-2.91894	-2.88813	-2.7155	-2.73333	-1.01387	-1.02461	-1.17697	-1.05261	-1.01116	-1.11786	-0.955216	-1.13976
O43490	-2.31593	-2.39587	-2.66434	-2.59878	-2.55848	-2.51379	-2.50012	-2.43258	-2.49864	-2.20598	-2.13928	-2.27296	-1.99901	-2.10687	-2.31936	-2.25488	-3.60641	-3.62354	-3.69763	-3.44376	-3.42701	-3.04489	-3.33015	-3.39621	NaN	NaN	NaN	NaN	NaN	NaN	NaN	NaN
O14744	0.758495	0.823758	0.798774	0.86768	0.897233	0.923241	0.802073	0.829626	1.00182	1.01217	1.01434	1.05844	0.924902	0.957673	1.1176	1.0561	-1.73802	-1.33884	-1.29525	-1.59559	-1.50808	-1.44875	-1.4367	-1.57585	-0.203281	-0.147974	-0.0773869	-0.13601	-0.0379047	-0.162912	0.0314903	-0.0113373
O60678	-1.55417	-1.67083	-2.05884	-1.58808	-1.82632	-1.93771	-1.73818	-1.76095	-1.68346	-1.57407	-2.08545	-1.6813	-1.5336	-1.84047	-1.84224	-1.70864	NaN	NaN	NaN	NaN	NaN	NaN	NaN	NaN	-1.66158	-1.80004	-1.67212	-1.57782	-1.66228	-1.96012	-1.60556	-1.94583
Q99873;Q9NR22	1.89212	2.31871	2.17638	2.18956	2.13554	2.10133	2.25708	2.17622	1.67988	1.71821	1.94673	1.74357	1.5929	1.58151	1.9964	1.96772	1.32049	1.32004	0.954885	0.98383	0.957151	0.835368	1.30282	0.946183	2.61806	2.64498	2.28496	2.31807	2.20381	2.11645	2.21142	2.55566
O75569	-1.52243	-1.36899	-1.23887	-1.29445	-1.27983	-1.35703	-1.37185	-1.43281	-1.24176	-1.0531	-1.0331	-1.15536	-1.12529	-1.12745	-0.981767	-0.906155	-1.13369	-1.08941	-1.05392	-1.26605	-1.05027	-1.191	-1.03048	-1.21101	NaN	NaN	NaN	NaN	NaN	NaN	NaN	NaN
P78527	5.21092	5.2871	5.31146	5.25949	5.19133	5.18536	5.23724	5.30009	5.24554	5.30113	5.39987	5.29088	5.28267	5.24333	5.37451	5.41095	5.29566	5.262	5.28016	5.22522	5.23448	5.27494	5.20314	5.20312	5.65876	5.63475	5.57538	5.56767	5.52766	5.52389	5.46381	5.62941
P14314	2.13757	2.22975	2.14521	2.19278	2.19062	2.24297	1.96463	2.06426	2.4661	2.46918	2.36393	2.49584	2.33044	2.49414	2.30695	2.42648	2.95288	2.95554	2.90801	2.9411	2.92233	2.9612	2.99808	3.0192	3.08146	3.10101	2.98589	3.04033	3.08145	3.05281	3.09127	3.16041
P41743;Q05513	-1.92333	-2.24897	-1.98914	-2.00926	-2.24076	-2.14083	-2.20488	-2.31857	NaN	NaN	NaN	NaN	NaN	NaN	NaN	NaN	NaN	NaN	NaN	NaN	NaN	NaN	NaN	NaN	-1.84517	-1.61864	-1.68293	-1.68528	-1.48763	-1.61358	-1.48727	-1.68622
P13861	-0.0673294	0.324098	0.311848	0.170162	0.0195913	0.0144606	0.0203524	0.0692663	1.09024	1.21729	1.28836	1.17807	1.05466	1.1781	1.18235	1.3057	1.35055	1.47715	1.32691	1.30222	1.28695	1.42661	1.30535	1.30427	0.893437	0.866225	1.0084	0.836959	0.7731	1.00257	0.895988	0.933936
P54619	-1.07591	-1.28716	-1.52505	-1.53098	-1.36992	-1.35854	-1.51713	-1.10123	NaN	NaN	NaN	NaN	NaN	NaN	NaN	NaN	-1.2576	-1.2767	-1.09984	-1.14797	-1.06132	-0.991377	-1.17584	-1.1239	NaN	NaN	NaN	NaN	NaN	NaN	NaN	NaN
P17612	0.0932598	-0.102343	0.0952883	-0.223106	-0.214435	0.0336628	-0.134106	-0.109113	NaN	NaN	NaN	NaN	NaN	NaN	NaN	NaN	0.5143	0.414199	0.416399	0.420042	0.39929	0.54683	0.178198	0.313865	0.0843172	0.104776	0.28835	0.221763	0.285071	0.292778	0.262418	0.0813808
Q9Y478;O43741	NaN	NaN	NaN	NaN	NaN	NaN	NaN	NaN	NaN	NaN	NaN	NaN	NaN	NaN	NaN	NaN	-3.65167	-3.75907	-3.4958	-3.49321	-3.39388	-3.60422	-3.61466	-3.33045	NaN	NaN	NaN	NaN	NaN	NaN	NaN	NaN
Q13131	-0.542134	-0.7807	-0.780218	-0.856135	-0.74456	-0.718562	-0.850351	-0.777202	NaN	NaN	NaN	NaN	NaN	NaN	NaN	NaN	-3.55411	-3.94771	-4.35372	-4.54503	-4.42517	-4.94881	-4.39955	-4.70782	-3.99958	-4.30163	-4.35324	-4.09281	-4.13533	-4.47488	-4.34398	-4.66512
P49643	NaN	NaN	NaN	NaN	NaN	NaN	NaN	NaN	NaN	NaN	NaN	NaN	NaN	NaN	NaN	NaN	-3.77106	-4.18342	-4.31385	-4.18954	-4.10924	-3.92727	-3.81196	-4.11271	-3.77123	-3.8485	-4.03618	-4.0848	-4.0326	-4.43961	-4.22125	-4.00865
P48147	1.1016	1.24018	0.981398	1.26785	1.30331	1.20139	1.06954	1.08403	1.41665	1.31065	1.33715	1.4954	1.20753	1.36766	1.37586	1.47025	1.11505	1.06527	0.999305	1.04486	1.11678	1.03251	1.23262	1.29518	1.43625	1.42618	1.16521	1.3683	1.36278	1.26528	1.35922	1.40626
Q9HCU5	-1.62346	-1.75008	-1.87263	-1.78111	-1.9094	-1.73775	-2.00352	-1.92727	-1.56705	-1.20659	-1.69557	-1.49142	-1.23695	-1.59593	-1.84273	-1.83869	NaN	NaN	NaN	NaN	NaN	NaN	NaN	NaN	-0.698894	-0.779754	-0.456887	-0.612162	-0.433481	-0.572869	-0.487453	-0.804584
P30041	3.12344	3.3849	3.24886	3.4138	3.31726	3.37762	3.25253	3.26543	3.063	2.98262	3.13914	3.14804	2.84216	2.95209	3.09844	3.13638	2.64658	2.58335	2.43776	2.48955	2.34037	2.37334	2.63093	2.48384	2.8285	2.7863	2.44074	2.50513	2.47669	2.37038	2.41981	2.78163
P30044	3.62384	3.9633	3.97545	3.92757	3.8355	4.09068	3.89502	3.91896	3.99047	4.02488	4.41331	4.12735	3.819	4.06193	4.28718	4.28582	4.41071	4.4205	4.2432	4.06129	4.03777	4.23001	4.34028	4.15236	4.00978	4.01374	3.6429	3.57912	3.57871	3.71846	3.51274	3.90626
Q13162	0.502851	0.65917	0.408895	0.684348	0.436872	0.39199	0.486165	0.488909	0.714004	0.708084	0.677741	0.742747	0.55266	0.619008	0.714296	0.761289	1.32674	1.32607	1.1356	1.09951	0.955195	0.854229	1.315	1.15181	1.64022	1.52459	1.22154	1.24086	1.18381	1.06506	1.20197	1.59282
P30048	0.0309687	0.609145	0.813419	0.706105	0.683104	0.706483	0.634025	0.710696	0.673048	0.632298	1.22306	0.844561	0.488995	0.568176	1.06174	1.00042	0.662324	0.619498	0.520816	0.365479	0.38608	0.509683	0.729749	0.396398	1.02806	1.02152	0.871797	0.945915	0.949062	0.928637	0.90601	1.03546
P32119	3.57735	3.65054	3.40362	3.66406	3.54153	3.62785	3.36322	3.41099	3.48251	3.40087	3.20218	3.44585	3.18558	3.25451	3.2073	3.2364	3.93563	3.91206	3.7671	3.87507	3.79713	3.74648	3.8757	3.99166	4.16755	4.16887	4.00021	4.14278	4.17872	4.06333	4.20484	4.14531
Q06830	4.73483	4.42219	4.1377	4.43514	4.33151	4.29966	4.14255	4.20249	4.91978	4.84522	4.45045	4.82477	4.66478	4.71706	4.48651	4.53293	4.23522	4.20893	4.46359	4.61067	4.53506	4.3668	4.24907	4.78141	4.1173	4.09225	4.36997	4.4747	4.42935	4.16092	4.54641	4.06002
Q5H9R7	-1.44788	-1.18056	-0.992297	-1.12647	-1.02115	-0.99529	-0.992888	-1.21001	NaN	NaN	NaN	NaN	NaN	NaN	NaN	NaN	-0.0562353	-0.0831833	0.0246315	0.0552006	0.431396	0.25299	0.299286	0.100333	NaN	NaN	NaN	NaN	NaN	NaN	NaN	NaN
O00743	1.52511	1.53934	1.42574	1.43236	1.42847	1.37499	1.32491	1.32945	1.77522	1.74669	1.75051	1.84437	1.72988	1.64747	1.76338	1.72756	-0.289191	-0.298088	-0.282977	-0.276345	-0.111511	-0.210129	-0.178198	-0.0932159	1.46642	1.46857	1.35539	1.3945	1.40608	1.29946	1.45476	1.4531
P53041	1.39147	1.34954	1.3495	1.34354	1.35189	1.36496	1.24772	1.34417	1.42256	1.4913	1.31294	1.44858	1.40728	1.37737	1.38272	1.38585	-0.162204	-0.268435	-0.219554	-0.248171	-0.254075	-0.226252	-0.114099	-0.268702	1.15995	1.05093	1.10766	1.17472	1.05974	1.08594	1.16131	1.17584
Q9NY27	NaN	NaN	NaN	NaN	NaN	NaN	NaN	NaN	-1.19034	-1.13417	-1.25269	-1.07496	-1.22775	-1.04688	-1.14375	-1.32904	NaN	NaN	NaN	NaN	NaN	NaN	NaN	NaN	-1.46965	-1.31616	-1.52776	-1.27	-1.62009	-1.63918	-1.36467	-1.34626
P63098	NaN	NaN	NaN	NaN	NaN	NaN	NaN	NaN	-1.84849	-1.80159	-1.5159	-1.67456	-1.64781	-1.66338	-1.14081	-1.13579	NaN	NaN	NaN	NaN	NaN	NaN	NaN	NaN	-1.98294	-1.92175	-2.2474	-2.23287	-2.31945	-2.08137	-2.44092	-2.07038
Q08209;P16298	NaN	NaN	NaN	NaN	NaN	NaN	NaN	NaN	NaN	NaN	NaN	NaN	NaN	NaN	NaN	NaN	-4.77738	-4.91377	-5.47224	-5.02046	-4.89249	-5.83636	-4.56818	-4.52394	NaN	NaN	NaN	NaN	NaN	NaN	NaN	NaN
Q14738;Q13362	-0.547764	-0.369939	-0.477959	-0.491958	-0.476997	-0.416879	-0.601103	-0.553967	-1.18925	-1.14181	-0.801226	-0.962047	-1.09287	-1.10009	-0.801411	-0.69488	-1.18512	-1.03429	-1.31409	-1.44186	-1.32685	-1.27199	-1.13437	-1.23896	-1.02713	-1.0664	-1.26958	-1.26924	-1.23988	-1.38398	-1.4148	-1.01054
Q15257	0.424503	0.62884	0.471836	0.510284	0.463869	0.495507	0.579044	0.40699	-0.218566	-0.0756187	0.0348186	-0.0722094	-0.189657	-0.153424	0.0789547	0.0461378	1.31677	1.29222	1.42562	1.36216	1.53957	1.56983	1.48126	1.38332	1.7698	1.73318	1.72649	1.68319	1.80587	1.87594	1.74424	1.84088
P63151;Q00005;Q66LE6	NaN	NaN	NaN	NaN	NaN	NaN	NaN	NaN	-3.07847	-3.12876	-3.24581	-3.2717	-3.11191	-3.11254	-3.01482	-2.77891	NaN	NaN	NaN	NaN	NaN	NaN	NaN	NaN	NaN	NaN	NaN	NaN	NaN	NaN	NaN	NaN
P30153;P30154	1.5008	1.7563	1.63854	1.74434	1.72807	1.73656	1.67744	1.71129	1.18808	1.19549	1.29684	1.3006	1.1944	1.20864	1.35857	1.36713	1.46494	1.39125	1.32107	1.30649	1.35675	1.2754	1.34707	1.2929	1.00502	0.985928	0.836675	0.81195	0.792079	0.943597	0.772672	1.03304
P67775;P62714;P60510	NaN	NaN	NaN	NaN	NaN	NaN	NaN	NaN	-2.41779	-2.49025	-2.49078	-2.39872	-2.22808	-2.45572	-2.47869	-2.59973	0.884027	0.837345	0.873948	0.826937	0.739945	0.742252	0.861546	0.81004	-0.0191212	-0.0642719	-0.348313	-0.470333	-0.376898	-0.571805	-0.421628	-0.215355
Q15435	NaN	NaN	NaN	NaN	NaN	NaN	NaN	NaN	NaN	NaN	NaN	NaN	NaN	NaN	NaN	NaN	NaN	NaN	NaN	NaN	NaN	NaN	NaN	NaN	-1.12425	-0.953998	-1.12928	-1.25278	-1.27642	-1.13343	-1.19589	-1.28339
Q9UD71	-0.0166769	-0.00933456	0.0978575	0.0781336	-0.198445	-0.182098	-0.239838	-0.0125027	0.310478	0.395971	0.440241	0.300876	0.292531	0.211855	0.240294	0.380593	-0.0804186	0	-0.0340033	-0.0669184	-0.0643549	-0.0646191	-0.0871859	-0.0398941	0.309787	0.357871	0.157165	0.0894766	0.0726423	0.128437	-0.0144482	0.22096
Q96C90	NaN	NaN	NaN	NaN	NaN	NaN	NaN	NaN	1.69701	1.66898	1.5516	1.81194	1.58464	1.60306	1.55694	1.61866	NaN	NaN	NaN	NaN	NaN	NaN	NaN	NaN	NaN	NaN	NaN	NaN	NaN	NaN	NaN	NaN
P36873	-1.0347	-1.46089	-1.26618	-1.44119	-1.28713	-1.35213	-1.36782	-1.54561	-0.804895	-1.05339	-0.998717	-1.07714	-0.930603	-1.02065	-1.14978	-1.12747	-1.07296	-1.08904	-1.01599	-0.885502	-0.89644	-0.824039	-1.20151	-0.896182	-1.06233	-0.91881	-0.69634	-0.633174	-0.598271	-0.695159	-0.532855	-0.775684
P62140	-0.805721	-0.802915	-0.759303	-0.741527	-0.976355	-0.819698	-1.02385	-0.996922	-0.465669	-0.305881	-0.355787	-0.347417	-0.362644	-0.395256	-0.291099	-0.27621	-0.474915	-0.45122	-0.401859	-0.391525	-0.34234	-0.459334	-0.482385	-0.388525	-0.28797	-0.191321	-0.249648	-0.207005	-0.292084	-0.349565	-0.311382	-0.319679
P62136	2.90793	3.08767	2.98231	3.05972	3.07091	3.03642	3.00811	3.04777	2.42254	2.4568	2.46887	2.40726	2.45052	2.42648	2.50722	2.54674	1.98301	1.91121	1.83879	1.8705	1.87861	1.8213	1.90018	1.905	2.90116	2.9005	2.77181	2.81842	2.72671	2.69798	2.72877	2.86255
P50336	-2.51304	-2.14323	-2.2517	-2.17473	-2.31115	-2.1288	-2.22854	-2.0721	NaN	NaN	NaN	NaN	NaN	NaN	NaN	NaN	NaN	NaN	NaN	NaN	NaN	NaN	NaN	NaN	NaN	NaN	NaN	NaN	NaN	NaN	NaN	NaN
Q9Y570	-0.83554	-0.91096	-0.721799	-0.90551	-0.901368	-0.856752	-0.695835	-0.886317	-0.531507	-0.430838	-0.462169	-0.521182	-0.269156	-0.392647	-0.383522	-0.456204	-2.70942	-2.79553	-2.74571	-2.57594	-2.77424	-2.76884	-2.39507	-2.58489	-0.717117	-0.582782	-0.45313	-0.494968	-0.353157	-0.433517	-0.357067	-0.472651
O15355	0.928669	1.10725	0.986096	1.15056	1.1007	1.06005	1.05362	1.00821	0.941377	1.02431	0.869747	0.935207	1.01494	0.986797	0.852738	0.949545	1.16482	1.16655	1.18672	1.24752	1.2828	1.22719	1.27299	1.31703	0.175628	0.123858	0.434497	0.577029	0.529132	0.433176	0.530933	0.334809
O60437	NaN	NaN	NaN	NaN	NaN	NaN	NaN	NaN	NaN	NaN	NaN	NaN	NaN	NaN	NaN	NaN	NaN	NaN	NaN	NaN	NaN	NaN	NaN	NaN	-3.14649	-2.88805	-3.06137	-3.22851	-3.29601	-3.23304	-3.0649	-3.2261
Q8WUA2	NaN	NaN	NaN	NaN	NaN	NaN	NaN	NaN	NaN	NaN	NaN	NaN	NaN	NaN	NaN	NaN	NaN	NaN	NaN	NaN	NaN	NaN	NaN	NaN	-3.22539	-3.08679	-3.41399	-3.33145	-3.22066	-3.13315	-3.10018	-3.24457
Q9Y3C6	-0.092268	-0.280263	-0.238846	-0.158309	-0.170656	-0.308908	-0.278963	-0.257592	NaN	NaN	NaN	NaN	NaN	NaN	NaN	NaN	0.319543	0.22952	0.386623	0.537441	0.355059	0.266156	0.203968	0.503854	0.535793	0.558959	0.541576	0.64704	0.518039	0.331481	0.605468	0.622734
Q13427	-1.68166	-1.39015	-1.37842	-1.45045	-1.56416	-1.66562	-1.55433	-1.41068	-1.66749	-1.55705	-1.45025	-1.55666	-1.42144	-1.40589	-1.46526	-1.3937	-1.68582	-1.85722	-1.67624	-1.71223	-1.71581	-1.61302	-1.59741	-1.65423	-2.11822	-2.05419	-1.96173	-1.83162	-2.07144	-1.90099	-1.8834	-2.04184
P30405;Q9UNP9	-0.193991	-0.0173454	-0.0823288	-0.0519724	-0.0254869	0.328308	0.0673275	0.135408	-0.380091	-0.354748	-0.311535	-0.144478	-0.040987	-0.000499725	-0.0820675	-0.156202	1.14316	1.10865	1.21458	1.16932	1.05247	1.05348	1.18881	1.24768	1.65609	1.70019	1.58566	1.66145	1.52892	1.48452	1.66986	1.68526
Q08752	-1.30288	-1.01318	-1.33458	-1.04208	-1.1123	-0.931713	-1.10904	-1.12075	-0.524611	-0.516158	-0.723747	-0.602661	-0.478695	-0.394392	-0.436192	-0.637843	-0.709328	-0.797757	-1.11958	-1.0668	-0.727905	-1.0392	-0.574286	-0.722015	1.18487	1.20485	1.02466	1.09502	1.08979	0.947968	0.995303	1.23316
P23284	3.44269	3.41057	3.02531	3.39739	3.38078	3.37805	3.14972	3.18564	3.69284	3.71308	3.37178	3.65996	3.55636	3.60935	3.4239	3.46632	3.85835	3.84518	3.66955	3.76395	3.74634	3.5786	3.90757	3.86122	3.69965	3.71402	3.43096	3.5512	3.63129	3.42686	3.49201	3.77223
P62937;P0DN26;A0A0B4J2A2;A0A075B759;Q9Y536;F5H284;P0DN37	4.59824	4.47668	4.52815	4.6617	4.72049	4.95731	4.78935	4.88166	4.38306	4.39101	4.18871	4.56492	4.66915	4.6841	4.47615	4.50282	4.73904	4.72127	4.62108	4.70773	4.43496	4.36814	4.44849	4.41546	3.9555	3.94991	3.81082	3.9811	3.74454	3.63504	3.91482	3.95196
Q9NQ55	NaN	NaN	NaN	NaN	NaN	NaN	NaN	NaN	-1.32956	-1.09657	-1.35777	-1.29285	-1.05804	-1.19311	-1.4578	-1.36576	NaN	NaN	NaN	NaN	NaN	NaN	NaN	NaN	-1.21446	-1.08665	-1.17599	-0.920437	-1.10134	-1.00381	-1.00242	-1.11111
Q9H2U2	NaN	NaN	NaN	NaN	NaN	NaN	NaN	NaN	-1.15129	-1.13576	-0.860621	-1.02061	-1.23824	-1.01859	-0.984038	-0.902344	0.911075	0.845968	0.780978	0.736087	0.725267	0.747203	0.795301	0.780527	NaN	NaN	NaN	NaN	NaN	NaN	NaN	NaN
Q15181	3.6224	3.78833	3.47078	3.87642	3.59708	3.68367	3.56053	3.59952	3.56328	3.51554	3.48211	3.65374	3.26359	3.42972	3.50101	3.52993	3.73808	3.71073	3.67943	3.67849	3.54991	3.45944	3.76516	3.79349	3.8026	3.81874	3.71424	3.82827	3.73613	3.55554	3.75458	3.83321
Q9BYX7	NaN	NaN	NaN	NaN	NaN	NaN	NaN	NaN	-0.496129	-0.587733	-0.591915	-0.381407	-0.221944	-0.378223	-0.317792	-0.229507	NaN	NaN	NaN	NaN	NaN	NaN	NaN	NaN	-0.399878	-0.439909	-0.315683	-0.244573	-0.182999	-0.156705	-0.190557	-0.267633
P16435	1.3628	1.19402	1.09722	1.19432	1.21318	1.20039	1.18478	1.26817	2.93804	2.93681	2.90733	2.88245	2.96735	2.89938	2.89482	2.94644	1.82508	1.7875	1.90881	1.97072	2.00655	1.93405	1.81406	1.97217	2.86665	2.86402	2.88966	2.93565	2.84407	2.81903	2.86879	2.89474
Q99575	-3.31933	-2.95302	-3.20977	-2.88273	-2.83288	-2.98679	-2.8295	-2.9202	0.229603	0.302503	0.171518	0.380294	0.270479	0.323941	0.370256	0.373876	-3.46551	-3.30257	-3.51562	-3.28873	-3.06249	-3.60189	-3.12405	-3.47893	0.646212	0.69085	0.708363	0.761966	0.818135	0.654346	0.7728	0.703533
Q15165	NaN	NaN	NaN	NaN	NaN	NaN	NaN	NaN	NaN	NaN	NaN	NaN	NaN	NaN	NaN	NaN	NaN	NaN	NaN	NaN	NaN	NaN	NaN	NaN	-2.14713	-2.51456	-2.19458	-2.1724	-1.97391	-2.17541	-2.13187	-2.24603
P52434	-0.851669	-0.636642	-0.882421	-0.792839	-0.767669	-0.808957	-0.905244	-0.788291	-0.543203	-0.578528	-0.653522	-0.584227	-0.518524	-0.563545	-0.474456	-0.454324	-0.633294	-0.650387	-0.585054	-0.601288	-0.588923	-0.611985	-0.657779	-0.848	-0.472355	-0.522558	-0.577672	-0.313661	-0.436213	-0.493029	-0.463334	-0.468842
P30876	NaN	NaN	NaN	NaN	NaN	NaN	NaN	NaN	-3.3887	-3.36312	-3.73608	-3.44668	-3.23943	-3.33872	-3.73994	-3.72985	NaN	NaN	NaN	NaN	NaN	NaN	NaN	NaN	-4.44507	-3.74367	-3.07596	-3.48141	-3.33602	-3.23061	-3.47298	-3.80115
P24928	-3.40535	-3.52028	-3.54509	-3.57811	-3.42672	-3.90796	-3.47918	-3.5723	-3.59889	-3.44712	-3.31828	-3.93341	-3.77368	-3.48367	-3.14539	-3.423	NaN	NaN	NaN	NaN	NaN	NaN	NaN	NaN	-1.52521	-1.43542	-1.37315	-1.45718	-1.74711	-1.59127	-1.55494	-1.54806
Q9Y2S0	NaN	NaN	NaN	NaN	NaN	NaN	NaN	NaN	NaN	NaN	NaN	NaN	NaN	NaN	NaN	NaN	0	0.133382	0.0757256	-0.109774	0.106869	0.00477028	0.0221043	0.0459509	NaN	NaN	NaN	NaN	NaN	NaN	NaN	NaN
O15160	0.465816	0.286222	0.313827	0.303311	0.255825	0.254694	0.216804	0.182045	0.58706	0.670928	0.376127	0.498566	0.578638	0.535336	0.494529	0.414761	0.356881	0.391247	0.521453	0.608212	0.411023	0.429696	0.42951	0.583238	0.378354	0.364123	0.360749	0.452991	0.304696	0.261901	0.441321	0.335859
O95602	NaN	NaN	NaN	NaN	NaN	NaN	NaN	NaN	-3.10292	-2.87469	-3.15253	-3.20725	-2.83423	-3.28088	-3.11074	-2.83909	-3.23951	-3.38741	-3.61574	-3.44822	-3.2791	-3.75877	-3.34598	-3.05532	-2.6736	-2.75784	-3.22337	-2.75559	-2.95749	-2.83894	-2.82516	-2.82332
Q9BY77	-1.7884	-1.94312	-1.71741	-2.06878	-2.18554	-1.92198	-1.64981	-1.8274	NaN	NaN	NaN	NaN	NaN	NaN	NaN	NaN	NaN	NaN	NaN	NaN	NaN	NaN	NaN	NaN	NaN	NaN	NaN	NaN	NaN	NaN	NaN	NaN
Q9Y2S7	-0.756134	-0.705161	-0.766453	-0.933929	-0.766849	-0.631539	-0.736083	-0.752285	-2.10189	-2.03087	-2.02924	-1.95742	-1.94528	-1.99588	-1.92799	-2.02212	-4.34331	-4.15931	-4.29861	-4.28726	-3.63087	-3.6591	-4.15177	-3.40429	-1.84293	-1.94583	-1.7829	-1.66605	-1.64432	-1.47736	-1.83241	-1.81127
Q15054	NaN	NaN	NaN	NaN	NaN	NaN	NaN	NaN	-2.27346	-1.96791	-2.48274	-2.37733	-2.1838	-2.48517	-2.34249	-1.89007	NaN	NaN	NaN	NaN	NaN	NaN	NaN	NaN	NaN	NaN	NaN	NaN	NaN	NaN	NaN	NaN
P49005	NaN	NaN	NaN	NaN	NaN	NaN	NaN	NaN	-1.00432	-0.936077	-1.22359	-0.972187	-0.872567	-0.846181	-0.93327	-1.04789	NaN	NaN	NaN	NaN	NaN	NaN	NaN	NaN	NaN	NaN	NaN	NaN	NaN	NaN	NaN	NaN
P28340	0.960307	0.993707	0.900405	0.960902	0.96261	0.984776	0.985387	0.924073	-0.328518	-0.436296	-0.783265	-0.504242	-0.181678	-0.253083	-0.46986	-0.615921	-3.34509	-3.71282	-3.71278	-3.11263	-3.5296	-3.63636	-3.31977	-3.28278	0.834286	0.664171	0.791205	0.831849	0.940524	0.660218	0.846768	0.772886
P09884	NaN	NaN	NaN	NaN	NaN	NaN	NaN	NaN	NaN	NaN	NaN	NaN	NaN	NaN	NaN	NaN	NaN	NaN	NaN	NaN	NaN	NaN	NaN	NaN	0.141237	0.124321	-0.5686	-0.256775	-0.373441	-0.229462	-0.737729	0.310949
Q9H488	0.99854	0.85541	0.874506	0.742354	0.731636	0.870646	0.830197	0.828408	0.868641	0.818667	0.803069	0.827682	0.86445	0.99205	0.842061	0.777862	0.0810299	0.170695	0.134068	0.113204	0.107355	0.0880833	0.0226851	0.260025	1.19223	1.21858	1.48531	1.35784	1.29397	1.3285	1.31725	1.23577
Q8WVV4	1.31402	1.31108	1.71997	1.35824	1.39773	1.34529	1.4534	1.39169	2.36387	2.37807	2.65009	2.4023	2.4231	2.36442	2.52825	2.54461	2.02808	2.03896	1.94371	1.85636	1.85448	2.02518	1.95005	1.87686	2.02787	2.02919	1.84896	1.79678	1.71218	1.93789	1.62346	1.91429
Q8TCS8	0.793273	0.776739	0.692635	0.703817	0.748153	0.59781	0.705582	0.606726	NaN	NaN	NaN	NaN	NaN	NaN	NaN	NaN	-0.424997	-0.153759	-0.225102	-0.235399	-0.386174	-0.280154	-0.278001	-0.250475	-3.38408	-3.00066	-3.38142	-3.33086	-3.68977	-3.70409	-3.70888	-3.45899
P00491	0.863847	0.88961	0.777125	0.916142	0.929544	0.943973	0.830328	0.803591	2.06665	2.00177	1.71249	2.02286	1.90881	2.03977	1.91371	1.95431	-0.237107	-0.299062	-0.316756	-0.27974	-0.351508	-0.439652	-0.193917	-0.206607	1.3939	1.39989	1.30359	1.42953	1.40809	1.37607	1.40857	1.40589
Q9NRX1	-1.56284	-1.76565	-1.89581	-1.82728	-1.8413	-1.68506	-1.80566	-1.85054	-2.31157	-2.28596	-2.12416	-2.22386	-2.0673	-2.08404	-2.23704	-2.33193	-2.58393	-2.81795	-2.53925	-2.51086	-2.43543	-2.49677	-2.33881	-2.56593	-2.11146	-1.93689	-1.89327	-2.02281	-2.02569	-2.16028	-2.03044	-1.96439
Q9H307	-1.33308	-1.30962	-1.17104	-1.48542	-1.46928	-1.56652	-1.48443	-1.22373	-1.53491	-1.19335	-1.24003	-1.34066	-1.15501	-1.13267	-1.3946	-1.28538	-1.37729	-1.36239	-1.44444	-1.35195	-1.40445	-1.36428	-1.42146	-1.33231	-3.41799	-3.54926	-3.44048	-3.31596	-3.41377	-3.10421	-3.25457	-3.3024
Q96T60	-4.42757	-4.42719	-5.61028	-4.19288	-4.4779	-4.51627	-4.25008	-4.76847	-4.92451	-4.14234	-4.54438	-4.44753	-4.36419	-4.24883	-4.62294	-4.9964	-5.04966	-4.90217	-5.03728	-6.32924	-4.07339	-4.63198	-5.01399	-4.9382	-4.84579	-4.59096	-4.79775	-4.65188	-5.72784	-4.8341	-4.6506	-4.84238
Q8N490	-2.68352	-2.30395	-2.09183	-2.034	-2.07009	-2.1759	-2.18075	-2.10755	-2.40689	-2.16001	-2.36641	-2.10996	-2.23209	-2.18878	-2.19446	-2.23304	-1.76268	-1.69491	-1.88241	-2.03549	-1.8778	-2.00529	-1.7326	-2.16274	NaN	NaN	NaN	NaN	NaN	NaN	NaN	NaN
Q15126	-4.7153	-5.16261	-5.68258	-4.51208	-4.98627	-4.90837	-4.26618	-5.22773	-1.3452	-1.38036	-1.45801	-1.28465	-1.38312	-1.32146	-1.37516	-1.27087	-1.64628	-1.62744	-1.58072	-1.26684	-1.37674	-1.63507	-1.5615	-1.43913	-4.86266	-4.66308	-5.61158	-5.42131	-5.29174	-5.08952	-5.31052	-5.08924
O75439	1.476	1.40414	1.56486	1.44695	1.42301	1.49051	1.46397	1.5126	1.29475	1.36478	1.29873	1.2664	1.34153	1.40989	1.32194	1.33064	1.27205	1.19712	1.32429	1.3076	1.25589	1.39535	1.22026	1.30377	1.4283	1.48668	1.55272	1.56777	1.3419	1.39179	1.5093	1.46876
Q10713	NaN	NaN	NaN	NaN	NaN	NaN	NaN	NaN	NaN	NaN	NaN	NaN	NaN	NaN	NaN	NaN	-1.91267	-1.86701	-1.68869	-1.66805	-1.61011	-1.68532	-1.83652	-1.69061	NaN	NaN	NaN	NaN	NaN	NaN	NaN	NaN
O15305	NaN	NaN	NaN	NaN	NaN	NaN	NaN	NaN	NaN	NaN	NaN	NaN	NaN	NaN	NaN	NaN	-0.471884	-0.452663	-0.60481	-0.50644	-0.585747	-0.518907	-0.445866	-0.547954	NaN	NaN	NaN	NaN	NaN	NaN	NaN	NaN
O15031	-6.48085	-5.09204	-4.7287	-4.41588	-4.65041	-4.88366	-4.22791	-4.40256	NaN	NaN	NaN	NaN	NaN	NaN	NaN	NaN	NaN	NaN	NaN	NaN	NaN	NaN	NaN	NaN	NaN	NaN	NaN	NaN	NaN	NaN	NaN	NaN
O15162	-1.22345	-0.9491	-1.16723	-1.14418	-0.992903	-1.24037	-1.0496	-1.09516	-2.33882	-2.40813	-2.30665	-2.5718	-2.90731	-2.48102	-2.0393	-2.27948	-3.96201	-3.94002	-3.78161	-3.97266	-3.53438	-3.73019	-3.94828	-3.77009	-2.61735	-2.73739	-3.17926	-3.27057	-3.09425	-3.0451	-3.06595	-2.66204
Q14651	2.2686	2.18117	2.27926	2.2047	2.14141	2.18708	2.14786	2.27234	0.422248	0.548418	0.564937	0.59463	0.429909	0.475876	0.551991	0.597672	1.23087	1.15187	1.13951	1.06646	1.12832	1.16296	1.1885	1.18594	0.608461	0.510222	0.539535	0.609615	0.535229	0.688573	0.403039	0.541495
Q04941	-1.22961	-0.799021	-0.701171	-0.506309	-0.495705	-0.484492	-0.785238	-0.787059	-1.10986	-1.08981	-1.04075	-1.28656	-1.15005	-1.01356	-0.9835	-1.09238	-1.00962	-1.08241	-1.19967	-1.15099	-1.0499	-1.03537	-0.956207	-1.14334	-0.935949	-0.83681	-1.13328	-0.971214	-1.08208	-0.948744	-1.06411	-0.763144
O60568	-0.961476	-0.961652	-1.16639	-0.950053	-1.0711	-0.996172	-0.983022	-1.0701	-1.13745	-1.15278	-1.39016	-1.16659	-0.963856	-0.867055	-1.09942	-0.953192	-1.51425	-1.59622	-1.47026	-1.58132	-1.15685	-1.36749	-1.42467	-1.45816	-1.83665	-1.86165	-1.72558	-1.6241	-1.39052	-1.78171	-1.41892	-1.46775
Q02809	NaN	NaN	NaN	NaN	NaN	NaN	NaN	NaN	-2.18707	-2.24707	-2.19617	-1.98243	-2.04727	-2.10718	-2.06205	-2.10585	-2.66918	-2.64225	-2.67964	-2.71133	-2.66812	-2.85549	-2.95929	-2.71911	-2.47057	-2.38237	-2.42318	-2.43518	-2.25104	-2.52193	-2.34284	-2.80745
O60664	-1.00992	-1.25071	-1.34241	-1.28655	-1.30195	-1.24921	-1.07931	-1.26098	-1.48618	-1.40995	-1.23463	-1.50007	-1.40905	-1.29266	-1.39655	-1.38181	-1.77489	-1.77856	-1.68833	-1.58666	-1.57513	-1.44014	-1.82895	-1.57475	0.0753679	0.0512533	0.119965	0.082448	0.0529099	0.12087	0.20904	-0.00425816
Q99541	0.163624	-0.202849	0.390392	-0.0222912	-0.304272	-0.126661	-0.120369	-0.0971947	-0.136379	-0.145787	0.100626	-0.158538	-0.100585	-0.125621	-0.266871	-0.21328	NaN	NaN	NaN	NaN	NaN	NaN	NaN	NaN	0.336398	0.310752	0.501417	0.390509	0.431133	0.434766	0.29564	0.230869
CON__P06868;P00747	0.646694	1.00104	1.22755	0.899353	0.951673	1.23972	0.936786	1.07841	1.49045	1.61433	1.98342	1.6424	1.46469	1.7166	1.85596	1.92368	2.13494	2.06721	2.31167	1.8929	1.85123	1.94077	1.99839	1.93269	2.91968	2.90843	2.93235	2.68994	2.64797	2.72834	2.67004	2.85311
Q9Y2H5	NaN	NaN	NaN	NaN	NaN	NaN	NaN	NaN	NaN	NaN	NaN	NaN	NaN	NaN	NaN	NaN	-1.86088	-1.71884	-1.51892	-1.39472	-1.7579	-1.70643	-1.52601	-1.74495	NaN	NaN	NaN	NaN	NaN	NaN	NaN	NaN
Q4KWH8	NaN	NaN	NaN	NaN	NaN	NaN	NaN	NaN	-2.74661	-2.71569	-2.91301	-2.69424	-2.78244	-2.86497	-2.58141	-2.83305	NaN	NaN	NaN	NaN	NaN	NaN	NaN	NaN	NaN	NaN	NaN	NaN	NaN	NaN	NaN	NaN
Q8N3E9	NaN	NaN	NaN	NaN	NaN	NaN	NaN	NaN	NaN	NaN	NaN	NaN	NaN	NaN	NaN	NaN	-4.23364	-4.41451	-3.9823	-3.7487	-4.38324	-4.65522	-3.74234	-4.07728	NaN	NaN	NaN	NaN	NaN	NaN	NaN	NaN
Q01970	-1.30509	-1.16916	-1.20987	-0.985146	-1.19058	-1.07354	-0.901808	-1.10341	-2.23928	-2.45731	-2.46505	-2.27436	-2.1461	-2.25542	-2.22186	-2.2842	NaN	NaN	NaN	NaN	NaN	NaN	NaN	NaN	-0.789738	-0.938972	-0.944221	-0.915352	-0.884148	-0.95155	-0.890809	-0.784208
Q6P4A8	-0.277953	-0.510194	-0.557846	-0.530708	-0.457537	-0.472519	-0.492712	-0.717619	NaN	NaN	NaN	NaN	NaN	NaN	NaN	NaN	NaN	NaN	NaN	NaN	NaN	NaN	NaN	NaN	-0.667856	-0.599436	-0.517487	-0.396118	-0.402327	-0.431472	-0.383246	-0.904075
Q9Y263	-0.155871	-0.257813	-0.220852	-0.166008	-0.217894	-0.0840864	-0.180408	-0.325952	-2.67873	-2.83564	-2.81259	-2.68855	-2.74385	-2.69772	-2.49787	-2.57981	-1.08232	-1.0269	-0.979024	-0.928391	-1.17607	-0.875141	-0.840061	-1.0302	0.743661	0.735103	0.925213	0.871538	0.777512	0.731038	0.920156	0.701832
Q9Y446	-1.89344	-1.88177	-1.64406	-1.73928	-1.81942	-2.01767	-1.65134	-1.94941	-2.91121	-2.83401	-2.89595	-2.85855	-2.58977	-2.71553	-2.64584	-2.76538	-4.04113	-4.01357	-4.40245	-4.58044	-4.09994	-4.13949	-4.32506	-4.43474	-2.69984	-2.86922	-2.37215	-2.19755	-2.39092	-2.78226	-2.57592	-2.91208
Q99959	-0.23966	-0.320285	-0.298018	-0.412638	-0.398632	-0.329801	-0.371815	-0.345469	-2.6132	-2.5865	-2.87309	-2.85338	-2.47438	-2.38164	-2.40706	-2.50888	-0.989831	-0.900887	-1.11994	-1.03997	-0.962532	-0.993543	-0.921135	-1.16466	-2.4439	-2.30117	-2.37203	-2.58989	-2.47634	-2.59737	-2.31749	-2.6497
P14618;P30613	5.34756	5.34679	5.18836	5.29534	5.23582	5.20308	5.22989	5.28336	5.36823	5.41023	5.39317	5.41248	5.32028	5.30494	5.48306	5.52125	5.16202	5.1456	5.05115	5.03457	5.0455	4.92786	5.12195	5.06101	5.5575	5.5805	5.3523	5.41218	5.37484	5.27659	5.3501	5.54508
Q5JRX3	-1.82974	-1.39293	-1.3176	-1.27306	-1.42911	-1.57591	-1.49284	-1.29699	-1.62466	-1.55988	-1.11822	-1.44183	-1.82232	-1.56327	-1.17353	-1.17998	-1.98327	-1.93011	-1.93384	-1.90945	-2.11466	-1.86321	-1.4653	-1.89752	-0.537556	-0.621796	-0.811432	-0.773919	-0.851962	-0.835603	-0.840662	-0.509566
Q9GZP4	NaN	NaN	NaN	NaN	NaN	NaN	NaN	NaN	NaN	NaN	NaN	NaN	NaN	NaN	NaN	NaN	-2.43554	-2.03974	-2.10443	-2.15034	-2.20848	-1.97277	-2.16263	-2.05001	NaN	NaN	NaN	NaN	NaN	NaN	NaN	NaN
O00625	0.858936	0.942096	0.676444	1.03518	0.901107	0.753344	0.647474	0.678082	0.0800419	0.017065	-0.0613241	0.173811	-0.0924377	-0.123284	0.0187559	0.0477467	-0.862928	-1.01802	-1.04733	-1.10329	-1.0878	-1.16721	-0.845055	-0.911127	0.210127	0.198708	0.0974054	0.200989	0.189586	-0.0350037	0.22561	0.331481
P55036;A2A3N6	0.0643501	0.172047	0.0392151	0.294249	0.254504	0.31765	0.152496	0.361921	-3.76749	-3.38797	-3.85363	-3.3714	-3.62463	-3.54569	-3.5245	-3.33563	-3.69802	-4.16275	-4.02585	-4.19862	-4.13139	-4.01145	-3.8802	-4.1564	0.23687	0.160172	0.0647602	0.057333	0.00145435	-0.0738869	-0.0537624	0.207663
Q8TBX8	NaN	NaN	NaN	NaN	NaN	NaN	NaN	NaN	NaN	NaN	NaN	NaN	NaN	NaN	NaN	NaN	-3.38799	-3.3337	-3.25435	-3.15114	-3.28855	-3.55657	-3.16304	-3.38872	NaN	NaN	NaN	NaN	NaN	NaN	NaN	NaN
Q9Y237	-1.54028	-1.35513	-1.49605	-1.45618	-1.58221	-1.35208	-1.51334	-1.34739	-2.71773	-2.51089	-2.61167	-2.56104	-2.78524	-2.84297	-2.80672	-2.54512	-1.30544	-1.50642	-1.58198	-1.6433	-1.67988	-1.53742	-1.54766	-1.79121	-1.22313	-1.28846	-1.56471	-1.53746	-1.55332	-1.65328	-1.61943	-1.31389
Q99570	NaN	NaN	NaN	NaN	NaN	NaN	NaN	NaN	NaN	NaN	NaN	NaN	NaN	NaN	NaN	NaN	-4.30025	-4.58215	-4.18888	-4.31845	-4.2248	-4.20431	-4.1602	-4.14655	NaN	NaN	NaN	NaN	NaN	NaN	NaN	NaN
O00443	-2.19345	-1.94246	-1.85916	-1.96143	-1.97709	-1.98296	-1.91459	-1.93329	-2.32588	-2.2068	-1.85317	-1.89652	-2.03663	-2.01897	-1.88797	-1.93089	-3.82289	-4.06709	-3.7255	-4.47599	-3.89448	-3.88002	-3.94627	-3.97764	-2.2146	-2.24428	-2.19333	-2.47622	-2.34135	-2.35177	-2.4551	-2.40434
Q9H490	NaN	NaN	NaN	NaN	NaN	NaN	NaN	NaN	-2.62405	-2.33082	-2.476	-2.19605	-2.40065	-2.46792	-2.28511	-2.25455	-4.08263	-3.95062	-4.29951	-4.15359	-3.88414	-3.97653	-3.57195	-4.11307	-3.04086	-2.77806	-3.39987	-3.03817	-3.20634	-3.5752	-3.27373	-2.93743
Q13492;O60641	NaN	NaN	NaN	NaN	NaN	NaN	NaN	NaN	NaN	NaN	NaN	NaN	NaN	NaN	NaN	NaN	NaN	NaN	NaN	NaN	NaN	NaN	NaN	NaN	-2.77394	-2.8098	-2.82531	-2.89158	-2.9695	-3.06015	-2.9584	-2.74275
Q9BTU6	NaN	NaN	NaN	NaN	NaN	NaN	NaN	NaN	NaN	NaN	NaN	NaN	NaN	NaN	NaN	NaN	NaN	NaN	NaN	NaN	NaN	NaN	NaN	NaN	-3.39684	-3.38573	-3.2199	-3.48132	-3.02403	-3.28691	-2.99954	-3.34309
Q9NRX4	NaN	NaN	NaN	NaN	NaN	NaN	NaN	NaN	NaN	NaN	NaN	NaN	NaN	NaN	NaN	NaN	NaN	NaN	NaN	NaN	NaN	NaN	NaN	NaN	-3.08498	-3.4002	-3.22908	-3.06034	-3.31708	-3.00303	-2.96828	-3.38421
Q93100	-5.60709	-4.81028	-4.9722	-4.71585	-4.20384	-4.82218	-4.48133	-4.51299	-4.34684	-5.07463	-4.79818	-3.94778	-4.63103	-3.62966	-3.54448	-3.91925	NaN	NaN	NaN	NaN	NaN	NaN	NaN	NaN	-4.59608	-4.66072	-4.83709	-4.78272	-3.76154	-3.69061	-4.8544	-4.86421
P46020	NaN	NaN	NaN	NaN	NaN	NaN	NaN	NaN	-3.51103	-3.33804	-3.33279	-3.47232	-3.33206	-3.20897	-3.37434	-3.21228	NaN	NaN	NaN	NaN	NaN	NaN	NaN	NaN	NaN	NaN	NaN	NaN	NaN	NaN	NaN	NaN
O43175	-2.73716	-2.5407	-2.5346	-2.78703	-2.15168	-1.87024	-2.32601	-2.34965	-1.29246	-1.3583	-1.36901	-1.31945	-1.40711	-0.907346	-1.11322	-1.24543	-2.5551	-2.73092	-2.51677	-2.75289	-2.78803	-3.00093	-2.62055	-2.67367	-2.62563	-2.50869	-2.27709	-2.90949	-2.88535	-2.73914	-2.66919	-2.49866
O75151	NaN	NaN	NaN	NaN	NaN	NaN	NaN	NaN	-1.58759	-1.98421	-3.0464	-2.16505	-1.62747	-1.72603	-2.95039	-3.12729	NaN	NaN	NaN	NaN	NaN	NaN	NaN	NaN	NaN	NaN	NaN	NaN	NaN	NaN	NaN	NaN
Q99623	2.73651	2.68726	2.81647	2.68725	2.65766	2.71645	2.66029	2.69244	2.11534	2.20964	2.36293	2.1764	2.13168	2.08319	2.23346	2.21876	3.36792	3.32102	3.3488	3.30695	3.28308	3.4085	3.26666	3.24111	3.61507	3.66144	3.60651	3.58664	3.52279	3.64265	3.54733	3.54772
P35232	3.94223	3.87702	3.98591	3.78849	3.80851	3.84383	3.85708	3.84339	3.56055	3.55229	3.65214	3.58856	3.61228	3.60888	3.60624	3.60675	2.88976	2.87926	2.9063	2.81699	2.87443	2.93588	2.77463	2.78776	3.66171	3.68445	3.63612	3.63014	3.48872	3.60091	3.50936	3.65192
O00264;O15173	1.23094	1.34234	1.26592	1.41661	1.36988	1.35017	1.25114	1.28815	0.695566	0.643373	0.67782	0.71569	0.558389	0.542514	0.568304	0.648036	-0.170593	-0.14669	-0.0990944	0.0951376	0.225341	-0.0206184	0.0533724	0.0495195	-0.0650845	-0.0260296	-0.0232773	0.10408	-0.0372438	-0.145463	0.0273485	-0.0905571
Q9NXJ5	-2.48318	-2.84096	-2.74608	-2.78518	-2.73959	-2.43684	-2.35629	-2.42757	-2.65254	-2.54524	-2.60445	-2.70004	-2.65509	-2.59283	-2.55237	-2.4304	NaN	NaN	NaN	NaN	NaN	NaN	NaN	NaN	NaN	NaN	NaN	NaN	NaN	NaN	NaN	NaN
A6NDG6	-1.66494	-1.40839	-1.51339	-1.58447	-1.26786	-1.21874	-1.62084	-1.45595	-0.792542	-0.806256	-0.924024	-0.856586	-0.889443	-0.639528	-0.904444	-0.851752	-3.13148	-3.17036	-3.15703	-3.18202	-3.12957	-3.30138	-2.93152	-3.28974	NaN	NaN	NaN	NaN	NaN	NaN	NaN	NaN
O95394	-1.50264	-1.65892	-1.70147	-1.64482	-1.64374	-1.74946	-1.68383	-1.63865	-1.44613	-1.71552	-1.70797	-1.68806	-1.42441	-1.36055	-1.60597	-1.76049	-0.501399	-0.485638	-0.554212	-0.336558	-0.554049	-0.581433	-0.462595	-0.463506	0.404994	0.556324	0.345353	0.571051	0.442389	0.42417	0.357333	0.464753
Q6PCE3	NaN	NaN	NaN	NaN	NaN	NaN	NaN	NaN	NaN	NaN	NaN	NaN	NaN	NaN	NaN	NaN	NaN	NaN	NaN	NaN	NaN	NaN	NaN	NaN	-1.97778	-1.83117	-1.87063	-1.72025	-2.02868	-2.05892	-1.82779	-1.77399
Q96G03	-3.43761	-3.39587	-3.42991	-3.61702	-3.28252	-3.4277	-3.27985	-3.71759	NaN	NaN	NaN	NaN	NaN	NaN	NaN	NaN	-2.8987	-2.80525	-2.94302	-3.01807	-2.78965	-2.9015	-2.91729	-2.54079	-0.471084	-0.487165	-0.64515	-0.6508	-0.597028	-0.699972	-0.522161	-0.392113
O95336	1.46651	1.46654	1.27994	1.31717	1.32855	1.37401	1.29595	1.38938	0.729325	0.720285	0.663667	0.606607	0.696065	0.702312	0.722295	0.67127	0.0497913	0.0624771	0.057559	0.0749617	0.0801163	0.182159	0.0649729	0.28216	-0.759608	-0.8279	-0.584403	-0.784976	-0.609342	-0.639998	-0.736261	-0.660697
P00558	4.7595	4.91181	4.68128	5.04408	4.87864	4.94197	4.65462	4.69395	5.50631	5.30565	5.37618	5.59313	5.1468	5.25273	5.311	5.32753	4.7713	4.75844	4.60283	4.62297	4.66998	4.57915	4.91487	4.8315	5.1543	5.10194	4.76963	4.93778	4.93478	4.82104	4.93714	5.05462
P52209	4.07024	4.02886	3.95535	3.97933	3.95368	3.93923	3.8723	3.9572	4.38719	4.41704	4.10889	4.37096	4.30002	4.29037	4.189	4.23847	4.04204	4.06525	4.01172	4.03901	3.98615	3.8509	3.96723	3.98118	4.28955	4.28017	4.21282	4.26619	4.20038	4.06182	4.11647	4.31489
Q96HS1	1.98006	2.12724	2.2449	2.18159	2.18731	2.17864	2.13812	2.15292	0.600564	0.531776	0.515957	0.661919	0.725473	0.587983	0.667826	0.621454	0.996157	0.974005	0.956771	1.01007	1.19177	1.10251	1.05215	0.988206	1.63458	1.64959	1.65141	1.56426	1.53621	1.63746	1.56103	1.78631
P18669;P15259;Q8N0Y7	2.3327	2.40952	2.02447	2.61879	2.42896	2.39158	2.24016	2.25541	2.56034	2.31801	2.25853	2.54349	2.26698	2.31185	2.35419	2.31636	2.14168	2.11945	1.87968	1.8201	2.03574	1.75618	2.17267	2.24926	2.42202	2.41909	1.93468	2.14934	2.08184	1.88838	2.13463	2.20057
P07737;CON__P02584	3.12357	3.0844	3.09343	3.21313	3.06509	3.23567	3.02417	3.14017	3.12056	3.26198	3.00899	3.27145	3.15018	3.07133	3.1562	3.20529	2.67918	2.59678	2.54443	2.62738	2.60062	2.41739	2.66356	2.55508	2.33215	2.27653	2.19654	2.37449	2.401	2.06355	2.30777	2.28493
P08237	-2.04765	-1.93964	-2.32751	-2.00884	-1.99582	-1.93723	-2.03595	-2.20631	-0.568393	-0.51837	-0.850146	-0.620594	-0.516194	-0.518793	-0.67168	-0.703696	NaN	NaN	NaN	NaN	NaN	NaN	NaN	NaN	-1.65052	-1.67481	-1.71309	-1.64323	-1.6811	-1.91664	-1.49234	-1.79292
P17858;Q01813	-0.19859	-0.606791	-0.469069	-0.525777	-0.379881	-0.518605	-0.269572	-0.254983	0.360659	0.324826	0.239196	0.292699	0.175267	0.0936718	0.246427	0.301101	-0.208094	-0.207388	-0.16722	-0.142356	-0.320248	-0.401646	-0.12492	-0.227637	-1.31802	-1.2307	-1.19542	-1.06187	-1.21884	-1.10034	-1.01478	-1.43824
O60825;Q16875	-4.28932	-5.13838	-4.48462	-4.35503	-4.53903	-4.67772	-3.99375	-4.53394	NaN	NaN	NaN	NaN	NaN	NaN	NaN	NaN	-5.04377	-4.88503	-5.29782	-6.31319	-4.52167	-4.5621	-5.02627	-5.32697	NaN	NaN	NaN	NaN	NaN	NaN	NaN	NaN
O15212	-1.37805	-1.59618	-1.62095	-1.36631	-1.24071	-1.49135	-1.37341	-1.41893	NaN	NaN	NaN	NaN	NaN	NaN	NaN	NaN	-1.55617	-1.86372	-1.63537	-1.50957	-1.6833	-1.43972	-1.63146	-1.46925	0.378594	0.371428	0.338054	0.421139	0.23905	0.257012	0.432718	0.412053
Q99471	1.11257	1.21093	0.994102	1.29631	1.18822	1.18722	1.12943	1.0359	0.788615	0.690607	0.53154	0.817492	0.643854	0.770722	0.594086	0.646356	-0.175844	-0.303079	-0.140377	-0.033968	-0.087203	-0.0290756	-0.0756073	0.0191879	0.347355	0.278926	0.170053	0.393367	0.450359	0.33824	0.450824	0.296706
Q9NQP4	NaN	NaN	NaN	NaN	NaN	NaN	NaN	NaN	NaN	NaN	NaN	NaN	NaN	NaN	NaN	NaN	NaN	NaN	NaN	NaN	NaN	NaN	NaN	NaN	-0.972107	-0.841495	-0.907813	-0.693788	-0.898649	-0.955667	-0.633843	-0.872881
Q9UHV9	NaN	NaN	NaN	NaN	NaN	NaN	NaN	NaN	0.211577	0.299726	-0.401856	0.102812	0.219446	0.185843	-0.350205	-0.296513	0.0526524	0.063343	0.159875	0.143035	0.257207	0.23881	0.369561	0.402097	NaN	NaN	NaN	NaN	NaN	NaN	NaN	NaN
P40855	-4.24201	-4.39275	-4.43567	-3.99073	-4.18644	-3.82052	-3.6794	-3.83745	-3.64653	-3.78239	-4.11814	-3.32945	-3.52836	-3.27202	-3.45793	-3.76627	-4.18089	-3.95103	-4.51832	-4.38584	-3.73674	-4.38566	-4.37601	-3.9381	-3.77362	-3.5344	-4.02223	-3.62669	-4.16845	-3.8688	-3.43436	-4.02856
O00541	0.392732	0.252591	0.276361	0.341509	0.42128	0.362575	0.237006	0.357657	-1.37998	-1.17036	-1.54001	-1.25581	-1.28005	-1.42452	-1.4373	-1.50955	-0.687134	-0.751842	-0.52992	-0.417979	-0.435676	-0.671353	-0.770532	-0.59973	0.235976	0.217647	0.12611	0.264799	0.40678	0.145683	0.167516	0.148332
P12955	0.61107	0.360478	0.340069	0.426992	0.54722	0.492157	0.380049	0.426595	0.224094	0.0405359	-0.0505953	0.224504	0.0518246	0.165355	0.0703363	0.0980444	-4.09284	-3.98018	-4.04185	-4.00024	-3.88305	-3.96983	-3.74926	-3.8757	0.414873	0.473116	0.560857	0.663054	0.543861	0.481615	0.786267	0.415215
Q8IZL8	-4.50178	-4.54418	-4.47223	-4.74929	-4.50002	-4.73647	-4.85558	-4.39067	-0.245062	-0.158882	-0.0863619	-0.142609	-0.174707	-0.302013	-0.203927	-0.0319996	-1.36797	-1.41042	-1.29795	-1.46006	-1.39772	-1.33696	-1.34424	-1.37733	-5.13762	-4.95529	-5.11785	-5.17383	-5.68277	-4.88102	-4.50907	-4.77044
Q9UBV8	-1.30255	-1.2956	-1.29219	-1.34341	-1.4877	-1.32977	-1.41057	-1.39336	-1.04655	-0.86004	-1.22486	-0.996194	-0.967144	-0.96262	-1.10823	-1.1371	-0.794412	-0.739203	-0.599562	-0.643724	-0.426105	-0.386588	-0.897897	-0.707271	-0.543513	-0.701718	-0.40946	-0.466961	-0.550681	-0.443472	-0.414157	-0.546728
P30086	3.91766	4.06038	3.77875	4.20542	4.09156	4.27213	3.95397	3.99337	4.00686	3.86662	3.75724	4.23041	3.76552	3.91986	3.98651	4.00619	4.74156	4.75544	4.67886	4.60149	4.57046	4.27766	4.67928	4.68011	4.54038	4.51596	4.23239	4.41774	4.32551	3.99012	4.36748	4.45593
Q15121	-1.12892	-0.824759	-1.21888	-1.00165	-0.927778	-0.936825	-1.15557	-1.11086	-1.11615	-1.11547	-1.07393	-1.04099	-1.16445	-0.963316	-1.02384	-0.922731	NaN	NaN	NaN	NaN	NaN	NaN	NaN	NaN	-1.26503	-1.1577	-1.18749	-1.18694	-1.08382	-1.34218	-1.24655	-0.788165
O00764	0.164759	0.264926	0.275645	0.1266	0.147774	0.272032	0.116964	0.0524702	-0.440051	-0.43942	-0.429747	-0.288237	-0.672874	-0.478111	-0.544452	-0.563379	-0.313784	-0.513211	-0.206682	-0.206683	-0.198288	0.0416393	-0.198458	-0.0407038	0.383686	0.411862	0.334635	0.457165	0.528269	0.455574	0.572936	0.457426
Q6P996;Q6P474	NaN	NaN	NaN	NaN	NaN	NaN	NaN	NaN	-2.72542	-2.59122	-2.70797	-2.57746	-2.64803	-2.36014	-2.5193	-2.42155	-1.61624	-1.78056	-1.91674	-1.70432	-1.89207	-2.01476	-1.69617	-1.79115	NaN	NaN	NaN	NaN	NaN	NaN	NaN	NaN
Q9NTI5	1.66474	1.59218	1.68963	1.59416	1.48047	1.52795	1.52559	1.60942	1.7197	1.8487	1.8823	1.74435	1.82903	1.7853	1.82295	1.83298	1.84956	1.86658	1.85567	1.83822	1.89215	1.97863	1.80678	1.87801	1.18992	1.07185	1.06299	1.08067	0.976072	1.01188	0.996517	1.05453
Q29RF7	-4.03578	-3.25772	-3.51378	-3.30724	-3.45825	-3.70051	-3.44161	-3.52846	-3.27221	-3.14828	-3.39565	-3.18794	-2.82715	-2.84986	-2.98853	-3.10008	-0.611675	-0.60792	-0.699105	-0.787402	-0.583309	-0.44329	-0.631628	-0.444446	-2.25601	-2.12518	-2.16243	-2.10886	-2.12692	-2.12836	-1.95415	-2.33305
Q9NUG6	NaN	NaN	NaN	NaN	NaN	NaN	NaN	NaN	-3.28888	-3.10633	-3.51533	-3.14592	-3.23903	-3.40223	-3.14084	-2.96916	NaN	NaN	NaN	NaN	NaN	NaN	NaN	NaN	-2.70035	-2.50792	-2.79353	-2.84584	-2.91257	-3.09836	-2.70923	-2.86942
Q96HC4	-1.92282	-1.95316	-1.88562	-2.02343	-2.1149	-1.98896	-1.91784	-1.84641	-1.51816	-1.6386	-1.65794	-1.67588	-1.63429	-1.59913	-1.75694	-1.59211	NaN	NaN	NaN	NaN	NaN	NaN	NaN	NaN	-1.57402	-1.53375	-1.51915	-1.4905	-1.55593	-1.29267	-1.46139	-1.39338
O00151	1.18214	1.21368	1.32877	1.27711	1.28366	1.21389	1.25251	1.23327	1.40441	1.33159	1.68915	1.55102	1.42223	1.33384	1.66	1.69418	-0.830639	-0.831969	-0.8426	-0.744579	-0.697557	-0.615131	-0.720639	-0.605224	0.302009	0.31094	0.0570745	0.162807	0.0573769	0.0621433	0.0634031	0.230549
Q15084	3.45935	3.17947	2.97642	3.15045	3.13362	3.04098	2.98468	3.105	4.05276	4.06063	3.58345	3.93341	3.95143	3.93142	3.65244	3.70921	3.65313	3.61928	3.6983	3.8346	3.81547	3.69537	3.66823	3.94793	3.54533	3.53667	3.57397	3.77281	3.78162	3.54676	3.65931	3.5862
P13667	5.23682	5.25214	5.05631	5.19618	5.06897	5.00813	5.02001	5.10568	5.03558	5.09176	4.91988	5.04389	4.88868	4.84245	4.95842	5.01982	5.08689	5.08176	4.9321	5.05742	4.99705	4.86692	4.99475	5.00772	5.1247	5.12869	4.98543	5.04668	4.94664	4.80818	4.94174	5.12551
P30101	5.23653	5.20638	5.0555	5.17706	5.04258	4.96259	5.0691	5.08174	5.43691	5.47658	5.39153	5.4289	5.26585	5.21799	5.38095	5.41378	5.11283	5.08565	5.00045	5.05796	5.0059	4.9341	5.00607	5.02383	5.78534	5.77492	5.64367	5.7319	5.63891	5.52334	5.621	5.71349
P11177	1.08991	1.07039	1.10837	1.1157	1.11046	0.995696	1.02819	1.1212	0.4707	0.538944	0.681042	0.510592	0.430014	0.565089	0.630793	0.529742	0.184182	0.0582838	0.0734673	0.0249071	-0.147758	0.110667	0.0473213	-0.0835705	0.550782	0.424332	0.521255	0.521822	0.408522	0.574336	0.470978	0.340069
P08559;P29803	0.305531	0.480419	0.429099	0.427131	0.35105	0.309498	0.359484	0.433691	-0.0768223	-0.15042	0.124722	-0.0807686	-0.307421	-0.324412	-0.0838461	-0.0963879	0.446507	0.450785	0.350636	0.402404	0.248017	0.363266	0.275767	0.259719	0.339731	0.421265	0.342565	0.303639	0.232298	0.409364	0.102193	0.313562
Q07343	0.691161	0.590969	0.365458	0.295279	0.16156	0.116588	0.202631	0.227166	NaN	NaN	NaN	NaN	NaN	NaN	NaN	NaN	NaN	NaN	NaN	NaN	NaN	NaN	NaN	NaN	NaN	NaN	NaN	NaN	NaN	NaN	NaN	NaN
Q6L8Q7	-1.33888	-1.49426	-1.34231	-1.31354	-1.28403	-1.21228	-1.48157	-1.38956	NaN	NaN	NaN	NaN	NaN	NaN	NaN	NaN	NaN	NaN	NaN	NaN	NaN	NaN	NaN	NaN	-3.91427	-3.75645	-3.58538	-3.61992	-3.40255	-3.62848	-3.403	-4.00652
Q9H2J4	NaN	NaN	NaN	NaN	NaN	NaN	NaN	NaN	NaN	NaN	NaN	NaN	NaN	NaN	NaN	NaN	-3.59688	-3.51057	-3.54885	-3.65413	-3.84304	-3.78578	-3.53801	-4.01246	NaN	NaN	NaN	NaN	NaN	NaN	NaN	NaN
Q8WUM4	3.2804	3.36899	3.43449	3.33801	3.28337	3.26028	3.30994	3.31446	3.95067	3.9627	4.03994	3.96441	3.96623	3.92823	3.99593	4.01341	3.40091	3.3992	3.4086	3.3518	3.35883	3.35533	3.40257	3.3235	3.81152	3.76754	3.77236	3.74594	3.67122	3.75566	3.64773	3.76771
O75340	0.0124922	-0.238001	0.105018	-0.0796251	-0.0247517	0.234337	0.260913	0.232128	0.567266	0.659744	0.568252	0.622424	0.905406	0.903492	0.898168	0.877495	0.403972	0.407109	0.404563	0.557842	0.476889	0.490498	0.313922	0.467021	0.757916	0.716691	0.852699	0.779602	0.6783	0.572355	0.720848	0.644786
O14737	0.189045	0.153684	-0.0482759	0.368452	0.136566	-0.0205135	-0.0827045	0.028367	NaN	NaN	NaN	NaN	NaN	NaN	NaN	NaN	0.277961	0.269094	0.357506	0.459585	0.355765	-0.00291538	0.19626	0.445104	0.574813	0.503671	0.505671	0.598742	0.579597	0.0912228	0.718442	0.664885
Q53EL6	-0.114792	-0.161342	0.114854	-0.326576	0.053422	-0.107472	-0.00468922	-0.111892	0.448774	0.457882	0.553919	0.388621	0.552851	0.527726	0.507463	0.339808	-0.130077	-0.238089	-0.313547	-0.288708	-0.18716	-0.0435905	-0.260403	-0.127312	-0.205349	-0.142398	-0.107854	-0.108677	-0.0430899	-0.013216	-0.0196171	-0.418833
Q14690	-0.846767	-0.995824	-0.799714	-1.02495	-0.947232	-0.801926	-0.888792	-0.810349	NaN	NaN	NaN	NaN	NaN	NaN	NaN	NaN	-1.87743	-2.10716	-1.97957	-1.9408	-1.7988	-2.08803	-1.96131	-1.9747	-2.05478	-1.83754	-1.86796	-1.75481	-1.80313	-1.7301	-1.75598	-1.93105
Q9BUL8	-1.12322	-1.33934	-1.46898	-1.42469	-1.57013	-1.64623	-1.64594	-1.54353	-0.510025	-0.455	-1.05164	-0.641819	-0.814702	-0.711128	-0.953897	-0.902655	-1.31691	-1.34816	-1.15332	-0.959098	-1.20202	-1.23259	-1.32189	-1.17248	NaN	NaN	NaN	NaN	NaN	NaN	NaN	NaN
Q13442	0.377927	0.227123	0.1035	0.276104	0.34322	0.398748	0.252779	0.204632	-0.409069	-0.376852	-0.567069	-0.613967	-0.400522	-0.25322	-0.303702	-0.565243	-0.279863	-0.409245	-0.358763	-0.280336	-0.123407	-0.177298	-0.232554	-0.264349	-0.981588	-0.98127	-0.903534	-0.896609	-0.687772	-0.956443	-0.844057	-0.9757
Q99447	-2.47299	-2.31426	-2.22915	-2.24883	-2.2195	-2.35817	-2.46504	-2.68805	-1.82708	-1.78508	-1.89347	-1.641	-1.91036	-1.9191	-2.03601	-1.95878	-2.27005	-2.04121	-2.07816	-2.00233	-1.83128	-2.16694	-1.93363	-1.67786	NaN	NaN	NaN	NaN	NaN	NaN	NaN	NaN
P49585;Q9Y5K3	-0.456214	-0.395257	-0.30614	-0.342778	-0.30465	-0.235306	-0.420271	-0.319109	-2.37996	-2.45557	-1.81157	-1.92216	-2.23844	-2.06526	-2.03905	-2.11003	-2.13816	-2.35427	-2.25269	-2.41069	-2.28733	-2.38025	-2.32586	-2.25193	-2.09921	-2.33365	-2.55213	-2.53789	-2.35617	-2.13066	-2.23672	-2.35848
Q9UHG3	2.08456	2.26316	2.37373	2.28768	2.29584	2.29836	2.16879	2.30234	0.786508	0.842673	1.13031	0.92459	0.692944	0.689171	0.924387	0.943076	1.13391	1.18275	0.924364	0.986494	1.00906	1.22009	1.20856	1.08688	1.46529	1.57298	1.42721	1.47758	1.4384	1.59733	1.39399	1.55515
O95613	NaN	NaN	NaN	NaN	NaN	NaN	NaN	NaN	-1.06361	-0.665416	-2.16355	-1.11603	-1.27325	-1.1907	-2.37948	-2.30151	NaN	NaN	NaN	NaN	NaN	NaN	NaN	NaN	NaN	NaN	NaN	NaN	NaN	NaN	NaN	NaN
Q8WW12	NaN	NaN	NaN	NaN	NaN	NaN	NaN	NaN	-0.770752	-0.879673	-0.755078	-0.772344	-0.856395	-0.984132	-0.8317	-0.860149	-0.437408	-0.551755	-0.407842	-0.328522	-0.513073	-0.379376	-0.662716	-0.417744	0.730085	0.699715	0.857497	0.80384	0.692112	0.809034	0.758035	0.784415
P12004	2.54466	2.68645	2.20631	2.59581	2.51251	2.35413	2.37377	2.43165	2.40996	2.3634	2.11543	2.3898	2.21697	2.10667	2.28514	2.25144	2.17541	2.10476	1.88692	2.09666	2.10141	1.93969	2.23265	2.19799	2.79419	2.77685	2.54777	2.85444	2.91872	2.68298	2.89658	2.83856
P22061	-1.21266	-0.71152	-0.840549	-0.669688	-0.89362	-0.756525	-0.939656	-0.787096	NaN	NaN	NaN	NaN	NaN	NaN	NaN	NaN	NaN	NaN	NaN	NaN	NaN	NaN	NaN	NaN	NaN	NaN	NaN	NaN	NaN	NaN	NaN	NaN
Q16822;P35558	2.35893	2.28957	2.52931	2.23939	2.23054	2.33409	2.37427	2.39523	2.90191	2.92209	3.12968	2.81708	2.85267	3.00294	2.92397	2.98425	2.15791	2.20168	2.25204	2.07943	2.08716	2.23066	2.10726	2.12649	3.23261	3.24968	3.23686	3.13489	3.09742	3.26026	3.0862	3.15272
P05166	-0.838089	-0.94817	-0.692835	-0.683367	-0.768302	-0.796537	-0.763448	-0.709213	-2.25488	-2.03118	-2.02827	-2.11615	-2.14983	-2.15117	-1.94822	-1.90079	-1.56088	-1.50605	-1.1648	-1.31983	-1.13427	-0.898565	-1.25287	-1.30796	-1.48055	-1.58113	-1.62754	-1.55199	-1.48913	-1.33904	-1.38598	-1.6515
Q15366;P57721	1.18283	1.35641	1.34634	1.32132	1.25817	1.40178	1.32138	1.26106	0.323749	0.422776	0.521053	0.432611	0.321679	0.291512	0.517536	0.559463	0.5582	0.70603	0.48375	0.351011	0.543974	0.570531	0.693892	0.579967	1.1829	1.11323	0.914469	1.07233	1.13752	1.10524	1.07699	1.19997
Q15365;P57723	2.80911	2.94342	2.91581	2.93228	2.91243	2.8887	2.89988	2.90494	3.69107	3.73475	3.56878	3.61665	3.59752	3.55436	3.58446	3.58579	2.92144	2.89485	2.83284	2.80691	2.92837	2.85752	2.82541	2.87334	2.06214	2.11703	1.99506	2.00914	2.07131	2.05142	2.05109	2.15707
P61457;Q9H0N5	1.53668	1.36031	1.0659	1.40719	1.41704	1.54002	1.23562	1.27989	1.09462	0.821322	0.379808	1.05759	0.737391	0.794637	0.315394	0.494785	0.352044	0.353247	0.287737	0.254598	0.479353	0.392393	0.430967	0.59971	-0.130275	-0.34985	-0.876656	-0.65884	-0.576283	-0.747026	-0.85632	-0.238688
Q96AQ6	-4.14751	-3.97332	-3.72528	-3.77765	-3.86955	-3.7342	-3.90519	-4.22138	NaN	NaN	NaN	NaN	NaN	NaN	NaN	NaN	NaN	NaN	NaN	NaN	NaN	NaN	NaN	NaN	NaN	NaN	NaN	NaN	NaN	NaN	NaN	NaN
Q9BVG4	-1.24459	-1.32151	-1.50516	-1.24888	-1.32222	-1.29758	-1.50916	-1.44849	-0.920922	-0.949226	-1.08465	-0.824044	-0.781808	-0.914706	-0.960858	-0.910157	-0.120514	0.0392637	0.0378599	0.0425453	0.0397892	0.047471	-0.00424099	0.118465	-1.77541	-1.77142	-1.79934	-1.80014	-1.70443	-1.68277	-1.67417	-1.74785
Q86TB9	NaN	NaN	NaN	NaN	NaN	NaN	NaN	NaN	NaN	NaN	NaN	NaN	NaN	NaN	NaN	NaN	-4.00941	-4.495	-4.05733	-4.27841	-4.11658	-4.70822	-5.02662	-4.11935	-4.04934	-4.12386	-3.60854	-3.95487	-4.30762	-3.93441	-3.41545	-4.49957
Q9UKK3	-2.96186	-2.55954	-2.63249	-2.55428	-2.37661	-2.4544	-2.4105	-2.62932	-0.937336	-0.748477	-0.965525	-0.804616	-0.599089	-0.689289	-0.809606	-0.766041	-2.66329	-2.82808	-3.05508	-2.63243	-2.7924	-2.62576	-2.78639	-2.80433	-0.996376	-0.979624	-0.894378	-0.946052	-1.00148	-0.914618	-0.871789	-1.02697
P09874	2.56643	2.60731	2.68408	2.63216	2.61413	2.52349	2.50743	2.58245	2.7527	2.75521	2.8057	2.77647	2.80095	2.74203	2.83111	2.82733	2.41748	2.44498	2.44772	2.43047	2.44685	2.43213	2.4193	2.39114	2.63818	2.62248	2.61687	2.68032	2.51775	2.53457	2.60251	2.62588
O95453	NaN	NaN	NaN	NaN	NaN	NaN	NaN	NaN	NaN	NaN	NaN	NaN	NaN	NaN	NaN	NaN	-3.39609	-3.7108	-3.5042	-2.88675	-3.10385	-3.28358	-3.65643	-3.31878	NaN	NaN	NaN	NaN	NaN	NaN	NaN	NaN
Q99497	2.36206	2.56314	2.45601	2.49571	2.44798	2.54552	2.30962	2.31917	3.60498	3.56251	3.86682	3.72592	3.36275	3.46391	3.75055	3.77574	3.7874	3.75328	3.44068	3.49965	3.4586	3.46967	3.7107	3.65243	2.53297	2.54533	2.1959	2.2578	2.2041	2.23176	2.14313	2.49584
Q86W56	-3.6857	-3.20601	-3.01827	-3.23097	-3.38356	-3.2146	-2.87513	-3.24172	-3.61294	-3.50866	-3.29747	-3.29622	-3.23084	-3.35477	-2.89893	-3.19075	-3.15999	-3.66813	-3.68076	-3.3293	-3.59845	-3.73191	-3.33378	-3.44425	NaN	NaN	NaN	NaN	NaN	NaN	NaN	NaN
O95340	-1.38008	-1.40089	-2.00945	-1.73162	-1.53856	-1.6318	-1.44212	-1.62478	NaN	NaN	NaN	NaN	NaN	NaN	NaN	NaN	NaN	NaN	NaN	NaN	NaN	NaN	NaN	NaN	NaN	NaN	NaN	NaN	NaN	NaN	NaN	NaN
O43252	-1.73701	-2.04757	-2.09474	-1.81454	-1.84798	-1.91863	-1.70097	-1.98536	-1.84621	-1.73716	-1.84482	-1.86802	-1.79373	-1.79857	-1.78201	-1.71805	-4.716	-5.16528	-4.52522	-6.07752	-5.15167	-4.95041	-5.12947	-4.87211	NaN	NaN	NaN	NaN	NaN	NaN	NaN	NaN
Q8NDF8	NaN	NaN	NaN	NaN	NaN	NaN	NaN	NaN	NaN	NaN	NaN	NaN	NaN	NaN	NaN	NaN	NaN	NaN	NaN	NaN	NaN	NaN	NaN	NaN	-3.49953	-2.91683	-3.49696	-3.34953	-3.14517	-3.44169	-3.17222	-3.41485
Q9Y3D7	NaN	NaN	NaN	NaN	NaN	NaN	NaN	NaN	-2.07461	-2.04314	-1.97336	-2.24178	-1.91443	-1.94472	-2.16059	-2.06251	NaN	NaN	NaN	NaN	NaN	NaN	NaN	NaN	-1.90542	-2.03936	-1.70123	-1.814	-1.76723	-2.15483	-1.80215	-2.11783
Q9ULE6	NaN	NaN	NaN	NaN	NaN	NaN	NaN	NaN	NaN	NaN	NaN	NaN	NaN	NaN	NaN	NaN	NaN	NaN	NaN	NaN	NaN	NaN	NaN	NaN	-3.3192	-3.47753	-3.29855	-3.70472	-3.51566	-3.84335	-3.6224	-3.74654
Q13177;O75914	1.57177	1.43083	1.40007	1.46815	1.39789	1.44156	1.47731	1.40735	1.58713	1.73063	1.7073	1.64886	1.62651	1.57931	1.65779	1.697	2.03733	2.0391	2.07619	1.97095	2.02757	1.9655	1.96508	2.11245	2.06643	2.02496	1.96665	2.00545	1.97466	2.0122	1.97959	2.03164
Q13153	-0.737162	-0.894427	-0.641129	-0.916654	-0.807421	-0.798954	-0.700664	-0.644657	NaN	NaN	NaN	NaN	NaN	NaN	NaN	NaN	NaN	NaN	NaN	NaN	NaN	NaN	NaN	NaN	-0.821198	-0.827969	-0.793902	-0.707322	-0.533349	-0.580749	-0.5427	-0.796798
Q9BPZ3	NaN	NaN	NaN	NaN	NaN	NaN	NaN	NaN	NaN	NaN	NaN	NaN	NaN	NaN	NaN	NaN	NaN	NaN	NaN	NaN	NaN	NaN	NaN	NaN	-1.66102	-1.42449	-1.40764	-1.42998	-1.21646	-1.00897	-1.25809	-1.10229
Q9H074	-4.16297	-3.85029	-4.20778	-3.79901	-3.8891	-4.09423	-3.79476	-3.71668	-3.89339	-4.16405	-4.03369	-4.20471	-3.8417	-3.42583	-3.60088	-4.06909	NaN	NaN	NaN	NaN	NaN	NaN	NaN	NaN	-3.78436	-4.1319	-4.32912	-3.78261	-3.93592	-3.74576	-3.8559	-3.3863
P22234	2.97056	3.03336	2.74489	2.99826	2.93118	2.87303	2.87208	2.91139	2.56611	2.57092	2.36818	2.59169	2.42179	2.39443	2.4619	2.48934	2.30386	2.3208	2.23885	2.38124	2.34254	2.22974	2.35271	2.38007	2.8374	2.77192	2.73255	2.79205	2.78835	2.69506	2.8512	2.87942
Q15102	0.196343	0.110364	0.070015	0.247187	0.071722	0.250681	0.0613241	0.104197	0.0234661	-0.172381	-0.284792	-0.0723248	-0.166243	0.00918484	-0.240327	-0.244049	1.0642	1.14822	1.13335	1.05994	1.07777	1.02531	1.07555	1.31196	0.607694	0.555268	0.295495	0.503672	0.572431	0.339023	0.623315	0.445174
P68402	-0.710421	-0.564834	-0.866369	-0.505102	-0.615796	-0.512854	-0.884923	-0.651538	-0.497405	-0.867764	-0.965255	-0.581527	-0.839498	-0.602207	-0.813084	-0.878315	-1.11544	-1.06914	-1.19585	-1.22162	-1.08642	-1.10429	-1.15474	-0.922844	NaN	NaN	NaN	NaN	NaN	NaN	NaN	NaN
P43034	0.0664177	0.0226345	-0.0759802	0.143696	0.0628204	0.133622	0.0452595	0.0735073	-1.32174	-1.41153	-1.28272	-1.23182	-1.18233	-0.976101	-1.24846	-1.1797	0.08885	0.129821	0.0341311	0.0345783	0.065671	0.132589	0.329064	0.0109196	-0.755059	-0.73526	-0.696229	-0.708776	-0.635394	-0.802884	-0.650508	-0.760092
Q9UNF0	0.316962	0.506693	0.304626	0.520216	0.439442	0.447136	0.478977	0.514331	-0.621075	-0.501932	-0.388597	-0.536886	-0.793386	-0.81092	-0.510246	-0.449247	-0.363303	-0.240958	-0.347081	-0.428267	-0.487645	-0.696087	-0.54331	-0.449975	-0.471409	-0.4135	-0.568295	-0.507808	-0.641686	-0.824564	-0.800304	-0.384089
Q86U42	1.20776	1.02273	1.16058	0.984448	1.00118	0.899838	0.89489	1.05768	-2.9838	-2.83176	-3.0582	-2.70273	-2.63063	-2.60442	-2.61568	-2.77067	-2.87983	-2.67714	-2.831	-2.78399	-2.70464	-2.70739	-2.91594	-2.71566	1.05685	1.03928	1.07843	0.992245	0.994582	0.974669	1.07417	0.787856
Q13310	-2.42094	-2.60055	-2.85476	-2.34515	-2.53837	-2.48225	-2.59948	-2.53016	1.79171	1.83303	1.72576	1.84991	1.88682	1.8425	1.89105	1.74299	1.03209	0.994297	1.12213	1.01115	0.955382	0.90698	0.955858	1.11492	-0.515391	-0.494881	-0.322037	-0.463596	-0.575554	-0.492732	-0.408856	-0.566509
P11940;Q9H361;Q4VXU2;Q96DU9	3.69712	3.72177	3.50685	3.68884	3.55549	3.54058	3.59218	3.65074	3.2659	3.39004	3.24077	3.3115	3.288	3.22158	3.30273	3.34276	3.3854	3.38144	3.28628	3.38655	3.32068	3.17093	3.34382	3.34899	2.6092	2.579	2.49571	2.5999	2.54773	2.34674	2.54837	2.49478
Q9UQ80	3.75412	3.92081	3.84673	3.99981	3.90776	3.89687	3.79474	3.82232	4.11547	4.1588	4.23329	4.2505	4.05873	4.07564	4.22738	4.27863	3.6781	3.62392	3.53353	3.59903	3.53783	3.42228	3.67299	3.53448	4.23176	4.20476	4.12836	4.21302	4.1546	4.09963	4.16084	4.28141
Q9NXG6	-3.21871	-4.06039	-4.39626	-3.66826	-3.36454	-3.59113	-3.45152	-3.84132	NaN	NaN	NaN	NaN	NaN	NaN	NaN	NaN	-4.13392	-3.92741	-4.31924	-4.32044	-3.86433	-4.33675	-4.11576	-3.9752	-3.54713	-3.33025	-3.63611	-3.85196	-3.22874	-3.66211	-3.71815	-3.49087
P07237	5.52209	5.67566	5.43269	5.70545	5.6077	5.57054	5.42898	5.47873	5.27809	5.19165	5.17002	5.29656	5.012	5.1342	5.12173	5.18651	5.93292	5.91728	5.77417	5.92975	5.87756	5.782	5.98286	6.02049	5.27425	5.23154	5.04094	5.25369	5.21529	5.04979	5.18827	5.27836
O95747	NaN	NaN	NaN	NaN	NaN	NaN	NaN	NaN	-1.96541	-1.69861	-1.61201	-1.73296	-1.58989	-2.01954	-1.56279	-1.56178	-1.15889	-1.15504	-1.23821	-1.24078	-1.33007	-1.47354	-1.13101	-1.31712	-2.03226	-2.1138	-2.10638	-2.24447	-1.81629	-2.06798	-2.06254	-2.09619
Q8WZ82	-3.92485	-3.92204	-3.94256	-3.73319	-3.98273	-3.68426	-3.78181	-3.78815	-4.09043	-4.12601	-3.70832	-3.49294	-3.87154	-4.0172	-3.53062	-3.71172	NaN	NaN	NaN	NaN	NaN	NaN	NaN	NaN	NaN	NaN	NaN	NaN	NaN	NaN	NaN	NaN
Q96FW1	2.39606	2.28103	2.21746	2.30052	2.1901	2.2092	2.21474	2.26183	2.03079	2.00755	1.97732	2.03902	1.96226	2.04036	2.00208	2.02227	1.63863	1.66341	1.67755	1.65711	1.59767	1.5334	1.68309	1.69597	2.52513	2.45363	2.55334	2.54275	2.56802	2.54221	2.43654	2.47699
Q92882	NaN	NaN	NaN	NaN	NaN	NaN	NaN	NaN	-3.35607	-3.26376	-3.16388	-3.26243	-3.43714	-3.21812	-3.26029	-3.15207	NaN	NaN	NaN	NaN	NaN	NaN	NaN	NaN	-2.83275	-3.17894	-3.27324	-3.02297	-3.20644	-3.21243	-3.23669	-3.53151
Q9NRP0	-0.938725	-0.70733	-0.990327	-0.809993	-0.786917	-0.727393	-0.662114	-0.720538	-0.824907	-0.755005	-0.700591	-0.727685	-0.778579	-0.801927	-0.660377	-0.558272	-0.841876	-0.928348	-1.14351	-1.04151	-1.11513	-1.09359	-1.02643	-1.03912	-0.747115	-0.848218	-0.95463	-1.12944	-1.15236	-1.0385	-1.15453	-0.837038
Q9BXB4	NaN	NaN	NaN	NaN	NaN	NaN	NaN	NaN	-2.90887	-3.15053	-3.21837	-2.98074	-3.06524	-2.96661	-2.96295	-2.92546	-3.58325	-3.73847	-3.27354	-3.41751	-3.55504	-3.32154	-3.2421	-3.5359	NaN	NaN	NaN	NaN	NaN	NaN	NaN	NaN
P22059	-2.7667	-2.53365	-2.66893	-2.69412	-2.73089	-2.73698	-2.55508	-2.84836	-0.225357	-0.177244	-0.523447	-0.178424	-0.311298	-0.380565	-0.417242	-0.473542	NaN	NaN	NaN	NaN	NaN	NaN	NaN	NaN	-0.441834	-0.544173	-0.423605	-0.353041	-0.504296	-0.339409	-0.419771	-0.361807
Q8NGC4	-0.995934	-0.788632	-0.680834	-0.409992	-1.84578	-1.74465	-0.448197	-1.67943	NaN	NaN	NaN	NaN	NaN	NaN	NaN	NaN	NaN	NaN	NaN	NaN	NaN	NaN	NaN	NaN	NaN	NaN	NaN	NaN	NaN	NaN	NaN	NaN
Q96CV9	NaN	NaN	NaN	NaN	NaN	NaN	NaN	NaN	-4.43912	-4.19479	-4.072	-4.61596	-4.47369	-4.19569	-4.19611	-4.33888	-4.66504	-4.44259	-4.54131	-4.75827	-4.72398	-4.40289	-4.60168	-4.43357	NaN	NaN	NaN	NaN	NaN	NaN	NaN	NaN
O14841	-2.86927	-3.03433	-3.004	-3.04307	-2.69584	-2.3978	-2.97747	-2.71833	-2.93574	-2.88645	-2.77488	-2.77566	-2.58858	-2.62428	-2.79124	-2.87196	-2.60712	-2.53328	-2.40947	-2.69064	-2.62848	-2.50921	-2.67105	-2.55469	NaN	NaN	NaN	NaN	NaN	NaN	NaN	NaN
O60313	0.59242	0.749722	0.755881	0.62633	0.687596	0.742683	0.623967	0.720837	0.457584	0.440343	0.707722	0.502068	0.523669	0.558702	0.641886	0.634985	-3.27537	-3.27192	-3.44103	-3.41698	-3.26483	-3.30012	-3.16034	-3.3054	0.766426	0.775887	0.8136	0.772921	0.7731	0.797213	0.562091	0.673467
Q6UX06	-3.21247	-3.13254	-3.48046	-3.03293	-3.93595	-3.36564	-2.97126	-3.29127	-2.81214	-2.98131	-3.14339	-2.72702	-3.21851	-3.06491	-2.82654	-2.93475	-3.72677	-3.59612	-3.76958	-3.13376	-3.18503	-3.82285	-3.4352	-2.9892	-2.80974	-2.94359	-3.10041	-3.05604	-3.2536	-3.33746	-3.24377	-3.36956
Q9NTK5	1.78689	1.89811	1.71167	1.88315	1.82579	1.81355	1.82804	1.85424	2.37121	2.35022	2.26517	2.35341	2.28986	2.25881	2.32837	2.40441	2.08746	2.07053	2.00241	2.01458	2.00222	1.98213	2.08024	2.0744	1.26772	1.28988	1.21958	1.28205	1.28288	1.11344	1.31274	1.38899
Q02218;Q9ULD0	1.00811	0.904714	0.941308	0.922935	0.943613	1.00821	0.878291	0.856036	1.21798	1.15283	1.3643	1.27581	1.13737	1.29005	1.25139	1.21632	0.23236	0.264503	0.331398	0.276005	0.26898	0.405239	0.350085	0.373372	1.37756	1.38904	1.38034	1.376	1.36433	1.42423	1.42605	1.42325
Q9NX40	-5.32723	-4.71759	-4.32573	-3.7484	-3.88476	-3.8681	-3.72016	-3.93574	-1.05027	-1.19318	-1.33279	-1.07215	-1.18935	-1.16603	-1.29425	-1.4353	NaN	NaN	NaN	NaN	NaN	NaN	NaN	NaN	-4.05264	-4.405	-6.56913	-4.98865	-4.60726	-4.84592	-4.88986	-4.78503
P04181	-0.797596	-0.783284	-1.09134	-0.82548	-1.01982	-1.1701	-0.757187	-1.01211	-1.03918	-0.936174	-1.03888	-1.0407	-0.995037	-1.03138	-0.929866	-1.14875	-3.86924	-3.72638	-3.61216	-3.49608	-3.84423	-3.53016	-3.70445	-3.30091	-0.758288	-0.914526	-1.33757	-1.06041	-0.864403	-0.950329	-0.897561	-1.12123
Q9UKK6	-1.858	-2.24723	-2.19207	-2.2217	-2.15568	-2.37664	-2.03357	-2.10569	NaN	NaN	NaN	NaN	NaN	NaN	NaN	NaN	-2.85778	-2.60646	-2.5822	-2.75878	-2.68382	-2.61672	-2.7202	-2.70149	-2.25397	-2.39885	-2.041	-1.8477	-2.01865	-2.01862	-1.98345	-2.42703
Q9UBU9	-2.6011	-3.00281	-2.93325	-2.87397	-2.8189	-2.69437	-2.80045	-3.23775	0.373398	0.42202	0.334809	0.382512	0.417775	0.399202	0.322549	0.255421	-0.594489	-0.533227	-0.516485	-0.419243	-0.490815	-0.318174	-0.643905	-0.299264	0.50534	0.447317	0.619863	0.726544	0.736244	0.682291	0.691156	0.539455
P61970	-0.835221	-0.916259	-0.917526	-0.966439	-1.1777	-0.94321	-1.06645	-0.98155	2.82634	2.85048	2.83769	2.84816	2.69045	2.76842	2.75435	2.85944	-1.16267	-1.05009	-0.933521	-1.11392	-1.2638	-1.14441	-1.1932	-1.23188	-2.15146	-1.97405	-1.93887	-1.9844	-2.26549	-1.8919	-2.11251	-2.25045
Q9BVL2	-0.844242	-0.796977	-0.785335	-0.892603	-0.860092	-0.765162	-0.989423	-0.845557	NaN	NaN	NaN	NaN	NaN	NaN	NaN	NaN	NaN	NaN	NaN	NaN	NaN	NaN	NaN	NaN	NaN	NaN	NaN	NaN	NaN	NaN	NaN	NaN
P52948	-1.45912	-1.5398	-1.67928	-1.57339	-1.55609	-1.58726	-1.68451	-1.57263	-0.582524	-0.492294	-0.565745	-0.40333	-0.406015	-0.352698	-0.503475	-0.510671	-4.07519	-3.88213	-3.83408	-3.58949	-4.32563	-4.17405	-3.85	-4.16952	-1.58416	-1.62448	-1.53621	-1.47051	-1.40016	-1.49338	-1.5133	-1.46223
Q8N1F7	-0.706884	-0.771725	-0.898731	-0.770538	-0.700029	-0.729347	-0.573059	-0.76767	1.13491	1.22468	1.07672	1.1533	1.35881	1.33938	1.18008	1.13016	-0.318176	-0.280012	-0.182855	-0.221171	0.138216	-0.00409317	-0.30025	-0.0589247	-1.57246	-1.54022	-1.60291	-1.50089	-1.47956	-1.25164	-1.30237	-1.41316
Q99567	NaN	NaN	NaN	NaN	NaN	NaN	NaN	NaN	NaN	NaN	NaN	NaN	NaN	NaN	NaN	NaN	NaN	NaN	NaN	NaN	NaN	NaN	NaN	NaN	-1.86792	-1.89813	-1.84842	-1.83729	-1.87879	-1.69881	-1.77251	-1.84725
P37198	-1.07666	-1.13665	-1.05785	-1.11525	-0.798559	-0.856409	-1.04418	-1.12146	-1.05912	-0.992507	-0.898553	-0.869825	-0.479281	-0.630411	-0.82156	-0.875161	-0.637391	-0.768857	-0.54364	-0.627959	-0.493458	-0.291426	-0.66314	-0.60071	-0.871516	-0.746149	-0.69871	-0.668373	-0.374045	-0.389261	-0.528244	-0.598913
Q9UKX7	-2.19529	-2.28692	-2.25791	-2.06835	-2.39503	-2.17647	-2.37763	-2.20851	NaN	NaN	NaN	NaN	NaN	NaN	NaN	NaN	NaN	NaN	NaN	NaN	NaN	NaN	NaN	NaN	NaN	NaN	NaN	NaN	NaN	NaN	NaN	NaN
Q8NFH5	-2.83218	-2.73045	-2.89545	-2.8525	-2.74372	-2.56086	-3.10009	-2.947	-2.3322	-2.28127	-2.27786	-2.22522	-2.09713	-2.20647	-2.29028	-2.25099	-2.17342	-2.39245	-2.17778	-2.10842	-2.00748	-2.36825	-2.20711	-2.00764	-2.42618	-2.10794	-1.93336	-2.18998	-2.16895	-1.9761	-1.90492	-2.15241
P35658	-2.02787	-1.62733	-1.53873	-1.61164	-1.57404	-1.48526	-1.6283	-1.65531	-2.6758	-2.47883	-2.4876	-2.41631	-2.40927	-2.6013	-2.51636	-2.37497	-1.28988	-1.36997	-1.29	-1.31434	-1.2421	-1.36691	-1.6082	-1.46688	-3.55355	-3.59594	-3.15037	-3.5852	-3.46171	-3.6644	-3.15789	-3.10784
Q8TEM1	-3.27058	-2.85622	-2.49587	-2.86262	-3.05859	-2.43752	-2.92402	-2.93786	-0.822938	-0.75178	-0.706946	-0.791434	-0.766139	-0.646711	-0.732711	-0.748553	-1.38288	-1.55604	-1.03337	-1.37238	-1.27211	-1.25304	-1.12395	-1.20507	-2.93242	-2.75195	-2.44826	-2.28263	-2.3784	-2.63545	-2.43092	-2.87288
Q92621	-2.11968	-1.43685	-1.34456	-1.37504	-1.40758	-1.58815	-1.43023	-1.53579	-0.690461	-0.532154	-0.516462	-0.569409	-0.641013	-0.568388	-0.421956	-0.477123	0.592142	0.624152	0.608976	0.727767	0.721437	0.832751	0.670528	0.539047	-0.182615	-0.198915	-0.529469	-0.388803	-0.505337	-0.489182	-0.508471	-0.278724
Q5SRE5	NaN	NaN	NaN	NaN	NaN	NaN	NaN	NaN	-3.88217	-4.12268	-3.87626	-3.84264	-3.54617	-3.69789	-3.91078	-3.92601	-4.25155	-4.46476	-4.48079	-4.68044	-3.95553	-4.47243	-4.39688	-4.15631	-4.14713	-4.22361	-4.28798	-4.13686	-4.06677	-4.40749	-3.78642	-4.49729
Q12769	-1.22215	-0.946053	-0.982512	-0.896417	-0.868901	-0.853894	-0.757226	-0.807583	-0.300202	-0.272948	-0.127707	-0.128973	-0.137618	-0.210511	-0.00543976	-0.0406628	0.896491	0.935404	0.843177	0.731824	0.967721	1.03352	0.903473	0.927923	-0.300238	-0.471698	-0.494458	-0.456367	-0.550747	-0.506002	-0.573493	-0.37611
O75694	-1.02782	-0.930252	-1.15232	-0.863016	-0.817995	-0.784442	-1.00581	-1.1447	-0.985194	-0.927474	-0.960862	-1.0641	-1.09099	-0.910054	-0.801726	-0.961313	-0.398788	-0.497375	-0.339122	-0.239	-0.154197	-0.273141	-0.289781	-0.223406	-1.07843	-0.85585	-0.980625	-1.07775	-0.937467	-1.08057	-0.926853	-0.876072
P49790	-0.399776	-0.569487	-0.386709	-0.498734	-0.565069	-0.591571	-0.457904	-0.569998	NaN	NaN	NaN	NaN	NaN	NaN	NaN	NaN	-1.234	-1.2505	-1.29247	-1.06353	-1.24458	-1.30249	-0.98006	-1.20193	-0.376851	-0.449545	-0.404252	-0.387804	-0.358215	-0.33229	-0.178473	-0.374314
Q8WUM0	-0.190042	-0.693056	-0.678485	-0.651997	-0.792404	-0.630137	-0.669416	-0.683696	NaN	NaN	NaN	NaN	NaN	NaN	NaN	NaN	NaN	NaN	NaN	NaN	NaN	NaN	NaN	NaN	-0.656098	-0.703517	-0.310718	-0.391552	-0.213087	-0.246365	-0.040637	-0.584606
P57740	NaN	NaN	NaN	NaN	NaN	NaN	NaN	NaN	NaN	NaN	NaN	NaN	NaN	NaN	NaN	NaN	NaN	NaN	NaN	NaN	NaN	NaN	NaN	NaN	-6.42531	-5.57821	-5.75247	-6.49545	-5.79877	-5.1804	-5.65919	-5.86646
P49757;Q9Y6R0	NaN	NaN	NaN	NaN	NaN	NaN	NaN	NaN	NaN	NaN	NaN	NaN	NaN	NaN	NaN	NaN	NaN	NaN	NaN	NaN	NaN	NaN	NaN	NaN	-0.917118	-1.02749	-0.969849	-1.06386	-1.0523	-0.978171	-0.958121	-0.847427
Q14980	1.39088	1.27547	1.41315	1.28971	1.24077	1.24985	1.37346	1.37102	0.729827	0.790452	0.868299	0.811232	0.833757	0.843856	0.840963	0.791049	0.746701	0.819942	0.882011	0.865769	0.966427	0.92766	0.770505	0.798126	1.76574	1.86692	1.88818	1.83476	1.87107	1.93559	1.83941	1.80878
Q9UKK9	1.44922	1.25922	1.1553	1.35281	1.31928	1.36986	1.24527	1.39276	-0.204719	-0.40303	-0.563066	-0.239715	-0.43077	-0.344967	-0.352367	-0.360723	0.422956	0.410517	0.416674	0.383572	0.539257	0.497003	0.529488	0.635034	-1.43655	-1.29974	-1.58259	-1.43748	-1.23548	-1.34378	-1.50553	-1.46152
O43809	2.03551	2.03162	2.03443	1.96314	1.91696	1.87949	1.87962	1.93475	1.88939	1.97101	2.03254	1.99449	1.90447	1.85855	1.89764	1.9394	2.09437	2.06464	2.10127	2.06133	1.9655	2.16412	2.04922	2.06437	1.96472	1.95974	1.92389	1.96932	1.81265	1.96575	1.78346	1.94774
P50583	NaN	NaN	NaN	NaN	NaN	NaN	NaN	NaN	NaN	NaN	NaN	NaN	NaN	NaN	NaN	NaN	-3.45332	-3.34375	-3.51247	-3.60198	-3.35277	-3.345	-3.4881	-3.35777	-2.98009	-2.8965	-3.44266	-3.53818	-3.70623	-3.45116	-3.25163	-3.23827
A8MXV4	NaN	NaN	NaN	NaN	NaN	NaN	NaN	NaN	-2.36306	-2.36175	-2.13446	-2.44899	-2.60096	-2.20851	-2.30113	-2.35435	NaN	NaN	NaN	NaN	NaN	NaN	NaN	NaN	-2.56171	-2.25693	-2.41584	-2.29132	-2.19597	-1.97279	-2.35653	-2.27255
Q8IVD9	NaN	NaN	NaN	NaN	NaN	NaN	NaN	NaN	NaN	NaN	NaN	NaN	NaN	NaN	NaN	NaN	NaN	NaN	NaN	NaN	NaN	NaN	NaN	NaN	-5.69138	NaN	-7.97785	-5.35355	-5.43082	-6.56695	-5.2059	-7.14783
Q96RS6	NaN	NaN	NaN	NaN	NaN	NaN	NaN	NaN	0.593621	0.569828	0.427943	0.647235	0.57845	0.60527	0.55601	0.5836	0.605713	0.4386	0.568101	0.728536	0.735937	0.718818	0.4563	0.751229	0.32912	0.332294	0.607279	0.548741	0.608741	0.593991	0.694017	0.646429
Q9Y266	1.7754	1.78492	1.4999	1.81075	1.73071	1.51282	1.49614	1.58382	1.63093	1.64524	1.34659	1.68478	1.48409	1.4206	1.50714	1.55494	1.68524	1.68508	1.57444	1.82211	1.742	1.35997	1.64632	1.82344	1.45387	1.46681	1.27669	1.48426	1.5018	1.21322	1.41131	1.58934
Q9H1E3	1.44971	1.54556	1.84135	1.55365	1.52694	1.56842	1.50698	1.46842	0.612447	0.66822	1.21381	0.697225	0.603787	0.583509	0.867571	0.89674	1.92086	1.83233	1.76007	1.92112	1.83659	2.04236	1.80978	1.68351	1.93585	1.87704	1.68376	1.64745	1.59054	1.87255	1.64692	1.85369
P80303	NaN	NaN	NaN	NaN	NaN	NaN	NaN	NaN	-0.859506	-0.918418	-0.956631	-0.860053	-1.09335	-0.787652	-1.08208	-0.962662	-0.926471	-0.894602	-1.06257	-0.973414	-0.934329	-1.04564	-0.925163	-0.772183	NaN	NaN	NaN	NaN	NaN	NaN	NaN	NaN
Q02818	-2.38322	-2.62151	-2.32265	-2.28342	-2.27235	-2.34516	-2.31533	-2.30771	NaN	NaN	NaN	NaN	NaN	NaN	NaN	NaN	0.199202	0.157846	0.102604	0.192992	0.260152	0.150326	0.276755	0.201683	0.433782	0.46288	0.417035	0.466994	0.543237	0.474452	0.628879	0.635903
Q9Y5Y2	-1.30713	-1.15502	-1.11365	-1.12625	-1.12041	-1.10134	-0.968801	-1.03515	NaN	NaN	NaN	NaN	NaN	NaN	NaN	NaN	NaN	NaN	NaN	NaN	NaN	NaN	NaN	NaN	-5.33596	-5.28022	-5.11247	-5.693	-4.6277	-5.00653	-4.46562	-6.16003
Q9BV86	NaN	NaN	NaN	NaN	NaN	NaN	NaN	NaN	-2.49987	-2.39902	-2.39003	-2.47178	-2.29261	-2.33924	-2.38698	-2.3327	NaN	NaN	NaN	NaN	NaN	NaN	NaN	NaN	-1.746	-1.74732	-1.73657	-1.63262	-1.59915	-1.8299	-1.59881	-1.67411
Q9H857	NaN	NaN	NaN	NaN	NaN	NaN	NaN	NaN	NaN	NaN	NaN	NaN	NaN	NaN	NaN	NaN	0.751895	0.685436	0.939514	0.835929	0.926968	0.939874	0.527879	0.549118	-2.88079	-2.90874	-2.78037	-2.82576	-3.4386	-2.65136	-2.8832	-2.97237
Q5TFE4	-4.39967	-4.82834	-5.44571	-5.2302	-4.93803	-5.18579	-4.87414	-5.21811	-1.95106	-1.98416	-2.30971	-2.0902	-1.84513	-1.73789	-1.98236	-1.74286	-5.40695	-5.61904	-4.90923	-5.02388	-5.07629	-5.59906	-5.35113	-5.63639	NaN	NaN	NaN	NaN	NaN	NaN	NaN	NaN
P49902	-1.17068	-1.03409	-1.15913	-0.998953	-1.02351	-1.18612	-1.05703	-1.07201	-1.09406	-1.29398	-1.047	-0.969599	-1.13574	-0.968561	-0.825334	-0.841565	-1.91206	-1.87861	-2.22386	-2.00795	-2.00385	-1.76725	-1.73076	-1.94991	-2.14592	-2.28331	-2.65526	-2.49604	-2.52601	-2.38788	-2.42452	-2.05509
Q08J23	1.43353	1.5092	1.46329	1.46755	1.41901	1.35693	1.39289	1.41799	0.379885	0.489809	0.515252	0.455869	0.338091	0.353535	0.546927	0.549466	1.26321	1.24522	1.19322	1.14536	1.23724	1.11502	1.21857	1.21221	1.13858	1.26605	1.12525	1.17153	1.2139	1.19209	1.16367	1.16132
Q9UNZ2	2.00528	2.00061	1.96747	2.04008	2.06064	2.02161	1.9198	1.91705	1.71435	1.68526	1.54489	1.76506	1.68572	1.66271	1.63966	1.56298	1.70897	1.69548	1.71375	1.72606	1.73843	1.73157	1.78881	1.82901	1.22914	1.14909	1.1311	1.19726	1.3118	1.11742	1.11936	1.27364
P46459	0.678815	0.590458	0.695952	0.730539	0.738344	0.694038	0.709283	0.68738	-2.13421	-2.1124	-2.06614	-2.15056	-2.06724	-2.07944	-1.99865	-2.08496	-0.662164	-0.589767	-0.662479	-0.678514	-0.47501	-0.495206	-0.848651	-0.669247	1.57134	1.58564	1.60411	1.68378	1.60251	1.70842	1.6211	1.62261
Q15738	-1.1257	-0.971064	-1.16918	-1.02478	-0.952137	-0.942197	-1.05249	-1.20342	NaN	NaN	NaN	NaN	NaN	NaN	NaN	NaN	NaN	NaN	NaN	NaN	NaN	NaN	NaN	NaN	-2.58247	-2.68644	-2.91228	-2.41583	-2.34959	-2.51181	-2.66067	-2.64302
O95478	NaN	NaN	NaN	NaN	NaN	NaN	NaN	NaN	NaN	NaN	NaN	NaN	NaN	NaN	NaN	NaN	-2.76632	-2.71735	-2.86325	-2.9752	-3.13651	-2.95772	-2.80786	-2.8312	NaN	NaN	NaN	NaN	NaN	NaN	NaN	NaN
O43847	-0.513771	-0.683216	-0.715104	-0.678914	-0.593228	-0.600581	-0.599376	-0.615401	NaN	NaN	NaN	NaN	NaN	NaN	NaN	NaN	NaN	NaN	NaN	NaN	NaN	NaN	NaN	NaN	NaN	NaN	NaN	NaN	NaN	NaN	NaN	NaN
Q9UHY1	NaN	NaN	NaN	NaN	NaN	NaN	NaN	NaN	NaN	NaN	NaN	NaN	NaN	NaN	NaN	NaN	NaN	NaN	NaN	NaN	NaN	NaN	NaN	NaN	-1.75519	-2.11431	-1.82938	-1.81512	-1.63002	-1.63872	-1.71074	-2.01729
P15559	2.94249	3.02202	3.02231	3.11967	3.05069	3.12781	2.8895	2.98121	2.60008	2.52866	2.62976	2.67731	2.47147	2.51284	2.5773	2.6188	3.02663	2.99112	2.86104	2.91751	2.94369	2.97722	2.97746	3.0047	3.79278	3.77336	3.63157	3.67863	3.58174	3.55638	3.62323	3.73333
P06748	3.37486	3.43083	3.51959	3.41031	3.35801	3.41359	3.29439	3.33587	3.96632	4.04437	4.01189	3.97355	4.00634	3.92795	3.86772	3.89262	3.69772	3.65157	3.79689	3.82052	3.81893	3.89908	3.49188	3.65604	3.68768	3.64961	3.61483	3.69066	3.61159	3.72829	3.5805	3.63986
Q8TAT6	-0.751358	-0.638201	-0.533908	-0.441445	-0.433005	-0.409557	-0.281137	-0.542833	-0.493945	-0.442721	-0.263408	-0.442171	-0.559009	-0.488936	-0.153474	-0.315277	NaN	NaN	NaN	NaN	NaN	NaN	NaN	NaN	-0.363215	-0.656961	-0.83495	-0.881618	-0.910582	-0.753222	-0.717206	-0.523486
P55786;A6NEC2	2.66101	2.58022	2.57906	2.48635	2.50998	2.56077	2.45882	2.54179	3.16494	3.22275	3.18442	3.15347	3.1795	3.17288	3.14804	3.1539	2.48077	2.47563	2.55403	2.55787	2.47335	2.58457	2.38915	2.42558	3.17346	3.16245	3.22647	3.19689	3.17651	3.22367	3.14535	3.16985
P61916	1.25451	1.56301	1.56702	1.79418	1.69248	1.66816	1.46759	1.55348	1.47818	1.3896	1.6466	1.73243	1.38312	1.33508	1.63625	1.6336	1.54261	1.51001	1.26241	1.28956	1.32003	1.30416	1.55644	1.43518	1.90113	1.78975	1.35271	1.58051	1.46446	1.49419	1.58302	1.89373
Q9Y5S8	-1.1797	-1.45961	-1.65879	-1.30363	-1.36799	-1.24167	-1.38175	-1.40471	-1.14082	-1.15245	-1.3821	-1.17378	-1.03977	-1.13436	-1.15015	-1.34877	-1.2142	-1.2425	-1.05582	-1.00478	-1.22224	-1.16609	-1.15299	-1.26557	-0.925688	-0.923327	-0.829745	-1.00344	-0.949898	-1.09561	-0.868248	-0.967788
Q9Y314	-0.149228	-0.249085	-0.0523605	-0.109629	-0.133415	-0.238508	-0.261189	-0.246387	-0.552339	-0.553936	-0.633623	-0.609761	-0.39782	-0.779292	-0.716016	-0.623796	0.109871	0.094161	0.0955162	0.184969	0.152297	0.171549	-0.0611382	-0.0856838	-1.22149	-1.09973	-1.27931	-1.20921	-1.4895	-1.4176	-1.31387	-1.18011
Q86U38	NaN	NaN	NaN	NaN	NaN	NaN	NaN	NaN	NaN	NaN	NaN	NaN	NaN	NaN	NaN	NaN	NaN	NaN	NaN	NaN	NaN	NaN	NaN	NaN	-1.16351	-1.04076	-1.17104	-1.27584	-1.25533	-1.35974	-1.27323	-1.09366
Q9Y2X3	0.868252	1.0573	1.17547	1.05297	0.942474	0.943206	1.01502	1.04095	-0.200769	-0.138936	-0.222799	-0.319848	-0.18913	-0.0950279	-0.269623	-0.191986	0.107965	-0.0261679	0.054286	0.0519066	0.077054	0.081646	0.0451603	0.0858622	1.44931	1.35586	1.08759	1.09174	1.05601	1.10837	0.977188	1.23803
O00567	2.27856	2.3105	2.46299	2.32876	2.42497	2.47812	2.37521	2.43285	2.80635	2.88186	2.97098	2.83283	2.86466	2.93271	2.95208	2.95964	2.66838	2.62897	2.61985	2.53066	2.6336	2.75879	2.6635	2.60725	2.54404	2.558	2.49072	2.50259	2.51969	2.57037	2.42252	2.57461
P46087	0.580447	0.264204	0.232827	0.280205	0.27158	0.373672	0.296424	0.367281	-2.44505	-2.40096	-2.73705	-2.50788	-2.36885	-2.21261	-2.38279	-2.55298	-0.150204	-0.112854	-0.056675	-0.225863	-0.0236225	-0.0921364	-0.163828	-0.194493	-0.420377	-0.365308	-0.0321712	-0.135382	-0.157953	-0.0851631	-0.192745	-0.308076
Q9Y3C1	NaN	NaN	NaN	NaN	NaN	NaN	NaN	NaN	-1.55142	-1.48258	-1.71626	-1.53489	-1.25388	-1.53298	-1.73729	-1.86893	NaN	NaN	NaN	NaN	NaN	NaN	NaN	NaN	NaN	NaN	NaN	NaN	NaN	NaN	NaN	NaN
P78316	NaN	NaN	NaN	NaN	NaN	NaN	NaN	NaN	-0.625511	-0.576883	-0.589678	-0.617678	-0.415529	-0.526447	-0.695245	-0.632637	NaN	NaN	NaN	NaN	NaN	NaN	NaN	NaN	NaN	NaN	NaN	NaN	NaN	NaN	NaN	NaN
Q15233	3.49102	3.36084	3.3716	3.36969	3.31844	3.31765	3.28605	3.37659	3.42287	3.40171	3.29704	3.39483	3.46794	3.36977	3.33419	3.32144	3.24956	3.22591	3.31084	3.36186	3.27055	3.29662	3.15231	3.32324	3.69755	3.72676	3.84946	3.97248	3.85014	3.85488	3.90314	3.84014
Q5JPE7;P69849	0.53925	0.525419	0.381732	0.504804	0.470157	0.530999	0.463465	0.557723	0.630762	0.738625	0.409109	0.55809	0.720201	0.752693	0.507036	0.498515	1.32602	1.32847	1.41441	1.46697	1.49463	1.29898	1.26989	1.40051	0.597547	0.570107	0.728077	0.747649	0.898252	0.881431	0.74981	0.79665
Q5C9Z4	NaN	NaN	NaN	NaN	NaN	NaN	NaN	NaN	NaN	NaN	NaN	NaN	NaN	NaN	NaN	NaN	-3.46536	-3.68102	-3.76831	-4.03365	-3.71927	-3.83893	-3.71416	-3.83382	NaN	NaN	NaN	NaN	NaN	NaN	NaN	NaN
Q14978	3.46194	3.35721	3.21761	3.42289	3.36638	3.27546	3.26453	3.34607	3.23421	3.31615	3.07262	3.24986	3.35165	3.19105	3.25025	3.27684	3.78066	3.74838	3.77901	3.91936	3.93486	3.64928	3.65497	3.89168	2.82903	2.83122	2.8581	2.88184	2.88872	2.74871	2.82528	2.90029
Q9H6R4	NaN	NaN	NaN	NaN	NaN	NaN	NaN	NaN	-2.18669	-2.32465	-2.76424	-2.31397	-2.27492	-2.13051	-2.42141	-2.61162	NaN	NaN	NaN	NaN	NaN	NaN	NaN	NaN	NaN	NaN	NaN	NaN	NaN	NaN	NaN	NaN
Q9BSC4	NaN	NaN	NaN	NaN	NaN	NaN	NaN	NaN	NaN	NaN	NaN	NaN	NaN	NaN	NaN	NaN	NaN	NaN	NaN	NaN	NaN	NaN	NaN	NaN	-2.50437	-2.59419	-2.68107	-2.3558	-2.67109	-2.59495	-2.1337	-2.5531
Q9Y3T9	-0.297173	-0.445455	-0.397413	-0.47265	-0.620668	-0.526381	-0.556655	-0.473411	-0.433997	-0.470065	-0.514321	-0.475492	-0.447972	-0.67041	-0.623205	-0.611005	-0.30506	-0.246537	-0.112382	-0.252041	-0.225827	-0.128268	-0.349462	-0.314683	-0.105681	-0.0712852	0.00758553	-0.00318146	-0.115277	0.0646009	0.0309725	-0.0696707
Q13423	2.26559	2.21093	2.35657	2.12362	2.16479	2.17019	2.15643	2.09233	2.45476	2.45398	2.52252	2.46337	2.47162	2.48942	2.35603	2.39117	2.91296	2.90588	3.03257	2.96353	2.95513	3.12063	2.82619	2.93432	2.22384	2.28905	2.38231	2.30015	2.29949	2.51959	2.33634	2.23046
P30419;O60551	-1.72222	-1.86188	-1.87945	-1.70327	-1.60181	-1.74861	-1.69245	-1.75079	-3.57193	-3.80548	-3.93567	-3.81186	-3.74611	-3.69389	-3.46194	-3.65775	-0.643943	-0.428874	-0.757194	-0.53809	-0.705843	-0.609267	-0.628533	-0.616436	-3.88151	-4.17722	-4.13196	-4.15084	-3.99535	-4.24878	-3.82203	-4.41061
P22392;O60361	4.23694	4.46242	4.08147	4.48467	4.3532	4.34016	4.13886	4.21536	4.45963	4.44505	4.39787	4.51639	4.22898	4.36983	4.414	4.47942	4.32591	4.33493	4.09415	4.22211	4.13557	3.97027	4.41641	4.33009	3.66338	3.64566	3.25489	3.46857	3.57953	3.42262	3.473	3.69623
P15531	NaN	NaN	NaN	NaN	NaN	NaN	NaN	NaN	-0.389595	-0.563659	-0.507774	-0.394025	-0.669054	-0.504213	-0.343396	-0.363036	NaN	NaN	NaN	NaN	NaN	NaN	NaN	NaN	-0.599358	-0.647208	-0.968731	-1.04616	-0.929408	-1.1883	-0.871265	-0.612215
Q9NQR4	1.94585	2.10944	2.14353	2.13904	2.04428	2.12494	2.0535	2.0826	1.28561	1.3693	1.52941	1.45762	1.19072	1.38199	1.55307	1.46975	1.3194	1.28652	1.35458	1.2576	1.21024	1.2125	1.31801	1.28797	1.50052	1.47249	1.3835	1.33711	1.23914	1.3316	1.41122	1.54116
Q9BPW8	-0.603943	-0.373578	-0.367426	-0.321337	-0.601808	-0.59192	-0.371123	-0.157603	-1.1119	-1.04516	-0.810644	-1.09149	-0.970907	-0.97537	-0.847156	-1.09029	NaN	NaN	NaN	NaN	NaN	NaN	NaN	NaN	-0.494111	-0.382828	-0.315342	-0.622336	-0.739414	-0.624047	-0.655528	-0.613364
Q9Y221	NaN	NaN	NaN	NaN	NaN	NaN	NaN	NaN	NaN	NaN	NaN	NaN	NaN	NaN	NaN	NaN	-1.3291	-1.26565	-1.33591	-1.75197	-1.47762	-1.47946	-1.54074	-1.76435	NaN	NaN	NaN	NaN	NaN	NaN	NaN	NaN
Q9P2E9;Q8N4C6	3.72012	3.63292	3.68652	3.606	3.61816	3.57597	3.53414	3.60342	3.29554	3.33887	3.39506	3.37149	3.42142	3.28588	3.33515	3.3604	3.70094	3.67048	3.74175	3.75051	3.76533	3.79448	3.62339	3.61011	3.86524	3.84759	3.97587	3.95072	3.934	3.96688	3.93376	3.92514
Q9BYG3	-1.98151	-2.09873	-2.30795	-2.17202	-2.38722	-2.25041	-1.88201	-2.15118	-1.76668	-1.72236	-1.59332	-1.86817	-1.69256	-1.69148	-1.53601	-1.52286	-4.14399	-4.28439	-5.2254	-5.24166	-5.05775	-4.3612	-4.03482	-5.00455	-2.44698	-2.00579	-2.18687	-2.14646	-1.97696	-2.20898	-2.05082	-2.20269
P55769	2.02454	2.16686	2.24851	2.19478	2.0986	2.20171	2.15972	2.22436	2.59514	2.66355	2.77164	2.59458	2.59141	2.63054	2.67715	2.83959	1.84547	1.76194	1.46127	1.44223	1.53509	1.64404	1.66497	1.3966	2.54898	2.57753	2.35445	2.28031	2.30638	2.45377	2.28987	2.51129
Q9NX24	-0.916874	-0.548989	-0.534656	-0.575924	-0.569643	-0.463633	-0.67134	-0.635623	-1.96492	-1.73956	-1.31318	-1.66001	-1.74847	-1.63329	-1.20147	-1.44791	-0.195561	-0.0469084	-0.33896	-0.555969	-0.45261	-0.344133	-0.128428	-0.483089	-1.75888	-1.80776	-2.06536	-2.23756	-2.23328	-1.85931	-2.28161	-1.50639
Q9UMS0	-2.82153	-2.76696	-2.63467	-2.89478	-2.3536	-2.62412	-2.62909	-2.60135	-2.55539	-2.5075	-2.16067	-2.55577	-2.7223	-2.74817	-2.29021	-2.23258	-2.6234	-2.77281	-2.88187	-2.93989	-2.98435	-3.0012	-2.93533	-2.83743	NaN	NaN	NaN	NaN	NaN	NaN	NaN	NaN
Q9Y697	NaN	NaN	NaN	NaN	NaN	NaN	NaN	NaN	NaN	NaN	NaN	NaN	NaN	NaN	NaN	NaN	NaN	NaN	NaN	NaN	NaN	NaN	NaN	NaN	-0.951367	-0.983799	-0.885996	-0.900006	-0.994071	-0.854241	-0.827475	-0.841922
P19838	NaN	NaN	NaN	NaN	NaN	NaN	NaN	NaN	NaN	NaN	NaN	NaN	NaN	NaN	NaN	NaN	-1.17231	-1.27296	-1.32969	-1.27496	-1.24878	-1.14828	-1.2313	-1.28422	NaN	NaN	NaN	NaN	NaN	NaN	NaN	NaN
Q14938;Q12857	NaN	NaN	NaN	NaN	NaN	NaN	NaN	NaN	NaN	NaN	NaN	NaN	NaN	NaN	NaN	NaN	-1.3853	-1.44238	-1.61898	-1.82798	-1.4681	-1.53387	-1.29461	-1.64229	NaN	NaN	NaN	NaN	NaN	NaN	NaN	NaN
Q8NCF5	NaN	NaN	NaN	NaN	NaN	NaN	NaN	NaN	-3.49993	-3.63638	-3.65559	-3.36105	-3.24341	-3.27036	-3.40163	-3.4811	-3.89493	-4.25877	-3.87727	-3.69198	-4.19644	-4.25671	-3.84748	-4.2978	NaN	NaN	NaN	NaN	NaN	NaN	NaN	NaN
Q99519	0.37803	0.123635	0.474959	0.227516	0.236555	0.102453	0.232264	0.264252	-3.02341	-3.04597	-2.7311	-2.87189	-2.92809	-2.80006	-2.9435	-3.03325	0.200643	0.225754	0.151648	0.108372	0.211896	0.580389	0.221284	0.187155	NaN	NaN	NaN	NaN	NaN	NaN	NaN	NaN
Q8IXH7	NaN	NaN	NaN	NaN	NaN	NaN	NaN	NaN	-1.65434	-1.71777	-1.65006	-1.62271	-1.5617	-1.54336	-1.48782	-1.50836	-0.666718	-0.923407	-0.688688	-0.798176	-0.594777	-0.720142	-0.874405	-0.745386	-3.87858	-3.54883	-3.42656	-3.68548	-3.1338	-3.85147	-3.28144	-3.92174
Q9H3P2	-2.12327	-2.02929	-1.85161	-2.10034	-1.96132	-1.85729	-1.85653	-1.87461	NaN	NaN	NaN	NaN	NaN	NaN	NaN	NaN	-6.51096	-4.56438	-4.78093	-4.71723	-4.89846	-5.18671	-6.20602	-4.78852	NaN	NaN	NaN	NaN	NaN	NaN	NaN	NaN
Q15843	NaN	NaN	NaN	NaN	NaN	NaN	NaN	NaN	NaN	NaN	NaN	NaN	NaN	NaN	NaN	NaN	0.354607	0.282016	0.173306	0.0984364	-0.00825977	-0.0343046	0.19531	-0.0238466	1.41388	1.34772	1.11316	1.23412	1.07827	1.01011	0.996408	1.43288
P19404	-1.14579	-1.1702	-1.14386	-1.08773	-1.10404	-1.31021	-1.42261	-1.20431	-3.11323	-3.36782	-3.22036	-3.15926	-3.36935	-3.08561	-2.98853	-3.3749	-1.49454	-1.43957	-1.60935	-1.54404	-1.38459	-1.47345	-1.73855	-1.59737	-1.52084	-1.74219	-1.89871	-1.8062	-1.70501	-1.72961	-1.60959	-1.80738
P49821	-0.171435	-0.282183	-0.175647	-0.212695	-0.297099	0.01929	-0.155464	-0.111307	NaN	NaN	NaN	NaN	NaN	NaN	NaN	NaN	NaN	NaN	NaN	NaN	NaN	NaN	NaN	NaN	NaN	NaN	NaN	NaN	NaN	NaN	NaN	NaN
O00217	-2.14274	-2.37094	-2.20021	-2.41162	-2.62606	-2.53927	-2.22115	-2.26187	-1.97825	-2.14083	-1.62077	-1.91856	-2.13935	-2.01492	-1.83801	-1.82975	-2.6752	-2.60244	-2.81379	-2.64001	-2.60807	-3.12931	-2.788	-2.85263	-0.726058	-0.806032	-0.826946	-0.88588	-0.93836	-0.828708	-0.827435	-0.806173
O75251	NaN	NaN	NaN	NaN	NaN	NaN	NaN	NaN	NaN	NaN	NaN	NaN	NaN	NaN	NaN	NaN	0.718788	0.708223	0.889239	0.821494	0.847571	0.928932	0.619501	0.706725	NaN	NaN	NaN	NaN	NaN	NaN	NaN	NaN
O75380	-2.41213	-2.12102	-2.06151	-2.2316	-1.8894	-2.13277	-2.07725	-2.24803	NaN	NaN	NaN	NaN	NaN	NaN	NaN	NaN	NaN	NaN	NaN	NaN	NaN	NaN	NaN	NaN	-1.63869	-1.52083	-1.98731	-1.94063	-1.87479	-2.02246	-2.0654	-1.74918
O43920	NaN	NaN	NaN	NaN	NaN	NaN	NaN	NaN	NaN	NaN	NaN	NaN	NaN	NaN	NaN	NaN	-2.48305	-2.58255	-2.39391	-2.55346	-2.44003	-2.53012	-2.37521	-2.67512	NaN	NaN	NaN	NaN	NaN	NaN	NaN	NaN
O75489	-1.72237	-1.41552	-1.49756	-1.41267	-1.2512	-1.14334	-1.44269	-1.37602	-2.38212	-2.07968	-1.56895	-1.83996	-1.78195	-1.65814	-1.41422	-1.68904	-1.87335	-1.96316	-1.6173	-1.60612	-1.92593	-2.21371	-1.50731	-2.08333	-6.71643	-7.62073	-7.24514	-5.63383	-4.74614	-7.43184	-5.71558	-5.84459
O75306	-0.12999	-0.255879	-0.130797	-0.351953	-0.219625	-0.278698	-0.290973	-0.243543	-4.10277	-3.95166	-3.93932	-3.90543	-3.71261	-3.91142	-3.30371	-3.93912	0.55263	0.68766	0.433568	0.457468	0.460046	0.565285	0.54462	0.528543	0.773289	0.75167	0.871797	0.87847	0.798477	0.921542	0.92004	0.866762
P28331	-0.0131845	-0.223104	-0.13297	-0.257967	-0.198546	-0.0217962	-0.0619516	0.0432844	-0.462657	-0.391253	-0.37153	-0.51052	-0.296367	-0.28768	-0.47028	-0.441873	-2.19092	-2.36287	-2.10743	-2.31213	-2.07667	-1.9954	-2.25428	-2.1826	-0.611613	-0.614264	-0.54952	-0.445706	-0.600997	-0.514997	-0.370439	-0.696852
O95169	NaN	NaN	NaN	NaN	NaN	NaN	NaN	NaN	NaN	NaN	NaN	NaN	NaN	NaN	NaN	NaN	NaN	NaN	NaN	NaN	NaN	NaN	NaN	NaN	-1.30202	-1.23782	-1.50424	-1.32734	-1.32378	-1.22483	-1.39463	-1.28975
P17568	-0.92367	-0.617717	-0.337918	-0.631018	-0.501705	-0.526411	-0.513503	-0.511538	-0.446271	-0.390173	-0.147367	-0.414363	-0.306396	-0.27164	-0.198901	-0.0438004	-0.145045	-0.154934	-0.132274	-0.35523	-0.106445	-0.0169058	-0.219546	-0.251266	-0.0363989	-0.00215435	-0.158346	-0.197958	-0.263676	-0.0123453	-0.199808	0.0715523
O43674	0.360331	0.224223	0.133631	0.166307	0.0431747	0.0690107	-0.0355005	0.115701	-0.34943	-0.216141	-0.620173	-0.488771	-0.307456	-0.304976	-0.436929	-0.509624	NaN	NaN	NaN	NaN	NaN	NaN	NaN	NaN	NaN	NaN	NaN	NaN	NaN	NaN	NaN	NaN
O43676	NaN	NaN	NaN	NaN	NaN	NaN	NaN	NaN	NaN	NaN	NaN	NaN	NaN	NaN	NaN	NaN	NaN	NaN	NaN	NaN	NaN	NaN	NaN	NaN	-1.22263	-1.22692	-1.01395	-1.38053	-1.1368	-1.07968	-1.3331	-1.356
O96000	1.02749	0.901623	1.08296	1.07743	0.958785	1.07312	0.889503	1.00401	-1.02669	-0.989838	-0.765055	-0.986592	-1.02634	-1.10792	-0.862778	-0.917908	0.138593	0.0292149	0.0713787	0.0291357	-0.0155458	0.0275173	0.00363255	-0.0281534	-0.49821	-0.307228	-0.383754	-0.406193	-0.523195	-0.594604	-0.640863	-0.436818
O75438	-1.38153	-1.35848	-1.2234	-1.28347	-1.18146	-1.35401	-1.24796	-1.07201	-1.57041	-1.53639	-1.40545	-1.27933	-1.42675	-1.39751	-1.45274	-1.32637	NaN	NaN	NaN	NaN	NaN	NaN	NaN	NaN	-0.526895	-0.788035	-0.708456	-0.648639	-0.529529	-0.844344	-0.67206	-0.60603
Q7L592	NaN	NaN	NaN	NaN	NaN	NaN	NaN	NaN	NaN	NaN	NaN	NaN	NaN	NaN	NaN	NaN	NaN	NaN	NaN	NaN	NaN	NaN	NaN	NaN	-2.81124	-2.71137	-3.00056	-2.82779	-2.83003	-2.82152	-2.79457	-2.94905
Q330K2	-4.61357	-4.37505	-4.23043	-4.73791	-4.3998	-4.60795	-4.21128	-4.37429	-4.13654	-3.68397	-3.78143	-3.754	-3.82096	-3.7616	-3.70994	-3.7796	NaN	NaN	NaN	NaN	NaN	NaN	NaN	NaN	-4.83401	-4.40225	-4.43669	-4.1613	-4.79057	-4.86843	-5.15834	-4.52412
Q9BU61	-2.82471	-2.85776	-2.51334	-2.54978	-2.62674	-2.74092	-2.70627	-2.53617	-2.50784	-2.36201	-2.69675	-2.44629	-2.46784	-2.47608	-2.6318	-2.50031	NaN	NaN	NaN	NaN	NaN	NaN	NaN	NaN	NaN	NaN	NaN	NaN	NaN	NaN	NaN	NaN
Q8N183	0.844104	0.80381	0.786614	0.923481	0.718924	0.691693	0.694706	0.850888	0.302321	0.228956	0.157593	0.173079	0.126482	0.103677	0.0960379	0.0277777	-0.196144	-0.204345	-0.112995	-0.134331	-0.218242	-0.187122	-0.138866	-0.0691576	-2.99318	-3.19732	-3.1339	-3.0882	-3.23849	-3.00663	-3.0544	-3.46579
O14561	1.27907	1.7022	1.818	1.87521	1.59997	1.68234	1.66854	1.78193	NaN	NaN	NaN	NaN	NaN	NaN	NaN	NaN	NaN	NaN	NaN	NaN	NaN	NaN	NaN	NaN	-1.86004	-1.79667	-2.38331	-2.58378	-2.74352	-2.48035	-2.20571	-2.01217
Q16795	-0.0639448	-0.0885515	-0.0215969	-0.169266	0.017127	-0.00876808	0.0515995	-0.00801468	0.303081	0.359406	0.541	0.293148	0.558484	0.461216	0.509377	0.554756	0.274762	0.311685	0.226669	0.173923	0.131767	0.179918	0.161855	0.183234	0.0249243	-0.0933399	-0.0566673	-0.091754	-0.144094	0.10399	-0.103893	-0.0975027
P51970	-2.50049	-2.26277	-2.28402	-2.57426	-2.36134	-2.52235	-2.4089	-2.27688	-2.93376	-3.03098	-3.01493	-2.95022	-2.72165	-2.90101	-2.75128	-2.62694	-2.33016	-2.42002	-2.23933	-2.7875	-2.32748	-2.39209	-2.52735	-2.54028	-2.91835	-3.23903	-3.01287	-3.72689	-2.91193	-3.31957	-3.07216	-2.78888
Q16718	-2.46545	-2.39404	-2.46658	-2.46119	-2.46112	-2.19593	-2.28589	-2.40139	-0.0925913	0.00221539	0.02248	0.0018568	-0.0750389	-0.237826	-0.144501	0.0234241	-2.54933	-2.54941	-2.51489	-2.57464	-2.45412	-2.21764	-3.00471	-2.55018	-2.24654	-2.05411	-2.05907	-2.22403	-2.24629	-1.97825	-2.35709	-2.47989
O00483	2.11407	2.18227	2.21688	2.21264	2.04847	2.15783	2.10597	2.12309	1.41525	1.42226	1.50007	1.38072	1.28397	1.34765	1.49828	1.52946	2.20991	2.20663	2.12058	1.97424	1.95226	1.90933	1.96618	2.00568	2.14402	2.08356	2.00106	1.96281	1.86028	1.79272	1.79923	1.99207
Q9P0J0	-1.24443	-1.08595	-1.12117	-1.14688	-1.08901	-1.16047	-1.41651	-1.13936	-0.838863	-0.763906	-0.612647	-0.810805	-0.764874	-0.675511	-0.682856	-0.746345	-1.31809	-1.43967	-1.3903	-1.37008	-1.20456	-1.24708	-1.46259	-1.31268	-1.39805	-1.58549	-1.51935	-1.53052	-1.5195	-1.52993	-1.66039	-1.5623
Q86Y39	NaN	NaN	NaN	NaN	NaN	NaN	NaN	NaN	NaN	NaN	NaN	NaN	NaN	NaN	NaN	NaN	-2.45675	-2.35823	-2.52475	-2.56805	-2.36385	-2.38973	-2.40828	-2.1849	NaN	NaN	NaN	NaN	NaN	NaN	NaN	NaN
O95299	-1.44746	-1.18831	-0.913398	-1.23847	-1.22927	-1.16311	-1.24741	-1.02557	0.467319	0.652186	0.645678	0.560238	0.461029	0.429747	0.397154	0.516829	-2.3469	-2.24929	-2.50561	-2.43339	-2.41833	-2.25132	-2.37734	-2.19928	0.122334	-0.067256	0.220813	0.246017	0.0362854	0.0968819	0.169945	0.0044241
Q9UGV2	-1.60225	-1.59699	-1.56641	-1.47674	-1.48715	-1.49372	-1.63211	-1.59546	-2.19929	-2.0384	-2.17044	-2.03198	-2.00362	-2.15003	-1.83488	-1.9941	-1.76212	-1.72568	-1.85231	-1.95871	-1.71296	-1.66457	-1.81878	-1.63526	NaN	NaN	NaN	NaN	NaN	NaN	NaN	NaN
Q92597	-3.30935	-3.0436	-2.60622	-3.3467	-3.15777	-3.17712	-3.10341	-2.96517	-2.8297	-2.4383	-2.05951	-2.33159	-2.45217	-2.77432	-2.59789	-2.64649	-2.77838	-2.89226	-2.92972	-3.05129	-2.71527	-2.35077	-2.29059	-2.78036	NaN	NaN	NaN	NaN	NaN	NaN	NaN	NaN
Q92542	-1.52095	-1.60888	-1.17836	-1.60204	-1.34345	-1.49746	-1.64507	-1.27809	-1.83022	-1.64993	-1.60575	-1.64057	-1.70102	-1.53841	-1.78612	-1.77559	-2.12763	-1.95898	-1.86565	-1.94639	-1.94076	-1.41605	-1.77768	-1.64229	NaN	NaN	NaN	NaN	NaN	NaN	NaN	NaN
P19338	5.3762	5.46766	5.42137	5.41221	5.33856	5.34328	5.36746	5.41293	5.51275	5.59362	5.56653	5.5538	5.53791	5.47272	5.56784	5.61931	5.92072	5.89312	5.86514	5.82687	5.8764	5.8739	5.7971	5.76118	5.73185	5.69982	5.55045	5.58675	5.4791	5.53764	5.4387	5.66952
Q9Y2A7	-0.969839	-1.03801	-0.961529	-0.942864	-0.966011	-0.815466	-1.11225	-0.894094	-1.06566	-1.01935	-0.808968	-0.921741	-0.926196	-1.12904	-0.971616	-1.03458	-1.421	-1.42543	-1.13195	-1.11664	-1.04266	-1.18125	-1.3687	-1.36368	-0.136157	-0.148963	-0.0526819	-0.0377645	-0.242476	-0.145463	0.00663376	-0.0757236
Q6PIU2	NaN	NaN	NaN	NaN	NaN	NaN	NaN	NaN	-0.972345	-0.878624	-1.25792	-0.980145	-0.72966	-0.60877	-1.06863	-1.19189	-2.90645	-3.29214	-3.09565	-3.25698	-2.95688	-2.97148	-2.84112	-3.21996	-3.43653	-2.98903	-2.97289	-3.00777	-2.78457	-3.15395	-2.94236	-2.84675
Q69YL0	-3.26363	-3.06887	-3.02902	-2.8512	-3.18254	-3.19805	-2.63226	-2.79238	NaN	NaN	NaN	NaN	NaN	NaN	NaN	NaN	NaN	NaN	NaN	NaN	NaN	NaN	NaN	NaN	-3.00389	-2.85217	-3.11314	-3.15657	-3.53029	-3.22511	-2.66849	-3.20271
P52298	-1.00939	-1.32648	-1.32394	-1.27873	-1.1362	-1.12839	-1.20413	-1.39934	-2.16167	-2.21184	-2.3531	-2.19592	-2.24667	-2.50239	-2.59917	-2.48977	-0.902912	-0.954369	-0.803346	-0.733412	-0.894423	-0.933062	-0.953231	-0.987988	-0.534813	-0.502554	-0.356537	-0.296798	-0.488038	-0.681491	-0.390471	-0.41208
Q09161	-0.934797	-0.830366	-0.740032	-0.723144	-0.850074	-0.678232	-0.667384	-0.637978	-0.619045	-0.61592	-0.278198	-0.437188	-0.616582	-0.542253	-0.252222	-0.341502	-0.520189	-0.557179	-0.634436	-0.675926	-0.61727	-0.626133	-0.488358	-0.472185	0.486949	0.458229	0.372283	0.424174	0.507969	0.481237	0.445919	0.51198
Q15021	-2.06061	-1.6813	-2.02248	-1.56013	-1.58221	-1.5115	-1.71395	-1.82833	-2.17279	-2.25267	-2.28251	-2.01865	-2.34776	-2.35188	-2.12077	-2.03569	NaN	NaN	NaN	NaN	NaN	NaN	NaN	NaN	NaN	NaN	NaN	NaN	NaN	NaN	NaN	NaN
Q6ZNJ1	NaN	NaN	NaN	NaN	NaN	NaN	NaN	NaN	-1.33152	-1.13256	-1.4203	-1.32465	-1.30518	-1.08477	-1.06876	-1.21878	NaN	NaN	NaN	NaN	NaN	NaN	NaN	NaN	-1.43839	-1.47347	-1.74221	-1.55267	-1.9075	-1.59165	-1.49817	-1.75925
Q9H0A0	2.13295	1.99776	1.93641	2.03346	2.04205	2.03606	2.0114	2.07498	1.25108	1.22208	1.03611	1.16322	1.27825	1.24381	1.21471	1.24833	2.15444	2.13137	2.23022	2.31383	2.34457	2.33017	2.21823	2.37728	2.0421	1.95849	2.13646	2.18613	2.21987	2.08266	2.19881	2.12097
P49321	1.99166	2.14577	2.01183	2.11321	2.03202	1.96274	1.938	2.03759	1.55737	1.51848	1.74875	1.59052	1.3864	1.33746	1.71642	1.67869	2.1425	2.11232	1.86177	1.96765	1.93672	1.86892	2.04628	1.9465	1.53552	1.47458	1.27707	1.36962	1.35655	1.31638	1.39197	1.4844
O43776	2.5618	2.51298	2.40686	2.45113	2.34359	2.46967	2.46351	2.49022	1.75869	1.79173	1.79584	1.78236	1.73022	1.74845	1.89934	1.86656	1.16068	1.161	1.19913	1.11369	1.1867	1.10324	1.08349	1.18709	2.25992	2.20072	2.19948	2.13807	2.05665	1.95992	2.05512	2.15276
Q6XQN6	2.41232	2.34333	2.3023	2.38606	2.35775	2.44524	2.40321	2.42034	3.14839	3.14912	2.99179	3.12385	3.04058	3.18868	3.03856	3.06321	3.50726	3.44669	3.67557	3.50859	3.45026	3.52064	3.46127	3.61853	3.42318	3.37322	3.51969	3.41564	3.46094	3.49257	3.53475	3.39981
Q99747	-1.31321	-1.33035	-1.56525	-1.42108	-1.5213	-1.54467	-1.39636	-1.26899	-3.73903	-3.58139	-3.6457	-3.37897	-3.35802	-3.71341	-3.40494	-3.57851	NaN	NaN	NaN	NaN	NaN	NaN	NaN	NaN	-3.28439	-3.50702	-3.14975	-3.40116	-3.65416	-3.29598	-3.59924	-3.30028
P54920;Q9H115	1.98091	1.94605	1.90228	2.02401	1.9997	1.94446	1.88088	1.94456	0.498273	0.458066	0.396351	0.495642	0.440805	0.464015	0.403687	0.356023	0.754701	0.770311	0.726851	0.721164	0.795438	0.782194	0.729749	0.931594	0.918624	0.913637	0.984477	0.926201	0.939598	0.92043	0.969001	0.949689
Q99733	-2.29411	-2.2637	-2.1644	-2.30292	-2.26234	-2.13231	-2.06261	-2.31028	-2.61925	-2.69684	-2.95163	-2.68536	-2.51015	-2.70553	-2.16493	-2.36316	-1.2661	-1.38357	-1.2176	-1.4474	-1.03014	-1.24086	-1.38791	-1.14076	-1.14644	-1.23343	-1.189	-1.11307	-0.912922	-1.11234	-0.961591	-1.14211
P55209	-3.06388	-2.92193	-2.91208	-3.12585	-2.74708	-3.22713	-2.8275	-2.77367	NaN	NaN	NaN	NaN	NaN	NaN	NaN	NaN	NaN	NaN	NaN	NaN	NaN	NaN	NaN	NaN	-2.8553	-2.72349	-3.37589	-2.90609	-3.06151	-3.33559	-3.22465	-2.5955
Q9NR45	0.12283	0.0623312	-0.0579176	0.00984192	-0.00337505	0.0543184	0.145977	-0.0245304	0.376445	0.259864	0.230318	0.428221	0.255864	0.412571	0.302328	0.403915	-0.154449	-0.221997	-0.220129	-0.243686	-0.212097	-0.104774	-0.171508	0.0905819	0.00204754	-0.0532217	-0.371056	-0.240836	-0.00145531	-0.170899	-0.272754	-0.0526066
P43490	1.9857	1.96374	1.97752	1.99254	1.93305	1.89922	1.83274	1.97288	2.87353	2.87728	2.87797	2.88377	2.8614	2.8543	2.93059	2.93029	2.21188	2.13969	2.04524	2.05027	2.01689	2.02425	2.13532	2.11726	2.86441	2.80463	2.74351	2.79312	2.79634	2.73227	2.76443	2.82487
P54802	NaN	NaN	NaN	NaN	NaN	NaN	NaN	NaN	NaN	NaN	NaN	NaN	NaN	NaN	NaN	NaN	-1.58966	-1.58917	-1.45478	-1.37186	-1.46715	-1.32374	-1.34955	-1.29933	NaN	NaN	NaN	NaN	NaN	NaN	NaN	NaN
Q13564	0.150925	0.0216866	-0.00484085	0.181645	0.170166	0.192832	0.104282	0.160009	-1.43055	-1.45203	-1.41586	-1.47936	-1.35633	-1.42947	-1.28018	-1.22411	-5.10907	-5.67254	-5.68878	-5.63189	-4.60759	-4.0972	-4.51383	-4.38634	-1.47881	-1.63541	-1.38265	-1.26775	-1.45013	-1.43742	-1.4754	-1.59951
Q13765;E9PAV3	0.259134	0.540731	0.26207	0.536324	0.344186	0.245715	0.356891	0.310315	2.34687	2.24361	2.31759	2.34544	2.02735	2.18848	2.27727	2.30576	1.34826	1.33192	1.255	1.12115	1.11144	1.18221	1.46699	1.33979	1.27039	1.30283	1.10394	1.23979	1.21352	1.23466	1.09483	1.31961
Q9GZZ1	-1.03832	-0.908535	-1.1007	-0.919434	-1.01702	-1.05614	-1.05631	-0.981678	-1.06437	-1.25615	-2.10796	-1.45351	-1.16209	-1.47322	-1.88529	-1.73551	-2.14482	-2.12169	-2.57521	-2.35828	-2.06702	-2.12978	-1.89162	-2.17508	NaN	NaN	NaN	NaN	NaN	NaN	NaN	NaN
Q9BXJ9	0.400609	0.291473	0.0807362	0.299292	0.357951	0.333984	0.38938	0.338061	-3.52449	-3.59486	-3.71265	-3.72985	-3.60042	-3.62768	-3.13286	-3.20741	0.769075	0.805781	0.789047	0.754849	0.855181	0.777262	0.885901	0.840328	0.172758	0.0605078	-0.0702	-0.18323	-0.431863	-0.47592	-0.435615	-0.0299559
P41227;Q9BSU3	-3.35807	-2.68935	-3.10438	-2.46978	-2.87931	-2.86132	-2.9897	-2.67625	NaN	NaN	NaN	NaN	NaN	NaN	NaN	NaN	NaN	NaN	NaN	NaN	NaN	NaN	NaN	NaN	NaN	NaN	NaN	NaN	NaN	NaN	NaN	NaN
P28698	NaN	NaN	NaN	NaN	NaN	NaN	NaN	NaN	NaN	NaN	NaN	NaN	NaN	NaN	NaN	NaN	NaN	NaN	NaN	NaN	NaN	NaN	NaN	NaN	-1.70308	-1.90734	-1.66066	-1.5422	-1.46907	-1.51331	-1.44709	-1.51202
Q9UM54	0.0141716	0.129899	0.15419	0.0760717	0.0298557	0.1237	0.166443	0.12126	1.52019	1.55606	1.71541	1.56136	1.48719	1.41675	1.58221	1.59923	1.73062	1.81019	1.87335	1.73177	1.70369	1.69814	1.7097	1.68889	1.18821	1.14296	1.24717	1.0611	1.10009	1.07699	1.05512	1.19566
Q9ULV0	NaN	NaN	NaN	NaN	NaN	NaN	NaN	NaN	NaN	NaN	NaN	NaN	NaN	NaN	NaN	NaN	NaN	NaN	NaN	NaN	NaN	NaN	NaN	NaN	-1.73227	-1.64678	-1.36813	-1.33481	-1.48564	-1.55266	-1.41064	-1.75544
Q12965;O00160	-3.25451	-3.25866	-3.04519	-3.22122	-3.25269	-3.32744	-3.18624	-3.25977	NaN	NaN	NaN	NaN	NaN	NaN	NaN	NaN	-2.33061	-2.43737	-2.34448	-2.45826	-2.16319	-2.30684	-2.13845	-2.28605	-2.68647	-2.97271	-2.80579	-3.0045	-2.66643	-2.85544	-2.96092	-2.9967
O94832	1.57896	1.36189	1.47693	1.25106	1.35249	1.33238	1.26194	1.41475	1.38547	1.47101	1.60202	1.38873	1.52995	1.52674	1.46311	1.52484	0.839688	0.799407	0.942754	0.835623	0.906007	0.927206	0.813598	0.861457	-0.525378	-0.469065	-0.465124	-0.549721	-0.702189	-0.470018	-0.72043	-0.577771
O00159	1.3641	1.09783	1.2586	1.01758	1.14265	1.11855	1.1619	1.17708	0.70644	0.679497	0.41488	0.548903	0.676004	0.788447	0.465573	0.448545	-0.158422	-0.0361824	0.0894251	-0.0379944	0.025732	0.143817	-0.177088	-0.0819416	0.351778	0.42856	0.617959	0.721927	0.560176	0.713047	0.637961	0.29846
O43795	2.73302	2.73718	2.78934	2.70328	2.65818	2.64133	2.69161	2.77641	2.2977	2.35248	2.34785	2.32076	2.35665	2.30033	2.33771	2.36793	2.84289	2.82671	2.84351	2.79567	2.81985	2.81373	2.76013	2.78981	2.52597	2.44465	2.44027	2.4602	2.43306	2.4377	2.41565	2.48079
Q15746	-0.987508	-0.986708	-1.16616	-0.976883	-1.11879	-1.1439	-0.878028	-1.21226	NaN	NaN	NaN	NaN	NaN	NaN	NaN	NaN	-0.727043	-0.72602	-0.649279	-0.731206	-0.692293	-0.711682	-0.660626	-0.837279	-1.11421	-1.25151	-1.07294	-1.0241	-1.32223	-1.07604	-0.94921	-1.43038
P60660;P14649	2.48248	2.44731	2.5291	2.51397	2.41757	2.39963	2.40053	2.47649	2.81119	2.8394	2.82487	2.8651	2.8942	2.89099	2.84619	2.85694	3.16612	3.12073	3.19204	3.1155	3.17349	3.14156	3.0817	3.10948	2.25372	2.24844	2.20949	2.24373	2.22515	2.29226	2.20303	2.18452
P19105;O14950;P24844	2.69702	2.82406	2.83991	2.82901	2.75427	2.72007	2.68971	2.70381	2.53111	2.63929	2.71387	2.61873	2.5053	2.50206	2.54589	2.55641	1.09493	1.07711	0.886767	0.941569	0.965872	0.991202	1.02267	0.98397	3.31047	3.32967	3.17341	3.18181	3.08661	3.13466	3.01815	3.20152
P05976;P08590	-0.188516	-0.369267	-0.544412	-0.257522	-0.452435	-0.402747	-0.55099	-0.485684	0.414623	0.316203	0.469625	0.407727	0.594895	0.439365	0.492487	0.476984	-0.263067	-0.381974	-0.247231	-0.160633	-0.119654	-0.108197	-0.191408	-0.24398	0.107746	0.261653	0.136204	0.234805	0.3882	0.26894	0.178141	0.132921
Q7Z406	4.48019	4.43436	4.54727	4.4264	4.42058	4.49987	4.48237	4.5055	4.09754	4.14411	4.22659	4.13653	4.21809	4.20147	4.19529	4.18754	4.40007	4.38377	4.51066	4.45929	4.49355	4.56249	4.38548	4.46221	5.00012	4.99166	5.08703	5.03412	5.02472	5.08662	4.98722	4.98438
P35579;REV__Q9UKV3;P12883;P13535;Q9UKX3;Q9Y623;P13533;P12882;P11055;Q9UKX2;A7E2Y1	5.63532	5.69122	5.75162	5.67669	5.60122	5.58557	5.62294	5.66256	5.46204	5.54729	5.56048	5.49903	5.52784	5.47243	5.5469	5.5781	6.07128	6.07498	6.07945	6.06499	6.04512	6.07612	5.97008	5.99796	5.71761	5.71725	5.65382	5.66602	5.62741	5.65991	5.57671	5.65401
Q8WXC6	NaN	NaN	NaN	NaN	NaN	NaN	NaN	NaN	NaN	NaN	NaN	NaN	NaN	NaN	NaN	NaN	NaN	NaN	NaN	NaN	NaN	NaN	NaN	NaN	-4.47525	-4.62918	-4.41953	-5.77035	-5.37574	-6.31042	-5.05892	-4.61333
Q969H8	NaN	NaN	NaN	NaN	NaN	NaN	NaN	NaN	0.307204	0.229388	-0.243959	0.405235	-0.0469618	0.0346498	-0.0134335	0.00490856	0.389742	0.441655	0.369875	0.327092	0.292639	0.0318851	0.414855	0.396265	-0.309198	-0.237062	-0.324752	0.0204315	-0.309456	-0.560151	-0.12103	-0.480356
O75592	-4.56605	-4.89019	-5.06766	-5.22314	-4.65989	-4.96007	-4.96373	-5.01388	-4.98839	-4.76054	-4.94596	-4.58142	-4.45828	-5.13996	-4.69673	-5.13129	-4.84473	-5.57768	-5.18431	-4.81661	-5.10187	-5.91333	-5.33988	-4.99015	-5.30294	-5.22963	-5.21775	-5.12088	-4.74584	-5.34397	-4.8433	-5.81367
Q99417	0.313664	0.0288048	-0.0641441	0.285689	0.160444	0.240215	0.285078	0.0826454	NaN	NaN	NaN	NaN	NaN	NaN	NaN	NaN	NaN	NaN	NaN	NaN	NaN	NaN	NaN	NaN	NaN	NaN	NaN	NaN	NaN	NaN	NaN	NaN
Q9BQG0	1.76264	1.90322	1.95309	1.87436	1.92908	1.91913	1.95375	2.00837	0.850648	0.949986	0.881136	0.907601	0.922535	0.820104	0.983035	0.997991	0.838977	0.79789	0.770721	0.738596	0.726032	0.646689	0.755462	0.694139	0.80288	0.695768	0.821634	0.742719	0.897894	0.744669	0.832745	0.676439
Q14764	1.53684	1.29649	1.29474	1.28725	1.31409	1.21797	1.19457	1.23483	0.716853	0.809733	0.741765	0.823724	0.736212	0.804976	0.790346	0.816202	1.15064	1.21688	1.21253	1.21092	1.19628	1.12662	1.08239	1.21808	0.799298	0.797362	0.828724	0.765834	0.774269	0.703384	0.742723	0.769758
Q03426	-2.66078	-2.42413	-2.65157	-2.33643	-2.45426	-2.51764	-2.58058	-2.35042	NaN	NaN	NaN	NaN	NaN	NaN	NaN	NaN	NaN	NaN	NaN	NaN	NaN	NaN	NaN	NaN	-3.11329	-2.79559	-2.64037	-2.92031	-3.036	-3.43826	-3.03483	-2.81342
P22033	-3.11968	-3.2332	-2.93395	-3.45493	-3.50322	-3.53944	-3.28902	-3.19092	-3.57515	-3.3639	-3.20229	-3.30503	-3.29661	-3.29469	-3.49693	-3.20231	-3.45358	-3.27992	-3.37397	-3.62425	-3.55951	-3.60774	-3.51963	-3.31917	-3.26904	-3.49952	-3.24289	-3.40183	-3.45863	-3.3188	-3.68317	-3.78133
Q9H3R2	2.24461	2.5218	2.67787	2.47629	2.36474	2.31931	2.4033	2.42066	2.23067	2.34741	2.76578	2.35211	2.14874	2.11077	2.45253	2.4994	1.80388	1.74523	1.31454	1.53794	1.44373	1.79977	1.84986	1.55752	2.28751	2.26298	1.91507	2.03858	1.88695	2.24309	1.88088	2.1261
Q13505	NaN	NaN	NaN	NaN	NaN	NaN	NaN	NaN	NaN	NaN	NaN	NaN	NaN	NaN	NaN	NaN	NaN	NaN	NaN	NaN	NaN	NaN	NaN	NaN	-2.61962	-2.46114	-2.1902	-2.45701	-2.38836	-2.25244	-2.44655	-2.44759
P58546	1.12265	1.02784	1.15817	1.2824	1.18995	1.19101	1.16325	1.32047	1.488	1.48452	1.54243	1.63076	1.41615	1.41123	1.59067	1.60802	2.5438	2.46625	2.60718	2.73311	2.50612	2.6015	2.43658	2.62507	0.845509	0.79065	0.757421	0.806749	0.623131	0.453685	0.665012	0.763364
P42345	NaN	NaN	NaN	NaN	NaN	NaN	NaN	NaN	NaN	NaN	NaN	NaN	NaN	NaN	NaN	NaN	-3.1099	-2.90858	-3.17551	-3.00341	-2.93184	-2.96607	-3.21405	-3.27881	-5.159	-4.90393	-4.67598	-4.44221	-5.32154	-4.65921	-4.85791	-4.85405
Q9C0I1	NaN	NaN	NaN	NaN	NaN	NaN	NaN	NaN	-5.55944	-5.53594	-5.40173	-4.70427	-4.99489	-5.07063	-4.99255	-4.75753	-5.30297	-6.46214	-5.65318	-5.02134	-5.2833	-5.33229	-6.74262	-5.56688	-4.72683	-4.92181	-4.6197	-4.85001	-5.00723	-5.3035	-5.62598	-5.01791
Q6UB35	NaN	NaN	NaN	NaN	NaN	NaN	NaN	NaN	NaN	NaN	NaN	NaN	NaN	NaN	NaN	NaN	-2.15119	-2.22574	-2.1801	-2.19752	-1.95624	-1.90706	-2.23911	-2.19944	NaN	NaN	NaN	NaN	NaN	NaN	NaN	NaN
P11586	3.79226	3.75875	3.65027	3.73724	3.63614	3.5821	3.61614	3.70676	4.18766	4.25324	4.03011	4.15888	4.1819	4.10008	4.07084	4.08567	3.98804	3.96153	4.03221	4.07041	4.05645	4.00071	3.947	4.07689	3.52897	3.49838	3.60223	3.60854	3.56663	3.46363	3.55006	3.46472
Q9H4K7	NaN	NaN	NaN	NaN	NaN	NaN	NaN	NaN	-2.70907	-2.52388	-3.07433	-2.68563	-2.45972	-2.374	-2.42978	-2.32207	-2.71287	-2.71772	-3.14071	-2.82103	-2.64026	-2.73669	-2.78049	-2.86366	-2.84056	-2.97404	-2.9556	-2.72795	-2.87593	-2.88712	-2.53082	-2.92491
Q86UE4	-1.72458	-1.61754	-1.73463	-1.7904	-1.79544	-1.69921	-1.68025	-1.75509	-2.17359	-2.02818	-2.28981	-2.06258	-2.00424	-1.78236	-1.99004	-1.87536	-3.2037	-2.96793	-3.31487	-3.08392	-2.98421	-3.04846	-3.58535	-2.85049	0.0334492	-0.078968	-0.0572376	-0.00224781	-0.0502243	-0.0167036	0.0119495	0.123801
Q9Y6C9	0.781125	1.46995	1.57841	1.4014	1.1978	1.13897	1.21404	1.35791	1.19836	1.19969	1.56174	1.15879	1.17533	1.17835	1.25975	1.39172	1.78056	1.81449	1.89771	1.88976	2.0052	2.19762	1.92187	1.93736	2.51134	2.47245	2.27542	2.19124	2.21744	2.46799	2.26631	2.4924
Q13126	NaN	NaN	NaN	NaN	NaN	NaN	NaN	NaN	1.39368	1.167	0.965673	1.37027	1.04898	1.29513	0.933127	1.07489	NaN	NaN	NaN	NaN	NaN	NaN	NaN	NaN	NaN	NaN	NaN	NaN	NaN	NaN	NaN	NaN
O94776	-2.27002	-1.86399	-1.93776	-2.16021	-2.36765	-2.09664	-2.21456	-1.90402	0.793723	0.911911	0.887341	0.818038	0.946544	0.834755	0.852654	0.921082	NaN	NaN	NaN	NaN	NaN	NaN	NaN	NaN	-0.0922289	-0.0713873	0.000160217	0.0609341	-0.0100842	0	0.0372725	-0.0355196
P00403	-2.54158	-2.51107	-2.60862	-2.60519	-2.35293	-2.45428	-2.17622	-2.6854	1.04967	1.03795	1.72652	1.16261	1.09023	1.21259	1.53904	1.58036	-3.31554	-2.99678	-3.22052	-3.08736	-3.01748	-3.33022	-3.53267	-3.07175	1.29825	1.30362	1.15551	1.06038	0.950902	1.17215	0.900005	1.39277
P03928	NaN	NaN	NaN	NaN	NaN	NaN	NaN	NaN	NaN	NaN	NaN	NaN	NaN	NaN	NaN	NaN	0.856865	0.809873	0.861618	0.736415	0.470514	0.600704	0.723167	0.696837	NaN	NaN	NaN	NaN	NaN	NaN	NaN	NaN
P00846	0.221927	0.398745	0.321861	0.144989	0.281214	0.335938	0.136491	0.374774	-0.549825	-0.568536	-0.499103	-0.529877	-0.62251	-0.455448	-0.568029	-0.617641	-0.538065	-0.542694	-0.411025	-0.505717	-0.536098	-0.406906	-0.602144	-0.50798	0.0721617	0.125957	0.0247059	-0.069212	0.0261364	0.124581	-0.0805416	-0.158268
Q04912	NaN	NaN	NaN	NaN	NaN	NaN	NaN	NaN	-3.56983	-3.73727	-3.94152	-3.751	-3.42871	-3.36334	-3.45656	-3.89655	NaN	NaN	NaN	NaN	NaN	NaN	NaN	NaN	-3.87068	-3.90875	-3.66534	-3.86756	-3.86518	-3.81507	-3.81982	-3.95669
P52701	-0.887282	-1.06666	-1.20825	-1.10693	-0.893661	-1.01125	-0.947841	-1.01255	-3.47116	-3.45794	-3.66895	-3.50191	-3.45434	-3.33419	-3.3716	-3.21627	-0.957821	-0.994884	-0.887717	-0.724131	-0.614003	-0.954503	-0.877747	-0.683297	-1.16727	-1.07222	-1.16755	-0.977168	-0.928477	-0.861527	-0.891054	-1.16127
P43246	-1.48168	-1.60483	-1.83774	-1.604	-1.6064	-1.77836	-1.52192	-1.50735	-1.51742	-1.50574	-1.56195	-1.58309	-1.25418	-1.47966	-1.23612	-1.38184	-4.08695	-3.90909	-3.84497	-3.76804	-3.59664	-3.67632	-3.6376	-3.74641	-0.938452	-0.924615	-1.014	-0.944745	-0.978626	-1.2432	-1.2464	-0.773756
Q9UKD2	-1.53672	-1.71221	-2.07485	-1.61411	-1.7921	-1.59838	-1.72428	-1.68651	NaN	NaN	NaN	NaN	NaN	NaN	NaN	NaN	NaN	NaN	NaN	NaN	NaN	NaN	NaN	NaN	NaN	NaN	NaN	NaN	NaN	NaN	NaN	NaN
P82933	NaN	NaN	NaN	NaN	NaN	NaN	NaN	NaN	-2.19948	-2.18601	-1.88712	-2.2294	-2.32333	-2.34562	-1.72169	-1.60571	-1.90448	-1.85415	-2.11708	-2.20387	-2.45234	-2.24984	-1.73635	-2.26969	NaN	NaN	NaN	NaN	NaN	NaN	NaN	NaN
Q9Y2R9	NaN	NaN	NaN	NaN	NaN	NaN	NaN	NaN	-0.26554	-0.20519	-0.552505	-0.197861	-0.194723	-0.24931	-0.264435	-0.253363	NaN	NaN	NaN	NaN	NaN	NaN	NaN	NaN	-0.558486	-0.715761	-0.577536	-0.421636	-0.597936	-0.533858	-0.346391	-0.576857
P82673	NaN	NaN	NaN	NaN	NaN	NaN	NaN	NaN	-2.89356	-2.69094	-2.33832	-2.59124	-3.10755	-2.85533	-2.35885	-2.56277	NaN	NaN	NaN	NaN	NaN	NaN	NaN	NaN	NaN	NaN	NaN	NaN	NaN	NaN	NaN	NaN
P82930	-0.568749	-0.509782	-0.425234	-0.668139	-0.602904	-0.578805	-0.494381	-0.573727	-0.964148	-0.775352	-0.776738	-0.84058	-0.799211	-0.767548	-0.868069	-0.851327	-0.484936	-0.472059	-0.36976	-0.323484	-0.293276	-0.288363	-0.38015	-0.404957	0.431382	0.512943	0.578049	0.572619	0.555378	0.535699	0.50456	0.42531
Q9Y291	NaN	NaN	NaN	NaN	NaN	NaN	NaN	NaN	-3.36804	-3.22676	-3.31753	-3.3697	-3.32699	-3.25569	-3.36938	-3.19963	NaN	NaN	NaN	NaN	NaN	NaN	NaN	NaN	NaN	NaN	NaN	NaN	NaN	NaN	NaN	NaN
Q92665	NaN	NaN	NaN	NaN	NaN	NaN	NaN	NaN	NaN	NaN	NaN	NaN	NaN	NaN	NaN	NaN	-0.814938	-0.710394	-0.711244	-0.668422	-0.696093	-0.63566	-0.964439	-0.785349	NaN	NaN	NaN	NaN	NaN	NaN	NaN	NaN
Q9NP92	-0.672423	-0.784777	-0.750765	-0.802817	-0.798979	-0.689432	-0.741671	-0.761167	-0.986389	-0.930151	-1.0865	-0.999078	-0.701684	-0.695429	-0.812286	-0.969047	-4.56198	-4.25956	-4.52244	-4.34873	-3.85879	-3.83409	-3.85407	-3.93069	-4.20592	-3.85281	-3.84732	-3.60335	-3.24536	-3.33048	-3.60389	-3.23586
Q92552	-0.754516	-1.16492	-0.931638	-1.12933	-1.35042	-1.25729	-1.12143	-1.06756	-0.591913	-0.578131	-0.338035	-0.565882	-0.67913	-0.618629	-0.33286	-0.331237	-0.616074	-0.706422	-0.540577	-0.626498	-0.536098	-0.603636	-0.804582	-0.474539	0.900141	0.971559	1.07334	1.10294	0.975846	1.05709	0.95385	0.907083
P82663	-2.96132	-2.99296	-2.84418	-2.8576	-2.84907	-3.39944	-2.96884	-2.75958	-3.14719	-3.165	-3.14506	-3.07071	-3.13207	-3.45331	-3.31417	-3.30547	-2.82248	-2.74703	-2.86099	-2.72714	-2.5782	-3.09604	-3.28687	-2.89856	NaN	NaN	NaN	NaN	NaN	NaN	NaN	NaN
Q9Y3D9	-1.75942	-1.66826	-1.66036	-2.06366	-1.71929	-1.80638	-1.80063	-1.8314	-2.03248	-1.68184	-1.66723	-1.88301	-1.52376	-1.81793	-1.71061	-1.79401	-1.64884	-1.62954	-1.46905	-1.65304	-1.60044	-1.55611	-1.59493	-1.59896	NaN	NaN	NaN	NaN	NaN	NaN	NaN	NaN
P82650	-0.658909	-1.03817	-0.977868	-0.885886	-1.08599	-1.06589	-0.943049	-1.13798	-2.37736	-2.18255	-2.05962	-2.39553	-2.34235	-2.05972	-2.02679	-1.84813	NaN	NaN	NaN	NaN	NaN	NaN	NaN	NaN	-1.10658	-1.0617	-0.75503	-0.697288	-0.890597	-0.82367	-0.803029	-1.04526
Q9Y676	-2.06826	-2.14587	-2.45521	-2.47242	-2.36833	-2.75578	-2.4131	-2.5044	NaN	NaN	NaN	NaN	NaN	NaN	NaN	NaN	NaN	NaN	NaN	NaN	NaN	NaN	NaN	NaN	-1.87062	-1.8247	-1.98469	-2.07204	-1.99261	-1.94141	-1.85955	-1.85403
Q9NVS2	-2.48617	-2.41773	-2.23138	-2.40743	-2.39342	-2.38048	-2.52882	-2.37827	NaN	NaN	NaN	NaN	NaN	NaN	NaN	NaN	-2.19317	-1.99736	-2.01388	-2.16544	-2.13403	-1.97644	-2.15418	-1.85181	NaN	NaN	NaN	NaN	NaN	NaN	NaN	NaN
Q9Y2R5	NaN	NaN	NaN	NaN	NaN	NaN	NaN	NaN	NaN	NaN	NaN	NaN	NaN	NaN	NaN	NaN	0.388631	0.377197	0.405806	0.334667	0.481166	0.476281	0.378652	0.521375	0.417519	0.399109	0.57973	0.602375	0.497247	0.574618	0.424014	0.485385
P82914	NaN	NaN	NaN	NaN	NaN	NaN	NaN	NaN	-0.374688	-0.313811	-0.408725	-0.297304	-0.198503	-0.291398	-0.511626	-0.322568	NaN	NaN	NaN	NaN	NaN	NaN	NaN	NaN	-0.564935	-0.592634	-0.35006	-0.40123	-0.269634	-0.112003	-0.485572	-0.44603
O60783	NaN	NaN	NaN	NaN	NaN	NaN	NaN	NaN	NaN	NaN	NaN	NaN	NaN	NaN	NaN	NaN	-2.40016	-2.43645	-2.49919	-2.43939	-2.2914	-2.51315	-2.81613	-2.43359	-2.27959	-2.18557	-2.2901	-2.51882	-1.99872	-2.2206	-2.0179	-2.35848
Q9BYD2	NaN	NaN	NaN	NaN	NaN	NaN	NaN	NaN	NaN	NaN	NaN	NaN	NaN	NaN	NaN	NaN	NaN	NaN	NaN	NaN	NaN	NaN	NaN	NaN	-2.39548	-2.40654	-2.36108	-2.29922	-2.33842	-2.30276	-1.92694	-2.4712
Q96EL3	-2.03197	-1.98507	-1.84092	-1.85325	-1.99967	-1.86586	-1.88595	-1.85093	NaN	NaN	NaN	NaN	NaN	NaN	NaN	NaN	-0.434258	-0.629769	-0.313751	-0.456308	-0.492873	-0.485979	-0.730024	-0.661235	NaN	NaN	NaN	NaN	NaN	NaN	NaN	NaN
Q8N5N7	-0.926041	-0.794502	-0.89723	-0.932307	-0.959483	-1.10695	-1.01025	-0.830786	-1.84121	-1.88075	-1.75963	-1.79793	-1.79875	-1.94247	-1.98799	-1.86973	-0.901824	-1.0587	-0.933696	-1.07012	-1.06301	-1.09995	-0.992259	-1.04142	-1.55092	-1.35062	-1.27272	-1.42263	-1.33674	-1.42719	-1.42464	-1.54373
Q13405	-1.42309	-1.36601	-1.19108	-1.22737	-1.42399	-1.18014	-1.26714	-1.25715	-1.88563	-1.90749	-1.77226	-1.91882	-1.64808	-1.69176	-1.88758	-1.69602	-0.868763	-0.846637	-1.02002	-1.06201	-1.0493	-0.935737	-0.851322	-0.950042	-1.89095	-1.8897	-1.82339	-1.55609	-1.70769	-1.48464	-1.59335	-1.75371
Q9HD33	-2.15212	-1.99778	-2.14308	-1.97823	-2.07691	-2.04106	-2.07235	-1.92432	-0.387009	-0.194857	0.138395	-0.0806236	-0.391603	-0.269227	-0.00927162	-0.06915	-2.2475	-2.3535	-2.05898	-2.19269	-2.40268	-2.36504	-2.65039	-2.45337	NaN	NaN	NaN	NaN	NaN	NaN	NaN	NaN
Q9H2W6	-3.28627	-3.32822	-3.19496	-3.39899	-3.23533	-3.47266	-3.36666	-3.5759	-0.314096	-0.336827	-0.341746	-0.430591	-0.325243	-0.327563	-0.455581	-0.422049	-3.52534	-3.79273	-3.31753	-3.17204	-3.30027	-3.38718	-3.38359	-3.04502	-3.76064	-3.56722	-3.87292	-3.28738	-3.45317	-3.50367	-3.11346	-3.65206
Q9H9J2	-0.781059	-0.599474	-0.454366	-0.504103	-0.765918	-0.743842	-0.709836	-0.749301	-1.47059	-1.14016	-1.11141	-1.27037	-1.36693	-1.42921	-1.1316	-1.20805	NaN	NaN	NaN	NaN	NaN	NaN	NaN	NaN	-0.707149	-0.80163	-0.924449	-0.981345	-0.926323	-1.13505	-0.920506	-0.772505
Q8N983	NaN	NaN	NaN	NaN	NaN	NaN	NaN	NaN	-0.669918	-0.745054	-0.663455	-0.826994	-0.667716	-0.668479	-0.740625	-0.689331	-1.20704	-0.864609	-0.966995	-0.839322	-0.889027	-0.952294	-1.10893	-0.940583	-1.69832	-1.53678	-1.48666	-1.33107	-1.53544	-1.32415	-1.37252	-1.68278
Q8IXM3	-1.67217	-1.33404	-1.39946	-1.36828	-1.40682	-1.33625	-1.29003	-1.36606	-3.21055	-3.48378	-3.59504	-3.42314	-3.35471	-3.54221	-3.32957	-3.25303	-1.83222	-1.73638	-2.0294	-1.90161	-1.99367	-2.12269	-1.74488	-1.9899	NaN	NaN	NaN	NaN	NaN	NaN	NaN	NaN
Q9NQ50	-2.61224	-3.18271	-2.94059	-2.79176	-3.02732	-2.86689	-2.79552	-2.95306	-2.63894	-2.75278	-2.74302	-2.45788	-2.45956	-2.09798	-2.70508	-2.57757	-3.06604	-2.86977	-3.0844	-3.04782	-2.94528	-2.89236	-3.06474	-2.94384	-2.85474	-2.64934	-2.24599	-2.50215	-2.20382	-2.2048	-2.28945	-2.51631
Q9NYK5	NaN	NaN	NaN	NaN	NaN	NaN	NaN	NaN	NaN	NaN	NaN	NaN	NaN	NaN	NaN	NaN	NaN	NaN	NaN	NaN	NaN	NaN	NaN	NaN	-2.61364	-2.17687	-2.57617	-2.16231	-2.32857	-2.24684	-2.32078	-2.28917
Q96DV4	-1.86473	-1.80996	-1.99984	-1.91904	-1.84405	-1.72217	-1.84479	-1.88049	NaN	NaN	NaN	NaN	NaN	NaN	NaN	NaN	-1.04897	-1.26225	-1.12959	-1.11936	-1.19332	-1.03314	-1.21969	-1.18861	-1.75868	-1.648	-1.7602	-1.90179	-1.59016	-1.76094	-2.03467	-1.96616
Q9BZE1	-1.10234	-1.246	-1.22688	-1.26263	-1.29597	-0.959869	-1.03667	-1.02069	-1.85269	-1.79063	-1.81263	-1.71546	-1.64036	-1.8681	-1.75832	-1.7802	-2.08356	-1.97504	-1.97388	-2.13126	-2.13777	-2.03331	-2.18153	-2.12108	0.274329	0.194715	0.386243	0.461311	0.448895	0.509192	0.409816	0.41575
Q8TCC3	NaN	NaN	NaN	NaN	NaN	NaN	NaN	NaN	NaN	NaN	NaN	NaN	NaN	NaN	NaN	NaN	0.171866	0.119519	0.134485	0.0299025	0.0899439	0.0769186	0.0120668	-0.00641155	-1.62563	-1.67766	-1.68778	-1.76954	-1.95269	-1.86076	-1.7855	-1.64859
P09001	NaN	NaN	NaN	NaN	NaN	NaN	NaN	NaN	-1.61456	-1.37184	-1.52309	-1.34366	-1.32695	-1.42226	-1.53272	-1.36544	NaN	NaN	NaN	NaN	NaN	NaN	NaN	NaN	-1.25531	-1.32897	-1.2537	-1.26898	-1.26154	-1.08874	-1.18925	-1.47686
Q13084	NaN	NaN	NaN	NaN	NaN	NaN	NaN	NaN	-1.70605	-1.77833	-1.64773	-1.64019	-1.89228	-1.91022	-1.71815	-1.74198	-1.45037	-1.54182	-1.30873	-1.48107	-1.43202	-1.62501	-1.75949	-1.54634	-1.37961	-1.2541	-1.3146	-1.19993	-1.34529	-1.35289	-1.18419	-1.21724
Q9P0M9	-0.550897	-0.413899	-0.295734	-0.593545	-0.349243	-0.347058	-0.226367	-0.467596	-0.426152	-0.45712	-0.395601	-0.284512	-0.149149	-0.192231	-0.366632	-0.409135	NaN	NaN	NaN	NaN	NaN	NaN	NaN	NaN	NaN	NaN	NaN	NaN	NaN	NaN	NaN	NaN
Q16540	-0.289383	-0.677288	-0.662609	-0.703506	-0.578933	-0.460934	-0.547961	-0.559472	-1.04125	-1.30071	-1.46661	-1.43967	-1.13392	-1.27679	-1.61971	-1.45154	-1.65433	-1.98344	-1.58692	-1.49085	-1.60296	-1.43024	-1.84265	-1.45318	-1.50531	-1.53369	-1.21628	-1.36495	-1.24145	-1.08856	-1.16916	-1.45208
Q9NWU5	-2.32708	-2.4479	-2.34619	-2.32621	-2.50171	-2.61403	-2.30978	-2.41529	-2.14608	-1.94023	-2.11607	-2.04828	-2.18833	-2.08786	-2.13419	-2.22233	-0.390061	-0.614916	-0.277246	-0.265332	-0.365824	-0.277721	-0.436148	-0.413592	-1.73103	-1.94299	-1.8306	-1.84671	-1.76391	-1.98116	-1.86949	-2.00303
Q7Z2W9	-0.88947	-1.10837	-1.16881	-1.15808	-0.911174	-0.957987	-1.01903	-0.87731	-1.47154	-1.35344	-1.40239	-1.33652	-1.21284	-1.15696	-1.1825	-1.25902	NaN	NaN	NaN	NaN	NaN	NaN	NaN	NaN	-1.72078	-1.65708	-1.71624	-1.72095	-1.31254	-1.19378	-1.35237	-1.93429
Q9BYC9	-1.86871	-1.84006	-2.26355	-2.01218	-2.05846	-1.9235	-1.84353	-1.83102	NaN	NaN	NaN	NaN	NaN	NaN	NaN	NaN	-2.18223	-1.81324	-1.93021	-2.05146	-2.08599	-1.91473	-2.1592	-2.03804	-2.05267	-2.10995	-2.0049	-1.99248	-2.03987	-2.03682	-2.00273	-2.13893
Q5T653	-2.18218	-2.55342	-2.4508	-2.68343	-2.21909	-2.19699	-2.1891	-2.53416	-1.74536	-1.66934	-2.62729	-2.36757	-1.38594	-1.70604	-2.32746	-2.49156	-2.60413	-2.57872	-2.19837	-2.02295	-2.17456	-1.9627	-2.48886	-1.99623	-2.60246	-2.70579	-1.75426	-1.6528	-1.86206	-1.68494	-1.50366	-2.73891
P49406	-0.661376	-0.599678	-0.727703	-0.591888	-0.601908	-0.601955	-0.611898	-0.630558	-1.47316	-1.39611	-1.52849	-1.37736	-1.1598	-1.13665	-1.43734	-1.24303	-1.7604	-1.60743	-1.5207	-1.71086	-1.51086	-1.50493	-1.67663	-1.49071	-0.741724	-0.895891	-0.712829	-0.860994	-0.764851	-0.823856	-0.839598	-0.902225
Q9P015	NaN	NaN	NaN	NaN	NaN	NaN	NaN	NaN	-0.406586	-0.423869	-0.42543	-0.467003	-0.486616	-0.414243	-0.36517	-0.234127	-0.359961	-0.254204	-0.468412	-0.570909	-0.462783	-0.205418	-0.182	-0.410708	-0.290067	-0.262941	-0.605515	-0.492999	-0.545745	-0.627913	-0.647642	-0.322768
Q6P1L8	-2.25462	-2.29437	-2.15563	-2.08663	-2.26349	-2.20639	-2.06115	-2.23524	-0.020998	-0.000189781	0.0187578	-0.00599766	0.111492	0.106334	0.0277319	0.00918198	-3.09349	-3.1653	-2.89869	-2.90107	-2.70358	-2.86667	-2.8594	-2.81082	NaN	NaN	NaN	NaN	NaN	NaN	NaN	NaN
Q9BYD1	-0.93646	-0.50305	-0.652122	-0.623017	-0.529528	-0.599368	-0.780239	-0.72425	-1.00645	-0.919951	-0.960201	-0.960198	-0.796185	-1.0159	-0.937291	-0.808078	-1.36989	-1.33508	-1.21794	-1.49131	-1.20615	-1.40402	-1.3437	-1.51244	NaN	NaN	NaN	NaN	NaN	NaN	NaN	NaN
P52815	2.66224	2.96229	2.97201	3.01096	2.88146	2.92662	2.75787	2.87621	0.115507	0.224518	-0.0552959	0.108438	-0.14125	-0.0265989	-0.152112	0.113489	-0.500549	-0.424314	-0.429359	-0.660755	-0.628062	-0.701304	-0.756259	-0.483407	0.560469	0.443899	0.669545	0.663857	0.533849	0.541986	0.5817	0.457138
Q9Y3B7	-1.10636	-1.44249	-1.58798	-1.62532	-1.4563	-1.43126	-1.31099	-1.32397	NaN	NaN	NaN	NaN	NaN	NaN	NaN	NaN	-2.46296	-2.24285	-2.66135	-2.60352	-2.34399	-2.35025	-2.37206	-2.41473	NaN	NaN	NaN	NaN	NaN	NaN	NaN	NaN
Q7Z7H8	-3.45119	-3.39078	-3.88026	-3.74278	-3.40852	-3.62474	-3.20543	-3.42932	-3.41607	-3.661	-3.33229	-3.39003	-3.21747	-2.84893	-2.62199	-3.02105	-0.0299959	0.0721006	0.10662	0.124256	0.242699	0.212814	0.0445032	0.274043	-3.1236	-3.44348	-3.22749	-3.42113	-3.26682	-3.12768	-3.56296	-3.53197
Q9BYD6	NaN	NaN	NaN	NaN	NaN	NaN	NaN	NaN	-1.21665	-1.12552	-1.07396	-1.27486	-0.893217	-1.1772	-1.02627	-0.920003	-0.788775	-0.900957	-0.587059	-0.83851	-0.729611	-0.417693	-0.708715	-0.639723	-0.755816	-1.05628	-0.850598	-0.714919	-0.77219	-0.616638	-0.721192	-0.885577
Q6IN84	-0.847209	-1.02172	-1.06138	-0.945776	-0.917156	-0.824838	-0.661231	-0.779353	-1.50355	-1.44205	-1.52511	-1.57475	-1.40421	-1.72457	-1.59364	-1.53164	-1.53978	-1.58402	-1.56971	-1.51788	-1.70947	-1.62416	-1.50924	-1.59146	NaN	NaN	NaN	NaN	NaN	NaN	NaN	NaN
P49959	-3.29807	-2.97869	-2.99739	-2.91049	-2.65019	-2.63141	-2.57503	-2.88371	-3.11503	-3.20931	-3.00793	-3.21426	-3.14579	-2.90861	-2.87843	-2.88296	-2.61479	-2.79383	-2.79323	-2.689	-2.45362	-2.83587	-2.73986	-2.85795	-3.11007	-3.06288	-3.05136	-2.84952	-2.96162	-2.91082	-3.17155	-3.02772
P39210	NaN	NaN	NaN	NaN	NaN	NaN	NaN	NaN	-4.45235	-6.20361	-5.22229	-4.58073	-4.89098	-4.75306	-4.57215	-4.66735	NaN	NaN	NaN	NaN	NaN	NaN	NaN	NaN	NaN	NaN	NaN	NaN	NaN	NaN	NaN	NaN
P25325	-0.768505	-0.835824	-0.968664	-0.806437	-0.977001	-0.986708	-0.87568	-1.00419	0.910787	0.817086	0.778991	0.844714	0.835095	0.91581	0.939767	0.789688	-0.633915	-0.422015	-0.170861	-0.233432	-0.278628	-0.250616	-0.374423	-0.285819	-0.229727	-0.0575151	0.0179319	-0.00950336	-0.153055	-0.093111	-0.182165	-0.208095
Q8N3R9	NaN	NaN	NaN	NaN	NaN	NaN	NaN	NaN	-4.60295	-4.77896	-4.40157	-4.33688	-4.59871	-4.15273	-4.09328	-4.18999	-4.10456	-4.37197	-4.3856	-3.8582	-4.12255	-4.30293	-4.72161	-4.46276	-4.08183	-4.08053	-4.66377	-4.35589	-3.99954	-4.18602	-4.52217	-4.23678
Q99549	NaN	NaN	NaN	NaN	NaN	NaN	NaN	NaN	-1.74386	-1.65475	-1.84004	-1.69357	-1.52679	-1.63542	-1.76171	-1.65327	-1.94649	-1.74842	-1.72174	-1.74391	-1.52915	-1.65834	-1.72633	-1.40577	-2.45114	-2.75352	-2.03547	-2.13032	-2.26421	-2.1719	-2.29862	-2.73865
O75352	-3.69885	-3.5723	-3.62761	-3.32024	-3.02637	-3.10496	-3.0839	-3.1722	NaN	NaN	NaN	NaN	NaN	NaN	NaN	NaN	NaN	NaN	NaN	NaN	NaN	NaN	NaN	NaN	NaN	NaN	NaN	NaN	NaN	NaN	NaN	NaN
Q13724	1.20419	1.083	1.01162	1.0949	1.23845	1.29819	1.2062	1.24855	0.681047	0.782003	0.61847	0.713929	0.974021	1.03325	0.878226	0.689161	0.262865	0.402126	0.284256	0.254735	0.346985	0.418748	0.26108	0.368776	0.675325	0.641224	0.748069	0.63631	0.84608	0.891677	0.85908	0.750137
Q9H8S9;Q7L9L4	-1.8212	-2.00782	-1.93997	-2.01277	-1.64607	-2.09944	-1.80338	-1.65293	0.316586	0.302503	0.303638	0.242759	0.394585	0.328954	0.320975	0.229666	-2.11119	-2.05689	-2.10255	-2.11447	-2.16854	-2.22078	-2.1072	-2.15128	0.287572	0.349279	0.351292	0.307378	0.271298	0.402947	0.431135	0.379311
Q96T76	-1.46761	-2.06456	-2.12513	-2.10034	-1.72464	-2.05622	-1.88269	-1.74774	NaN	NaN	NaN	NaN	NaN	NaN	NaN	NaN	NaN	NaN	NaN	NaN	NaN	NaN	NaN	NaN	-1.27978	-1.13797	-1.30639	-1.16501	-1.30632	-1.50153	-1.4983	-1.27709
P08473	3.78505	3.78246	4.12426	3.75536	3.65512	3.64883	3.70642	3.77308	4.08093	4.07874	4.54002	4.09164	3.95297	3.98011	4.18185	4.16386	4.14125	4.12879	3.9457	3.92978	3.8502	4.23626	3.97406	3.92279	4.78693	4.78615	4.6407	4.62346	4.55021	4.91599	4.5465	4.64518
Q96EY8	NaN	NaN	NaN	NaN	NaN	NaN	NaN	NaN	-2.51412	-2.23652	-2.28594	-2.54505	-2.56356	-2.7862	-2.48316	-2.25185	-2.70324	-2.48691	-2.74424	-2.52534	-2.62815	-2.54255	-2.24545	-2.46887	-2.17091	-2.0793	-2.27997	-2.55634	-2.16755	-2.10816	-1.94175	-2.12843
Q14165	2.96377	3.00138	2.74434	3.04305	2.90538	2.85664	2.78149	2.73867	3.86478	3.77667	3.63755	3.89997	3.64316	3.64815	3.68008	3.70603	2.82747	2.79962	2.84791	2.84259	2.71872	2.58843	2.73045	2.90033	3.6586	3.61029	3.57899	3.68734	3.59479	3.43297	3.68184	3.68563
Q8IVT2	-1.28104	-1.64367	-1.64801	-1.56093	-1.58431	-1.53426	-1.49572	-1.64135	-0.149352	-0.0819073	-0.159547	0.0248947	0.159271	0.048667	0.0130558	-0.0872211	0.312237	0.208504	0.25601	0.347871	0.373723	0.328454	0.34686	0.447412	-1.91171	-2.14649	-1.98885	-1.68917	-1.72081	-1.62769	-1.76217	-1.89052
Q99797	-0.274496	-0.500676	-0.56825	-0.561815	-0.368022	-0.313428	-0.355036	-0.508088	-1.7329	-1.81054	-2.16101	-1.67447	-1.37451	-1.52343	-1.88445	-1.85038	-2.16614	-1.94774	-1.85867	-1.8236	-1.51834	-1.52972	-1.89136	-1.68111	-2.1695	-2.2612	-1.80971	-1.67895	-1.60272	-1.63185	-1.64165	-1.82816
P14174	1.97825	2.20572	1.89247	2.35156	2.31012	2.47593	2.15946	2.27998	2.44891	2.4232	2.32319	2.66253	2.32661	2.44307	2.55863	2.60948	2.10397	2.0908	1.98255	1.82632	1.88195	1.72312	2.08349	2.06102	2.41512	2.42878	1.92924	2.12938	1.93001	1.75412	1.9911	2.38552
Q8IYU8	NaN	NaN	NaN	NaN	NaN	NaN	NaN	NaN	-2.45745	-2.45127	-2.03553	-2.32896	-2.26679	-2.34047	-2.14519	-2.04904	-2.31225	-2.50648	-2.96972	-2.71861	-2.78193	-3.25248	-2.66832	-2.62337	NaN	NaN	NaN	NaN	NaN	NaN	NaN	NaN
O94851	NaN	NaN	NaN	NaN	NaN	NaN	NaN	NaN	NaN	NaN	NaN	NaN	NaN	NaN	NaN	NaN	0.6668	0.716046	0.602725	0.598398	0.478965	0.345557	0.540698	0.613029	NaN	NaN	NaN	NaN	NaN	NaN	NaN	NaN
O14880	0.589903	0.713053	1.02447	0.634229	0.638799	0.687513	0.503325	0.535481	NaN	NaN	NaN	NaN	NaN	NaN	NaN	NaN	0.852137	0.838821	1.03626	1.01799	0.979496	1.18099	0.655987	0.858567	NaN	NaN	NaN	NaN	NaN	NaN	NaN	NaN
Q99735	NaN	NaN	NaN	NaN	NaN	NaN	NaN	NaN	-0.901737	-0.837565	-0.920612	-0.813221	-0.907755	-0.898931	-0.983769	-0.915686	NaN	NaN	NaN	NaN	NaN	NaN	NaN	NaN	NaN	NaN	NaN	NaN	NaN	NaN	NaN	NaN
O60502	NaN	NaN	NaN	NaN	NaN	NaN	NaN	NaN	NaN	NaN	NaN	NaN	NaN	NaN	NaN	NaN	-3.25507	-3.12228	-3.81014	-3.3858	-3.04858	-3.34716	-3.58958	-3.16667	NaN	NaN	NaN	NaN	NaN	NaN	NaN	NaN
Q14728	-4.85988	-4.69371	-4.64649	-5.19554	-5.55002	-4.67062	-5.02002	-4.39722	-5.67523	-5.05718	-5.46665	-4.9084	-5.00306	-5.01299	-4.98966	-4.82935	-5.26645	-6.41983	-5.10934	-5.26391	-5.3281	-5.02076	-5.64565	-5.9126	-5.10531	-5.09037	-5.57291	-6.03869	-6.52778	-5.11453	-4.96929	-4.84966
Q8IWA4	NaN	NaN	NaN	NaN	NaN	NaN	NaN	NaN	-4.22917	-4.15644	-4.08608	-4.08243	-4.55382	-3.50969	-3.85213	-3.76647	NaN	NaN	NaN	NaN	NaN	NaN	NaN	NaN	-4.33777	-4.63606	-4.85087	-3.77429	-3.73191	-3.67227	-4.27488	-3.65089
P55081	NaN	NaN	NaN	NaN	NaN	NaN	NaN	NaN	NaN	NaN	NaN	NaN	NaN	NaN	NaN	NaN	NaN	NaN	NaN	NaN	NaN	NaN	NaN	NaN	-2.19884	-2.05306	-1.91835	-2.04564	-2.12983	-2.22453	-1.97425	-2.2188
Q6UX53	NaN	NaN	NaN	NaN	NaN	NaN	NaN	NaN	NaN	NaN	NaN	NaN	NaN	NaN	NaN	NaN	-0.617636	-0.727674	-0.437215	-0.456458	-0.286495	-0.376098	-0.722964	-0.592937	-0.794398	-0.61795	-0.568464	-0.602187	-0.609206	-0.504031	-0.421952	-0.518435
Q8N6R0	-1.35054	-1.62257	-1.58166	-1.51413	-1.41713	-1.59329	-1.57344	-1.56321	NaN	NaN	NaN	NaN	NaN	NaN	NaN	NaN	-3.42818	-3.13601	-3.36778	-3.16343	-2.56435	-2.91604	-2.943	-3.14714	-1.81419	-1.75883	-1.50937	-1.46039	-1.19018	-1.42719	-1.32221	-1.68991
Q9UBP6	-4.20123	-4.41884	-4.34483	-4.24348	-4.4061	-4.22768	-4.50537	-4.22607	NaN	NaN	NaN	NaN	NaN	NaN	NaN	NaN	-4.76393	-4.4403	-4.64053	-4.71088	-4.35946	-4.38657	-4.28588	-5.07045	NaN	NaN	NaN	NaN	NaN	NaN	NaN	NaN
P50579	-1.22356	-1.3219	-1.44855	-1.15093	-1.1113	-1.38426	-1.36878	-1.29832	-1.2052	-1.19405	-1.47296	-1.30188	-1.11729	-1.14699	-1.17292	-1.27395	-1.00823	-1.13404	-0.80811	-0.694963	-0.893315	-1.08914	-0.864327	-0.668691	-2.47003	-2.45177	-2.42587	-2.24226	-1.95872	-2.39296	-2.10766	-2.59347
P53582	-1.74993	-1.395	-1.46704	-1.40151	-1.36067	-1.30188	-1.36944	-1.43667	-2.07838	-2.06333	-2.15854	-2.06246	-2.00599	-2.14692	-2.17822	-2.15892	NaN	NaN	NaN	NaN	NaN	NaN	NaN	NaN	0.165664	-0.0456543	-0.451568	-0.277225	-0.416011	-0.35241	-0.565749	-0.0365734
Q14696	-0.245386	-0.199903	-0.477987	-0.14379	-0.258667	-0.120397	-0.368179	-0.33722	NaN	NaN	NaN	NaN	NaN	NaN	NaN	NaN	-0.904036	-1.02502	-1.11942	-1.30304	-1.25295	-1.29904	-1.0098	-1.00532	NaN	NaN	NaN	NaN	NaN	NaN	NaN	NaN
O75448	-2.76259	-2.80672	-2.95984	-3.05623	-2.75696	-2.9705	-2.96966	-3.15815	NaN	NaN	NaN	NaN	NaN	NaN	NaN	NaN	-2.94628	-2.99292	-3.15145	-3.13356	-3.08051	-2.80486	-2.88225	-2.99379	NaN	NaN	NaN	NaN	NaN	NaN	NaN	NaN
O60244	-4.57814	-5.24774	-4.63649	-4.89674	-4.11448	-4.3152	-3.96282	-4.44574	NaN	NaN	NaN	NaN	NaN	NaN	NaN	NaN	NaN	NaN	NaN	NaN	NaN	NaN	NaN	NaN	NaN	NaN	NaN	NaN	NaN	NaN	NaN	NaN
P23368	0.0562859	-0.0585861	0.0747881	0.00309563	-0.073493	0.0979137	0.0166569	-0.000422478	-1.85506	-2.07583	-1.72497	-1.72702	-2.0706	-1.73414	-1.59885	-1.7483	-4.52876	-4.25157	-4.70902	-4.62924	-4.68983	-4.58431	-4.05762	-4.3288	-1.92033	-1.64508	-2.25065	-2.28314	-2.37137	-2.10563	-1.87167	-2.09357
P48163	-0.702813	-0.617451	-0.772084	-0.573763	-0.393792	-0.396496	-0.494578	-0.675969	-1.3982	-1.50046	-1.43956	-1.37786	-1.18597	-1.05618	-1.32113	-1.18854	-1.30423	-1.19193	-1.21904	-1.3272	-1.09214	-1.28453	-1.05445	-1.19251	-1.285	-1.36134	-1.74107	-1.58111	-1.27788	-1.34154	-1.38649	-1.31852
Q9NU22	NaN	NaN	NaN	NaN	NaN	NaN	NaN	NaN	-4.29376	-4.69774	-4.33933	-4.40873	-4.16558	-4.16788	-4.56276	-4.23558	NaN	NaN	NaN	NaN	NaN	NaN	NaN	NaN	NaN	NaN	NaN	NaN	NaN	NaN	NaN	NaN
P40926	3.8334	3.97413	3.92617	3.99761	3.98623	4.08337	3.81701	3.84871	4.40575	4.32364	4.4935	4.42826	4.16635	4.37287	4.38149	4.39293	4.30811	4.29689	4.13627	4.1181	4.13865	4.25955	4.38283	4.29703	4.61589	4.6068	4.23954	4.32383	4.4278	4.48066	4.3745	4.54606
P40925	3.60125	3.70488	3.6358	3.62447	3.57718	3.56014	3.52603	3.58331	3.69123	3.66495	3.61759	3.6668	3.54258	3.57608	3.55748	3.56383	3.14376	3.11652	2.96902	3.0265	3.02622	3.06552	3.0948	3.0589	3.30439	3.27725	3.37916	3.36584	3.38572	3.41319	3.43438	3.33106
Q8NE86	-1.08473	-1.24851	-1.03093	-1.21342	-1.53152	-1.19516	-1.4418	-1.1978	-0.918189	-0.807453	-0.664213	-0.772954	-0.803588	-0.735728	-0.874932	-0.710184	-1.03344	-1.27857	-0.958366	-0.986505	-1.03054	-0.99368	-1.37655	-1.15299	-1.38455	-1.43013	-1.2782	-1.33406	-1.49269	-1.3791	-1.37372	-1.33819
Q9ULC4	-2.32898	-2.15966	-2.36511	-2.17071	-2.28467	-2.3411	-2.29419	-2.50367	0.469123	0.455574	0.395491	0.509722	0.504607	0.46505	0.633038	0.611245	-3.31918	-3.81667	-3.3048	-4.0087	-3.98715	-4.00575	-3.87594	-3.97064	-3.65199	-3.23105	-3.50234	-3.92956	-3.49503	-3.46295	-3.70107	-4.05094
P33993	1.89836	1.85589	1.5921	1.87741	1.70791	1.59684	1.84095	1.81507	1.61071	1.64928	1.35866	1.60905	1.70642	1.53947	1.55013	1.50111	2.34637	2.35656	2.32315	2.46015	2.36411	2.1725	2.30119	2.36603	1.79924	1.7916	1.78678	2.0136	1.80517	1.61737	1.89894	1.80448
Q14566	1.2986	1.35558	1.25454	1.34476	1.24714	1.16306	1.20812	1.23667	1.74567	1.8274	1.58219	1.70754	1.88325	1.77273	1.73757	1.78821	1.77174	1.76771	1.79965	1.94936	1.93748	1.75316	1.79844	1.84991	1.75416	1.79664	1.72068	1.868	1.86839	1.75917	1.80938	1.8591
P33992	1.07887	0.931326	0.799011	0.936316	1.0074	0.983391	0.948036	0.832422	0.180718	0.202557	-0.0118809	0.174908	0.460825	0.293262	0.230399	0.232026	1.64928	1.68778	1.66762	1.74311	1.68302	1.60474	1.73678	1.75284	1.13486	1.10919	1.22291	1.34605	1.23254	1.13631	1.29544	1.16609
P33991	0.592967	0.567369	0.221713	0.573281	0.445306	0.331743	0.470294	0.476557	1.13732	1.28784	0.884276	1.09793	1.1806	1.05418	1.17131	1.13742	-0.348937	-0.412978	-0.3339	-0.369206	-0.2653	-0.355763	-0.277719	-0.216951	0.68482	0.561852	0.572408	0.761215	0.781393	0.477796	0.818085	0.598774
P25205	1.20138	1.25099	0.98077	1.2688	1.17675	1.15031	1.27718	1.22237	1.88987	1.96733	1.71026	1.94678	1.91321	1.73328	1.92483	1.98237	2.45167	2.35601	2.33136	2.54432	2.46849	2.26486	2.40508	2.45058	2.58665	2.65644	2.48995	2.6656	2.5288	2.3632	2.54105	2.61536
P49736	0.0010376	0.216732	-0.0677109	0.144989	0.19799	0.13099	0.187705	0.177252	-1.76987	-1.72178	-1.69728	-1.74679	-1.64023	-1.87983	-1.66045	-1.71363	0.409186	0.37483	0.2548	0.346727	0.396823	0.248268	0.496081	0.350384	1.52391	1.59234	1.38918	1.56619	1.51274	1.30228	1.49101	1.63087
Q9HCC0	-2.24666	-2.16371	-2.06453	-2.33152	-2.18514	-2.30682	-2.1873	-2.37109	-0.36314	-0.233315	-0.183218	-0.303387	-0.213637	0.0154161	-0.204886	-0.298453	-2.85067	-3.00607	-2.78023	-2.74836	-2.77895	-2.65529	-2.82876	-3.41254	-1.51659	-1.5155	-1.39041	-1.44334	-1.31768	-1.28326	-1.32884	-1.35549
Q96RQ3	-3.31884	-3.37531	-3.07087	-3.14959	-3.47644	-3.37693	-3.01675	-3.44636	-2.58285	-2.55325	-2.15002	-2.48898	-2.51913	-2.38574	-2.3083	-2.16469	NaN	NaN	NaN	NaN	NaN	NaN	NaN	NaN	-0.811172	-0.74277	-0.682308	-0.600098	-0.579033	-0.546039	-0.492772	-0.773586
Q8IVS2	NaN	NaN	NaN	NaN	NaN	NaN	NaN	NaN	NaN	NaN	NaN	NaN	NaN	NaN	NaN	NaN	NaN	NaN	NaN	NaN	NaN	NaN	NaN	NaN	-2.47252	-2.66746	-2.4515	-2.3813	-2.38569	-2.129	-2.41615	-2.48808
Q96N66	-0.373245	-0.253374	-0.195634	-0.251292	-0.301598	-0.328637	-0.258739	-0.2165	NaN	NaN	NaN	NaN	NaN	NaN	NaN	NaN	-2.05803	-2.1903	-2.16936	-2.26077	-2.37467	-2.32249	-2.02302	-2.35709	-2.93679	-3.2163	-2.68526	-2.98234	-2.86955	-3.1256	-2.83477	-3.23999
O95983	-3.45026	-3.67622	-3.6781	-3.9336	-3.87606	-3.60024	-3.18265	-3.73681	-3.42186	-3.37345	-3.79325	-3.59845	-3.31213	-3.23766	-3.65591	-3.55997	-3.98493	-4.00205	-4.4496	-3.82971	-3.89485	-3.90005	-3.89722	-4.02029	-3.47575	-3.45862	-3.44011	-3.30921	-3.2706	-3.45601	-3.21188	-3.6933
Q7Z434	-0.915948	-1.09976	-1.1482	-0.940119	-1.02497	-1.1684	-1.21353	-1.06856	-1.35126	-1.23336	-1.49174	-1.36845	-1.28019	-1.2855	-1.3678	-1.45207	-3.71645	-3.83813	-3.91565	-4.11452	-3.78409	-3.91393	-3.82658	-4.10601	-3.47751	-3.55936	-3.82229	-3.56397	-3.58166	-3.46386	-3.77667	-3.39638
P43243	2.02047	1.93677	1.98631	1.97878	1.70905	1.71767	1.75684	1.79614	1.90777	2.01155	1.99448	1.89719	1.88481	1.74636	1.86525	1.92189	1.67889	1.66567	1.69979	1.69321	1.618	1.62444	1.4236	1.56344	2.19951	2.26468	2.16419	2.29821	2.09183	2.14875	2.14706	2.10983
P31153;Q00266	1.05212	1.13085	0.978885	1.14785	1.23315	1.16794	1.0073	1.04662	1.38519	1.40824	1.29986	1.4231	1.47498	1.44373	1.4213	1.38134	1.3258	1.36909	1.28489	1.34809	1.4316	1.26759	1.46816	1.48593	1.28767	1.2832	1.11685	1.25194	1.40809	1.28796	1.26315	1.37152
Q96GW9	-3.80414	-3.72325	-3.85742	-4.0812	-3.84789	-3.70441	-3.46453	-3.58912	-4.06879	-4.03831	-4.13642	-3.99366	-3.96266	-4.0088	-3.89193	-4.07528	-4.51422	-4.30064	-4.31312	-4.31468	-3.96303	-4.33222	-4.58295	-4.16613	-4.32916	-4.42719	-3.85503	-4.67622	-3.76691	-3.89086	-3.87328	-4.08292
P56192	0.802766	0.720555	0.628626	0.734032	0.688004	0.684372	0.622353	0.675511	1.29144	1.35857	1.27807	1.34525	1.3728	1.4381	1.42671	1.43119	-2.56583	-2.53897	-2.69863	-2.82218	-2.69046	-2.58444	-3.04486	-2.52753	0.869725	0.906308	1.04074	0.969049	1.01275	0.834163	0.936699	0.925735
Q7KZI7	-2.38124	-2.49361	-2.41998	-2.38075	-2.45234	-2.39215	-2.45864	-2.06666	-2.36381	-2.41292	-2.40876	-2.33874	-2.2874	-2.33737	-2.34395	-2.50392	-2.54275	-2.55151	-2.55539	-2.43378	-2.3323	-2.42726	-2.43101	-2.46838	-2.2726	-2.28918	-2.26354	-1.94528	-1.95106	-1.98766	-1.79205	-1.99394
P49006	NaN	NaN	NaN	NaN	NaN	NaN	NaN	NaN	0.334839	0.100258	0.273964	0.341728	0.208922	0.149472	0.221086	0.217448	-2.93747	-2.94334	-2.61747	-2.46326	-2.84439	-2.95705	-2.63945	-2.46269	-2.69125	-2.92204	-2.91518	-2.49127	-2.54649	-2.78185	-2.34396	-2.64871
P29966	0.420893	0.740643	0.737667	1.03851	0.790155	0.865337	0.66519	0.695016	0.584912	0.517687	0.795619	0.863212	0.441529	0.559963	0.671535	0.766671	0.720777	0.631349	0.686044	0.516621	0.648746	0.383279	0.60924	0.529754	NaN	NaN	NaN	NaN	NaN	NaN	NaN	NaN
Q9UPY8;Q15555	NaN	NaN	NaN	NaN	NaN	NaN	NaN	NaN	NaN	NaN	NaN	NaN	NaN	NaN	NaN	NaN	NaN	NaN	NaN	NaN	NaN	NaN	NaN	NaN	-0.946849	-0.755091	-0.707821	-0.972587	-0.835659	-0.735521	-0.918964	-0.791618
Q15691	2.15135	2.28202	2.11019	2.25887	2.21751	2.1625	2.18089	2.30611	2.33859	2.34299	2.37918	2.41213	2.34576	2.31882	2.4413	2.4825	2.22201	2.22012	2.34056	2.50875	2.34332	2.31483	2.15458	2.52869	2.61191	2.63443	2.72127	2.85021	2.68867	2.61534	2.77544	2.67625
Q8IW41	-2.32741	-2.36249	-2.16616	-2.367	-2.47237	-2.21331	-2.26842	-2.16566	NaN	NaN	NaN	NaN	NaN	NaN	NaN	NaN	NaN	NaN	NaN	NaN	NaN	NaN	NaN	NaN	NaN	NaN	NaN	NaN	NaN	NaN	NaN	NaN
Q16644;P49137	0.0579796	-0.0573025	-0.126846	-0.0499544	-0.282993	-0.163815	-0.0786238	-0.0303507	NaN	NaN	NaN	NaN	NaN	NaN	NaN	NaN	-0.501811	-0.635643	-0.326977	-0.409116	-0.497482	-0.532916	-0.562664	-0.357355	NaN	NaN	NaN	NaN	NaN	NaN	NaN	NaN
P27361	NaN	NaN	NaN	NaN	NaN	NaN	NaN	NaN	-1.80642	-1.95666	-1.79366	-1.65879	-1.4914	-1.50352	-1.64826	-1.67876	-1.55408	-1.68596	-1.4577	-1.53748	-1.48352	-1.57797	-1.53472	-1.69865	NaN	NaN	NaN	NaN	NaN	NaN	NaN	NaN
Q16539	-2.68066	-2.91812	-3.10445	-3.05073	-3.07753	-3.26326	-2.65886	-2.76834	-1.63602	-1.88476	-1.77872	-1.8978	-1.60749	-1.65616	-1.59282	-1.63543	-3.17259	-3.29072	-3.20434	-2.80442	-2.63509	-2.76015	-3.12357	-2.72406	-1.33082	-1.42877	-1.34138	-1.38357	-1.3548	-1.29457	-1.18039	-1.24425
O15264;P53778	0.364026	0.379901	0.438334	0.532317	0.238932	0.307474	0.349319	0.468717	-0.472621	-0.388613	-0.261791	-0.530751	-0.473328	-0.462104	-0.497185	-0.255064	0.016531	-7.53e-05	-0.0604095	-0.102045	-0.173077	-0.0660295	-0.011817	0.0759954	-0.780194	-0.780487	-0.883718	-0.802056	-0.768289	-0.871235	-0.820926	-0.727863
P28482	0.563705	0.232265	0.186778	0.273449	0.292965	0.332446	0.150298	0.368755	0.505102	0.453447	0.216735	0.406171	0.477652	0.523161	0.208049	0.298851	-0.0335112	0.014327	-0.0685968	0.181285	0.126563	0.288827	0.0362577	0.301436	0.442432	0.357977	0.566436	0.658497	0.639477	0.56284	0.686239	0.569087
Q14244	NaN	NaN	NaN	NaN	NaN	NaN	NaN	NaN	-0.951464	-0.922783	-1.04497	-0.970973	-0.883554	-0.877095	-1.15115	-0.87885	-1.00446	-1.0878	-0.978628	-0.826045	-0.849232	-1.08056	-0.999807	-0.874643	NaN	NaN	NaN	NaN	NaN	NaN	NaN	NaN
P27816	2.72157	2.68729	2.70079	2.7102	2.71579	2.67869	2.6279	2.6461	2.69672	2.72326	2.83554	2.75344	2.71698	2.70236	2.80401	2.82953	3.09273	3.03248	3.02785	3.11877	3.07698	3.09009	2.94266	3.01764	3.2766	3.24462	3.25096	3.28675	3.1809	3.28914	3.22888	3.38461
P45985	NaN	NaN	NaN	NaN	NaN	NaN	NaN	NaN	NaN	NaN	NaN	NaN	NaN	NaN	NaN	NaN	-4.09455	-4.06475	-4.35339	-4.24755	-4.2603	-4.5304	-3.71386	-3.95855	NaN	NaN	NaN	NaN	NaN	NaN	NaN	NaN
P46734	-0.662964	-0.763852	-0.833467	-0.973705	-0.800121	-0.815725	-0.898554	-0.889479	-0.723732	-0.672829	-0.753316	-0.692505	-0.640445	-0.635661	-0.808944	-0.805341	-0.766232	-0.76197	-0.636084	-0.780608	-0.603644	-0.594656	-0.851451	-0.700579	-0.388676	-0.265014	-0.14394	-0.233294	-0.430664	-0.312864	-0.240144	-0.221292
Q02750	-2.7252	-2.72025	-2.89166	-2.6547	-2.8149	-2.97835	-2.4791	-3.01439	NaN	NaN	NaN	NaN	NaN	NaN	NaN	NaN	NaN	NaN	NaN	NaN	NaN	NaN	NaN	NaN	-3.07667	-3.13926	-3.12582	-3.16641	-2.98728	-2.71047	-3.17385	-3.32296
Q66K74	NaN	NaN	NaN	NaN	NaN	NaN	NaN	NaN	-3.36258	-3.04074	-3.13054	-3.40402	-3.27485	-3.38704	-3.01935	-3.29837	-2.66941	-2.82501	-2.57837	-2.69323	-2.67215	-3.008	-3.00256	-2.91113	-3.27203	-3.49258	-3.27386	-3.29962	-3.5573	-3.39427	-3.61418	-3.30164
P21397	-0.769531	-0.627953	-0.473134	-0.726706	-0.588513	-0.515621	-0.618879	-0.577627	-3.43552	-3.77948	-3.43786	-3.60839	-3.51103	-3.70299	-3.40557	-3.32324	NaN	NaN	NaN	NaN	NaN	NaN	NaN	NaN	NaN	NaN	NaN	NaN	NaN	NaN	NaN	NaN
P55145	0.161312	0.346167	0.144209	0.408595	0.169504	0.138778	0.390107	0.294142	NaN	NaN	NaN	NaN	NaN	NaN	NaN	NaN	-0.163119	-0.195361	-0.18791	-0.457781	-0.366499	-0.385911	-0.0983801	-0.107947	-0.447674	-0.546693	-0.537602	-0.592377	-0.477177	-0.491371	-0.361246	-0.435908
O00754	NaN	NaN	NaN	NaN	NaN	NaN	NaN	NaN	-3.2614	-3.27365	-3.26504	-3.24615	-3.37623	-3.30722	-2.86779	-3.10032	NaN	NaN	NaN	NaN	NaN	NaN	NaN	NaN	NaN	NaN	NaN	NaN	NaN	NaN	NaN	NaN
Q9H0U3	-0.328224	-0.30131	-0.344301	-0.355474	-0.408972	-0.444932	-0.487292	-0.453014	0.0881834	0.164177	0.0249557	-0.00489235	-0.0570726	-0.164765	-0.000770569	-0.102665	-0.030015	-0.032361	0.0206146	0.149443	0.08039	0.162853	0.0322657	-0.115352	0.338266	0.279693	0.215846	0.327005	0.33593	0.239202	0.409153	0.422878
P61326;Q96A72	1.14974	1.11011	1.16859	1.12095	1.01186	1.20414	0.930212	1.08801	1.41345	1.35985	1.41738	1.37075	1.27315	1.33536	1.28772	1.3727	1.14957	1.15331	1.07533	1.17843	1.13409	1.13459	1.16034	1.17251	1.06908	1.12199	0.994256	1.04681	1.11555	1.10798	1.10305	1.09111
Q9UNF1	-2.17259	-2.42962	-2.131	-2.20508	-2.31954	-2.23943	-2.32624	-2.46267	NaN	NaN	NaN	NaN	NaN	NaN	NaN	NaN	NaN	NaN	NaN	NaN	NaN	NaN	NaN	NaN	NaN	NaN	NaN	NaN	NaN	NaN	NaN	NaN
Q7L5Y9	0.672951	0.801491	1.01704	0.795256	0.462948	0.43681	0.489879	0.43922	NaN	NaN	NaN	NaN	NaN	NaN	NaN	NaN	NaN	NaN	NaN	NaN	NaN	NaN	NaN	NaN	NaN	NaN	NaN	NaN	NaN	NaN	NaN	NaN
Q9BQ69	NaN	NaN	NaN	NaN	NaN	NaN	NaN	NaN	-2.53019	-2.56445	-2.66224	-2.68855	-2.1271	-2.15396	-2.56942	-2.64788	-2.91535	-2.69704	-2.6122	-2.56611	-2.71836	-2.21259	-2.73807	-2.70285	NaN	NaN	NaN	NaN	NaN	NaN	NaN	NaN
P20645	-0.642591	-0.586628	-0.639359	-0.528166	-0.52697	-0.440809	-0.531301	-0.40065	-0.374823	-0.35778	-0.236614	-0.323046	-0.230283	-0.133873	-0.120162	-0.170939	-0.488173	-0.540226	-0.486778	-0.305598	-0.397981	-0.340387	-0.459351	-0.346201	-0.309561	-0.397954	-0.395753	-0.249022	-0.160558	-0.24624	-0.127846	-0.222352
Q8WZA0	-2.28908	-2.86195	-2.68544	-2.54264	-2.81786	-2.52927	-2.52279	-2.87745	-2.06897	-2.13403	-2.18525	-2.23736	-1.89431	-2.10779	-2.00544	-2.17885	-2.7322	-2.69655	-2.60495	-2.77936	-3.08566	-2.85125	-2.79083	-2.89283	-2.12612	-2.14358	-2.34231	-2.07222	-2.08128	-2.19397	-2.02022	-2.17126
O95372	-1.59516	-1.58054	-1.36676	-1.53842	-1.28121	-1.48868	-1.48313	-1.6492	-1.32008	-1.37204	-1.39486	-1.24429	-1.38279	-1.35985	-1.33664	-1.31065	-1.62744	-1.46416	-1.27789	-1.26894	-1.23741	-1.21797	-1.43222	-1.47303	0.250804	0.218596	0.282484	0.45048	0.343354	0.408	0.469945	0.275425
O75608	0.957093	0.914865	1.00988	1.03265	0.961373	1.01302	1.02088	1.01828	1.06958	1.03603	1.01695	1.12702	1.08336	1.14535	1.08752	1.08759	1.42391	1.38238	1.44879	1.41746	1.24366	1.37451	1.38953	1.33578	1.2021	1.23507	1.18594	1.32278	1.21658	1.12072	1.22193	1.33365
Q9NX58	NaN	NaN	NaN	NaN	NaN	NaN	NaN	NaN	-0.728996	-0.707952	-0.575428	-0.809285	-0.747266	-0.596731	-0.569285	-0.505529	-1.87589	-1.77075	-1.56836	-1.55565	-1.58334	-1.48593	-1.63279	-1.39166	NaN	NaN	NaN	NaN	NaN	NaN	NaN	NaN
Q9Y383	1.47664	1.52689	1.69065	1.66461	1.496	1.44203	1.48978	1.54528	1.62562	1.66746	1.90281	1.76097	1.71922	1.65011	1.87171	1.82639	1.47715	1.48942	1.54591	1.62068	1.57699	1.68153	1.51444	1.65221	2.66595	2.62591	2.75968	2.82538	2.66365	2.76992	2.7445	2.73051
Q9NQ29	NaN	NaN	NaN	NaN	NaN	NaN	NaN	NaN	NaN	NaN	NaN	NaN	NaN	NaN	NaN	NaN	NaN	NaN	NaN	NaN	NaN	NaN	NaN	NaN	-2.93088	-3.20505	-3.34988	-3.21385	-3.13213	-3.10778	-2.96322	-3.47324
CON__Q29443;CON__Q0IIK2;CON__Q2HJF0;P02787;P02788	0.247515	0.420789	0.693018	0.326169	0.555377	0.372387	0.468682	0.537047	-0.602862	-0.461544	-0.289707	-0.582433	-0.662354	-0.459076	-0.133026	-0.2132	-0.252931	-0.249827	-0.744357	-0.453368	-0.400601	-0.592752	-0.537209	-0.634124	-0.915021	-0.987409	-1.70629	-1.36097	-1.18759	-1.32858	-0.997141	-1.26749
P09960	2.3202	2.26416	2.22979	2.22213	2.18529	2.27086	2.16605	2.19013	2.51543	2.609	2.48681	2.54822	2.57381	2.56603	2.44741	2.43644	2.50488	2.37099	2.55128	2.5391	2.56437	2.65209	2.52707	2.62237	2.97703	2.98541	3.06989	3.08344	3.05545	3.10487	3.08139	3.07138
O95777	NaN	NaN	NaN	NaN	NaN	NaN	NaN	NaN	-2.58061	-2.53507	-2.91937	-2.71442	-2.48723	-2.40885	-2.57167	-2.7399	-3.01069	-2.93212	-3.05901	-3.31182	-2.92964	-2.75536	-3.2067	-3.02447	NaN	NaN	NaN	NaN	NaN	NaN	NaN	NaN
Q9UK45	NaN	NaN	NaN	NaN	NaN	NaN	NaN	NaN	1.80195	1.76036	1.77447	1.94403	1.6084	1.65792	1.76382	1.86272	NaN	NaN	NaN	NaN	NaN	NaN	NaN	NaN	-2.64721	-2.93311	-2.56478	-2.56635	-2.56846	-2.93099	-2.79301	-3.11026
P62312	0.244657	-0.0485888	-0.158097	-0.0147762	0.153375	-0.0228443	-0.0156231	-0.163624	0.83651	0.598309	0.617158	0.84502	0.669755	0.744104	0.763598	0.76439	NaN	NaN	NaN	NaN	NaN	NaN	NaN	NaN	0.216318	0.232679	0.192311	0.163487	0.228909	0.301942	0.23166	0.172961
Q9Y333	-0.290828	-1.19707	-1.1334	-0.919121	-0.904315	-0.951006	-0.969528	-0.907056	NaN	NaN	NaN	NaN	NaN	NaN	NaN	NaN	-2.08309	-2.20726	-1.65362	-1.5476	-1.49529	-1.57287	-1.98542	-1.18964	NaN	NaN	NaN	NaN	NaN	NaN	NaN	NaN
Q8ND56	NaN	NaN	NaN	NaN	NaN	NaN	NaN	NaN	NaN	NaN	NaN	NaN	NaN	NaN	NaN	NaN	-0.621241	-0.567699	-0.531637	-0.479191	-0.605237	-0.643171	-0.729314	-0.652142	NaN	NaN	NaN	NaN	NaN	NaN	NaN	NaN
Q3MHD2	NaN	NaN	NaN	NaN	NaN	NaN	NaN	NaN	-1.8248	-1.99493	-1.91609	-1.66053	-1.80835	-1.99485	-1.73876	-1.78167	NaN	NaN	NaN	NaN	NaN	NaN	NaN	NaN	NaN	NaN	NaN	NaN	NaN	NaN	NaN	NaN
Q96AG4	-0.0647373	0.282868	0.0711555	0.166161	0.217007	0.0457735	0.0745649	0.14942	-0.425175	-0.208568	-0.0964193	-0.290154	-0.286715	-0.415023	0.0135355	0.00117779	1.68722	1.68409	1.60477	1.69989	1.63601	1.53531	1.66738	1.59011	1.36852	1.35404	1.21506	1.334	1.24497	1.09316	1.21531	1.40357
Q8N1G4	-0.20205	-0.598511	-0.5692	-0.548721	-0.72659	-0.53371	-0.488662	-0.613811	-2.02772	-1.82973	-2.09677	-2.23853	-1.86503	-1.98221	-1.9633	-2.06599	-2.18041	-2.40987	-1.98586	-2.06936	-2.06445	-2.09193	-1.99678	-2.13806	-1.94745	-2.02935	-2.3371	-2.0683	-2.0285	-1.93649	-1.58897	-1.94172
Q15345	NaN	NaN	NaN	NaN	NaN	NaN	NaN	NaN	NaN	NaN	NaN	NaN	NaN	NaN	NaN	NaN	NaN	NaN	NaN	NaN	NaN	NaN	NaN	NaN	-2.27826	-2.4857	-2.05584	-2.14393	-1.96322	-2.05236	-1.91211	-2.18253
Q9BTT6	-3.18653	-3.21775	-3.18702	-3.12598	-3.34414	-3.32302	-2.82615	-3.20099	-2.54643	-2.43583	-2.51749	-2.55448	-2.52009	-2.56399	-2.55842	-2.46631	NaN	NaN	NaN	NaN	NaN	NaN	NaN	NaN	NaN	NaN	NaN	NaN	NaN	NaN	NaN	NaN
P42704;Q9NP80	5.25352	5.30831	5.30709	5.28629	5.21416	5.17781	5.20546	5.27159	4.89417	4.95904	4.92013	4.90696	4.86715	4.78034	4.88004	4.90719	4.62439	4.57246	4.55965	4.53692	4.50346	4.53852	4.48115	4.52437	5.30225	5.27982	5.26816	5.27755	5.19457	5.14459	5.15084	5.29276
P30533	-3.02556	-3.11735	-3.10071	-3.26758	-3.37636	-3.31133	-3.32536	-3.03892	NaN	NaN	NaN	NaN	NaN	NaN	NaN	NaN	-2.8964	-2.6218	-2.84605	-2.81321	-3.05857	-3.0824	-3.0391	-2.85706	-3.02463	-3.13566	-2.68737	-2.99452	-2.68702	-3.01995	-2.91475	-3.12672
P50851;Q8NFP9	-0.273767	-0.416881	-0.278072	-0.458998	-0.268654	-0.295765	-0.344223	-0.341325	-3.35309	-3.1848	-3.13153	-2.92597	-2.97631	-2.6594	-2.86724	-2.95878	-3.42272	-3.46123	-3.28983	-3.06125	-2.8912	-2.83945	-2.97844	-3.00947	-1.13256	-1.28851	-1.4327	-1.24497	-1.38418	-1.26377	-1.13883	-1.28739
Q93052	-2.41272	-1.83551	-1.94339	-1.85632	-1.81011	-1.88013	-1.91065	-1.91548	-1.89619	-1.97926	-1.68505	-1.8824	-2.00858	-2.13001	-1.80598	-1.74797	-1.22118	-1.42674	-1.54987	-1.86797	-1.62435	-1.57298	-1.39184	-1.72626	NaN	NaN	NaN	NaN	NaN	NaN	NaN	NaN
Q643R3	NaN	NaN	NaN	NaN	NaN	NaN	NaN	NaN	NaN	NaN	NaN	NaN	NaN	NaN	NaN	NaN	-4.37049	-4.02983	-4.07246	-4.20578	-3.86433	-4.22101	-4.26418	-4.0821	-4.39067	-4.23645	-3.99052	-3.83656	-3.9009	-4.07394	-3.72918	-4.16569
Q7L5N7	-3.9599	-3.74481	-3.31061	-3.55574	-3.67237	-4.01394	-3.58203	-3.63966	-1.53934	-1.39685	-1.54845	-1.80315	-1.25191	-1.24929	-1.48206	-1.6347	0.719452	0.65775	0.661157	0.63023	0.659422	0.715769	0.721437	0.569521	0.117146	0.0660954	-0.0156384	-0.051755	0.0617037	0.0879784	0.0257702	0.0428495
Q8NF37	NaN	NaN	NaN	NaN	NaN	NaN	NaN	NaN	-3.83315	-3.63203	-3.52473	-3.85371	-3.55762	-3.51705	-3.41083	-3.68048	-4.18175	-4.216	-4.05919	-3.67015	-4.0889	-4.04855	-3.98436	-3.81212	-4.24211	-4.00718	-3.68063	-4.47012	-4.47188	-4.80128	-4.32682	-4.12675
P36776	1.09983	1.24059	1.32275	1.21777	1.21864	1.2969	1.25835	1.32591	0.696208	0.763241	0.82455	0.626083	0.758613	0.81889	0.838766	0.802689	1.49733	1.48283	1.38795	1.24446	1.34129	1.43386	1.38598	1.35107	1.60635	1.55203	1.53903	1.4688	1.47265	1.51732	1.51293	1.57461
Q9UIQ6	-4.40997	-4.18014	-4.13533	-3.93956	-4.1479	-4.1833	-3.92808	-3.88153	-4.31337	-4.62588	-4.02326	-4.05315	-4.71729	-4.09081	-3.70383	-4.06609	-4.46603	-4.25092	-5.02555	-4.05755	-4.64353	-4.8588	-4.09371	-4.97292	-4.08845	-3.57492	-3.99128	-4.63672	-4.51474	-4.07575	-4.86501	-4.53862
Q8WWI1	-0.269729	-0.312847	-0.158005	-0.209313	-0.451327	-0.374456	-0.414496	-0.383788	-0.574171	-0.525628	-0.360321	-0.513227	-0.673165	-0.68125	-0.519562	-0.724484	0.818803	0.918653	1.0211	1.01817	0.998972	1.13876	0.823215	1.03732	-0.160299	-0.124187	-0.0191984	-0.0262384	-0.0299921	0.0722685	-0.0283699	-0.114317
Q03252	2.03001	1.85536	2.04082	1.90606	1.89612	1.8532	1.87436	1.98501	2.01335	2.0872	2.14743	2.02739	2.09612	2.03789	2.03814	2.15485	3.31752	3.32488	3.38898	3.39454	3.42369	3.54233	3.27677	3.3479	3.05086	3.01975	3.08512	3.02211	2.9999	3.13372	2.99199	2.96704
P20700	2.26368	2.04895	2.29373	2.05012	1.93957	1.99707	2.06333	2.09415	2.04121	2.16734	2.24454	2.05255	2.00393	1.99646	2.0826	2.16251	2.06589	2.08597	2.13872	2.11478	2.08869	2.25026	1.99095	2.05173	2.46295	2.46073	2.36778	2.42319	2.37537	2.44961	2.35647	2.39529
P02545;REV__Q5VX52	5.16435	5.09591	5.3006	5.11754	5.05462	5.10115	5.06404	5.11713	4.84139	4.88006	5.129	4.89757	4.85721	4.84519	4.92535	4.96691	5.12434	5.1022	5.18661	5.14799	5.17456	5.33932	5.07501	5.12562	5.25252	5.20786	5.24846	5.2069	5.18202	5.38795	5.16557	5.2099
Q9BU23	-4.0247	-4.09014	-4.56119	-4.54252	-3.70098	-3.36128	-3.79524	-4.40806	-3.80593	-3.95176	-4.21131	-3.61222	-3.60609	-3.50343	-3.77819	-3.87462	NaN	NaN	NaN	NaN	NaN	NaN	NaN	NaN	NaN	NaN	NaN	NaN	NaN	NaN	NaN	NaN
Q12907	-1.99825	-1.97466	-2.43743	-2.29019	-2.33548	-2.24921	-2.44478	-2.37344	-2.84995	-2.60603	-2.80404	-2.57926	-2.69833	-2.20831	-2.50412	-2.59521	-2.53493	-2.63544	-2.53024	-2.44959	-2.31781	-2.42086	-2.5463	-2.15563	-0.0840197	0.0672808	-0.161791	-0.146855	0.0262232	0.177037	-0.0611172	0.064496
P49257	-0.0203819	-0.0676231	0.0589361	0.150955	-0.100394	-0.0679455	0.0626602	0.149771	-1.56909	-1.57637	-1.79746	-1.65389	-1.36317	-1.42871	-1.47057	-1.60722	-2.23966	-2.2166	-2.02597	-2.07218	-1.67117	-1.79391	-2.06036	-1.90778	-0.211478	-0.124801	-0.016077	-0.0472364	-0.0501785	-0.208443	-0.18469	-0.20645
Q9NUP9;O14910;Q9HAP6	1.47126	1.3842	1.58806	1.42975	1.40535	1.45814	1.35295	1.4251	0.688229	0.631399	0.699761	0.581358	0.653878	0.669457	0.543714	0.533862	0.199043	0.234654	0.0871878	0.174792	0.109769	0.163347	0.187446	0.114418	-0.602434	-0.650066	-0.901655	-0.885097	-1.04545	-0.692435	-0.935249	-0.756446
P49916	-1.56786	-1.73102	-1.64969	-1.67792	-1.48439	-1.34805	-1.76455	-1.65456	-1.4921	-1.4801	-1.2996	-1.46209	-1.54502	-1.35348	-1.38244	-1.51429	-4.23484	-4.16231	-4.19382	-4.17327	-4.20478	-3.87413	-4.17702	-3.90847	-1.39446	-1.66469	-1.19772	-1.48871	-1.36158	-1.16324	-1.3869	-1.3105
P18858	NaN	NaN	NaN	NaN	NaN	NaN	NaN	NaN	-2.76593	-2.5534	-2.73227	-2.60364	-2.14312	-2.29974	-2.39778	-2.36902	-2.25061	-2.26433	-2.49114	-2.49243	-2.39563	-2.40229	-2.35324	-2.48473	-0.502569	-0.505414	-0.631534	-0.410439	-0.614841	-0.717724	-0.461635	-0.488241
Q9H008	NaN	NaN	NaN	NaN	NaN	NaN	NaN	NaN	-4.55513	-4.65374	-4.30765	-4.5344	-4.26902	-4.45732	-4.51438	-4.53897	NaN	NaN	NaN	NaN	NaN	NaN	NaN	NaN	-3.20572	-3.18969	-3.2587	-3.12382	-3.39983	-2.93002	-2.6504	-3.3194
Q99538	NaN	NaN	NaN	NaN	NaN	NaN	NaN	NaN	NaN	NaN	NaN	NaN	NaN	NaN	NaN	NaN	NaN	NaN	NaN	NaN	NaN	NaN	NaN	NaN	-2.50105	-2.36408	-1.71909	-1.93689	-2.23182	-1.92837	-1.95654	-2.31404
P56470	5.12175	5.18037	5.20771	5.12374	5.0749	5.16706	5.04169	5.11825	4.66527	4.68286	4.8175	4.69385	4.66584	4.65627	4.71609	4.76008	4.58028	4.53271	4.56731	4.51427	4.45659	4.51082	4.46086	4.47169	4.67854	4.63744	4.59824	4.56673	4.55144	4.60618	4.45711	4.64645
Q08380	2.54056	2.51514	2.51081	2.51179	2.49763	2.52758	2.38414	2.42272	2.30693	2.22137	2.26137	2.2871	2.16991	2.27277	2.15585	2.14933	1.59546	1.50584	1.55259	1.63773	1.62627	1.62858	1.57592	1.63919	2.44265	2.43535	2.40496	2.48017	2.51075	2.56348	2.56911	2.48845
P17931	4.30622	4.48462	4.47175	4.50388	4.44098	4.49642	4.289	4.39161	4.09286	4.09788	4.14392	4.17908	4.06167	4.14049	4.07264	4.10583	4.39125	4.36989	4.2158	4.21351	4.3028	4.2636	4.33189	4.25187	4.17555	4.14462	3.92661	3.99711	3.96055	4.02337	3.97663	4.23732
O95202	0.476708	0.488544	0.573073	0.530166	0.523841	0.552858	0.527977	0.561817	0.720076	0.664068	0.748449	0.663918	0.579952	0.768292	0.726689	0.720936	0.201434	0.184757	0.185823	0.0860023	0.219596	0.351665	0.254451	0.355994	0.108923	0.141621	-0.131177	0.00101662	0.0898561	0.219126	-0.0572863	0.167565
Q8NC56	-0.449863	-0.176917	0.100229	-0.0411644	0.0837946	-0.0555677	-0.136557	-0.20048	-0.186736	0.00322723	0.133125	-0.0015831	-0.129996	0.0216217	0.182285	0.0937681	NaN	NaN	NaN	NaN	NaN	NaN	NaN	NaN	-3.91969	-3.3655	-3.77019	-4.06512	-4.2445	-3.51124	-4.27446	-3.57879
P07195;Q6ZMR3;P07864	4.99747	5.29855	4.96676	5.23609	5.18959	5.15269	5.07711	5.14044	4.11487	4.07814	3.95962	4.12206	3.9104	3.92814	4.04651	4.08501	4.51996	4.48621	4.33426	4.31392	4.28085	4.16155	4.51956	4.38767	5.03266	5.02403	4.82531	4.9059	4.80439	4.68267	4.81106	4.97843
P00338	3.57567	3.67505	3.44456	3.55289	3.55705	3.50613	3.47338	3.51688	3.02121	3.09835	3.00576	3.08564	3.10231	2.97089	3.11282	3.13589	3.29622	3.2676	3.26662	3.19057	3.26398	3.04056	3.28165	3.22854	3.88675	3.87997	3.80254	3.854	3.80671	3.68754	3.69237	3.83875
P13796	4.29524	4.56366	4.41131	4.49509	4.45652	4.49726	4.40481	4.46317	4.12092	4.1494	4.28244	4.2299	3.97474	4.09658	4.28361	4.35134	3.57547	3.53056	3.42637	3.30851	3.23015	3.22642	3.58603	3.41193	5.0625	5.05382	4.84746	4.8826	4.80923	4.79079	4.77846	5.073
Q14739	1.34579	1.18448	1.26257	1.24731	1.12278	1.1201	1.07629	1.22293	2.10942	2.04607	1.91541	2.04066	2.12246	2.01637	1.95053	2.0291	2.50424	2.48721	2.48552	2.5679	2.58643	2.556	2.38181	2.4261	2.13703	2.07254	1.97788	1.93171	1.83186	1.88092	1.84903	2.05753
Q14847	3.86219	3.84748	3.88623	3.98261	3.85485	3.93014	3.72164	3.78526	3.88195	3.76432	3.75836	3.94158	3.57685	3.69258	3.65616	3.73606	4.02996	4.00877	4.03322	4.01873	3.9431	3.94659	3.87861	4.02533	3.6925	3.6529	3.58483	3.63714	3.60966	3.57236	3.58328	3.63442
Q15031	-2.59152	-2.95645	-2.87256	-2.41228	-2.30216	-2.73965	-2.55577	-2.56263	-3.50205	-3.51345	-3.34822	-3.7965	-3.48041	-3.39842	-3.54487	-3.63026	-3.78506	-4.05298	-3.57458	-3.82746	-3.64455	-3.69145	-4.25055	-3.55621	-1.86849	-1.93763	-1.82363	-1.72256	-1.73701	-1.64279	-1.88169	-1.91612
Q9P2J5	0.172735	0.223267	0.175303	0.208148	0.157424	0.288353	0.366263	0.341889	-1.04134	-0.961682	-1.03837	-1.1512	-0.934004	-0.843436	-0.912934	-1.03407	-0.403328	-0.341056	-0.451553	-0.506879	-0.353215	-0.321	-0.573702	-0.392283	-0.180867	-0.208767	-0.228568	-0.349445	-0.292247	-0.366695	-0.391367	-0.294113
Q4G0J3	-0.409045	-0.537059	-0.45072	-0.621454	-0.320828	-0.248382	-0.364463	-0.478193	-1.49333	-1.58912	-1.53628	-1.73314	-1.19998	-1.55095	-1.64888	-1.75946	-2.49254	-2.42964	-2.05418	-1.99558	-2.15818	-1.72396	-1.85791	-2.04994	-2.28528	-1.77945	-1.50735	-1.88283	-1.91661	-1.54392	-1.53279	-1.91418
Q92615	-1.28723	-1.28214	-1.41133	-1.31431	-1.5489	-1.6703	-1.43789	-1.48999	-1.57184	-1.27921	-1.3099	-1.33878	-1.36245	-1.41128	-1.29443	-1.27764	-1.16667	-1.13955	-1.1051	-1.02347	-1.09673	-1.18592	-1.2292	-1.02507	NaN	NaN	NaN	NaN	NaN	NaN	NaN	NaN
Q71RC2	NaN	NaN	NaN	NaN	NaN	NaN	NaN	NaN	NaN	NaN	NaN	NaN	NaN	NaN	NaN	NaN	NaN	NaN	NaN	NaN	NaN	NaN	NaN	NaN	-3.65601	-3.99596	-3.70765	-3.17106	-3.26575	-3.29495	-3.13602	-3.71145
Q6PKG0	NaN	NaN	NaN	NaN	NaN	NaN	NaN	NaN	-4.13363	-3.75538	-3.61025	-3.8326	-4.12136	-3.96154	-3.87153	-3.87485	NaN	NaN	NaN	NaN	NaN	NaN	NaN	NaN	NaN	NaN	NaN	NaN	NaN	NaN	NaN	NaN
P28838	1.83438	1.8961	1.69129	1.88736	1.89264	1.85466	1.76082	1.78337	2.19723	2.19173	2.09306	2.18017	2.10054	2.23604	2.09274	2.11723	2.21454	2.231	2.20588	2.23487	2.17867	2.21321	2.30773	2.35777	1.85708	1.94692	1.89108	1.93238	2.00308	1.98943	2.08558	1.97733
Q9NS86	4.77563	5.12015	4.8286	5.16389	5.0213	5.04949	4.89447	4.9368	4.70608	4.67426	4.74716	4.80552	4.46864	4.55739	4.80579	4.83201	4.56906	4.56372	4.36362	4.44692	4.41027	4.21082	4.68595	4.51622	4.73229	4.76861	4.33701	4.46514	4.4912	4.24902	4.40828	4.757
Q9UHA4	NaN	NaN	NaN	NaN	NaN	NaN	NaN	NaN	-1.3395	-1.45954	-1.07094	-1.25348	-1.11836	-1.30087	-1.0571	-1.20959	-1.31008	-1.48759	-1.43655	-1.31819	-1.56376	-1.37357	-1.44533	-1.44816	NaN	NaN	NaN	NaN	NaN	NaN	NaN	NaN
Q9Y2Q5	-2.27563	-2.21781	-2.19518	-2.23471	-2.19213	-1.87309	-2.00988	-2.06114	-2.53928	-2.52366	-2.49695	-2.36991	-2.16801	-2.05739	-2.14238	-2.14967	-4.29509	-4.6864	-4.46329	-4.76809	-4.49421	-4.312	-4.75588	-4.6898	-2.2975	-2.24805	-1.88574	-2.00025	-1.93994	-1.66078	-2.20612	-2.15875
Q6IAA8	-0.871731	-0.982857	-0.919557	-1.13906	-1.10946	-0.874792	-0.759271	-0.775312	-0.60111	-0.510299	-0.40966	-0.53294	-0.47068	-0.565932	-0.45529	-0.490741	NaN	NaN	NaN	NaN	NaN	NaN	NaN	NaN	-0.634684	-0.540586	-0.383277	-0.549101	-0.644877	-0.400247	-0.649714	-0.50218
P13473	NaN	NaN	NaN	NaN	NaN	NaN	NaN	NaN	1.62871	1.48859	1.69937	1.56182	1.39581	1.51008	1.46798	1.52171	NaN	NaN	NaN	NaN	NaN	NaN	NaN	NaN	0.38385	0.38719	0.246395	0.449488	0.493181	0.675586	0.557385	0.514475
P11279	1.77247	1.86924	1.90366	1.86569	1.87741	1.92319	1.73919	1.71122	0.00876141	0.0464373	0.158608	-0.0305214	-0.368448	-0.153456	-0.214261	-0.236605	2.05552	2.03974	1.90603	2.01952	2.08482	2.30087	2.18198	2.14925	2.22535	2.20569	1.92281	2.10131	2.13651	2.40326	2.21208	2.18326
P07942	NaN	NaN	NaN	NaN	NaN	NaN	NaN	NaN	-4.08158	-3.81885	-4.02401	-3.6572	-3.67404	-3.53211	-3.45388	-3.69517	-3.68774	-3.93586	-4.99478	-4.16928	-4.0077	-4.1445	-4.06627	-3.99259	-3.67263	-3.34391	-3.784	-4.02669	-3.79682	-3.74918	-4.59298	-3.74574
O00515	1.69922	1.56418	1.55083	1.48765	1.48031	1.37442	1.46076	1.45096	1.70819	1.66969	1.59845	1.68555	1.80175	1.76796	1.72445	1.72295	1.86508	1.87837	1.95238	1.95608	1.93024	1.82492	1.70767	1.90775	2.01751	1.90055	2.07013	2.16469	1.93687	1.96812	2.08371	1.97763
Q53H82	-1.40431	-1.54098	-1.66644	-1.46949	-1.44345	-1.19458	-1.43865	-1.67224	-1.9733	-1.98501	-2.20612	-1.98466	-2.32896	-2.06007	-2.31311	-2.0014	0.517354	0.584988	0.528318	0.612619	0.58116	0.398175	0.579324	0.760546	-1.65998	-1.75189	-1.88473	-1.68869	-1.76007	-1.89394	-1.64937	-1.79409
Q9H9P8	-1.74986	-2.10294	-1.72231	-2.2353	-1.91774	-1.7577	-1.9069	-1.83233	-2.10641	-2.13376	-1.99082	-2.12057	-1.80271	-1.73181	-1.83019	-1.97693	-2.52903	-2.73355	-2.5129	-2.54261	-2.45789	-2.75898	-2.58874	-2.48375	-4.87491	-5.16837	-5.51798	-4.76256	-4.68465	-5.19182	-5.00406	-5.23827
Q86UP2	2.52398	2.41697	2.50536	2.49421	2.53142	2.61328	2.49032	2.45282	1.10419	1.13644	1.17213	1.16635	1.21818	1.26465	1.14672	1.1275	2.10392	2.1281	2.29238	2.23595	2.29977	2.40462	2.2188	2.28198	0.265254	0.209249	0.422192	0.286089	0.293196	0.421311	0.233627	0.228863
CON__O95678;O95678	NaN	NaN	NaN	NaN	NaN	NaN	NaN	NaN	NaN	NaN	NaN	NaN	NaN	NaN	NaN	NaN	NaN	NaN	NaN	NaN	NaN	NaN	NaN	NaN	-4.1116	-3.96244	-4.05644	-4.22585	-3.95143	-3.88733	-2.17825	-4.02141
CON__Q9C075;Q9C075	-0.831605	-0.760193	-0.694238	-0.722391	-0.873747	-0.767706	-0.713873	-0.726002	-3.11341	-3.2867	-2.80844	-2.98303	-3.01447	-2.91656	-2.36897	-2.64588	0.0266914	0.0849686	0.0460339	-0.0634565	-0.068819	0.0871887	0.0288401	-0.00523567	-1.6915	-1.58933	-1.59882	-2.02384	-1.75601	-1.54098	-1.9069	-1.84277
CON__P35900;P35900;CON__Q9D312;CON__Q61782;CON__Q9Z2K1;CON__Q3ZAW8;CON__O76011;CON__Q6NTB9;CON__Q14525;CON__O76009;CON__Q9UE12;CON__Q15323;CON__Q6IFU5;CON__Q8IUT8;CON__Q497I4;Q14525;O76009;Q15323;Q6A162;O76011	3.52251	3.41051	3.52981	3.4461	3.39502	3.49812	3.41708	3.49397	3.50475	3.54829	3.57629	3.5469	3.64271	3.68538	3.59839	3.57897	3.15493	3.15649	3.30357	3.10771	3.18367	3.1676	3.10433	3.10331	3.21137	3.26399	3.42906	3.2656	3.2298	3.30946	3.17515	3.21815
P08727;CON__P08727;CON__P19001;CON__Q8N1A0;CON__P35527;Q8N1A0;P35527	5.10253	4.87801	5.1384	4.83208	4.84026	4.91786	4.85669	4.86736	4.83682	4.95835	5.12503	4.91021	4.84989	4.8799	4.89115	4.91492	4.7677	4.75405	4.81565	4.66544	4.7846	5.03385	4.73973	4.74699	4.85685	4.83942	5.06093	4.96524	4.89122	5.14721	4.91272	4.73949
P05783;CON__H-INV:HIT000015463;CON__Q148H6	4.4155	4.23679	4.24843	4.20171	4.12092	4.14967	4.09559	4.19129	4.49662	4.5296	4.39105	4.43324	4.46242	4.44783	4.3303	4.38825	4.71521	4.69888	4.81494	4.74448	4.70177	4.64721	4.56076	4.65153	5.33809	5.30325	5.44545	5.41675	5.31952	5.3424	5.33795	5.29286
CON__P04264;P04264	0.871303	0.732432	0.756371	0.773964	0.742668	0.788522	0.929846	0.83145	0.124215	0.110972	0.346736	0.151811	0.289893	0.323142	0.399679	0.379104	-0.233938	-0.226885	-0.266313	-0.405499	-0.339572	-0.241678	-0.298998	-0.274399	0.202927	0.138522	-0.11793	-0.0528097	-0.0480185	0.0137625	0.046299	-0.0977354
Q14974	2.39788	2.4013	2.33545	2.42933	2.35891	2.29874	2.28531	2.35529	3.36157	3.41733	3.29294	3.40461	3.33047	3.26921	3.37202	3.37956	3.10405	3.0873	3.05663	3.11243	3.10862	3.0648	3.07618	3.09333	2.73138	2.74755	2.6823	2.70116	2.7	2.60742	2.65435	2.79827
O00629	-2.57827	-2.91231	-2.49914	-2.5123	-2.60473	-2.74458	-2.67685	-2.65702	-2.75291	-2.59168	-2.68044	-2.62691	-2.78679	-2.96304	-2.53596	-2.46234	-2.38497	-2.31211	-2.36969	-2.90121	-2.66434	-2.71474	-2.54318	-2.56707	NaN	NaN	NaN	NaN	NaN	NaN	NaN	NaN
O00505	0.515076	0.524348	0.402848	0.615686	0.466264	0.53145	0.537362	0.579772	0.131068	0.112263	0.100978	0.167455	0.2251	0.177405	0.291616	0.362286	-0.241595	-0.188687	-0.339816	-0.27243	-0.136335	-0.235073	-0.155334	-0.267123	0.00272942	-0.059474	-0.156028	0.0562334	0.159596	-0.0340767	0.215937	0.019351
P52294;O60684;O15131	-2.98944	-3.30113	-3.14221	-3.1008	-3.19249	-3.10857	-2.80077	-2.67694	-4.99816	-5.32268	-4.78396	-4.7523	-4.62251	-5.16383	-5.12099	-4.43106	-2.93483	-2.89716	-2.9819	-3.05918	-3.06434	-2.95209	-2.814	-2.81993	-1.29219	-1.30735	-1.20224	-0.997459	-1.01179	-1.33303	-1.08432	-1.07825
Q9UMN6	NaN	NaN	NaN	NaN	NaN	NaN	NaN	NaN	2.15995	2.23567	1.98412	2.28264	2.14093	2.14001	2.07235	2.12131	1.929	1.85605	1.89136	1.90135	1.89454	1.84786	1.97156	2.02582	1.82364	1.78306	1.82718	1.8727	1.87882	1.80982	1.91567	1.81442
P57682	-2.14362	-2.42899	-1.92908	-2.23014	-2.63488	-2.53012	-2.39062	-2.22884	NaN	NaN	NaN	NaN	NaN	NaN	NaN	NaN	-1.5283	-1.64266	-1.34596	-1.58442	-1.52311	-1.32895	-1.61311	-1.681	-1.58709	-1.54542	-1.57141	-1.61765	-1.60083	-1.55563	-1.70262	-1.76691
Q07866	NaN	NaN	NaN	NaN	NaN	NaN	NaN	NaN	0.0319328	0.125911	-0.0630322	0.0375509	0.162661	0.141077	0.128919	0.0645313	0.925895	0.92164	0.8313	0.860372	0.832635	0.830129	1.00516	0.959009	-0.216364	-0.326653	-0.316195	-0.150403	-0.25038	-0.348225	-0.188449	-0.160853
Q2M1P5	NaN	NaN	NaN	NaN	NaN	NaN	NaN	NaN	-2.18603	-2.02638	-2.18199	-1.91063	-2.14927	-2.30877	-2.07009	-2.21087	NaN	NaN	NaN	NaN	NaN	NaN	NaN	NaN	NaN	NaN	NaN	NaN	NaN	NaN	NaN	NaN
P33176;O60282	0.642556	0.691741	0.800553	0.712063	0.822082	0.816897	0.745649	0.909408	1.28936	1.3635	1.36767	1.47698	1.49059	1.41964	1.49517	1.48947	1.1526	1.09495	1.15979	1.15453	1.14581	1.22889	1.17322	1.16395	2.15759	2.14817	2.18308	2.25234	2.29556	2.1873	2.29333	2.16494
O15066	1.41742	1.39889	2.01505	1.20982	1.26757	1.55494	1.28636	1.35309	0.93345	1.13863	1.36415	0.927921	1.02628	1.131	0.973284	0.870543	0.943311	0.86689	0.99729	0.754418	0.788029	1.40125	0.432158	0.610971	0.874308	0.875453	0.965538	0.792016	0.670506	1.38882	0.995414	0.657631
Q8IYS2	NaN	NaN	NaN	NaN	NaN	NaN	NaN	NaN	NaN	NaN	NaN	NaN	NaN	NaN	NaN	NaN	NaN	NaN	NaN	NaN	NaN	NaN	NaN	NaN	-4.15486	-4.20121	-4.95562	-4.17697	-3.92914	-4.40348	-4.63958	-5.14434
Q8N8K9	-0.711296	0.055728	0.145423	-0.303402	-0.223506	-0.349444	-0.119888	-0.0825996	-0.81472	-0.560218	-0.163489	-0.759405	-0.971843	-0.818608	-0.34355	-0.329287	-0.0982618	-0.165146	-0.453556	-0.780578	-0.690047	-0.692871	-0.238418	-0.625738	-0.358256	-0.224023	-0.850969	-0.926626	-1.03326	-1.14112	-1.3336	-0.509791
A0MZ66	NaN	NaN	NaN	NaN	NaN	NaN	NaN	NaN	-1.59577	-1.48067	-1.68715	-1.6407	-1.422	-1.50227	-1.57978	-1.52158	-1.77135	-1.91418	-1.79126	-1.71568	-1.72557	-1.81863	-1.78763	-1.98166	-3.65427	-3.33533	-3.25625	-3.21718	-3.08324	-3.19611	-2.75564	-3.03568
Q9P260	-2.56832	-2.66948	-2.30275	-2.77365	-2.39422	-2.56584	-2.39135	-2.31512	-5.36637	-6.55702	-5.5097	-5.81029	-5.45911	-5.79634	-5.30645	-5.18278	-3.30921	-3.18397	-3.07146	-3.16537	-2.90928	-3.12037	-3.44116	-2.93165	-3.4544	-3.21502	-3.29713	-3.17031	-3.47516	-3.42844	-3.47039	-3.37916
Q2M389	-2.79025	-3.00603	-3.24573	-2.78446	-3.23749	-3.06943	-3.30766	-3.31181	-3.41142	-3.38797	-3.47797	-3.87971	-3.55091	-3.31331	-3.15062	-3.31716	-3.63625	-3.5661	-3.99271	-3.93207	-4.08791	-3.49219	-3.62115	-3.62025	-3.00542	-3.23395	-3.05749	-3.22261	-3.21714	-3.35454	-3.72329	-3.51134
Q15397	-2.54653	-2.27522	-2.37365	-2.31617	-2.24979	-2.27395	-2.13817	-2.19517	-3.47648	-3.50104	-3.63479	-3.39198	-3.01867	-3.34433	-3.31966	-3.3052	-4.09061	-3.65053	-3.96834	-4.00257	-3.77573	-3.9973	-3.6778	-3.79882	-2.53343	-2.36219	-3.13641	-2.59449	-2.43456	-2.53835	-2.68751	-2.55926
Q92945	2.97873	2.8353	2.81013	2.99738	2.97747	3.02005	2.77488	2.77711	2.87311	2.74215	2.60384	2.8847	2.82172	2.80832	2.65446	2.6835	3.10585	3.10083	3.08754	3.2268	3.20919	3.21716	3.11073	3.26787	3.38728	3.35985	3.38994	3.5176	3.61124	3.53622	3.60713	3.44386
Q07666;Q5VWX1;O75525;Q9UBC1;Q9H6N6	2.47368	2.54206	2.67935	2.63082	2.5543	2.49264	2.46977	2.48072	0.779134	0.704202	0.883321	0.831941	0.698229	0.641526	0.626488	0.727308	1.61144	1.57351	1.65338	1.73789	1.67342	1.81861	1.3708	1.55591	3.30577	3.23941	3.33129	3.36434	3.28507	3.37263	3.25929	3.30324
Q9Y4C1	NaN	NaN	NaN	NaN	NaN	NaN	NaN	NaN	NaN	NaN	NaN	NaN	NaN	NaN	NaN	NaN	-5.10199	-5.14887	-5.20711	-4.76859	-5.30107	-4.83947	-5.0689	-4.67334	NaN	NaN	NaN	NaN	NaN	NaN	NaN	NaN
O60341	NaN	NaN	NaN	NaN	NaN	NaN	NaN	NaN	NaN	NaN	NaN	NaN	NaN	NaN	NaN	NaN	NaN	NaN	NaN	NaN	NaN	NaN	NaN	NaN	-0.198775	-0.244625	-0.291302	-0.113644	-0.291866	-0.400136	-0.308298	-0.363842
Q96L42	-1.3395	-1.44333	-1.66572	-1.5922	-1.36027	-1.46337	-1.48261	-1.51952	-1.39164	-1.42036	-1.59381	-1.50756	-1.3378	-1.23897	-1.433	-1.57559	NaN	NaN	NaN	NaN	NaN	NaN	NaN	NaN	-2.01348	-1.72099	-1.77717	-1.94593	-1.62241	-1.58191	-1.58046	-1.668
Q9P0J7	-3.2524	-3.64515	-3.68789	-3.52426	-3.6078	-3.60854	-3.09444	-3.15618	-5.19664	-4.30161	-4.48657	-4.9946	-4.43998	-4.71478	-4.18917	-4.67936	-5.34346	-4.68698	-5.17695	-5.03213	-4.79002	-4.93426	-4.81757	-4.65327	NaN	NaN	NaN	NaN	NaN	NaN	NaN	NaN
Q8IYT4	2.87544	2.87314	2.70463	2.80005	2.66351	2.58354	2.67522	2.76755	1.95927	1.97762	2.10362	1.93744	1.67688	1.72015	1.95947	1.9894	NaN	NaN	NaN	NaN	NaN	NaN	NaN	NaN	-0.36799	-0.378712	-0.639767	-0.636827	-0.561851	-0.666579	-0.569339	-0.579514
Q15046	2.55399	2.59509	2.38243	2.52434	2.51665	2.53926	2.46965	2.60427	2.37866	2.38701	2.25703	2.32935	2.33754	2.41389	2.37741	2.4254	2.42976	2.34106	2.4507	2.4481	2.35633	2.41191	2.35999	2.47723	2.57347	2.50151	2.5218	2.49625	2.58784	2.48015	2.51805	2.47326
P14923	2.92852	3.04033	3.06296	2.96738	2.95147	3.0037	2.95011	3.01384	3.16518	3.21854	3.27913	3.19833	3.19107	3.16252	3.26879	3.26029	3.29964	3.26152	3.23883	3.2507	3.20805	3.26418	3.21621	3.19169	3.57591	3.53814	3.47544	3.42975	3.38599	3.47359	3.41011	3.50452
Q6NYC1	NaN	NaN	NaN	NaN	NaN	NaN	NaN	NaN	NaN	NaN	NaN	NaN	NaN	NaN	NaN	NaN	NaN	NaN	NaN	NaN	NaN	NaN	NaN	NaN	-2.46507	-2.4696	-2.47964	-2.07748	-2.12973	-2.31831	-2.28086	-2.47845
Q8N5M9	-1.87672	-1.67661	-1.68213	-1.97643	-1.78311	-1.65463	-1.75841	-1.74934	NaN	NaN	NaN	NaN	NaN	NaN	NaN	NaN	NaN	NaN	NaN	NaN	NaN	NaN	NaN	NaN	-1.66028	-1.62718	-1.94554	-1.71086	-1.62652	-1.96168	-1.8703	-1.67784
P78504	-2.48667	-2.92526	-3.08361	-2.87179	-2.66608	-2.33737	-2.66297	-2.44914	-2.15129	-2.56115	-2.6297	-2.31137	-2.05932	-2.25038	-2.08561	-2.0718	-2.68091	-2.75083	-2.65419	-2.56697	-2.53379	-3.04846	-2.94136	-2.32039	-2.87062	-2.95598	-2.76434	-2.69519	-2.40133	-2.59051	-2.59961	-2.78888
P26440	-0.0802631	0.16094	0.26685	0.205922	0.203989	0.247739	0.207108	0.24979	-0.600732	-0.464897	-0.0392981	-0.366891	-0.729939	-0.547067	-0.0913839	-0.138424	-0.284531	-0.190343	-0.631456	-0.765941	-0.749763	-0.667285	-0.389076	-0.475267	-0.353788	-0.45754	-0.845705	-0.877329	-0.828739	-0.833838	-0.99613	-0.455003
Q14573	-3.84734	-5.22372	-4.83851	-4.2811	-4.63918	-4.04011	-3.77336	-4.55498	-2.49125	-2.46989	-2.46519	-2.4421	-2.47438	-2.21228	-2.53983	-2.46371	-2.71729	-2.83009	-2.69472	-2.70978	-2.60642	-2.5703	-2.46777	-2.79751	-4.23805	-4.27525	-4.56905	-4.4156	-4.27354	-4.45984	-4.32709	-4.10263
Q13572	-2.02197	-2.15777	-2.25081	-2.07104	-2.32633	-2.23209	-1.77184	-2.2814	-2.23987	-1.98066	-2.4282	-2.01303	-2.01045	-2.01879	-2.02261	-2.25039	-2.72894	-2.6261	-2.39122	-2.35539	-2.36162	-2.27638	-2.58124	-2.31394	-2.44922	-2.2723	-1.78557	-2.02238	-1.974	-2.24584	-1.83594	-2.22832
Q9BY32	-1.00948	-0.88191	-1.08283	-1.01243	-0.921835	-0.943129	-1.09815	-1.10965	-0.95533	-0.940861	-1.00502	-0.977651	-0.815245	-0.878119	-0.798014	-0.843601	-1.39417	-1.33052	-1.47855	-1.38135	-1.35181	-1.49107	-1.34256	-1.32476	-1.18308	-1.16512	-1.19553	-1.27764	-1.2445	-1.1262	-1.27174	-0.996819
P16144	2.27833	2.24547	2.20179	2.20263	2.26205	2.33342	2.26775	2.28771	2.0207	2.009	2.05743	2.00799	2.07426	2.10201	2.06246	2.14079	1.97086	2.00532	1.93913	1.9511	1.87329	1.88908	1.93598	1.93982	2.70856	2.73993	2.74899	2.83003	2.73801	2.75911	2.79451	2.75164
P05556	2.4455	2.54552	2.52663	2.56798	2.51063	2.48995	2.47459	2.53863	1.74768	1.88387	1.76636	1.72961	1.73026	1.69227	1.75296	1.77867	1.93739	1.92953	1.79079	1.78724	1.879	1.86618	1.9392	1.86319	2.06279	2.08091	1.95821	2.07726	2.09677	2.14709	2.10648	2.0542
P06756	-1.95714	-2.097	-1.54673	-1.7904	-1.86846	-1.86034	-2.04418	-2.09373	-0.079237	-0.073884	-0.0442209	-0.0815697	-0.0471506	-0.101972	-0.206822	-0.27378	-0.0171461	-0.0845013	0.0368261	0.254491	0.103089	0.260829	0.0823936	0.206584	-1.97356	-1.9489	-1.98072	-1.84656	-1.99155	-1.67059	-1.58415	-1.93195
P23229	3.17963	3.1741	3.14833	3.20112	3.09771	3.10422	3.10429	3.10756	2.56435	2.59166	2.55916	2.5513	2.53262	2.56622	2.54351	2.56918	2.76054	2.69364	2.65295	2.69445	2.73659	2.66397	2.71683	2.69014	2.98782	3.00673	2.99055	3.01116	2.88454	2.94985	2.97657	3.0521
P17301	NaN	NaN	NaN	NaN	NaN	NaN	NaN	NaN	NaN	NaN	NaN	NaN	NaN	NaN	NaN	NaN	NaN	NaN	NaN	NaN	NaN	NaN	NaN	NaN	-2.20575	-1.96161	-1.23627	-1.38246	-1.24592	-1.09201	-0.953382	-1.85295
Q9ULR0	NaN	NaN	NaN	NaN	NaN	NaN	NaN	NaN	NaN	NaN	NaN	NaN	NaN	NaN	NaN	NaN	NaN	NaN	NaN	NaN	NaN	NaN	NaN	NaN	-1.94017	-2.12967	-1.95685	-1.94299	-2.0294	-1.75241	-1.59355	-2.03582
Q8WZA9	-1.87992	-2.09807	-2.00091	-1.95499	-1.8695	-1.83097	-1.99841	-1.61945	NaN	NaN	NaN	NaN	NaN	NaN	NaN	NaN	NaN	NaN	NaN	NaN	NaN	NaN	NaN	NaN	NaN	NaN	NaN	NaN	NaN	NaN	NaN	NaN
O14896	-4.32343	-3.79044	-3.66864	-3.50783	-3.39593	-3.25752	-3.52632	-3.20322	NaN	NaN	NaN	NaN	NaN	NaN	NaN	NaN	NaN	NaN	NaN	NaN	NaN	NaN	NaN	NaN	NaN	NaN	NaN	NaN	NaN	NaN	NaN	NaN
Q7Z5L9	NaN	NaN	NaN	NaN	NaN	NaN	NaN	NaN	0.326736	0.269145	0.385407	0.45346	0.125324	0.102347	0.118505	0.241664	NaN	NaN	NaN	NaN	NaN	NaN	NaN	NaN	NaN	NaN	NaN	NaN	NaN	NaN	NaN	NaN
Q8IU81	-1.6508	-2.25374	-2.21672	-2.23179	-2.24667	-2.11222	-2.18149	-2.19042	NaN	NaN	NaN	NaN	NaN	NaN	NaN	NaN	-2.30279	-2.19573	-2.12535	-1.89274	-1.91192	-2.05276	-2.22494	-2.07874	NaN	NaN	NaN	NaN	NaN	NaN	NaN	NaN
Q13576	NaN	NaN	NaN	NaN	NaN	NaN	NaN	NaN	0.765252	0.83779	0.854304	0.839341	0.920905	0.868007	0.858172	0.974289	NaN	NaN	NaN	NaN	NaN	NaN	NaN	NaN	NaN	NaN	NaN	NaN	NaN	NaN	NaN	NaN
P46940;Q86VI3	4.09394	4.09292	4.16201	4.08262	3.9655	4.03716	4.05812	4.09938	4.04163	4.07731	4.10904	4.02508	4.03419	4.03961	4.06498	4.10205	3.91877	3.86821	3.96046	3.8789	3.88694	3.93918	3.7998	3.89674	3.98351	3.93642	3.91624	3.86592	3.80869	3.87261	3.78628	3.90323
Q96P70	0.225346	0.183578	0.128898	0.185185	0.0197639	0.125903	0.210608	0.146843	0.169297	0.293538	0.169394	0.27097	0.183693	0.1202	0.271456	0.211958	-0.990734	-1.15874	-0.923355	-0.867941	-0.736217	-0.980696	-1.00227	-1.14907	-0.426	-0.398772	-0.276978	-0.457124	-0.361265	-0.420584	-0.365239	-0.309815
O95373;O15397	2.32141	2.53512	2.31265	2.54128	2.39636	2.28381	2.33684	2.50157	2.67318	2.71509	2.63929	2.7743	2.66786	2.58306	2.82967	2.87621	1.7132	1.53253	1.50221	1.52757	1.46195	1.24415	1.44697	1.42838	2.66294	2.72982	2.54064	2.62461	2.55746	2.36598	2.45697	2.75196
O00410	0.946138	1.00575	0.732332	1.0646	0.995483	0.857686	0.886111	0.988392	2.55953	2.59328	2.31425	2.52778	2.55165	2.35989	2.51359	2.53472	0.097003	0.144661	0.0718317	0.0274601	0.0174026	-0.178275	0.0967379	0.125597	1.40845	1.38815	1.20885	1.36543	1.41143	1.17038	1.38111	1.43639
Q8TEX9	0.0118065	0.00383091	-0.0227089	-0.0902634	-0.0800495	-0.162069	0.164557	-0.117372	0.271641	0.305479	0.15228	0.294607	0.397038	0.375393	0.326173	0.279013	0.346476	0.290915	0.32789	0.372097	0.427908	0.329417	0.321799	0.404476	0.336722	0.39724	0.582463	0.514883	0.525047	0.369238	0.648674	0.331151
Q6P9B9	NaN	NaN	NaN	NaN	NaN	NaN	NaN	NaN	NaN	NaN	NaN	NaN	NaN	NaN	NaN	NaN	NaN	NaN	NaN	NaN	NaN	NaN	NaN	NaN	-3.81376	-3.81476	-3.80504	-3.86765	-3.393	-3.78645	-3.64213	-4.19503
Q96HW7	-4.97049	-5.2313	-4.79934	-5.01277	-5.13272	-4.86108	-4.79005	-5.29611	-5.43763	-6.10439	-4.98083	-4.89627	-4.9026	-4.47411	-4.74971	-4.92321	-4.998	-4.89161	-5.26235	-4.87736	-4.85944	-5.37039	-5.25222	-4.62393	-4.92581	-5.70562	-5.00427	-5.11265	-5.10918	-4.97892	-5.00554	-5.0725
Q68E01	-3.50147	-3.2607	-3.60889	-3.35824	-3.3983	-3.04716	-3.08376	-3.04711	-3.0502	-3.05647	-3.29549	-2.95897	-3.07763	-2.88636	-2.81351	-2.9795	-3.33907	-3.36241	-3.46572	-3.51142	-3.48909	-3.48757	-3.33964	-3.53375	-2.85714	-3.13766	-3.41731	-3.3111	-2.76389	-3.45691	-3.15573	-3.36228
O15357	NaN	NaN	NaN	NaN	NaN	NaN	NaN	NaN	-3.62149	-3.6887	-3.29771	-3.32076	-3.36403	-3.49426	-3.41888	-3.19481	NaN	NaN	NaN	NaN	NaN	NaN	NaN	NaN	NaN	NaN	NaN	NaN	NaN	NaN	NaN	NaN
O15327	NaN	NaN	NaN	NaN	NaN	NaN	NaN	NaN	NaN	NaN	NaN	NaN	NaN	NaN	NaN	NaN	NaN	NaN	NaN	NaN	NaN	NaN	NaN	NaN	-2.13869	-1.9707	-1.93616	-1.95938	-2.25665	-1.89112	-2.16151	-2.20588
Q27J81	0.219554	0.0368843	-0.192728	0.0410929	0.0787449	0.082242	0.216703	0.175644	-1.74355	-1.6384	-1.73927	-1.86476	-1.41383	-1.56112	-1.48757	-1.47919	-1.17827	-1.11734	-1.27288	-1.14302	-1.09774	-1.22187	-1.13202	-1.05403	-0.759411	-0.794749	-0.863422	-0.866431	-0.674914	-0.730518	-0.710129	-0.743176
Q8NI35	NaN	NaN	NaN	NaN	NaN	NaN	NaN	NaN	-3.74139	-3.77119	-3.65453	-3.87728	-3.7234	-3.60555	-3.57431	-3.73703	NaN	NaN	NaN	NaN	NaN	NaN	NaN	NaN	NaN	NaN	NaN	NaN	NaN	NaN	NaN	NaN
P12268	1.22638	1.34841	1.01162	1.37136	1.33133	1.21398	1.16491	1.34187	1.21977	1.27894	1.09751	1.32205	1.2105	1.21936	1.36416	1.34609	1.50555	1.45773	1.48871	1.54188	1.55435	1.42591	1.58636	1.60759	1.77813	1.70918	1.65388	1.74291	1.72661	1.53754	1.68597	1.82946
P20839	-0.195344	-0.637482	-0.830599	-0.74028	-0.688024	-0.714029	-0.678616	-0.863824	NaN	NaN	NaN	NaN	NaN	NaN	NaN	NaN	NaN	NaN	NaN	NaN	NaN	NaN	NaN	NaN	NaN	NaN	NaN	NaN	NaN	NaN	NaN	NaN
P29218	NaN	NaN	NaN	NaN	NaN	NaN	NaN	NaN	NaN	NaN	NaN	NaN	NaN	NaN	NaN	NaN	0.166041	0.153091	0.222739	0.217735	0.266443	0.185507	0.177378	0.464109	-2.35501	-2.36318	-2.02112	-2.08026	-2.25443	-2.11326	-2.15531	-2.2421
Q16891	2.72664	2.84155	3.00911	2.89418	2.86006	2.86467	2.81439	2.86354	3.51852	3.58992	3.71138	3.5648	3.59218	3.53772	3.56682	3.62797	3.25426	3.25232	3.31784	3.27765	3.34124	3.46178	3.15696	3.19633	2.84925	2.87207	2.82341	2.79107	2.76263	2.92958	2.79165	2.82977
A1L0T0	-2.1258	-2.20745	-2.25268	-2.49339	-2.36743	-2.39149	-2.90453	-2.52268	-1.10638	-0.987876	-1.27643	-1.06111	-1.03382	-1.00614	-0.924027	-1.21833	-1.9135	-2.11996	-1.65362	-1.78267	-1.88498	-1.87978	-1.9559	-1.80147	-0.210327	-0.0222034	0.0187435	-0.0386133	-0.10669	-0.0841808	-0.0562553	-0.0965509
Q9H0C8	-1.82586	-1.34927	-1.58575	-1.6517	-1.54022	-1.54602	-1.24741	-1.43305	-1.31216	-1.27921	-1.08757	-1.30466	-1.37691	-1.34268	-0.944288	-1.02477	NaN	NaN	NaN	NaN	NaN	NaN	NaN	NaN	-3.58466	-4.28146	-3.56886	-3.5735	-3.45985	-3.77689	-3.91904	-4.13803
Q12906	1.89997	2.07048	2.11483	2.02595	2.00211	2.08335	1.973	2.03289	2.24504	2.33297	2.50418	2.31449	2.26719	2.30464	2.40574	2.467	2.81715	2.78854	2.68829	2.64269	2.68948	2.79109	2.71555	2.63444	2.51827	2.48036	2.40323	2.37465	2.41151	2.54654	2.26324	2.47379
Q12905	2.35545	2.22097	2.31725	2.29064	2.21836	2.29222	2.25524	2.28589	1.71568	1.76976	1.68531	1.68238	1.80284	1.80346	1.61275	1.66281	1.76314	1.73191	1.79412	1.82062	1.77193	1.88955	1.64587	1.82807	2.11811	2.14027	2.26936	2.24153	2.16467	2.33223	2.20632	2.1331
Q13123	-2.35362	-2.60782	-2.71728	-2.59276	-2.40555	-2.57284	-2.50118	-2.75444	-0.598385	-0.570003	-0.541324	-0.55123	-0.55354	-0.614883	-0.650132	-0.635087	-2.92181	-2.59628	-2.72053	-2.49212	-2.60411	-2.4393	-2.61967	-2.81684	-0.587499	-0.480927	-0.292979	-0.323439	-0.501936	-0.433346	-0.447875	-0.465178
P01834	-1.0097	0.405771	0.198487	-1.33942	-1.17162	-1.08816	-0.36641	-0.260129	-3.10524	-0.780741	-0.914265	-2.84376	-2.57757	-2.85254	-1.82837	-2.04881	NaN	NaN	NaN	NaN	NaN	NaN	NaN	NaN	-2.19571	-2.16708	-2.61706	-2.66518	-2.80892	-1.05389	-1.38431	-2.62034
P01857;P01861	1.39478	4.12132	3.67394	1.57815	1.38244	1.11564	2.67646	2.71245	0.771235	3.41508	2.98706	0.886396	1.04755	0.762325	2.0423	2.03503	2.24836	2.25717	0.871651	1.10526	1.00807	3.13893	3.66218	1.30759	2.14358	2.17221	0.50559	0.76571	0.72916	2.98302	3.49447	0.749432
O00425	-1.637	-2.108	-1.88768	-1.66623	-1.89998	-1.8477	-1.68092	-1.77354	NaN	NaN	NaN	NaN	NaN	NaN	NaN	NaN	NaN	NaN	NaN	NaN	NaN	NaN	NaN	NaN	NaN	NaN	NaN	NaN	NaN	NaN	NaN	NaN
Q9Y6M1	-1.18557	-1.26541	-1.19992	-1.15061	-1.23616	-1.29035	-1.08418	-1.28419	-0.851171	-0.780261	-0.9398	-0.792482	-0.637277	-0.799165	-0.984577	-0.900947	-1.74373	-1.82889	-1.615	-1.75497	-1.63925	-1.65621	-1.61267	-1.56966	-0.649292	-0.646874	-0.392302	-0.527955	-0.222074	-0.309078	-0.373059	-0.442317
P78318	-2.54953	-2.64759	-2.6816	-2.51336	-2.91224	-2.74035	-2.44934	-2.28656	-3.21229	-3.33357	-3.38614	-3.43465	-3.36326	-3.20331	-2.75914	-2.76218	NaN	NaN	NaN	NaN	NaN	NaN	NaN	NaN	NaN	NaN	NaN	NaN	NaN	NaN	NaN	NaN
Q13907;Q9BXS1	-0.95122	-1.28064	-1.22384	-0.986048	-0.85114	-1.09017	-1.02357	-0.861543	-2.36724	-2.28756	-2.47747	-2.25459	-2.01192	-2.18682	-2.2163	-2.26284	-2.47141	-2.47365	-2.81096	-2.66712	-2.79465	-2.77451	-2.39085	-2.45117	-2.40527	-2.46007	-2.7411	-2.14909	-2.6524	-2.84543	-2.40352	-2.52425
P51553	NaN	NaN	NaN	NaN	NaN	NaN	NaN	NaN	NaN	NaN	NaN	NaN	NaN	NaN	NaN	NaN	0.198235	0.100837	0.202549	0.111522	0.225017	0.330379	0.129697	0.25931	NaN	NaN	NaN	NaN	NaN	NaN	NaN	NaN
O43837	NaN	NaN	NaN	NaN	NaN	NaN	NaN	NaN	NaN	NaN	NaN	NaN	NaN	NaN	NaN	NaN	-1.90502	-1.86639	-2.03217	-1.96367	-1.76648	-1.77984	-2.0252	-2.02846	-2.20405	-2.05113	-2.12439	-2.06112	-1.61117	-1.71468	-1.96202	-1.71339
P50213	0.190766	0.0831232	0.164288	0.00288868	0.124467	0.139466	0.0639734	0.0524073	0.074029	0.211993	0.188406	-0.00710297	0.189488	0.282026	0.101829	0.0846539	-0.0547981	-0.0301266	-0.0271273	0.00337219	0.0440531	0.0650892	-0.0200472	-0.0498667	0.0880651	0.0959835	0.0921659	0.173368	0.0441475	0.219035	0.0553532	0.137459
P48735	2.67589	2.80918	2.94882	2.70267	2.70704	2.82054	2.75277	2.79492	3.21182	3.21732	3.64411	3.2845	3.21065	3.25318	3.32709	3.39452	2.35101	2.30788	2.37122	2.28397	2.28346	2.61381	2.27664	2.31225	2.54424	2.56116	2.52493	2.50191	2.52414	2.83876	2.46301	2.42362
O75874	4.53711	4.68898	4.75968	4.67912	4.60586	4.63154	4.55449	4.58182	4.83805	4.78027	5.13664	4.88631	4.67553	4.79116	4.92774	4.97693	4.85168	4.80482	4.67922	4.6065	4.51299	4.68754	4.7436	4.65257	4.80839	4.7872	4.53206	4.55163	4.44453	4.65093	4.48186	4.75224
P14735	0.362483	0.241145	0.0673771	0.202343	0.0884352	0.0268564	0.0920544	0.0251398	0.562908	0.391826	0.116619	0.460776	0.351351	0.282967	0.258111	0.233323	0.0654335	0.124887	-0.0223818	0.22117	0.0743971	0.0677795	0.0607681	0.300302	-1.43033	-1.47757	-1.45902	-1.35521	-1.38372	-1.42137	-1.37617	-1.46049
Q9NSE4	0.160095	0.127768	0.403067	0.0504475	0.148189	0.253899	0.224922	0.33443	0.142229	0.1339	0.418275	0.0446386	0.116678	0.18622	0.267189	0.358294	0.128778	0.0590076	0.122167	0.117267	-0.00560951	0.111179	0.165807	-0.0121298	0.033392	-0.00918388	0.0523024	-0.0599489	-0.188759	-0.0210972	-0.0839205	-0.0461807
P41252	2.53922	2.51305	2.43344	2.4927	2.44991	2.51883	2.47216	2.50054	2.50924	2.50486	2.44452	2.42817	2.57986	2.60527	2.51986	2.53324	2.12079	1.98604	2.04431	1.92529	1.89079	1.88136	1.92643	1.90705	1.69136	1.71569	1.70451	1.77019	1.68495	1.64751	1.6512	1.76871
Q2TAA2	-3.77341	-4.32337	-3.77952	-4.23663	-3.92583	-4.04525	-3.85572	-4.01619	NaN	NaN	NaN	NaN	NaN	NaN	NaN	NaN	NaN	NaN	NaN	NaN	NaN	NaN	NaN	NaN	NaN	NaN	NaN	NaN	NaN	NaN	NaN	NaN
Q9NX55	NaN	NaN	NaN	NaN	NaN	NaN	NaN	NaN	NaN	NaN	NaN	NaN	NaN	NaN	NaN	NaN	NaN	NaN	NaN	NaN	NaN	NaN	NaN	NaN	-1.91473	-2.11414	-1.90324	-1.8137	-1.86343	-1.87876	-1.96881	-1.95846
Q9Y4L1	2.37691	2.33976	2.15614	2.29111	2.1887	2.0971	2.15377	2.26228	1.88636	1.9606	1.81388	1.8943	1.82749	1.74607	1.76213	1.76773	2.70917	2.68327	2.72104	2.81306	2.77911	2.63653	2.61149	2.79624	2.75098	2.73926	2.70675	2.75978	2.7044	2.67835	2.72001	2.80035
Q7Z6Z7	0.0731964	0.201851	0.0766888	0.196279	0.200431	0.131836	0.173923	0.189974	-0.40452	-0.311341	-0.214115	-0.270636	-0.357242	-0.399339	-0.371065	-0.231571	-0.232761	-0.17203	-0.30175	-0.225416	-0.271218	-0.455799	-0.197004	-0.296256	-0.0848055	-0.0806084	-0.0094862	-0.0603247	0.11072	-0.057848	0.00393581	-0.100934
O43464	-3.89615	-3.50188	-4.12089	-4.52921	-3.381	-3.45184	-3.34176	-3.6007	-3.89721	-3.79036	-3.3872	-3.70543	-3.36147	-3.17865	-3.63948	-3.28805	-4.1885	-4.56402	-4.54819	-4.49505	-4.52695	-4.71606	-4.76468	-4.28622	NaN	NaN	NaN	NaN	NaN	NaN	NaN	NaN
Q9BUP3	2.27966	2.39556	2.51396	2.53221	2.40188	2.34043	2.26852	2.3646	0.0886726	-0.0891666	0.245792	0.161931	-0.227782	-0.176567	-0.0472326	-0.0297356	1.48432	1.54692	1.38872	1.43283	1.36589	1.49994	1.62391	1.5908	1.6449	1.62585	1.28487	1.45758	1.36243	1.40075	1.40567	1.56388
P61604	4.44928	4.45392	4.44099	4.42967	4.48505	4.51993	4.21118	4.29696	4.77165	4.64067	4.69907	4.7833	4.49315	4.7138	4.55026	4.54485	3.29849	3.32087	3.20406	3.25784	3.27167	3.36855	3.33543	3.44107	4.54414	4.52745	4.32407	4.4344	4.53803	4.60739	4.48579	4.47269
P10809	6.06298	6.1663	6.20276	6.09368	6.0586	6.07277	6.02872	6.10725	5.81847	5.84958	6.03578	5.86071	5.78634	5.83344	5.95562	5.96223	5.9361	5.90707	5.87274	5.80665	5.81074	5.95701	5.78242	5.77727	6.28014	6.27747	6.10569	6.05161	6.04444	6.23894	5.99252	6.20232
Q9NZL4	-1.35015	-0.949657	-1.46225	-1.20322	-1.36016	-1.22902	-1.49769	-1.21763	-1.50479	-1.53078	-1.62733	-1.42197	-1.51335	-1.33297	-1.4965	-1.36046	-1.48799	-1.31342	-1.6191	-1.42063	-1.54609	-1.66506	-1.35543	-1.40989	-1.59585	-1.57736	-1.9017	-1.51876	-1.65044	-1.8323	-1.6774	-1.39526
P38646	3.51457	3.4904	3.51255	3.46125	3.41937	3.44619	3.44857	3.46472	4.00246	4.08412	4.11515	4.03485	4.02525	4.04325	4.04697	4.02834	4.26088	4.24267	4.28819	4.33497	4.2689	4.36639	4.23671	4.33365	3.82809	3.85606	3.79653	3.79555	3.80683	3.90064	3.79395	3.84922
P17066;P48741	1.45468	1.47752	1.3713	1.48409	1.41884	1.44574	1.23612	1.32341	1.11479	1.06926	1.06142	0.998487	1.01792	1.03388	1.05017	1.01474	0.675026	0.657989	0.392349	0.431547	0.581038	0.608772	0.5545	0.559474	0.730673	0.800261	0.606469	0.723724	0.932866	0.715228	0.744169	0.9156
P11021	5.18252	5.14236	5.03606	5.12136	5.00673	4.96441	4.9939	5.04493	5.19809	5.26198	5.12157	5.16634	5.14827	5.05979	5.13505	5.16602	4.78033	4.77574	4.76272	4.85655	4.81502	4.7441	4.73939	4.89598	5.65512	5.63596	5.59087	5.69535	5.67626	5.50626	5.68462	5.67181
Q92598;O95757	5.12175	5.17968	4.85482	5.16099	5.06603	4.89362	4.98608	5.03117	4.63647	4.67167	4.45172	4.6898	4.6156	4.50827	4.63811	4.66714	4.96365	4.92744	4.80103	4.88544	4.89886	4.65018	4.91499	4.90306	5.03057	5.01494	4.80028	4.97659	4.94022	4.71019	4.92567	5.09921
P34932	2.27031	2.36223	2.29087	2.33313	2.21001	2.14822	2.10737	2.23083	1.82002	1.71921	1.73822	1.87155	1.66171	1.59727	1.71665	1.7266	2.61278	2.57613	2.72682	2.80087	2.7765	2.67792	2.63473	2.75592	2.46976	2.40978	2.49433	2.51743	2.49642	2.46909	2.56762	2.50614
P11142;P54652	5.9714	6.16138	5.90837	6.18021	6.05083	5.8764	5.89814	5.95508	5.92179	5.9639	5.80987	5.9339	5.8275	5.71119	5.84482	5.89169	5.954	5.94369	5.68503	5.83839	5.83661	5.65752	5.88058	5.80398	5.96926	5.97781	5.70359	5.90009	5.84984	5.70886	5.80205	6.03379
P0DMV9;P0DMV8	5.53152	5.48759	5.55735	5.50256	5.42614	5.35645	5.3837	5.44119	4.98043	4.97468	5.10436	5.02736	4.8836	4.85717	4.98111	4.99468	4.81829	4.78041	4.71407	4.67465	4.70011	4.75834	4.71981	4.73319	4.90516	4.87462	4.8065	4.8268	4.78551	4.88541	4.78158	4.89248
P14625;Q58FF3	5.62582	5.55147	5.36671	5.48078	5.38535	5.31562	5.31831	5.39063	5.75068	5.83032	5.70084	5.77554	5.68887	5.59509	5.738	5.78215	5.56791	5.55605	5.52567	5.52165	5.44258	5.31561	5.44677	5.45629	5.87188	5.84267	5.83435	5.87149	5.77069	5.59664	5.71344	5.86172
Q58FF8	1.90486	1.94134	1.49683	1.93604	1.6935	1.59837	1.66752	1.80662	0.759736	0.736725	0.698521	0.829309	0.644214	0.489676	0.810842	0.849866	1.37712	1.42027	1.266	1.3683	1.16681	0.969213	1.42818	1.37748	1.4771	1.40539	1.49044	1.71916	1.53537	1.25068	1.59225	1.37983
P08238;Q58FF7;Q58FF6	6.07464	6.23116	5.84087	6.1458	6.02736	5.86582	5.98926	6.03793	6.23644	6.30549	5.92179	6.22127	6.19238	5.99125	6.11745	6.16494	6.37471	6.37447	6.24463	6.37186	6.33139	6.05063	6.27949	6.34293	6.30077	6.29052	6.13971	6.361	6.23166	5.9518	6.18392	6.27652
P07900;Q14568;Q58FG0;Q58FG1	5.08424	5.09912	4.89174	5.0218	4.91987	4.85425	4.90738	4.93877	5.33626	5.42844	5.19693	5.32598	5.28509	5.1592	5.25466	5.29378	4.98959	4.96569	4.90616	4.93704	4.90242	4.79205	4.90965	4.9542	5.31274	5.30443	5.31893	5.40884	5.29461	5.12277	5.27606	5.31519
Q6YN16	0.242716	0.335106	0.601525	0.381682	0.214405	0.0242281	0.256988	0.112603	-1.52941	-1.67961	-1.34841	-1.64595	-1.4306	-1.36735	-1.30426	-1.52131	0.435385	0.420548	0.576344	0.43249	0.429384	0.517672	0.376178	0.554959	0.832534	0.819072	0.854469	0.839804	0.7474	0.7881	0.774217	0.733461
Q92506	NaN	NaN	NaN	NaN	NaN	NaN	NaN	NaN	NaN	NaN	NaN	NaN	NaN	NaN	NaN	NaN	NaN	NaN	NaN	NaN	NaN	NaN	NaN	NaN	-1.25639	-1.32396	-1.31029	-1.35732	-1.01501	-0.738574	-0.945219	-1.09666
P51659	2.04705	2.00767	1.90945	2.01886	1.98141	1.99083	1.97939	1.94276	1.60914	1.67431	1.42016	1.59777	1.67947	1.63501	1.59639	1.54895	1.95991	2.03188	2.14878	2.10082	2.05269	2.04918	2.11457	2.1794	1.64777	1.74977	1.73234	1.75395	1.70688	1.69372	1.75014	1.78183
Q53GQ0	0.72933	0.74915	0.536949	0.656223	0.512989	0.460147	0.738978	0.67185	0.866134	0.873703	0.673801	0.853954	0.83918	0.856613	0.896787	0.843473	0.515574	0.379749	0.444767	0.344439	0.428579	0.248327	0.0978899	0.419192	0.796269	0.705078	0.70976	0.83779	0.613191	0.378772	0.560614	0.698179
Q8NBQ5	-1.20719	-1.4821	-1.25337	-1.26996	-1.32562	-1.36385	-1.38745	-1.18132	0.982479	1.03251	1.17487	1.03278	1.05466	0.971799	1.02623	1.08883	-0.894299	-0.942657	-0.851782	-1.02417	-1.04188	-0.952261	-0.943345	-0.901755	0.914698	0.979647	1.00009	0.927649	0.876399	0.969195	0.846891	0.913712
Q99714	1.58119	1.72453	1.73252	1.68802	1.76145	1.76188	1.73738	1.79033	2.26592	2.3333	2.39788	2.29093	2.27318	2.28473	2.31244	2.30635	1.4447	1.3911	1.45321	1.46986	1.45939	1.54766	1.42486	1.5041	2.40687	2.44315	2.51973	2.4362	2.44355	2.51706	2.44441	2.46797
P80365	NaN	NaN	NaN	NaN	NaN	NaN	NaN	NaN	-1.43119	-1.32748	-1.57723	-1.55861	-1.29906	-1.29381	-1.37273	-1.43902	NaN	NaN	NaN	NaN	NaN	NaN	NaN	NaN	-1.52229	-1.47531	-1.34497	-1.17598	-1.27325	-1.62133	-1.35873	-1.58526
P52758	0.354795	0.648148	0.474648	0.724406	0.693023	0.765165	0.650988	0.636111	0.249945	0.084094	0.270107	0.275524	-0.0679455	0.075757	0.354253	0.26375	0.605474	0.596624	0.34219	0.30274	0.368695	0.337099	0.613446	0.659808	0.628785	0.59279	0.257883	0.264747	0.359802	0.297462	0.397851	0.491728
P01116;P01112	NaN	NaN	NaN	NaN	NaN	NaN	NaN	NaN	-0.996249	-0.959808	-0.978909	-0.959289	-0.943823	-1.08283	-0.958358	-1.00955	-1.72377	-2.10221	-2.11446	-2.08756	-1.76531	-1.87647	-2.04186	-1.73752	-1.90381	-1.82676	-1.67649	-1.72221	-1.90633	-1.83899	-1.857	-1.90734
P00492	1.89866	1.87203	1.66483	1.80987	1.94395	1.80314	1.74433	1.80977	-0.147968	-0.296717	-0.362569	-0.11402	-0.0997419	-0.135676	-0.190022	-0.23654	2.10642	2.13262	2.00974	2.14453	2.1243	1.92902	2.13946	2.11254	-1.38399	-1.52809	-1.35102	-1.39846	-1.26971	-1.42228	-1.62173	-1.5209
Q96IR7	1.46796	1.42961	1.34634	1.34729	1.36962	1.39955	1.35604	1.31474	0.459929	0.51689	0.453538	0.414144	0.461742	0.572312	0.512242	0.479469	1.75368	1.73196	1.9334	1.97136	1.95971	1.93803	1.77166	1.95973	1.47584	1.44062	1.65656	1.67193	1.67608	1.77328	1.69204	1.46282
Q5SSJ5	-0.465854	-0.49537	-0.160795	-0.539687	-0.653144	-0.56921	-0.461549	-0.53846	-0.289742	-0.15959	0.089076	-0.167581	-0.227125	-0.370742	-0.323554	-0.288472	-0.353462	-0.354993	-0.161848	-0.235057	-0.363753	-0.290305	-0.447958	-0.368279	0.108018	0.0402985	0.300214	0.111279	0.0181313	0.162537	0.0295935	-0.192981
Q86VS8	-4.93273	-5.4632	-4.48365	-4.79913	-4.82904	-5.45276	-4.67655	-5.07389	NaN	NaN	NaN	NaN	NaN	NaN	NaN	NaN	-5.18479	-5.35448	-5.43829	-5.08459	-4.9527	-4.83508	-4.68552	-4.81151	-4.70856	-4.81067	-4.33625	-5.30516	-5.31304	-5.3095	-4.99954	-5.53751
Q9UJC3	-3.53945	-3.12799	-3.18099	-3.01535	-2.90278	-3.16566	-2.96591	-2.99021	-2.71753	-2.84599	-2.93142	-2.81279	-2.71602	-2.44853	-2.42303	-2.48379	-3.31129	-3.42103	-3.46843	-3.66867	-3.67657	-3.61566	-3.41968	-3.9343	-2.69365	-2.68606	-2.86295	-2.84152	-3.13923	-3.30567	-3.15302	-2.84221
Q1KMD3	3.87875	3.89151	4.11165	3.89368	3.8214	3.84973	3.8193	3.89327	4.12736	4.22133	4.4239	4.17276	4.06972	4.14203	4.20237	4.22986	3.34864	3.34618	3.33656	3.28276	3.34617	3.5104	3.24368	3.26624	4.38635	4.32354	4.17222	4.15592	4.07105	4.25982	4.03568	4.29104
Q9BUJ2	1.20622	1.37108	1.34528	1.28257	1.19082	1.20332	1.28617	1.31326	2.88174	2.9641	3.1621	2.91823	2.87522	2.89272	2.99529	2.97848	1.84931	1.81449	1.82398	1.68791	1.67868	1.71703	1.78036	1.72492	2.00774	1.96665	1.85611	1.88261	1.81732	1.86771	1.75393	1.91256
Q00839	4.94926	5.05157	5.17218	5.06966	4.97319	4.96008	4.97739	5.00964	4.92222	5.00075	5.20033	5.01286	4.91529	4.87509	5.06013	5.08673	5.33161	5.28703	5.29794	5.27467	5.23174	5.32603	5.20633	5.21324	4.96571	4.94903	4.75007	4.77928	4.67082	4.78577	4.64121	4.93189
O43390	4.4557	4.45603	4.62791	4.46115	4.38728	4.43727	4.40273	4.47402	4.41524	4.46389	4.56788	4.43807	4.43511	4.37693	4.46489	4.49314	4.50225	4.45123	4.43343	4.39955	4.41714	4.46523	4.37571	4.3561	4.53197	4.50311	4.40942	4.34547	4.3499	4.36816	4.29295	4.46885
P52272	4.62686	4.67547	4.8211	4.62169	4.55926	4.57602	4.61646	4.67553	3.95584	4.04091	4.36862	4.0126	3.98558	3.99909	4.20689	4.25162	4.3876	4.38386	4.31693	4.25305	4.28789	4.43143	4.27962	4.25627	4.6369	4.62019	4.48673	4.4432	4.44972	4.60072	4.38939	4.57414
Q8WVV9	-0.657852	-0.462822	-0.355038	-0.322087	-0.343315	-0.365203	-0.535709	-0.298638	-0.775034	-0.682902	-0.762959	-0.742986	-0.659979	-0.909491	-0.69336	-0.821722	-0.790316	-0.765746	-0.603698	-0.574803	-0.768937	-0.592101	-0.912675	-0.638553	-0.670927	-0.647117	-0.350875	-0.585524	-0.606566	-0.607854	-0.563633	-0.73387
[truncated: 988 more rows]
