# Supplementary material for: HarmonizR enables data harmonization across independent proteomic datasets with appropriate handling of missing values
Source: Nat Commun. 2022 Jun 20;13:3523. doi: 10.1038/s41467-022-31007-x (PMC9209422; doi:10.1038/s41467-022-31007-x)
Supplement: Supplementary file 3 — Source Data [file 41467_2022_31007_MOESM3_ESM.zip › Source Data/Figure2;Supplementary Figure 2-10;Random Forest imputed ComBat.xlsx]

## Sheet: RF_imputed_ComBat_Only_Real
	TripleTOF6600.SWATH.5.Yeast.15.EColi.R1	TripleTOF6600.SWATH.5.Yeast.15.EColi.R2	TripleTOF6600.SWATH.5.Yeast.15.EColi.R3	TripleTOF6600.SWATH.10.Yeast.10.EColi.R1	TripleTOF6600.SWATH.10.Yeast.10.EColi.R2	TripleTOF6600.SWATH.10.Yeast.10.EColi.R3	QExactive.DDA.5.Yeast.15.EColi.R1	QExactive.DDA.5.Yeast.15.EColi.R2	QExactive.DDA.5.Yeast.15.EColi.R3	QExactive.DDA.10.Yeast.10.EColi.R1	QExactive.DDA.10.Yeast.10.EColi.R2	QExactive.DDA.10.Yeast.10.EColi.R3	QExactive.DIA.5.Yeast.15.EColi.R1	QExactive.DIA.5.Yeast.15.EColi.R2	QExactive.DIA.5.Yeast.15.EColi.R3	QExactive.DIA.10.Yeast.10.EColi.R1	QExactive.DIA.10.Yeast.10.EColi.R2	QExactive.DIA.10.Yeast.10.EColi.R3
Q9Y3L3;Q6ZT62	20.8554	21.0779	20.7504	20.6009	20.8353	21.0701	NaN	NaN	NaN	NaN	NaN	NaN	NaN	NaN	NaN	NaN	NaN	NaN
Q9NPJ3	23.2422	23.0202	22.7514	23.0157	23.0783	23.0433	23.1996	22.9631	23.0659	22.9407	23.059	22.9721	22.8169	23.1688	22.9969	23.0893	23.1083	22.9961
O00116	24.153	24.2926	23.7567	24.2091	24.1492	24.2903	24.1117	24.3708	24.138	24.1496	24.0965	24.0519	24.0136	24.0727	24.4375	23.9899	24.1477	24.1733
P11766	26.6171	26.7461	26.678	26.7908	26.6639	26.7585	26.7663	26.7104	26.8289	26.6352	26.6067	26.7092	26.5657	26.7582	26.7472	26.8059	26.6547	26.742
Q9NRN7	24.0929	24.1092	24.0253	24.4069	24.0302	24.3007	24.2843	24.2143	24.1852	24.2837	23.9879	23.9982	23.888	24.2869	24.1119	24.2275	24.2804	24.1256
P05141;P12236;P12235	26.3371	26.4532	26.3302	26.433	26.2372	26.4609	NaN	NaN	NaN	NaN	NaN	NaN	NaN	NaN	NaN	NaN	NaN	NaN
Q53H12	22.8548	23.1086	22.8441	23.1342	22.9196	22.986	23.0695	22.9472	22.9474	22.9886	22.8049	23.1029	22.8617	23.1412	22.944	23.0466	22.9911	22.8468
P49748	22.7312	23.0663	22.9633	23.0638	23.0498	23.2267	22.9644	23.0784	22.9346	23.265	23.1983	22.9044	23.0502	23.1881	23.0679	22.5839	23.2541	22.9758
O96019	26.0271	26.0566	25.9514	26.0678	25.9562	26.1252	26.0722	26.0305	26.0305	26.1147	25.9847	26.0302	25.9197	26.0312	25.9852	26.1136	26.0648	26.0606
Q99798	25.2291	25.1435	25.1424	25.2805	25.0977	25.192	25.2231	25.282	25.1972	25.1131	25.1012	25.1488	24.9895	25.262	25.2288	25.2115	25.2367	25.1527
P13798	23.2556	23.1849	23.3133	23.2719	23.2094	23.2976	23.341	23.1125	23.3857	23.2203	23.2504	23.2806	NaN	NaN	NaN	NaN	NaN	NaN
P35611	22.7298	22.83	22.6452	22.8627	22.5796	22.6153	22.7063	22.7325	22.8155	22.6528	22.5856	22.751	22.5951	22.6922	22.6499	22.6393	22.8306	22.8235
Q13685	22.6757	22.9729	22.7198	22.8143	22.5513	22.8314	22.8373	22.5771	22.9034	22.8264	22.7525	22.7078	22.5586	22.6516	22.8967	22.7129	22.9491	22.8496
Q9NRW3	22.8434	22.9118	22.7293	23.0416	22.7524	23.0188	22.9944	22.7606	23.0011	22.8698	22.7699	22.9035	22.9876	22.8607	22.8928	23.0234	22.8476	22.6846
Q13085	23.9346	23.9931	24.194	24.2893	24.1344	24.345	24.217	24.252	24.0737	24.1426	23.9618	24.1952	24.1602	24.2019	23.9022	24.2325	24.2404	24.1178
Q9H845	21.0034	20.5579	20.9082	20.797	20.6945	20.6507	20.7916	20.9271	20.6634	20.6966	20.7183	20.8128	NaN	NaN	NaN	NaN	NaN	NaN
P61981;P31946	25.3581	25.4778	25.382	25.4731	25.3218	25.5576	NaN	NaN	NaN	NaN	NaN	NaN	NaN	NaN	NaN	NaN	NaN	NaN
P31946	27.2538	27.2907	27.1149	27.2462	27.1276	27.2426	27.3103	27.1151	27.2814	27.161	27.1825	27.2743	26.9923	27.2856	27.2344	27.2669	27.2627	27.2343
P61981;P31946;P27348;Q04917	26.4007	26.4782	26.2812	26.546	26.2974	26.5379	NaN	NaN	NaN	NaN	NaN	NaN	NaN	NaN	NaN	NaN	NaN	NaN
P63104;P31946;P27348	24.422	24.5608	24.3985	24.2405	24.0947	24.5152	NaN	NaN	NaN	NaN	NaN	NaN	24.1621	24.6825	24.1375	24.385	24.3324	24.5908
P62258	29.2557	29.2894	29.1866	29.3461	29.2082	29.3004	29.3848	29.2661	29.3057	29.2848	29.3166	29.3319	29.2145	29.3573	29.273	29.3075	29.3698	29.289
Q04917	26.0077	26.0995	26.0796	26.2137	26.0275	26.1305	26.1473	26.057	26.1457	26.0481	26.055	26.1177	25.9614	26.1685	26.1194	26.1377	26.0904	26.0992
O95336	23.5687	23.7428	23.6133	23.6701	23.5754	23.6708	23.6106	23.7289	23.6017	23.4595	23.7096	23.6744	23.5333	23.7275	23.6647	23.6377	23.6874	23.6112
P17174	26.2726	26.3216	26.2736	26.4265	26.1962	26.3096	26.2292	26.3113	26.3544	26.2441	26.334	26.3318	26.1281	26.3449	26.2984	26.3726	26.3215	26.2904
P00505	24.8379	24.953	24.9017	25.0941	24.8131	25.1635	24.9792	24.9616	25.1065	24.8843	24.8902	24.9669	24.8056	24.9484	25.0167	25.0063	24.9657	25.0344
Q96IU4	23.638	23.8946	23.7601	24.038	23.7097	23.9207	24.0216	23.8682	23.9569	23.9439	23.5853	23.6134	23.5797	23.8765	23.9536	23.9572	23.7602	23.798
P53396	27.8957	27.9236	27.8479	27.974	27.8599	27.9824	27.9334	27.9269	27.9235	27.8188	27.9259	27.8516	27.8216	27.9867	27.9293	27.9477	27.9649	27.8725
P63261;P60709;Q562R1	25.9136	25.976	25.8758	25.9975	25.8335	26.1094	NaN	NaN	NaN	NaN	NaN	NaN	NaN	NaN	NaN	NaN	NaN	NaN
P63261;P60709	27.6569	27.7216	27.645	27.7719	27.6297	27.7894	NaN	NaN	NaN	NaN	NaN	NaN	NaN	NaN	NaN	NaN	NaN	NaN
Q12904	25.6451	25.6026	25.508	25.6814	25.6309	25.6236	25.668	25.63	25.7282	25.5114	25.5916	25.5916	25.4732	25.6328	25.6598	25.614	25.7402	25.5796
O00170	23.4474	23.3709	23.3078	23.4241	23.3891	23.4336	23.3143	23.3243	23.5506	23.5234	23.3569	23.4115	23.3239	23.3361	23.4035	23.6016	23.3835	23.3172
O43823	21.5047	21.1084	21.7291	20.9707	20.8594	21.277	20.9847	21.0625	21.3031	21.4795	21.3471	21.2311	NaN	NaN	NaN	NaN	NaN	NaN
O94788	26.9801	27.0924	27.0479	27.1946	26.9521	27.0765	27.065	27.0946	27.0885	26.9713	27.1369	27.0183	26.9263	27.0623	27.104	27.1247	27.0884	27.0972
P61221	26.5409	26.5733	26.6249	26.6987	26.5858	26.574	26.6108	26.5242	26.6279	26.6237	26.6145	26.5541	26.4708	26.6427	26.6325	26.6379	26.5898	26.6401
Q9UG63	25.6787	25.7202	25.7309	25.8772	25.6517	25.836	25.8103	25.7898	25.6496	25.7366	25.7185	25.8262	25.6114	25.7625	25.7876	25.8547	25.7919	25.6892
Q9NUQ8	21.6812	22.0145	21.9482	21.4348	21.7222	21.505	21.732	21.8965	22.0674	21.4313	21.7771	21.7897	21.9258	21.8603	21.2818	21.9724	22.0648	21.2551
Q9UKV3	25.1322	25.1923	25.0997	25.1117	25.0217	25.2127	25.1388	25.0909	25.2676	25.1721	25.0903	25.1939	25.1028	25.1198	25.1469	25.2132	25.0842	25.1813
P11310	24.1982	24.2194	23.9148	24.2834	24.0843	24.181	24.3006	24.145	24.0248	24.1265	24.1404	24.0746	23.947	24.2674	24.1842	24.185	24.2521	24.0238
P55263	24.955	25.0022	24.9858	24.9193	25.1852	25.0516	24.9454	25.0454	25.1338	24.8924	25.0229	25.0402	24.854	24.9488	25.0098	25.0566	25.2356	24.9865
P05141	26.2368	26.3171	26.1888	26.4928	26.2141	26.4086	26.3117	26.2687	26.2596	26.4362	26.2468	26.3242	26.1107	26.2295	26.424	26.3764	26.335	26.3839
P12236	25.6615	25.3061	24.4574	25.6037	23.4383	25.1935	24.8741	24.3567	24.8502	25.4946	24.5172	24.6154	23.95	25.1232	24.8394	25.0002	25.2168	24.6686
P12236;P12235	24.2361	23.936	24.1748	24.3258	23.9091	24.1031	NaN	NaN	NaN	NaN	NaN	NaN	NaN	NaN	NaN	NaN	NaN	NaN
P63104	28.9166	29.0453	28.911	29.0225	28.7836	29.0793	29.0535	28.9135	28.954	28.857	28.9644	28.9804	28.8045	29.001	28.9927	29.0459	28.9821	28.9124
P52209	28.3691	28.4354	28.3422	28.4816	28.335	28.4992	28.3571	28.3413	28.5055	28.3619	28.4567	28.4515	28.2177	28.5243	28.459	28.4236	28.4085	28.4171
Q15758	26.0093	26.197	26.0898	26.2307	26.018	26.2185	26.2458	26.1785	26.1968	26.0133	26.0399	26.1336	25.9455	26.1912	26.0374	26.2318	26.2051	26.1578
P28288	19.9979	20.1749	20.1271	20.292	20.4241	20.2683	20.4024	20.0773	20.1286	20.2798	20.2385	20.1521	NaN	NaN	NaN	NaN	NaN	NaN
Q13541	22.6839	22.856	22.6175	22.8198	22.4299	22.7873	22.893	22.6782	22.6727	22.6492	22.7167	22.5931	22.7881	22.56	22.5499	22.724	22.8218	22.7552
O43707;P12814	26.11	26.1514	26.1176	26.231	25.9635	26.2377	NaN	NaN	NaN	NaN	NaN	NaN	NaN	NaN	NaN	NaN	NaN	NaN
P61163	22.5975	22.675	22.397	22.7809	22.4481	22.4524	22.5398	22.7002	22.7468	22.4451	22.5292	22.5219	22.3415	22.6672	22.7133	22.535	22.6639	22.519
P61981	27.4894	27.489	27.6223	27.5484	27.6067	27.7162	27.5729	27.661	27.5632	27.5059	27.6421	27.5413	27.4373	27.6574	27.5928	27.6154	27.5792	27.611
P31947	26.6852	26.762	26.5667	26.8293	26.5827	26.8212	26.7468	26.7006	26.6039	26.6211	26.7786	26.7541	NaN	NaN	NaN	NaN	NaN	NaN
P27348	27.5429	27.6464	27.608	27.6772	27.5432	27.7008	27.5974	27.5689	27.6571	27.5895	27.5601	27.632	27.5136	27.6138	27.6131	27.6592	27.6411	27.5901
P30153;P30154	25.7093	25.7992	25.7193	25.7812	25.6064	25.8155	NaN	NaN	NaN	NaN	NaN	NaN	NaN	NaN	NaN	NaN	NaN	NaN
P30153	27.1308	27.2121	27.1027	27.2484	27.1163	27.2648	27.2156	27.2326	27.1613	27.1619	27.1122	27.2205	27.04	27.2571	27.2292	27.2706	27.1375	27.1872
P30154	24.7664	24.59	24.6206	24.6684	24.5849	24.7232	24.698	24.6606	24.6664	24.5894	24.6133	24.7799	NaN	NaN	NaN	NaN	NaN	NaN
P63151	24.253	24.6492	24.3491	24.5254	24.2475	24.4225	24.3763	24.4534	24.554	24.451	24.2309	24.4222	24.1635	24.4798	24.4611	24.5196	24.4389	24.4226
P11171	24.5623	24.6471	24.5083	24.7736	24.5488	24.7987	24.7448	24.6377	24.6356	24.4716	24.6567	24.6412	24.4993	24.5706	24.7708	24.7055	24.6388	24.6538
P08195	25.5808	25.6531	25.7027	25.6161	25.5945	25.7211	25.7653	25.608	25.6231	25.6368	25.5433	25.7282	25.474	25.6519	25.5928	25.8458	25.6633	25.6663
Q96GX2	21.8694	21.7402	21.9662	22.0582	21.8359	21.9255	21.9698	21.9287	21.8334	21.7316	21.9232	21.9518	NaN	NaN	NaN	NaN	NaN	NaN
Q8NE71	24.6142	24.693	24.6167	24.7076	24.5541	24.6886	24.6614	24.5524	24.714	24.5874	24.6213	24.7316	24.586	24.5913	24.7625	24.6681	24.5779	24.6714
Q9H4A4	25.3095	25.4311	25.3908	25.4452	25.3227	25.5539	25.4782	25.3116	25.5187	25.4109	25.4361	25.3797	25.273	25.4152	25.4068	25.4849	25.5324	25.4254
P39687	27.5111	27.5692	27.4857	27.5797	27.4741	27.6582	27.6439	27.5856	27.4308	27.5796	27.5131	27.496	27.3895	27.5326	27.5591	27.6612	27.5627	27.5866
Q9BTT0	25.1547	25.0477	24.8491	25.1654	25.1988	25.2402	25.2384	25.0547	25.2237	24.998	25.1671	24.9959	25.0432	25.3776	25.0221	24.8627	25.311	25.0831
Q99873	25.957	25.9807	25.9324	25.9867	25.9072	25.9113	25.9554	26.0662	26.061	25.9301	26.0025	25.9561	25.8587	26.0219	25.988	26.0099	25.9705	25.9889
Q8IWZ3;O75179	24.4184	24.373	24.4636	24.5292	24.4018	24.5538	NaN	NaN	NaN	NaN	NaN	NaN	NaN	NaN	NaN	NaN	NaN	NaN
O75179	21.2477	21.2631	21.4657	21.3949	21.2943	21.3986	21.2936	21.4139	21.458	21.329	21.1651	21.3935	NaN	NaN	NaN	NaN	NaN	NaN
P20073	25.3678	25.4271	25.2641	25.5478	25.4342	25.483	25.4521	25.4377	25.5432	25.3689	25.3438	25.4185	25.2983	25.4922	25.4767	25.4473	25.4167	25.4566
P27695	25.4565	25.5096	25.5055	25.5853	25.4803	25.5683	25.6247	25.5544	25.484	25.5138	25.4095	25.5641	25.4716	25.5391	25.4888	25.7041	25.495	25.4888
P50995	25.9149	26.0041	25.9894	26.0892	25.9658	26.0364	25.968	25.9189	25.9892	26.0408	25.9472	26.1239	25.8713	26.0587	25.9451	26.1405	26.0073	25.9659
P07355	27.6012	27.6527	27.5803	27.6889	27.55	27.6795	NaN	NaN	NaN	NaN	NaN	NaN	27.512	27.6789	27.6238	27.6845	27.6559	27.6113
P63010;Q10567	25.9278	25.8853	25.8502	25.8904	25.8236	25.9813	NaN	NaN	NaN	NaN	NaN	NaN	25.6846	25.9075	25.9016	25.9005	26.0451	25.9172
P63010	25.8515	25.8827	25.8512	25.8611	25.6566	25.9039	25.8082	25.9536	25.8983	25.8283	25.7551	25.8408	25.6314	25.9098	25.8549	25.8807	25.8945	25.8351
Q96CW1	24.524	24.6585	24.5318	24.6221	24.6172	24.7199	24.7463	24.6843	24.5437	24.5833	24.5811	24.5372	24.5946	24.4672	24.5329	24.7191	24.7257	24.6367
O00203;Q13367	21.0261	20.6291	20.8685	21.0036	20.9891	21.0788	NaN	NaN	NaN	NaN	NaN	NaN	NaN	NaN	NaN	NaN	NaN	NaN
P84077;P61204;P18085;P84085	25.4648	25.5813	25.4737	25.7051	25.5907	25.4569	NaN	NaN	NaN	NaN	NaN	NaN	NaN	NaN	NaN	NaN	NaN	NaN
P84077;P61204	26.1283	26.3921	26.1693	26.2692	26.1442	26.3916	26.2529	26.1456	26.296	26.2154	26.3431	26.2354	NaN	NaN	NaN	NaN	NaN	NaN
P18085	24.5301	24.5745	23.9927	23.8915	23.99	24.3555	24.3891	24.0655	24.4488	24.0997	24.1523	24.2253	23.8091	24.3475	24.2322	24.2624	24.3716	24.3486
P12814	25.169	25.2596	25.1646	25.3358	25.212	25.358	25.364	25.1246	25.28	25.2634	25.1832	25.2866	25.0116	25.3222	25.3048	25.3511	25.2776	25.2378
P30837	22.9281	23.0989	22.9801	23.2402	22.9745	23.074	23.1646	23.219	23.0725	22.9908	23.0261	22.8685	NaN	NaN	NaN	NaN	NaN	NaN
P04075	30.9697	31.0781	30.9534	31.1164	30.8889	31.1162	30.9537	30.9877	31.076	30.9936	31.1221	30.9836	30.817	31.0813	31.0764	31.088	31.0466	31.0328
P04075;P09972	25.8479	25.965	25.8996	26.0385	25.9285	26.0136	NaN	NaN	NaN	NaN	NaN	NaN	NaN	NaN	NaN	NaN	NaN	NaN
Q9H2P0	21.6263	21.4472	21.5686	21.5318	21.4417	21.3527	21.5058	21.4381	21.6597	21.5775	21.4175	21.4011	21.325	21.6386	21.5042	21.5414	21.4789	21.5005
O95433	26.3495	26.4552	26.3396	26.5091	26.2495	26.4882	26.4303	26.4175	26.3582	26.3772	26.3262	26.5071	26.2043	26.452	26.428	26.451	26.4514	26.3988
Q13155	23.637	23.6021	22.5983	24.3567	24.6622	24.5034	23.9536	24.0687	23.0898	22.5943	23.6509	23.8799	23.3207	24.0652	24.4324	24.221	23.3773	23.6501
Q92667	20.8921	19.7178	19.6645	19.3286	19.7702	19.5518	19.4479	19.9751	19.432	20.21	19.4326	19.6533	NaN	NaN	NaN	NaN	NaN	NaN
P02768	25.6424	25.6088	25.6475	25.7509	25.6277	25.7093	25.7233	25.7308	25.6092	25.6539	25.7075	25.5417	25.4271	25.6973	25.7608	25.7522	25.7429	25.6424
P09972	25.8029	25.9122	26.1934	25.9584	25.7658	25.9152	25.9786	25.9483	26.0116	25.7441	25.8658	25.9987	25.6259	26.0164	26.0296	26.0101	25.8237	25.9997
P28838	26.4974	26.5305	26.4288	26.5902	26.4155	26.6368	26.5532	26.5908	26.5836	26.4976	26.3749	26.5336	26.303	26.6062	26.5906	26.6039	26.5201	26.5025
Q92688	28.0456	28.14	28.023	28.1365	27.9195	28.1634	28.1087	28.1661	27.9793	27.9958	28.0876	28.0829	27.8702	28.0657	28.1472	28.1197	28.1243	28.0636
P39687;Q92688	26.4749	26.48	26.3086	26.5426	26.4046	26.5395	NaN	NaN	NaN	NaN	NaN	NaN	26.3098	26.4628	26.5437	26.5139	26.4675	26.4606
P02647	22.5266	22.8678	22.6323	22.7726	22.8046	22.4416	22.6669	22.6721	22.8508	22.532	22.4875	22.8489	22.9346	22.453	22.8625	22.9046	22.4172	22.5257
O14561	24.6351	24.5911	24.4269	24.7199	24.4561	24.6876	24.5203	24.6532	24.6969	24.4321	24.7002	24.5919	24.5822	24.5172	24.4472	24.7484	24.6661	24.6694
O95394	23.6216	23.9086	23.8634	23.7616	23.6949	23.9479	23.8666	23.754	23.82	23.9368	23.6868	23.8006	23.7349	23.8918	23.8707	23.6162	23.8165	23.8687
P14550	24.2309	24.0691	23.9981	24.1237	23.9578	24.1366	24.206	24.0983	24.1768	24.0427	23.9206	24.0992	23.969	24.1658	24.1282	24.1686	24.0017	24.075
Q04828	25.5563	25.6314	25.5203	25.5844	25.5288	25.6898	25.5539	25.5767	25.6955	25.562	25.5949	25.4881	25.4058	25.6205	25.5773	25.6903	25.5599	25.6362
P16157	24.6656	24.7787	24.6654	24.6234	24.5397	24.7206	24.5829	24.5974	24.6398	24.599	24.5767	24.6558	24.6536	24.7325	24.6415	24.6995	24.6543	24.6841
O43707	28.7238	28.8016	28.6452	28.8306	28.6752	28.8105	28.7313	28.731	28.8229	28.6982	28.665	28.7289	28.5996	28.7643	28.7543	28.8781	28.7311	28.7462
Q16186	24.9142	25.0188	24.8597	25.1469	24.9789	25.1053	24.953	24.9085	25.1155	25.0098	25.0563	24.9717	24.8351	25.0816	24.9627	25.1026	24.9745	25.0558
Q9Y4W6	23.555	23.6858	23.522	23.4595	23.2814	23.5067	23.3065	23.4751	23.5743	23.5773	23.5479	23.5709	NaN	NaN	NaN	NaN	NaN	NaN
O95831	26.0195	26.1401	25.976	26.1448	26.0105	26.1341	26.163	25.9945	26.0204	26.0548	26.1432	26.1081	25.9513	26.0869	26.0594	26.131	26.1349	26.0605
Q9ULX6	22.2309	22.3241	22.1273	22.4143	22.3178	22.5401	22.5157	22.377	22.1587	22.3232	22.2723	22.2939	22.2707	22.3019	22.5156	22.3735	22.2888	22.1769
Q03154	23.2639	23.3673	23.3785	23.4713	23.2867	23.4516	23.3182	23.3551	23.3685	23.2682	23.4584	23.3627	23.4207	23.4212	23.317	23.3629	23.3803	23.3078
O60678	22.2327	22.4675	22.3169	22.3855	22.1539	22.3313	22.3532	22.4622	22.3068	22.3077	22.1411	22.3416	22.3598	22.4346	22.2183	22.3423	22.2386	22.2919
O14744	26.6809	26.7226	26.623	26.7162	26.577	26.7086	26.5492	26.7648	26.7104	26.672	26.7167	26.6444	26.462	26.7081	26.771	26.7164	26.7147	26.7314
O95782	26.3647	26.2666	26.2011	26.3398	26.1909	26.2944	26.2651	26.3032	26.3942	26.2664	26.2839	26.1968	26.1309	26.3618	26.3027	26.374	26.2816	26.2239
P62330	22.1391	21.9764	22.0325	21.9869	21.9472	22.1033	22.0466	22.038	22.0403	22.1417	22.0811	21.8339	NaN	NaN	NaN	NaN	NaN	NaN
O43681	23.4514	23.2512	23.1826	23.5807	23.2925	23.3509	23.4713	23.3387	23.3894	23.4337	23.3094	23.2125	23.1492	23.4001	23.4297	23.395	23.3986	23.3828
P08243	28.0408	27.9651	27.9425	28.0246	27.8865	28.0383	27.9495	27.9774	28.0688	27.9385	27.9158	28.0348	27.7972	28.0333	27.9945	28.0344	28.0011	27.9891
O15143	23.4341	23.1941	23.3862	23.4327	23.4041	23.4448	23.4569	23.2639	23.4124	23.5701	23.2797	23.3608	23.1773	23.4358	23.3987	23.431	23.4991	23.3945
P04083	29.1693	29.2318	29.1656	29.2509	29.1129	29.2052	29.2485	29.2183	29.1605	29.1636	29.2693	29.1039	28.9811	29.2537	29.214	29.2746	29.2107	29.197
P07741	26.3246	26.3226	26.2194	26.3913	26.2815	26.328	26.3325	26.3027	26.4335	26.2659	26.2783	26.3105	26.2056	26.3525	26.2887	26.368	26.3348	26.3484
Q92974	23.9351	24.1184	23.9307	24.1237	24.1156	24.0271	24.0036	23.987	24.1177	24.1638	23.9671	24.0405	24.1112	24.063	24.1297	24.016	23.9799	23.9886
P08758	25.8053	25.9166	25.7921	25.9157	25.7685	25.9239	25.9161	25.7636	25.8026	25.9289	25.8825	25.8437	25.7859	26.0058	25.8421	25.815	25.8126	25.9102
P84085	22.6451	23.798	23.3513	23.0902	23.7826	23.5704	22.9395	23.3985	23.2184	23.3531	23.4113	23.435	22.6597	23.5874	23.5571	23.6654	23.4728	23.3423
Q8N6H7	23.0004	23.1329	22.9505	23.1167	23.2117	23.2287	23.2818	22.9398	23.0875	23.1456	23.0729	23.1233	23.2253	23.076	23.1348	23.2346	22.7322	23.1413
Q8IWZ3	21.4127	21.4596	21.4374	21.6005	21.2934	21.1933	21.3945	21.27	21.3448	21.6185	21.2858	21.4487	21.1366	21.4571	21.4359	21.5369	21.3591	21.4635
O60306	22.4642	22.6407	22.3738	22.5849	22.3468	22.441	22.6491	22.4628	22.5489	22.42	22.237	22.5142	22.4981	22.5349	22.3274	22.5171	22.2816	22.6496
Q8N6T3	21.0955	21.3392	21.1699	21.4702	21.3926	21.4513	21.3983	21.1982	21.3327	21.4899	21.2396	21.3075	21.1987	21.2763	21.2579	21.472	21.3465	21.3705
Q99856	22.4288	22.4443	22.3416	22.4444	22.4953	22.583	22.5669	22.5798	22.4558	22.6368	22.3301	22.2884	22.4492	22.5087	22.3709	22.4638	22.5358	22.3937
Q9BPX5	22.4341	22.5066	22.3408	22.525	22.1386	22.5	22.4686	22.3817	22.2245	22.6252	22.4346	22.2538	NaN	NaN	NaN	NaN	NaN	NaN
P59998	23.2891	23.5201	23.3119	23.5238	23.5151	23.5819	23.4432	23.4242	23.3165	23.6299	23.5091	23.4095	23.2755	23.3999	23.5567	23.5617	23.378	23.5548
Q9UBL3	22.6163	23.0297	22.9471	23.0422	23.0171	22.9978	22.9025	23.0591	22.9304	22.7503	23.0505	22.9796	22.9791	23.0349	23.2102	22.9103	22.7422	22.8099
Q10567	24.1369	24.2705	24.0475	23.9688	23.9167	24.5451	23.8913	23.8341	24.0742	24.1673	24.7994	24.1935	23.8613	24.0755	24.0207	24.7408	24.01	23.9459
O43747	23.0925	23.4964	23.0496	23.7698	23.6586	23.4563	23.4246	23.5407	23.4455	23.2552	22.7144	24.2881	22.8741	23.9169	23.0903	23.1284	23.9176	23.5148
P02656	21.7282	21.8785	21.7852	21.7301	21.8838	21.9562	21.9264	21.8693	21.6744	21.7363	22.012	21.7806	NaN	NaN	NaN	NaN	NaN	NaN
O14497	22.9211	23.08	23.1225	23.0547	22.8795	23.1934	22.9986	23.073	22.9274	23.1832	22.9138	23.131	22.8695	23.0665	23.0031	23.1435	23.1319	23.0579
P40616	22.0739	22.0373	21.8553	22.0579	21.8826	22.2575	21.9612	22.1489	22.1728	21.9943	21.9053	21.9865	21.7102	22.1368	22.1525	22.0237	22.0039	22.0424
P61160	25.2783	25.3852	25.2182	25.3874	25.1826	25.3931	25.4092	25.3738	25.2648	25.2944	25.3262	25.1852	25.1443	25.3741	25.2698	25.4646	25.3969	25.2341
Q9BZZ5	23.8994	23.8659	24.0004	23.7782	23.8429	23.6988	24.0352	23.8188	23.8178	23.8126	23.8304	23.7731	23.6128	23.928	23.9783	23.983	23.7912	23.8012
Q9Y2Y0	20.2689	21.0963	20.9851	20.8139	20.5972	21.3521	21.0458	20.8726	20.6508	20.4637	20.9889	21.0761	21.2243	20.4767	21.3163	21.0403	20.022	21.1515
P61158	25.3002	25.429	25.2706	25.398	25.2636	25.3999	25.3312	25.4345	25.4278	25.2525	25.2479	25.3878	25.2108	25.4024	25.3743	25.3518	25.2814	25.4282
O15145	22.2462	22.2366	22.1073	21.8575	22.1437	22.2263	22.2442	21.9929	22.0665	22.1884	22.2797	22.0826	NaN	NaN	NaN	NaN	NaN	NaN
Q9Y294;Q9NVP2	24.5065	24.5628	24.676	24.6847	24.5819	24.798	NaN	NaN	NaN	NaN	NaN	NaN	NaN	NaN	NaN	NaN	NaN	NaN
Q9NVI7	25.1202	25.1546	24.9753	25.1459	24.8578	25.0772	25.0021	25.1258	25.1707	25.0502	25.0452	24.9568	24.8703	25.0824	25.1451	25.0978	25.0396	25.1105
P05023	25.7056	25.835	25.7638	25.8808	25.7333	25.8385	NaN	NaN	NaN	NaN	NaN	NaN	25.6465	25.8515	25.7557	25.7974	25.9443	25.785
O75947	24.7599	24.8562	24.7864	25.0496	24.8403	25.0195	24.9744	24.9002	24.8565	24.6901	24.9846	24.869	24.7114	24.8582	24.8258	24.8517	24.8044	25.2194
P00846	22.3558	22.2087	22.2614	22.381	22.3149	20.9405	22.1359	22.1914	22.0909	21.3919	21.9157	22.501	NaN	NaN	NaN	NaN	NaN	NaN
O00154	25.4191	25.3917	25.2669	25.2688	25.3077	25.2552	25.2133	25.35	25.2661	25.2695	25.3782	25.4066	25.3377	25.1395	25.4861	25.3246	25.3361	25.2624
P30049	24.115	24.3955	24.4274	24.5121	24.3342	24.5198	24.3323	24.4254	24.4163	24.4342	24.4526	24.2596	24.2456	24.4837	24.3389	24.5234	24.1202	24.5691
P48047	26.1217	26.1644	26.0078	26.1429	26.0708	26.1083	26.1951	26.2111	26.0957	26.0265	25.9918	26.1077	25.8075	26.0515	26.1625	26.2417	26.1355	26.2062
Q8WWM7	25.4047	25.6516	25.2854	25.5683	25.423	25.5926	25.4483	25.4956	25.4705	25.635	25.4768	25.4091	25.2635	25.5093	25.4699	25.5716	25.5699	25.5546
Q99700	22.1121	21.9885	21.9572	22.0423	21.9521	22.2651	22.118	22.1179	22.1678	21.934	21.8615	22.0719	NaN	NaN	NaN	NaN	NaN	NaN
Q9BXK5	23.3652	23.2603	22.6424	23.0078	23.182	22.9569	NaN	22.4414	NaN	NaN	NaN	NaN	NaN	NaN	NaN	NaN	NaN	NaN
Q99933	21.3493	21.4077	21.0492	21.2758	21.1959	21.3146	NaN	NaN	NaN	NaN	NaN	NaN	NaN	NaN	NaN	NaN	NaN	NaN
P46379	25.2882	25.307	25.1643	25.3148	25.1262	25.3156	25.3146	25.1868	25.3045	25.2532	25.2074	25.2557	25.1718	25.3495	25.1779	25.3554	25.2624	25.2137
P25705	28.9895	29.1007	28.9838	29.0862	28.9173	29.1075	29.1531	28.9855	29.0199	29.0579	28.9447	29.0135	28.8126	29.1094	29.0584	29.0744	29.0731	29.0488
Q9NVJ2;Q96BM9	24.3702	24.4846	24.2825	24.5061	24.2613	24.4281	NaN	NaN	NaN	NaN	NaN	NaN	NaN	NaN	NaN	NaN	NaN	NaN
Q9NVJ2	23.034	23.3549	23.3287	23.1894	22.972	23.3132	23.3158	23.2959	23.2558	23.1065	23.1417	23.0287	22.9726	23.2463	23.2828	23.292	23.1108	23.3052
O15144	24.1206	24.1426	23.9774	24.0867	24.1983	24.2387	24.0566	24.0182	24.1622	24.2565	24.1793	24.1133	23.8857	24.0958	24.1541	24.2553	24.171	24.2007
P54709	23.765	23.7561	23.7456	23.8701	23.7368	23.9515	23.9458	23.6901	23.8986	23.7295	23.8166	23.8255	23.7356	23.9158	23.7589	23.8577	23.8354	23.6958
Q9NT62	22.7069	22.7404	22.7146	22.9129	22.8986	22.7577	22.8048	22.6671	22.8142	22.7276	22.9872	22.8227	22.5505	22.8579	22.7056	23.0055	22.69	22.9514
P18859	23.4115	23.5577	23.3068	23.36	23.4195	23.5296	23.4451	23.402	23.4441	23.5101	23.2981	23.5885	23.3583	23.5371	23.3616	23.5104	23.4492	23.3684
P36542	26.4232	26.5613	26.3028	26.6901	26.3792	26.5532	26.2938	26.4026	26.2729	26.4012	26.5024	26.6765	26.0977	26.3612	26.7756	26.3865	26.3276	26.7394
P56134	23.7501	23.8821	23.8089	23.9163	23.6681	24.0176	23.882	23.8359	23.9102	23.7212	23.7702	23.9353	23.6311	23.9073	23.8834	23.8873	23.8585	23.8921
Q9UBB4	22.5321	22.6532	22.443	22.7834	22.477	22.6587	22.7401	22.6496	22.6549	22.4229	22.6261	22.5022	22.4537	22.7184	22.7347	22.5535	22.5675	22.5141
P53004	25.1407	25.0318	25.0469	25.1685	24.9763	25.2136	25.1735	25.172	25.1536	24.9826	24.9962	25.1019	24.8871	25.2041	25.2226	25.0215	25.0703	25.1908
P24539	24.4899	24.5743	24.7221	24.6637	24.4179	24.6983	24.6063	24.7488	24.5165	24.47	24.5494	24.5366	24.2904	24.7754	24.5718	24.5395	24.5718	24.7488
O00244	23.9585	23.9217	23.6697	24.151	23.8925	23.9745	24.0761	23.853	24.0106	23.8242	23.9002	23.882	NaN	NaN	NaN	NaN	NaN	NaN
O75964	24.1954	24.2385	24.0413	24.2594	24.1622	24.3983	24.2341	24.2676	24.1154	24.159	24.3387	24.2145	24.0694	24.2959	24.2768	24.2886	24.2789	24.1658
O14965	20.8277	21.0426	20.8315	20.894	20.6377	20.686	NaN	20.7173	20.7616	20.6995	20.7661	20.7274	NaN	NaN	NaN	NaN	NaN	NaN
P56211	22.4831	22.3052	22.5278	22.3685	22.0274	22.5818	21.9718	NaN	NaN	21.9741	NaN	NaN	NaN	NaN	NaN	NaN	NaN	NaN
P06576	29.1503	29.2619	29.1844	29.2647	29.1453	29.2711	29.2258	29.2232	29.2947	29.1297	29.1788	29.1599	29.0898	29.2625	29.2373	29.2513	29.2208	29.1781
Q9P287	24.6198	24.6311	24.5377	24.6745	24.5199	24.7484	24.5184	24.5602	24.575	24.823	24.6168	24.6338	24.5243	24.633	24.6644	24.7215	24.5309	24.6635
P55957	23.307	23.1739	23.0869	23.0274	23.0048	23.3352	23.3393	23.1639	23.2409	23.0481	22.9722	23.1889	22.9212	23.3023	22.9234	23.4707	23.0785	23.3202
Q9NYF8	25.0395	25.1444	25.1953	25.2593	25.0388	25.1707	25.1347	25.0706	25.3009	25.1335	25.1592	25.0706	24.9407	25.2475	25.1859	25.2401	25.0528	25.1974
Q14692	24.1231	24.223	24.2464	24.252	24.1452	24.2993	24.2463	24.2453	24.2645	24.2436	24.1378	24.2018	24.1962	24.2131	24.1779	24.268	24.1416	24.2349
Q13867	25.5099	25.6817	25.4834	25.6231	25.4882	25.6423	25.5971	25.5515	25.7199	25.5347	25.552	25.487	25.3473	25.6302	25.5622	25.6246	25.6481	25.6085
Q96K17	23.7665	23.8448	23.6511	23.8325	23.6325	23.8954	23.8914	23.6865	23.906	23.7795	23.6458	23.7433	23.6571	23.863	23.8956	23.7139	23.733	23.7749
P20290	26.437	26.706	26.5635	26.6674	26.5467	26.6823	26.5534	26.5732	26.5768	26.4503	26.8019	26.6523	26.347	26.6375	26.6034	26.8224	26.6358	26.5773
Q6UB35	21.6244	21.3641	21.4296	21.5982	21.425	21.7323	21.7214	21.2989	21.734	21.3354	21.5725	21.4925	21.2162	21.6877	21.5984	21.6418	21.5246	21.4985
O95861	23.212	23.5821	23.0857	23.1079	24.0941	23.3478	23.8278	23.7658	23.2103	23.072	23.2168	23.3278	23.1146	24.3409	23.1227	23.1755	23.1683	23.1953
Q7L1Q6	24.3354	24.5486	24.2356	24.348	24.1865	24.7153	24.4698	24.2472	24.4675	24.3607	24.3198	24.4143	24.0569	24.4816	24.4093	24.5244	24.4801	24.383
Q99622	21.0381	20.8048	20.8313	21.2416	20.927	21.257	20.9179	20.914	21.1101	20.8623	21.0941	21.1627	NaN	NaN	NaN	NaN	NaN	NaN
Q14137	24.0368	24.3904	24.2492	24.3056	24.2484	24.4856	24.1494	24.303	24.4334	24.2149	24.3216	24.3053	24.105	24.3633	24.3117	24.227	24.3873	24.3261
Q5VW32	22.959	23.0235	22.7522	23.0263	22.9047	22.905	22.9998	22.8258	22.9366	22.9654	23.0173	22.8272	22.7195	23.0034	22.9431	23.0547	22.8887	22.9423
Q06187	20.697	21.4383	21.0512	21.4711	20.8518	20.9545	21.9142	21.1579	21.1646	21.0389	20.8517	20.6151	21.364	21.782	20.6874	20.6103	20.6445	21.0915
P11586	26.5047	26.6236	26.4891	26.6252	26.4619	26.6353	26.494	26.5627	26.652	26.5075	26.5207	26.5933	26.3709	26.6074	26.5622	26.6005	26.5585	26.6247
P11586;Q6UB35	23.8672	23.983	23.6894	23.8713	23.7623	23.8549	NaN	NaN	NaN	NaN	NaN	NaN	NaN	NaN	NaN	NaN	NaN	NaN
O43852	26.3105	26.3569	26.1861	26.3969	26.3193	26.4062	26.4137	26.3316	26.432	26.2718	26.3177	26.2866	26.2307	26.3882	26.3806	26.329	26.3525	26.3675
P27824	21.9691	22.6382	21.8147	21.7825	21.8772	21.9636	22.0136	21.9086	22.1946	22.1152	21.89	21.9342	21.815	21.9276	21.8967	22.2637	21.9135	22.2812
Q01518	28.0677	28.1402	28.106	28.2434	28.0507	28.2441	28.201	28.0652	28.1825	28.091	28.0943	28.2054	27.9322	28.2058	28.1918	28.2013	28.1776	28.1556
P30043	27.5572	27.7549	27.6077	27.8239	27.5287	27.8086	27.7767	27.5963	27.7397	27.7042	27.5629	27.6591	27.4883	27.785	27.6889	27.7061	27.6862	27.6881
Q5VTR2	21.1833	20.9182	21.2123	21.2781	21.2916	21.4279	21.3652	21.2283	21.3222	20.9904	21.3699	21.0373	NaN	NaN	NaN	NaN	NaN	NaN
Q07021	27.0338	27.1088	27.0095	27.1296	27.0292	27.064	27.138	27.0715	27.1201	26.9292	27.0544	27.0224	26.9224	27.1078	27.037	27.1149	27.0594	27.1203
P17655	24.1071	24.0734	24.081	24.1819	24.0789	24.2619	24.0837	24.2565	24.1883	23.988	24.0947	24.173	23.9862	24.1546	23.9983	24.228	24.3013	24.0899
Q86VP6	26.7283	26.6968	26.6545	26.7864	26.6611	26.7271	26.7262	26.7084	26.8028	26.6319	26.6164	26.7893	26.5105	26.7887	26.7378	26.7966	26.7076	26.7036
Q14444	26.5689	26.7387	26.5582	26.7526	26.5851	26.7641	26.8084	26.5721	26.6277	26.6572	26.5521	26.6718	26.5985	26.6073	26.8072	26.8304	26.4576	26.6291
P41223	23.9648	23.8826	24.16	23.9355	23.8861	23.9516	24.0426	24.0468	24.0486	23.9744	23.8101	23.8982	23.8305	24.0835	23.7922	24.0582	24.0317	24.0075
Q6PJG6	21.4806	21.0705	21.0041	21.1929	21.2897	20.936	21.1948	21.2696	21.0978	21.1295	21.3067	20.9202	20.9253	21.4043	21.3789	20.9994	21.2018	21.019
Q9Y6E2	25.0027	25.0946	25.0191	24.6276	24.8866	25.1963	24.8966	24.9091	24.9004	25.2223	25.021	24.9323	24.6737	24.9909	25.1337	24.8995	24.9733	25.1465
P05937	24.7853	24.8075	24.7034	24.7689	24.7174	24.8821	24.7238	24.8674	24.797	24.7752	24.6834	24.8297	24.543	24.8491	24.8043	24.8634	24.8297	24.7912
P47756	26.5286	26.6478	26.5091	26.6538	26.5299	26.6776	26.6165	26.6228	26.5928	26.529	26.6371	26.5959	26.5224	26.6762	26.5818	26.6829	26.6038	26.5968
P54687	24.8034	24.8383	24.7171	24.9524	24.7193	24.7915	24.885	24.8237	24.8914	24.6967	24.7772	24.7819	24.6004	24.8506	24.7866	24.8654	24.7797	24.9297
Q8TDN6	25.4547	25.5235	25.3899	25.5036	25.3693	25.4914	25.5739	25.5474	25.4576	25.433	25.3351	25.3678	25.2088	25.5027	25.4573	25.4763	25.6481	25.4166
O75531	26.377	26.373	26.4519	26.4608	26.3521	26.6113	26.5203	26.4526	26.5504	26.3874	26.3423	26.4062	26.2649	26.477	26.3916	26.5575	26.4599	26.5078
O95816	25.3917	25.2882	25.2594	25.4504	25.3453	25.4466	25.3896	25.3896	25.3821	25.1384	25.439	25.365	25.1217	25.4367	25.269	25.6336	25.3847	25.3468
Q9H3K6	23.9142	24.0831	23.8915	24.0179	23.9446	23.9256	23.8238	23.9959	24.153	23.8589	24.0115	23.9539	23.7966	23.9808	23.934	24.0676	23.9501	24.0649
P07339	23.9759	24.0578	23.8975	24.0465	24.1082	24.0585	24.0163	23.9991	24.2148	23.9876	23.9177	24.0488	23.8708	24.1153	24.0185	24.1045	23.9616	24.0847
Q6NZI2	23.3436	23.2701	23.0669	23.4255	23.4425	23.3124	23.6123	23.369	23.3241	23.233	23.1021	23.2809	23.2809	23.2541	23.2539	23.1577	23.5278	23.3867
P35520;P0DN79	25.8285	25.9355	25.8499	25.9591	25.814	25.9971	25.9808	25.9194	26.0106	25.8654	25.8309	25.8069	NaN	NaN	NaN	NaN	NaN	NaN
P13987	21.5745	21.7229	21.5264	21.6735	21.5324	21.7586	21.5791	21.7681	21.7236	21.6265	21.6204	21.5169	NaN	NaN	NaN	NaN	NaN	NaN
Q13112	23.0234	22.8042	22.5843	22.7469	23.0149	22.8295	22.6423	22.8702	22.7421	22.9219	22.9094	22.7963	22.7354	22.7781	23.0578	23.0671	22.6801	22.6366
P0DP25;P0DP24;P0DP23	27.0691	27.188	27.0482	27.2388	27.0165	27.218	27.2619	27.0502	27.1522	27.1192	27.0858	27.1013	NaN	NaN	NaN	NaN	NaN	NaN
P04040	26.2574	26.4053	26.3217	26.399	26.3088	26.4431	26.4074	26.2481	26.3549	26.3412	26.3905	26.4003	26.2281	26.3849	26.363	26.434	26.4127	26.3531
Q13185;P83916	23.9159	23.8658	23.6399	23.9	23.7154	23.972	NaN	NaN	NaN	NaN	NaN	NaN	23.7821	23.7911	24.0176	23.7532	23.8862	23.7821
P83916	23.0006	23.1513	22.9158	23.262	22.9826	23.4486	NaN	23.1006	22.9601	22.954	22.9842	22.9533	NaN	NaN	NaN	NaN	NaN	NaN
P45973	24.3708	24.4655	24.143	24.3056	24.1902	24.2825	24.2419	24.367	24.4183	24.1627	24.2993	24.2851	24.1183	24.3372	24.2994	24.3752	24.3259	24.3221
Q13185;P45973	25.2604	25.0676	25.1146	25.0772	24.9675	25.2017	NaN	NaN	NaN	NaN	NaN	NaN	25.0596	25.3337	25.2281	25.1222	25.1252	24.8307
P07384	26.0381	26.1873	26.0591	26.0985	25.9576	26.1244	26.0978	26.1726	26.093	25.9374	26.1196	26.0971	25.8581	26.1332	26.2015	26.1551	25.9638	26.1298
O95810	23.349	23.5576	23.2323	23.5646	23.3633	23.4064	23.5564	23.4807	23.4105	23.3749	23.3083	23.3612	23.523	23.3556	23.3691	23.4151	23.4807	23.3228
P16152	22.3959	22.6037	22.3648	22.495	22.468	22.7068	22.4075	22.5194	22.6349	22.3455	22.5757	22.6032	NaN	NaN	NaN	NaN	NaN	NaN
Q13185	26.6122	26.6884	26.6284	26.7134	26.6534	26.6884	26.6851	26.6975	26.6924	26.6454	26.7491	26.6198	26.592	26.7015	26.7014	26.7162	26.6795	26.6744
Q9UQ88;P21127	24.3911	24.4064	24.3982	24.5382	24.3454	24.4289	24.3972	24.4539	24.5177	24.4016	24.2257	24.4637	NaN	NaN	NaN	NaN	NaN	NaN
P06493;P24941	24.6198	24.7056	24.5506	24.6673	24.5536	24.4894	NaN	NaN	NaN	NaN	NaN	NaN	NaN	NaN	NaN	NaN	NaN	NaN
P06493	26.6	26.6352	26.5468	26.6716	26.4887	26.7067	26.6557	26.6142	26.6361	26.6335	26.6481	26.4711	26.495	26.6297	26.6018	26.642	26.5987	26.7004
P24941	24.1192	24.1022	23.9534	24.1932	23.9707	24.2994	24.2176	24.0643	23.9998	24.0822	24.2318	23.9645	23.7911	24.1873	24.1592	24.2135	24.102	24.1652
P27797	27.7847	27.8592	27.672	27.89	27.7298	27.8448	27.8439	27.6887	27.8589	27.8008	27.7689	27.7562	27.6982	27.8313	27.7942	27.8358	27.7801	27.7717
Q9NXV6	20.3582	20.9865	20.6382	21.1465	20.6469	20.9777	20.6499	20.9464	20.9075	20.9079	21.1723	20.4803	NaN	NaN	NaN	NaN	NaN	NaN
Q8IX12	24.5717	24.7361	25.0111	25.0217	24.9321	25.1049	24.8774	24.7369	24.9958	24.901	24.8104	24.6836	24.7801	24.6415	24.9688	25.069	24.8294	25.004
Q8N163	25.6662	25.765	25.7023	25.7633	25.6321	25.8069	25.8546	25.7353	25.6756	25.738	25.643	25.6679	25.523	25.7887	25.7801	25.8134	25.6391	25.7812
Q96CT7	23.138	23.2795	23.2203	23.3291	22.9057	23.2447	23.1786	23.3242	23.1622	22.9861	23.3059	23.0919	22.9113	23.1943	23.1758	23.3054	23.1897	23.2376
Q9Y5K6	24.1488	24.1302	24.0957	24.2043	24.1646	24.2518	24.2551	23.9956	24.2603	24.2136	23.9835	24.1093	24.0286	24.1437	24.1416	24.25	24.1821	24.2198
Q9UJX2	21.0433	21.6306	21.5934	21.0839	21.3169	21.4211	21.5584	21.2391	21.5713	21.1113	21.5434	21.1684	21.6525	21.1372	20.9961	21.5072	21.015	21.7713
Q6P1J9	22.2371	22.6184	22.6082	22.5782	22.6388	22.7144	22.5985	22.4575	22.7475	22.5449	22.4132	22.5225	22.4715	22.7702	22.2336	22.6858	22.6144	22.6161
O60563	20.2349	20.2323	19.624	20.0531	20.0946	20.2154	19.5637	20.3985	NaN	20.0166	20.4374	19.8621	NaN	NaN	NaN	NaN	NaN	NaN
O43684	26.6318	26.8784	26.7173	26.803	26.7265	26.88	26.9065	26.8182	26.7014	26.8222	26.6644	26.733	26.5725	26.7367	26.8716	26.9972	26.7491	26.7316
Q13895	25.1019	25.1148	24.9984	25.1715	25.1744	25.3147	25.1771	25.2939	25.1114	25.0661	25.1805	25.0951	25.0681	25.256	25.1308	25.2147	25.1645	25.0693
Q86X55	23.4124	23.7705	23.4375	23.7207	23.4871	23.7345	23.6622	23.5867	23.6716	23.4128	23.5773	23.5528	NaN	NaN	NaN	NaN	NaN	NaN
P52907	26.6656	26.781	26.6032	26.753	26.673	26.7185	26.5786	26.755	26.6848	26.6963	26.6733	26.7547	26.5535	26.7382	26.7114	26.7656	26.7249	26.7219
P52907;P47755	20.9926	21.1057	20.8719	20.9962	20.7702	21.0806	NaN	NaN	NaN	NaN	NaN	NaN	NaN	NaN	NaN	NaN	NaN	NaN
P47755	23.4602	23.6536	23.4935	23.7192	23.5269	23.5868	23.5379	23.5619	23.589	23.5942	23.7542	23.4518	23.5719	23.6706	23.3562	23.6242	23.6618	23.5628
Q8IVM0	21.032	21.0839	21.0008	21.1585	21.2529	21.1172	NaN	NaN	NaN	NaN	NaN	NaN	NaN	NaN	NaN	NaN	NaN	NaN
O75794	21.2803	20.5731	20.6636	21.2243	21.1744	20.8226	21.1677	21.1057	21.0336	20.5534	20.9002	20.8251	NaN	NaN	NaN	NaN	NaN	NaN
Q16543	26.625	26.4991	26.4144	26.607	26.2713	26.5335	26.5992	26.3908	26.4965	26.4089	26.4876	26.5088	26.2874	26.5361	26.4888	26.5026	26.5504	26.5807
P60953	24.8995	24.9994	24.8199	25.008	24.8967	25.0277	24.9379	25.0956	24.8922	24.9834	24.9054	24.8571	24.9052	25.0314	24.8619	25.0819	24.914	24.9272
P32929	22.9944	23.0603	23.0646	22.9106	22.9906	22.8707	23.0947	22.8607	22.8841	23.0066	22.9544	22.8965	22.8854	23.0325	22.9686	23.0477	22.9754	23.0074
Q9Y376	22.4588	23.0476	23.2661	22.8263	23.3171	23.2894	23.088	23.3105	23.0971	23.1659	22.8848	23.052	22.5868	23.3059	23.1729	23.2434	22.8938	22.9761
Q9UBR2	22.0773	22.0226	21.911	22.1998	21.9275	21.9858	22.0505	22.1042	21.9242	21.9312	21.9309	22.1514	22.0809	21.948	21.9705	21.8315	22.1564	22.0862
Q9BY43	21.9223	22.0875	21.8227	22.1725	21.8381	22.0712	21.8452	21.8756	22.1276	21.9239	21.9309	22.0511	21.6904	22.0774	22.1362	22.0906	22.0457	21.899
O75390	26.3	26.2728	26.2602	26.3138	26.2047	26.289	26.3094	26.2521	26.3275	26.2605	26.2496	26.2269	26.1303	26.2734	26.2347	26.3113	26.2621	26.2198
O75122;Q7Z460	21.537	21.5678	21.4943	21.8444	21.7026	21.6247	NaN	NaN	NaN	NaN	NaN	NaN	NaN	NaN	NaN	NaN	NaN	NaN
O00299;Q9Y696	25.7156	25.955	25.8426	25.9862	25.8428	25.956	NaN	NaN	NaN	NaN	NaN	NaN	NaN	NaN	NaN	NaN	NaN	NaN
O00299	30.3968	30.4386	30.3397	30.5046	30.3289	30.4317	30.4834	30.3609	30.4427	30.3103	30.4449	30.4017	30.2357	30.4494	30.4093	30.484	30.4248	30.4436
O76031	22.8065	20.9457	23.0263	23.0801	22.8502	22.7747	22.3905	23.0076	23.1494	22.9423	23.1202	23.5663	21.3418	21.631	23.6003	21.8574	21.6357	23.8669
Q9H444	22.5617	22.5299	22.3016	22.5519	22.3502	22.4112	22.4411	22.4683	22.3511	22.3705	22.5712	22.5349	22.3429	22.5201	22.4359	22.5327	22.3508	22.5013
Q14011	25.0201	25.0434	25.0388	24.9809	24.7073	25.0452	25.1457	24.9064	24.9222	24.9064	24.9554	24.9587	24.8902	25.0825	25.0388	25.0805	24.8071	24.8748
Q9Y2B0	22.7175	22.8365	22.7585	23.1092	22.8364	22.9696	22.795	22.8444	23.0003	22.9003	22.9323	22.701	22.8486	23.0331	23.0408	22.7702	22.7542	22.762
Q00534	23.4967	23.5816	23.5546	23.6502	23.4048	23.6431	23.6898	23.5039	23.5738	23.5148	23.6132	23.4531	23.6491	23.6188	23.4217	23.6456	23.504	23.5118
Q9Y6H1;Q5T1J5	22.6604	22.9596	22.7693	23.1507	22.7894	23.2663	22.9496	22.3911	23.2305	22.9251	23.0459	23.0163	NaN	NaN	NaN	NaN	NaN	NaN
Q8IWX8	24.5709	24.8082	24.6226	24.6405	24.5991	24.8394	24.7773	24.6742	24.7009	24.5593	24.5708	24.7544	24.4517	24.7421	24.7923	24.7519	24.6329	24.6766
Q9UKY7	23.8699	23.8356	23.0546	23.5152	23.6981	23.538	23.3998	23.6525	23.718	23.7645	23.4396	23.5389	23.3464	23.8372	23.7016	23.6844	23.5576	23.4346
P61604	29.0195	29.1631	29.0983	29.2302	29.0299	29.2057	29.1253	29.054	29.2002	29.172	29.0906	29.1468	28.9019	29.1999	29.1798	29.1696	29.131	29.1694
Q14839	23.3665	23.4408	23.4814	23.0976	23.4607	23.1256	23.5254	23.2557	23.4127	23.306	23.2736	23.2176	23.0739	23.453	23.3737	23.3452	23.4128	23.3282
O43633	21.2065	21.1175	20.8119	20.8634	20.797	21.1023	NaN	20.9986	21.2533	21.0989	20.9628	NaN	NaN	NaN	NaN	NaN	NaN	NaN
Q9Y224	25.2802	25.4456	25.2114	25.4069	25.2959	25.4746	25.4477	25.308	25.4415	25.3386	25.2276	25.3472	25.1897	25.4044	25.3988	25.4345	25.3088	25.3583
O75419	23.3475	23.4629	23.3623	23.4208	23.2632	23.32	23.3211	23.3992	23.2219	23.4127	23.3955	23.3926	NaN	NaN	NaN	NaN	NaN	NaN
Q9UNE7	23.6025	23.4692	23.7032	23.8077	23.6907	23.554	23.733	23.5568	23.7567	23.5317	23.5401	23.7249	23.4282	23.7047	23.8037	23.7299	23.6129	23.5947
Q9UHD1	26.0925	26.3003	26.1508	26.3327	26.2038	26.3267	26.1326	26.219	26.2975	26.1641	26.2508	26.3108	26.0289	26.215	26.3441	26.2831	26.2826	26.2716
P10809	29.9723	30.0441	29.9725	30.0756	29.9215	30.1003	29.979	30.0879	30.1137	29.9788	29.9455	29.9758	29.8454	30.036	30.0515	30.0845	29.9963	30.076
Q14008	24.1007	24.2043	24.16	24.3784	24.1091	24.2084	24.2529	24.2581	24.1915	24.1732	24.0925	24.2115	24.1273	24.3469	24.2271	24.1641	24.146	24.177
Q00610	29.5753	29.6448	29.5152	29.6408	29.5259	29.6643	29.6427	29.599	29.6316	29.4867	29.5898	29.5473	29.4717	29.644	29.582	29.6551	29.5943	29.5708
Q9Y696	23.3383	23.5539	23.2491	23.7851	23.368	22.7948	23.2626	23.5621	23.4653	23.3821	23.2228	23.4145	23.3338	23.2102	23.228	23.4903	23.7463	23.0419
Q9H078	20.2416	20.9234	20.9595	20.8958	20.4808	20.6673	20.6367	20.557	20.5539	20.755	20.8156	20.9099	NaN	NaN	NaN	NaN	NaN	NaN
O75153	24.0863	24.1402	24.1657	24.258	23.9897	24.1419	24.1846	24.0775	24.1772	24.1296	24.0502	24.227	24.099	24.1701	24.1962	24.1681	24.1128	24.0447
Q99459	25.0692	25.0574	24.9644	25.1714	24.9607	25.2057	24.9827	25.1559	25.1501	25.1284	25.0102	25.0175	24.9247	25.0142	25.1324	25.155	25.0749	25.1405
Q03701	23.0199	23.2079	23.1793	23.2467	23.1189	23.2801	23.3083	23.0944	23.2003	23.1472	23.0096	23.2331	23.1702	23.1686	23.2496	23.1114	23.0686	23.2541
Q9Y2V2	24.3937	24.3446	24.6148	24.525	24.329	24.3995	24.5801	24.5028	24.4652	24.4466	24.3939	24.2738	NaN	NaN	NaN	NaN	NaN	NaN
Q9NZ45	22.7966	23.064	22.7764	23.0721	22.8366	22.9981	23.0325	22.9175	22.7725	22.8688	22.9219	23.0154	22.6709	22.9996	23.0559	23.0456	22.9485	22.8295
P61024	23.7318	23.684	23.5474	23.7838	23.5715	23.7257	23.6493	23.5814	23.5632	23.7268	23.7529	23.7235	NaN	NaN	NaN	NaN	NaN	NaN
Q9Y6H1	24.2863	24.313	24.2192	24.5957	24.2996	24.2129	NaN	NaN	NaN	NaN	NaN	NaN	24.0331	24.3839	24.3731	24.4062	24.374	24.3804
P09497	23.2815	23.5836	23.4593	23.2294	23.3844	23.3308	23.4182	23.2715	23.2554	23.5009	23.3757	23.4449	23.17	23.3226	23.4343	23.5614	23.3811	23.3854
Q9Y3Y2	21.7277	22.0014	21.7411	21.7938	21.9069	21.8815	21.6791	21.7362	21.9947	21.9833	21.861	21.8431	21.7167	21.8261	21.9066	21.9149	21.8595	21.8662
O15247	23.7133	23.7652	23.8257	23.8745	23.8752	23.747	23.808	23.9249	23.7791	23.6554	23.8003	23.8333	23.7218	23.8752	23.9181	23.9056	23.7055	23.6793
Q99439	24.9146	24.9305	24.7851	25.0016	24.9423	24.9398	25.0162	24.8589	24.9104	24.8348	24.8991	24.9786	24.8195	24.983	24.8604	24.9724	24.9477	24.8984
P38432	22.3879	22.7334	22.5285	22.5428	22.4121	22.6895	22.4861	22.6946	22.5646	22.4577	22.4782	22.6281	22.3231	22.5994	22.6105	22.6686	22.587	22.5116
Q96DG6	25.9513	26.5093	25.9675	26.2108	25.6531	26.0646	26.2195	26.4498	25.9814	25.9962	26.0062	26.0136	25.8508	25.9551	25.9194	25.9687	26.8831	25.9247
Q15003	22.7808	22.8688	22.7588	22.9516	22.5681	22.674	22.8883	22.6193	22.7136	22.7262	22.8654	22.7531	22.5799	22.8454	22.8509	22.7711	22.8911	22.661
Q9H9A5	20.661	20.7423	20.6638	20.9225	20.5909	21.0293	20.5684	20.8894	20.7986	20.9557	20.8156	20.6605	NaN	NaN	NaN	NaN	NaN	NaN
O14579	24.1191	24.3779	24.2191	24.2412	24.1038	24.1657	24.2995	24.1279	24.3452	24.4247	24.1514	24.0896	24.004	24.0366	24.5608	24.0933	23.9799	24.5522
Q9UBF2;Q9Y678	24.4782	24.4023	24.3245	24.1058	24.6535	24.481	NaN	NaN	NaN	NaN	NaN	NaN	NaN	NaN	NaN	NaN	NaN	NaN
Q9UBF2	23.7752	23.8509	23.6467	23.7168	23.5687	23.7008	23.6582	23.746	23.8563	23.6572	23.7043	23.6633	NaN	NaN	NaN	NaN	NaN	NaN
P09496	25.4672	25.2656	25.3772	25.3533	25.3075	25.2593	25.2637	25.4561	25.2588	25.3092	25.3674	25.3866	25.2246	25.4131	25.3752	25.3737	25.3053	25.3596
Q9UJS0	23.2845	23.1931	23.3071	23.3745	23.2393	23.2205	23.2706	23.3962	23.2094	23.1783	23.2591	23.2702	NaN	NaN	NaN	NaN	NaN	NaN
P62633	25.9572	26.0555	25.9289	26.1428	25.8976	26.157	26.0657	26.0458	26.0665	26.0428	25.9081	25.9551	25.9977	25.9823	26.0442	26.0529	26.0468	26.0416
P23528	29.6295	29.6517	29.5593	29.6689	29.5651	29.6811	29.6231	29.6523	29.7153	29.6042	29.6127	29.6155	29.5122	29.6814	29.667	29.6227	29.6672	29.647
Q86X83	21.6212	21.8379	21.6094	21.4802	21.7399	21.6982	NaN	NaN	NaN	NaN	NaN	NaN	NaN	NaN	NaN	NaN	NaN	NaN
P53618	26.2851	26.3356	26.3126	26.3178	26.2261	26.3214	26.4433	26.3633	26.4935	26.1819	26.1966	26.3695	26.33	26.3817	26.3963	26.3471	26.3766	26.3629
Q9NYJ1	23.0515	23.1292	22.9581	23.0168	22.5921	23.0276	22.9083	23.2154	22.8946	23.0138	23.1569	22.6518	22.8596	22.954	22.9347	23.1988	23.0808	22.785
Q5JTJ3	23.1886	23.1531	23.0426	23.205	23.085	23.3158	23.1176	23.1817	23.0471	23.2429	23.2184	23.1981	23.036	23.1389	23.2368	23.1817	23.2169	23.2015
P53621	25.6034	25.6115	25.5115	25.7142	25.572	25.7895	25.7322	25.6456	25.7153	25.5015	25.6347	25.6567	25.3592	25.6669	25.708	25.756	25.7496	25.574
Q9ULV4	25.7832	25.9604	25.7438	25.9869	25.7051	25.9264	25.828	25.8507	25.9144	25.9224	25.729	25.8789	25.6023	25.9189	25.8743	25.9388	25.8738	25.8915
Q6FI81	24.5872	24.5897	24.4669	24.651	24.4163	24.7524	24.5996	24.5616	24.6297	24.5837	24.4009	24.6297	24.3684	24.5182	24.6661	24.6792	24.5878	24.625
Q8N684	22.951	23.0493	22.8984	23.1106	23.0811	23.236	23.0534	22.9899	23.1286	22.9217	23.0148	23.1941	22.9629	22.9557	23.0288	23.1917	23.1544	23.0016
P68400;Q8NEV1	24.305	24.3444	24.2166	24.3388	24.1893	24.4824	NaN	NaN	NaN	NaN	NaN	NaN	NaN	NaN	NaN	NaN	NaN	NaN
P61201	22.4657	22.5184	22.4207	22.875	22.3253	22.7548	22.3924	22.477	22.6052	22.7352	22.4543	22.4816	22.2743	22.6278	22.4142	23.0339	22.5119	22.3572
Q15021	24.7643	24.8556	24.6893	24.9542	24.6504	24.8936	24.7233	24.9109	25.0247	24.7028	24.7547	24.8377	24.4926	25.3873	24.8793	24.6458	24.7302	24.6243
Q96KP4	25.1284	25.1744	25.0122	25.2391	25.0943	25.1561	25.2368	25.1622	25.1616	25.023	25.2194	25.0027	25.002	25.2121	25.1073	25.2031	25.2113	25.1215
P04632	26.1206	26.2176	26.0882	26.3209	26.0621	26.3367	26.1361	26.347	26.2313	26.1021	26.145	26.1869	25.9371	26.2456	26.213	26.1907	26.2212	26.2913
Q9P2I0	21.9664	21.5612	22.2861	22.3488	22.0608	22.0852	22.6069	22.0868	22.387	22.1338	21.4819	21.8469	22.3148	22.4512	21.3811	22.3718	21.3115	22.3862
O43809	23.5643	23.7068	23.5557	23.6238	23.3256	23.7897	23.6698	23.5885	23.535	23.6669	23.4151	23.7113	23.5342	23.7066	23.6594	23.6568	23.6663	23.3487
Q16630	24.918	25.0403	25.04	25.1153	24.9785	25.0707	25.0497	24.9986	25.151	24.9917	24.9229	25.018	24.9542	25.0651	25.0538	25.1685	24.9566	24.9562
Q9BPX3	22.3996	22.6992	22.6999	22.4417	22.6367	22.6624	22.6619	22.7313	22.6341	22.5197	22.4278	22.5539	22.4787	22.5772	22.7617	22.5998	22.6185	22.498
A5YKK6	23.3852	23.1742	23.3017	23.3284	23.3627	23.3025	23.4101	23.188	23.3248	23.3457	23.3748	23.1984	23.2512	23.4175	23.2355	23.4143	23.2799	23.2652
P21964	24.8117	24.7268	24.7333	24.8198	24.6965	24.7092	24.8894	24.8348	24.6928	24.7001	24.6156	24.6799	24.7117	24.5081	24.7318	24.9098	24.9384	24.6773
P35606	24.8864	24.8115	24.7064	24.9075	24.7985	24.9206	24.9165	24.7948	24.9364	24.8621	24.7402	24.8411	24.6369	24.9175	24.8806	24.8901	24.8489	24.8877
P48444	25.4839	25.5363	25.4411	25.5798	25.4483	25.5732	25.5256	25.4934	25.5531	25.4091	25.6448	25.4862	25.3735	25.5642	25.5477	25.5919	25.5557	25.4826
P61923	23.3409	23.192	22.8516	23.2485	23.1258	23.2042	23.0122	23.2299	23.0203	23.2365	23.238	23.2576	22.9164	23.2657	23.215	23.2569	23.1587	23.1636
Q9BR76	23.5197	23.7551	23.6068	23.7875	23.4588	23.6524	23.72	23.4898	23.6968	23.5261	23.7458	23.526	23.5138	23.7432	23.5836	23.6564	23.6351	23.5874
Q14019	25.8977	25.8474	25.8286	25.9422	25.7478	25.9296	26.0236	25.9496	25.855	25.7923	25.8347	25.7548	25.7414	25.9503	25.91	25.9121	25.8832	25.8298
P20674	25.5215	25.5582	25.5404	25.5838	25.451	25.5566	25.5487	25.4646	25.6538	25.5485	25.5627	25.5472	25.447	25.6037	25.597	25.5951	25.5507	25.5604
P10606	24.2396	24.0125	23.5712	24.5718	23.1966	23.7611	23.8656	23.8911	22.9653	23.8419	23.894	24.7318	23.3041	23.6688	24.6631	23.8979	23.9534	23.866
Q9UKF6	23.4631	23.5717	23.2922	23.4417	23.4172	23.3989	23.5354	23.3473	23.5621	23.5409	23.361	23.3673	23.2318	23.4788	23.488	23.5096	23.4658	23.4269
O75534	26.8897	27.0054	26.8926	27.0508	26.9083	27.0398	27.0352	26.9143	27.0456	26.9429	26.9558	26.9148	26.83	27.0523	27.0035	26.9991	27.0079	26.9204
Q7L576;Q96F07	23.2417	23.2993	23.2281	23.2102	23.2617	23.2185	NaN	NaN	NaN	NaN	NaN	NaN	NaN	NaN	NaN	NaN	NaN	NaN
P14406	23.5148	23.8961	23.9052	23.8572	23.8695	23.8693	23.7552	23.873	23.9579	23.6321	23.9909	23.8244	23.6268	23.9222	23.9402	23.9646	23.6323	23.8984
Q9HB71	28.2203	28.3008	28.1259	28.3398	28.1157	28.339	28.1949	28.2565	28.2759	28.146	28.2318	28.3673	28.0649	28.2587	28.3086	28.3182	28.2308	28.249
P99999	27.1514	27.2102	27.201	27.3183	27.1846	27.2535	27.2169	27.3398	27.2077	27.1267	27.2308	27.2151	27.1151	27.3011	27.227	27.2841	27.2274	27.1873
Q05048	22.9752	23.259	23.058	23.1928	23.081	23.1188	23.2885	22.997	23.179	23.084	23.0491	23.0984	23.0544	23.1361	23.0409	23.0225	23.053	23.3408
P33240	23.9316	24.0184	23.8442	24.0017	23.8498	24.2255	23.9451	24.0745	23.8377	24.0422	23.9321	24.0358	23.7531	24.0622	23.9652	24.0448	23.9876	24.0122
Q12996	21.7582	21.4114	21.286	21.6081	21.5222	21.4025	21.5014	21.6597	21.7275	21.4998	21.1939	21.4147	NaN	NaN	NaN	NaN	NaN	NaN
P46109	27.3673	27.3931	27.3193	27.4364	27.311	27.4359	27.4494	27.4394	27.4114	27.3616	27.3879	27.2939	27.1995	27.462	27.4472	27.4232	27.377	27.3969
Q5DJT8;P0DMV2;P0DMV1;P0DMU9	20.788	21.1834	21.3983	21.127	20.5572	20.0846	NaN	NaN	NaN	NaN	NaN	NaN	NaN	NaN	NaN	NaN	NaN	NaN
Q5JQC4	20.4226	20.6018	20.2	20.3997	20.5358	20.5629	20.4312	20.4635	20.6479	20.4929	20.167	20.5407	NaN	NaN	NaN	NaN	NaN	NaN
Q13616	22.8026	23.0522	22.6975	22.9972	22.6854	23.069	23.1354	22.882	22.8635	22.7009	22.8154	22.8423	22.8028	23.1075	22.9422	22.8762	22.5157	23.0383
Q13617	22.692	22.6235	22.5037	22.777	22.5403	22.6545	22.6209	22.6837	22.679	22.6122	22.447	22.7739	22.5113	22.6232	22.7918	22.6021	22.6842	22.547
Q9BRF8	22.2836	22.5342	22.298	22.5084	22.0071	22.4271	22.1961	22.3052	22.5364	22.3255	22.2408	22.4714	NaN	NaN	NaN	NaN	NaN	NaN
Q92905	23.5787	24.3632	23.6128	23.5864	23.6468	24.7265	24.0063	23.7299	23.7938	23.7725	23.7874	23.8136	23.3399	23.541	23.398	23.5057	25.1002	23.4361
P21291	20.8474	20.6767	20.9155	20.8115	20.9263	21.2178	20.8827	21.1007	20.8626	20.7686	20.9904	20.8565	20.6431	20.9133	20.8936	21.0541	21.0203	20.8519
Q2VPK5	20.8079	21.0559	20.7256	20.8687	20.5597	21.0202	20.7366	20.9011	20.8908	20.7396	20.9339	20.686	NaN	NaN	NaN	NaN	NaN	NaN
O60888	25.6191	25.7459	25.5934	25.6848	25.5941	25.6683	25.6147	25.7586	25.6863	25.632	25.5487	25.6335	25.4947	25.6437	25.6403	25.7199	25.699	25.6836
P08574	24.5083	24.6734	24.6236	24.6546	24.579	24.588	24.65	24.681	24.6279	24.6722	24.4489	24.5593	24.4381	24.7854	24.5916	24.546	24.6148	24.6489
P19784	22.8211	22.7895	22.9338	22.7903	22.9464	22.9265	22.7971	22.6805	22.9124	22.707	23.0536	22.9118	22.643	22.5535	22.97	23.0296	22.8731	23.0593
Q13098	22.1095	22.0653	21.2591	22.221	22.135	21.4637	21.7204	21.5403	22.0689	21.7344	21.9904	22.004	21.3031	22.2957	21.8761	22.1063	21.5728	22.0235
Q9BT78	23.9645	23.7172	23.9922	24.1149	23.824	24.207	23.9402	24.2179	23.8374	23.9736	23.8514	23.8908	23.6673	24.1673	24.144	23.8608	24.0385	23.9355
P14854	25.8531	25.8222	25.8386	26.0026	25.7826	25.8955	25.8162	26.024	25.8121	25.8316	25.9306	25.7856	25.8053	25.8176	25.9153	25.9282	25.8003	25.9738
P67870	24.9366	24.9217	24.9816	24.9401	24.9031	25.0696	25.0261	24.9099	25.0314	24.9573	24.9722	24.9257	24.8795	24.9913	25.0191	25.0171	24.8965	24.9928
Q8WYA6	23.4935	23.6688	23.6906	23.6144	23.5176	23.7002	23.7256	23.6898	23.6669	23.5301	23.5856	23.5653	23.4941	23.7271	23.6551	23.6931	23.6441	23.5233
Q13363	22.4391	22.5618	22.5215	22.6712	22.4846	22.496	22.6033	22.5693	22.5426	22.4193	22.5956	22.5031	22.5073	22.423	22.5206	22.5797	22.6002	22.5329
P57076	22.443	22.4428	22.318	22.5368	22.4888	22.3735	22.617	22.3255	22.5336	22.4367	22.4333	22.3383	22.4535	22.5067	22.3414	22.5225	22.5029	22.3168
Q9P013	22.9802	23.0413	22.8814	23.0429	22.9246	23.3081	22.9718	22.9155	23.0223	23.169	22.9371	23.1255	22.9228	23.259	23.0014	23.0685	23.0037	22.9375
Q14061	20.9114	20.8614	20.2911	21.2748	20.661	20.8573	20.9931	21.0275	NaN	20.9668	20.9541	20.7726	NaN	NaN	NaN	NaN	NaN	NaN
P00403	23.9522	24.2818	23.9478	24.2486	24.2141	24.1838	24.0882	24.2153	24.1662	24.2757	23.9814	24.136	23.8506	24.2012	24.1649	24.2031	24.2786	24.1209
O75629	23.6068	23.4733	23.4577	23.619	23.477	23.6345	23.5693	23.6109	23.5001	23.4344	23.4841	23.6432	23.4297	23.45	23.6204	23.6037	23.6026	23.5641
Q9H0L4	20.1792	20.57	20.6681	20.8581	20.6578	20.6415	20.3825	NaN	NaN	20.0261	NaN	NaN	NaN	NaN	NaN	NaN	NaN	NaN
O60716	23.5597	23.6874	23.5279	23.7356	23.5212	23.6803	23.7003	23.5698	23.6571	23.7545	23.4742	23.6125	23.4184	23.7165	23.7266	23.6619	23.5859	23.6237
Q13620	22.6949	22.6453	22.6715	22.8018	22.2985	22.6933	22.636	22.4399	22.8538	22.632	22.5519	22.6149	22.3757	22.6006	22.5602	22.5633	23.0002	22.6398
P04080	26.1418	26.2434	26.1069	26.2386	26.1042	26.2117	26.2546	26.1274	26.1837	26.1274	26.1195	26.2352	26.0302	26.2419	26.1265	26.18	26.2609	26.2091
Q14203	23.7226	24.3676	23.8874	24.4469	23.7686	24.2332	24.2821	24.0981	24.2992	23.9252	24.0832	23.7435	23.8438	24.003	24.9289	24.0361	23.7827	23.8833
Q13409	22.025	22.2381	21.7882	22.0826	21.91	22.1865	22.1385	22.1265	22.0967	21.824	21.957	22.1148	21.9903	22.2247	21.8842	22.0734	21.9265	22.1405
Q9Y6G9	24.4431	24.635	24.5863	24.7452	24.4801	24.6914	24.7138	24.4371	24.7123	24.6099	24.587	24.5749	24.3795	24.6161	24.5771	24.6568	24.7021	24.6687
Q9NUU7;Q9UMR2	24.9966	25.1178	25.0826	25.1186	24.8887	25.2897	NaN	NaN	NaN	NaN	NaN	NaN	NaN	NaN	NaN	NaN	NaN	NaN
Q92841	26.2727	26.3852	26.275	26.4387	26.2462	26.4568	26.3643	26.3276	26.3874	26.3007	26.3079	26.4351	26.2934	26.4037	26.2651	26.39	26.3681	26.386
P17844;Q92841	26.366	26.4101	26.3903	26.4336	26.3197	26.4979	NaN	NaN	NaN	NaN	NaN	NaN	NaN	NaN	NaN	NaN	NaN	NaN
P35659	25.2524	25.3236	25.2001	25.4812	25.1155	25.3357	25.2992	25.4167	25.1994	25.2072	25.3318	25.2106	25.0097	25.3347	25.2417	25.4331	25.3331	25.3538
P00367	24.4396	24.7564	24.6764	24.8429	24.6583	24.9211	NaN	NaN	NaN	NaN	NaN	NaN	24.4424	24.747	24.7829	24.8489	24.7139	24.7734
O43143	26.1773	26.4535	26.3608	26.5042	26.2718	26.1641	26.317	26.3249	26.5078	26.343	26.2247	26.3366	26.087	26.5403	26.5281	26.2132	26.3116	26.2427
Q86Y56	22.0906	22.5125	22.2901	22.513	22.2535	22.3928	22.3825	22.2545	22.5347	22.3353	22.1317	22.4798	22.0625	22.4197	22.3084	22.6888	22.2836	22.3723
Q96EP5	25.9343	26.0244	25.9232	26.0871	26.0425	26.051	26.0007	26.0586	26.0707	25.9512	26.0243	25.9945	25.9723	26.1124	25.9803	26.0012	25.9624	26.0366
Q9BTE7	22.004	22.2189	21.9222	22.0727	22.1052	22.104	21.9856	21.9772	22.3242	22.0305	22.1437	22.0042	21.9729	22.2398	21.9508	22.1751	22.0918	21.9881
P11926	21.153	21.3368	21.2051	21.1847	21.4636	21.5968	21.4566	21.3887	21.4053	21.1124	21.2836	21.2178	21.138	21.0916	21.5432	21.4454	21.3042	21.4186
Q16698	24.2893	24.2652	23.9499	24.1102	24.1875	24.2686	24.237	24.2413	24.0141	24.1598	24.1774	24.2709	24.0567	24.3143	24.1492	24.2353	24.1729	24.1061
Q13561	24.6349	24.9415	24.8648	24.9575	24.945	24.906	24.9603	24.9245	24.9	24.8228	24.9445	24.7328	24.6747	24.9045	24.9206	24.9862	24.8433	24.9417
Q16531	26.5889	26.6197	26.6192	26.7207	26.5991	26.6805	26.7288	26.6926	26.702	26.616	26.5346	26.6035	26.612	26.7683	26.6919	26.7103	26.5544	26.5988
Q9NVP1	25.2238	25.234	25.1283	25.2527	25.0697	25.3241	25.327	25.2672	25.2657	25.0638	25.1325	25.1023	24.9369	25.1925	25.1905	25.4277	25.2269	25.1869
Q86XP3	23.6628	23.5716	23.3348	23.7103	23.7607	23.6321	23.7917	23.6251	23.6267	23.6101	23.4331	23.7225	23.2978	23.8675	23.5966	23.6846	23.6177	23.6175
P26196	25.8564	25.9129	25.7296	25.8633	25.7329	25.9184	25.7871	25.9486	25.734	25.8189	25.8737	25.8781	25.632	25.9134	25.9099	25.8466	25.8882	25.8458
O00571	26.7599	26.7632	26.6606	26.8099	26.6831	26.7719	NaN	NaN	NaN	NaN	NaN	NaN	26.6341	26.8059	26.7585	26.8051	26.7163	26.6867
P08670;P05787;P04264	26.0099	26.1133	25.9429	26.2162	25.9275	26.1632	NaN	NaN	NaN	NaN	NaN	NaN	NaN	NaN	NaN	NaN	NaN	NaN
Q9UJU6	22.8826	22.9239	22.6285	22.9087	22.5901	22.3456	22.6132	22.5887	22.7576	22.6233	22.5649	23.0443	22.0251	22.7921	22.8854	22.6502	22.9453	22.9074
O00273	23.4005	23.2416	23.4111	23.2484	23.1738	23.3262	23.485	23.3167	23.2793	23.1633	23.2707	23.2428	NaN	NaN	NaN	NaN	NaN	NaN
P51659	25.0701	25.1203	24.8112	25.1332	24.9089	25.2069	25.107	25.0487	25.1588	25.0936	24.943	24.9334	24.8335	25.0833	25.0776	25.1208	25.1235	25.0211
Q9BUQ8	23.7242	23.7154	23.8964	23.7626	23.7732	23.7928	23.6225	23.8363	23.8345	23.801	23.7398	23.8464	23.5828	23.744	23.8365	23.698	23.9201	23.9378
Q96GQ7	23.5965	23.8782	23.4962	23.7059	23.7383	23.8724	23.8688	23.6335	23.7178	23.7958	23.6578	23.6222	23.4988	23.7543	23.7302	23.7846	23.7922	23.6771
O60610	26.667	26.68	26.571	26.7122	26.5556	26.753	26.7004	26.6796	26.7202	26.613	26.5365	26.6829	26.519	26.7874	26.65	26.692	26.7132	26.5792
Q08211	29.0118	29.0578	28.9557	29.0677	28.9511	29.0911	29.0147	29.0056	29.0801	28.9816	29.0136	29.0033	28.8867	29.0618	29.0442	29.067	29.0665	29.0207
P33316	27.4436	27.4511	27.3725	27.535	27.3974	27.5634	27.3947	27.5065	27.4882	27.4135	27.5483	27.397	27.2728	27.5174	27.4537	27.5637	27.4826	27.4709
Q9NY33	23.8942	24.0306	23.9295	24.1125	23.8799	24.0668	24.0844	23.9768	23.9984	23.8727	23.936	24.0047	23.9662	23.9364	23.957	24.1118	23.9909	23.9679
Q9C005	24.3194	24.3586	24.5157	24.247	24.4541	24.3804	24.4943	24.3323	24.4619	24.3456	24.4273	24.238	24.1416	24.4225	24.4334	24.4431	24.4303	24.4224
Q14204	27.0025	27.0523	26.8931	27.1002	27.0087	26.9629	26.9802	27.0368	27.121	26.959	26.9953	26.9834	26.8325	27.024	27.0597	27.0717	27.0557	26.9889
P50570	24.9276	24.9891	24.8607	24.9414	24.8963	25.0141	24.9872	24.9829	25.0709	24.9072	24.8711	24.9048	24.7633	24.9848	24.9871	25.0054	24.9689	24.918
O60832	25.2417	25.4037	25.3036	25.5534	25.3399	25.5375	25.3557	25.3746	25.4423	25.3874	25.2852	25.5459	25.1579	25.4791	25.4377	25.4822	25.3445	25.448
Q8WXX5	23.7008	23.9423	23.7714	23.9125	24.0083	23.9181	23.8169	23.9195	24.0099	23.8378	23.7721	23.8857	23.7723	24.0013	23.8135	23.9522	23.9188	23.8095
P60981	24.8807	25.0012	24.8925	25.0188	24.7735	25.0336	24.992	25.0563	24.8949	24.8944	24.9081	24.8127	24.7445	25.0528	24.9525	25.0622	24.8777	24.8806
P09622	26.5916	26.6126	26.5989	26.7026	26.5427	26.6964	26.6728	26.5153	26.6872	26.5804	26.5648	26.5577	26.5517	26.6319	26.6199	26.6717	26.6897	26.5576
P28340	22.5504	22.5499	22.4539	22.6952	22.4687	22.619	22.5614	22.7108	22.5925	22.3817	22.5803	22.4834	NaN	NaN	NaN	NaN	NaN	NaN
Q9NRF9	22.9326	22.9221	22.7333	23.0531	22.9649	22.8655	22.8582	23.0228	22.8833	22.7894	23.0036	22.8928	22.7745	22.9227	22.9977	23.0274	22.9547	22.8041
P49366	22.3677	22.0532	22.2805	22.0592	22.3943	22.2458	22.2694	22.1557	22.3183	22.3932	22.102	22.2198	22.4009	22.1795	22.1257	22.192	22.199	22.3081
P31689	26.4901	26.4756	26.4025	26.5458	26.3799	26.5378	26.5354	26.3857	26.5099	26.5519	26.4063	26.4764	26.2771	26.5007	26.5103	26.5681	26.4865	26.5133
Q96EY1	21.8574	22.1826	22.0663	22.0498	22.2243	22.2929	21.991	22.2381	21.9993	22.1337	22.2918	22.0622	21.9706	22.2952	22.122	22.1307	22.1637	22.0119
Q99543	22.2996	22.4906	22.6943	22.7014	22.575	22.7095	22.6421	22.5675	22.488	22.4156	22.6634	22.5793	22.2948	22.8163	22.6123	22.5865	22.4091	22.715
O75937	25.3747	25.3862	25.3464	25.4917	25.2901	25.486	25.4919	25.4324	25.3681	25.4515	25.3941	25.231	25.2416	25.5632	25.3685	25.4146	25.354	25.425
P49916	21.7409	21.7014	21.885	22.0422	21.8683	21.7094	21.8045	21.9425	21.9526	21.7574	21.707	21.785	21.7385	21.7085	21.9121	21.7995	21.9404	21.9125
O00429	24.5966	24.5581	24.5673	24.4381	24.4759	24.5304	24.5599	24.4955	24.6297	24.3752	24.4192	24.5871	24.2544	24.6391	24.4913	24.4462	24.8519	24.4891
Q9H773	25.0979	25.1638	25.0599	25.182	24.9988	25.2125	25.1419	25.0474	25.0675	25.1244	25.1724	25.183	25.1012	25.0779	25.2331	25.0175	25.1167	25.2041
Q92499	26.9537	27.2069	27.0763	27.1177	27.0342	27.1268	27.157	27.1101	27.1293	27.014	26.9263	27.1426	26.8802	27.1002	27.1143	27.3274	27.0506	27.0265
Q9NR30	27.2763	27.2863	27.2998	27.427	27.2406	27.3608	27.3083	27.3158	27.3686	27.3324	27.1996	27.3335	27.1334	27.3439	27.3819	27.3653	27.302	27.3458
Q9NR30;Q9BQ39	24.9584	25.1586	24.9327	25.1697	24.8818	25.0836	NaN	NaN	NaN	NaN	NaN	NaN	24.8709	25.0116	24.9424	24.9582	24.948	25.415
Q9BQ39	22.4931	22.7873	22.5242	22.1363	22.3161	22.7903	22.2978	22.293	22.6201	22.4702	22.7377	22.3839	22.2134	22.8075	22.4793	22.6087	22.5545	22.3178
O60884	24.2423	23.8592	24.0513	22.9165	23.9988	23.3207	24.1313	23.9408	24.045	23.6755	23.4893	24.1601	23.2622	23.62	24.0491	24.0832	23.8955	23.6361
Q9Y295	24.1903	24.0415	24.129	24.2295	24.0273	24.2972	24.2154	24.1587	24.2152	24.061	24.1933	24.1165	24.1552	24.2192	24.2038	24.1653	24.0174	24.1843
P06132	26.0883	26.1907	26.1461	26.2242	26.017	26.2354	26.1295	26.1495	26.2036	26.1647	26.0376	26.2259	25.9652	26.3151	26.1542	26.1768	26.1602	26.1425
Q5TDH0	23.8995	23.994	23.8422	23.9225	23.7515	24.2244	24.1445	23.9089	23.9019	23.9064	23.9353	23.8376	23.6205	23.9388	23.994	23.9996	24.2053	23.8985
Q7L014	26.6046	26.5518	26.5539	26.6912	26.572	26.6017	26.6741	26.632	26.48	26.642	26.6415	26.5672	26.3837	26.5727	26.7677	26.6663	26.593	26.6075
Q9H0S4	22.4725	23.0121	22.6829	22.9849	22.7796	22.8389	23.0983	22.8449	22.7306	22.6453	22.6872	22.8483	22.4858	22.7967	22.9223	23.2786	22.6926	22.6683
Q9NY93	23.026	23.4569	23.0668	23.4167	23.1455	23.2268	23.2763	23.2065	23.3157	23.0308	23.1614	23.3223	22.9546	23.4058	23.2383	23.2913	23.1499	23.2844
P17844	28.544	28.5401	28.4659	28.5966	28.4466	28.6917	28.5866	28.4956	28.5529	28.5324	28.5786	28.464	28.3219	28.5809	28.5947	28.5956	28.586	28.567
P25685	22.2615	22.4487	22.4563	22.7442	22.5778	22.795	22.5011	22.3144	22.7672	22.4129	22.65	22.636	22.7064	22.3302	22.9061	22.3431	22.6784	22.333
Q99615	25.5262	25.5454	25.5182	25.6452	25.5472	25.6964	25.5105	25.5041	25.6603	25.5477	25.6204	25.6648	25.4101	25.68	25.593	25.6929	25.5917	25.5531
P18858	23.202	23.2113	23.2154	23.4304	23.2183	23.2243	23.27	23.3609	23.2479	23.1573	23.3037	23.1203	23.0542	23.3259	23.3274	23.2153	23.2911	23.3003
Q14232	23.7462	23.8032	23.7785	23.766	23.7903	23.678	23.7072	23.8137	23.6629	23.7818	23.7432	23.8502	23.6134	23.862	23.6954	23.8238	23.7821	23.7718
P49770	23.0418	23.2501	23.4459	23.3697	23.3444	23.2902	23.2815	23.6264	23.4349	22.9809	23.2069	23.2995	NaN	NaN	NaN	NaN	NaN	NaN
Q14152	26.7433	26.8816	26.8064	26.926	26.7454	26.9051	26.8715	26.854	26.8618	26.9015	26.721	26.8515	26.6634	26.8565	26.8083	26.9776	26.8807	26.835
O75822	25.586	25.777	25.6149	25.7685	25.7145	25.6108	25.7176	25.7004	25.6844	25.5905	25.7372	25.605	25.4979	25.7532	25.7657	25.7439	25.7155	25.6408
P55084	25.4145	25.4652	25.3543	25.4944	25.2871	25.6325	25.3595	25.484	25.4333	25.569	25.3428	25.4372	25.2066	25.4621	25.4386	25.4377	25.5529	25.5234
P30084	24.8603	24.7977	24.8373	24.8004	24.7768	24.8884	24.9979	24.8005	24.7984	24.7609	24.9038	24.7476	24.6535	24.9241	24.8354	24.8543	24.7775	24.9488
P42126	24.1277	24.1217	24.0155	24.2492	24.0951	24.2573	24.2371	24.1834	24.0561	24.0474	24.0981	24.1994	24.0974	24.1394	24.1526	24.0936	24.1568	24.1201
O75521	23.5915	23.6269	23.6992	23.6925	23.5565	23.7151	23.7553	23.6035	23.5969	23.587	23.7076	23.6049	NaN	NaN	NaN	NaN	NaN	NaN
Q99613;B5ME19	25.9521	26.0468	25.9611	25.7939	25.9076	26.0453	25.9468	26.0274	26.0373	25.9048	25.8688	25.9444	NaN	NaN	NaN	NaN	NaN	NaN
Q15369	24.8411	24.7571	24.6984	24.8747	24.7445	24.9422	24.7624	24.9061	24.7432	24.7448	24.8957	24.839	24.6101	24.8766	24.8059	24.8845	24.9008	24.7833
Q13011	21.8721	21.8314	21.5252	21.7064	21.5989	21.8028	21.5643	21.7639	21.6782	21.9091	21.6926	21.6882	NaN	NaN	NaN	NaN	NaN	NaN
P68104;Q05639	26.8893	26.9688	26.8278	26.9461	26.7678	27.0014	NaN	NaN	NaN	NaN	NaN	NaN	NaN	NaN	NaN	NaN	NaN	NaN
P68104	29.2417	29.307	29.1759	29.3474	29.1798	29.3655	NaN	NaN	NaN	NaN	NaN	NaN	29.0677	29.3343	29.3021	29.3347	29.2973	29.3032
P26641	29.129	29.1608	29.0915	29.1716	29.0155	29.2094	29.1937	29.2006	29.0955	29.0547	29.1737	29.1508	28.995	29.1769	29.1188	29.2078	29.1592	29.1542
P60228	26.685	26.7444	26.6336	26.6916	26.6074	26.6204	26.6189	26.647	26.7239	26.7581	26.5648	26.622	26.5592	26.677	26.808	26.7689	26.4913	26.6557
P30046	22.8706	22.8918	22.6945	22.9019	22.7142	22.9925	NaN	NaN	NaN	NaN	NaN	NaN	22.6634	22.8497	22.8751	22.9129	22.8892	22.8926
Q9UBX3	21.5906	21.5629	21.4128	21.8056	21.6661	21.745	21.5703	21.499	21.5583	21.5072	21.8278	21.7551	NaN	NaN	NaN	NaN	NaN	NaN
Q9NVH1	22.6037	22.726	22.6559	22.7557	22.5478	22.4674	22.7133	22.7056	22.501	22.4855	22.683	22.5961	22.513	22.7423	22.3761	22.7623	22.735	22.6055
Q5F1R6	20.357	20.6127	20.2433	20.5318	20.6645	20.6152	20.3062	20.3187	20.5526	20.6455	20.7907	20.4867	NaN	NaN	NaN	NaN	NaN	NaN
Q9NP97	24.0753	24.0956	24.0716	24.2787	24.0177	24.2318	NaN	NaN	NaN	NaN	NaN	NaN	NaN	NaN	NaN	NaN	NaN	NaN
Q9BU89	24.0576	24.1248	23.9727	24.1048	24.059	24.1493	24.2153	24.0899	24.0565	23.955	24.0919	24.1234	24.012	24.0043	24.1875	24.1359	24.1189	24.03
Q13838;O00148	26.4426	26.5172	26.2997	26.4945	26.3245	26.5379	NaN	NaN	NaN	NaN	NaN	NaN	NaN	NaN	NaN	NaN	NaN	NaN
O00148	26.6658	26.5315	26.6278	26.5964	26.6613	26.7988	26.6548	26.6278	26.6398	26.6631	26.672	26.6146	26.4948	26.6431	26.6032	26.7429	26.6354	26.6748
Q13838	27.2375	27.225	27.3154	27.277	27.2617	27.2977	27.3099	27.3201	27.3555	27.1783	27.2548	27.2484	27.1414	27.3472	27.2825	27.3239	27.2995	27.3005
Q99848	24.31	24.6437	24.539	24.7875	24.6197	24.5637	24.5586	24.7037	24.5845	24.4462	24.6004	24.5189	24.5229	24.6554	24.5799	24.5946	24.7153	24.4287
P63167	24.7024	24.7826	24.43	24.8098	24.4787	24.6589	24.5787	24.6016	24.827	24.5971	24.6192	24.6352	NaN	NaN	NaN	NaN	NaN	NaN
Q96FJ2;P63167	21.8385	21.7674	20.8476	21.6888	21.568	21.3354	NaN	NaN	NaN	NaN	NaN	NaN	21.2193	21.5707	21.9739	21.4636	21.4309	21.3707
Q96FJ2	21.1808	21.5852	21.3008	21.3615	21.4054	21.4797	21.4795	21.2703	21.4912	21.3664	21.1195	21.5379	21.4108	21.5595	21.269	21.2744	21.5083	21.2786
P19525	23.5035	23.5721	23.4613	23.3996	23.4953	23.5115	23.6501	23.4853	23.402	23.5469	23.4134	23.492	NaN	NaN	NaN	NaN	NaN	NaN
Q5VYK3	24.0661	24.1884	23.9776	24.3021	24.0592	24.1791	24.245	24.2015	24.0421	24.1037	24.117	24.0599	24.0696	24.3169	24.0811	24.1772	24.0684	24.0472
Q6P2E9	25.1622	25.2838	25.034	25.3187	25.0924	25.3021	25.3765	25.1405	25.2387	25.0806	25.1941	25.1965	25.0574	25.2232	25.3251	25.2344	25.2807	25.069
P29692	27.8654	27.946	27.8133	27.9456	27.8076	27.9427	27.8686	27.8409	27.7885	27.9272	27.9258	27.913	27.7468	27.9319	27.878	27.9515	27.9351	27.8807
P13639	31.3645	31.4817	31.3918	31.4979	31.3309	31.5073	31.397	31.4451	31.5347	31.4688	31.3714	31.4221	31.2926	31.5098	31.4608	31.4903	31.4594	31.4451
P13639;Q15029	27.3153	26.8861	26.5863	27.2932	26.8199	26.7629	NaN	NaN	NaN	NaN	NaN	NaN	26.4728	27.0883	27.0508	27.12	26.9281	26.9861
Q96C19	24.3735	24.5817	24.4806	24.4705	24.5151	24.6869	24.5596	24.585	24.5313	24.3914	24.4717	24.5898	24.3315	24.5946	24.5208	24.6602	24.4808	24.5128
Q13144	22.9105	22.9126	22.6835	23.1002	23.1221	23.0871	22.7076	23.1088	23.0805	22.9015	22.9308	23.052	NaN	NaN	NaN	NaN	NaN	NaN
Q9NR50	24.7663	24.7957	24.8781	24.7921	24.8272	25.0235	24.9348	24.7414	24.8464	24.7609	24.829	24.9681	24.661	24.9347	24.9113	24.86	24.8957	24.8162
O60739;P41567	25.6047	25.7074	25.5567	25.7721	25.5929	25.7602	NaN	NaN	NaN	NaN	NaN	NaN	NaN	NaN	NaN	NaN	NaN	NaN
Q9BY44	24.0609	24.0029	23.9015	24.1614	23.9963	24.3051	23.9299	24.0637	24.1548	24.155	23.9691	24.2059	23.762	23.9869	24.2322	24.1742	24.0906	24.1961
O15372	25.6862	25.7564	25.6851	25.7672	25.7029	25.7591	25.7928	25.6599	25.8719	25.6708	25.6321	25.7283	25.495	25.691	25.6823	25.9431	25.7895	25.7721
P00374	23.6392	23.6097	23.6527	23.7842	23.5549	23.7481	23.7276	23.7102	23.6284	23.6502	23.6028	23.6427	23.5422	23.7333	23.7434	23.6647	23.6707	23.6213
P43897	22.7615	22.5485	21.9357	21.9142	22.7473	21.7553	22.4701	21.9925	22.3704	21.8452	22.5851	22.2924	21.875	22.6436	22.3132	22.4654	22.2972	22.1201
P49411	27.7067	27.6904	27.6682	27.7138	27.6849	27.8501	27.777	27.6837	27.7948	27.7275	27.6439	27.7383	27.578	27.7634	27.7417	27.7876	27.7585	27.6857
Q8N3D4	20.427	20.3817	20.4302	20.396	20.5173	20.5316	20.5427	20.2822	20.4188	20.6453	20.3896	20.3664	NaN	NaN	NaN	NaN	NaN	NaN
Q9H4M9	23.5525	23.6089	23.3863	23.6671	23.6746	23.8373	23.5762	23.7706	23.5688	23.5113	23.8112	23.5265	23.3972	23.5644	23.702	23.6497	23.8099	23.5848
Q16643	24.499	24.482	24.4065	24.689	24.4674	24.5305	24.4412	24.5398	24.6621	24.5446	24.3958	24.5412	24.5077	24.6378	24.4938	24.3238	24.4107	24.7251
P55265	23.2613	23.2656	23.2175	23.329	23.1343	23.2186	23.2152	23.1123	23.3273	23.4241	23.1789	23.2909	23.0285	23.2195	23.2545	23.2942	23.3921	23.2443
Q96RP9	23.6297	23.8199	23.7814	23.8308	23.7832	23.9802	23.8931	23.8393	23.8417	23.875	23.672	23.7145	23.5866	23.9219	23.6728	23.8073	23.8937	23.9056
P40939	26.8002	26.8588	26.7587	26.9231	26.7919	26.8868	26.9591	26.8785	26.8268	26.765	26.7502	26.8553	26.6393	26.8755	26.9549	26.8705	26.8441	26.8178
Q8N9N8	22.8911	22.9573	22.7643	22.8454	22.8588	23.0086	22.9068	22.9218	22.9068	22.6635	22.8955	23.0295	NaN	NaN	NaN	NaN	NaN	NaN
O60739	22.1953	22.0979	22.296	21.9456	21.8999	22.0409	22.045	22.1988	21.965	22.0227	22.1476	22.0541	21.9844	22.0152	22.294	22.1749	22.0131	21.9733
O95163	23.2464	23.3367	23.3067	23.2881	23.0945	23.2484	23.1414	23.3744	23.1818	23.2489	23.3788	23.206	22.9925	23.2756	23.1855	23.3722	23.3852	23.3155
P14625	27.5983	27.7232	27.6196	27.8342	27.6076	27.7148	27.699	27.7494	27.7399	27.6671	27.6199	27.5901	27.5263	27.7132	27.6939	27.7283	27.7227	27.7152
O75530	22.6413	22.5993	22.6153	22.5696	22.3715	22.7563	22.6872	22.4925	22.6128	22.6981	22.5837	22.5049	NaN	NaN	NaN	NaN	NaN	NaN
P24534	28.1236	28.1361	28.0674	28.1209	28.0793	28.2093	28.2282	28.1678	28.1667	28.0665	28.0397	28.0712	27.903	28.1754	28.1662	28.2036	28.1745	28.1188
Q9UBQ5	25.5014	25.5248	25.4804	25.4801	25.4113	25.4715	25.4257	25.5231	25.3905	25.6187	25.4713	25.498	25.3185	25.5089	25.5415	25.5525	25.5498	25.469
Q6IA86	21.813	21.6733	22.0359	21.7053	21.7201	21.6426	21.7873	21.8333	21.9528	21.7835	21.5465	21.6874	NaN	NaN	NaN	NaN	NaN	NaN
O43768	25.1552	25.4116	25.0991	25.3117	24.9846	25.3335	25.2021	25.2021	25.3359	25.3	25.1999	25.0881	25.1039	25.1843	25.2479	25.2694	25.177	25.29
P55884	27.3029	27.3944	27.2795	27.4416	27.3099	27.4336	27.3142	27.3412	27.4304	27.4525	27.2934	27.3473	27.2281	27.4529	27.3911	27.3942	27.3691	27.369
O15371	25.8287	25.8658	25.8288	25.9182	25.6728	25.8261	25.9358	25.9167	25.8008	25.7798	25.7876	25.7829	25.6778	25.8455	25.9052	25.8826	25.8391	25.8079
Q15717	26.8565	26.8843	26.7656	26.9463	26.6852	26.9874	26.8935	26.9212	26.968	26.8271	26.7647	26.8203	26.6586	26.8942	26.9861	26.8831	26.8868	26.8302
P06733	31.8743	32.0076	31.8851	32.0147	31.8164	32.0373	31.8572	31.9968	32.054	31.8902	31.938	31.9133	31.7485	32.0099	31.983	32.036	31.9477	31.9084
P15170	26.2993	26.4398	26.3491	26.4821	26.2977	26.4327	NaN	NaN	NaN	NaN	NaN	NaN	26.176	26.478	26.459	26.3645	26.4368	26.4038
P30040	25.0898	25.1242	24.995	25.2675	24.9418	25.181	25.2151	25.0175	25.1759	25.0156	25.02	25.1451	24.8115	25.0841	25.1931	25.1513	25.1648	25.1665
Q9BS26	23.186	22.9912	23.0015	23.2565	22.8608	23.1937	23.0055	22.9593	23.1865	23.1046	23.2187	23.0096	22.9141	23.07	23.1366	23.1657	22.9813	23.2446
P10768	26.3104	26.317	26.242	26.401	26.2008	26.3667	26.401	26.317	26.3663	26.1698	26.3363	26.2734	26.1488	26.3366	26.3592	26.4238	26.305	26.3037
P15311	26.7963	26.8831	26.7693	26.7725	26.7233	26.8112	26.9391	26.7513	26.7943	26.7309	26.7515	26.721	26.5645	27.0061	26.7173	26.7935	26.9226	26.7704
P26038;P15311;P35241	26.3415	26.3752	26.2894	26.3722	26.2407	26.4113	NaN	NaN	NaN	NaN	NaN	NaN	NaN	NaN	NaN	NaN	NaN	NaN
Q13347	27.3298	27.3899	27.3154	27.4654	27.2995	27.4145	27.3367	27.4427	27.3793	27.3144	27.3908	27.3144	27.2887	27.4208	27.3734	27.4249	27.3447	27.3303
Q9Y262	26.2586	26.3405	26.234	26.4121	26.2186	26.348	26.4275	26.3011	26.2368	26.3158	26.2321	26.2781	26.1966	26.3509	26.2752	26.3712	26.31	26.3252
Q7L2H7	24.9925	25.1006	24.9586	24.9613	25.0674	25.1042	25.0447	25.053	25.1637	25.0453	24.9447	24.9204	24.9251	25.1635	25.0712	25.0837	25.0703	24.8767
P60002	22.8237	23.0208	22.7875	22.9376	22.8947	22.8265	23.0418	22.8582	23.0239	22.8362	22.7452	22.7738	NaN	NaN	NaN	NaN	NaN	NaN
Q00013	26.2945	26.3941	26.2486	26.3189	26.1794	26.4012	26.3935	26.3165	26.3295	26.1705	26.3394	26.3051	26.1221	26.3701	26.3103	26.3925	26.2985	26.355
Q9HC35	22.1677	22.5513	22.4246	21.687	22.6218	22.4148	22.1769	22.2339	22.2205	22.4325	22.0013	22.6325	22.0272	22.5206	21.8697	22.4597	22.3572	22.3631
Q9UBC2	21.212	21.0146	21.0094	19.8645	21.1517	21.1009	20.9189	21.3009	21.167	20.4875	20.9934	20.8934	NaN	NaN	NaN	NaN	NaN	NaN
Q01844	25.7368	25.8066	25.7293	25.92	25.8114	25.9441	25.8758	25.8952	25.8187	25.7492	25.8599	25.7393	25.6875	25.8288	25.8118	25.925	25.8284	25.8409
Q9UNN5	24.7529	24.8816	24.7678	24.817	24.7418	24.9228	24.9339	24.7486	24.9459	24.7459	24.7451	24.8109	24.6897	24.9541	24.8147	24.9344	24.6346	24.9
P62495	27.0814	27.0344	27.0571	27.0595	26.8832	27.0677	26.957	27.1247	27.115	26.9417	27.0193	27.02	26.8212	27.1223	26.9896	27.0983	27.136	27.0083
Q96C01	24.05	24.1915	24.2081	24.2731	24.1211	24.1513	24.1178	24.0996	24.1623	24.354	24.1697	24.198	NaN	NaN	NaN	NaN	NaN	NaN
Q9GZU8	22.6566	22.8593	22.7814	22.9318	22.851	22.8422	22.8124	22.8452	22.864	22.735	22.6934	22.9476	22.7047	22.8962	22.8149	22.8823	22.708	22.8969
P38117	25.8955	25.8553	25.8791	25.8622	25.8029	25.8068	25.9551	25.8563	25.9193	25.7144	25.8822	25.8534	25.6487	25.9195	25.9299	25.9131	25.8727	25.8622
Q13868	24.7231	24.8365	24.75	24.8846	24.7957	24.8369	24.8191	24.8708	24.8671	24.8057	24.6612	24.7762	24.617	24.8871	24.7483	24.833	24.8051	24.9042
Q96A26	22.9195	22.6781	22.8538	22.7715	22.7488	22.8902	22.9085	22.8203	22.9042	22.6809	22.7596	22.8413	NaN	NaN	NaN	NaN	NaN	NaN
Q01469	23.7885	24.1453	23.9827	24.0624	23.9659	24.2067	24.1389	24.1441	24.0878	23.9463	23.8982	23.9376	23.9632	24.1109	24.098	23.99	24.0284	23.974
O00303	26.7898	26.8206	26.7352	26.7852	26.6612	26.7756	26.8457	26.7367	26.8358	26.7398	26.7952	26.6753	26.5876	26.7975	26.7988	26.832	26.81	26.7686
O75821	26.231	26.2472	26.165	26.3601	26.182	26.3863	26.325	26.2855	26.3491	26.1855	26.2203	26.2179	26.0969	26.3607	26.2129	26.3285	26.2884	26.2661
Q9NPA8	24.4003	24.5143	24.09	24.8972	24.47	24.5127	24.3756	24.6471	24.3472	24.6573	24.9428	24.0559	24.3355	24.6058	24.6808	23.9622	24.6722	24.6775
Q15149;P58107;P58107;P58107;P58107;P58107;P58107;P58107	22.3382	22.3154	22.2382	22.0526	22.3646	22.1855	NaN	NaN	NaN	NaN	NaN	NaN	NaN	NaN	NaN	NaN	NaN	NaN
Q15149;Q15149;P58107;P58107;P58107;P58107;P58107;P58107	24.478	24.5643	24.5585	24.6476	24.5036	24.6903	NaN	NaN	NaN	NaN	NaN	NaN	NaN	NaN	NaN	NaN	NaN	NaN
P58107;P58107;P58107;P58107	23.7284	23.7372	23.6044	23.5497	23.6465	23.5482	NaN	NaN	NaN	NaN	NaN	NaN	NaN	NaN	NaN	NaN	NaN	NaN
P58107;P58107;P58107;P58107;P58107	21.5717	21.5788	21.3473	21.6853	20.5163	21.5865	NaN	NaN	NaN	NaN	NaN	NaN	NaN	NaN	NaN	NaN	NaN	NaN
Q14677	23.1474	23.3679	23.1349	23.3517	23.1013	23.3192	23.3917	23.0799	23.2742	23.154	23.301	23.2661	23.0601	23.2227	23.2465	23.3476	23.2412	23.3071
P84090	25.7791	25.9518	25.7476	25.9203	25.7998	25.986	25.9666	25.9307	25.8587	25.8225	25.8774	25.8507	25.7465	25.9383	25.8802	25.9354	25.853	25.8524
P13804	26.1247	26.1155	26.0444	26.1449	26.0077	26.2312	26.1754	26.0787	26.1883	25.9975	26.0502	26.2033	26.0413	26.1724	26.0553	26.2741	26.138	26.0244
Q9NQT5	23.3156	23.5771	23.2191	23.5123	23.386	23.3258	23.4836	23.4276	23.4525	23.3016	23.2574	23.4414	NaN	NaN	NaN	NaN	NaN	NaN
Q9NPD3	22.6156	22.5846	22.8871	22.8979	22.5892	22.8289	22.5955	22.6347	22.7596	23.0402	22.6202	22.7467	22.4683	22.8307	22.8914	22.7888	22.6977	22.726
Q9NRY5	21.1149	21.2242	21.3317	21.5329	21.4449	21.5818	21.2056	21.604	21.3852	21.5097	21.4091	21.0938	20.9544	21.5556	21.3981	21.5097	21.4074	21.3963
Q9NUQ9	24.3277	24.2704	24.3526	24.4324	24.1401	24.5777	24.4173	24.2854	24.4474	24.3076	24.2516	24.3687	24.1602	24.4065	24.3002	24.4949	24.3986	24.357
P12259	23.92	23.7536	23.8618	24.0539	23.813	23.9669	NaN	NaN	NaN	NaN	NaN	NaN	NaN	NaN	NaN	NaN	NaN	NaN
P16930	25.0485	25.0469	24.8479	25.0731	24.8528	24.9588	25.1278	24.9655	25.0115	24.9389	24.8431	25	24.6987	25.0459	25.0039	25.0849	25.0388	24.973
Q9Y3D6	22.9096	22.9314	22.7822	22.9262	22.885	23.0906	22.9749	23.0293	22.8657	22.8078	22.8749	22.9368	22.973	22.6345	22.9537	23.0304	23.0081	22.9206
Q06265	23.1829	22.8374	23.0422	22.9002	22.9484	23.2559	23.0901	23.1063	22.9547	23.175	22.965	22.8653	22.8664	23.0059	23.1346	23.0891	23.1778	22.9164
Q01780	22.4913	22.5754	22.4318	22.4404	22.2978	22.6456	22.4385	22.2869	22.4322	22.5457	22.5049	22.6022	22.2498	22.4882	22.5397	22.5927	22.593	22.3797
Q14320;Q9Y247	22.0143	22.0938	22.1431	21.8742	21.9434	22.5383	22.2102	22.1886	22.1191	21.9535	21.8714	22.2423	NaN	NaN	NaN	NaN	NaN	NaN
P22087	26.6684	26.6942	26.661	26.7951	26.6001	26.7237	26.6268	26.7248	26.7664	26.7083	26.647	26.6044	26.5743	26.6891	26.776	26.7377	26.7179	26.6761
Q9Y3I1	21.6934	21.4238	21.1528	21.613	21.5529	21.4091	21.2636	21.4544	21.5695	21.5017	21.4667	21.4175	NaN	NaN	NaN	NaN	NaN	NaN
Q9Y613	21.8714	21.8054	22.1294	22.262	22.7602	22.2794	22.0302	21.9496	22.1568	21.7218	22.4638	22.1601	21.3148	22.4396	22.344	22.3842	21.8051	22.3556
P62942	24.3276	24.5786	24.1521	24.3598	24.0548	24.4344	24.5282	24.382	24.3113	24.4058	24.1611	24.1711	24.026	24.3646	24.4329	24.4328	24.3464	24.3233
P21333;Q14315;O75369	26.0063	25.9321	25.8961	25.9455	25.7893	25.9075	NaN	NaN	NaN	NaN	NaN	NaN	NaN	NaN	NaN	NaN	NaN	NaN
P21333	29.0709	29.1629	29.0563	29.1768	29.0403	29.2116	29.1014	29.1537	29.1616	29.0627	29.155	29.1192	28.9531	29.1514	29.1637	29.1901	29.168	29.1351
P21333;O75369	23.1415	23.0457	23.0687	22.9219	23.2413	23.3601	NaN	NaN	NaN	NaN	NaN	NaN	NaN	NaN	NaN	NaN	NaN	NaN
P30042	25.2457	24.9375	24.9845	25.0725	25.1373	25.0794	25.0147	25.1133	25.1287	25.0282	25.184	25.0182	NaN	NaN	NaN	NaN	NaN	NaN
P49327	29.6761	29.7515	29.6034	29.742	29.6075	29.7539	29.7543	29.7378	29.7374	29.6414	29.6197	29.634	29.5554	29.7516	29.7332	29.7338	29.6728	29.6838
Q9Y324	20.9522	21.1325	21.1611	21.0279	20.96	21.038	NaN	NaN	NaN	NaN	NaN	NaN	NaN	NaN	NaN	NaN	NaN	NaN
Q00688	24.4594	24.576	24.4428	24.6791	24.5025	24.7222	24.546	24.6162	24.5384	24.6636	24.3947	24.566	24.4323	24.62	24.4409	24.7213	24.6114	24.5371
Q02790	27.2776	27.4396	27.3376	27.487	27.3437	27.4822	27.3671	27.4645	27.401	27.4496	27.2971	27.3708	27.2087	27.4514	27.4431	27.4276	27.4221	27.4091
P49354	22.7986	23.0515	23.1087	23.0626	22.8061	22.9236	22.8648	22.8879	23.0842	22.9327	22.8835	23.0576	NaN	NaN	NaN	NaN	NaN	NaN
Q9Y3B2	21.7794	21.7927	21.6373	21.9673	21.6765	22.0554	21.7173	21.9664	21.9046	21.9574	21.5352	21.8463	21.5887	21.7711	21.8389	21.9741	21.8685	21.8452
P50502;Q8NFI4	25.9636	26.0099	25.941	25.9876	25.9252	26.1158	NaN	NaN	NaN	NaN	NaN	NaN	NaN	NaN	NaN	NaN	NaN	NaN
P50502	24.3075	24.4535	24.153	24.4853	24.1703	24.4636	NaN	NaN	NaN	NaN	NaN	NaN	24.1447	24.2774	24.4685	24.2898	24.5127	24.3375
Q8NCA5	21.2932	21.3814	21.212	21.5307	21.2988	21.4566	21.5638	21.396	21.2652	21.2979	21.2185	21.4423	NaN	NaN	NaN	NaN	NaN	NaN
Q52LJ0	23.0129	23.152	23.1085	23.1537	22.9644	23.3824	23.2578	23.0173	23.1624	23.0148	23.1632	23.1392	22.9304	23.2998	23.168	23.2391	23.2166	22.9246
P39748	26.5535	26.6874	26.5717	26.6945	26.5928	26.7207	26.6806	26.5871	26.753	26.5466	26.6583	26.5845	26.522	26.7469	26.6341	26.6959	26.6504	26.595
Q9BSJ8	22.9157	22.866	22.7626	22.6612	22.7016	22.753	22.8466	22.7572	22.8793	22.7226	22.7597	22.7174	22.7294	22.7419	22.8324	22.8338	22.8064	22.7225
Q5RKV6	23.5373	23.6081	23.5013	23.6786	23.5144	23.6384	23.64	23.4819	23.712	23.5762	23.4719	23.5815	23.401	23.6175	23.6753	23.6485	23.5199	23.605
Q15024	24.1679	24.0904	23.943	24.1195	24.0523	24.0619	24.0005	24.0978	24.1178	24.2118	24.0728	23.9349	NaN	NaN	NaN	NaN	NaN	NaN
Q96B26	22.5013	22.6231	22.6719	22.7297	22.687	22.7787	22.6744	22.6572	22.8421	22.5858	22.5916	22.6369	22.6499	22.8038	22.7382	22.4942	22.6359	22.6786
Q14315;O75369	24.7033	24.7204	24.8092	24.7986	24.6832	24.8575	NaN	NaN	NaN	NaN	NaN	NaN	NaN	NaN	NaN	NaN	NaN	NaN
O75369	23.915	24.2648	24.0017	24.1016	23.8143	24.2887	24.039	24.0741	23.9903	24.2471	24.097	23.9225	23.7427	24.1627	24.0998	24.1834	24.052	24.1511
Q13643	24.7951	24.801	24.6592	24.8817	24.6905	24.8745	24.7018	24.8764	24.8913	24.7124	24.7646	24.7663	24.6472	24.8203	24.8918	24.774	24.7603	24.8074
P26885	22.8888	23.0904	22.8305	22.9842	23.2135	23.2289	23.0376	23.2324	23.0934	22.9767	22.9594	22.9401	22.938	23.1992	23.1569	22.8781	22.9965	23.0987
P08631;P07948;P12931;P07947;P06241;P09769	23.7764	23.4854	23.5149	23.6485	23.5419	23.7494	NaN	NaN	NaN	NaN	NaN	NaN	NaN	NaN	NaN	NaN	NaN	NaN
Q96AE4	28.0912	28.1288	28.073	28.1959	28.0018	28.1897	28.1171	28.1423	28.1787	28.1475	28.0056	28.1243	27.9389	28.1301	28.1411	28.2128	28.1507	28.1093
Q92945	28.0757	28.1005	28.0202	28.2433	27.9417	28.1817	28.1368	28.1513	28.137	28.02	28.0005	28.1018	27.9287	28.1231	28.1617	28.1901	28.1117	28.0724
Q96I24	24.1512	24.4771	24.3155	24.53	24.2047	24.4665	24.4204	24.2649	24.4491	24.4108	24.1958	24.2754	24.0655	24.4169	24.3929	24.2653	24.4443	24.5237
Q13283	26.9263	27.0258	26.8043	27.1079	27.0492	27.0668	27.0483	26.862	27.0349	27.0058	26.9823	27.0309	26.8093	27.0637	27.0039	27.0297	27.0169	27.0217
Q9UN86	25.6454	25.5402	25.5439	25.6718	25.6478	25.6954	25.7794	25.6071	25.6549	25.5248	25.5542	25.6167	25.3975	25.7031	25.734	25.6262	25.7455	25.575
P04406	31.3773	31.5425	31.3626	31.5959	31.3289	31.5863	31.4629	31.4447	31.4732	31.3106	31.5207	31.5216	31.2522	31.5505	31.5119	31.5197	31.4666	31.4745
Q13066;Q6NT46;Q9UEU5;Q4V326	26.2201	26.2425	26.109	26.2885	26.0815	26.2646	NaN	NaN	NaN	NaN	NaN	NaN	NaN	NaN	NaN	NaN	NaN	NaN
Q14376	23.658	23.6627	23.6297	23.7962	23.6201	23.6214	23.7802	23.6725	23.7296	23.6184	23.6734	23.5412	23.5362	23.7353	23.7046	23.7071	23.661	23.6168
Q9NY12	24.3973	24.4306	24.5406	24.3276	24.3581	24.3878	24.2981	24.5167	24.4387	24.3165	24.441	24.4174	24.2716	24.5108	24.3943	24.4462	24.482	24.3359
P02765	24.9771	25.1164	24.9886	25.2	24.996	25.2911	25.2039	24.9971	25.1879	25.1752	25.0783	24.9754	24.9796	25.2821	25.006	24.8542	25.1301	25.3455
O75955	23.9865	24.1469	23.9858	24.1632	24.1548	24.1907	24.1443	24.0604	24.1889	24.1709	23.9779	24.0999	23.9914	24.2105	24.028	24.2238	24.1082	24.0697
Q14254	22.8906	23.2772	23.1773	23.031	23.0754	23.1998	23.1324	23.0308	23.194	23.0104	22.967	23.2887	22.8578	23.1322	23.0335	23.3155	23.0287	23.2875
Q13451	26.039	26.0799	26.0298	26.0229	25.9193	26.1847	26.0064	26.0855	26.1682	26.0686	25.9658	25.9825	25.8834	26.094	26.0778	26.1347	26.1054	25.9766
Q15007	21.928	22.6417	22.4797	22.6144	22.1201	22.3662	22.5853	22.3184	22.2988	22.4301	22.1601	22.3885	22.5338	22.7016	21.3225	22.569	22.7144	22.5643
P14324	25.048	25.2255	24.9831	25.129	25.0623	25.2143	25.1484	24.9433	25.1047	25.1079	25.173	25.1764	24.9363	25.0494	25.246	25.1694	25.1316	25.1409
Q16658	28.7081	28.816	28.6646	28.8152	28.6794	28.829	28.6959	28.7802	28.7771	28.8454	28.6726	28.7606	28.5264	28.8147	28.7815	28.85	28.7907	28.8085
P07954	27.3374	27.3893	27.3323	27.4361	27.332	27.4558	27.4645	27.3571	27.4078	27.2459	27.3819	27.3547	27.2278	27.3844	27.4201	27.4991	27.3431	27.4064
P0CL82;P0CL81;P0CL80;O76087;Q13068;Q13065;A6NER3	25.7735	25.8393	25.7308	25.8953	25.8182	25.9439	NaN	NaN	NaN	NaN	NaN	NaN	NaN	NaN	NaN	NaN	NaN	NaN
P41250	27.6933	27.7456	27.6673	27.7486	27.6096	27.7474	27.7337	27.7319	27.8055	27.6249	27.6335	27.6779	27.515	27.8159	27.7352	27.8019	27.685	27.6638
Q13068	20.8479	20.8905	20.5953	20.87	20.9711	20.9583	NaN	NaN	NaN	NaN	NaN	NaN	NaN	NaN	NaN	NaN	NaN	NaN
P35637	27.1665	27.2342	27.173	27.2938	27.1378	27.3037	27.2987	27.1659	27.2661	27.2415	27.1828	27.1167	27.0636	27.2847	27.228	27.2704	27.2513	27.2276
Q96CP2	20.7366	20.8691	21.0038	21.1427	20.7928	20.9358	NaN	NaN	NaN	NaN	NaN	NaN	NaN	NaN	NaN	NaN	NaN	NaN
P0A9B2	27.3826	27.5485	27.3376	27.1002	26.9497	27.1386	27.3822	27.4082	27.4164	27.078	27.0741	27.0717	27.2735	27.4533	27.4553	27.0726	27.118	27.0274
Q14315	27.8483	27.9297	27.8123	27.9828	27.8169	27.9759	27.9516	27.9075	27.9457	27.8772	27.8112	27.8658	27.7362	27.9327	27.9933	27.9141	27.8708	27.9145
Q06546	22.5111	22.3435	22.4408	22.5183	21.9695	22.111	NaN	22.0892	22.1723	22.2957	22.0659	NaN	NaN	NaN	NaN	NaN	NaN	NaN
P62873;P62879	24.2558	24.5899	24.3876	24.5187	24.1832	24.5169	NaN	NaN	NaN	NaN	NaN	NaN	NaN	NaN	NaN	NaN	NaN	NaN
P35573	22.5563	22.6268	22.5422	22.5924	22.3873	22.7116	22.6179	22.6609	22.4969	22.5915	22.4766	22.6082	NaN	NaN	NaN	NaN	NaN	NaN
O75496	21.3474	21.1664	20.9683	21.5961	20.789	21.529	21.0179	21.1721	21.3502	21.1483	21.4714	21.093	20.8484	21.3715	21.4341	21.1637	21.3241	21.3337
O75223	24.3024	24.3651	24.2003	24.3775	24.2293	24.3782	24.416	24.3694	24.3157	24.2209	24.2737	24.2972	24.2321	24.3942	24.3239	24.3494	24.2714	24.3511
P62873	22.7123	22.442	22.3734	22.4164	22.6461	22.6946	22.5557	22.7728	22.5843	22.5623	22.428	22.4717	22.3599	22.7843	22.6073	22.5299	22.5495	22.572
P62879	23.4242	23.6107	23.2755	23.6153	23.6109	23.67	23.4229	23.5954	23.6124	23.4958	23.2748	23.7358	23.5133	23.3357	23.7179	23.8107	23.5577	23.2406
P63218	22.8235	22.9512	22.7039	23.0047	22.7319	23.0167	22.7297	22.7655	22.944	22.8553	22.9763	22.9062	NaN	NaN	NaN	NaN	NaN	NaN
P23434	22.5777	22.696	22.5973	22.756	22.6424	22.7558	22.7397	22.5827	22.6312	22.7259	22.6793	22.769	22.5729	22.726	22.681	22.7528	22.6623	22.6479
P50395	28.1459	28.2714	28.1664	28.2599	28.1481	28.3058	28.188	28.2365	28.243	28.2018	28.088	28.2904	28.0156	28.2797	28.2002	28.2811	28.2696	28.2372
P50395;P31150	25.8793	25.8459	25.8938	25.946	25.6918	25.9829	NaN	NaN	NaN	NaN	NaN	NaN	NaN	NaN	NaN	NaN	NaN	NaN
P52566	23.1495	23.2845	22.7551	23.2138	23.0877	22.9943	23.0652	23.1043	23.2733	23.1199	22.9624	22.8999	22.8744	23.0827	23.1751	23.2052	23.1788	22.9737
Q7L5D6	21.8983	22.0922	21.9292	20.6387	21.9266	22.0726	21.66	21.7571	22.1041	21.5889	21.5677	21.4536	21.8192	21.7638	21.6385	21.3251	21.7526	21.6708
P51114	23.614	23.6957	23.5572	23.7874	23.5467	23.7362	23.6658	23.7216	23.7584	23.4932	23.6174	23.708	23.7184	23.7783	23.5008	23.6989	23.5971	23.6548
Q14C86	22.156	22.2919	22.2079	22.3674	22.4865	22.2256	22.1289	22.2262	22.4722	22.2461	22.2945	22.3785	21.9156	22.4122	22.3912	22.3608	22.3058	22.2221
Q9H3P7	22.2941	22.1558	22.1261	22.0071	22.3403	22.416	22.184	22.1359	22.1222	22.4177	22.2105	22.2489	NaN	NaN	NaN	NaN	NaN	NaN
P06744	28.3601	28.3967	28.2827	28.4384	28.2189	28.4064	28.2231	28.4227	28.3405	28.3842	28.3151	28.3877	28.1552	28.3998	28.3812	28.4116	28.378	28.3608
Q92616	26.9726	26.9974	26.8979	27.0328	26.8453	26.982	26.9664	26.925	26.9781	26.9262	26.862	27.0345	26.8265	27.0098	26.933	27.0346	26.9535	26.9857
P11413	27.6215	27.5783	27.5584	27.7053	27.5347	27.6994	27.6172	27.6933	27.6935	27.5504	27.5901	27.6217	27.4949	27.65	27.6508	27.588	27.6286	27.6992
Q14697	26.0776	26.166	26.0759	26.1663	26.0314	26.2509	26.2217	26.0619	26.188	26.1135	26.1085	26.0784	26.0109	26.145	26.1137	26.1705	26.1719	26.1777
Q8TEQ6	23.5413	23.6192	23.56	23.5973	23.3965	23.4871	23.6181	23.4387	23.5608	23.417	23.4418	23.5505	23.4364	23.5607	23.5084	23.4906	23.6457	23.5463
P52565	26.6705	26.712	26.6215	26.7586	26.6015	26.6963	26.6276	26.6858	26.6918	26.5666	26.6418	26.6857	26.5478	26.6882	26.6669	26.7139	26.6693	26.6637
Q06210	24.6791	24.8222	24.9601	24.9016	24.8094	24.9062	24.7643	24.8781	24.9337	24.8463	24.9123	24.7256	24.8343	24.8929	24.9258	24.6395	24.9942	24.7878
P34897	26.7235	26.804	26.7032	26.8787	26.6949	26.8804	26.8501	26.874	26.8229	26.654	26.7444	26.7663	26.6456	26.8837	26.7518	26.942	26.7451	26.7115
P34897;P34896	24.62	24.59	24.6645	24.7322	24.6449	24.7097	NaN	NaN	NaN	NaN	NaN	NaN	NaN	NaN	NaN	NaN	NaN	NaN
P36969	23.2842	23.1142	23.0806	23.3146	23.1607	23.4161	23.3783	23.266	23.1798	23.1881	23.1728	23.1658	NaN	NaN	NaN	NaN	NaN	NaN
Q12849	23.0705	23.1032	23.0657	23.0326	22.871	23.1698	23.1917	22.9759	23.136	23.005	23.044	22.9697	23.0373	23.1569	23.1093	23.0545	23.1893	22.7947
Q9Y2Q3	23.7308	23.9437	23.8107	24.0618	23.673	23.8245	24.0355	23.8951	23.8738	23.6603	23.8493	23.8247	23.5855	23.7743	23.9109	23.9605	23.9426	23.9131
P16403;P10412;P16402	26.7187	26.8431	26.6417	26.8698	26.6451	26.8574	26.6043	26.7904	26.8116	26.7747	26.7693	26.8474	NaN	NaN	NaN	NaN	NaN	NaN
O75367	24.5377	24.5702	24.4832	24.6632	24.5235	24.4823	24.6013	24.615	24.6577	24.4672	24.5006	24.4596	24.405	24.6054	24.5818	24.6305	24.5944	24.5241
P16104;Q8IUE6;Q96QV6	27.436	27.4753	27.3139	27.5313	27.3843	27.5514	NaN	NaN	NaN	NaN	NaN	NaN	NaN	NaN	NaN	NaN	NaN	NaN
Q9BQ67	24.1781	24.1678	24.2583	24.3019	24.3301	24.2671	24.1813	24.3892	24.2905	24.2401	24.1624	24.2434	24.1515	24.3523	24.2727	24.2913	24.2502	24.2018
Q8TDB8;P11169	19.8925	20.7047	20.9706	20.2594	20.958	20.2932	NaN	NaN	NaN	NaN	NaN	NaN	NaN	NaN	NaN	NaN	NaN	NaN
P11166	22.8515	22.7626	22.8646	22.7324	22.7295	23.0676	22.9698	22.8532	22.8383	22.7981	22.6858	22.8997	22.7241	23.0128	22.5749	22.9492	22.9323	22.8667
P36915	21.8115	22.057	21.9284	22.0936	21.9373	21.8747	22.0365	21.9267	21.8657	22.085	22.0352	21.7702	21.7595	22.0731	21.9924	22.0151	21.926	21.9023
O60234;P60983	24.3833	24.3419	24.2871	24.3343	24.2838	24.569	NaN	NaN	NaN	NaN	NaN	NaN	NaN	NaN	NaN	NaN	NaN	NaN
Q14344;Q03113	24.996	24.9203	24.9114	25.0509	24.988	25.0277	NaN	NaN	NaN	NaN	NaN	NaN	NaN	NaN	NaN	NaN	NaN	NaN
P46926	22.0873	22.0847	22.0616	21.906	22.2059	22.2141	22.117	22.1036	22.1467	22.0949	21.9645	22.1366	NaN	NaN	NaN	NaN	NaN	NaN
Q08378	19.828	20.2384	19.8952	20.2585	19.7316	20.1846	19.8129	19.9693	20.0138	19.6875	NaN	19.9378	NaN	NaN	NaN	NaN	NaN	NaN
Q9UBQ7	23.0517	23.2874	23.2318	23.4482	23.2129	23.3007	23.2707	23.3001	23.2973	23.1118	23.1434	23.3689	23.0004	23.3251	23.219	23.3616	23.3409	23.3043
O76003	26.5593	26.5358	26.5156	26.5979	26.4356	26.566	26.389	26.5905	26.5496	26.5514	26.5593	26.5595	26.4174	26.5428	26.492	26.5261	26.5357	26.5551
Q86SX6	22.7139	23.0388	22.8622	22.9271	23.0236	22.8574	22.9061	22.9124	22.9863	22.7364	23.0386	22.879	NaN	NaN	NaN	NaN	NaN	NaN
P14314	25.3353	25.4609	25.2426	25.4593	25.245	25.3181	25.3411	25.3858	25.4435	25.2484	25.3193	25.2789	25.2035	25.3996	25.3016	25.4128	25.3519	25.3974
Q8N954	20.6065	20.7686	20.7187	20.8109	20.7991	20.9013	NaN	NaN	NaN	NaN	NaN	NaN	NaN	NaN	NaN	NaN	NaN	NaN
Q5T3I0	20.9044	21.389	21.1265	21.453	21.3012	21.0343	21.1885	21.2098	21.0322	21.4426	21.0686	21.2447	NaN	NaN	NaN	NaN	NaN	NaN
Q9BVP2	25.3766	25.4833	25.4039	25.45	25.3887	25.5281	25.5008	25.4454	25.3992	25.3422	25.53	25.4443	25.3208	25.5187	25.4733	25.4853	25.4878	25.4036
Q9HC38	23.7268	23.8598	24.002	24.0135	23.8535	24.1926	24.0603	23.7581	23.9479	23.9046	24.0429	23.8654	23.6965	24.0077	23.9091	24.0342	23.9982	23.9407
Q08379	21.9496	22.1216	21.7385	22.0031	22.143	22.2821	21.9307	22.1512	22.0991	22.1443	21.9426	21.8602	22.0922	21.9834	21.8405	22.151	22.2273	21.9115
Q9H4A6	23.0917	22.7919	22.9919	22.6074	22.6327	22.766	22.9959	22.6981	22.7707	22.7447	22.9414	22.7657	NaN	NaN	NaN	NaN	NaN	NaN
Q96EK6	20.9664	20.8217	21.0195	21.0572	21.0408	21.2038	21.0375	21.0883	21.1507	20.8432	20.9911	20.9897	NaN	NaN	NaN	NaN	NaN	NaN
Q92917	22.6026	22.7759	22.6144	22.7774	22.5151	22.5857	22.7459	22.504	22.7451	22.6687	22.5604	22.6884	22.6238	22.5586	22.6754	22.8015	22.5791	22.6259
Q9H8Y8	23.1913	23.3136	23.1847	23.3749	23.2348	23.3673	23.3271	23.228	23.1985	23.2799	23.192	23.4136	23.1275	23.2823	23.2715	23.3457	23.3432	23.2629
P62993	24.979	24.8994	24.9561	24.8978	24.8695	25.0489	24.9116	24.9576	24.8377	24.9267	25.1137	24.8685	24.7673	24.9654	24.8685	25.1578	24.9624	24.9099
P07900;P08238;Q58FF7	27.4757	27.5562	27.4182	27.5818	27.4104	27.582	NaN	NaN	NaN	NaN	NaN	NaN	NaN	NaN	NaN	NaN	NaN	NaN
P07900;P08238	28.9164	28.9872	28.8217	29.0059	28.7399	29.0323	NaN	NaN	NaN	NaN	NaN	NaN	28.7189	28.9911	28.9266	28.9837	28.9635	28.9367
P08238	32.0598	32.1756	32.0395	32.1873	31.9953	32.1857	32.0022	32.1083	32.1631	32.1656	32.1153	32.0906	31.872	32.1806	32.1484	32.1592	32.1407	32.1284
P69891;P69892;P02100;P02042	26.5588	26.5414	26.5672	26.7578	26.462	26.6089	NaN	NaN	NaN	NaN	NaN	NaN	NaN	NaN	NaN	NaN	NaN	NaN
P51610	24.8736	25.0421	25.1724	25.1722	25.0828	25.2232	25.1155	25.0506	25.2536	24.9863	25.0375	25.1	24.8599	25.1601	25.1527	25.115	25.3063	25.0145
P09211	29.4613	29.5017	29.4498	29.5928	29.4305	29.6327	29.5533	29.5429	29.5414	29.5009	29.3789	29.5794	29.3038	29.5977	29.5062	29.5663	29.5496	29.544
P16401	22.5259	22.5892	22.4354	22.6072	22.5569	22.7055	22.668	22.4388	22.5715	22.6605	22.5348	22.586	NaN	NaN	NaN	NaN	NaN	NaN
Q92522	22.4675	22.5725	22.3649	22.7986	22.7353	22.8542	22.4964	22.5315	22.5147	22.5558	22.6524	NaN	NaN	NaN	NaN	NaN	NaN	NaN
Q99880;Q99877;Q93079;P62807;P58876;P57053;O60814;Q99879;Q5QNW6;Q16778;P23527;P06899;P33778;Q8N257	27.6128	27.6261	27.7004	27.7537	27.5321	27.7538	NaN	NaN	NaN	NaN	NaN	NaN	NaN	NaN	NaN	NaN	NaN	NaN
Q99880;Q99877;Q93079;P62807;P58876;P57053;O60814;Q99879;Q5QNW6	26.1974	26.549	26.4674	26.4727	26.3914	26.5419	NaN	NaN	NaN	NaN	NaN	NaN	NaN	NaN	NaN	NaN	NaN	NaN
P62805	27.2423	27.3016	27.175	27.2898	27.1906	27.2127	27.2061	27.1192	27.1874	27.2633	27.343	27.2604	27.1048	27.3468	27.2481	27.2099	27.2532	27.2514
Q13442	24.5035	24.437	24.3433	24.6015	24.1806	24.3849	24.567	24.359	24.4585	24.3647	24.4675	24.3072	NaN	NaN	NaN	NaN	NaN	NaN
P69905	28.0846	28.198	28.0806	28.282	28.0943	28.2622	28.0746	28.2024	28.1627	28.2435	28.0719	28.1808	27.923	28.1777	28.1836	28.241	28.2191	28.2175
P02100	26.1183	26.4875	26.162	26.3326	26.1957	26.4053	26.1576	26.2951	26.3523	26.2264	26.4185	26.2462	26.0328	26.3203	26.3877	26.3295	26.3688	26.2584
Q13547;Q92769	24.4281	24.7927	24.5093	24.7563	24.5921	24.7154	NaN	NaN	NaN	NaN	NaN	NaN	24.5083	24.7092	24.6793	24.7311	24.4927	24.6008
Q92769	23.25	23.2375	23.1849	23.2061	23.1033	23.4627	23.2296	23.0749	23.3836	23.2554	23.213	23.2197	23.0051	23.268	23.1284	23.2697	23.3657	23.3534
Q7Z4H3	23.8765	24.0416	23.8983	23.9786	23.8503	23.9948	23.8734	24.009	24.025	23.948	23.8181	23.9411	23.7655	24.0265	23.9168	24.0117	23.9585	23.9883
Q9H583	25.1572	25.1244	25.0901	25.2598	25.0489	25.212	25.2008	25.236	25.222	25.1034	25.0889	25.0609	24.9953	25.2156	25.177	25.15	25.2273	25.1369
Q9Y5Z4	22.8389	22.9571	22.7134	22.8869	22.7906	23.0859	22.907	22.9455	22.7434	22.9943	22.9598	22.7647	22.7895	22.9284	22.7605	22.9139	23.0613	22.8242
Q8WW33	25.299	25.3918	25.31	25.4148	25.3276	25.4684	25.4178	25.4628	25.2677	25.3697	25.4758	25.2419	25.1833	25.395	25.4207	25.4731	25.3865	25.3576
P49915	27.6475	27.6896	27.6425	27.7824	27.6036	27.7538	27.6666	27.7136	27.7428	27.5883	27.5728	27.7398	27.5025	27.7141	27.6596	27.7262	27.7947	27.685
P02008	28.882	28.9172	28.7743	28.8536	28.7496	28.9656	28.8879	28.9987	28.8557	28.7957	28.8381	28.7665	28.616	28.8969	28.9295	28.9219	28.9023	28.9072
Q9BXL5	24.908	24.9483	24.814	24.8352	24.7261	24.8506	24.9017	24.8483	24.9123	24.6928	24.8777	24.9001	24.6593	24.8864	24.9252	24.8677	24.8802	24.8779
P11021	27.4132	27.533	27.4283	27.5155	27.4589	27.5894	27.4899	27.464	27.5961	27.4524	27.4714	27.4817	27.3586	27.5328	27.5079	27.5671	27.4834	27.5144
P08238;Q58FF7	27.2858	27.4028	27.2663	27.4067	27.2869	27.4498	NaN	NaN	NaN	NaN	NaN	NaN	NaN	NaN	NaN	NaN	NaN	NaN
Q9BTY7	23.0458	23.1229	23.0679	23.0485	23.0708	23.2698	23.0073	23.272	23.1653	23.1632	23.099	22.9345	22.7924	22.904	23.1471	23.2986	23.1992	23.2937
Q14687	22.2019	22.3619	22.2306	22.3677	22.0727	22.3009	22.2637	22.3111	22.3287	22.3137	22.0131	22.2278	22.0274	22.1838	22.293	22.4381	22.3656	22.2453
P00390	25.691	25.679	25.7636	25.8133	25.6876	25.7746	25.6666	25.7606	25.7745	25.6529	25.7652	25.7237	25.5424	25.8313	25.7506	25.7676	25.7238	25.7275
P78347	25.2376	25.2299	25.1881	25.2489	25.2637	25.158	25.1262	25.15	25.3131	25.3106	25.2302	25.1744	25.0557	25.3245	25.2189	25.2813	25.2519	25.1929
P69891;P69892	26.1194	26.2817	26.252	26.2316	26.2254	26.3541	NaN	NaN	NaN	NaN	NaN	NaN	NaN	NaN	NaN	NaN	NaN	NaN
Q99714	26.6357	26.6939	26.5615	26.6477	26.5509	26.6291	26.6328	26.5787	26.6932	26.6818	26.5027	26.5998	26.5401	26.6317	26.6602	26.6736	26.6141	26.5739
Q16836	22.71	22.2337	22.5851	22.5491	22.6407	22.0495	22.7824	22.3071	22.3792	22.4805	22.421	22.4854	22.1213	22.55	22.5331	22.6477	22.5647	22.4783
P51858	27.1038	27.25	27.0604	27.2922	27.0716	27.2846	27.0812	27.1648	27.2105	27.2524	27.1293	27.1972	27.0392	27.2443	27.2324	27.259	27.1242	27.152
P36551	22.9034	23.1182	22.8704	23.2271	23.086	23.087	22.9841	22.8547	23.1915	23.0148	23.148	23.054	22.8765	23.1676	23.0159	23.1438	23.0214	23.0396
O14929	25.7771	25.8022	25.5498	25.8988	25.6598	25.9124	25.8602	25.8455	25.8058	25.668	25.6808	25.7414	25.5701	25.8957	25.7397	25.7457	25.8341	25.7866
P69891	27.0571	27.1216	27.0958	27.238	27.1383	27.1247	27.1859	27.1689	27.1976	27.0405	27.0683	27.067	26.9785	27.1957	27.1626	27.1604	27.1407	27.1118
Q08623	20.4958	20.823	20.248	20.3768	20.7178	20.5856	20.6875	20.6231	20.6902	20.6108	20.0591	20.6182	NaN	NaN	NaN	NaN	NaN	NaN
P08397	25.1301	25.3496	25.31	25.3174	25.1529	25.185	25.2006	25.198	25.2612	25.1988	25.3523	25.2878	25.2184	25.292	25.246	25.3222	25.2311	25.1534
Q71UI9;P0C0S5	25.4383	25.5385	25.3387	25.5489	25.3887	25.5462	25.5179	25.439	25.3877	25.5801	25.4509	25.4381	NaN	NaN	NaN	NaN	NaN	NaN
P38646	29.5691	29.6048	29.4861	29.664	29.4764	29.6662	29.6377	29.5732	29.5595	29.512	29.6529	29.5078	29.4465	29.6417	29.5885	29.6123	29.6269	29.5879
P0DMV9;P0DMV8;P38646	25.4994	25.7778	25.6021	25.6751	25.6053	25.7557	NaN	NaN	NaN	NaN	NaN	NaN	NaN	NaN	NaN	NaN	NaN	NaN
P78417	28.2362	28.2578	28.2435	28.3725	28.1513	28.3606	28.2464	28.2041	28.3651	28.308	28.2307	28.2353	28.1272	28.3408	28.2752	28.3189	28.3194	28.2768
P84243	24.1227	24.1413	23.9835	23.7704	24.1362	24.265	NaN	NaN	NaN	NaN	NaN	NaN	NaN	NaN	NaN	NaN	NaN	NaN
O43390	27.6519	27.7134	27.6085	27.7105	27.5828	27.7435	27.7903	27.7322	27.6898	27.5505	27.6545	27.6524	27.5736	27.7248	27.7214	27.7328	27.6833	27.675
O43390;O60506	26.6902	26.8493	26.7054	26.8181	26.7306	26.8895	NaN	NaN	NaN	NaN	NaN	NaN	26.5644	26.8544	26.8358	26.8805	26.7717	26.7996
P34932	28.3746	28.4899	28.3512	28.4624	28.3672	28.4723	28.4935	28.3921	28.4911	28.3574	28.4191	28.3819	28.293	28.4528	28.4007	28.4534	28.5078	28.4423
P34932;O95757	25.1676	25.2379	25.0972	25.294	25.1407	25.2186	NaN	NaN	NaN	NaN	NaN	NaN	NaN	NaN	NaN	NaN	NaN	NaN
P0DMV9;P0DMV8	28.8734	28.9251	28.7899	28.9659	28.8096	28.9751	28.8862	28.8441	28.8966	28.8765	28.8689	28.9017	NaN	NaN	NaN	NaN	NaN	NaN
P11142;P54652	26.8672	26.9204	26.801	26.959	26.7496	26.9531	NaN	NaN	NaN	NaN	NaN	NaN	NaN	NaN	NaN	NaN	NaN	NaN
P11142	31.6443	31.7847	31.6434	31.828	31.618	31.8151	31.8182	31.6592	31.7295	31.6492	31.7095	31.7929	31.4815	31.7848	31.7712	31.7876	31.7737	31.7505
P04792	27.5444	27.7295	27.4826	27.7717	27.4814	27.6766	27.6831	27.5586	27.6886	27.5842	27.6701	27.4912	27.3937	27.6796	27.6141	27.6825	27.6158	27.6615
P09429;P26583	25.27	25.2407	25.1464	25.2553	25.0965	25.2767	NaN	NaN	NaN	NaN	NaN	NaN	NaN	NaN	NaN	NaN	NaN	NaN
P26583	27.206	27.2563	27.0867	27.2792	27.115	27.3205	27.1923	27.2635	27.3439	27.1933	27.1898	27.1174	26.9792	27.2948	27.208	27.3066	27.2301	27.2323
O15347	23.8924	23.9622	23.8825	24.0032	23.857	23.9965	23.9105	24.001	23.7929	24.0248	23.9778	23.9257	23.6904	24.0592	23.9985	24.013	23.9372	23.9407
P07910	29.9801	30.096	29.9667	30.1277	29.9459	30.154	30.0541	30.1502	30.0474	29.9629	29.9842	30.065	29.7909	30.0973	30.1028	30.1006	30.0616	30.0899
P31943	27.6701	27.8337	27.6644	27.9488	27.7153	27.9463	27.7298	27.7647	27.9677	27.7015	27.7513	27.8604	27.6128	27.9042	27.7952	27.6176	27.9866	27.8282
P31943;P55795	26.8039	26.9445	26.8331	26.9591	26.8562	26.985	NaN	NaN	NaN	NaN	NaN	NaN	26.7828	26.9287	26.9208	26.9484	26.9157	26.897
P31943;P52597	26.337	26.2976	26.184	26.3688	26.271	26.349	NaN	NaN	NaN	NaN	NaN	NaN	26.0853	26.3908	26.3224	26.3282	26.3449	26.3379
P31943;P52597;P55795	25.682	25.8411	25.723	25.9034	25.6789	25.8886	NaN	NaN	NaN	NaN	NaN	NaN	25.6494	25.8407	25.8379	25.8258	25.776	25.793
Q9BUJ2	24.9751	25.1487	25.0638	25.2902	24.989	25.2248	25.0304	25.1432	25.2476	25.1684	25.0839	25.0308	25.064	25.2338	24.9301	25.1481	25.1424	25.1859
Q14103	29.0665	29.1105	29.0352	29.1161	28.9838	29.1458	29.1684	28.9737	29.1384	29.0212	29.0648	29.064	28.9005	29.1711	29.0749	29.1481	29.0589	29.0836
Q14103;O14979	26.8279	26.9563	26.8507	27.0576	26.7833	26.9918	NaN	NaN	NaN	NaN	NaN	NaN	26.7064	26.9989	26.9459	26.9535	26.9418	26.9471
P61978	30.3128	30.3847	30.3034	30.3798	30.2741	30.4552	30.4175	30.357	30.4317	30.2726	30.2961	30.3057	30.1468	30.3787	30.2828	30.4691	30.4193	30.4302
O60506	27.5321	27.5624	27.479	27.6286	27.4794	27.6574	27.5822	27.4559	27.6721	27.522	27.5441	27.6028	27.3546	27.6211	27.5421	27.7023	27.5761	27.5473
Q00839	29.9305	29.9545	29.9249	30.0513	29.8979	30.0601	30.0251	30.01	29.9766	29.9686	29.8976	29.9728	29.8507	30.0376	29.9808	30.0115	30.0023	29.9806
P00492	26.5664	26.6068	26.4959	26.7126	26.4794	26.6486	26.4816	26.5923	26.6815	26.6132	26.5168	26.6223	26.371	26.6446	26.6078	26.6741	26.6242	26.5746
Q6YN16	23.1892	23.2827	23.1183	23.3096	23.2283	23.1735	23.2425	23.3501	23.234	23.0101	23.2872	23.2377	NaN	NaN	NaN	NaN	NaN	NaN
Q13547	25.3478	25.5162	25.4049	25.5384	25.3277	25.5474	25.3844	25.3731	25.5096	25.4887	25.4577	25.4289	25.2894	25.5633	25.4709	25.5151	25.4391	25.4146
Q01581	26.2878	26.2702	26.2234	26.3554	26.211	26.345	26.3317	26.1878	26.3449	26.1907	26.3036	26.3139	26.1114	26.2788	26.2612	26.3881	26.2689	26.3693
P55795	23.4669	23.5488	23.5902	23.6773	23.4153	23.6576	23.5384	23.3925	23.6343	23.5351	23.6562	23.5197	23.4079	23.7626	23.563	23.4347	23.5936	23.5511
P05114	24.9402	25.0667	24.8282	25.1066	24.8819	25.0601	24.9649	25.0717	24.9322	24.9948	25.0625	24.8576	24.939	24.9908	24.9521	25.0008	25.0281	24.9932
P07900	30.7205	30.8024	30.7378	30.8427	30.6914	30.8596	30.8089	30.7586	30.8552	30.6676	30.7793	30.8169	30.5574	30.8399	30.7861	30.8048	30.8562	30.8173
O75506	23.0878	23.0871	22.9519	23.1454	22.8554	23.0727	23.2389	23.0778	23.0599	22.7641	22.9743	23.0831	NaN	NaN	NaN	NaN	NaN	NaN
Q9H0R4	21.3739	21.3944	21.0941	21.3958	21.3829	21.5209	21.3118	NaN	21.1774	NaN	21.2703	21.3647	NaN	NaN	NaN	NaN	NaN	NaN
P06865	21.8677	22.0098	22.1127	21.7316	21.9658	22.0819	21.8666	22.1237	21.9794	21.8983	21.9199	22.0246	NaN	NaN	NaN	NaN	NaN	NaN
P07686	23.0626	23.2194	22.8171	23.1884	23.0849	22.9627	22.9733	23.1096	23.1173	23.0329	23.1484	22.9288	NaN	NaN	NaN	NaN	NaN	NaN
P09429	27.0586	27.2004	27.047	27.1982	27.0812	27.2536	27.0662	27.1205	27.1815	27.1374	27.1362	27.1429	26.9534	27.231	27.1679	27.1966	27.1627	27.1417
Q6NVY1	21.6962	21.8278	21.794	21.7572	21.8139	21.9044	21.8748	21.8456	21.9442	21.6037	21.7792	21.7404	21.7983	21.9716	21.7382	21.6933	21.8312	21.7772
Q53FT3	20.6214	20.7115	20.9278	20.4329	20.5504	20.7365	NaN	NaN	NaN	NaN	NaN	NaN	NaN	NaN	NaN	NaN	NaN	NaN
P31942	26.8876	26.9689	26.8929	26.9046	26.8374	27.1028	27.0504	26.8797	26.9818	26.8942	26.8591	26.9199	26.776	27.0003	26.9565	26.9751	26.9607	26.9486
P10591;P10592;P22202	24.9429	25.026	25.0213	25.7613	25.7306	25.7962	NaN	NaN	NaN	NaN	NaN	NaN	NaN	NaN	NaN	NaN	NaN	NaN
O95757	23.329	23.3405	23.1987	23.5122	23.3579	23.453	23.4092	23.4214	23.4676	23.252	23.3316	23.2961	23.2983	23.3284	23.5001	23.2519	23.3546	23.4225
P20810	23.2699	23.4081	23.2955	23.4055	23.0887	23.4552	23.2723	23.2035	23.4632	23.204	23.3626	23.4292	23	23.3856	23.449	23.3652	23.4305	23.2585
Q9NZL4	23.4795	23.6793	23.5587	23.6383	23.5414	23.5679	23.5464	23.6116	23.5636	23.5793	23.4367	23.7389	23.4792	23.6192	23.5408	23.6407	23.6194	23.5627
P37235	22.7737	22.8784	22.8911	22.9389	22.6781	22.8953	22.9059	22.6997	22.9148	22.8867	22.7982	22.835	22.6246	22.9413	22.8146	22.9151	22.857	22.898
Q9NWY4	22.953	22.8339	22.8559	22.8057	22.8288	22.473	22.7078	22.7516	22.9418	22.5858	22.917	22.858	NaN	NaN	NaN	NaN	NaN	NaN
O43719	23.2745	23.2139	23.0917	23.1614	23.1837	23.4453	23.053	23.2243	23.2759	23.2592	23.2781	23.2689	23.1873	23.2916	23.07	23.2895	23.2691	23.2394
P50213	24.2137	24.3472	24.2063	24.3702	24.2404	24.4087	24.4338	24.3389	24.1886	24.2922	24.2814	24.2088	24.1016	24.3294	24.3579	24.376	24.2373	24.3488
O75874	24.6513	24.7737	24.5563	24.5914	24.7506	24.7797	24.604	24.7124	24.7913	24.6624	24.7502	24.6573	24.4852	24.7482	24.7296	24.6668	24.8418	24.6834
P47813;O14602	25.5267	25.558	25.6023	25.4527	25.4895	25.5104	25.5424	25.6127	25.5255	25.5393	25.5403	25.3749	NaN	NaN	NaN	NaN	NaN	NaN
P17096	26.5092	26.6768	26.549	26.5186	26.411	26.7048	26.3648	26.6531	26.5382	26.6116	26.5726	26.5981	26.346	26.6387	26.6728	26.7129	26.353	26.66
O14979	27.3764	27.4367	27.3391	27.4846	27.3221	27.5051	27.3959	27.3244	27.4151	27.4113	27.4609	27.4841	27.2436	27.4961	27.4385	27.4874	27.3865	27.4449
O14979;Q99729	25.9738	26.0812	26.0032	26.0538	25.9088	26.015	NaN	NaN	NaN	NaN	NaN	NaN	NaN	NaN	NaN	NaN	NaN	NaN
Q1KMD3	25.7558	25.9613	25.6499	25.9494	25.719	25.9516	25.7922	25.8542	26.0035	25.779	25.7537	25.8215	25.6752	25.8405	25.8466	25.985	25.838	25.7719
P14866;Q8WVV9	24.058	23.4916	24.647	23.9394	24.6961	24.8931	NaN	NaN	NaN	NaN	NaN	NaN	NaN	NaN	NaN	NaN	NaN	NaN
P52597	27.7871	27.8407	27.6987	27.7877	27.7488	27.7925	27.789	27.7223	27.9015	27.7617	27.7308	27.7543	27.6795	27.8356	27.7535	27.8691	27.8078	27.7583
P14866	28.0874	28.2372	28.0938	28.2411	28.0723	28.1749	28.1619	28.2653	28.1971	28.1094	28.1131	28.0798	27.9635	28.1983	28.1764	28.1903	28.2027	28.1779
P52272	29.8781	29.9501	29.8468	29.9927	29.8356	30.0275	29.9204	30.0075	29.9986	29.8985	29.8382	29.8831	29.7268	30.0195	29.8892	29.964	29.9536	29.9502
P52272;P52272	25.694	25.6733	25.4704	25.742	25.4833	25.6889	NaN	NaN	NaN	NaN	NaN	NaN	NaN	NaN	NaN	NaN	NaN	NaN
Q9Y241	20.6781	21.875	20.4642	20.7168	20.45	20.5798	20.9955	20.756	20.7556	20.8679	20.2584	20.4881	20.6736	21.2056	20.9028	20.7983	20.4197	20.6445
P49773	26.6829	26.8404	26.6189	26.8587	26.7635	26.9295	26.6564	26.8219	26.8552	26.7589	26.7417	26.8562	26.673	26.7728	26.7362	26.847	26.7504	26.8963
Q0VDF9	24.9965	25.1716	24.9886	25.3989	25.0288	25.6019	25.4824	25.3872	25.1584	25.2624	24.9893	25.0322	24.8343	25.1999	25.8648	25.2498	25.2014	24.9712
Q9Y4L1	24.9357	25.1699	24.9355	25.0734	24.993	25.111	25.1068	25.1821	25.0703	24.9912	24.9363	24.9598	24.8437	25.1225	25.0191	25.1407	25.0851	25.0048
P41091	26.7936	26.914	26.7884	26.9717	26.7973	26.9448	NaN	NaN	NaN	NaN	NaN	NaN	26.673	26.9305	26.8759	26.9328	26.9253	26.9108
O60841	26.7673	26.839	26.7428	26.8281	26.7048	26.8349	26.7632	26.734	26.8272	26.8255	26.6955	26.7672	26.7187	26.7446	26.8557	26.8621	26.8567	26.6656
Q9NZI8;O00425	25.5132	25.6228	25.5861	25.5666	25.4684	25.726	NaN	NaN	NaN	NaN	NaN	NaN	NaN	NaN	NaN	NaN	NaN	NaN
P23588	26.6586	26.6884	26.5256	26.7823	26.4944	26.874	26.6818	26.5289	26.6528	26.7378	26.6065	26.7256	26.5059	26.6369	26.744	26.6973	26.6667	26.7077
P63241	28.1638	28.3661	28.1357	28.3521	28.1504	28.3553	NaN	NaN	NaN	NaN	NaN	NaN	28.0384	28.317	28.3127	28.3354	28.2713	28.273
Q15653	20.5353	20.599	20.6237	20.7829	20.5063	20.6892	NaN	NaN	NaN	NaN	NaN	NaN	NaN	NaN	NaN	NaN	NaN	NaN
P54105	23.1979	23.1687	23.0883	23.3974	23.2362	23.4557	23.1433	23.2834	23.3461	23.3461	23.0755	23.3055	22.9391	23.3684	23.2627	23.5185	23.2665	23.2313
P47813	24.6153	24.7835	24.6499	24.6938	24.6936	24.8861	NaN	NaN	NaN	NaN	NaN	NaN	24.5589	24.7031	24.7537	24.8741	24.7351	24.7297
Q12906	28.2358	28.2797	28.2121	28.3547	28.1796	28.3273	28.2095	28.2895	28.3593	28.3091	28.2378	28.2475	28.0679	28.3172	28.3329	28.3439	28.2795	28.2615
Q12906;Q96SI9	25.4004	25.6748	25.5032	25.6043	25.425	25.6659	NaN	NaN	NaN	NaN	NaN	NaN	25.3217	25.593	25.5498	25.5943	25.5806	25.6399
Q14974	28.8035	28.7683	28.6937	28.7913	28.6825	28.8333	28.6772	28.8014	28.8257	28.6899	28.7448	28.8281	28.6202	28.8762	28.7781	28.829	28.7141	28.7434
Q92598	26.7957	26.8363	26.7804	26.804	26.8259	26.9481	26.8158	26.9056	26.8855	26.7309	26.8514	26.7771	26.6841	26.807	26.8514	26.9038	26.8595	26.8981
Q7Z6Z7	24.5601	24.4246	24.5367	24.6784	24.4527	24.5332	24.6765	24.5574	24.6159	24.4561	24.4765	24.4171	24.4805	24.4454	24.6538	24.5836	24.6571	24.3801
P05198	27.2447	27.3195	27.2917	27.393	27.2629	27.4236	27.2979	27.3694	27.2072	27.3736	27.3428	27.3553	27.1505	27.3778	27.372	27.358	27.3747	27.3496
Q9NX55	24.2861	24.3263	24.299	24.4539	24.4469	24.3706	24.3723	24.3454	24.4902	24.4697	24.2771	24.2845	24.1832	24.3517	24.2998	24.5222	24.461	24.388
Q9NZI8	27.4139	27.4503	27.3224	27.5345	27.3685	27.5152	27.3754	27.4232	27.4719	27.3742	27.4349	27.4821	27.2971	27.4922	27.4415	27.4707	27.4424	27.4739
P20042	26.3345	26.4516	26.3395	26.4787	26.2927	26.4347	26.3385	26.3708	26.3773	26.3651	26.4856	26.3328	26.2809	26.4212	26.418	26.461	26.452	26.3158
P60842;P38919;Q14240	25.2709	25.6087	25.3477	25.638	25.3945	25.6025	NaN	NaN	NaN	NaN	NaN	NaN	25.2277	25.5371	25.5342	25.5586	25.5625	25.5046
P60842;Q14240	28.0137	28.0244	27.9306	28.1206	27.9699	28.1115	NaN	NaN	NaN	NaN	NaN	NaN	27.9204	28.0765	27.9927	28.04	28.1583	28.0123
P60842	28.762	28.7724	28.7134	28.7305	28.6831	28.7508	28.7334	28.8417	28.7367	28.6982	28.7212	28.6958	28.522	28.8223	28.7418	28.8111	28.783	28.7416
P30740	24.5628	24.6103	24.4492	24.4198	24.2848	24.6453	24.5808	24.5437	24.6461	24.3663	24.423	24.4328	NaN	NaN	NaN	NaN	NaN	NaN
Q12905	27.3855	27.4129	27.3377	27.5341	27.3867	27.5064	27.489	27.4121	27.5008	27.3169	27.4708	27.3537	27.2229	27.5118	27.4245	27.5306	27.4603	27.3803
O60684;O15131;P52294	22.4008	22.4458	22.3879	22.4809	22.2258	22.4862	NaN	NaN	NaN	NaN	NaN	NaN	NaN	NaN	NaN	NaN	NaN	NaN
Q13907	22.9519	23.146	22.9281	22.9481	23.0588	23.0546	23.1532	23.0306	22.9661	22.994	23.0355	22.9632	NaN	NaN	NaN	NaN	NaN	NaN
P55010	26.1477	26.1638	26.3022	26.3049	26.1812	26.3649	26.2328	26.2821	26.2604	26.3818	26.1472	26.2094	26.08	26.2155	26.2546	26.3685	26.2734	26.2968
O00629	25.1565	25.1834	25.0414	25.2073	25.0789	25.2384	25.1854	25.1318	25.2102	25.0834	25.2173	25.1147	24.9937	25.3164	25.1428	25.2047	25.1187	25.1301
O00629;O00505	23.7777	23.3784	23.5327	23.6203	23.5664	23.7564	NaN	NaN	NaN	NaN	NaN	NaN	23.5323	23.8828	23.5325	23.6709	23.6185	23.4375
O00505	22.0156	21.6097	21.5823	21.8775	21.6684	21.8062	21.6901	21.9751	21.8155	21.6514	21.7237	21.7587	NaN	NaN	NaN	NaN	NaN	NaN
O60684	21.0851	21.4799	21.3991	21.3508	21.2759	21.1657	NaN	NaN	NaN	NaN	NaN	NaN	NaN	NaN	NaN	NaN	NaN	NaN
P12268	28.2469	28.3197	28.2132	28.3281	28.2432	28.3784	28.1778	28.3065	28.3371	28.3314	28.2521	28.3184	28.1233	28.3165	28.2795	28.4277	28.3261	28.2541
P12268;P20839	25.0643	25.192	25.1012	25.1219	24.9355	25.2511	NaN	NaN	NaN	NaN	NaN	NaN	NaN	NaN	NaN	NaN	NaN	NaN
Q9NPH2	25	25.0704	24.9845	25.0063	24.9288	25.1342	25.0944	25.0927	25.0499	24.9817	24.8748	25.0023	24.915	25.043	25.1095	25.0776	25.0361	24.9276
O95373	26.281	26.3454	26.2653	26.4687	26.1776	26.4127	26.366	26.2999	26.4396	26.4021	26.1873	26.2792	26.1366	26.4132	26.3482	26.3486	26.3878	26.3192
Q96P70	22.4714	22.2878	22.5943	22.1018	22.0306	22.2437	22.5059	22.1981	22.3206	22.1425	22.3559	22.1258	21.9457	22.3886	22.4216	22.33	22.258	22.37
P19367	24.1322	24.1005	24.0411	24.3362	24.0143	24.2083	24.0703	24.1759	24.2741	24.095	24.0324	24.1794	23.932	24.2065	24.2423	24.1414	24.2095	24.1245
P48735	24.304	24.5081	24.2527	24.4484	24.0645	24.496	24.402	24.3716	24.4776	24.2242	24.2257	24.2323	24.1193	24.4629	24.3388	24.3631	24.6116	24.1485
O00425	25.203	25.2506	25.0723	25.2775	24.9923	25.2882	25.1021	25.1895	25.3139	25.1816	25.13	25.173	24.9915	25.2504	25.1723	25.287	25.2206	25.1708
P29218	22.3791	22.5867	22.5388	22.3497	22.6018	22.4519	22.435	22.5826	22.4718	22.3569	22.4584	22.597	22.2529	22.5042	22.5685	22.563	22.4997	22.5043
O15397	22.0411	22.0674	21.7806	21.8706	21.8731	22.1136	21.9059	21.7717	22.0339	21.8791	21.9569	22.1851	NaN	NaN	NaN	NaN	NaN	NaN
P05161	21.5487	21.4671	21.5409	21.5052	21.7598	21.3338	21.6295	21.6759	21.6111	21.2811	21.3699	21.4954	NaN	NaN	NaN	NaN	NaN	NaN
Q9BY32	21.8625	22.0372	21.8402	22.0721	21.6287	22.0621	21.8579	21.8735	21.8951	21.9119	21.7731	22.1577	NaN	NaN	NaN	NaN	NaN	NaN
P06730	24.4433	24.4688	24.4194	24.5492	24.3885	24.5926	24.3783	24.5634	24.5706	24.4429	24.5076	24.3554	24.3125	24.6169	24.5619	24.5111	24.4131	24.4525
P78344	25.7404	25.8203	25.812	25.8855	25.8229	25.8605	25.8102	25.9326	25.7737	25.8773	25.7662	25.7737	25.5899	25.7576	25.939	25.929	25.8553	25.8788
Q15056	26.1813	26.279	26.1412	26.2611	26.1796	26.3167	26.2641	26.1792	26.2938	26.1524	26.2324	26.2207	26.1654	26.2009	26.3286	26.2567	26.2081	26.2175
P78318	20.0688	20.369	20.2104	20.606	20.5299	20.7403	20.434	20.5562	20.5603	19.9534	20.4018	20.5262	20.1893	20.2549	20.2984	20.0705	20.7221	20.9055
P52292	27.5673	27.6038	27.4821	27.6356	27.4597	27.6309	27.6874	27.5393	27.5011	27.5022	27.5812	27.5658	27.3889	27.6288	27.548	27.6396	27.5854	27.565
Q96ST2	22.4652	22.6451	22.5339	22.5785	22.3382	22.6908	22.6335	22.3972	22.3946	22.5642	22.6178	22.6788	22.3943	22.6442	22.5897	22.5653	22.5829	22.4871
Q04637	27.4287	27.4773	27.3973	27.5706	27.3622	27.5627	27.4025	27.4409	27.4681	27.5548	27.5263	27.4616	27.3808	27.559	27.5229	27.467	27.3829	27.5064
P56537	26.4182	26.4869	26.3309	26.5549	26.303	26.4877	26.5043	26.391	26.5555	26.314	26.4255	26.3873	26.215	26.4834	26.4902	26.4822	26.4505	26.4533
P20839	22.9935	22.6368	22.758	22.9519	22.7193	23.1099	22.6778	22.9042	23.1306	22.8965	22.8533	22.6869	22.5223	22.7988	22.8564	23.2981	22.8854	22.7783
Q8N201	21.653	21.9335	21.602	21.8124	21.6382	21.9433	21.6444	21.8339	21.7063	21.8465	21.6356	21.9244	NaN	NaN	NaN	NaN	NaN	NaN
Q96CN7	24.091	24.1719	23.9889	24.353	24.0432	24.1241	24.2123	24.1105	24.1115	23.9979	24.1141	24.2475	24.0192	24.2092	24.218	24.1709	24.0856	24.1002
P05783;P08727;P13645	24.62	24.7801	24.5546	24.6261	24.697	24.6779	NaN	NaN	NaN	NaN	NaN	NaN	NaN	NaN	NaN	NaN	NaN	NaN
P12277	28.7147	28.7602	28.6221	28.7599	28.6355	28.764	28.7758	28.7302	28.805	28.628	28.6942	28.7156	28.5826	28.8212	28.7314	28.7593	28.6971	28.6975
O60271	22.4211	22.4867	22.233	22.1187	22.3481	22.6328	22.4031	22.4532	22.5043	22.1667	22.4342	22.3221	22.1305	22.3093	22.4442	22.4758	22.4835	22.3897
Q9UK76	24.651	24.5792	24.631	24.5727	24.7211	24.7501	24.7242	24.6329	24.6879	24.5482	24.5816	24.7068	24.636	24.7055	24.5945	24.6874	24.6519	24.5936
Q9H910	24.6106	24.703	24.5499	24.7301	24.5331	24.7468	24.6293	24.6488	24.6398	24.6844	24.5195	24.6996	24.5115	24.6839	24.7354	24.7156	24.6571	24.5651
P08727	24.6439	24.8016	24.6599	24.7719	24.7835	24.7246	24.7605	24.8232	24.7927	24.7561	24.6099	24.707	24.6424	24.6374	24.774	24.934	24.7111	24.7043
P38919	27.2134	27.2025	27.1436	27.265	27.1109	27.2951	27.1895	27.244	27.2263	27.1054	27.2885	27.1144	27.0131	27.2957	27.2282	27.2192	27.2634	27.1971
Q9UI26	24.1314	24.2317	24.3966	24.1096	24.3255	24.2357	24.3828	24.2629	24.2152	24.1818	24.1637	24.3078	24.1722	24.3002	24.2272	24.3001	24.1344	24.281
O00410	26.8853	27.038	26.96	26.9948	26.8457	26.97	26.9162	26.9873	27.0451	26.882	26.8962	26.9724	26.7956	27.0126	26.9651	27.0031	26.9629	26.9433
P05787;P04264;P12035;Q8N1N4	25.3232	25.3562	25.2166	25.3625	25.182	25.4512	NaN	NaN	NaN	NaN	NaN	NaN	NaN	NaN	NaN	NaN	NaN	NaN
P18759	25.4576	25.5391	25.4901	25.6642	25.5447	25.6511	NaN	NaN	NaN	NaN	NaN	NaN	NaN	NaN	NaN	NaN	NaN	NaN
P05783	27.7729	27.9058	27.7773	27.9379	27.6931	27.9224	27.8843	27.7942	27.9724	27.7613	27.7465	27.8629	27.5575	27.9417	27.8618	27.9302	27.8946	27.8392
Q8TEX9	25.4735	25.4723	25.3276	25.5034	25.4381	25.4885	25.5634	25.46	25.4897	25.4319	25.3281	25.3802	25.3017	25.4581	25.4631	25.4988	25.5385	25.4098
Q15181	28.5157	28.517	28.3978	28.5449	28.4116	28.5541	28.5109	28.5132	28.5872	28.5006	28.3714	28.4946	28.3169	28.5614	28.5333	28.5314	28.5145	28.5007
P48200	21.7979	21.65	21.7654	21.7114	21.3614	21.8442	21.7935	21.7315	21.9215	21.2454	21.6672	21.8513	NaN	NaN	NaN	NaN	NaN	NaN
P13861	21.7285	22.096	21.8902	21.9105	22.0617	21.7895	21.8834	22.0349	21.8943	22.0467	21.7796	21.806	21.7244	21.8935	22.1193	21.8209	21.965	21.9536
P31323	23.7433	23.9403	23.8753	24.1264	23.8856	24.1624	24.0603	23.8304	24.0548	23.7825	23.9736	23.9639	23.7701	23.8459	24.0427	23.8871	24.12	24.0943
Q9H2U2	22.8264	23.0888	22.9312	22.993	23.0019	23.0855	22.9063	23.0481	22.8559	23.0443	23.0863	22.9725	22.8018	23.0325	23.0111	22.9815	23.0194	23.0933
P46940	25.0671	25.1818	25.0096	25.1657	25.1156	25.1118	25.1165	25.1105	25.1208	25.0625	25.0753	24.9921	25.1375	25.0115	25.2696	25.1114	25.0695	25.0477
Q96AB3	21.5999	21.6336	21.6076	21.6959	21.4726	21.6331	21.6208	21.8242	21.631	21.626	21.6291	21.3806	21.4562	21.6498	21.7133	21.5849	21.5257	21.7289
P05771	24.591	24.7298	24.4542	24.529	24.3889	24.6044	24.4848	24.4928	24.6219	24.4896	24.6658	24.5237	24.4819	24.6368	24.5024	24.5031	24.6787	24.5012
P30085	26.3851	26.5325	26.2765	26.4872	26.2348	26.5587	26.4237	26.3092	26.4286	26.3341	26.4935	26.4969	26.2464	26.5467	26.602	26.4307	26.3523	26.3155
P52732	23.9569	24.0252	23.9379	23.9827	23.7767	24.0999	23.9998	24.0161	24.0256	23.7924	23.9902	23.9966	NaN	NaN	NaN	NaN	NaN	NaN
P33176	24.8813	24.9528	24.8141	24.959	24.7483	24.9449	24.783	24.8534	24.9929	24.9046	24.8635	24.9363	24.6769	24.9402	24.9333	24.9933	24.8386	24.9287
P41743	21.7878	21.4803	21.7329	21.909	22.0552	21.7012	21.7197	21.6205	21.9138	21.8369	21.6471	21.892	NaN	NaN	NaN	NaN	NaN	NaN
Q9P0J7	21.4183	21.1891	21.5157	21.2317	21.2901	21.3154	NaN	NaN	NaN	NaN	NaN	NaN	NaN	NaN	NaN	NaN	NaN	NaN
O60341	24.2207	24.2198	24.0993	24.3669	24.2955	24.4042	24.2761	24.3482	24.4089	24.25	24.1204	24.1787	24.118	24.3002	24.4429	24.2163	24.3662	24.1573
Q07666	27.4329	27.5553	27.4474	27.5746	27.4422	27.6032	27.5127	27.4187	27.6097	27.5496	27.4714	27.5191	27.2999	27.6014	27.58	27.5669	27.5342	27.4715
P51812	22.9072	22.968	22.7006	23.0583	22.8673	22.8722	22.8325	22.9244	23.0317	22.8467	22.8224	23.0122	22.7326	22.9978	23.0059	22.9212	22.9231	22.8264
Q6NYC1	22.5532	22.5335	22.854	22.7911	22.721	22.8132	22.7702	22.7099	22.7401	22.5916	22.9051	22.5133	NaN	NaN	NaN	NaN	NaN	NaN
Q96AT1	21.9435	22.0411	21.9571	22.1093	21.8011	22.087	22.1526	21.9408	21.8881	22.0862	21.9432	21.9368	22.0595	21.8523	21.9466	22.0755	21.9964	22.0193
P05787	28.3022	28.3628	28.2653	28.4745	28.2356	28.4458	28.4592	28.2929	28.3187	28.3653	28.3142	28.3389	28.1981	28.3723	28.3877	28.424	28.3249	28.3568
P00568	23.6885	23.7892	23.5986	23.8597	23.5831	23.7738	23.7149	23.7676	23.8213	23.5531	23.7035	23.7352	23.6426	23.7482	23.7076	23.7193	23.6106	23.8269
P54819	27.8669	27.897	27.832	27.984	27.8507	27.9873	27.8633	28.0025	27.9713	27.8059	27.9159	27.8548	27.6777	27.9717	27.9331	27.9519	27.9785	27.9147
Q99661;O00139	23.6374	23.5236	22.8278	22.9307	23.5165	23.6213	NaN	NaN	NaN	NaN	NaN	NaN	NaN	NaN	NaN	NaN	NaN	NaN
Q9BW19	20.2366	20.0805	19.9102	20.2967	19.8731	20.1782	20.0338	20.0311	20.2345	20.0225	20.2117	20.036	NaN	NaN	NaN	NaN	NaN	NaN
P04183	25.187	25.4201	25.1802	25.4027	25.2448	25.4395	25.3105	25.4073	25.424	25.2435	25.2799	25.2301	25.1833	25.3057	25.3714	25.486	25.243	25.2817
Q6PKG0	25.0838	25.2668	25.1373	25.2043	25.0797	25.2078	25.2074	25.1064	25.2354	25.2332	25.0669	25.1403	25.0564	25.1492	25.1623	25.2067	25.1678	25.2662
P05455	29.3632	29.392	29.339	29.4451	29.3081	29.3993	29.4536	29.3024	29.3818	29.3274	29.3663	29.3683	29.245	29.424	29.3695	29.4151	29.3745	29.3618
P09382	27.3589	27.4874	27.3991	27.4703	27.2855	27.5055	27.4941	27.4324	27.4763	27.383	27.3691	27.3495	27.2681	27.4623	27.5117	27.4685	27.4337	27.4079
Q7LBC6	21.3983	21.411	21.4147	21.5291	21.229	21.2861	21.4221	21.3917	21.4988	21.426	21.4471	21.2337	21.2997	21.255	21.4013	21.431	21.5454	21.346
Q71RC2	21.4887	21.3285	21.5857	21.4913	21.2733	21.3662	21.4507	21.3748	21.2655	21.6706	21.3876	21.3919	21.5849	21.4424	21.4328	21.4572	21.4483	21.1079
P00338;P07195	26.4657	26.5195	26.3683	26.5825	26.3494	26.6115	NaN	NaN	NaN	NaN	NaN	NaN	NaN	NaN	NaN	NaN	NaN	NaN
P00338	30.06	30.1225	30.0155	30.153	29.9769	30.1683	30.0774	30.0881	30.1775	30.0726	29.9994	30.0796	29.9353	30.1435	30.1197	30.1562	30.0971	30.0933
Q07866	22.2506	22.3445	21.9218	22.1929	21.8761	22.614	22.4213	22.0621	22.3688	22.2493	22.1919	21.9986	21.9975	22.4435	22.0634	22.2433	22.4433	21.916
P23919	22.8181	23.033	22.9079	22.9149	22.8004	23.0352	23.1428	22.7083	22.8764	22.9079	22.9435	22.8721	22.7655	22.8965	22.9014	22.9773	22.9668	22.9831
Q9Y383	26.5057	26.6424	26.5612	26.7046	26.5446	26.7125	26.5409	26.6386	26.7528	26.6066	26.5313	26.5501	26.4793	26.7327	26.4217	26.7384	26.5852	26.6835
Q9Y383;Q9NQ29	24.771	25.2913	24.8572	24.769	24.8886	25.0329	NaN	NaN	NaN	NaN	NaN	NaN	NaN	NaN	NaN	NaN	NaN	NaN
P20700	28.278	28.3576	28.2373	28.3719	28.2294	28.3825	28.3019	28.3696	28.3598	28.31	28.2445	28.2882	28.1512	28.3536	28.365	28.3554	28.3382	28.342
P20700;P02545;Q03252	26.0075	26.1799	26.0674	26.3069	26.0369	26.2024	NaN	NaN	NaN	NaN	NaN	NaN	25.9921	26.0583	26.285	26.1053	26.0757	26.2841
Q03252	25.4219	25.5794	25.441	25.6196	25.4551	25.5403	25.5595	25.4085	25.5943	25.5753	25.4756	25.4547	25.2827	25.5387	25.5599	25.6224	25.5271	25.5182
Q9UHA4	23.0301	23.0296	22.7473	23.0901	22.8874	23.1474	22.8166	23.0213	23.0551	22.9515	23.2012	22.9152	NaN	NaN	NaN	NaN	NaN	NaN
Q9NQ29	21.7957	21.9003	21.9156	21.9687	21.9751	22.0443	22.106	21.849	21.9551	22.0377	21.8028	21.8427	NaN	NaN	NaN	NaN	NaN	NaN
Q9UHB6	20.1917	20.6927	20.3515	20.4224	20.5802	20.4977	20.3204	20.5205	20.655	20.4522	20.4672	20.2628	20.1928	20.1945	20.5903	20.563	20.7671	20.3909
P50851	22.5445	22.3971	22.5661	22.7149	22.5963	22.7659	22.7598	22.6702	22.6131	22.513	22.5922	22.4724	22.4402	22.7314	22.655	22.5761	22.5752	22.6163
P14618	28.874	28.9316	28.8175	28.9113	28.7871	28.9448	28.9153	28.8556	28.9581	28.7655	28.8239	28.8883	28.7329	28.933	28.8865	28.9182	28.9006	28.9079
P14618;P30613	25.6079	25.8062	25.6609	25.7176	25.5562	25.7312	NaN	NaN	NaN	NaN	NaN	NaN	NaN	NaN	NaN	NaN	NaN	NaN
P42166	25.5631	25.5315	25.5514	25.7461	25.6554	25.7023	25.6662	25.6701	25.6829	25.4873	25.6844	25.5883	25.4469	25.6809	25.6873	25.7165	25.601	25.6095
Q14847	25.4131	25.5171	25.4123	25.6036	25.34	25.57	25.6045	25.5069	25.3387	25.4312	25.4463	25.4637	25.3479	25.4861	25.408	25.4345	25.4531	25.7441
P07195	29.819	29.9206	29.8727	29.9302	29.7869	29.8637	29.8712	29.8049	29.9376	29.903	29.8515	29.8768	29.7308	29.9455	29.8886	29.8688	29.8869	29.8816
Q8WVC0	21.3974	21.2832	20.9923	21.242	21.2258	21.1641	NaN	NaN	NaN	NaN	NaN	NaN	NaN	NaN	NaN	NaN	NaN	NaN
P48059	22.3986	22.3241	22.4931	22.559	22.5841	22.2854	22.619	22.3032	22.4082	22.5286	22.3127	22.4574	22.5614	22.4474	22.4149	22.4931	22.5032	22.197
P43034	23.7977	24.0106	23.6896	24.0354	23.8033	24.1163	23.942	23.9274	24.0108	23.7646	23.7867	23.9356	23.7809	23.8568	23.9842	23.8922	23.9379	23.8975
P42704	28.0775	28.1511	28.0567	28.2202	28.0119	28.2022	28.1576	28.1287	28.154	28.1231	27.9997	28.104	27.8947	28.1517	28.1627	28.1611	28.1338	28.2008
P30613	24.9962	24.9999	24.9891	25.0847	25.0054	25.1395	24.986	25.104	25.062	24.9342	25.0182	25.0751	24.8774	25.0602	25.0707	25.1026	25.0168	25.079
Q4G0J3	20.8801	21.0646	21.3224	21.4632	21.1528	21.3605	NaN	21.3155	21.3805	21.2848	21.1281	21.2437	20.9409	21.2991	21.4289	20.9931	21.2338	21.3132
Q9Y4W2	22.8153	22.9578	22.7769	22.96	22.9105	22.6224	22.9492	22.7286	22.8625	22.7914	22.7575	22.9504	22.5572	22.8211	22.8474	22.8861	22.9672	22.9638
Q99661	24.9861	25.0678	24.929	24.9454	25.0194	25.1415	25.0121	24.9633	25.0903	25.015	24.9902	25.0997	24.8399	25.0735	25.0163	25.0849	25.0387	25.0532
O95232	24.9613	25.1444	25.1924	25.2686	25.0788	25.1715	25.0298	25.12	25.1647	25.073	25.1661	25.1787	24.9338	25.2027	25.1649	25.145	25.1834	25.1535
P16150	24.1904	24.2437	24.147	24.1868	24.0403	24.216	24.1907	24.3077	24.1885	24.1804	23.9992	24.1764	NaN	NaN	NaN	NaN	NaN	NaN
P02545	28.6067	28.7443	28.6482	28.7769	28.5976	28.7615	28.7438	28.7107	28.7592	28.6532	28.6717	28.6262	28.5278	28.7408	28.7144	28.7416	28.7214	28.6959
Q6ZN17	22.4099	22.6392	22.4239	22.6433	22.4948	22.6407	22.6155	22.425	22.4517	22.5365	22.6512	22.5675	22.4324	22.6335	22.4787	22.5101	22.6325	22.5594
O95202	23.6269	23.6118	23.6484	23.6943	23.6819	23.7349	23.6559	23.6038	23.5895	23.592	23.6475	23.5673	23.6209	23.6598	23.7904	23.7049	23.6268	23.5785
Q04760	27.6924	27.7398	27.6682	27.832	27.6092	27.7792	27.7661	27.6965	27.817	27.6089	27.7093	27.7205	27.5142	27.7748	27.7926	27.809	27.6997	27.7146
Q9UK45	23.1137	23.2087	23.374	22.618	23.0684	22.9258	22.8535	22.8582	23.0768	23.27	22.9434	23.1425	22.6768	23.1724	23.0056	23.1116	23.1378	23.1146
P27816	26.3089	26.4562	26.2895	26.3855	26.2499	26.4272	26.4242	26.383	26.2931	26.3226	26.3601	26.2718	26.2133	26.3736	26.3815	26.4749	26.3196	26.3622
O95983	21.8722	22.3195	22.0855	21.8809	21.8304	21.9601	21.9252	21.8478	22.1478	21.925	22.1324	22.0633	21.7835	22.0185	22.0565	22.1281	22.1345	21.9974
Q5VZF2;Q9NUK0;Q9NR56	24.3892	24.3128	24.3973	24.4357	24.3166	24.4114	NaN	NaN	NaN	NaN	NaN	NaN	NaN	NaN	NaN	NaN	NaN	NaN
P49736	27.4786	27.5615	27.5115	27.6514	27.4758	27.6424	27.4805	27.4864	27.5885	27.5156	27.5674	27.6101	27.3826	27.5997	27.5331	27.6371	27.5861	27.546
P40926	29.8844	29.9599	29.8635	29.9977	29.8254	30.0168	30.0159	29.8783	29.878	29.8952	29.8822	30.0052	29.7277	29.9772	29.9548	29.9961	29.9448	29.924
Q3MHD2	23.4658	23.5226	23.4352	23.508	23.3575	23.6111	23.4656	23.6071	23.5077	23.3707	23.5045	23.4329	23.4085	23.5512	23.5247	23.5028	23.4288	23.4769
Q96GA3	24.3718	24.1853	23.9588	24.2903	24.133	24.3936	24.2947	24.2568	24.1765	24.278	24.0465	24.3245	24.0609	24.579	24.1398	24.2501	24.1226	24.111
O60732;Q9UBF1;P43361;P43355;P43360;P43357;P43356	24.0404	23.9893	24.0128	24.2329	24.0519	24.083	NaN	NaN	NaN	NaN	NaN	NaN	NaN	NaN	NaN	NaN	NaN	NaN
Q9NZL9	24.2657	24.4752	24.3694	24.5722	24.3148	24.5515	24.4948	24.3503	24.5622	24.4338	24.2854	24.3957	24.3528	24.5782	24.1946	24.5218	24.5609	24.3202
P09960	23.0306	23.0397	22.9947	23.311	22.8304	23.2444	23.1731	23.0026	22.9277	23.1956	23.1487	22.8701	23.1218	22.828	22.9542	22.9309	23.174	23.4299
Q32MZ4	22.1119	22.1941	21.9978	22.321	21.9697	22.2872	21.9878	22.0786	22.296	22.1703	22.1659	22.1637	22.0121	22.0751	22.0969	22.2465	22.2878	22.1573
Q9UFC0	21.7744	21.8723	21.7425	22.044	21.5843	21.881	21.7562	21.8648	21.859	21.6259	22.013	21.79	21.5571	21.9418	21.8471	21.8336	21.8045	21.9024
O15116	22.5196	22.6289	22.5603	22.7235	21.6071	22.6259	22.6992	22.3695	22.5661	22.2498	22.8525	22.4856	21.892	22.4354	22.5928	22.7821	22.283	22.8575
Q9Y333	25.0748	25.2328	25.1622	25.2231	25.0408	25.3273	25.2986	25.1258	25.2157	25.2602	25.0246	25.1612	24.985	25.2395	25.1594	25.2734	25.243	25.1898
Q9Y4Z0	24.1269	24.2587	24.1004	24.4739	24.0558	24.2212	24.0809	24.2642	24.1373	24.3095	24.1189	24.2512	23.9766	24.1843	24.2985	24.1305	24.3225	24.2708
O95777	25.2731	25.3319	25.3847	25.4706	25.4125	25.5062	25.426	25.3677	25.5484	25.2619	25.327	25.4398	25.2515	25.4607	25.4982	25.4645	25.3824	25.3326
Q9NX58	24.1845	24.361	24.0398	24.2765	24.1615	24.3624	24.2064	24.162	24.3098	24.2274	24.1273	24.3707	24.1016	24.219	24.2011	24.4542	24.1501	24.2641
O75608	25.3871	25.5372	25.4	25.5227	25.2914	25.4513	25.3297	25.5352	25.4864	25.3741	25.436	25.4017	25.2434	25.3948	25.4851	25.4352	25.5441	25.4574
Q9Y6R4	20.8508	20.6231	20.1682	20.2129	20.3639	20.396	NaN	NaN	NaN	NaN	NaN	NaN	NaN	NaN	NaN	NaN	NaN	NaN
P36776	25.7377	25.7447	25.6852	25.7893	25.6561	25.718	25.8095	25.7239	25.8074	25.6624	25.6315	25.7158	25.6168	25.7654	25.7393	25.8146	25.7303	25.6801
Q8N1G4	25.5429	25.5708	25.4903	25.5998	25.365	25.4947	25.6174	25.5472	25.6053	25.4773	25.4152	25.4452	25.2336	25.6165	25.499	25.5892	25.6157	25.5079
Q02978	22.7106	22.6102	22.4688	22.5629	22.4281	22.6635	22.4657	22.7712	22.557	22.4345	22.6018	22.5973	22.5881	22.5299	22.6983	22.4689	22.6884	22.4605
Q9UPN3	23.2712	23.2824	23.5635	23.7925	23.5375	23.4615	23.294	23.4792	23.6111	23.4921	23.3073	23.6698	23.2733	23.2711	23.388	23.8073	23.2795	23.7426
P62310	26.0439	26.1488	26.0411	26.0791	25.954	26.1766	26.1189	25.9687	26.1111	26.0041	26.2011	26.0578	25.8928	26.1448	26.0858	26.1851	26.117	26.0279
O95372	22.8558	22.9637	22.6897	22.8942	22.9716	22.9888	22.934	22.858	22.8977	22.711	23.0207	22.8751	NaN	NaN	NaN	NaN	NaN	NaN
Q8WZA0	24.3102	24.4275	24.3515	24.4137	24.2004	24.6683	24.4369	24.4404	24.4903	24.385	24.2261	24.3567	24.1253	24.4019	24.5654	24.263	24.6162	24.3493
P49137	24.6412	24.6	24.7344	24.822	24.5398	24.6827	NaN	NaN	NaN	NaN	NaN	NaN	NaN	NaN	NaN	NaN	NaN	NaN
Q15555	23.3892	23.5973	23.3939	23.6975	23.3412	23.5677	23.5208	23.4323	23.4033	23.5597	23.376	23.6248	23.4145	23.5878	23.4734	23.6237	23.6426	23.2314
Q15691	26.6241	26.6884	26.6183	26.7596	26.6254	26.67	26.7852	26.6113	26.6677	26.609	26.6671	26.6921	26.5264	26.6933	26.6855	26.6995	26.7148	26.68
P33991	27.6973	27.7828	27.6464	27.8044	27.6303	27.7958	27.7648	27.7549	27.7738	27.6298	27.7014	27.7108	27.5608	27.7889	27.7655	27.7733	27.7581	27.7265
Q8N6R0	22.6883	22.8591	22.6742	22.7638	22.7772	23.0737	22.8699	22.8411	22.8757	22.6514	22.7088	22.8482	NaN	NaN	NaN	NaN	NaN	NaN
Q96AG4	22.8306	23.0295	22.7563	23.1165	22.9918	22.955	23.073	22.9749	22.9667	22.8116	22.8313	23.004	NaN	NaN	NaN	NaN	NaN	NaN
P62312	23.9397	23.9118	24.0021	24.1317	23.9377	23.9508	NaN	NaN	NaN	NaN	NaN	NaN	23.8258	24.0823	23.9882	23.9803	24.0873	23.9692
O43504	23.9301	23.7811	23.9849	24.0758	24.1074	23.8048	24.0074	23.9441	24.042	23.9756	23.7598	23.932	23.7656	24.0009	23.9406	24.1003	23.9259	23.944
P43366	23.2806	23.2973	23.2739	23.172	23.1455	23.2663	23.2454	23.186	23.2297	23.0859	23.4389	23.1593	23.2068	23.2577	23.2818	23.4011	23.1223	23.184
O60732	23.9118	23.8223	23.8039	23.8849	23.6917	23.8762	23.8924	23.8948	23.8221	23.8738	23.7564	23.7149	23.8467	23.6709	23.8635	23.8959	23.725	23.9758
Q9HCC0	21.6774	21.7709	21.4028	21.6566	21.4361	21.745	21.5161	21.7704	21.5242	21.8933	21.5406	21.459	NaN	NaN	NaN	NaN	NaN	NaN
Q9BXY0	23.9012	23.8729	23.6992	23.8721	23.7511	23.8113	23.9241	23.9006	23.8811	23.731	23.7288	23.7527	NaN	NaN	NaN	NaN	NaN	NaN
Q8NI22	23.1438	23.4476	23.6026	23.6569	23.3344	23.3791	23.5626	23.2563	23.7889	23.3861	23.3234	23.2851	NaN	NaN	NaN	NaN	NaN	NaN
P33993	27.6398	27.7277	27.6571	27.8001	27.6752	27.7451	27.7845	27.661	27.7024	27.688	27.6969	27.677	27.5372	27.7993	27.7867	27.7506	27.7109	27.6569
Q9NX70	20.4732	21.0132	20.5644	20.6461	20.7496	20.654	NaN	NaN	NaN	NaN	NaN	NaN	NaN	NaN	NaN	NaN	NaN	NaN
Q16891	26.0478	26.1592	26.0785	26.1714	26.1065	26.2251	26.0921	26.2329	26.0507	26.1044	26.1293	26.1704	25.9453	26.2006	26.1176	26.1584	26.2213	26.123
P28482	27.0562	27.1511	27.0379	27.1265	27.0243	27.1677	27.1972	27.0744	27.0831	27.0231	27.0639	27.1095	26.9052	27.1557	27.1126	27.1437	27.0962	27.1283
P33992	26.7705	26.9102	26.7855	26.8924	26.7691	26.8816	26.8276	26.8453	26.8273	26.907	26.8158	26.7621	26.6616	26.9019	26.9115	26.9135	26.8226	26.8028
P40925	27.5568	27.6047	27.5583	27.6238	27.4747	27.6907	27.6625	27.5975	27.5703	27.6391	27.5861	27.5015	27.4379	27.6507	27.6248	27.6415	27.6059	27.6123
Q9BQA1	25.7851	25.6466	25.6608	25.7972	25.6988	25.7782	25.86	25.7064	25.7989	25.7957	25.7023	25.7765	25.7164	25.7746	25.7449	25.8258	25.8584	25.703
P25205	27.5922	27.6361	27.5968	27.6723	27.5456	27.6904	27.6874	27.6283	27.6511	27.5514	27.5474	27.5264	27.4821	27.6679	27.5886	27.6237	27.6571	27.6142
Q14566	27.6458	27.6984	27.5795	27.7192	27.5809	27.7559	27.583	27.7475	27.6885	27.6917	27.6298	27.6475	27.5102	27.7384	27.7002	27.7241	27.7171	27.6449
P31153	26.1674	26.2203	26.1123	26.2127	26.0248	26.2987	26.1405	26.0652	26.2405	26.2357	26.2372	26.1057	25.9939	26.268	26.1226	26.1816	26.1693	26.3089
P43243	28.117	28.1795	28.0863	28.2352	28.1108	28.2192	28.2401	28.073	28.1691	28.1649	28.1032	28.0958	28.0417	28.1831	28.1978	28.2158	28.176	28.1585
P56270	20.8086	20.471	20.2605	20.3566	20.2531	20.4278	20.3727	20.63	20.516	20.2331	20.502	20.3284	20.4951	20.3781	20.8541	20.3512	20.2354	20.3135
Q9BQG0	24.7493	24.9629	24.7678	24.9651	24.7656	24.9941	24.9418	24.7987	25.0349	24.9086	24.7285	24.83	24.5582	25.0449	24.7207	24.9913	25.0211	24.9894
O43324	24.6294	24.7684	24.6817	24.8322	24.6241	24.7381	24.6083	24.7741	24.7371	24.7146	24.811	24.6616	24.5918	24.7873	24.8043	24.5639	24.7771	24.7627
P55081	23.2378	23.4939	23.2874	23.3984	23.3937	23.4729	23.5182	23.2638	23.4412	23.4186	23.3149	23.3149	NaN	NaN	NaN	NaN	NaN	NaN
Q9NX63	24.2705	24.4571	24.393	24.5019	24.5005	24.5687	24.3405	24.4723	24.5374	24.4278	24.5604	24.4295	24.2919	24.4297	24.5342	24.5013	24.4265	24.5166
Q9ULC4	24.7479	24.8057	24.6412	24.8132	24.6918	24.8058	24.8235	24.721	24.7402	24.7721	24.6841	24.8356	24.7316	24.8501	24.7726	24.7001	24.8148	24.7487
P61326	21.8563	21.9861	21.778	22.1008	21.7637	22.0673	22.1196	21.9809	21.6831	21.8195	21.9314	22.0565	21.7187	21.9491	21.8723	21.8954	22.0235	22.1395
P61326;Q96A72	24.8288	24.8526	24.746	24.8185	24.8644	24.9107	NaN	NaN	NaN	NaN	NaN	NaN	24.5784	24.7341	24.7378	24.7163	24.7545	24.6541
O15479	24.5	24.6433	24.5295	24.5678	24.5806	24.7254	24.6962	24.5547	24.5224	24.6016	24.5271	24.6334	24.4437	24.6321	24.6198	24.7212	24.583	24.5425
P53582	23.8098	23.6372	23.6812	23.6642	23.7295	23.8832	23.7889	23.7771	23.8422	23.6277	23.6244	23.7397	23.5972	23.7606	23.7655	23.8749	23.7323	23.6872
P46821	21.9551	22.0019	22.1714	22.347	22.15	21.9418	22.3468	22.0505	22.1414	22.0168	21.9877	22.0133	NaN	NaN	NaN	NaN	NaN	NaN
P50579	25.2329	25.27	25.1903	25.3994	25.2088	25.2544	25.291	25.2391	25.3474	25.1884	25.3065	25.1749	25.1193	25.3062	25.3431	25.3022	25.2472	25.2227
Q9BYG3	23.8062	23.9303	23.8225	24.1787	23.7307	23.9797	23.952	24.0748	23.816	24.0251	23.797	23.7795	24.2036	23.806	23.8482	24.1012	23.6793	23.7733
P19105;O14950	25.4974	25.6639	25.5628	25.6724	25.4569	25.6387	NaN	NaN	NaN	NaN	NaN	NaN	NaN	NaN	NaN	NaN	NaN	NaN
Q9H8S9;Q7L9L4	21.2618	20.8495	20.094	21.1645	21.4858	21.6853	NaN	NaN	NaN	NaN	NaN	NaN	NaN	NaN	NaN	NaN	NaN	NaN
Q10713	23.8027	23.7645	23.6502	23.6673	23.5066	23.8811	23.7525	23.6591	23.7895	23.6261	23.868	23.6089	23.5412	23.7032	23.8275	23.7936	23.6995	23.712
Q9HCE1	22.2427	21.8002	23.2536	22.4095	23.5119	21.6609	22.3156	22.2048	22.1572	22.1566	22.2843	22.8138	21.8384	22.6883	22.4215	22.9227	22.992	22.6533
Q02750	23.2148	23.5576	23.328	23.5574	23.3649	23.4393	23.4305	23.5	23.4603	23.3671	23.3865	23.2855	NaN	NaN	NaN	NaN	NaN	NaN
Q02750;P36507	24.1995	24.3222	24.0931	24.2222	24.3421	24.3146	NaN	NaN	NaN	NaN	NaN	NaN	NaN	NaN	NaN	NaN	NaN	NaN
P36507	24.0365	23.9891	23.8976	24.1117	23.922	24.1247	23.8864	23.9395	24.0144	24.0453	24.2042	24.0461	NaN	NaN	NaN	NaN	NaN	NaN
O00566	24.1899	24.1103	24.1235	24.3469	24.0942	24.2853	24.0947	24.2892	24.2428	24.1881	24.0645	24.3061	NaN	NaN	NaN	NaN	NaN	NaN
P13995	21.6562	22.3414	22.3717	21.1983	21.8873	22.2448	22.0804	22.4761	21.9643	21.8214	22.0679	21.5491	21.5996	22.6574	22.2954	21.7927	21.7414	21.6075
Q9NV56	21.9829	21.9148	21.839	21.9126	21.926	21.9572	21.8756	22.0326	21.7814	21.9797	21.9569	21.9351	21.9132	22.0247	21.9674	21.825	21.9583	21.8756
Q9UKD2	25.4237	25.4859	25.3629	25.5354	25.3585	25.4354	25.5375	25.3977	25.5536	25.4049	25.3266	25.4293	25.4442	25.564	25.517	25.5681	25.1957	25.304
P43246	24.5984	24.6925	24.6509	24.5923	24.4137	24.7403	24.6559	24.5853	24.7683	24.5417	24.4808	24.6119	24.369	24.6624	24.6952	24.7122	24.649	24.5692
Q9Y6C9	23.9107	24.2539	23.5074	23.2686	23.5713	22.9318	23.8069	23.1766	23.7908	23.3473	23.7712	23.4916	22.8615	23.9032	23.5017	23.7443	23.4908	23.9396
Q9BV20	22.5859	22.6664	22.6815	22.7368	22.3221	22.7885	22.7996	22.7096	22.646	22.4953	22.519	22.6489	22.492	22.5708	22.6032	22.635	22.9948	22.5015
Q5XKP0	21.8017	22.1947	22.0312	22.0025	21.4666	22.0967	21.6992	21.8414	21.9071	21.7537	22.1772	22.0505	NaN	NaN	NaN	NaN	NaN	NaN
P14174	27.3789	27.4923	27.3394	27.589	27.4186	27.637	27.4522	27.3826	27.498	27.4409	27.5033	27.5714	27.3213	27.5556	27.5221	27.4989	27.5511	27.4392
O94776	25.389	25.354	25.3805	25.6631	25.5158	25.4395	25.401	25.4588	25.4815	25.4266	25.3553	25.5798	25.279	25.4923	25.5466	25.5569	25.4415	25.3955
P49006	25.5146	25.6019	25.5514	25.7184	25.5042	25.6547	25.7005	25.532	25.6867	25.4921	25.5583	25.6126	25.6197	25.5415	25.5913	25.686	25.5715	25.5949
P52701	24.95	25.0592	24.9189	25.1297	24.9374	25.043	25.0021	25.021	25.111	25.0626	24.9598	24.9084	24.8891	25.0058	25.1447	25.0027	25.0562	24.9291
P58546	26.6083	26.6435	26.4805	26.7589	26.5138	26.7373	26.5414	26.7323	26.592	26.7171	26.5907	26.5547	26.5527	26.5758	26.4899	26.7807	26.598	26.7111
O75431	22.8219	22.7746	22.683	23.1969	22.873	23.1003	22.8388	22.884	22.929	22.862	23.1011	22.736	22.4146	22.975	22.9137	22.9529	23.213	22.8898
Q96T76	21.8082	21.9666	21.9652	21.7442	21.6575	21.8407	21.807	21.9329	21.6502	21.9691	21.8697	21.8174	21.7251	21.8067	21.9141	21.9646	21.7265	21.887
O95563	22.6016	22.6008	22.7037	22.8947	22.5688	22.8674	22.5714	22.7611	22.6487	22.8699	22.6046	22.7768	22.42	22.7215	22.7486	22.8963	22.6689	22.7462
Q00325	26.8493	26.882	26.8294	26.9461	26.7754	27.0011	26.9069	26.9332	26.94	26.7992	26.807	26.8845	26.71	26.9044	26.9714	26.9495	26.869	26.9033
P26038	28.8794	28.9838	28.8192	29.0151	28.8903	29.0319	29.0032	28.9232	28.9819	28.9232	28.8665	28.9455	28.7554	28.9642	28.9848	28.9981	28.9438	28.9519
P26038;P35241	25.0078	25.101	24.8802	25.1832	24.8259	25.1139	NaN	NaN	NaN	NaN	NaN	NaN	NaN	NaN	NaN	NaN	NaN	NaN
P20645	23.1562	23.3532	23.3455	23.2205	23.3747	23.2076	23.3962	23.2293	23.3192	23.212	23.2507	23.2144	NaN	NaN	NaN	NaN	NaN	NaN
P11717	23.8149	23.8606	23.7143	23.8303	23.74	23.8491	23.8031	23.8962	23.8384	23.7393	23.7833	23.869	NaN	NaN	NaN	NaN	NaN	NaN
P49959	23.3543	23.4605	23.3371	23.5085	23.4829	23.4355	23.5712	23.3587	23.3626	23.323	23.4555	23.4637	23.3484	23.4767	23.3446	23.5026	23.5071	23.4115
E9PAV3;Q13765	26.0851	26.1082	26.0245	26.1021	25.9726	26.169	NaN	NaN	NaN	NaN	NaN	NaN	NaN	NaN	NaN	NaN	NaN	NaN
Q969H8	23.3003	22.6488	23.4514	22.8042	22.878	22.6157	22.8099	22.6867	22.7807	NaN	NaN	22.831	NaN	NaN	NaN	NaN	NaN	NaN
Q99417	24.7982	24.7676	24.7971	24.9553	24.7458	24.9132	24.9333	24.8935	24.704	24.8054	24.8228	24.7917	NaN	NaN	NaN	NaN	NaN	NaN
P41227	25.4432	25.6956	25.4741	25.6973	25.448	25.6921	25.6195	25.6117	25.7499	25.3064	25.6853	25.5828	25.2974	25.515	25.5054	25.824	25.596	25.7999
Q9GZZ1	24.5236	24.8575	24.5611	24.7679	24.5324	25.0079	24.707	24.6809	24.7215	24.9324	24.6613	24.6748	24.5895	24.8854	24.6642	24.6593	24.7901	24.6768
Q09161	25.1053	25.222	25.1088	25.1505	25.0823	25.202	25.228	25.234	25.2356	25.082	25.0279	25.08	24.9987	25.2587	25.1353	25.2414	25.1439	25.1287
P43121	21.176	21.2293	20.8786	21.0246	20.9985	20.9927	NaN	NaN	NaN	NaN	NaN	NaN	NaN	NaN	NaN	NaN	NaN	NaN
P35579;P35580	25.2213	25.2351	25.1399	25.2958	25.15	25.3775	NaN	NaN	NaN	NaN	NaN	NaN	NaN	NaN	NaN	NaN	NaN	NaN
P35579	27.4021	27.5467	27.4455	27.5008	27.4118	27.6096	27.5214	27.4926	27.5152	27.4262	27.3738	27.5708	27.3323	27.5325	27.4787	27.5365	27.5503	27.4599
P35580	26.6911	26.7526	26.6432	26.8298	26.6821	26.8611	26.7191	26.7631	26.8627	26.7102	26.6442	26.7415	26.5312	26.756	26.796	26.7922	26.8659	26.7047
P12829	26.1438	26.1445	26.083	26.1755	26.075	26.1945	26.0826	26.0333	26.2301	26.1716	26.1519	26.1245	25.9312	26.2115	26.1143	26.2166	26.1674	26.1862
P60660	25.3472	25.2712	25.2462	25.4153	25.2558	25.3823	25.3889	25.3188	25.2455	25.1992	25.3739	25.4082	25.0882	25.3597	25.3296	25.3602	25.3837	25.3893
Q9BXJ9	25.456	25.5606	25.4802	25.5033	25.4547	25.6231	25.5317	25.6264	25.5273	25.4175	25.4689	25.478	25.3278	25.5614	25.5657	25.5321	25.5114	25.563
Q9BWU0	22.2837	22.2223	22.3952	22.6421	22.1592	22.2784	22.4077	22.1509	22.4138	22.4398	22.1976	22.3309	22.2597	22.4176	21.9884	22.4188	22.4405	22.4286
P42898	22.6903	22.7695	22.7363	22.7054	22.7978	22.9134	NaN	NaN	NaN	NaN	NaN	NaN	NaN	NaN	NaN	NaN	NaN	NaN
P53602	22.1807	21.9549	21.973	21.9072	21.5964	22.1232	21.8784	22.2538	22.0007	21.8833	21.963	21.8125	NaN	NaN	NaN	NaN	NaN	NaN
Q96S97	21.0086	20.9123	20.794	20.862	21.1012	20.9892	21.1223	20.864	20.9998	20.8943	20.9259	20.8728	NaN	NaN	NaN	NaN	NaN	NaN
P43490	25.5115	25.5556	25.5531	25.6922	25.4891	25.7491	25.5014	25.5233	25.7033	25.661	25.6133	25.5811	25.4731	25.7019	25.6394	25.6331	25.4964	25.6699
P49321	28.5772	28.6649	28.6033	28.7051	28.5462	28.7205	28.6935	28.6311	28.7538	28.6042	28.5627	28.5859	28.4529	28.7025	28.6443	28.6884	28.6871	28.6159
Q9H0A0	23.8736	24.2254	24.0643	24.1966	24.271	24.3501	24.2934	24.066	24.2569	24.2616	24.135	24.0228	23.9797	24.4308	23.9569	24.2379	24.1802	24.2228
O14777	21.3598	21.5206	21.2823	21.4371	21.298	21.5714	21.3337	21.5668	21.3868	21.2018	21.6183	21.376	NaN	NaN	NaN	NaN	NaN	NaN
P22392	26.151	26.2532	26.102	26.3047	26.0514	26.2664	NaN	NaN	NaN	NaN	NaN	NaN	NaN	NaN	NaN	NaN	NaN	NaN
P22392;P15531	26.5637	26.7298	26.6079	26.7624	26.5863	26.8088	NaN	NaN	NaN	NaN	NaN	NaN	NaN	NaN	NaN	NaN	NaN	NaN
O14745	22.5563	22.6656	22.7992	22.7651	22.5865	22.9143	22.6392	22.6798	22.7614	22.6094	22.7722	22.8629	22.5079	22.7687	22.667	22.7896	22.7918	22.7488
O00483	22.0977	24.0378	24.0461	24.0683	24.0328	24.1966	23.6089	23.6142	23.642	23.9302	23.9341	24.0562	23.636	24.4026	24.1428	23.7465	22.7099	23.6668
Q16718	23.4471	23.5389	23.4424	23.5302	23.5528	23.6698	23.6779	23.5186	23.519	23.5397	23.5286	23.4341	23.4108	23.4987	23.6655	23.6654	23.5072	23.4574
Q16795	22.0485	22.2996	21.9784	22.1306	22.1125	21.8308	22.1127	22.0072	22.2185	22.1453	21.9193	22.0405	21.9778	22.2079	22.1174	22.1954	21.9884	21.9468
O95299	23.17	23.177	23.1513	22.791	22.8771	22.9899	22.9899	23.0245	23.2369	22.9909	23.0429	22.7432	NaN	NaN	NaN	NaN	NaN	NaN
O75489	22.6772	22.8538	22.9435	22.9098	22.7524	23.0815	22.9701	22.995	22.8002	22.9885	22.7813	22.7481	22.8592	22.7875	22.9958	22.9141	23.0081	22.646
Q86WB0	21.2749	21.2518	21.374	21.077	21.1328	23.043	21.3173	21.537	22.538	21.7069	21.4033	22.0368	21.2288	21.5785	21.4031	21.7338	21.2256	21.471
Q9H6R4	23.1298	22.7037	22.6948	23.1918	23.2314	23.3912	22.8367	22.9165	23.6636	22.9032	22.8893	23.2967	22.5598	22.6017	22.5835	22.5704	23.7318	23.7504
Q5SY16	23.3194	23.2714	23.2232	23.4882	23.0121	23.4156	23.4079	23.3102	23.2767	23.0931	23.3085	23.296	NaN	NaN	NaN	NaN	NaN	NaN
P15559	22.6417	22.7493	22.8683	22.9474	22.7034	23.0938	22.952	22.7415	23.0191	22.6464	22.8016	22.8485	22.653	23.0307	22.6642	22.6669	22.8255	23.157
P15531	27.13	27.2819	27.0978	27.2841	27.1882	27.2918	27.2007	27.2968	27.3302	27.1095	27.1718	27.2386	27.0245	27.2616	27.2559	27.2764	27.2375	27.2189
Q14919	23.16	23.2946	23.2912	22.8691	23.0941	23.0831	23.1028	23.3157	23.115	22.9918	23.1415	23.1217	NaN	NaN	NaN	NaN	NaN	NaN
O75380	21.1678	20.0745	20.6975	21.5884	21.0111	21.451	NaN	NaN	19.6334	NaN	NaN	NaN	20.3168	20.9476	20.9203	21.04	20.7279	21.492
Q9GZT8	20.888	20.9925	21.1031	21.2055	20.8382	21.1474	21.2084	21.0109	20.8198	21.18	21.0192	20.9898	21.029	21.1246	20.7069	21.0803	21.1795	21.0426
Q9UN36	20.8818	20.5319	20.7403	21.1146	20.8545	21.0444	21.0903	20.7143	20.8389	20.7071	20.8085	20.9338	20.7209	21.0114	20.9473	20.9029	20.586	20.96
P49821	23.0613	23.0735	23.0332	23.1612	23.0018	23.1894	23.1189	22.9806	23.2326	23.1262	23.1029	23.0081	NaN	NaN	NaN	NaN	NaN	NaN
Q15843	23.7255	23.4587	23.4507	23.3245	23.0142	23.5296	23.6968	23.4641	23.4058	23.4828	23.2814	23.2141	23.6054	23.743	23.3964	23.4797	23.3239	22.9423
Q9NX24	23.7253	23.9774	23.7474	23.9374	23.8644	24.0386	24.0233	23.8472	23.7574	23.89	23.9821	23.8505	23.7109	23.8441	23.7974	24.1166	24.0137	23.8115
O96000	24.4562	24.6751	24.5302	24.6562	24.4121	24.6665	24.4652	24.6	24.67	24.5085	24.6625	24.4723	24.4169	24.4687	24.6562	24.7541	24.4966	24.5829
Q92979	21.9859	22.1929	21.913	22.2314	21.9247	21.9333	22.1889	21.9762	22.1381	21.8732	21.9972	22.0148	NaN	NaN	NaN	NaN	NaN	NaN
Q9UMS0	21.397	22.0312	21.8572	21.9475	21.6567	21.8123	21.9269	21.8132	21.9022	21.5032	21.6396	21.754	21.5942	21.5636	21.3173	21.9156	22.0518	22.0675
P55769	25.6259	25.6369	25.7087	25.8484	25.6869	25.776	25.7152	25.7252	25.7505	25.7109	25.8358	25.55	25.5363	25.8787	25.7468	25.7519	25.6965	25.6957
Q9Y221	22.3318	22.6311	22.3479	22.5339	22.2463	22.5916	22.5774	22.5456	22.4941	22.2182	22.2655	22.5215	22.2898	22.4694	22.2733	22.597	22.5393	22.4544
Q13423	23.3338	23.2871	23.1829	23.481	23.1712	23.2266	23.2356	23.2804	23.3912	23.1081	23.2742	23.3629	NaN	NaN	NaN	NaN	NaN	NaN
Q9NPE3	22.0889	22.3283	22.3851	22.4586	22.2955	22.3933	22.3814	22.328	22.434	22.3482	22.3392	22.1279	NaN	NaN	NaN	NaN	NaN	NaN
P06748	31.138	31.2313	31.0764	31.3097	31.001	31.2876	31.2301	31.0533	31.219	31.1073	31.2231	31.224	30.9653	31.2778	31.1769	31.2197	31.2051	31.1835
P16083	21.7732	21.8338	21.8525	21.8428	22.0979	21.8432	22.039	21.6794	21.959	21.871	21.8034	21.8473	22.112	21.8831	21.7736	21.8818	21.8228	21.7303
Q9NVX2	23.4557	23.6639	23.7381	23.8158	23.409	23.4074	23.7737	23.5925	23.5547	23.554	23.4814	23.494	NaN	NaN	NaN	NaN	NaN	NaN
Q96D46	22.793	22.7432	22.7277	22.9186	22.7382	22.8552	22.7886	22.9317	22.9091	22.6508	22.7761	22.7098	22.662	22.7772	22.9144	22.8306	22.788	22.7966
Q9ULX3	23.2816	23.3116	23.051	22.672	23.3606	23.2355	23.0307	23.3739	23.3403	22.9444	23.1513	23.0869	22.8909	23.353	22.9916	23.4124	23.1972	23.125
Q96P11	21.9768	22.406	21.9463	22.5855	21.9273	22.3546	22.2802	22.3555	22.5158	21.9964	21.9949	22.2283	22.0192	22.5565	22.0712	22.5171	22.1941	22.0342
Q13823	22.8634	23.0362	22.7263	22.8659	22.8247	22.8838	22.8231	22.9827	22.9265	22.8514	22.8687	22.6547	22.571	22.8872	22.947	22.9882	22.8893	22.9084
Q14978	26.2893	26.4774	26.2477	26.3585	26.2525	26.5063	26.3286	26.4155	26.3518	26.4396	26.3289	26.2668	26.1356	26.445	26.3998	26.4347	26.3863	26.3081
P55209	27.394	27.3749	27.3273	27.4953	27.3239	27.48	27.4747	27.4912	27.4442	27.2671	27.3358	27.3256	27.2271	27.4355	27.4358	27.4524	27.4424	27.3911
P55209;Q99733	25.5188	25.1992	25.4597	25.4035	25.5303	25.1717	NaN	NaN	NaN	NaN	NaN	NaN	25.0958	25.4072	25.4662	25.4688	25.3449	25.4431
Q9HCD5	23.1388	23.3187	23.1244	23.2624	23.0956	23.2811	23.2462	23.2451	23.0964	23.2483	23.1417	23.2599	NaN	NaN	NaN	NaN	NaN	NaN
O75251	22.9595	23.2643	23.0418	23.0721	22.8199	22.9291	23.152	22.9833	22.9656	23.0487	23.037	22.9191	NaN	NaN	NaN	NaN	NaN	NaN
O00217	22.621	22.583	23.08	22.8496	22.9428	22.8748	23.0298	22.8079	22.8025	22.9667	22.6938	22.6266	NaN	NaN	NaN	NaN	NaN	NaN
Q8WX92	22.9293	23.0917	22.8306	23.0546	22.9227	23.0889	23.1098	23.08	22.9263	22.9836	22.9151	22.9071	22.918	23.0147	23.0292	23.0464	22.9207	22.9986
P18615	20.8899	20.8326	20.5497	21.1127	20.3538	20.5875	NaN	20.4896	NaN	20.6681	20.5398	20.3935	NaN	NaN	NaN	NaN	NaN	NaN
P30419	24.3108	24.0785	24.2432	24.3624	24.269	24.4445	24.2669	24.2318	24.3822	24.1803	24.261	24.4116	24.1229	24.3462	24.222	24.4172	24.3048	24.2968
Q08J23	26.4143	26.4502	26.3459	26.4902	26.3415	26.5079	26.5074	26.3955	26.5223	26.3922	26.3932	26.306	26.1724	26.4457	26.5359	26.4762	26.4759	26.4786
Q9BV86	23.5554	23.6983	23.3067	23.5031	23.4972	23.3693	23.4953	23.4822	23.6003	23.5534	23.3432	23.4558	23.4066	23.5572	23.199	23.6055	23.5212	23.5933
Q9BSD7	21.3612	21.7794	21.7797	21.7171	21.6004	21.461	21.8651	21.4218	21.775	21.7111	21.5611	21.3358	21.1709	21.9229	21.5821	21.7848	21.6114	21.5825
O95989	21.1719	21.5405	21.1373	21.3341	21.1188	21.4472	21.2711	21.2758	21.2429	21.5915	20.9193	21.3417	20.9793	21.8834	20.9835	21.3354	21.3911	21.0811
Q7Z417	23.0929	23.2157	23.054	23.1999	22.9666	23.3146	23.1949	23.23	23.2018	23.2107	23.0455	22.9992	NaN	NaN	NaN	NaN	NaN	NaN
Q8NFH3	24.4314	24.5594	24.3525	24.1849	24.1651	24.4334	24.3566	24.4327	24.5325	24.2943	24.2031	24.3219	24.1907	24.4631	24.2734	24.5169	24.2669	24.3923
Q8NFH5	22.1715	21.3267	20.1679	22.1654	21.4361	22.1592	21.3415	22.4277	21.7773	21.9889	21.6411	21.7592	20.8935	21.1868	21.7129	21.7512	21.7883	21.6944
Q9BW27	23.4721	23.8753	23.6934	23.9442	23.6182	23.806	23.8859	23.6974	23.8249	23.6172	23.6106	23.7367	NaN	NaN	NaN	NaN	NaN	NaN
Q9Y3T9	23.7158	23.8877	23.7652	23.836	24.2128	23.9929	23.9206	24.0642	23.8165	23.9915	23.8664	23.7004	23.631	24.0031	23.9613	24.0403	23.8943	23.8689
Q9H0G5	19.5982	19.8419	19.5019	19.6485	20.5137	19.8924	19.6918	19.1973	19.8342	NaN	19.7447	19.7353	NaN	NaN	NaN	NaN	NaN	NaN
P19338	29.4923	29.5006	29.3395	29.4555	29.2799	29.6156	29.4351	29.526	29.5326	29.3852	29.4436	29.388	29.2748	29.494	29.4776	29.5133	29.476	29.4671
P08559	23.6345	23.9266	23.6435	23.6532	23.7199	23.7654	23.7075	23.8552	23.6871	23.7912	23.6591	23.6362	NaN	NaN	NaN	NaN	NaN	NaN
O00567	23.101	22.922	22.8877	22.9893	22.772	22.9745	23.0022	22.9079	22.757	23.0527	22.9796	22.9317	22.6681	23.0166	22.9948	22.9812	22.989	22.9934
Q8TAT6	22.9433	23.0845	22.688	22.8853	22.8733	22.9412	22.7805	23.0367	22.9419	22.9463	22.9357	22.7373	22.883	22.6674	23.0192	22.9135	23.0052	22.8918
Q9UHY1	22.6437	22.9512	22.853	22.7324	22.7385	22.8345	22.8083	22.8338	22.8314	22.792	22.585	22.8913	22.6239	22.931	22.8003	22.8516	22.8959	22.6363
Q14249	22.5587	22.679	22.6152	22.3157	22.5249	22.6881	22.6987	22.5194	22.5754	22.2044	22.6976	22.6107	22.3113	22.6895	22.5644	22.5342	22.6552	22.5784
O15381	21.0011	21.3093	21.1339	21.3775	21.3992	21.1856	21.2276	21.2065	21.404	21.2406	21.0678	21.2297	NaN	NaN	NaN	NaN	NaN	NaN
P28331	23.3823	23.6777	23.6414	23.5033	23.49	23.5583	23.539	23.3317	23.6314	23.5172	23.6268	23.5771	NaN	NaN	NaN	NaN	NaN	NaN
P40261	21.7655	22.4855	21.5803	21.8215	21.6321	21.7211	22.0873	21.8097	21.9862	21.5182	21.8908	22.0019	21.7301	22.1513	21.9983	21.8472	21.7029	21.4793
Q9Y314	23.3592	23.5121	23.5188	23.5791	23.5613	23.6047	23.5795	23.5751	23.4685	23.4471	23.5822	23.4856	23.4326	23.3954	23.6382	23.4137	23.6681	23.5724
Q99733	24.8842	24.7318	24.6721	24.8069	24.482	24.9303	24.6735	24.7254	24.5786	24.6756	24.8406	24.9174	24.7164	24.4498	24.8229	24.8326	24.793	24.871
O75607	24.9376	24.6908	24.8911	24.7546	24.4824	24.8204	24.8583	24.6981	24.782	24.699	24.867	24.6368	24.4911	24.9037	24.782	24.8178	24.7834	24.793
Q8WUM0	23.281	23.3866	23.2029	23.4335	23.1603	23.4842	23.434	23.2617	23.4776	23.2802	23.2811	23.223	23.3146	23.5324	23.2893	23.2689	23.2643	23.2877
P49790	23.3983	23.6697	21.9281	23.8512	23.3001	23.6478	23.1501	22.5908	23.1053	22.8995	24.194	23.6586	23.0057	23.1361	23.0742	23.1423	24.099	23.2575
Q96RS6	22.7477	22.4362	22.6571	22.2101	22.2612	22.35	22.506	22.4605	22.5179	22.5515	22.239	22.1987	22.2338	22.4526	22.6605	22.2613	22.6873	22.2769
Q9Y266	28.9001	28.9387	28.838	28.9988	28.8249	28.9689	28.8516	28.8821	28.9564	28.986	28.9337	28.8736	28.7643	28.9756	28.936	28.9733	28.9309	28.9069
P22307	22.8931	23.0283	22.9212	23.1207	22.9829	23.0715	22.942	22.9787	22.9053	23.0404	23.1294	23.0747	22.75	23.1301	23.0561	23.0406	22.9976	23.053
Q8NCW5	23.1724	22.8443	23.2462	23.1054	23.2485	23.0487	23.1881	23.2165	22.9944	23.0301	23.0841	23.1742	22.9681	23.2138	23.2389	23.0272	23.0939	23.1022
Q9BVI4	23.5679	23.7288	23.73	23.6665	23.6193	23.7069	23.651	23.8045	23.5614	23.6371	23.6322	23.694	23.5211	23.693	23.6761	23.7725	23.6662	23.6715
Q9BZE4	22.3313	22.286	22.2823	22.3835	22.0742	22.318	22.1411	22.3973	22.1697	22.3418	22.3067	22.242	22.1119	22.3604	22.1214	22.4491	22.2847	22.3241
Q9H8H0	22.9914	23.1751	22.7208	23.0015	22.7603	22.881	23.0587	23.0316	22.8198	23.1206	22.8236	22.7062	22.9947	22.7996	22.9881	22.7491	22.8588	23.1723
Q15233	28.1542	28.354	28.3382	28.4357	28.2684	28.3715	28.2724	28.2262	28.434	28.338	28.2839	28.338	28.1369	28.3733	28.3343	28.38	28.3244	28.3649
P78316	22.4101	22.5563	22.6286	22.1996	22.2361	21.9922	22.1365	22.4771	22.3172	22.4739	22.1183	22.4966	22.0033	22.4476	22.3217	22.3262	22.0094	22.8111
Q9Y2X3	24.0342	23.8581	24.0102	23.7426	24.1224	23.9215	23.8785	23.9262	23.9124	24.1027	23.7773	24.0264	23.8267	24.0426	23.8702	23.9256	24.3387	23.7658
O75694	25.1625	25.2397	25.1882	25.2729	25.1051	25.2516	25.3667	25.2139	25.2059	25.1704	25.1304	25.156	25.0036	25.3073	25.1948	25.3163	25.1961	25.2226
O43847	24.9117	25.0919	25.0507	25.1325	24.9568	25.154	25.1729	24.9663	25.0109	25.0635	25.0969	25.0554	24.9758	25.1079	24.9591	25.1846	25.0545	25.0808
Q12769	24.0405	24.1178	24.0475	23.9364	24.0814	24.0895	24.1971	24.1151	24.03	23.9838	24.0037	23.9628	23.8893	24.1685	24.1231	24.0394	24.0464	24.022
Q8NFH4	23.3965	23.607	23.3972	23.515	23.5185	23.6785	23.624	23.4746	23.4587	23.4214	23.6681	23.51	23.3338	23.6139	23.5774	23.5528	23.5805	23.4556
Q8N1F7	25.9763	26.0392	25.9518	26.1486	25.9324	26.0556	26.0412	26.0754	25.9085	26.0608	26.0192	25.9634	25.8408	26.1255	26.0338	26.0726	26.067	25.9506
Q9BXS6	20.8643	20.9146	20.8111	20.6519	20.7981	21.0047	20.9223	20.5634	20.8585	20.9304	20.8471	20.9178	NaN	NaN	NaN	NaN	NaN	NaN
Q5SRE5	23.1809	23.221	23.2231	23.208	23.0982	23.1102	23.1979	23.1627	23.2428	23.1863	23.1825	23.0259	23.0143	23.2108	23.274	23.1477	23.2026	23.1792
Q92621	25.1287	25.2206	25.0578	25.1981	25.0208	25.1939	25.0766	25.1832	25.1752	25.1566	25.1428	25.2548	25.0557	25.1469	25.1302	25.1724	25.1843	25.2408
P35658	26.4686	26.5368	26.4032	26.5457	26.4299	26.5638	26.4711	26.4715	26.6065	26.4979	26.4219	26.4456	26.3897	26.5922	26.5646	26.5099	26.4819	26.465
Q9Y5Y2	23.2851	23.1081	23.3451	23.0213	23.0984	23.1851	23.1952	23.2209	23.3429	23.1385	23.0727	23.0981	NaN	NaN	NaN	NaN	NaN	NaN
P80303	22.6058	22.7377	22.7035	22.7169	22.4317	22.7263	22.7377	22.7212	22.7182	22.7112	22.5955	22.479	NaN	NaN	NaN	NaN	NaN	NaN
Q9UKK9	25.2708	25.3133	25.1715	25.3934	25.2591	25.2806	25.2135	25.3317	25.2358	25.2472	25.3577	25.3373	25.2151	25.2898	25.3438	25.352	25.2036	25.3141
P04181	26.4836	26.5258	26.4035	26.4923	26.3909	26.5399	26.5575	26.4809	26.5868	26.4076	26.4445	26.4239	26.3307	26.4518	26.5187	26.6135	26.4509	26.4967
Q8N543	22.6958	22.959	23.0199	22.7829	22.639	22.9114	22.7388	23.0249	22.8809	22.8611	22.6566	22.8246	22.6666	22.9037	22.8044	22.8867	22.9361	22.831
P68402	24.5659	24.6546	24.4551	24.5002	24.3055	24.3961	24.476	24.5882	24.6018	24.4398	24.3532	24.4633	24.3028	24.5571	24.5338	24.5402	24.4759	24.491
P62937	31.0897	31.2631	31.0593	31.2635	31.05	31.2939	31.2221	31.204	31.239	31.065	31.2061	31.158	31.0098	31.2444	31.1894	31.2391	31.2066	31.1428
Q9H074	22.5872	22.6102	22.4042	22.636	22.2617	22.582	22.735	22.5336	22.3923	22.4346	22.4814	22.5045	22.2653	22.571	22.4987	22.5632	22.6545	22.5419
Q9NX40	23.1292	23.3046	23.3214	23.4018	23.3381	23.3118	23.2383	23.2379	23.2613	23.3161	23.4408	23.3591	23.1876	23.3929	23.3823	23.3532	23.2405	23.3371
Q02218	23.327	23.4589	23.2461	23.4171	23.4333	23.3799	23.3945	23.4639	23.4402	23.1777	23.3428	23.3384	23.2036	23.4968	23.2758	23.4503	23.4338	23.3939
Q9UQ80	29.7098	29.8376	29.6454	29.7742	29.7348	29.8402	29.7681	29.7041	29.7501	29.8083	29.7045	29.8236	29.5567	29.8188	29.8047	29.8059	29.7945	29.8036
Q9UNZ2	23.734	23.9327	23.8913	23.887	23.7201	23.9665	23.755	23.882	23.8798	23.914	23.7352	23.8675	23.7786	23.9903	23.8495	23.8565	23.8462	23.818
Q9H1E3	23.151	23.2948	23.1762	23.5017	23.0575	23.1653	23.198	23.2717	23.2202	23.3691	23.1384	23.143	23.3603	23.4691	23.0988	23.2396	23.1183	22.9989
Q8WVJ2	23.3541	23.2488	23.0936	23.1638	23.0911	23.3496	23.0942	23.1747	23.2053	23.3538	23.1701	23.2517	22.9839	23.3275	23.2393	23.2514	23.2027	23.2363
Q14980	24.098	24.0502	24.0601	23.9222	23.9546	24.097	24.0436	24.0628	24.0914	23.961	24.0044	24.0497	23.9909	24.0298	24.0537	24.1049	23.9038	24.1491
Q7Z3B4	23.6296	23.6469	23.5157	23.5551	23.5912	23.668	23.4658	23.5635	23.6566	23.6601	23.657	23.6552	NaN	NaN	NaN	NaN	NaN	NaN
P37198	24.2728	24.1391	24.108	24.2344	24.0505	24.2729	24.1059	24.2855	24.1016	24.0796	24.2765	24.2643	24.0235	24.0049	24.1568	24.2673	24.1948	24.4479
Q9NTK5	27.1188	27.1941	27.1422	27.2491	27.1368	27.2991	27.1983	27.1744	27.2695	27.069	27.1764	27.2713	27.0332	27.2522	27.1536	27.2672	27.2267	27.2146
O60313	23.8695	24.0038	23.8981	24.2103	24.161	24.0807	23.9784	23.8976	24.1718	23.9619	24.157	24.0459	NaN	NaN	NaN	NaN	NaN	NaN
Q9NZT2	21.1073	21.3021	21.1497	21.1996	21.0185	21.4677	21.338	21.2171	21.4458	20.9595	21.2036	21.2165	21.3954	21.1988	21.1756	21.3278	21.0366	21.2174
Q96FW1	24.4955	24.5949	24.4719	24.6236	24.3747	24.5511	24.5154	24.6316	24.5939	24.4934	24.3812	24.4966	24.4031	24.5599	24.5384	24.5777	24.4713	24.5708
P11177	22.8025	22.768	22.6367	22.8263	22.5542	22.7608	22.6382	22.6878	22.8352	22.5399	22.8142	22.7715	22.4759	22.8891	22.7315	22.7448	22.7313	22.781
Q9BVL2	22.6921	22.5801	22.6345	22.749	22.3247	22.6861	22.7731	22.7035	22.6692	22.5114	22.5701	22.4596	22.3948	22.7873	22.6216	22.7026	22.4249	22.7954
P10515	26.1901	26.2944	26.1325	26.2562	26.1998	26.2467	26.1533	26.2553	26.2145	26.2145	26.2206	26.1394	26.1151	26.2198	26.2031	26.2727	26.245	26.2802
P11940	28.3539	28.4419	28.2973	28.4734	28.2525	28.4311	28.4427	28.38	28.3442	28.3168	28.4033	28.3675	28.2132	28.4466	28.3991	28.4359	28.392	28.3898
P11940;Q13310	25.8098	25.8997	25.8158	25.9727	25.7803	25.9169	NaN	NaN	NaN	NaN	NaN	NaN	NaN	NaN	NaN	NaN	NaN	NaN
Q13310	26.5216	26.515	26.3647	26.4363	26.2531	26.5335	26.5245	26.3824	26.3842	26.4469	26.3473	26.5272	26.1779	26.5318	26.4698	26.472	26.524	26.45
O75459	22.9261	23.1268	22.9671	23.2142	22.9851	23.1702	22.8561	23.086	23.1542	23.1179	23.1384	23.0407	22.8632	23.2072	23.0845	22.9847	23.1643	23.1255
Q8NC51	28.1153	28.2415	28.0789	28.2864	28.0905	28.2597	28.1022	28.1846	28.36	28.1677	28.1877	28.147	28.0066	28.3091	28.1496	28.1904	28.2311	28.2173
Q13177	26.0702	26.2331	26.0785	26.2301	26.1613	26.1663	26.2565	26.1893	26.1876	26.0478	26.0798	26.167	25.9442	26.2491	26.2427	26.2497	26.1548	26.1049
Q15365;Q15366;P57721	26.2028	26.2347	26.2331	26.4187	26.2481	26.327	NaN	NaN	NaN	NaN	NaN	NaN	NaN	NaN	NaN	NaN	NaN	NaN
Q15365	28.6465	28.8159	28.6726	28.825	28.6106	28.8242	28.7868	28.734	28.8504	28.6857	28.6482	28.6961	28.5431	28.791	28.8014	28.7966	28.7369	28.7398
O14737	25.2893	25.3854	25.2445	25.4998	25.1834	25.4475	25.4777	25.269	25.3237	25.3515	25.4388	25.2371	25.0782	25.4507	25.4009	25.3974	25.3924	25.376
Q9BRP1	22.7124	22.7356	22.5596	22.9427	22.7472	22.9376	22.9602	22.762	22.8633	22.6794	22.749	22.6056	NaN	NaN	NaN	NaN	NaN	NaN
P54886	23.7712	23.8437	23.8199	23.9013	23.725	23.8804	23.8613	23.8903	23.9381	23.849	23.7202	23.7184	23.7046	23.7876	24.0192	23.8918	23.764	23.795
Q99497	28.6703	28.7608	28.6145	28.7604	28.5748	28.8242	28.7189	28.7067	28.7355	28.5924	28.7583	28.7446	28.5483	28.7811	28.7333	28.7695	28.7249	28.6953
O75340	24.6228	24.6025	24.5859	24.4636	24.4499	24.5953	24.533	24.5759	24.645	24.5149	24.5938	24.4425	24.3688	24.5741	24.6304	24.6365	24.5862	24.5526
Q9GZP0	19.973	20.3487	19.8365	20.3102	19.9478	20.1637	NaN	NaN	NaN	NaN	NaN	NaN	NaN	NaN	NaN	NaN	NaN	NaN
O00151	26.0229	26.0433	25.8762	26.1857	25.8962	26.0432	26.0348	26.1728	26.0465	25.977	25.9932	25.8702	25.89	26.2205	26.0808	25.9546	26.0574	25.8593
Q96HC4	25.2161	25.3759	25.1615	25.4418	25.1361	25.3346	25.3317	25.3233	25.3506	25.2287	25.1117	25.2777	25.038	25.4191	25.2249	25.2787	25.3768	25.2884
Q15154	22.704	22.8047	22.8101	23.0148	22.6884	23.0088	22.8125	22.6012	22.8908	22.9495	22.9244	22.8147	22.6654	22.9438	22.8953	22.8451	22.8101	22.8689
Q15121	22.5362	22.4109	22.3938	22.4182	22.1688	22.5929	22.5698	22.4256	22.3644	22.5011	22.3999	22.2779	22.2031	22.6211	22.4582	22.3701	22.4635	22.4322
Q9BRX2	21.7362	21.8989	21.9174	21.9971	21.95	21.9883	21.8566	21.8555	21.8105	21.9634	21.9726	22.0771	21.8548	21.8724	21.9121	21.8509	22.0766	21.9414
O60925	23.2629	23.2446	22.9946	23.09	23.0762	23.2616	23.2016	23.2215	23.2346	23.1217	22.9959	23.1587	22.9686	23.2208	23.1319	23.1655	23.3294	23.1472
Q9UHV9	25.6787	25.7088	25.3886	25.7656	25.5972	25.6428	25.6251	25.5261	25.758	25.6919	25.5813	25.563	25.3866	25.7271	25.6559	25.6855	25.6241	25.6974
P00558	29.6972	29.7442	29.6508	29.7924	29.6656	29.7833	29.6496	29.671	29.7609	29.6397	29.7914	29.7332	29.5936	29.7749	29.7731	29.7684	29.7289	29.708
P32322	24.2492	24.3017	24.0705	24.2722	24.1082	24.2606	24.0849	24.3136	24.2878	24.2069	24.1898	24.3086	24.0339	24.2533	24.2737	24.2273	24.2676	24.2323
P32322;Q96C36	25.111	25.2669	25.2894	25.3269	25.1916	25.289	NaN	NaN	NaN	NaN	NaN	NaN	NaN	NaN	NaN	NaN	NaN	NaN
Q96GU1	25.916	26	25.9114	26.0738	25.8921	26.0622	25.9629	25.9763	26.1125	25.9146	25.9436	26.0167	25.8343	26.0318	25.9842	26.0212	26.0058	25.9781
P09874	27.3065	27.3973	27.2731	27.3145	27.3076	27.3892	27.2637	27.3278	27.3814	27.3167	27.2881	27.3209	27.1863	27.3735	27.3513	27.3753	27.341	27.3041
Q15366	28.0376	28.1074	28.0595	28.1648	28.0654	28.1465	28.0817	28.1675	28.1215	28.0462	28.1045	28.0474	27.9953	28.1814	28.1397	28.0135	28.1414	28.1039
Q15366;P57721	25.7213	25.952	25.8095	25.9543	25.7498	26.0155	NaN	NaN	NaN	NaN	NaN	NaN	NaN	NaN	NaN	NaN	NaN	NaN
P12004	27.722	27.7285	27.7392	27.7646	27.7104	27.784	27.8994	27.8784	27.8288	27.8225	27.8119	27.8955	27.7121	27.8861	27.8557	27.9076	27.8225	27.7945
Q8WW12	24.7364	24.822	24.6933	24.7984	24.6703	24.8647	24.7418	24.7369	24.8127	24.851	24.6594	24.7856	24.6003	24.7372	24.8336	24.8474	24.8095	24.7745
O00541	24.3678	24.3412	24.3014	24.5064	24.4025	24.4949	24.2679	24.5083	24.3915	24.5257	24.4295	24.3261	24.2486	24.5293	24.4259	24.3207	24.4875	24.4184
Q9NQP4	22.1284	22.1144	21.8926	22.266	22.0651	22.1493	22.1863	22.0498	22.2554	21.9513	22.1403	21.9935	22.1213	22.1204	22.1866	22.1886	21.9958	22.0098
P18669	27.7531	27.7352	27.6265	27.8086	27.6409	27.7453	27.6817	27.6423	27.7337	27.8283	27.6637	27.7691	27.5247	27.7708	27.7826	27.7584	27.7212	27.7314
Q96HS1	24.4121	24.4842	24.4311	24.5297	24.3365	24.5953	24.3434	24.424	24.5507	24.4933	24.4224	24.6247	24.3469	24.4795	24.4518	24.5793	24.5596	24.3921
Q9Y3B8	24.3943	24.6477	24.5415	24.4942	24.593	24.6184	24.4345	24.54	24.4611	24.5804	24.6392	24.6292	24.346	24.6493	24.5451	24.5603	24.5767	24.6078
Q5VVQ6	22.7357	22.8082	22.8922	22.6839	22.8216	22.7513	22.7722	22.7967	22.9313	22.8198	22.5442	22.8314	NaN	NaN	NaN	NaN	NaN	NaN
Q8N6M0	22.6978	22.4668	22.6655	22.5911	22.5164	22.5597	22.6544	22.6552	22.6293	22.5585	22.5647	22.4547	22.5831	22.648	22.6536	22.519	22.6004	22.5584
O95747	24.7547	24.8369	24.7337	24.9447	24.7299	24.9214	24.799	24.7436	24.9163	24.8907	24.7679	24.8391	24.5997	24.9053	24.815	24.9311	24.8488	24.8428
Q86YP4	22.7626	23.1447	23.0115	22.9576	22.9385	23.3273	23.0504	22.8514	22.8995	22.9632	23.1402	23.1724	22.764	22.9107	23.1442	23.0746	23.0791	23.0918
Q86U42	25.0692	25.1678	25.114	25.1792	25.1704	25.2906	25.2163	25.1258	25.1819	25.2819	25.0342	25.1498	25.0091	25.2303	25.1971	25.2395	25.1248	25.1807
P07237	27.0684	27.1999	27.0662	27.1673	27.0312	27.1475	27.0737	27.0425	27.1736	27.1081	27.0833	27.2047	26.9862	27.1229	27.1943	27.2324	27.0542	27.1547
P30101	28.2398	28.2986	28.2141	28.3639	28.2212	28.3394	28.2679	28.2246	28.3848	28.2482	28.2881	28.2235	28.0779	28.3371	28.329	28.3336	28.2651	28.3188
P13667	26.6066	26.5243	26.4481	26.6512	26.5302	26.5868	26.5671	26.5675	26.6354	26.5272	26.4687	26.5933	26.4084	26.5632	26.5586	26.6449	26.5879	26.6118
Q9BY77	22.1964	22.0658	22.0988	22.3361	22.2714	22.1888	22.2262	22.3446	22.0745	22.1223	22.2046	22.1813	22.1545	22.0703	22.3646	22.3827	22.0147	22.1179
Q99471	25.4895	25.5269	25.4169	25.614	25.4844	25.668	25.4959	25.6576	25.4382	25.571	25.5272	25.5034	25.3427	25.5781	25.6529	25.6562	25.5123	25.4524
P22059	22.3705	22.8267	22.566	22.6921	22.6299	22.8958	23.0019	22.6677	22.7191	22.7003	22.4757	22.7214	22.4013	22.4085	22.5518	23.2574	22.7429	22.5754
Q6IN85	20.3159	20.2794	20.0873	20.6002	20.2428	20.2568	20.5348	20.2308	20.3407	20.181	20.061	20.398	20.0938	20.2817	20.2593	20.2857	20.305	20.5631
Q96C36	23.5249	23.7135	23.3779	23.574	23.3764	23.62	23.3971	23.6821	23.4428	23.5646	23.5635	23.4932	23.653	23.6279	23.56	23.6253	23.4192	23.2967
Q15102	26.0618	26.0964	26.1538	26.2125	26.1144	26.2385	26.1143	26.2541	26.2329	26.1014	26.1159	26.0939	25.9252	26.211	26.1927	26.2225	26.1622	26.1814
Q15645	20.6909	22.3549	22.2844	22.3139	22.2583	22.3769	21.9132	21.6815	22.5454	21.5395	21.6478	22.4599	21.8755	22.1784	21.2606	21.8513	22.2467	22.28
Q9BUL8	24.0287	24.1423	23.9958	24.2872	24.1085	24.3332	24.1623	24.1923	24.2819	24.0965	24.1925	23.9882	23.9787	24.3263	24.1617	24.1271	24.0992	24.1836
Q8WUM4	27.8253	27.9059	27.7754	27.8719	27.8053	27.9532	27.8734	27.8469	27.9457	27.8005	27.7923	27.787	27.655	28.0358	27.9097	27.8649	27.8192	27.8504
Q9H2J4	23.3925	23.5172	23.2054	23.2944	23.3038	23.2977	23.3521	23.4244	23.3834	23.2125	23.4479	23.2295	23.1716	23.2875	23.6576	23.1751	23.3323	23.3741
Q15084	25.9748	26.0699	25.9944	26.1656	25.9753	26.1806	26.0053	26.1058	25.9777	26.0981	26.1275	26.0269	25.8789	26.1792	26.0449	26.0959	26.0616	26.0738
Q9BVG4	22.3568	22.158	22.4961	22.2712	22.4159	22.4693	22.1602	22.4749	22.475	22.508	22.2974	22.3115	NaN	NaN	NaN	NaN	NaN	NaN
O00764	23.2447	23.1844	22.9441	23.4153	23.3959	23.3576	23.3067	23.4446	23.1505	23.279	23.1253	23.1797	23.0051	23.3482	23.3012	23.1578	23.3334	23.3467
Q9UBV8	23.366	23.4575	23.6204	23.5043	23.4163	23.6175	23.4979	23.5498	23.6197	23.6952	23.2889	23.4505	23.22	23.6607	23.3817	23.3991	23.9088	23.4996
P08670	29.5955	29.7257	29.6387	29.713	29.6414	29.7907	29.736	29.7106	29.6321	29.6842	29.7024	29.6737	29.5578	29.7442	29.7106	29.7397	29.6987	29.7002
O15212	25.5861	25.634	25.6637	25.8117	25.5688	25.6295	25.5198	25.7823	25.667	25.5849	25.713	25.6142	25.5784	25.7144	25.593	25.6548	25.6968	25.659
P61758	25.574	25.4641	25.4259	25.6328	25.4209	25.4839	25.5915	25.5379	25.4472	25.6078	25.4005	25.427	25.5448	25.5015	25.6151	25.6085	25.3506	25.4005
Q01813	25.3953	25.4271	25.2698	25.5063	25.3486	25.5127	25.3718	25.3907	25.4926	25.2677	25.4438	25.4541	25.3867	25.4722	25.2853	25.4656	25.4777	25.3744
P53350	22.1545	22.5178	22.4094	22.4763	22.3287	22.4885	22.3433	22.4088	22.316	22.5635	22.4258	22.3002	22.4136	22.5473	22.4591	22.1831	22.4165	22.3474
P30086	27.6279	27.644	27.5254	27.6489	27.5334	27.7222	27.5713	27.7189	27.6891	27.5755	27.6608	27.5829	27.4808	27.6373	27.7046	27.68	27.6697	27.6407
Q9H7Z7	23.3394	23.2892	23.1061	23.541	23.2414	23.2875	23.4226	23.3777	23.4242	23.2193	23.23	23.2301	23.1629	23.4161	23.163	23.4578	23.334	23.303
Q96G03	23.8254	23.9928	23.8838	23.9982	23.9016	23.9515	23.835	24.0135	23.9277	23.834	23.9307	23.9929	23.7974	24.0855	23.9704	23.7904	23.9382	23.9872
A6NDG6	23.8067	23.7911	23.8384	23.7782	23.8799	23.7574	23.8674	23.6016	23.8683	23.8282	23.864	23.9016	NaN	NaN	NaN	NaN	NaN	NaN
P35232	27.9589	28.0811	27.9864	28.1022	27.9761	28.1565	28.0285	28.1685	28.0959	27.9928	27.9802	28.063	27.8096	28.1138	28.0825	28.1347	28.0782	28.0574
Q8IWS0	22.9809	22.9846	22.9645	23.2811	22.7832	23.153	22.9032	23.1225	23.1775	23.0063	23.0389	22.925	22.8188	23.1574	22.9481	22.9543	23.1909	23.0486
Q9NRX4	21.8312	22.0065	21.8055	22.0352	21.7005	21.9406	21.9111	21.702	22.0044	21.8802	21.812	21.9631	NaN	NaN	NaN	NaN	NaN	NaN
P62140	23.5142	23.589	23.6182	23.677	23.4468	23.8284	23.7267	23.7057	23.5511	23.5651	23.632	23.4742	NaN	NaN	NaN	NaN	NaN	NaN
P62140;P62136;P36873	25.7223	25.7904	25.8009	25.7889	25.6855	25.8478	NaN	NaN	NaN	NaN	NaN	NaN	NaN	NaN	NaN	NaN	NaN	NaN
P40855	22.0708	21.9947	22.0217	21.7465	22.0258	21.7821	22.0356	21.9387	21.9104	21.8679	22.1433	21.8284	21.749	21.9117	22.0468	22.036	21.9451	21.972
Q99623	27.1956	27.2789	27.2198	27.3067	27.2171	27.3416	27.1758	27.2959	27.3079	27.31	27.2276	27.1922	27.1086	27.3147	27.3006	27.393	27.2427	27.2258
Q13492	25.6143	25.8335	25.6367	25.5889	25.575	25.7029	25.7933	25.6786	25.6157	25.6567	25.5315	25.6072	25.5432	25.6764	25.6821	25.7374	25.658	25.6653
P22061	27.0217	27.0681	26.998	27.0429	27.007	27.0894	27.3484	27.3372	27.3471	27.3094	27.3308	27.3282	27.261	27.349	27.3235	27.3757	27.361	27.3379
Q9Y237	23.9876	24.0897	23.926	24.1031	23.9409	24.0513	23.9903	24.1572	24.0569	23.9543	23.9425	24.0522	NaN	NaN	NaN	NaN	NaN	NaN
P13796	28.1028	28.1287	28.0928	28.1881	28.04	28.1985	28.0881	28.0879	28.1826	28.1652	28.1111	28.1499	27.9958	28.1828	28.1494	28.1817	28.1099	28.1656
Q9NRX1	21.9808	21.8424	21.6812	21.9941	21.7457	21.9796	21.9159	21.7945	21.7886	21.8872	22.032	21.8208	NaN	NaN	NaN	NaN	NaN	NaN
Q8TBX8	21.1881	21.4831	21.2995	21.216	21.1159	21.2579	21.3208	21.12	21.2688	21.3624	21.1486	21.298	21.3128	21.3718	21.2298	21.3731	21.2327	21.0079
Q13526	23.0337	22.3202	22.5486	23.3133	22.5321	23.0487	22.7292	23.0736	23.0387	22.7973	22.5556	22.3888	22.9991	23.3538	22.2565	22.1365	22.9612	22.8833
P55036	25.6433	25.7082	25.6194	25.7407	25.6599	25.8362	25.6671	25.6154	25.82	25.7137	25.7349	25.5888	25.4558	25.7602	25.6844	25.7524	25.8014	25.7209
Q9GZP4	24.4287	24.6294	24.3648	24.6476	24.2909	24.5823	24.379	24.3642	24.6125	24.5358	24.4728	24.5562	24.2034	24.5515	24.5231	24.6244	24.5392	24.4904
Q9Y263	21.0078	20.6958	20.9144	20.8098	20.5704	20.528	20.7175	20.7296	20.9313	20.5838	20.8545	20.8711	20.6659	20.9987	20.8311	20.6934	20.7066	20.7114
Q9Y244	23.4406	23.6585	23.5136	23.6973	23.3837	23.6101	23.7205	23.634	23.4806	23.5524	23.4667	23.5249	23.3912	23.6646	23.5256	23.5321	23.6593	23.5563
Q15149	25.3951	25.6485	25.5018	25.7506	25.335	25.5731	25.5028	25.5305	25.3888	25.6427	25.648	25.4509	25.4681	25.8174	25.5177	25.4694	25.4565	25.4841
P00491	27.7041	27.764	27.6714	27.7855	27.6861	27.8801	27.7713	27.7596	27.7824	27.6636	27.6924	27.8209	27.5779	27.8441	27.7788	27.7545	27.782	27.7833
Q9H307	25.7206	25.7313	25.6877	25.7545	25.646	25.7295	25.5071	25.4843	25.4769	25.5586	25.4733	25.4958	25.5731	25.6729	25.6604	25.6262	25.5965	25.6045
O60664	26.021	26.0798	26.0182	26.1521	26.0044	26.1344	26.1086	26.0685	26.1165	26.1373	25.9402	26.1207	25.9167	26.1475	26.0869	26.1571	26.0686	26.0984
P48739	23.3164	23.2338	23.2283	23.5968	23.4157	23.5318	23.4046	23.2487	23.3069	23.4786	23.4247	23.4601	NaN	NaN	NaN	NaN	NaN	NaN
Q9Y446	22.3498	22.3185	22.2899	22.5309	22.5762	22.4025	22.4508	22.405	22.1885	22.4263	22.6319	22.4302	22.1941	22.5811	22.4982	22.3478	22.3765	22.4879
Q8IV08	21.4961	21.4074	21.4596	21.4502	21.2334	21.5892	21.4274	21.4811	21.5618	21.2759	21.3316	21.5071	21.3142	21.5786	21.2787	21.5332	21.4771	21.412
Q96A00	21.2973	21.2813	21.169	21.2085	21.1663	21.619	21.1636	21.4337	21.2023	21.2699	21.5067	21.0839	NaN	NaN	NaN	NaN	NaN	NaN
Q96C90	23.7727	24.1637	23.9866	23.9883	24.1236	23.9893	24.0726	23.8689	NaN	23.8886	23.9486	23.9413	NaN	NaN	NaN	NaN	NaN	NaN
Q06830	30.0131	30.1214	30.0472	30.0597	29.998	30.1407	30.0712	29.9613	30.1026	30.1602	29.9652	30.0442	29.8383	30.1232	30.0943	30.1246	30.0827	30.0823
Q06830;P32119	26.012	26.1631	26.0198	26.2612	26.0127	26.1898	NaN	NaN	NaN	NaN	NaN	NaN	25.8581	26.1856	26.165	26.1744	26.0859	26.1546
Q06830;Q13162	24.8239	26.4739	25.3363	24.212	25.2596	25.4683	NaN	NaN	NaN	NaN	NaN	NaN	NaN	NaN	NaN	NaN	NaN	NaN
O43172	24.6344	24.4673	24.5765	24.398	24.3238	24.6419	24.6485	24.5546	24.6494	24.4626	24.4959	24.4043	24.5045	24.4318	24.7331	24.6982	24.212	24.52
O43395	22.9858	23.3809	22.9768	23.2716	23.0216	23.3361	NaN	NaN	22.7446	NaN	NaN	NaN	NaN	NaN	NaN	NaN	NaN	NaN
P67775	24.2297	24.328	24.2259	24.2698	24.1307	24.4041	NaN	NaN	NaN	NaN	NaN	NaN	NaN	NaN	NaN	NaN	NaN	NaN
P67775;P62714	25.1913	25.3136	25.2782	25.3384	25.2587	25.2978	25.3486	25.267	25.351	25.2368	25.217	25.24	NaN	NaN	NaN	NaN	NaN	NaN
Q08752	24.8091	24.9542	24.6378	24.724	24.5815	24.8908	24.9127	24.6887	24.6504	24.7905	24.7927	24.758	24.5552	24.8173	24.873	24.7436	24.7569	24.8387
Q9UNP9	23.6774	23.9487	23.6148	23.9493	23.5939	23.883	23.8447	23.6833	23.9022	23.632	23.7666	23.8431	23.5609	23.7433	23.9945	23.7447	23.7851	23.7767
P53041	23.0765	22.8733	22.5373	22.3091	22.6954	22.735	22.8939	22.8426	22.813	22.3546	22.6672	22.6359	22.382	22.9257	22.7682	22.5973	22.7288	22.8839
Q8WWY3	23.6268	23.4601	23.0327	23.3449	23.2356	23.3374	23.4944	23.482	23.4586	23.1636	23.3085	23.2161	23.1939	23.256	23.2712	23.5849	23.276	23.5102
O14818	27.6742	27.7637	27.6302	27.6898	27.6536	27.7605	27.6507	27.7801	27.7617	27.6756	27.6462	27.7024	27.5647	27.7744	27.7686	27.7483	27.7104	27.6642
Q9NVS9	21.7717	22.0599	21.624	21.9017	22.0283	21.7448	21.9923	21.8446	22.0068	21.7139	21.7227	21.851	21.7919	22.1238	21.753	21.9432	21.8244	21.665
P24666	24.3508	24.6153	24.3586	24.3954	24.2674	24.6251	24.4074	24.4965	24.586	24.2769	24.4162	24.4289	24.3834	24.4417	24.5612	24.5254	24.418	24.2777
P30405	23.7296	23.7484	23.6001	24.0124	23.7575	23.9023	23.9497	23.7501	23.8916	23.6284	23.7643	23.7502	23.6619	23.7135	23.9784	23.9638	23.7957	23.6429
Q96BP3	21.4592	21.0517	21.6673	21.5793	21.6413	21.1839	21.3564	21.492	21.5799	21.5593	21.4477	21.3536	21.2647	21.9691	21.3291	21.3681	21.2847	21.3736
Q8NAV1	20.5601	21.058	20.8833	21.0746	20.6232	21.7584	20.6945	21.3325	21.056	20.7093	20.7597	21.29	20.3843	21.3611	21.3989	20.7616	21.2166	20.953
P48634	22.9801	22.9833	22.8003	23.1074	22.8163	23.2151	22.9933	22.7438	23.104	22.9575	23.0232	23.0032	22.8167	22.9006	22.9341	22.9087	23.258	23.0491
Q9Y520	23.774	24.0836	23.8471	23.9545	23.9673	23.9786	23.8889	24.0032	23.9584	23.9689	23.9798	23.8264	23.783	24.0019	23.964	23.9854	23.8922	23.9873
P32119	28.3747	28.4271	28.3062	28.4528	28.2806	28.4243	28.503	28.3992	28.3183	28.29	28.3947	28.332	28.2621	28.3217	28.4434	28.4471	28.4305	28.3522
O75569	23.3386	23.4757	23.0681	23.3118	23.063	23.2509	23.1982	23.2299	23.0866	23.468	23.1302	23.3486	23.2071	23.111	23.2562	23.1166	23.2565	23.5478
P62136	24.2013	24.2932	24.6155	24.2636	24.0955	24.318	24.2262	24.4487	24.3813	24.1507	24.3422	24.1898	24.0701	24.3593	24.3954	24.3749	24.2604	24.2699
P36873	23.1037	23.2378	22.9915	23.2769	23.2361	23.4084	23.3653	23.2502	23.2483	23.2018	23.1523	23.07	23.0595	23.233	23.2502	23.3583	23.0273	23.3557
Q96QC0	21.1917	21.4987	21.0014	21.5296	21.1997	21.1637	21.4192	21.1258	21.3889	20.9992	21.1815	21.315	21.3141	21.5215	20.7123	21.2612	21.1763	21.5591
O75400	24.7857	24.9512	24.8218	25.0063	24.714	24.8747	24.9525	24.8985	24.9375	24.7348	24.7532	24.8368	24.692	24.7802	24.8468	25.0028	24.8793	24.9161
P78395	24.234	24.1935	24.2031	24.3811	24.2728	24.2983	24.281	24.1931	24.25	24.1909	24.2517	24.3998	24.1401	24.3657	24.1277	24.3251	24.3103	24.3231
Q15435	22.3088	22.7825	22.6684	22.7003	22.3761	22.6699	22.753	22.4242	22.6072	22.4128	22.663	22.5972	22.5029	22.7467	22.2948	22.6793	22.7543	22.5312
O43447	24.9129	24.8556	24.9869	25.141	24.8725	24.9373	24.9987	24.7958	24.9681	25.04	24.9015	24.9581	24.7567	25.091	24.8957	24.9295	25.0397	24.958
P30048	25.6369	25.7313	25.6636	25.7727	25.7029	25.7666	25.6491	25.7481	25.6498	25.7689	25.8791	25.7549	25.5737	25.7389	25.7639	25.7656	25.7873	25.6598
P30044	25.4866	25.5184	25.3923	25.574	25.5052	25.6008	25.5443	25.5356	25.5302	25.5755	25.4268	25.4479	25.3087	25.6196	25.5774	25.5135	25.5245	25.5193
P30041	29.8603	29.9551	29.8552	29.9666	29.8005	29.9788	29.9559	29.9227	30.0152	29.8615	29.8362	29.8521	29.7201	29.9515	29.9639	29.963	29.9214	29.9094
P17980	26.9311	26.9122	26.7922	26.9531	26.8551	26.9128	26.9104	26.8818	26.9417	26.7767	26.972	26.9043	26.759	26.9664	26.9031	26.9508	26.9365	26.8981
P43686	26.4789	26.5954	26.5426	26.6868	26.6066	26.7078	26.6791	26.6378	26.6591	26.5224	26.5858	26.511	26.4234	26.6869	26.5887	26.7568	26.5891	26.5654
P62195	26.9639	27.0633	26.997	27.0793	26.9491	27.0852	27.0343	27.0736	26.9602	26.9489	27.0451	27.009	27.0671	27.0804	26.9844	27.0793	26.9728	26.9164
P25787	26.6438	26.6572	26.686	26.7701	26.692	26.7856	26.6801	26.7266	26.8054	26.7666	26.7303	26.5967	26.5431	26.7879	26.7427	26.748	26.7255	26.701
Q99436	26.4033	26.5925	26.3638	26.6342	26.4421	26.6343	26.6304	26.562	26.5414	26.4581	26.4469	26.415	26.2932	26.5489	26.5864	26.5343	26.5234	26.5468
P60510	22.9697	23.1723	22.8079	22.9092	23.0468	23.2993	23.1704	23.152	23.1065	23.0429	22.9752	22.846	NaN	NaN	NaN	NaN	NaN	NaN
P50897	23.7049	23.8317	23.6992	23.9813	23.4897	23.7484	23.6425	23.7454	23.6679	23.9233	23.7592	23.6686	NaN	NaN	NaN	NaN	NaN	NaN
P49643	21.4784	21.9266	21.9846	22.0724	22.3542	21.8899	21.8511	21.9978	21.7494	22.0623	22.1476	22.1031	21.6051	22.3132	22.1064	22.0432	22.0592	21.7139
P78527	27.7549	27.8579	27.7485	27.8603	27.7667	27.8647	27.9081	27.8554	27.8474	27.8065	27.7378	27.7847	27.6898	27.8854	27.9089	27.8339	27.859	27.8475
P49593	25.4664	25.3355	25.3517	25.3636	25.3624	25.344	25.5145	25.2914	25.4247	25.3372	25.3099	25.3607	25.2367	25.405	25.4284	25.3843	25.4144	25.4028
O15355	25.6254	25.6714	25.4903	25.7218	25.4873	25.69	25.6994	25.6218	25.5684	25.5667	25.5116	25.7279	25.4877	25.7096	25.6001	25.6834	25.6048	25.6045
P28074	25.7893	25.7463	25.795	25.9557	25.6141	25.8521	25.7165	25.7344	25.8264	25.7699	25.8769	25.8655	25.6043	25.9014	25.8244	25.9004	25.8216	25.6957
P28072	25.9124	25.8868	25.9383	26.0289	25.859	26.2104	25.8915	26.0845	25.9674	26.032	25.9381	25.8928	25.7729	26.0221	25.9964	26.0571	25.9452	26.027
P29590	21.7613	21.9445	21.8258	21.7324	21.8257	21.7512	21.7939	21.7413	21.771	21.9167	21.9501	21.6764	21.7917	21.8606	21.7202	21.8919	21.7664	21.8212
Q8TF05	23.511	23.4064	23.3209	23.6764	23.5231	23.4136	23.6992	23.4829	23.3947	23.4233	23.3957	23.4633	NaN	NaN	NaN	NaN	NaN	NaN
Q9NY27	21.1569	21.0614	20.9498	21.2208	20.904	21.3422	21.2579	21.305	21.2142	20.71	21.0109	21.1015	21.0443	21.1686	21.0252	21.2744	21.1671	20.8701
Q5H9R7	23.5779	23.5656	23.4472	23.5031	23.5775	23.6687	23.4238	23.5153	23.5866	23.5575	23.6326	23.6673	23.3602	23.4892	23.6543	23.5769	23.5995	23.6822
P23284	27.8177	27.9355	27.8346	27.8749	27.8663	27.9858	27.935	27.9288	27.7917	27.9099	27.9255	27.8732	27.7188	27.9165	27.9272	27.9786	27.9067	27.9342
Q8WUA2	20.5588	21.9564	22.0914	20.6318	21.9165	21.0401	21.1475	21.287	21.1706	20.6708	21.3968	21.9317	20.7023	21.109	21.0648	21.9272	21.2362	21.7946
Q9Y570	24.3014	24.2916	24.1398	24.2461	24.3177	24.2836	24.289	24.2438	24.2429	24.3238	24.3956	24.1284	24.0759	24.2659	24.3455	24.3065	24.2717	24.336
Q15008	25.9639	26.2242	26.0048	26.1781	25.9947	26.1364	26.0011	26.0869	26.2106	26.1028	26.2607	26.0574	25.8988	26.0809	26.053	26.0949	26.3735	26.0107
P48556	23.3678	23.9005	23.6474	23.6661	23.6593	23.5501	23.453	23.7151	23.7165	23.5926	23.6608	23.6031	23.3518	23.6898	23.6506	23.7247	23.66	23.6245
O00233	24.2711	24.2767	24.1823	24.3556	24.2315	24.4155	24.3381	24.3428	24.281	24.3592	24.1772	24.2654	24.1618	24.2628	24.2601	24.5433	24.2689	24.2357
P61289	26.4684	26.5448	26.5089	26.5702	26.4253	26.5919	26.5359	26.5483	26.6133	26.3882	26.5099	26.5106	26.297	26.5934	26.5126	26.6019	26.5401	26.5639
Q969U7	23.3492	23.4544	23.2753	23.5624	23.1862	23.4452	23.4105	23.2941	23.5487	23.4289	23.2265	23.3548	NaN	NaN	NaN	NaN	NaN	NaN
P26599	28.757	28.7828	28.7541	28.8063	28.6541	28.7952	28.7396	28.8005	28.8031	28.7775	28.7072	28.6513	28.606	28.8328	28.8412	28.8081	28.758	28.727
P26599;O95758	24.5501	24.6528	24.0041	24.2265	23.6265	24.5795	NaN	NaN	NaN	NaN	NaN	NaN	23.0606	24.544	23.271	22.3724	25.5983	23.9695
P06454	28.0939	28.2366	27.9987	28.264	28.0992	28.2472	28.211	28.0731	28.2183	28.1879	28.058	28.2335	28.0629	28.1041	28.2019	28.2737	28.1305	28.186
P30566	24.9901	24.9937	25.0403	25.1103	24.8257	25.0863	25.1438	25.0556	25.0976	24.9082	24.8434	24.9955	25.0367	25.0484	25.011	25.1477	24.9513	24.8482
Q06323	25.5794	26.0601	25.7803	26.0399	25.6425	25.9917	25.808	25.9996	25.8374	26.0327	26.0137	26.0416	25.5789	26.4938	25.8349	25.8199	25.8587	25.7334
O95456	24.0195	24.3347	24.0756	24.2687	24.1717	24.486	24.1834	24.1892	24.3533	24.3452	24.1839	24.1135	24.0571	24.2573	24.214	24.1381	24.3989	24.3178
P17812	25.7309	25.6772	25.6608	25.7714	25.6545	25.7755	25.8506	25.6924	25.6878	25.7318	25.6263	25.6737	25.5887	25.7883	25.7551	25.762	25.7308	25.7054
O15067	25.5843	25.7199	25.6399	25.6629	25.5695	25.4832	25.5413	25.7185	25.6709	25.545	25.5971	25.5762	25.4025	25.6315	25.7035	25.6329	25.613	25.6651
P31939	28.1602	28.2095	28.1427	28.2088	28.1297	28.2785	28.2149	28.1654	28.2826	28.1513	28.1135	28.2134	28.008	28.2365	28.2139	28.257	28.2012	28.1915
P30520	25.0211	25.0776	25.0145	25.208	25.039	25.2082	25.1786	25.1491	25.2148	25.0142	25.0492	25.0194	25.0954	25.0456	25.2191	25.2802	24.9188	25.0385
P11908;P21108	23.9676	24.0175	23.847	23.9901	23.9409	24.1629	NaN	NaN	NaN	NaN	NaN	NaN	NaN	NaN	NaN	NaN	NaN	NaN
P11908;P60891	23.9829	24.1017	23.8419	24.085	23.6827	24.1341	NaN	NaN	NaN	NaN	NaN	NaN	NaN	NaN	NaN	NaN	NaN	NaN
P11908;P60891;P21108	24.9729	25.0444	24.8581	25.1174	24.8754	25.1482	NaN	NaN	NaN	NaN	NaN	NaN	NaN	NaN	NaN	NaN	NaN	NaN
P62191	26.1755	26.2399	26.1842	26.3361	26.193	26.2653	26.3196	26.1434	26.3149	26.2306	26.1299	26.2592	26.1543	26.3509	26.2495	26.343	26.1311	26.1677
P55786	25.4918	25.5292	25.4395	25.6467	25.4868	25.5986	25.4984	25.691	25.5365	25.4824	25.4667	25.5493	25.3668	25.5561	25.5875	25.5607	25.5246	25.6056
Q9BT73	21.4477	21.8464	21.8497	21.9527	21.8092	21.8578	21.9933	21.6992	21.8394	21.8861	21.5455	21.8436	21.4533	21.9239	21.858	21.9743	21.8806	21.7206
Q06203	21.7234	22.5576	22.4071	21.9201	22.0445	22.3668	22.0251	22.3397	22.2444	21.9164	22.0666	21.8598	22.3375	22.0181	21.8545	22.3501	22.1702	21.9867
P20618	26.3532	26.4826	26.4633	26.5697	26.407	26.5253	26.5558	26.4388	26.4947	26.5181	26.4606	26.3344	26.2639	26.5115	26.4677	26.5141	26.5135	26.555
O00231	26.804	26.5856	26.7259	27.0087	26.7139	26.8808	26.6194	26.913	26.7566	26.8158	26.6397	26.8205	26.5082	26.7943	26.7815	26.9458	26.8994	26.7839
O00232	25.5407	25.6045	25.5614	25.5919	25.5716	25.6664	25.5476	25.6318	25.7167	25.5402	25.6382	25.525	25.5566	25.6362	25.6447	25.6226	25.6081	25.5095
Q9BRX5	21.5193	21.619	21.4324	21.3455	21.4606	21.8171	21.6833	21.6204	21.4981	21.353	21.4861	21.5928	21.3474	21.7513	21.4452	21.4887	21.5754	21.5816
P20962	23.2337	23.3143	23.1434	23.2868	23.1833	23.2794	NaN	20.7054	NaN	NaN	19.5939	NaN	20.6244	22.0396	20.7893	19.433	22.9424	21.3603
Q6GMV3	24.1533	24.2734	24.2191	24.2468	23.8107	24.2153	24.0557	24.2023	24.2639	24.1412	24.217	24.0068	NaN	NaN	NaN	NaN	NaN	NaN
Q9UHX1	26.6492	26.695	26.6742	26.7309	26.6019	26.7298	26.6544	26.7055	26.5989	26.7271	26.6163	26.6769	26.5435	26.7188	26.6667	26.7375	26.7307	26.6403
P22234	28.6228	28.7143	28.5334	28.7476	28.5748	28.7627	28.6049	28.634	28.7125	28.6584	28.7395	28.6023	28.495	28.684	28.6815	28.7488	28.6563	28.6715
Q5JRX3	22.3078	21.9333	22.2678	22.2428	21.9721	22.2853	22.3149	22.1197	22.2175	21.9771	22.1823	22.1051	22.0324	22.2125	21.9406	22.3311	22.3008	22.1155
Q96S44	21.2231	21.3267	21.2797	21.4027	21.1937	21.3482	21.3353	21.3636	21.3486	21.2347	21.1305	21.3478	NaN	NaN	NaN	NaN	NaN	NaN
P60891;P21108	20.4154	20.8702	20.5241	20.6191	20.5405	20.3874	NaN	NaN	NaN	NaN	NaN	NaN	NaN	NaN	NaN	NaN	NaN	NaN
P60891	24.6891	24.9852	24.7222	25.0434	24.7893	24.994	24.6779	24.8927	24.8752	24.9361	24.8856	24.9415	24.7163	24.8314	24.8113	24.9084	24.8678	25.0761
Q96M27	23.0276	22.9563	23.2338	23.1703	22.9714	23.0174	23.3521	23.1304	22.9753	23.0367	22.9979	22.93	NaN	NaN	NaN	NaN	NaN	NaN
P62333	26.8507	26.8901	26.797	27.0261	26.8095	26.8879	26.9428	26.9395	26.7741	26.7937	26.9223	26.9084	26.6845	26.962	26.7869	26.9542	26.9421	26.9282
P35998	26.9809	27.0892	27.0231	27.1642	27.0125	27.1285	27.0862	27.0655	27.1174	27.1328	27.0048	27.0409	26.9536	27.1626	27.0912	27.1181	27.1043	26.9857
P28066	27.1063	27.0879	27.0775	27.171	27.0033	27.2336	27.0755	27.1533	27.1507	27.0315	27.2054	27.1054	26.901	27.1771	27.1733	27.1853	27.1353	27.1236
P60900	27.2757	27.3573	27.2836	27.401	27.2734	27.4295	27.3148	27.2908	27.263	27.391	27.3613	27.4211	27.1589	27.4162	27.3316	27.3947	27.3909	27.3476
P07737	29.8551	30.0015	29.8282	29.9631	29.8061	30.0552	29.8045	30.0232	29.941	29.915	29.8833	29.9282	29.7166	29.9963	29.9705	29.9712	29.9588	29.9068
O94906	23.9972	24.1973	24.0657	24.1533	24.015	24.1869	24.0504	24.0303	24.1703	24.1097	24.1467	24.2002	23.9609	24.0933	24.1313	24.2522	24.1003	24.1046
Q6P2Q9	27.1855	27.2596	27.1379	27.2692	27.1823	27.3464	27.2783	27.1268	27.2808	27.1585	27.172	27.2418	27.0385	27.2558	27.2283	27.2942	27.2342	27.2904
Q16401	26.249	26.4054	26.2469	26.4641	26.3165	26.4372	26.3237	26.4126	26.2728	26.4215	26.4365	26.2423	26.105	26.4252	26.3227	26.453	26.4093	26.3641
P51665	25.4874	25.5564	25.4982	25.57	25.3059	25.5794	25.5783	25.5384	25.371	25.5517	25.3819	25.533	25.3367	25.6035	25.3637	25.5861	25.6	25.4855
Q9UL46	24.593	24.6149	24.5451	24.8234	24.3147	24.6358	24.4899	24.512	24.5469	24.6656	24.6023	24.7244	24.36	24.6729	24.6495	24.6316	24.6412	24.5154
P18031	21.572	21.7924	21.5369	21.8938	21.5249	21.5852	21.7791	21.5117	21.488	21.78	21.7659	21.5924	21.5021	21.8733	21.7126	21.6556	21.5661	21.5844
Q15257	23.2723	23.2434	23.2057	23.3709	23.4674	23.5144	23.3621	23.4136	23.3902	23.4337	23.3747	23.0689	23.1825	23.4329	23.3256	23.2549	23.3546	23.4629
P08575	22.2307	22.3675	22.2438	22.2799	22.2462	22.4411	22.2963	22.2421	22.2218	22.3469	22.4976	22.1969	22.1686	22.3773	22.2518	22.3949	22.3428	22.2748
Q15397	22.7874	22.7085	22.859	22.8028	22.645	22.5825	22.8235	22.8853	22.7268	22.6917	22.6048	22.6638	NaN	NaN	NaN	NaN	NaN	NaN
P49721	26.5207	26.5506	26.3088	26.511	26.3534	26.5019	26.4791	26.5719	26.3681	26.4629	26.4882	26.3793	26.2753	26.5801	26.4804	26.495	26.5032	26.4155
P49720	25.7866	25.8367	25.7299	25.8955	25.6754	25.8873	25.8953	25.8466	25.9035	25.6972	25.6859	25.7863	25.6259	25.8629	25.8422	25.9019	25.7429	25.7979
P28070	24.4374	24.6518	24.4664	24.6011	24.4481	24.555	24.5279	24.4909	24.6794	24.4631	24.4002	24.5849	24.3361	24.6398	24.5586	24.4411	24.6306	24.5405
Q9UNM6	25.9903	26.0688	25.9745	26.0855	25.9829	26.1937	26.1812	26.0203	26.006	26.0567	26.0258	25.9868	25.8791	26.1287	26.0443	26.0192	26.1725	26.087
Q99460	26.9346	26.9656	26.914	27.0034	26.9056	27.089	26.9468	27.0351	27.0737	26.9459	26.9726	26.8568	26.8366	27.0456	27.039	26.9894	26.94	26.9646
Q8WXF1	23.1388	23.1932	23.1595	23.2006	23.2252	23.3703	23.3019	23.1776	23.3776	23.0349	23.1773	23.2304	23.136	23.1288	23.2849	23.4353	23.2499	23.055
Q9UMS4	27.329	27.4144	27.3753	27.443	27.3322	27.4775	27.3069	27.3903	27.5042	27.3295	27.4308	27.4073	27.1987	27.4351	27.4332	27.4939	27.4546	27.3805
P25786	28.0304	28.1368	28.0049	28.1221	27.985	28.1718	28.1843	28.0108	28.1277	28.0698	28.0117	28.0534	27.8727	28.0985	28.1025	28.1667	28.0924	28.0947
P25788	26.5287	26.5123	26.5544	26.7029	26.5446	26.6733	26.6354	26.4384	26.6452	26.5077	26.7124	26.5988	26.3976	26.5932	26.6098	26.5984	26.6956	26.624
P25789	27.0859	27.1445	27.1376	27.2478	27.0851	27.2388	27.2479	27.2376	27.1747	27.048	27.1256	27.1305	26.9573	27.2813	27.1553	27.2075	27.2045	27.1209
O00487	23.876	23.7752	23.8646	23.9615	23.8569	23.8515	23.991	23.8149	23.9006	23.7372	23.9787	23.828	23.7164	23.9445	23.8696	23.9066	23.9694	23.7744
Q15269	24.082	24.2151	24.1254	24.1251	23.9145	24.246	24.1583	23.9908	24.194	24.0739	24.1863	24.1289	23.9754	24.1298	24.2126	24.2018	24.1197	24.072
P09651	28.8888	28.9637	28.863	28.9897	28.8608	29.0253	NaN	NaN	NaN	NaN	NaN	NaN	28.8331	28.9744	28.975	28.9658	28.9599	28.9389
Q9H0U4;P62820;P61026;Q92928;P61006	25.0892	25.1961	25.0083	25.0048	24.9482	25.0581	NaN	NaN	NaN	NaN	NaN	NaN	NaN	NaN	NaN	NaN	NaN	NaN
Q9H0U4;P62820;Q92928	25.0986	25.0498	25.0356	25.1132	25.2061	25.2057	NaN	NaN	NaN	NaN	NaN	NaN	NaN	NaN	NaN	NaN	NaN	NaN
Q9H0U4;Q92928	24.6255	24.7188	24.55	24.8238	24.6149	24.7943	24.7181	24.768	24.7231	24.5202	24.6808	24.6869	NaN	NaN	NaN	NaN	NaN	NaN
P22695	25.0436	25.1443	25.0629	25.2967	25.0114	25.206	25.2118	25.0339	25.2784	25.1081	25.1071	25.0707	24.906	25.1473	25.1527	25.1638	25.1656	25.263
P07919	24.5305	24.5506	24.4033	24.4451	24.4842	24.7311	24.5853	24.4849	24.3222	24.5117	24.6166	24.5149	24.1768	24.5466	24.5478	24.6955	24.6341	24.5013
P61106	23.1764	23.2273	23.1556	23.3025	23.0759	23.3885	23.1483	23.2621	23.2577	23.187	23.1266	23.3366	NaN	NaN	NaN	NaN	NaN	NaN
P63000;P15153	23.9982	23.9305	24.0822	24.0498	24.0646	23.9607	NaN	NaN	NaN	NaN	NaN	NaN	NaN	NaN	NaN	NaN	NaN	NaN
P27708	26.8541	26.8713	26.793	26.9141	26.7878	26.9658	26.918	26.9243	26.8846	26.8459	26.7994	26.8192	26.7707	26.9112	26.8033	26.9444	26.8691	26.9173
P14927	22.5548	22.6778	22.5854	22.7543	22.387	22.621	22.6761	22.504	22.5818	22.5119	22.5327	22.7153	22.4009	22.6875	22.58	22.5965	22.7083	22.5598
P61026	24.6789	24.583	24.4077	24.4769	24.4853	24.7764	24.3823	24.7116	24.5136	24.5977	24.6353	24.5363	24.221	24.523	24.5185	24.7551	24.6942	24.6617
P62820	23.035	23.3999	23.235	23.492	23.1733	23.4273	23.1576	23.5725	23.2805	23.2347	23.2605	23.2824	23.0616	23.3039	23.2081	23.2095	23.5279	23.471
P61006	20.2728	20.5205	20.3359	20.5982	20.3591	20.4529	20.353	20.3495	20.6263	20.4144	20.467	20.2944	20.439	20.2816	20.3708	20.537	20.55	20.332
O75832	23.0116	23.1017	23.2001	23.2222	22.972	23.2017	23.1611	23.0174	23.047	23.2249	23.1932	23.027	23.1674	23.0162	23.1279	23.305	23.0497	23.0545
Q13200	27.7736	27.7735	27.7732	27.7342	27.7303	27.744	27.8123	27.7563	27.7709	27.7732	27.6758	27.8233	27.6244	27.8549	27.7785	27.7942	27.7851	27.7865
O43242	25.8938	26.0551	25.8979	26.0847	25.9179	26.1633	25.9189	25.924	25.9876	26.1024	26.1143	25.9571	25.7466	26.0841	26.0357	26.062	26.111	26.0094
O95758	23.8676	23.8579	23.7313	23.8501	23.7085	23.8789	23.7487	23.8676	23.8127	23.9622	23.7069	23.7872	23.6932	23.8972	23.8176	23.7783	23.909	23.7716
Q96PZ0	24.0148	24.0217	23.6002	24.1843	24.3097	24.2795	24.0331	24.4547	24.1607	23.3678	23.9827	24.0835	23.8193	23.6136	24.3847	23.6949	24.2773	24.4208
P22102	29.2685	29.2809	29.2159	29.4093	29.2117	29.3826	29.3586	29.327	29.4006	29.1966	29.2459	29.2378	29.0929	29.392	29.3248	29.3323	29.3629	29.2545
O14957	24.0296	24.0955	23.741	24.0371	24.0679	24.0623	NaN	NaN	NaN	NaN	NaN	NaN	NaN	NaN	NaN	NaN	NaN	NaN
Q9UDW1	22.4569	22.6422	22.5193	22.6152	22.5721	22.6421	22.7542	22.5246	22.4324	22.5583	22.6441	22.5374	22.3771	22.6241	22.6005	22.6779	22.5381	22.6407
P40429	27.291	27.4214	27.3141	27.448	27.3172	27.5371	NaN	NaN	NaN	NaN	NaN	NaN	27.1521	27.5029	27.3741	27.3885	27.4709	27.4719
Q9UL25	21.3041	21.4688	21.34	19.8411	21.3381	19.9786	20.7863	20.5417	21.7059	20.823	20.5568	20.7601	NaN	NaN	NaN	NaN	NaN	NaN
P43487	29.1195	29.2477	29.0688	29.2783	29.0876	29.2499	29.2185	29.1782	29.2709	29.0938	29.0778	29.2372	29.0064	29.251	29.216	29.2328	29.1614	29.1827
Q15042	21.7738	21.6313	21.6963	21.7243	21.7649	21.6851	21.8039	21.5338	21.8033	21.8058	21.7525	21.6368	NaN	NaN	NaN	NaN	NaN	NaN
Q09028;Q16576	25.3591	25.5014	25.3522	25.5674	25.2302	25.4337	NaN	NaN	NaN	NaN	NaN	NaN	NaN	NaN	NaN	NaN	NaN	NaN
Q16576	25.7434	25.7721	25.643	25.91	25.6886	25.8441	25.7352	25.7901	25.8052	25.6797	25.6534	25.8615	25.624	25.7899	25.738	25.9176	25.7649	25.7357
Q59GN2;P62891	25.4744	25.5819	25.6316	25.6345	25.5196	25.6719	NaN	NaN	NaN	NaN	NaN	NaN	NaN	NaN	NaN	NaN	NaN	NaN
O60216	22.2307	22.5616	22.4706	22.6041	22.4596	22.5515	22.4889	22.4666	22.698	22.4711	22.4262	22.3953	22.2849	22.5966	22.5399	22.5147	22.4996	22.4564
Q9H6Z4	22.7869	22.9621	22.922	22.8797	22.6357	22.8957	22.7581	22.7527	22.8734	22.9911	22.8748	22.7824	22.6948	23.0057	22.8335	22.7879	22.9484	22.8214
P61224;P62834	24.3395	23.6292	23.9973	23.3551	24.4552	24.1444	NaN	NaN	NaN	NaN	NaN	NaN	NaN	NaN	NaN	NaN	NaN	NaN
P61224;P62834;A6NIZ1	23.4023	23.538	23.1565	23.368	23.6081	23.4673	NaN	NaN	NaN	NaN	NaN	NaN	NaN	NaN	NaN	NaN	NaN	NaN
Q15907;P62491	25.8836	25.9267	25.828	25.9624	25.7033	25.8955	25.7306	25.9678	25.8982	25.8646	25.929	25.8375	NaN	NaN	NaN	NaN	NaN	NaN
P51159;O00194	21.0984	21.151	22.0535	21.1744	21	21.2443	NaN	NaN	NaN	NaN	NaN	NaN	NaN	NaN	NaN	NaN	NaN	NaN
P31930	25.8824	25.989	25.8739	25.9564	25.9124	25.942	25.9353	25.8247	25.9666	25.9278	25.9666	26.0003	25.7408	26.0692	25.9791	25.96	25.9049	26.0142
P46060	25.8475	25.9861	25.9358	25.9852	25.8918	26.0118	25.9147	25.8439	26.0445	25.9172	25.8719	26.0134	25.6806	26.1462	25.8971	26.0435	25.9112	25.9177
Q96T37	22.3094	22.6299	22.3358	22.4568	22.2073	22.5986	22.5577	22.3366	22.4256	22.5522	22.3246	22.4053	22.2866	22.3237	22.6435	22.4093	22.3823	22.4051
P46063	22.6279	21.1801	22.6343	22.0409	21.868	20.2055	21.7608	21.9077	21.5701	21.5739	22.0084	21.5117	NaN	NaN	NaN	NaN	NaN	NaN
P63000	24.6879	24.7248	24.6311	24.8333	24.6304	24.7187	NaN	NaN	NaN	NaN	NaN	NaN	24.4985	24.8188	24.7443	24.7275	24.7069	24.7418
Q92878	23.5582	23.8893	23.6951	23.8619	23.7035	24.0291	23.6097	23.7886	23.7841	23.738	23.9542	23.8976	23.6024	23.8767	23.9158	23.9967	23.8066	23.5421
P62826	28.4593	28.5868	28.3787	28.5899	28.3935	28.6433	28.3637	28.5161	28.5157	28.5617	28.6025	28.4309	28.3397	28.6074	28.5611	28.4976	28.5472	28.5103
Q8IXT5	22.1454	22.3842	22.2488	22.232	22.1403	22.3125	22.2027	22.4384	22.2283	22.2193	22.2073	22.1932	NaN	NaN	NaN	NaN	NaN	NaN
Q08257	24.0668	24.4394	24.1969	24.3719	24.1434	24.4176	24.3089	24.4115	24.381	24.1391	24.123	24.2838	24.1997	24.2432	24.1781	24.5681	24.2345	24.2422
P51148	24.0421	24.0942	24.015	24.1146	24.0148	24.1903	23.9429	24.1273	24.0176	24.0762	24.086	24.1116	24.0311	24.003	24.1383	24.0851	24.0677	24.1066
P51149	24.125	24.3099	24.317	24.2181	24.037	23.9501	24.0861	24.3046	24.092	24.0402	24.2799	24.1249	23.9862	24.2642	24.1457	24.2507	24.3186	24.0149
P78406	24.2752	24.3812	24.3255	24.3137	24.411	24.475	24.2947	24.4029	24.4967	24.3358	24.2659	24.3772	24.2275	24.3175	24.3984	24.4264	24.4825	24.3094
Q96PK6	26.0312	26.1515	26.0775	26.178	25.9951	26.1428	26.0601	26.1532	26.0329	26.1293	26.1713	26.0859	25.9903	26.1237	26.1076	26.1971	26.1353	26.0887
Q14498	25.7562	25.9302	25.7322	25.8904	25.7988	25.9573	25.7984	25.9792	25.8595	25.7845	25.9263	25.8118	25.6616	25.9308	25.8902	25.9165	25.8847	25.802
P98179	25.4896	25.3443	25.3197	25.3946	25.2525	25.1907	25.2876	25.3958	25.4045	25.416	25.2614	25.2783	25.2146	25.2923	25.3046	25.3544	25.4618	25.3977
P49792	25.9132	26.0946	25.9827	26.0961	25.9607	26.1319	26.1638	26.0783	25.9866	26.0555	25.9631	25.9522	25.8814	26.0719	26.0602	26.1803	26.0047	26.0045
P49792;P49792	21.8789	21.9426	21.79	22.1465	21.769	21.9092	NaN	NaN	NaN	NaN	NaN	NaN	NaN	NaN	NaN	NaN	NaN	NaN
P18754	26.5034	26.4697	26.4667	26.5911	26.2892	26.6498	26.3717	26.5113	26.5334	26.4229	26.5898	26.5229	26.3074	26.5745	26.5688	26.5731	26.4451	26.4634
Q96PU8	24.117	24.0591	24.1624	24.1965	24.0263	24.1651	24.1682	24.112	24.0325	24.0116	24.0937	24.3071	24.0664	24.2953	23.9273	24.0714	24.3668	24.0313
P63244	29.6043	29.6769	29.5442	29.7482	29.5863	29.7172	29.785	29.6607	29.6377	29.6095	29.5922	29.6209	29.4994	29.7	29.6659	29.7175	29.6672	29.6753
P49756	24.0581	24.1629	23.8965	24.0412	23.7948	24.1968	24.1324	23.9715	23.8489	24.0375	24.0677	24.0392	23.9612	24.095	23.867	24.1594	24.04	23.9912
Q9P2N5	23.5037	23.518	23.3842	23.8449	23.4746	23.577	23.5201	23.6727	23.4461	23.4632	23.5771	23.6597	NaN	NaN	NaN	NaN	NaN	NaN
Q9Y5S9	26.2396	26.2767	26.0828	26.269	26.0438	26.3907	26.3156	26.3141	26.2743	26.1403	26.1216	26.1911	25.9982	26.3731	26.1605	26.2843	26.197	26.2795
Q9P258	27.6078	27.6904	27.6549	27.7636	27.6144	27.7541	27.5782	27.7908	27.6912	27.7036	27.7025	27.6181	27.4667	27.7191	27.7033	27.7494	27.6633	27.8038
Q9P2K3;Q9UKL0	21.2311	21.269	21.2067	21.3113	21.1345	21.0631	NaN	NaN	NaN	NaN	NaN	NaN	NaN	NaN	NaN	NaN	NaN	NaN
P54725	21.9367	22.0401	22.1321	22.0944	21.9863	22.2369	22.2069	21.9568	22.1365	22.0607	22.0991	21.9803	22.04	22.0517	21.9997	22.2614	22.0079	22.0353
P54727;P54725	24.6798	24.6445	24.6227	24.6483	24.6618	24.456	NaN	NaN	NaN	NaN	NaN	NaN	NaN	NaN	NaN	NaN	NaN	NaN
Q9UKM9	25.4667	25.549	25.4251	25.5961	25.5094	25.4176	25.453	25.5825	25.5031	25.5491	25.4326	25.5219	25.3249	25.5649	25.4855	25.5833	25.5027	25.5736
P61224;A6NIZ1	24.4892	24.6074	24.2666	24.6111	24.4832	24.6586	24.6781	24.5453	24.5013	24.5321	24.5205	24.4107	NaN	NaN	NaN	NaN	NaN	NaN
Q8IY67	24.6492	24.7133	24.6589	24.8194	24.4556	24.8251	24.7496	24.6757	24.672	24.7772	24.5213	24.6655	24.4714	24.7458	24.6971	24.7803	24.6686	24.7058
Q09028	26.7359	26.7478	26.4928	26.6967	26.5842	26.7936	26.6659	26.7444	26.817	26.5972	26.592	26.6427	26.5654	26.8315	26.6601	26.7177	26.6402	26.5892
Q9NTZ6	24.6166	24.6687	24.5237	24.8252	24.6684	24.7047	24.5966	24.729	24.7561	24.6133	24.7866	24.5694	24.487	24.8062	24.6325	24.6156	24.7808	24.7242
Q9NW13	22.7228	22.3624	22.9088	22.9239	23.1915	23.2343	22.7623	23.0021	22.4637	23.2263	22.6628	22.7605	22.1462	22.6962	22.6066	23.543	22.6584	23.3856
P38159	27.7911	27.934	27.7841	27.8955	27.6384	28.0389	27.7416	27.9205	27.8189	28.1965	27.7582	27.7858	27.4569	27.8729	27.9657	27.9546	27.9669	27.8455
Q8NBN7	21.4846	21.599	21.6514	21.9059	21.4088	21.6002	21.7618	21.4743	21.7017	21.5469	21.5656	21.6237	NaN	NaN	NaN	NaN	NaN	NaN
P15927	24.9562	25.0092	24.9301	24.77	24.7472	24.9395	24.8512	24.9308	24.8475	24.8	25.0617	24.9183	24.7003	24.9958	24.928	24.8873	24.9974	24.8743
P35244	25.6464	25.4447	25.571	25.6143	25.417	25.6417	25.4958	25.5411	25.4624	25.6567	25.619	25.5527	25.4572	25.4736	25.5355	25.7258	25.5303	25.6054
Q9BZI7	20.5467	19.7842	19.9827	20.0149	20.1935	19.2334	20.0878	19.8252	19.6944	20.1218	19.9699	19.6663	NaN	NaN	NaN	NaN	NaN	NaN
Q92900	26.2839	26.3075	26.2754	26.3491	26.2839	26.3881	26.2335	26.3412	26.345	26.2505	26.2968	26.4083	26.1053	26.3225	26.3157	26.4474	26.3358	26.3817
P40938	23.0998	23.0417	22.7777	23.2514	22.9967	23.2098	23.0702	23.1144	22.8475	23.1981	23.07	23.114	22.8258	23.1171	23.2411	22.9101	23.1592	23.1507
P61586	22.9068	22.9002	22.8327	22.8204	22.8361	23.22	NaN	NaN	NaN	NaN	NaN	NaN	22.7435	22.9357	23.0254	22.9551	22.8923	22.9736
P84095	23.2924	23.1543	23.0339	23.453	23.3613	23.2492	23.2701	23.3445	23.3849	23.2793	23.1565	23.0843	23.1173	23.2559	23.3759	23.275	23.3026	23.1955
Q15382	23.7902	23.6883	23.4552	23.8447	23.5126	23.459	NaN	NaN	NaN	NaN	NaN	NaN	NaN	NaN	NaN	NaN	NaN	NaN
Q9BWF3;Q9BQ04	24.6202	24.4701	24.4421	24.6641	24.8491	24.6857	24.6929	24.6552	24.6862	24.5818	24.4965	24.5657	NaN	NaN	NaN	NaN	NaN	NaN
P54727	26.6691	26.758	26.7557	26.8505	26.6701	26.7622	26.747	26.7617	26.7416	26.7137	26.7386	26.8519	26.6274	26.7715	26.7717	26.8562	26.7177	26.75
Q07960	22.4926	22.5512	22.5494	22.5964	22.4241	22.688	22.7593	22.5188	22.6093	22.5721	22.4287	22.4149	22.4238	22.3415	22.5445	22.7959	22.3534	22.7691
P35250	24.4167	24.7128	24.4401	24.706	24.6918	24.4972	24.6765	24.503	24.5996	24.6707	24.4786	24.5	24.33	24.6247	24.606	24.6134	24.594	24.6594
P40937	23.7466	24.0115	23.8094	23.8323	23.6793	24.0739	23.6629	24.0083	23.9458	23.8773	23.8534	23.834	23.614	23.8103	23.9028	24.0409	23.808	23.98
P08134	24.2561	24.1668	24.2294	24.3427	24.0711	24.1249	NaN	NaN	NaN	NaN	NaN	NaN	NaN	NaN	NaN	NaN	NaN	NaN
P13489	27.2047	27.2015	27.0823	27.2591	27.1203	27.2209	27.2917	27.1767	27.2061	27.2009	27.0888	27.1712	27.0338	27.2535	27.2123	27.2563	27.2099	27.1798
P27635	28.129	28.309	28.1614	28.3466	28.1746	28.3473	28.244	28.1624	28.2577	28.3126	28.1903	28.3175	28.0061	28.3128	28.288	28.2939	28.2662	28.269
P31350	24.9957	25.1499	24.8531	25.167	24.9279	25.0818	25.1016	24.9792	25.0839	25.039	24.8817	25.0288	24.8286	24.9886	25.0744	25.1668	25.0579	25.0204
P27694	24.8277	24.9161	24.7373	24.9911	24.6238	24.9373	24.9823	24.8784	24.7432	24.857	24.8741	24.6893	24.6351	24.8491	24.8627	24.9032	24.9358	24.8551
O43665	21.7533	21.8526	22.0062	21.8154	21.9023	22.1044	21.9329	22.0811	22.0338	21.7549	21.8031	21.8952	21.9231	21.8752	21.7858	21.9885	21.9136	21.9502
Q9NPQ8	22.7101	22.6232	22.3857	22.6979	22.4272	22.852	22.8061	22.6992	22.6624	22.4421	22.6985	22.2846	22.8959	22.4928	23.1332	22.2256	22.4176	22.6315
P35249	23.8144	23.7077	23.7183	24.1125	23.7629	24.0749	23.9022	23.9431	24.0114	23.8498	23.6495	24.0005	23.9534	23.7624	23.6934	24.2203	24.0732	23.618
Q13123	22.79	23.0562	22.6479	23.0608	22.7503	23.0449	22.9271	22.7999	22.8911	22.6628	23.0133	23.0447	22.5492	23.072	22.7102	22.9918	23.1447	22.8875
P62913	26.5871	26.6372	26.554	26.5806	26.4738	26.7473	26.7256	26.7222	26.6289	26.5292	26.4914	26.5301	26.4941	26.705	26.6409	26.6965	26.5652	26.5049
O76021	25.8368	25.8182	25.7864	25.8134	25.8472	25.9274	25.9548	25.8059	25.8297	25.7588	25.8716	25.8639	25.6901	25.8172	25.8518	25.9121	25.8891	25.856
P47914	23.2585	23.3426	22.8835	23.1599	23.0936	23.2888	23.2567	23.231	23.0961	23.1557	23.2443	23.0161	22.9674	23.201	23.2824	23.1935	23.2183	23.1913
P26373	28.1246	28.1869	28.1222	28.243	28.1585	28.2789	28.1716	28.1689	28.2459	28.1171	28.1838	28.2222	28.0837	28.2514	28.2075	28.2588	28.1802	28.1694
P18621	27.3618	27.4952	27.413	27.5883	27.3603	27.5221	27.3605	27.369	27.4682	27.5244	27.5257	27.4966	27.2764	27.4846	27.4185	27.5381	27.5289	27.4862
P46776	27.7941	27.9018	27.7004	27.9036	27.7443	27.9631	27.7678	27.8895	27.712	27.8818	27.8764	27.8272	27.6483	27.8434	27.8654	27.9412	27.8361	27.8422
P46779	25.7951	25.9694	25.7176	25.8309	25.7434	25.9994	25.8318	25.921	25.7077	25.8374	25.8311	25.925	25.7026	25.9022	25.8845	25.8859	25.8519	25.8301
Q9BVS4	22.0598	22.0942	22.1074	21.9787	21.9407	22.0856	22.1289	22.0136	22.0204	21.9213	22.1134	22.1891	21.9145	22.1955	22.1816	21.9963	22.0774	21.9407
P23921	25.8826	25.9107	25.9737	25.9378	26.0069	26.0047	25.9726	25.955	26.0207	25.9628	25.8601	25.9412	25.8212	25.9774	25.955	25.9625	26.0505	25.9348
P62906	27.3149	27.2798	27.2919	27.2572	27.2002	27.4113	27.3012	27.2803	27.2453	27.3347	27.1746	27.4257	27.1049	27.3221	27.2832	27.411	27.3368	27.3084
Q02543	27.4528	27.4558	27.3945	27.4165	27.277	27.4867	27.4167	27.4197	27.5076	27.4271	27.3295	27.4324	27.1992	27.538	27.4679	27.4673	27.4358	27.3981
P35268	27.8769	27.9396	27.8687	27.9709	27.8222	27.9726	27.9091	27.9177	27.9692	27.8148	27.9353	27.8498	27.7485	27.949	27.9234	27.9927	27.9235	27.9223
P83731	26.84	26.84	26.7054	26.8627	26.7009	26.9133	26.8619	26.7107	26.8603	26.7722	26.7595	26.8921	26.6326	26.8167	26.8805	26.9221	26.765	26.8163
P30050	28.0707	28.1946	28.0559	28.2133	28.0987	28.2009	28.2139	28.0626	28.2467	28.1941	28.0314	28.1444	27.9477	28.1957	28.1468	28.2302	28.1508	28.1755
P50914	25.8298	25.9835	25.7681	25.8835	25.7718	26.0051	25.9755	25.8303	25.8823	25.7678	25.7911	25.942	25.6646	25.9276	25.9372	25.908	25.8836	25.8887
P18077	26.3901	26.5906	25.4042	26.4998	26.3246	26.5581	26.4555	26.4915	26.157	26.2679	26.5332	26.0585	25.7561	26.5148	26.2708	26.6182	26.5687	26.1141
P62979	27.0279	27.1227	26.843	27.1146	26.9733	27.0977	NaN	NaN	NaN	NaN	NaN	NaN	26.9061	27.0953	27.1103	27.105	27.0691	26.9037
P32969	27.5686	27.5841	27.5538	27.5721	27.4999	27.6224	27.5526	27.6073	27.6139	27.579	27.4191	27.5863	27.4718	27.6437	27.5854	27.5798	27.5783	27.5517
P62899	26.4991	26.5942	26.2864	26.3011	26.5289	26.67	26.5894	26.5523	26.5466	26.4265	26.4376	26.3981	26.262	26.6146	26.5066	26.3904	26.5446	26.5911
P39023	28.4331	28.6368	28.5257	28.6012	28.4885	28.6815	28.4519	28.577	28.6242	28.6337	28.5796	28.5181	28.393	28.6024	28.5692	28.6454	28.5951	28.5789
P46777	28.4182	28.5295	28.453	28.6031	28.4695	28.5932	28.4334	28.5284	28.6169	28.4499	28.5126	28.5175	28.3234	28.5566	28.529	28.5713	28.5548	28.5307
P46778	26.6819	26.5324	26.4796	26.6152	26.542	26.6121	26.5631	26.5638	26.6614	26.6384	26.5222	26.4203	26.2651	26.6604	26.6658	26.6157	26.5994	26.6835
P62829	27.7612	27.8017	27.7607	27.8307	27.7627	27.9077	27.7144	27.7767	27.9235	27.8805	27.7462	27.8256	27.6465	27.8696	27.9018	27.8092	27.7556	27.8245
P62888	27.8729	27.9874	27.8954	28.0037	27.8692	28.0487	28.0363	27.8305	27.9662	28.0173	27.9507	27.9172	27.7893	28.0333	27.9946	27.9705	27.9712	27.9449
P05388	29.1564	29.2897	29.1894	29.3008	29.2151	29.3665	29.3206	29.2784	29.3405	29.1932	29.199	29.2375	29.0931	29.3172	29.2864	29.3119	29.2802	29.2352
P05386	27.3325	27.3828	27.3512	27.3447	27.3055	27.4451	27.4582	27.3102	27.4803	27.2484	27.2363	27.3968	NaN	NaN	NaN	NaN	NaN	NaN
P61313	28.2982	28.3858	28.3281	28.4495	28.3516	28.4603	28.3857	28.4765	28.3981	28.3022	28.3911	28.347	28.1677	28.4323	28.3996	28.4171	28.3903	28.4309
Q07020	27.9333	27.9511	27.9659	28.0913	27.939	28.0241	28.0795	28.0175	27.9639	27.9144	27.9536	27.9557	27.8337	28.0418	28.0516	28.0264	27.9945	27.9593
P84098	25.4882	25.7407	25.3996	25.7392	25.513	25.6937	25.4176	25.5889	25.5666	25.6422	25.6909	25.6782	25.3399	25.6292	25.6574	25.6398	25.6595	25.6146
Q9UNX3;P61254	25.4535	25.6623	25.5303	25.7657	25.6225	25.8295	NaN	NaN	NaN	NaN	NaN	NaN	NaN	NaN	NaN	NaN	NaN	NaN
P61353	27.9247	28.0743	27.7547	28.0563	27.825	28.1191	27.9293	28.0185	27.8383	28.0584	27.9571	27.9299	27.753	28.0436	27.9667	28.0482	27.9678	27.99
P49207	25.9845	26.0919	26.0444	25.9956	26.0243	26.2081	25.9417	26.1371	25.9042	26.05	26.1843	26.1343	25.8665	26.0775	26.0676	26.1346	26.0895	26.105
P42766	26.0847	26.1755	26.1043	26.2432	25.9273	26.1925	26.2942	26.0382	26.154	26.0498	26.0964	26.0824	25.8541	26.18	26.1638	26.2244	26.1925	26.1218
P62750	27.5627	27.7209	27.5328	27.7568	27.5116	27.7666	27.6366	27.6043	27.7199	27.7424	27.5289	27.6509	27.4452	27.7149	27.6321	27.7045	27.7146	27.6429
P83881;Q969Q0	25.3363	25.4264	25.4551	25.5947	25.3544	25.4983	25.3416	25.5337	25.4822	25.5126	25.3613	25.4573	NaN	NaN	NaN	NaN	NaN	NaN
P62910	26.9987	27.0631	26.9347	27.1997	27.043	27.1989	27.0233	27.0543	27.2016	27.0469	26.9557	27.1156	26.9174	27.1061	27.094	27.0674	27.1797	27.0749
P05387	28.7549	28.8433	28.8118	28.9899	28.842	29.0163	28.9294	28.8055	28.972	28.803	28.8031	28.9382	28.659	28.9546	28.9379	28.9469	28.9029	28.854
Q9Y3U8	27.2441	27.3105	27.2247	27.3206	27.1421	27.4037	27.2304	27.2931	27.3033	27.3396	27.1417	27.3177	27.0802	27.3506	27.303	27.349	27.2782	27.2893
P63173	26.929	27.0721	26.944	27.1856	26.86	27.1703	27.1398	27.005	27.1277	26.9413	26.9534	26.9695	26.8079	26.8611	27.0842	27.1781	27.1044	27.137
Q9Y3B9	23.0095	22.7825	22.7719	23.0707	22.982	23.0647	22.82	22.9913	22.9538	22.9519	22.8813	23.1349	22.6033	22.9989	23.0119	23.0901	22.9777	23.054
O43159	21.3469	21.2733	21.1376	21.5677	20.7637	21.4375	21.4677	21.0046	21.3487	21.301	21.0989	21.3832	21.1183	21.2871	21.2812	20.9923	21.5566	21.3745
Q13151	25.5569	25.6511	25.5523	25.5626	25.4176	25.6336	25.6027	25.6359	25.6801	25.6583	25.5253	25.6872	25.5863	25.6547	25.6448	25.6675	25.6865	25.594
Q9H6T3	21.8733	21.7306	21.8124	21.7452	21.9037	22.1311	21.9114	21.9381	21.9333	21.7282	21.7125	21.9768	21.7194	21.9207	21.7022	22.1581	21.8059	21.8485
P62487	22.3093	22.1955	22.2485	21.9214	21.9267	22.4947	22.5545	22.1254	22.0488	22.0434	21.9676	22.0473	22.202	22.0781	21.5958	22.4973	22.3534	22.4396
P36578	29.3913	29.5118	29.3603	29.4694	29.2971	29.5647	29.2921	29.4685	29.3959	29.5032	29.4538	29.4579	29.2087	29.5177	29.4769	29.4974	29.4625	29.4528
Q02878	29.3811	29.545	29.3796	29.5203	29.351	29.5061	29.3451	29.4279	29.4695	29.5398	29.4338	29.4572	29.2508	29.5202	29.4627	29.5322	29.4695	29.4755
P10155	25.1504	25.1827	25.1019	25.248	25.0292	25.1574	25.2079	25.0683	25.2082	25.2299	25.0815	25.1259	25.0758	25.174	25.1758	25.1985	25.1556	25.1248
P51991	28.6465	28.762	28.6698	28.8331	28.6361	28.8803	28.7296	28.7723	28.8492	28.7317	28.6946	28.7062	28.608	28.8087	28.7755	28.7883	28.756	28.752
Q99729	27.1527	27.2875	27.189	27.3773	27.1677	27.2666	27.304	27.2975	27.2956	27.2006	27.1374	27.2016	27.1258	27.3497	27.1384	27.3115	27.247	27.2598
Q9GZS1	20.7917	20.8001	20.1396	20.5012	19.8908	20.6475	NaN	NaN	NaN	NaN	NaN	NaN	NaN	NaN	NaN	NaN	NaN	NaN
P52434	23.6373	23.7212	23.782	23.7197	23.8668	23.9314	23.7837	23.8991	23.8897	23.9315	23.8021	23.8212	23.7824	23.8543	23.9299	23.8464	23.8586	23.9013
Q9H7B2	21.7358	21.9858	21.6225	21.944	21.7546	21.8711	21.8824	21.8431	21.8653	21.6609	21.9724	21.6593	21.6443	21.8918	21.9627	21.7979	21.8	21.7787
Q9UHA3	22.3975	22.6744	22.3506	22.6845	22.3831	22.5235	NaN	NaN	NaN	NaN	NaN	NaN	22.1602	22.5926	22.499	22.5056	22.6239	22.5903
P52815	24.7237	24.7413	24.6508	24.7851	24.7613	24.7588	24.6953	24.5439	24.7583	24.6447	24.7086	24.6999	24.6426	24.7494	24.6968	24.7047	24.7259	24.6716
Q9H9Y6	21.6983	21.7845	21.8987	21.8599	21.7275	21.9203	21.7949	21.7764	21.8181	21.9905	21.804	21.7476	NaN	NaN	NaN	NaN	NaN	NaN
Q9BYD3	21.5423	21.6934	21.985	21.7419	21.4911	21.7995	21.8402	21.6165	21.574	21.8631	21.7557	21.56	NaN	NaN	NaN	NaN	NaN	NaN
Q96EL3	20.7071	20.8278	20.6687	20.7436	20.5059	21.0857	NaN	NaN	NaN	NaN	NaN	NaN	NaN	NaN	NaN	NaN	NaN	NaN
P24928	21.5345	21.5055	20.9068	21.4548	21.606	21.5387	21.5116	21.6852	21.2702	21.1987	21.5099	21.4343	21.5426	21.4598	21.0805	21.5113	21.5613	21.4568
P49247	24.6963	24.7705	24.7157	24.8387	24.552	24.7279	24.7677	24.7419	24.6595	24.8127	24.6362	24.7381	NaN	NaN	NaN	NaN	NaN	NaN
Q15050	23.8432	23.9938	23.6433	24.0552	23.7629	24.1159	23.7091	23.631	24.0636	23.8164	23.8637	23.911	23.9468	24.0274	23.5721	23.6281	24.0103	24.1184
P46783	27.472	27.3958	27.3435	27.5132	27.3725	27.5379	27.4771	27.4529	27.4775	27.3694	27.5256	27.375	27.3845	27.4619	27.4232	27.5169	27.5297	27.3991
Q9NYK5	21.5358	20.7044	21.1202	21.5603	21.4881	21.4533	21.4318	21.4134	21.4047	21.5478	21.2479	21.0942	NaN	NaN	NaN	NaN	NaN	NaN
Q15287	26.1986	26.391	26.1948	26.4141	26.1835	26.4467	26.4143	26.252	26.2502	26.3232	26.3003	26.3096	26.1241	26.2787	26.3967	26.3131	26.3509	26.3606
P19388	24.8496	24.6575	24.6255	24.8639	24.7046	24.6658	24.7824	24.7777	24.6657	24.819	24.6336	24.6844	24.417	24.7978	24.8426	24.7661	24.7809	24.7704
O15160	24.6687	24.7438	24.6378	24.7543	24.6852	24.791	24.7405	24.6638	24.7151	24.8067	24.6429	24.6787	24.6776	24.7744	24.779	24.6914	24.7112	24.6697
P30876	23.2131	22.1289	23.0878	23.2598	23.2236	23.18	22.785	23.1293	23.2649	22.8508	22.5506	22.8843	22.5422	23.1464	22.9362	23.1825	23.2957	23.1286
P19387	20.5645	20.3723	20.3398	20.8293	20.4487	20.7325	20.7166	20.6889	20.6623	20.3442	20.25	20.6754	20.8016	20.8049	20.4887	20.6856	20.3861	20.1782
O15514	21.4027	21.4504	21.3349	21.5336	21.4427	21.4609	21.6447	21.4537	21.5817	21.3152	21.215	21.5142	21.0911	21.6056	21.377	21.5888	21.449	21.5799
P62424	28.2507	28.2792	28.191	28.4331	28.1034	28.3843	28.188	28.3542	28.199	28.2709	28.3823	28.3255	28.0241	28.3068	28.2863	28.335	28.3625	28.3148
P18124	28.832	28.8515	28.7621	28.9011	28.7142	28.8801	28.7528	28.8197	28.7948	28.8883	28.7729	28.9082	28.6178	28.8804	28.8422	28.8733	28.8754	28.8697
P62917	25.7491	26.061	26.0034	26.1525	25.9701	26.1698	25.9934	26.0526	26.1744	26	25.8058	25.9165	25.5405	26.0648	26.0301	26.0662	26.1064	26.0117
P62841	26.1709	26.1018	25.9923	26.0167	25.9677	26.014	25.8073	26.1406	26.1557	26.0789	25.9714	26.1284	25.8619	26.1458	26.0065	26.143	26.0803	26.0526
P63220	27.3519	27.4594	27.236	27.4034	27.2933	27.376	27.379	27.3097	27.2661	27.4604	27.3589	27.347	27.1791	27.4464	27.3752	27.4172	27.343	27.3806
P62854;Q5JNZ5	25.3375	25.3775	25.7192	25.7108	25.2705	25.9753	25.4572	25.5514	25.6473	25.589	25.2147	25.6715	NaN	NaN	NaN	NaN	NaN	NaN
P42677;Q71UM5	25.6883	25.6686	25.6191	25.6515	25.5141	25.6904	NaN	NaN	NaN	NaN	NaN	NaN	NaN	NaN	NaN	NaN	NaN	NaN
P42677	26.5164	26.6801	26.7083	26.6741	26.538	26.6807	26.5813	26.6207	26.5551	26.7114	26.6973	26.6485	26.5176	26.7125	26.6598	26.6511	26.6447	26.6436
P62701	28.8219	28.8667	28.8293	28.9684	28.8057	28.9242	28.8636	28.9017	28.9417	28.7601	28.8653	28.9045	28.7427	28.8581	28.9438	28.9554	28.9377	28.8057
P46781	27.6944	27.4958	27.658	27.2933	27.6295	27.773	27.6337	27.5246	27.5848	27.4631	27.7148	27.4779	27.3272	27.6611	27.62	27.6692	27.634	27.6069
P14678;P63162	26.6291	26.7231	26.8377	26.6919	26.6226	26.8144	26.7541	26.7505	26.7823	26.7317	26.6974	26.5805	NaN	NaN	NaN	NaN	NaN	NaN
P22626	30.5198	30.6422	30.5354	30.7212	30.5013	30.7261	30.6633	30.58	30.6711	30.5341	30.5941	30.6174	30.4945	30.6551	30.6222	30.6827	30.6156	30.5887
P22626;P09651;P51991	25.7668	25.8114	25.676	25.868	25.7142	25.8238	NaN	NaN	NaN	NaN	NaN	NaN	NaN	NaN	NaN	NaN	NaN	NaN
Q14690	22.7962	22.6735	22.8934	22.6838	23.0347	22.5591	22.7428	22.5927	22.8548	22.7537	22.7472	22.8869	22.5622	22.8456	22.7723	22.7662	22.9077	22.8054
P08708	27.1526	27.2581	27.1196	27.2094	27.1869	27.2892	27.3231	27.1898	27.2679	27.14	27.1342	27.1655	26.9855	27.2699	27.2377	27.254	27.2299	27.2295
P15880	28.41	28.4319	28.4194	28.5408	28.3697	28.5426	28.3825	28.5612	28.4753	28.448	28.4677	28.4109	28.2757	28.4689	28.5027	28.5425	28.4989	28.4719
P25398	28.2371	28.3181	28.2113	28.3877	28.1514	28.4555	28.2469	28.4163	28.3631	28.2464	28.2141	28.2689	28.0839	28.3528	28.3639	28.3162	28.3409	28.296
P62249	27.6631	27.8318	27.6835	27.8972	27.6779	27.8402	27.804	27.7295	27.7279	27.6836	27.8832	27.774	27.5784	27.8433	27.8169	27.806	27.7698	27.7802
P46782	27.823	27.9242	27.8657	27.9654	27.8788	27.9249	27.8153	27.839	27.855	27.9656	27.9337	27.9769	27.7419	27.9085	27.9993	28.004	27.842	27.909
P62753	27.634	27.7543	27.6896	27.875	27.5838	27.8159	27.7551	27.8252	27.7836	27.6519	27.6671	27.674	27.5569	27.7364	27.796	27.7599	27.8331	27.6685
Q5JTH9	23.4523	23.5547	23.4015	23.4185	23.4631	23.5743	23.4492	23.4233	23.4905	23.5936	23.4145	23.5414	23.2822	23.5564	23.5087	23.5249	23.5152	23.4855
Q14684	21.276	21.2193	21.3988	21.1046	21.1424	20.9475	21.009	21.4102	21.2074	21.1785	21.2947	21.1146	21.1867	21.4485	20.9635	21.2116	21.0979	21.2077
P62280	27.7976	27.8608	27.5959	27.8447	27.576	27.9112	27.7196	27.9162	27.7149	27.6804	27.7607	27.7305	27.5274	27.787	27.823	27.8707	27.7431	27.7829
P62244	27.5592	27.679	27.6284	27.7107	27.5566	27.7762	27.7681	27.684	27.5969	27.5838	27.6207	27.5779	27.3976	27.7263	27.7271	27.7085	27.6895	27.6526
Q9NQG5	23.3459	23.7207	23.4356	23.7581	23.5864	23.5962	23.7938	23.4608	23.6501	23.5085	23.444	23.5767	23.3803	23.5837	23.715	23.4404	23.5211	23.8203
P56182	23.2013	23.3688	23.4012	22.9711	23.3698	23.2498	23.5428	23.1663	23.1579	23.2622	23.2717	23.2531	23.0862	23.5509	23.1859	23.0233	23.3374	23.3972
P62277	25.4682	27.2261	25.2627	26.1718	26.0243	26.1607	26.8589	25.981	26.6292	25.7912	25.6347	26.2533	25.1199	26.3863	26.0267	26.6023	26.1749	26.1047
P62263	27.4605	27.5802	27.413	27.6294	27.4159	27.637	27.5429	27.4272	27.5388	27.6592	27.5453	27.4249	27.3389	27.53	27.5982	27.58	27.5535	27.5265
P60866	27.7443	27.8074	27.7926	27.9811	27.7306	27.9697	27.7211	27.9269	27.869	27.8939	27.8048	27.9009	27.5801	27.934	27.9141	27.8924	27.8788	27.8679
P62266	25.9119	25.959	25.9205	25.8587	25.8081	25.9732	25.8943	25.8781	25.9436	26.0127	25.7732	25.8993	25.6805	25.9919	25.978	25.9819	25.9244	25.8752
P31949	25.805	25.7733	25.9941	25.8313	26.156	26.0486	25.8561	26.101	25.8739	25.9456	25.9148	25.9088	25.675	26.0646	25.9547	26.0485	25.969	25.8831
P62847	26.7246	26.7461	26.5229	26.8057	26.5799	26.6588	26.7604	26.6775	26.6839	26.5566	26.7313	26.6236	26.6188	26.8092	26.7339	26.7506	26.5875	26.5739
P62851	28.0162	28.1314	28.0309	28.1846	27.9003	28.1346	28.1097	28.0405	27.9869	28.1327	28.1401	27.9522	27.8174	28.1986	28.0804	28.1366	28.0853	28.0719
P62306	25.7848	25.8918	25.8688	25.9311	25.7748	25.9245	25.8369	25.841	25.9504	25.8896	25.7592	25.8954	25.8933	25.7759	25.869	25.9304	25.8854	25.8162
P62861	26.8295	26.8891	26.7996	27.0041	26.7526	27.0409	26.9954	26.7761	26.9421	26.8827	26.8155	26.86	26.6493	26.9858	26.9349	26.9921	26.8381	26.9228
P61247	28.6359	28.7298	28.6178	28.7713	28.5901	28.8644	28.7727	28.6433	28.7104	28.6671	28.6298	28.8417	28.4369	28.7806	28.7358	28.7738	28.7254	28.7469
P62081	29.1493	29.233	29.1206	29.2647	29.1066	29.2788	29.1581	29.2445	29.2892	29.1131	29.2399	29.1308	29.0639	29.3068	29.21	29.2351	29.2005	29.153
P62241	28.3223	28.4052	28.3233	28.4384	28.2993	28.4612	28.3877	28.39	28.4718	28.2773	28.4046	28.3478	28.2117	28.4467	28.4328	28.4133	28.3888	28.4285
P08865	29.0316	29.0908	29.0597	29.2184	29.009	29.1661	29.0637	29.2113	29.1279	29.003	29.0919	29.0875	28.9213	29.184	29.1311	29.1281	29.0992	29.1057
Q92541	20.8339	20.9454	20.823	21.1614	20.885	21.0703	21.0109	21.0304	20.7687	20.8755	20.9458	21.0895	NaN	NaN	NaN	NaN	NaN	NaN
P09234	24.4997	24.5897	24.5451	24.7722	24.4101	24.7927	24.6302	24.6988	24.7507	24.5315	24.4938	24.5568	24.4653	24.7629	24.6389	24.6221	24.4862	24.613
O00442	23.4376	23.1238	22.8786	23.4273	23.0973	23.2294	22.9541	23.2053	23.0425	23.1868	23.1971	23.3478	22.9401	23.1391	23.081	23.2071	23.6131	23.0057
P08621	25.9002	26.2283	25.9333	26.2569	26.0535	26.121	26.084	26.0795	26.13	26.0352	26.2237	25.9851	25.8542	26.1752	26.0877	26.1411	26.1545	26.0729
Q9Y512	22.1746	22.366	22.1789	22.3084	22.2508	22.2745	22.2215	22.112	22.3559	22.2477	22.2859	22.3614	22.2202	22.3327	22.3517	22.1754	22.327	22.1467
Q9NSI8	24.0837	23.7106	23.9405	23.5667	23.9727	23.7003	24.0652	23.8877	23.7312	23.8067	23.8077	23.7308	23.6671	23.7991	23.9376	23.9101	23.7485	24.0496
O00422	23.2993	23.1827	23.0785	23.1497	23.1964	23.2095	23.2725	23.1351	23.1779	23.2232	23.1266	23.1204	23.0611	23.3412	23.1291	23.2533	23.1982	23.1149
Q15020	22.4432	23.4196	22.5301	22.0453	21.8877	22.7214	22.3668	22.5094	22.4114	22.3808	22.3931	23.1652	22.0157	23.2081	22.9254	22.1464	22.5897	22.4444
Q9Y230	27.3974	27.5009	27.4323	27.5804	27.5038	27.5996	27.5628	27.415	27.431	27.5146	27.4955	27.5516	27.3383	27.5404	27.5355	27.5539	27.5529	27.5423
Q15424	25.4669	25.452	25.3572	25.5075	25.364	25.6847	25.4139	25.4865	25.514	25.3534	25.6124	25.4429	25.4355	25.5617	25.3616	25.5889	25.4595	25.449
Q15424;Q14151	24.7196	24.7499	24.5759	24.7654	24.5704	24.8351	NaN	NaN	NaN	NaN	NaN	NaN	24.7422	24.6141	24.8387	24.7225	24.6428	24.6606
P23526	27.9059	27.997	27.9902	27.923	27.8174	28.0209	27.8434	27.887	28.0126	27.9791	27.9818	27.9891	27.7359	28.0483	27.9438	27.9939	27.9721	27.9638
P62857	26.8279	27.0776	26.8725	26.9879	26.9351	27.1255	26.9227	27.0469	26.843	27.0371	26.9996	26.9934	26.8157	27.0693	27.0372	27.0459	26.8814	26.9722
Q9Y3D9	21.9544	22.2763	21.8402	21.9515	21.9367	22.2319	21.9351	22.3037	21.8416	22.0712	22.0368	22.1183	22.11	22.2048	22.1778	21.9939	22.1129	21.5419
P82663	21.2545	21.5452	21.3472	21.4182	21.4202	21.5603	21.6168	21.3203	21.3494	21.5385	21.3429	21.4437	21.369	21.2961	21.5743	21.372	21.4238	21.5363
Q9Y3I0	26.143	26.1946	26.246	26.2787	26.0819	26.2678	26.2685	26.2371	26.16	26.2761	26.1082	26.1299	26.1338	26.3048	26.234	26.273	26.1183	26.1631
Q9NQC3	23.8048	24.0784	23.8933	24.0722	23.7271	23.9504	24.024	23.7457	23.8853	24.0154	23.9256	23.8935	NaN	NaN	NaN	NaN	NaN	NaN
Q8TB61	22.5254	22.7437	22.5679	22.5608	22.5861	22.686	NaN	NaN	NaN	NaN	NaN	NaN	NaN	NaN	NaN	NaN	NaN	NaN
Q8NBI5	22.1271	22.7852	22.5835	22.631	22.2889	22.4769	22.3653	22.2052	22.3199	NaN	22.3509	22.5825	22.1065	22.6515	22.5952	22.4092	22.4852	22.581
Q15437;Q15436	24.4927	24.5163	24.4748	24.7698	24.3674	24.2788	NaN	NaN	NaN	NaN	NaN	NaN	NaN	NaN	NaN	NaN	NaN	NaN
P53992	24.8184	24.8185	24.749	24.9473	24.7177	24.8502	24.8195	24.6986	24.8528	24.8531	24.8825	24.7746	24.7422	24.9134	24.7307	24.8694	24.853	24.797
Q99590	20.6323	20.4479	20.2993	20.8215	20.4966	20.4832	20.5502	20.4092	20.3643	20.7726	20.4729	20.6366	20.4069	20.2951	20.4736	20.6689	20.645	20.7548
Q92552	21.6785	21.941	21.7085	21.9384	21.8994	22.0397	21.9188	21.9921	22.0599	21.7835	21.7591	21.6905	21.7655	21.983	21.6456	21.9711	21.7291	21.9644
Q9UBE0	26.1575	26.2718	26.125	26.2342	26.1297	26.252	26.1916	26.222	26.2008	26.0893	26.2712	26.176	26.0988	26.2308	26.2186	26.2171	26.2045	26.155
Q9UBT2	26.3613	26.2698	26.3037	26.4333	26.3033	26.3388	26.4381	26.2978	26.314	26.3859	26.2343	26.3664	26.1518	26.3476	26.5574	26.3505	26.3356	26.2699
P62269	28.4639	28.4983	28.4877	28.5133	28.3549	28.6321	28.4956	28.5308	28.3453	28.5175	28.4846	28.5619	28.2244	28.5707	28.5188	28.5509	28.5217	28.5281
P39019	27.6314	27.7286	27.5423	27.5524	27.3849	27.6494	27.6127	27.4551	27.6214	27.6513	27.4941	27.6237	27.3697	27.6145	27.6398	27.6491	27.6029	27.6082
P23396	29.3421	29.4524	29.322	29.4544	29.3093	29.4667	29.3555	29.431	29.4189	29.3106	29.4145	29.4614	29.2644	29.452	29.4573	29.4337	29.4112	29.3836
P51398	23.6689	23.8588	23.7126	23.9465	23.7574	23.9163	23.8685	23.8433	23.9621	23.6524	23.7921	23.7657	NaN	NaN	NaN	NaN	NaN	NaN
P62304	25.9906	25.9137	25.9479	25.9649	25.7646	25.9688	26.0482	25.9287	25.9993	25.8645	25.9007	25.8502	NaN	NaN	NaN	NaN	NaN	NaN
P62308;A8MWD9	25.4946	25.5438	25.4391	25.6266	25.5907	25.6108	25.6085	25.7212	25.5302	25.4632	25.4733	25.5089	NaN	NaN	NaN	NaN	NaN	NaN
Q9UHR5	22.7072	22.6731	22.6925	22.9047	22.8057	22.9006	NaN	NaN	NaN	NaN	NaN	NaN	NaN	NaN	NaN	NaN	NaN	NaN
Q9H4L4	21.2775	21.0294	20.985	21.1308	20.8688	21.2857	20.988	21.4211	21.0939	21.1459	21.0413	21.0631	NaN	NaN	NaN	NaN	NaN	NaN
Q15459	26.5639	26.6728	26.5511	26.6572	26.4835	26.7132	26.604	26.6704	26.7037	26.5362	26.5728	26.6104	26.4374	26.6512	26.6514	26.6127	26.7148	26.5973
Q15428	25.0858	25.3377	25.3071	25.4214	25.0067	25.2607	25.2437	25.3882	25.3522	25.1281	25.1542	25.1901	24.9889	25.2956	25.256	25.1443	25.5641	25.2479
O75533	26.9853	27.1009	26.9781	27.1175	26.9529	27.0834	27.0198	27.0622	27.1129	27.0367	26.9789	27.0876	26.8746	27.1111	27.0765	27.0954	27.0727	27.0824
Q9Y3B4	23.6913	23.843	23.6873	23.7773	23.6443	23.8503	23.8875	23.6413	23.7403	23.6503	23.7304	23.8356	23.6809	23.9241	23.7529	23.7644	23.7784	23.5794
P09661	25.3955	25.46	25.3016	25.5973	25.3814	25.4917	25.5208	25.4383	25.3407	25.4359	25.5029	25.4321	25.2409	25.541	25.4797	25.5277	25.4085	25.4366
P08579;P09012	25.2555	25.2507	25.0143	25.1051	25.1342	25.3036	NaN	NaN	NaN	NaN	NaN	NaN	NaN	NaN	NaN	NaN	NaN	NaN
P08579	21.8219	21.9086	21.5611	21.4714	21.0954	22.4597	22.19	21.3013	21.8911	21.8835	21.8106	21.7307	NaN	NaN	NaN	NaN	NaN	NaN
Q9Y265	27.197	27.3102	27.1984	27.2849	27.1556	27.3545	27.2295	27.3421	27.2473	27.2359	27.2028	27.275	27.1133	27.3164	27.2735	27.319	27.278	27.2525
Q96ER3	21.2026	21.1272	21.097	21.0961	21.2096	21.521	21.3685	21.0774	21.249	21.3975	21.1291	21.0869	21.0775	21.2046	21.2057	21.4313	21.2475	21.1062
Q9UPN6;O95104	23.4243	23.405	23.1623	23.4886	23.2854	23.5696	NaN	NaN	NaN	NaN	NaN	NaN	23.3207	23.4198	23.2094	23.5874	23.4607	23.3067
P07602	25.9109	25.8882	26.0337	25.9572	25.8497	25.9382	26.0898	25.914	25.9603	25.8758	25.9233	25.8456	25.726	25.9568	26.0047	26.0006	25.9614	25.9614
Q9NR31	24.3639	24.5317	24.3308	24.5433	24.4557	24.5082	24.5311	24.4005	24.36	24.3717	24.5276	24.5085	24.6164	24.3558	24.6038	24.3305	24.5296	24.2898
Q9NR31;Q9Y6B6	21.0859	23.0019	22.8036	21.6726	22.9785	22.5292	NaN	NaN	NaN	NaN	NaN	NaN	22.8635	22.5976	21.914	22.1609	22.2164	21.8714
P82979	25.1157	25.3749	25.2163	25.3314	25.1805	25.3296	25.4224	25.2902	25.2309	25.2112	25.2068	25.1847	25.0308	25.2524	25.3206	25.3332	25.3559	25.2429
Q9Y3A5	25.0813	24.9188	24.845	25.1152	25.1927	25.2791	25.2358	25.03	25.0418	24.9353	24.9913	25.1859	24.7221	25.1859	25.1012	25.2421	25.1332	25.0995
P50454	26.1363	26.2366	26.1446	26.2218	26.0552	26.1684	26.0376	26.1947	26.2222	26.1331	26.1643	26.2439	26.019	26.2378	26.1668	26.1817	26.2198	26.1435
O75368	23.2792	23.409	23.3522	23.5621	23.4385	23.3066	23.2669	23.4314	23.4017	23.4095	23.3763	23.5347	23.1416	23.5861	23.3477	23.4327	23.4377	23.4056
Q9H299	25.4163	25.5515	25.5001	25.6324	25.5209	25.7365	25.6265	25.4904	25.5501	25.4917	25.512	25.7084	25.4187	25.5501	25.5766	25.6739	25.5755	25.5452
Q8N357	21.0069	21.0256	21.006	21.0757	20.7482	21.1863	21.0212	20.7904	21.0411	21.1392	20.8966	21.1579	NaN	NaN	NaN	NaN	NaN	NaN
Q9NQZ2	21.3682	21.7561	21.3969	21.5639	21.477	21.5428	21.5025	21.7088	21.5359	21.4039	21.6254	21.3641	21.373	21.5684	21.5434	21.5033	21.6821	21.4337
Q15437	23.9973	24.1602	24.1187	24.123	23.8955	24.0675	24.1523	24.1644	24.0213	24.0315	23.9682	24.0015	23.8615	24.0914	23.9851	24.2199	24.112	24.0936
O94979	24.7401	25.0142	24.9823	25.0839	25.005	25.0931	24.9559	25.038	25.0364	25.0924	24.8597	24.8893	24.7789	25.0968	24.9348	25.0505	25.0378	24.9894
P31040	24.4343	24.6442	24.4566	24.4408	24.3892	24.6558	24.59	24.5648	24.6241	24.5531	24.2559	24.5166	24.3438	24.6079	24.4132	24.6544	24.4882	24.5181
Q96EE3	22.0027	22.2894	21.9979	22.207	21.9209	22.2396	22.18	22.1326	22.0835	22.3164	22.0519	21.8971	NaN	NaN	NaN	NaN	NaN	NaN
Q9NVA2;Q14141	24.0825	24.0714	24.2015	24.11	24.2249	24.0976	NaN	NaN	NaN	NaN	NaN	NaN	NaN	NaN	NaN	NaN	NaN	NaN
Q9NVA2	24.2868	24.2746	24.1452	24.2289	24.0382	24.2619	24.2535	24.0889	24.3356	24.2111	24.1384	24.2483	24.035	24.2947	24.1959	24.3414	24.1757	24.2146
Q01105	28.8246	28.9573	28.8093	28.982	28.8245	28.9989	28.9886	28.9938	28.9192	28.8115	28.8476	28.8332	28.7155	28.916	28.934	28.9728	28.9453	28.8917
Q13435	27.1873	27.3061	27.1843	27.3407	27.1821	27.3496	27.3719	27.1814	27.3039	27.2414	27.1878	27.2918	27.0975	27.2518	27.2627	27.3399	27.2878	27.3147
Q15427	23.5745	23.5276	23.5673	23.7699	23.3629	23.7326	23.8631	23.6521	23.2393	23.7127	23.4845	23.5996	23.4064	23.6659	23.4917	23.5338	23.593	23.8021
O15027	20.3332	21.1033	20.4276	21.104	21.1204	20.8304	20.5205	20.8402	20.8099	21.1953	20.896	20.7195	20.679	20.8159	20.9849	21.0925	20.5667	20.8324
Q8WW01	22.0241	21.9862	22.0206	22.098	22.0837	21.9287	21.9834	21.9698	22.0983	22.1399	22.0155	21.9786	NaN	NaN	NaN	NaN	NaN	NaN
Q15019	24.5684	24.7431	24.3907	24.7198	24.2801	24.6689	24.3073	24.5942	24.4175	24.6295	24.5339	24.7371	24.3114	24.3744	24.3789	24.8973	24.6993	24.6974
Q16181	25.2715	25.5852	25.2761	25.5093	25.2767	25.4942	25.3897	25.3275	25.5032	25.3526	25.3071	25.5324	25.1159	25.3871	25.4955	25.3883	25.4634	25.5624
Q92599	22.2421	21.8776	21.9538	22.3743	21.829	21.7822	21.9453	NaN	22.2253	22.0983	22.2528	22.07	21.918	22.151	22.0419	21.6821	21.983	22.2078
P23246	28.6675	28.7122	28.7238	28.7613	28.6413	28.7974	28.7525	28.6977	28.7916	28.7457	28.6166	28.7395	28.6225	28.7804	28.7267	28.7755	28.7511	28.716
Q14151	22.7123	22.3449	22.8034	22.7278	22.9023	22.4921	22.5009	22.6854	22.7312	22.8774	22.6737	22.6259	22.507	22.823	22.9082	22.4801	22.6158	22.742
Q9UHD8	24.4414	24.4955	24.21	24.4891	24.2893	24.5476	24.369	24.369	24.5246	24.4061	24.2978	24.4567	24.2968	24.4539	24.4777	24.4783	24.4483	24.2962
P21912	24.002	24.1117	24.1238	24.2895	23.7927	23.9765	23.853	24.1682	23.9771	24.0757	24.1431	24.1451	23.8318	24.1735	24.357	23.9396	24.1016	23.8702
Q15637	26.6219	26.6397	26.5729	26.6991	26.5357	26.6892	26.5787	26.634	26.5577	26.6927	26.5923	26.6891	26.4529	26.711	26.6675	26.6821	26.5769	26.6537
Q12874	25.3532	25.648	25.5764	25.6581	25.3259	25.586	25.6208	25.6115	25.5581	25.4832	25.3959	25.557	25.5542	25.7481	25.4467	25.5274	25.4137	25.451
Q9BRT9	20.3133	20.5911	20.5866	20.2174	19.9493	20.7675	20.5086	20.4579	20.5986	20.1952	20.526	20.245	NaN	NaN	NaN	NaN	NaN	NaN
O00193	22.4551	22.4824	22.3888	22.464	22.244	22.5958	22.5936	22.3984	22.3622	22.3017	22.5733	22.4129	22.2944	22.5182	22.4632	22.5004	22.5282	22.3426
Q9UQE7	24.1456	24.3681	24.3323	24.3962	24.1149	24.5014	24.5161	24.2257	24.1842	24.3025	24.3132	24.2416	24.0043	24.3408	24.4137	24.2711	24.5182	24.2564
P51532;P51531	24.1775	24.4442	24.3187	24.4346	24.3909	24.4665	NaN	NaN	NaN	NaN	NaN	NaN	NaN	NaN	NaN	NaN	NaN	NaN
Q969G3	23.3212	23.6572	23.4913	23.5708	23.3725	23.7574	23.5193	23.4071	23.6306	23.4906	23.6784	23.3803	23.5828	23.5154	23.7033	23.5554	23.47	23.3065
Q7KZF4	28.7213	28.7573	28.6965	28.8263	28.674	28.8304	28.8191	28.7814	28.7967	28.6577	28.7048	28.6743	28.5478	28.7989	28.7934	28.8137	28.815	28.7408
Q13596	22.9683	23.1133	23.0802	23.3233	23.1156	23.1971	23.2691	23.1273	23.2166	23.0148	23.1199	23.0346	23.0343	23.2409	23.3138	23.1673	23.1969	22.8441
P35237	25.4709	25.7159	25.4904	25.7352	25.5886	25.6898	25.7643	25.5746	25.6028	25.5073	25.613	25.6066	25.4738	25.5917	25.5553	25.767	25.7553	25.5214
Q8NBT2	23.0349	22.789	23.2462	22.3679	22.7379	22.8612	23.1612	22.633	23.0663	22.9511	22.8843	22.7169	22.8779	23.1942	22.9042	22.8666	22.6825	22.7175
Q92922	25.1068	25.158	25.0659	25.1816	24.9506	25.093	25.1061	25.1083	25.1265	25.0489	25.0156	25.0649	25.0065	25.0666	25.129	25.1854	25.1762	25.0152
Q92922;Q8TAQ2	24.08	24.1284	23.9894	23.969	24.1124	24.3415	NaN	NaN	NaN	NaN	NaN	NaN	NaN	NaN	NaN	NaN	NaN	NaN
Q2TAY7	24.5597	24.5473	24.6135	24.6781	24.387	24.6693	24.4848	24.6431	24.4409	24.588	24.6716	24.6415	24.3624	24.6265	24.6332	24.6377	24.6029	24.5852
O95721	24.8383	25.2193	25.1087	25.2262	24.9679	25.0512	25.2289	25.1071	25.0405	24.9716	25.0742	25.1075	24.9284	25.1403	25.0899	25.1384	25.1189	25.0032
Q9UNH7	23.3105	23.6328	23.5547	23.5076	22.9698	23.4597	23.1778	23.3482	23.6076	23.5001	23.5068	23.4776	23.0239	23.3004	23.8138	23.2285	23.2761	23.8219
P30626	25.2414	25.2793	25.1757	25.3749	25.1601	25.3529	25.3359	25.3483	25.292	25.2419	25.1771	25.2497	25.0713	25.3508	25.2719	25.3217	25.3173	25.2625
Q08945	26.0959	26.0811	26.1607	26.1984	26.0145	26.2001	26.1824	26.2481	26.1327	26.0453	26.0253	26.1193	25.9389	26.1555	26.2679	26.021	26.22	26.1532
Q9H9B4	23.5574	23.569	23.4642	23.4682	23.472	23.6863	23.4072	23.4668	23.6693	23.5067	23.5453	23.5569	23.4007	23.5677	23.5206	23.6162	23.6496	23.4711
Q9Y2Z0	25.1516	25.1667	25.1542	25.1972	25.0911	25.1719	25.2404	25.2028	25.1409	25.1405	25.0589	25.1235	25.0355	25.2506	25.1511	25.1982	25.1128	25.1776
O43765	24.8062	24.4634	24.9001	24.5656	24.4555	24.725	24.6402	24.8169	24.7593	24.5473	24.5219	24.6503	24.4754	24.6228	24.6339	24.7823	24.7078	24.7282
Q9Y371	22.9536	22.8392	22.639	23.0497	22.8873	22.948	22.9572	22.834	23.0007	22.8837	22.7064	22.9192	NaN	NaN	NaN	NaN	NaN	NaN
Q14683	23.9263	24.4492	24.2458	24.2014	24.2073	24.3746	24.1594	24.2956	24.3222	24.385	24.1497	23.9781	24.2311	24.1332	24.3313	24.3691	23.9131	24.3741
O95347	24.1595	24.4235	24.5866	24.3625	24.4147	24.6585	24.5069	24.6213	24.3533	24.3129	24.411	24.4839	24.1299	24.5029	24.4839	24.5048	24.4895	24.4924
Q9NTJ3	24.5893	24.7628	24.4862	25.0329	24.6055	25.041	24.7235	24.752	24.5955	24.7188	25.261	24.6493	24.6772	24.9009	24.2246	25.0428	24.8409	24.8029
Q9NR45	26.3716	26.44	26.2624	26.5233	26.3815	26.4531	26.4819	26.4861	26.3636	26.2881	26.3748	26.4548	26.2598	26.4461	26.4389	26.4575	26.4089	26.4545
P62316	27.3878	27.5558	27.4359	27.5522	27.6008	27.5826	27.5719	27.5938	27.6301	27.4697	27.481	27.4673	27.3584	27.6011	27.548	27.6018	27.5839	27.5313
Q96H20	21.6353	21.6321	21.1092	21.2584	20.9612	21.2536	NaN	NaN	NaN	NaN	NaN	NaN	NaN	NaN	NaN	NaN	NaN	NaN
Q13573	22.1268	22.2762	22.3339	22.4236	22.3774	22.1648	22.47	22.2253	22.3441	22.248	22.1693	22.2689	22.5006	22.2237	22.236	22.3373	22.1497	22.2509
P00441	27.6257	27.7425	27.6307	27.8052	27.5982	27.8481	27.606	27.6225	27.8698	27.7188	27.6847	27.7031	27.5276	27.6563	27.7174	27.7383	27.863	27.7081
A6NHR9	25.0897	25.1143	25.0744	25.0001	24.9478	25.0067	25.0247	25.1095	25.129	24.9597	24.9712	25.0147	24.8429	25.086	24.9717	25.0929	25.1267	25.0896
P54920	25.256	25.3282	25.3433	25.4156	25.2669	25.3785	25.4185	25.2956	25.3523	25.3648	25.2849	25.3945	25.2307	25.3837	25.3118	25.4126	25.3305	25.3625
Q96DI7	25.2006	25.1617	25.0807	25.1262	25.0787	25.054	25.0466	25.0402	25.1357	25.1177	25.2027	25.2388	24.8951	25.2861	25.1864	25.142	25.1529	25.0396
P18583	23.8468	23.9015	23.4853	23.807	23.6984	23.7996	23.6913	23.8703	23.8385	23.6711	23.5758	23.7966	23.6577	23.9745	23.5243	23.7646	23.7613	23.7826
Q9Y5B9	25.2857	25.3198	25.2421	25.4246	25.135	25.4233	25.3794	25.3672	25.3805	25.2532	25.1727	25.192	25.1917	25.4412	25.0865	25.2897	25.4454	25.343
O75934	22.7424	23.0562	22.8921	22.8299	22.7581	22.8153	22.9345	22.739	22.749	22.8521	22.9479	22.8141	22.6632	22.8878	22.9578	22.9371	22.836	22.7878
O75940	21.65	22.1779	21.4603	22.1095	22.1355	21.6115	22.241	21.8699	21.901	21.8706	21.7379	21.608	NaN	NaN	NaN	NaN	NaN	NaN
P49903	23.7535	23.7053	23.5456	23.6936	23.3831	23.7003	23.7118	23.6515	23.4858	23.7105	23.6666	23.5532	23.4271	23.6732	23.6133	23.7419	23.6645	23.6657
Q01082	23.572	23.1408	23.3563	23.8093	23.4507	23.6681	23.6311	23.4672	23.547	23.3498	23.3744	23.3772	23.4297	23.1549	23.7203	23.6955	23.7679	23.1955
O15042	24.6615	24.9469	24.6458	24.8291	24.6786	24.9549	24.7671	24.745	24.8874	24.788	24.8563	24.621	24.5839	24.8427	24.7356	24.8496	24.8528	24.7986
Q96ES7	20.4306	20.298	20.4159	20.3184	20.1632	20.3569	20.409	20.1312	20.3884	20.2221	20.303	20.5102	20.1921	20.323	20.3253	20.4607	20.2113	20.4683
P42285	25.5128	25.6142	25.6241	25.6337	25.4963	25.6849	25.6709	25.6874	25.5851	25.5413	25.5526	25.4997	25.3801	25.6209	25.6475	25.5993	25.6183	25.7111
Q8WU79	22.4291	22.5801	22.4293	22.4581	22.3941	22.6509	22.4152	22.5795	22.8231	22.408	22.2673	22.4181	22.1364	22.4872	22.5204	22.6288	22.5806	22.5513
O60264	23.5002	23.5071	23.3739	23.5999	23.2995	23.6787	23.5492	23.5807	23.5587	23.3893	23.3896	23.489	23.485	23.5906	23.3321	23.5709	23.5166	23.4614
P62314	26.5334	26.5669	26.6177	26.4959	26.479	26.7627	26.6266	26.5884	26.6582	26.4377	26.4796	26.6254	26.3672	26.6592	26.5636	26.6848	26.5811	26.5821
Q12824	22.3252	22.1564	21.4082	22.2891	22.2402	22.2923	22.1269	22.2246	21.942	22.441	22.2162	21.9025	NaN	NaN	NaN	NaN	NaN	NaN
P62318	27.0946	27.1853	27.0778	27.2315	27.125	27.1726	27.2516	27.0944	27.2104	27.1054	27.121	27.1494	26.9844	27.226	27.2021	27.2218	27.2201	27.0292
O43290	22.5946	22.6976	22.6922	22.8561	22.7839	22.7047	22.8714	22.6103	22.6613	22.7806	22.7166	22.7628	NaN	NaN	NaN	NaN	NaN	NaN
Q8IY81	23.3811	23.4225	23.3899	23.5947	23.1681	23.415	23.6426	23.3723	23.458	23.3423	23.2615	23.3394	23.3282	23.638	23.0387	23.5215	23.4931	23.3479
O43175	26.8494	26.845	26.7743	26.9414	26.8364	26.9129	26.8834	26.9193	26.9733	26.7621	26.837	26.805	26.6723	26.9048	26.8556	26.8075	26.86	27.0552
Q9Y617	26.2481	26.2893	26.2538	26.3251	26.2456	26.3024	26.3614	26.2927	26.3375	26.3058	26.118	26.285	26.0898	26.3751	26.3004	26.3476	26.3022	26.2943
Q9GZT3	24.9986	25.1274	24.9963	25.1164	24.9682	25.1074	24.9626	25.0913	24.8825	25.1244	25.1139	25.1195	24.9052	25.0325	25.0481	25.0958	25.1652	25.0564
Q9NWH9	21.552	21.6134	21.4273	21.5658	21.3786	21.8432	21.5974	21.5086	21.7053	21.5979	21.3863	21.6045	21.404	21.6092	21.6138	21.6452	21.6411	21.4325
Q14160	21.3924	21.4488	21.013	21.2667	21.3436	21.3473	21.2237	21.321	21.3799	21.145	21.3728	21.3914	NaN	NaN	NaN	NaN	NaN	NaN
Q9HCN8	24.436	24.3721	24.2701	24.2746	24.3545	24.2574	24.3786	24.374	24.3754	24.1969	24.2079	24.3625	24.2501	24.2792	24.2997	24.5069	24.3392	24.2949
P55735	25.4821	25.5147	25.2555	25.6534	25.4031	25.4676	25.4349	25.5686	25.5538	25.3494	25.3309	25.5558	25.3576	25.5296	25.4795	25.513	25.3983	25.4751
Q15393	26.6639	26.7217	26.6481	26.7945	26.6217	26.7265	26.7281	26.7138	26.6839	26.5863	26.7295	26.6354	26.5444	26.7463	26.7505	26.6573	26.7616	26.6968
Q9BWJ5	23.6431	23.8728	23.8532	23.9517	23.6701	23.9316	23.8283	23.9566	23.8757	23.7882	23.7735	23.6682	23.5953	23.8568	23.7822	23.9507	23.902	23.8612
P63208	25.4899	25.5154	25.4151	25.5758	25.5557	25.5968	25.5846	25.4568	25.5594	25.6378	25.5874	25.4396	25.4619	25.5815	25.4892	25.5853	25.5091	25.5432
P02549	24.819	24.9115	24.8394	24.9622	24.7952	24.8769	24.8981	24.7624	24.8436	24.8656	24.8894	24.8123	24.767	24.9474	24.9202	24.934	24.8455	24.8592
Q9UHB9	24.7066	24.7518	24.7451	24.9015	24.7482	24.9238	24.697	24.8623	24.7872	24.7525	24.7837	24.9239	24.6535	24.9132	24.9117	24.7324	24.8053	24.7793
O76094	24.9952	25.004	24.9356	25.1479	24.9447	24.9887	25.1129	24.9043	25.0842	25.0672	24.9502	24.9034	24.7972	25.0411	24.9911	25.0728	24.9793	25.151
P84103	26.9861	26.9443	26.9147	27.1424	26.8679	27.1627	26.9254	27.0498	27.051	27.1278	26.967	26.9469	26.7971	27.0365	27.0449	26.9985	27.0404	27.1064
Q16629;P84103	25.311	25.4164	25.2843	25.5706	25.3715	25.5236	NaN	NaN	NaN	NaN	NaN	NaN	25.1996	25.4773	25.4678	25.4362	25.4846	25.4102
Q16629	27.2184	27.2858	27.1661	27.4254	27.2148	27.4179	27.3789	27.2432	27.2609	27.3789	27.1451	27.3268	27.0803	27.3237	27.361	27.3579	27.3382	27.257
Q16384;Q7RTT4	21.2282	21.1899	21.2518	21.4194	21.3499	21.3747	NaN	NaN	NaN	NaN	NaN	NaN	NaN	NaN	NaN	NaN	NaN	NaN
P42229	25.6551	25.6102	25.511	25.5957	25.4953	25.504	25.6676	25.4929	25.6553	25.5155	25.436	25.5897	25.3004	25.6156	25.5064	25.563	25.7227	25.6576
P42229;P51692	25.6469	25.7071	25.4595	25.7107	25.5537	25.8598	NaN	NaN	NaN	NaN	NaN	NaN	NaN	NaN	NaN	NaN	NaN	NaN
P51692	22.1321	21.7921	21.6941	21.0228	21.7128	21.7418	21.3524	21.9916	21.7127	21.7508	21.809	21.5121	21.153	22.0573	21.6548	21.712	21.8111	21.7122
P16949	28.4317	28.4725	28.2784	28.5289	28.2666	28.5189	28.4959	28.4658	28.4644	28.367	28.292	28.3722	28.2534	28.4776	28.4121	28.4779	28.474	28.4081
Q96SI9	24.0574	24.0204	23.9454	24.129	23.8488	24.0433	23.9184	23.9364	23.9824	24.108	24.1095	23.9305	24.1545	23.9568	23.8909	24.1123	24.0537	23.845
Q8NB90	22.311	22.3509	22.0373	21.9856	21.4131	22.2556	21.662	22.0614	22.1204	22.1902	22.3134	22.2269	22.4317	21.6859	21.6969	21.7243	22.6509	21.8843
Q14247	23.8551	24.3788	24.0577	24.0686	24.0766	24.1733	23.9664	24.19	24.1718	24.1651	23.9819	24.0567	23.961	24.2125	24.013	23.981	24.3541	24.1449
Q14247;Q14247	23.9843	24.074	24.0906	24.1037	24.0262	24.1851	NaN	NaN	NaN	NaN	NaN	NaN	NaN	NaN	NaN	NaN	NaN	NaN
P61956	23.1134	23.5139	23.1485	22.7614	23.0546	24.0007	22.9699	23.7124	23.145	23.1141	23.6756	23.0162	NaN	NaN	NaN	NaN	NaN	NaN
O75683	22.0151	22.0728	21.8807	22.0912	21.5445	22.3259	21.9309	22.2812	22.124	22.0582	21.8044	21.8058	21.8048	21.7989	22.3825	21.9071	22.1345	21.9013
P49588	27.5939	27.689	27.6123	27.7068	27.6049	27.754	27.6657	27.5881	27.7429	27.673	27.5933	27.6733	27.5278	27.6936	27.6807	27.7415	27.7158	27.597
Q96A49	22.5096	22.8203	22.4599	22.4907	22.6968	22.7116	22.5606	22.8158	22.593	22.5489	22.5281	22.6002	22.4102	22.6459	22.5876	22.7123	22.5666	22.7352
Q6PI48	23.1799	23.1261	23.1315	23.1678	22.8499	23.2964	23.0157	22.9714	23.0331	23.2228	23.3271	23.1721	22.8916	23.1998	23.2437	23.1969	23.1062	23.1097
Q99747	23.3371	23.2014	23.4442	23.4214	23.2958	23.2358	23.3517	23.1917	23.3125	23.3557	23.2963	23.4412	NaN	NaN	NaN	NaN	NaN	NaN
O60493	25.4849	25.6665	25.4792	25.704	25.5372	25.632	25.6217	25.6614	25.6263	25.4695	25.5393	25.5808	25.5046	25.7151	25.7063	25.4783	25.3958	25.6924
Q96I25	23.5874	23.7468	23.4902	23.6709	23.3648	23.8027	23.6575	23.2909	23.8985	23.6397	23.7023	23.5343	23.3956	23.6406	23.6171	23.8128	23.5587	23.6229
P52788	25.0011	25.111	25.0569	25.1274	24.971	25.1459	25.1789	25.0867	25.1336	24.9521	25.0797	25.0962	25.0866	25.0071	25.0698	25.1079	25.0789	25.0597
O00267	24.1811	24.3687	24.3567	24.373	24.2989	24.3708	24.268	24.3521	24.3901	24.4207	24.3219	24.2012	24.1724	24.4147	24.3446	24.4317	24.2264	24.3823
Q8WXA9	21.5081	21.4628	21.5195	21.5301	21.6339	21.5975	21.5123	21.3345	21.6082	21.6857	21.56	21.5472	NaN	NaN	NaN	NaN	NaN	NaN
Q05519	25.1485	24.7196	24.8897	25.2993	25.1361	25.1601	25.0068	25.0904	25.2453	24.7823	25.2199	25.0412	24.4947	25.1952	25.1913	25.1848	25.1666	25.1715
O75494	25.1434	25.3058	25.2379	25.2643	25.0513	25.3931	25.2799	25.3859	25.031	25.171	25.2708	25.2633	24.9559	25.3482	25.2132	25.324	25.2741	25.2751
Q07955	28.14	28.2445	28.1442	28.2826	28.1656	28.3421	28.2973	28.2217	28.266	28.2492	28.1895	28.1508	28.1066	28.2807	28.2692	28.2083	28.2167	28.2782
Q08170	22.6845	22.6687	22.6323	22.7597	22.6411	23.0126	22.7479	22.7405	22.7378	22.8479	22.6798	22.5597	22.522	22.7364	22.7467	22.6495	22.9294	22.8118
Q13247;Q08170	24.7529	24.6011	24.6981	24.8728	24.7953	24.9076	NaN	NaN	NaN	NaN	NaN	NaN	24.6241	24.7544	24.8078	24.8946	24.7512	24.8389
Q13247	24.8196	24.7082	23.9059	24.5626	25.1017	25.2534	24.9889	24.4595	24.5016	24.4835	24.6629	24.614	24.3553	25.0687	24.8499	24.6747	24.6408	24.7058
Q01130	26.8309	26.9345	26.7996	26.9139	26.7934	26.8565	26.8435	26.8129	26.9957	26.8133	26.846	26.872	26.7387	26.8909	26.8944	26.9507	26.8217	26.8698
Q13242	25.8559	25.899	25.9046	25.958	25.8337	25.8669	25.859	25.9203	25.9827	25.8369	25.746	25.9858	25.7844	26.0082	25.9948	26.007	25.5931	25.9354
Q9NP77	22.8195	22.676	22.5625	22.4375	22.3139	22.5387	22.5319	22.4	22.6342	22.699	22.4688	22.5946	NaN	NaN	NaN	NaN	NaN	NaN
Q16384	21.3505	22.0283	21.6595	23.249	21.1311	21.5932	21.7661	22.3838	21.4118	21.7342	21.7051	21.7686	21.4619	22.2748	21.7146	20.774	22.6532	21.9757
P61011	23.4966	23.4614	23.3804	23.6027	23.4774	23.6085	23.5779	23.5011	23.5024	23.4106	23.632	23.5082	23.4912	23.6433	23.3294	23.511	23.436	23.6126
Q96SB4;P78362	23.4964	23.4529	23.2537	23.657	23.18	23.4969	NaN	NaN	NaN	NaN	NaN	NaN	NaN	NaN	NaN	NaN	NaN	NaN
P53597	22.543	22.5642	22.4407	22.5048	21.8132	22.5326	22.3751	22.5647	22.3748	22.4004	22.2039	22.5316	NaN	NaN	NaN	NaN	NaN	NaN
Q8IYB8	21.9136	21.529	21.8466	21.7359	21.8618	21.6239	21.6825	21.6148	21.8314	21.8047	21.6806	21.9011	21.8108	21.6548	21.8473	21.6936	21.8425	21.5865
Q9Y285	25.9891	26.0297	25.9365	26.1405	25.8895	26.067	26.1147	26.0507	26.0464	25.9996	25.9053	25.9406	25.8806	26.0602	26.0085	26.0532	26.0101	26.0532
Q9BXP5	26.3419	26.3463	26.2096	26.3725	26.1687	26.4334	26.2782	26.246	26.4274	26.3345	26.2493	26.2683	26.0855	26.3877	26.3095	26.4254	26.3289	26.3249
Q13243	23.517	23.6315	23.4658	23.5704	23.4069	23.6484	23.6183	23.6337	23.5639	23.447	23.5018	23.468	23.5038	23.4305	23.4927	23.5842	23.6487	23.6168
P31948	29.1184	29.181	29.0582	29.1812	29.0116	29.1832	29.1518	29.0755	29.1901	29.0275	29.1272	29.1834	28.9676	29.2201	29.1579	29.145	29.1729	29.1199
Q9P289	24.6844	24.7286	24.7951	24.9319	24.8743	24.9168	24.8984	24.8323	24.884	24.7375	24.8618	24.739	24.7234	24.7866	24.7213	24.8694	24.9763	24.8276
Q9Y3F4	26.4932	26.5906	26.4916	26.6298	26.4555	26.6204	26.4497	26.5822	26.5399	26.626	26.5093	26.6	26.3747	26.5743	26.625	26.6288	26.521	26.5753
O15400	21.8293	21.6673	21.4879	21.6562	21.6655	21.8274	21.5879	21.8211	21.717	21.5844	21.6867	21.7324	21.5959	21.7122	21.7973	21.7701	21.6737	21.6099
Q15833	23.5773	23.6929	23.5902	23.7477	23.5709	23.8122	23.6779	23.8113	23.5651	23.6275	23.6354	23.6852	23.7113	23.6475	23.5806	23.8516	23.6376	23.5464
Q96I99	23.2976	22.9316	22.673	22.9437	23.0061	22.9686	22.8718	22.887	23.0251	23.0572	22.7598	23.1133	22.7745	22.9069	22.889	23.4511	22.8597	22.7976
P49589	23.2882	22.9678	22.9656	22.9095	23.0285	22.9911	23.1203	22.9516	23.0755	23.0416	22.8764	23.0885	22.9005	23.1202	23.0699	23.0815	22.9563	23.0091
P14868	27.7677	27.8812	27.734	27.8607	27.7199	27.8428	27.7185	27.7268	27.8923	27.7922	27.8496	27.8246	27.578	27.8647	27.7942	27.8738	27.8169	27.852
P50453	22.9007	22.9244	22.9556	23.1758	23.2413	23.1124	23.0927	23.1699	23.0402	22.8317	23.1706	23.0496	22.9923	23.2253	22.8042	23.163	23.1266	23.0664
P19623	26.7033	26.7814	26.6891	26.6928	26.6491	26.7592	26.7844	26.6819	26.7648	26.645	26.7118	26.6395	26.6111	26.7351	26.726	26.7623	26.7267	26.7256
Q7KZ85	21.9736	21.9798	21.6155	22.0863	22.0062	21.9825	22.1585	21.9002	22.0548	21.9173	21.7783	21.8072	21.7745	21.8964	21.8344	21.8905	22.0805	21.9882
Q9HD15	22.3855	22.5556	22.4867	22.6511	22.4952	22.5749	22.395	22.5225	22.3516	22.6939	22.6242	22.5273	NaN	NaN	NaN	NaN	NaN	NaN
P49458	26.3871	26.4016	26.3837	26.4652	26.3382	26.4838	26.3091	26.4755	26.3947	26.4729	26.3508	26.4557	26.2114	26.4792	26.4927	26.4245	26.4334	26.4225
Q96SB4	24.9496	25.0293	24.8366	24.9696	24.84	25.0938	24.8418	25.0528	24.9189	25.0202	24.9777	24.9231	24.7966	25.0211	25.0077	24.963	25.0034	24.9471
Q04837	26.2295	26.2711	26.1957	26.3391	26.2315	26.3361	26.3469	26.315	26.3362	26.1794	26.1951	26.2902	26.0447	26.342	26.3098	26.2751	26.3055	26.3325
Q16385	23.439	23.6987	23.4377	23.6313	23.3909	23.633	23.6165	23.4269	23.4944	23.4547	23.6155	23.5816	23.4797	23.6232	23.6124	23.607	23.4542	23.4277
Q8N3U4	21.7324	21.6901	21.6247	21.322	22.1506	21.7195	21.6874	21.8489	21.7335	21.9685	21.7523	21.4008	21.3929	21.828	21.8557	21.8946	21.5276	21.8694
P07814	28.5698	28.6521	28.589	28.7017	28.5514	28.6842	28.645	28.6549	28.6192	28.6327	28.5698	28.6066	28.4902	28.6927	28.6677	28.6314	28.6386	28.6458
Q13501	22.5794	22.9104	22.6386	22.7313	22.6609	22.9736	22.9585	22.7144	22.6838	22.6806	22.6709	22.7446	22.5502	22.7965	22.8063	22.6335	22.8526	22.7868
P37108	25.279	25.1211	25.1727	25.3146	25.1826	25.3227	25.2173	25.3383	25.3248	25.2733	25.0481	25.2708	25.1292	25.379	25.2666	25.2518	25.2003	25.2038
Q9UJZ1	24.2716	24.3652	24.3384	24.4082	24.2707	24.5522	24.429	24.4248	24.5223	24.2545	24.3016	24.334	24.3201	24.5117	24.2772	24.4148	24.35	24.3477
Q8IYB3	25.1227	25.0911	25.046	24.7963	24.9811	25.1637	25.0223	25.1468	25.0935	24.8385	25.0269	25.0145	24.769	25.0572	25.0065	25.1529	24.9909	25.1867
Q9UQ35	25.7864	25.9388	25.8495	25.9661	25.8229	25.9796	25.8806	25.9032	25.971	25.9397	25.8995	25.7535	25.7695	25.911	25.8949	25.9235	25.9305	25.8964
P42224	22.7912	22.6781	23.0294	22.8744	22.7498	22.8633	22.6672	22.964	22.7936	22.8532	22.9553	22.752	22.7263	22.9291	22.7982	22.7647	22.8081	22.921
O95793	23.2672	23.5682	23.0612	23.3279	23.0813	23.6391	23.0775	23.233	23.3155	23.445	23.3961	23.3988	23.2504	23.5497	23.5104	22.8588	23.0392	23.5273
O95793;Q9NUL3	23.7167	23.8863	23.8727	23.8847	23.7817	23.9528	NaN	NaN	NaN	NaN	NaN	NaN	NaN	NaN	NaN	NaN	NaN	NaN
P63165	22.0188	22.6453	22.6078	22.313	22.3696	22.3096	22.3243	22.381	22.187	22.2955	22.4176	22.6561	22.0077	22.4425	22.6054	22.4479	22.3368	22.3954
P23381	27.0551	27.124	27.0112	27.1209	27.0137	27.1699	27.1477	27.0566	27.1601	26.9888	27.0135	27.1061	26.9755	27.1003	27.0466	27.2847	27.0632	27.0069
P13984	22.9515	22.858	22.6511	22.9084	22.7842	22.8866	22.8669	22.7847	22.8267	22.9941	22.8525	22.7439	22.7391	22.7935	22.8645	22.9023	22.9871	22.7506
P68363;Q9BQE3	27.4997	27.5779	27.502	27.5825	27.4424	27.6256	NaN	NaN	NaN	NaN	NaN	NaN	NaN	NaN	NaN	NaN	NaN	NaN
P68363;Q9BQE3;P68366;Q9NY65	27.6722	27.7637	27.6924	27.765	27.6166	27.8056	NaN	NaN	NaN	NaN	NaN	NaN	NaN	NaN	NaN	NaN	NaN	NaN
P68363;Q9BQE3;P68366	27.2637	27.3478	27.2911	27.3851	27.2089	27.4312	NaN	NaN	NaN	NaN	NaN	NaN	NaN	NaN	NaN	NaN	NaN	NaN
P68363;P68366	26.7425	26.8363	26.7151	26.966	26.7827	26.82	NaN	NaN	NaN	NaN	NaN	NaN	NaN	NaN	NaN	NaN	NaN	NaN
P68363;P68366;Q9NY65	24.7396	24.7286	24.4513	24.7296	24.6248	24.7506	NaN	NaN	NaN	NaN	NaN	NaN	NaN	NaN	NaN	NaN	NaN	NaN
P68363	27.2065	27.2436	27.0728	27.2375	27.2122	27.3777	27.3565	27.3965	27.387	27.3492	27.3532	27.3342	NaN	NaN	NaN	NaN	NaN	NaN
Q9BQE3	25.1328	25.1206	25.1545	25.3013	25.2552	25.1887	25.3026	25.0614	25.1813	25.2185	25.1139	25.143	25.2	25.1678	25.2046	25.2809	25.1523	25.134
Q9BQE3;Q9NY65	24.9038	24.7025	24.7855	24.9106	24.7591	24.9321	NaN	NaN	NaN	NaN	NaN	NaN	NaN	NaN	NaN	NaN	NaN	NaN
P07437;P68371;Q9BVA1;Q13885;Q9BUF5;Q13509	27.056	27.1501	26.8393	27.0066	27.0537	27.1634	NaN	NaN	NaN	NaN	NaN	NaN	NaN	NaN	NaN	NaN	NaN	NaN
P07437;Q9BVA1;Q13885;Q13509	25.9648	25.964	25.8554	25.9609	25.9861	25.9719	NaN	NaN	NaN	NaN	NaN	NaN	NaN	NaN	NaN	NaN	NaN	NaN
Q13885	24.8462	24.9716	24.8621	25.1451	24.8689	25.0619	24.9032	25.0007	24.8106	25.0336	24.9513	25.0116	24.7266	25.0819	24.9721	25.0184	25.0062	24.954
P07437;P68371;Q9BVA1;Q13885	27.1463	27.2201	27.0888	27.2221	27.1499	27.3502	NaN	NaN	NaN	NaN	NaN	NaN	NaN	NaN	NaN	NaN	NaN	NaN
P07437;P68371;Q9BVA1;Q13885;Q13509	27.2711	27.3427	27.3165	27.4523	27.2687	27.3784	NaN	NaN	NaN	NaN	NaN	NaN	NaN	NaN	NaN	NaN	NaN	NaN
P07437;P68371;Q9BVA1;Q13885;Q9BUF5	26.241	26.2325	26.2621	26.3394	26.1689	26.2823	NaN	NaN	NaN	NaN	NaN	NaN	NaN	NaN	NaN	NaN	NaN	NaN
P68371;Q9BVA1;Q13885	25.5947	25.6628	25.5723	26.0032	25.5682	25.6261	NaN	NaN	NaN	NaN	NaN	NaN	NaN	NaN	NaN	NaN	NaN	NaN
P07437;P68371;Q9BVA1;Q9BUF5	25.8046	25.6767	25.8638	25.8259	25.8052	25.8981	NaN	NaN	NaN	NaN	NaN	NaN	NaN	NaN	NaN	NaN	NaN	NaN
P68371	29.5243	29.7391	29.6239	30.0033	29.5033	29.8839	29.7636	29.7017	29.7669	29.7569	29.7368	29.598	29.1186	29.9356	29.9603	29.8127	29.918	29.2077
Q9BUF5	26.0406	26.1317	25.9796	26.1517	25.9944	26.0889	26.127	26.0679	26.1191	25.9179	26.1017	26.0553	25.9803	26.1417	26.0973	26.0772	26.0744	26.0055
P07437;P68371	26.6183	26.6677	26.5609	26.2249	26.5979	26.6862	NaN	NaN	NaN	NaN	NaN	NaN	NaN	NaN	NaN	NaN	NaN	NaN
P07437;P68371;Q13509	25.0758	25.2138	24.9783	25.181	25.0705	25.203	NaN	NaN	NaN	NaN	NaN	NaN	NaN	NaN	NaN	NaN	NaN	NaN
P68371;Q13509	25.6632	25.9055	25.8338	25.874	25.8714	26.033	NaN	NaN	NaN	NaN	NaN	NaN	NaN	NaN	NaN	NaN	NaN	NaN
P07437	29.8634	29.9944	29.8072	29.9747	29.7508	30.0292	29.8511	29.8233	30.0245	29.9904	29.9176	29.8352	29.7508	29.9704	29.9074	29.8827	29.9462	29.9665
Q15046	27.3496	27.3676	27.3011	27.3824	27.2287	27.3973	27.352	27.3855	27.3963	27.2565	27.2465	27.3839	27.182	27.3937	27.3671	27.4107	27.3204	27.3607
Q9NSE4	22.0015	21.7267	22.1514	22.1782	22.0215	22.149	22.0786	22.1599	22.2178	21.8726	21.982	21.9102	22.4036	21.9919	22.041	21.8684	21.9071	22.0116
O43776	26.8697	26.8417	26.8486	26.8963	26.8919	26.8817	26.9677	26.9085	26.844	26.8214	26.8142	26.8081	26.7233	26.9626	26.8723	26.9342	26.8524	26.8311
P47897	26.0993	26.1355	26.0634	26.1906	25.8807	26.2291	26.1195	26.1617	26.1372	26.1642	25.909	26.1007	25.8404	26.2202	26.078	26.1561	26.1529	26.1471
P37837	28.5077	28.6174	28.4716	28.5667	28.4807	28.698	28.5167	28.6201	28.493	28.4624	28.6438	28.583	28.3726	28.6455	28.5586	28.6082	28.5816	28.5794
P12081	24.7456	25.0804	24.8784	24.9869	24.8547	25.0135	25.0617	24.8956	24.9758	24.7883	24.8226	24.9577	24.8166	24.7535	25.0565	25.0992	25.0437	24.7939
P56192	26.661	26.7423	26.7096	26.8147	26.6902	26.76	26.6671	26.7125	26.8039	26.8449	26.6278	26.7276	26.5714	26.7601	26.7055	26.9163	26.7391	26.7184
Q92797	22.753	23.188	22.9967	22.9618	22.6962	22.5728	22.7874	23.0242	22.9364	22.6536	22.7763	22.8428	NaN	NaN	NaN	NaN	NaN	NaN
P54136	26.6722	26.7003	26.6337	26.8462	26.6572	26.8388	26.6758	26.7297	26.813	26.6847	26.6622	26.8094	26.5669	26.7932	26.6669	26.808	26.7599	26.7816
P49591	27.2357	27.2728	27.2571	27.3503	27.2144	27.3149	27.2989	27.2415	27.2952	27.3535	27.1814	27.2698	27.0972	27.3188	27.3236	27.3207	27.3075	27.2781
Q9NSD9	26.1225	26.2877	26.2266	26.2485	26.216	26.2344	26.1552	26.238	26.2539	26.1562	26.3164	26.164	25.9806	26.2227	26.3077	26.3024	26.2663	26.283
P26639	27.9073	27.9053	27.8869	28.0023	27.8496	27.9997	27.8725	27.9521	28.0118	27.8456	27.9682	27.891	27.7445	27.9821	27.9199	28.0284	27.9307	27.9364
O76070	23.5089	23.759	23.4196	23.7109	23.4685	23.6601	23.4849	23.6125	23.4688	23.5719	23.6424	23.7102	23.6072	23.5116	23.5008	23.7536	23.5047	23.6153
Q9Y6A5	23.9908	24.1442	23.7644	24.1684	23.8155	24.061	24.1039	24.0178	23.988	23.9827	23.776	23.9848	23.7906	23.9905	23.992	23.9863	24.1971	23.9616
P41252	27.4796	27.2597	27.2137	27.4043	27.7044	27.4315	27.0432	27.7233	27.5967	26.9929	26.8732	27.3503	27.067	27.258	27.336	28.1051	27.2643	27.226
Q9P2J5	25.4748	25.4539	25.4766	25.5787	25.5063	25.5718	25.5236	25.5226	25.6322	25.5437	25.5041	25.4346	25.4056	25.6525	25.528	25.5312	25.4897	25.4377
Q12788	25.0811	25.2435	25.1036	25.2447	25.1247	25.1925	25.1294	25.1354	25.211	25.18	25.0748	25.2816	25.0156	25.1517	25.1461	25.2146	25.1607	25.3072
Q969Z0	23.6555	23.8267	23.7259	23.6013	23.9327	23.5088	23.8852	23.7115	23.7875	23.7936	23.507	23.7043	23.9091	23.7159	23.8359	23.8723	23.6876	23.3181
P23193	24.9422	25.147	25.0135	25.1456	24.9596	25.2248	24.9867	25.0843	25.0149	25.1807	25.0411	25.1122	24.9897	25.1598	25.0245	25.1119	25.0612	25.0969
P17987	29.5082	29.5986	29.4992	29.5763	29.5017	29.6353	29.5887	29.6172	29.6312	29.4903	29.5018	29.488	29.3703	29.6523	29.5785	29.6112	29.5868	29.5541
P48643	29.333	29.4481	29.3415	29.4307	29.293	29.4366	29.4378	29.44	29.4336	29.3165	29.276	29.3863	29.206	29.4428	29.4189	29.4442	29.4176	29.3651
O14776	25.285	25.6251	25.2707	25.4451	25.3752	25.5424	25.3702	25.412	25.2673	25.4308	25.5813	25.379	25.1618	25.4318	25.3735	25.4617	25.6442	25.434
Q99595	20.9512	20.8983	21.0396	21.0723	20.5881	20.9203	21.084	20.9362	20.7656	20.8901	20.9862	20.8264	NaN	NaN	NaN	NaN	NaN	NaN
Q13263	28.7591	28.8377	28.7329	28.855	28.7374	28.8734	28.7823	28.8365	28.8176	28.9086	28.73	28.7624	28.6499	28.8936	28.8468	28.8788	28.7869	28.8051
Q9Y5L4	24.7214	24.8434	24.7799	24.8149	24.7266	24.8453	24.8527	24.7218	24.8611	24.6757	24.7985	24.8225	24.643	24.8431	24.8877	24.8202	24.7981	24.7301
Q9Y490	28.2823	28.3328	28.2871	28.4122	28.2475	28.3737	28.3733	28.3159	28.3919	28.218	28.2902	28.2593	28.1515	28.3838	28.3505	28.412	28.3109	28.2963
P26640	27.1031	27.2381	27.0723	27.2025	27.1101	27.2715	27.2311	27.2685	27.1842	27.0558	27.1206	27.1519	26.9394	27.2042	27.1764	27.212	27.3361	27.1375
P54577	27.8189	27.8514	27.7377	27.8931	27.6709	27.9004	27.879	27.8389	27.8612	27.7229	27.7466	27.7889	27.6364	27.9068	27.8565	27.8477	27.8292	27.8361
Q15545	20.925	20.3437	20.5665	20.0788	20.6851	21.3831	21.1648	20.5732	20.7324	NaN	20.6922	20.4819	NaN	NaN	NaN	NaN	NaN	NaN
P37802	29.0178	29.0478	28.9686	29.0903	28.9578	29.0579	29.0383	29.0025	29.0567	29.0216	29.0098	29.0611	28.9178	29.117	28.994	29.0849	29.0366	29.044
P17987;P50991	25.4521	25.5761	25.3888	25.573	25.3347	25.6204	NaN	NaN	NaN	NaN	NaN	NaN	NaN	NaN	NaN	NaN	NaN	NaN
P50991	29.0288	29.1277	29.0065	29.1271	29.0168	29.1779	29.0956	29.1316	29.1273	28.9779	29.0371	29.1243	28.9105	29.1335	29.1241	29.1414	29.1177	29.0592
Q5QJE6	22.7298	22.8434	22.602	22.728	22.5975	22.7616	22.657	22.6065	22.8203	22.6547	22.7924	22.8072	22.5933	22.8095	22.7559	22.8358	22.583	22.7394
Q00059	24.8404	24.9357	24.7916	24.9603	24.7433	24.9595	24.8745	24.8426	24.8912	24.918	24.617	25.1425	24.7139	24.9313	24.8898	24.9352	25.0123	24.753
Q13148	26.4245	26.3619	26.2856	26.4488	26.3375	26.4607	26.4827	26.3787	26.346	26.2741	26.3955	26.4516	26.2208	26.4872	26.3921	26.4855	26.382	26.3473
P49368	29.6245	29.7105	29.5707	29.751	29.5817	29.7921	29.6215	29.6259	29.8077	29.6909	29.6483	29.6678	29.4558	29.7235	29.7115	29.7463	29.6878	29.6973
P68366	24.84	25.0253	24.7099	25.0556	24.6776	24.9977	25.0449	24.8633	24.8915	24.8416	24.7869	24.8545	24.7569	24.9397	24.9117	24.9825	24.945	24.8692
Q8TC07	21.7092	21.6125	21.6559	21.6124	21.331	21.6216	21.6187	21.5651	21.8147	21.5329	21.4674	21.5137	NaN	NaN	NaN	NaN	NaN	NaN
O75347	26.6343	26.7932	26.6422	26.7288	26.5847	26.7972	26.7375	26.6876	26.597	26.7425	26.6565	26.7752	26.4944	26.7731	26.7436	26.7574	26.7702	26.6632
Q9NRH3;P23258	24.7515	24.6536	24.7233	24.6849	24.352	24.6861	NaN	NaN	NaN	NaN	NaN	NaN	NaN	NaN	NaN	NaN	NaN	NaN
P13693	26.3008	26.3567	26.2564	26.4572	26.2838	26.3568	26.3021	26.2668	26.4569	26.3675	26.3125	26.2648	26.1734	26.4434	26.358	26.373	26.2728	26.3808
Q92734	24.1138	24.1398	24.1547	24.226	23.949	24.2618	24.1942	24.206	24.1899	23.971	24.221	24.1041	24.0672	24.1208	24.1412	24.2631	24.1669	24.0677
Q6P1N9	21.7157	21.5055	21.4928	21.7021	21.5197	21.7574	NaN	21.4265	21.8386	21.7287	21.5681	21.7937	NaN	NaN	NaN	NaN	NaN	NaN
Q9BTW9	22.5876	22.8855	22.9305	22.6548	22.6618	22.9979	22.9429	22.8099	22.8878	22.7179	22.5849	22.8265	22.8207	22.7106	22.5212	23.0279	22.9598	22.734
Q15813	22.771	22.7351	22.8623	23.1519	22.6677	23.0747	22.9771	22.8315	23.0912	22.7875	22.6504	22.8686	22.55	23.107	22.8411	23.0263	22.5303	22.9934
Q13428	25.2894	25.4997	25.3812	25.4726	25.2992	25.4452	25.315	25.4988	25.3521	25.5336	25.401	25.3067	25.1801	25.4464	25.394	25.3692	25.4017	25.6302
Q99832	29.1643	29.1999	29.1195	29.2438	29.1192	29.2537	29.2746	29.1817	29.1581	29.1549	29.1441	29.1589	29.0319	29.2313	29.1831	29.2475	29.2133	29.1859
P50990	30.0978	30.2166	30.1185	30.2059	30.1192	30.2403	30.0838	30.1972	30.2378	30.1972	30.1633	30.1072	29.9668	30.2317	30.2134	30.2157	30.1853	30.161
P40227	29.0631	29.1539	29.0673	29.1814	29.0261	29.1615	29.0798	29.1414	29.08	29.0665	29.1672	29.1198	28.9603	29.1434	29.1024	29.1358	29.184	29.1115
P55072	28.6562	28.7343	28.6064	28.6974	28.6251	28.7629	28.7113	28.7077	28.7254	28.6329	28.6763	28.674	28.5383	28.7311	28.7246	28.7386	28.6846	28.6504
Q9UGI8	24.1609	24.1153	24.0752	23.5322	24.0635	24.1425	23.9597	24.1334	24.2614	23.8986	24.1189	23.8862	23.784	24.0864	24.2755	24.0805	24.001	24.0029
Q9BWD1	26.8048	26.9092	26.805	27.0318	26.7043	26.9243	26.7937	26.9163	26.9524	26.7387	26.8618	26.8841	26.654	26.9379	26.8307	26.9903	26.9014	26.8643
Q15185	28.2565	28.1995	28.105	28.2115	28.1646	28.2792	28.1211	28.2263	28.1544	28.2247	28.318	28.1986	28.0893	28.2877	28.2439	28.2624	28.205	28.1829
Q9H5Q4	22.888	22.8843	23.1245	23.0283	23.0754	23.1383	23.068	22.9114	23.0057	22.9084	23.1489	23.1099	NaN	NaN	NaN	NaN	NaN	NaN
Q13509	22.9132	23.2319	23.0007	23.1509	22.8799	22.8827	23.1207	23.1183	23.1125	22.8903	22.8432	22.9426	NaN	NaN	NaN	NaN	NaN	NaN
P53999	27.322	27.2966	27.2139	27.4281	27.2541	27.3867	27.2924	27.3704	27.225	27.3104	27.3749	27.3399	27.1498	27.3158	27.401	27.3904	27.3336	27.2908
P78371	29.9228	29.97	29.8913	30.0226	29.8871	29.9991	29.979	30.0635	29.9364	29.8905	29.9322	29.9195	29.7762	30.0464	29.9925	30.0104	29.9405	29.9492
Q9Y4R8	21.6895	21.8443	21.4559	21.9939	21.9887	21.9928	21.9911	22.0167	21.8001	21.7635	21.6395	21.9228	NaN	NaN	NaN	NaN	NaN	NaN
Q9Y5Q9	20.7794	20.8392	20.6262	21.059	20.9097	21.1964	21.0843	20.7819	20.898	20.9474	20.7326	20.9345	NaN	NaN	NaN	NaN	NaN	NaN
Q9UKN8	21.8239	21.5284	21.8103	21.5264	21.5409	21.6209	21.7148	21.5985	21.7174	21.833	21.4641	21.555	NaN	NaN	NaN	NaN	NaN	NaN
Q04206	22.1444	22.3345	22.2896	22.1146	22.3018	22.4335	22.3597	22.2118	22.2179	22.3521	22.3042	22.169	NaN	NaN	NaN	NaN	NaN	NaN
P24752	25.2104	25.3414	25.2678	25.4409	25.2972	25.3902	25.3764	25.1886	25.3844	25.3818	25.3607	25.3333	25.1737	25.362	25.3881	25.3904	25.36	25.334
P52655	20.0623	21.8546	21.7684	21.8885	21.8473	21.8763	21.708	21.3393	21.3165	21.6645	21.9594	20.5667	NaN	NaN	NaN	NaN	NaN	NaN
P02786	29.0471	29.1358	29.0114	29.1863	29.0217	29.196	29.1335	29.1268	29.1464	29.002	29.1641	29.0936	28.9469	29.1631	29.1121	29.1426	29.1274	29.1418
P21980	24.8698	25.0054	24.8687	24.9392	24.8804	24.9939	25.0382	24.8927	24.9906	24.8267	24.845	24.9729	24.816	24.9801	24.8288	24.9655	25.0332	24.902
P25325	23.1563	22.6473	23.3296	22.9202	22.7067	23.3161	23.3126	22.9301	22.8424	22.9294	23.1597	22.9175	NaN	NaN	NaN	NaN	NaN	NaN
Q8WUH6	23.2505	23.17	23.3394	23.1533	23.4438	23.0588	23.1609	23.2073	23.3224	23.3021	23.1045	23.305	NaN	NaN	NaN	NaN	NaN	NaN
Q96B49	21.6921	22.0332	22.2078	22.295	22.1057	22.0017	22.0684	22.0923	22.0672	21.7929	22.2294	22.1307	21.9856	21.9214	22.0811	22.2911	22.2072	21.8276
Q9UI30	24.767	24.7633	24.0076	24.5976	24.0631	24.8948	24.1745	24.5165	23.7377	24.8428	24.6894	24.0458	24.1944	24.5988	24.4048	24.3518	25.4179	24.057
P10599	28.0681	28.1674	28.0941	28.2487	28.031	28.1964	28.0718	28.1533	28.2572	28.0706	28.1281	28.1176	27.9676	28.1859	28.1392	28.1825	28.1833	28.1639
Q8NI27	23.3117	23.3637	23.2493	23.5468	23.3731	23.623	23.5836	23.4843	23.3333	23.2573	23.383	23.4131	23.326	23.5577	23.4835	23.5205	23.1379	23.4381
O14925;Q5SRD1	22.5775	22.8096	22.4566	22.7998	22.541	22.7733	22.6366	22.7271	22.7754	22.6958	22.6208	22.5026	NaN	NaN	NaN	NaN	NaN	NaN
P31483	22.9907	23.3132	23.2782	23.2682	23.3039	23.0106	23.254	23.315	23.2538	23.0268	23.2263	23.0201	22.9983	23.2139	23.3998	23.3322	23.1695	23.0587
O14925	21.43	21.723	21.5409	21.9107	21.4461	21.7288	NaN	NaN	NaN	NaN	NaN	NaN	NaN	NaN	NaN	NaN	NaN	NaN
O60220	20.9941	21.2193	21.0539	21.2327	20.9013	20.9774	NaN	NaN	NaN	NaN	NaN	NaN	NaN	NaN	NaN	NaN	NaN	NaN
Q9NZ63	24.025	24.1962	23.8492	24.0067	23.9206	24.1894	24.1913	24.073	24.0533	23.9935	23.9843	23.901	24.0375	24.065	23.9685	23.9983	24.2384	23.891
P62072	22.9726	23.1238	22.9458	23.0258	23.0245	23.0274	23.1227	22.991	22.9006	22.9529	23.0695	23.1058	22.8544	23.0275	23.1413	23.0722	23.0429	22.9856
O43615	24.6381	24.8162	24.5791	24.8108	24.6313	24.816	24.8199	24.7545	24.6357	24.5852	24.6967	24.7859	24.5495	24.8313	24.7145	24.7146	24.7461	24.6982
Q9NYL9	23.4478	23.4355	23.5168	23.4352	23.5441	23.4467	23.6361	23.4592	23.4264	23.4211	23.4033	23.4542	23.4155	23.3891	23.4098	23.5366	23.6554	23.4147
O94826	23.4634	23.1905	23.3119	23.0422	23.3138	23.2727	23.1551	23.2714	23.3503	23.2239	23.2038	23.3838	23.1517	23.4323	23.2975	23.1435	23.3561	23.1796
Q9P0U1	21.066	21.118	21.1462	21.7233	20.8744	20.7178	NaN	NaN	NaN	NaN	NaN	NaN	NaN	NaN	NaN	NaN	NaN	NaN
Q96KB5	24.3371	24.3366	24.2105	24.312	24.2544	24.537	24.3726	24.3499	24.3718	24.1581	24.3741	24.3652	24.3138	24.3791	24.2228	24.4455	24.3262	24.3108
O43399	25.8797	25.8292	25.8374	25.9127	25.7518	25.9566	25.8615	25.8175	25.9803	25.7901	25.8328	25.9136	25.7174	25.9993	25.8915	25.8049	25.8711	25.8828
P60174	29.9218	29.9817	29.8025	30.0445	29.7873	30.0539	29.9276	29.9492	29.8898	29.8808	30.0914	29.9786	29.6892	29.963	29.9753	30.0078	29.9606	29.9549
P12270	27.0313	27.0892	26.893	27.04	26.9584	27.1134	27.0158	27.0021	27.0725	26.9092	27.1709	26.9003	26.811	27.3196	26.964	27.0042	26.9669	27.0793
Q96FV9	21.3455	21.1837	21.252	21.4067	21.5004	21.4521	21.2838	21.181	21.4404	21.3701	21.3405	21.4572	21.3796	21.49	21.4309	21.3296	21.182	21.2924
Q96J01	24.0975	24.2413	24.1682	24.2932	24.2216	24.3022	24.2239	24.3544	24.2457	24.2009	24.2207	24.0536	23.9532	24.2842	24.3358	24.2513	24.1622	24.2991
Q86V81	26.4598	26.6226	26.4803	26.6714	26.364	26.6642	26.5502	26.5039	26.623	26.4687	26.4369	26.6659	26.3685	26.5158	26.4504	26.6273	26.5912	26.6616
Q86W42	23.576	23.6133	23.5472	23.6998	23.5657	23.5104	23.6645	23.6527	23.6364	23.413	23.6026	23.6041	NaN	NaN	NaN	NaN	NaN	NaN
P00734	23.2768	23.2714	23.0347	23.4166	23.3699	23.293	23.4504	23.1353	23.1878	23.2458	23.3188	23.3069	23.148	23.2262	23.27	23.427	23.1525	23.4005
Q9BV44	23.2725	23.4024	23.4636	23.4227	23.3834	23.3338	23.437	23.5359	23.4953	23.1819	23.3573	23.3018	NaN	NaN	NaN	NaN	NaN	NaN
Q9Y5J9	23.2274	23.1114	23.5188	23.305	23.2278	23.1601	23.2256	23.3332	23.1884	23.3016	23.1098	23.3748	23.0644	23.2652	23.1648	23.3583	23.393	23.3148
P02788	22.8515	22.9069	22.9345	23.0161	22.8446	22.9553	22.87	22.9113	22.7798	22.955	23.0452	22.9182	NaN	NaN	NaN	NaN	NaN	NaN
Q3ZCQ8	24.3379	24.3799	24.3607	24.2465	24.4058	24.2786	24.3052	24.3901	24.3327	24.4474	24.2915	24.2545	24.2344	24.3664	24.4565	24.3653	24.3153	24.2792
O75663	24.3604	24.4848	24.316	24.4057	24.4482	24.5044	24.4446	24.484	24.4797	24.4041	24.3452	24.3332	24.3289	24.3838	24.4904	24.4915	24.4508	24.3782
P29401	28.5188	28.5766	28.4957	28.6724	28.5655	28.6245	28.5564	28.6383	28.6541	28.5369	28.4766	28.5733	28.3758	28.6393	28.5834	28.6642	28.5818	28.6077
Q9NS69	24.472	24.5724	24.5477	24.6747	24.5351	24.6494	24.5835	24.5796	24.636	24.5836	24.3887	24.6895	24.5086	24.6074	24.5738	24.631	24.5347	24.6422
P11387	22.4896	22.5588	22.3923	22.3938	22.5998	22.5863	22.6285	22.4409	22.5122	22.5585	22.4789	22.3804	22.5539	22.6349	22.5179	22.4918	22.4399	22.4291
Q92973	26.3463	26.4856	26.3508	26.5108	26.4142	26.4539	26.4475	26.3731	26.5203	26.3666	26.3882	26.4991	26.2657	26.4841	26.4559	26.5325	26.4641	26.3419
Q9Y5L0	25.3906	25.4689	25.3519	25.3626	25.3016	25.4594	25.4575	25.4303	25.3509	25.3155	25.4816	25.3287	25.2486	25.3692	25.4699	25.4785	25.4254	25.2923
P36406	22.7235	22.5525	22.6115	22.5635	22.5218	22.6858	22.6996	22.7169	22.4739	22.6627	22.4318	22.7121	NaN	NaN	NaN	NaN	NaN	NaN
Q14669	21.2254	21.178	20.9646	21.2225	20.9265	20.9811	NaN	NaN	NaN	NaN	NaN	NaN	NaN	NaN	NaN	NaN	NaN	NaN
Q16890	21.5914	21.5589	21.3175	21.5965	21.4782	21.5716	21.6181	21.4519	21.478	21.6133	21.5005	21.4906	NaN	NaN	NaN	NaN	NaN	NaN
P09493	24.379	24.4157	24.2575	24.5106	24.2792	24.4922	24.5678	24.4237	24.3146	24.3422	24.4114	24.273	NaN	NaN	NaN	NaN	NaN	NaN
P06753	27.5489	27.6173	27.5228	27.6495	27.5129	27.6478	27.444	27.5816	27.6314	27.5908	27.6154	27.5693	27.4707	27.5786	27.6449	27.6291	27.6074	27.594
P29144	24.6362	24.6493	24.4759	24.4921	24.4474	24.7224	24.5433	24.5438	24.7549	24.598	24.5749	24.4593	24.3851	24.4768	24.7585	24.6661	24.7007	24.4403
Q9NXH9	21.4565	21.6555	21.5177	21.7591	21.4107	21.7867	21.5861	21.7352	21.4968	21.5015	21.5718	21.7767	21.5018	21.7078	21.6247	21.4767	21.8601	21.4479
Q8IZ69	23.7625	23.8391	23.5466	23.8559	23.6417	23.8004	23.8068	23.8226	23.6206	23.7317	23.6721	23.7516	23.4013	23.8759	23.7262	23.8942	23.7602	23.7483
Q99816	22.7568	23.0815	22.9729	22.8657	22.9887	22.9592	22.9757	22.9441	22.9753	22.8302	23.0098	22.8286	NaN	NaN	NaN	NaN	NaN	NaN
Q99598	23.8169	23.7094	23.8749	23.8102	23.7269	23.7694	23.9286	23.93	23.7417	23.7448	23.7973	23.7495	23.7131	23.8246	23.7231	23.8567	23.7419	23.8674
Q6NXR4	20.9829	20.7544	20.6598	20.8113	20.7613	20.7527	20.9853	20.743	20.8335	20.722	20.751	20.7217	NaN	NaN	NaN	NaN	NaN	NaN
Q01081;P0DN76	25.359	25.4172	25.3629	25.4926	25.3808	25.4648	25.5382	25.2902	25.3696	25.5926	25.3889	25.4548	NaN	NaN	NaN	NaN	NaN	NaN
Q15029	27.2414	27.2707	27.1999	27.3396	27.2091	27.3463	27.2645	27.2104	27.2452	27.3641	27.1712	27.2844	27.067	27.3497	27.2877	27.2766	27.2916	27.3179
P45974	25.3851	25.444	25.3449	25.5141	25.3763	25.5951	25.5941	25.4478	25.4784	25.3983	25.3375	25.389	25.3133	25.5647	25.282	25.526	25.494	25.4764
Q9Y5J7	23.1746	23.3269	23.2886	23.4238	23.1399	23.1041	23.1202	23.2687	23.4303	23.112	23.3322	23.2322	23.0594	23.3425	23.21	23.2713	23.1779	23.3765
Q15654	23.9809	24.0071	23.9921	24.163	24.0073	24.086	24.1571	23.9968	24.1083	24.0998	23.936	24.0777	23.9134	24.0315	23.9468	24.2094	24.1343	24.0217
Q96GM8	22.0046	22.0589	22.1527	22.133	22.0621	22.1282	22.1455	21.948	22.1406	22.1243	22.0326	22.1869	22.0291	22.2493	21.8711	22.1365	22.1297	22.145
Q13595	24.0868	24.0634	24.1322	24.2531	24.2664	24.1473	24.3321	24.2366	24.2709	24.0167	24.0192	24.0794	23.9454	24.5067	23.9379	24.0754	24.0756	24.373
P62995	25.4758	25.4674	25.3954	25.5906	25.4502	25.3831	25.5179	25.5683	25.4454	25.3463	25.4036	25.4585	25.4787	25.5358	25.2502	25.4673	25.5273	25.4936
O14545	21.7799	21.8741	21.7601	21.8559	21.839	21.796	21.7064	21.846	21.8105	21.7437	21.7892	21.9491	21.9732	21.6967	21.888	21.8935	21.7607	21.6864
O96008	24.2957	24.2824	24.1933	24.3576	24.155	24.3793	24.1507	24.2288	24.2916	24.3147	24.3829	24.3312	NaN	NaN	NaN	NaN	NaN	NaN
Q12974	22.9115	22.9197	22.5897	22.7091	22.8357	22.8019	22.6955	22.7971	22.915	22.7055	22.8506	22.8268	NaN	NaN	NaN	NaN	NaN	NaN
Q9Y2W1	26.0721	26.3238	26.0351	26.2882	26.102	26.3235	26.1877	26.0462	26.2999	26.1842	26.162	26.2156	25.9908	26.2365	26.2332	26.2382	26.2465	26.1774
Q12931	28.3289	28.322	28.1039	28.2562	28.1661	28.329	28.2877	28.2808	28.2648	28.1608	28.2326	28.3162	28.0755	28.3117	28.3208	28.2786	28.2743	28.2639
Q99614	24.3803	24.5532	24.4511	24.6281	24.4621	24.5699	24.6368	24.5305	24.5165	24.479	24.4125	24.4751	24.3627	24.5375	24.5131	24.6207	24.5445	24.459
P53007	24.6472	24.6445	24.556	24.6625	24.543	24.7367	24.5511	24.6998	24.7337	24.6623	24.6432	24.5709	24.5216	24.6974	24.6279	24.5847	24.7004	24.6779
Q9Y606	23.0018	23.2401	23.0033	23.2306	22.927	23.1549	23.1072	23.0872	23.1596	22.9765	23.2263	22.9962	NaN	NaN	NaN	NaN	NaN	NaN
Q15631	25.0203	25.1267	25.0905	25.1943	24.9758	25.0753	24.9274	25.1313	25.0376	25.1088	25.1836	25.0907	24.9768	25.1863	25.205	25.1257	25.006	25.0023
Q6P3X3	22.7688	22.8574	22.7933	22.9331	22.7526	22.7664	22.9185	22.8763	22.7364	22.7942	22.9092	22.7021	22.735	22.9279	22.787	22.8718	22.6965	22.8544
Q93096	24.0299	24.0379	23.717	23.8332	23.9562	23.9234	NaN	NaN	NaN	NaN	NaN	NaN	NaN	NaN	NaN	NaN	NaN	NaN
O43617	23.1992	23.4869	23.1654	23.1514	23.3429	23.3926	23.1766	23.2347	23.3251	23.3084	23.4087	23.2817	23.0084	23.2904	23.3364	23.5407	23.2842	23.3174
Q969E8	21.0858	21.1456	21.1391	21.1614	20.7688	21.1913	21.0987	21.0224	21.1715	21.115	20.9282	21.1839	NaN	NaN	NaN	NaN	NaN	NaN
Q16222	27.3169	27.3974	27.3451	27.4604	27.2465	27.4744	27.2958	27.3979	27.4251	27.3871	27.3131	27.4507	27.2192	27.4583	27.3769	27.4539	27.3641	27.3636
P62837;P61077	21.2213	21.2738	21.3043	21.3949	21.6728	21.295	NaN	NaN	NaN	NaN	NaN	NaN	NaN	NaN	NaN	NaN	NaN	NaN
P60604	23.3112	23.242	23.1287	23.3659	22.9816	23.4391	23.4787	23.2594	23.0993	23.2192	23.1863	23.2419	NaN	NaN	NaN	NaN	NaN	NaN
A0AVT1	25.553	25.6609	25.6127	25.8331	25.5994	25.6872	25.7596	25.5838	25.6004	25.802	25.6248	25.6105	25.7059	25.8548	25.5723	25.5452	25.5716	25.7321
Q9BSL1	25.4114	25.3355	25.3497	25.4325	25.3575	25.534	25.4506	25.5038	25.3631	25.3389	25.3084	25.4471	25.2228	25.5098	25.2196	25.5894	25.4408	25.4547
P61086	25.7975	26.0177	25.9402	25.8742	25.6054	25.9206	25.8273	25.8356	25.8006	25.9032	26.002	25.7707	25.6583	25.8932	25.9537	25.9715	25.8391	25.8076
Q9C0C9	22.6773	22.5047	22.7175	22.7459	22.8216	22.7468	22.7741	22.5449	22.7836	22.7092	22.6524	22.703	22.5113	22.7311	22.7509	22.8292	22.6932	22.6922
P17480	24.3047	24.1405	24.4173	24.3155	24.1506	24.3639	24.3104	24.2628	24.3512	24.3959	24.2839	24.1032	24.0708	24.375	24.3496	24.3874	24.2438	24.2464
P26368	27.3585	27.4364	27.354	27.4288	27.2976	27.4461	27.3694	27.3921	27.4789	27.3499	27.3296	27.4154	27.2226	27.4315	27.3895	27.4647	27.4141	27.4188
O43818	23.1671	23.392	23.3097	23.5169	23.5243	23.1648	23.4625	23.239	23.4411	23.3634	23.3351	23.2353	23.0726	23.3395	23.3276	23.4756	23.5096	23.3272
Q16881	26.1639	26.1864	26.1422	26.2616	26.1321	26.2316	26.2921	26.2462	26.2011	26.1103	26.2155	26.2002	26.0944	26.256	26.221	26.2393	26.2023	26.1627
Q16881;Q9NNW7	23.8433	23.7267	23.7219	24.0304	23.7879	23.9382	NaN	NaN	NaN	NaN	NaN	NaN	NaN	NaN	NaN	NaN	NaN	NaN
Q14166	24.7678	24.8546	24.7194	24.8446	24.7709	24.7202	24.8458	24.8181	24.8929	24.751	24.652	24.7778	24.6382	24.7822	24.8419	24.8211	24.8612	24.7446
Q16763	23.214	23.2617	23.0552	23.3493	23.1632	23.4423	23.1093	23.1571	23.2339	23.3375	23.3888	23.2	23.2341	23.3842	23.1264	23.1706	23.2793	23.2026
Q14157	25.5464	25.5249	25.4875	25.5383	25.4785	25.6	25.5911	25.556	25.6509	25.6207	25.5854	25.5511	25.4771	25.5141	25.6201	25.6144	25.5705	25.6001
Q9UMX0	23.2856	23.4546	23.2097	23.155	23.4745	23.3616	23.4565	23.3316	23.3313	23.145	23.3788	23.3609	23.0402	23.4255	23.4098	23.3772	23.3705	23.3217
Q9UMX0;Q9NRR5	23.8126	23.8959	23.8536	23.996	23.8787	23.9999	NaN	NaN	NaN	NaN	NaN	NaN	23.7769	23.9423	23.9061	23.9626	23.9661	23.8986
Q04323	23.7173	23.8103	23.8909	23.9177	23.8163	23.9417	24.0906	23.7487	23.7599	23.8674	23.8272	23.9178	23.9059	23.6915	23.8377	24.1067	23.9682	23.6479
P47985;P0C7P4	23.5366	24.1341	23.5139	23.8872	23.8065	23.7129	23.7216	23.8012	23.7404	23.8041	24.1137	23.5964	NaN	NaN	NaN	NaN	NaN	NaN
Q13564	21.3893	21.7132	21.4456	20.8458	20.9404	21.0625	21.4847	21.323	21.4698	20.8529	21.0857	21.1302	20.8637	21.247	21.3765	21.2195	21.471	21.132
Q70J99	23.7005	23.8146	23.9259	24.0526	23.8868	23.8859	24.1078	23.8172	23.9287	23.7034	23.788	23.8699	23.717	24.0922	23.8252	24.0255	23.8833	23.7405
Q9BTM9	21.9003	22.2195	22.0108	22.1614	22.0319	22.2771	22.3045	22.1763	22.1262	22.0336	22.0261	21.9912	NaN	NaN	NaN	NaN	NaN	NaN
P61421	22.7631	22.9348	22.5644	23.099	24.04	23.0468	22.9753	23.2859	23.0352	23.284	23.0408	23.0217	NaN	NaN	NaN	NaN	NaN	NaN
P38606	25.308	25.4118	25.5872	25.2746	25.2705	25.4296	25.363	25.2977	25.2845	25.438	25.5013	25.4179	25.162	25.4238	25.3871	25.4958	25.4115	25.3998
P36543	24.0936	24.1101	24.0367	24.1799	24.0782	23.995	24.0266	24.2035	24.1191	24.0284	24.0501	24.1085	NaN	NaN	NaN	NaN	NaN	NaN
O95881	23.1793	23.2914	23.0509	23.1988	23.1315	23.3263	23.1537	23.0998	23.2111	23.3481	23.1117	23.2376	23.0293	23.2681	23.2675	23.2815	23.2182	23.139
P04818	24.9387	24.9682	24.8358	25.0196	24.9316	24.9607	25.0299	24.9895	24.9833	24.9326	24.8587	24.8794	24.7908	24.9916	25.1092	24.9397	24.912	24.9263
Q13404;Q15819	25.3296	25.4213	25.2957	25.1599	24.8106	25.3471	NaN	NaN	NaN	NaN	NaN	NaN	NaN	NaN	NaN	NaN	NaN	NaN
Q13404	25.5454	25.913	25.7832	25.8684	25.7786	25.9464	25.743	25.9717	25.8526	25.7943	25.7251	25.7431	25.5976	25.8301	25.7883	25.8862	25.9179	25.7847
Q8TBC4	21.5091	22.3851	22.3532	22.3303	22.2746	22.3537	22.2299	22.1575	22.3769	21.8626	22.2276	22.0692	NaN	NaN	NaN	NaN	NaN	NaN
Q9GZZ9	22.3114	22.0116	22.2257	22.4024	22.2476	22.2629	22.5146	22.144	22.2937	22.1668	22.1102	22.2266	22.3695	22.101	22.1091	22.2315	22.2935	22.3272
Q9H832	21.0141	21.012	20.5101	21.0267	20.7698	21.2264	NaN	NaN	20.6976	20.7436	20.698	20.8242	NaN	NaN	NaN	NaN	NaN	NaN
Q9Y4E8	25.8559	25.8808	25.7891	25.9474	25.8403	25.8756	25.8835	25.8939	25.8879	25.7967	25.7604	25.9026	25.7274	25.934	25.9622	25.9354	25.8315	25.7763
Q9Y5K5	25.7706	25.9473	25.7452	25.9444	25.7963	25.8776	25.7889	25.8602	25.9106	25.9481	25.7534	25.8238	25.64	25.899	25.8725	25.9515	25.888	25.8187
Q9BZX2;Q9HA47	20.7984	20.0003	20.7042	20.9182	20.7267	22.066	NaN	NaN	NaN	NaN	NaN	NaN	NaN	NaN	NaN	NaN	NaN	NaN
Q9BZX2	22.5238	23.8183	23.5799	23.7312	23.3902	23.2266	23.5261	23.1584	23.6528	23.1504	23.4751	23.4361	23.5703	23.2184	24.1005	23.2051	23.2858	22.9893
O94874	19.9537	20.2441	19.9082	20.152	19.6757	20.0798	19.9211	20.1504	19.7885	20.0589	20.2821	19.689	20.2566	20.0936	19.988	19.6233	20.0824	19.9328
Q2NL82	24.5007	24.6369	24.5814	24.6286	24.4813	24.6094	24.5415	24.6755	24.6409	24.5574	24.6123	24.5252	24.4956	24.6809	24.509	24.6907	24.5448	24.4959
P54578	26.7404	26.7161	26.7065	26.7238	26.6271	26.7737	26.7855	26.7385	26.7681	26.6029	26.723	26.6932	26.569	26.7932	26.7886	26.7229	26.7015	26.7543
Q93009	25.0699	25.1617	25.0631	25.2207	24.9937	25.2289	25.0651	25.2065	25.1725	25.0528	25.0943	25.0786	25.0056	25.1334	25.1282	25.2155	25.0657	25.1584
P61088	26.8284	26.849	26.8218	26.967	26.7257	26.8574	NaN	NaN	NaN	NaN	NaN	NaN	26.6457	26.8849	26.8476	26.8805	26.8996	26.885
Q9BRA2	24.0286	24.0223	23.9477	24.0758	23.8997	24.2281	24.1094	24.0132	24.1802	24.0556	23.8596	23.992	23.9662	24.0402	24.0878	24.1484	23.9549	24.0164
P40222	23.7414	23.5341	23.3285	23.4886	23.3431	23.4121	23.4132	23.434	23.579	23.618	23.2572	23.4038	23.9739	23.3604	23.4134	23.361	23.3893	23.3521
Q9NUQ3	21.9916	22.177	22.394	22.3218	22.4981	22.5676	22.5745	22.0169	22.3339	22.4512	22.3938	22.4501	22.3061	21.816	22.3923	22.4965	22.5363	22.5656
Q5T6F2	21.8476	21.8111	21.7637	21.944	21.6829	21.8203	21.9059	21.7809	21.8232	21.7789	21.7608	21.9487	NaN	NaN	NaN	NaN	NaN	NaN
Q86UV5	22.3372	22.3084	22.1306	22.3277	22.0595	22.159	22.1297	22.3621	22.1684	22.3279	22.1851	22.1427	22.1405	22.3339	22.1616	22.3011	22.2378	22.1631
P15374	24.0924	24.2686	24.1583	24.1774	24.1396	24.1902	24.1558	24.1599	24.264	24.1538	24.0166	24.2273	24.0732	24.146	24.2123	24.3148	24.1746	24.1055
O43396	25.0809	25.1862	25.0481	25.3662	25.0844	25.353	25.3094	25.1459	25.2719	25.1248	25.2019	25.0802	24.9665	25.2128	25.1805	25.2784	25.2684	25.2046
P61081	24.2226	24.248	24.1007	24.3681	24.0876	24.3576	24.2268	24.35	24.3173	24.1327	24.2026	24.2027	24.0566	24.3586	24.2429	24.2736	24.1934	24.2558
P63279	25.2423	25.3333	25.249	25.4537	25.2576	25.3825	25.3918	25.3886	25.4627	25.2126	25.2559	25.2363	25.2277	25.3073	25.253	25.5006	25.407	25.2015
Q8NBS9	25.1852	25.2572	25.0921	25.2353	25.0973	25.1796	25.216	25.0832	25.2903	25.1152	25.1174	25.2128	25.0902	25.2457	25.0952	25.3191	25.2592	25.0437
O75643	27.8028	27.9138	27.8029	27.9155	27.7886	27.9093	27.9522	27.8199	27.91	27.7671	27.8128	27.883	27.6415	27.9214	27.8946	27.8878	27.8996	27.8742
P61960	22.1613	22.3845	22.1682	22.4592	22.2042	22.4447	22.349	22.2693	22.3621	22.3287	22.0637	22.435	22.1384	22.4862	22.0951	22.4083	22.323	22.3166
Q9H3U1	22.2825	22.4003	22.3825	21.9997	22.2568	22.0203	22.2988	22.4604	22.0011	22.1656	22.1003	22.2734	22.1147	22.3845	22.3491	22.2677	21.9093	22.2913
Q6IBS0	23.8505	23.9449	23.8665	23.835	23.6212	23.6669	23.9017	23.7488	23.8617	23.6055	23.7585	23.8848	23.6294	23.9637	23.7744	23.9049	23.8584	23.6327
P68036	28.3243	28.3973	28.3547	28.5507	28.3044	28.561	28.4602	28.5128	28.3432	28.3181	28.4446	28.4135	28.2569	28.5346	28.4465	28.4998	28.3575	28.4053
P49427	21.3099	21.3876	21.2477	21.5073	21.1844	21.4202	NaN	NaN	NaN	NaN	NaN	NaN	NaN	NaN	NaN	NaN	NaN	NaN
Q15819	23.6335	23.5893	23.4135	23.7631	23.5483	23.8226	23.5985	23.6468	23.6756	23.5987	23.4795	23.7645	NaN	NaN	NaN	NaN	NaN	NaN
P22314	27.6429	27.6244	27.6269	27.6932	27.6116	27.7121	27.7439	27.6559	27.6862	27.6179	27.6234	27.6441	27.5007	27.7403	27.6828	27.6531	27.6822	27.6953
P11441	23.7036	24.0508	23.8722	24.0572	23.9186	24.0981	23.8698	23.9477	24.0563	23.829	24.1129	23.864	23.76	23.9006	24.0137	23.9946	23.9137	24.067
Q9BZL1	22.2624	21.8722	21.9011	21.9332	22.2537	22.0074	22.1653	21.8189	21.9707	22.0021	22.0692	22.0846	21.7986	22.1088	21.977	22.0951	22.1444	22.1115
Q14694	24.6157	24.9198	24.6939	24.9633	24.7761	25.0273	24.9241	24.7852	24.8019	24.7131	24.7093	24.9747	24.6698	24.7687	24.7934	25.2541	24.8952	24.6959
Q5T4S7	25.8208	25.8412	25.7786	25.9068	25.7475	25.8712	25.9215	25.8522	25.8426	25.8635	25.759	25.8219	25.6996	25.8669	25.8498	25.9212	25.8416	25.836
Q92890	24.0646	24.0079	24.0138	24.0847	24.0345	24.0372	24.1075	24.1138	24.0397	24.0131	23.9065	24.0799	23.9606	24.009	24.1096	24.1808	24.0368	23.9834
Q96T88	23.0861	23.0451	22.9258	23.161	23.0153	23.2161	23.1464	23.1328	23.1357	22.8908	23.0076	23.1124	22.9163	23.1857	23.0365	23.0948	23.1584	23.0167
P51809	22.8074	23.0445	22.9078	22.892	22.8508	22.8213	22.9479	22.9197	22.9416	22.8635	22.7873	22.883	NaN	NaN	NaN	NaN	NaN	NaN
Q9P0L0;O95292	23.2006	23.189	23.0058	23.1469	23.1524	23.0553	NaN	NaN	NaN	NaN	NaN	NaN	NaN	NaN	NaN	NaN	NaN	NaN
Q9Y277	25.2752	25.3635	25.3703	25.4389	25.2589	25.3783	25.3784	25.3703	25.2491	25.2936	25.4529	25.3614	NaN	NaN	NaN	NaN	NaN	NaN
Q16851	23.4095	23.5715	23.4412	23.5901	23.3821	23.5707	23.6417	23.5039	23.4519	23.3883	23.3838	23.6087	23.2751	23.4693	23.5739	23.494	23.4417	23.6748
Q86UX7	26.709	26.7256	26.6307	26.7868	26.692	26.8107	26.806	26.7297	26.7293	26.7664	26.6462	26.7019	26.5716	26.7979	26.7516	26.7464	26.7426	26.7353
Q96IX5	23.388	23.4063	23.2886	23.5418	23.2989	23.5203	23.4243	23.5119	23.3161	23.2776	23.429	23.5095	23.4675	23.4537	23.4782	23.3809	23.3848	23.2698
O60763	24.7899	25.0944	24.5457	24.5497	24.4909	24.9073	24.7884	24.8352	24.8143	24.7578	24.6007	24.562	24.4239	24.607	24.5553	25.1158	25.0641	24.536
Q9UI12	22.1333	22.0116	22.1224	21.7795	21.9652	21.92	21.9254	22.1061	22.0899	22.053	21.904	21.8251	21.8504	21.9883	22.0705	21.8768	22.0789	22.0277
Q00341	23.4876	23.3813	23.37	23.4734	23.3332	23.522	23.5462	23.5604	23.5062	23.4167	23.5215	23.6047	23.4404	23.4726	23.4523	23.4497	23.3941	23.3784
Q69YN4	21.5864	21.7321	21.6928	21.6861	21.6332	22.04	21.75	21.8554	21.8252	21.4556	21.8361	21.6669	NaN	NaN	NaN	NaN	NaN	NaN
Q9BVJ6	24.2059	24.2798	24.305	24.2762	24.321	24.1864	24.3077	24.2597	24.3272	24.2144	24.1685	24.3434	24.3432	24.2211	24.1488	24.3907	24.2127	24.277
P50552	25.6745	25.7998	25.7074	25.9058	25.6054	25.9555	25.5938	25.8413	25.8833	25.7007	25.825	25.7201	25.6187	25.8878	25.7007	25.6701	26.0154	25.7047
Q99536	24.4766	24.4703	24.4505	24.6165	24.1517	24.5982	24.4897	24.513	24.5437	24.3958	24.2795	24.3225	24.3208	24.6065	24.3897	24.5792	24.3432	24.5259
P21796	26.6339	26.749	26.6701	26.7764	26.6301	26.7019	26.6909	26.7724	26.7531	26.6766	26.6656	26.6898	26.5759	26.7909	26.7467	26.7335	26.7212	26.6967
Q9NRW7	20.4995	20.3481	20.3608	20.7198	20.2925	20.5701	20.402	20.7065	20.4955	20.3159	20.5947	20.415	20.0731	20.5171	20.5396	20.5882	20.5567	20.5503
O43592	23.1755	23.051	22.676	23.0101	22.4694	23.3036	23.1495	22.9064	22.8776	23.1902	22.6192	22.6853	22.5316	23.0551	22.9048	22.9371	23.1343	23.2095
Q9NQW7	23.1524	23.1296	23.0711	23.233	23.064	23.1825	23.2421	23.1126	23.1938	23.1406	23.0733	23.0579	NaN	NaN	NaN	NaN	NaN	NaN
Q9H0D6	22.842	23.2208	22.9321	22.9729	22.8905	23.1574	22.8531	23.1271	23.0129	22.9881	23.1037	23.0205	22.9386	22.9445	22.9547	23.0767	23.0631	23.0734
Q9Y5K8	22.0131	22.0579	22.0578	22.1572	21.8889	22.367	22.1856	21.9361	21.9538	22.176	22.3064	22.0604	NaN	NaN	NaN	NaN	NaN	NaN
O75348	23.23	23.1082	23.107	22.7152	23.0509	23.0218	NaN	NaN	NaN	NaN	NaN	NaN	22.9715	22.7496	22.8709	23.2435	23.204	23.2042
O75436	23.0796	23.133	23.0803	23.3776	23.1738	23.1284	23.0347	23.2611	23.0941	23.2073	23.2624	23.0934	23.0786	23.3059	23.1982	23.1536	23.1113	23.1389
Q9UK41	21.9675	21.8333	21.961	21.9301	22.2554	22.1931	21.9888	21.8782	22.1581	22.0881	22.1209	21.931	NaN	NaN	NaN	NaN	NaN	NaN
Q96QK1	25.484	25.3746	25.4484	25.3413	25.3817	25.4018	25.5099	25.5066	25.5082	25.3474	25.413	25.4011	25.3859	25.4722	25.3968	25.4501	25.3987	25.3843
Q9Y2W2	23.0629	23.2353	23.2656	23.2789	22.988	23.1927	23.2091	23.184	23.0103	23.2402	23.3138	23.1223	22.9745	23.1879	23.2053	23.2746	23.1898	23.2082
Q6UXN9	22.414	22.4455	22.2369	22.5147	22.4839	22.502	22.5886	22.3804	22.5599	22.4423	22.4321	22.2333	22.5894	22.4623	22.4645	22.2253	22.4722	22.3822
P18206	29.0254	29.136	28.9996	29.1778	29.0136	29.1561	29.1159	29.038	29.0832	29.1555	29.0014	29.0886	28.926	29.1343	29.0963	29.1392	29.1114	29.0987
Q7Z5K2	20.4209	20.4647	20.3897	20.5893	20.1854	20.1195	20.4446	20.3155	20.1935	20.4998	20.1248	20.5818	NaN	NaN	NaN	NaN	NaN	NaN
O75083	26.7903	26.7591	26.6494	26.9574	26.5917	26.8291	26.7634	26.7241	26.9002	26.7569	26.7287	26.7022	26.5693	26.7887	26.7102	26.8715	26.8032	26.7899
Q8NI36	23.9975	23.9222	23.9217	23.9199	23.7845	23.9116	23.8606	23.9268	24.0514	23.8767	23.8867	23.9122	NaN	NaN	NaN	NaN	NaN	NaN
Q9UNX4	24.514	24.5203	24.4734	24.5281	24.3876	24.5943	24.408	24.5281	24.598	24.3894	24.4987	24.5347	24.3129	24.6002	24.6181	24.5289	24.4898	24.4502
Q15061	24.1101	24.2426	24.0256	24.2894	24.0268	24.1604	24.2802	24.078	24.234	24.0609	24.194	24.0172	23.9725	24.2366	24.2287	24.265	24.041	24.1023
Q5JSH3	21.7104	21.6914	21.3164	21.7225	21.3738	21.5639	21.5373	21.527	21.6248	21.4592	21.77	21.5422	NaN	NaN	NaN	NaN	NaN	NaN
P57081	21.3451	21.5529	21.371	21.4929	21.2759	21.2949	21.1975	21.3124	21.4503	21.2751	21.346	NaN	NaN	NaN	NaN	NaN	NaN	NaN
Q9Y5J1	22.7669	22.9306	22.6762	22.7867	22.9228	22.8416	22.7893	23.1015	22.7813	22.6312	22.836	22.8003	22.6167	22.7722	22.9219	22.8694	22.7618	22.9249
P45880	27.494	27.5916	27.4583	27.5807	27.521	27.7028	27.6451	27.5656	27.5659	27.4821	27.4505	27.6239	27.355	27.6	27.5883	27.5972	27.6088	27.5726
P13010	28.0676	28.0679	28.0604	28.0451	27.9916	28.1236	28.0491	28.0164	28.0835	28.0265	28.1381	28.0033	27.9396	28.1437	28.0724	28.0731	28.0573	28.06
Q9UN37;O75351	24.2374	24.2759	24.1909	24.1844	24.4324	24.2715	NaN	NaN	NaN	NaN	NaN	NaN	NaN	NaN	NaN	NaN	NaN	NaN
Q9NP79	23.8192	23.9038	23.4566	23.3025	23.6367	23.7333	23.5714	23.5697	23.7465	23.4036	23.672	23.7478	23.4459	23.6458	23.7682	23.7738	23.6635	23.5223
O75717	21.1255	21.0845	21.2017	21.1886	20.8491	21.0486	21.2375	21.0737	21.0184	21.2191	20.9679	20.9573	21.1145	21.0143	21.0243	20.9793	21.174	21.1433
O95785	19.5855	19.3246	19.4383	19.5826	19.8842	19.9241	19.6493	19.5084	19.6429	19.5538	20.1425	19.1483	NaN	NaN	NaN	NaN	NaN	NaN
Q99986	23.8364	23.9584	23.7988	23.922	23.8268	23.8383	23.9947	23.8048	23.8502	23.8217	23.7356	23.9777	23.7398	24.0533	23.8163	23.8462	23.7259	23.9696
Q9GZL7	25.8836	26.0139	25.89	26.125	25.9312	26.0387	26.0058	25.9915	26.0566	26.0175	25.8718	26.035	25.8411	26.1128	26.0093	26.0232	26.0182	25.9089
Q6RFH5	23.3992	23.4368	23.0979	23.3502	23.3659	23.3764	23.4344	23.2675	23.3392	23.3393	23.196	23.5363	23.3872	23.3142	23.4529	23.5149	23.4184	23.0161
O14980	27.9995	28.0747	27.9617	28.0923	27.9814	28.103	28.1434	28.0194	28.1179	28.0034	27.9864	27.9849	27.8192	28.136	28.0738	28.0876	28.058	28.0529
Q9C0E2	23.1336	22.5701	22.4739	22.375	22.7856	22.6134	22.6723	22.8727	22.6001	22.8418	22.4147	22.6022	22.7816	22.4393	22.797	23.0063	22.6652	22.3714
P55060	28.1169	28.2257	28.1518	28.185	28.0695	28.2397	28.1916	28.202	28.2159	28.1935	28.152	28.0417	27.9727	28.2798	28.1718	28.1719	28.2335	28.1653
Q9HAV4	26.3253	26.4106	26.3172	26.3294	26.1491	26.4208	26.3673	26.3848	26.3616	26.3669	26.2207	26.2776	26.225	26.379	26.2184	26.4322	26.3377	26.359
Q9UIA9	24.3927	24.4715	24.2754	24.3314	24.3572	24.3939	24.3278	24.4222	24.306	24.2933	24.4304	24.4366	24.3225	24.3056	24.3072	24.513	24.4433	24.3431
P12956	27.8298	27.8928	27.7634	27.8884	27.7585	27.9314	27.8036	27.7794	27.9504	27.7839	27.8775	27.7802	27.6324	27.9715	27.9858	27.8868	27.7973	27.8114
P67809;P16989	25.8335	25.9003	25.6508	25.9222	25.8015	25.9759	NaN	NaN	NaN	NaN	NaN	NaN	NaN	NaN	NaN	NaN	NaN	NaN
P67809	28.0406	28.1696	28.0248	28.2325	28.0355	28.2156	28.2201	28.0084	28.161	28.1717	28.0476	28.1404	28.0858	28.1265	28.1173	28.1877	28.1266	28.1046
O15498	21.8938	22.0484	21.9547	21.9284	21.601	22.1167	21.9869	21.6528	22.1481	21.7248	21.8677	22.205	NaN	NaN	NaN	NaN	NaN	NaN
Q9Y5A9;Q7Z739;Q9BYJ9	24.4476	24.5558	24.6922	24.6308	24.5894	24.6854	NaN	NaN	NaN	NaN	NaN	NaN	NaN	NaN	NaN	NaN	NaN	NaN
Q9Y5A9	23.8342	23.8381	23.6676	24.01	23.65	24.0092	23.8481	23.7735	23.9691	23.8542	23.851	23.708	23.6537	23.8951	23.8837	23.8383	23.8491	23.9292
Q96B54	21.5796	22.1158	21.8999	22.0655	21.921	21.9584	22.1444	21.8375	21.8987	21.8186	21.9128	21.8469	21.8125	21.9929	21.935	22.026	21.901	21.9632
Q86U90	21.6737	22.1242	21.9183	21.8744	21.8761	21.8657	22.0449	21.8708	21.8207	21.7989	21.9715	21.8486	21.8044	21.9839	21.9535	21.7761	21.9255	21.8846
O43670	24.9618	24.8413	24.9466	24.892	24.9483	24.9376	24.8288	24.9813	25.0452	24.9228	24.8286	24.9231	24.7878	24.964	25.0084	25.0044	24.9317	24.843
Q15942	24.7222	24.91	24.6383	24.6786	24.6855	24.8388	24.8786	24.5778	24.6924	24.6402	24.8197	24.7811	24.3513	24.7841	24.8773	24.8605	24.7874	24.8276
Q8N5P1	20.5617	20.5751	20.3223	20.5851	20.5177	20.2396	20.2385	20.4647	20.6203	20.4635	20.3606	20.6033	NaN	NaN	NaN	NaN	NaN	NaN
Q86VM9	23.6276	23.3932	23.2403	23.3712	23.1354	23.3361	23.5213	23.5229	23.3246	23.1852	23.2014	23.2648	23.3146	23.5541	23.2434	23.1221	23.7076	23.1879
Q7Z739;Q9BYJ9	20.7519	20.9877	20.6889	20.6066	20.0565	21.2212	NaN	NaN	NaN	NaN	NaN	NaN	NaN	NaN	NaN	NaN	NaN	NaN
O75312	25.0625	25.1095	25.0178	25.224	25.1179	25.2996	25.1445	25.2034	25.1899	25.2079	25.0155	25.0626	24.9119	25.2519	25.1236	25.2477	25.1426	25.1987
Q6PJT7	22.1996	22.1753	22.2187	22.389	22.2906	22.2191	22.3178	22.3086	22.2748	22.3606	22.1992	22.1701	22.1055	22.2725	22.373	22.3107	22.2418	22.2051
Q8WU90	24.0513	24.3482	24.328	24.3663	24.2126	24.2912	24.3052	24.236	24.3683	24.3663	24.0326	24.2403	24.1248	24.3008	24.321	24.2759	24.4511	24.0774
Q7Z2W4	23.4883	23.4894	23.3481	23.554	23.4914	23.5604	23.5911	23.4723	23.5657	23.4841	23.4575	23.3319	23.3488	23.479	23.6398	23.5116	23.5089	23.4454
Q969S3	21.5308	21.4334	21.1736	21.9831	21.4185	21.5682	21.3928	21.2703	21.481	21.6596	21.599	21.643	NaN	NaN	NaN	NaN	NaN	NaN
O95218	23.7169	23.7521	23.6094	23.7614	23.7072	23.8311	23.6597	23.6192	23.7022	23.7007	23.6938	23.6933	23.6025	23.7755	23.6456	23.7633	23.6948	23.6902
Q9UPT8	21.7321	21.8052	21.6176	21.7655	21.5787	21.7997	21.7185	21.7151	21.8524	21.782	21.6756	21.5719	NaN	NaN	NaN	NaN	NaN	NaN
Q86UK7	21.4297	21.5892	21.5627	21.7006	21.819	21.6851	21.5699	21.5808	21.4452	21.7591	21.6964	21.7237	21.486	21.6211	21.5948	21.6703	21.7886	21.6589
P32454;P37898	20.3975	21.253	21.3295	21.4648	21.5368	21.5569	NaN	NaN	NaN	NaN	NaN	NaN	NaN	NaN	NaN	NaN	NaN	NaN
P00330	29.6514	29.777	29.6889	30.6112	30.5041	30.6601	29.7225	29.6681	29.6991	30.3752	30.3776	30.3471	29.4709	29.8441	29.7744	30.4578	30.4559	30.442
P00330;P07246	25.5784	25.7266	25.6835	26.6541	26.3997	26.6408	NaN	NaN	NaN	NaN	NaN	NaN	NaN	NaN	NaN	NaN	NaN	NaN
P47143	22.8886	23.0365	22.9137	23.6003	23.5046	23.5885	22.9592	22.7673	22.9399	23.5244	23.6946	23.5656	22.8354	22.9687	22.9475	23.6173	23.5776	23.5803
P18239	23.894	24.0928	24.1179	24.6428	24.7228	24.7921	NaN	NaN	NaN	NaN	NaN	NaN	24.5218	24.5972	24.6122	24.66	24.4292	23.3755
P23542	21.379	21.3921	21.3404	21.9512	21.9775	21.9993	21.3637	21.6321	21.3202	21.9691	21.9954	21.8365	21.4587	21.3389	21.5491	22.0872	21.5839	21.809
P07246	22.2909	22.3888	22.261	22.5447	22.5024	22.6312	22.2074	22.2529	22.1708	22.463	22.7125	22.7187	NaN	NaN	NaN	NaN	NaN	NaN
Q04894	21.5498	21.9714	21.7672	22.2496	22.0663	22.2875	NaN	NaN	NaN	NaN	NaN	NaN	NaN	NaN	NaN	NaN	NaN	NaN
Q00955	23.7537	23.4669	23.4547	24.084	24.0463	24.0991	23.7378	23.518	23.3784	24.2175	24.0327	23.9337	23.8565	23.963	23.8174	24.2098	23.3173	23.8204
P31787	22.1065	21.7862	22.0928	22.7336	22.5511	22.7789	22.2246	21.8206	22.1553	22.7975	22.3598	22.8158	21.8433	22.085	22.2154	22.479	22.515	22.906
P31383	20.4016	20.3444	20.307	20.7517	21.0687	20.9811	NaN	NaN	NaN	NaN	NaN	NaN	20.8229	20.6275	20.6432	20.7516	20.8586	20.2681
P46680	21.644	21.1755	21.8227	21.6613	20.8569	21.4961	NaN	NaN	NaN	NaN	NaN	NaN	NaN	NaN	NaN	NaN	NaN	NaN
P38720	24.2689	24.2735	24.3083	25.0632	25.0314	25.1283	24.2918	24.3177	24.3863	24.932	24.891	25.023	24.0503	24.4373	24.4089	24.9688	24.9826	25.0001
Q02486	20.657	20.7812	20.6485	21.0658	21.0215	21.034	NaN	NaN	NaN	NaN	NaN	NaN	NaN	NaN	NaN	NaN	NaN	NaN
P19414	25.2437	25.3567	25.2869	26.0478	25.9938	26.0804	25.3478	25.309	25.3035	26.0165	25.9503	26.0121	25.3424	25.4076	25.345	25.9043	25.9336	25.9589
P38013	26.2277	26.3526	26.2648	27.1678	26.9891	27.1723	26.4051	26.3471	26.349	27.0536	26.9149	27.0474	26.1717	26.3773	26.4042	26.9792	26.9873	26.9581
P15891	22.8216	22.863	22.8263	23.5893	23.4927	23.5952	22.7119	22.6323	22.9668	23.503	23.459	23.4459	22.6487	22.6569	22.9573	23.5652	23.4445	23.3676
P47096	20.0398	20.4038	20.2815	20.8377	20.8847	20.8847	NaN	NaN	NaN	NaN	NaN	NaN	NaN	NaN	NaN	NaN	NaN	NaN
P12904	20.3163	20.6813	20.5662	21.1934	20.8321	20.972	NaN	NaN	NaN	NaN	NaN	NaN	NaN	NaN	NaN	NaN	NaN	NaN
P52910	23.5496	23.3947	23.2639	23.8363	24.2072	24.0214	22.9766	NaN	NaN	23.3107	NaN	23.1782	NaN	NaN	NaN	NaN	NaN	NaN
P60010	25.6553	25.7593	25.6383	26.4982	26.3565	26.5193	25.7409	25.7945	25.7319	26.4829	26.3542	26.4066	25.6514	25.8685	25.6859	26.3287	26.4223	26.3318
P54114	20.2923	20.5077	20.5887	21.1359	20.912	20.9103	NaN	NaN	NaN	NaN	NaN	NaN	NaN	NaN	NaN	NaN	NaN	NaN
P54114;P47771	20.9367	21.0272	20.9492	21.3943	21.3776	21.2924	NaN	NaN	NaN	NaN	NaN	NaN	NaN	NaN	NaN	NaN	NaN	NaN
P46367	23.4098	23.0972	23.1309	23.8073	23.7045	23.7764	23.0928	23.2162	23.1736	23.5906	23.7921	23.8599	22.8366	23.6685	23.3167	23.7966	23.6841	23.4931
P54115	25.9294	25.9254	25.9406	26.4552	26.2019	26.3509	25.9117	25.8774	25.9263	26.4384	26.3838	26.3401	26.029	25.9061	25.8502	26.3665	26.4088	26.344
P54783	20.6995	19.27	20.5752	21.201	20.5653	20.7761	NaN	NaN	NaN	NaN	NaN	NaN	NaN	NaN	NaN	NaN	NaN	NaN
P16550	23.0688	22.9342	23.182	23.3323	23.3547	23.3246	22.9576	23.009	23.0057	23.3761	23.3183	23.4207	NaN	NaN	NaN	NaN	NaN	NaN
P14540	28.2661	28.3639	28.2167	29.2033	29.072	29.2213	28.264	28.3406	28.3403	29.0172	29.0467	29.0185	28.0777	28.3892	28.442	29.0558	28.9564	28.9896
P23180	20.5616	20.4473	20.4914	20.9673	21.0765	21.2694	20.3691	NaN	20.5138	21.1171	NaN	20.9275	NaN	NaN	NaN	NaN	NaN	NaN
P38115	20.5439	20.7103	20.5722	20.9593	21.1327	21.3548	20.5404	NaN	NaN	20.7635	NaN	20.7456	NaN	NaN	NaN	NaN	NaN	NaN
P22768	22.1871	21.6081	22.2442	22.3849	22.5889	21.7034	NaN	NaN	NaN	NaN	NaN	NaN	22.2593	22.2941	22.4156	22.4565	21.0428	22.3019
P32454	21.135	21.0071	21.0941	21.4087	21.5827	21.4623	21.0955	20.8584	21.0042	21.6062	21.5322	21.5751	NaN	NaN	NaN	NaN	NaN	NaN
P49435	20.7383	20.766	20.9798	21.6006	21.5733	21.5464	NaN	NaN	NaN	NaN	NaN	NaN	NaN	NaN	NaN	NaN	NaN	NaN
P46672	22.059	22.3026	22.198	22.8618	22.7617	22.8217	22.1952	22.0858	22.2145	22.7621	22.7118	22.9737	22.4587	22.4994	22.6107	22.5004	22.089	22.9132
P11076;P19146	23.865	23.9982	23.8332	24.5003	24.3463	24.4893	23.9033	23.9931	23.8704	24.4129	24.4136	24.4974	NaN	NaN	NaN	NaN	NaN	NaN
[truncated: 3,323 more rows]
