# Supplementary material for: HarmonizR enables data harmonization across independent proteomic datasets with appropriate handling of missing values
Source: Nat Commun. 2022 Jun 20;13:3523. doi: 10.1038/s41467-022-31007-x (PMC9209422; doi:10.1038/s41467-022-31007-x)
Supplement: Supplementary file 3 — Source Data [file 41467_2022_31007_MOESM3_ESM.zip › Source Data/Figure6;Supplementary Figure 1;Unharmonized data.xlsx]

## Sheet: Petralia_input
T: Protein ID	7316-321	7316-341	7316-3069	7316-466	7316-475	7316-487	7316-206	7316-1851	7316-3319	7316-496	Bridge1	7316-121	7316-362	7316-2581	7316-3555	7316-3316	7316-913	7316-1781	7316-3765	7316-2193	7316-485	Bridge2	7316-2671	7316-91	7316-175	7316-114	7316-193	7316-937	7316-167	7316-451	7316-873	7316-892	Bridge3	7316-387	7316-872	7316-319	7316-3	7316-196	7316-77	7316-875	7316-932	7316-1790	7316-878	Bridge4	7316-371	7316-869	7316-2155	7316-2667	7316-2156
P14136-2	5.23263	7.24675	6.98145	5.29627	8.20935	6.15699	7.28781	9.2829	7.62969	7.59826	6.96909	7.67091	7.09255	4.46917	6.25909	6.16393	5.71655	4.34827	7.04458	7.98616	8.17696	7.06754	4.96118	8.23745	9.10673	4.65515	6.67401	4.84761	8.17004	4.247	7.73416	7.5093	7.20417	6.78949	6.51872	5.3599	7.00292	8.40242	5.70993	8.80315	6.24002	5.27728	4.86231	7.19566	7.37168	7.75895	6.28748	6.24517	5.6482
Q15149	6.89405	7.62954	8.675	6.26813	7.73703	6.95859	7.62562	8.55202	7.78896	7.35304	7.07564	7.5019	7.07403	6.92739	7.11135	7.3144	6.42211	6.1759	7.3668	7.23226	7.14241	7.10331	7.41906	7.75186	7.75322	5.56659	6.81547	5.42885	8.40968	5.96635	8.23287	8.31851	6.76265	7.17251	6.7867	6.40561	7.97329	7.31757	6.7021	8.07092	7.06274	5.59422	5.64843	6.96466	7.31678	7.48281	6.13968	6.84108	6.34714
P08670	3.64441	6.66909	5.4535	6.40566	7.11146	7.28412	7.15464	6.70171	7.06426	6.92585	6.30584	6.33472	6.64763	6.96554	5.90962	6.73809	5.66499	5.89196	5.74222	7.48363	7.77655	6.03526	6.96141	5.77686	7.78457	5.36551	5.93698	3.84888	4.43297	5.36288	6.40939	6.45639	6.74352	5.81531	7.51554	4.03402	7.27044	4.50071	3.87361	6.67156	6.38425	5.70189	5.05372	6.50374	6.60174	6.82216	4.07506	4.59439	5.26462
Q13813-2	8.1853	6.2754	7.45621	6.08668	7.10438	6.45546	7.29479	7.46265	6.59379	7.3072	6.83356	6.89252	6.74865	6.13945	6.4598	6.20155	6.0332	4.6784	7.64401	6.5857	6.38434	6.58735	5.3068	7.6071	6.94519	6.04069	7.56889	5.66065	7.66173	5.05424	7.14789	7.23536	6.62655	6.05008	5.84259	7.53925	6.96463	7.51038	6.4807	7.72435	7.05039	5.13673	5.51649	6.41429	7.02287	6.88332	6.17996	6.44233	5.79777
Q09666	5.9554	8.92923	8.20894	5.34336	7.23788	6.78656	7.37611	7.3782	7.12831	6.92592	7.26966	7.1886	7.09161	7.99983	6.30129	8.22577	5.6822	5.53112	6.84223	7.45848	7.37779	6.99949	8.44137	7.23488	7.46826	4.7428	5.929	4.9151	6.70232	7.52555	7.40828	7.53004	6.71207	8.7868	6.28945	5.30524	7.6328	6.64814	4.68081	7.99447	6.66239	6.77439	5.70903	6.97528	6.34432	6.86192	5.18398	4.50524	5.81972
Q14204	7.3154	6.47252	6.79762	7.1552	6.37986	6.15714	6.83354	6.94753	6.12843	5.72536	6.48973	6.60573	6.62989	6.41784	6.22059	6.16525	6.44964	6.53	6.7073	6.07554	6.20869	6.31382	5.91834	6.89723	6.69097	5.77024	6.52152	6.73189	7.16655	5.89422	6.33855	6.59297	6.20687	5.76103	6.0459	6.77766	6.34361	6.58822	6.38629	6.72806	6.76606	6.37521	6.64575	6.17939	6.89474	6.72873	7.10904	6.78315	6.59957
Q01082	7.56928	5.72232	6.84934	5.52819	6.59569	5.74426	6.83673	6.96267	6.06	6.24224	6.2802	6.72462	6.22936	5.77705	6.09694	5.88241	5.65035	4.28979	7.27342	6.32272	6.0577	6.27608	4.78726	7.10387	6.67587	5.35727	7.12448	4.97915	7.28984	4.72355	6.77256	6.91777	6.23173	5.59831	5.37142	7.11639	6.66183	6.83331	6.10828	7.23412	6.76997	4.76379	5.17834	6.06802	6.21816	6.4682	5.39114	6.00171	5.29687
P62736	6.60392	7.11124	6.57115	6.30594	6.58349	6.27575	6.68699	6.80651	6.09748	6.70128	6.49983	5.99953	6.47529	6.51265	6.12646	6.84901	6.38028	6.29579	6.57098	6.22396	6.07769	6.17835	7.81619	6.8817	6.85813	7.04912	7.03329	6.78546	6.88323	6.74578	6.71126	6.89469	6.66428	6.28629	6.50274	6.21147	6.20179	6.28632	5.91428	6.83112	6.69587	6.11992	6.1137	6.251	6.18871	5.93767	6.2159	5.80548	5.58193
P46821	6.96733	5.35022	6.00421	6.72075	7.37429	6.888	7.35675	7.08074	5.73462	5.46015	6.50824	6.81606	6.71093	4.85793	6.51898	5.09373	5.95116	6.28891	6.26524	6.55381	7.06971	6.19854	3.71529	6.68493	7.57488	5.86178	6.49494	5.10626	6.10817	5.35844	5.68822	5.5611	6.3771	4.56413	7.02163	6.46445	5.56858	6.30272	5.24539	7.04799	6.05352	6.13992	5.89532	6.19627	6.58441	7.08515	6.54117	5.88719	6.51487
P21333	3.92889	7.67294	6.51628	5.02	5.60991	5.66972	6.40617	4.93359	6.89311	7.22875	6.06613	5.61622	5.67195	6.43555	5.39671	7.21113	5.76096	6.53693	4.9193	5.57431	5.57145	5.86892	8.15893	5.35782	5.73432	5.4392	5.24771	4.4634	4.41911	7.00797	5.88517	5.94184	5.82609	6.62946	7.09973	3.70289	6.8297	4.49772	3.72222	5.52578	6.07872	6.30021	6.07593	5.69964	5.92794	5.6886	4.57283	4.46814	6.41714
P68871	5.01826	5.16785	5.14363	4.81234	4.52214	6.17151	6.40535	5.80124	6.91571	7.61274	5.54676	5.13636	5.45696	6.82489	6.55863	6.50701	6.2798	6.69249	6.85427	6.18433	6.34709	6.07591	7.55493	3.85251	4.60623	7.0457	6.66428	4.50316	4.65929	4.99293	4.86669	4.44576	5.93028	6.48502	3.97354	6.09309	5.92809	5.55069	6.32141	6.31558	5.9799	7.86708	6.81408	6.28115	5.84322	7.70701	7.09827	7.46219	5.84597
Q71U36	7.43584	5.47932	5.85213	6.03546	5.87622	5.46992	5.99152	6.33161	5.11497	5.04419	6.1419	5.93589	6.56946	5.19646	5.78701	5.21192	5.95195	6.50238	6.743	5.65192	5.75023	6.03409	4.49386	6.70209	6.61573	5.41882	6.79421	6.26552	6.65774	5.06083	5.61429	5.83394	5.89028	4.83632	5.70704	6.84008	5.81355	6.47846	5.62008	6.83901	5.8399	5.59199	5.839	5.91527	6.20949	5.79885	6.96071	5.90012	5.85577
P14618-2	5.648	5.42405	5.5624	4.90423	6.26908	5.38811	6.04192	6.02668	6.34904	6.14508	5.47433	6.31893	6.07475	5.54884	5.69621	5.78184	5.43658	5.27156	5.69012	5.95496	6.47201	5.7599	5.44596	5.92579	6.3057	4.79456	5.39351	5.84258	5.55708	4.51006	5.58036	5.90308	5.41459	4.59987	5.27342	5.48811	5.91982	6.22612	4.68122	6.23975	4.86203	4.71507	4.50833	5.33288	5.78634	5.94192	5.26796	5.13569	4.89924
Q14315	3.62447	6.5102	6.77001	5.75915	5.73603	5.41018	5.93447	6.77423	7.59239	7.11841	6.14546	5.97118	5.63965	4.25767	5.82737	6.25566	5.34144	4.80147	5.57455	5.39272	5.74347	6.04468	5.55292	5.93782	6.40829	4.05353	4.63531	3.76098	4.1784	5.39333	6.57156	6.67266	5.81047	4.76147	5.53596	3.0686	7.08163	4.21327	3.08332	5.48794	4.69227	5.19106	6.15655	5.5642	5.54219	5.49131	3.55147	3.7943	4.91712
P69905	5.42896	5.58525	5.52023	5.06092	4.81063	6.28865	6.77215	6.16144	7.148	8.27178	5.96657	4.84665	5.14126	6.50578	6.22722	6.36733	5.99808	6.53364	6.39053	5.88538	6.11506	5.8587	7.36657	3.49213	4.45762	6.82476	6.41276	4.24163	4.69176	4.73819	4.77917	4.58752	5.67752	5.84766	3.55757	5.0144	5.31312	4.85596	5.35163	5.90672	5.13388	6.98534	6.05406	5.66336	5.9014	7.59934	6.95894	7.31218	6.10451
P02787	4.06052	4.78795	4.98632	3.4531	6.71599	6.94889	6.25257	5.41733	6.31109	7.30436	6.07958	7.63798	6.02634	5.34593	7.46194	5.92596	6.42449	6.31758	4.89043	5.37961	5.77192	6.08319	7.55538	4.26718	4.72629	6.97083	5.88912	4.26454	4.82708	5.75154	4.61704	4.77744	6.46205	6.73312	6.91061	4.47907	4.77575	4.9603	5.50898	5.50722	4.50475	5.85339	6.61195	6.35074	6.69489	7.25242	4.99726	5.68229	4.64114
P01024	4.70443	5.64144	5.58832	4.11582	6.41599	6.92668	6.87446	5.5923	6.34508	7.16859	6.16591	7.16596	5.86099	5.26522	7.73171	6.01954	6.63334	5.23084	4.98773	5.99088	5.94375	5.73988	6.96568	4.81581	5.04676	6.38626	6.1349	4.31715	5.074	5.79471	4.68329	4.423	6.23529	5.98574	6.63083	4.29704	5.11932	4.41834	5.86885	5.15581	4.38146	5.81034	5.95853	5.99126	6.26381	7.10612	5.01096	6.09487	4.37506
Q9Y490	4.73904	6.40712	5.73005	6.09256	6.07575	6.29166	6.25962	5.68414	5.87534	6.48337	5.73675	5.66206	6.16483	5.97206	5.83374	6.68537	5.2793	5.49441	5.39371	5.92084	5.89602	5.45877	6.90112	4.9725	5.91561	6.23087	5.26667	4.72649	4.82567	5.21501	5.4139	5.54736	5.40382	5.49834	6.14598	3.9326	5.64429	4.87959	5.29737	5.05664	5.57224	5.3537	4.87528	5.48533	5.84756	6.03678	4.74109	5.71152	5.54718
Q00610	6.80437	5.68354	5.53791	5.73612	5.55378	5.41523	5.86036	5.47375	5.37614	4.83849	5.57347	5.65861	5.63184	5.1739	5.76326	5.81108	5.10504	5.91004	6.0757	5.51597	5.24345	5.5397	5.52579	5.89081	5.3368	5.77301	6.47177	5.44475	5.80565	5.01852	5.25617	5.32582	5.46168	4.93	5.40702	6.88886	5.4806	5.9494	5.38989	5.85302	5.3656	5.59293	6.21428	5.47883	5.5755	5.58494	5.49101	5.60816	5.13684
P35579	4.78313	7.68861	4.75802	5.20446	5.72941	6.0584	5.74803	5.1011	5.44836	7.40008	5.62999	4.99723	5.7539	6.50766	5.18069	6.70525	5.43029	5.43872	4.63401	5.14461	5.1003	5.08549	7.57901	4.76608	4.99106	5.82733	4.90293	4.91773	4.23447	6.1372	4.26306	4.77154	5.13583	6.77681	6.37756	4.45556	4.42523	4.53508	4.84252	5.09751	5.82139	5.03699	5.23253	5.31365	5.61544	5.74855	4.64885	5.14589	5.52222
P04406	6.10589	5.83913	5.82122	5.9498	6.72915	5.82535	6.42819	6.71871	6.38556	6.59012	6.10114	6.23547	6.13637	6.35035	6.09702	5.65763	5.87069	5.75577	6.29223	6.01733	6.62349	6.06427	5.6585	6.25064	7.03511	6.06792	5.9705	5.4285	6.02305	5.88478	5.95728	6.13842	5.97788	5.54409	6.266	5.97795	5.60127	6.65881	5.88889	6.75218	6.81589	5.93698	6.07393	5.97724	6.1894	6.48054	5.92791	6.20659	6.01418
Q13509	7.07493	4.96829	5.41559	5.58904	5.32361	5.034	5.33984	5.76904	4.83918	4.5612	5.5639	5.28698	6.46168	4.69077	5.15569	4.95637	5.79276	5.87504	6.78709	5.09058	5.33306	5.70716	4.42373	6.22009	5.76863	5.1067	6.21126	5.63458	6.0422	4.78065	5.16371	5.18074	5.27635	4.53713	5.4403	6.65022	5.30428	6.24293	4.91933	6.58275	5.19222	5.41192	5.50896	5.41824	5.90828	5.21874	6.56933	5.09795	5.58868
P04114	4.55361	5.78036	5.93806	4.31281	5.09036	4.93756	6.03522	5.11231	6.17492	7.42243	5.54788	5.11504	4.41665	4.27044	4.11549	6.69212	5.92388	4.79941	5.10794	4.91169	5.62492	5.28267	7.73113	3.57369	4.10661	5.60448	5.59972	3.46325	4.07894	4.02988	4.2814	3.82779	5.22211	5.81028	5.91813	4.61018	5.04521	4.34605	5.47529	5.17483	4.10738	5.90994	5.61442	5.41368	6.07916	6.17569	5.69159	5.93318	4.65524
Q07954	4.47243	5.08418	4.24267	6.2626	6.44513	5.9734	6.57273	6.16022	4.69904	4.8198	5.23796	6.18968	4.88892	5.14295	6.16959	4.86974	4.10566	4.46926	4.13302	6.03959	5.80633	5.02157	5.10449	4.4546	4.81793	5.90912	5.09845	3.55636	4.33774	4.37544	4.6659	4.87364	5.0143	4.59585	4.29796	3.98968	4.16255	4.44134	6.63488	4.27242	6.02394	3.83422	3.84631	4.98851	6.09198	6.76665	4.40402	7.14438	4.50985
Q9UPN3-4	5.70324	5.5186	5.41155	5.38836	5.11277	5.07411	5.10294	5.44383	5.22677	5.50318	5.11681	5.02107	4.93582	5.75678	5.0502	4.95863	4.76399	6.92778	5.52252	5.20834	5.2685	5.12786	5.31409	5.37565	5.12956	4.47938	5.54399	7.36797	5.29296	5.05338	5.47961	5.77874	5.0058	5.07519	4.77327	5.26286	4.88369	5.272	4.88009	5.19534	6.03274	4.99192	5.58472	4.91735	5.19821	5.09945	6.85029	5.12333	5.16224
P11142	6.46265	5.8152	6.48017	6.05011	6.0354	5.72582	5.81127	6.10116	5.81446	5.72435	5.89596	5.49778	5.59025	5.97792	5.49558	5.44842	5.99591	5.89052	6.01549	5.53052	5.52874	5.62138	5.41661	5.66911	5.63174	5.55748	5.78565	5.43897	5.54397	5.80301	5.7736	5.70954	5.39276	4.95804	5.75141	5.79969	5.49548	5.57783	5.09083	5.71617	5.45702	5.87148	5.39452	5.17306	6.15863	5.52406	5.86164	5.38825	5.78469
P01023	4.87699	5.0702	5.71624	4.4936	5.94258	6.27807	5.61312	5.62515	6.51106	7.93634	5.88099	6.29556	5.30787	5.50759	6.66024	6.85083	6.27317	6.1378	5.8486	5.38733	6.16398	5.99629	7.32736	4.09108	5.01155	5.89097	6.06061	3.84521	4.28484	4.62905	4.844	4.52732	5.76158	5.66444	6.46695	4.62842	4.82205	4.77007	5.65332	5.85214	4.43322	6.24826	6.50657	5.81168	6.50578	6.32931	5.47103	5.81721	5.03004
P11137	7.6339	4.17835	4.73507	6.32448	5.67559	5.53137	4.95044	5.34886	4.10593	4.04301	5.5361	4.84907	3.76653	4.05692	4.90507	3.47614	5.50848	6.56107	7.22125	4.53676	5.29207	5.08672	2.81355	6.18182	4.45036	5.26324	6.588	5.10201	5.48126	2.57447	4.51244	4.17591	4.96395	3.65251	4.29577	7.3347	3.25245	5.05536	5.32231	6.67426	2.71886	5.77091	5.53855	4.91139	5.58305	4.79914	7.02467	5.51612	4.07147
P02042	4.87813	5.05317	5.09859	4.70485	4.47395	5.97849	6.36109	5.53612	6.7167	7.80346	5.57542	4.39688	4.56463	6.06912	5.78405	5.87563	5.57676	5.92802	6.06373	5.34629	5.54191	5.44847	6.97592	3.28278	3.6932	6.33531	5.77378	3.67995	3.84489	4.1869	4.13329	3.71579	5.16939	5.48554	3.47239	4.85578	4.80555	4.46532	5.22054	5.45796	4.91978	6.75729	5.81942	5.4406	5.7091	7.49111	6.7958	7.09159	5.7223
P07900-2	5.71183	5.25245	6.64873	5.93389	5.18416	5.3056	5.27823	5.09958	6.17202	6.00916	5.69237	5.23613	5.44023	5.96354	5.38418	5.13153	5.56651	6.35427	5.30252	5.0692	5.00415	5.5899	5.07443	5.31106	5.19511	5.61951	5.46442	5.8837	5.37713	6.03875	5.81941	5.69559	5.44528	4.74044	6.19619	5.33503	6.4498	5.18857	4.99512	5.5263	5.89682	5.80405	5.76068	5.32768	6.31592	5.27244	5.76149	5.23486	5.80698
Q02952	5.0997	3.67717	3.78056	7.23847	5.69635	6.43226	5.8279	5.02505	3.39308	3.97416	5.10975	5.41006	6.57483	6.71433	5.47416	4.96651	4.33739	3.97214	4.31784	5.4785	5.24013	4.84721	4.0662	4.63407	5.71446	5.82928	5.68773	3.45453	4.26106	3.33122	3.95825	3.58725	5.47614	2.98278	3.45493	4.90146	2.95008	5.45613	3.83393	5.62902	5.53747	3.74111	3.79633	4.97248	6.22963	6.45372	3.1502	5.21265	3.29527
P24821	4.58618	5.69196	7.86674	3.69466	3.3178	3.70286	2.74428	2.75754	5.48932	5.2266	5.36634	2.88794	4.98748	4.00686	2.54973	6.1065	5.73158	2.88796	6.16698	3.16547	3.89751	5.19999	6.09161	4.50486	3.5853	3.93757	4.19135	2.63381	4.73466	3.88648	7.00401	7.86433	4.49501	4.786	6.18133	4.05578	2.14919	3.68812	1.50336	6.03989	3.31026	3.54928	3.13622	4.97228	7.60363	3.31653	3.03359	2.73719	3.54288
Q13885	6.84752	4.77739	5.22795	5.61507	5.51533	5.11582	5.48565	5.97357	4.63667	4.39856	5.44596	5.89669	6.33604	5.01857	5.76054	4.83311	5.48153	6.07141	6.65199	5.68065	5.96602	5.76517	4.13041	6.34713	6.19164	5.05635	6.31297	5.69203	6.15255	4.61365	5.21094	5.269	5.34222	5.84022	5.28239	6.29847	4.96799	5.80796	5.18526	6.43805	5.65488	4.94539	5.19092	5.33294	5.97143	5.53999	6.3236	5.46804	5.1114
Q16555	6.38275	4.20465	5.6074	4.81995	5.77287	4.56742	5.40665	5.90695	5.07158	5.00156	5.02396	5.61592	5.92301	4.35631	5.10361	4.45543	4.82305	3.51119	6.04384	4.64901	5.11469	5.18243	3.37659	6.05058	5.73113	4.33429	5.76929	3.56427	5.58997	3.31795	5.86967	5.90968	5.02287	3.78078	4.51867	6.37084	4.76378	6.17158	4.58814	6.67824	5.03235	3.44202	3.81913	5.15516	5.83144	5.53422	4.80829	4.97442	4.40362
O75369-8	3.35769	7.34191	6.38624	4.58996	4.50318	4.94652	4.16158	3.87434	5.78485	6.17446	5.05763	4.48338	4.77426	4.34952	4.52491	6.29792	4.70712	6.62825	3.80665	4.51546	5.00159	5.15366	7.13211	3.82827	4.53638	4.65314	3.58887	4.28614	4.04675	5.60582	5.71859	5.66112	4.78431	7.48337	4.41834	3.32352	6.51252	3.63127	3.88128	3.24629	4.03869	4.40972	4.08723	4.85946	4.94031	4.32009	3.42047	4.03606	4.90774
P48681	1.86374	4.76812	4.5089	7.05724	5.98572	5.4551	6.20284	5.16554	4.3714	3.72759	5.56048	5.33849	5.6937	6.88171	5.06899	4.19052	6.75671	3.6374	4.84167	4.79023	4.96623	4.99418	3.58555	4.08577	5.06277	4.70578	5.19836	3.1037	5.06308	5.76765	5.31965	5.39984	5.42555	4.17089	7.62005	3.06664	4.28379	4.69131	3.08836	5.42863	6.62708	5.57494	4.73579	5.22429	6.22129	5.86584	3.37151	5.42104	6.21209
P35580-4	6.14367	6.37897	5.6267	5.64077	5.19405	5.28541	5.40471	5.08189	5.97176	6.3581	5.56582	4.97821	5.1312	5.49922	4.76389	5.82791	5.52295	4.92513	5.45069	4.75332	5.02761	5.26831	6.25085	5.32968	4.89969	5.6619	5.52345	5.34477	5.34303	5.77686	5.288	5.62275	5.32255	5.43319	5.12572	5.52784	4.85149	4.84352	4.9023	5.08728	4.96915	5.29959	5.79121	5.0266	5.57341	5.09682	5.21171	5.47856	5.64214
P62258	5.30968	4.62517	5.4046	5.21265	5.03808	4.4644	5.02916	5.40762	4.82711	4.9821	4.83188	5.09548	4.80685	4.61309	4.94467	4.43164	4.78263	5.06164	5.31309	4.66921	4.67228	4.80485	4.51021	5.60842	5.21679	4.87892	5.5306	4.85831	5.85488	5.15217	5.55206	5.63344	5.07403	4.5343	5.03578	5.19564	4.98735	5.33891	4.92631	5.6174	5.20982	4.40248	4.54149	4.77647	5.18091	5.22923	5.02377	5.2776	5.40852
P31150	6.02868	4.51031	5.34051	5.41263	5.4835	4.78524	5.49153	6.04997	4.42787	4.59435	5.094	5.30597	5.26204	4.34487	5.05363	4.40992	4.51899	4.4598	5.71706	4.91504	5.00902	4.9328	3.86007	5.95238	5.85245	5.19796	5.73986	5.09689	5.82149	4.59834	5.36361	5.65512	5.07642	3.80142	5.02061	5.5569	4.32926	5.77192	4.73214	5.93786	5.08673	4.11555	4.39776	4.88018	5.46429	5.3079	5.65122	4.93866	4.99983
P08133	5.28991	4.87379	5.35818	6.105	5.93286	5.58441	5.86269	5.59761	5.59448	6.15631	5.2859	5.45733	5.13062	3.66625	5.47725	5.32152	4.35645	3.56735	5.21408	5.31542	5.34021	4.9844	4.53071	5.34374	5.50988	5.11212	5.10671	3.68605	5.69833	5.38216	5.13781	5.48723	4.9869	4.15954	5.56853	5.05276	5.35088	4.94111	5.18073	6.01818	5.76863	4.08751	4.06146	5.12221	4.94827	5.94417	3.74002	5.62791	5.16118
Q01484	7.05768	3.8491	5.06741	4.15642	4.63794	3.5894	4.57511	4.93117	4.50986	4.21763	4.71491	4.61725	4.45984	3.58975	4.02334	3.62075	3.81807	3.84135	6.11943	4.3646	4.3369	4.64914	2.51164	5.73711	5.08634	2.72935	5.87713	1.90343	5.38798	3.48444	4.66156	4.74456	4.38385	3.39281	4.27977	6.50512	4.99604	5.84118	4.0461	6.06921	5.23457	3.2454	3.95273	4.48973	3.94365	4.27862	2.96309	3.80571	2.67981
E9PGC8	7.26851	3.95426	4.29349	4.53906	5.21123	4.93736	4.98653	4.85497	4.20745	3.98575	4.95315	4.57275	5.52054	4.15495	4.51048	3.86052	4.70238	3.14412	6.42657	4.01937	4.78273	4.5812	3.14118	6.05832	5.84261	4.68885	5.64724	2.04084	5.4058	2.77188	3.76755	3.46926	4.4563	3.64282	3.91258	6.77993	4.2915	5.73715	4.9185	6.29935	3.92078	4.05661	3.97968	4.60726	5.37124	5.15742	3.38115	5.03071	3.75277
P06733	4.91728	5.08608	4.60953	4.52928	5.72237	4.88913	5.17179	5.76418	5.73764	6.10647	5.15138	4.99178	5.09033	4.70186	4.90969	5.08529	4.59689	5.43863	5.6796	5.0133	5.30813	5.11911	4.84814	5.84172	5.56108	3.98685	4.98094	4.22059	5.63579	5.4681	4.39217	4.4884	4.83366	4.94228	4.7121	4.83256	5.11487	6.14533	4.84313	6.01459	5.45054	5.50248	5.4462	4.91429	5.91394	5.38564	4.82751	4.94487	4.79117
P01009	3.22675	4.02822	4.12588	2.78053	6.04108	6.99617	5.86634	4.68727	5.45752	7.30421	5.60065	5.85519	5.05609	5.27868	7.05336	4.81759	6.10009	4.87306	4.08376	5.22233	5.30139	5.43769	6.1864	3.16226	3.7021	6.91032	4.89796	3.3007	3.28486	4.93948	3.65634	3.30869	5.78502	5.73756	6.10239	3.58326	4.35349	4.06692	4.61066	4.44584	3.95643	4.97476	5.47044	5.72766	6.47718	6.35127	4.43638	5.53257	4.1417
Q14195-2	5.03346	4.74867	5.59206	4.93419	5.72632	5.5323	5.59238	6.18179	5.27713	5.04549	5.22691	5.43629	5.25669	2.91594	4.96383	4.68536	4.69771	5.23326	4.91532	5.37697	5.57395	5.00603	3.60301	5.07144	5.72379	4.99393	5.31313	6.13804	5.69245	4.0588	4.96963	5.12802	5.02106	4.40783	5.19398	4.27876	5.99984	5.38694	4.78489	6.40291	4.55989	5.25188	4.64248	5.30682	4.72061	5.31618	6.2101	4.56946	3.82111
P00558	5.55718	5.74496	4.61277	5.0195	5.60564	5.13861	5.54031	5.37472	6.63636	5.93513	5.24546	4.83266	5.10967	5.40555	4.84176	5.37932	4.89475	5.55265	5.15433	4.88975	5.54476	5.03337	5.58545	4.99605	5.1641	5.07221	4.8154	5.51142	4.93025	4.68975	4.29283	4.41543	4.78347	5.58123	5.1312	5.32021	4.97474	5.70876	4.74992	5.3711	5.7568	5.68962	5.73123	5.02732	6.07606	5.08112	5.55385	4.98097	4.55613
P02751-15	2.97356	6.88167	3.848	3.44444	3.85801	4.97891	3.55041	2.52019	5.12079	6.9788	5.23396	2.69957	3.28899	3.11015	3.71358	6.46216	5.89509	4.98538	2.85421	3.35609	4.09694	4.53361	7.70766	2.83673	3.06067	5.8951	3.52429	3.79948	2.86538	6.88441	3.09186	3.51724	4.2592	5.24428	6.57517	2.96996	3.44858	2.7112	3.49792	3.30309	2.65358	5.21259	5.20811	4.637	4.59749	4.05936	3.6186	3.73382	5.19797
P55072	4.96991	5.12023	5.46409	5.08889	4.85566	4.92563	4.78772	4.82322	5.44103	5.20179	4.91566	4.77471	5.08204	4.48447	4.89916	5.29158	4.82553	5.59962	5.47973	4.67628	4.90316	4.99636	4.9418	4.62807	4.66646	5.48995	4.85763	5.29815	4.64291	4.09657	5.04115	5.00699	4.6216	4.8579	4.93128	4.74823	4.85672	4.90596	4.71315	5.21012	4.59875	5.19951	5.11597	4.77265	5.88268	4.76429	5.30547	4.80613	5.09173
P22314	5.16384	4.91818	5.73168	5.44196	5.14259	4.86151	5.24064	5.0452	5.47002	4.24854	5.08349	5.0381	5.02261	5.09949	4.96831	4.79929	4.95959	5.82518	5.02471	4.67454	4.87047	4.96074	4.30426	4.56946	4.70657	5.12662	4.65605	5.54338	4.6164	5.08745	5.13518	5.22177	4.72223	4.64195	4.69676	4.68491	5.10024	4.84585	4.75213	5.10271	5.03947	5.89216	5.75028	4.80134	4.83763	4.6172	5.22162	4.49407	4.59316
P49327	5.24432	4.47541	4.99337	5.89777	5.01063	4.94887	4.55254	5.34976	3.94762	4.05728	4.90785	4.27795	4.51501	4.51389	4.7356	3.8449	4.90023	5.3136	4.4638	4.25462	3.86683	4.67337	3.38433	4.19589	5.06171	5.78377	4.27281	3.82207	4.91546	5.47901	4.89392	4.72731	4.31586	3.57342	4.69146	4.61315	3.91936	4.88056	4.82735	4.53026	5.47741	5.40816	4.72871	4.53035	4.65584	4.39634	4.30495	4.76717	5.46551
P13639	4.30076	5.56011	5.564	5.51313	4.99704	5.00058	4.93884	4.81938	5.14451	4.84624	5.04143	4.78354	4.75917	5.37257	5.04149	5.35277	5.5859	5.87611	4.31318	4.70741	4.65911	4.88034	5.42594	4.38695	4.63264	5.35318	4.48247	4.95094	4.61756	6.00161	5.36653	5.22833	4.91431	4.78671	4.72497	4.10267	4.76616	4.13469	4.82991	4.40415	4.86461	6.16745	6.30792	4.76676	5.31093	4.68868	4.7307	5.06558	5.37042
P18206	4.07709	6.33568	5.17847	4.74009	5.26592	5.47813	5.48516	5.20716	5.13465	6.3538	5.37472	4.70582	5.12717	5.80739	4.4886	5.84663	4.49674	5.72556	4.92716	5.11037	5.05168	4.89309	6.13845	4.66417	5.58778	5.07729	4.81684	4.14048	4.58685	5.19614	4.8746	5.0001	5.03284	5.72614	5.57582	3.56331	4.62503	4.36855	4.06515	5.5163	4.62161	5.24033	5.40179	4.99256	4.71516	4.96157	4.26253	4.2882	4.68353
P27816	4.72094	5.66528	5.59731	5.85516	6.53111	5.55412	5.87893	6.3033	4.94935	4.75243	5.44135	5.84455	5.83481	5.99046	5.10072	4.94723	4.98756	5.52403	5.05585	5.49257	6.15942	5.13875	4.87083	5.24281	6.83942	4.64352	4.84035	3.91494	5.2704	4.46672	5.17306	4.83794	5.18049	5.31762	4.92297	3.91923	5.77969	5.00627	4.70142	6.12641	5.70296	4.43949	4.21953	4.99441	5.51305	5.9786	4.42096	4.92022	5.26032
P11021	4.29672	5.08029	4.65922	5.76585	4.9009	6.2448	4.77433	4.64154	6.08458	6.11404	4.88748	4.9677	5.05572	5.4578	5.15136	5.48342	5.46911	6.41095	4.33823	5.44218	5.47063	5.07952	5.32964	4.03842	4.55632	5.09744	4.47511	4.31565	4.09836	5.46314	4.62425	4.48558	4.77888	5.07619	5.74135	4.49948	4.42823	4.52246	4.53007	4.35955	4.87114	5.61809	5.58525	4.94115	6.12023	4.94745	4.35216	4.8079	5.69693
P12814-3	4.76165	6.02868	4.29858	4.45731	5.55892	5.20606	6.27984	5.13525	4.86305	5.7769	5.03541	5.57128	5.31122	5.17818	5.28994	6.17191	4.89778	4.57693	4.68526	4.8948	5.14465	4.88507	6.6514	4.85156	5.35796	4.70369	5.82147	4.05925	3.89789	4.9462	4.25339	4.48082	5.17461	5.00721	5.14654	5.58625	5.099	3.70174	3.11303	5.2251	4.02015	4.67772	4.81648	5.05549	4.92509	5.2629	3.70194	4.20279	4.3797
P0C0L4	4.09444	4.32045	4.87256	4.22486	5.04602	5.84196	6.20262	5.99639	5.47326	6.61488	5.32161	6.31011	5.31863	4.39393	6.41436	4.99061	5.97783	3.77376	3.53369	5.4779	5.81379	5.13585	5.75044	4.18832	5.10503	5.35293	5.19358	2.89437	4.51868	3.92369	4.13522	3.84671	5.10026	4.94868	5.62203	3.37361	3.95326	3.61545	4.54494	4.9557	3.25501	4.48403	4.28193	4.99027	4.94877	6.35542	3.88058	5.32461	3.40546
P15311	4.52926	5.18393	6.78852	3.88456	4.53924	4.11276	4.52373	5.53686	5.77434	4.94722	4.78442	4.61432	4.62428	4.18006	4.11517	4.63677	4.25342	4.98361	5.14656	4.28659	4.14142	4.84052	4.20996	4.4947	4.34169	3.50202	3.93751	4.6802	5.00349	4.25518	5.82119	6.02387	4.38015	4.58764	5.44488	3.47457	5.66351	4.02533	3.53436	4.95114	4.33146	4.66132	4.33613	4.18862	4.539	4.01324	4.04151	3.17229	5.65003
Q9Y4G6	5.74882	4.85629	4.35969	5.13217	5.071	5.07933	5.23965	4.80651	4.16949	4.49117	4.71436	4.56543	5.01717	5.3006	4.67186	4.80491	4.12626	3.23549	5.75708	5.2463	5.33746	4.57681	4.32568	5.01098	5.37228	4.48959	5.58061	3.60042	4.52565	3.71176	4.04989	4.16145	4.27092	3.66568	4.41271	5.3547	4.74317	4.78126	3.99531	5.44597	4.60272	3.47946	3.79568	4.2447	4.63909	4.70497	4.08658	4.64582	3.95188
P26038	3.38247	5.26034	4.92186	4.69329	5.31897	4.63169	5.41272	5.30606	5.73414	5.67134	4.60985	4.92048	4.66572	4.64924	4.57107	4.71894	4.1493	2.22194	3.9963	4.50992	4.59185	4.22113	4.96335	4.59739	5.15177	4.53128	4.17266	2.44545	3.50575	4.73889	4.71295	4.9299	4.37581	4.35196	5.44373	2.39474	4.41559	4.32489	3.17318	4.93386	4.89607	3.78197	3.63613	4.17513	5.07616	4.76523	2.7639	3.43834	4.72964
P52272	4.24181	5.35093	5.53738	5.71507	5.17311	5.23267	4.89158	4.74985	5.41872	4.61824	5.30094	4.15749	4.21083	4.75827	4.3994	4.46025	5.31348	5.37184	3.93484	4.35597	3.93494	4.52185	4.2538	3.07988	3.20302	4.69431	3.6609	5.62616	3.63321	5.25025	4.27621	4.19021	4.14505	4.73136	4.40949	3.05848	4.81212	3.97262	4.45723	3.33138	4.15139	5.11128	4.5833	4.37454	4.84749	4.17001	5.53214	4.39644	5.04595
O15061	1.56453	4.42456	5.65846	3.93327	5.77691	5.39254	6.28839	5.10399	5.19586	4.99608	4.68462	4.8583	4.71573	6.03839	4.32872	4.55269	3.5983	4.4375	3.06293	5.30645	5.64544	4.16539	2.06838	4.09399	6.29884	2.81684	3.94538	2.02938	2.56821	3.14033	4.73376	4.35036	4.38804	3.68464	3.88089	1.84769	6.28249	3.50506	2.01325	4.4221	4.52564	2.92795	2.25972	4.63686	4.1835	5.8052	2.60776	3.12486	2.32899
P78527	3.86184	4.19231	4.47218	4.47779	3.95663	4.84402	4.67534	4.31264	4.72703	4.0381	4.30527	4.3645	3.54893	3.78984	4.09178	3.85393	4.68153	4.82302	3.81679	3.96497	3.89652	4.08377	4.21352	3.90097	4.00432	4.27904	3.88393	5.1488	4.59019	4.73129	4.18798	4.53175	4.27857	4.3003	4.47932	3.80862	4.59683	4.01397	4.65134	3.60441	4.14014	5.32305	5.19754	4.44687	4.85117	4.60226	5.18809	5.39477	5.28756
Q9P2E9	3.47777	5.69051	5.19724	5.11817	5.61111	5.77703	5.57686	4.98433	4.3949	4.74194	4.77358	4.92129	4.55041	5.28388	5.30863	5.22561	4.35372	4.56884	2.61363	5.16192	5.18962	4.3639	5.81869	2.8842	3.86245	3.96927	3.48188	2.98208	2.33335	4.17313	4.66236	4.81335	4.19183	4.54665	4.87592	2.8178	3.21678	3.34248	5.51015	3.00772	5.01784	4.42554	4.36502	4.60108	5.20861	5.23466	3.30027	5.25365	4.37655
P02545	3.7928	6.34378	4.83471	5.06059	4.95756	5.3325	4.70813	4.16378	6.18744	5.59586	4.81131	4.13125	5.09066	5.60347	4.03636	5.78053	4.30296	5.07487	3.7821	4.76231	4.617	4.37194	6.55877	3.57172	4.66631	4.06722	3.80564	3.53972	3.47485	6.18443	4.48671	4.73425	4.56288	6.79182	5.60505	3.05271	4.92417	3.46614	3.36092	3.71887	4.80305	4.80279	5.42186	4.4066	4.43183	4.69669	3.35369	4.15351	4.59583
P02549	4.79614	4.64766	4.3857	3.90723	3.85879	5.75265	5.68165	5.19724	6.25686	6.49628	4.84617	3.31857	3.77615	5.1095	4.5846	4.7449	4.33111	4.6258	4.86135	4.73706	4.59996	4.40058	6.45984	2.25846	3.0721	5.31731	5.14816	2.90747	3.34754	3.16908	3.3607	3.17749	4.27863	4.51495	2.78345	4.00166	4.07515	3.9308	4.174	4.39106	3.99225	5.75949	5.00901	4.32945	3.88643	5.81786	4.91199	5.13607	4.70641
P04075-2	5.54292	4.32397	5.04837	4.5888	4.79835	4.23697	4.56833	5.106	5.00864	5.27115	4.55417	4.51591	4.95959	4.76557	4.38287	4.46847	4.0663	4.44403	5.50923	4.18729	4.52539	4.578	4.42618	5.15112	5.32599	4.26304	5.17012	4.49599	5.42336	4.26455	4.79188	4.77008	4.37668	4.03444	4.54062	5.4068	3.86223	5.2491	4.56404	5.40941	5.20736	3.64438	4.05074	4.31746	5.47603	5.00724	4.90734	4.8448	4.93437
P12277	5.30677	3.65547	6.03457	3.67963	3.36477	2.79256	3.60116	4.4145	5.50292	4.92966	4.49421	4.08262	4.53874	3.08562	2.82245	3.02278	4.36975	3.31466	5.20045	4.31575	3.75052	4.95206	3.02948	4.70035	4.47362	2.84044	4.45209	3.71379	4.64158	5.10377	6.03511	6.05323	4.35111	2.89136	4.7701	5.24953	5.79467	5.49351	4.13872	5.14271	5.57373	4.50117	4.50811	4.25515	4.487	4.58488	4.54272	4.24523	5.79944
P14625	4.28145	5.49991	4.88564	5.9958	5.0127	6.13024	5.02305	4.60652	5.4628	5.47388	5.13003	4.58244	4.60636	5.64437	4.99949	5.20036	5.03153	5.8549	3.90722	4.89034	4.7977	4.59276	5.44006	3.937	4.01762	5.19095	4.31405	4.5379	4.07941	5.65532	4.46152	4.41428	4.71154	4.90383	5.39104	3.77221	4.25045	3.84888	4.32262	3.75101	5.41933	5.1866	5.56642	4.62955	4.99208	4.62751	4.30603	4.61389	5.61898
P46940	3.51027	6.40071	5.35934	4.21905	4.97367	5.18384	5.55845	5.08591	5.31128	5.76523	4.88475	4.98249	5.22153	5.64962	4.5652	5.86485	3.96266	6.57225	4.00825	5.08299	4.97473	4.60685	6.05051	3.26144	4.25204	4.21446	3.80332	4.00922	3.32454	4.76319	4.40348	4.45047	4.20747	5.79798	5.56832	3.18473	5.08266	3.48098	3.41425	4.25458	4.9507	4.6101	4.47169	4.76015	4.94795	4.50662	3.85752	2.90862	4.98785
P25705	6.23399	4.73238	4.73993	4.7838	4.06735	5.01769	4.28737	4.88194	4.67231	4.17369	4.69819	4.21338	4.46634	4.58189	4.09629	4.24937	4.46357	4.59468	5.27123	4.74771	4.55864	4.54351	4.18658	5.37254	5.18116	4.85869	5.48047	4.43163	5.3983	4.16865	4.62355	4.65676	4.47841	4.30458	4.25899	6.08733	4.46322	5.42062	4.37139	4.76245	4.38774	3.88857	4.07664	4.14049	5.27316	4.44026	4.34019	4.63496	4.34973
P01860	2.64762	3.55468	2.88132	1.98555	5.13125	4.96204	4.894	4.12498	4.52776	6.22862	4.47511	5.3746	3.83546	3.96971	5.81104	5.30631	4.63812	3.44999	2.7917	3.61654	4.71628	4.26406	6.71127	2.53412	3.54412	5.00956	4.24974	2.41034	2.76294	5.04532	2.5948	2.86541	4.73106	4.81056	5.32383	3.18938	4.05536	3.22847	4.04571	3.66718	2.76577	4.25533	4.69988	4.67378	4.20781	5.44989	3.43616	4.38479	3.54156
P10809	5.54534	4.26302	4.94798	4.36309	3.61841	4.81272	3.87124	4.83437	5.31485	6.18799	4.88435	3.95239	4.38167	4.6556	4.06556	4.61235	5.43138	6.27456	5.37083	4.76064	4.53621	5.05415	4.32184	5.04648	4.98645	5.45151	4.91316	4.71068	5.8272	5.37078	4.91981	5.05906	4.81063	4.41654	5.26688	5.63301	4.40573	5.19975	4.33933	4.89303	4.80707	5.9325	6.40018	4.76788	5.65268	4.12919	4.16026	4.09665	4.92872
Q15075	4.62572	4.88393	4.78131	5.39353	5.84748	5.37023	5.83563	5.1635	4.54848	5.48556	4.97471	4.82174	4.67181	5.29494	5.15089	4.73419	4.48298	3.60666	4.18621	5.06906	5.3512	4.37939	4.67471	3.84481	4.76326	4.75643	4.37748	4.04775	3.60972	4.1143	4.47882	4.52669	4.47427	3.92982	4.15361	4.12386	3.74293	4.04433	4.61819	4.40849	5.45151	4.36959	4.77363	4.46883	4.92623	4.96627	3.97485	4.95882	3.88419
Q92752	5.5008	1.39955	3.55278	3.59865	4.82067	5.48226	4.72865	6.54168	2.83337	3.21079	4.169	6.03871	3.92293	1.2228	5.55799	1.69433	2.8928	1.14723	4.05762	3.71004	3.44063	4.19445	2.05455	5.13223	2.93833	3.34787	4.29102	1.68938	5.5983	1.15237	3.59498	3.82219	4.11535	1.63653	1.6392	4.74459	3.08204	4.19314	7.10026	4.58735	2.68789	1.96632	2.20319	4.02267	4.65745	5.03185	2.57774	6.97276	2.37177
Q7Z406-6	3.52565	5.90552	4.17694	3.65495	4.48183	4.18316	4.86716	4.71469	4.75205	4.93414	3.97538	4.49942	3.8742	4.04495	4.26674	3.87316	3.23758	4.08655	2.97895	4.05543	4.35212	3.67898	5.21525	3.66883	4.00429	3.50083	3.14953	2.3418	3.35119	2.4538	3.67102	3.7032	3.39859	5.159	2.43434	3.04596	4.69602	3.34864	4.18801	3.71741	4.69091	3.32902	3.67109	3.43616	3.4548	4.3287	2.25879	4.22008	1.99253
P09543	7.44965	2.63931	2.61655	3.82823	3.80577	3.30608	3.84746	3.83097	2.4632	2.9889	4.19842	4.14698	6.71483	3.64595	4.02415	2.67426	3.8332	2.2362	5.72165	3.23455	3.6191	4.31372	2.50735	6.86783	5.19852	4.17834	3.63364	2.96332	6.41667	2.46576	3.2105	3.10185	4.67973	2.6946	2.34913	7.18366	2.43492	4.79106	4.11831	4.14712	3.85661	2.0811	2.51331	4.25836	6.27801	4.80613	3.12334	4.74989	2.53642
P55786	5.30261	4.75576	5.16965	4.7736	5.17224	4.33627	5.1881	5.89523	4.92215	4.68952	4.93744	4.78164	4.30646	3.6122	4.35687	3.92373	3.83278	4.6787	4.94469	4.31632	4.38847	4.24142	3.47076	4.44997	4.22238	3.84773	4.46449	5.25522	4.89716	3.55859	4.184	4.21426	3.96254	3.73424	3.75657	4.447	4.01646	4.80406	4.19452	5.07913	4.86191	3.79944	4.01451	4.2084	4.56231	4.76546	5.53332	4.4558	4.17471
Q03001-8	4.79749	4.22785	4.54714	4.73584	4.0914	4.0959	4.52426	4.17078	4.22581	3.98337	4.11647	4.25716	4.74482	5.07477	4.37507	4.04329	4.43075	2.47556	4.59307	4.4993	4.49096	4.2786	3.88158	4.91021	4.65369	4.01452	4.49238	2.80434	4.74917	3.28019	4.37113	4.4487	4.14119	4.60746	4.53565	4.54199	5.12559	4.43192	4.12808	4.70903	4.97955	3.91178	4.19155	4.21319	4.74061	4.70742	3.80797	4.33186	4.08065
P34932	5.33738	4.77789	5.48523	4.96483	4.78505	4.55679	4.81735	4.69151	5.31664	4.64358	4.92216	4.84167	5.19273	4.96792	4.9265	4.89188	5.52071	5.54737	5.2632	4.84888	4.75422	5.05193	4.31285	4.62868	4.30345	4.57033	4.76762	5.35647	4.633	4.76102	4.77866	4.81274	4.47798	4.2082	5.01974	4.84566	4.92052	4.65973	4.47278	4.99678	4.61105	4.93644	4.80073	4.51436	4.67345	4.42646	5.23715	4.28261	4.55148
Q12860	6.87775	2.0044	4.807	3.2605	3.05618	1.67145	3.71013	4.60078	4.39796	4.14226	4.11165	3.6156	4.11322	1.30073	2.98795	1.6108	2.80101	1.19441	5.72803	1.62538	2.24771	3.97735	0.658487	5.35997	2.72778	3.71913	4.97515	1.42518	5.17693	0.487856	3.84932	3.99215	3.40069	1.63284	1.54613	5.84091	3.56023	5.49112	4.76502	5.26923	1.41922	1.35374	2.37177	3.62203	4.15907	3.62237	3.82488	5.04165	2.48886
Q86VP6	5.29663	4.90339	5.45459	5.46471	4.89397	4.49559	4.95021	5.24053	4.81406	4.62479	5.00859	4.59411	4.37352	4.31481	4.55515	4.41669	4.62176	4.75563	5.08942	4.29494	4.22853	4.69209	4.10336	4.51443	4.1293	4.354	4.62778	5.49591	4.71191	4.80485	4.69703	4.84145	4.34402	4.08349	4.4494	4.57577	4.56794	4.85153	4.45318	4.87218	4.62748	4.84267	4.98821	4.43704	4.89338	4.40748	5.46106	4.51633	4.79205
Q14980	3.42044	4.99618	4.325	4.9802	4.41954	4.81048	4.17538	4.08915	4.38644	4.00716	4.5336	4.11109	4.29037	4.63657	4.13987	4.50672	4.48636	4.79664	4.11882	4.14767	4.28307	4.39679	4.27152	3.15477	3.28123	4.80031	3.51929	6.08974	3.88159	5.5799	4.05181	4.31924	4.14294	5.41982	4.6147	2.93566	4.32228	3.47871	4.07203	3.25566	4.25547	4.31593	3.71294	4.22941	3.82649	3.88039	5.14784	3.77158	4.94984
P06576	5.49816	4.09299	3.97916	4.00592	3.40127	4.36257	3.82765	4.09787	4.14336	4.64813	4.16597	4.08716	4.42321	4.60666	4.09362	4.43369	4.56312	4.72205	5.29387	4.76811	4.56943	4.70994	3.99415	4.75745	4.37795	4.3215	4.90993	3.84016	4.70888	3.44632	3.91022	3.97045	4.08451	4.22952	3.99707	5.94541	4.34466	5.27703	4.22305	4.76373	4.24017	3.93504	4.24676	4.20993	5.01975	4.08854	3.95198	4.26347	3.95526
P61978-2	3.6935	4.60724	4.9085	5.172	4.5023	4.58166	4.31299	4.22437	4.74377	4.18838	4.6766	4.18581	4.12211	4.56531	4.43015	4.38632	5.12986	5.46001	4.06945	4.2481	4.03405	4.54133	4.4019	3.71496	3.5458	4.99495	4.06185	5.8147	4.05207	5.30351	4.65961	4.63983	4.52645	4.58175	4.49052	3.46479	4.65554	4.22362	4.62337	3.70914	4.04858	4.85805	4.52958	4.34415	4.54328	3.55918	5.0325	3.94985	4.54232
Q86UP2	4.47212	4.9256	5.13235	5.08642	4.8203	5.14717	5.1605	4.84341	5.36149	4.81031	4.5669	4.51832	4.2138	4.94912	4.6325	4.475	3.95532	4.26225	3.57426	4.55892	4.31904	4.14663	4.72385	4.20128	4.25544	4.25806	4.3609	4.50817	4.36448	4.48098	4.97423	5.14229	4.56352	4.8396	4.89556	3.84136	4.76575	4.08306	4.83968	3.65619	4.97979	3.99236	3.92392	4.23688	4.68368	4.7149	3.85989	4.67257	4.9141
P23471	5.50509	2.87353	4.12592	4.95027	5.37312	5.8516	5.26813	6.71867	3.94657	3.53389	4.66303	5.87078	4.15203	3.6902	5.69282	2.81206	4.64815	4.10438	5.14744	4.51829	4.37241	4.5675	1.45983	4.7315	3.53819	4.77896	4.74206	1.68594	4.86068	0.833242	3.67632	3.69399	4.12708	2.42452	2.84964	4.08249	3.35559	4.027	6.42963	4.30612	4.05366	2.4056	2.73015	3.84839	6.0464	4.93954	2.85834	6.39116	3.15884
P11277-2	4.5409	3.96347	3.52555	3.16291	3.11573	4.75898	4.81606	4.2167	5.32708	5.47146	4.06409	3.21613	3.73217	4.87118	4.41426	4.7159	4.18439	4.50387	4.8043	4.63262	4.39151	4.31157	5.85873	2.56329	2.66573	4.64057	4.74578	2.53242	2.98574	2.68454	2.81736	2.72599	3.81902	4.27905	2.72811	4.13171	3.88063	4.60694	4.04458	4.26111	3.696	5.3968	4.75233	4.14679	3.51647	5.41456	4.61161	4.79481	4.44963
P06396	4.43242	5.69497	4.97074	2.94382	5.63079	4.88726	5.48501	5.19455	5.16959	5.90298	4.95361	5.61517	5.68035	4.6683	5.25907	5.23341	4.5346	3.47742	4.68059	5.15763	5.48607	5.00747	6.3426	5.18495	5.77296	4.39656	4.50239	3.12562	5.87062	5.95742	4.71755	4.89293	4.89892	5.43869	5.10361	4.41701	5.57608	5.92054	4.54403	5.67482	5.07519	4.37464	4.33299	5.18821	5.28867	5.61672	3.70104	4.45656	4.28935
O43491	5.15079	4.51201	4.758	4.67759	5.27903	4.96953	5.41737	5.27714	3.72269	3.23501	4.73677	4.98095	5.3145	4.55837	4.66542	4.45432	4.8233	2.28416	4.70697	4.94626	4.73711	4.47554	3.50652	5.10818	4.61467	3.93491	4.6274	3.4173	5.9815	2.53702	4.15764	4.25659	4.30425	3.96338	3.46265	4.14428	4.12626	4.17512	4.24192	5.06978	4.80072	2.386	2.98085	3.964	4.92764	5.13501	3.44173	4.19321	2.93346
P38646	5.56464	4.68707	4.6663	4.56571	4.06028	5.14782	4.38451	4.47513	5.72171	5.14829	4.82166	3.44964	4.05803	4.97399	3.67273	4.07523	5.00428	5.33601	4.3587	4.42846	4.1109	4.23873	4.4211	3.93061	4.41748	4.84712	4.41232	4.09332	4.72195	4.43749	4.01689	4.20088	4.24557	4.11562	4.69126	4.94876	3.47623	4.23741	3.88038	3.78956	4.77599	4.63451	4.76746	3.96073	4.87952	4.2582	3.78316	3.95847	4.34844
Q9BUF5	6.01411	4.07322	3.99186	4.91441	4.75995	4.37493	4.88227	5.11005	3.40635	3.38591	4.64603	4.3862	4.94616	3.63871	4.20816	3.63873	4.15423	4.67579	5.2661	4.15509	4.52681	4.27266	2.87227	4.74742	4.91688	3.68115	4.81358	3.38379	4.64646	2.27314	3.36887	3.46162	3.94454	3.32909	3.82238	4.9085	3.01599	4.59003	4.01261	5.29556	4.6663	3.95778	4.16774	4.17193	4.68928	4.60493	4.96856	4.27073	3.45315
P08758	3.08205	5.12999	4.56296	4.73347	4.98936	4.4392	5.3086	5.73492	4.65913	4.8495	4.39093	5.50818	5.30741	5.53375	5.42287	5.28526	4.36241	4.53358	4.61817	5.27621	5.19934	4.87434	5.50494	4.75851	5.29099	4.24744	5.0965	3.82763	4.82978	4.84209	4.50892	4.69635	4.76917	4.60169	5.34031	3.19955	5.36795	5.03403	4.29646	5.2818	5.70015	4.86395	5.07853	4.8126	4.35558	5.33218	3.37804	4.74341	4.63724
P60709	3.82664	4.6663	3.8035	3.58174	3.90549	3.64783	4.07218	3.95801	3.24329	3.88354	4.06538	3.90035	4.14259	4.23886	3.92616	4.40967	4.11679	4.60826	4.24866	3.97714	3.83592	4.35324	4.58165	3.73248	3.80086	4.27899	3.96642	3.86152	3.8353	3.77784	3.79755	4.02296	3.74766	3.76996	3.87864	3.61447	3.57349	3.76654	3.27894	4.6542	4.05239	3.55442	3.66515	3.86194	5.03477	4.72664	4.75709	4.38461	4.34451
Q05639	5.20658	4.85659	5.16566	5.52622	5.05571	4.73041	5.1513	5.03841	4.47767	4.17016	5.07934	4.94459	4.84322	4.47532	4.72922	4.231	4.62593	4.67065	4.67553	4.0466	4.05851	4.24293	4.28076	4.64807	4.16687	4.29083	4.58456	4.02722	4.37658	5.00833	4.46511	4.50982	4.17708	3.87378	4.56842	4.55284	4.11806	4.33214	4.35037	4.57561	4.36351	4.69931	4.77429	4.09114	5.00126	4.70522	4.19351	4.77635	5.12627
Q14194-2	6.40669	3.34885	4.78924	4.96028	4.8159	4.30234	4.50344	4.98212	3.67571	3.71814	4.66257	4.524	4.84983	2.72654	4.17405	3.38226	4.56737	4.72318	5.44496	4.04694	4.25783	4.36799	2.54157	5.70515	5.17996	4.64189	5.71817	5.01111	5.61583	2.94223	5.03859	5.15526	4.69196	2.76867	3.57806	5.42152	3.45253	5.2135	4.42068	5.6819	3.78916	3.3541	3.71596	4.34065	4.89309	4.36665	5.72008	4.52562	3.2353
P13591	6.22154	3.72644	4.3702	4.03785	4.61159	5.10587	4.59911	5.28557	4.09727	4.26828	4.43999	4.68643	4.24229	3.96807	4.15307	2.87357	4.18205	2.68393	5.49306	5.276	5.10355	4.39888	2.67936	5.03071	5.11922	3.4512	5.48066	4.76394	5.40017	3.09483	4.16548	4.39679	4.297	3.81314	3.25236	6.03804	3.30157	5.4603	5.15207	5.33075	4.82657	2.28174	4.0161	4.58876	3.88087	4.7134	5.40253	4.94874	3.38712
P13667	2.9176	4.97354	4.55863	5.08528	3.92452	5.2114	3.80994	3.45146	5.59093	5.07926	4.56199	3.54382	4.23784	4.92148	3.87416	4.58461	4.27159	6.36279	3.4162	4.26389	4.08127	4.20012	4.55228	2.87802	3.05513	4.2461	3.50938	3.68775	3.14771	5.68482	3.98407	3.77337	4.10349	4.77819	5.15944	2.69962	4.42988	3.23523	3.21705	2.94623	4.08006	6.49945	6.45576	4.22514	5.02989	3.67107	3.66717	3.52298	5.39661
P31948	4.77733	4.58159	5.17907	5.1484	4.49496	4.96586	4.48506	4.40402	4.97566	5.14407	4.80794	3.86314	4.49627	5.07538	4.23616	4.33961	4.906	5.09353	4.56946	3.94918	4.13754	4.36191	4.46847	4.26763	4.16827	4.85976	4.51147	5.10482	4.21689	4.87798	4.46119	4.37771	4.36683	3.90234	5.1234	4.05865	4.34485	4.38456	3.59822	4.44013	4.28622	5.21576	4.48945	4.21298	5.4636	4.13278	4.79607	3.96514	4.76889
P07355-2	1.59152	6.22179	4.76564	2.86038	4.79678	4.6123	4.98196	4.66058	4.44489	4.91511	4.45796	4.28304	4.06488	3.2822	3.53391	5.45681	3.49818	4.96371	3.38058	4.64362	4.73921	4.1018	6.30023	4.22991	5.38095	3.08292	3.649	2.19801	2.23842	3.54857	4.02021	4.05393	4.33735	5.49495	4.31534	1.96432	5.70296	3.35646	2.01229	4.86524	3.10882	3.78372	4.14328	4.20427	4.50289	4.20643	2.36116	2.22491	3.05475
P12270	3.53879	4.44837	4.86902	4.73298	4.31188	4.85449	4.19795	4.00307	4.97592	5.4036	4.47366	3.99677	4.12485	4.8173	4.14851	4.50911	4.72414	5.00618	3.94664	4.15804	3.99301	4.35131	4.56456	3.37718	3.43554	4.68369	3.90753	5.55283	3.87639	5.82289	4.67977	4.69348	4.36215	4.65693	4.8438	3.49093	4.85969	4.03301	4.15116	3.82359	4.29054	5.14501	4.90803	4.34625	4.67265	3.9562	4.82238	4.06707	4.8996
P46459	6.85567	3.70039	3.34644	4.26828	4.19259	4.01011	4.78009	4.14817	3.75299	3.42415	4.66337	3.8448	4.75107	3.73679	3.94856	4.11268	4.25518	3.05398	6.13245	3.83667	4.01632	4.29864	3.60363	5.84352	3.96622	3.98924	5.82172	4.53923	4.85673	2.88027	3.14116	3.10007	4.05253	2.61679	3.23116	6.24431	2.7605	5.37574	3.63137	5.83827	3.7399	3.50651	3.65901	3.99216	4.90951	4.43422	5.1246	4.39375	3.50139
P22626	3.25695	3.91357	4.35186	4.5707	3.88978	4.068	3.79736	3.61238	3.8517	3.29993	4.02774	3.63077	3.46193	4.23127	3.70177	3.48153	4.20741	4.59222	3.36202	3.7196	3.39279	4.01575	3.70259	2.88929	2.72569	4.52048	3.57351	5.32859	3.44501	4.86535	4.15729	4.04768	3.96773	4.09552	4.19593	2.85708	3.90292	3.76316	3.80973	3.40225	3.69468	4.23578	3.87027	3.95685	4.40677	3.44461	4.59094	3.55723	4.1248
P27824	4.0324	4.29213	4.43067	5.08382	4.50635	5.05439	5.0771	4.74841	5.99609	4.91098	4.5875	4.60865	4.38867	5.29549	4.4816	4.29926	4.41332	5.17806	3.79137	5.03281	5.02603	4.37475	4.26108	4.38933	4.90737	4.6832	4.17146	4.42363	4.62987	4.29319	4.60998	4.52688	4.49344	3.86557	4.85063	3.41975	4.31152	3.81148	4.08029	3.34729	5.00058	4.15045	3.87354	3.87349	4.42338	4.86537	4.18904	4.46249	5.22119
O75891-3	3.66807	2.12777	6.76165	4.60752	3.72673	2.6423	4.43268	4.87632	5.80028	5.45499	3.87649	4.26715	3.49041	1.8759	3.62582	1.95409	1.95226	0.755329	4.34856	3.73822	4.06023	4.57604	1.47523	3.75415	3.68716	1.09553	3.26786	1.22737	3.58065	1.45806	5.8204	5.86754	3.13223	2.22095	3.16201	3.07748	3.44448	4.16421	3.05534	3.9506	5.36399	1.43591	2.60611	3.34169	3.47332	3.88561	2.50435	3.25722	3.09943
P00450	2.40702	3.19661	4.0596	1.81654	4.65448	4.96666	5.10028	3.20327	4.09742	6.98461	4.51342	5.52237	4.09995	3.51264	5.5089	4.65334	4.39945	3.93721	3.05713	4.56391	4.58522	4.35931	5.39255	2.76997	3.04812	5.968	4.22432	2.09575	1.8953	3.3321	3.17885	3.04075	4.31018	4.45364	4.97562	2.34386	4.45287	3.13855	3.45343	3.70803	2.24563	3.78362	4.33216	4.39402	5.41504	5.48495	3.28063	4.25094	2.92944
P14136	2.91231	5.6459	4.73064	3.04089	6.40686	3.6102	5.39841	7.81167	5.26916	5.12647	5.27174	4.32936	3.76544	0.746347	2.70257	2.77494	2.09654	0.661056	3.75436	4.47722	4.68903	4.02899	1.36001	5.82993	7.02031	1.44747	3.89153	1.79373	5.89264	1.28795	4.86903	4.71193	4.67035	4.1992	3.73973	2.367	4.50088	6.48756	2.51278	6.78123	3.28258	1.82413	1.24436	4.87822	3.70982	4.18383	2.29107	1.80056	1.33006
P63010-2	5.80073	4.26266	4.67121	4.88963	4.42406	4.20285	4.74625	4.43891	3.7992	3.84827	4.45576	4.70895	4.56492	4.28826	4.60566	4.45845	4.03472	4.48979	5.48403	4.47	4.26371	4.47688	3.86595	4.96261	4.04118	3.76415	5.37494	4.07906	4.679	3.96724	4.17814	4.30513	4.08651	3.30347	3.95562	5.38327	4.19909	4.62203	4.08169	4.76369	4.08847	3.59144	3.88707	3.96854	4.55949	4.33514	4.54089	4.5332	4.48062
P98160	2.12958	4.58403	3.24359	3.87194	3.81106	4.0954	3.5791	2.56864	4.34253	3.80348	3.88659	3.16656	3.86764	3.66713	3.55904	4.94664	4.74871	4.73392	2.03448	4.07318	4.19863	3.79414	4.66715	2.22845	2.52946	6.20475	2.77799	3.80783	2.07022	5.54584	3.12243	3.85424	3.73446	4.98995	4.36476	2.15098	4.17633	2.11397	3.03647	2.04916	2.9187	3.57401	3.93313	3.67839	4.35611	3.92473	2.94466	3.92743	5.15354
P00367	5.80007	3.94604	5.36131	4.18512	3.54532	3.88423	3.58298	6.0664	3.91417	4.33944	4.33735	4.36793	4.65733	4.05513	4.3659	4.1704	3.98831	3.17807	6.19167	4.44338	4.0496	4.41184	3.74588	4.91463	4.74607	3.96552	4.28596	2.51189	7.18894	2.68585	5.34192	5.6902	3.89404	3.32816	3.56031	5.64166	3.03078	4.02403	4.97318	4.48834	4.04285	2.52225	2.70737	3.67876	5.59402	4.31252	3.67924	4.54889	3.15701
P07197	7.36852	1.73462	1.24986	2.97195	1.81132	1.44935	4.75054	1.35357	1.75865	1.667	4.76754	1.23418	6.52583	2.60552	1.53558	2.73253	3.97166	1.66993	6.11168	1.72662	2.38144	4.13678	1.23035	6.69873	5.30998	2.92657	4.44075	0.484255	6.23519	0.45117	1.02602	0.819388	4.14688	2.2701	1.7745	6.78128	2.39095	5.66012	1.51526	5.13849	1.62249	2.44676	2.38855	4.08887	7.39807	3.47727	2.01082	2.19188	2.05572
P08107	4.01873	5.10415	5.00001	4.06097	4.92686	4.93106	4.36946	4.64075	5.3852	4.93292	4.60904	4.73603	4.8945	4.58246	4.7411	4.91924	3.73662	5.25587	5.26226	5.01449	5.33028	4.73089	4.29372	4.78193	5.33458	3.46104	4.273	4.46436	4.30455	5.22661	4.66179	4.59084	4.47902	5.48215	5.93838	3.93819	4.77513	4.52314	3.47175	5.33172	4.21424	3.99047	3.90021	4.31964	6.13677	4.46212	4.55113	3.65754	4.96088
O43707	3.94976	6.003	4.50846	5.04717	4.68642	5.33705	4.64094	4.03172	4.54998	4.88471	4.58041	4.4481	4.48827	5.59562	4.48044	5.07978	4.61179	4.08493	3.72968	4.66187	4.74835	4.3982	6.15295	3.76833	4.64202	5.15584	4.92505	4.74682	3.90195	5.95434	4.57831	4.76425	4.90866	5.91112	4.91744	4.14348	5.12243	3.16752	3.68606	3.48445	4.67048	4.38966	4.87985	4.37565	5.07469	4.33715	3.53797	4.08224	4.9745
P19367-3	6.77856	4.51328	3.99402	4.05805	3.47311	3.78985	4.03026	3.73571	3.4945	2.9407	4.49175	3.43335	4.24138	4.10674	3.25086	3.87683	3.58292	3.24279	5.6994	3.85627	3.87617	4.1746	4.18593	6.03518	4.80902	3.09915	5.72963	3.04371	5.01748	3.28717	3.48281	3.75698	4.09006	3.60397	3.29329	6.2155	3.50159	5.28071	3.45349	5.34583	4.01647	3.17003	3.35866	3.85767	4.44577	3.7244	4.4108	3.6629	3.83048
Q14203	4.83522	4.27322	4.64646	4.29777	4.46418	4.12429	4.46216	4.32636	3.96233	4.08081	4.25073	3.65668	4.03606	3.60037	3.58138	3.96179	3.71696	3.96569	4.21919	3.69264	3.7781	3.77814	3.76528	3.97897	4.21731	3.98029	4.02062	4.26595	3.95908	3.59032	4.03345	4.03184	3.62806	3.32669	4.04079	4.44901	3.81442	3.94993	3.83938	4.39369	3.97292	3.91087	4.19104	3.74094	4.43282	4.12997	4.65458	4.00307	4.38864
Q96GW7	5.14043	2.37071	4.29193	2.901	4.14499	4.40984	3.38068	5.76562	2.6562	3.02364	3.76078	4.4273	3.0396	0.787288	3.82196	1.21369	5.25433	2.42503	4.25061	2.47072	2.16093	3.35414	1.19353	4.46366	2.05884	3.06089	3.43228	0.803164	5.06431	0.941833	4.54414	5.24863	3.3314	0.870334	1.15793	4.362	2.09425	2.70551	6.12896	3.95379	1.63537	3.63879	3.14761	3.2127	6.85064	3.33698	1.62127	5.50496	1.28685
P50993	5.54636	3.08436	4.91478	2.4177	4.36013	3.35585	4.45146	5.31938	5.44536	4.55318	3.91908	5.02542	3.52496	3.76556	3.38005	2.58117	2.39508	1.86674	4.33557	5.07794	4.24967	4.12185	2.15965	4.48506	4.05428	1.63977	3.76423	2.12711	4.96462	2.36825	5.03496	5.13122	3.60118	3.04359	1.73379	5.28349	2.08845	4.90273	4.87573	3.92716	5.19701	1.8763	2.43771	3.51334	3.33011	4.51957	2.63667	4.27159	1.91599
P53396	4.40031	4.49864	3.89854	4.80764	4.43196	4.617	4.18809	3.90687	4.73013	3.8819	4.35979	4.01033	4.53901	4.3719	4.41932	4.37351	4.11404	4.39068	4.18537	4.20554	4.7109	4.44955	4.29418	4.34624	5.12562	3.95465	4.31552	5.16948	3.97035	3.60976	3.76705	3.63483	4.17482	3.36346	3.35598	4.13884	3.48246	4.61072	3.72417	4.33951	4.96617	3.78906	3.96151	4.03145	4.20199	3.64995	4.68073	3.7766	3.72108
P02671	3.76015	4.54788	3.88937	2.63912	4.4116	4.88983	4.96202	3.70358	4.9946	6.05574	4.71385	3.2943	3.88125	3.85421	4.57124	4.40645	4.69946	3.60698	2.8642	4.33531	4.69537	3.91076	5.8029	2.16871	2.95816	4.5638	4.38983	3.1409	2.74624	3.12091	2.73743	2.37918	4.26829	4.93328	5.04414	3.64426	3.58813	3.7995	3.77939	3.11427	2.64298	4.88209	4.04251	4.15258	5.35462	5.00574	3.87364	4.03352	3.75045
P11586	3.98905	4.11762	4.68442	4.64856	4.64124	4.71925	4.4964	4.89026	4.89299	4.27048	4.40241	4.39018	4.60099	4.29804	4.0637	3.96494	4.64563	4.75172	4.07859	4.01004	3.96975	4.14774	3.86813	3.8751	4.07646	3.72141	3.91544	3.92825	4.25507	4.19407	4.25871	4.32885	3.86244	3.68615	3.87877	3.5269	3.87816	3.70502	4.03944	4.21633	4.48766	4.81912	4.45518	3.98876	4.05779	4.07866	4.31708	4.06603	4.14818
P61764-2	7.21392	1.6128	2.33682	2.95142	2.47329	2.50385	2.88171	2.23992	2.28003	1.97013	4.39898	2.42883	4.09712	2.5524	2.22517	2.36007	3.59353	1.68234	6.33052	2.65964	3.03027	4.4053	1.50929	5.21161	2.696	2.23584	5.8151	3.0496	5.10176	0.642985	1.53757	1.56523	3.67775	2.20316	2.10595	6.90241	2.87311	6.26524	2.32884	5.53478	2.11308	2.18529	3.33331	3.86376	3.66639	2.63783	4.06528	2.83758	2.88983
O95782	5.84858	3.98337	4.42327	4.64014	4.40717	4.06041	4.72221	4.44923	3.75612	3.59484	4.29008	4.42266	4.33575	4.13829	4.27698	3.95055	3.75354	3.97101	5.25476	4.26793	4.19061	4.16727	3.47648	4.63988	3.81861	3.06121	5.06373	3.40489	4.3768	3.42914	3.66428	3.77666	3.6868	3.02619	3.80531	5.4309	3.74856	4.33832	3.85166	4.59453	3.92692	3.12937	3.44734	3.77769	4.20709	4.28178	4.04217	4.47249	4.14076
P11216	5.03834	3.65293	5.28279	5.22183	4.4359	4.49778	4.4205	4.89918	3.83146	3.47936	4.52065	4.36545	4.96192	4.73154	4.12943	3.62011	4.09989	2.60287	4.82028	3.74245	4.0024	4.18739	2.97897	5.35435	5.19933	2.95399	4.32369	2.8719	6.44754	3.45098	5.20655	5.48713	4.25422	3.19385	3.80056	4.40554	4.81572	4.93988	4.45145	5.10913	5.33979	3.53447	4.0389	4.08231	4.5446	4.5269	4.03469	4.37209	4.24901
P19338	4.08176	5.05029	5.48361	5.68847	5.00066	5.36375	4.38087	4.49408	5.43529	4.22391	5.32554	4.25774	4.17037	5.14746	4.56347	3.92486	5.47953	5.84859	4.20523	4.32612	4.22325	4.80009	3.95759	3.45735	3.41178	5.35829	3.82879	5.45862	4.07109	5.38025	4.71598	4.76092	4.62211	5.24428	4.40429	3.33046	4.78472	4.22442	4.58857	3.58863	4.39092	5.78125	5.74044	4.67388	4.58151	3.97605	5.35544	4.39252	4.75638
P40939	4.45413	4.62037	5.09508	4.38055	4.0193	4.70226	4.23678	5.1447	4.35234	4.156	4.4688	4.38708	4.52293	4.36309	4.13829	4.32755	3.92119	4.53228	4.66712	4.92774	4.67133	4.46373	4.05632	4.6523	5.21673	4.24782	3.67265	3.87796	5.48115	3.56947	4.59937	4.65687	4.08344	4.32519	4.2077	4.23483	4.47245	4.66871	4.8293	4.49743	4.63006	3.96268	4.20305	4.12574	4.59251	4.38393	3.5983	4.58644	4.11177
P78371	4.43217	4.08593	4.5919	4.34235	4.02159	4.09759	4.09928	4.03496	4.14104	4.15592	4.31522	3.95889	4.41442	4.59733	4.22206	4.45785	5.2162	5.14891	4.57507	4.15533	4.05701	4.42388	4.02464	3.92952	3.77957	4.39923	4.0268	4.37326	3.99764	4.47355	3.97906	3.96711	3.86331	3.49934	4.4083	3.83881	3.8637	3.89712	3.25605	4.10563	3.77753	4.46755	4.37389	3.76982	4.84647	4.06006	4.50753	3.83982	4.47287
Q6S8J3	4.21842	4.65384	4.12155	3.93863	4.20487	3.71902	4.33126	4.42665	3.48234	3.9427	4.10693	3.84279	4.24917	4.24816	3.92151	4.43582	3.84677	3.97759	4.32812	3.92054	3.72014	3.80825	4.81511	3.79235	4.0014	4.26356	4.03278	3.91091	4.04825	3.93037	3.98987	3.99404	3.83118	4.11706	4.5397	4.10316	3.89633	4.18606	3.75075	4.96498	4.6439	3.93694	4.01318	4.10154	4.41763	4.03176	4.36748	3.95279	3.90045
P01008	2.56518	3.45063	3.42064	2.22272	5.25181	5.60655	5.02628	3.73385	4.29936	5.76527	4.35987	5.64008	4.19598	3.93836	5.83969	4.43101	4.49666	3.39609	2.74281	4.46232	4.20082	4.12078	4.99649	1.46166	2.66117	4.38199	4.25454	2.06885	1.81985	4.25816	2.15515	2.10579	4.36553	4.73185	4.15283	2.02788	2.54441	3.00565	2.80182	3.2563	2.60946	3.39057	4.08322	4.22147	4.2606	5.59606	3.1018	4.45894	2.42692
P02647	2.44779	3.14982	3.73416	2.89511	5.85964	6.2	5.01391	2.83964	5.72188	6.07241	4.53756	5.21385	3.19653	3.88099	5.55689	4.55473	5.80758	4.17694	3.53054	2.85943	4.89121	4.01805	6.26009	2.70982	2.14893	5.97123	4.38932	2.68406	2.75113	4.39145	2.69146	2.36588	4.61082	5.07923	5.47141	2.70295	2.69705	2.21038	3.38897	3.10112	2.34259	4.27223	4.42487	4.16698	4.65796	5.45147	3.56423	3.741	2.89906
P04083	0.426067	5.60037	4.9724	1.5667	4.20542	2.95021	3.40294	3.98066	5.70184	4.75992	3.94056	4.51752	4.70502	4.3878	3.79556	4.96367	3.08487	2.34118	4.02843	4.90822	4.84556	4.44607	5.28763	3.85346	5.64378	2.69074	3.95888	2.10625	1.66046	3.01523	4.77411	4.68793	4.48105	4.8879	5.4898	1.63551	5.97948	3.02643	1.46613	4.33161	3.65995	2.42279	3.4891	3.82006	3.32553	3.71009	1.79233	1.22919	3.76539
P06744-2	5.26048	4.24186	3.80393	4.37518	4.64363	3.78305	4.82482	4.57067	5.00005	4.96693	4.43202	4.29916	4.16555	4.03486	4.07872	4.17132	3.93624	4.30681	5.01435	3.96227	4.17	4.14992	4.38919	4.84202	4.76529	3.75284	4.60275	4.42448	4.6552	3.62979	3.55678	3.91023	3.95491	3.27812	3.18126	4.56925	3.59933	4.71653	3.8372	4.39844	4.20964	3.81526	4.00422	3.73304	4.30155	4.1982	4.20058	4.49812	3.52098
P07195	4.94676	3.76975	5.0748	4.55198	4.69448	3.82237	4.71248	5.71435	4.01888	4.29351	4.70378	4.86424	4.45402	4.40186	4.43424	3.79754	4.52762	4.14146	5.02982	4.10638	4.25152	4.73281	3.53327	5.15462	5.2721	4.28645	4.57684	2.57601	5.53173	3.19334	4.96905	5.03894	4.65999	3.59089	3.74712	4.72305	4.44352	5.26455	4.94205	5.26558	4.9855	4.58102	4.67457	4.52756	4.22329	4.69699	3.9876	4.70828	3.78381
P30101	3.48604	4.87477	3.96856	5.00002	4.3828	5.35622	4.65127	3.96731	4.8842	5.39266	4.43199	3.81694	4.1164	4.91378	4.11448	4.65787	4.44533	5.22329	3.17474	4.42305	4.54153	4.04108	5.41771	3.59683	4.16377	4.86999	4.07005	4.25358	3.76315	5.74306	4.14102	4.13148	4.57499	4.77479	5.46898	3.46686	4.19131	3.79184	4.07838	3.47784	4.13129	4.83851	4.56689	4.37604	3.91093	4.25633	3.55348	3.86724	4.91106
Q00839	3.86063	4.52237	4.7612	5.08182	4.47901	4.57935	3.77685	4.15174	4.53348	3.05149	4.4199	4.44919	4.33272	3.98087	4.43205	3.89347	5.01742	5.62365	4.35352	4.06184	4.17984	4.39429	3.94913	3.79485	3.66103	4.40362	3.88096	5.18107	4.15026	5.19969	4.62076	4.57923	4.22436	4.23381	4.11547	3.06621	4.20575	3.68883	4.0348	3.32553	3.80781	4.86931	4.41337	4.00768	4.50719	3.70385	4.49613	4.04654	4.84047
Q14764	1.58325	4.95926	2.78351	4.68409	4.78287	5.1035	5.01217	4.90726	3.01452	4.92413	4.0058	4.2004	4.43331	3.90222	4.33323	4.77576	3.18958	2.69201	2.36261	4.50135	4.76023	3.68073	5.01474	2.18675	4.52866	2.48468	2.73423	1.31712	1.01332	1.38138	2.23043	1.96681	3.2465	4.01069	3.45835	1.65082	2.01984	2.86588	1.67736	4.21929	4.38322	2.40886	2.55257	3.79716	3.16381	4.75785	2.56723	3.09076	2.4425
Q7Z6Z7	3.66275	3.53621	4.04657	4.04285	3.7026	3.53652	3.71861	3.87905	4.14402	3.52411	3.74368	3.74493	3.61982	3.66632	3.64275	3.73834	3.96812	4.79173	3.82179	3.46922	3.58711	3.82243	3.75171	3.68718	3.40225	4.01067	3.62989	4.71546	3.82607	3.9529	3.87101	4.08097	3.72621	3.72115	3.89571	3.59685	4.07647	3.80961	3.87196	3.82386	4.14711	5.00533	4.7451	3.8727	4.17237	3.85283	4.82409	4.15451	4.6458
P07237	3.62263	5.87554	3.95636	5.39419	4.57013	5.77378	4.82876	4.12549	4.99882	6.08808	4.8387	4.12293	4.23771	5.10677	4.1552	5.50096	4.62783	5.92738	3.50884	4.38884	4.38898	4.21118	6.26015	3.37017	4.07804	5.84016	3.77146	4.45312	3.61807	4.85051	3.68498	3.67696	4.35625	4.74769	4.95514	3.27722	3.19244	3.59762	3.94629	3.11919	4.78357	5.12591	5.01834	4.34433	5.21286	4.03771	3.88776	3.94384	4.34568
P07814	4.28776	4.24417	4.56902	4.5031	4.40592	4.3438	4.43475	4.19906	4.66663	3.87858	4.2242	4.38825	4.14411	4.48212	4.30765	4.05979	4.60838	4.5236	4.38541	4.09818	4.08883	4.08206	3.94152	3.8436	3.74617	3.9425	3.97567	4.17998	4.02954	4.6296	4.24072	4.30409	4.00783	3.64835	3.97842	3.95689	3.99311	3.68191	4.11172	3.78057	4.27833	5.28048	5.45495	3.92565	4.31605	4.38939	4.12664	4.52398	4.38675
P13010	3.74436	5.0494	4.97598	5.18163	4.41225	4.50616	4.32803	4.27752	4.84403	3.49811	4.81185	3.94227	4.13423	4.43227	4.19136	4.45275	5.02585	4.40856	3.82322	3.98403	3.7221	4.25543	4.26308	2.92269	2.99068	4.3605	3.22674	5.69131	3.53708	5.00698	3.98015	4.05979	3.92534	4.6142	4.39729	2.92563	4.44729	3.83249	4.1584	3.27894	4.08906	4.82546	4.52168	4.24996	3.9136	3.98192	5.42821	4.22341	4.8634
P13611	5.23897	2.62712	4.29823	2.6926	4.57641	5.25633	4.63381	6.58224	2.48437	3.01878	4.29751	5.44581	4.05558	1.10852	4.93172	2.46749	2.9214	5.34672	3.37307	3.68407	3.5214	3.84477	3.74677	4.95389	3.18212	3.0524	3.52663	1.44294	5.94226	1.71259	4.52448	5.27905	4.15948	1.82282	2.0889	3.72604	2.45929	2.95048	6.35434	4.34047	2.22881	2.59115	2.46848	3.76111	4.73752	4.75793	2.84454	6.53862	2.03859
Q14152	3.97405	4.66862	4.79315	4.95315	4.27776	4.35776	4.35396	4.21593	4.40642	4.18887	4.32156	3.89589	3.95837	4.40251	3.91017	4.18855	4.22958	4.58991	3.47423	3.78875	3.68117	3.90804	4.17551	3.53353	4.22893	3.8681	3.5391	4.21508	3.65411	4.79063	4.21583	4.26666	3.80122	3.48499	3.78825	3.16939	4.00405	3.19478	3.67769	3.25243	3.8874	4.22516	4.21638	3.5569	3.66614	3.78365	3.97885	4.13991	4.32721
Q99798	5.62387	4.00436	5.05646	3.77278	3.39427	3.90337	3.61231	4.8429	4.5075	4.06663	4.21807	3.52557	4.4	3.66558	3.64942	3.84891	4.22166	3.383	5.1729	4.03121	3.96581	4.39814	3.40351	4.5779	4.16717	3.86875	4.31755	3.79091	5.20312	2.72067	4.43098	4.71453	3.67024	3.44828	3.55866	5.78106	3.14604	4.8499	4.24025	4.55843	3.78913	2.91161	3.35338	3.80104	4.79016	3.77899	3.80854	3.83028	3.7906
Q08211	3.33933	3.9275	4.22738	4.59044	3.78778	3.90231	3.72903	3.65069	4.12643	2.59891	3.94036	3.88668	3.67101	3.68069	3.96732	3.66365	4.85332	4.69765	3.66274	3.65566	3.42105	4.00317	3.20248	3.02357	2.76802	3.69605	3.10907	4.91768	3.53599	4.62943	3.80917	3.87281	3.59603	3.74141	3.69709	2.9925	4.17745	3.42264	4.02664	3.03105	3.66164	4.65597	4.46795	3.79297	3.63783	3.47654	4.48689	3.9709	4.45976
Q8IVF2	3.82376	5.12229	2.93129	2.50407	2.92051	3.76554	4.08467	1.82073	5.84062	5.40455	3.28669	1.7846	3.22379	1.28001	1.68577	4.36544	1.66903	1.87833	2.70234	4.12562	4.52682	3.17743	3.91727	2.7121	5.20843	0.511085	1.55293	-0.0513306	2.39013	1.04343	1.88457	1.51541	2.41681	4.15147	2.14835	2.47697	3.96237	1.71389	0.184505	2.2555	0.275104	4.39102	4.24094	2.39562	3.48301	2.02405	0.916002	0.638826	1.49554
P09972	4.47347	2.80517	5.03264	2.94372	4.61776	2.98373	3.88068	5.68374	2.48615	3.34907	3.69535	4.56907	3.78996	2.10741	3.48059	2.55953	1.99681	1.34464	4.75424	3.21115	3.48921	3.96037	2.30595	4.21317	5.00288	2.3597	3.2803	2.53484	5.57692	2.31109	4.81434	4.30923	3.61413	2.5009	2.37665	4.15068	2.53769	4.88446	4.78942	4.24595	4.52579	1.95209	2.22367	3.1753	4.10185	4.03189	3.1347	4.57823	2.57652
P30041	4.57873	4.07417	6.11793	3.14968	3.80941	2.87419	4.29284	4.91614	4.44506	4.46415	4.27806	4.72166	5.23233	4.42358	4.10544	4.91107	3.99955	4.05326	5.11886	4.56691	4.24218	4.91875	3.93932	5.77418	4.69287	3.20881	3.75123	2.81154	4.28702	4.00124	5.72964	5.78017	4.24551	3.78003	4.82194	3.83335	5.34954	5.04366	4.18174	5.94339	5.62745	5.08465	4.80348	4.46352	3.80888	4.55728	3.66085	3.56607	4.36679
Q92945	3.40944	4.08969	4.45141	5.04137	4.35745	4.45085	4.00503	3.88831	4.28208	3.96636	4.19011	3.56611	3.39712	4.21684	3.76727	3.61105	4.75928	4.50003	3.35721	3.62819	3.44264	3.67889	3.64773	2.97241	2.53698	4.8514	3.27879	4.974	3.42553	4.75631	4.03834	3.79485	3.81918	3.98021	3.86547	2.83651	3.87926	3.34357	4.029	3.07631	3.73143	4.17242	4.03723	3.6501	4.64004	3.21808	4.12904	3.73041	3.72353
Q9Y2J2	5.92072	3.41241	4.15779	4.03021	4.4733	3.64799	4.80688	4.94403	4.28015	3.76039	4.26004	4.55148	4.80641	2.85998	4.11374	3.72874	3.6234	1.24953	5.24005	3.53032	3.72462	4.08402	3.01416	5.26576	4.34357	3.55109	5.33953	3.23698	5.28847	1.60438	3.81163	3.95823	4.06421	2.24834	3.43949	5.54836	4.33562	5.16025	3.06591	4.80852	3.75332	1.75864	2.15292	3.50932	4.77493	4.43903	3.85179	3.72053	3.20582
P07196	6.70241	0.967926	0.695183	2.30357	0.644876	0.294783	4.53451	-0.753508	0.834643	0.911361	4.20547	1.38306	6.43604	2.19365	1.77785	2.78459	3.6925	2.32001	5.79943	1.74047	2.27424	3.99435	1.32009	6.42662	5.08781	2.89264	4.07773	0.584863	5.97508	0.0445294	0.826505	0.678303	3.8832	2.03242	1.113	6.29138	1.92445	5.45238	1.19295	4.43481	1.20801	2.00093	1.74064	3.60612	7.11893	3.36797	2.23298	1.70346	1.6872
P29401-2	4.56688	4.72974	5.03953	4.84234	5.02045	4.00106	4.67986	4.7908	3.93414	5.18525	4.84169	4.83488	5.27579	4.65203	5.08361	5.42123	4.35884	3.87843	4.97591	4.72981	4.47778	4.91039	4.18358	4.96346	6.17982	3.9583	4.26632	4.34191	4.83899	4.01735	4.39114	4.74662	4.56796	3.72193	4.78258	4.03773	5.4413	5.30932	4.45795	5.32989	5.23934	3.71167	3.57677	4.41513	4.5915	4.72035	4.25923	4.46456	4.24847
P48643	5.05572	4.69485	5.16846	4.88289	4.56288	4.59994	4.66736	4.63755	4.68528	4.63898	4.85499	4.23665	4.74204	4.8193	4.52555	4.8859	5.47519	5.28047	4.84372	4.40149	4.32631	4.65382	4.33173	4.23908	3.84904	4.70783	4.45498	4.67668	4.25787	4.77838	4.25854	4.25718	4.12477	4.02462	5.00401	4.49751	4.59849	4.56319	3.91142	4.75213	4.46441	4.99859	4.93228	4.34289	4.86894	3.82728	4.54221	3.63403	4.5313
P60174	5.12342	4.74933	3.94701	4.71901	5.07639	4.27569	5.10748	4.55344	4.85034	5.4186	4.68705	4.26821	4.44313	4.67684	4.37463	4.24218	3.69552	4.43836	4.61155	4.17571	4.64246	4.35459	4.50903	4.63599	4.43552	4.16438	4.38291	4.70476	4.3438	4.47335	3.74657	3.95718	4.25144	4.61755	4.39093	4.86332	4.18765	5.48995	4.20533	5.00422	4.9039	4.46355	4.67933	4.42456	4.27543	4.26061	4.59534	4.22561	4.03371
Q92823-5	5.84891	2.15717	4.06351	3.18789	3.83568	4.07558	4.00286	4.78033	3.07963	3.55142	3.63776	3.91857	3.31734	2.12117	3.34933	2.56806	2.18726	3.32125	4.55661	3.51616	3.28104	3.58675	0.924204	4.62086	3.59892	2.57485	4.51279	0.98293	4.62655	1.3349	3.51727	4.07572	3.41717	2.51562	2.96942	4.88617	3.41033	4.59611	4.03619	5.18894	3.61846	1.24804	2.15778	3.57883	2.94126	3.89003	2.31948	4.51841	2.62463
Q96KP4	4.16138	4.02778	5.33574	3.71541	4.25386	3.29352	4.29	4.9863	4.6978	4.35847	4.17795	4.36176	4.79311	3.70834	4.11793	4.18163	3.96543	3.54869	4.46428	3.72284	3.63375	4.18846	4.05786	4.79818	4.89041	3.86643	4.17831	3.84738	5.05879	3.02714	5.18669	5.33574	4.10341	3.24472	4.78417	3.60273	4.73205	4.44724	4.05285	4.67482	4.34755	2.90033	2.68942	3.82667	4.6926	4.57097	3.81925	4.43882	4.37818
P00568	2.01592	1.10858	5.84118	0.684947	1.51056	0.729162	2.32064	2.14585	5.65278	5.31669	3.05564	3.2449	3.24171	1.62521	2.39806	2.7838	2.84646	1.54625	4.22093	3.35051	3.20216	4.32838	1.24563	3.11819	2.87562	2.08352	2.10525	2.77469	2.46249	1.89977	4.91089	4.73112	3.00534	1.61248	4.1747	2.63713	6.47942	3.42849	2.47742	4.001	2.12044	1.90391	1.56797	3.24984	2.82908	3.07664	4.02008	2.70884	4.00049
P01011	1.77317	2.2768	2.40513	2.74134	3.92322	6.03865	4.2584	3.63194	4.62035	6.78558	3.74176	5.41471	3.89352	3.69937	5.80756	4.45236	4.71226	3.5722	3.16174	4.57968	4.42653	4.48602	4.76251	2.63688	3.55846	5.24915	3.655	1.59864	1.46352	3.11626	2.1048	1.34373	4.41954	4.01879	4.30689	1.62907	3.25913	2.46563	2.63787	3.4995	2.16031	3.46266	4.06703	4.47884	4.81124	4.63024	2.56661	3.40589	1.94914
P02788	1.87568	2.72841	1.05231	1.0086	2.79521	2.71468	4.05629	3.28987	3.07258	8.32861	3.06003	3.00698	2.44733	3.05945	3.20574	6.13491	1.99314	3.15396	3.11886	3.44999	2.3466	4.12041	5.99416	1.39694	2.77344	4.47943	3.32196	1.15441	1.84149	1.43604	1.56983	1.38423	3.63499	3.1121	3.17386	2.06298	1.59769	2.59323	1.36065	4.5396	1.90486	2.80773	3.68807	3.62713	1.17514	2.91162	3.40487	1.86896	1.53191
P20700	1.99291	4.1145	3.33384	4.88401	4.02701	4.64523	3.81231	3.80589	4.3991	4.01564	3.9458	3.75513	3.16261	3.96303	3.87649	3.91325	5.21956	4.58915	3.49776	3.98318	3.82476	4.00424	3.6445	1.49919	2.07064	4.13524	2.76937	5.46063	2.56926	4.24208	3.19871	3.43192	3.51968	4.7453	3.72562	1.81752	3.08894	3.42644	3.80016	2.36269	3.04986	3.96989	4.14033	3.90183	4.06426	3.62048	5.39456	4.39255	4.4017
P00738	1.89883	4.16526	4.10826	2.57952	4.15816	2.26607	5.0876	4.16127	5.47888	7.50341	4.07357	5.37679	3.18959	3.40257	5.87465	4.84041	3.83896	3.93227	4.01083	2.31724	1.33449	4.25167	3.89291	2.43524	2.00597	6.13407	3.2183	3.51245	3.31396	4.52307	3.19244	1.97552	4.67652	3.18873	3.74113	3.22845	3.23486	2.4138	4.50938	2.38904	2.43893	3.52197	3.8872	4.58941	5.62692	5.73704	3.97192	4.8742	1.44804
P05023	5.93429	3.57977	3.45836	4.83075	4.11928	4.30804	4.64356	4.1212	3.60063	3.56981	3.9828	4.14743	3.98303	4.72596	4.30055	3.23053	3.38292	2.89508	4.60043	3.99533	3.87387	3.81501	2.99133	4.66145	3.96321	3.26363	5.01633	2.5689	3.92698	3.03292	3.58438	3.48295	3.96487	3.74239	3.58291	6.11028	4.72114	5.26699	3.14911	4.39838	2.98719	2.46834	2.97651	3.62927	3.95524	4.24375	3.37767	4.07382	4.18782
P28838	3.54117	4.67275	4.20764	4.22577	5.07851	4.44228	5.09101	5.51738	3.74931	4.87984	4.77428	4.22948	5.27054	5.07769	4.40811	4.94024	4.11549	3.48474	4.20057	4.13183	3.73275	4.20137	5.00313	4.92355	5.32182	4.26763	4.40707	3.32871	4.64705	3.20804	4.0014	3.97596	4.52956	3.61771	4.99185	2.7987	4.67751	4.41049	3.78912	5.29966	4.56553	3.18145	2.99983	4.13446	4.11965	4.63478	3.59851	3.9409	3.43626
P48735	5.25933	3.83436	4.56059	3.43893	3.83801	4.01041	3.74619	5.12	4.6246	3.9911	4.17393	3.70974	3.55275	2.31434	3.43935	2.86338	3.46215	2.99646	4.40534	3.64681	3.58205	3.65038	2.53477	3.85648	3.77632	3.92117	3.20838	3.28908	5.30521	2.84511	3.85829	4.1692	3.08853	3.01583	3.27759	5.29247	3.82009	3.73493	4.89944	4.4861	3.49699	2.60505	2.79307	3.73643	3.70425	3.42203	3.49861	3.6433	3.58084
P49368	4.3466	3.97171	4.55897	4.15697	3.90834	3.96089	3.73625	3.97512	3.99847	3.06443	4.27407	3.51564	3.97685	4.13453	3.67261	3.67846	4.58617	4.60575	4.01507	3.58362	3.46539	3.9275	3.47158	3.77522	3.68312	4.05937	3.88363	4.11496	3.79977	4.20509	3.86409	3.86105	3.62374	3.31307	4.30443	3.65473	3.80883	3.79161	3.23864	3.98941	3.68228	4.39242	4.24018	3.68016	4.63163	3.74781	4.21878	3.48465	4.29853
Q7KZF4	3.36097	4.24973	4.06001	4.36388	4.19765	3.97105	4.07915	3.96778	4.20113	3.31134	3.99437	3.86804	3.84163	4.04246	3.8701	4.30736	3.86136	4.30951	3.22895	3.81988	3.55603	3.7329	4.24055	3.65279	4.20519	3.39076	3.44696	3.3307	3.5791	4.35633	3.78401	3.79533	3.6571	3.34283	3.68625	2.96883	3.49228	3.97495	3.47196	3.56144	3.78989	4.62613	4.10428	3.5712	3.55088	3.93757	3.36861	3.61141	4.05321
O15020	5.42872	3.17377	3.9578	2.94079	3.46564	2.96988	3.81018	3.77318	3.1476	3.22534	3.76552	3.13035	2.84247	2.14129	2.71326	2.45709	2.59248	0.776983	4.31253	2.77271	2.66353	3.02404	2.79124	4.70127	3.50487	3.13608	4.83206	4.50009	4.1889	1.9328	3.51192	3.64073	3.49193	3.08604	2.65696	5.3934	3.65646	5.69764	3.56742	4.53277	3.26489	2.8804	2.94152	3.58592	4.40966	4.09537	4.97717	4.13503	3.96883
P02774-3	2.77863	3.34248	3.54826	1.84548	5.14608	6.30356	4.9495	3.95234	4.44831	6.26329	4.78588	5.94871	4.35438	4.05765	6.13302	4.64433	5.0041	4.34376	2.86905	4.40281	4.84255	4.54791	5.71775	2.06867	2.83549	4.88195	4.35823	1.79479	2.38315	4.28748	2.57995	2.31032	4.54218	5.24507	5.03934	3.07792	3.1113	3.41535	3.64546	3.85097	3.20215	4.51724	5.1417	4.76301	4.74125	5.3724	3.11768	4.37393	2.55522
P06737	3.17332	4.26526	3.88014	4.03538	4.88076	5.38279	5.44525	4.80956	3.53922	4.29215	4.05206	4.93856	4.62516	4.29741	4.72967	4.28735	3.67371	3.78324	3.41401	4.76524	5.26634	4.02584	4.09727	3.53774	4.99273	3.25108	3.70846	1.96852	3.86089	1.78585	3.98613	4.28628	3.91777	4.43596	3.76378	3.07461	3.80179	3.38859	3.21631	3.31727	4.3901	3.44673	4.33226	4.12796	3.68494	4.9711	2.74531	3.85223	2.58095
P12111	2.40752	5.44825	3.76005	0.946792	3.28105	3.44515	2.56373	1.29465	4.26748	3.41691	4.30647	2.70209	4.64519	5.4666	3.13274	5.72346	3.23548	2.81993	2.45763	4.73817	3.83833	4.39591	6.19446	3.2786	3.62153	4.24055	2.9598	4.27915	3.175	4.28351	5.71488	6.95771	4.35406	5.24901	6.198	2.02168	3.71242	2.48096	2.10798	1.82163	2.49384	3.61739	2.87641	4.53716	3.0781	4.13712	2.89719	3.10786	3.5905
P23246	3.32437	4.21389	4.29735	4.83768	4.13294	4.28683	3.70105	3.73951	4.01774	2.9774	4.16532	3.10628	2.88328	3.49084	3.31678	2.7671	4.15356	4.34467	2.93064	3.22011	2.95913	3.34482	2.89375	2.82991	2.33084	3.91497	3.21728	4.93522	3.20543	4.29906	3.67684	3.61848	3.58792	4.0911	3.52731	2.74454	3.70383	3.47634	3.95584	2.86171	3.38608	4.20612	3.70405	3.60575	4.49857	3.50725	4.82186	3.99688	4.27464
P26232-5	4.41617	3.34799	4.64662	3.70334	3.93731	3.48472	3.75522	4.40142	4.11092	3.44485	3.50371	4.17143	3.26556	2.25741	3.37998	2.65208	2.79842	3.01	4.26358	3.60337	3.76528	3.44646	1.08146	4.06105	3.66571	2.64254	3.73412	1.46403	3.4992	1.98533	4.16895	4.24202	3.03806	2.83196	2.7518	4.11122	4.98455	3.18408	3.85735	4.25365	3.693	1.82116	2.43418	3.12853	3.69088	3.77659	3.15403	4.00246	3.61636
P42704	4.72954	3.91858	3.88618	3.80344	3.24662	3.93855	3.64289	3.96266	3.93349	3.22399	4.01123	3.28856	3.4042	3.83491	3.37119	3.69474	4.16248	4.47237	4.1696	3.7377	3.46259	3.96005	3.47513	3.45762	2.7043	4.10794	3.8231	3.80892	3.74928	3.64259	3.26267	3.47217	3.42818	3.58655	3.23204	4.48665	3.03647	3.74981	3.56487	3.42222	3.93385	4.85789	4.96019	3.56303	4.09146	3.79011	3.75994	4.03435	4.11475
Q12906-7	3.24227	4.30247	4.7443	4.93468	4.20828	4.28593	3.86536	3.80783	4.32541	3.52576	4.37392	3.88102	3.68538	4.43355	4.03282	3.88804	4.76761	5.59808	3.70927	3.89021	3.69319	4.34232	3.76348	2.64306	2.59047	4.0959	3.25267	5.3421	3.34825	5.04142	4.15718	4.09683	3.88488	4.49285	4.41904	2.81523	4.48978	3.43851	4.22052	3.01201	3.85075	4.77693	4.61028	4.02225	4.58058	3.51171	4.96025	3.85927	4.59079
Q8WUM4-2	4.36937	4.98395	3.98002	3.99346	4.28322	4.03797	4.5342	4.43683	4.3207	4.47159	4.12421	3.91595	4.04393	3.98187	3.73007	4.6335	3.66503	4.44153	4.02762	3.97347	3.93295	3.82988	4.82186	3.94915	4.02956	3.96687	4.31855	4.03274	3.98889	3.9658	3.74792	3.77523	3.95114	4.36969	4.08652	4.102	4.05342	3.96503	3.37661	4.077	3.94235	4.01631	3.99353	3.72505	4.05421	3.9436	4.00701	3.80479	3.90412
Q92598	5.78103	3.90031	5.3073	4.0688	3.56802	3.7099	3.53543	3.39655	5.10746	4.05042	4.43174	3.02596	4.24542	3.80774	3.37455	3.64717	4.07511	4.73628	5.22403	3.30406	3.37849	4.17397	3.12866	4.2329	3.13492	3.15968	4.42138	3.03176	3.79391	4.00439	4.2108	3.94932	3.55554	2.59743	4.8898	4.90452	4.33142	3.59865	2.89544	4.46532	3.44277	4.78557	4.29465	3.60994	4.88012	3.44525	3.6224	3.35085	4.79699
J9JID7	3.82204	4.53498	4.43783	4.69014	4.35588	4.86007	4.52446	4.16278	5.03246	5.01531	4.41408	3.77997	3.82529	4.88744	3.91763	4.23155	4.11704	3.81194	3.63683	4.31426	3.90017	3.97185	3.99566	2.90638	2.86083	3.74937	3.32033	4.07916	3.27144	5.03832	3.43386	3.56848	3.80423	4.00649	4.36779	2.67441	4.22201	4.06513	2.89051	2.80712	3.43699	3.29762	2.95968	3.40554	3.88166	3.56508	3.81501	3.36687	4.7705
O00410-3	4.32011	3.95046	4.97571	4.75846	4.17128	3.94735	4.22163	4.60036	4.69188	4.00171	4.40116	4.34253	3.91776	4.10595	4.20096	3.87632	4.08445	4.44626	4.30254	3.81687	3.66414	4.21052	3.37207	4.14733	3.75035	4.33783	4.01636	4.36937	4.55152	4.30677	4.38246	4.50165	3.94258	3.04644	3.88726	3.89263	4.2891	3.85704	3.98748	4.16846	4.08749	4.86425	4.52674	3.97261	4.21275	3.83111	4.30556	4.04255	4.43205
O00468	2.51127	3.55521	3.67572	4.22237	4.13073	4.24951	3.22795	3.4098	4.22853	3.53626	3.5003	2.94918	3.15127	3.13231	3.31773	2.40022	3.88793	3.20191	1.84215	3.60447	3.54818	3.08176	2.53948	2.44029	3.00936	6.12282	3.23857	3.57189	2.39494	4.82933	3.45428	4.02318	3.21969	4.21228	3.30517	2.54748	3.69075	2.72908	3.8034	2.49167	3.4103	2.82428	2.91933	3.40391	4.31032	3.61903	2.5178	3.78773	4.24166
P11217	4.68387	0.597474	6.32237	1.02355	0.821576	0.743751	1.58834	2.57932	4.10817	3.85795	3.33546	0.139474	1.56749	-0.894544	-0.425597	0.123449	-0.66933	-1.55359	2.7074	0.443246	-0.779285	3.1868	1.15682	4.05135	2.01926	0.739152	1.6591	2.78382	3.2067	1.33757	5.53932	5.9637	2.69241	0.351243	1.29897	3.17196	2.64976	3.73251	4.12109	3.35248	3.61487	0.814594	1.23579	2.68241	1.4913	2.7662	3.49301	2.28141	0.947243
P21281	5.30972	3.75081	2.48549	3.24137	3.43101	3.03271	3.63487	3.50836	2.54718	3.27339	3.53068	3.00811	3.63866	3.00815	3.18901	3.74349	3.43219	2.65464	4.65765	2.70304	2.97207	3.28866	3.72916	4.27415	2.69681	2.85718	4.50296	3.3082	3.72462	2.0835	2.15206	2.1788	2.95415	2.17423	2.47491	4.80291	2.14143	4.04336	2.34914	4.27142	2.74579	2.46594	2.97265	2.82775	3.80811	3.18895	3.40193	2.871	2.43687
P49419-2	5.05696	3.85397	5.30291	3.64245	3.80559	3.48398	3.73662	4.94562	4.85673	3.56921	4.01575	3.678	3.75655	3.12146	3.25233	2.99753	3.89163	3.59337	3.80097	3.7078	3.4812	3.65524	2.49529	4.66507	4.09542	2.81935	3.19319	3.44803	5.19521	2.62679	4.47273	4.89623	3.55707	4.02007	3.16146	4.23715	4.58495	4.25345	3.77042	5.01418	4.44394	3.99663	3.59099	3.9394	4.0892	3.7092	3.80306	3.54791	3.52845
P49588	4.6032	3.8874	4.77052	4.65637	4.50437	4.16058	4.37376	4.81245	4.1425	3.71602	4.30329	4.5799	4.58434	4.6161	4.49458	3.92338	3.96156	4.46794	4.76383	4.2717	4.3284	4.32601	3.58332	4.69491	4.79203	4.97047	4.42521	4.31162	4.99976	4.9061	4.7405	4.96902	4.34968	3.47379	4.40235	4.34516	4.33956	4.33306	4.38512	4.51267	5.31714	4.89039	4.6176	3.99176	4.96744	4.40928	4.4629	4.67501	4.60832
P54652	4.14956	3.83937	5.60585	1.05643	4.21823	2.22295	3.83564	4.74223	5.53536	4.42321	3.6024	3.38719	3.82325	1.66683	2.61743	2.88231	1.30605	1.88116	3.2325	3.33559	3.66044	3.18311	2.43057	4.03758	4.49324	0.516081	2.34254	0.526112	3.54281	3.58387	4.63453	4.83742	3.13241	3.38648	1.95788	2.79507	5.02057	2.45665	2.45223	3.82642	2.29242	1.282	2.11084	2.95578	3.38087	3.57079	1.30156	2.49045	1.58287
Q9UDT6	4.37883	3.45645	5.1716	5.23848	4.79524	4.34381	4.71134	4.69962	4.59802	4.5399	4.34051	4.00483	3.82959	3.59108	4.33614	2.88494	3.75279	2.88014	4.07973	4.06619	3.88995	3.8031	2.30838	3.68738	4.79033	4.42442	3.82804	2.53769	3.98512	3.60313	4.77994	4.77463	3.76506	2.63336	2.54602	3.80434	3.13262	4.14284	4.76876	4.17687	3.98724	3.01198	3.22536	3.7702	4.45742	4.70787	3.60746	4.88936	3.40688
Q9Y617	4.07113	2.50054	5.87149	2.92206	4.28047	3.02128	4.28526	5.32001	4.38921	4.35466	4.226	4.30665	4.39303	1.38255	4.15039	2.87102	3.25144	2.49409	5.67253	4.14786	3.73483	4.39861	2.42303	5.02161	4.54628	3.48496	3.43788	1.87429	5.75222	2.92012	5.41879	5.75955	3.81802	1.47274	2.56709	2.88793	4.63006	4.24297	3.63064	5.61994	2.76285	3.07816	2.97344	3.36419	4.06663	3.91126	2.65654	4.05228	3.147
O00429	5.64359	4.01255	3.77422	4.13024	4.1339	3.74182	3.8733	3.89567	3.59471	3.45626	4.15007	3.44069	3.81931	3.44999	3.47896	3.59491	4.14275	3.64997	5.24148	3.45434	3.4793	3.78958	3.29263	4.52887	3.65928	3.61478	4.86938	3.85711	4.2527	4.76937	3.54865	3.72489	3.65763	2.75329	3.95812	5.03434	3.04486	4.29231	3.09216	4.56292	3.55593	3.50971	3.42035	3.38188	3.49154	3.50167	3.89803	3.3432	4.52308
P11047	2.19407	4.09873	3.84661	4.82673	3.79519	4.37747	2.97923	2.70084	4.76879	4.35065	4.0695	2.3724	3.30495	3.59569	3.16505	4.21254	4.24388	3.3885	1.49716	3.78974	3.86888	3.70361	3.78845	2.10311	2.62401	6.1894	2.46599	3.90836	1.97622	5.05561	3.16495	3.87494	3.62733	4.21666	4.00008	1.50622	3.73712	1.8117	2.91438	1.58148	2.59036	3.44141	3.58397	3.70282	4.33194	3.42686	2.63768	3.52827	4.38293
P31939	3.61859	3.9963	3.98197	4.13757	3.86135	3.10028	4.14533	4.61094	3.51674	3.09989	3.72074	3.82087	3.65731	3.7784	3.86217	3.71158	3.67506	3.91396	4.18168	3.62528	3.47738	3.59497	3.64807	3.73187	4.53532	3.82375	3.48399	2.40656	3.97908	3.49714	3.72364	3.78817	3.55825	2.94761	3.22011	3.03354	3.6996	2.84019	3.3093	3.72677	3.69664	4.30123	4.00339	3.21726	3.35095	3.90775	3.17326	3.77089	3.18441
P49189	3.95994	3.5151	4.85637	3.44178	4.5436	3.38652	4.20674	4.58353	4.4343	4.77857	4.09439	3.80884	3.55242	3.62312	3.38186	3.32228	2.81042	3.81224	3.36732	3.62113	3.6647	3.51176	2.7496	4.23169	4.19154	2.87657	3.15444	3.45582	5.06489	3.63678	4.29878	4.50759	3.5793	3.42685	3.92058	3.19361	4.57233	4.11222	3.74271	4.48782	4.45232	2.74819	3.28525	3.50015	3.22841	4.08445	3.88583	3.7697	3.29486
P50395	4.37608	4.68863	4.48549	4.45139	4.85406	4.2796	4.97714	5.21888	3.99425	4.37329	4.43339	4.37425	4.29439	3.92394	4.23291	4.52591	3.48244	4.34367	4.47706	4.09092	4.06217	3.96599	3.6064	3.55161	3.57935	3.30445	3.27386	3.31394	3.83936	3.14547	3.47525	3.60225	3.26852	3.78597	3.88527	3.98002	3.85459	4.42188	3.9799	4.65591	4.1702	4.04627	3.92643	4.16256	4.51271	4.44155	4.19954	4.23089	3.90756
Q16531	4.1817	4.48086	5.12638	4.59229	3.80591	3.68247	3.99126	3.90268	4.16486	4.58221	4.30498	3.49155	3.8747	3.9211	3.62253	3.87891	3.7713	4.3012	3.72413	3.55377	3.27726	3.86209	3.59664	3.45267	3.38807	3.83118	3.59403	4.81395	3.69581	4.79152	3.96482	4.05944	3.67895	3.57519	3.78837	3.61164	5.00568	3.48618	3.4467	3.31806	3.50527	3.84594	3.72233	3.64258	3.92582	3.60261	4.41438	3.59443	4.61241
P01871	2.30936	4.63922	3.20817	2.57656	4.33012	3.94575	4.5442	3.43718	4.96333	6.51279	4.14985	3.66649	3.32677	2.50315	3.85824	4.23587	4.52989	3.46387	3.32225	3.20936	3.83505	4.13601	6.48548	2.19648	2.95987	4.2599	3.47094	2.12703	1.84393	2.06846	2.33753	1.64976	4.08537	4.35928	4.29555	3.51486	3.22303	2.90154	3.62124	3.28395	2.07406	3.41769	5.1051	3.91344	3.4133	4.59137	4.16278	4.75263	3.85919
P08237-3	4.93459	3.69036	4.23112	4.15545	4.36583	3.38936	4.3421	4.98288	3.10594	2.91385	3.97231	4.67315	4.24604	3.93584	4.32049	3.21911	3.67327	3.62999	4.87641	3.96232	4.2169	4.18596	2.20469	4.91521	4.64487	3.23873	4.48743	3.03408	5.23694	3.1321	4.03992	4.25825	3.91241	2.73553	3.07072	4.64036	2.91919	4.69638	4.30033	4.66155	4.6921	3.63969	4.02499	3.69223	3.76293	4.13254	3.27948	4.39283	3.17288
P08238	4.2669	4.2508	4.71176	4.85188	4.2793	4.37265	4.00497	3.96305	4.13478	4.61891	4.50716	3.79998	4.15808	4.48206	4.12827	3.70878	4.53629	4.8892	4.04011	3.65392	3.57474	4.14423	3.78769	3.51436	3.70528	5.27282	4.14347	4.35307	3.67463	5.04478	4.28299	4.12599	4.16136	3.54199	4.51617	3.8802	4.39876	3.74857	3.9545	3.85837	3.98929	4.74899	4.56712	4.0908	4.83087	3.73411	4.10399	4.01341	4.36726
P23528	4.63	4.56898	4.7912	4.34681	4.51693	4.12826	4.54592	4.85434	4.08232	3.95838	4.28849	4.6476	4.75181	4.55593	4.39521	4.30573	4.20878	4.87864	4.78491	4.29356	4.334	4.37146	4.56874	4.53963	4.667	4.68369	4.71932	4.63145	4.48005	4.20542	4.8715	5.0073	4.55113	4.10691	4.12728	4.48322	3.87421	4.69336	3.87807	5.14857	4.45039	4.66782	4.23878	4.38034	5.21044	4.70614	5.05978	4.33102	4.16911
P36871-2	4.28658	3.98878	4.32625	3.914	4.36264	2.77442	4.31057	4.82625	3.59393	3.80044	3.89954	4.19733	3.60642	2.67306	3.4996	3.49458	2.48598	2.37847	4.03745	3.41201	3.24385	3.52076	2.87716	4.85829	4.75792	3.92563	3.78008	2.62879	4.77446	2.3239	4.32996	4.34193	3.91182	2.78437	2.59488	3.24884	3.72762	3.93676	4.47224	4.37748	4.4303	2.99574	3.31359	3.27328	4.23458	4.32396	3.0837	4.69279	2.50798
P43243	3.79338	3.69727	4.13517	4.69796	3.98957	4.14475	3.6468	3.52913	3.98089	2.93325	4.01987	3.60909	3.35556	3.78115	3.86229	3.27311	4.79021	4.70753	3.39005	3.67273	3.35985	3.88479	3.4463	3.27893	2.63841	4.274	3.59057	5.09815	3.599	4.55371	4.18957	4.19088	3.81981	3.5865	3.72929	3.0632	4.01877	3.74386	3.93712	2.9707	3.32246	3.95061	3.59352	3.51638	3.45032	3.60039	4.97618	3.95342	4.21403
Q14974	3.45058	3.62292	4.1737	3.94636	3.69413	3.56295	3.74653	3.95918	3.77445	3.03036	3.69705	3.83162	3.70063	3.67736	3.79646	3.81149	4.04803	4.3342	3.96418	3.62735	3.51795	3.73752	3.24604	3.57643	3.54074	3.76353	3.47902	3.99476	3.86245	3.65244	3.81962	3.96711	3.40406	3.18894	3.58049	3.10184	3.66148	3.51321	3.6004	3.77011	3.96169	4.25258	4.17556	3.55899	3.44647	3.47241	3.94036	3.61012	3.75679
Q16851	4.5393	4.96882	4.24765	5.081	5.03515	5.25602	5.01347	5.19379	4.08815	4.65343	4.53845	4.11164	4.37092	3.37304	4.08413	4.04476	3.84026	5.57358	4.08072	5.1478	5.56937	4.06719	3.71556	3.85638	4.56527	3.95027	4.34458	3.55535	3.46125	3.13045	3.71456	3.70003	3.78671	4.02522	4.01461	3.64409	3.8788	4.33855	2.92732	4.49573	5.09159	4.06867	5.46661	4.06929	4.38459	4.0923	3.71017	3.01654	3.67411
Q92499	4.01562	4.39455	4.82235	4.59651	4.47272	4.08337	4.41118	4.28934	4.31457	3.35792	4.30842	4.41177	4.21048	4.45192	4.50838	4.34588	4.734	4.69153	3.91588	4.16999	4.08952	4.30684	3.55017	3.18306	3.22693	3.17005	3.39325	4.62793	3.27305	4.25902	3.98665	4.07831	3.55088	4.31313	4.43823	3.74976	4.81509	4.12371	4.38523	3.91343	4.11352	4.51975	4.42444	4.07633	3.43919	3.72939	4.59796	3.92518	4.11139
O94856-5	5.60857	1.60647	4.50655	2.55162	2.80349	2.46631	2.94399	3.64011	3.82556	3.60043	3.3334	2.80229	4.01852	1.43836	2.2704	2.02043	2.36751	1.36156	4.36104	2.02026	1.94568	3.02585	0.244148	4.52615	2.94136	1.23474	3.60756	-0.0031662	4.18914	1.13525	3.28792	3.31828	2.62073	1.01436	1.43114	5.03084	2.57416	4.10904	3.21428	3.96108	1.96847	1.30696	2.01464	2.67825	3.29624	2.89617	1.64807	2.80012	1.40874
P40926	6.17261	4.28178	3.94509	4.5201	3.39661	4.57979	3.81654	4.1794	4.10164	4.43176	4.56321	3.06851	3.91119	3.91474	3.33786	3.66132	4.07785	4.35224	5.19474	4.0204	3.6175	4.13807	3.79677	4.81551	3.95481	4.69173	5.02942	3.92172	4.98501	4.07817	3.39054	3.64931	4.01997	3.98699	3.26956	5.80074	2.61902	4.63827	3.48095	4.55564	3.78436	4.35273	4.70072	3.87598	4.71674	3.4678	3.45603	3.48244	3.44325
P50990	4.86003	4.46475	4.94141	4.6928	4.32745	4.41387	4.44368	4.41218	4.44613	4.2577	4.67065	3.86504	4.3274	4.42218	4.08231	4.3362	5.15007	5.01535	4.48812	4.04415	3.90422	4.36264	4.22604	4.16201	3.75396	4.49661	4.31174	4.60543	4.19947	4.61587	4.14256	4.16767	4.04945	3.47928	4.30919	3.88016	3.91674	3.91578	3.34343	4.10148	3.81046	4.64946	4.51883	3.79824	4.59721	3.6733	4.21624	3.40141	4.20134
O43175	3.89848	2.88635	6.18936	2.83317	2.65518	2.32641	2.10877	3.75882	4.44696	4.02308	3.73002	2.61103	3.11021	1.6339	2.16054	1.99386	1.95295	3.16636	4.08578	2.07245	2.22962	3.41911	1.03783	3.76907	3.18577	3.13361	2.09925	1.31842	4.62923	3.32888	5.01409	5.29424	2.90727	3.47585	4.24691	2.97014	5.0927	3.76612	3.69124	4.73457	3.88241	4.72534	4.61128	3.38808	3.40249	3.25944	2.68367	3.64403	4.91311
P02675	3.52713	4.34646	3.72245	2.14023	4.02477	4.53534	4.84402	3.41505	4.81568	5.93198	4.6182	3.4502	3.87226	3.64616	4.66073	4.85434	4.48942	3.61671	2.94723	4.28463	4.69853	4.12657	5.80942	2.03307	3.04093	4.59547	4.28386	2.98834	2.90327	2.73003	2.70206	2.39713	4.40563	5.41374	5.49518	3.71841	3.63485	3.93502	3.97113	3.31566	2.62009	4.89052	4.73977	4.46413	4.95017	4.84972	3.77223	3.84811	3.48827
P02790	2.08291	3.25822	3.18861	2.02853	4.62804	3.70687	4.68488	3.29198	4.32486	5.66448	3.99594	4.87295	3.40692	3.12062	4.85343	3.39739	3.81377	2.09435	2.41559	3.2917	3.7253	3.33592	4.39109	1.693	2.47625	4.40888	3.61088	1.82937	2.05231	3.75568	2.32204	2.01664	4.07527	4.00595	4.16787	1.88219	2.09055	1.94844	3.03299	2.55361	1.77006	3.14361	2.44548	3.74449	3.10131	4.6657	2.86173	3.83999	2.06286
P13637-3	7.16891	2.13171	2.73154	3.46691	2.72392	2.78877	3.94285	2.93732	3.03114	2.3753	4.35437	2.88351	3.55101	3.0366	2.67406	2.59511	3.79684	1.70955	5.98604	3.1567	3.06715	3.99049	2.65001	5.96578	4.25652	3.46891	6.12595	4.4667	5.05831	2.17443	3.15465	3.33006	4.12758	2.55398	2.17833	6.7342	2.88413	6.0622	3.15838	5.53969	3.15064	2.07973	3.15752	3.84795	4.75647	3.82651	4.40564	3.40193	2.94926
P17600	6.91813	0.695276	0.727235	1.58941	0.936929	0.634538	1.09617	-0.0923452	0.543162	1.35603	3.85213	1.54146	2.32854	2.0496	1.67281	1.39756	3.59133	1.17736	6.28446	1.62966	2.7472	3.75117	0.856737	5.91858	2.08109	1.92662	6.49392	2.24637	4.66336	0.80093	0.603958	0.363888	3.60442	1.4249	1.31748	6.60014	1.27993	5.65721	1.31424	5.8637	1.16187	1.41166	3.20095	3.3083	2.34419	1.6819	2.9622	1.29114	2.18404
P18669	4.4009	3.8778	4.74038	3.86223	4.204	3.39767	4.04798	4.31933	3.83571	3.86377	4.09272	3.58195	3.47615	3.26194	3.26177	3.05798	2.972	4.2407	3.95226	3.07906	3.43404	3.67235	4.09567	4.88172	4.97912	4.44561	4.58234	4.8549	5.05513	4.00314	5.12541	5.22179	4.49239	3.13674	3.30013	3.89527	3.48652	4.53097	3.66048	4.56239	3.8877	3.1504	3.0997	3.51516	3.716	3.53306	3.71533	3.70151	2.84984
P30153	4.86077	3.88693	4.38822	4.41392	4.13542	3.62248	4.21525	4.32928	3.80425	3.12224	3.98413	4.03675	4.03885	3.81954	3.99526	3.61301	4.06688	4.14499	4.5437	3.77176	3.60762	3.88021	3.41043	4.20654	3.86966	4.13384	4.49511	4.30313	4.49659	3.9526	4.24772	4.20381	3.84076	3.32552	3.50455	4.34661	3.67627	4.17214	3.88298	4.53579	3.89386	3.66765	3.36938	3.69195	4.28275	3.9015	4.18246	4.03969	3.89482
P43490	2.33646	3.98741	3.55354	4.7883	4.6129	3.56769	4.19525	5.50222	4.21333	4.86799	4.07695	4.7691	5.04822	2.73215	4.07971	3.98711	3.61244	2.25811	4.49093	4.35822	4.19862	4.03473	2.82475	3.38006	5.08102	2.33701	3.53455	1.71859	1.76843	2.72703	2.66593	2.7156	3.79062	3.21836	4.78793	2.72363	5.33361	2.89659	2.63428	4.34612	3.75799	3.69494	3.96511	4.15619	3.82299	4.36742	2.6921	3.42934	2.9671
P62937	4.03848	3.36832	3.62656	3.92557	3.72761	3.46172	3.69804	4.2707	3.32092	3.5855	3.55819	3.86003	4.26737	4.2518	4.00446	4.27042	3.56435	4.0851	4.22678	4.23915	3.84535	3.89079	3.49909	3.75768	3.70687	3.87989	3.70251	4.02701	3.80156	3.03289	3.48323	3.79829	3.59604	3.36929	3.24076	3.89844	3.32946	4.15409	3.61975	4.07115	3.79665	4.14012	3.64342	3.64151	4.52093	4.08545	4.15233	3.68672	3.40066
Q00341	3.50089	4.91405	4.07271	4.63565	4.28505	4.35435	4.1357	3.95021	3.92192	3.56001	3.92761	3.66291	3.50531	4.12354	3.70438	4.09289	3.75409	4.24482	2.97281	3.71441	3.70477	3.37825	4.13798	2.88635	3.24425	3.30901	2.8958	2.60553	2.902	3.78472	3.46275	3.35517	3.24878	3.56873	3.64316	2.649	3.30792	2.62083	3.40158	2.79482	3.54564	4.15512	3.60696	3.19968	3.01826	3.2998	2.43443	3.36821	3.52428
Q06830	4.23143	4.35506	5.35884	3.6077	4.91092	3.73154	4.75727	5.24927	4.62639	4.79635	4.40029	5.06011	4.84534	4.23546	4.39931	4.97863	3.93065	4.41106	5.30231	4.80075	5.10406	4.72265	4.38855	4.8967	5.32768	2.87334	3.79824	5.41136	4.85407	4.44576	4.99214	4.86376	4.19326	4.08002	4.97829	3.53323	4.88658	4.56474	3.82428	5.24669	4.61444	3.38112	3.64409	4.04003	4.71383	4.78106	4.49512	3.79091	4.40279
Q16352	6.67332	1.48922	0.327342	1.58601	0.625926	1.20147	4.05471	-0.351037	0.585707	0.388821	3.91994	0.854453	4.96076	1.63141	1.37208	2.63357	2.61428	1.91527	5.11532	1.44881	1.78692	3.07741	1.0874	5.34476	4.23488	2.28	4.28784	0.876613	5.09594	0.868315	0.986619	0.961976	3.29309	1.48001	1.0938	5.8391	1.53716	5.15396	0.728524	4.55032	0.956055	1.71827	2.13297	3.46241	5.81206	2.7833	2.11095	1.74852	1.67882
Q16658	5.32607	4.36057	2.87507	4.49533	4.30325	4.36559	4.15514	3.98949	2.0062	2.02201	4.37005	3.39097	3.84263	3.95729	3.25803	2.95064	2.68197	4.0109	4.08678	3.62361	3.70025	3.55849	3.39957	3.66312	3.49446	4.11132	4.0804	3.79758	3.93556	1.78921	2.33639	2.45259	3.64285	3.57731	2.28258	4.47356	1.59207	2.80697	2.75141	4.18048	3.7175	4.07931	4.79745	3.82264	4.89282	3.4877	4.88963	3.21559	2.45345
Q8NF91	2.96583	1.71114	3.78311	2.62185	2.39961	2.31868	2.76569	2.5691	3.14653	3.07102	2.43588	1.99978	1.95997	1.60096	1.81691	2.01267	1.9833	2.11641	1.87895	2.06423	1.94456	1.89071	2.73466	3.33319	3.24367	3.88019	3.31056	2.0382	2.97563	3.08726	4.21979	4.15285	3.19322	3.10804	4.39851	4.54028	6.4576	4.51887	3.75181	3.98277	3.46269	2.94168	3.04795	3.7196	2.65965	3.02028	2.25222	2.84915	2.87636
Q9Y4I1	5.9037	3.34956	2.18226	4.38776	3.54078	3.72474	3.44181	3.22526	2.23327	2.65831	3.5165	3.18754	3.71102	2.89167	3.39916	3.08506	4.14652	1.89476	5.08719	2.9824	3.24613	3.45158	2.72753	3.97694	1.96007	3.74557	4.63952	2.01406	3.35865	1.74461	1.789	1.61214	2.81967	2.17608	1.79314	5.56758	1.46126	4.44814	3.47799	4.0882	1.44589	1.93811	2.62154	3.01731	4.19807	3.60783	4.0062	4.11601	2.73041
Q9Y4L1	3.98462	4.60119	3.62824	4.99084	4.07355	4.99112	4.0737	3.63923	4.49807	4.48237	4.26172	3.68987	3.66086	4.53845	3.81569	4.16008	4.1816	5.40105	3.13111	3.86145	3.66609	3.82232	4.39375	3.42388	3.45938	3.82317	3.96365	4.18227	3.27006	4.68586	3.5106	3.41428	3.90247	4.21001	4.53031	3.97649	3.31134	3.87809	3.57591	3.55745	4.30472	5.11416	4.92367	3.96584	4.12963	3.79607	4.01495	3.71723	4.52143
P20020	5.76528	2.94499	3.61055	3.33033	3.10181	3.04848	3.36525	3.52145	3.84304	3.07731	3.49644	3.87682	2.98972	2.88811	3.19561	2.66747	3.17061	2.02676	5.18588	3.9785	3.71916	3.75263	1.70094	4.39746	3.77648	2.51681	4.98733	3.52239	3.8802	2.56963	3.38062	3.44826	3.33773	3.24823	2.47064	6.45895	3.78624	5.35781	3.52115	4.61926	3.31874	2.08925	2.99242	3.81673	2.83759	3.25903	3.40495	3.18004	2.95285
P21266	4.36978	2.8754	5.3653	3.31848	3.4027	2.25412	4.02486	4.0413	3.88799	3.84453	3.56476	3.74179	3.52237	2.52192	3.17815	2.41645	1.70262	1.6547	4.38715	3.25032	3.10885	3.71646	2.02862	5.29699	3.05277	2.13155	2.89491	2.43443	4.13622	2.02932	5.11108	5.13107	3.46211	2.86029	1.919	2.90457	3.48802	4.95842	3.06081	4.95442	3.6989	2.78492	2.19393	3.15969	2.38884	3.74547	2.75456	3.47619	1.70665
Q6UVK1	1.51191	2.38846	1.1608	2.58728	4.16067	4.26904	5.17143	4.66996	2.00689	2.55927	3.01296	4.64027	2.83782	1.92602	4.49979	2.29528	3.20286	1.77304	1.93641	3.69443	3.97726	3.10615	1.9454	1.32245	3.14209	5.0401	1.96804	1.20852	0.886309	3.74092	1.51183	1.35534	2.72271	2.77014	3.10949	0.781495	1.0402	1.19443	4.80184	1.39334	0.735019	1.55058	1.53584	2.82884	4.17427	4.38494	1.82401	5.13789	3.60546
P13797	3.66081	6.39729	4.10234	4.89037	3.73631	3.0546	4.23922	3.87956	3.26878	5.05734	4.0112	2.95926	4.36367	5.76425	3.16061	4.55637	2.66965	2.37188	2.64435	2.74088	2.63601	3.07355	6.35522	3.82635	4.12832	3.38499	3.76056	2.04261	3.87233	2.99171	3.255	3.66818	3.62415	4.56657	4.37201	3.09994	4.59355	3.65644	2.70051	3.6941	5.17341	2.46724	2.49911	3.60081	3.53198	3.66739	2.2039	2.51806	2.65344
P35222	3.63346	4.30248	4.22106	3.69897	3.44245	3.53659	3.60888	4.2049	3.47131	3.2644	3.36727	3.59834	2.88052	2.52134	3.02773	2.5169	2.77547	3.62087	3.51617	3.51071	3.40706	3.04015	2.96077	3.59832	3.59864	2.66067	3.5459	2.58862	3.69492	2.85553	3.87164	3.98434	3.16803	4.52006	2.86462	3.57065	4.33456	3.7134	3.3736	3.93181	3.30679	1.75653	2.65689	3.23106	3.55629	3.11732	3.03492	3.19263	3.8025
P35241	3.47795	3.55525	5.14684	3.76172	4.46684	4.34788	4.34507	4.50906	4.43838	3.98588	3.91591	3.64902	3.05875	2.85463	3.57622	2.55272	3.04861	3.78976	3.37142	3.0838	3.28394	3.24082	1.87168	3.33214	3.24565	2.54938	2.94802	2.92615	3.66621	3.37124	4.22843	4.28417	3.19098	3.2851	3.134	2.44111	4.13003	3.19248	3.27912	3.73162	3.31579	3.84168	3.29816	3.2274	3.08511	3.41999	3.03768	3.44153	3.61569
Q13263	3.3147	4.51038	4.17793	4.66481	3.84223	3.92384	3.66358	3.50019	4.17147	2.87927	4.33194	3.55635	3.30448	4.06158	3.68663	3.50961	4.96586	4.92124	3.0143	3.58644	3.01277	4.00724	3.2645	2.34177	2.26168	3.70526	2.95124	5.76402	2.93318	4.62994	3.4264	3.60443	3.52454	4.61605	3.84931	2.54676	3.77562	3.42782	4.0538	2.99941	3.52449	4.63371	4.11745	3.99272	4.12128	3.40797	6.55007	3.92375	4.32059
Q15019-2	3.77296	3.29295	3.74187	3.55552	4.29921	3.81704	4.02393	4.29605	3.40589	2.33057	3.56876	3.80108	3.69328	3.32416	3.50046	3.06601	3.1774	2.24488	3.80473	3.69391	3.69921	3.30092	3.01952	4.55538	4.37711	3.59594	3.89851	2.97288	4.62645	2.87001	4.04513	4.35346	3.63991	2.64023	3.54561	3.21203	3.39952	2.90212	3.37066	4.62419	4.36739	2.8498	2.7427	3.19584	4.11254	4.23465	3.16597	3.86477	3.23141
P06756	2.78526	3.84427	2.05998	4.88624	3.98868	4.37649	4.82102	4.43141	2.35257	2.75594	3.16011	3.8391	2.80734	3.90723	3.99799	2.52785	2.51114	1.5864	2.208	4.44782	3.84582	2.7903	3.2672	2.67241	3.136	3.6622	3.40343	1.32793	2.71262	1.10732	2.395	2.46568	3.16319	2.90115	1.82866	2.28115	1.73065	2.76338	3.68864	2.11046	3.92714	1.47701	1.94241	2.84583	3.17635	4.06333	1.53472	4.36786	1.83615
P08603	3.10175	4.66811	4.06993	2.33917	4.45607	4.74077	4.9313	3.72337	4.5936	5.54093	4.53488	4.70523	3.79108	3.61595	5.44884	4.9468	4.51972	3.44504	3.2676	4.22937	4.52246	4.11487	5.99481	2.10492	2.47555	4.66786	3.7175	2.01355	2.14795	3.28	2.58541	2.13313	3.82944	4.12929	5.41486	2.56033	3.12336	2.21001	3.77787	3.14757	2.51143	4.10669	4.04819	4.02646	4.57456	5.12589	3.10584	4.44742	3.05698
P14866	3.37773	3.99712	4.43625	4.76847	4.05545	4.28101	3.92314	3.66667	4.21763	3.20766	4.16976	3.65405	3.48525	3.84617	3.79806	3.60768	4.37361	4.76483	3.4424	3.76382	3.38519	3.86898	3.40649	2.76436	2.55699	4.19798	3.41682	5.09682	3.24527	4.61844	4.02434	3.99691	3.79609	3.9452	3.80899	2.67757	4.11188	3.4927	4.03394	2.84093	3.50184	4.03701	3.83992	3.69617	4.44089	3.49714	4.79119	3.84766	4.29814
Q16891-4	5.37357	4.09717	3.78768	3.82924	3.41607	4.48527	4.04239	4.3989	4.64361	4.63126	3.94969	3.44532	3.43484	3.52545	3.24358	3.35849	3.80202	4.06298	4.0987	4.41506	4.06897	3.71686	3.09861	3.73189	3.70546	3.71249	3.69415	2.74569	3.3985	2.93998	3.10791	3.07076	3.22281	4.12113	3.44779	5.28746	3.74267	4.44361	3.73005	3.81377	3.44696	3.50478	4.10804	3.60768	3.80555	3.25603	2.70477	3.27946	3.43929
Q96F07	5.03408	3.4051	3.60415	3.25587	3.65919	3.27883	4.03298	4.02637	2.56509	2.88259	3.51135	3.86392	3.40069	3.11064	3.33196	2.73093	2.67392	1.84474	4.33791	3.38365	3.33569	3.11071	2.67825	4.40323	3.93576	2.44364	4.1218	2.03055	4.02187	1.71434	2.95488	3.21856	2.89392	2.69658	2.68689	4.92469	3.50491	4.16693	3.79423	4.43922	3.9309	2.68325	3.19247	3.54655	2.94918	3.38655	3.09923	3.49173	2.46532
Q99460	3.7369	4.14349	4.28539	4.20969	3.65459	3.70356	3.69005	3.63815	4.14229	4.00029	3.82961	3.37059	3.4425	3.82113	3.42991	3.87675	3.85373	4.5088	3.36055	3.27949	3.3354	3.5486	3.74796	3.24193	2.89257	3.59339	3.41421	4.22221	3.44842	4.1019	3.62429	3.65833	3.33509	3.42051	3.63655	3.45384	3.90829	3.23198	3.61979	3.51485	3.67272	4.3277	4.86586	3.59819	4.17282	3.56199	4.31245	3.78906	4.13411
O75083	3.9644	4.73002	4.65596	4.41026	4.3174	3.5649	4.5101	4.81963	3.377	4.12109	4.05025	4.24934	4.1733	4.16532	3.90786	4.34819	3.78214	4.24934	4.0737	3.75562	3.72105	3.85747	4.58635	4.46527	4.85134	3.78393	4.27268	2.97133	4.03161	3.59119	4.34909	4.49569	3.82129	4.11313	4.28327	3.61834	4.72981	4.13584	3.89207	5.04495	4.99317	3.56462	3.50407	4.10549	4.07924	4.32238	3.41679	4.08306	4.22865
P04040	3.6836	3.74283	4.06021	3.29878	3.29502	4.45949	4.53793	4.18426	5.24852	6.17186	3.9849	3.22558	3.45723	4.05408	3.92969	4.38077	3.74226	4.03193	3.91365	3.82912	4.00403	3.921	5.52704	3.22302	3.8489	4.38602	4.30967	2.81728	3.23302	3.30612	3.80031	3.68286	3.82343	3.56195	2.61081	3.0425	4.0292	3.11435	3.43171	4.17814	3.3277	4.68799	4.12176	3.70961	3.54334	5.02085	3.97736	4.25185	4.49083
P05091	5.08319	3.61882	4.62616	2.60783	3.02457	2.95944	3.12377	4.34693	3.30598	3.76546	3.73906	3.59831	4.498	3.30158	3.35029	3.8364	3.19007	2.3171	4.71899	3.83161	3.32294	3.98042	3.13278	3.94497	3.64182	2.48591	2.89206	2.10025	5.87135	3.7119	3.93703	4.00978	3.1496	3.81649	4.11369	4.88098	4.06856	3.94955	4.44223	4.08426	4.54785	2.26236	2.81646	3.49883	4.27235	3.63161	2.80669	3.45959	4.19212
P38606	5.95481	4.28606	3.37714	3.83533	4.02271	3.3747	4.30565	4.07763	3.13213	3.64224	4.2268	3.46944	4.02334	3.33532	3.59708	4.09728	3.69089	3.0589	5.05458	3.12982	3.32535	3.72363	4.40667	4.88949	3.59499	3.56761	5.11579	3.84536	4.32053	2.7502	2.91517	2.84308	3.58466	2.36716	2.72218	5.03615	2.47139	4.26769	2.80957	4.55055	3.20094	2.64952	3.22782	3.09659	4.13222	3.69789	3.83422	3.2764	2.78006
Q01518	4.35305	5.21968	4.19996	4.43508	4.61839	4.31351	4.59715	4.68415	3.74783	4.77277	4.29076	4.26836	4.65747	4.60322	4.18484	4.66332	3.71416	4.89937	4.17998	4.27102	4.15717	3.98381	4.65896	3.78585	4.1891	3.54462	3.8659	3.5699	3.68799	3.29308	3.62957	3.70526	3.59273	4.06188	3.94714	3.48934	3.25005	3.74973	3.45525	4.21169	4.27757	3.94015	4.22265	3.84563	4.40819	4.31558	3.40686	3.72229	3.49203
Q96QK1	4.29486	4.33804	4.28928	4.12639	4.1764	3.71772	4.49566	4.27578	3.59183	3.28595	3.9237	3.96708	3.66274	3.5047	3.85452	3.92535	2.9291	3.76655	3.98983	3.68908	3.51643	3.44968	3.41824	3.44883	3.15448	2.83917	3.64629	3.22165	3.20856	2.80031	3.17903	3.28175	3.15004	3.26113	3.46319	3.88981	3.93428	3.76755	3.74097	3.96409	4.08732	3.60657	3.78986	3.55708	3.3426	4.03297	4.15138	4.10217	3.52558
O75146	3.27129	2.57123	3.94044	2.28298	4.81731	3.69182	5.24382	4.39307	2.63912	2.13333	3.33385	4.13421	2.33822	1.51465	3.84998	1.86831	2.03954	4.63564	2.21384	2.76103	3.17183	2.77581	1.80544	2.5237	2.52661	4.20271	2.93683	3.2892	2.51794	1.62822	3.0423	3.09468	2.97953	2.50343	1.45524	2.94762	2.32925	3.10613	5.69877	2.77551	3.65208	2.20666	2.83702	3.13335	2.87495	4.03515	3.70027	5.39355	1.94146
O94760	4.84265	3.44419	4.86779	4.20572	4.6232	3.4536	4.56991	5.02161	4.39867	4.97339	4.22566	5.00988	4.76615	3.62706	4.44602	3.38014	2.94338	4.47411	5.43469	4.93611	4.93506	4.58653	1.51636	4.9052	4.14796	3.34084	4.35968	2.94864	4.88813	1.41813	4.59553	4.83591	3.77897	2.89497	4.07984	4.18257	4.81481	5.07111	4.0871	5.38176	4.59118	2.36937	2.59327	3.70307	4.08283	4.44556	3.79942	3.97071	3.48258
P00338-3	4.18437	4.73214	3.26204	1.77941	4.1811	3.86595	4.10745	4.16891	5.03698	4.75152	4.1359	3.8872	4.15162	3.42836	3.75106	4.31933	3.88146	4.46066	4.36327	3.47143	4.00404	3.93951	4.49594	3.6062	4.16736	4.13158	4.02393	4.87257	3.76011	3.35924	3.51526	3.60921	3.89633	4.44972	3.39082	4.23646	3.0305	4.59382	3.00075	4.95348	3.61414	5.62356	5.33684	4.18888	4.55327	3.19274	3.46282	3.01291	2.81314
P02686	6.89435	0.938924	0.975101	0.897936	0.917597	0.943882	0.971544	0.113256	1.48396	2.41512	3.51859	0.0827961	5.5276	0.943687	0.759475	0.338326	2.12168	-0.251524	4.17857	0.258396	0.655844	2.93199	1.46603	6.76743	5.78073	2.48789	1.60743	0.987752	6.71946	0.835861	1.08472	0.552831	4.18197	0.745521	1.07912	6.42696	0.700049	4.15287	0.620802	3.35992	0.198982	1.24161	1.32076	3.55435	6.96538	3.34396	1.3232	1.16791	0.887513
P14868	3.99802	4.11302	4.88367	3.98374	4.09498	3.63733	4.07828	4.61491	4.33774	3.73151	4.20882	3.73728	3.69129	3.93853	3.67718	3.72791	3.61214	4.1864	3.88638	3.559	3.4509	3.82752	2.96144	3.50877	3.36524	3.2078	3.0519	3.22789	4.44669	3.64389	3.90262	4.19912	3.21058	2.93702	3.73971	3.13415	3.76348	3.95384	3.5471	3.85709	3.99886	3.92946	4.30225	3.41345	4.05361	3.86641	3.70164	3.76609	4.04958
P21399	3.11036	3.80043	4.04421	3.68323	4.1929	3.35354	3.88538	3.77855	4.27468	3.97518	3.49269	3.94212	3.82555	3.33833	4.04045	4.25915	2.6505	3.58678	3.91308	4.01498	4.20234	3.78967	4.00329	3.66894	3.91393	4.05781	3.74632	4.62099	3.96018	3.53816	4.31528	4.27674	3.74796	3.60802	3.44031	2.5654	4.22816	3.08227	3.86175	3.41319	3.18351	3.13734	3.05511	3.32796	4.67209	3.84439	3.98042	4.35119	3.84251
P22102	2.80647	3.57139	3.60724	4.25548	4.29663	3.93341	3.98252	3.36731	3.50596	3.34144	3.7845	4.12955	3.41101	3.57847	3.71785	3.58299	3.91714	4.3426	3.31404	3.90289	3.82638	3.63589	3.42434	3.17585	3.75839	4.11664	3.18514	4.33174	4.27288	4.58469	3.83816	3.86978	3.8189	3.272	3.58152	2.55922	3.27651	3.08102	3.50812	3.07959	4.01223	4.82402	4.68078	3.64598	3.72094	3.49756	3.57076	3.61273	3.74689
P27797	3.35672	4.85742	4.23331	5.15108	4.29417	5.29344	4.55071	4.20148	4.7677	5.74298	4.47973	4.6844	4.77078	5.25685	4.88115	5.38208	4.73612	6.02634	3.76211	5.10265	4.97807	4.72998	5.50659	3.54879	4.07029	4.63188	4.09919	5.01092	3.93282	5.45847	4.22108	4.06204	4.49258	5.00459	5.77578	3.76968	4.22864	4.14331	4.46498	3.74833	5.13129	5.62048	5.56302	4.86051	5.57648	4.93625	4.98743	4.88935	5.57383
P33176	3.6695	3.90592	3.69919	4.17682	4.11022	3.75749	4.18023	4.25474	3.58872	3.6957	3.79959	3.24973	3.14145	3.35762	2.92416	2.58267	3.12744	3.34737	2.94691	2.79524	3.00965	2.80245	3.52342	3.46868	4.08266	3.21036	3.22287	4.27297	3.64524	3.82376	3.43405	3.51691	3.38351	3.73348	3.56422	3.43217	3.53719	4.04908	3.91169	3.88879	3.94319	3.75109	3.66639	3.65091	4.18342	3.78648	4.14095	3.89338	3.98243
P40925-3	5.45341	3.84195	3.76129	3.79183	4.00983	3.30293	4.10461	4.49092	3.64279	3.2218	4.01807	3.32764	3.88286	3.12653	3.23806	2.5506	3.13888	2.91309	4.5551	3.17456	3.38346	3.31898	2.92991	4.73968	4.56718	3.3255	4.72136	3.6144	4.40984	2.92767	3.38385	3.49119	3.66911	3.20264	3.0657	4.76016	3.37129	4.19172	3.01432	4.32992	3.49295	2.85873	3.24072	3.16944	4.30405	3.8835	3.89499	3.64816	3.20429
P53621-2	3.50538	3.96302	3.73653	4.17383	3.54083	3.79403	3.96778	3.53255	3.25373	3.15147	3.45281	4.07608	3.76203	4.35216	4.04642	4.33301	3.81534	4.05739	3.34798	3.58826	3.52926	3.63507	4.54238	3.44094	3.43786	3.73618	3.24453	3.68873	3.66452	4.15957	3.44679	3.50892	3.59801	3.00542	3.59147	2.99132	3.00432	2.58178	3.64131	2.70575	3.00776	3.9892	3.82262	3.25769	4.08931	3.55393	3.48055	4.25197	4.00928
Q14697-2	3.24732	4.65479	3.82104	4.71378	3.94611	4.71586	4.21299	3.83621	4.31709	3.91412	4.2001	3.5928	3.75354	4.17734	3.84552	4.33034	4.20757	5.31713	3.09113	4.13398	3.99723	3.78748	4.17605	2.7707	3.30177	3.76966	3.28711	4.55388	2.98552	4.52764	3.18135	3.19632	3.53161	3.79378	3.65624	2.50602	3.305	2.53739	2.97012	2.14353	3.58305	4.15504	3.82083	3.16216	3.78746	3.42227	3.88209	3.47483	4.34082
Q99497	4.11328	3.83198	4.70509	4.31001	4.34932	3.53736	4.52479	4.91413	4.36427	4.89482	4.02711	4.40024	4.06514	4.28088	4.29313	4.15926	3.56132	4.2191	4.71338	4.205	4.21285	4.21437	3.3173	4.20583	4.11684	3.40793	3.7133	4.68745	4.45413	3.98189	4.23295	4.13497	3.87404	3.33166	4.0872	3.71107	4.59104	4.40266	3.73859	4.58176	4.37086	3.74259	3.82444	3.64283	4.31015	3.99847	4.372	3.75553	3.86256
Q9BX66-12	3.0756	4.01639	4.92377	4.27355	4.6809	4.59572	4.56023	4.71142	4.03992	3.95379	3.97721	3.75911	3.89455	3.80023	3.3871	3.40046	2.61594	1.44645	3.54569	4.15541	4.35382	3.52926	1.59668	4.50401	4.59002	2.4275	3.90666	1.35668	3.6625	1.77644	4.16502	4.19662	3.64687	3.08091	4.81831	3.31835	4.99927	4.58373	2.61057	5.39418	4.63759	2.26809	2.27671	3.77007	2.8945	3.7403	1.95616	2.79472	2.11126
O15394	5.33704	2.25603	3.06922	4.36272	4.05249	4.42124	4.29247	4.66763	1.3202	1.63832	3.41212	4.44932	3.15893	0.768394	3.29703	2.34056	2.25055	2.59141	3.77883	4.37456	3.98976	2.99452	1.01717	4.09147	3.29568	3.11503	4.92211	0.0624962	4.13144	-0.124942	1.57766	1.40078	3.25068	1.6477	0.640596	4.47575	3.80564	3.34468	3.70969	3.8226	2.11441	0.835725	2.46514	2.87127	3.68265	4.27721	3.3878	4.36262	1.34225
O75643	2.75328	3.70244	3.75837	3.95378	3.32753	3.48501	3.44026	2.95351	3.71766	2.96274	3.6484	3.45104	3.34523	3.47439	3.50821	3.59013	4.41398	4.41516	3.22839	2.92847	2.90035	3.57807	3.743	2.65767	2.69796	3.95271	3.04906	5.11176	3.3447	4.84794	3.59258	3.678	3.56467	3.97239	3.81585	2.83326	4.2993	3.21932	3.76884	2.84207	3.74918	5.06204	5.09923	3.83449	3.39917	3.56685	4.67431	4.13343	4.77198
P02679	3.16703	4.04259	3.45402	1.94888	3.93604	4.143	4.61106	3.10628	4.35041	5.57496	4.31341	3.37756	3.73853	3.56331	4.71905	4.66878	4.53298	3.57538	2.91903	4.11225	4.55553	4.12743	5.47285	1.98029	2.76077	4.20445	3.99713	2.79637	2.85494	2.48443	2.60106	2.40011	4.0038	4.72763	4.85994	3.16986	3.02434	3.28034	3.18472	2.73067	1.98702	4.35678	4.25085	3.83908	4.86511	4.69176	3.50164	3.52152	3.25217
P07451	1.15026	-0.0339203	5.02098	0.703348	0.0818653	0.643806	1.23549	0.364205	6.35213	3.45045	2.33486	0.523951	1.36424	0.624086	1.0536	1.08044	0.861932	-0.59314	0.375739	-0.334678	-0.407239	3.0303	0.450993	-1.48085	-1.71133	-0.560829	-0.553955	-2.39521	-2.17117	-2.04471	1.10349	0.393794	2.07976	0.125518	3.00556	1.25808	6.0008	1.21251	0.853699	0.974607	0.235162	0.493924	0.0248423	1.87836	-0.313163	0.468242	-0.200619	0.169865	-0.792226
P09455	1.33324	2.64095	4.17888	5.78292	3.48221	2.69115	3.94736	3.0129	3.09029	3.51695	3.04949	3.1511	1.96509	4.1927	3.5375	2.97573	3.51296	2.67947	1.87828	3.15945	2.53711	3.02611	1.39019	2.03884	3.3572	4.23859	1.80904	2.68937	0.843413	3.20698	3.49917	4.08291	2.75099	1.65494	2.38545	0.228627	2.48053	2.36285	2.63243	1.54375	3.98715	1.1368	1.13391	2.58075	3.92335	3.60592	2.75315	3.49379	3.41167
P17655	2.34022	4.08963	2.82301	3.77641	4.38181	3.46279	4.44872	4.67051	3.45812	4.65505	3.52595	4.22098	3.47972	3.7189	3.73793	3.2923	2.34265	1.92428	2.84089	3.78236	3.80201	3.07961	3.09766	3.06422	4.58905	2.02547	2.69324	2.02067	2.75409	2.06246	3.05316	3.15117	2.8443	3.50525	3.08558	2.21867	3.19216	3.52377	3.1476	4.01853	4.31725	3.09469	3.33699	3.49034	2.86828	3.59018	2.80554	3.58434	1.9289
P17987	4.13561	3.86851	4.29768	4.01732	3.6003	3.72621	3.64682	3.73623	3.62153	3.43295	3.93316	2.99552	3.48298	3.57424	3.22244	3.43551	4.03379	4.07585	3.59603	3.13229	2.98552	3.4529	3.32042	3.34805	3.05952	3.68075	3.5258	3.78972	3.42584	3.85484	3.37848	3.43439	3.24613	3.20521	4.20214	3.65201	3.79001	3.75485	3.12949	3.92955	3.63871	4.26049	4.14905	3.62254	4.34801	3.31352	4.00557	3.03493	3.95898
P27338	2.72278	3.31999	3.53377	2.15598	3.6915	3.23479	4.09258	5.15043	4.6668	3.19064	3.64112	4.79772	4.33087	1.19706	3.93311	4.09095	2.94369	1.79618	4.4488	4.36794	4.07446	4.00719	1.674	5.45702	5.80826	2.22512	4.06811	1.35931	2.91241	0.581167	3.4601	3.45598	3.62251	2.44202	3.54229	2.54475	4.88591	4.07112	2.15647	4.82706	3.14876	2.14777	1.41383	3.25509	2.70515	3.52189	1.66665	2.18846	1.07073
Q13200	3.75289	4.26985	4.51269	4.48416	3.89753	3.94829	3.92039	3.80869	4.27204	3.89347	3.98923	3.40538	3.51728	3.77447	3.62135	3.83503	3.92378	4.45168	3.57002	3.38358	3.42414	3.57906	3.92226	3.3608	3.15037	3.85579	3.68967	4.48738	3.61995	4.38899	3.96839	3.88883	3.67358	3.70202	3.92324	3.20826	4.01734	3.26747	3.74909	3.68027	3.8932	4.60619	4.84317	3.65905	4.28823	3.74629	4.50361	3.95353	4.41383
Q13423	5.72512	3.6065	3.63495	3.5443	2.83639	3.52212	3.42822	4.37679	3.9993	3.5415	3.70178	2.93847	2.83277	2.80883	2.62346	2.81342	2.8705	3.34837	3.90773	3.67482	3.22369	3.23368	2.80774	3.94403	3.55177	3.29443	3.68119	3.39856	3.78624	3.42401	3.00434	3.04365	3.07901	3.63421	2.34864	5.78729	2.66972	4.11976	4.18817	3.60028	3.6825	2.7716	3.07427	3.25018	3.88123	3.1714	3.60955	3.69483	3.75807
Q5QNW6-2	2.9733	3.98631	4.36131	4.70194	4.32535	4.6674	2.96572	3.61674	3.9719	4.32558	4.33246	4.42094	4.36509	4.61912	4.18263	4.17343	5.56056	5.16657	4.04519	3.85013	4.17118	4.62833	2.55933	2.46457	2.74909	3.57279	2.67747	4.82321	2.87048	4.63404	4.06977	3.8323	3.5788	4.26366	4.13432	2.60527	4.56427	3.91619	3.96217	3.4793	3.95004	4.37201	4.11938	4.13445	4.21175	3.82611	4.57233	4.39099	5.16666
Q93008	3.96202	3.73427	3.61646	3.85013	3.54353	3.33553	3.72717	3.55739	3.41834	3.18263	3.53031	3.44373	3.47048	3.44796	3.43678	3.47593	3.34939	4.11366	3.65017	3.28847	3.16473	3.27166	3.19136	3.30423	2.97968	3.09903	3.47689	3.46063	3.47878	3.09336	3.0551	3.20581	2.96568	3.06718	3.3936	3.79388	3.54274	3.61658	3.49414	3.69582	3.87778	4.17364	4.24118	3.4698	3.49072	3.78793	4.04895	3.78185	3.67701
Q9Y2A7-2	5.21439	3.92544	4.28735	3.69287	4.4256	3.77984	4.42413	4.54217	3.20348	3.08657	3.90845	4.10778	3.31045	3.29289	3.44453	2.80713	3.01822	2.44354	4.37859	3.53008	3.67163	3.33027	2.47234	4.67226	4.46356	3.42585	4.58824	3.03142	4.67786	3.092	3.98674	4.17188	3.65712	3.3584	2.86013	4.28687	3.50848	3.65424	3.33029	4.11852	3.62084	2.72652	3.14349	3.18589	3.91123	4.04903	3.80103	3.99275	3.38401
O60716	2.85488	4.23279	3.04132	4.10921	4.03294	4.03292	3.79081	3.70985	3.35109	2.87197	3.3277	3.66522	2.99041	3.25472	3.31509	2.81056	3.20715	4.59649	2.69529	3.65346	3.76077	2.9836	2.81599	2.22749	3.47765	2.96264	3.17945	2.60837	2.79515	3.12204	2.81294	2.76533	3.10856	4.74838	3.3633	2.92855	3.72102	2.16456	3.09004	2.84409	3.39323	3.33009	3.19258	3.11001	4.13294	3.34525	3.00145	3.25361	4.05672
P01042	2.43	3.60596	3.42924	1.93866	4.54735	5.22548	4.66572	3.33617	4.51784	5.75571	4.2546	5.30254	3.83272	3.64348	5.57556	4.27088	4.81744	3.61841	2.7219	3.91384	4.29441	4.00763	5.2017	1.55325	2.34831	5.07337	3.8607	1.25533	2.14503	3.99243	2.28261	1.86039	3.85654	4.41795	4.60146	2.30221	2.70957	2.40232	3.22462	3.01757	2.1998	3.71906	3.9087	3.87887	4.56672	4.75099	3.1419	4.08603	2.63315
Q02252	5.33848	3.15505	4.30036	3.70221	3.46754	3.74488	3.50444	4.73454	3.45582	3.64723	3.60963	3.54085	3.65198	3.18713	3.19754	2.76481	2.56947	3.00198	4.11661	3.90807	3.76448	3.52154	1.93455	4.15454	4.15682	2.17134	3.1932	2.10253	5.70473	2.75672	3.92711	4.31751	3.11665	3.07626	2.88831	4.28348	2.07444	3.72767	3.59963	3.6937	4.5018	1.56286	1.80537	2.99017	3.74377	3.65281	2.54734	3.63438	2.93763
Q05193-2	6.19051	0.966763	0.852948	2.46907	1.53213	1.87898	2.14866	0.650712	1.10654	2.39884	3.23571	1.27783	3.50081	1.86499	1.65303	1.36008	3.14005	1.23655	5.33003	1.55446	2.41272	2.93222	1.23769	4.93399	1.98873	1.62169	5.43535	2.68295	4.34819	0.576536	0.373476	0.234231	2.97135	1.10766	0.307373	5.76583	0.877225	4.4706	0.753318	4.57171	0.929334	0.792974	2.1071	2.51402	3.39451	2.37893	3.49879	1.59784	1.4873
Q16181	5.0213	3.35116	3.69189	3.71064	4.2092	3.61083	4.14269	4.28658	3.30526	2.56751	3.75326	4.0581	4.12396	3.47313	3.77122	3.29028	3.38808	2.56636	4.59552	4.00444	3.95585	3.70203	2.22336	4.08899	3.73297	2.98543	4.02728	2.7345	4.19328	2.35892	3.46196	3.78771	3.23552	2.4391	3.30972	4.49876	3.29014	3.91604	3.24576	4.67166	4.22243	2.90834	2.91265	3.30222	3.5839	3.61017	3.10384	3.36313	2.85581
Q92616	2.24598	3.00592	3.05407	3.12344	2.86633	2.6211	2.92686	2.86936	2.65169	2.55831	2.80821	3.58847	3.26659	3.82255	3.47725	3.87321	3.94099	3.95773	3.25656	3.36641	3.36374	3.49195	3.74362	3.00297	3.12932	3.31926	2.90953	3.96285	3.21989	3.34829	3.54576	3.66842	3.22444	3.23631	3.44488	2.23943	3.71399	2.62143	3.34983	2.53805	3.93384	3.90389	4.3648	3.38552	3.3004	4.13241	4.27143	4.30862	4.54444
Q92841	3.22203	4.25945	4.27935	4.77079	3.91177	4.20948	3.56685	3.65415	4.15707	2.88863	4.13394	2.98569	2.99491	3.44017	3.37022	3.02945	4.35059	4.01083	2.89515	3.09465	2.91612	3.42195	2.8055	2.12015	2.06664	3.68918	2.72069	4.61935	2.75354	4.54418	3.24159	3.2908	3.17861	4.00031	3.63826	2.52437	3.67396	3.41886	3.94819	2.7636	3.43176	4.40259	4.04139	3.61658	4.5681	3.46403	5.02677	3.99189	4.71329
Q9UEY8	4.44748	3.31508	4.95116	3.09785	4.09377	2.31596	4.01184	4.86221	3.5472	3.20766	3.75978	4.19003	3.75091	2.7294	3.50752	3.19515	2.09368	1.29371	4.48273	3.16515	2.56311	3.68805	1.86136	4.63301	3.54628	2.23969	3.48117	2.04485	4.57448	1.7797	4.44348	4.5491	3.20624	2.62101	2.75811	3.20018	4.10388	3.88241	3.68119	4.60113	3.57313	1.33976	1.71724	3.0952	3.17355	3.84433	2.49993	3.71843	2.51871
Q9UQ16-4	5.48374	2.6142	2.59854	3.63064	3.68711	3.01373	3.91307	3.54986	2.4728	2.62878	3.64374	3.91985	4.23426	3.23041	3.86254	3.24952	4.04429	2.79341	5.01983	3.44444	3.74497	3.74775	2.29916	4.61377	3.38081	3.357	4.82428	2.60217	4.21828	1.7737	2.09015	2.00995	3.3032	2.26378	2.40604	5.29265	2.64254	5.11694	3.55268	4.44375	2.81099	2.33359	3.26239	3.25229	3.88594	3.58395	3.7485	3.87048	3.06061
O60313-2	5.57945	3.55874	3.73237	4.02831	3.18874	3.18339	3.46516	3.7375	3.42174	2.81879	3.74059	2.60962	2.89561	2.86993	2.51102	2.70723	2.97899	4.20249	4.07172	2.80203	2.64224	3.04881	2.59114	3.79635	3.0447	2.71167	4.04522	3.40098	3.65792	2.85451	2.65177	2.60083	2.74791	2.77817	2.30842	4.72645	2.41465	3.47954	2.68313	3.5487	2.96503	2.02608	2.3997	2.69942	4.00448	3.09177	3.81434	3.0499	3.18299
P00915	3.76929	3.6297	2.80899	2.84003	2.86984	3.93675	4.93403	4.66183	4.8503	4.73648	3.91184	3.05293	3.76655	4.66546	4.55458	4.76036	4.37523	4.50209	4.74814	3.73424	4.45972	4.03854	6.43456	2.53731	2.8591	5.34125	4.75181	3.12752	3.61687	3.57552	3.27808	2.92395	4.20813	3.95211	2.133	3.69055	3.4479	3.88948	3.67054	4.09775	4.04417	5.45153	4.35345	4.20705	4.16209	6.07069	4.70005	5.51729	4.1453
P02649	3.51568	3.39887	2.79076	2.64734	3.40281	4.56238	3.7047	4.5596	2.60736	2.99921	3.47323	3.94472	2.10098	3.85371	2.43838	3.02542	3.27508	2.52045	2.74992	2.56199	3.10936	2.82331	4.02573	1.86377	1.96112	2.29849	2.23914	1.27178	5.1633	1.74083	1.98735	2.1579	2.73071	2.12843	1.85959	2.21271	1.08609	2.44671	3.71289	3.17232	3.92516	2.08034	2.82283	2.56323	4.48142	4.29982	3.17391	2.90757	1.07822
P16157-14	3.52582	3.20048	2.84388	2.73195	2.6992	4.19353	4.16123	3.74984	4.56532	4.0487	3.39691	2.28366	2.76989	3.72334	3.42772	3.35709	3.26796	3.42902	3.82065	3.66076	3.55038	3.26147	4.78758	0.883369	1.82624	3.66601	3.7143	1.89998	2.13477	1.55503	1.83221	1.66251	2.84973	2.97566	1.44045	2.93004	2.49566	3.62251	2.83571	3.05672	2.34482	3.98055	3.48475	2.81523	3.0404	4.80012	3.65656	4.22318	3.69926
P17677-2	6.27035	3.29021	1.11079	5.73295	5.28962	5.10816	4.77499	5.01318	1.21839	1.86935	4.1731	4.50803	3.92182	3.29542	4.16794	2.93196	4.36708	0.434299	5.25687	4.91508	5.13427	4.03374	-0.0480919	4.61629	5.19521	5.11039	6.16093	1.0477	4.6894	-0.0114522	0.662255	-0.415543	4.59501	2.8417	1.4565	6.28495	0.757532	5.00647	2.74879	5.51482	3.73431	1.46924	3.28105	4.1871	4.87254	4.40112	2.98578	5.15961	2.46216
P23634	4.98634	3.08732	3.6039	3.84875	3.62284	3.66618	4.09491	4.348	4.40178	3.48319	3.43504	4.06184	3.09668	2.67823	3.625	2.77021	3.05633	2.78078	4.98193	4.09021	3.9453	3.42735	1.42098	3.43142	3.60858	2.27117	4.5037	1.77236	3.89222	2.0358	3.23576	3.53423	2.96522	2.20218	2.04084	4.31986	3.50931	3.06	3.13989	3.2754	2.54567	1.83403	2.50226	2.70721	3.13129	3.68534	1.36971	3.87821	1.9344
P26640	3.0398	3.4891	3.36349	4.02388	3.82995	3.32209	3.81797	3.74895	3.68859	2.83173	3.43354	3.8547	3.86378	4.19837	3.64774	3.65872	4.26488	3.8065	2.917	3.50329	3.34161	3.43434	3.46027	3.16122	3.72272	3.05663	3.07373	3.68391	3.34424	3.72378	3.51756	3.6575	3.37179	2.6523	3.06574	3.0272	2.58589	2.68607	3.81509	2.72359	3.40953	3.00562	2.91303	3.02008	3.61171	3.86028	3.41515	3.88308	3.66048
P37837	4.61555	4.9156	4.76408	4.74827	4.92676	4.4101	4.65416	4.50667	4.30505	5.3999	4.50402	4.24365	4.71944	4.21233	4.45084	4.92852	4.14589	4.28708	4.10135	4.01682	4.13821	4.10093	4.78253	3.69041	4.45147	4.54437	3.48391	4.58127	4.09111	3.86953	3.77964	4.0287	3.78677	4.2067	3.66208	3.58547	4.26122	4.62152	4.38837	3.81827	3.97177	4.28154	4.05491	3.82244	4.60751	4.26185	4.65653	4.29867	3.66701
Q15417	2.41219	4.05617	3.46998	4.09202	4.15979	3.3461	3.81559	3.89507	4.06591	4.25947	3.59797	3.79827	3.80724	3.85219	3.70043	3.45435	3.03809	4.68405	4.16234	3.66318	4.04318	3.52052	2.91047	2.70115	3.18155	2.25216	2.32399	1.47266	2.17185	2.78718	2.77498	2.77506	2.57877	2.3649	3.45794	1.51291	3.10708	2.16189	2.54998	3.934	3.55179	3.57434	3.23848	2.80977	3.3453	3.08953	2.22315	3.1268	3.66696
Q9NQC3	5.2637	2.39322	1.93346	3.97018	3.60436	4.24684	3.69512	3.57542	1.81835	2.05768	3.45761	3.55294	3.70356	2.39378	3.20198	2.10215	3.85564	3.9521	4.78582	3.81646	4.44245	3.59129	2.40128	4.37583	4.1516	4.05648	4.468	3.38036	4.0492	1.50576	2.73092	2.55229	3.56672	2.41882	2.98038	4.70256	2.54124	4.14203	3.3251	4.37921	2.95213	4.65326	5.29086	3.38378	4.29499	3.50796	3.58083	3.61671	2.76773
P16152	4.51694	3.69793	4.43012	3.15549	4.96058	3.31533	4.45939	5.08358	3.56402	3.15726	3.95176	4.72962	5.06936	3.67429	4.27674	4.06011	2.65626	2.69869	4.45855	4.79655	4.95812	4.27288	3.17845	4.66888	5.4659	3.08199	3.73656	2.06483	3.50994	2.2398	3.94296	3.91003	3.70874	3.70549	3.45912	3.63871	4.72062	5.03322	4.02767	5.2994	4.52748	3.16554	3.33879	3.77715	4.51594	4.7444	3.3343	4.22326	3.23184
P24752	4.87836	3.55111	4.15394	3.48818	3.22243	3.88886	3.34789	4.15046	4.62563	4.88139	4.02723	2.97816	3.39135	3.28677	3.04443	3.45885	3.22026	4.51861	4.05767	3.55943	3.36068	3.72877	3.11137	3.84751	3.86223	3.6434	3.66741	3.36852	4.92058	3.34813	3.20145	3.36668	3.43104	2.85711	3.21952	4.42516	3.95477	3.89013	3.54434	3.53971	3.51671	3.58614	3.81844	3.2747	3.05377	3.05933	3.11793	3.40912	2.67535
P37802	1.80899	4.57323	3.44093	4.19708	3.77193	3.41714	3.71991	3.0665	3.92391	4.07998	3.30742	3.16819	3.08662	3.50282	2.6659	4.35977	4.13122	2.00777	4.12649	3.28174	4.14833	3.30673	4.37105	2.59227	3.36806	2.67927	2.21815	1.85017	1.10624	3.48345	3.16587	2.76108	2.88561	3.62584	4.28302	1.21674	3.12241	1.72243	1.73178	3.69079	2.75376	3.12725	2.80056	2.92557	3.50255	2.90261	1.81666	1.93788	3.63487
P41219-2	0.749614	2.8688	1.9237	2.47073	3.19163	4.4692	5.42411	3.21814	3.16438	3.10698	3.28159	2.73368	2.98597	3.20379	3.09019	3.7817	2.2699	5.94228	2.4851	4.10374	4.00291	3.03823	2.50462	4.49367	3.15202	1.26619	5.1546	0.287784	0.572769	0.997088	1.82065	2.04491	2.84829	2.2722	3.64344	1.0616	3.76706	2.17296	1.20337	5.25775	2.71581	2.33864	2.07626	3.55479	6.02991	3.21162	0.765783	1.53563	1.84791
P45974-2	4.18777	3.72464	4.01932	3.90892	4.0241	3.62919	3.9392	4.07295	3.57826	3.11335	3.78219	3.63045	3.75787	3.67743	3.59902	3.64999	3.83493	4.12595	4.11917	3.49368	3.69639	3.63786	3.7893	4.11424	3.92581	4.23647	4.10851	4.09689	3.99065	3.98848	3.9729	4.0122	3.71324	3.35	3.58809	3.74363	3.12836	3.531	3.31611	3.96876	3.79113	3.90439	3.71997	3.3861	3.01236	3.32115	3.57545	3.31627	3.4724
P46939	2.75071	3.95685	3.66818	2.04529	3.62214	3.60772	3.75039	3.59974	2.5409	2.57194	3.15319	3.75935	4.03579	4.42075	3.39596	4.06257	2.85625	1.65419	3.38364	4.09775	4.08829	3.30489	3.66558	3.87025	4.22644	2.51661	2.94799	1.92083	3.99217	2.34485	3.57535	4.1532	3.04462	4.56392	3.08187	2.80163	2.77337	3.04597	3.18327	4.13109	4.26908	2.96248	3.09694	3.29947	1.55609	2.80998	1.37589	1.86105	1.64315
P49792	2.65435	3.55636	3.67265	3.35846	3.16299	3.42689	3.1226	2.86692	3.71295	2.79642	3.20285	3.02797	3.34292	3.29272	3.08056	3.4262	3.5372	3.8889	3.03002	2.95433	2.92068	3.18045	3.79662	2.87859	2.80235	3.50175	3.08814	4.54067	2.98929	4.71879	3.58809	3.68693	3.31557	3.56256	3.45722	2.50092	3.72202	2.52114	2.92553	2.2685	3.02274	3.89598	3.66988	2.93912	3.75227	3.65477	4.20527	3.80594	4.35435
P50991	3.94933	3.7198	4.06437	3.77061	3.57459	3.6628	3.4794	3.57996	3.58867	3.16238	3.77425	3.03964	3.48491	3.60814	3.17698	3.31298	3.97571	4.07158	3.56827	3.15603	2.98186	3.46902	3.66555	3.69195	3.74882	4.15846	3.8993	4.20247	3.79992	4.30972	3.88339	3.95449	3.66881	2.85941	3.77236	3.2926	3.39358	3.43395	2.84195	3.54766	3.28245	3.92109	3.8296	3.18097	4.38976	3.5772	4.04974	3.2386	4.04936
Q04637-9	3.53182	4.01912	4.19402	4.17622	3.70706	3.58396	3.64537	3.66097	3.61925	3.56361	3.61344	3.44821	3.58569	3.86815	3.43378	3.72599	3.76478	4.27838	3.58112	3.35801	3.47949	3.59775	3.51233	3.19464	3.41595	3.18813	3.16521	3.41255	3.27804	4.25173	3.68359	3.56926	3.33894	3.52286	4.44028	3.16034	3.40209	3.30486	3.46842	3.46331	3.76784	4.79634	4.40457	3.52855	3.3688	3.54573	3.65761	3.66265	4.63307
Q8N568	3.31657	2.58283	4.76615	2.9313	4.09838	3.0477	3.62539	4.30184	2.43622	1.90319	3.38621	3.28657	2.7667	1.23071	3.06853	1.67235	2.78848	3.61111	2.87919	3.06807	3.28439	2.79139	1.19698	3.8576	3.61722	2.56441	3.18398	2.62558	4.58677	2.3014	4.44834	4.58826	3.00902	1.7684	3.00107	3.06029	3.25942	3.20437	3.51896	3.98773	2.85583	1.43598	1.80659	2.84431	3.44619	3.11112	2.89814	3.62027	3.03937
Q96JE9	6.13509	0.794809	1.96862	2.47066	2.2036	1.62255	1.28825	1.10675	1.79292	1.91106	3.41385	1.21803	3.24949	1.33949	0.631951	0.761433	2.80008	1.04005	5.47949	1.73951	2.58086	2.92968	1.4556	5.24708	4.24655	2.18534	5.86292	1.46038	4.45097	1.11325	2.76456	2.77126	3.43562	1.63849	2.77938	5.93912	2.75514	5.39952	1.68893	5.49366	3.15534	2.63551	3.14605	3.54798	4.01353	2.45138	1.83801	0.713509	2.82903
Q9BW30	2.91189	2.12326	6.88574	2.11226	2.39367	2.66321	2.69065	1.89996	5.85068	5.44046	3.80146	3.19796	4.34631	3.20138	2.69018	4.31827	3.56873	1.28972	4.02069	3.98875	5.04574	4.77642	0.86534	4.18924	3.86316	2.40177	2.00799	0.480351	2.07974	3.00689	6.1198	5.53171	3.61459	1.48871	5.58469	2.04136	6.16429	2.90731	2.01471	4.58237	1.6953	1.34057	1.17095	3.39353	3.9211	2.71699	1.40082	1.31729	5.44957
Q9H4G0	5.08776	2.73292	3.10558	3.05659	3.93127	3.5779	3.93191	4.08182	3.23198	2.95138	3.61563	3.84577	3.32273	1.74868	3.03729	2.69016	2.49207	1.23145	4.57435	3.68136	3.85965	3.47653	2.62134	4.73825	4.44731	2.46488	4.88628	3.5122	3.83185	1.65496	3.14988	3.28805	3.40248	2.55834	1.78609	5.17444	3.30555	5.27117	3.67006	5.17231	3.24422	2.00142	2.52813	3.47286	2.92169	3.43593	4.00309	3.07308	1.33612
Q9NQ66	5.43315	1.74008	2.02397	2.71472	2.94634	2.01696	2.72646	2.95253	1.38686	1.59447	2.80346	3.35126	3.16915	0.906637	2.74479	0.99806	3.05059	0.755839	4.38082	2.21427	2.46436	2.68721	0.679152	3.79371	3.05079	1.72083	3.89607	0.997558	3.93909	-0.137297	1.00854	1.45067	2.37037	1.54717	1.62171	5.79722	1.3222	2.79865	3.25765	4.1695	2.56029	1.38279	2.24804	2.8193	2.69132	2.76796	0.965172	2.61461	0.540538
Q9NZM1	2.23693	5.22955	4.18301	2.24467	2.82946	3.80516	3.46913	3.41727	4.04133	3.55384	3.19751	3.61654	4.04936	4.75914	3.09804	5.12845	2.5513	2.94017	1.94812	4.24008	3.81901	3.40033	5.54555	2.39994	3.53807	2.76983	2.32738	1.66255	2.16059	1.76921	3.86806	3.89307	3.18461	3.77328	2.60832	1.21695	3.5013	1.84831	1.95678	1.50754	2.26474	3.30674	4.01123	2.78631	2.76116	3.06944	1.89094	2.30834	2.38453
Q9Y696	3.02883	3.4743	3.78243	3.31155	3.81092	2.89673	3.68738	3.98357	3.37083	3.52025	3.37106	3.78067	4.27846	3.71122	3.59281	3.26576	2.87763	2.14976	3.67228	3.67413	3.83885	3.42862	3.23986	4.35615	4.62462	3.15759	2.79175	2.47776	4.40508	3.76113	4.24713	4.18306	3.87615	2.84347	4.36413	2.55742	3.99019	3.36453	3.40844	4.53218	4.01212	3.25406	3.71067	3.49545	4.26543	3.91699	2.60791	4.11801	2.92549
G3V1L9	3.37742	3.54156	3.98348	3.54373	3.80179	3.20521	3.34733	3.96206	3.31581	3.23891	3.43751	4.18657	4.06684	4.08475	3.8709	3.38143	3.91703	3.07304	3.79658	4.20176	3.84986	3.74626	2.74589	3.76908	3.9433	3.5575	3.43291	3.68711	4.31031	2.97711	4.11368	4.19876	3.48107	3.45423	3.70018	3.33574	3.88396	3.47368	4.03941	4.24025	3.8785	2.9888	3.0011	3.52043	3.54768	3.78921	3.34649	3.59574	3.45071
O14594	4.75408	1.54096	3.58362	2.63617	3.56609	2.75203	1.93136	5.10702	2.84913	1.79864	2.94433	2.84994	2.76722	1.02157	2.91448	1.08933	3.34727	3.22981	3.76334	2.03802	1.99966	3.17601	2.36552	3.21959	1.50151	2.07169	3.22182	1.06687	3.36147	2.90426	4.04123	4.40693	2.36636	2.5073	1.33948	3.60989	0.83216	2.07016	4.45687	3.00031	2.53995	1.31305	1.47755	2.26534	5.11591	1.96364	1.51322	3.45797	2.81473
P00734	1.63356	2.57392	2.47631	1.17365	3.96261	4.65779	3.78269	2.57739	4.05047	4.10218	3.42879	4.48986	3.52759	3.00583	4.6922	3.74816	3.29376	2.71559	2.53223	3.21952	3.59014	3.4743	4.37014	1.25846	1.63981	3.68829	4.01795	1.32594	1.55341	2.91471	1.79289	1.33009	3.31956	4.39488	4.23981	2.11032	2.84393	2.69681	2.80011	2.98926	2.02906	3.56103	4.08025	3.94437	3.04695	4.31131	2.79776	3.43486	1.99022
P07384	2.79178	4.0409	3.3861	3.25512	3.73554	3.02012	4.25809	4.2051	2.70892	3.16088	3.24041	3.87097	3.55982	3.15499	3.37345	3.60301	2.25732	2.56314	3.40758	3.6012	3.55241	3.10825	3.30248	3.4437	3.54632	2.12403	3.07857	3.02879	3.35518	2.54517	2.73519	3.02516	2.86541	3.52591	3.16684	2.58972	3.07192	3.43912	2.55907	3.96423	3.5343	2.38511	2.33205	3.06846	3.38988	3.79237	3.67187	3.28298	3.4061
P14550	3.62941	4.45371	3.80533	3.61796	4.19229	3.26392	4.17134	4.59299	3.70229	3.67237	3.87004	3.89385	4.05468	3.89883	3.73491	4.54734	3.40538	3.80712	3.76425	3.70708	3.94906	3.70383	3.9989	3.45051	4.00008	3.10719	3.20262	3.9055	3.75511	3.0074	3.49301	3.55175	3.3052	4.31969	3.51847	2.74597	3.83656	3.82958	3.37093	4.30504	4.19158	2.98884	3.08592	3.63583	3.76642	3.91053	3.9899	3.56274	3.45939
P17980	3.41866	3.82678	3.93235	3.8657	3.48227	3.46516	3.48055	3.32314	4.04574	3.66742	3.48564	3.33323	3.21864	3.93395	3.53105	3.80973	3.87673	4.40266	3.31241	3.41223	3.41035	3.53441	3.77391	2.95814	3.19927	3.51989	3.43479	4.13676	3.20978	4.09208	3.66682	3.71516	3.30849	3.15485	3.08408	3.02916	3.43853	2.86738	3.0804	3.00677	3.2296	3.77286	3.62583	3.04216	3.67311	3.24485	3.90493	3.37191	3.81228
P40227	4.38196	4.03571	4.51883	4.36784	3.88215	4.01199	3.95324	3.97029	4.04857	3.79373	4.18985	3.4863	3.91992	4.08155	3.70274	3.69558	4.74224	4.59021	4.0152	3.61485	3.56947	3.88535	3.53265	3.84317	3.51532	4.17624	3.91382	4.18123	3.848	4.28908	3.84093	3.77733	3.63889	2.90648	3.87588	3.33785	3.39124	3.40424	2.922	3.60188	3.35116	4.05247	3.98816	3.25974	4.28667	3.27417	3.81531	2.91918	3.87153
Q01813	4.39956	4.01598	3.07104	3.70318	3.55448	2.66504	3.55894	4.4377	3.94891	2.44011	3.42112	2.96836	3.4593	2.14913	2.59387	2.31864	2.74652	2.61431	4.69512	2.2563	3.12683	3.04754	2.57565	4.47945	3.9562	1.96821	4.0356	1.36087	4.60505	2.59221	2.40937	2.73518	3.01945	3.20159	3.22218	4.23166	2.72872	3.8589	2.92803	4.4366	3.08177	1.74736	1.8876	2.8114	3.82449	3.35103	2.0594	2.56451	3.18559
Q13228	4.08663	2.66662	5.59328	1.52359	1.05669	2.32902	2.84888	2.99098	4.65742	5.74923	3.44851	2.83239	3.70907	3.75649	2.847	3.77095	3.01507	2.47762	4.56299	3.29246	2.91832	3.71758	3.75077	5.28238	3.92317	3.05611	3.3417	2.25775	3.28899	3.81915	4.89433	4.80655	3.44235	2.3966	3.27914	2.92983	5.31052	3.82102	2.78635	5.12102	3.41474	2.99165	2.46773	3.1558	3.19165	3.6113	3.39365	3.16697	3.92947
Q13938	0.331014	0.717059	5.6279	0.0589542	0.199537	0.177633	0.834457	1.28429	5.60124	5.61482	2.1802	-0.188907	0.886939	-0.43707	-0.406366	2.89235	1.65845	-0.509135	0.905049	1.28862	0.319609	3.87374	1.062	2.66175	3.03855	0.305722	0.64514	0.437275	1.1267	0.167627	5.05463	3.97692	3.10405	1.30068	1.98159	1.17736	6.49581	1.54342	1.37899	1.60775	0.891449	1.29069	0.822038	2.08296	1.38115	0.893476	0.11943	0.625625	2.68112
Q1KMD3	3.46367	4.39927	4.35233	4.89609	4.18421	4.47554	3.63652	3.88141	3.77232	2.85229	4.10375	3.82332	3.93056	4.40351	4.15658	3.90703	3.99996	4.60943	3.56191	3.97542	3.75223	3.96597	3.64254	2.78702	2.74021	3.69049	3.3061	4.93826	3.32643	4.86892	3.75756	3.88318	3.61989	4.32872	3.4348	2.89679	3.82365	3.86651	4.09935	2.84888	3.76809	3.95186	3.30842	3.70867	3.90232	3.56986	4.72354	3.88336	4.19694
Q9UHD8	3.88147	4.03151	4.06057	4.86856	4.0256	4.02336	3.77509	4.15161	3.91201	2.99748	3.84357	3.5347	4.29685	4.96893	3.73462	3.94438	4.27708	4.20175	4.74397	4.25956	4.134	4.14994	3.23851	4.02266	4.023	3.66749	3.91048	3.81693	3.89636	3.84494	3.54643	3.77142	3.46527	3.4951	4.92763	3.7433	3.90082	4.00026	3.04126	4.93938	4.95125	2.93782	2.78989	3.65956	3.8482	3.39447	3.50844	3.20296	3.99862
Q9UN36	4.0102	2.37115	5.04825	2.80419	4.02042	2.45609	3.6911	4.54935	3.63576	2.74471	3.56603	4.10637	3.13267	2.50345	2.86887	2.24296	1.40603	1.16625	3.54467	3.06845	2.92079	3.41121	1.34016	4.09488	4.07528	1.63376	3.17538	1.98231	5.05454	0.766211	4.73752	4.81253	3.27569	2.24938	1.72886	3.9588	3.41548	5.20403	4.33661	4.66665	4.64026	1.05948	1.71591	3.39816	1.91982	3.61031	2.23415	3.02837	1.93149
O75874	2.91681	4.41127	3.22487	4.59186	4.67815	3.86711	4.30365	4.75748	2.85212	3.696	4.03719	3.62434	3.08348	3.24264	3.62318	4.12267	2.78803	4.48962	3.29891	3.25891	3.27827	3.10543	3.75945	2.97338	3.53875	4.42006	3.59474	3.90132	3.36574	2.62597	2.59688	2.61181	3.43845	2.70698	2.21983	1.80697	2.162	2.31389	3.17581	2.99472	3.33249	5.62376	5.30003	2.89961	4.39596	3.52407	3.6125	3.95397	2.58036
P00747	1.95989	3.23034	2.73882	1.47091	4.4252	4.97294	4.26904	2.87689	4.87067	4.32906	3.66659	4.86385	3.33921	3.11459	5.43621	4.08935	3.74014	3.19567	2.57634	3.52803	4.10261	3.6812	5.37875	1.7827	1.80029	4.03861	3.79898	1.63699	1.69086	3.45773	1.98658	1.53368	3.65515	4.55674	4.74581	2.16646	2.69341	2.46656	2.58599	2.8743	1.96465	3.74279	3.31048	3.71291	2.84258	4.45586	2.65695	3.47579	1.93349
P09104	5.27245	2.29206	2.03031	2.99313	3.20668	2.64631	3.88735	3.08952	3.44452	3.67116	3.65894	3.02063	3.92062	2.97838	2.98316	2.85531	3.23252	3.46428	5.12263	3.09903	3.86422	3.93858	2.04862	4.22221	3.72986	2.88644	4.45871	4.39371	3.92155	2.50885	2.06983	2.10644	3.4442	2.23307	2.27747	5.5252	2.32163	5.67873	2.12544	4.9133	2.86462	2.83436	3.49889	3.61678	4.32935	3.44823	5.01169	2.9966	3.38743
P17858-2	3.9143	3.56312	3.96836	3.46495	4.0952	3.161	4.40535	4.15016	3.86968	3.72501	3.78979	3.41783	3.40292	3.37635	3.39715	3.15687	2.73601	3.31071	3.36847	2.96047	3.35848	3.28535	3.13291	3.75272	3.72313	2.60184	3.36737	3.87031	3.92255	3.8988	3.73655	4.1229	3.25807	2.87572	4.44368	3.48028	3.61965	3.87045	3.08716	3.94265	3.91303	2.85692	3.44014	3.33063	3.36585	3.65243	3.41343	3.11689	4.1569
P20810-6	2.32698	4.51435	3.95005	2.10099	3.4591	3.0596	3.23271	2.65625	3.73316	3.84446	2.92664	2.90391	3.77491	3.79311	2.65951	3.92871	2.77206	2.26903	2.41721	3.43443	3.87175	2.87748	4.74931	2.29494	3.15538	2.56988	1.93455	1.46402	1.53801	2.21682	3.29526	2.68102	2.77507	4.21585	3.65397	2.26138	4.26323	2.30811	1.91009	3.49685	3.18459	2.72381	2.33726	2.86522	2.58731	3.73181	1.79469	2.12835	3.00753
P30038	4.31914	3.28674	3.15614	3.03489	3.68407	3.33393	3.68182	4.8577	3.05637	3.56686	3.45803	3.13432	3.5437	1.71467	2.49023	2.38948	2.12987	1.34537	3.56385	2.69323	2.50194	2.64539	2.23463	3.74049	4.04094	2.05232	2.94821	1.84888	5.64183	2.66719	3.11899	3.37289	3.14018	2.91818	3.58405	4.06916	1.91996	2.81455	2.91259	3.41733	3.36046	1.66977	1.94852	2.8626	3.81533	3.23594	1.81009	2.87696	3.30278
P55268	2.17196	3.26848	4.00592	4.27469	3.38944	3.91872	2.93394	2.58484	4.38377	4.05771	3.70107	2.29602	3.10261	3.61743	2.7479	3.1424	3.42464	3.35037	1.44334	3.50489	3.09544	3.09504	3.21622	2.43206	2.95953	5.37834	2.42586	2.99294	2.21622	4.60869	3.30175	4.04837	3.3009	2.82331	2.47525	1.40819	3.71222	1.63222	2.27203	1.59007	2.51964	2.33201	2.44645	2.71358	2.92962	2.9028	2.20419	2.59892	3.57355
Q05682	2.13247	5.90246	3.34321	2.64727	2.80354	3.19581	2.98735	1.94718	4.07503	3.70302	3.70228	1.45884	2.26538	3.8942	1.17868	4.26754	3.0439	3.68303	1.34378	1.86852	1.5719	2.63872	5.37172	1.64458	1.60702	3.72393	1.77176	3.13809	1.89399	4.08938	2.37671	2.85868	2.96346	4.17125	4.01706	1.5343	2.34812	1.81026	2.21176	2.61322	2.97437	3.83954	2.91036	3.10822	3.11184	2.78259	2.73987	2.1169	3.4025
Q12765-2	4.19885	3.1757	3.41514	3.53086	4.14865	3.18335	4.0876	4.21648	3.1529	3.09734	3.48752	3.43627	3.3349	2.19703	2.97993	2.528	2.29579	4.57928	3.73864	3.44271	3.7674	3.06533	1.87549	3.98729	4.51122	3.27471	3.78383	2.85734	3.63653	2.90563	3.56284	3.72207	3.39402	2.65136	3.89114	3.61975	2.77048	4.07219	2.69064	4.23591	3.87396	2.97766	2.94004	3.07474	3.69647	3.71242	2.53359	2.81739	3.05291
Q12888-2	2.3487	3.02464	3.80981	3.58091	3.15618	3.11222	2.86973	2.65211	3.58389	2.71572	3.16397	2.82116	2.57121	3.26269	3.08851	3.14426	3.86245	4.28395	2.6466	2.68041	2.75045	3.15792	2.94648	2.32065	1.85499	3.77506	2.84761	4.01769	2.85611	4.85302	3.75372	3.57666	3.3006	3.52519	3.88549	2.469	4.09885	3.07438	3.60401	2.93715	2.52952	4.17777	3.30196	3.42295	2.56135	3.25033	4.57499	3.55432	4.51006
Q14008-3	4.63693	3.07599	3.61618	3.9875	3.94468	3.72657	3.86552	4.19144	3.36567	2.81931	3.60229	4.24054	3.86381	3.74726	3.86786	2.81094	3.50611	4.17694	4.2193	3.66806	4.01935	3.68679	3.10525	4.40512	4.81364	4.00603	3.87376	3.71058	4.53584	3.12433	3.84541	4.07905	3.73833	3.06881	2.7484	4.52917	3.64897	4.19492	4.08452	4.23395	3.60736	4.47348	4.03485	3.69432	4.54916	4.00096	3.89021	3.86608	3.60787
Q14683	2.49872	3.4625	3.82363	3.7571	3.18975	3.45448	2.96613	3.01737	3.73121	3.32221	3.43579	2.96968	3.15908	3.47544	3.18794	3.00011	3.94046	3.9065	3.21756	2.97369	2.9448	3.41936	3.10458	2.2833	2.56465	3.8541	2.71803	4.93753	3.21145	4.43876	3.79	3.72172	3.4316	3.6059	3.13143	1.83334	3.35605	2.95571	3.24441	2.18945	2.78557	4.17418	3.52807	3.14683	4.48012	3.46811	4.47725	3.66341	4.4489
Q5TZA2	1.63041	2.39852	4.10505	1.53043	2.20961	2.2839	2.14089	2.6028	3.00085	3.18217	2.75453	0.956897	0.763521	0.880049	0.706757	1.32096	0.641848	1.08441	1.34247	1.17252	1.11077	1.47225	2.87705	2.41221	2.43085	2.52724	2.32193	3.20742	2.53293	6.12346	3.75119	3.90713	3.19821	3.24403	4.97239	1.9682	5.53705	2.23383	2.3933	2.15775	2.23444	2.49959	1.93067	2.84385	2.77382	2.74372	3.03645	2.42943	5.14102
Q92900	2.94538	3.33862	3.61611	3.55898	3.24999	3.14099	3.11528	3.13779	3.43337	2.8469	3.11681	3.41731	3.15056	3.40756	3.44597	3.3474	3.54728	3.54961	3.10861	3.2387	3.0604	3.25149	2.31468	2.16295	2.06392	2.70069	2.34672	3.03036	2.39055	3.42899	2.87648	2.83818	2.48039	2.86337	3.14507	2.46114	3.03132	2.74069	2.99434	2.58872	3.23721	3.52492	3.45104	2.78724	3.05903	2.59807	3.13232	2.9235	3.57703
Q9Y230	2.4404	3.10416	4.98566	3.83934	2.96602	3.15903	3.08627	3.30072	5.13779	5.02302	3.55784	2.53213	2.49158	3.21093	2.63889	2.56452	3.61926	3.8232	2.31302	2.85542	3.05812	3.15606	2.39323	2.04234	2.35945	2.58658	2.22362	3.11371	2.50485	3.28476	3.70733	3.61661	2.77329	1.77659	2.78609	0.851199	3.98418	1.63711	1.51746	1.588	1.82373	2.45947	2.45654	2.00582	3.37051	2.6785	3.3635	2.61953	3.6259
K7ELL7	2.55736	3.59753	2.98964	3.68436	3.26039	3.99652	3.28423	3.03744	4.08608	4.55792	3.39167	2.62075	2.78133	3.80865	2.85768	3.17413	3.6541	4.81458	2.43036	3.39515	3.38766	3.06813	3.13169	1.66125	2.30854	3.04013	2.35405	3.74218	1.78625	3.76091	2.33873	2.28775	2.80327	3.61129	3.82244	2.21197	2.70313	2.33001	2.42066	1.92253	3.29075	3.98698	4.05047	2.87227	3.53264	2.97625	3.45049	2.97317	3.88987
O14980	3.4798	4.02027	4.36436	4.0617	3.37571	3.33064	3.7153	3.62281	3.62837	2.80602	3.80703	4.25786	4.16737	4.12933	4.2556	4.29385	4.5384	4.81705	4.29599	4.01652	3.63011	4.33653	3.53317	3.64433	3.4345	3.94522	3.53281	5.09147	3.9529	4.76913	3.89373	4.0623	3.72999	3.25083	3.35852	2.92264	4.26912	3.30548	3.45419	3.15486	3.5808	4.37862	4.32125	3.54326	3.58916	3.57089	4.61698	3.7299	4.28395
P13796	1.92005	5.28549	1.90489	1.93101	2.60386	3.00336	2.94144	2.72835	2.2611	6.03729	2.95101	2.58489	4.42473	3.47222	2.86369	6.205	2.45317	2.18771	2.25982	3.69944	3.22476	3.17469	6.32577	1.96073	2.64676	2.65321	2.09397	1.35325	1.44236	1.60323	1.41959	1.45878	2.58029	3.08989	4.2974	1.19867	2.13255	1.74607	1.84554	1.96148	3.1541	2.5772	2.46914	3.11578	2.90308	3.14826	2.16105	1.95548	1.45127
P26641	4.101	4.66017	4.49328	4.73967	4.63961	4.51731	4.31963	4.09778	4.4179	4.06205	4.39685	3.42412	3.15236	3.46153	3.4888	3.87337	3.61471	3.9606	3.20343	3.09074	2.99856	3.37642	4.04041	3.20482	2.9699	3.9103	3.53508	3.67462	3.31965	4.3988	3.74521	3.75021	3.54841	3.30806	3.22256	2.85838	3.16377	2.94187	3.10158	3.05361	3.49003	4.93932	4.3255	3.30718	3.4693	3.43924	3.50156	3.63486	3.88788
P35237	2.75748	3.50189	4.03978	4.22214	4.10755	3.5346	4.10452	4.58941	4.05995	4.26883	3.49189	3.72696	3.42401	2.87479	3.83998	3.12891	2.13291	2.73337	2.764	3.56092	3.48686	3.01424	2.51713	2.59183	3.38579	2.06725	2.47241	2.90759	2.7726	2.22322	3.11315	3.26895	2.8346	2.29525	2.78296	1.39052	4.12881	2.62183	2.79745	3.50624	3.38122	1.76983	1.89388	2.90125	2.7451	3.77907	2.82061	3.32752	2.90557
P35611-3	4.42117	2.55728	4.20666	2.89812	3.72392	2.35219	3.60503	3.98536	3.07413	3.38917	3.29184	3.58862	3.20238	2.61357	3.06082	2.88305	2.36557	1.32718	4.28674	2.78358	2.57835	3.2076	1.61959	3.96323	3.11987	2.4018	3.57668	1.71964	4.08124	1.415	4.00519	3.88031	2.88296	2.44607	2.64131	4.04504	3.91027	4.07732	3.49797	4.643	3.55228	1.73689	2.02042	3.146	3.71041	3.98343	3.37788	3.76416	3.00169
P54577	4.38805	4.08405	4.17978	4.18671	4.13331	3.8784	4.0293	4.57141	3.94345	3.72236	4.10066	3.51303	3.83032	3.29875	3.35354	3.6173	3.55318	3.59932	4.3217	3.22597	3.3247	3.46167	3.66194	3.98454	4.22204	3.56532	3.7061	3.55686	4.16209	3.52308	3.63183	3.92091	3.52221	2.90143	3.45727	3.59496	3.1474	3.71938	3.31136	3.69064	3.7943	4.27743	5.04727	3.33831	4.26324	3.35154	3.22736	3.51883	3.09592
Q15393	2.80224	4.08008	4.08858	4.43951	3.47087	3.89052	3.34102	3.22097	3.64713	2.96015	3.85861	2.9745	2.96418	3.31043	3.269	3.41183	3.72699	4.01752	2.92848	3.05811	2.69796	3.33755	3.02925	1.93107	2.3435	3.48237	2.56912	4.24328	2.53422	4.0808	3.0975	3.14648	2.97243	3.46751	3.33685	1.94552	3.5883	2.80497	3.29306	2.34334	3.12866	4.51668	4.08849	3.32857	3.89426	3.14909	4.27218	3.3976	3.97589
Q709C8	2.81157	3.38543	2.93407	2.87786	3.01741	2.73921	3.30155	3.00917	2.93641	3.53446	2.77661	3.46591	3.81317	3.74326	3.60953	4.20874	3.21736	3.45609	3.11655	3.50741	3.45418	3.25934	2.83677	2.2031	2.18376	1.91078	2.44453	1.49687	2.26509	2.54184	2.2989	2.49714	2.1938	3.30055	2.8653	3.04083	3.23806	2.83781	3.14416	2.85863	3.03366	3.49011	3.55302	2.99343	3.05621	3.61043	2.78377	3.12455	3.01665
Q96CW1	5.2959	3.31868	3.87401	3.99395	3.41428	3.43147	3.71026	3.6882	2.84797	2.79095	3.48257	3.7065	3.41531	3.28026	3.61778	3.36892	2.78544	3.12349	4.54384	3.55933	3.42356	3.44352	2.01859	3.44919	2.55316	2.02814	3.84274	2.21222	2.96586	2.19286	2.5794	2.7099	2.48573	1.84842	2.75832	4.68955	2.70677	3.44387	2.95832	3.66356	2.85288	2.02052	2.39531	2.74434	3.01316	2.93776	2.92029	2.91743	3.10042
Q99832	4.15679	3.76309	4.28457	3.98917	3.60007	3.73787	3.58703	3.75728	3.75712	3.39144	3.91395	2.94575	3.37749	3.52231	3.12252	3.22616	4.02982	4.00655	3.48841	3.12155	2.92443	3.34162	3.49251	3.68124	3.30878	4.01967	3.7409	4.08932	3.63669	4.17255	3.64058	3.70181	3.49675	2.93265	3.86115	3.39508	3.52423	3.46032	2.88815	3.58667	3.35109	3.96775	3.89892	3.2542	4.24998	3.28443	3.89076	3.01628	3.91948
Q9H4B7	4.32571	2.40919	2.56875	2.98474	2.85036	2.49331	2.87997	3.21132	2.13992	2.12415	2.89481	3.21387	4.21007	2.82335	3.07907	3.11135	3.58589	4.1019	4.639	3.15046	3.35262	3.63066	2.66225	4.18148	3.85955	3.0718	4.42368	3.52139	3.85158	2.47656	2.96589	2.97325	3.28391	2.45046	2.5069	4.11847	1.97049	3.45939	2.11634	4.06331	2.63597	3.19457	3.15657	2.91532	3.81038	3.08028	4.65552	2.89664	3.21404
Q9UDY2-6	3.64917	3.81898	4.874	2.31094	3.50462	2.17931	2.67456	4.80626	2.59287	2.10921	3.43578	2.6566	3.74811	1.09655	2.28574	2.51749	2.12335	1.1212	3.69116	2.38753	2.30786	3.04745	1.87608	5.22743	4.80269	2.63799	2.5235	1.7387	5.59706	1.26812	3.80946	3.55838	3.19284	3.54725	2.18915	3.13244	3.56556	5.2968	3.3104	5.68541	2.75626	2.51733	2.34405	3.34031	3.4201	3.23872	2.55899	2.91739	1.64892
A0AVT1	4.0729	3.87372	4.06392	3.7436	4.14324	3.44008	4.06015	4.18495	3.99125	3.85351	3.77167	3.67949	3.57667	3.32332	3.40169	3.58567	3.1093	3.68002	3.67781	3.43651	3.56288	3.36741	3.38682	3.95833	3.72836	3.08617	3.27685	4.04027	3.86537	3.88146	3.47276	3.66148	3.23554	3.22062	3.6366	3.33107	4.03246	3.7915	3.75142	4.07776	3.73574	3.75721	3.8432	3.58956	3.79103	3.79234	3.9631	3.81325	3.75775
O15031	2.444	2.75644	3.94628	3.1169	3.07721	3.31508	3.45671	3.97239	3.24133	3.28275	3.07806	3.38665	2.87111	3.01255	2.92593	2.71609	2.32015	2.43546	2.97196	3.46923	2.92798	2.88173	2.6479	2.64278	3.04864	2.77702	2.73877	3.53483	2.93254	3.66157	3.60499	3.92693	2.76166	2.58415	3.68067	1.87472	3.53353	2.67894	2.81365	2.60886	3.0964	1.63717	1.44392	2.73343	2.33106	3.29431	3.82484	3.22915	4.554
O43301	5.81641	2.23335	1.16563	1.8153	3.92688	4.22174	4.34897	2.79536	1.21071	0.919828	3.56641	3.80722	4.3075	2.19928	3.49317	2.47738	2.60667	0.44715	4.67321	3.68073	3.70396	3.19088	0.749349	4.5561	4.05594	1.57982	4.74843	0.352418	4.35805	-0.334762	1.00267	0.772809	3.25793	1.97525	1.66504	5.61928	3.1117	3.92584	2.84521	4.51881	3.73842	1.76439	2.4549	3.53136	3.98739	4.20954	1.77055	3.29929	1.32712
O60664	2.52605	3.90094	3.86312	4.03415	4.09437	3.99496	3.98987	3.99857	3.852	4.50502	3.32319	3.0103	3.0874	3.36618	2.72274	3.3978	2.13061	3.40867	2.03953	2.95728	3.09446	2.61385	4.10734	2.58852	2.99822	1.66538	2.23696	1.80146	2.63607	3.38539	3.55565	3.34691	2.98553	3.45546	3.62045	1.73687	3.12026	2.56718	1.86325	2.98329	3.81728	3.03238	3.2991	2.89712	3.15509	3.26149	1.83217	2.44657	3.26272
P05455	2.61847	3.76874	4.81799	4.19845	3.63665	3.75688	3.10308	3.11385	4.49222	2.78338	3.9642	3.18174	3.25161	3.82035	3.43842	2.84312	4.19727	4.3405	3.38734	3.29742	3.13859	3.69226	2.70373	2.52616	2.53298	4.19238	2.83882	4.79409	3.27806	4.97452	4.41665	4.53127	3.84269	3.93129	4.42913	2.17725	4.47948	2.89938	3.21595	2.72828	3.37933	4.60422	4.42877	3.56629	3.65541	3.14366	4.1808	3.34245	4.45627
P0CG48	3.03588	4.3658	3.4154	3.7871	5.29642	3.41681	3.5713	3.62815	3.32609	3.31307	4.01909	2.96614	2.85642	3.18553	2.43552	3.05072	3.30667	3.1684	2.52851	3.5032	3.4656	3.64898	3.01733	2.94024	6.67007	3.05666	1.7406	3.03854	2.85462	2.78031	3.04421	2.63661	3.35834	3.85425	3.06465	3.039	3.24995	3.12933	3.04624	3.34909	3.03421	3.18174	2.75626	3.66557	3.53033	3.98767	3.26432	3.19577	3.30491
P10155	2.61432	3.42707	4.67545	4.02957	3.41534	3.12388	3.42753	3.7945	4.25426	3.7969	3.48812	3.43083	3.14252	3.12757	3.22562	2.52073	3.81678	3.45767	3.70038	3.04898	3.09149	3.27833	2.24339	2.70121	2.8837	3.12541	2.49192	3.79493	3.43322	3.93383	3.88962	4.1501	2.93569	3.15057	3.76756	2.30768	4.15407	3.00076	3.32492	3.14315	3.41141	3.03681	3.49381	3.19845	3.49981	3.29145	3.69258	3.63824	4.05019
P10636	6.59381	2.20242	3.59068	3.58275	3.50804	2.467	2.71911	3.75529	2.44312	1.83208	4.08001	2.55172	3.68222	2.83351	2.26747	1.29399	2.97266	2.15849	5.51507	2.20916	3.003	3.48239	0.853463	4.82203	3.71245	3.45488	5.08063	3.76575	4.75761	1.76529	3.24962	3.10813	3.31555	1.30122	2.36203	5.26439	0.956659	4.44548	3.32991	5.05109	2.68895	1.39833	2.44496	3.15576	4.49223	3.47824	4.80986	3.94734	3.99022
P11532	2.00957	2.23712	3.05378	2.25244	2.81907	2.4724	3.48589	3.08185	2.35279	2.01663	2.12397	4.17474	3.27986	2.25717	2.5658	2.38726	1.51925	1.09501	2.22763	3.3766	3.94131	2.7052	0.793949	1.98857	3.41326	0.876815	1.46532	0.302444	1.96379	0.717304	2.82184	3.13728	1.94993	1.69777	0.869045	1.70287	2.43797	2.20267	2.10337	2.02981	2.56213	1.13912	1.25675	1.63724	1.47182	2.75649	1.01746	2.32935	1.09832
P19823	1.05597	3.08637	2.78997	1.51878	4.3144	4.88792	4.14285	3.64205	4.05582	4.8848	3.95957	4.76357	3.42265	2.52431	5.12996	3.86082	4.01366	3.04776	2.39734	3.54604	4.39773	3.69224	4.82411	1.93547	2.56765	4.0894	3.85097	1.9987	2.10041	3.32093	2.24761	2.13418	3.82661	3.56583	4.09109	1.64314	2.06481	1.97808	2.68723	2.36072	1.64225	4.02038	3.92184	3.64662	4.0307	4.38437	2.64522	3.79086	1.75566
P51991	2.86833	3.69925	3.86567	4.349	3.58475	3.80232	3.33423	3.23062	3.60578	3.25929	3.89595	3.58348	3.58732	4.43656	3.90497	3.55444	4.40073	4.8537	3.3587	3.75416	3.27401	3.89399	2.93472	2.22002	2.15241	3.86705	2.76579	4.47295	2.59368	4.14598	3.40384	3.30465	3.32038	3.70426	3.5128	2.75991	3.61469	3.62695	3.74659	2.74962	3.12978	3.65136	3.50539	3.36517	3.86623	3.00769	4.53471	3.47721	3.9686
Q14112	1.629	3.27804	3.37323	2.89768	3.85188	3.74929	3.07757	2.6858	3.88666	4.42468	3.66977	2.3748	2.53812	2.31306	2.10664	3.34366	2.69454	1.26057	-0.141394	3.49674	2.65563	2.56263	3.08604	1.56323	2.6971	5.29862	1.88809	4.30028	1.59804	4.24349	2.48629	3.22809	3.03061	2.59535	3.54743	1.4742	3.5245	1.58318	2.4026	1.71994	2.75511	1.92815	2.16996	3.04935	3.22514	3.09061	3.56314	2.41632	3.01725
Q15334	3.34478	1.99646	4.35337	2.63714	3.00802	2.22718	2.74309	3.58173	3.41721	2.55715	2.94139	2.46375	2.50786	1.43017	1.85611	1.10159	1.96627	1.26071	3.13905	1.95763	1.99836	2.42303	0.907615	3.48886	2.58852	1.21737	2.38211	1.11663	3.69564	1.86763	4.18246	4.19971	2.49218	1.89764	3.32878	2.66466	3.72403	4.05576	3.4079	4.13326	3.63216	1.42099	1.31206	2.84257	2.04888	2.30404	1.62636	2.29857	2.54308
Q16799	5.54163	2.29967	3.37053	5.28038	3.5772	3.98793	3.67107	3.64678	4.19263	3.13271	3.89241	2.50049	2.82853	5.68647	2.29359	1.39756	2.28998	0.6673	4.19314	2.65872	3.14722	2.87156	1.97715	4.02127	3.84677	2.67266	4.92184	2.10693	4.17013	2.31117	3.03101	2.98218	3.62226	1.61328	3.16606	4.50883	3.81567	4.4514	2.73556	3.93705	3.99089	1.25916	1.92795	3.00299	3.35641	3.35382	4.00847	3.65053	3.4908
Q8N163-2	3.08654	3.85544	4.50856	4.40658	3.63317	3.6611	3.14885	3.1559	4.3488	2.70285	3.90852	2.85512	3.03562	3.21714	2.96352	3.17463	4.43342	4.26875	2.82673	2.87613	2.77037	3.32495	2.96723	2.34839	1.92989	3.48313	2.66094	4.70533	2.94445	4.25855	3.58799	3.57563	3.16572	3.60262	3.81839	2.54232	4.33768	2.97319	3.34863	2.41621	3.32418	3.79457	3.6336	3.33255	4.27042	2.93536	4.70657	3.35561	4.29062
Q9C0C2	2.45758	3.65606	2.75686	2.96265	3.53013	2.60658	3.4468	2.87705	2.39087	3.10214	2.69229	2.7763	2.86282	2.72142	2.62943	2.88203	2.06297	2.34067	2.25971	2.05073	2.46925	2.32455	3.56429	2.21802	2.48552	2.7353	2.46559	2.41706	2.08038	3.63238	2.71884	2.62345	2.64211	3.25134	2.55004	1.75627	2.50108	1.68679	2.3098	2.5238	2.36712	2.14767	1.57072	2.41442	2.96799	2.73207	1.89211	2.65096	2.86084
Q9P2R3-4	2.69306	3.6202	3.61395	3.14672	3.82125	3.0564	3.72672	3.80118	3.16495	2.58973	3.15002	4.24145	3.60756	3.43418	3.96108	3.29983	2.74493	3.50562	3.05599	3.43692	3.48234	3.4072	1.78278	2.1772	2.57193	1.34517	2.20381	1.7639	2.59598	1.97195	2.83697	2.92619	2.21612	2.09795	3.0101	2.03101	2.62314	2.47646	2.94349	2.57342	3.73094	2.30812	2.65553	2.55148	2.10224	3.47789	2.49156	3.54743	3.03315
Q9Y2J8	3.70865	1.87034	4.61315	2.37362	2.47873	2.41134	2.64637	4.38565	2.09966	2.89697	3.43371	2.39624	4.55552	2.01589	3.21673	2.38857	2.63522	1.11491	3.88553	2.95441	2.15648	3.51163	1.92314	4.7711	4.36186	1.9899	1.71114	1.21218	3.70276	0.426401	4.20839	4.13658	3.11731	1.14259	1.89652	3.3716	2.73329	3.47199	4.85371	4.44279	2.37218	1.58767	1.55246	3.3228	4.1477	4.05167	2.84707	4.3119	1.05108
O00571	3.02955	4.04843	3.69027	3.49338	3.86262	3.07181	3.34623	3.62023	3.25377	2.54266	3.39634	3.16832	3.21574	3.35201	3.16583	3.15663	3.86974	3.91412	3.18652	3.17104	3.13474	3.2761	3.82979	3.27407	5.34816	3.7895	3.29189	3.80349	3.50363	3.61938	3.82304	3.75273	3.60288	2.78696	2.27323	2.07691	2.52003	2.38361	2.50649	2.47929	2.60679	3.48417	3.0071	2.50163	3.14631	3.44429	3.56428	3.38329	3.32099
O43236	5.63365	3.04762	3.7126	3.49739	4.3345	3.3384	4.17852	3.64627	2.62299	2.25366	3.76594	3.46067	3.99567	2.55033	3.52868	2.32551	2.10526	0.622549	4.02419	2.98081	2.75517	3.14089	1.75334	4.19108	3.56832	2.3969	3.40232	2.07699	3.89345	1.61865	2.84996	3.23641	2.91279	1.80746	1.95429	4.67296	2.25848	5.24943	2.33626	4.24368	3.40795	1.7184	1.98207	2.98128	3.44525	3.16946	2.73649	1.83719	1.99436
O75781	5.15509	2.51449	3.34887	2.60265	3.53306	2.83289	3.66666	4.02256	2.95714	2.87755	3.00877	3.06131	2.51362	0.671389	2.22702	2.15773	2.1708	1.96073	4.00429	2.56729	2.9412	2.57312	0.856427	4.52174	3.93154	2.06636	4.63352	0.108191	4.09862	2.14375	3.33607	2.88631	3.25429	2.6784	3.35563	4.62211	3.93389	3.62799	2.53161	4.48116	1.55346	1.07164	1.86246	2.65493	2.3921	2.97938	0.83785	2.03655	3.11054
P06727	1.01958	2.60157	2.03264	1.40044	4.37532	5.90418	4.40413	1.15498	4.42477	4.512	3.00952	3.72432	3.15873	3.57048	3.55673	3.71057	4.56504	2.21609	2.85905	1.4681	3.85937	2.96792	5.3313	1.44562	1.11938	2.92992	3.24365	1.09878	0.94974	2.20555	1.65787	1.20462	3.23571	5.00524	4.85422	2.1915	1.60655	1.66571	2.32568	2.31702	1.81215	3.44159	2.37522	3.41143	1.77887	4.97624	1.76338	2.426	1.60624
P06753	3.96725	4.61298	3.65011	3.117	4.04878	3.86492	3.9045	3.72586	3.76024	5.06575	3.49621	2.81127	3.05058	2.90438	2.68424	3.57733	2.8817	2.79019	3.62822	2.65816	2.88346	2.73347	4.54676	3.76637	3.56865	3.39059	3.7361	2.45396	3.38849	3.15919	3.12862	3.15908	3.15135	3.39755	3.68411	3.2809	2.86489	2.99817	2.21198	3.80023	2.61406	2.59731	2.51642	2.77532	3.94742	3.40008	2.85492	2.96602	2.5641
P17174	5.68493	2.16975	2.71375	3.18051	2.55318	2.33848	3.16176	2.4357	2.63735	3.49786	3.53076	1.84962	3.5746	2.2806	2.08091	2.43762	2.16061	1.68876	4.2747	1.98857	2.02464	2.72977	1.94981	4.33389	2.90233	2.3012	4.37929	2.01816	3.89341	1.50922	2.0902	2.00979	2.87045	1.42168	2.04813	4.93516	2.59464	4.37062	2.28369	4.12214	2.59988	2.25814	2.84095	2.80852	3.58438	2.61952	2.76886	2.51857	1.88234
P28331-2	4.9859	3.13324	3.06051	3.33302	2.84743	3.48944	3.14178	3.29299	2.91756	2.58285	3.25124	2.99975	3.21628	2.98877	3.18957	3.32482	2.87511	3.36061	4.02546	3.58066	3.16452	3.37044	2.99474	3.76572	2.97915	3.54244	4.01808	3.30565	3.35748	2.11802	3.01933	3.16501	3.10355	3.22327	3.10396	5.22526	2.95258	4.28684	3.23074	3.79485	3.23877	2.85263	3.10981	3.1411	3.67214	3.20524	2.92507	3.45966	2.88317
P35998	3.48849	3.77166	3.89915	3.87998	3.47026	3.49619	3.41382	3.33113	3.83181	3.02048	3.47579	2.71044	2.57783	3.13019	2.81873	2.99777	3.17779	3.73083	2.70305	2.64631	2.63661	2.8517	3.39842	2.69184	2.4986	3.35597	3.20052	3.89077	2.98675	3.93	3.42758	3.38649	3.05471	2.87784	3.02973	2.63098	3.10832	2.46444	2.87443	2.81223	3.00025	3.6621	3.50813	2.76368	3.53004	3.15436	3.98749	3.4335	3.85727
P58107	2.34484	4.94822	4.18232	1.86455	2.80323	2.41697	2.92714	3.75797	3.42923	2.71638	2.92883	2.58716	2.23375	2.0805	2.33449	2.49934	1.53352	1.24088	2.56646	2.43107	2.40207	2.36428	4.38056	3.35257	3.49739	1.71655	2.4808	1.54997	3.99322	3.59378	3.80306	3.88779	2.71401	4.98554	4.8927	2.79838	5.72287	3.70923	2.79951	3.77675	2.96509	1.99285	1.97144	3.27531	3.20164	3.4283	2.76045	2.80729	6.13134
Q14624	2.49899	3.01342	3.26901	2.01136	3.77365	4.44932	4.34393	3.08296	3.98294	5.18976	3.78842	3.71574	2.86193	2.6199	4.53262	3.48906	3.56225	2.2014	2.11748	2.86318	3.3937	2.99487	4.79746	1.42778	1.85498	4.2131	3.28135	1.54794	1.52061	2.82327	2.12565	1.59412	3.34391	3.84454	4.29402	1.90934	2.41541	2.12952	3.19366	2.84541	1.95791	3.75676	3.63767	3.57464	3.97198	4.26119	3.06595	3.82563	2.37373
Q5T4S7-2	2.92088	2.5195	2.4485	2.83635	2.27191	2.22052	2.61231	2.31114	2.26664	1.75975	2.40026	2.63037	2.58557	2.9011	2.5088	2.70173	2.92908	3.01998	2.93621	2.43885	2.50617	2.5892	2.86003	2.9308	2.89751	2.76263	3.11713	3.50665	2.9344	2.91249	2.50136	2.77947	2.6905	2.3176	2.48875	2.87755	2.75628	2.63204	2.62033	2.43819	2.99871	3.34056	3.61763	2.50676	3.42845	3.25258	3.60318	3.36874	3.54398
Q9UQE7	2.50294	3.41548	3.73323	3.91236	3.24225	3.49035	2.935	2.99098	3.7404	3.25518	3.63988	3.05704	3.22499	3.59464	3.19756	3.43045	3.8972	4.38479	3.22633	3.22572	3.11447	3.62222	2.86692	2.09371	2.14359	3.32968	2.45281	5.25493	2.87065	4.45292	3.18637	3.2639	3.0154	3.38523	3.5002	1.81373	3.41491	2.88721	2.9441	2.21812	2.87785	4.0777	3.44786	3.15589	3.3156	2.86772	4.8086	3.03466	4.02577
H0YM81	3.3681	0.788234	2.37796	0.63862	3.40561	5.85063	2.5923	5.1348	1.46786	1.92772	2.68394	3.80742	1.44136	0.311083	3.86359	1.00065	1.94318	1.44217	0.618551	2.19738	2.74296	2.19072	0.580385	2.09049	1.00552	2.30927	0.464936	-0.567206	4.60853	2.51619	1.73144	1.65121	2.32512	-0.46659	0.123422	1.14774	3.75377	0.549557	1.57786	0.692538	-0.53864	-0.180625	-0.252653	2.05146	3.461	2.34515	0.290365	1.99821	-0.0615196
O94979-8	3.19965	4.17817	3.70942	3.96318	3.65512	3.68855	3.92587	3.33811	3.51701	3.30647	3.6108	3.68173	3.71022	4.00649	3.77838	4.45967	3.73087	4.74226	3.30387	3.76993	3.7346	3.5804	4.14798	2.991	3.3128	3.49012	3.21271	3.78962	3.03638	4.47868	3.47271	3.49735	3.40569	3.55529	3.92748	3.03057	3.69519	2.8736	3.48569	3.1706	3.54911	3.99855	3.81022	3.42089	3.53413	3.65627	3.54222	3.61962	3.7825
P09211	2.9287	4.52653	4.00673	3.70228	3.74401	2.86428	3.94753	4.09951	3.47582	3.62852	3.69562	3.40456	3.23269	3.11718	3.05297	3.26395	2.32954	3.62678	3.00957	2.82061	2.79411	3.10782	3.66626	2.97252	3.89177	2.853	3.04641	4.30539	3.87444	2.76144	3.33372	3.40354	3.45683	3.90115	3.47409	2.12978	3.88988	3.36708	2.59424	3.86542	3.80759	3.45319	2.62363	3.05186	3.16243	3.71292	3.18017	3.3531	4.12377
P09874	4.13949	3.08347	3.21525	3.58427	3.25971	3.58658	3.41506	3.31721	3.63166	3.4772	3.5498	3.24153	3.49386	3.18882	2.8003	2.7454	4.97467	4.33148	3.92616	2.97053	2.93757	3.2675	2.8192	3.21304	2.91213	2.97186	2.26697	2.83048	3.75391	3.20722	2.9196	2.86985	2.94641	2.35784	3.04048	2.83094	2.21438	2.17646	2.21299	2.32779	2.88505	4.8937	4.79443	3.14617	3.89988	2.64602	2.89315	3.2351	3.56332
P12036	5.01488	2.67579	1.70349	2.87106	3.13372	3.19303	5.16521	2.84011	3.33753	3.31218	4.03213	1.80914	4.55567	2.35472	2.04108	2.76704	2.47979	1.75897	3.68972	2.68957	2.98081	3.10647	2.60575	4.50764	4.63974	2.22358	2.56627	0.0483112	3.51548	1.05104	1.67699	1.64265	3.23405	1.64803	3.12207	4.57128	3.11136	4.69188	0.839561	3.23731	2.42679	1.78921	1.30861	3.10287	6.22693	2.99018	1.45282	1.29253	1.72097
P12956	3.69472	4.17997	4.0757	4.39191	3.74041	3.59176	3.76347	3.6231	4.16409	3.12432	4.08564	3.83908	4.18949	4.14604	3.7464	3.68364	5.23315	4.24144	3.89098	3.56613	3.60929	3.95139	3.57436	3.42997	3.3207	3.92151	3.1563	5.56503	3.88385	4.75051	3.57897	3.79545	3.65832	4.17461	3.99655	3.44337	3.83491	3.74616	3.81765	3.32964	3.93834	4.68022	4.65203	3.97635	3.72778	3.37495	4.71854	4.15491	4.28456
P13489	3.10517	4.02751	3.74787	3.25651	3.48412	2.91096	3.52035	3.64511	3.43972	3.66577	3.20802	3.23667	3.56311	3.7051	3.04014	4.22959	2.38576	3.06946	3.32549	3.06546	3.15446	3.1465	4.19076	3.67248	3.91407	3.57968	3.23347	3.60112	3.92584	3.45113	3.68622	3.62827	3.39986	3.34692	2.68144	2.63296	3.47477	3.33264	2.57671	3.62255	3.60793	3.22494	2.81762	2.96713	3.95512	3.78637	3.3643	3.22454	3.60091
P16070	1.51133	3.57234	3.0394	3.59312	4.23823	3.83989	3.88323	5.32706	3.56811	3.88002	3.16394	4.04314	3.34478	0.512377	3.53225	3.28735	2.47406	-0.417585	3.31517	3.82451	4.06569	3.06272	2.11414	3.93989	4.34157	0.506406	2.82748	-0.0419598	1.66301	0.872516	3.04821	3.27972	2.85447	2.78689	2.94195	0.45379	1.78865	4.01623	0.883884	4.44023	2.62311	0.664142	1.21655	3.16796	3.79759	4.07456	1.79469	1.98939	2.37008
P22392-2	3.6734	4.01652	3.43697	4.14046	4.30239	3.7428	4.54995	4.47827	3.93367	4.15121	4.21564	4.2013	4.00696	3.82525	4.20152	4.11274	4.64763	4.35172	4.11926	4.18694	4.06484	4.18583	3.80047	3.4134	3.89125	4.03322	3.58087	4.4737	3.35981	3.84593	3.17613	3.22321	3.64024	3.42013	3.64694	3.37613	3.09088	3.84169	2.949	4.4494	4.09322	4.11923	3.83103	3.91536	3.89901	3.90872	3.82755	3.43058	3.6148
P26639	3.26546	3.65619	4.23137	4.09412	3.66238	3.47676	3.45101	3.6247	3.84569	3.08394	3.68982	3.81634	3.88663	4.02417	3.67441	3.57003	4.28448	3.8336	3.63929	3.57008	3.37179	3.6161	3.01413	3.08022	3.15659	3.40253	3.12884	3.29519	3.48106	3.30288	3.39803	3.34517	3.12543	2.72635	3.42324	2.63946	3.608	3.31101	3.33975	3.32431	3.68689	3.50496	3.68902	3.24946	3.66757	3.28567	2.93963	3.30493	3.45081
P29966	3.98634	3.07182	4.56729	4.19391	4.64769	3.31843	4.70652	4.98594	3.42408	3.8243	3.80539	3.68748	2.93444	3.34091	3.59657	1.85932	3.97634	3.34455	3.9899	3.78076	3.78863	3.31501	1.69994	3.88356	3.58324	3.94188	3.62108	4.38905	4.84602	3.06633	4.65451	4.43356	3.73033	3.17527	1.88623	3.2095	2.91536	4.89835	4.97089	4.99859	4.07892	3.50674	3.35078	3.99617	4.2863	4.45555	4.49149	4.46907	3.61057
P48147	4.22825	4.24865	3.26453	3.98975	3.9539	3.26914	4.02912	4.02133	2.79424	2.78167	3.75829	3.51411	3.64177	3.10664	3.42057	3.47543	3.3837	3.4392	3.39784	3.18453	3.24218	3.35463	3.55632	3.36941	4.41351	3.51967	3.74703	4.42051	3.55784	3.92842	3.2755	3.53075	3.38766	3.43628	2.81579	4.07135	2.55846	3.26343	3.16685	3.33161	3.1726	3.1361	3.32532	3.31044	3.16938	3.35635	4.02318	3.20167	3.04698
P55084	4.03129	3.95219	4.46949	3.72874	3.56225	4.1743	3.4843	4.59086	3.74094	3.689	3.82292	3.00037	3.1811	3.06101	2.73102	2.86013	2.72147	3.37131	3.45945	3.46654	3.40317	3.10272	2.93289	3.73476	4.24719	3.21597	2.72836	2.94135	4.70478	2.64856	3.75974	3.83553	3.23183	3.16965	3.02436	3.01799	3.23792	3.35149	3.60492	3.27998	3.28903	2.66269	3.08318	2.84997	3.51724	3.30599	2.36341	3.42155	3.10907
P56192	2.90846	3.03391	3.43059	3.42066	3.26251	3.06495	3.18402	3.04646	3.2127	2.1028	3.0023	3.28476	2.90534	3.33628	3.27412	3.00064	2.73609	3.28016	2.91667	3.14195	2.93048	2.94335	2.84088	3.11522	2.98231	2.64755	3.3083	3.31814	3.31262	3.75412	3.55638	3.61851	3.13316	2.29785	3.00593	2.8255	3.03189	2.74981	3.04013	2.69925	3.28024	3.51758	3.35547	2.70723	2.88082	3.05004	2.97956	3.23567	3.26581
Q12955	5.32692	2.88651	3.63707	2.82492	2.86342	2.51977	3.33751	3.41049	3.28961	2.69503	3.3282	2.61138	2.87775	1.57058	2.2955	2.0219	1.93023	1.78837	3.84627	2.32488	2.38723	2.70631	1.97535	4.395	3.33744	1.65195	4.12819	0.364517	3.90194	2.04103	3.01477	3.15885	2.88931	3.82385	2.65252	5.06606	3.40536	4.48488	3.13182	4.68679	3.25168	2.40244	2.87388	3.22742	2.4325	2.84314	1.60415	2.93917	1.69378
Q13561-2	3.91363	3.29734	3.73044	3.47657	3.54326	3.29064	3.5667	3.30068	3.0733	3.58213	3.33059	2.84393	3.31133	3.19642	2.85464	3.331	3.12075	3.28895	3.51308	2.93122	3.0658	3.06219	3.19604	3.38909	3.11307	3.48737	3.27941	3.55181	3.32984	2.98995	3.44171	3.18345	3.02067	2.54325	3.20712	3.48376	2.74136	2.93772	2.75482	3.55295	2.90688	2.90785	2.9368	2.73439	3.50327	3.28029	3.50165	2.99291	3.1456
Q96G03	2.11322	3.70112	3.24082	4.10265	3.47735	3.3187	4.01993	4.00073	2.80948	3.09332	3.01089	3.9676	3.50416	3.60545	4.18129	3.62829	3.37486	2.42605	2.1057	3.55878	3.05933	3.13205	4.18964	3.33993	3.18283	3.67262	3.30862	3.1106	3.14072	3.41853	3.88686	4.19092	3.59915	3.63951	3.42118	2.1869	2.93415	3.2694	4.19447	3.28387	3.8579	3.15402	3.23931	3.60629	3.55582	4.10933	3.08565	3.90536	2.87392
Q9UQB3	3.4651	1.78048	3.87934	1.9799	2.62221	1.71277	2.56401	3.80474	2.50342	1.75933	2.36645	2.90259	2.54263	0.629666	1.77999	1.53143	1.74388	1.16649	3.66583	2.54884	2.5784	2.49063	0.977472	3.394	2.97722	1.60554	2.86698	1.75704	3.417	0.856884	3.32372	3.40242	2.28126	3.44772	1.70311	3.32641	3.67836	3.33833	2.94011	3.89111	3.37247	1.13337	1.39241	2.44203	1.54081	1.7758	1.09494	1.7033	1.3775
Q9Y266	3.6617	3.31496	5.16168	3.92595	3.31662	3.27866	3.33509	3.32651	4.94344	4.71244	3.75092	2.87675	3.06871	3.59049	3.0629	2.86812	3.34515	4.0806	3.41722	2.85596	2.84767	3.37365	2.4941	2.83735	2.81901	2.94005	2.99353	3.33909	2.94133	3.7881	4.01371	3.87883	3.27384	2.18113	3.95697	2.84815	4.94782	2.76378	2.51017	2.76348	3.01723	3.98985	4.1471	2.77595	3.93366	2.90729	3.40416	2.86479	4.1504
Q9Y3Z3	1.96464	4.18189	2.61066	3.71575	4.52433	4.58981	4.47647	4.02431	1.99605	2.00723	3.37801	3.71348	4.28533	3.38739	3.82088	4.27298	2.85076	1.62455	1.9106	3.51566	3.29055	2.83827	5.00509	2.38202	3.4959	3.2577	2.78078	2.16182	1.97537	2.50447	2.622	2.58985	3.31688	3.28588	4.13278	1.67112	2.45664	2.16514	3.82069	2.28407	4.06476	3.38429	2.96819	3.74656	3.09199	4.58509	3.26686	4.11777	3.44413
O14531	4.9415	1.52114	2.87604	3.86983	2.68137	2.12368	2.45519	2.57096	2.51011	1.77027	3.3287	1.95398	2.66002	1.30136	1.96721	0.724114	2.16792	2.06667	3.74114	1.59164	1.96628	2.72618	0.616781	2.73135	1.20767	1.81155	2.79656	4.71831	2.68562	2.00282	1.89456	1.9263	2.05948	1.76194	3.55018	4.33463	1.7074	3.64931	3.58477	4.02953	2.90299	2.91078	2.83968	3.36228	3.12916	2.10385	5.82229	3.09043	3.1227
O43426	5.39385	1.97518	2.04403	3.21694	3.19009	2.92268	3.32611	3.0959	1.9887	2.65342	3.23553	2.83683	3.39185	2.66971	2.69444	1.85494	3.01464	1.2678	4.70615	2.87793	3.02724	2.76905	1.38268	4.43111	2.79222	2.46885	4.46947	2.38847	3.73684	0.718339	1.60453	1.57512	2.63693	1.4073	1.90447	5.27801	1.79704	3.96205	2.56178	4.51523	2.88218	2.46371	3.01862	2.92469	3.40619	2.99808	3.04258	2.70502	1.45974
O60763	3.27127	3.97929	3.72847	3.84157	3.32556	3.33975	3.4943	3.15669	3.34432	3.28432	3.33003	2.78339	2.94256	3.24548	2.89552	3.88642	2.5335	3.64765	2.83317	2.94727	2.76034	2.91248	3.93613	2.91276	2.92815	3.24737	3.1568	3.59207	2.78608	3.62781	3.43206	3.43284	3.16343	3.46151	3.95551	3.40923	3.84638	3.46232	3.53596	3.8205	4.18186	3.7655	3.91529	3.51725	3.18748	3.42177	3.71046	3.39317	3.73075
O94973-2	5.0334	3.12049	3.47975	3.69822	3.22633	2.86753	3.50447	3.42478	2.59947	2.33248	3.39977	3.42188	3.51497	3.07864	3.28748	3.59237	3.04339	3.28111	4.55869	3.32351	3.39391	3.39068	3.35461	4.37087	3.57763	3.37872	4.73521	3.32409	4.09021	3.04084	3.32441	3.5905	3.46937	2.50373	3.02615	4.73676	3.15585	4.17246	3.05212	4.2782	3.16796	2.51989	2.88827	3.19385	3.6697	3.26298	3.43155	3.24047	3.2648
P00505	5.66378	3.60766	3.53645	3.46048	2.37635	3.29583	3.1745	2.99214	3.19005	3.3852	3.62637	2.23647	3.08536	2.63757	2.29296	2.86699	3.30184	2.91518	3.89027	2.63005	2.43473	3.05683	2.73066	4.1332	3.77619	3.63061	4.36368	2.84485	3.9479	3.58687	2.9234	3.0961	3.30322	2.55483	2.29915	4.87762	2.61796	4.15975	1.97548	3.4527	2.02883	2.39034	3.05986	2.60057	3.97027	2.65424	2.45642	2.79119	2.35535
P01857	2.06277	2.94047	1.75481	1.95125	5.06518	4.65376	4.95148	3.44577	3.58446	5.38111	3.88338	4.94165	3.94219	3.29437	5.55398	5.29375	4.06989	4.36385	2.60625	3.02103	3.90045	4.15833	5.82482	1.78134	3.3923	4.06486	3.65892	2.57213	2.28445	4.84538	1.88512	2.32084	4.4345	5.02977	4.92688	2.58715	3.3863	3.74261	3.9002	3.3961	2.17074	4.03764	4.87515	4.41804	3.83199	5.68493	2.89633	4.28733	2.84138
P01876	-0.00768661	3.28597	3.20877	2.42176	3.33122	3.40461	5.57129	3.8373	3.14688	4.52265	3.83742	4.76807	2.99597	1.93346	4.86008	4.60735	4.58154	3.01563	1.77981	2.67181	2.32812	3.66787	5.13365	2.63252	2.54835	4.89661	2.99129	1.70807	2.88331	4.53416	0.976335	1.28303	3.71991	2.13197	4.71028	1.54667	2.93781	2.50658	2.47483	1.24904	1.4639	2.66924	3.01457	3.3739	3.76997	4.56684	2.43386	4.00205	2.06633
P02511	2.53996	3.52152	3.09259	3.38791	5.61297	2.39347	4.45269	3.62509	1.94808	2.88078	3.96928	3.86761	4.72522	3.11936	4.81834	2.50944	4.56498	1.43448	3.16926	2.24749	2.46945	3.83507	2.43495	3.37972	6.96036	2.92693	1.82925	1.62251	5.94522	1.63467	2.08662	1.82745	3.53245	2.42303	3.58915	2.79433	2.04987	2.55772	1.00835	4.17387	3.7218	3.68604	2.81337	3.81268	5.76171	4.70816	2.15753	2.18984	1.51632
P04792	1.94169	4.36397	4.59854	2.88006	3.61837	2.66409	3.55114	3.14684	4.53819	4.74431	3.66064	3.32787	3.88636	5.03115	3.55451	3.78502	3.77502	4.03767	3.87542	3.74278	3.92632	3.93059	4.13569	3.42398	5.16274	3.11232	2.45402	3.26764	2.72878	4.34041	2.27558	1.86368	3.34927	3.9585	5.29547	1.67414	3.53615	2.36242	1.4722	3.95397	3.77681	5.40458	4.59332	3.06897	4.30478	3.87819	2.39577	2.16532	4.81622
P41250	3.87218	3.57044	3.36479	3.6173	3.60074	3.21526	3.52601	3.85258	3.54573	3.49444	3.5818	3.26432	3.49868	3.03454	3.02766	3.463	3.65458	3.26566	3.79076	3.03677	3.04924	3.29098	3.30645	3.42096	3.39424	3.40123	3.43345	3.07422	3.44312	2.97427	2.73205	2.86367	3.03072	1.92015	2.53945	2.99903	2.24846	3.0006	2.14507	2.86659	2.78845	4.27267	5.11105	2.58621	3.84137	3.0481	3.1886	2.86187	2.7931
P54136	3.27466	3.86245	3.71376	3.67721	3.48317	3.30395	3.54491	3.31999	3.91283	2.91562	3.48214	3.20478	3.15175	3.52394	3.12018	3.33752	3.48695	3.53774	3.17875	3.21107	3.10701	3.0921	3.95516	3.42469	3.44864	3.2298	3.52041	3.84592	3.46465	4.01459	3.62686	3.68453	3.45286	3.41461	3.2809	3.00374	3.42654	2.96026	3.31569	2.9341	3.60244	3.67155	3.88465	3.23118	3.0079	3.18355	3.09506	3.22512	3.60287
Q14247	3.72215	4.37083	3.7806	3.88192	4.29752	3.73686	4.34199	4.03765	3.01408	3.40168	3.64784	3.30813	2.86972	3.82187	2.97991	3.14116	2.77544	3.11521	2.81059	2.92117	3.05903	2.88228	3.63757	2.94513	3.19573	3.44416	3.20389	3.72372	2.6141	3.67427	3.26475	3.17706	3.07663	3.82242	3.17124	3.48638	3.11543	3.28868	3.01556	3.3439	3.42293	3.151	2.81583	3.13802	3.16284	3.43918	3.61963	3.39365	3.36022
Q15029	2.04582	3.34102	3.51911	3.73274	2.84783	3.11941	2.65716	2.55569	3.40091	2.84089	3.14951	2.99214	3.20899	3.41517	3.28445	3.42587	3.93643	4.07335	2.88338	3.18854	2.83323	3.39669	3.69646	2.59806	2.58154	4.06459	3.15362	4.69283	3.11857	4.74849	3.86741	3.86867	3.60932	3.38354	3.51043	2.12908	3.82967	2.84287	3.24735	2.49796	3.27924	4.27173	4.12717	3.30522	3.6756	2.93292	4.10378	3.26464	4.00419
Q15063	0.306824	5.22663	1.23185	5.63012	2.60752	3.59775	1.02116	0.442962	1.26179	1.71774	3.41	2.10948	3.80742	6.48711	2.28699	4.02986	1.30714	1.58612	1.01105	5.74251	3.96424	3.07268	6.96266	0.733851	1.49348	0.83292	1.01294	0.966377	0.238611	3.68681	0.544235	0.967753	2.89863	5.27805	4.66442	-0.588065	-0.247631	-0.406554	-0.948909	-0.42165	0.736613	0.550585	0.44031	3.4177	0.671875	2.73783	0.493806	0.45399	0.510051
Q16643-3	4.17871	3.39513	3.70361	3.98232	3.63431	3.17731	3.37986	3.57511	3.01251	3.08751	3.91321	2.63354	2.63002	2.28233	2.60312	2.513	4.58987	4.15565	4.08407	2.53461	2.53563	3.45666	3.07228	3.91849	2.904	4.48273	4.00279	5.47024	3.92719	4.42345	3.8814	4.07634	3.70225	2.91504	3.68313	3.93931	2.88293	3.31267	2.93232	4.50217	2.79991	3.96462	3.56763	3.69589	2.63454	2.65465	5.25284	2.85318	3.95257
Q8TCU6	2.08984	2.06466	2.12936	3.79761	3.30573	2.55424	3.42448	3.71356	1.69079	2.07527	2.33128	4.07635	3.15329	3.21667	4.04663	2.42677	2.82233	1.21452	2.71967	3.40608	3.0664	2.82526	1.64197	2.39927	2.26494	2.1058	2.30987	2.13578	3.18018	1.17921	2.38098	2.59589	2.10994	1.21154	1.32366	1.6818	1.74608	2.18973	2.84959	2.30531	3.45408	0.918625	2.23833	2.14382	2.00395	3.25797	1.86591	3.54138	1.98974
Q92878-2	1.93334	3.63321	3.76112	3.12739	2.90728	2.95325	2.90237	2.64802	3.48691	2.87362	3.08046	2.92591	3.14876	3.4576	3.16031	3.71387	3.87903	4.17568	2.85628	3.20811	2.92673	3.31292	3.75271	2.43104	2.18678	3.43858	2.51796	4.38101	2.85428	4.06187	3.63406	3.68942	3.13579	3.59914	2.93876	1.6361	4.02831	2.09262	2.76631	2.10346	2.75492	3.688	2.98796	2.74387	3.13154	3.13389	4.02276	3.19546	3.51457
Q93009	3.25959	3.13687	3.39844	3.32394	2.86137	2.92462	2.93032	2.76659	3.03088	2.73408	3.12982	2.77654	3.01321	3.1878	3.04628	3.1137	3.32633	3.50629	3.14645	2.87957	2.62663	3.17622	2.83322	2.58704	1.93354	3.11015	3.04215	4.02427	2.69387	3.6568	2.97727	2.98811	2.71985	3.29862	3.52479	3.40976	3.62467	3.32186	3.36838	3.20238	3.2867	4.12201	3.3651	3.39339	3.58873	3.3597	4.55124	3.66137	4.15153
Q99714	2.35819	2.91819	3.11936	2.94037	2.30676	2.95084	2.7019	3.29676	3.5803	2.94786	2.80432	3.34825	3.26024	3.10842	3.07755	3.10983	3.17963	3.58604	3.20893	3.08841	2.59531	3.01916	2.25763	2.31555	2.71149	3.06639	2.24432	2.76802	3.2731	2.92241	2.28924	2.57181	2.44839	3.30668	3.34086	2.67663	2.58477	3.15681	2.97296	2.84801	3.28247	4.34417	3.97066	2.90863	3.88204	2.74806	2.55264	2.66069	2.94267
Q9NYU2	2.40208	3.22855	2.23573	3.35715	2.77096	3.49062	3.08452	2.64177	3.03012	2.8888	2.83893	3.45971	3.44617	3.8795	3.49255	3.91285	4.04047	4.42392	2.86664	3.88619	3.65445	3.37939	3.6818	2.26245	2.80008	3.55487	2.78745	3.74787	2.2891	3.16129	2.40892	2.42534	2.76919	3.32989	3.28991	3.07863	2.90533	2.74778	3.09396	2.44723	3.39315	4.38307	4.55659	3.20491	3.49312	3.25736	3.42599	3.27686	3.53887
Q9Y678	2.74281	4.14797	3.46404	3.93609	3.498	3.46478	3.6374	3.1162	2.78197	2.6111	3.28698	3.44747	3.23496	3.68642	3.55194	4.14764	3.07996	3.62434	2.59444	3.00376	2.92683	3.0645	4.14253	2.42056	2.46649	2.94177	2.7272	3.02637	2.61078	3.77577	2.75588	2.91288	2.8757	3.30569	3.41788	2.65229	3.10544	2.44457	3.25753	2.70129	3.26516	3.86423	3.34612	3.15686	3.52358	3.34872	3.1358	3.6622	3.56153
Q9Y6R7	0.59321	1.32437	0.986846	1.03667	2.49547	4.35491	2.33432	2.34841	2.55688	4.86053	2.68017	2.54659	2.67348	2.74748	3.0322	-0.0067873	4.03617	1.0744	1.4663	3.23793	2.54659	2.5234	0.501744	2.05497	1.42346	0.368226	2.96095	-0.85528	-0.542138	-0.624745	1.1593	1.50996	2.02108	-0.713323	-0.167268	-2.87514	-0.580778	-1.69453	-1.41616	-2.30547	-1.75317	-2.24178	-0.292637	0.346931	6.33668	2.73872	1.5112	3.09739	1.66218
E7EQT4	2.20313	3.32837	3.64609	3.77934	3.11695	3.4829	2.82421	2.62132	3.65625	3.07285	3.37624	2.48988	2.70041	3.59262	2.77747	3.1129	3.73785	3.90783	2.51139	2.79629	2.54446	3.15642	2.92618	1.61623	1.43441	3.02226	2.17168	3.99514	2.10643	4.18788	3.07329	3.00912	2.83087	3.44329	3.4703	1.91578	3.69248	2.95348	3.10445	2.00196	2.94391	3.80205	3.41664	2.99294	3.56259	2.86882	4.28114	3.1066	4.03449
O15144	3.84786	4.31647	3.42799	3.46825	3.33888	3.20525	3.87731	3.7134	2.85373	4.19877	3.24126	3.61872	3.78823	3.53015	3.4765	4.15693	3.2872	2.99389	3.56996	3.33774	3.32096	3.16335	3.96815	3.22871	3.08773	2.57256	2.97308	2.75405	2.77821	2.30838	2.73665	2.94211	2.62755	2.33257	2.54668	2.77282	2.49647	2.57137	2.11169	3.22378	2.41088	2.3831	2.80096	2.51219	3.14897	3.05883	2.80889	2.99758	2.61681
O75534	3.48899	3.2618	3.15533	3.37947	3.06885	3.03082	3.01385	2.8488	2.35542	2.53391	2.95352	3.05725	3.29532	3.41832	3.31378	3.41815	3.50981	3.65157	3.44478	3.07982	3.18485	3.08243	3.70055	3.59426	3.47445	3.3423	3.56313	3.34556	3.16075	3.47274	3.41848	3.22358	3.23233	2.71861	2.93905	3.16586	2.61128	2.80362	2.56549	2.97569	2.66833	3.54025	3.23584	2.60659	2.95037	3.20441	3.40249	3.30017	3.25376
P01031	2.17847	3.43221	2.55965	1.52039	3.19981	3.52004	3.81366	2.36228	3.64019	4.42171	3.27398	3.63534	2.49289	2.02829	4.03147	3.22515	3.32595	2.24506	1.73893	2.15154	2.66434	2.78558	4.51597	-0.208438	0.659023	2.9971	2.10349	0.572444	0.847285	2.08143	0.87503	0.409418	2.4679	3.12949	2.98349	0.951505	1.33169	1.07853	1.99264	1.5712	0.979766	2.41145	2.80315	2.53699	3.45892	3.84979	2.16247	3.33241	1.79746
P07910-2	3.15305	3.83728	4.18449	4.43188	4.04029	4.28767	3.57392	3.34262	4.25801	3.15524	4.0481	3.51342	3.47795	3.74572	3.84287	3.37029	4.23954	4.75729	3.42754	3.49677	3.42411	3.7698	2.71249	2.37786	2.20225	3.80589	2.81514	5.00786	3.09643	4.62731	3.61417	3.66612	3.4493	4.14615	4.01359	2.70586	3.85004	3.23671	3.77841	2.79968	3.40115	4.56717	4.25843	3.84422	3.88773	3.35011	4.73967	3.46317	4.27694
P09525	1.70225	4.34527	3.63343	1.69928	2.75332	1.7903	3.30475	3.62291	3.60529	4.37825	3.07347	2.49888	2.8461	2.87441	1.81662	3.68985	1.31368	2.10694	1.56871	3.02309	2.39246	2.74138	3.97532	2.23249	3.51207	1.3374	2.41927	0.635251	1.9227	3.22101	2.81883	3.02972	2.64452	3.36351	3.90821	1.28515	4.15138	1.56311	0.900486	2.23053	2.2389	2.70402	3.50573	2.29014	1.85975	2.46342	0.85433	0.883303	2.75785
P09960	3.21924	4.74677	4.3866	3.72947	3.98399	3.08724	4.23443	4.26688	3.92021	4.59896	3.89858	3.71175	3.92843	3.4835	3.65026	4.69862	2.93943	2.64834	3.72682	3.5937	3.42078	3.62719	4.43563	3.19499	3.67394	2.43591	2.9849	3.60015	3.62429	3.26319	3.60243	3.65418	3.31437	3.68763	3.33974	2.43631	3.96155	3.54109	3.28571	3.65469	3.76797	2.97981	3.07149	3.18143	3.30868	4.02134	4.08352	3.67846	3.51199
P14543	1.52436	2.86843	2.51567	3.62826	2.94578	3.12985	2.39107	1.91431	3.51934	3.30575	2.91168	2.25242	2.62527	2.76698	2.73491	3.54143	2.8377	4.09441	1.64941	3.12199	2.80332	2.75108	2.78152	1.5039	1.58514	4.98965	1.98245	3.78273	1.69095	3.98719	2.36635	3.42412	2.77905	3.03915	2.56672	0.866053	1.79039	1.17717	1.89005	0.920719	1.86861	2.26091	2.11294	2.15806	3.19185	2.71103	1.63052	2.55964	3.50426
P16615	4.46042	2.93129	2.27931	4.15087	2.90593	3.48127	3.40107	3.15264	2.48237	1.74942	2.99664	3.81495	3.30177	3.88555	3.87927	3.01515	3.21264	3.873	4.0074	3.91262	3.78513	3.42203	2.85232	3.72774	3.00122	3.106	3.63704	3.61322	3.29966	2.38684	2.6196	2.51976	3.0863	2.8806	2.53022	4.58149	1.93529	3.53315	3.92527	2.85844	3.35939	2.96198	2.94941	2.86261	3.157	3.35774	3.7002	3.91064	3.73469
P49750-4	4.44509	2.96937	3.36495	3.86433	3.29731	3.21708	3.05932	2.87789	3.3682	2.75154	3.28533	2.40784	3.29074	2.76697	2.45904	1.93951	2.83877	2.63457	2.64088	2.22647	2.16667	2.39945	2.19871	3.62912	2.5251	2.82561	2.53893	4.15365	3.48835	3.6748	3.1343	3.0618	2.94139	2.25253	2.10376	3.21926	2.66935	2.43461	2.64693	2.00492	2.22965	2.53336	2.01563	2.26084	3.9215	2.86792	3.96215	3.20175	3.42425
P51178-2	2.69417	3.19077	4.045	1.0645	3.58985	2.63224	3.6764	4.95119	3.60395	2.9047	3.26103	3.66331	3.33501	1.57683	2.87788	2.52006	1.93495	0.887103	3.92378	3.02321	3.0995	3.08424	1.93379	3.56448	4.11564	0.522381	2.48035	1.25705	2.82573	1.54278	3.427	3.8946	2.54759	2.63939	3.26114	2.23805	4.14612	3.54963	2.64124	5.37755	3.68824	1.13778	1.63544	2.96526	2.25654	2.73338	2.00187	2.22619	2.16288
P55060	3.86053	3.89978	4.35606	4.01482	3.62369	3.53844	3.74304	3.82766	3.63543	2.64001	4.05045	3.53584	3.67824	3.54657	3.53789	3.56264	4.32324	4.28901	3.76996	3.51571	3.14377	3.77425	2.87763	3.20151	2.78399	3.23988	3.06852	4.42272	3.23577	4.33137	3.41354	3.52728	3.2168	3.23257	3.70363	3.18805	3.6725	3.2955	3.436	3.43572	3.42369	4.88933	4.84477	3.61356	3.31949	3.13098	3.98404	3.21177	3.96747
P55809	5.62493	2.692	2.63819	2.90541	2.6222	3.22997	2.64412	3.35504	2.90981	3.11253	3.1445	2.51893	2.96529	2.67691	2.4853	2.50778	2.99109	1.88357	4.58335	3.37589	3.16469	3.16271	2.61767	3.90069	3.51685	3.22811	4.74846	1.22279	4.4152	2.84142	2.6545	2.88758	2.97877	2.80391	2.14572	5.26136	1.91425	4.35684	2.9591	3.94627	3.3366	1.61967	2.69135	2.86659	3.2763	2.54324	1.92649	2.73807	2.16798
P62191	3.41282	3.83846	3.95747	4.00393	3.58078	3.57436	3.49489	3.41904	4.07506	3.30537	3.61216	3.19209	2.56586	3.59541	3.26487	3.14641	3.61934	4.19527	2.99775	3.16349	3.16102	3.2507	3.08196	2.31594	2.3557	3.00578	3.00128	3.8823	2.69681	3.72971	3.24177	3.21712	2.92341	3.04112	3.02859	2.68366	3.17339	2.38487	3.0326	2.59337	3.01739	3.60776	3.47601	2.78973	2.64006	2.59539	3.40521	2.84574	3.36332
P80404	4.30543	2.03461	3.89723	3.72925	3.15681	3.7327	3.65747	4.19875	2.52678	2.574	3.15595	3.68776	2.48451	2.12783	3.50421	2.09301	2.65478	2.93559	3.75579	3.42954	3.51342	3.28411	0.993662	3.42674	3.08482	3.75654	3.35031	1.11984	5.03645	1.21354	4.06406	4.25895	3.16582	2.21153	2.1029	4.62906	2.74299	4.43864	4.9539	3.16858	4.36724	2.73849	2.76436	3.17082	3.65255	3.08995	1.9188	4.30807	2.01037
Q07955	2.2429	2.85157	3.17914	3.48172	2.88428	3.32206	2.59868	2.58257	3.08478	2.53423	3.09121	2.35269	2.33093	3.11815	2.63031	2.49408	3.3693	3.5553	2.22876	2.47124	2.26097	2.70308	2.06254	1.24573	1.34099	2.91909	1.89997	3.6574	1.85748	3.28258	2.19073	2.14711	2.23786	3.04993	2.85416	1.82036	2.85015	2.67078	2.85964	2.07499	2.49342	3.30539	3.07075	2.75704	3.68264	2.6136	4.07549	2.88128	3.42631
Q14847	3.76772	3.89999	3.39932	3.65712	3.71848	3.41227	3.34519	3.45526	3.30041	2.86104	3.63572	2.62503	3.3332	4.1557	2.65248	3.41277	2.52299	1.78131	3.25671	2.57664	2.88207	2.8421	3.77465	2.99455	2.84258	3.31554	3.31201	3.84518	3.54022	2.4901	3.35081	3.32729	2.9395	2.79513	2.27326	2.999	2.32514	2.65091	2.29448	3.4313	3.02827	1.72294	1.51534	2.63496	3.03022	3.00352	4.3464	2.58539	2.29095
Q86UU1-2	1.77218	2.41876	1.97898	3.48934	3.74224	2.99547	3.46759	2.99876	2.03656	2.33894	2.19994	3.12425	2.27729	1.99088	3.11094	1.97825	2.22999	0.936098	1.08714	2.99068	3.30069	1.91898	1.28209	1.23382	2.71744	1.38373	1.55673	0.00677586	1.01575	1.36106	1.29998	1.28897	1.5414	2.52279	2.74625	1.31894	2.22646	1.50696	2.81061	1.73415	2.58373	1.57825	1.32664	2.20317	1.49301	2.37801	0.278767	2.53251	1.45884
Q92614	3.40779	2.13975	2.7072	2.11855	2.56263	2.25797	2.35741	2.78441	2.44148	2.94932	2.23297	2.50522	3.01853	2.13413	2.41218	2.12908	1.98473	1.48672	2.87526	2.27075	2.38998	2.35859	2.52865	3.47735	2.89798	2.43722	2.91994	3.06016	3.50541	2.12481	3.14303	3.55	2.52999	1.80821	2.44549	3.38416	1.93352	3.11098	2.72898	3.11529	2.29777	1.771	2.04987	2.28826	2.96917	2.72888	3.34914	3.02571	3.06376
Q9BPU6	5.51604	2.07576	2.56595	4.45959	3.78621	2.26483	3.43221	1.96173	1.89429	2.03063	3.79366	3.17639	4.2613	1.5895	2.90846	1.76577	2.67679	3.23591	4.59706	2.60884	2.87671	3.66618	1.72228	4.40101	4.27003	3.89311	4.68726	3.07083	4.18739	2.37713	2.78122	2.80871	3.80302	1.7277	3.74384	4.40341	1.0256	4.02253	2.89491	3.95533	3.12707	3.74643	3.57458	3.56819	4.40746	3.03571	5.25845	3.00258	2.97794
Q9HC38-2	4.15201	4.03614	4.22463	4.42297	4.18559	3.73059	4.23031	4.44686	4.27327	3.82366	3.98351	3.44002	3.42548	3.96684	3.49209	3.46805	3.24939	4.35187	3.62217	3.30616	3.61078	3.36608	3.56195	3.66566	3.64245	3.6792	3.89879	4.74029	4.10024	4.29852	3.81645	3.91069	3.713	3.6282	3.75705	3.09252	3.52683	3.31198	3.39106	3.72664	4.11995	3.61439	3.4816	3.35071	3.60102	3.62963	4.43909	3.70751	3.94702
Q9UHX1	1.87751	2.83171	4.86177	3.36343	2.33809	2.7209	2.57913	2.35152	3.09668	2.7185	2.96376	2.84277	2.87111	3.34834	3.0443	3.09514	4.04468	3.92894	2.77753	2.90721	2.62334	3.38829	2.47052	2.01278	1.94107	3.126	2.18402	3.62438	2.52219	3.92711	4.02514	3.44621	2.74336	2.76967	2.88688	1.40447	3.16396	2.1521	2.65382	1.92526	2.62871	3.62768	3.24788	2.7469	2.83041	2.60378	3.48576	2.80235	3.46599
O14639	3.44345	3.38434	3.76194	2.55015	3.89101	2.42577	3.71274	4.56541	3.02222	3.57951	3.25154	3.73546	3.39568	2.46877	2.99823	2.77154	1.7077	2.13194	3.43056	3.10569	3.01103	2.99197	2.58809	4.29527	4.96951	2.46466	3.67603	1.62267	4.18462	1.70727	3.60323	3.76996	3.311	3.11676	3.16037	3.33593	4.04175	4.47401	2.36892	4.55616	3.54497	2.77304	2.70856	3.09777	3.07317	3.96255	2.60743	2.27357	2.97123
O15540	2.01311	2.87828	2.52547	5.22499	4.40943	3.59398	4.23857	4.01557	2.69558	2.71204	3.12817	3.56103	3.40209	0.860444	3.27378	1.51361	2.75945	4.18045	1.68076	4.3686	4.34502	2.7332	0.191663	2.79413	5.22956	4.19665	4.32014	0.975805	2.11855	0.718626	3.00099	2.71964	3.91124	3.22351	2.83811	2.14939	1.99881	3.67672	3.75381	3.00966	4.5549	4.06982	3.38466	3.63912	3.76121	3.20857	0.987189	3.47883	1.3041
O75116	4.21184	3.06733	2.9873	3.55968	3.2804	3.06473	3.33616	3.07819	3.00391	3.05434	3.1006	2.78835	2.76492	3.10855	2.4278	2.44333	2.65626	2.91011	3.44295	2.78018	2.90555	2.71871	2.22668	3.34619	2.48517	2.28633	3.33678	3.10327	2.90551	2.01585	2.23394	2.3345	2.55168	2.91973	2.75101	4.43895	2.86968	3.71683	2.87926	3.58131	3.75822	3.34914	3.39233	3.00709	2.88271	3.03985	3.40053	2.97069	2.65606
P04217	1.41944	2.2946	2.35934	1.37757	3.58908	4.38038	3.56114	2.60706	3.2088	4.29749	3.25026	4.35893	2.55429	2.64023	4.69775	2.99639	3.60132	2.29856	1.82477	2.81651	2.93227	2.80173	4.05746	1.01592	1.39262	4.07777	2.75468	0.78482	1.12792	2.484	1.30808	1.04324	3.01885	3.10654	3.51651	1.19974	1.50094	1.37356	2.07577	1.76974	0.868817	2.72089	2.83964	2.83136	3.80068	4.222	2.26537	3.05729	1.80635
P04899	4.11161	3.13239	4.09982	3.5405	3.27559	3.20278	3.84796	4.08501	3.03226	2.66829	3.37352	3.85766	3.50495	2.94041	3.40896	3.15994	2.67584	2.19258	3.64418	3.61198	3.03576	3.34934	2.50399	3.45813	3.49243	2.11278	3.56586	2.50349	3.89088	2.88538	3.65039	3.81796	3.14324	2.79437	4.04962	3.98779	4.05319	3.78909	3.43135	3.90036	3.22496	1.76815	2.06327	3.31152	2.86564	3.3969	2.90131	3.34105	3.66543
P09471	5.79942	1.50837	1.98643	1.97161	2.50141	2.10384	2.69222	3.56838	1.47051	1.03603	3.11886	2.82531	2.78314	1.1989	2.09265	1.28553	2.47267	1.78378	5.04169	2.75395	2.50544	3.08753	0.995181	3.67463	2.36705	1.17127	4.65673	1.44526	3.9992	-0.938625	1.62995	2.16791	2.45574	1.44958	1.53957	5.36494	1.94802	4.58179	2.65215	4.3688	2.38996	0.579184	1.9171	2.73614	3.14401	2.74659	3.87395	2.86574	1.54105
P13798	3.29386	3.21559	3.53433	3.3561	2.97954	2.80246	3.35035	3.19756	3.39107	4.47651	2.98825	2.97321	3.11565	3.63053	3.15216	3.44526	2.79815	4.04311	3.21231	3.01599	2.95688	3.07889	2.86192	2.58266	2.52812	2.21542	2.48624	2.60116	2.58905	2.46725	2.71632	2.80782	2.22561	2.63338	3.23857	3.16365	3.03776	2.89413	2.64502	3.34409	3.70798	2.49113	2.32982	2.83013	2.74332	2.96209	2.74896	2.57742	2.92173
P14780	0.252186	3.33714	0.179982	-0.125546	0.607368	0.801219	1.83804	1.52134	1.60513	6.68197	1.2428	-2.18703	-2.91622	-1.61129	-1.7242	2.16558	-1.6161	-0.83335	-1.15612	-1.35945	-1.22102	-0.592608	4.03885	-1.50531	-3.13975	1.45748	-0.782115	-1.34866	-1.49801	0.0198746	-1.65854	-1.84942	0.0403137	-0.530832	-0.952838	-2.34663	-3.15965	-1.42756	-2.68827	-3.83397	-2.50465	-1.0536	-0.973687	-1.06112	-2.26373	-0.77965	-0.137121	-1.61835	-2.12996
P43034	3.99091	3.75486	3.72744	3.87753	3.66604	3.26892	3.74929	3.87088	3.29346	3.77372	3.45829	3.47445	3.55314	3.01613	3.38243	3.2787	2.84663	3.10545	3.57216	2.94722	2.90214	3.18986	2.33158	2.90092	2.81403	2.34823	2.96212	2.92723	3.22173	2.07504	2.68692	2.93593	2.34159	2.66293	3.01138	3.75992	3.17706	3.70605	3.15663	3.90368	3.44889	2.88996	3.11332	3.17113	3.1445	3.32694	3.43353	3.49169	3.39942
P49411	4.11408	3.34581	3.64519	3.22756	2.71547	3.43352	2.98181	3.88382	3.43482	3.14349	3.32267	3.2655	3.4277	3.76805	3.072	3.3379	3.74258	3.82152	4.05219	3.77151	3.37576	3.58658	3.59888	3.98273	4.10527	4.39726	4.17441	4.22268	4.76079	4.08843	3.92149	4.14899	3.80606	3.64671	3.77654	4.43974	3.48762	3.9815	3.68046	3.45757	4.18248	3.24125	3.32152	3.40925	3.94523	3.31822	3.54235	3.60254	3.771
P49748-3	3.2447	4.81634	3.62191	3.84646	3.25617	3.92514	4.32256	3.93098	3.98854	3.82994	3.55686	2.94739	3.18587	3.5493	3.17453	3.80356	2.29364	3.65932	2.80838	3.53648	3.41396	3.18272	3.46075	3.3732	3.72469	2.22941	2.19839	2.31398	2.91351	2.73894	2.61692	2.69774	2.61124	3.49642	3.39599	2.68879	3.22463	2.71071	2.84078	2.72588	3.28002	1.97287	1.90693	2.59655	2.87134	3.63615	1.95839	3.4228	3.80062
P50570-4	3.58357	3.20689	3.51794	3.04756	3.55247	3.61193	3.44798	3.41508	3.28972	3.58309	3.13316	3.31334	3.69703	3.33616	3.33637	3.4604	3.07847	2.75167	3.6871	3.32165	3.14918	3.15118	3.21696	3.32907	3.58561	3.21117	3.15397	3.51056	3.33584	3.06337	3.41013	3.51864	2.90026	2.58363	2.84712	3.17976	3.06759	2.91857	2.61736	3.00694	3.07616	2.39311	2.56179	2.58572	3.29553	3.16693	3.22531	2.9713	3.02054
P63104	5.133	4.14225	3.59615	3.77305	3.76914	3.32241	3.8018	3.58187	3.66668	3.84933	3.79284	3.69578	4.06937	3.26856	3.47334	3.8812	4.05441	4.5476	4.99363	3.57161	3.8303	3.84443	3.6081	4.16606	3.92403	3.7608	4.59824	4.01988	3.80935	3.82311	3.38016	3.55216	3.54692	4.02837	3.42258	4.75901	3.40508	4.1353	2.81113	4.84629	3.30431	3.42041	3.51303	3.61086	4.54587	3.83875	4.48023	3.46382	3.62337
Q02790	3.90321	3.61656	4.55155	4.21461	3.44809	3.36232	3.40258	3.24964	3.79869	3.80728	4.12374	2.97865	3.20577	4.04421	3.27225	2.95183	3.61229	3.79618	3.65258	2.88818	2.58434	3.61094	2.85297	2.83141	2.93874	4.0622	2.98348	4.95529	3.0784	3.20696	3.22421	3.31173	3.17037	2.98252	3.12511	3.49032	3.65173	3.72689	3.18508	3.09138	3.31353	4.19501	3.70186	3.27299	4.19872	2.99633	4.50194	3.26275	2.85269
Q13510-2	1.99474	2.8373	4.10416	1.26972	3.34744	2.55604	4.15788	2.42531	3.4194	4.81177	2.8038	3.15034	2.92163	3.95625	3.47482	4.25682	2.62879	2.92909	2.49369	2.91135	2.93021	2.92964	3.3377	2.15782	2.03699	2.97141	2.28044	2.40008	2.50829	1.58156	3.67729	3.69138	2.55469	2.68441	2.80447	1.97491	4.11517	2.35384	3.13851	1.8399	3.54272	2.53632	2.90696	3.05306	3.30462	4.16289	3.73932	2.5331	1.80495
Q15233	2.10613	3.29352	3.52073	3.96331	3.27292	3.56137	2.85914	2.86752	3.39375	2.32039	3.35448	2.73667	2.53727	3.21944	2.95267	2.81398	3.90796	4.05156	2.53825	2.78283	2.49788	3.15428	2.22001	1.55148	1.85803	3.29275	2.20056	4.41597	2.18037	3.98221	2.81182	2.78844	2.70749	3.22314	3.17988	1.65612	3.42021	2.54982	3.12614	2.01884	2.64924	3.81077	3.41163	2.97876	3.37202	2.60576	4.38295	3.00378	3.70196
Q7L099-3	3.87247	2.07265	1.95452	3.87963	3.71689	3.09311	3.2441	3.23808	1.32172	1.55523	2.6758	3.01577	2.97577	2.19677	3.03724	1.65397	2.75795	2.57103	3.56903	3.05701	3.43722	2.6499	0.530505	3.17752	3.47641	2.99613	3.02338	1.40769	2.80073	0.653735	2.03091	1.97323	2.26539	1.08275	1.91334	3.39812	1.1435	2.77201	2.80414	3.49233	1.54923	1.14449	1.76466	2.40347	3.55785	3.31108	3.27502	3.53628	1.99962
Q9Y265	2.12092	2.92855	4.94948	3.64116	2.78016	2.92746	2.92164	3.06985	5.16326	4.84641	3.44152	3.27316	3.1531	3.98059	3.34642	3.49708	3.99859	4.23079	3.01194	3.52411	3.3332	3.8772	3.04537	2.79585	2.69405	3.51864	2.9788	4.01606	3.22234	4.26217	4.67009	4.57107	3.62437	2.89295	4.03063	1.76768	5.17987	2.59644	2.59675	3.03881	3.00027	3.52462	3.39938	3.15665	3.77637	2.72271	3.64973	2.67835	4.08158
Q9Y4F1-2	3.39446	2.32071	4.55939	3.19789	2.97327	2.67221	3.17625	4.19294	3.58229	2.65389	2.85798	3.19565	2.21349	2.93859	2.67728	1.86416	1.81187	2.20731	2.9909	2.6873	2.27791	2.60817	1.83329	3.05722	2.339	2.49226	3.24523	1.74891	4.26546	2.3307	3.99374	4.22418	2.58863	2.00352	1.94009	3.30072	3.02201	3.34034	4.02368	3.59726	3.35327	1.30484	1.53022	2.7938	3.23709	2.95067	2.42259	3.6786	2.19238
B4E1Z4	2.38001	3.52841	3.09444	1.62001	4.00757	5.60206	4.84158	3.60261	3.6472	4.81656	4.30395	5.28387	3.72967	3.05437	4.99562	3.43591	4.87007	3.34912	1.86956	4.25983	4.25834	3.86995	4.65903	2.15755	1.971	4.82187	3.49877	2.09846	2.19542	3.78175	2.35513	1.97857	3.9885	4.09107	4.66567	1.94019	2.87102	2.29629	3.62939	2.7994	1.96407	3.74224	3.92517	4.11544	4.21129	4.55763	2.49346	3.835	2.23069
O14936-3	3.72929	3.10731	4.2578	3.33299	3.90221	3.07897	3.94499	4.34545	3.38943	2.86022	3.42793	3.73715	2.64879	1.78194	3.5089	2.29919	2.70753	3.78214	3.23538	2.86526	2.70644	3.00178	1.96741	3.95837	3.77082	4.01464	3.66771	2.73144	4.198	2.64809	3.94927	4.09763	3.40817	2.76202	2.18801	3.62011	3.46532	4.05149	4.08448	3.98272	3.50342	2.42752	2.7304	3.05463	3.75651	3.17995	2.74846	3.95806	1.92922
O43237	4.06017	3.68177	4.15353	4.35111	3.94013	3.44732	3.80565	4.22089	3.10117	2.90695	3.59244	3.38077	3.8215	3.49148	3.26506	3.00822	3.46562	3.59079	3.76911	3.06099	3.39095	3.19663	2.29118	3.29027	3.2408	2.62234	3.13094	2.63247	3.50141	2.74633	3.3294	3.3534	2.72765	2.45793	2.85621	2.87828	3.01118	2.94063	2.78017	3.43044	3.54502	2.64528	2.57889	2.54036	3.69062	3.34711	3.27456	3.16893	3.21425
O43776	3.08088	3.07049	3.78576	3.49809	2.9852	2.74084	2.82303	3.14401	3.27303	2.31718	3.12552	2.83822	2.7833	2.86123	2.71034	2.25641	3.1717	3.49888	2.68492	2.46314	2.57759	2.75415	1.68421	2.59882	2.55152	2.56094	2.34565	3.03838	3.11454	2.9334	3.09272	3.29073	2.47219	2.23652	2.89774	2.54034	3.42951	2.66232	2.79673	2.74338	3.56017	3.19446	3.50243	2.64547	2.86574	2.55174	2.79691	2.78218	3.01735
P01834	1.24323	2.5026	1.72198	1.44058	4.24135	3.81342	4.58875	3.20408	3.36738	5.02761	3.54055	5.25984	3.74761	3.47421	5.58886	4.97399	4.36249	3.21	2.23931	2.92584	4.00556	4.05561	5.49888	1.42162	2.47306	4.11071	2.85718	1.54655	1.8704	4.28359	1.27702	1.50951	3.84541	4.73179	5.14858	3.00232	4.25148	3.46318	4.05692	3.39789	2.6414	3.87674	4.61168	4.62023	3.86917	5.63043	3.09949	4.5348	2.85255
P07954	4.43478	3.08184	3.50948	2.90697	2.80079	3.17465	3.12802	3.24841	4.27384	4.86649	3.50296	2.76757	2.98674	3.48099	2.83021	3.32744	4.30896	3.86386	3.99479	3.3663	2.96828	3.66603	2.90949	3.55832	3.06582	3.21597	3.63889	3.44524	4.13216	3.51716	3.03965	3.12303	3.06958	2.65728	2.72886	4.41923	2.53712	4.17358	3.26533	3.72504	3.45212	3.51144	4.24026	3.11349	3.46972	2.75087	3.45873	2.9662	2.71639
P21796	5.0991	3.23502	2.50692	3.11668	2.28357	3.3681	3.32581	3.38463	3.75187	2.99717	3.12565	2.63425	2.65969	2.89481	2.60314	2.36295	3.39579	3.463	3.76861	3.4144	3.21761	2.9639	3.58854	4.7359	3.93906	4.17044	4.50825	3.89202	3.87676	3.26688	3.09572	2.90826	3.64396	3.39623	3.29335	5.28696	3.0929	4.03797	3.11855	3.27919	2.63632	2.83598	3.17542	3.1307	3.09628	3.16186	3.08631	3.43794	3.54634
P35612	5.72762	1.69583	3.36128	3.32105	2.46449	3.28218	3.03248	2.70753	3.12443	2.55264	3.37006	1.13567	2.41523	2.36471	1.60583	0.514987	2.13157	0.390503	4.20685	1.22622	1.86911	2.34838	1.59836	4.02145	1.87013	2.95531	4.59661	2.2072	3.77898	0.887665	2.47412	2.38471	2.67559	0.889756	0.856087	5.14217	1.8513	4.1407	2.29426	4.26075	1.68275	2.26611	2.59626	2.82049	3.63157	2.80006	3.66159	2.79151	2.39193
P43304	4.41899	2.96609	2.05445	2.66416	2.68285	3.66333	3.27451	4.45023	2.17039	1.91603	2.86996	3.09942	3.03526	3.1991	2.81201	2.28062	2.49075	2.30472	3.61023	4.20764	3.68862	2.79487	2.25764	3.86712	3.79686	2.66538	3.61218	3.87678	2.98125	1.69119	2.04425	2.09472	2.63396	2.89416	2.80805	3.70541	1.93534	3.46801	3.02853	3.20176	3.04855	2.01922	2.18523	2.63291	2.65112	2.83104	4.13173	2.94912	2.168
P47756	3.22439	3.29366	3.40024	3.19102	3.50098	3.10915	3.53703	3.42889	2.79998	3.56816	3.03434	3.34262	3.42447	3.36678	3.27287	3.37892	2.86478	2.96034	3.30702	3.21836	3.25693	2.92904	3.44583	3.28265	2.86947	2.68375	3.0717	3.04816	2.84221	2.83224	3.11486	3.17307	2.78942	3.02525	3.25073	2.90882	2.98784	3.06612	2.80325	3.62994	3.35845	2.96413	3.1469	2.99103	3.15686	2.99189	2.84777	2.7353	2.40567
P48637	3.16307	3.04092	3.34214	3.57057	3.26	2.87337	3.31032	3.56246	2.90667	3.72453	3.0106	2.69565	3.00652	2.93278	2.64421	2.62157	2.18746	2.8722	2.51782	2.76864	2.80616	2.54545	2.91525	2.85723	3.00084	2.4732	3.0892	3.18127	2.88264	2.62879	2.96702	3.0313	2.78331	3.26943	3.34394	2.87955	2.86958	2.72442	2.6303	3.46429	3.40715	2.68521	2.96775	2.82236	2.88944	2.80678	2.95149	2.5612	2.61375
P54578	4.03877	3.42855	3.5457	3.2175	3.1617	3.05222	3.42275	3.35794	3.30665	3.59274	3.29514	2.22379	2.97733	2.32544	2.37296	2.68864	2.61115	3.04038	3.35056	2.28577	2.31235	2.53278	3.436	3.42496	2.94921	3.17776	3.56294	3.41538	3.21503	3.35455	2.91316	2.91324	2.82606	2.84826	2.93532	3.43739	3.12309	2.97014	2.54421	3.63291	2.98985	3.80929	3.97324	2.99143	2.7746	2.90184	3.21738	2.70817	2.93423
P55010	2.94056	2.77225	3.28443	3.15278	2.8141	2.87079	2.49989	2.97832	3.15223	2.43293	2.73516	2.8334	3.1614	3.05297	3.02027	2.35972	3.0787	2.91646	3.12096	2.79857	2.84389	2.95012	2.12606	3.14944	2.67402	2.521	2.73708	2.50374	3.0019	2.94906	3.54867	3.4336	2.71573	2.50898	2.76969	2.87369	3.15831	2.8764	2.62578	3.39806	3.10987	3.4601	3.12895	2.71795	3.46683	3.01737	2.8194	2.98567	2.87877
P61204	4.31969	3.56133	3.81135	3.78046	3.28828	2.99427	3.52246	3.63817	3.08148	3.06823	3.3902	3.42495	3.75277	3.38116	3.44175	3.55227	3.28437	3.42142	4.36952	3.28497	3.12287	3.40393	3.27104	4.03642	3.00625	3.07383	3.99372	3.37781	3.93347	3.25326	3.47974	3.61395	3.23941	2.78768	3.17091	4.14017	3.3302	3.78682	3.40677	4.03826	3.4832	3.30498	3.31674	3.23236	3.34071	3.1597	3.7251	3.3197	3.15619
Q02218	4.7197	3.57148	2.81632	3.07076	2.47804	2.93073	2.90468	3.38947	3.23376	2.57913	3.14976	2.92343	3.62012	3.49608	2.8508	3.65203	2.94695	2.65641	4.00862	3.66712	3.09583	3.43676	3.11002	3.29357	3.7768	2.17653	3.79738	2.34418	3.37022	2.49819	2.47889	2.85837	2.76391	3.35897	3.24447	4.75511	2.65156	3.93082	2.58448	3.54133	3.76372	2.82951	2.96677	2.93932	3.09695	3.14932	2.49412	3.10648	3.1525
Q14240-2	3.39928	3.87365	3.87928	4.12075	3.50903	3.30303	3.51607	3.45511	3.22144	3.2132	3.46678	2.68646	2.73796	2.82363	2.91666	2.99413	2.62088	3.03813	2.60796	2.59028	2.57292	2.643	2.51408	2.5348	2.74486	2.37215	2.41078	3.13716	2.35818	2.86295	2.55584	2.65672	2.35796	2.57827	2.92841	2.93542	3.44443	2.99128	2.65269	2.98333	2.79907	2.59552	2.66303	2.75274	3.06178	3.08979	3.77537	3.22583	3.37003
Q15276	3.82574	3.11886	3.1754	3.47571	3.43799	3.166	3.50345	3.19369	3.33213	4.26329	3.21351	2.52136	2.63284	2.92087	2.56138	2.80934	2.6869	2.47544	2.77254	2.46904	2.53143	2.54653	2.79589	3.10113	2.45643	2.52497	3.13806	2.41606	2.83071	2.78582	2.60616	2.5734	2.57352	2.57453	2.85429	3.20845	2.52359	2.83222	2.91744	3.26998	3.11145	2.83486	2.76472	2.67511	1.89267	2.08109	2.25064	2.21371	1.84572
O00291	2.28825	2.20909	1.46767	3.22175	3.72304	3.73662	4.10995	3.14684	1.33347	1.99398	2.56662	3.31436	2.07628	2.01547	3.68721	1.81231	2.48302	2.02198	1.84093	3.12694	3.08171	2.32028	1.3038	0.851693	1.09187	2.72021	1.46781	1.68394	0.681324	1.93942	0.810832	0.91068	1.76338	1.45879	1.59259	1.40955	0.611921	1.08053	3.09859	1.07221	1.86989	2.41072	2.81554	2.18513	3.15478	3.91312	2.10462	3.63629	2.50903
O43242	3.75654	3.50179	3.85992	3.87316	3.10324	3.24887	3.31379	3.07854	3.51716	3.15955	3.48633	2.8213	2.79784	2.96063	2.77364	2.97547	3.05975	3.73059	2.85537	2.41216	2.44034	2.89253	3.15828	3.11573	2.98898	3.2395	2.8712	4.15275	3.29058	3.8025	2.976	3.15819	2.91951	2.19794	2.48567	2.44248	2.45599	1.84063	2.32861	2.21874	2.47583	3.12202	3.76445	2.33524	3.03834	2.52184	3.38883	2.92853	3.14815
O60271	2.89006	3.45282	3.19843	3.22373	3.39774	3.11243	3.49411	3.02375	3.36369	2.65	3.15283	2.53441	2.27293	2.34294	2.33952	2.44587	2.64457	4.1302	2.20184	2.35157	2.41265	2.32428	3.14853	2.3343	2.7258	2.75496	2.23827	3.84131	2.32096	2.33608	2.51544	2.59905	2.55391	2.62875	2.69591	2.62631	3.05349	2.71562	2.7244	2.67359	3.40834	3.7551	3.48227	2.71134	3.16527	3.03815	3.68774	3.02287	2.77987
O75955	4.13597	2.90674	2.57531	3.88666	2.97017	3.88777	3.24754	3.15411	2.94011	4.30103	2.88836	2.12617	1.81006	2.66598	2.32495	2.22422	1.47026	2.11029	2.92172	2.33916	2.23573	2.12597	2.19376	2.68853	2.47678	2.1236	3.18634	3.75525	2.41174	1.76357	2.00935	1.99176	2.35031	2.68102	1.69942	3.62695	1.31593	2.20909	2.56234	3.04547	2.37841	1.44091	1.86273	2.24456	3.34261	3.32863	3.70483	3.01253	3.08963
O94819	3.2924	0.927888	3.06321	0.959411	2.40926	1.89499	2.19675	3.06435	2.767	1.83435	2.03364	1.75689	1.79667	-0.0505266	1.48433	0.913344	0.772883	0.294885	2.71324	1.11654	1.30722	1.76999	0.832616	3.71807	2.21346	1.27183	2.49985	1.59349	4.01334	0.871677	3.07734	3.30313	2.06913	0.831429	0.779248	3.36603	2.87215	3.26424	3.24243	3.57752	1.91297	0.797205	1.03322	2.28406	2.94807	2.18713	2.92952	2.8603	1.73511
P04275	0.756194	2.52189	3.03485	2.06677	3.19615	2.19026	2.47448	1.52414	2.29813	2.70473	2.33231	3.65132	1.97743	2.73365	2.97506	3.6721	3.20828	2.85669	1.85219	2.67439	3.52255	2.83968	2.89214	1.09016	1.44885	2.98039	1.3395	3.16261	0.915932	2.83229	1.71511	2.7065	2.24073	2.58391	2.63939	1.24766	1.99139	1.66799	1.9	1.41643	2.44331	2.12539	2.46182	2.48637	3.29764	3.6596	2.6557	3.79394	2.44537
P05556	2.03897	4.10259	2.76639	3.52938	3.06436	4.42449	4.07688	3.35207	3.02738	3.68509	3.1532	2.85658	3.46784	3.7238	3.00318	3.16158	2.55801	3.98522	2.29998	3.8355	3.61041	2.67321	3.65902	3.05765	3.62824	3.46845	3.07043	3.3868	2.23159	2.68848	2.89605	3.02773	3.22947	4.75189	3.39378	2.09417	3.37226	2.79447	2.56086	3.25639	3.06998	3.33929	2.7558	3.3965	2.39209	2.8616	2.44721	2.5674	2.811
P07737	3.15158	4.76233	3.59356	4.15402	4.01466	3.86292	4.3246	3.97227	3.80011	4.96931	3.92554	3.95652	4.52486	4.78873	4.01796	5.13515	4.16999	5.30298	3.50586	4.06134	4.04294	3.98897	5.05995	3.15359	3.95324	3.68304	3.24041	2.66833	2.93496	3.8643	3.29958	3.37499	3.70419	3.79162	4.17065	2.70652	3.39079	3.47888	3.09758	3.73625	4.06069	4.06606	3.96234	3.81859	3.80363	3.85665	2.95618	3.48385	3.64827
P09382	2.48623	4.07678	3.80901	3.33491	4.47119	4.11791	4.769	3.6871	3.29733	3.69499	3.78734	4.21807	4.37377	4.43965	3.25252	4.35806	3.29837	4.05608	3.7497	4.63169	4.86888	3.90473	4.85289	3.90318	4.81903	3.31292	2.69586	1.68801	3.3871	5.93575	3.34162	2.96719	3.68301	3.85635	6.06927	2.61838	3.73266	3.31103	2.51485	4.87311	3.93129	3.34859	2.33316	3.5772	4.11087	4.14367	2.91241	3.11307	5.4139
P10909-2	1.64535	2.09039	4.09454	1.35129	2.37653	2.79473	2.66672	3.12244	4.52531	5.11868	3.11229	3.61705	1.99753	2.35639	2.94029	2.3731	2.88316	1.53539	2.35636	2.32593	2.66015	3.50214	2.55284	1.72857	2.01416	1.34699	1.64273	0.193448	2.23773	2.95808	3.386	2.76413	2.8122	2.87614	4.7127	1.56948	2.47013	1.83146	1.86838	2.74399	2.96099	1.8469	2.91426	2.99559	3.08066	2.81344	1.20648	1.98041	2.91952
P12236	4.76739	3.10279	2.59369	3.15703	1.93564	2.94182	2.78251	3.3691	2.80569	2.10042	2.85049	1.82454	1.62773	1.91765	1.7445	1.66106	1.76118	1.94766	2.59575	2.32366	1.82789	2.07246	1.41074	2.57376	2.21802	1.51514	2.42523	2.06064	2.06035	0.815123	1.38167	1.54558	1.48509	2.1141	1.50033	4.41343	1.78257	3.50751	2.80449	2.46883	2.1573	2.40671	2.73793	2.23452	3.40296	2.74118	2.57543	3.40712	2.91897
P23381	2.98208	3.68567	2.83013	3.7735	3.67188	4.00656	3.40007	3.02352	3.07671	4.07998	3.5379	3.65842	4.64518	2.67555	3.58018	3.96251	3.76926	3.15132	3.09961	3.42538	3.98786	3.22902	3.81031	3.39363	3.70397	2.47812	3.3062	2.61099	2.74035	2.51912	2.37453	2.32975	3.29303	2.14539	3.08066	2.38163	3.06037	2.56872	1.91973	3.20907	2.81284	3.48904	5.0903	3.10628	3.45943	3.24483	2.76697	2.9709	2.46852
P23526	3.49653	3.6012	4.0092	3.75236	3.91894	3.54576	3.83217	4.09784	3.76437	3.72625	3.89439	3.79803	3.8116	3.74825	3.72225	3.93488	3.99791	4.74872	3.55449	3.60583	3.47044	3.7125	4.05257	3.95373	4.14309	3.67724	4.0349	3.99948	4.40026	3.78082	4.37391	4.2715	4.08258	3.0675	3.50027	2.76568	2.80639	2.74679	2.72403	3.50809	3.63107	4.49515	4.59477	3.32521	3.99161	3.54793	3.34713	3.31181	3.61123
P30086	4.57782	3.48427	4.00784	2.51037	4.24391	3.00656	4.24925	5.12157	2.82804	2.88302	3.8755	4.35264	4.45268	4.56751	4.07207	3.50467	3.23039	3.75782	4.87991	3.8511	4.07711	4.14815	2.44109	5.02261	4.7053	3.16914	4.04622	4.47889	4.88907	3.53709	3.83617	4.10713	3.86488	3.65339	3.64918	4.585	4.6777	5.21012	4.40541	5.34223	5.35168	2.84647	3.41994	4.06901	4.25778	4.64361	4.68411	4.40221	3.19112
P32119	4.10392	3.39471	3.68002	3.29286	4.03471	4.16746	4.3103	4.28808	4.64853	4.89681	3.86267	3.45461	3.42431	4.09648	3.7755	3.96428	4.3577	4.23645	4.58728	3.8999	4.14307	4.0662	4.73391	3.86431	3.69334	4.38366	4.31661	4.75587	4.25282	3.65481	3.4251	3.25313	3.84747	3.38287	3.00099	3.82588	3.86117	4.06855	3.70604	4.274	3.70025	4.24973	3.59614	3.66164	3.81496	4.35335	4.71709	4.10795	3.51911
P63244	2.91992	4.29405	4.20362	4.2251	3.67678	3.87765	3.65747	3.39749	3.6996	3.38254	3.72208	3.1244	3.16236	3.4764	3.37469	3.83145	3.35993	3.82737	2.588	3.04609	2.7144	3.25135	3.36091	1.99384	2.80695	3.04141	2.44975	2.99687	2.21097	3.74981	3.09914	3.08149	2.75783	2.8332	2.99129	1.87642	2.89117	2.11118	2.66812	2.30894	2.84291	3.59517	3.42355	2.78938	3.584	3.15142	3.2971	3.35514	3.70096
Q04917	5.31113	3.6337	2.9323	3.51869	3.48488	3.34663	3.35703	3.249	2.60164	3.10416	3.59169	2.50361	3.34909	2.93823	2.53577	2.87828	3.13801	1.35814	4.21125	2.79626	2.72358	2.76116	2.99104	3.85274	3.00034	3.79038	4.37648	2.56429	3.15743	2.5982	2.50019	2.53338	2.82762	2.57012	2.70003	4.72803	2.61475	4.02738	2.45289	4.13509	2.71021	2.56768	2.65293	2.95949	3.09247	2.82396	2.70932	2.60394	2.43527
Q13554	6.12915	1.64065	2.72188	3.18377	2.55515	2.5129	2.29489	2.60214	1.84221	1.7742	3.11697	2.65565	3.29035	3.64971	2.32264	1.25889	3.53298	1.59027	5.07009	2.81708	3.35894	3.34754	0.986135	5.06289	3.24551	1.32097	4.66447	1.51607	3.89763	0.238971	2.19778	2.19809	2.73617	1.27801	2.44821	5.92717	1.68027	4.51525	1.91708	5.1343	3.28585	1.5793	2.50732	2.89909	2.65505	2.54371	2.6577	2.67714	2.59382
Q13618	3.71895	2.5091	2.92891	3.01543	2.82542	2.26607	2.79237	2.87597	2.72949	2.40713	2.78263	2.74722	2.65153	2.52008	2.22714	2.18106	3.13449	2.66298	3.42327	2.20932	2.3386	2.541	2.11044	3.17451	2.97055	2.47873	2.85705	3.18052	3.2143	2.67347	2.38714	2.51458	2.41262	2.50955	2.77479	3.53132	2.97664	2.93058	2.56925	3.27824	2.71134	3.06659	3.67802	2.65833	2.92019	2.51533	2.69697	2.85004	2.88213
Q3V6T2	2.70017	2.47217	2.56331	3.26604	2.95718	2.90639	3.0024	2.89855	2.1639	2.55229	2.43725	2.13329	1.70786	1.54387	2.24972	1.88094	2.18927	2.01027	2.40767	2.21226	2.20447	1.8456	2.49961	2.08754	2.3613	2.91482	2.56758	2.4847	2.55526	2.0388	2.43596	2.43547	2.12266	1.19631	1.38209	2.05409	1.36371	1.69767	2.7107	2.14521	2.79343	2.21669	2.72251	1.98145	2.61904	3.21367	3.74261	3.51634	2.66133
Q6P2Q9	2.04841	3.23165	3.45108	3.3952	2.60489	2.98274	2.56429	2.50612	3.10876	1.89672	3.02745	3.03669	2.87821	2.85995	3.15938	3.1747	3.43083	3.82538	2.5928	2.76185	2.6483	3.10198	3.07502	2.33256	2.22567	3.44184	2.66384	4.61419	2.72126	4.50187	3.41862	3.55295	3.12924	3.42425	3.46011	2.63956	3.57258	2.73979	3.51763	2.40277	3.25136	4.20476	4.11123	3.27795	3.10981	3.38273	4.45684	3.61935	4.60269
Q6YN16	4.25467	3.20831	5.1096	3.22475	3.28333	3.17614	3.36719	4.6754	4.23044	3.55747	3.67263	2.39652	2.81215	1.36861	2.22083	2.14795	2.66869	1.91667	3.33403	3.05908	2.67168	2.72642	1.5853	3.41216	3.85376	2.58502	2.76653	1.36139	4.95412	1.75295	3.97945	4.00819	2.81647	2.94744	3.5874	3.98749	3.61262	3.59574	4.47055	3.97149	3.18339	3.2385	2.55617	3.30788	3.24762	2.9306	2.07056	2.84685	3.65536
Q8TAQ2	2.21857	3.6242	3.59397	3.80019	3.03147	3.12649	3.19886	2.64226	3.00534	3.28467	3.24734	2.27891	2.16299	2.99056	2.50569	2.49468	3.39917	3.02189	2.34108	2.35501	2.23848	2.65465	2.7878	1.86649	1.76068	3.61708	2.44214	4.70501	2.28452	4.1846	3.28583	3.29833	2.89801	3.29823	3.17769	1.80361	2.95493	2.60641	3.10581	2.06221	2.78382	3.30918	3.34316	2.99381	3.9737	3.01439	4.61311	3.20563	4.16058
Q92599	4.96629	3.23697	3.52607	3.70742	4.26227	3.77491	4.36013	4.48689	2.98768	2.83718	3.65145	3.98668	3.94037	3.3962	3.70539	3.07369	2.89979	2.00428	4.19259	3.88117	3.53501	3.33501	2.1368	4.02291	3.67999	2.89781	3.65824	2.74486	3.96048	1.94363	3.08114	3.4496	2.97101	2.07916	2.2888	3.99827	2.49946	3.78656	3.25415	4.48544	3.97423	2.24665	2.25218	3.04837	4.04032	4.3033	3.3635	3.96043	2.45747
Q96HN2	3.77383	3.307	3.76415	3.47666	3.84977	2.81614	3.56487	4.6343	2.96035	2.65456	3.28761	3.64894	3.19468	3.08295	3.023	2.7241	1.81666	3.0099	3.71978	4.16583	3.70266	3.32074	1.679	3.31433	2.56569	1.90884	3.54411	2.02085	4.76406	1.95059	3.71718	3.73061	3.07716	3.3685	2.99117	4.15538	2.89717	3.88896	3.75749	3.75062	4.9399	2.81925	2.88715	2.97524	2.58294	3.33787	2.10054	2.9256	2.35082
Q9BXP5	2.15337	3.1574	3.26018	3.56498	3.08109	3.35903	2.46865	2.52867	3.7367	2.82862	3.16778	2.80182	2.62175	3.12216	2.95733	2.71937	3.5703	3.75397	2.55793	2.80537	2.6305	3.18911	2.48248	1.48309	1.78253	2.81679	1.95939	4.18036	2.02203	3.89161	2.61538	2.69871	2.55539	3.36565	3.28425	1.96509	3.50268	2.86437	3.22763	2.08999	2.98813	4.21773	3.83852	3.15197	3.50196	2.58259	4.32385	3.05078	3.82481
Q9UNZ2-5	3.18269	2.7763	3.37593	3.1129	3.07634	2.80376	2.98909	2.76652	3.19985	3.68852	3.01665	2.47116	2.65079	3.10519	2.35856	2.64668	2.93802	3.32274	2.60325	2.53847	2.57995	2.69106	2.0004	1.99861	2.08291	1.93051	2.26618	3.31049	2.25241	2.29275	2.40151	2.26006	2.06912	2.47916	2.26029	2.39621	3.1971	2.53941	2.40509	2.70598	2.75495	2.55073	2.63919	2.35648	2.55643	2.30768	3.50599	2.11237	2.51619
E7EW49	4.12504	2.12572	2.84595	3.08449	3.20839	2.55283	3.04997	2.98671	2.49718	1.98689	2.7508	2.55613	2.55634	1.59947	2.28445	1.50742	2.75365	3.06894	2.83334	2.1725	2.60527	2.24282	1.5874	3.15942	2.58682	2.83731	3.07313	2.30901	3.20037	2.19065	2.60039	2.52176	2.38743	1.79487	2.10033	3.74712	2.65701	3.23622	3.45304	3.28653	2.66355	2.1949	2.09947	2.63054	3.0671	3.2297	3.11591	3.41495	3.37717
O75363-2	4.86924	2.03874	1.52082	0.0339794	5.23483	3.50416	3.81283	5.03362	0.347269	1.2957	3.09403	4.22973	4.00118	-0.000819206	4.7563	0.970688	1.95121	-0.40075	2.70204	2.46832	2.8313	2.74175	0.0915837	4.4123	3.50075	3.39035	1.13218	-1.08547	3.98853	-2.10448	1.99223	0.669673	3.03269	0.877473	-0.739141	3.79763	-0.858366	3.08737	4.40358	1.98459	0.0893493	-0.215091	0.0401144	2.76572	4.1814	4.01147	0.382114	3.91677	0.140963
P06748	1.97489	3.52452	3.29677	3.3463	3.1521	3.70319	2.28712	2.31209	4.03488	3.09087	3.71491	2.696	2.99989	3.81277	3.09353	3.16091	4.63033	5.18764	2.71548	3.08855	2.7838	3.78825	2.85879	2.25044	2.00456	3.56478	2.20588	4.0834	2.40224	3.87855	3.01008	3.07635	3.29537	3.49936	3.22475	1.60358	2.97771	2.32891	2.40708	1.80507	2.37046	4.04551	4.23747	3.16679	3.6288	3.14775	4.17662	3.23483	3.84258
P11766	3.28349	3.88621	4.26496	3.69777	3.97926	3.0851	4.27423	4.5178	3.59324	3.69052	3.83489	4.15866	3.97055	3.76328	3.77919	4.13012	3.19373	3.68487	3.93412	3.88839	3.90665	3.85851	2.84619	3.92851	4.01828	2.8831	3.28665	4.57767	3.63466	3.86257	3.67827	3.90837	3.30906	3.1337	3.28102	2.30815	3.91495	3.31191	2.97368	3.99321	3.67971	2.85864	2.82102	3.16044	3.25196	3.48854	3.99075	3.13653	3.31741
P12429	1.64299	5.34754	1.76637	0.933616	1.12068	1.11311	2.44788	1.74384	2.08054	7.14459	2.35045	-0.295371	0.872806	0.943351	-0.185741	3.95755	0.23657	0.536588	1.19555	0.673239	0.108727	2.19578	5.10191	1.61536	0.657392	2.32069	1.51602	0.614497	0.805482	0.33829	2.30158	3.22176	2.27695	4.59548	0.881647	1.81242	0.473864	1.23368	-0.330757	1.05415	0.0650959	0.836646	0.934771	1.68702	2.01231	1.16964	1.67099	0.565464	0.570523
P17252	3.39884	3.29228	3.05046	3.55057	4.30753	3.85668	4.22456	4.94882	3.06668	2.96642	3.19451	3.83717	3.15452	2.69106	3.21132	2.30226	2.43276	1.43468	3.06716	3.82166	3.87969	2.85745	0.424775	3.65631	3.76091	2.41455	2.60377	0.665129	3.02875	1.25724	2.2436	2.40366	2.39324	2.81849	2.3614	2.88851	2.82597	3.49405	3.57954	3.92239	4.19189	1.91815	1.34536	3.06131	2.86881	3.97255	1.6489	3.86802	1.13183
P31946	4.08489	3.22632	3.24646	3.29016	3.11446	2.72428	3.11911	3.22257	2.57494	3.33085	3.18775	3.28875	3.40847	2.92295	3.17343	3.18388	3.44546	3.28797	3.81347	3.15315	3.0069	3.19376	2.58867	3.41834	2.4143	2.41934	3.44421	3.18584	3.33361	2.93568	2.67694	2.75913	2.71239	2.68548	3.20434	3.80051	2.88147	3.47017	2.84276	3.65812	2.998	2.7452	2.97531	2.99301	3.54843	3.29038	3.84266	3.15646	3.34207
P36222	0.242217	2.2592	-0.326158	3.65695	1.42834	4.77738	1.64772	3.60361	3.38825	6.74378	2.6217	3.77379	1.14715	0.800326	0.999493	0.822913	2.21536	1.9362	0.21293	2.77259	2.30912	2.23309	3.45871	1.10274	3.3896	1.6624	3.49655	-1.82466	-0.95587	-1.37989	-0.981412	-1.32936	2.39575	-0.555064	1.16788	-0.327565	-0.038084	0.609577	-0.0524721	0.909372	2.93941	-0.620048	0.272334	1.88399	1.07877	0.154909	-1.19939	1.38193	-1.77294
P36578	2.63107	2.82058	4.11795	4.01019	3.43279	4.11393	2.10484	3.01778	2.59448	1.58317	3.14345	3.62004	3.24888	3.67084	3.46466	2.51015	3.35592	4.08767	2.74971	2.7957	3.23975	3.4285	1.90487	2.16191	2.01209	2.00553	2.3593	3.44473	1.88458	4.12327	3.37179	3.22824	2.54272	2.4059	3.07305	2.03269	2.31823	2.1332	3.17563	2.68165	3.17532	4.01117	3.36369	2.88761	3.21085	2.49482	2.53941	2.14495	3.71724
P43004	5.90612	1.70445	0.416066	1.98961	2.83665	1.33925	2.39999	3.41225	1.24057	2.29675	2.53303	2.86827	1.55747	1.35286	1.53382	0.0401392	-0.357533	-0.857425	3.57465	3.15256	2.35091	2.14552	-2.22492	3.8283	2.1101	-1.11594	2.8909	-1.44713	2.63085	-3.41695	0.130207	0.374548	1.85709	1.59999	1.27863	5.4005	0.126387	2.8636	2.78946	3.17228	3.40312	0.838621	1.29535	2.00478	0.259312	2.93431	0.87061	2.96506	-0.0413914
P43652	1.4209	2.53753	2.64568	1.30534	4.27008	4.57293	4.45814	3.11353	4.18044	5.18037	3.59984	4.7808	3.47995	2.8694	4.71148	3.49529	4.45756	2.76004	2.55083	3.1809	3.47592	3.43808	3.706	0.992903	1.51886	3.35482	2.31473	0.871957	0.744228	2.50938	1.1661	0.993412	2.96688	3.26354	3.47	1.08745	1.65011	1.45754	2.14046	1.63067	1.11486	2.46193	2.81362	2.76316	3.53836	4.76366	2.55696	3.12244	1.59416
P49591	3.37334	3.24139	2.93753	3.61246	3.31013	2.90733	3.05562	3.40831	2.49486	1.77795	3.07999	3.20144	3.48927	3.50494	3.03676	2.51542	2.74167	2.81901	3.37864	2.90128	2.75445	2.96724	2.1032	2.60121	2.91895	2.981	2.68241	3.25855	2.53885	2.30249	2.22996	2.41589	2.39749	2.48002	2.78004	2.91571	2.41082	2.75591	2.687	2.90792	3.17078	3.45732	4.00849	2.64567	3.16165	2.87203	3.2132	2.92094	2.60024
P51858	2.03625	3.51548	4.40523	3.57094	2.94109	2.9203	2.60229	2.49775	4.35463	4.83016	3.54735	2.87471	3.09745	4.19792	3.20238	3.50986	3.91162	4.85919	3.26093	2.86351	2.98364	3.82102	3.20193	1.85513	1.86913	3.30915	2.13793	5.58192	2.72268	5.22322	3.69365	3.59239	3.33022	3.74518	3.65489	1.33932	4.02227	3.10634	2.62112	1.76899	2.81151	3.35857	3.40092	3.06164	3.56342	2.30762	4.50773	2.55184	4.14997
P60981	3.84334	4.15888	4.17891	3.83301	4.00213	3.22325	4.33347	4.29825	3.27718	2.5699	3.70265	3.65089	3.55473	2.71031	3.56356	3.13405	2.60009	3.05293	3.35957	3.63896	3.63626	2.99498	2.9032	3.73417	4.38384	2.65625	3.55308	2.98804	3.40189	2.68086	3.47137	3.60769	3.15089	3.06986	2.81628	3.66436	3.66074	3.88307	2.95464	4.07896	3.2445	3.30934	3.05227	3.35787	2.97103	3.47767	3.03652	2.8495	2.27701
P61981	5.40698	3.29728	2.53049	3.5505	3.26088	2.99904	3.5457	3.22481	2.65513	3.094	3.58653	2.93769	3.70125	3.2692	2.93153	3.25013	3.448	3.36251	4.57468	3.01271	2.81503	3.36624	3.22571	4.30441	3.13263	3.62825	4.66217	3.97468	3.88705	3.20194	2.51835	2.64725	3.27877	2.41758	2.49437	4.85227	1.75291	3.83275	2.28103	4.09868	2.88204	3.32387	3.44469	3.10264	4.13669	3.13991	4.40524	2.89706	2.90825
Q01995	2.30819	5.89129	2.34437	1.6885	1.96347	3.23477	2.96958	0.694194	4.34006	3.89788	3.68232	3.75565	4.20969	4.03293	1.4607	5.46737	3.33528	3.11129	1.96046	1.82788	1.72612	3.30203	5.28262	2.57482	2.33651	2.73248	1.03491	3.0202	1.41053	3.53494	1.15917	1.83398	3.15027	3.73548	5.07844	1.8019	3.13796	1.18292	1.35894	2.28655	1.89997	2.43773	2.22991	3.38459	2.13499	3.16966	3.20448	1.66403	2.78522
Q12905	2.55929	3.72046	4.22063	4.27938	3.31695	3.45691	3.35351	3.162	3.54779	3.05624	3.74818	2.86729	2.61137	3.12193	2.973	2.89314	3.50598	3.98777	2.46449	2.80036	2.26505	3.10161	2.6042	1.88034	2.07191	3.09614	2.36566	4.33741	2.44015	3.93149	3.16401	3.21243	2.88438	2.88052	2.92426	1.59277	3.31901	2.41829	2.98272	1.77097	2.48125	3.48523	3.39781	2.869	3.57442	2.37086	3.93872	2.76719	3.45689
Q13642-4	3.20171	3.33917	5.24518	3.27762	4.71141	2.69479	4.62184	4.7565	4.64399	3.84566	4.09052	4.31705	3.37325	3.36745	3.49954	3.04863	2.44629	0.850916	4.42644	3.38882	3.16567	3.76737	1.65247	3.88449	4.65475	2.61834	3.35256	2.05892	4.71608	2.27535	4.46648	4.16627	3.63116	1.6917	3.21185	2.313	4.99852	2.97129	2.5903	4.51814	3.38426	1.76174	3.25832	3.28787	3.67735	3.46871	2.2633	3.34757	2.52314
Q13838	2.41865	3.72578	3.82523	4.05438	3.10975	3.31949	3.06865	3.14969	3.30455	2.22559	3.44591	3.45827	3.49887	3.72204	3.59828	3.7807	4.21121	4.37185	3.29373	3.41382	3.10596	3.76259	3.21165	2.45699	2.29016	3.56967	2.74725	4.97791	3.00102	4.57778	3.48229	3.59057	3.33739	3.61584	3.46465	2.2188	3.86168	3.03636	3.6059	2.55718	3.23346	4.05217	3.76942	3.38589	3.19959	2.82152	4.30302	3.10582	3.80085
Q14254	3.70208	2.61632	2.21786	3.47025	2.85325	3.78783	3.10468	2.93863	2.76497	3.88767	2.55908	2.97432	2.55709	3.54543	3.25061	2.69913	2.36915	2.8933	3.96364	3.28761	3.25698	2.84323	2.27384	2.66525	2.26593	2.51178	3.39503	3.98451	2.46587	1.48357	1.93266	1.8776	2.33887	3.3344	1.98851	3.88707	1.30109	2.35357	2.82375	3.06927	2.42382	1.79166	2.01669	2.3925	2.92985	2.80128	3.33088	2.47407	2.6971
Q6P1N0	1.99121	2.25201	1.81207	4.19346	3.46453	3.09742	3.16704	2.47578	1.94167	1.78719	2.30052	3.37649	3.03519	3.45835	3.78987	1.63229	2.27736	2.25314	2.61138	4.23366	4.2293	2.71564	1.03584	1.45673	3.9649	1.35838	1.65664	0.390732	1.36998	1.04439	1.34779	1.12787	1.94926	2.20495	2.1941	1.71359	2.17769	2.01615	2.65166	2.21834	2.34116	2.1811	1.8119	2.33684	1.57744	3.45253	1.00861	3.0544	1.55703
Q96AC1-3	3.14599	2.89079	3.06887	3.53115	3.51158	2.66813	4.01563	3.69783	2.36437	2.15585	3.01301	4.34869	3.58142	3.80302	3.5605	3.15871	2.9655	2.62543	3.03746	3.98084	4.10126	3.31045	2.60724	3.95969	4.75915	2.83018	3.35963	2.81606	3.88264	2.02082	3.50081	3.78847	3.27933	2.02692	2.10816	2.44586	1.79936	2.75083	3.15088	3.75216	3.74568	1.68471	2.17558	2.8327	3.37713	3.61678	2.5942	3.97974	2.25104
Q9H4A4	2.17484	3.74647	3.4113	2.9329	3.04724	2.48188	3.55814	2.95853	4.03626	3.52777	2.99772	2.99943	3.39697	3.01079	2.95178	3.8937	2.20576	3.1891	3.01707	3.23648	3.06655	3.03076	3.53134	2.80665	3.40586	2.18535	2.46094	2.92535	2.72675	3.15278	2.95581	2.95185	2.7431	3.21946	3.92158	2.02374	4.49669	2.65778	2.49159	2.99376	3.05652	3.27091	3.1496	2.74047	2.62913	3.23803	3.07477	3.01785	3.20804
Q9NSD9	4.3799	2.83417	3.5521	3.84003	3.22925	3.21545	3.32608	3.04497	3.2826	2.63111	3.46526	3.14566	2.85716	3.29547	3.27664	3.07129	3.81111	3.74154	3.86857	2.90532	2.82036	3.32696	2.68003	3.87184	2.52854	3.50094	4.03877	4.04701	3.29482	3.51802	3.08711	3.1098	3.14865	2.71221	3.07849	4.18336	2.98501	3.48234	3.09726	3.68595	3.20337	3.72362	3.90441	3.09841	3.72053	2.84497	3.75996	3.38938	3.3139
Q9NTK5	4.32523	3.56715	4.04577	3.71435	3.61149	3.27742	3.91086	3.88649	3.78237	3.62988	3.75819	2.90365	3.23323	3.16638	3.02799	2.85242	3.59155	3.53623	3.63779	2.84762	2.88336	3.1066	3.15821	3.94881	3.55505	3.25041	3.71978	3.57336	3.71259	3.56739	3.59644	3.59333	3.447	2.64608	3.10675	3.69292	3.48525	3.56407	2.95931	3.89003	3.3402	4.17747	4.32025	3.20555	3.85374	3.17651	3.67571	3.20507	3.27027
Q9UHB6-4	1.70461	3.9639	2.47392	4.13657	3.64278	3.69967	3.25531	3.3052	2.13998	2.18967	2.90956	3.03607	2.69223	3.94933	2.99752	3.04692	4.05079	4.63228	2.5556	3.07144	3.08948	2.67722	4.04839	1.9868	2.37474	4.46026	2.68556	2.97192	2.21345	2.19103	2.62614	2.58064	2.82619	4.03765	2.64051	0.945477	1.13856	2.29334	3.50058	2.18099	2.9566	3.72255	3.45503	2.68033	4.12169	2.94196	2.17202	3.23738	1.91599
Q9Y2W1	2.57607	3.4213	3.79046	4.12589	3.72731	3.97522	3.2855	2.94668	3.91648	3.14637	3.52377	2.69782	2.70619	3.60135	2.92599	3.14411	3.41462	3.9927	2.58187	2.86344	2.70464	3.08404	2.81376	1.53121	1.32393	2.717	1.99838	3.74345	1.78285	3.4825	3.00467	2.92474	2.58249	3.29784	3.06281	1.81829	3.08703	2.64	2.5009	2.17416	2.86834	3.1576	3.06608	2.74095	2.687	2.18754	3.27767	2.58985	3.26184
Q9Y3I0	3.39961	3.89989	4.34418	4.18596	4.11423	3.92841	3.97278	3.84193	3.88656	3.41565	3.83828	3.71434	3.6261	3.86043	3.85143	4.05031	4.15581	3.93264	3.19545	3.57341	3.47598	3.62079	3.88056	3.45668	3.94922	3.47664	3.52742	4.77521	3.49115	4.44128	4.22873	4.27227	3.84805	3.39563	3.53364	2.76265	3.91851	3.21459	3.4607	3.06461	3.3138	3.47424	3.3414	3.22323	3.64313	3.49116	4.38121	3.64972	3.81056
P00918	4.36106	3.18789	3.41981	3.54324	2.63066	2.80624	3.45661	3.66169	4.46021	3.53387	3.64353	1.82607	4.09032	3.15503	2.99057	3.00927	3.67882	3.00696	4.16	2.32868	2.96104	3.59254	4.79421	4.29027	2.9975	4.02858	4.14628	1.88474	4.01838	3.31847	2.43948	2.39386	3.58166	2.50357	2.54258	3.2455	3.1461	3.19374	2.40927	3.78445	3.89141	3.57754	2.88404	3.14589	3.66127	3.93462	3.1474	3.54866	2.75041
P09417	4.71452	2.43926	2.86002	3.95735	3.36752	2.49024	3.34876	3.91268	2.11849	2.72131	3.27411	3.31843	4.53652	2.88511	3.35127	2.59874	2.68169	2.32006	3.91011	2.81283	2.62547	3.24072	1.04396	3.67352	2.91807	3.23038	2.58952	1.90774	3.72375	0.483965	2.02092	2.15096	2.22602	0.695462	1.35563	3.71061	0.700706	2.74644	1.89439	2.9103	2.11965	0.995764	0.904835	1.98613	3.92457	3.32739	2.29003	2.6063	1.49468
P09622	4.7561	3.0414	3.12685	3.06193	2.46861	2.95692	2.89966	3.58797	3.41252	3.87885	3.2308	2.46322	3.05944	3.01134	2.54698	2.98503	3.13488	3.56053	4.21475	3.4168	2.93599	3.19053	2.76297	3.7645	3.3763	3.27129	3.97793	3.15996	4.21573	3.86217	3.00718	3.32078	3.06639	2.85413	2.87356	4.60756	2.37566	3.61262	3.01143	3.21073	3.29	2.72374	3.34307	2.66253	3.52509	2.69882	2.52631	2.90142	2.8864
P09936	4.16209	1.46028	3.12014	3.58435	3.35957	2.7477	3.74732	2.20207	3.29403	2.7516	3.02713	3.38131	2.94326	3.09421	2.77748	2.76505	3.79006	2.8284	4.47529	2.27281	3.14642	2.98292	1.23109	4.14671	3.7968	3.68301	3.92907	1.02206	3.59858	2.68741	2.53878	1.68207	3.03776	1.15518	3.79529	4.01302	2.71011	3.0061	2.41566	4.30146	3.66748	2.48902	2.57016	2.88785	4.06125	3.55521	2.86238	2.57997	2.98377
P11413-2	2.97768	3.92723	3.35785	3.67075	3.94027	3.61292	3.8698	3.65543	2.85454	3.80631	3.57164	3.4552	3.66599	4.22383	3.36028	4.4651	2.57925	3.79817	2.8509	3.60626	3.41014	3.31556	3.43771	3.08573	4.83514	2.65933	2.89153	2.47701	2.68126	2.62378	2.79066	2.71618	2.90433	2.55292	3.09524	2.39187	2.6452	2.73961	2.26003	3.27338	4.23002	3.4579	2.88879	2.9492	2.73756	3.16383	2.48631	2.46373	2.77089
P12081	3.15834	3.3875	3.49721	3.79629	3.338	3.30137	3.28102	3.3847	3.39435	3.20784	3.24543	3.00372	3.26089	3.3364	3.10474	2.98251	3.76672	3.43436	2.6518	2.79488	2.72281	2.79556	2.45366	2.47752	2.4908	3.05802	2.53639	1.85654	2.43918	2.75824	2.75122	2.62039	2.4487	2.22293	2.81279	2.46278	2.64716	2.25719	2.48778	2.44251	2.91451	3.42143	3.33365	2.48065	2.95901	2.90343	2.54064	3.09566	3.14569
P16144	1.21127	3.05567	2.94427	1.73903	1.43295	1.61239	1.84681	2.12743	3.3961	2.45307	1.64515	0.663255	0.163378	-0.0999174	0.67493	0.622892	-0.276979	-0.0615864	0.451228	1.5053	1.08444	0.918784	2.11637	2.23493	1.79318	0.368052	1.25697	-0.0852346	1.18157	-0.589467	2.56026	3.07349	1.62237	4.42225	1.6574	0.621236	2.38432	1.7898	0.152533	2.01783	1.85335	0.205626	0.456301	1.97496	-0.137011	0.0250216	-0.690509	-0.631864	0.0955067
P21579	6.30153	-0.52968	-0.546196	0.952092	-0.102952	-0.396471	-0.226074	-1.19535	0.127872	0.842752	2.74608	-0.653919	1.40704	1.82597	-0.421614	0.599572	2.94429	1.27054	5.82133	0.749999	2.02566	3.32785	0.356332	4.48725	0.803347	0.347895	5.18616	-0.393312	3.39535	-0.767215	-0.487272	-0.639308	2.37042	-0.14569	0.220475	5.96255	0.136536	4.37585	-0.458661	4.12827	-0.0864635	0.177584	1.95924	2.1261	1.54379	0.972052	1.19993	0.480084	2.02229
P22695	4.99401	2.9546	2.90956	3.05532	2.48321	3.58257	3.04602	3.52534	3.10366	2.9561	3.21211	2.50891	2.3684	2.80628	2.40717	2.20335	2.69941	2.57347	3.28247	3.16951	2.60479	2.85586	2.19192	3.2166	2.96258	2.89667	3.27761	2.71396	3.39615	2.4288	2.12226	2.37661	2.67115	2.47885	1.79365	4.48749	1.88614	3.71192	2.82666	2.63774	2.11392	2.01566	2.16541	2.375	2.77384	2.32768	2.30464	2.78522	2.2856
P23284	2.5707	3.89232	3.1572	4.31349	3.64249	4.58085	3.84566	3.15829	3.73316	3.9547	3.64122	3.0337	3.23131	4.17549	3.21144	3.67058	3.0995	3.95805	2.12093	3.27899	3.20062	2.95179	3.96929	2.66657	2.95206	3.963	3.09806	3.27511	3.17663	3.66864	2.87136	2.88045	3.41495	3.14559	3.77536	2.14517	2.74076	2.36116	3.18271	2.03939	2.95074	3.99271	3.36375	3.1478	3.09709	3.09988	2.77218	2.91068	3.02032
P29144	3.19004	2.87123	2.97516	3.10714	3.21364	3.17788	3.31821	2.97106	3.18493	3.41545	3.0768	3.12447	2.83687	2.95557	3.16554	3.30631	2.88635	3.11595	2.84475	2.73062	2.72948	2.91804	3.1086	2.36828	2.07947	3.52744	2.90601	3.15506	2.68089	3.39906	2.73795	2.71703	2.80931	2.42865	2.30155	2.74092	2.18013	2.56557	2.76998	2.27611	2.96518	3.04562	2.93036	2.6356	4.19102	3.84615	3.82203	3.71074	3.95111
P31146	5.13901	3.75996	2.36573	2.84839	3.8059	4.01835	3.82434	3.74716	2.12894	4.16052	3.4677	2.89341	4.15495	3.54197	3.4223	3.94517	3.01577	1.74185	3.78809	3.33693	3.24921	2.79919	4.33168	3.98924	3.39921	3.11372	4.66366	1.49761	3.57589	2.54164	2.60496	2.57124	3.19259	2.38673	3.49437	4.51539	2.43908	2.95225	2.27517	3.99583	3.18365	2.5991	2.56109	3.20494	2.82415	3.59364	2.16677	3.10801	2.23346
P35221	1.5485	4.40093	3.36286	4.12199	3.75304	4.24263	3.2812	3.80829	2.90218	2.23317	3.32683	3.64754	3.58037	3.81121	3.40561	2.93559	3.55554	4.95032	3.03679	3.90054	4.03722	3.29159	2.67322	1.79147	3.06772	2.30554	2.51897	3.07932	3.60304	3.16386	2.7855	3.04733	2.81478	4.23224	2.95548	1.30449	1.93064	2.06208	1.98317	1.83671	2.82959	2.00382	2.44689	2.55807	3.45683	2.72391	2.53324	2.30215	3.83273
P42224	2.4323	3.54117	3.38156	3.26434	3.41938	3.52627	3.36368	3.37168	2.76624	3.29426	3.35251	3.05372	4.07948	2.94417	3.33067	3.46177	3.28005	4.42717	2.86283	2.9463	3.1468	2.73587	3.39721	2.7325	3.00466	3.32238	2.65782	2.41029	2.37979	2.00158	2.47136	2.63442	2.87702	2.08319	3.56315	1.78796	2.43024	2.12716	2.63588	2.57147	2.89263	3.27464	3.76817	2.7645	2.85304	3.00433	2.65899	3.20293	2.89424
P51659	2.69797	3.33209	2.43882	2.95772	2.97034	2.88377	2.97192	2.99382	2.89731	2.7703	2.72958	2.88036	2.76537	2.66702	2.93225	3.4959	3.10201	2.96212	2.55899	2.78776	2.65611	2.674	3.74087	3.05644	3.71927	2.66213	2.92877	2.74109	3.69848	2.70692	2.96371	2.91845	2.91917	2.56065	2.95612	2.80516	2.72863	2.92323	3.64111	3.18729	3.84359	3.88139	3.58139	2.95791	2.76969	3.4628	2.03276	3.3588	3.12443
P52209	2.87384	3.37855	3.76292	3.25991	3.58489	2.61208	3.28914	3.6749	2.95963	3.78019	3.33764	3.25882	3.28507	3.04696	2.91899	4.1061	2.84072	4.56227	3.46997	3.06812	2.91118	3.32668	4.06859	4.15694	5.35802	3.22868	3.36959	4.65764	3.88706	3.8951	3.95419	4.03569	3.70203	2.87661	3.4178	2.55358	2.68334	3.42342	3.09508	3.85204	3.84048	3.56198	3.57542	3.12615	3.60363	3.36982	3.96765	3.28961	3.47673
P53618	2.85779	3.99087	3.5533	3.84972	3.30676	3.23604	3.45079	2.99207	2.95753	2.6747	3.20822	3.24579	3.14873	3.66791	3.37879	3.97584	3.04826	3.63127	2.54076	3.05111	2.76256	3.04862	3.77676	2.35469	2.24303	2.74854	2.55686	3.15534	2.511	3.65015	2.82766	2.89179	2.73087	2.81817	3.1172	1.9218	2.97965	2.00948	2.80326	2.06941	2.78012	3.4725	3.16529	2.68526	3.55858	3.42234	3.41236	3.57938	3.65771
P55884-2	2.30484	3.18267	3.20131	3.28347	2.69936	2.72938	2.69288	2.69862	2.69352	2.31022	2.83539	2.16796	2.2719	2.5274	2.27974	2.30006	2.65208	2.69978	1.74233	1.93496	1.74864	2.09478	2.79974	2.36932	2.85134	2.65212	2.34132	2.83005	2.41029	3.3275	2.89559	2.96362	2.50308	2.58184	2.73333	1.90801	2.94345	2.15623	2.5729	2.16331	2.68833	3.61644	3.42546	2.63649	2.70264	2.70266	2.94138	3.08101	3.32855
P61158	2.94613	3.98557	3.33713	3.24181	3.40163	3.17819	3.66541	3.50195	2.75089	3.8152	3.10137	3.21641	3.41156	3.23878	3.1388	3.9598	2.89811	2.7675	2.88512	3.11558	3.10057	2.95808	3.84751	2.62506	2.97855	2.78712	2.70267	2.55045	2.22698	2.54258	2.70842	2.82797	2.53484	2.90395	3.10637	2.40742	2.50993	2.74063	2.33891	3.25938	2.91641	2.61088	2.80297	2.78475	3.16043	3.03874	2.83144	2.79531	2.73849
P78344	2.9741	3.37336	3.30492	3.2688	3.24672	2.88678	3.18455	3.2209	2.86533	2.476	3.12087	3.32187	3.21889	3.41128	3.1883	3.24764	3.64418	4.22715	3.14251	3.07259	3.18805	3.28151	3.45638	3.24146	4.2163	3.22798	3.0161	4.29048	3.22741	3.62946	3.40061	3.41665	3.18128	3.08795	3.17814	3.27301	3.62353	3.3688	3.36492	3.62707	3.2437	4.23601	4.04377	3.36972	2.88114	2.69957	3.89568	3.06697	3.21251
P78417	3.79505	4.57463	3.0578	3.74231	3.65125	3.30737	3.96087	4.01649	3.49832	3.59588	3.41235	2.85842	3.40145	3.55545	2.93486	2.35861	2.15741	2.94214	3.21862	2.02553	2.08613	2.64644	3.99962	3.55115	3.55048	3.17417	3.26609	2.51497	3.20504	2.81865	2.62087	2.71188	2.90836	3.15803	2.30791	2.84998	2.828	2.90164	2.18932	3.34567	3.13726	2.06242	2.05572	2.54485	2.80739	3.53708	2.97514	2.94154	2.32307
Q13435	2.74856	3.82302	4.00104	4.2712	3.58729	4.12255	2.96073	3.1973	3.90732	2.69379	3.78986	2.6455	2.6467	3.59358	3.06593	2.65295	3.82531	3.86541	2.54203	2.7931	2.57788	3.09824	2.91189	2.38949	2.12879	3.8682	2.83111	4.62044	2.82897	4.67119	3.52441	3.52223	3.41987	3.6211	3.50121	2.11194	3.65995	3.02861	3.32057	2.33213	3.26554	4.63616	3.99827	3.20778	4.07366	3.0748	4.44333	3.43353	4.1715
Q8N1G4	3.40307	2.94153	3.43761	3.34155	3.22206	3.06974	2.50738	3.24527	3.29988	2.08134	3.13419	2.97622	2.89047	3.19108	3.06293	2.23833	2.89334	3.69699	3.45629	2.71677	3.01701	3.02076	2.05917	2.38476	2.62543	2.16045	2.48433	2.987	2.49833	2.69701	2.72788	2.81352	2.37885	2.5921	2.7772	2.2622	2.70059	2.55317	2.78533	2.47264	2.7345	3.07972	2.92747	2.30723	3.29923	2.63211	3.15218	2.9219	3.10441
Q92973	2.60366	3.17774	3.6162	3.36373	3.16402	3.11435	3.04548	3.45452	3.12217	1.96421	3.06715	3.11244	3.01538	2.89632	3.05927	2.9204	2.80442	2.83076	2.83873	3.00324	2.6897	2.83886	2.36318	2.50821	2.63218	2.84364	2.25022	3.47332	2.9055	3.42069	2.95118	3.03332	2.53002	1.93921	2.5756	1.56529	2.64366	2.01347	2.495	2.30511	2.76505	3.28066	2.8142	2.36932	2.58072	3.03803	3.43629	3.11561	3.24134
Q96AE4-2	2.12246	3.35804	3.72627	3.57385	2.79712	3.17006	2.75861	2.48361	3.41436	3.62013	3.47302	2.25598	2.46882	3.30186	2.6261	3.16083	3.16101	4.26238	2.57853	2.3999	2.34575	3.1791	2.91746	1.53903	0.900152	3.18743	1.98044	4.72673	2.04967	4.27646	3.01729	2.98243	2.86098	3.17238	3.67891	1.48837	3.25563	2.56239	2.91987	1.63652	2.36091	4.07542	3.43219	2.96573	3.09624	2.20238	4.449	2.5321	3.69849
Q99613	2.51028	3.37995	3.46871	3.53681	3.14826	3.04971	3.03037	3.11611	3.05787	2.61897	2.9471	2.88094	3.01148	3.25414	2.96692	3.4014	3.35922	3.62689	2.49288	2.81301	2.71101	2.90351	3.29665	2.44471	2.45036	2.90897	2.66287	3.22482	2.61745	3.73317	3.26442	3.27848	2.7445	3.06199	3.23692	2.34643	3.32982	2.3357	3.09272	2.46613	3.23925	3.48882	3.48185	2.83417	2.6757	2.92388	3.04772	3.20709	3.48932
Q9BT78	3.36686	2.86732	3.42746	3.14765	3.16193	2.89554	3.33914	3.10425	3.16528	3.62434	3.17268	2.90998	3.00126	3.16096	2.93253	3.00952	2.78731	3.41563	3.25147	2.78556	2.70642	2.92977	2.57134	2.80986	2.98488	2.98835	2.98644	3.0723	2.90886	2.96192	2.94019	2.96358	2.74653	2.74117	3.10485	3.4232	2.9698	3.17579	2.84824	3.40978	2.79532	3.30725	3.51485	2.96615	2.97688	2.61515	2.90082	2.52887	2.72279
Q9BY11	6.37069	0.756267	1.00534	0.953236	0.226068	0.399644	0.963529	0.111436	0.630206	0.747823	3.19244	-1.00252	2.86202	0.605854	-0.325171	-0.269211	1.91506	-0.28826	4.88548	0.122272	0.917254	2.30322	0.140241	4.57736	1.56649	0.750782	5.65211	0.483353	4.80971	-0.675589	-0.0578547	-0.481322	3.10323	-0.353806	-0.156272	5.73149	0.984255	4.19087	-0.14408	4.31037	0.14623	0.109106	1.91677	2.2594	2.46279	-0.132306	0.959688	-1.19266	0.629837
Q9HCJ6	2.30865	2.44378	1.70819	4.96307	4.13153	3.78141	4.73738	4.5778	1.58568	2.16809	3.25162	3.98335	4.41004	3.68199	4.71703	1.75903	1.44803	0.953136	2.70212	2.44427	2.47943	3.39048	1.55883	1.87757	2.03885	3.3359	4.66984	4.70837	1.8145	-0.365355	0.507925	0.212672	3.47761	1.36818	1.97711	2.0738	0.299629	5.63633	3.08886	3.93623	3.34444	1.07161	1.09637	3.24728	3.15461	4.36125	3.77924	3.93831	2.2689
Q9UM54-6	2.3776	3.09356	3.78721	2.8926	2.95221	2.53315	3.15027	3.24628	2.71029	1.88539	2.64968	3.56426	2.83944	3.62679	3.20658	2.84426	1.83992	2.19071	2.44824	3.60061	3.49681	2.90672	2.71136	3.29567	3.12704	2.16542	2.90236	3.72281	3.17777	2.18392	3.70736	3.7149	2.8658	3.00395	2.71708	3.04411	3.50312	3.447	3.40351	3.17541	3.80692	2.63855	3.03495	2.90925	2.64283	3.3942	3.12086	2.78672	1.85299
O00299	0.866799	4.67962	3.82066	1.53216	3.71582	3.74642	3.90531	3.76614	3.88387	3.85721	3.48405	2.55857	3.62309	3.61883	2.92688	3.73942	2.33187	3.3955	2.24473	3.09149	3.30843	2.67157	4.44329	2.59696	3.98048	2.57828	2.53822	1.81516	0.704497	4.03078	2.88847	3.07043	3.05562	3.46455	3.85121	0.620775	4.20855	2.4546	1.59974	2.93265	3.31104	2.64146	1.35204	2.95753	2.49794	3.53404	1.70086	2.18341	3.96898
O75131	1.8053	2.87181	2.84199	3.58815	3.25545	3.05514	3.31016	3.47289	2.90809	2.81888	2.6775	3.25625	3.04687	2.99339	3.42283	2.79957	2.52131	2.7042	2.6004	3.68217	3.49179	2.8257	2.14527	3.03156	3.45308	3.30558	2.79364	3.12223	3.18381	2.60442	2.8336	3.0819	2.76187	3.02788	2.78389	1.68089	2.88932	2.68904	2.92727	3.26189	3.5448	2.98381	3.14254	2.81411	3.15971	3.1483	2.78286	3.08906	2.07732
O75475	4.01944	2.86651	3.67237	4.74699	4.20024	4.34928	3.71489	3.90759	3.77213	2.86479	3.97828	3.18933	2.82952	2.13079	3.16511	1.332	2.3937	3.73844	3.21784	3.0687	3.11709	2.98319	0.814887	2.85419	2.61233	2.60223	2.97805	3.41921	3.52474	2.15824	3.43997	3.19245	3.43861	3.17705	2.76904	3.05438	3.83231	3.82593	3.63732	2.98199	2.3866	3.18582	3.02419	3.32744	3.01761	2.87776	3.49638	3.33781	3.2602
O95757	3.61202	1.97791	3.73709	2.58997	2.63985	2.22574	2.75422	3.04532	3.76402	2.97315	3.11981	2.34056	2.62471	2.75687	2.30384	1.9698	2.18782	2.00719	3.72073	2.17162	2.36536	2.85625	1.62873	3.56932	3.42668	2.8179	3.533	2.48732	2.71394	2.33437	3.47282	3.37368	2.98745	2.91995	4.99645	4.18202	3.38736	4.27614	3.05604	3.96188	3.80564	3.42819	3.12592	3.11019	3.55957	2.62222	3.23484	2.78613	3.40771
P04179	3.1648	3.72418	2.10954	1.99556	2.74653	4.93907	2.29204	3.03338	3.1107	6.03048	3.51717	1.75461	4.06831	1.76283	1.44792	4.76045	4.4131	1.76674	3.8311	2.3272	3.8772	3.03149	3.98239	4.2112	4.89894	2.52652	3.35715	2.54745	3.16475	2.35797	2.17577	2.22481	3.57664	3.16452	4.59302	3.66766	2.35705	3.18466	2.14576	4.41095	3.19772	1.98771	2.53471	3.47343	4.01082	2.3418	1.58179	1.88135	1.2195
P04843	2.97584	4.22977	3.32241	4.44675	3.32215	4.13531	3.83572	3.48158	3.94062	3.05161	3.43268	3.30602	3.22689	4.16359	3.35477	3.61474	3.36869	4.09641	2.37347	3.69472	3.48423	3.19963	3.89112	2.65905	3.14021	3.65812	2.74129	3.63119	2.53207	3.64812	3.2648	3.07922	3.27014	4.06521	3.51907	2.64006	3.15533	2.73769	3.58674	2.3323	3.68609	3.99549	3.5117	3.27715	3.75391	3.5153	3.39481	3.56447	4.005
P07942	0.998446	3.61847	2.30684	3.74394	2.90226	3.64222	2.1324	1.66072	3.54438	3.29316	3.19326	1.15451	2.56059	2.44607	2.17441	3.54658	3.35643	1.96427	0.155165	2.82527	2.8734	2.70175	3.47287	0.469227	1.22951	5.30249	1.27505	3.40764	0.802569	3.94457	1.74146	2.11418	2.72347	4.20462	3.83958	0.677248	1.09146	0.478357	2.21656	0.937062	1.39672	2.94448	3.01727	3.22822	3.38039	2.09614	1.51508	2.52744	3.12313
P08559-4	4.57242	2.30051	2.30165	2.68589	1.7086	2.50335	2.22019	2.59782	2.44345	1.94126	2.60032	1.70283	2.19435	2.17746	1.81549	2.0362	2.15052	2.46948	3.37013	2.31428	2.0068	2.34233	1.47351	2.7022	2.27096	1.60363	3.02704	1.70026	2.67695	1.84469	1.61401	1.91183	1.84002	2.26904	1.94087	4.49505	1.90882	3.48268	2.2445	3.11987	2.63277	2.10757	2.39469	2.26078	2.59745	2.13359	2.13783	2.50758	2.32115
P13804	3.79143	3.06534	3.51555	3.13931	2.63869	3.20487	2.89156	3.41947	3.05117	3.51318	3.07537	2.79935	3.20904	3.18307	2.7124	3.3178	3.40648	3.71065	3.61085	3.36393	3.17892	3.14388	2.79688	3.07738	3.00553	3.29613	2.59435	2.23678	3.9146	2.37795	2.85029	3.02706	2.50191	2.49134	2.31829	2.94591	1.72701	2.4655	2.69632	2.32903	2.0441	1.82442	1.87921	2.02212	3.60379	2.63278	1.69773	2.74276	2.68173
P17844	2.59213	3.49253	4.05913	4.09695	3.51502	3.60356	3.08557	2.90092	3.7514	2.71462	3.56765	2.52562	2.86388	3.47	3.15222	2.75175	3.98537	3.82408	2.57591	2.76364	2.53053	2.95642	2.52257	1.87313	1.93821	3.31367	2.5312	3.62224	2.41714	3.37262	3.33013	3.29366	2.90869	2.72035	3.33961	1.95291	3.55719	2.75949	3.08414	2.08405	2.8533	4.1708	3.43327	2.96172	2.77716	2.73376	3.67356	3.19364	3.73637
P30740	2.00208	3.65358	2.9582	1.82546	2.62175	2.52816	2.86042	3.0863	3.31771	6.03908	2.77579	3.28187	3.6226	3.18914	3.01608	4.12129	2.23522	0.66158	2.16605	3.27344	2.92795	2.63874	3.93351	2.35075	2.24136	1.98964	2.29735	2.14389	1.20412	1.91573	1.94302	2.1478	2.34676	2.08225	4.04299	1.53364	3.81225	2.78966	1.68966	2.56928	3.51955	1.43267	1.55138	2.6112	2.45705	2.87006	2.6626	1.82819	2.21453
P35232	3.6209	3.08516	2.92257	3.01411	2.45889	3.11729	2.58336	2.86225	2.96243	3.24365	3.01958	2.60541	2.72456	3.34663	2.662	3.01792	3.49722	4.00121	3.43836	3.13985	2.91338	3.03476	3.09059	3.149	2.96602	3.47956	3.56738	3.16032	3.22985	2.89385	2.63269	2.56091	2.87387	2.98254	2.60569	3.421	2.47808	2.89297	2.39395	2.89012	2.99028	3.19622	3.7294	2.60119	3.26794	2.73459	3.01889	2.89297	2.92473
P35606	2.61703	3.83475	3.49715	3.91113	3.36728	3.42721	3.38717	2.95804	3.01857	2.83294	3.16532	3.25454	3.20256	3.71492	3.52059	4.13607	3.26208	3.71189	2.5764	3.12633	2.9108	3.10114	4.65979	3.1327	3.11339	3.85783	3.36862	3.87453	3.45546	4.46778	3.78064	3.7959	3.6051	3.40085	3.7634	2.49513	3.37928	2.56276	3.34787	2.65795	3.40306	3.82858	3.61311	3.235	3.81168	3.4181	3.29957	3.68709	3.70278
P42566	2.28513	2.74748	3.28334	1.79978	2.48613	2.01981	2.74402	2.66256	2.58228	2.98424	2.3648	2.38849	2.41846	3.2592	2.07877	2.65573	1.42591	0.743757	2.28595	2.15923	2.10445	1.9568	2.08241	2.05548	1.90345	0.799464	1.14995	0.724731	1.84478	1.59335	2.43669	2.53088	1.43906	2.50906	2.79081	2.26563	2.67414	2.905	2.20474	3.18665	3.54723	2.51956	2.97199	2.5827	2.03999	2.5813	1.34994	1.24619	1.98554
P42658-2	5.52095	1.55437	2.36703	3.26161	2.30398	1.84222	2.61179	3.02405	1.65027	1.97646	2.55594	1.17662	0.870144	0.105299	0.925502	0.12068	0.736727	0.0420609	3.27388	0.872995	0.899448	1.35876	1.16082	3.71681	1.66586	1.45017	4.14548	0.017128	3.26924	1.20058	2.05833	2.15881	2.05689	1.26618	1.00478	4.65142	2.51454	3.18563	2.50951	3.954	1.31283	-0.169691	1.4645	1.88356	1.93706	1.69892	1.01555	2.07138	0.662528
P42765	3.80424	3.34617	3.78321	1.70786	2.04704	3.05897	2.37112	2.91601	3.00516	3.851	2.99553	2.73126	3.07179	2.6344	2.69563	3.32556	2.6416	3.36581	3.55725	3.18735	2.88417	3.05173	3.33897	3.68153	3.86333	2.12843	2.96959	3.25038	3.19256	2.9377	3.49584	3.58769	3.17988	2.99172	2.45526	2.69135	2.20848	2.65526	2.57568	2.58086	3.195	2.35576	3.10329	2.31648	2.57284	2.62004	2.29224	2.34294	2.94213
P51149	4.09309	3.60378	3.83623	4.41485	3.87998	3.71954	4.23908	4.53042	3.61625	3.88935	3.48427	3.89677	3.57671	3.13831	3.62201	3.21587	3.08525	3.56488	3.73983	3.74229	3.75718	3.27355	2.62927	3.51287	3.45377	2.91218	3.19163	2.54221	3.3473	2.13985	3.04538	3.2623	2.84115	2.68019	3.27204	3.561	3.36715	3.64811	3.46766	3.62135	3.51748	3.11237	3.13452	3.13472	3.79503	3.75412	3.17316	3.65483	2.91047
P68371	4.09038	1.75167	3.63703	1.61294	1.53754	1.48743	1.64748	1.48399	3.11316	1.82271	2.57881	1.85332	3.42689	1.81817	1.65315	2.02856	2.69929	2.52947	3.80243	1.60301	1.64786	2.77925	1.63954	3.46295	2.26032	2.54405	3.14921	2.9935	3.40041	2.37407	3.1544	3.03783	2.40391	1.41997	3.26817	3.54807	3.25519	3.25912	1.30309	3.29687	0.82666	1.75602	1.54452	2.12629	3.20386	2.34071	2.9278	2.21925	3.55536
Q07960	3.25118	3.23044	2.96804	3.12001	3.06409	2.70958	2.83755	3.03535	2.83828	2.73585	2.89599	2.57348	2.6848	3.33859	2.49967	2.94686	2.09029	2.23055	2.63363	2.17185	2.31307	2.2628	2.69475	2.54944	2.33209	2.64376	2.31626	2.01489	2.20899	3.43812	2.52765	2.60651	2.23297	2.21279	2.19365	2.52985	1.70865	1.98088	2.4928	2.95739	3.07861	2.09494	2.18181	2.4917	2.84382	2.17537	1.84147	2.2829	3.09518
Q15746	2.73458	3.03358	4.98642	1.62313	1.47699	1.72541	2.02872	2.77522	2.97545	2.10579	2.57519	1.81161	2.88079	1.61119	1.49867	3.14536	1.83448	1.00528	2.08524	1.54375	1.26499	2.36381	3.37901	3.65512	3.72133	2.21106	2.30766	1.98485	2.48395	2.74478	5.27256	5.50075	2.97138	1.61789	1.81823	1.88319	2.8715	1.45366	1.14964	1.48793	1.62028	0.786969	0.624188	1.5435	2.41897	2.14664	1.53127	0.881608	1.3422
Q16698	3.54302	3.31221	3.7055	3.4639	3.01091	3.36344	3.12742	3.75799	3.43648	3.01448	3.223	2.93096	2.83733	3.08177	2.65343	2.21865	3.46051	3.25698	3.08135	3.39443	2.99564	3.10378	2.67671	3.29442	3.09167	3.31926	2.80665	2.64392	4.34396	3.32525	3.08009	3.3599	2.74721	3.77078	3.57034	4.02702	2.78654	3.32459	3.99085	3.3266	3.88577	3.20496	2.89875	3.17355	3.6481	2.74921	2.433	3.26875	2.67109
Q641Q2	2.15948	2.65154	2.4656	3.10651	3.48475	3.16296	3.05108	2.85659	1.7002	2.20195	2.47778	1.91236	1.62909	2.16006	1.65031	1.26593	1.63134	2.11032	1.21358	1.68016	2.42648	1.29962	2.63794	2.11734	2.32888	2.29073	2.0146	1.5961	1.90067	1.83419	2.35154	2.19554	2.30101	1.52451	1.78399	1.33037	1.39108	1.82435	2.21677	1.96615	2.89465	2.11293	1.99641	1.76157	2.14295	2.57091	1.4466	2.34202	1.65505
Q8IUD2	3.11783	3.01369	2.64917	3.32169	3.16851	2.91084	3.04802	2.92102	2.48288	3.23329	2.87493	2.48524	1.95942	2.63753	2.38146	2.36168	2.39779	3.48849	2.74986	2.55957	2.46685	2.55435	2.51264	2.71995	2.4281	2.9043	3.08053	4.48906	2.44837	2.38249	2.48938	2.55522	2.44271	2.86293	2.57404	2.91078	2.0728	3.61328	2.41311	2.90867	2.43008	2.917	2.66953	2.49015	2.60616	2.70829	4.81387	2.69968	2.82605
Q8N1F7	2.48063	3.22849	3.48468	3.32212	2.97261	3.09879	2.89436	2.67862	3.33861	2.03985	3.1045	1.94181	2.23045	2.20036	2.06941	2.45657	2.63418	2.74588	2.00409	2.04711	1.88021	2.13459	2.53336	2.02853	2.12507	2.41481	2.10575	3.29942	1.89897	3.39188	2.45737	2.54801	2.24854	2.37916	2.5509	1.55592	2.86269	1.84593	2.20212	1.72677	2.35883	3.37478	3.01101	2.38545	2.96635	2.58326	3.35324	2.75337	3.40416
Q8NCW5	2.43827	2.31272	2.76805	2.83706	3.37803	2.64702	3.87001	3.34542	3.11086	2.78439	2.98491	3.72203	2.68691	2.50958	3.40981	2.19684	2.20859	2.79666	3.04206	2.69051	2.92212	2.95008	1.01485	2.30802	2.19935	1.96895	1.97519	2.98949	2.29313	2.68582	2.3291	2.01096	2.2515	1.99169	2.52865	2.0732	3.5785	2.12672	3.31841	2.8264	2.83056	2.07523	2.38717	2.3723	2.79437	2.98414	2.56567	3.5754	2.51065
Q92896-2	2.60116	3.5154	2.85578	4.23349	2.99997	2.91861	2.96449	2.6917	2.8329	2.37073	2.84193	3.11691	3.20514	3.83699	3.31076	3.60036	2.69236	3.79257	2.25715	3.12266	2.75655	2.89809	3.79702	2.81582	3.13301	3.75273	3.05752	4.61838	2.86126	3.57348	2.96421	3.14595	3.04401	3.79786	3.30267	2.89364	3.18123	2.66663	3.26944	2.19318	3.73488	3.39056	2.67098	3.09264	2.88262	3.00321	3.72439	3.44966	3.48755
Q96FC7	3.87023	2.59848	4.42642	2.13951	4.41128	3.28932	4.10841	4.84718	3.22706	2.83568	3.40718	3.69907	2.29589	0.266541	2.94656	1.12767	1.50162	-0.0983868	3.31993	2.62271	2.76458	2.50881	1.26168	2.72764	3.24498	2.63287	2.80166	2.59265	3.8667	2.56646	3.89024	3.92799	2.70064	1.54745	3.03358	3.14982	3.10892	3.40994	3.37243	3.06038	3.66486	0.806532	1.70793	2.71499	2.53457	3.50265	2.85808	3.65451	3.82213
Q9H2G2-2	3.83147	3.4611	2.80602	3.1732	3.09045	2.81317	2.89734	2.98667	3.17578	3.05416	2.97588	2.55725	2.88113	3.11143	2.24462	2.66987	2.41882	2.45366	3.19474	2.74659	2.84342	2.64772	2.87669	2.87099	2.47778	1.98184	2.74943	2.34513	2.61393	2.13574	2.2819	2.3152	2.29927	2.95809	2.33517	2.99181	2.14981	2.55986	2.11252	3.04253	2.57947	2.48146	2.50526	2.23924	2.70943	3.04917	2.97311	2.96404	2.88146
Q9NZR1	4.67341	2.43378	3.42404	2.99455	3.5837	2.83842	3.34714	3.56178	1.82128	1.47128	3.03439	3.54839	3.55621	2.40152	3.51902	1.78	2.70897	0.96365	4.52481	3.42878	3.71916	3.11368	1.19657	3.98127	3.23466	2.83156	3.83856	1.95994	4.02695	0.834941	3.11045	3.21765	2.82939	1.57062	0.836316	3.50345	1.45584	3.12919	2.79579	3.38027	2.33911	1.55732	1.69528	2.12618	3.29565	3.65746	2.94788	3.49908	0.856853
Q9P2K5	2.42081	2.28784	3.24067	3.87542	2.91175	3.08732	2.52472	2.77743	2.49	1.53273	2.93619	2.77408	2.0621	3.17241	3.00337	1.63407	3.88084	3.77872	2.65164	2.80311	2.58663	3.01747	1.83069	2.57092	2.24639	4.07112	3.08179	4.55693	2.89571	3.48194	3.47414	3.48875	3.12974	2.62052	2.89765	2.716	3.09035	3.46992	3.74004	2.67492	2.97321	3.31224	3.00254	3.0087	3.23232	2.33958	3.85127	2.91788	3.05082
A0MZ66-3	4.08204	3.31745	2.66158	3.69486	2.87926	3.86741	2.9211	1.98866	2.79532	3.29715	2.94645	2.0198	3.14914	2.77177	2.30803	2.90238	2.62222	1.62304	2.87387	2.97315	3.26818	2.25663	2.70487	2.84969	2.58658	2.33895	2.82939	1.29068	2.42184	1.9371	1.85112	1.70495	2.26609	3.17949	3.28707	3.19804	2.14204	2.74978	1.47715	2.91363	1.61294	2.66667	2.62887	2.73657	2.58027	2.35235	2.58061	1.58867	2.44271
O14974	2.75348	3.484	2.63946	3.12131	3.09956	2.95127	3.05431	2.55617	2.60311	3.17847	2.64878	2.08833	2.30372	2.7862	1.98123	2.55062	2.12838	2.51826	2.1487	2.10875	2.31058	2.05773	2.9534	1.9854	2.32862	2.41911	2.27907	2.09308	1.81736	2.61649	2.1412	2.24119	2.07118	2.50691	1.98026	2.24562	2.14367	1.81498	1.95947	1.98801	2.12705	1.74391	2.02367	1.85351	2.28233	2.45867	2.18348	2.48003	2.19122
O14979	3.16416	3.66477	4.2308	4.58078	3.73808	3.99984	3.39726	3.56872	3.73893	3.24864	3.92784	3.28017	3.1771	3.92378	3.58353	2.90846	3.66505	4.19218	3.15276	3.30526	3.04714	3.37877	2.44411	2.35639	1.95133	3.92299	2.897	4.49686	2.81215	3.90865	3.63237	3.49255	3.30995	3.60696	3.57094	2.90558	3.78035	3.47251	3.87648	2.954	3.33548	3.81757	3.62377	3.51623	3.66383	3.00946	4.39549	3.54318	3.9094
O15075	4.53264	1.7154	4.30869	1.77509	2.48848	1.4985	1.46812	4.15773	3.01768	2.08997	3.12924	2.18516	2.65392	0.196836	0.773463	1.11616	2.34646	1.004	3.38675	1.52313	1.63646	2.72037	0.939204	4.16974	3.9042	0.589181	3.25822	1.51024	3.77385	0.194069	3.681	3.49942	2.51903	1.47388	2.1002	3.65143	2.4699	3.62963	2.20074	4.8783	2.03523	1.54	1.82608	2.66662	2.63864	2.55574	3.2285	1.33692	1.77832
O75533	2.78257	3.10988	3.24756	3.52365	2.64886	2.89029	2.96699	2.50381	3.07232	1.94035	3.03918	2.85414	2.48632	2.80093	2.84308	3.02838	3.64197	3.7347	2.55827	2.49098	2.39049	2.92706	3.08593	2.04568	1.90682	2.9627	2.24702	4.07389	2.35088	3.62959	2.4368	2.5991	2.66453	2.13553	2.06535	1.17441	2.67785	1.80179	2.46236	1.45681	2.10143	3.41219	3.34935	2.2676	3.09486	2.33502	3.51966	3.10809	3.45555
O95394-4	2.42119	2.85676	3.14978	3.44657	3.64812	2.67169	3.98003	4.12094	2.17196	1.93907	2.98355	3.69922	3.18703	2.41121	3.36815	2.58012	2.52333	2.60133	2.64843	2.93167	3.27502	2.87525	2.20243	3.15165	3.4475	2.72873	2.44467	3.13563	3.65884	2.64597	2.80779	3.11648	2.74167	2.04203	2.31871	1.57725	2.22463	2.94567	3.31716	2.90458	3.31325	1.90955	2.05037	2.53859	3.49377	4.02396	3.1335	3.99385	3.42329
O95741	4.38294	0.0829878	3.97292	-0.0200577	-0.504449	-0.207542	0.0455437	1.45392	3.3106	3.44367	2.28053	-0.916198	2.54436	-0.335187	-0.710533	0.908217	1.35046	-0.713734	3.99202	-0.239399	0.457992	2.17285	0.0770316	4.84887	2.78032	0.143685	3.73855	0.346288	2.42276	-0.177107	4.28524	4.55491	2.14622	0.965687	0.925251	3.60822	0.65332	3.38514	2.2023	4.84148	1.19444	0.928617	1.85643	2.63385	2.99566	0.942609	0.284512	0.132339	-0.653971
P11940	3.34326	3.43264	3.35028	3.70904	3.19919	3.33762	2.81684	2.91226	3.23084	2.16287	3.18446	2.44973	2.39476	2.84931	2.50708	2.54445	3.29229	3.32668	2.27225	2.31537	2.19087	2.57316	1.72928	1.57895	1.58298	2.29439	1.76838	2.32711	1.77567	3.03397	2.33609	2.1739	1.97258	2.53981	2.59273	1.78657	2.33658	2.07096	2.33247	2.19481	2.36213	3.23324	2.69214	2.32894	3.23252	2.47784	2.76638	2.52901	3.1519
P15104	4.93244	3.33113	1.90717	2.52143	4.42242	2.1018	3.94372	4.43634	0.85551	1.78101	3.17256	4.05374	2.30112	1.02635	2.8421	2.8666	1.29372	0.352066	3.28031	4.24196	4.36894	3.01526	1.73473	3.94182	3.70293	1.2542	3.19416	2.2563	3.12101	0.401399	4.015	3.94586	3.0841	1.63246	0.403911	3.81608	0.227522	2.65402	3.43594	2.62851	4.78477	1.19297	2.05133	2.17833	2.26599	4.26731	2.73861	3.14371	1.32208
P19827	0.118587	2.05797	1.30924	0.164639	3.77331	3.72513	3.54339	2.89515	2.67999	3.53752	2.92656	4.24509	3.34282	1.62273	4.82002	2.95905	3.52846	2.35509	1.65712	3.09272	4.03331	3.30819	2.8542	-0.043541	0.655525	2.94896	2.0033	-0.364477	0.0599828	1.28544	0.185893	-0.0800819	2.32483	3.40938	3.42318	1.30846	1.21064	1.14478	2.07576	1.72392	1.03484	2.80662	2.85	3.33233	3.90581	4.19471	1.70376	2.93853	0.809914
P27694	2.37495	3.68299	3.90238	3.74059	2.76076	2.7699	2.85903	2.72195	3.54167	2.65256	3.25054	2.76526	3.03722	3.19221	3.05825	3.30454	2.93036	4.11689	2.4564	2.92693	2.50088	3.08405	2.78656	1.97561	2.06002	2.59979	2.10773	3.49069	2.41395	4.22126	3.16063	3.26482	2.78484	3.26989	2.91385	1.4791	3.4542	2.25399	2.77557	1.92262	3.03902	3.76217	3.45455	2.62425	2.36136	2.47852	3.09622	2.79006	3.40271
P31930	4.09947	2.09381	1.96367	2.28319	1.49549	2.5089	2.08345	2.68797	2.28015	1.91616	2.28925	2.44009	2.28899	2.59409	2.31072	2.13485	2.55155	2.51344	3.13643	3.08742	2.67968	2.6932	2.34478	3.41387	3.1208	2.88073	3.41475	2.78188	3.43857	2.43813	2.38622	2.54318	2.71328	2.0917	1.21715	4.00464	1.31577	3.08268	2.30532	2.1378	1.51474	1.38575	1.6305	1.79565	2.56494	2.08259	2.02864	2.44216	2.06362
P36776	3.73269	3.14499	2.77176	2.80708	2.17055	2.91266	2.33051	3.10738	3.34445	1.92381	3.04351	2.27193	2.58724	2.88032	2.43446	2.49974	3.35049	3.70871	3.09245	2.7937	2.57436	2.90766	2.19522	2.39393	2.43429	2.72726	2.56483	2.88458	3.19327	2.60634	2.10667	2.32929	2.23955	2.11942	2.45656	3.14842	1.25789	2.33198	2.1516	2.04494	2.61097	2.96814	3.6854	2.20322	3.62667	2.39783	2.79849	2.73694	3.15736
P38159	2.53892	2.86507	3.33586	3.7166	3.31576	3.48953	2.5624	2.84196	3.20947	1.71783	3.03998	2.68984	2.33037	2.86916	2.68478	1.46047	3.24149	3.76414	2.30468	2.52853	2.43765	2.60015	1.79451	2.07132	2.12854	3.01789	2.65211	3.62848	2.55121	3.16718	3.14435	2.93954	2.76042	3.02584	2.39441	1.5559	2.74618	2.18887	2.8212	1.91268	2.17642	3.16429	2.58838	2.43674	3.42839	2.27504	3.0903	2.73061	3.04169
P49321	3.18681	2.41456	2.98546	3.13443	2.6049	2.54764	2.38488	2.03938	2.83983	2.88031	3.58654	2.52684	2.09947	2.50273	2.88374	2.09845	4.41072	4.91646	3.49653	2.27385	2.40901	3.5859	2.46551	1.60515	1.51733	5.13727	2.11219	4.36028	2.32498	4.8275	3.29413	3.14685	3.4767	2.79261	2.8763	1.12492	2.70841	1.73642	3.01334	1.28803	1.87792	5.06633	4.92249	3.37705	3.64448	2.12548	4.17752	2.92653	4.1464
P52888	2.86242	2.72465	3.2057	3.71641	3.15067	2.99285	3.03377	3.38319	3.23117	3.02405	2.97206	2.81797	2.66631	2.89403	2.84051	1.95439	2.86617	3.07778	2.8607	2.38345	2.36319	2.71345	1.2107	2.07401	1.63691	2.71851	1.8872	3.30964	3.21641	2.22635	2.3807	2.43868	2.04829	1.88079	1.98001	2.22959	2.35063	2.37601	2.30347	2.24945	2.40121	3.32171	3.08768	2.20634	2.71558	2.41626	3.61103	2.63685	2.70041
P55265-4	2.84426	3.26764	3.11488	3.75691	3.2893	3.37176	3.26296	3.01086	3.23813	2.25935	3.22029	2.83	2.7799	2.82576	2.92042	2.8641	3.68933	3.71911	2.64285	2.66302	2.61832	2.74918	2.95139	2.41649	2.38098	3.29362	2.6775	3.27267	2.47561	3.61593	2.69683	2.82586	2.72709	2.88066	3.51666	2.2974	2.71985	2.56608	3.1581	2.40054	2.70561	3.82516	3.58598	2.83652	3.44369	2.89685	3.09485	3.34089	3.51023
P60201	6.45547	0.0481806	0.572903	0.784612	0.323425	-0.156142	0.0919228	0.234136	0.146963	0.18445	2.86254	0.176444	5.11375	0.759814	-0.051815	0.575093	1.28481	-0.456502	4.30019	0.36245	0.781659	2.57592	0.231092	5.42711	4.27117	1.32077	1.02235	-0.872971	4.88253	-0.225553	0.00642586	-0.144001	2.48085	0.685491	0.603077	5.87751	0.773886	4.15386	0.709918	2.42579	0.450062	1.2084	1.40626	2.99194	5.64325	2.26505	0.798172	0.656067	0.413294
P68104	3.22074	3.79967	4.12253	3.88942	3.9051	3.53152	3.24526	3.86054	3.57341	2.5439	3.58087	4.48463	4.51876	4.66948	4.10052	4.50849	5.34225	4.83869	4.2355	4.35277	4.50572	4.30176	3.08127	3.0337	3.51579	3.28193	3.02815	3.22798	3.50529	3.67547	4.03812	4.06052	3.37584	3.43984	4.06006	2.77706	3.88911	3.67569	3.44279	4.15461	4.31457	4.58105	4.72768	3.68668	4.35579	3.99316	3.70332	3.84834	4.1847
P78347	2.21853	3.44456	3.36665	3.41305	2.74192	2.76743	2.48451	2.65289	3.19835	1.6732	3.12971	3.00388	2.82986	3.1277	3.12477	2.59511	3.865	3.84773	3.41823	3.03822	2.933	3.30385	2.69445	2.31269	2.29016	3.03309	2.69902	4.35763	2.94674	4.21108	3.70747	3.69949	3.25646	3.98865	2.50776	1.78614	3.15766	2.60953	3.60508	2.36026	2.7386	5.05328	4.058	3.09225	2.92294	3.06509	4.13608	3.39539	3.67569
P80723	6.14648	1.8553	2.45275	1.89467	0.965994	1.23668	2.7717	1.82711	1.82129	2.69707	2.89583	1.79466	1.93514	1.67617	2.05063	1.75287	1.50115	1.61813	5.34761	1.29812	2.46223	3.17765	1.84827	3.72003	1.66764	2.71598	4.55518	4.0118	4.43056	0.784845	2.06522	1.55614	3.10169	3.25954	1.62174	4.79061	3.92016	2.95778	1.78889	3.78584	-0.698386	-0.631269	1.0487	2.66183	2.69409	1.26311	5.35097	2.74668	3.28765
Q07065	1.82764	3.89201	2.69257	3.62252	2.86475	3.98444	3.36213	2.8294	3.02443	3.40265	2.93715	2.89215	2.36102	3.78499	2.74147	3.23499	3.34109	3.61678	1.89331	3.44024	3.5563	2.76633	4.03969	2.13647	2.71098	3.15424	2.38428	3.39409	2.39454	2.96819	3.31173	3.12393	2.86143	4.04466	2.21836	1.67939	1.73256	1.71249	2.39174	1.61421	2.81152	3.77759	3.92686	2.85363	2.75087	2.94988	3.0718	2.9224	2.85643
Q14157-5	2.69725	2.94815	3.06025	3.42651	3.04283	2.89938	2.3566	2.32225	3.09591	2.24575	2.92298	2.45103	2.38366	3.38252	2.54977	1.91913	3.78608	4.00617	2.53573	2.38661	2.55418	2.68507	1.36431	1.68761	1.4818	2.729	2.12898	3.03575	1.73189	3.70943	2.39572	2.36631	2.24662	2.58423	2.68439	2.19607	2.59963	1.90257	2.47926	2.1135	2.43003	3.59795	3.06498	2.37296	3.0066	2.44505	3.11215	2.59907	3.46161
Q16363-2	0.588646	2.96664	1.78832	3.75839	2.74248	3.3211	1.68085	1.31096	2.77725	2.43287	2.77541	1.63682	2.27058	1.7309	2.27892	3.652	3.94955	2.65673	0.614137	2.5756	3.0681	3.02598	2.93783	0.927904	1.26259	5.53161	1.71668	2.40349	0.838587	4.09988	1.8335	2.55119	2.49668	2.45623	3.20908	0.429523	1.40144	0.683588	2.39572	0.822131	1.78892	2.68507	2.85671	2.79144	3.54457	2.72972	1.87257	3.10757	3.58452
Q6PCE3	5.1756	2.76706	1.09573	3.4486	2.29169	2.32172	3.4389	2.40444	1.80713	1.72643	2.93904	1.93883	3.17692	4.10514	2.39986	2.04745	2.08226	0.802955	4.15292	2.8116	2.52109	2.27739	2.31662	3.98425	2.40421	1.54706	4.12249	2.12106	3.23345	1.66992	1.2477	1.42003	2.2791	1.00731	0.699948	3.88387	1.63255	3.23811	0.706008	3.77315	2.11153	1.72423	2.66037	2.43791	2.92592	2.70799	3.02127	1.74465	1.17744
Q96AQ6	2.1028	2.39758	2.17193	2.08653	2.67065	1.90177	3.7211	3.47402	2.20047	1.99182	2.40804	2.73764	2.77572	1.83169	2.04247	2.07784	1.70467	2.46093	3.23286	2.73036	3.26763	2.50695	1.62011	2.88762	3.71318	1.18913	2.41697	0.0104342	2.98003	2.48262	1.92269	1.95874	2.18144	2.23294	3.74213	2.06036	1.74392	2.48468	2.43387	3.65494	3.78111	1.00952	1.31454	2.05614	2.5587	2.64599	0.723611	1.03427	2.85284
Q99536	2.13628	3.99056	2.97416	3.16931	4.05933	3.37085	4.1868	4.25128	3.25425	3.67272	3.59143	3.89406	3.37779	2.68255	3.06061	4.55131	2.61808	3.39036	3.31017	3.44411	3.73624	3.15716	3.3512	2.74613	3.14761	2.3147	2.47098	2.58977	2.63046	1.13493	1.84793	1.98403	2.6131	3.17721	2.00514	1.72161	3.18174	3.02916	2.56511	4.28549	3.15348	3.2427	3.39666	3.16367	3.52615	3.63891	3.79665	2.95549	1.67901
Q9C040-2	4.85256	2.04687	3.96768	2.47718	3.1583	2.41118	2.75097	3.33973	2.46432	1.93065	3.24318	3.01374	3.60062	1.5461	2.79461	2.12494	2.09869	3.96052	4.22359	2.55822	2.77972	3.05678	0.403662	3.53387	2.50238	1.58418	3.23803	1.49088	3.08183	1.40163	2.85208	2.90615	2.2892	1.58766	2.99947	3.4688	3.13026	3.03248	2.68185	3.55983	2.05801	2.09856	1.8769	2.19889	2.38775	2.52637	1.85885	2.79227	2.5992
Q9UNH7	3.33803	3.95733	3.58281	3.70615	4.22781	3.81929	4.22031	3.76105	3.54872	3.0163	3.44723	3.48157	3.2781	3.34636	3.52843	3.71453	2.78387	2.92526	2.62823	3.26628	3.38693	2.98786	3.45116	2.47293	3.09075	2.55985	2.55946	2.5507	2.44227	3.02649	2.95739	2.93687	2.86394	2.93195	2.97416	2.07856	2.53879	2.34441	3.114	2.58061	2.93193	2.95552	2.49843	2.75969	3.16505	3.77827	3.01381	3.7214	2.96924
Q9Y2T3	5.89407	0.904734	3.01798	1.02063	0.111991	1.13303	0.897727	0.322068	3.61251	3.86393	3.13371	0.384393	3.16772	0.59536	0.924972	1.75502	2.40523	0.683776	5.26173	2.26884	1.77029	2.61985	0.526741	3.80739	1.89899	-0.49951	4.6002	-0.708625	3.0695	-0.266824	2.93646	3.20232	2.03393	0.642872	1.14331	4.9526	0.714442	1.10335	0.301652	4.72167	0.909359	1.09246	2.13043	2.71396	-0.0603261	1.68938	1.04896	-0.0805655	-0.639496
Q9Y6M1	0.830336	2.3274	2.15786	4.86675	2.98659	3.54399	2.71846	2.91167	2.46384	2.55903	2.27019	2.95997	2.01656	3.20678	3.20197	0.341496	3.47896	-0.698126	-1.02001	2.53134	2.56454	2.23149	1.30509	0.0114326	1.94531	3.46476	1.53959	-0.55548	-0.938648	0.141134	1.60157	1.56631	1.53608	1.10833	-1.5573	-1.49632	-1.84679	-0.532314	-1.66878	-0.934084	1.46881	1.07754	0.922575	0.960037	2.34854	1.78335	0.519113	0.339659	1.49609
Q9Y6U3	2.03857	2.8619	1.04416	2.57648	3.64775	4.35349	4.60027	2.66636	1.4827	2.53362	3.1659	1.88923	4.34659	4.5093	4.10082	2.95342	3.7628	0.660793	2.3119	3.37089	3.89147	2.6135	2.30077	3.56804	3.74168	3.11766	3.79474	0.494299	1.97034	0.635407	2.35824	1.98893	3.33961	0.497816	2.88103	0.232597	1.08845	0.291185	1.63678	0.719483	2.63113	0.392634	0.267388	2.55281	3.64336	3.92381	0.954247	2.18561	0.135984
O00499	5.45982	1.56777	2.64096	2.40632	2.79289	2.66604	2.59374	2.56433	1.31155	1.74709	3.09865	2.02463	3.97818	2.54003	2.21821	1.78889	2.66088	1.03807	3.8956	2.03432	2.13987	2.57096	1.21693	4.4202	2.43616	2.55594	4.49161	0.893042	3.91972	3.35372	2.5297	2.37025	2.92974	1.11855	2.6881	5.08421	1.99222	3.734	2.5436	4.27233	2.56827	0.765616	1.75075	3.01824	3.46433	2.64572	2.32154	2.50297	2.62851
O00534	0.983074	2.28555	2.58351	2.98681	3.15043	2.50798	3.28835	3.20923	2.34529	2.49765	2.14253	2.57387	1.80343	1.00931	2.71841	2.25083	1.69951	0.311022	1.756	2.01111	2.14096	1.75772	2.25385	2.2758	2.16079	0.651197	2.03977	-1.04299	1.49089	0.287032	1.55519	1.64385	1.70816	2.05837	2.68813	0.328519	2.75163	1.60665	1.46108	2.72461	2.20943	0.612413	0.754402	2.03037	1.20816	2.45321	0.151606	2.39333	1.38798
O14964	3.42119	2.982	3.09803	3.33407	3.46243	3.06174	3.52192	3.25266	2.70904	2.68154	2.98444	3.0485	2.80873	3.0521	2.89125	2.61318	2.54632	3.02513	2.94209	2.67518	2.80133	2.53924	1.81631	1.97088	2.25413	2.50018	2.24608	2.53761	2.20953	1.91209	2.11227	2.09113	1.9101	2.77088	2.85346	3.02121	2.37328	2.83072	2.62769	2.95045	2.75742	2.53125	2.41125	2.51037	2.53632	2.65096	3.0177	2.62831	2.59211
O43396	2.99234	3.07923	3.05632	3.39675	2.96111	2.43047	3.17904	3.40611	2.56813	2.81577	2.9561	1.93973	1.98048	2.1565	2.02361	1.95335	2.68225	1.93972	2.24201	1.87663	1.75943	1.918	2.01551	2.34874	2.27026	2.28624	2.15716	2.66958	2.38889	1.8351	1.76953	1.89651	1.83497	2.17137	2.19894	2.5231	2.26394	2.59286	2.4947	2.98618	2.82132	2.5228	2.6272	2.44021	2.7896	2.54978	3.33699	2.75237	2.64216
O43488	2.47737	2.59155	3.92934	2.60627	2.7808	2.30623	2.92349	3.27069	3.10785	3.56904	2.86553	1.70511	1.63956	1.72693	1.34942	1.61656	0.74562	1.77391	2.09261	1.42356	1.18354	1.75452	1.18343	2.42138	2.25043	0.611542	1.26361	2.34088	2.80981	1.69913	2.39798	2.3873	1.55676	1.5207	2.09967	1.37534	3.02596	2.30857	2.0805	2.63488	2.21634	1.21732	1.333	1.63046	2.25077	2.03697	2.31459	1.63503	2.31448
O60502	3.31718	2.43176	3.19988	3.30177	2.90488	2.52378	2.79792	2.74916	2.65822	1.92993	2.98156	3.26573	3.09266	3.22221	3.00632	2.4805	2.8717	4.50609	3.69769	3.04084	2.96291	3.31979	2.30768	3.22445	3.23003	3.80034	3.41807	4.27331	3.30629	3.92276	3.33675	3.39252	3.05393	2.74929	2.18677	2.69955	2.55051	2.69084	2.61578	3.08938	2.78063	2.51033	2.38508	2.52169	3.04581	2.50933	3.97617	2.48326	2.52312
O94826	4.51413	2.51165	2.24383	2.66864	2.34567	2.9979	2.67104	2.83904	2.96386	3.08605	2.84582	2.47332	2.36548	2.6413	2.38866	2.34911	2.95581	3.19725	3.37347	3.04335	2.99642	2.73001	1.87317	3.02495	2.2877	2.61692	3.11826	2.67021	2.58138	1.85078	1.72935	1.76028	2.20693	3.44812	2.88515	5.22015	2.74046	4.00916	3.13142	3.4321	2.81017	3.20049	3.39859	3.23416	3.4545	2.66743	3.13474	2.87096	2.67906
O95336	1.77675	2.75821	3.62884	2.88889	3.06122	2.29424	3.04284	3.4638	3.21999	2.93156	2.70011	2.48559	2.38557	2.23618	2.22187	2.15225	1.94072	2.31181	2.4105	2.17566	2.27044	2.07082	1.95512	2.49336	2.38356	1.97691	1.7709	2.8459	2.229	2.53409	2.93096	2.64437	2.14024	2.71966	3.36736	2.03436	3.31286	2.7703	2.81546	3.48768	3.17271	2.64082	2.55571	2.76008	2.85766	2.76801	3.24518	2.52141	2.6878
O95817	1.12101	2.79529	2.44816	1.72122	5.18565	3.1527	3.99279	4.04023	2.41389	2.38783	2.46561	2.99353	1.44674	1.01595	2.04156	1.35976	1.08358	0.0705404	1.91897	2.3129	3.50414	1.89255	1.00261	2.41174	3.61186	0.455307	1.40286	0.00255013	2.42588	-0.00482559	1.97846	1.32754	2.03044	3.13769	3.28886	0.916711	2.20802	2.6291	1.29514	4.33834	2.13318	0.83833	0.294906	2.38196	2.37718	2.54634	0.710504	1.88188	1.37141
P00491	1.8853	3.07475	3.64478	2.07536	2.45431	2.23891	2.84601	2.93853	4.09789	3.53923	2.75933	2.12043	3.05983	2.63709	2.93021	3.26755	2.78326	2.46491	2.8314	2.50224	2.54094	2.87797	3.70154	3.17564	2.77737	3.16962	2.45207	1.14749	2.7237	2.07562	3.11891	3.29059	2.53307	1.42278	1.34579	1.14121	1.98015	4.2204	2.6097	2.43684	2.34818	2.65488	2.24626	2.23132	2.39848	2.62627	2.20212	2.94094	2.25592
P01019	1.93186	1.19469	4.27341	2.13323	3.08215	4.22678	3.28064	4.23089	3.15193	4.07367	2.94338	5.19814	3.07917	2.27342	4.46729	3.08399	4.03374	2.30398	3.16693	2.66358	2.79208	3.52415	2.77527	1.12194	1.39365	4.09282	1.8866	0.659363	3.03376	2.27265	3.16992	2.54654	2.56692	2.4819	2.3865	1.46106	3.93873	1.6487	3.85396	2.01162	1.46132	1.66819	2.49941	2.67515	4.48216	3.50022	1.76025	2.84477	0.867754
P05107	1.59433	3.66808	1.26976	1.43971	2.27306	2.96521	2.46086	2.59257	1.58798	5.48196	2.21331	1.74722	2.80937	2.39413	2.21135	3.52007	1.44545	0.597842	1.55077	2.60174	2.08239	1.60671	4.98972	2.03775	2.36844	1.36474	2.01785	0.831298	1.18888	0.682718	1.58508	1.56933	1.98629	1.39904	1.90926	0.311743	0.896166	0.799105	1.10871	0.593366	1.7918	0.858565	0.758798	1.49436	1.67847	2.54239	0.843028	1.57837	0.120323
P05155	1.97394	2.75539	2.87972	1.45942	3.44562	4.52679	3.84933	3.24308	3.57905	5.37978	3.33128	4.55771	2.89313	2.65344	4.49857	3.29445	3.59561	2.67625	2.13416	2.98047	3.47461	3.25038	4.11497	1.1181	1.59205	3.50564	3.03411	1.65282	1.35405	2.84955	1.91911	1.53611	3.09351	3.77007	4.52783	1.5463	2.53112	2.02508	2.77861	3.02989	2.06543	3.35084	3.62213	3.69164	2.93192	3.48824	2.19605	2.70512	1.89907
P05388	3.07261	4.2509	4.10429	4.35808	3.60136	3.87558	3.30295	3.33295	3.78187	3.25767	3.64273	3.15925	3.05542	3.51463	3.30981	3.55611	3.58414	3.79758	2.63554	3.31713	2.97765	3.21517	3.14951	2.11718	2.16384	2.88877	2.33493	2.80751	2.31185	3.60623	3.06313	2.98294	2.68066	3.10972	2.93778	2.08857	2.96157	2.12505	2.80041	2.18512	2.93128	3.71214	3.61625	2.80723	3.46006	3.00415	3.20004	3.36932	3.65394
P15121	3.2184	3.19318	3.19975	2.9697	3.49255	2.38302	3.50727	3.65612	2.89855	2.30563	3.47282	3.20914	3.8772	3.52395	3.11229	4.17045	3.19135	2.26303	3.55177	3.09505	2.92785	3.32604	3.15749	3.50735	3.98125	3.38366	3.19089	4.10454	3.6229	3.47815	3.10474	3.45637	3.41762	2.70443	3.15786	3.08617	3.35868	3.67914	3.06848	3.86321	3.53399	3.28785	2.84935	3.27578	3.69432	3.53719	3.88143	3.10129	2.70037
P20073	2.31405	2.6416	2.41291	2.2656	2.93907	2.61563	3.12511	3.22099	2.00632	3.27978	2.36303	2.62252	2.49225	2.35455	2.38056	2.71825	1.09989	1.54312	2.32369	2.65219	2.36632	2.04441	3.12593	3.37474	3.65137	2.63483	3.10519	2.35581	3.46096	2.21056	2.80005	2.82689	2.93239	2.3849	2.4436	2.36025	2.33096	2.76061	2.31341	2.94334	2.72431	1.47843	2.1193	2.13936	1.96613	2.7304	1.67422	2.5082	1.47254
P21283	4.56554	3.08813	2.48951	2.87205	2.55341	2.22266	2.84576	2.68169	2.18425	2.56054	2.82587	2.54161	3.40012	2.57249	2.62026	3.53027	2.90734	2.66321	4.34195	2.36345	2.5191	2.8879	3.4586	4.03429	2.51775	2.4415	4.19356	2.35885	3.6264	2.05414	2.32298	2.33682	2.59378	1.61315	2.32407	4.53331	2.40199	3.53078	2.05384	3.76188	2.62174	2.36757	2.94365	2.64865	3.17168	2.84848	2.76797	2.57091	2.0047
P22234	2.58436	2.31303	3.38267	3.16381	2.62755	2.70855	2.48181	3.53487	3.17558	3.28645	3.0275	2.39677	2.27365	3.25765	2.27071	2.05983	2.95385	3.0498	2.41718	2.81071	2.68005	2.95964	2.18674	3.04583	3.16735	3.20521	2.814	2.82003	3.55303	3.19635	3.48753	3.68809	3.09276	2.11433	2.13663	2.04088	2.37618	2.74483	2.65963	2.78176	4.0611	3.4882	3.3749	2.7835	2.42601	2.31758	2.01962	2.15846	2.40662
P26012	1.91589	1.23201	1.43646	3.77175	2.64368	3.21738	2.85834	3.42671	1.46589	1.13696	1.78894	2.73639	2.20886	2.08465	3.14552	0.846944	1.67327	1.3249	2.04536	3.55578	2.22037	1.86566	-0.240033	2.11544	2.06724	3.14676	2.9004	0.708011	2.10894	0.096848	2.14116	2.15735	2.22174	1.34632	1.00764	1.96824	1.1239	1.73859	3.36321	1.41891	3.24916	2.25495	1.5655	1.86712	1.7769	2.34768	-0.224761	3.43209	0.886512
P28482	4.06228	2.91477	3.97077	3.81509	3.73216	2.65699	3.66241	4.55947	2.59795	2.72084	3.24433	3.77062	3.49869	3.02308	3.3646	2.59307	3.06269	1.90703	4.46988	3.22397	3.22713	3.27511	1.47466	4.13966	3.68053	2.31931	3.57829	2.31507	4.10717	1.60437	3.74973	3.84623	2.88828	2.51367	3.63674	3.5947	3.31854	4.36869	3.72894	5.05494	4.30421	2.33081	2.55333	3.45542	3.24745	3.41427	2.63046	3.39979	2.62828
P30044	3.60081	3.35636	4.98383	3.29093	2.88411	2.47754	3.11077	3.5989	4.13767	4.68223	3.49505	3.36747	3.5497	3.32487	3.35773	3.77403	2.95706	4.11026	4.0595	3.48715	3.34896	4.05302	2.86383	3.2337	3.4933	2.81621	3.25129	3.88938	3.60682	4.36907	3.54963	3.57942	3.44388	3.23738	4.94219	3.27301	5.97759	3.22951	2.60134	3.1916	2.90159	2.51872	2.08536	2.87113	2.98216	2.76188	3.25026	2.67083	4.43049
P35573	3.44349	2.61716	3.0159	2.43097	2.74408	2.40983	3.05381	2.64965	2.50364	3.22612	2.75032	2.50982	2.55978	1.8115	2.29131	2.55531	1.56355	1.59563	2.88427	2.27049	2.20326	2.40049	2.53409	3.52672	2.7862	2.08209	2.82554	1.98754	3.63671	1.73566	3.21199	3.35857	2.3982	2.99864	2.88519	3.07932	3.5246	3.05457	3.50677	2.99565	3.87833	2.80259	3.07843	2.56968	2.75762	3.0127	3.07867	3.42696	2.66571
P40763	1.70865	2.97182	2.9889	2.83357	2.64762	2.15796	2.97704	3.1479	2.87588	1.88978	2.64302	2.77746	2.96699	2.85592	2.45917	3.30198	2.74829	3.03162	2.51435	2.86324	2.23112	2.76808	2.5042	2.39763	2.13098	2.88856	2.42461	3.4838	2.87018	2.24092	2.6502	2.90714	2.25896	2.62903	3.45702	1.61383	3.06689	2.94806	2.43403	2.98019	3.37206	2.54322	2.80359	2.6378	2.1252	2.97055	2.97698	2.50828	2.54211
P41252	3.09049	3.08787	3.07276	3.27121	2.95904	2.89091	2.91285	2.69841	3.1171	2.8502	2.96217	2.89367	2.76621	2.87277	2.94755	3.14694	3.6939	3.70289	3.32366	2.68726	2.63754	2.89031	2.98742	2.53328	2.17166	3.15878	2.78192	3.0215	2.5952	2.75362	2.89367	2.83057	2.73306	2.96396	2.93122	2.9574	2.98009	2.6605	3.0567	2.81167	3.0015	4.19501	4.35808	2.98938	2.86016	2.68375	2.69816	3.04189	3.29396
P45880-1	4.87463	3.51105	2.59304	3.57221	2.15895	3.17919	3.16967	3.45428	2.98335	2.18651	3.05749	2.60637	2.62473	3.1508	2.63103	2.43509	2.60807	3.14998	3.62141	3.26451	3.00298	2.90254	3.44233	4.24238	3.71196	3.67733	3.98945	4.46958	3.62825	2.78123	2.95004	2.72919	3.33057	3.28035	2.10525	4.60082	2.20864	3.76233	2.80583	2.54738	2.16907	2.34504	2.72373	2.48675	2.86176	2.59166	3.58362	3.14978	2.902
P46109	2.99956	3.48566	3.68348	3.80713	3.4867	3.14251	3.4454	3.24771	2.92733	3.48281	3.18547	2.94482	2.73378	2.94224	2.92566	2.51565	3.16519	3.67257	2.86325	2.76324	2.75894	2.84564	2.05261	2.077	2.27362	3.32436	2.18411	2.80606	2.54811	3.24926	2.86954	2.76245	2.29713	2.5524	2.86052	2.45336	2.53247	2.81506	3.1231	2.72265	2.88958	2.59034	2.38699	2.6074	2.66274	2.46982	2.96883	2.84959	3.24264
P48444	2.63775	3.95108	3.53585	3.87607	3.29512	3.38929	3.40606	2.96976	2.97793	3.14588	3.22151	3.38824	3.48515	4.05631	3.6761	4.32425	3.72314	3.94623	2.93858	3.33521	3.30619	3.27125	4.01986	2.33638	2.37388	3.27492	2.61588	3.10708	2.47106	3.96695	2.9391	2.96902	2.77334	3.19062	3.49349	2.22157	3.0638	2.28044	3.0842	2.58343	3.09074	3.60835	3.33755	2.80438	3.80441	3.45496	3.38386	3.59646	3.80508
P50995	2.87847	3.55347	4.04728	1.52476	2.64691	2.40533	3.21547	3.8592	3.23425	4.45847	2.7566	2.20649	2.67074	3.42732	2.39228	3.64742	1.83156	2.07427	2.3543	3.1091	2.70894	2.61306	3.75104	3.4091	4.31554	1.00783	2.5273	1.21431	2.44937	1.4881	3.96219	3.72171	2.48076	2.59306	1.7767	1.87893	2.80996	1.74523	1.08401	2.61651	2.30114	1.44868	1.49633	2.01614	1.76914	2.82298	1.32346	1.04868	1.17742
P51884	0.890333	4.96818	1.35119	0.139557	3.60248	3.23209	1.86532	-0.418244	3.7146	2.4324	4.54876	1.94523	3.35289	3.64176	1.81553	6.20903	3.00023	1.78828	0.988707	4.04923	3.45894	3.85632	6.89101	0.124388	1.39811	2.34427	0.757001	4.01647	0.35268	3.27797	1.11576	0.730732	3.32653	4.24959	6.25121	0.906067	3.07872	0.505084	1.36431	1.36339	2.09891	2.29402	2.55267	4.2646	1.4098	2.43265	1.71203	1.11812	1.82969
P54289-2	4.46916	1.4935	2.07363	2.31697	1.13073	2.11884	1.39172	2.02027	2.00307	2.53496	2.59616	1.78829	2.08382	0.816373	1.36275	2.09335	1.71667	0.27482	3.8659	1.71157	1.63371	2.62766	2.03897	3.32932	1.42904	1.7074	4.18714	4.55378	3.00668	0.874133	2.0777	2.1128	2.74452	3.20333	0.789096	4.53596	0.452295	3.3016	2.19809	3.76694	0.919355	2.09283	1.94163	2.85682	2.57741	2.04285	5.04011	2.32525	2.52833
P55087	3.29206	1.60148	4.53162	0.386948	2.58097	1.10951	3.26526	4.72024	3.38477	3.23252	2.76605	4.20849	2.70344	-0.0989056	2.79645	1.92916	1.21992	-0.212249	3.31228	3.24323	1.86754	2.98945	0.226368	3.78608	3.34029	0.148451	2.56644	0.872996	3.92667	-0.0195889	4.1727	4.38097	2.48865	1.04533	0.786905	2.83307	3.64974	4.14819	3.37352	4.28649	2.1046	-0.681414	-0.357217	2.44898	3.38022	3.76334	1.70421	2.32903	0.798623
P62195	2.98683	3.36282	3.6095	3.47127	2.99105	3.05232	3.04289	2.85962	3.50625	3.23213	3.0911	2.76679	2.56589	3.2752	2.94404	3.2004	3.15964	3.73701	2.63626	2.70245	2.59321	2.89799	3.31849	2.49269	2.913	3.19461	2.93628	3.6515	2.73057	3.6541	3.26637	3.21986	2.86779	2.92961	3.23852	2.66683	3.12855	2.53714	2.83588	2.82146	2.89061	3.66555	3.57085	2.92009	3.27655	2.98185	3.68762	3.10137	3.55738
P62333	2.91016	3.23117	3.37344	3.34566	2.94621	2.93717	2.94394	2.84802	3.50369	2.86944	3.03143	2.41549	2.25122	2.85533	2.54268	2.67738	2.85549	3.23614	2.572	2.44172	2.41207	2.61988	3.32584	2.48558	2.75611	2.91506	2.87614	3.6151	2.705	3.53765	3.23479	3.18352	2.86121	3.15874	3.12584	2.58235	3.41357	2.59295	2.84105	3.03891	2.95104	3.42616	3.38857	3.06358	3.36053	3.07215	3.76175	3.23615	3.65751
P78324-2	5.43736	1.74573	2.94949	1.86428	2.55425	2.06386	2.63935	3.13469	1.67551	3.23668	2.3865	3.04386	2.39138	1.35265	1.23305	0.974473	1.77606	-0.182722	4.32747	2.48394	2.53403	2.47175	1.18927	1.52899	0.509219	-0.328291	3.71264	0.0412703	2.81948	-0.346459	1.67107	1.97974	1.51923	1.38319	1.01041	5.03607	1.2807	3.86238	2.06154	3.01373	1.56403	0.215107	1.46278	2.176	2.03494	2.72825	1.68576	2.57911	1.65505
Q01469	2.78686	3.89702	2.31518	0.70914	4.63384	3.2575	3.77913	4.47482	2.99053	3.34991	3.59316	4.76242	4.17245	1.70899	4.42881	4.28607	1.50729	0.961011	3.90119	3.34623	3.3094	3.26425	4.35542	4.34395	4.99616	1.83658	3.58857	1.49403	1.99383	3.553	3.28292	3.39072	3.76793	2.11711	2.60674	1.47611	0.67861	3.5658	1.35325	4.54601	2.3486	4.79365	3.86825	2.73412	4.90835	2.94718	2.02586	2.74484	1.20507
Q01814	5.74304	0.61081	2.49732	2.50241	1.26295	1.13126	1.34886	1.54011	2.398	1.03763	2.79922	0.519083	1.56581	1.41816	0.845796	0.048708	2.0523	-0.129167	4.03198	0.544666	0.707525	2.74556	-0.185651	2.94998	0.886338	1.54594	4.01305	0.589843	3.12088	-0.926261	2.09972	2.02038	2.26195	1.29536	0.793323	5.95104	1.57228	5.41928	2.81787	3.18977	1.27637	0.962769	1.84087	2.45992	1.6785	1.28773	2.00771	1.84225	2.6155
Q06124	3.29699	2.61564	3.15718	2.47552	3.31679	2.1732	3.12057	3.85093	2.44174	2.47423	2.75919	3.48009	3.16531	3.22618	3.09707	2.64071	2.54281	2.96232	3.82051	2.9207	2.98985	3.02718	2.18835	3.44425	3.55023	2.68731	3.38454	3.29578	3.96054	2.58924	3.44364	3.61216	2.91109	2.35351	2.77437	3.35159	2.84149	3.38179	3.23322	3.78928	3.93236	2.16034	2.62586	2.91231	3.08068	3.39639	3.65168	3.37459	3.13437
Q10567	3.1129	3.14097	3.30974	3.05388	2.52449	2.6075	2.95403	2.55714	2.42846	3.06591	2.74939	3.28527	3.52848	3.43461	3.36657	3.91562	3.00085	2.8025	3.58032	3.18516	3.01867	3.18022	2.71768	2.60793	2.14265	2.18745	2.67843	2.65862	2.53458	2.39531	2.38668	2.5635	2.23578	1.85495	2.95472	2.86562	2.91746	2.81951	2.51312	2.44821	2.70105	2.44773	2.70307	2.38974	2.46431	2.45882	2.71549	2.36405	2.49827
Q13409-2	2.70809	2.94111	3.18167	3.51463	3.28277	2.93054	2.94611	3.27567	2.82056	2.00796	2.83465	2.77161	2.77954	2.93705	2.70863	2.57837	3.11679	3.23634	2.3541	2.38366	2.60914	2.62513	2.90221	2.99	3.19978	2.99222	2.72462	3.51261	3.49897	3.1929	3.61152	3.64431	3.00575	2.62191	3.08915	1.93989	2.94502	2.56906	2.81838	3.2401	3.40434	3.04969	3.00516	2.6172	3.15999	2.56878	2.73091	2.61016	2.67661
Q13620	2.82821	2.2927	2.39305	2.69375	2.35857	1.91795	2.66947	2.37125	2.27671	2.32784	2.57144	2.35625	2.18978	1.86721	2.06385	2.51187	3.23409	2.92434	2.62806	1.76783	1.81555	2.25534	1.9409	2.18674	1.81462	2.1877	1.96518	3.2322	2.15973	2.39985	1.65737	1.89952	1.90833	1.97528	1.88827	2.60678	2.54019	2.6032	2.28184	2.35526	2.0906	2.99766	3.439	2.22845	3.14762	2.26905	3.63385	2.68898	2.63665
Q15435	3.14556	2.18174	2.48096	2.78687	2.53525	1.89735	2.58353	3.11286	1.69151	2.64758	2.38462	1.98377	2.23197	2.11715	1.86705	1.67062	1.84133	1.90943	2.47583	1.82759	1.67641	1.85372	1.74602	2.66609	2.15027	2.28483	2.52701	2.18268	2.85392	1.75074	2.09801	2.28909	1.8571	1.50732	1.67053	2.58536	0.509429	2.50459	1.78499	2.76454	2.46763	2.21212	2.07892	1.92439	2.70493	2.57446	2.89532	2.54289	2.35019
Q15459	2.06653	3.34569	3.503	3.76197	3.03486	3.41133	2.70744	2.53931	3.44154	2.41103	3.28865	2.36511	2.48627	3.21316	2.64245	2.85174	3.44084	3.53508	2.45461	2.58952	2.24139	2.87945	3.27415	1.91977	1.84201	3.43081	2.59069	4.36368	2.60164	4.31481	3.12938	3.1695	3.06896	3.25405	3.04294	1.81353	3.20309	2.64443	2.98247	2.05457	2.79294	3.86895	3.53685	2.92084	3.55482	2.44687	3.94769	2.86132	3.56529
Q15582	0.646437	4.96651	3.2386	-0.101008	1.46098	2.6717	0.585223	-0.378776	4.07394	3.56761	3.10403	1.98968	3.14992	3.60971	1.96227	4.81438	2.72172	2.44798	1.66567	2.62736	1.70688	3.49886	5.01763	0.875358	1.99355	1.73047	1.00724	2.75243	2.60126	2.34846	5.12893	6.04536	2.97644	4.25005	3.63831	0.824148	1.38799	0.575235	0.981401	1.5553	1.4205	2.65402	3.38346	3.30155	2.60988	1.89504	1.49448	1.58876	1.80943
Q8N573	5.02044	2.08144	1.54505	2.52332	2.13478	1.97211	2.3923	1.97144	2.1256	1.51305	2.54082	2.25352	3.38267	3.57772	2.46222	1.88736	2.13704	1.31271	4.46154	2.56967	2.94651	2.67749	2.35855	3.63943	2.35379	1.12132	4.62251	1.19067	3.58362	2.01952	1.77533	1.83328	2.50958	1.46874	1.65482	5.49914	2.41584	3.8966	1.83823	3.66597	3.72367	0.861484	1.70726	2.50474	2.9891	2.32419	1.77088	2.06219	1.33574
Q93050-3	4.67667	1.31505	0.763635	1.69111	1.29216	1.38076	1.82416	1.09795	1.02069	4.06178	2.15491	1.54572	1.53719	1.65804	1.54694	1.96895	1.48728	1.61841	3.85817	1.52548	1.60612	2.10184	1.02758	2.88424	0.709562	1.12664	3.62865	1.18939	1.82616	-0.100493	0.372043	0.0390873	1.44286	0.737722	0.733316	4.85317	1.17613	3.80265	1.3435	3.53902	1.35779	1.52546	2.03662	1.98913	2.13459	2.08039	2.77863	2.00397	1.92572
Q96PY5-3	3.92867	2.17244	3.07276	3.05927	2.80341	3.04773	2.97496	2.71605	1.65042	1.58704	2.64755	2.27993	2.86921	2.24875	1.98241	1.05792	1.8574	0.339868	2.55239	2.26658	2.31394	2.02766	1.50814	3.53381	3.00345	2.236	2.33097	3.42253	3.92418	1.66685	2.63841	2.88196	2.31681	1.43264	1.56527	3.35506	1.25223	2.72638	2.63182	3.29356	2.91663	0.6692	0.853924	2.23269	2.61332	2.47249	2.64025	1.88547	1.83761
Q9H3S7	2.47428	2.48173	2.36364	2.53687	2.63978	2.35966	2.63164	2.62574	2.17634	2.20096	2.17601	2.76288	2.25823	2.41738	2.76329	2.61801	2.51673	2.68312	2.37856	2.54128	2.7173	2.42867	1.79319	2.26942	2.57168	2.43358	2.50012	2.45243	2.47288	2.01304	2.44427	2.43638	2.1726	2.45411	2.41657	2.42131	2.29296	2.18229	2.57709	2.40901	2.33733	1.96627	2.17765	2.21419	2.18693	2.58324	2.58273	2.72792	2.15569
Q9H4F8-2	1.00638	-0.350579	5.64157	2.45395	2.84741	2.70678	3.25159	3.87222	3.22243	4.10073	2.19249	3.66193	-0.878166	-2.86654	2.06648	-1.01034	4.32668	-1.15134	0.22062	-0.0366869	0.151663	1.56654	-0.51384	0.732764	0.128384	3.10339	0.785789	3.21754	3.52417	1.0172	4.57566	3.86911	1.81454	-0.670922	0.560228	0.324749	3.21232	0.188533	2.98524	0.997108	-1.8793	-1.56614	-1.50517	1.74198	2.70653	1.95407	1.99176	2.05747	3.48057
Q9NQW7-3	3.52713	3.33586	3.91008	3.80862	3.71803	3.06028	3.63225	3.99895	3.4093	3.03383	3.51939	3.22061	3.15647	3.43822	3.08609	3.08753	2.7674	3.73931	3.43893	2.7962	2.99761	3.20838	2.86467	3.45048	3.35939	3.54968	3.19787	3.35899	3.29317	3.34983	3.65487	3.74185	3.06074	2.60968	3.2269	2.61804	3.29835	3.05467	2.8922	3.65188	3.12704	3.04203	3.42149	2.86376	3.06676	3.0553	3.31512	3.18946	3.36617
Q9P2J5	2.96738	2.72557	2.96463	3.21916	2.75406	2.83576	2.65909	2.81423	2.96678	1.94999	2.76207	2.99653	3.02681	3.11762	2.8904	2.92543	3.80487	3.65524	3.31772	2.80469	2.86238	2.92594	2.20221	2.42555	2.21195	2.46645	2.06076	2.48526	2.55289	2.74507	2.65251	2.63017	2.29681	2.52334	2.83808	2.94147	2.54094	2.35604	2.97149	2.67594	2.90705	3.9332	3.98742	2.77878	3.04866	2.99525	2.71804	3.37923	3.48297
Q9UJ70-2	2.04272	3.35594	2.98905	2.93921	2.87618	2.34949	3.05168	3.33288	2.21051	2.69046	2.62003	3.18476	3.42905	3.07569	3.22655	4.13759	2.49189	2.79507	2.57232	3.0602	2.83973	2.84651	3.56846	2.95871	3.33894	2.80955	2.66133	2.77385	2.94548	2.27174	2.89159	3.08996	2.78194	2.12032	1.9873	1.53925	2.47608	2.13918	2.37712	2.58041	2.72069	2.49224	2.39303	2.24229	2.8546	3.06766	3.18242	2.69405	2.16643
Q9ULV4-3	4.05948	4.6713	2.91657	3.7854	4.0897	3.69665	3.49234	4.0148	2.68403	2.58682	3.86977	2.72966	3.02032	2.55054	2.54695	2.76111	3.2018	4.20339	3.48224	2.1934	2.63436	2.5994	4.0545	3.74832	3.7055	3.3794	3.47475	4.39734	3.78047	1.88791	2.6168	2.74419	3.03715	2.32014	1.79453	2.6948	1.13224	2.76527	2.38098	3.24728	2.72516	3.41637	4.07194	2.55117	2.61864	3.11898	3.03369	3.44898	2.38701
Q9UNF0	4.12446	3.34024	3.17824	3.59004	3.29551	3.16148	3.4963	3.06911	2.79648	2.90714	3.10613	2.31943	2.3412	2.39687	2.3855	2.31806	2.21671	0.643774	2.84485	2.5107	2.12245	2.31585	2.91047	2.62797	2.38983	2.80826	3.17533	2.29751	2.3748	1.82465	2.85053	2.93838	2.56689	3.22441	2.36341	2.35921	2.11427	2.75823	1.85261	2.43689	2.77769	1.44621	1.46107	2.2305	2.08605	2.23976	1.77844	2.04177	1.6565
Q9UQ80	3.27697	3.87002	3.74275	4.15929	3.47198	3.84875	3.26426	3.23548	3.52581	2.96633	3.64723	3.12031	3.15025	3.47922	3.31002	3.06497	3.78947	3.43437	2.94061	3.11459	3.01536	3.18512	3.29003	2.66346	2.67425	3.75841	2.84013	3.73599	2.77037	3.80416	3.2059	3.27338	3.14065	3.10005	2.57593	2.18397	2.75762	2.51155	2.79857	2.33471	2.76277	3.69612	3.54547	2.75078	3.88638	3.02695	3.16801	3.26576	3.3551
O00533-2	3.94759	1.28669	2.21694	1.66879	2.83598	2.61806	2.93843	3.91225	1.04314	1.94097	2.50982	3.84319	3.16716	2.2479	3.01986	2.07544	1.7707	0.895297	3.44953	3.3919	2.97997	2.88002	0.25172	3.34178	3.5992	0.784944	4.08993	1.55481	3.70484	-0.674922	2.38151	2.75589	2.72128	1.61376	1.03831	3.29554	1.33247	3.31379	3.39257	3.83527	3.30399	0.0386748	0.868796	2.41204	1.77183	2.91724	2.73572	2.73951	0.436405
O14617-5	3.98391	3.13098	3.22156	3.2317	2.85232	2.87809	2.82277	2.63863	2.6354	2.23849	2.91421	2.52704	2.42177	2.50608	2.63309	2.61497	2.33723	2.40107	3.16908	2.36974	2.23882	2.36657	2.58631	3.49978	2.50995	2.74631	3.69733	3.05487	2.95533	2.77103	3.0383	2.98081	2.81088	2.17117	2.69056	3.95686	2.33997	3.12578	2.97159	3.03375	2.65491	2.84786	2.97242	2.74661	2.89241	2.88229	3.3796	3.16837	3.01482
O43390-2	3.12912	3.58817	3.58889	4.18512	3.36563	3.57281	3.4684	3.50107	3.07669	2.8759	3.45686	3.52389	3.25402	3.13103	3.58817	2.94706	3.68596	4.48366	3.22461	3.27975	3.13933	3.32849	2.98132	2.74153	2.48773	3.52986	2.89926	3.94327	3.07339	3.61498	3.57837	3.4551	3.2884	3.52989	2.96014	2.55166	3.47266	3.33283	3.86292	2.86187	2.8027	3.89891	3.64189	3.24265	4.17173	2.89524	3.82231	3.54473	3.82203
P05771-2	4.75485	2.09799	1.81801	2.10573	2.80357	2.27462	2.68386	3.32576	1.677	1.56724	2.45647	2.61104	2.89159	2.2766	2.13721	1.1233	1.23797	-0.545472	3.58857	2.27828	2.28939	1.99717	0.573935	3.8571	3.42599	1.80025	3.86117	0.239903	3.77774	0.462651	1.93516	2.19172	2.56378	1.27201	0.948648	4.61785	2.15088	3.55246	2.94872	3.54517	3.35156	0.781003	1.64575	2.55845	1.4405	2.30169	1.07179	2.5869	0.116993
P05937	2.25897	1.65044	5.18436	5.30503	-0.586747	0.68916	-0.164598	-1.35375	1.01347	0.323323	2.36242	-3.03012	-0.573753	-0.9701	-2.9753	1.23358	-0.543514	-2.85232	-0.673324	-0.457685	-2.78086	1.12063	-0.861547	0.910472	2.44118	0.176274	2.28679	-0.791835	1.06848	2.62428	3.01187	2.60206	2.20763	4.09552	0.625651	1.21497	-0.505846	4.45326	-0.713232	2.42204	-0.849537	-0.0183058	-0.652942	1.58672	1.47588	1.1544	1.35002	0.579432	3.19228
P07099	2.78094	3.36801	4.01876	2.09097	2.51854	1.81099	3.55996	2.875	3.37338	2.67667	3.18658	2.31168	1.95436	1.80086	1.9146	3.02985	1.4113	4.82149	2.26247	2.58602	1.65489	2.19624	2.36976	3.27672	3.8111	1.39515	1.78187	2.30229	3.32325	1.28457	2.59658	2.43207	2.36631	2.08479	2.24057	1.91811	2.95646	2.43348	2.87139	2.94207	3.42574	1.85077	2.50812	2.30705	2.43277	3.05051	1.91676	2.4849	1.76964
P11498	2.74522	1.65657	3.0895	1.26458	1.4662	1.54775	1.73429	2.89012	1.47766	1.23882	1.84859	1.54513	2.43606	1.86566	1.3689	1.93723	1.34866	1.35706	2.51293	1.86081	1.63928	1.94074	2.77687	3.65483	3.41083	2.27073	2.68317	1.58082	4.63046	1.26898	3.64126	3.58733	2.82078	1.76277	2.50703	3.75735	2.53377	3.3334	3.41831	2.99939	2.86766	1.93366	1.74902	2.42598	2.94861	1.96714	1.5739	2.44935	2.11709
P15170-3	3.59903	3.73624	3.78822	4.27641	3.73448	3.42517	3.80617	3.8518	3.22735	3.05245	3.64336	3.62276	3.58913	3.75193	3.62486	3.62119	3.64733	3.98746	3.49569	3.43791	3.42084	3.53873	3.09555	2.70062	2.68784	3.43086	2.88105	3.27718	2.84568	3.43693	3.10277	3.05162	2.78876	2.93799	3.17591	2.90518	2.89942	3.05542	3.38107	3.46988	3.53543	4.41284	3.86175	3.18977	3.5544	3.08318	3.51901	3.37608	3.40606
P18583-5	1.54452	2.26272	2.76907	2.60487	2.14534	2.59858	1.88388	1.53076	2.6901	1.80591	2.36272	1.53567	1.59001	2.21705	1.93203	1.99759	3.02327	2.72855	1.03206	1.77308	1.60694	1.96625	2.51895	1.1279	1.12896	2.84839	1.73157	3.04327	1.56911	3.6642	2.43659	2.3553	2.10559	2.37869	2.64834	1.16584	2.42697	1.67104	1.8739	1.36378	1.78143	2.95894	2.4929	1.91399	2.6283	2.28111	3.19363	2.3023	3.41226
P22061-2	4.49827	2.7329	3.29656	2.96873	3.76226	3.18602	3.57152	3.68887	2.55208	2.73605	3.22104	3.34125	3.70312	2.85282	3.14549	2.94224	3.16193	2.93133	4.21423	3.36348	3.46459	3.23628	2.66388	3.68079	3.70248	3.20002	3.69777	3.23623	3.87731	2.56743	2.91063	2.84414	2.99146	2.28943	2.87342	4.20651	2.05743	3.38956	2.6493	3.78055	2.91952	2.22492	2.26129	2.78569	2.94468	3.04215	3.17035	2.50968	1.89757
P23396	2.93451	4.02673	3.79002	4.07448	3.16082	3.41584	3.0058	3.14817	3.42044	2.66339	3.29662	3.19419	3.2638	3.42654	3.35187	3.36321	3.17994	3.76155	2.52644	3.12466	3.07008	3.12927	2.84083	2.68491	2.57191	2.86654	2.71666	3.18403	2.87374	3.66788	3.36594	3.24998	2.86976	3.27438	3.19301	2.55488	3.05309	2.39198	2.97762	2.48485	2.92501	4.01703	3.86659	2.96715	3.59875	2.92689	2.81316	3.44131	3.58826
P23588	3.128	2.78871	2.92693	2.99719	2.85008	2.74368	2.59741	2.46315	2.84448	3.37804	2.73546	2.20351	2.31911	3.2236	2.263	2.84737	3.17968	3.85982	2.64056	2.29111	2.49841	2.64596	2.81461	2.37623	2.30589	2.97991	2.39509	3.3939	2.46233	3.56038	2.83655	2.5506	2.54126	2.91718	2.99501	2.59497	3.04198	2.81486	2.2757	2.99725	2.72725	3.38882	3.21431	2.60338	3.23386	2.27959	3.09791	2.32102	3.07919
P25786-2	3.21832	3.77711	3.86582	3.7565	3.40177	3.49425	3.28656	3.39777	3.75823	3.79609	3.63482	2.787	3.03264	3.29763	2.9822	3.39141	3.30131	3.79769	2.79615	2.85232	2.79823	3.05051	3.50932	2.8798	3.00502	3.30977	3.18374	3.90422	3.14302	3.88541	3.34858	3.32569	3.24859	2.61596	3.05235	2.3616	3.1326	2.50803	2.52192	2.61847	2.55109	3.38723	3.54759	2.64702	2.89675	2.713	3.38802	2.73411	3.39135
P30043	2.79598	3.06576	2.98644	1.96947	2.70523	2.77428	3.63866	3.80301	3.80302	3.70489	3.02002	2.49608	2.87611	3.3743	2.90431	3.72008	2.28783	3.40534	3.27374	3.18126	3.07108	2.8464	4.25943	2.48304	3.48328	2.84836	3.07117	2.36817	2.60282	2.5043	2.18055	2.18388	2.65588	3.01939	2.29804	2.4011	3.15576	2.84633	2.47299	3.59445	3.16574	3.8805	3.15597	2.81263	2.45253	3.89506	3.32983	3.354	3.17798
P53992	2.26292	2.88967	2.8352	2.94639	2.73512	2.8067	2.82423	2.55471	2.72852	2.02778	2.5766	3.15463	2.8978	3.14852	3.36901	3.54861	3.01151	3.84044	2.80016	2.94755	2.9898	2.95746	2.56397	1.99875	2.13403	2.80028	2.30762	3.18921	2.39941	3.26066	2.69569	2.74757	2.47726	2.83782	3.46161	2.62148	3.10918	2.56761	3.18794	2.48087	3.0027	3.37924	3.58716	3.00466	2.83028	2.69965	2.82119	2.90852	3.1389
P61163	3.8772	3.19889	3.70844	3.4431	3.21345	3.02524	3.27438	3.22833	2.78275	2.5626	3.27196	2.8911	3.47968	2.91311	3.00787	3.02794	2.82577	2.94682	3.49767	2.94774	3.0688	3.0293	2.47571	3.1699	3.28066	2.9166	3.00441	3.24984	3.07947	2.49446	3.08313	3.054	2.64038	2.635	3.3426	3.83371	3.11587	3.49946	3.31412	3.90867	3.26587	3.12077	3.27235	3.16184	3.55867	3.11583	3.69808	3.1697	3.35888
P62158	3.68395	0.69437	3.05666	2.80245	2.47309	2.74146	2.80771	1.40921	2.68484	3.59893	2.37314	2.10705	3.52836	3.82012	2.89497	2.50074	2.24669	2.85007	3.76199	1.96865	2.42985	2.59348	3.45094	3.11403	1.63043	2.2816	2.97012	2.27485	3.25858	2.72512	2.17373	2.02582	2.55188	1.17276	2.81702	3.95056	3.37283	2.81203	1.97744	3.15662	2.76343	2.40896	1.50702	2.65166	2.62344	2.36158	2.68015	2.56424	2.40444
P67775	3.6235	2.67352	3.00971	3.19328	2.79217	2.14767	2.72243	2.88277	2.35334	1.83424	2.63791	2.23958	2.40203	1.93301	2.31185	1.67475	1.86451	2.09612	2.53131	2.04546	1.79407	2.04075	1.50428	2.7134	2.62962	2.05488	2.37727	2.56749	2.66129	2.10219	2.23223	2.16315	1.97712	1.89293	1.86068	3.01321	2.25934	2.54013	2.53676	2.78128	2.39288	2.03852	1.83583	2.10129	2.45339	1.96105	2.39388	2.2405	2.11946
P69891	0.583996	2.10607	2.91777	1.4254	0.347909	3.54009	1.76102	-1.39557	5.84281	3.85977	3.71787	0.474265	0.0985756	2.31928	1.39958	2.11659	0.910905	2.81929	2.30126	3.72399	5.68801	3.2959	5.37511	0.308557	2.44709	3.06118	3.24454	0.415712	0.514611	2.73803	3.314	3.66086	3.91983	2.978	0.754575	1.79367	2.46479	0.641659	1.00309	2.1636	0.784925	6.55093	3.42095	3.33919	2.155	2.97058	2.36721	2.15868	4.28067
Q06323	1.59849	3.10912	3.04226	3.27311	3.63465	3.66949	3.43796	2.84291	3.59702	3.65455	3.06914	3.26575	3.4881	3.46526	3.35421	3.96397	2.96011	4.30793	2.5453	2.87914	3.59408	3.03928	4.15962	2.78982	1.96335	3.05143	2.2364	3.88527	2.72299	3.74254	2.82252	2.32796	3.15698	3.27396	4.96761	1.73178	3.58059	1.94904	2.97597	2.73819	3.691	3.41988	3.50057	3.21603	3.56657	3.66319	3.21044	3.35855	3.81866
Q13011	3.05745	2.79771	2.89618	2.59455	2.23614	2.71593	3.47451	2.90405	3.00252	3.60718	2.68004	2.50756	2.42013	2.82627	2.66948	2.79652	2.48153	3.39678	2.63249	3.13802	2.65387	2.85408	2.59698	2.50456	3.01877	2.44268	2.3081	3.20007	3.58673	2.88488	2.3885	2.61357	2.4199	3.42312	3.37799	3.44762	3.41935	3.02261	3.56504	2.86003	3.63236	2.89386	3.86105	3.063	2.40569	1.78837	1.855	1.9785	2.42452
Q14CZ8	3.27717	1.96582	4.19717	1.79213	2.8218	2.03404	2.58766	3.55256	3.29511	3.10533	2.58585	3.12479	2.54808	1.76614	1.75406	1.12537	0.389674	-0.758676	2.79189	2.83069	2.63031	2.48123	2.03814	3.80435	3.46197	1.51072	2.60455	0.960339	3.69166	1.15038	4.00953	4.15465	2.55064	1.58058	2.92472	2.54165	3.70551	3.05328	2.68595	3.80424	2.96962	0.970982	0.740631	2.06708	2.26189	3.47533	1.19362	3.27288	3.16671
Q8N8S7	1.35531	2.64121	3.029	2.81659	3.00215	2.02715	2.62831	2.92856	2.82136	2.82023	2.47624	2.1285	1.82285	1.163	2.18563	1.82331	3.29235	3.81782	2.18804	1.84244	1.73708	2.15099	2.59245	2.47678	2.78515	3.05127	2.59353	2.7347	2.81452	2.90822	3.30593	3.29816	2.71622	2.21477	2.32119	1.94334	2.60159	2.18374	2.32337	3.49468	2.16125	4.40806	3.79626	2.60093	2.92549	2.71903	2.93719	2.8047	2.45582
Q96I24	1.53232	2.41147	3.20143	3.37369	2.87823	2.77804	2.67192	2.52768	2.55335	1.97652	2.44156	1.77405	1.63052	1.71391	1.95685	1.57292	2.78327	2.7486	1.39843	1.66817	1.53193	1.56348	2.2085	1.6177	2.14115	3.68539	1.82865	2.33462	2.44183	3.01223	3.17661	3.11304	2.3553	2.57205	2.63226	1.1799	2.84618	1.67775	2.92596	1.76654	2.52428	2.83818	2.36842	2.34483	2.9369	2.46916	1.7469	2.74031	2.92875
Q99719	5.76338	1.44015	2.00296	3.16219	2.22356	1.84095	2.62997	2.21127	2.04574	1.60569	3.16924	1.82854	2.32348	1.82193	1.897	1.7514	3.10506	2.35219	4.99074	2.15176	2.28119	3.21279	0.917845	3.32523	1.87908	2.29143	4.57396	2.93474	3.41134	2.12608	1.78697	2.02643	2.5667	0.772069	1.64399	5.08212	1.66416	3.69113	1.68631	3.93735	1.2895	1.09713	1.89372	2.33572	2.37651	1.84547	3.80045	2.22609	2.41422
Q99747	4.73906	2.47354	2.74252	2.87767	2.82476	2.57295	3.08366	3.0936	2.23395	2.87597	2.98497	2.63733	3.37343	2.50228	2.54494	2.51521	3.11451	2.57582	4.5302	2.65609	2.6924	2.99137	1.94243	4.55108	2.98349	2.87849	4.14335	2.62539	3.72489	2.1472	2.7171	2.56251	2.80463	1.51491	2.29151	4.36371	1.57602	3.52316	1.97144	4.23205	2.17867	1.96309	2.88591	2.30436	3.32796	2.80675	2.76684	2.80684	2.261
Q9NY33	2.15688	3.03564	2.84871	2.83852	2.88478	2.58215	3.11194	3.07683	2.72569	3.07861	2.60281	2.65251	2.72136	2.40773	2.75178	2.76952	2.39975	3.15768	2.31353	2.44571	2.54475	2.27381	3.63672	2.96032	3.37442	2.59525	2.7807	3.22365	2.93182	2.52445	3.14569	3.13715	2.85278	2.00424	2.66897	1.62338	1.99075	2.19504	1.97021	2.45806	2.75238	2.76097	2.6499	2.23689	2.7967	2.79859	2.81984	2.57498	3.28529
Q9P0L0	4.16136	2.89431	2.74758	3.85778	3.41335	3.96509	2.80556	3.60562	3.58904	1.94287	3.1371	3.16428	2.66473	3.1156	2.88979	1.65232	2.79977	3.57584	3.21984	3.07636	3.36312	2.65948	1.69928	3.40136	3.54804	3.19943	3.43397	3.07827	3.30122	2.17819	2.6773	2.67613	2.99496	2.86271	2.75523	3.54956	2.50747	3.14569	3.21232	2.69373	3.18209	2.94242	3.40776	2.52314	3.50288	3.34226	2.76507	3.40248	3.0548
Q9UBB4	2.73214	2.29387	3.76671	3.75176	3.08561	2.55285	2.99513	3.31162	2.5273	1.98061	2.79299	2.5729	2.01793	2.43857	2.63258	1.76958	2.44379	1.98927	2.77521	2.29861	2.39735	2.33047	1.52785	2.75158	2.32629	3.72666	2.87311	2.60048	2.65249	3.10925	3.30145	3.12084	2.55943	1.77991	2.72997	1.64522	3.21901	2.09401	2.68431	2.43309	2.89754	2.98168	2.57646	2.15139	3.06714	3.01866	3.65961	3.40362	3.83778
Q9UBG0	0.353829	3.25702	2.0855	4.02403	1.89987	2.56123	1.86567	1.2503	1.99219	1.90382	1.82728	1.76432	1.3433	1.89131	1.45672	2.17678	0.262717	3.49267	0.026432	2.36188	1.84989	1.4687	3.16437	-1.51393	0.118878	2.23379	0.469665	-0.288225	-0.0834289	0.797307	1.62251	1.18126	1.31833	2.0512	1.17956	-1.59822	-0.618913	-1.28012	-0.347332	-0.954983	0.590837	-0.233964	-0.307809	0.95776	1.13563	1.66174	-0.0576134	1.05886	1.69279
Q9Y4J8-2	2.56616	2.43618	2.88116	2.14238	3.40196	2.04485	3.18583	3.67513	2.266	1.77204	2.35231	2.21618	1.69819	1.11705	1.04701	1.13301	0.278064	0.434697	1.76022	1.88001	2.1567	1.47383	0.0629687	3.24028	3.77604	0.612783	1.9324	0.266385	2.68886	-0.101484	2.52141	2.69063	1.8709	1.98024	1.6799	2.30667	2.86315	3.59972	2.60577	3.9119	3.99969	0.964193	1.8022	2.36866	0.933892	2.18347	0.366467	1.42762	-0.106287
O00232	3.16107	3.44174	3.30357	3.31872	2.60593	2.50184	2.83874	2.71419	2.91736	2.66438	2.93589	2.54657	2.64024	2.7772	2.7185	3.00504	2.59647	3.11019	2.55909	2.48829	2.1887	2.61934	2.90109	2.36972	2.30105	2.88768	2.55538	3.40291	2.833	3.04423	2.57386	2.71634	2.4832	2.35585	2.43375	2.43041	2.77157	2.15113	2.4483	2.31635	2.3733	3.08636	3.20124	2.4708	2.39367	2.48687	2.99057	2.64176	2.6915
O60282	4.01972	1.82284	1.73844	2.69287	2.95166	2.91204	2.83302	2.23285	1.33248	1.54857	2.65366	2.43213	2.74989	0.99649	2.47619	1.53821	2.77362	3.2998	3.29828	2.27637	2.60062	2.62665	0.788287	2.57439	2.57333	2.64898	3.50789	1.429	2.77877	1.61127	1.73704	1.67022	2.5061	1.9334	2.35195	4.04594	2.00465	3.8851	2.8628	3.35944	2.54102	2.19308	2.51482	2.72525	3.76891	2.69196	3.92843	3.11667	2.72904
O60506	2.47206	3.1352	3.13433	3.57363	3.10579	3.12407	2.76818	2.95999	2.09324	1.9324	3.03232	2.26664	2.27994	2.51613	2.40464	1.84266	3.07791	3.54578	2.03718	2.20423	2.10713	2.27882	2.35543	1.95225	1.94883	2.77605	2.00458	2.4934	2.39998	2.65629	2.66159	2.58194	2.37157	3.21493	3.07146	2.2073	2.8272	2.46921	3.66808	2.87327	2.95866	3.59995	3.0784	3.03068	3.92897	2.6161	2.8621	3.05535	3.07649
O94905	1.81667	2.41631	2.49764	2.48613	2.18805	2.93303	2.8301	2.99489	3.56187	2.98679	2.4373	2.09979	2.06169	2.23036	1.88559	1.77978	1.88406	2.54559	1.56797	2.98882	2.80582	2.05936	1.16135	1.91072	3.04077	1.96934	1.75927	1.74164	2.08021	2.12503	2.15304	1.96627	2.04967	1.98365	2.84202	0.572907	2.68613	1.53334	1.38317	1.45645	1.95609	1.47771	1.49532	1.49681	2.10536	2.3444	1.53742	1.92299	2.62572
O95373	2.67786	2.95405	3.36039	3.34918	2.6424	2.38345	2.6142	3.22751	2.25738	1.48179	2.88942	2.37912	2.17714	2.01571	2.42955	2.04538	2.58764	2.98957	2.5387	2.03834	1.87759	2.31197	1.40539	2.00494	2.00559	2.21331	1.88493	2.20748	2.46254	2.1704	2.34336	2.40638	1.82063	1.38577	2.27562	1.75933	2.26062	2.2059	2.31148	2.33472	2.6275	3.73048	3.39198	2.21441	2.74909	2.61791	2.91972	2.81411	2.91023
P00352	4.02276	2.82339	2.25709	1.4294	1.01644	1.27291	2.27611	1.03233	2.10688	2.57411	4.13772	1.20224	3.59672	3.02332	1.54321	5.32762	2.0421	1.55687	3.65848	2.61576	1.79548	3.81817	2.80999	4.09271	1.46412	1.6328	1.20209	1.71111	3.63557	0.194908	0.571935	0.906415	3.04466	1.35507	1.97823	3.28473	1.22078	5.55422	2.88955	3.76816	3.07761	1.88401	1.30635	3.50657	2.77973	3.44605	3.19679	2.32139	2.02411
P05090	1.58625	0.922646	0.422773	4.38283	4.06933	4.08626	5.58433	3.12593	1.84107	2.61745	3.22629	4.30036	2.5961	5.033	3.84412	2.02131	2.38758	0.422513	0.7931	3.14339	2.19551	2.57033	1.8514	1.69949	2.42516	4.27052	2.60898	1.54864	1.88066	0.414257	0.459131	-0.295279	3.63531	2.02358	1.7298	1.64924	1.4296	2.21266	5.02254	1.50271	2.55195	1.03298	1.29795	3.53178	2.63955	6.17381	1.67384	4.08677	0.44972
P07203	2.00588	3.49529	2.22159	2.669	3.3533	3.11642	3.53332	3.18009	2.24761	2.62191	2.83569	2.01765	2.81408	2.73	2.47447	3.12336	2.06009	1.6703	1.96663	2.35392	2.4607	1.89185	2.89204	1.1758	1.70623	1.64139	1.6331	1.35612	1.23719	1.09193	0.732018	0.910163	1.65182	2.43107	2.25679	1.73883	1.75856	1.53288	1.42924	1.67237	2.61737	1.23564	0.818172	1.90293	2.69261	3.00543	2.44592	2.0235	1.88721
P09486	-0.263157	3.44073	0.40839	3.63307	3.93766	2.33904	3.70569	3.39768	1.4217	1.67747	2.48763	3.5141	1.5256	3.13699	2.46837	1.73804	1.08058	0.548879	0.972743	2.89316	2.60422	1.74073	1.18944	0.976954	2.09427	1.55017	1.38015	0.430486	3.54019	1.50527	-0.0780931	-0.0738006	1.81146	2.39796	1.60447	-0.0467372	0.536065	1.49583	1.85194	2.14188	4.62024	0.946589	1.79494	2.15377	2.00716	3.6861	0.849447	1.94459	1.24687
P12109	0.748217	3.36188	2.86106	1.82014	1.42673	2.36047	0.884045	1.05202	2.75403	2.19383	2.83382	1.10422	2.68856	3.53792	1.57078	3.15615	4.19991	2.22848	0.758134	2.658	1.95613	2.78719	3.00614	0.70565	1.50141	2.1922	1.01898	2.23182	1.24217	5.76575	3.40653	4.43103	2.29324	3.06892	4.2163	0.601051	1.9839	0.823774	2.36344	0.762315	0.882278	2.23894	2.63459	2.73814	3.57944	2.24884	1.54493	1.98405	3.82621
P20042	2.59135	2.68416	2.70517	2.54098	2.83501	2.79645	2.85819	2.68583	2.54323	2.84352	2.48632	2.18599	2.17592	2.31649	2.25607	1.87475	2.93657	2.86973	1.80301	1.88977	2.03071	1.93565	2.86443	2.26104	2.05503	2.34124	2.34567	1.56691	2.34108	2.18646	2.80429	2.56425	2.30696	1.91075	2.24233	1.7981	2.02735	1.62343	2.06865	1.84418	2.0253	3.24451	3.03335	1.92074	3.17721	2.82111	2.1495	2.97634	2.663
P25789	2.75602	3.34211	3.48189	3.29924	2.76191	2.80474	2.99227	2.82107	3.05393	3.32262	3.09227	2.60884	2.88804	3.01869	2.81675	3.25979	2.83385	3.45626	2.58911	2.63273	2.55638	2.77058	3.18991	2.50876	2.6411	2.58913	2.83543	3.29684	2.64515	3.2408	2.8043	2.79788	2.68898	2.54819	2.9614	2.3595	3.15581	2.44471	2.56075	2.4607	2.44633	3.23528	3.47897	2.54013	2.67643	2.67575	3.27985	2.63573	3.23761
P28161	2.90168	1.96232	4.34571	3.15166	3.14087	1.84228	3.39884	4.11251	2.19883	2.41019	2.96361	3.84769	2.90775	2.52263	3.28286	2.58096	1.57858	2.39619	3.65925	3.1447	2.98677	3.41259	1.68504	3.82293	3.95422	2.247	2.57633	2.82458	4.04323	1.38905	4.03891	4.30235	2.94417	2.72521	1.20594	2.57616	2.90139	3.83232	3.64724	4.11925	4.34394	2.6317	1.58778	2.90479	2.48439	3.676	3.22035	3.73882	1.27638
P29590	1.41023	3.35076	2.09286	2.21023	2.85474	2.96538	2.66482	2.0588	1.8726	2.2347	2.56045	2.46109	3.41853	3.40296	2.62318	3.43608	1.92054	2.25836	1.54934	2.81268	2.45568	2.2396	3.60879	1.40518	1.98625	2.58337	1.67677	2.71279	1.52493	2.49366	1.86041	1.98979	2.21756	2.01512	1.71002	-0.293238	1.3912	0.200401	0.918437	0.230573	1.40084	0.523252	0.849096	1.41318	1.5274	1.78262	2.18682	1.35222	1.62329
P29692-2	2.32026	3.39979	3.54515	3.7018	3.43266	3.39138	3.12751	2.89866	3.36312	3.14406	3.08948	2.49781	2.42909	3.39666	2.67318	2.90831	3.3457	3.1815	1.91372	2.44752	2.32426	2.44379	3.63756	2.33105	2.44949	3.50472	2.61276	2.58885	2.75167	4.24431	3.35286	3.35316	2.91942	3.54768	3.5894	2.52508	2.95729	2.82826	3.21985	2.97495	3.58111	4.45958	3.86368	3.3146	3.40826	3.07227	2.63093	3.1376	3.55253
P30622	2.54725	2.5971	2.66095	2.70696	2.85485	2.56501	2.80079	2.68743	2.31845	3.25389	2.41478	2.52665	2.59075	3.25069	2.67547	2.28043	2.36502	1.80693	2.93513	2.64597	2.52873	2.45258	3.2702	3.2103	3.52116	2.91816	3.32445	3.5268	3.27806	2.84306	3.32084	3.26159	2.95161	2.5675	2.45427	2.80604	2.45221	3.11477	2.685	3.25956	3.25561	2.97025	3.56614	2.55831	2.44728	2.74356	2.61244	2.46298	2.01842
P39023	2.26303	3.42779	3.86571	3.9903	3.43062	3.7149	2.86182	2.97218	2.97312	2.9048	3.15551	2.65726	2.18117	2.67657	2.79727	2.26532	2.03003	3.26683	1.8687	2.06937	2.3142	2.56495	2.33534	1.51036	1.62607	2.12308	1.85274	2.62313	1.53568	3.32704	2.79102	2.60634	2.19152	2.25284	2.80691	1.73644	2.30303	1.68537	2.60592	1.95489	2.69415	3.65805	3.24507	2.46514	2.85571	2.54574	2.90539	1.92279	3.84146
P50454	0.770566	5.12073	2.88023	3.34165	2.85501	3.70605	2.58526	1.64562	3.79093	3.5711	4.23389	1.68025	2.5203	4.05204	2.08177	4.28148	3.39122	6.17197	1.31367	2.77631	2.6527	3.1917	4.48473	0.753688	1.89052	3.40249	1.25283	2.78981	1.39369	4.70542	2.36316	2.53522	3.0315	4.35505	4.22938	0.887052	1.90176	1.10694	2.09257	1.6701	3.05532	4.69734	4.89261	3.91152	3.47638	2.13088	1.75196	2.53841	3.85151
P50502	3.27201	3.49125	4.04599	3.65207	3.49638	3.54025	3.47698	3.39922	3.55919	3.97865	3.382	2.85405	3.13493	3.36458	3.10707	2.52042	3.97638	3.0039	3.28594	2.77352	3.23771	3.06707	2.60781	2.97339	3.00565	4.01645	2.73712	4.15696	3.47322	3.20983	3.43403	3.22764	3.07994	3.42459	3.81887	2.97541	3.75751	3.60945	3.25524	3.95073	3.57049	3.67309	3.5002	3.18131	4.85633	3.58463	4.1707	3.38979	3.70413
P60228	2.35359	3.26716	3.33665	3.37448	2.76083	2.77966	2.85368	2.77268	2.71417	2.02873	2.66481	2.5331	2.55224	2.65071	2.58773	3.88083	2.66521	2.98018	1.98866	2.49516	2.10694	2.47066	2.03618	1.45826	2.2023	1.81089	1.47616	2.20352	1.83285	2.69041	2.22461	2.32084	1.65682	1.88136	2.18342	1.46052	2.40104	1.60482	2.03993	1.859	2.19631	2.53527	2.46535	1.93487	2.10852	2.50651	2.5042	2.6061	2.88182
P62820	3.6617	2.91051	2.4776	2.77599	2.69437	2.69572	3.03339	3.06258	2.50584	2.31478	2.59341	2.6273	2.36475	2.39386	2.48667	2.72012	2.31062	2.64364	3.01016	2.61779	2.50491	2.36979	2.96903	2.80316	2.59949	2.63991	3.10225	2.54811	2.69736	2.49429	2.31365	2.38669	2.39045	2.14395	2.18641	3.21841	1.75323	2.81903	2.21923	2.3838	2.24672	2.53638	2.60201	2.08343	2.7696	2.72368	2.88638	2.74468	2.69501
P63000	4.40362	2.95281	3.25729	3.44835	3.48115	3.33767	3.17185	4.25097	2.76489	2.03528	3.19774	2.81295	2.3885	2.10621	2.3932	1.38652	1.94125	1.87416	3.06326	2.57074	2.43365	2.19479	1.10413	2.50304	2.59789	2.20644	3.04067	2.40683	2.84664	1.54986	2.23973	2.43998	2.19773	2.31073	2.51314	3.802	2.41339	3.46501	3.17437	3.41707	2.80998	1.60556	1.85464	2.62922	3.21442	3.20549	3.19634	3.32164	2.99361
Q03013	3.9672	1.01908	2.98663	2.85495	3.09289	0.804486	3.31562	2.50981	1.15997	1.97328	2.84421	3.99399	1.39066	1.38948	1.73261	1.1176	1.2139	2.03996	2.89108	2.80237	2.47297	2.53146	2.55959	2.53959	2.53887	2.21007	1.33063	2.60822	2.78812	0.590295	4.10222	4.01523	2.71109	3.32145	1.02211	1.10602	1.51302	3.46349	3.4618	3.61292	2.82476	1.19341	0.0739946	2.34441	1.19552	2.85963	0.843933	1.54943	0.18292
Q12979	4.2009	2.22317	3.27897	2.81755	2.41086	2.06193	2.25105	2.89627	2.5049	1.72376	2.40574	1.32925	2.02898	0.880261	1.27945	1.17284	1.00273	0.682599	2.43524	1.13641	1.14869	1.47943	1.94576	3.41556	2.7075	1.25404	3.40989	0.508242	3.52479	3.33205	3.34285	3.43852	2.28105	1.30489	2.44226	3.35164	2.22465	1.83692	1.83669	3.00515	2.05927	0.864935	1.28094	1.93224	1.92757	2.56323	1.52235	2.80426	3.01495
Q13310-3	2.72864	3.19194	3.04593	3.4504	2.87117	3.13788	2.36084	2.59622	2.75226	1.99515	2.93503	1.99687	2.16508	2.69364	2.28746	2.22615	2.75025	3.24286	2.23777	2.05634	1.89414	2.27934	2.4231	1.90584	1.93378	2.48865	2.19935	2.87177	2.16595	2.85516	2.42506	2.32611	2.28542	2.64638	2.6475	2.24443	2.28302	2.10665	2.53691	2.30263	2.60944	3.66167	3.35817	2.52388	3.32118	2.47985	3.09791	2.63856	2.82354
Q14151	2.26549	2.85499	3.23355	3.58283	3.00756	3.09986	2.7151	2.73653	3.16279	2.68506	2.99486	2.349	1.96729	2.90831	2.47383	2.12638	3.32223	3.55449	2.22327	2.3839	2.14944	2.49945	1.5803	1.35033	1.02107	2.67275	1.69945	3.48425	1.77611	2.90668	2.49139	2.35591	2.11542	3.06171	3.07016	1.95212	3.08504	2.64871	3.24242	2.0192	2.88847	3.69528	3.21428	2.72546	3.3717	2.31588	3.4685	2.79345	3.1908
Q15365	1.87173	2.51189	2.29636	2.6852	2.32008	2.15353	2.17482	2.0498	1.91531	1.68455	2.25379	3.15416	3.27633	3.8042	3.24457	3.59283	3.13941	3.89055	2.85049	3.12385	3.08087	3.21961	2.7177	2.03803	2.50652	2.72778	1.96846	3.3365	2.35283	3.05733	2.4332	2.4158	2.33142	2.50467	2.26822	1.82566	2.38708	2.17025	2.15895	2.22675	2.35014	2.99104	2.86387	2.23289	2.92212	2.56194	3.3878	2.66382	3.06839
Q16836-2	3.56709	3.44673	3.49961	2.85347	2.91574	3.18641	3.00761	3.67714	3.43553	3.1471	3.30801	2.64393	3.42893	2.4566	2.38533	2.77754	2.29354	2.82228	3.06466	3.45558	3.61717	2.8349	2.02729	2.8862	5.60355	2.99589	2.35916	3.76731	4.03316	2.91716	2.75802	2.92647	2.71415	3.43602	2.72967	3.09036	2.64864	2.83247	2.84186	2.88463	3.15524	2.77946	2.67449	2.85281	2.59077	2.42727	2.12727	2.2291	2.27463
Q92777	5.75803	-0.410616	-0.0785875	0.295012	-0.82227	-0.950451	-0.425786	-1.38638	-0.641899	-0.5207	2.55417	-0.604388	1.43237	1.00376	-0.289723	-0.182205	2.72216	0.0913773	5.5309	0.519928	1.61945	2.8652	-0.71813	4.93916	0.681938	0.715276	5.56733	0.677629	3.90666	-0.226106	-0.491731	-0.736029	2.6933	0.102993	-0.148584	5.51469	0.388523	4.67802	-0.11894	5.21124	0.134513	0.322186	2.50583	2.61736	1.15879	0.305117	1.45512	0.0567408	1.15862
Q96CX2	2.17271	3.45113	2.33162	3.88573	3.49839	2.69992	3.83598	3.08943	1.31204	2.45042	3.25047	2.60461	2.77978	4.04104	2.74029	2.8693	0.966785	-0.215379	1.23357	2.76254	1.63004	2.23484	2.29158	1.53181	1.87567	0.580943	1.91959	0.412661	1.21331	1.39615	1.34274	1.92645	1.58445	2.98173	2.34203	1.23991	0.979275	3.48033	1.66691	2.14615	3.55347	0.315157	0.550744	2.54132	1.35245	2.5067	3.18577	1.50433	1.39413
Q96HC4	2.24282	3.74809	3.54264	2.29603	3.18085	2.63519	3.22774	3.26414	3.08491	2.48238	2.71673	2.82122	2.50542	2.99652	2.14625	3.65296	2.16896	3.00553	1.92018	2.76189	2.88173	2.5291	4.18836	2.88478	3.50034	2.46759	2.56972	2.16588	3.19266	3.4843	3.85649	3.66118	2.91838	2.65035	3.32774	0.948076	3.33503	2.30862	2.25149	2.59022	2.65874	1.85004	1.13153	2.14769	2.26165	3.08385	1.39749	2.43003	3.14507
Q96P70	2.12808	2.23891	2.73558	3.13119	2.19774	2.04465	2.29996	2.46113	2.51452	2.03874	2.42551	2.19802	1.75726	1.93453	2.14151	1.92525	3.32404	2.77466	2.3812	1.71137	1.48562	2.20136	1.5524	1.66274	1.54949	2.70172	1.71452	2.4895	2.22225	2.95995	2.18269	2.16927	2.04935	1.59543	2.33142	1.80129	2.31409	1.95344	2.25452	1.84559	2.31932	3.44602	3.23926	2.23757	2.25849	2.49007	3.10726	2.74185	3.174
Q9BTW9	2.64241	1.8478	3.12453	2.25932	2.35111	1.80145	2.54804	2.78402	2.53901	1.69137	2.46942	2.7755	2.77143	2.46147	2.89395	2.27758	2.50859	2.71109	3.3925	2.41588	2.39257	2.64866	1.73721	3.0111	2.57595	2.77819	2.58746	2.90908	2.76513	3.46941	2.93242	2.816	2.36546	1.76282	2.51222	2.63076	2.5028	2.64263	2.39748	2.92304	2.75706	3.31156	2.92715	2.37431	1.69799	2.10162	2.2162	1.74698	2.40994
Q9H115	5.66063	1.4387	1.65478	1.55632	1.32301	1.05265	2.11105	1.23682	1.37482	2.03206	3.32531	0.198902	3.44613	1.20288	0.345602	1.37174	2.70942	0.512935	5.34188	0.909725	1.49102	2.91511	0.622383	4.38062	1.37473	0.975367	4.4496	3.31255	3.62544	0.318878	0.749767	0.37639	2.44862	0.998707	1.2927	5.36017	1.60821	4.66125	1.25151	4.6936	2.03133	1.41432	2.27091	2.85544	3.148	2.00064	3.97821	1.50817	1.85789
Q9NUQ9	4.09071	2.94454	2.57981	3.32358	3.55521	2.88895	3.63309	3.36959	2.15709	2.59197	3.17262	2.97129	3.42018	2.34861	3.21075	2.65443	2.5358	1.78954	2.62822	2.49903	2.45664	2.31354	2.51118	2.6678	2.48392	2.34181	2.71536	2.01383	2.73002	2.34625	2.04189	2.08409	2.40568	2.05756	2.3731	3.49461	1.61766	2.57429	3.66902	2.75935	2.49832	1.65358	1.81938	2.66537	2.85766	3.18669	2.46557	3.5789	1.98819
Q9UBC2-2	3.42643	2.50012	3.29129	2.84628	2.85332	2.76927	2.90927	2.57977	3.03385	3.08736	2.66595	2.46911	2.519	3.08778	2.63727	2.82868	2.92027	2.61684	3.23497	2.68696	2.56549	2.58557	2.69916	3.26876	2.22273	2.775	3.33081	2.78249	2.88088	2.52695	3.04987	2.74246	2.69569	2.40721	2.66261	3.54879	3.09885	3.3195	2.81651	3.43501	3.23752	2.95988	3.27934	2.66102	2.49493	2.52457	2.84834	2.54646	2.54396
Q9UH03	5.1828	1.49146	3.8593	2.94671	2.76637	2.50497	2.68112	3.66102	2.19215	1.65185	3.03433	2.38284	2.52712	0.511049	2.57857	1.82941	2.79031	0.660153	4.98681	2.27885	2.67866	3.0226	-0.910373	4.05355	2.69513	2.86854	4.20706	2.60302	3.86687	-0.358325	2.88117	3.30195	2.44898	0.759617	1.08394	4.72342	1.81582	3.90769	2.7273	4.39501	1.4024	2.12253	2.32101	2.64717	3.10988	2.20859	4.14266	2.87631	1.61592
Q9UH65	1.81386	3.24097	2.60066	2.70169	3.12977	2.52411	3.19957	2.96944	2.89291	2.37354	2.52723	3.05844	2.97157	3.43307	2.89466	3.37816	2.46512	4.10476	2.28726	3.13883	3.21345	2.64425	3.26413	2.1409	2.96303	2.51767	2.65739	2.628	1.24067	2.50351	2.33412	2.11994	2.47689	3.35966	3.16373	1.92519	3.30303	2.22817	2.4434	2.6232	4.08952	3.21258	2.97873	2.57087	2.59245	3.17885	2.11029	2.5184	2.28783
Q9UIJ7	3.02616	3.04602	3.78184	3.04234	2.75187	3.64231	3.17039	3.75478	2.9815	3.60108	3.09698	3.00913	3.50419	3.06469	3.09224	3.41414	2.57162	3.39529	3.76746	3.80653	3.59081	3.35546	2.16119	1.96595	3.87174	2.45606	2.74337	2.78932	3.83426	1.60659	2.6841	2.76367	2.4317	2.57848	3.02114	3.09149	1.76799	2.95879	2.34492	3.19287	3.23178	2.19093	2.53077	2.45701	2.25753	2.65963	1.9482	2.60312	2.83958
Q9UK22	2.54113	2.15149	4.83354	0.26473	3.28329	0.700694	2.86361	4.06759	1.43812	2.25118	2.74117	3.05092	2.85898	-0.460972	2.34532	2.18787	1.37535	1.56127	3.42402	1.78052	2.20174	2.65264	-0.232014	3.29395	3.52697	-0.468737	1.75311	1.04677	3.31552	0.819392	3.42944	3.27729	1.83048	1.35407	1.04135	2.50932	3.44829	2.8756	0.988919	3.79406	1.12969	0.190946	0.267859	1.97771	2.65107	2.89287	1.53382	1.67709	0.459962
Q9UNM6	2.63138	3.02807	3.031	2.94317	2.44846	2.46642	2.53801	2.34365	2.68032	2.49057	2.58018	2.39564	2.4005	2.65783	2.46657	2.94537	2.52842	3.32059	2.3735	2.37142	2.04409	2.59817	2.43206	2.1804	2.12469	2.61014	2.24917	3.00064	2.26162	2.73665	2.31778	2.41741	2.08646	2.68307	2.68711	2.65565	3.03138	2.31742	2.6842	2.68025	2.63741	3.45839	3.57348	2.65103	2.35895	2.07876	2.92741	2.32683	2.61199
Q9Y6R1	2.49261	2.57648	1.91051	3.21293	2.53417	1.74862	2.90615	4.38637	1.12517	1.79948	2.01718	2.54311	0.811709	2.68321	1.65053	-0.388003	0.0698624	-0.235449	1.59768	3.64612	2.79805	1.77467	0.516563	2.65807	1.96165	0.0728002	2.60934	0.499055	4.15542	-0.733088	2.35256	2.43638	1.98648	1.93055	-0.609174	2.81036	0.445077	3.35364	3.65703	1.55407	4.26591	0.469251	1.03075	1.68461	0.127804	1.37247	0.120951	0.900699	-0.674657
O43157	2.25813	2.50201	3.0395	1.09956	2.97717	2.53464	3.09465	3.81445	2.37876	2.43219	2.31751	2.55615	1.77299	-0.379189	1.94603	1.01391	1.08632	-0.303252	2.40073	2.4031	2.56711	1.88	-0.0257225	2.66994	2.53057	0.55172	1.36267	0.315186	3.17617	0.341579	2.76153	3.00245	1.60163	2.25907	2.07518	2.59684	2.50454	3.37601	3.41966	3.82387	3.01311	1.32124	1.17758	2.56111	1.80251	2.59485	1.80315	2.74159	2.00334
O75390	4.52461	2.6622	2.29263	2.71547	2.02833	2.75376	2.44091	2.96012	2.15007	1.81153	2.91292	2.21033	2.64679	2.28461	2.13979	2.5142	3.14202	3.16413	3.68735	2.81876	2.79927	2.86437	2.98985	3.5001	3.46453	3.37291	3.85372	3.45721	3.99761	3.15662	2.64317	2.82043	3.00422	2.59553	2.46782	4.1972	1.61273	3.74547	2.29054	2.92817	2.55215	2.38945	2.6165	2.43748	3.75	2.87797	2.86553	3.18557	3.03643
O76094	2.62867	2.98484	3.5905	3.53782	3.35259	3.4029	3.19843	2.86273	3.43396	2.78814	3.14507	2.95412	2.80256	3.20201	3.1406	3.28643	3.17296	3.6856	2.66443	2.72502	2.71153	2.87542	2.96027	2.41848	2.52594	3.44175	2.49829	3.55642	2.56438	3.39173	3.03312	3.05341	2.76356	1.78558	2.84544	1.74204	2.8525	2.06201	2.68568	2.11549	2.72455	3.29177	2.97976	2.32395	2.73098	2.35263	2.85611	2.74562	3.08724
O94874	2.62482	2.728	2.68121	2.77969	2.57993	2.50591	2.64276	2.45744	1.96434	1.1958	2.4774	2.44788	2.64614	2.68745	2.23224	2.46398	2.52243	2.9635	2.40019	2.24304	2.35655	2.08068	2.59482	2.9166	3.21316	2.67755	2.48294	2.35405	2.78283	2.72467	2.55527	2.7213	2.51453	2.29838	3.05601	2.10776	3.25229	1.98073	2.85911	2.47313	3.04292	2.02008	2.42756	2.30193	2.81312	3.20728	2.22732	3.28787	2.66477
P00387-3	2.18139	2.76499	2.45843	3.08915	2.4465	2.82137	3.15708	3.32218	3.13208	1.75994	2.65909	3.13875	2.75906	2.98947	2.60265	2.81568	2.15335	1.48187	2.13377	3.46985	3.10756	2.62707	1.29562	1.94839	3.30276	1.4671	1.4306	2.02197	1.67042	1.12601	1.75447	1.72925	1.63571	2.39385	2.36462	1.6139	2.21454	1.88405	1.9955	2.32934	2.63446	1.06976	1.28877	1.89988	2.41218	2.55973	2.27501	2.16807	2.43541
P02730	2.48108	2.35881	1.67981	1.28197	1.60821	2.90727	3.23213	3.21847	3.79053	3.71356	2.35121	1.51302	1.41401	2.63227	2.45675	2.79865	1.94012	2.1014	2.56135	3.0056	2.34334	2.14521	3.52824	-0.217834	0.993606	2.90452	2.69032	0.775035	1.18936	0.567568	0.92999	0.784695	1.92888	2.02958	-0.386477	1.67983	1.53416	1.57654	1.66241	1.52202	1.17653	2.66676	2.40881	1.68176	1.41773	3.73427	2.6211	3.18222	2.74514
P04004	0.96857	4.03085	1.79895	0.730319	3.34413	4.27409	3.11099	0.955839	4.24443	4.6232	2.89678	3.40471	2.2648	2.15277	4.04224	2.24487	2.90396	2.47182	1.15125	2.47187	2.62394	2.57601	4.14611	-0.183975	-0.256631	1.94897	1.77622	0.0332317	0.373211	1.27231	0.140664	-0.115715	1.87816	4.25573	2.97795	0.806462	1.80643	1.08367	2.23744	1.65133	0.594369	3.35831	3.39704	3.01533	1.44935	3.34042	1.46874	2.22806	1.10043
P04271	1.40423	1.35637	3.74802	2.45764	3.22972	2.39837	3.48091	3.40495	2.91763	4.36163	2.52129	2.15359	1.92435	2.32381	2.22169	-0.069931	0.387482	-0.529506	0.859783	2.48491	2.62497	1.66359	-0.368038	2.50045	2.09238	2.05619	1.07964	-0.733593	1.50468	-1.17043	2.70147	2.62638	1.86833	0.693761	0.188885	0.962279	3.27395	2.93714	2.41902	2.86306	4.55241	0.65554	1.12426	2.05281	3.50229	4.25114	1.52504	3.32341	0.399172
P07996	1.00939	3.06752	1.22752	0.0601759	1.40196	2.71569	1.76823	0.981582	3.16807	2.84378	2.28869	0.696601	1.4719	1.6651	1.07901	4.54921	1.49851	1.27474	1.77948	1.41897	1.68484	2.49728	5.87356	1.51784	1.26878	4.33029	2.86758	2.31038	0.87162	3.01843	1.48657	1.00675	3.02678	2.71054	6.1432	1.51798	2.65874	2.16363	1.50639	1.42449	1.13698	4.36646	4.19931	2.76517	1.74226	2.84321	3.64456	2.71502	3.13655
P08195-4	3.91849	2.02993	4.55148	1.88444	1.94786	2.50747	2.01416	3.12299	2.41207	2.38671	2.51885	2.85884	2.47524	1.86791	2.42967	2.31409	2.34622	2.58342	3.64983	2.53975	1.95419	2.95291	1.78373	3.21541	1.96141	2.50717	2.81387	1.3535	3.27306	0.646639	3.69491	3.90984	2.21043	1.07414	0.857514	3.34315	3.17566	3.09915	3.03714	2.66506	2.77199	2.60704	2.46217	1.96725	2.87937	2.35562	1.70099	2.80676	2.35328
P09651	1.38327	2.28174	2.4993	3.10132	2.12267	2.41532	2.0086	1.80511	2.28723	2.1228	2.68151	2.26104	2.12741	2.87956	2.45995	2.15738	3.45599	3.89659	2.25508	2.33019	2.04304	2.89243	2.07706	0.96544	0.925155	2.91402	1.87898	3.70759	1.79328	3.2425	2.53073	2.49665	2.54124	2.57203	2.28493	2.18764	2.28549	2.41242	2.65018	2.04695	2.09578	3.39452	3.05632	2.75145	3.16234	2.38374	3.61014	2.74675	3.12756
P10515	4.42248	2.37452	2.471	2.66253	1.92867	2.83882	2.38175	2.78906	2.84594	2.47075	2.69999	2.17808	2.39526	2.70428	2.10029	2.43719	2.57183	2.87179	3.57769	2.72467	2.53452	2.74714	1.78086	2.64314	2.25518	1.6972	3.04877	2.06611	2.70781	1.9976	1.57726	1.85992	2.02514	1.78962	1.90404	3.90934	1.77832	3.18622	1.91414	2.61871	2.05725	1.69578	1.94291	1.89384	3.07263	2.53928	2.83182	2.65607	2.96281
P10768	3.28962	3.28629	4.13971	3.38989	3.50529	2.93683	3.62759	4.37684	3.72528	2.8877	3.42551	3.6989	3.72094	3.20618	3.33341	3.57984	2.52805	3.68526	3.69726	3.49462	3.43454	3.56993	2.92274	4.27512	4.59493	2.49243	3.32057	4.33685	4.26717	3.49992	3.87205	3.95981	3.56091	3.19783	3.28175	2.84796	4.90921	3.8633	2.83212	4.56948	3.54244	2.85752	2.67326	3.35879	2.78501	3.30413	3.64126	2.86638	2.98175
P13929	2.77737	2.52392	2.06829	2.19559	2.65734	2.24233	2.61285	3.22586	2.72363	2.75459	2.18684	3.53692	3.63415	3.14819	3.51091	3.61476	2.98351	3.49695	3.84452	3.15404	3.29215	3.08803	2.41864	3.32707	3.29004	1.89313	2.81254	2.18001	3.0755	3.01546	1.91577	2.03983	2.34689	3.19708	3.23413	3.68585	3.42981	4.68366	3.15247	4.29643	3.72513	3.74879	3.74694	3.16478	4.19944	3.94236	3.97219	3.69383	3.53822
P19971	1.3801	4.5195	1.67627	1.70385	2.09298	2.88619	2.2724	1.12142	1.21135	3.16966	2.41123	1.27601	4.28995	2.82454	2.16098	4.45062	2.03696	1.3422	1.29197	2.07163	2.50203	1.71814	4.84634	0.814593	1.42364	2.2196	1.16368	-0.301697	-0.694424	0.485952	0.412003	0.510661	1.74576	2.06863	4.17749	-0.228698	1.84006	0.442255	0.813686	0.732011	2.47161	2.16868	1.47937	2.51682	3.2038	2.44505	0.823896	0.917397	1.22818
P22307	2.22661	3.51619	3.24637	3.56247	2.91589	3.12101	3.08038	2.82396	3.20917	3.31895	2.91506	2.708	2.72526	3.46093	2.97754	3.45285	2.42172	4.24755	2.61941	2.74963	2.59758	2.62732	3.98955	2.89568	3.30279	3.07523	2.86522	3.55179	3.02934	3.01008	3.55325	3.58298	3.12662	2.23687	2.91883	1.81883	3.36111	1.77342	2.58783	2.45305	3.69164	3.57423	3.63382	2.44264	3.02196	2.9031	1.93691	2.85999	2.80228
P26440	2.83233	2.86749	3.49152	3.7152	3.13006	3.82788	3.69638	3.85606	2.83217	2.98094	3.10622	1.93204	1.96046	1.90849	2.31099	2.20134	1.67929	1.94771	1.60941	2.34661	1.9662	1.82713	1.05559	1.78405	2.21105	2.37266	1.90244	1.24555	2.88404	2.027	2.64384	2.76539	1.99241	2.60704	3.29959	2.95815	2.73876	2.58667	3.28596	2.67945	2.95565	1.7703	1.78435	2.83361	2.06472	3.12085	2.07215	3.14444	3.18178
P30626	1.8752	2.50822	3.08927	3.10496	4.30877	3.98655	3.48973	3.14276	3.12997	3.25829	2.63303	2.6522	2.08663	1.67394	2.0604	1.7159	2.50834	3.16007	3.08142	3.29009	4.56965	2.30394	1.46903	3.05628	3.19132	3.01652	2.5067	0.866957	3.35997	2.33688	3.11055	2.71779	2.97791	2.32086	3.23975	1.43119	3.48285	1.88972	2.48071	3.02166	3.4725	2.31312	1.81789	2.28809	2.87464	3.40618	0.934319	2.4457	1.90431
P49418	5.69179	0.253691	0.877426	2.01251	1.66057	1.03506	1.74834	1.3085	0.487373	0.89535	2.96365	1.5616	3.13694	1.72368	1.73841	1.78907	3.14682	0.460811	5.48062	1.46786	2.14038	3.29158	0.336315	4.86917	1.61082	2.4059	5.00263	0.737847	3.79123	0.643012	0.816292	0.747658	2.74388	0.0767584	0.302692	5.45423	0.457242	4.79613	1.9295	4.69049	0.608823	0.826658	1.92674	2.58489	2.92097	2.13231	3.19151	2.34224	2.08693
P50440-2	2.38764	3.2171	4.46355	2.77491	3.83229	4.64821	4.33323	3.68699	2.00353	1.85086	3.50379	3.82587	3.37799	3.54101	4.39732	2.94123	1.60893	4.67156	2.33426	4.50133	4.37284	3.35493	1.38651	2.25806	2.73715	3.6479	2.24656	1.60576	2.10633	2.50363	2.28302	2.68889	2.66496	3.02032	2.85911	1.74991	2.94829	2.31239	3.47003	1.85598	3.65509	4.15046	3.54426	3.05345	3.2222	4.12329	1.89653	4.1506	2.14396
P51649-2	4.33261	1.8089	2.7724	2.81895	2.30575	2.24908	2.47359	3.56995	2.91156	2.33266	2.76835	2.52442	2.8188	2.13354	2.69913	1.92227	2.85704	2.80057	4.10018	2.96438	2.85052	3.19543	0.646787	3.71449	3.77878	1.99939	3.57925	2.58372	5.40291	3.16834	2.70609	3.13167	2.67444	1.62414	2.34139	4.29436	1.88302	3.58565	3.12483	3.60557	3.11133	1.54317	1.84239	2.61092	3.42903	3.1595	2.73476	3.29736	3.30794
P52306-5	4.52461	2.2047	3.37448	2.77316	2.67214	2.24728	3.12783	2.91567	2.12051	2.41798	2.96141	3.22525	4.02544	2.71901	3.09022	2.8678	3.12554	3.67077	4.77394	3.09344	3.13188	3.30433	2.06516	4.10468	2.9089	3.02702	4.26804	2.5525	3.48232	2.41497	3.46252	3.50774	2.96942	1.93985	2.70826	4.01244	3.20607	3.91524	2.73964	4.18913	3.00843	2.45639	2.98888	2.94627	3.60707	3.22594	2.90371	3.00257	2.47884
P54727	2.77901	3.15738	3.18251	3.09907	2.95028	2.80756	2.91298	2.41519	3.1253	3.50434	2.75556	2.29528	2.32576	2.33255	2.18281	2.83827	3.14735	3.18415	2.9117	2.20025	2.50195	2.51196	2.63152	1.87806	1.96516	3.51748	1.95363	3.06496	2.10431	2.07535	2.41734	1.86886	2.21685	3.26399	2.64968	2.71699	3.10001	2.46709	2.71498	2.92006	2.28481	3.17535	2.8347	2.81909	2.80886	2.08209	2.84289	2.1491	2.38558
P61160-2	3.03294	3.43791	2.84809	2.74254	2.9737	2.7099	3.25332	3.00066	2.47988	3.64295	2.84556	2.63102	2.88484	2.68347	2.63843	3.20682	2.37446	2.23938	2.75445	2.53341	2.58608	2.39017	3.92326	3.26502	3.49782	3.00123	3.26977	3.14373	2.8566	2.89104	2.97451	3.11655	2.9102	2.08673	2.36153	2.38384	2.18	2.22532	1.87717	2.84648	2.26551	2.06511	2.32694	2.21394	2.59055	2.46635	2.32914	2.25344	2.11635
Q13449	3.99984	1.05875	3.0727	3.19455	2.54431	2.39404	2.88421	3.33691	2.27669	2.82011	2.42557	3.21469	2.13045	-0.000125885	2.32455	1.18545	2.35943	0.126706	3.73505	2.62511	2.41514	2.43564	0.24787	3.37702	2.57351	1.94944	3.16254	-0.124546	3.24505	1.04008	2.82092	3.00756	2.08164	0.524978	1.22486	3.74238	1.92196	3.61582	2.90677	3.32889	1.94244	0.0558934	0.920151	2.00066	3.57818	2.71474	1.48955	3.16591	1.70559
Q14160-3	1.42524	1.7399	3.39336	1.99072	2.00721	2.15937	2.18133	2.39056	2.87174	2.46059	2.00954	1.72203	1.2684	1.53892	1.49775	1.25788	2.28162	2.56917	1.35614	1.58454	1.84011	1.63528	1.48369	2.09018	2.13023	1.81887	1.6532	1.87748	2.14669	2.51031	3.23461	3.29472	1.94671	1.80657	2.44913	1.42181	2.18014	1.67239	1.78896	1.57229	2.13504	1.83843	1.48173	1.56962	2.73439	2.42266	2.23435	2.43558	3.64484
Q14894	5.87243	4.03182	0.0209246	1.1073	-0.716758	-0.440192	-0.755029	-0.625327	-0.166346	-0.212255	3.0748	-1.60403	3.15425	0.270322	-0.800172	1.85368	2.57258	-0.147592	5.30938	1.03646	1.59938	2.23474	1.24565	3.8475	0.152595	0.454257	4.82748	0.346677	3.35564	0.723223	0.0640078	-0.252346	2.1381	2.4739	1.92876	5.01147	0.00925875	3.64905	-0.501543	3.97025	0.166668	0.481881	1.78229	2.03849	1.22691	-0.104795	0.294045	-0.734574	0.0305548
Q15084-2	1.77423	3.1709	2.4947	4.31102	3.09737	4.17621	3.19092	2.98911	3.15438	3.56614	3.04857	2.65878	2.60482	3.48944	2.96628	3.30959	3.03056	4.89286	1.98035	3.19238	3.04211	2.74774	3.60002	1.6679	2.23275	3.01117	2.59528	2.39005	1.80362	3.0964	2.31107	2.10769	2.81043	2.48841	3.21703	1.27631	1.71433	1.46257	2.29192	1.20165	3.27235	3.99666	3.97125	2.48315	3.71994	2.93734	2.50524	2.96105	3.34492
Q15181	2.9543	3.19694	2.80481	3.57447	2.79806	3.06851	2.84439	2.67097	3.23759	3.10477	3.03148	2.7159	3.11916	3.07161	3.04876	3.07242	3.34468	5.34906	3.26222	3.05639	3.0369	3.18064	2.95532	2.31421	1.98087	3.69972	2.44516	3.1133	2.73759	3.05012	2.898	2.65577	2.86255	2.79266	2.74496	2.64691	3.26538	2.71813	2.94459	2.57784	2.99769	4.03481	3.54424	2.82644	3.65136	2.83493	3.35566	3.1903	3.04498
Q15366-2	2.93221	3.14959	3.52918	3.53224	2.91172	2.68857	2.80909	2.76035	2.75783	2.34373	2.98986	2.84436	2.76307	3.30183	2.96981	3.11365	3.29858	3.83211	2.83891	2.81306	2.58462	3.03723	1.98306	1.76643	2.18439	2.33738	1.75516	3.10556	1.82592	2.94434	2.3102	2.30003	2.0275	2.91255	2.94834	2.67737	3.52229	2.96575	2.96419	2.73514	3.07036	3.54238	3.06236	2.87142	3.1282	2.9185	3.74379	2.97718	3.43998
Q15811	2.94169	1.77602	3.23437	2.28951	2.38524	2.25084	2.42619	2.30347	2.78212	3.28392	2.3327	1.97242	1.73812	1.73703	2.05578	2.27648	2.12144	0.607836	2.3042	2.03002	1.99857	2.01417	2.06801	2.69096	2.19122	1.99721	2.80622	2.78163	2.2895	1.6814	3.33611	3.50543	2.30338	1.434	1.75804	2.7178	2.1823	2.59466	1.86773	2.69298	2.20987	1.98967	2.61117	2.02666	2.69487	2.76391	3.56072	2.72966	2.31447
Q16881	2.58125	3.24724	3.06139	2.81327	3.1683	2.42904	2.91668	2.95981	2.33744	2.94901	2.97801	2.51316	2.5039	2.07423	2.4795	3.20597	2.31293	3.68727	2.79301	2.37185	2.39643	2.66049	3.07041	2.684	3.47072	2.83639	2.41222	3.24113	2.7504	2.94583	2.53013	2.56877	2.54651	2.40386	3.49639	1.87278	2.56929	2.2648	2.09679	2.71941	2.6441	2.64774	3.32446	2.40963	2.1534	2.39314	2.65898	2.09854	2.70642
Q4V328	3.18326	2.05925	1.97686	2.56277	2.78623	2.53989	2.69701	2.21115	2.22191	2.38579	2.3343	2.10428	2.12401	2.63587	2.35172	2.19696	2.44408	2.3279	2.74183	2.06222	2.17171	2.15617	2.17805	2.49245	1.70618	2.69763	2.87675	2.89646	2.00194	2.61878	1.71542	1.73731	1.99416	1.59194	1.96866	2.63518	1.44674	2.16208	2.12831	2.17616	1.8283	1.54793	2.12525	1.69761	2.40052	2.53205	2.94559	2.77873	2.70424
Q8WX93	1.03324	4.13965	2.76672	1.91283	3.15481	2.46221	3.25476	2.90499	1.83476	1.76527	2.59194	3.00991	2.89236	1.36074	2.33957	3.76182	2.01468	1.60563	2.03613	2.13964	2.5057	2.47645	4.19348	2.79041	3.13899	1.93047	1.93243	0.287522	1.29133	1.04407	2.31984	2.27631	2.27667	3.11379	2.6878	0.225389	1.73856	1.35221	1.72721	3.1932	2.01373	2.06724	1.05704	1.983	1.80505	2.67184	0.595003	2.32685	1.62553
Q92974	4.37954	1.77268	0.170255	2.82991	1.6583	2.19836	1.37594	0.97782	0.820089	1.19305	1.9825	0.86903	2.3344	3.04202	1.00212	1.61273	2.63397	1.07888	2.77015	1.19308	1.48197	1.52042	1.70639	1.79647	1.70645	1.3475	2.30862	1.31137	1.82732	0.641604	0.25915	0.360398	1.20228	0.811536	0.372992	3.58783	-0.264075	1.44381	0.380136	2.08759	1.28521	1.39011	2.63572	1.52338	2.66397	1.45185	1.73995	1.05897	1.19256
Q96PK6	1.90498	2.93682	3.35486	3.50571	2.87524	2.97548	2.62712	2.29745	3.22668	2.58105	2.96779	2.07566	2.0424	2.56995	2.09623	2.36977	2.94109	3.29618	1.88707	2.18857	1.86905	2.57862	2.64244	1.76346	1.68109	3.17319	2.5907	3.97175	2.14313	3.57092	2.81074	2.79355	2.77301	3.29506	3.36831	1.82346	3.44061	2.92184	2.99357	2.10248	2.8146	3.23319	2.91714	2.95206	2.80745	1.95924	3.58474	2.47049	3.31465
Q99426	3.44247	2.78356	3.16498	3.62947	3.70708	3.19946	3.68561	3.84659	2.81902	2.89451	3.10284	2.48558	2.52988	2.03005	2.47642	1.74611	1.97366	2.40054	2.62384	2.35839	2.41387	2.17581	2.38562	2.81445	3.05334	2.39872	2.58366	2.12024	2.81528	2.09723	2.61264	2.60189	2.52952	1.84168	1.84009	2.29999	2.08727	2.64043	2.02932	3.02313	2.60885	2.33092	2.3322	2.26973	2.70065	2.10977	2.32417	1.88686	1.90685
Q99961	4.73622	3.09921	2.91444	3.18207	3.74742	2.80922	3.23196	4.08586	3.2351	2.91736	3.35733	2.66651	2.44089	2.48101	2.48623	2.55761	2.62546	2.3611	3.78392	2.5456	2.8269	2.7017	2.26908	3.91482	3.20088	2.84144	4.21208	2.9375	3.58776	3.3445	2.85639	2.84662	2.98121	1.95074	1.82085	4.05019	1.89984	3.49888	1.96976	3.5966	2.02385	2.43378	2.52888	2.47343	3.00218	2.50551	2.93021	2.11843	2.82889
Q9H2M9	3.28693	2.72242	2.5044	3.02339	2.57717	2.64391	2.7183	2.61419	2.52186	2.1287	2.59564	2.51719	2.64704	2.5106	2.52944	2.62499	2.60756	3.06155	2.8681	2.38522	2.46299	2.39729	2.55768	2.82948	2.65391	2.93176	3.04903	2.94415	2.74713	2.93638	2.35561	2.46962	2.49496	2.60426	2.88694	3.37182	2.71917	2.69635	2.77687	2.80946	3.33762	3.91774	3.85767	2.85403	1.89231	2.13857	2.17569	2.00826	1.57795
Q9H4A3-6	2.63498	2.23415	2.70577	2.5154	2.66863	2.15128	2.88943	2.65822	2.57273	2.50533	2.28267	2.37643	2.47913	2.3888	2.24681	2.11312	2.51244	2.44213	2.37022	2.1781	2.50177	2.13454	1.91799	2.75211	2.95684	2.28829	2.39367	1.93234	2.69002	2.09896	2.77264	2.87097	2.21769	2.0232	2.70474	2.68212	2.68118	2.56122	2.75863	2.86464	3.06768	2.39103	1.98841	2.33786	2.87917	3.24387	2.8224	3.26542	2.99907
Q9NQX3-2	3.42607	0.894726	2.20637	2.30775	2.11234	1.58546	2.05968	2.216	1.70537	1.81287	2.1213	2.03308	1.81991	1.54579	2.00024	1.3658	2.43319	4.34713	3.00058	1.62535	1.79416	2.19188	1.31932	3.23475	2.11204	2.76566	3.54619	4.55809	3.22182	2.28911	2.85322	2.8866	2.56032	0.955576	1.47431	3.24775	0.723163	2.63037	2.38981	2.98085	2.233	1.38874	1.50207	1.88172	2.97424	2.3761	3.95537	2.75336	2.21895
Q9NZ08-2	1.01591	3.26825	2.15967	3.04758	1.30136	2.48847	2.47151	2.06969	2.48919	2.35781	2.12084	2.74736	3.6243	3.0463	3.40397	4.21362	2.51806	2.87635	1.88656	4.10837	3.71941	2.93759	2.55522	0.930195	1.90137	2.67451	1.10023	1.02238	0.792059	1.62045	2.01529	1.92048	2.02615	3.10882	3.4137	1.24756	2.69369	1.55224	2.6062	0.99343	2.20902	1.9345	1.73844	2.27304	2.02005	2.36451	1.56349	2.62549	2.98531
Q9P2R7	4.89142	2.83832	2.92565	3.08283	2.28201	3.20186	2.82395	3.32164	2.68734	2.02139	3.03118	2.44752	2.85195	2.77282	2.48346	2.58261	2.50331	2.44753	3.98309	3.04411	2.76487	2.91206	1.83171	3.52916	2.8827	2.31181	3.73638	2.40549	3.77932	2.13263	2.33055	2.53996	2.46574	2.77906	2.53901	4.77578	2.09426	4.1636	2.72868	3.54511	3.03196	1.95688	1.96051	2.58827	3.30797	2.63018	2.68664	2.97107	2.6086
Q9UBE0	2.08623	3.03224	3.32995	3.69215	2.61656	2.68674	2.38176	2.95694	2.90162	1.89065	3.1067	2.50358	2.52966	3.41166	2.72303	2.85838	3.49038	4.55148	2.406	2.50495	2.14742	3.17196	2.16962	1.66215	1.50573	3.04084	1.98588	4.6058	2.22702	4.09247	2.84544	3.01947	2.68952	2.69697	2.48829	1.58588	2.78113	2.44966	2.71878	1.85427	2.68916	3.95082	3.49576	2.80215	2.69514	1.59576	3.8995	2.09077	2.96648
Q9UJU6-3	2.8837	3.12496	2.79961	2.61916	3.28629	2.65706	3.12127	3.01192	2.36047	3.00066	2.61315	3.00667	2.88377	3.25136	2.92512	3.18558	2.72956	2.97101	2.89355	2.88185	2.97479	2.71715	3.1247	2.29432	2.19757	2.89062	2.64271	2.90831	2.03122	2.36172	2.22254	2.2876	2.16531	3.17056	2.84169	3.34868	3.01987	2.83053	2.76924	3.12013	3.1468	2.83089	2.26206	2.75537	2.84882	2.82399	2.68507	2.73043	2.5597
Q9UKG1	2.61278	2.79945	2.70109	3.05359	3.08162	2.53913	3.11181	3.17615	2.37219	2.41205	2.56248	2.12068	1.79272	1.47648	2.15997	1.80148	1.35477	1.26336	1.75408	1.85755	1.71174	1.52645	2.14569	2.08788	1.94894	2.571	2.21339	1.87094	2.32653	1.68216	2.40562	2.5152	2.18177	2.17082	1.07741	2.24693	1.78301	2.43056	2.66141	2.42604	2.33846	1.85794	1.86464	1.9161	2.38931	2.89796	2.22616	3.20844	1.73023
Q9Y6G9	3.98448	3.04933	3.13409	3.30178	2.95653	2.90892	2.95149	2.6377	3.01672	3.03399	3.0464	2.46194	2.94472	2.58699	2.56709	2.93635	3.16142	3.05055	3.25555	2.31387	2.37879	2.75046	3.07584	3.19019	2.96625	3.42137	3.47353	4.19108	3.25491	3.29877	3.13528	3.09498	3.01378	2.26014	2.64385	3.37059	2.63834	3.14897	2.49042	2.8794	2.73012	3.16741	3.59341	2.71768	3.48272	2.57513	3.97174	2.72223	2.93944
H3BQK9	0.766559	1.5506	1.60139	1.43992	1.71579	1.58931	1.68495	1.45428	1.32127	1.67474	1.21254	1.72482	1.40286	2.61044	2.04276	2.43873	0.853143	1.86226	0.808576	1.97427	2.28079	1.35073	2.64385	1.24179	1.73798	1.55626	1.17188	2.62959	0.91617	1.02667	1.71682	1.74778	1.75897	1.06363	1.47811	0.270635	0.559878	0.68654	1.49231	1.89652	2.15126	0.554354	0.868634	1.17148	0.351011	0.952753	0.296228	0.902918	0.114656
O14744	2.45982	2.63619	3.44783	3.24659	2.77417	2.61098	2.88079	3.16865	3.19748	2.89983	2.85787	3.02533	2.68286	3.07636	2.93449	2.45802	2.58278	3.57946	2.99459	2.79613	2.78487	2.94616	1.77743	2.54451	2.55716	2.00538	2.46664	2.56733	2.65359	2.79095	2.68938	2.7418	2.35648	2.11899	2.81916	1.97983	3.26138	2.30501	2.31656	2.77237	2.88789	3.23522	3.39253	2.60359	2.42832	2.3976	2.72982	2.39617	2.83259
O14950	2.28847	4.18657	2.19883	2.20145	2.21832	2.53654	2.39561	1.91241	2.33359	3.19426	2.53356	2.48124	3.01987	4.10565	2.69493	2.67614	2.6107	2.40494	2.47093	2.62792	2.2595	2.57863	3.6891	2.1224	2.11343	2.97252	2.3065	1.89614	1.92794	2.86498	1.9396	2.31377	2.4338	3.29278	2.71721	2.11368	2.28078	2.1572	2.11985	2.59457	2.71221	2.32579	2.29231	2.43146	2.01456	2.33956	1.77009	2.10507	2.19771
O15484	2.13328	1.60192	2.91074	3.08404	2.63491	2.67	2.79749	3.02982	1.98971	2.04745	2.14067	1.91042	2.10447	1.53164	2.67362	0.802325	1.30953	-0.928539	1.47269	1.94562	1.49711	1.40292	-0.0481763	2.39483	2.87636	2.57265	3.09064	0.309437	2.03474	0.369304	2.95614	3.43382	2.16945	0.696393	1.56232	1.68618	1.76751	1.48967	1.70233	2.44791	2.49286	-0.122405	0.0614228	2.21869	2.69461	2.82211	0.939209	2.44488	1.88154
O60641	5.64511	1.1069	1.04567	2.12501	1.87922	1.34955	2.27693	1.66457	0.261659	0.54362	2.81468	0.959594	2.35924	0.298757	1.13975	0.338309	2.02071	-0.564371	4.45939	0.792043	1.53106	2.13492	0.698806	4.14701	1.49958	2.11636	4.64233	1.10298	3.44018	0.477365	0.758987	0.687363	2.31417	0.650987	0.648493	5.07198	0.395258	4.23788	1.37137	4.24614	0.486114	1.10792	1.81311	2.27771	2.56703	1.56892	2.7615	1.7472	1.39679
O60826	1.6092	2.04453	2.06993	2.20592	2.74696	2.37396	2.71868	2.56819	2.18535	2.06551	1.98141	2.7602	2.22024	2.30702	2.54362	2.40319	1.97507	1.62822	1.8661	2.52174	2.58496	2.13251	0.988044	0.620906	1.03004	0.756495	0.681221	0.0671024	0.519088	0.278523	1.08832	1.16106	0.674276	0.905897	1.50402	0.595325	1.20527	0.924295	1.51518	1.2845	2.18098	1.07501	0.92061	1.04243	2.01483	2.53009	1.54403	2.40289	1.5948
O75367	1.26168	3.19856	3.0384	2.98653	2.54982	3.40232	1.949	2.45851	3.21335	3.06473	2.42542	3.10019	3.0653	2.57925	2.96141	2.46416	3.42425	3.84938	2.53495	2.94151	3.06338	2.95988	2.36407	1.84237	2.32304	2.2345	2.30386	3.29328	2.09544	2.90495	3.5138	3.10357	2.51036	3.37242	2.91041	1.77476	3.22582	2.94425	2.33078	2.1696	2.63874	2.85513	2.53902	2.61861	2.11264	1.75295	2.81365	1.65272	3.23896
O95433	3.22432	2.49189	3.24678	2.77169	2.14092	1.88494	2.30436	2.25506	2.81534	2.60284	2.64557	1.45691	2.18432	2.49895	1.75093	1.85427	2.19741	2.58802	2.2852	1.32614	1.29438	1.85347	1.98258	2.45705	2.43711	2.02933	2.50968	2.35699	2.51409	2.31302	2.29654	2.28025	2.12685	0.763741	1.99521	2.03517	1.66404	1.46936	0.941992	1.58322	1.8363	2.10672	1.57085	1.16972	3.05081	1.73162	2.13295	1.76265	2.2179
P01034	3.15737	-0.0912275	4.299	1.67285	0.330349	0.905957	0.149068	2.757	0.842165	1.0171	1.36422	2.69709	1.22166	-0.371483	0.521417	1.04382	-0.245095	-0.536661	1.23883	1.2013	0.826603	1.55562	0.949425	1.33904	1.76593	0.13847	1.78904	-0.654644	1.90369	0.400689	4.01509	4.07769	1.62911	0.286115	-0.29514	1.04578	0.914198	0.915236	3.34663	1.27768	3.97326	0.664185	1.36312	1.45792	3.00554	1.94145	0.124072	2.5828	0.2382
P04350	5.16156	0.0751133	0.5579	0.7981	1.17849	0.410082	1.10421	0.759467	0.0184259	0.521445	2.2813	2.37678	4.04526	1.24113	2.41843	1.24692	2.33164	1.97976	4.27703	1.90628	2.17991	2.62044	1.07984	4.69025	3.71188	2.50675	4.19427	2.24534	4.55705	1.05608	2.3426	2.40071	2.99325	0.645527	1.16454	4.94381	1.20091	4.7755	1.89186	3.80938	1.33731	1.42657	2.01057	2.48346	3.01373	1.75127	1.411	1.36881	0.957315
P05164-3	-0.118381	1.69133	-0.897157	-0.848448	0.0251837	0.628801	2.09473	0.672961	0.829103	5.78681	1.08468	-2.56233	-3.68822	-2.68394	-1.18302	-0.308152	-2.70294	-2.2165	-2.56475	-1.87283	-2.05686	-1.21488	1.50108	-2.38666	-1.95473	0.149995	-1.86471	-1.77257	-1.99326	-1.55561	-1.004	-0.862259	-0.0339384	-3.85636	-2.26274	-3.85858	-6.15349	-3.92677	-5.67679	NaN	-5.32344	-4.06792	-2.02313	-2.49196	-0.949068	-0.366982	-0.607085	-1.26539	-1.41995
P13861	3.01158	3.19689	2.71041	2.95625	2.80561	2.847	2.90229	3.08899	2.53051	2.38578	2.7601	2.48689	2.28939	2.40423	2.43157	2.60614	2.34723	2.0989	2.70357	2.45481	2.21988	2.35997	2.19695	1.9821	1.62002	2.2702	2.57688	3.59366	2.32633	2.21345	2.04138	2.18365	2.00314	2.51549	2.06625	2.6379	2.74594	1.9559	1.96897	2.4112	2.45079	2.07042	2.25742	2.27366	2.81058	2.6514	3.41815	2.60126	2.23808
P14621	2.75832	2.05504	3.49219	1.99772	3.25617	1.14633	3.15477	4.62295	1.61325	2.56105	2.68352	2.0933	2.04083	0.900317	1.24904	0.832924	0.523355	0.126439	2.34195	2.15086	1.88938	1.75003	0.169217	3.64744	3.47746	0.600373	2.08045	0.79239	3.79047	0.390904	2.84753	2.94788	2.04607	0.897521	1.29739	1.99576	0.81191	3.63338	1.81686	3.1859	2.36486	0.486609	1.10242	1.91972	2.65089	3.06786	1.64614	2.23072	1.10737
P20742	2.23637	2.45936	3.25057	1.88607	3.19191	3.48731	3.05007	3.00823	3.72311	5.34808	3.24257	3.56675	2.65594	2.81444	4.00146	4.23577	3.32819	3.41262	3.12237	2.73777	3.33092	3.28344	4.62951	1.82792	2.4611	4.68846	3.36308	1.42798	1.89353	1.73096	2.20807	1.91532	3.02671	3.13564	3.95483	2.07955	2.54382	2.41335	3.3816	3.22336	1.96413	3.86227	4.11385	3.34336	3.50101	3.44805	2.78608	3.07493	2.20286
P21397	3.4802	2.23603	2.11259	1.63625	2.27517	2.66548	2.90154	3.68298	3.09546	2.22992	2.29384	3.01689	1.97311	0.0166588	1.98917	1.93651	1.00077	-0.275926	2.48927	3.09654	2.64814	2.13	0.527365	3.46706	3.95348	0.60912	2.45257	0.397509	1.88386	-0.382895	1.98364	1.98323	2.06933	2.34307	1.07053	2.44428	1.99383	1.97039	2.32973	2.34024	2.11101	0.700348	0.9414	1.63403	1.79369	2.46451	0.447165	2.18305	-0.0320463
P21695	3.4684	1.39615	3.73712	1.4007	2.93159	2.17347	2.38903	2.77983	1.516	2.01763	2.94786	2.91731	4.00168	1.44186	2.52876	1.19744	1.52567	0.328547	2.97515	1.81421	1.75219	2.2787	1.2309	4.65566	3.91771	3.60563	2.95246	1.21216	3.35968	0.672047	3.90274	4.19402	2.7638	1.20951	0.767092	1.39379	1.88504	3.29483	1.41838	2.76784	-0.481013	-0.217332	-0.256204	1.95971	3.62305	2.41261	0.694772	1.72073	0.688181
P25788	2.92837	3.67941	3.74538	3.64546	3.21056	3.22822	3.43775	3.15294	3.49699	4.19716	3.4351	2.43348	2.65394	2.84196	2.58251	3.20394	2.6255	3.369	2.31263	2.39791	2.26123	2.68291	2.89394	1.58712	2.06324	2.03865	2.13562	2.67382	1.98739	2.65532	2.20374	2.1222	2.09571	2.15461	2.52082	1.72506	2.59249	1.95262	1.97929	2.07926	1.93072	2.79248	2.93368	2.19845	2.53562	2.40778	2.95527	2.35745	2.93626
P28289	1.73021	2.37	3.27493	2.71402	3.39102	2.23333	3.68578	4.0427	2.57696	2.81755	2.48619	3.64877	2.52513	1.75366	3.28434	2.71471	2.74275	1.04695	3.12961	2.87909	2.26279	2.8114	2.25893	2.86323	3.84959	3.02479	2.8088	1.12451	3.10195	1.28369	3.09243	2.93172	2.77022	1.98813	1.74321	2.46911	3.95151	2.9269	1.87167	3.09609	3.05495	1.88362	1.67558	2.66112	2.33181	3.20592	1.64918	1.90163	2.19913
P30084	3.87624	2.83735	2.93758	2.24716	1.81572	2.46093	2.52703	3.00737	2.61936	3.17067	2.53914	2.30679	1.95006	2.05381	1.37295	2.12002	1.39216	3.88424	2.57408	2.0117	1.68558	2.30226	2.72981	3.69543	3.07076	2.36622	3.26827	2.8971	3.70642	2.91059	2.79547	2.92979	2.746	2.4176	2.20831	3.5336	1.75865	2.52304	2.13349	2.53026	3.40805	2.31928	2.5896	2.12782	2.22275	1.91126	1.53741	1.86998	2.06028
P35749-2	2.16812	4.53371	1.41548	1.67422	2.07577	2.50215	2.22962	1.49265	2.53571	3.32634	2.40402	1.93462	2.61683	3.29776	2.12772	3.75569	2.23701	1.97732	1.57731	2.07376	2.00518	2.0528	3.87848	1.35004	1.80075	2.39338	1.65947	1.52632	0.968659	2.68897	0.956433	1.36358	1.85046	2.78708	2.51542	0.636069	0.985847	0.69322	1.01917	1.34586	2.09514	1.14153	1.67056	1.58145	2.48122	3.32414	3.43188	2.05143	3.26331
P36543	4.73537	3.03071	1.98434	2.71711	2.9291	2.64533	2.89748	3.02327	2.07175	2.68445	2.95809	1.98512	2.83561	2.30651	2.15402	2.38863	2.75554	1.91293	3.95955	1.7741	2.19721	2.44113	3.3856	4.10777	3.05865	2.96918	4.47609	3.02822	3.63646	1.8025	2.20924	2.17464	2.87857	1.45373	1.77613	4.32083	1.40198	3.44913	1.59595	3.74669	2.20601	1.96315	2.30463	2.2381	3.3803	2.68485	2.82319	2.29204	1.77322
P36952	0.262166	6.24473	1.22877	1.06382	0.0552101	-0.0192747	0.500477	0.157119	0.291052	1.54291	1.50102	-5.29111	-5.71407	-5.59497	NaN	0.890773	-5.05601	-6.93998	-5.28052	-4.58712	-5.69669	-0.590099	4.68606	-1.67828	-0.940366	-2.07066	-1.49174	-2.06015	-1.87482	-2.33303	-1.99652	-1.7521	0.369383	5.17592	-0.896698	-1.01412	-1.55638	-0.809313	-1.54663	-0.986575	-0.850756	-0.707305	-1.20972	0.316068	NaN	NaN	NaN	NaN	NaN
P40123	4.88428	2.20341	3.36524	2.18755	2.67904	1.97989	3.76642	2.34544	2.61707	3.00414	2.95458	2.16413	3.46461	2.17579	2.13286	2.41019	2.66771	2.79326	4.47956	2.56446	2.63683	2.87937	1.6982	4.85941	2.93588	2.06409	4.83975	1.8337	3.68779	1.90391	3.17172	3.22794	2.97633	1.03187	1.7358	4.25071	2.67496	2.89389	1.74636	4.0702	1.60501	2.50445	2.91999	2.28071	2.36827	2.42568	2.63194	1.46481	0.999374
P49589-3	3.5613	2.79326	2.73171	3.9158	3.37064	2.95423	3.22558	3.51219	2.26656	1.93645	3.00346	3.55494	3.35011	3.16747	3.19568	2.8345	3.12684	3.2612	3.7126	3.00473	3.19732	3.07436	2.39085	3.40564	3.40905	3.1023	3.17668	2.96458	3.46758	2.77161	2.39656	2.60661	2.81811	1.95715	2.76857	3.04515	2.18433	2.95222	2.52386	3.34322	3.10919	3.77785	4.39335	2.64633	3.53173	3.09404	2.67229	3.24611	2.51355
P49915	2.34446	2.31205	2.75776	3.60165	2.29054	2.25404	2.14388	1.93232	2.31424	1.72896	2.78287	2.52016	2.57126	3.03152	2.72522	2.90207	3.36742	2.94622	2.55648	2.53989	2.31859	3.15082	1.99926	1.46863	1.31021	2.71099	1.9302	3.39929	2.10993	4.36831	2.45039	2.41729	2.37754	2.56908	3.2664	2.95461	3.11152	3.14059	3.00297	2.51575	2.97788	4.02294	3.79795	3.20699	2.77787	1.96078	3.41724	2.45038	3.7988
P51572-2	3.02367	3.85807	2.64597	3.41304	3.00653	3.67896	3.43004	3.19069	4.1313	3.35303	3.0014	2.55545	2.63233	3.85722	2.54278	3.18175	2.82561	3.22055	2.31013	3.12399	3.0153	2.541	4.25498	2.79547	2.99669	3.19411	2.82194	3.06424	2.56426	2.39469	2.36057	2.34325	2.78753	3.22551	3.78433	2.40102	2.5174	2.42616	2.40716	2.0018	2.95436	3.68692	3.00531	2.29114	3.86367	3.05344	2.47109	3.03164	3.38526
P55795	2.1655	2.85273	3.26039	3.41547	2.82803	2.89861	2.70483	2.46746	2.89002	2.04979	2.92726	1.76416	1.58732	2.45869	1.91033	1.91471	2.7907	2.4634	1.34138	1.77952	1.30992	1.93938	2.73846	1.35607	1.51808	2.60958	1.89728	3.55889	1.97539	3.2225	2.37896	2.35922	2.34057	2.46636	2.47632	1.91763	2.54636	2.34902	2.4329	1.79828	2.13577	2.93786	2.48527	2.32851	2.30583	1.89641	3.0403	2.16637	2.64578
P57721	2.35481	2.71298	3.21726	3.32701	2.77102	2.40463	2.5618	2.56609	2.67151	1.89322	2.76463	2.51302	2.4065	3.01397	2.64832	2.74468	3.09133	3.63076	2.52641	2.50775	2.46591	2.76629	2.04495	1.69338	2.08963	2.45984	1.85992	3.20641	1.89803	3.00814	2.37717	2.36259	2.11672	2.41523	2.47104	1.91624	2.85336	2.44393	2.52326	2.0823	2.53843	2.96988	2.64281	2.39136	3.04217	2.57458	3.78202	2.80303	3.34909
P61247	3.12303	3.7453	4.14897	4.14948	3.61909	3.9725	3.13019	3.27324	3.35132	2.61924	3.22878	2.91707	2.66144	2.74202	2.79664	2.15737	2.82178	3.52178	2.02765	2.45292	2.61533	2.5602	2.43158	2.2436	2.46472	2.23184	2.29109	2.3415	2.23094	3.30237	3.19013	2.88799	2.46343	2.36238	2.37649	1.90136	1.77958	1.34015	1.98909	1.90215	2.10445	3.33691	2.89168	2.08643	3.11762	2.42617	1.98115	2.51971	3.31473
P62701	2.49768	3.30458	3.44504	3.52789	3.19946	3.30702	3.05153	2.74048	2.95806	2.4741	2.85123	2.39824	1.90837	2.22868	2.29252	2.34933	2.1804	2.79525	1.46178	1.89449	1.86135	2.07613	2.39515	1.72775	2.01558	1.93656	1.88647	1.99701	1.55905	2.97453	2.72732	2.18896	2.11501	1.74199	1.96369	1.40238	1.31057	1.03084	1.48632	1.6887	1.89467	2.76468	2.2557	1.63527	3.03055	2.77262	2.49449	2.83675	3.54975
P62993	3.48647	3.15689	3.09778	3.44161	3.16925	3.4403	3.10097	2.88214	2.59362	3.41785	2.95657	1.93215	2.40079	2.04992	2.1166	2.51994	1.66527	1.65869	2.57813	2.02807	2.13703	1.86696	2.60956	2.39554	2.0679	3.20848	2.20208	2.98206	2.20051	1.45655	2.25356	1.88386	2.10533	1.93107	2.63943	2.64369	2.13724	2.49859	2.45282	2.91788	2.62004	1.86727	2.01345	2.32557	3.43133	2.57174	3.59413	2.79755	2.3569
Q07866-3	3.84666	3.39163	3.28223	3.95253	3.76141	3.79877	3.70974	3.51556	2.73183	2.91937	3.52349	3.5027	3.59176	3.77991	3.40004	3.24476	3.41276	3.96996	3.45969	3.28319	3.33717	3.46107	3.04944	2.93963	3.05472	3.24788	3.53302	3.75261	3.23699	3.3555	2.97025	2.95422	3.19484	2.75933	3.19234	3.56335	2.72669	3.75849	3.24009	3.59174	3.66016	3.22788	3.11655	3.36272	3.56498	2.86619	4.19361	2.97786	3.00129
Q13557-6	3.67121	2.46422	1.82967	3.77759	3.46942	3.35229	3.27625	3.19001	2.07727	2.73154	2.57641	3.58174	3.01511	4.10084	3.23116	1.51006	2.75081	2.86099	3.32251	3.48795	3.88002	2.63477	1.23989	3.62157	3.60632	1.66004	3.63933	1.55774	2.82024	1.27506	1.69782	1.91926	2.49263	1.95175	1.94256	3.39143	1.63429	2.76127	1.4076	2.79016	3.85924	1.83005	2.69018	2.13856	2.44479	2.54369	1.60015	2.41407	1.0855
Q14571	1.65841	2.3516	2.24537	2.64244	2.69013	2.59668	3.25839	3.23295	2.15549	1.74065	2.11115	3.2638	2.42103	3.60504	3.09775	2.08668	1.66395	4.01714	2.01008	3.80511	3.40436	2.45601	0.895392	1.77552	2.8995	0.640882	1.06622	0.405581	1.55621	0.596243	1.65385	1.68774	1.41237	0.735924	1.26608	0.306815	1.19097	1.13585	1.99109	1.08525	3.04551	0.594805	1.29367	1.32662	1.15589	2.2954	0.669212	1.90704	1.52632
Q15020	1.96058	2.77223	3.09273	3.09141	2.84983	2.74714	2.42985	2.42283	2.69833	1.37052	2.90366	2.38429	2.2789	2.54329	2.61168	2.28294	2.9855	3.16551	2.40825	2.27375	2.23547	2.52173	1.79839	1.51868	1.43552	2.97958	1.88945	4.15571	2.33882	3.66827	2.66094	2.75913	2.45413	2.9579	3.15726	1.69711	2.99131	2.11235	2.91614	1.83082	2.90102	3.10313	3.35887	2.71158	2.21857	2.91146	4.07733	3.10388	3.34443
Q15436	2.0754	3.10879	2.50659	2.95258	2.59572	2.66951	2.65375	2.15074	2.65667	1.86165	2.45893	2.58335	2.47472	2.86254	2.57363	3.297	2.3939	3.20101	2.28415	2.66132	2.57539	2.4733	3.4303	2.30027	2.44146	2.51282	2.61617	3.42065	2.44384	3.56026	2.73715	2.82728	2.65016	2.315	2.61546	1.9793	2.36519	1.93657	2.42317	2.10088	2.38804	2.63052	2.40279	2.36654	2.45625	2.69915	2.87126	2.95246	3.01975
Q16401	1.74024	2.71739	2.55794	2.58459	2.64424	2.46822	2.74795	2.67118	2.53743	2.21752	2.37676	2.73001	2.73571	2.45287	2.70551	2.96808	1.47571	3.12969	2.28327	2.52405	2.63056	2.40415	2.52616	1.88874	2.31092	2.65872	1.73142	2.72479	1.77019	2.70796	2.25813	2.27465	2.062	3.25134	2.52693	1.56669	2.45243	2.2292	2.45798	2.33823	2.31894	3.00123	2.76031	2.45325	2.46067	2.47947	2.57874	2.34472	2.47778
Q27J81	1.8128	1.34541	-0.108059	1.77716	1.44216	1.60292	1.70726	0.733216	1.06803	0.177377	1.07367	1.59282	2.07547	1.09309	1.76626	1.58621	1.30205	1.35245	0.980135	1.58919	1.87476	1.09242	1.64958	1.7379	2.2205	1.57793	0.845705	0.175845	1.24864	1.18466	0.149029	0.00498056	0.974665	0.0973401	-0.816875	1.3091	-0.163754	-0.274347	1.11888	0.0178113	1.02509	0.364932	0.399194	0.373258	1.41181	1.83511	0.125639	1.97737	0.69509
Q3LXA3	2.5916	2.67059	3.60143	2.28975	2.46109	2.10093	2.69881	2.81409	2.48291	2.85624	2.61576	3.79473	3.65937	2.95611	2.89579	2.65962	2.57913	3.69482	2.29601	2.32082	2.3577	2.50749	2.44916	2.4087	2.65219	2.10185	1.8919	3.55149	2.16811	2.10965	2.37245	2.52946	2.05015	2.8717	2.63624	1.91261	4.41358	2.58338	2.42405	2.77847	2.77415	2.43814	2.22417	2.54605	2.14327	2.60553	2.94906	2.40742	2.50625
Q6DD88	2.07142	3.43767	2.21574	3.18395	2.78115	3.25124	3.69743	3.03748	2.64081	2.56297	2.62393	3.14649	3.0158	2.94446	3.0438	3.02619	1.74344	3.1025	2.05315	3.48811	3.28593	2.48913	3.42177	2.04339	3.44729	1.65754	1.84867	2.28941	1.91784	1.71628	1.98916	1.99204	2.31797	2.28044	1.36959	0.983927	1.67476	1.05699	1.82623	1.17163	2.14048	1.5368	1.45484	1.73321	1.88117	2.55761	1.46804	2.58202	2.32518
Q765P7	1.99517	1.34768	2.85731	1.70708	2.95967	1.29071	2.03528	3.0957	1.1988	0.769772	2.01537	2.55086	1.38673	0.481104	2.31745	0.545551	0.537203	0.159254	1.5817	1.81938	1.94909	1.70951	0.47696	2.71672	2.93111	1.99842	2.09301	0.718379	2.47676	3.06071	2.85776	3.0427	2.01253	0.387682	2.37259	0.97929	1.42921	2.29938	2.67731	2.38421	2.6527	0.0853233	0.470066	1.34905	1.66366	2.44067	0.699575	2.75644	2.1143
Q7L014	1.56164	2.46488	2.56107	2.88629	2.35936	2.51361	2.20287	1.98375	2.49895	1.86628	2.39696	2.69142	2.61358	3.02073	2.99564	3.20047	4.04693	3.49296	2.33501	2.6606	2.62777	2.89119	3.4911	1.90352	1.9565	3.44289	2.49521	4.10311	2.3993	4.28516	3.05823	3.13486	2.87631	3.17656	3.03724	1.91529	3.15233	2.6115	2.90228	2.05913	2.89328	3.80523	3.26745	2.93827	3.01133	2.98904	3.67922	3.12679	3.49553
Q7Z4S6-4	4.02594	0.962896	1.36303	1.72027	1.50098	0.953914	1.78912	1.98169	1.09736	1.40704	2.09345	1.22798	2.26238	0.977407	1.04397	0.867839	2.40207	2.05564	3.82937	1.25642	1.53072	2.10852	0.46464	3.37881	2.56309	1.47061	3.33545	0.0602274	3.0121	1.45269	1.75447	1.78462	2.02823	1.6052	1.86252	4.25909	1.65431	3.69791	2.25298	3.88574	3.42488	4.55225	3.35476	2.65187	2.7362	1.60745	1.78658	1.36659	2.46583
Q8N0X7	1.95327	2.32878	3.21927	2.56224	3.07378	2.25273	2.82597	2.96216	3.62679	2.73935	2.46431	3.0786	2.69178	2.61502	2.87958	2.57751	1.87228	3.0251	3.10185	2.68397	3.08893	2.79224	1.40194	2.45956	3.65644	1.62567	2.12466	0.545029	2.37047	2.04606	2.87143	2.68441	2.24082	1.59593	2.84986	1.74411	3.01263	2.18337	2.14267	2.53212	2.47566	2.06835	1.46308	1.7415	2.07906	2.77361	1.31071	2.52608	2.50596
Q8NEU8	2.03251	2.029	2.67352	2.5971	3.22776	2.50771	3.05472	3.47927	1.62545	1.76388	2.42062	3.78118	3.01281	3.3756	3.34446	2.85102	2.3521	2.35201	2.94561	3.22203	3.22564	2.86516	1.69992	2.15192	2.16885	2.12563	1.76102	2.53301	2.59829	1.26718	2.06709	2.15652	1.97027	1.1048	1.41074	1.67093	2.07026	2.60075	2.62498	2.1207	3.32213	1.0218	1.3104	1.89566	1.74575	3.45691	2.93118	3.07427	1.74692
Q8WVM8	2.50488	3.03225	2.99905	3.32977	3.0536	3.11602	3.00976	2.78664	3.01337	1.67624	2.73641	2.41257	2.17385	2.55718	2.49423	2.61842	2.53291	2.43638	2.04964	2.35825	2.16501	2.16444	2.97429	1.97859	2.18233	2.15613	2.3866	2.24337	2.14915	2.84186	2.3737	2.36394	2.24761	2.03867	2.6561	2.01243	2.65037	1.95596	2.52348	2.25308	2.51504	2.20164	2.13795	2.08037	2.51234	2.90063	2.74625	3.02046	2.97129
Q92597	2.18669	2.62667	0.44934	2.24245	2.66831	2.43649	2.54913	1.56576	3.2557	1.99321	1.97277	2.65019	2.75737	1.77468	3.08361	2.53	1.57649	-0.18776	2.05508	2.60169	3.14173	2.24143	2.90581	2.42061	3.75792	2.37809	2.25789	0.317301	1.78005	1.00109	1.10585	1.37713	2.65595	3.48451	1.38061	2.1405	2.27222	2.23942	1.8074	2.59872	0.274517	-0.212046	-0.157722	2.09286	2.21496	2.8695	-0.371966	1.70614	-0.792212
Q96PU8	2.02166	1.67895	2.85841	3.4476	3.3462	2.60079	3.16181	2.94601	1.73423	1.67408	2.16454	2.85757	2.3212	2.95403	2.85531	1.70112	2.81254	3.0507	2.30535	2.48968	2.45159	2.05682	1.25505	1.86222	1.95942	2.93334	1.78323	0.880561	2.3865	1.8717	2.88912	2.75314	2.0653	1.01825	1.94335	0.930526	1.49145	1.30394	2.67383	1.74637	2.69628	1.94375	1.50694	1.68757	3.23174	2.90487	1.40454	3.12126	2.62452
Q9H3Q1	2.30474	1.39833	3.44734	2.69219	2.88934	1.79257	3.17165	3.36514	3.22453	2.12073	2.58539	1.54361	1.28953	1.13159	1.29328	0.712811	1.00273	0.372581	2.33998	1.61731	1.59774	1.57738	-1.09636	2.49944	2.03255	1.18543	1.24111	-0.241979	2.40058	0.923633	2.75107	3.01634	1.55809	0.228118	2.12203	1.66617	2.07694	2.90066	1.47099	3.67952	2.47833	1.54566	0.860874	1.71133	1.84091	2.52228	1.29165	1.53308	2.84076
Q9UQ35	1.2088	2.16018	2.46705	2.60996	2.17017	2.42326	1.74311	1.31577	2.49126	1.57108	2.24653	1.25788	1.61357	2.07156	1.61917	1.81974	2.48258	2.95977	1.35674	1.46318	1.34969	1.82395	2.02845	0.945186	0.749168	2.40633	1.61853	3.18905	1.34361	3.49789	2.16717	2.25272	1.94617	2.79519	2.80936	1.90486	2.6383	2.33322	2.35655	1.9848	2.3437	3.54663	2.79544	2.40193	2.73098	2.047	3.13195	2.19745	3.16274
Q9Y263	2.47618	2.57967	2.26027	2.51015	2.34239	1.98894	2.5552	2.36541	2.04645	1.62685	2.38585	1.76665	1.94206	1.28653	1.81738	1.97896	1.83445	3.21993	2.0814	1.69528	1.59303	1.78779	2.66375	2.50207	2.58277	2.12445	2.62858	3.36511	2.62552	2.21967	2.43859	2.53154	2.45509	1.6344	1.93972	1.58459	1.15643	1.52956	1.70615	1.71591	1.51311	2.22301	2.3249	1.63795	2.63936	2.7	3.2363	2.70576	2.90638
Q9Y376	3.40833	2.82576	3.01271	3.33494	2.70982	2.2809	3.04018	2.94237	2.25078	2.56883	2.75739	3.17451	3.56147	2.98736	3.25538	3.38388	3.00371	2.47665	3.6056	3.10646	2.9696	3.01369	2.22307	2.7077	2.20749	2.12045	2.41236	2.14706	2.52271	2.47992	2.23461	2.40913	1.91644	1.13665	1.74192	2.47536	2.02811	2.12258	1.8864	2.43509	2.19178	1.47619	1.89642	1.69727	3.20688	2.26498	2.75141	2.45635	2.24952
Q9Y3F4	3.78986	3.43785	3.5154	3.63718	3.388	3.0856	3.39494	3.46958	2.79007	2.94666	3.3147	2.13737	2.30463	2.28191	2.21518	2.32476	2.69912	2.87625	2.57268	2.07347	1.98445	2.21352	2.73598	2.97533	2.77133	2.85032	2.89075	2.77167	2.89769	2.55476	2.92687	2.81795	2.62355	2.4906	2.75899	2.95243	2.50988	2.89753	2.53834	3.2213	2.65662	3.47045	3.39704	2.66586	2.5422	2.2691	2.6605	2.34279	2.51784
Q9Y520-7	1.80487	2.13836	2.03746	2.48131	2.05048	2.28071	1.84009	1.73165	2.13175	2.04514	1.81908	1.48945	1.64751	2.23933	1.66079	1.3202	2.01689	2.25562	1.53629	1.50076	1.79635	1.44296	1.57291	1.07497	0.886375	1.58691	0.999248	1.33106	1.04404	2.28549	1.57399	1.33444	1.34724	2.88268	2.71292	2.26611	2.2327	1.92089	2.46125	2.17966	2.38592	3.45716	2.70203	2.25163	2.88999	2.62748	2.60749	2.66577	3.15152
Q9Y5S2	3.1776	2.0935	2.50395	2.12669	2.17876	1.8402	2.28706	2.08257	2.16615	1.8342	2.03316	1.97722	1.93892	2.09141	1.56291	1.4261	2.11604	1.74775	2.34338	1.73513	1.82169	1.66072	2.14544	2.54905	2.43876	1.43275	2.77165	2.22365	2.61367	2.08518	2.53664	2.82197	2.09714	1.30378	1.25138	2.15745	1.2296	1.4916	1.43568	1.83423	1.54813	0.581774	0.829971	1.15811	1.62271	2.09377	2.20406	2.20725	1.94563
B9A064	0.764871	2.42846	1.56515	0.692842	4.21887	3.99491	4.18726	2.3926	3.12046	5.10407	3.31279	5.19032	3.46333	3.51066	5.21611	4.837	4.46193	4.13901	2.38967	2.96975	3.25658	3.84415	4.92816	0.69355	1.91215	4.02202	2.72233	0.985885	1.2846	3.7319	1.11957	1.31304	3.49085	3.85191	4.31075	1.74283	2.63868	2.40441	2.77792	2.85162	1.48655	3.01712	3.67292	3.71926	2.97964	4.27802	1.9796	3.23083	2.51316
O43432-3	2.27554	1.61912	1.83507	2.00405	1.9461	1.88942	1.91829	1.55412	1.5633	1.06975	1.62361	2.11498	2.03502	2.25675	2.20511	2.15223	2.11176	3.10203	2.40057	1.88103	2.02915	1.95288	2.04731	2.03299	1.2304	1.78435	2.24699	0.537594	1.60373	2.2771	1.95054	1.79707	1.80451	1.73632	1.93331	2.55736	2.47253	2.03133	2.44013	2.22375	1.90098	2.52549	2.46295	2.09285	2.18785	2.30805	2.14567	2.46195	2.21049
O43747-2	2.62697	2.24699	2.44568	2.55187	1.94265	1.62693	2.41496	1.98822	1.88854	2.37831	2.01772	2.74832	3.02968	2.61028	2.65401	2.62748	2.18643	2.73336	3.11024	2.38973	2.43262	2.4661	1.98923	2.34918	2.01548	1.9289	2.38781	2.57795	2.41974	2.20771	1.95056	2.12545	1.9092	2.18498	2.37467	2.94467	2.65822	2.72812	2.45554	2.83722	2.78504	3.00779	3.17884	2.38721	3.02183	2.76205	3.17109	2.96984	2.95508
O60437	-0.0595999	4.04135	1.54834	-0.627856	-0.497281	-0.258258	-0.266985	-0.336488	2.05093	1.58254	0.873644	NaN	-2.15962	-2.61104	-5.43664	-0.722335	-6.79792	-4.71381	-5.23317	-5.39532	-5.08644	-2.55363	3.89637	0.830693	1.99586	0.861093	0.851633	1.07744	0.555945	3.18226	1.04947	0.985276	1.46444	5.54884	1.73336	1.74928	4.21918	0.898639	0.592794	2.6078	0.645347	3.38886	2.34193	2.09266	-4.38155	-4.99652	-3.44091	-5.10985	-3.1982
O60841	2.07959	2.53723	2.44758	2.82863	2.92539	2.28137	2.55335	2.49272	2.37243	1.97186	2.49123	2.39831	2.17276	2.4926	1.95074	1.99422	3.12968	2.96492	1.97962	1.97416	2.12831	2.11274	3.04143	2.91128	3.10267	2.80265	2.86692	2.99336	3.2078	3.52561	3.17613	3.10518	2.93548	2.48219	3.09696	2.25429	2.85861	2.29552	2.51082	2.54593	3.30084	3.88055	4.1279	2.68284	3.61513	3.11448	2.87528	3.64115	3.43395
O75746	4.52023	2.53833	1.54389	2.0257	1.38635	2.35577	2.25689	2.45823	2.11968	2.4215	2.30673	1.80331	1.36214	1.59169	1.76176	1.84726	1.34433	0.969028	2.60786	2.34037	1.81677	2.15891	1.53138	2.46887	1.46003	1.67784	2.57616	1.5416	1.86007	1.37541	0.997533	0.992663	1.54305	2.33567	0.582991	4.29595	0.662357	3.66908	1.3898	1.91333	0.691525	1.35517	1.81578	1.48515	1.64278	1.40063	1.68004	1.68688	1.49597
O95861	2.30134	2.89992	2.81956	2.7989	2.83525	2.33106	3.07454	3.20328	2.60694	2.65393	2.49818	3.12181	2.6086	2.34942	3.01318	2.67565	2.68465	2.32035	2.85491	2.71061	2.86782	2.67843	1.41047	1.85015	1.94635	2.08253	1.70775	2.39648	1.96071	2.01426	1.85252	1.94754	1.70964	2.2103	2.22568	1.73526	2.38415	2.24873	2.64219	2.51371	2.63845	2.77457	2.6324	2.19643	2.16844	2.46106	2.99297	2.65297	1.91835
P02748	0.790439	3.99407	1.41753	0.285386	2.90046	4.38166	3.33897	1.58826	2.90584	3.46733	3.0883	3.7999	2.53142	1.95039	4.31504	2.6642	2.55845	2.06861	1.07379	3.07547	3.09927	2.90692	3.76764	0.326726	-0.175271	2.34757	1.1879	-0.261547	-0.138738	1.53098	0.12023	-0.146035	2.11003	3.36982	3.29841	0.344603	1.00365	0.427018	1.60794	0.63319	0.331505	1.99732	2.47916	2.65189	3.69047	3.70184	1.46116	2.7856	0.754195
P05067	3.94812	2.49438	1.85728	3.61397	2.89035	3.17394	2.49111	2.8621	2.29153	2.6662	2.98095	2.35842	2.68882	2.66431	2.58592	1.39536	2.29918	4.4277	2.70433	2.6537	2.25589	2.4956	0.650065	2.73773	2.53885	2.81052	4.17869	1.44077	2.8392	2.80225	1.7457	1.77109	2.55134	2.17437	1.2871	2.94561	1.31652	2.09419	2.66283	2.65695	3.20974	2.87044	3.7202	2.31933	3.549	3.36697	3.04329	3.14834	2.01281
P09429	3.04313	2.96838	3.26379	3.42778	4.04991	3.73166	3.31466	3.26251	3.68782	3.53312	3.55737	2.94778	2.76732	3.41695	2.77567	2.6034	3.6558	3.59062	2.99143	2.86222	2.73654	2.89528	2.66086	1.89478	2.75308	4.29409	3.06623	4.02055	2.94036	3.81586	3.53224	3.45223	3.51092	3.5058	2.68121	1.8805	2.81329	3.01999	2.18433	2.0799	2.56325	3.25781	2.73615	2.833	3.19501	2.70855	2.95963	2.78541	2.99709
P09493-9	2.86634	4.68844	2.59814	2.53949	2.75472	2.61285	3.13252	1.90344	3.26583	4.39728	2.67505	1.61547	1.76065	2.47645	1.52134	2.83359	1.23907	1.37994	2.01054	1.7339	1.91121	1.92407	4.33743	2.23266	2.52371	1.51724	1.73679	0.573482	1.93811	2.32773	1.66864	1.70359	2.13793	3.33411	3.73818	2.23245	2.83175	2.06273	1.26535	2.47637	1.75921	1.27819	2.24898	2.36609	2.17218	2.3739	1.62644	1.14546	1.51166
P12268	1.57754	2.65912	3.40694	2.98805	2.62544	2.94501	2.81571	2.23871	3.37524	3.64838	2.67563	3.18701	2.63728	3.24144	3.3175	3.2064	2.30622	4.41786	2.13557	2.88284	2.98218	3.13372	3.39664	2.4745	2.74826	3.96004	2.63131	3.27988	2.81496	4.01668	3.55557	3.44087	3.23159	2.70154	2.55534	1.47135	3.76896	1.83574	2.41581	1.97714	2.44074	3.24216	3.19597	2.67044	3.20384	2.68532	2.89782	2.99247	2.85821
P13746-2	0.896595	3.32206	0.920517	2.01303	2.43406	3.19171	2.19689	3.4159	2.59109	3.45365	2.20595	2.58055	2.74894	2.59239	2.5518	1.99748	2.58482	0.303701	0.805535	3.46709	3.45965	2.15844	2.78993	1.87648	2.74594	3.12527	2.25585	0.539264	1.28152	1.26459	2.03887	2.18711	2.30991	1.6119	3.20288	0.463106	0.746271	1.08932	2.33513	1.62415	2.32827	1.79729	1.5759	2.57384	0.932928	3.33981	0.276929	2.28633	2.21081
P27348	3.01216	2.3069	3.37037	2.90121	2.55779	1.93682	2.38884	2.69258	2.31516	2.14799	2.59846	2.36967	2.32358	2.15334	2.08977	2.14128	2.65683	3.42843	3.32066	2.11168	2.31688	2.68273	2.65865	2.75719	2.79964	3.47004	3.07781	3.76183	3.50901	3.48415	3.50882	3.51327	3.0099	2.12227	2.72927	2.56678	2.32662	2.98481	2.07283	3.0545	2.44751	3.28121	3.21742	2.45731	3.23515	2.68389	3.8391	2.54268	3.17773
P27695	1.90357	2.84546	2.72937	3.63471	2.85779	2.7968	2.42811	2.74911	2.81612	1.264	3.00531	2.35144	2.14382	2.62076	2.08947	1.66466	3.05593	3.87761	2.18775	1.91564	1.85791	2.48345	1.74907	1.08254	1.17949	1.95838	1.57421	3.79574	2.39897	3.01182	2.26424	2.42822	2.42604	2.57635	1.63918	0.763769	1.81353	1.86046	2.24227	1.14319	2.0492	2.27301	2.30698	2.13632	2.55216	1.62755	3.20949	2.52507	2.45013
P30040	2.52046	3.502	2.62557	2.90245	2.64069	3.39493	3.20819	2.27701	3.24166	4.0761	2.98524	1.68336	1.80098	2.34557	1.89315	2.8388	2.16584	3.66764	1.78672	2.19749	2.24831	1.93572	3.44051	1.77837	2.2883	2.95905	2.27806	3.00103	1.82447	2.77991	2.20652	1.86257	2.51908	2.82458	3.19006	2.19082	3.08958	2.32867	1.86109	1.52707	3.00064	3.1544	3.79512	2.50446	2.59864	2.13756	2.22185	1.75955	2.60526
P30533	1.82382	2.62633	1.93121	3.49457	3.12933	3.57081	3.47757	2.73552	3.05515	3.09661	2.49476	2.19973	1.57837	2.31266	2.16298	1.79888	1.90037	2.40016	0.906976	2.385	2.48991	1.53256	2.82423	1.55584	2.3727	2.238	2.29807	0.796889	1.64326	2.10467	1.97537	1.90981	2.27814	1.61211	2.36857	1.13312	1.38681	1.5432	2.62575	1.07842	2.7595	1.45871	1.74692	1.83626	3.57852	2.98669	1.34946	3.52253	2.96732
P31040	3.60976	2.28494	1.03571	2.00125	1.84106	2.60868	2.17127	2.18456	2.60286	2.01174	2.23261	2.37951	2.77635	2.44488	2.58346	2.81094	2.53493	2.90257	2.86129	3.04043	2.79921	2.69863	3.17028	2.89617	2.49859	2.93229	3.40895	2.80234	2.81412	1.9798	2.2313	2.23137	2.83489	2.46678	1.93848	3.72761	1.7071	2.65073	2.39899	2.28079	2.13369	1.32934	1.57733	1.93046	2.82886	2.56124	1.96544	2.9721	1.63671
P31947	2.30674	5.36633	1.63288	1.57443	0.996634	0.829144	1.19825	1.22868	0.926612	1.20473	1.55587	1.5137	1.87112	1.44506	1.4164	3.09357	2.00755	1.847	2.64525	1.55003	1.43674	2.37354	5.71408	2.75002	1.94028	2.09837	2.61145	2.36786	2.42878	2.01222	1.91673	1.96706	2.23193	4.81177	1.54097	2.67176	1.25438	2.1077	1.11311	2.28047	1.48312	1.91067	2.53874	1.80402	1.8247	1.08897	2.016	1.05407	1.21104
P32455	1.32131	3.33805	3.32684	1.76198	3.9557	3.26351	3.3966	3.66848	2.99969	3.88968	3.01349	4.22204	4.02482	2.12578	3.43869	3.27682	2.65417	0.639359	2.53253	3.14512	4.08704	2.54365	2.32502	2.35032	3.57196	0.839591	1.77774	0.377772	1.80317	0.266323	2.70175	3.18445	2.30015	2.51712	3.2528	0.420539	2.61036	2.17386	1.75433	3.0905	2.20916	1.01782	0.608687	2.76757	2.61848	3.74351	1.55983	2.54997	2.15897
P35658-5	1.56969	2.35787	2.59704	2.43276	2.45065	2.45851	2.02567	1.93898	2.64921	1.94982	2.14132	1.96491	1.82954	1.91265	1.98361	2.06568	2.49629	2.37252	1.73748	1.78213	1.77303	1.91291	2.16753	1.21157	1.8671	2.32064	1.59204	2.86361	1.62099	3.20907	2.26443	2.26699	1.90061	2.32915	2.50084	1.20548	2.50623	1.39248	1.87357	1.47991	1.973	2.73967	2.30236	1.91125	2.8393	2.60689	2.99232	2.57606	3.15187
P49821	4.22433	2.32571	2.37064	2.48595	2.14231	2.80394	2.29144	2.49927	2.10617	1.8287	2.5199	1.87205	2.20476	1.74452	1.94087	2.00065	1.68948	2.1627	2.83269	2.27378	1.88814	2.183	1.28478	2.27305	1.518	1.96451	2.45233	1.76398	2.09435	0.624365	1.52882	1.69511	1.48949	1.70366	1.73906	4.16212	1.86951	3.24176	2.12987	2.67208	2.11053	1.40379	1.86225	1.9496	2.48997	1.85594	1.59315	2.12832	1.70879
P51888	0.719362	3.74919	0.955556	0.143544	2.17276	2.40691	0.962993	0.712852	3.91072	1.66912	3.44045	1.15722	2.36727	1.60089	0.383752	4.8959	1.77866	0.72648	1.64954	3.09051	1.08478	2.56287	3.70442	0.555075	1.24676	1.24597	0.0941739	3.62768	0.438456	3.21617	1.9059	0.630298	2.38141	2.34749	4.90368	0.360801	2.82396	0.39505	1.31776	0.695792	2.09001	0.67886	1.08036	2.83126	1.45632	2.09247	1.75911	0.536333	1.68806
P52565	2.78182	2.80392	2.33619	2.77309	2.79756	2.5472	2.93397	3.00599	1.9441	2.66864	2.76829	3.12039	3.26171	3.11013	2.98706	3.18609	3.16576	3.05904	3.36836	2.98445	3.26618	3.04202	2.21404	2.38985	2.46819	3.26706	2.30031	2.72854	2.41811	2.91764	2.00572	2.10093	2.22366	1.80879	3.07031	2.07834	1.64567	1.87509	1.67632	2.62679	2.31831	1.72031	1.85769	2.06307	2.7471	2.44715	2.44542	1.69951	2.88217
P52907	2.33269	3.2532	2.72182	2.39948	2.28499	2.44203	2.61789	2.18413	2.00038	3.54099	2.57877	1.65466	2.42491	2.19899	1.90845	2.83409	1.57068	2.40587	1.91426	1.70617	1.68086	1.79392	3.14016	1.87604	1.573	2.00299	1.68862	1.65777	1.32991	1.8046	1.99916	2.10181	1.78216	2.25017	2.28625	2.09035	1.96792	1.77122	1.6452	2.17437	1.66899	2.58034	2.85046	2.21771	2.39334	2.14281	1.91976	1.74298	2.05842
P53041	3.41826	2.02213	2.89441	2.90622	2.34748	2.27777	2.23366	2.20856	3.21327	2.56167	2.55221	1.43355	1.73259	1.84866	1.61273	1.79249	2.04385	2.28977	2.42855	1.70408	1.71171	1.98433	1.81445	2.84387	2.63266	2.5375	3.05623	3.37712	2.62484	2.849	2.91294	2.81364	2.58729	1.72509	2.58479	3.10274	2.94743	2.53033	1.94753	2.5688	2.18236	2.81856	2.55093	2.34024	2.65972	1.61658	2.90174	1.8051	2.68743
P61266	5.70804	0.169001	0.757215	2.03266	1.2294	1.60329	1.90881	1.25901	0.66109	0.882833	3.1478	0.438853	1.04177	0.470525	0.695337	-0.389019	1.90819	-0.146152	4.23169	0.598691	0.91545	2.29863	-0.0482368	4.48899	1.65531	1.91913	5.15129	0.790793	3.76477	-0.349087	0.25741	0.386271	2.95813	-0.265583	0.097404	5.01636	0.23515	5.04515	0.931919	3.53083	0.452121	0.497377	1.34611	1.97218	2.17371	1.78114	3.12706	1.74255	1.89766
P61604	4.06324	3.09295	3.97304	3.45708	3.30764	4.25416	3.00115	3.91252	3.56437	3.76764	3.70697	2.15205	2.43171	2.44204	2.11658	2.58412	4.04692	4.94495	3.43485	2.79969	2.97229	2.88182	2.1973	3.1314	2.91433	3.02111	2.23015	2.39102	3.97007	3.01221	2.79237	2.6834	2.67646	2.3226	4.12404	3.30058	2.60186	2.75488	2.94118	2.98108	2.71166	3.68626	3.94688	2.60625	4.50811	2.24258	1.96834	2.57786	2.76182
Q00169	3.73987	3.4632	3.91583	3.35474	3.45353	2.94056	3.44941	3.94788	3.55294	3.47056	3.50072	2.84453	2.81999	2.64498	2.65341	2.58306	2.17996	2.1888	3.10206	2.60365	2.36055	2.86336	1.99719	2.87113	2.42268	2.0105	2.68163	2.0208	2.96659	3.03139	3.08662	3.3991	2.38041	1.81959	2.10416	2.70403	2.86821	3.00252	2.00673	2.78264	2.45662	1.4199	1.39074	2.08654	2.14242	2.07755	2.0445	2.20074	2.83899
Q08257	2.9034	3.50358	3.44794	2.71387	3.39458	3.48547	4.21269	3.60081	3.56815	3.61656	3.37539	3.0441	2.62917	3.24664	2.68956	2.32459	2.18443	3.24903	3.07979	3.33362	3.52614	2.96949	1.93647	2.74842	3.82958	2.16417	2.23656	2.05059	2.90012	3.33543	2.90205	3.07137	2.62987	3.17858	3.96536	2.69986	3.35292	2.69864	2.36609	3.2332	3.20567	3.15433	3.48371	2.80078	3.79256	2.89036	1.8353	2.23245	3.52013
Q13428-4	1.13803	2.12081	1.59711	1.83286	1.5365	2.02414	1.15173	1.27566	1.63516	1.15594	1.67564	1.62525	2.1936	2.51023	2.11151	1.32831	2.9401	2.96104	1.73048	2.10663	1.67038	2.09652	1.37888	0.910202	0.680239	2.0477	1.37377	2.16593	0.925526	1.76807	1.37153	1.442	1.77927	3.5409	2.71772	2.11076	2.91276	2.13442	2.7936	1.76852	2.40271	3.50832	2.94494	2.6083	2.64532	2.4174	2.56859	2.67279	2.60165
Q13576	0.682838	3.1903	3.1789	2.05938	1.2212	1.28921	1.32506	1.60203	3.56153	2.57254	2.37017	-1.152	-0.105589	0.392409	-1.11702	1.36596	-0.409258	-0.775464	1.01211	-0.868887	-0.918358	0.599404	3.25295	1.07215	1.07614	1.7447	0.731331	2.5497	0.821142	4.23453	2.85826	3.17583	2.12383	3.87458	4.81532	0.703536	3.65731	0.639948	0.937949	2.12838	1.66472	2.40104	2.57714	2.53611	1.83511	1.74542	1.82304	1.51385	4.07379
Q13596	2.42785	2.78337	2.65395	2.83459	3.83377	2.80199	3.74043	3.24371	1.8237	2.06357	2.63645	3.52566	3.15885	3.32613	3.62887	3.2544	2.82039	2.57034	2.32271	3.17793	3.13634	2.68667	2.76245	1.97993	2.64	2.6404	2.37729	1.83067	2.10301	2.02827	2.40698	2.40451	2.46026	2.29311	2.54805	1.96096	2.2822	2.05175	3.58427	2.26841	2.78408	2.23422	1.72492	2.45863	3.24951	4.01881	2.45798	4.11207	2.50413
Q14103-3	2.18341	3.07542	3.19169	4.00238	2.91845	3.15576	2.46287	2.58899	2.83899	2.15938	3.51737	2.92505	2.74797	3.84762	3.15014	2.5641	3.43222	4.17229	2.59533	3.06364	2.6794	3.46203	1.7132	1.48717	1.19217	3.16617	2.0965	4.27183	2.13602	3.65689	2.58637	2.7214	2.83355	2.85061	2.36451	1.7806	2.83823	2.91819	2.99534	1.93908	2.48511	3.00536	2.78597	2.64699	3.58235	2.73858	4.26065	3.19172	3.54151
Q14699	2.54986	3.02588	0.991657	2.28837	3.56103	3.72894	3.88274	3.93005	1.6743	2.02033	2.53836	4.32349	2.99066	2.86179	3.68784	3.61057	2.17084	0.130397	2.63331	3.77038	3.59165	2.69629	2.56498	4.23935	4.10877	2.03487	4.13472	1.42852	1.81728	1.10702	2.17101	2.88889	3.57565	2.11515	1.91189	2.68417	1.09704	2.9262	-0.291504	3.63976	2.05465	0.551473	0.463776	2.4107	0.529869	2.35764	0.66325	0.120409	0.324138
Q16798	4.03937	1.18702	0.793653	2.29901	1.73339	2.42132	2.33736	2.59885	0.569173	1.00172	2.02522	2.35572	2.24086	0.86052	2.14447	1.5185	0.945848	-0.151448	3.96768	2.71485	2.84916	2.28393	0.605027	3.04183	3.30636	1.89588	3.23542	0.454173	2.97797	-0.184079	0.37982	0.721312	1.54731	-0.456183	-0.69853	3.73725	-1.02553	2.31096	0.909755	2.43201	0.77083	-0.437246	0.642555	1.1611	1.97674	1.39323	1.02737	1.58148	-0.0205345
Q5JSH3	2.42038	1.61738	1.73861	2.24099	1.99022	1.64263	1.92612	1.68465	1.73652	1.65008	1.60611	2.6248	3.00478	2.64751	2.63681	2.43351	2.61957	1.8759	3.28481	2.42774	2.76809	2.39282	1.34223	2.17988	1.69234	1.75774	2.22554	1.58423	1.82396	0.92268	1.55926	1.65938	1.46961	1.57517	1.87629	2.27856	1.79569	2.09073	1.70278	2.29269	1.88821	1.79299	1.79089	1.71791	2.6613	2.72385	2.89033	2.70585	2.02412
Q5JWF2	3.84232	2.67543	3.51875	3.11249	3.01009	2.81669	3.40626	4.01988	2.98719	2.48217	2.90298	3.62317	3.12809	2.29519	2.8849	2.54879	2.64529	2.49563	3.83521	3.37516	2.8405	2.98256	1.72202	3.55959	3.2194	2.14304	3.791	3.3491	3.79383	1.90321	3.0665	3.31442	2.88567	1.89277	2.06063	3.43437	3.12003	3.3089	2.65107	2.97973	2.57944	1.11873	1.48984	2.35799	3.03438	3.27475	3.85044	3.50693	2.7763
Q5VYK3	2.43938	2.2557	2.27301	2.39588	2.05725	1.96476	2.29939	1.77283	2.31397	2.10803	2.2504	2.16435	2.31363	1.94703	2.10388	2.88744	2.47118	2.91409	3.00743	1.91944	1.99418	2.38629	2.63711	2.31061	2.2098	2.12758	2.36088	2.68301	2.13209	1.45556	2.2257	2.25204	2.19794	2.11118	2.12591	2.38982	1.94344	2.0341	2.11497	2.32447	2.13389	2.96337	3.08215	2.34906	2.87395	2.65382	3.00411	3.003	3.37544
Q6YHK3	0.980972	3.31344	3.36115	0.152362	1.56919	1.9417	2.22731	2.82051	2.13282	2.36316	1.96166	2.87346	2.363	3.03733	1.82289	3.06048	1.55331	0.163841	1.7984	3.08534	3.01447	2.16475	3.25045	2.55456	2.73704	0.220541	1.47806	-0.486876	0.929371	0.66937	2.33046	2.63251	1.71507	3.40564	0.937633	0.620894	4.97501	1.29515	0.757772	3.00723	1.94484	2.24203	1.2875	1.93714	-0.399218	0.764232	-1.36811	-1.21803	-1.22993
Q7L576	1.90036	2.42079	2.69872	1.92411	2.57247	1.85123	2.44795	2.82463	1.56833	1.06986	1.93537	2.96004	2.73606	2.48215	2.55117	2.59407	2.1621	1.21043	2.69538	2.60768	2.43892	2.15742	2.48214	2.57524	3.00327	2.04763	2.54447	2.08158	3.38644	1.90799	2.89385	3.11248	2.2267	2.11544	2.06498	2.02618	2.97279	2.13224	2.13841	2.63597	2.6335	1.68524	1.81125	2.2447	1.84426	1.9801	1.34891	1.64803	1.39834
Q86VS8	2.13612	2.3417	2.10485	2.53014	2.34257	2.35233	2.40455	2.04651	2.11142	2.50982	2.0929	1.12578	0.992693	1.66781	1.32942	1.44334	1.69004	1.68025	1.18055	1.09305	1.14539	1.23352	1.67082	1.13966	1.46615	2.0382	1.54295	1.79044	1.35689	2.12016	1.4374	1.56133	1.23465	0.702933	1.03812	1.61867	0.694939	1.13821	1.07702	1.46055	1.40538	1.44557	1.42001	0.851437	2.27596	1.88109	2.34756	1.96669	2.19888
Q9BWD1	2.01949	1.56895	1.81672	2.84293	2.343	1.68381	1.4705	2.99971	0.664713	1.12419	1.80468	1.93698	2.06737	1.28221	2.12453	1.31538	1.84033	1.90057	1.85897	1.60048	1.10368	1.72455	1.31748	1.56324	2.73746	2.65573	1.74555	1.85978	2.31564	1.56027	1.95565	1.84896	1.56468	1.35832	1.40598	2.35558	1.52267	2.39556	2.27174	2.87359	2.40057	2.59925	2.47649	1.93812	2.79717	2.59253	2.54019	2.66687	2.10238
Q9BXX0	0.0984859	1.43348	-0.383446	2.52275	2.14622	5.06863	1.12231	0.992006	0.0918875	0.511688	1.59095	2.16408	-0.172735	0.847979	2.04495	1.04113	1.4368	-0.829189	-0.0724964	0.98503	1.22935	0.774793	0.718167	-0.983275	-2.03059	-1.51085	1.11565	-3.26994	-3.41893	-3.38063	-3.26905	-2.88759	-0.247635	-1.73118	-1.27337	-3.56581	-2.27207	-1.48429	-0.815188	-1.32686	-3.49261	-1.97782	-2.70646	0.133522	1.78883	2.70548	-1.34062	1.69239	-1.6593
Q9UBB6-3	4.77375	0.77467	0.912461	1.87343	1.37695	1.04276	1.70086	1.01555	0.451313	0.726505	2.19396	1.59873	2.95901	1.64925	1.90832	1.09462	2.03114	1.35341	4.23803	1.48937	1.62006	2.3038	0.114516	4.27537	1.47282	0.289891	3.23555	0.13191	2.54057	-0.183416	0.652169	0.600021	1.38135	0.76491	0.677995	4.41116	0.759878	3.08519	1.29982	4.56817	1.69133	1.39521	1.77479	2.04539	1.92427	1.28871	2.26321	1.37842	0.529878
Q9UBQ7	3.20438	2.91296	3.51909	2.98528	3.24998	2.76549	3.00191	3.68787	3.63943	2.30654	3.08738	2.63637	2.92596	2.05664	2.5445	2.48516	2.0605	2.98785	3.00923	2.52764	2.58834	2.69008	2.37099	3.28641	3.56266	2.78038	2.8502	3.18675	3.69553	1.88562	3.49733	3.59541	2.93814	2.29853	2.31777	2.50626	3.01706	2.97295	2.8731	3.25718	2.52016	2.17521	1.97996	2.44729	3.41916	2.73382	2.4949	2.90147	2.39747
Q9UIA9	2.59665	2.34793	2.68664	2.39675	2.27424	1.8211	2.50319	2.37641	2.49097	2.03264	2.34451	2.18988	1.98958	1.86456	2.12654	2.06432	2.11771	2.23524	2.29671	1.87354	1.76	2.05294	1.60638	1.96432	1.67569	1.79418	1.96821	2.88596	2.22195	1.81496	1.91474	2.04536	1.76227	2.1326	2.44461	2.47516	2.92858	2.49637	2.68656	2.71101	2.65378	2.58926	2.67645	2.54024	2.79419	2.67158	3.48674	2.78035	2.63339
Q9UMR2	2.21306	2.80777	3.16671	2.9927	2.85167	2.45553	2.91406	3.23725	2.47274	1.99331	2.69118	2.56858	2.65315	2.74064	2.55551	2.69749	2.17985	3.01164	2.40215	2.49341	2.34533	2.45168	2.1604	1.80592	2.42543	2.72045	1.88239	2.96028	2.31686	2.81932	2.4253	2.49102	2.19798	2.54976	2.7192	1.74464	2.79191	2.29154	2.27333	2.62937	3.15757	3.51894	3.02464	2.37315	2.80776	2.95386	3.01804	2.69249	3.13433
Q9UPQ0-3	3.05168	1.98514	3.59792	1.45384	2.95416	1.58161	2.99028	2.71237	2.44732	2.36541	2.4896	2.79516	2.31611	1.83088	2.01585	1.80753	2.6719	5.00121	2.36126	2.50326	2.55801	2.29247	0.687683	1.94149	2.39462	1.02351	1.73626	0.165431	2.20282	1.44494	3.35637	3.53398	1.77783	1.50332	1.66288	2.03068	2.1049	2.43514	1.78325	1.64669	2.32089	1.50049	0.845284	1.3258	1.49676	2.32432	1.60499	1.84666	1.31351
O00154	4.79779	1.6687	0.831601	2.30451	1.46389	1.54559	2.04773	0.752602	1.41693	1.13864	2.76708	1.53039	3.35812	3.00347	1.53615	1.77103	2.71974	3.42671	4.13696	1.74848	2.06206	2.6495	1.92956	4.02368	2.92078	3.2226	4.36783	1.58955	3.52286	4.1674	1.20609	1.1409	2.77251	1.31282	3.54595	4.00366	1.23429	3.53319	1.07157	3.3621	1.53309	3.08699	3.0869	2.17115	3.1553	1.69733	1.99741	1.37559	2.86499
O00186	3.07234	2.88538	3.24328	2.49036	3.20795	2.81227	3.09445	3.50993	2.71551	2.48915	2.7733	2.00768	1.91405	1.79652	1.81944	1.25201	1.21766	1.16623	2.0791	1.72339	1.717	1.5454	1.88556	2.60598	2.99383	1.88441	2.31464	1.86021	3.00685	2.16845	2.67352	2.80269	2.20133	1.81436	2.25282	2.09265	2.94353	2.25907	2.07305	2.68335	2.87516	1.778	1.85946	1.85315	2.38805	2.64036	1.914	2.71948	2.22664
O00629	2.39096	2.52615	3.05408	2.94127	2.47559	2.23284	2.41903	2.77698	2.44202	2.03333	2.47869	1.6709	1.62477	1.6368	1.6302	1.6752	1.47943	1.96228	1.72376	1.62401	1.35394	1.64267	1.46024	1.68812	1.48529	1.70809	1.84342	2.38968	1.9066	2.07791	2.18009	2.16177	1.6957	1.53656	2.0654	1.34248	2.14311	2.09372	1.89643	2.44638	2.3302	2.63252	2.43091	1.88846	2.15655	1.82259	2.59895	1.83623	2.28752
O14745	4.09057	2.55341	4.69893	0.827695	3.10775	1.54376	2.42227	3.61786	3.49525	3.58466	3.07594	2.54784	3.24695	1.45383	2.07301	2.32988	1.9012	0.69675	3.86723	1.78038	1.86368	2.78053	2.28152	4.20829	3.53637	2.52237	1.77681	2.59752	4.34915	1.4126	4.72311	4.53246	2.95668	2.87576	3.82364	2.95797	4.06419	3.68417	2.50352	4.70132	2.23691	1.11175	1.18043	2.57803	3.12641	2.91292	1.89817	2.60386	2.87999
O14773	0.88422	2.28833	1.51638	2.7441	2.68785	2.56212	3.54425	1.74146	1.3014	1.48399	2.17272	1.64362	1.47632	2.57725	1.81792	1.8383	0.761371	1.47507	0.38263	1.18975	1.77511	1.00854	1.97651	0.522267	0.605491	1.02268	1.02873	0.926887	1.03639	0.769982	0.574299	0.417109	1.21848	1.36724	2.68886	0.565487	1.82563	0.41541	0.902102	0.640846	2.37724	1.44586	0.995256	1.51293	1.87803	3.044	1.22437	1.50361	1.39537
O43813	3.5624	2.10622	2.1252	2.2108	2.55228	1.83171	2.66398	2.86249	1.53535	1.33492	2.3091	1.59983	2.07313	0.573475	1.42347	0.592	0.580245	1.01355	1.91302	1.08493	1.27654	1.27704	0.325396	2.50811	1.80783	1.35954	1.69653	1.71215	2.39744	0.547505	1.18875	1.36125	1.32813	1.69981	1.23084	3.02818	1.62293	2.80567	2.17745	2.81147	2.07331	1.05121	1.73281	1.93417	2.06485	1.31054	1.56195	1.41832	0.265326
O75914-3	4.13743	2.42863	2.41132	3.1389	2.73594	2.52865	2.69143	2.46141	2.20229	2.38064	2.58776	2.38385	2.97161	2.45418	2.53428	2.46669	2.89984	3.42926	3.40679	2.3802	2.63157	2.51253	1.95139	2.0422	1.92272	2.75208	2.54617	2.30563	1.93345	1.67703	1.68897	1.75872	1.75078	1.48123	1.47769	3.38218	1.20316	2.29018	1.52949	2.52255	1.4629	1.77476	1.92089	1.69008	2.4702	1.91597	2.68696	2.22824	1.90748
P00390	2.82107	3.23564	2.81432	2.35756	2.46469	2.16896	2.71904	2.76208	2.63266	3.13096	2.6742	2.16246	2.60551	2.75577	2.19669	3.21312	2.44069	2.2834	2.76357	2.43031	2.34715	2.4952	3.15043	3.13608	3.22463	2.7022	2.94833	2.97354	3.08177	2.785	2.80698	2.9977	2.68659	3.42705	2.18133	2.32619	3.10616	2.85751	2.14843	3.10887	2.85936	2.34594	2.5437	2.33269	3.16074	2.85939	3.33632	2.54334	2.7653
P02786	2.38892	2.93263	1.92787	1.62059	1.89641	1.24149	1.66542	1.17197	2.35104	2.79583	2.70098	1.95748	1.81538	2.09834	1.71587	2.69721	2.06011	6.54234	2.4104	1.74649	1.52651	2.65064	3.83453	1.13947	0.127735	1.32539	1.34434	2.54954	1.15765	1.33112	1.86741	1.60471	2.48339	2.4542	1.65225	2.1271	1.99544	1.90533	2.65345	2.0403	2.34153	5.75333	6.24636	2.77633	3.68935	1.25404	1.99051	1.64299	2.56564
P04196	0.645185	1.45536	1.35296	0.293954	3.46939	3.44394	2.67066	1.61938	2.27964	3.32735	2.66041	3.20404	1.81864	1.76543	4.04961	1.57194	2.94945	1.64177	0.677434	2.40006	3.03025	1.90776	2.04301	-0.114523	-0.401371	1.20199	1.70285	-1.01589	-0.104689	1.39267	0.409834	0.126832	1.59927	2.28716	2.14032	1.04554	0.980561	1.22181	1.14679	1.41234	0.571624	1.2674	1.4858	1.81435	2.43355	2.21372	1.05327	2.14162	0.918753
P05165	3.27964	1.79633	2.27735	2.00918	1.80006	2.04254	1.80996	2.48838	2.4848	3.22433	2.21115	1.441	1.92892	2.00386	1.61565	1.48966	1.37139	1.49714	2.05061	2.1745	2.04548	1.93113	2.00451	3.40427	3.33223	2.71226	3.11363	2.53845	4.72628	3.0093	2.96791	3.31663	2.72379	2.54669	2.067	3.74769	1.8805	3.45068	2.8694	2.96742	3.25636	1.33477	1.80612	2.46955	2.94412	1.88989	1.92283	2.35509	2.45406
P06753-5	1.87892	2.57966	2.29176	1.16744	2.04737	1.78016	2.07155	1.82922	2.24259	3.52606	1.79086	0.874056	1.37797	1.47797	0.858217	2.22025	1.49844	1.67128	1.82254	0.967477	1.23544	1.02935	2.75784	1.40882	1.03502	1.31194	1.357	0.932938	0.872479	1.9763	1.5973	1.63078	1.09448	1.98854	2.56236	1.66379	2.26789	1.26904	1.13886	2.45668	1.61792	2.52123	1.99187	1.91116	2.2006	1.82731	1.52063	1.24656	1.94079
P07686	1.43447	4.1866	2.42627	2.66849	2.83688	3.09124	3.73424	2.16151	2.78659	3.30981	2.88599	2.79492	2.78566	3.52416	3.25751	4.2514	3.08394	3.94295	1.90215	2.98818	2.56066	2.78135	4.37873	1.30618	1.21823	3.56829	2.03652	1.84615	1.53757	3.24447	2.02497	1.97173	2.43824	2.73936	2.17656	0.624617	2.97432	1.20079	1.988	1.00332	2.10287	2.88373	3.20681	2.12353	2.31836	3.25176	1.93663	2.74457	3.18718
P13671	1.02767	2.43899	1.84082	0.633321	3.13912	3.22381	3.31452	2.15602	3.21365	4.02795	2.6652	3.46196	2.30925	1.97042	4.2173	2.72607	2.88849	2.01889	1.87577	2.42168	2.9034	2.4614	4.15738	0.130204	0.795199	2.38054	2.14387	0.395921	0.407484	1.75304	0.968067	0.547698	2.47428	2.67682	2.73386	0.303865	0.67654	0.541827	1.39995	1.16233	-0.0219941	1.68767	2.15963	2.09984	2.91112	2.37881	1.54181	2.31446	0.956736
P13716	2.44828	2.33082	2.66534	0.883439	2.00632	1.99718	2.49357	3.03553	2.39232	2.97264	2.34206	1.23492	2.35868	1.30893	1.29019	1.64874	1.00267	0.692136	2.11376	1.33711	1.28865	1.53151	2.03656	3.02856	3.14668	1.32607	1.77617	0.697761	2.62205	0.180903	1.54884	1.41154	1.45495	1.11092	0.650142	0.939678	1.72153	2.09474	0.626223	2.59171	1.23979	1.13308	0.810434	1.17325	2.30005	2.70271	1.93526	2.00497	1.4127
P15880	2.93233	3.08135	3.60436	3.69622	3.16948	3.48495	2.73947	2.93832	2.95586	2.27963	2.91339	3.26548	2.91282	2.9028	3.06116	2.72303	2.93791	3.36955	2.12081	2.633	2.73442	2.8019	2.98632	2.65802	2.93931	2.35875	2.27664	2.87967	2.62051	3.62991	3.18549	2.91987	2.60283	2.79388	2.67898	2.92846	2.60179	2.04008	2.80312	2.67406	2.77195	3.73557	3.36671	2.85593	3.0379	2.30986	2.11048	2.71255	3.38125
P16104	1.53206	2.44236	2.77493	3.3114	2.85472	3.20687	1.66563	2.40017	2.19033	1.31994	2.25514	2.06287	1.80726	1.34112	1.54126	0.93658	2.88977	1.66024	1.29978	0.927166	1.91079	1.54568	1.78921	2.21668	2.57268	1.99104	1.98031	2.92105	1.96562	3.15798	2.93389	2.53378	2.4492	2.2383	2.7452	1.1732	3.65537	2.08383	2.37592	1.47018	1.75874	2.22595	2.06454	1.99578	2.40138	1.92712	2.14397	3.1357	3.3175
P19022	2.24576	1.41365	3.07949	2.86085	2.51465	2.71953	2.84119	3.12504	2.5211	3.07593	2.20184	2.34524	1.40919	1.45724	1.84919	1.50737	2.0679	2.26467	2.06928	2.34182	2.24059	1.75267	-0.782026	2.29259	2.66923	1.84153	2.31097	1.41422	2.33796	0.553854	2.7687	2.71797	2.14645	2.03922	2.47178	2.64423	3.84182	2.5363	2.7732	3.15736	2.80941	1.2567	2.19239	2.74519	3.06512	2.33281	2.09584	2.2772	2.43723
P20340-2	3.18282	2.59304	2.5991	3.07817	2.98221	2.23553	3.26511	3.39622	1.80973	1.85168	2.38358	3.13151	2.79335	1.99485	2.96002	1.8811	1.91492	2.246	2.68874	2.72696	2.86455	2.32498	1.89717	2.76447	3.26359	2.68071	2.54265	1.31785	2.61503	1.58171	2.53995	2.73597	2.16959	1.42778	1.46412	2.17984	1.19642	2.37867	2.26514	2.32495	2.46922	1.70009	1.51247	1.68032	3.09886	3.34481	2.22504	3.12666	2.05897
P22059	2.76233	2.44045	2.44098	2.5019	2.66829	2.43575	2.6659	2.58261	2.29899	2.14702	2.33024	3.00614	2.88303	3.28884	2.94339	2.95018	2.83998	3.00426	3.12506	2.77585	2.86579	2.67067	2.04535	2.17009	2.06526	2.80654	2.29258	2.35316	2.52928	2.23033	2.24582	2.3035	2.00479	2.50813	2.00026	2.64628	2.40098	2.44204	2.63007	2.55584	2.7561	2.49037	2.19842	2.3511	2.68521	2.24841	2.26924	2.62363	2.72153
P23142	1.29457	3.96135	2.79308	0.0605412	1.25689	2.29011	0.899175	0.81276	1.86206	2.12718	2.96851	0.83963	1.18745	0.555348	1.08901	4.47495	2.76201	3.07539	0.613612	2.52904	2.72106	2.54426	4.69208	0.829907	1.26133	2.00962	1.03816	2.10974	1.1263	5.62429	1.22486	1.9724	2.25164	4.43513	4.89992	1.24734	4.06515	0.988235	1.68333	0.999218	0.702763	2.42312	2.01119	2.69261	3.14556	1.9906	3.58857	1.38368	3.51473
P23229	1.66278	3.19725	2.82197	1.27053	1.35772	1.13438	1.98686	2.42273	2.58976	2.59461	1.83492	1.23851	0.985891	0.57173	1.10053	1.25599	0.989867	0.904797	1.19905	1.86501	0.972532	1.40718	1.61164	1.61131	1.05283	0.0423479	0.737045	-0.523605	0.87873	-0.849881	1.77537	2.14675	0.743509	3.4962	0.739362	-0.157589	0.924484	0.948603	0.199152	1.01777	0.883928	1.11684	0.610063	1.07208	1.2288	1.18205	0.0527258	-0.0778189	1.02415
P25685	2.44067	3.26697	2.82167	3.13613	3.10519	2.94252	2.75294	2.88708	3.10921	2.38682	2.73431	2.78739	2.72413	2.94088	2.93427	2.10422	2.59604	2.85216	2.45497	2.99273	2.94307	2.42647	2.3775	2.54278	3.42139	2.80332	2.87131	2.98398	2.50944	2.63086	2.75922	2.77742	2.73245	2.74841	2.68916	2.28943	2.13158	2.38115	1.53662	2.45398	2.2676	2.51295	2.66884	2.08442	3.32475	2.45681	1.97972	2.14082	2.2142
P27361	3.2043	2.17899	2.87533	2.92431	3.2082	2.30717	3.26278	3.64252	2.19138	2.50281	2.60628	3.23932	3.02355	2.31302	2.81527	2.37108	2.21744	1.36815	3.16697	2.89476	3.01919	2.62659	2.09202	3.16787	3.31562	1.92059	2.74477	2.19251	3.02373	2.15845	2.43498	2.59903	2.37206	1.70807	2.77426	2.74202	2.36919	3.18779	2.44099	3.70071	3.12613	1.21168	1.46911	2.49711	2.50246	2.96022	2.2947	2.56784	2.80704
P28066	1.85503	2.58816	2.80526	2.61877	2.30326	2.244	2.43396	2.07131	2.57961	3.19047	2.41963	1.52665	1.80287	2.03776	1.77153	2.31907	1.89664	2.62254	1.73002	1.65141	1.60796	1.77295	1.93552	1.11134	1.20392	1.70986	1.22211	1.95703	1.18685	2.01832	1.44241	1.20717	1.28642	1.73688	2.16024	1.3148	2.04549	1.12821	1.38476	1.55946	1.61312	2.49949	2.54153	1.63396	2.49041	2.45999	2.85248	2.19682	2.61283
P30042	3.95319	2.812	2.95978	2.63472	2.56611	3.29361	2.83977	3.47763	3.10182	3.79636	2.89808	1.67912	2.22653	2.14887	1.83412	2.00109	2.48241	3.0422	2.59477	2.4412	2.16334	2.2792	1.77401	2.49794	2.38454	2.64756	2.53326	1.37862	3.16109	1.7549	2.15458	2.53447	1.98273	2.20196	2.25456	3.49735	1.77656	2.85681	1.92479	2.35784	2.50962	1.32248	2.2048	1.90543	3.16379	2.30705	1.36482	1.75925	1.90875
P31153	2.6967	2.56939	2.79217	3.02594	2.65619	1.99038	2.63435	2.88991	2.82775	2.33722	2.78857	2.77995	2.8906	2.84915	2.75969	2.51737	2.49469	3.325	2.64957	2.5474	2.3259	2.5867	2.99441	3.22748	3.21484	2.8454	3.01978	3.3751	3.09666	3.1085	2.8136	2.64991	2.75762	2.12103	2.55316	2.19296	2.78055	2.43924	1.80097	2.74859	3.04134	2.76104	2.41364	2.11009	2.08053	2.40591	2.9079	2.09955	3.0137
P32004	5.07197	-0.226229	-0.432838	0.632689	-0.468333	0.154433	-0.211813	-0.816782	-0.359551	-0.344654	2.50882	-2.30112	-0.201862	-0.535929	-1.68029	0.275066	1.61335	-1.06634	3.79268	-0.193942	-0.0384569	2.11682	1.30071	3.1294	0.663097	1.15374	4.58269	3.84666	2.98336	3.90695	0.261733	0.561273	2.59723	0.528014	5.23022	4.74472	0.487257	4.89438	-0.115147	3.75964	0.181818	0.518048	1.80012	2.47333	1.8388	1.55535	2.00936	0.619795	4.03126
P34897	1.36012	2.01831	2.01378	2.84065	1.64195	2.74024	1.51859	1.83047	3.3128	2.24812	2.55226	0.614502	0.787614	1.9765	0.75545	0.790028	2.27592	2.30975	0.939896	0.858562	0.883493	1.41649	1.25918	1.59113	2.03617	3.68683	1.24222	2.32821	2.68988	2.43594	1.63453	1.80879	1.85373	2.03649	2.62467	1.20709	1.20391	1.61256	1.61154	1.64507	2.3668	3.2049	3.54828	2.06267	3.91044	2.14815	1.69135	2.09376	2.21841
P36873-2	2.84012	2.80069	2.8161	2.75068	2.73922	2.25767	2.43388	2.47897	2.10735	1.55599	2.53451	2.23348	2.25246	2.1918	2.38698	1.81155	1.71735	2.25184	2.47964	2.06278	1.94034	2.10123	2.06537	2.68738	4.38423	2.59001	2.73243	2.77625	2.67277	2.73468	2.64522	2.8472	2.34103	2.64636	2.53149	2.81685	2.81905	2.71071	2.74758	3.04415	2.99231	2.79785	2.81965	2.57408	1.84174	1.83526	2.37621	2.04078	1.9661
P41091	2.8741	3.40084	3.34801	3.23863	2.99984	3.13378	3.07856	3.08485	2.9671	2.88998	2.99206	3.05605	3.28416	3.27086	3.28317	3.36046	3.2641	3.55238	2.66068	3.00694	2.65016	2.85574	2.65529	2.18147	2.15732	2.23323	2.14247	1.86491	2.30477	2.38156	2.53145	2.53937	2.20947	2.91532	3.26407	2.60298	2.88424	2.52276	2.9926	2.76843	3.02389	4.25763	4.00922	2.91337	3.72838	3.14766	2.80108	3.22844	3.10649
P47897	2.16334	2.39942	2.50161	2.46343	2.23118	2.20198	2.28723	2.18434	2.1212	2.29069	2.07413	1.69653	1.52154	2.08173	1.47365	1.79989	1.68134	1.92705	1.05451	1.52532	1.54397	1.32195	2.35567	1.71749	2.03845	1.37482	1.63659	1.77277	1.82512	1.94574	2.14412	2.23146	1.78179	2.50379	2.72927	2.27009	2.2935	2.36417	2.75535	2.23088	3.18439	3.10493	3.1944	2.50483	2.3236	2.87846	2.46097	2.87409	2.84967
P48163	2.72601	2.50752	-0.10212	1.57599	3.68888	2.98299	4.00502	3.34507	0.2252	0.431965	2.98909	3.58438	3.04023	1.48829	3.11299	3.62043	2.30947	0.883011	2.72347	3.12978	3.74051	2.84347	2.93938	3.28884	4.60525	2.86507	3.83231	1.43123	3.31195	0.551006	0.665372	0.533876	3.00494	1.50208	1.66584	2.69253	0.371495	3.71442	2.80545	4.09774	2.84365	1.98864	0.950754	2.42892	2.92585	3.55144	1.47221	3.11957	0.986287
P48506	2.46691	1.83711	2.39381	1.58161	1.68063	1.30683	1.98972	2.27512	2.67673	2.28965	1.77405	2.3745	2.6331	1.59793	2.00364	2.3146	2.24092	1.72196	3.06547	1.72571	2.20243	2.20132	1.64526	2.26348	1.95931	1.21557	1.46003	1.11273	3.13042	-0.250896	1.60296	1.88343	1.12825	1.12743	0.644261	1.84598	2.04049	1.85823	1.65105	2.17708	1.89927	1.24602	1.03151	1.38321	2.32831	2.74738	2.96031	3.0152	1.82409
P48739-2	3.25077	2.74283	2.85605	2.92061	2.39519	2.16094	2.39415	3.16658	2.14647	2.36348	2.60646	2.59243	3.11821	2.61149	2.64126	2.84131	3.01218	1.88968	2.96768	2.44005	2.1783	2.54231	2.55688	3.05306	2.45974	2.61471	2.82312	2.44579	3.10894	2.66785	2.87367	3.0851	2.45504	1.94328	2.23335	2.57709	2.60361	2.53912	2.29051	2.6452	2.24949	2.23093	2.31873	2.29937	2.73298	2.58308	3.08671	2.99365	3.10204
P50213	4.33551	2.07307	2.2453	2.32144	1.59306	2.45423	2.15716	2.09656	2.47173	2.18677	2.49644	1.33387	2.34776	2.02319	1.4424	1.95729	2.42854	1.39042	3.45739	1.92909	1.77839	2.13986	2.60784	3.38726	2.40472	2.31255	3.41933	2.17745	3.25902	1.4713	1.88516	1.94417	2.24436	1.91446	2.16712	4.45893	1.80947	3.76323	1.40941	3.09733	1.68437	1.35669	1.56927	1.98424	2.98589	2.00859	2.00399	2.10397	2.04139
P51570	1.7856	2.07495	1.87098	2.50854	3.00046	2.7244	2.75263	3.44067	2.25283	2.27836	2.1915	2.394	2.22634	2.00193	2.39343	2.27244	1.62492	1.91089	1.6507	2.14192	2.28954	1.95251	1.56162	2.14907	2.33682	1.99447	1.32852	0.471616	1.70082	1.62936	1.32861	1.47781	1.63796	0.942349	0.890451	1.21776	1.24608	1.48981	1.95445	2.29012	1.84715	1.27759	1.29923	1.37613	1.69933	1.74249	0.637577	2.19823	0.982759
P54819	1.47989	3.59721	2.50005	2.25472	2.16591	2.83925	2.08377	2.24099	3.01879	3.10831	2.46457	1.83829	2.55634	2.88965	2.25942	3.02937	2.30144	3.32401	2.19252	2.60905	2.42469	2.26512	2.67765	1.19556	1.75032	1.68327	1.39611	2.00472	1.6239	2.20424	1.76344	1.75225	1.72083	3.64058	2.29157	0.952845	2.50256	0.943857	1.45278	1.22905	1.75678	2.00502	2.21513	1.87229	2.22138	1.7777	1.68568	1.7181	2.22523
P62879	3.11895	1.19439	2.28888	1.75109	1.50676	1.64932	1.8999	2.53449	1.64799	1.42149	1.81402	3.11434	3.0772	2.29761	2.8009	2.14719	1.73508	1.87644	3.77784	2.86547	2.40383	2.94409	0.407022	2.60633	1.77031	1.15046	2.95416	1.01234	2.92004	0.939903	1.97312	2.39502	1.89721	1.60255	2.4219	3.64352	2.9743	3.56665	2.39377	3.91174	2.53582	0.854887	1.26817	2.45606	2.90834	2.82823	2.95374	2.89209	2.41726
P63208	2.99032	2.48953	4.71383	2.00434	3.28695	1.66414	3.209	3.06545	2.89653	2.9412	2.68603	1.51788	2.07707	1.80952	1.84271	1.74258	1.39883	2.1266	3.23599	1.46905	1.87756	1.94084	1.3944	2.80392	2.73639	1.87973	1.36721	1.83028	3.15856	1.72457	3.08973	2.33307	1.93509	2.35005	1.61243	2.66754	3.94488	2.72251	1.75556	3.82913	2.14077	2.16533	1.87622	2.43878	2.09521	2.90912	2.37936	1.93501	1.89406
Q12840	3.45557	2.27903	2.29771	3.04169	3.07604	2.77935	3.00963	2.7642	2.07441	2.00112	2.73735	2.85943	2.8811	2.59052	2.67641	1.92823	2.7707	3.09618	3.06659	2.52246	2.86792	2.6192	1.52578	2.75057	2.95333	2.55584	3.02744	2.51341	2.8771	2.08157	2.10048	2.14972	2.49553	1.54313	1.90578	3.07634	1.7349	2.89223	2.2178	2.56742	2.46914	2.06851	2.36642	2.22227	3.18096	2.37704	3.0961	2.52173	2.34067
Q13404-1	3.09471	2.7871	3.02767	2.9111	2.84668	2.18001	2.84994	3.1441	2.3907	2.85542	2.59895	2.48159	2.47598	2.08508	2.37121	2.00545	2.34694	1.97695	2.85797	2.42523	2.51245	2.22348	1.26417	2.03125	1.84214	1.29908	1.90451	1.45732	2.42765	1.77263	2.16399	2.10919	1.51105	1.36186	1.83822	2.10704	1.41196	1.99147	1.61233	2.37239	1.66145	1.71466	1.91511	1.70353	2.65062	2.20593	2.1981	2.10812	2.2387
Q13418	1.92762	3.27798	2.38586	2.93748	2.943	2.62779	2.97762	2.69708	1.92432	1.37016	2.60551	2.08553	2.47265	2.93739	1.79401	2.13901	2.02712	1.66733	1.31571	2.26784	2.00877	1.68947	3.0605	2.39813	3.92032	2.14668	2.21132	1.93148	2.16241	1.82445	2.08628	2.2875	2.41075	2.45756	2.75641	1.57277	2.41992	2.51652	2.46901	3.01449	3.54831	2.47182	2.20123	2.49441	2.73778	3.09793	2.10428	2.98948	2.1225
Q14019	1.46364	2.72253	2.80521	3.31758	3.06861	2.65385	3.38022	2.9672	1.73162	2.90456	2.63758	2.73785	3.14252	3.16331	2.82336	2.75679	1.69069	3.19184	0.828636	2.87819	2.8821	2.451	2.89718	3.01361	3.06834	3.00842	2.76678	1.51513	3.18029	0.786232	2.32549	2.75209	2.59657	1.25183	2.02952	1.13423	2.20267	3.08211	2.39976	2.2515	2.91065	2.48704	1.70599	2.5733	3.60021	3.29086	2.15113	2.96365	1.05389
Q15008	2.55834	2.79752	2.94927	2.84156	2.56861	2.59752	2.41954	2.32185	3.04172	3.24008	2.65771	1.81421	1.90115	1.92861	1.99144	2.25334	1.914	2.68786	1.73566	1.68324	1.3684	1.9603	2.07124	1.46693	1.17041	2.43487	1.82328	2.6167	1.65967	2.45404	1.97086	1.94327	1.7178	1.78332	1.83881	1.50588	2.05391	1.29959	1.73555	1.66253	1.82377	2.50795	3.04942	1.80435	2.55607	2.11489	2.71568	2.28362	2.58274
Q15691	2.01723	2.1882	2.66095	2.88799	2.9659	2.5145	2.45443	2.44876	2.30851	2.17379	2.40541	2.21979	2.35203	2.55954	2.26875	2.289	3.28128	3.23082	1.99875	2.1155	2.29081	2.19345	2.29433	1.94489	1.9037	2.50608	1.97039	3.59602	2.74126	2.40901	2.7594	2.61608	2.41843	1.9041	2.23111	1.30763	2.24537	1.72843	2.51964	2.34433	2.30128	2.80316	2.69517	2.16296	2.82357	2.104	2.97199	2.27941	2.42317
Q5SSJ5	2.32231	3.38717	2.33236	3.04693	3.48991	3.94732	3.55647	3.80146	2.93039	2.71936	2.69978	3.87118	2.43181	3.00677	3.26149	2.68217	2.58179	3.31432	2.72745	3.58141	3.31394	2.78269	3.09461	2.22386	2.77791	1.96403	2.92307	2.34496	2.73908	2.1247	2.8489	2.48115	2.84541	3.87459	3.07322	2.41017	2.70166	2.39402	2.05908	1.92257	2.26601	2.57121	2.38848	2.63702	2.25874	1.9419	2.16631	2.35987	2.29535
Q6NVY1	3.39701	3.16119	3.43986	2.82615	2.08554	2.41467	2.47315	3.35604	2.97316	2.74141	2.79513	2.05599	2.18572	2.36323	2.13485	1.90069	2.09785	3.28365	3.10037	2.84297	2.55339	2.53569	2.37562	2.94853	3.06086	2.75315	2.67394	2.18371	4.40252	2.96039	2.7603	2.95407	2.48348	3.57934	2.48783	2.8553	2.2768	2.1258	2.83514	2.16416	2.80401	2.54229	2.64	2.24157	2.44435	2.51947	2.22295	2.84471	3.11344
Q6WCQ1-2	2.37038	2.79439	2.42892	2.0671	1.81427	1.63699	2.15586	1.56726	2.24548	1.24355	1.80244	1.1684	1.36084	0.771115	0.923066	1.66335	1.38987	0.689214	1.47723	1.27593	1.50844	1.08969	1.92425	1.12461	1.36025	0.557292	1.33471	0.41275	1.24761	0.902347	1.55281	1.40545	0.843523	2.49756	1.33748	2.33915	1.73676	2.24805	1.32265	1.81213	1.72343	1.0782	1.01262	1.56207	1.28904	1.53875	1.18774	1.27045	1.29936
Q7Z4V5	1.64585	2.40175	3.29593	3.42862	2.629	2.79615	2.06606	2.00761	3.18124	2.55016	2.83975	1.76805	1.68397	2.59155	1.92719	1.70312	2.88922	3.11626	1.7233	1.80689	1.76916	2.52306	1.90813	1.67618	1.45924	3.28467	1.83948	4.22525	2.18082	3.48032	2.82177	2.72391	2.67188	3.03799	2.61812	1.89596	3.12379	2.88659	2.85829	2.2622	2.22739	2.91313	2.59544	2.8899	3.34703	2.08623	3.50758	2.2909	2.98956
Q8NBF2	1.4386	2.36694	2.91391	2.83857	2.57015	2.25435	2.63579	2.83165	2.2807	2.31609	2.35421	2.05124	1.78516	1.94468	1.7524	1.56555	1.42391	1.63432	1.15164	2.0241	1.94367	1.77389	1.13866	1.35059	2.25555	1.92099	1.44472	2.24938	1.43926	2.34095	2.20309	2.23395	1.78191	1.6349	1.94202	0.281283	1.67997	1.05293	1.27752	1.65939	1.67167	1.02216	0.845223	1.37032	1.67376	2.22636	2.76405	2.10109	2.76767
Q8WWM7	2.19025	2.30694	2.16725	2.9066	2.60398	2.53376	2.14837	2.01025	2.13224	1.54578	2.28982	1.36387	1.41797	1.84594	1.44717	1.26582	2.12519	2.24321	1.20576	1.11631	1.3587	1.26491	1.46592	1.00455	1.4382	2.61846	1.28931	2.432	1.1141	2.80051	1.76769	1.49631	1.70449	1.9952	2.43142	1.72613	1.47401	1.569	1.74004	1.63762	1.83629	2.72137	2.58268	1.72999	2.21045	1.60979	2.37397	1.88301	2.34793
Q969P0	5.08615	0.242023	-0.168791	0.961904	0.619431	0.834146	0.982173	0.616096	-0.0211353	0.823462	2.00551	0.830148	3.20313	0.558647	0.129683	-0.38366	1.15894	0.185796	3.32195	0.549904	0.476682	2.0198	-1.24157	3.19132	1.34166	0.288235	2.62891	0.381399	3.1322	-0.568554	-0.28785	-0.16851	1.4427	0.0195322	-0.427633	3.9293	-0.00224829	3.90743	-0.140863	2.38826	-0.331386	-0.384755	0.47948	1.35587	2.07462	1.13715	0.689242	0.682019	0.442168
Q96FW1	4.12719	3.18742	3.84119	3.4158	2.78848	2.38637	3.07799	2.95533	2.96843	2.92173	3.14704	2.18297	2.70139	2.16347	2.19017	2.19566	2.13657	2.44128	3.21111	1.89409	1.95663	2.25768	1.57514	2.42736	1.53681	1.22241	2.40916	2.24817	2.62263	2.31761	2.17531	1.95838	1.81098	2.21489	2.49573	3.32677	3.17334	2.67094	2.16003	3.1753	2.39408	2.78552	2.38278	2.47948	2.45499	2.37067	2.87696	2.40322	2.95481
Q99623	3.67155	3.00974	2.4574	2.96602	1.9135	2.83355	2.26855	2.80106	2.8016	2.53046	2.72989	2.09253	2.26019	2.61753	1.97557	2.26961	2.73365	3.20864	2.70313	2.74109	2.27642	2.47274	2.33154	2.41467	2.34457	2.87573	2.50801	2.50173	2.58598	1.81926	1.67013	1.73148	2.09099	2.33193	1.7431	3.27223	1.7423	2.32442	1.93119	1.92176	2.34189	2.5876	3.30446	2.05836	2.96198	2.44992	2.41427	2.61835	2.59112
Q9BUJ2	1.20677	2.32301	2.32075	2.83473	2.11675	2.24218	1.79891	1.75594	2.04735	0.950088	2.24316	2.40076	2.28857	2.71121	2.43005	2.3491	3.06752	3.46237	2.19624	2.3088	2.06936	2.7051	2.02277	1.69058	1.49506	2.59182	1.93948	4.13265	1.86543	4.017	2.67691	2.70503	2.48372	2.99108	2.64812	1.48462	2.85849	2.05983	2.79953	1.88939	2.64445	2.60669	2.1327	2.55804	3.27012	2.50307	3.72961	2.88468	3.58583
Q9HAV0	3.37129	1.84579	2.44693	2.12339	2.27433	2.17209	2.23285	2.93917	1.76601	1.52567	2.04649	3.00966	2.88175	1.81218	2.45908	2.06839	1.85913	0.82782	3.55863	3.06557	2.77891	2.37319	1.21081	2.44345	2.61809	1.46529	3.36076	1.27082	3.19249	0.858572	2.45867	2.8611	1.89949	0.842834	1.39851	2.68713	1.6591	2.14651	1.46715	2.77766	2.06077	0.130992	0.678877	1.69113	2.3536	2.0945	2.25269	1.93058	1.41722
Q9HDC9	2.43259	2.33783	1.93196	2.97866	2.09027	2.96506	2.70296	2.37237	2.26421	2.55468	2.33205	2.27137	2.46514	2.6979	2.22554	2.41934	2.45702	2.9823	2.11401	2.92606	2.68895	2.16805	2.88442	3.13188	2.67067	2.23502	2.67199	2.92572	2.39805	2.18941	2.53353	2.43722	2.5375	2.36339	2.31685	2.2808	1.56146	2.56126	2.33405	1.95232	2.21955	2.90772	2.83111	1.99113	2.89079	2.51283	2.27676	2.69743	2.76982
Q9NQ48	2.53867	2.06999	4.38549	1.89112	1.79376	1.43146	2.02514	1.94197	4.24414	4.04237	2.48501	1.82825	2.02305	2.21556	1.55528	2.31059	1.51738	2.29657	2.46022	1.87912	2.00659	2.41678	1.48855	1.98494	1.90009	0.73269	1.78791	0.924237	2.19426	2.5867	3.49501	3.27923	2.15581	1.42523	3.15409	1.92893	4.32599	1.34119	0.805244	1.78144	1.23952	0.864944	0.698489	1.52114	1.45346	1.46689	1.3329	0.913575	3.21095
Q9NZU5	0.954716	3.16282	2.74124	3.96453	3.47374	2.16146	2.94183	3.11475	1.62512	0.756503	2.32177	2.79553	1.83588	2.42328	2.67589	1.54594	0.718263	1.44518	1.1254	2.44552	2.39426	1.68816	2.89916	2.33899	3.71894	2.22364	2.00334	1.02049	2.20175	2.67274	2.71484	3.11264	2.58423	2.2093	0.787916	-0.302263	3.38262	1.47584	2.07894	0.556129	2.43079	-0.658659	-0.863729	1.54311	2.38448	3.43739	1.04683	3.08407	1.01428
Q9P121-4	4.72983	0.91903	4.05921	2.85939	2.34524	1.95422	2.39357	3.78543	2.5045	3.45365	2.56911	3.03424	2.25547	-0.785417	1.8836	0.330791	0.67454	-1.57184	3.74951	2.45866	2.12466	2.5016	0.676634	3.51489	2.69971	1.03037	3.78544	1.24642	3.85909	0.11755	4.14145	4.31887	2.4584	0.098999	-0.133606	3.87369	2.58858	3.95895	2.96828	2.86236	0.70316	-0.115314	1.03736	2.01363	1.46918	2.67642	1.98603	3.45285	1.10453
Q9UBT2	2.14124	3.37067	3.28056	3.68654	2.62841	2.50626	2.48176	2.3998	3.06889	1.83421	3.1882	2.51947	2.67046	3.36019	2.74822	2.79025	3.7134	4.5124	2.50104	2.54915	2.30139	3.14974	2.82168	1.89091	1.773	3.39684	2.31995	4.9335	2.46462	4.34839	3.09783	3.26477	3.0028	3.14626	2.94003	2.07105	3.10262	2.76088	3.07047	2.22302	3.05008	4.0931	3.8301	3.15759	3.15677	2.41879	4.74781	2.87933	3.7823
Q9UHL4	0.294348	1.66851	3.24339	1.65258	2.4985	1.12195	2.01682	0.100828	4.03857	4.47587	2.11748	2.2873	2.44573	3.23381	1.42565	2.35044	2.97646	1.34489	1.32068	2.26366	2.1678	2.65317	1.09908	0.835448	0.732927	1.67058	1.65453	0.601969	1.57022	3.99496	3.49643	3.41325	2.37565	1.58876	3.20776	0.146584	4.2644	0.777643	1.36525	0.466774	0.45836	0.0187268	0.153546	1.71402	1.63664	2.19072	-0.0301065	1.97541	3.38006
Q9UKE5	2.79169	1.99084	2.56198	2.69979	2.90913	2.28587	2.6946	2.70663	1.4561	1.49265	2.14684	2.39268	1.77736	1.42472	1.75269	1.08728	1.65764	2.34521	2.29124	1.95049	2.41554	1.60804	0.712391	2.6866	3.15609	1.13511	2.37364	1.68226	2.25076	0.566953	1.95928	2.0033	1.83417	1.69042	2.03768	2.5731	1.85157	2.38103	2.0747	2.73997	2.34487	1.63634	1.9137	1.96754	2.27077	2.4417	3.1299	2.66956	1.50298
Q9Y224	2.3167	3.34076	3.8566	3.70594	3.38089	3.24924	3.5123	2.85129	3.17661	2.87479	3.20258	2.83045	2.57276	3.01098	2.83678	3.4143	3.61562	3.34905	2.51874	2.35768	2.85169	2.90467	2.83948	2.17065	1.27858	2.34348	1.7633	3.7056	2.01125	3.26371	2.55024	2.18155	2.60968	2.83153	2.95204	1.92237	3.28849	1.78343	3.27408	2.0292	2.40795	2.98996	2.76349	2.58635	3.1925	3.05947	3.94273	3.17338	3.22489
Q9Y2S2	3.21315	2.83764	3.48888	2.19022	3.42092	2.08444	3.00237	3.87921	2.85298	2.17232	2.95792	2.89502	2.71185	1.13369	2.26825	2.23624	0.509105	0.655599	2.6197	2.28345	2.40426	2.22059	1.16384	3.7265	3.3553	2.03257	2.44522	1.65314	4.1627	0.927991	2.87162	3.1521	2.43583	1.39474	1.25979	1.55342	2.2479	3.24631	2.1867	3.3857	2.98215	0.663291	0.71824	1.8403	1.71443	2.62429	1.56554	2.54914	1.66998
Q9Y2Z0	3.09868	2.47488	3.16928	3.02539	2.93679	2.3771	2.91141	2.72867	3.06963	2.73727	2.67118	2.37202	2.34184	2.55049	2.30804	2.47319	2.06381	2.96925	2.80382	2.12852	2.27339	2.33437	2.15059	2.70282	2.4169	2.27051	2.47619	2.62124	2.70989	2.61536	2.54469	2.46839	2.56816	2.27666	2.95642	2.6749	2.99349	2.7054	2.42881	3.16783	2.8339	2.6293	2.3587	2.34329	3.07735	2.6639	3.00672	2.70115	3.05136
Q9Y3P9	2.35182	1.79538	1.84426	2.42494	2.46202	1.76843	2.27692	2.08741	1.87528	1.47056	1.96434	1.96474	2.00546	1.26405	2.05935	1.65666	1.79232	2.52263	2.44997	1.67595	1.73998	1.75891	1.80114	2.57278	1.97146	3.27508	2.71795	2.93584	2.86718	2.5873	2.55279	2.49072	2.12857	2.43582	2.31754	2.63337	1.86757	2.20489	2.85939	2.67516	2.30473	2.4894	2.47364	2.33774	2.75077	2.60547	3.29847	2.74009	2.41523
A1X283	0.978845	2.22631	1.86979	3.27207	2.27868	2.09431	2.09312	2.09743	2.11163	2.09273	1.68135	1.63282	0.758045	2.1309	1.43147	1.16206	1.4874	1.9935	1.08775	1.42485	1.64229	1.27924	1.11358	0.0763245	1.66306	0.81053	-0.20893	-1.22819	0.513598	1.02881	0.962121	0.941743	0.349017	2.5697	2.15072	1.16606	1.64223	1.50401	2.52311	1.58375	2.94491	2.73563	2.3891	2.1571	1.48754	1.39678	0.346539	1.13599	1.8683
O00139-4	4.03522	1.66707	2.88943	2.21253	2.49428	1.81187	1.99006	2.73619	2.62002	1.06626	2.37557	2.6207	2.85515	1.37087	2.30424	1.47496	2.54468	2.08307	3.40492	2.25739	2.32223	2.3515	1.1618	3.34139	2.95447	1.67948	3.09801	1.45019	2.94957	1.29451	2.83775	2.81878	2.21381	0.915489	1.64989	3.37067	2.14058	2.65645	2.58216	3.327	1.9721	1.80723	1.74259	2.07121	2.35314	2.73166	2.56006	2.7835	1.83691
O00151	-0.250298	4.35105	1.68978	2.61125	1.29287	1.63123	2.96887	0.00626945	2.04986	1.70943	2.3845	0.96147	2.23632	1.58425	1.19102	4.30136	1.81767	-0.00579071	2.23746	2.1845	1.73077	2.39289	4.23112	0.831931	0.898901	2.8395	1.32109	1.67093	0.63098	4.10736	1.88745	1.45676	2.52014	4.43173	5.01719	0.284842	3.0772	1.13258	0.306183	0.397024	0.483101	1.39251	0.706865	2.22953	2.66301	1.95196	1.36151	0.906223	3.45494
O43719	2.02015	2.66638	3.05511	2.7117	2.32582	2.51144	2.13006	2.54652	2.94373	2.37107	2.59589	2.03901	1.98677	2.62599	2.20687	3.22289	2.66735	2.73564	1.94427	2.24518	2.05867	2.49	2.73447	2.15143	2.09474	2.90714	2.45438	4.57624	2.80436	3.57557	2.83922	2.98922	2.75578	2.2286	1.96652	1.78838	2.564	2.9052	2.6364	1.91599	2.89025	3.6728	3.22474	2.34555	2.76809	1.92363	3.88627	2.35181	2.08388
O43865	2.387	1.89467	2.5245	2.17659	2.5426	1.34146	2.18783	3.78422	1.22243	1.23407	1.92996	2.50735	1.71188	1.06516	1.57325	1.51825	0.479578	0.866025	2.52846	2.24687	1.88526	1.81725	1.82354	3.09282	2.06044	1.20195	2.77337	1.39219	4.56273	0.979978	2.79301	2.86171	2.15126	1.74937	1.1673	2.86616	1.76452	3.52415	3.3279	3.01794	4.38703	1.45896	1.55583	2.01433	1.35155	2.50185	1.47869	1.76026	1.21874
O60749	2.35425	3.32768	2.94554	2.90824	3.17682	2.8978	3.18111	3.13569	3.00748	2.9409	2.77762	2.32902	2.36237	2.50879	2.37825	2.97223	1.81437	2.53949	1.86682	2.36701	2.29802	2.08401	3.34849	2.17798	2.3705	1.90906	2.29403	1.96294	2.3218	2.71234	2.65423	2.72427	2.54271	2.09396	2.33572	1.5248	2.26711	1.98681	2.14908	2.01679	2.93436	2.39756	2.23014	1.98589	1.89098	2.53134	1.98474	2.50171	2.06508
O60884	3.09461	2.42191	2.96616	2.92899	2.68059	2.48833	2.47507	2.83026	2.76385	2.62673	2.63907	2.62502	2.71952	2.80675	2.71277	1.67506	2.69157	3.23694	3.05192	2.64175	2.55807	2.70512	1.75514	3.11226	3.43406	3.02881	3.33111	3.00165	3.225	2.92363	3.16793	3.25809	2.94222	2.40376	2.54536	3.09966	3.33309	2.77335	2.63818	2.86359	2.81741	2.82774	3.01616	2.53059	3.69304	2.76556	2.96278	2.94694	3.00338
O76054	2.42565	2.12449	3.28877	4.45391	2.7008	2.15101	2.65679	3.83971	1.17306	1.16416	2.14055	2.88338	1.56167	2.34637	2.15375	0.896271	1.16483	-0.179451	1.87304	2.23125	2.06253	1.86845	-0.0467644	2.09273	2.11925	0.421196	1.97326	-0.0702229	2.07012	0.375689	2.5464	2.61241	1.32883	0.78232	0.983345	1.50929	0.877642	2.52839	2.04566	2.4688	4.2663	1.52277	0.99738	1.98141	1.69354	2.71883	0.561841	1.95334	1.31879
P00403	3.32541	1.43149	0.694564	0.922228	0.314167	1.08412	1.40957	1.3484	1.26812	0.58051	1.21019	1.82831	1.62585	1.32437	1.41996	0.96415	1.30051	0.981214	2.39696	2.42932	1.87659	1.73067	0.424026	2.01365	1.13839	0.572311	1.8921	0.743744	1.52261	-0.303276	0.425713	0.679642	0.933045	0.164122	-0.867898	2.73955	0.0738506	1.57116	0.809859	0.460122	-0.38121	0.0370269	-0.185496	0.3568	0.901499	1.4215	0.899278	1.36571	1.13792
P04632	1.85028	3.20323	2.4573	2.86581	3.1672	2.69677	3.53518	3.90514	2.27167	2.80703	2.54956	2.47152	1.94962	2.2997	2.10675	2.28157	1.30997	1.38307	1.76846	2.35153	2.39583	1.90569	2.60941	2.68224	3.11528	1.77094	1.98438	2.01788	2.47318	1.97593	2.35243	1.97913	2.25895	2.58449	2.21761	1.45273	2.41165	2.26371	2.12148	3.15933	3.10236	1.94468	1.95781	2.33545	2.03995	2.46808	2.52291	2.48132	1.81993
P05129	4.62293	1.47943	1.34626	1.92173	2.59622	1.86859	2.42747	2.90054	1.56588	2.03316	2.32177	0.977161	1.42596	0.150913	0.586338	-0.156923	1.27183	-0.387635	3.70045	0.888859	1.2656	1.09733	0.772662	5.03528	3.11578	0.361228	4.47748	-0.129112	3.45635	-0.0179973	0.41715	0.189893	2.13397	0.780487	-0.0709991	4.26866	1.2954	3.68821	1.90182	4.22115	2.21302	0.445644	1.20193	2.01433	-0.0840764	0.899019	-1.13361	0.967627	-0.971585
P05156	0.862405	1.9227	1.55976	1.90524	2.98663	4.00397	3.3268	1.91905	2.79624	4.0553	2.66195	3.17103	1.83662	1.5143	3.72906	2.03184	2.56716	1.16004	0.90066	2.63264	2.64834	1.99174	2.70241	0.569017	0.365865	1.97094	1.84935	-0.55967	0.138696	1.25506	-0.190045	-0.392716	1.9517	2.51015	3.28745	0.619351	1.31115	0.640632	1.65756	1.3874	0.670405	1.92454	1.92925	2.46894	2.61804	3.73093	1.9773	2.67652	1.37442
P05198	2.68801	3.17343	3.27723	3.161	2.95621	2.96366	2.94187	2.97936	2.66406	2.46131	2.83998	2.37666	2.41959	2.62332	2.49949	2.63471	3.28892	3.23366	2.01367	2.20624	2.09151	2.22108	2.90899	2.29828	2.59484	2.68078	2.40722	2.77564	2.46994	2.77871	2.79777	2.82768	2.57121	2.30301	2.8389	2.21551	2.5276	2.06019	2.7739	2.30345	2.75798	3.7897	3.7003	2.56981	2.99226	2.66242	2.90348	2.73798	3.00383
P08865	1.7478	3.2511	3.2286	3.27843	2.6309	2.89639	2.40866	1.9924	2.74629	2.04628	2.63355	3.23861	3.25053	3.67705	3.4926	3.75624	3.85335	4.11581	2.72021	3.22394	3.12394	3.36943	2.93085	1.50221	1.28434	2.50279	1.80701	2.48688	1.88593	3.36874	2.59435	2.14459	2.25085	3.18384	3.11897	1.94004	3.07516	2.00631	2.78481	2.32936	2.85714	3.73703	3.5169	2.90052	3.28388	2.49901	2.83457	2.81827	3.31541
P10643	0.953537	1.73475	1.40584	0.404028	2.62782	2.98571	2.29774	1.59859	2.70333	3.53151	2.03782	3.28211	1.90667	1.13771	3.97913	3.18116	2.33045	1.80429	1.46365	2.10963	2.24486	2.02924	2.73484	-1.20343	0.168281	1.22853	0.817062	-0.47162	-0.737834	0.480661	-0.387949	-0.318764	1.16761	2.61107	3.01384	-0.0115967	0.699251	0.874696	0.71897	1.13356	0.348716	1.93146	2.32249	2.18034	2.50175	3.48682	1.91286	2.58766	1.59906
P11177	4.58479	2.16822	2.30653	2.63336	1.73896	2.56407	2.20785	2.57315	2.50184	2.10405	2.6048	1.82745	2.22053	2.31219	2.05203	2.08324	2.4683	2.77375	3.54604	2.44641	2.29043	2.57704	1.43735	2.8034	2.35091	1.6691	3.13686	1.87384	2.89842	1.92508	1.74861	1.95118	1.93545	2.11763	1.40279	4.42564	1.49648	3.33743	1.89989	2.98681	2.21043	1.5438	2.01768	1.99951	2.38504	1.91697	1.76272	2.20961	1.96028
P17661	0.246014	1.93004	0.746182	3.44019	2.32891	2.97952	2.39319	1.85241	2.18612	2.59502	1.97443	0.997675	1.1125	1.39931	0.853422	1.47159	1.41305	0.004529	0.668762	1.47479	1.73547	1.19849	2.08098	1.50034	2.61071	0.503129	1.85527	-0.320664	0.427153	1.04634	1.44949	1.27297	1.86648	0.198096	1.85058	-1.49798	1.55681	-1.26479	-2.05201	1.03277	0.638702	0.120024	-0.817147	1.31363	1.30545	1.01261	-0.261957	-0.724701	0.147861
P18124	2.13382	2.593	3.35574	3.38969	2.73468	3.46554	2.19864	2.45089	2.89151	1.84625	2.61501	3.14587	2.58811	3.07688	3.31056	3.00295	2.74431	3.48938	1.98391	2.90845	2.99845	3.00543	2.26924	2.52965	2.26943	2.54202	2.52075	3.21698	2.26726	3.93106	3.38627	3.16204	2.74258	2.17156	2.66545	1.665	1.72993	1.57077	2.51547	1.89025	2.47815	3.07004	3.00102	2.23587	2.60465	2.14486	2.34239	1.78784	3.20787
P27708	0.867645	2.37056	1.46572	2.74066	2.17599	2.24706	2.16926	2.23309	2.16686	1.83819	2.26306	2.5423	2.34679	2.99943	2.52776	2.69692	2.56021	3.52536	2.27245	2.31332	2.38234	2.53904	2.69891	1.95314	2.17973	2.12678	1.99135	2.84981	1.97478	3.4415	2.46848	2.61437	2.45999	3.2636	2.92902	1.4247	2.62474	2.09593	2.43387	2.20701	3.24789	4.4007	4.10121	2.88421	3.25666	3.13981	3.27961	3.06376	3.63371
P27816-3	3.45939	1.89309	2.0909	2.5135	3.6497	2.98748	3.38717	3.55906	0.98072	1.75028	2.58261	1.59367	0.708117	1.5649	1.3732	-0.106538	0.00557423	2.65172	0.841851	1.88825	2.19726	1.14875	-0.396156	1.77238	0.774858	0.336966	1.96057	0.0249691	1.35195	-0.784316	0.293558	-0.00600719	1.08632	0.264918	1.2628	1.82559	0.0845685	2.36436	2.45113	2.60572	3.0262	-1.15311	-0.503719	1.18957	1.15034	3.23327	2.98953	3.14389	0.0960197
P46063	1.55761	2.66161	2.20033	2.35776	2.37066	2.24654	2.07146	1.83005	2.01141	1.36549	2.35347	2.03645	2.66829	2.69819	2.36241	3.00807	3.04336	3.19928	2.37219	2.17045	2.01883	2.2109	3.01346	0.943432	1.32525	2.63785	1.32234	3.20739	1.45646	1.88488	1.82124	1.79939	2.02186	2.06416	2.44726	0.79597	2.22647	1.34222	2.05225	1.16732	2.25862	3.32748	3.30874	2.17373	2.35266	2.37471	3.15744	2.65685	2.64675
P48047	3.95382	2.37118	2.49454	2.37167	1.7075	2.71962	1.75513	2.40292	2.53131	2.08096	2.43862	1.70152	2.15456	2.71435	1.97055	2.53654	2.17384	2.53959	2.96305	2.52909	2.3177	2.35729	2.08262	3.19097	3.01448	2.74586	3.43229	2.33869	3.35656	1.99938	2.50226	2.50965	2.50475	1.88804	1.56515	3.45081	1.80234	2.69845	1.63983	2.1216	1.67044	1.27828	1.44358	1.69211	3.13354	2.17063	2.03864	2.32316	2.10067
P52597	0.866669	2.53807	3.79345	3.10087	2.22962	2.54711	2.05382	1.84717	3.52441	3.09207	2.60027	1.33584	1.49718	2.1891	1.63391	1.98504	1.86563	3.07614	1.39819	1.55311	1.28559	1.74007	2.50299	1.23516	1.34151	2.95369	1.55958	3.22482	1.66942	3.92341	2.97847	2.80663	2.34219	1.85075	2.65627	0.586746	3.15885	1.16534	1.8777	0.847129	1.38921	2.33787	1.92308	1.90531	2.41773	2.02244	3.08692	2.35631	3.81237
P53004	2.51471	3.23553	3.27287	3.29739	3.23749	2.74348	3.40641	3.64425	3.37522	2.79457	2.98636	2.73281	2.16638	2.14211	2.45233	3.04025	2.12426	1.88461	2.48844	2.54685	2.38245	2.46577	2.34124	1.64437	2.04393	2.07759	1.57376	2.07217	2.0275	1.74521	2.2019	2.2283	1.79625	1.93422	1.91868	1.9047	2.34792	2.47142	2.22666	2.79625	2.67867	3.37375	2.95779	2.30148	2.52618	2.53261	2.34296	2.42234	2.40226
P55263	1.59741	2.67596	2.80119	2.7222	2.59664	2.07469	2.47427	3.25835	2.311	1.58259	2.35621	2.79564	2.62309	2.44251	2.31162	2.00726	1.39755	2.36516	2.95335	2.11759	2.05482	2.0878	1.68324	1.23687	2.11128	1.56555	1.5197	1.56131	1.85042	2.31793	2.45986	2.65321	1.79618	2.62845	1.84212	1.25521	2.26938	1.6269	1.75837	2.16494	1.66133	2.55647	2.008	1.80446	1.17591	1.84836	1.45576	1.61903	2.09279
P60880-2	4.60071	0.227574	0.260611	0.811368	0.750758	0.35072	1.14235	0.420891	0.0336733	0.143292	1.69732	0.0807972	0.885902	-0.412285	0.0757637	-0.489685	1.83383	-0.787074	3.46828	0.177995	0.62657	1.1053	0.496173	3.60393	0.879935	0.992845	3.8789	2.68714	2.69607	0.282878	0.408651	0.444484	1.69602	1.00969	1.25209	4.48917	0.443034	3.07657	1.121	3.05018	0.857436	0.498109	1.25623	1.65402	2.05948	1.75746	2.18775	1.85085	1.2357
P60900	2.32501	2.81974	2.9263	2.80476	2.57008	2.53529	2.70534	2.42355	2.79877	3.4089	2.73806	3.0176	3.09036	3.25509	3.17649	3.54759	3.09336	3.78049	2.77062	2.87523	2.82331	3.10229	2.51339	1.33308	1.78321	1.84906	1.79557	2.44959	1.7009	2.43207	1.91556	1.8598	1.83873	2.64932	3.06326	2.38692	3.07144	2.45337	2.76969	2.7053	2.5324	3.24873	3.4606	2.78274	2.82273	2.71883	3.17859	2.62374	3.23056
P61088	3.11467	2.54812	3.31616	3.32272	2.86546	2.36871	3.0896	3.09214	2.68577	3.22647	3.04664	2.79044	2.81402	2.89111	2.78422	2.59075	3.07335	2.99311	3.55673	2.82103	2.76533	2.92055	2.19082	2.76166	2.00713	2.8659	2.71067	3.24469	2.98404	3.04909	2.87411	2.82174	2.63969	2.77794	3.44141	3.48174	3.32349	3.48648	3.34489	3.85146	3.23961	2.97169	3.18863	3.30298	3.34587	2.77109	3.72823	2.83126	3.24343
Q00325-2	4.53449	2.97283	2.27118	2.8924	1.77713	2.42162	2.93411	3.24211	2.74054	2.12657	2.77692	2.14613	1.70374	1.22306	1.66897	1.96762	1.30688	1.73647	2.3085	2.57806	1.82471	2.07788	2.40897	2.25235	2.14177	0.645492	1.8121	1.77013	2.029	0.791137	1.05967	1.02413	1.19828	2.44434	1.51347	4.10595	2.36341	3.23609	2.58299	2.15612	1.76466	1.78631	2.61401	2.0258	1.74551	1.63675	1.95245	2.10375	2.00707
Q00796	1.74343	2.53306	3.48953	2.03456	2.95322	2.53269	2.20583	4.06985	1.83237	1.60374	2.67699	2.21038	1.75961	0.582568	1.62775	2.57126	1.46532	1.61915	2.95635	1.64239	2.25474	2.01112	1.50867	3.15729	3.90175	1.40045	2.05519	1.89682	3.29783	0.83655	3.20259	3.33785	2.34204	1.25995	0.587311	0.491827	2.95558	3.09239	0.841669	2.3916	0.316787	1.30849	1.18577	1.24713	1.41964	1.67671	1.08666	0.506332	1.88918
Q12797	2.01528	2.91283	2.39959	2.73167	2.09108	3.31581	2.2117	2.46402	3.09208	1.52399	2.1685	2.37531	1.99992	2.91362	2.15929	2.67109	1.92063	4.01852	1.57279	2.78272	3.08346	2.16381	2.91599	1.42696	2.15508	1.10478	0.914839	0.267486	1.28909	2.28526	1.92982	1.75731	1.97393	2.65405	2.07049	0.93496	1.77305	1.3166	1.75103	1.18141	2.44835	1.42762	1.33943	1.66885	2.81452	2.39236	1.08904	2.52756	2.44903
Q12805	0.224303	1.55786	2.10312	4.27958	0.566482	1.51934	-0.064723	1.38458	1.59635	1.92313	1.55226	1.72988	0.758265	0.529835	0.378945	3.42121	0.316119	-0.414297	0.862672	0.94484	0.5734	1.22241	3.22757	-0.424076	-0.34417	0.0811672	-0.164865	-0.810323	0.641593	3.36905	-0.282364	0.193069	0.789739	1.30521	4.06135	0.527612	4.51892	0.492607	0.901284	1.3128	0.318508	0.310744	0.124478	1.67938	0.390752	1.13108	-0.113401	0.415378	1.91327
Q13733	4.32918	1.23289	2.51292	1.93201	2.02376	1.60112	2.4331	3.10489	2.87406	1.81034	2.03479	2.08192	1.30235	1.4643	1.11679	0.245475	0.329051	-0.581268	2.58227	2.16167	1.3898	1.4868	0.39115	2.61531	2.0031	0.231257	2.54607	0.543713	2.23749	0.302017	1.81546	2.02949	1.35498	0.781752	-0.178141	4.1119	0.984589	3.37424	2.16467	2.45827	2.44049	-0.0612259	0.693049	1.55565	1.58788	1.90715	1.4059	1.73532	0.905617
[truncated: 8,159 more rows]
[truncated: 200 more columns]
