# Supplementary material for: HarmonizR enables data harmonization across independent proteomic datasets with appropriate handling of missing values
Source: Nat Commun. 2022 Jun 20;13:3523. doi: 10.1038/s41467-022-31007-x (PMC9209422; doi:10.1038/s41467-022-31007-x)
Supplement: Supplementary file 3 — Source Data [file 41467_2022_31007_MOESM3_ESM.zip › Source Data/Figure5;Supplementary Figure 14-15;Description.xlsx]

## Sheet: Stepath all descript
Name	Treatment	Batch
Reporter intensity corrected 0 TMT G R_01	CT_0-3h	TMT
Reporter intensity corrected 1 TMT G R_01	CT_0-3h	TMT
Reporter intensity corrected 2 TMT G R_01	CT_24h	TMT
Reporter intensity corrected 3 TMT G R_01	CTRL	TMT
Reporter intensity corrected 4 TMT G R_01	CTRL	TMT
Reporter intensity corrected 5 TMT G R_01	CTRL	TMT
Reporter intensity corrected 0 TMT G R_02	CT_0-3h	TMT
Reporter intensity corrected 1 TMT G R_02	CT_0-3h	TMT
Reporter intensity corrected 2 TMT G R_02	CT_24h	TMT
Reporter intensity corrected 3 TMT G R_02	CTRL	TMT
Reporter intensity corrected 4 TMT G R_02	CTRL	TMT
Reporter intensity corrected 5 TMT G R_02	CTRL	TMT
Reporter intensity corrected 2 TMT G R_03	CTRL	TMT
Reporter intensity corrected 3 TMT G R_03	CTRL	TMT
Reporter intensity corrected 4 TMT G R_03	CTRL	TMT
Reporter intensity corrected 5 TMT G R_03	CT_24h	TMT
Reporter intensity corrected 6 TMT G R_03	CT_0-3h	TMT
Reporter intensity corrected 7 TMT G R_03	CT_0-3h	TMT
Reporter intensity corrected 2 TMT G R_04	CTRL	TMT
Reporter intensity corrected 3 TMT G R_04	CTRL	TMT
Reporter intensity corrected 4 TMT G R_04	CTRL	TMT
Reporter intensity corrected 5 TMT G R_04	CT_24h	TMT
Reporter intensity corrected 6 TMT G R_04	CT_0-3h	TMT
Reporter intensity corrected 7 TMT G R_04	CT_0-3h	TMT
Ratio H/L normalized SILAC G 0h_01	CT_0-3h	SILAC
Ratio H/L normalized SILAC G 0h_02	CT_0-3h	SILAC
Ratio H/L normalized SILAC G 0h_03	CTRL	SILAC
Ratio H/L normalized SILAC G 0h_04	CTRL	SILAC
Ratio H/L normalized SILAC G 24h_01	CT_24h	SILAC
Ratio H/L normalized SILAC G 24h_02	CT_24h	SILAC
Ratio H/L normalized SILAC G 24h_03	CTRL	SILAC
Ratio H/L normalized SILAC G 24h_04	CTRL	SILAC
Ratio H/L normalized SILAC G 3h_01	CT_0-3h	SILAC
Ratio H/L normalized SILAC G 3h_02	CT_0-3h	SILAC
Ratio H/L normalized SILAC G 3h_03	CTRL	SILAC
Ratio H/L normalized SILAC G 3h_04	CTRL	SILAC
Ratio M/L normalized SILAC G 0h_01	CTRL	SILAC
Ratio M/L normalized SILAC G 0h_02	CTRL	SILAC
Ratio M/L normalized SILAC G 0h_03	CT_0-3h	SILAC
Ratio M/L normalized SILAC G 24h_01	CTRL	SILAC
Ratio M/L normalized SILAC G 24h_02	CTRL	SILAC
Ratio M/L normalized SILAC G 24h_03	CT_24h	SILAC
Ratio M/L normalized SILAC G 24h_04	CT_24h	SILAC
Ratio M/L normalized SILAC G 3h_01	CTRL	SILAC
Ratio M/L normalized SILAC G 3h_02	CTRL	SILAC
Ratio M/L normalized SILAC G 3h_03	CT_0-3h	SILAC
Ratio M/L normalized SILAC G 3h_04	CT_0-3h	SILAC
LFQ intensity LF G 0h cetuximab _01	CT_0-3h	DDA
LFQ intensity LF G 0h cetuximab _02	CT_0-3h	DDA
LFQ intensity LF G 0h cetuximab _03	CT_0-3h	DDA
LFQ intensity LF G 0h cetuximab _04	CT_0-3h	DDA
LFQ intensity LF G 0h control _01	CTRL	DDA
LFQ intensity LF G 0h control _02	CTRL	DDA
LFQ intensity LF G 0h control _03	CTRL	DDA
LFQ intensity LF G 0h control _04	CTRL	DDA
LFQ intensity LF G 24h cetuximab _01	CT_24h	DDA
LFQ intensity LF G 24h cetuximab _02	CT_24h	DDA
LFQ intensity LF G 24h cetuximab _03	CT_24h	DDA
LFQ intensity LF G 24h cetuximab _04	CT_24h	DDA
LFQ intensity LF G 24h control _01	CTRL	DDA
LFQ intensity LF G 24h control _02	CTRL	DDA
LFQ intensity LF G 24h control _03	CTRL	DDA
LFQ intensity LF G 24h control _04	CTRL	DDA
LFQ intensity LF G 3h cetuximab _01	CT_0-3h	DDA
LFQ intensity LF G 3h cetuximab _02	CT_0-3h	DDA
LFQ intensity LF G 3h cetuximab _03	CT_0-3h	DDA
LFQ intensity LF G 3h cetuximab _04	CT_0-3h	DDA
LFQ intensity LF G 3h control _01	CTRL	DDA
LFQ intensity LF G 3h control _02	CTRL	DDA
LFQ intensity LF G 3h control _03	CTRL	DDA
LFQ intensity LF G 3h control _04	CTRL	DDA
