# Supplementary material for: HarmonizR enables data harmonization across independent proteomic datasets with appropriate handling of missing values
Source: Nat Commun. 2022 Jun 20;13:3523. doi: 10.1038/s41467-022-31007-x (PMC9209422; doi:10.1038/s41467-022-31007-x)
Supplement: Supplementary file 3 — Source Data [file 41467_2022_31007_MOESM3_ESM.zip › Source Data/Figure6;Supplementary Figure 1;Description.xlsx]

## Sheet: Petralia_des
Name	Phenotype	Batch
7316-321	Ganglioglioma	1
7316-341	Craniopharyngioma	1
7316-3069	Ependymoma	1
7316-466	High-grade glioma/astrocytoma	1
7316-475	Low-grade glioma/astrocytoma	1
7316-487	Low-grade glioma/astrocytoma	1
7316-206	Low-grade glioma/astrocytoma	1
7316-1851	Low-grade glioma/astrocytoma	1
7316-3319	Ependymoma	1
7316-496	Ependymoma	1
Bridge1	Standard	1
7316-121	Low-grade glioma/astrocytoma	2
7316-362	Low-grade glioma/astrocytoma	2
7316-2581	Low-grade glioma/astrocytoma	2
7316-3555	Low-grade glioma/astrocytoma	2
7316-3316	Craniopharyngioma	2
7316-913	High-grade glioma/astrocytoma	2
7316-1781	Atypical Teratoid Rhabdoid Tumor (ATRT)	2
7316-3765	High-grade glioma/astrocytoma	2
7316-2193	Low-grade glioma/astrocytoma	2
7316-485	Low-grade glioma/astrocytoma	2
Bridge2	Standard	2
7316-2671	Craniopharyngioma	3
7316-91	Ganglioglioma	3
7316-175	Low-grade glioma/astrocytoma	3
7316-114	High-grade glioma/astrocytoma	3
7316-193	Low-grade glioma/astrocytoma	3
7316-937	Medulloblastoma	3
7316-167	Low-grade glioma/astrocytoma	3
7316-451	Ependymoma	3
7316-873	Ependymoma	3
7316-892	Ependymoma	3
Bridge3	Standard	3
7316-387	Craniopharyngioma	4
7316-872	Ependymoma	4
7316-319	Ganglioglioma	4
7316-3	Ependymoma	4
7316-196	Low-grade glioma/astrocytoma	4
7316-77	Low-grade glioma/astrocytoma	4
7316-875	Low-grade glioma/astrocytoma	4
7316-932	Low-grade glioma/astrocytoma	4
7316-1790	Atypical Teratoid Rhabdoid Tumor (ATRT)	4
7316-878	Atypical Teratoid Rhabdoid Tumor (ATRT)	4
Bridge4	Standard	4
7316-371	High-grade glioma/astrocytoma	5
7316-869	Low-grade glioma/astrocytoma	5
7316-2155	Medulloblastoma	5
7316-2667	Low-grade glioma/astrocytoma	5
7316-2156	Ependymoma	5
7316-84	Low-grade glioma/astrocytoma	5
7316-1746	High-grade glioma/astrocytoma	5
7316-2181	Atypical Teratoid Rhabdoid Tumor (ATRT)	5
7316-1772	Medulloblastoma	5
7316-883	Medulloblastoma	5
Bridge5	Standard	5
7316-20	Low-grade glioma/astrocytoma	6
7316-226	Craniopharyngioma	6
7316-495	Low-grade glioma/astrocytoma	6
7316-1793	Ganglioglioma	6
7316-443	Ependymoma	6
7316-89	High-grade glioma/astrocytoma	6
7316-359	Ganglioglioma	6
7316-1773	Craniopharyngioma	6
7316-2899	Low-grade glioma/astrocytoma	6
7316-4341	Not defined	6
Bridge6	Standard	6
7316-2758	Ependymoma	7
7316-3575	Low-grade glioma/astrocytoma	7
7316-1751	Craniopharyngioma	7
7316-127	Low-grade glioma/astrocytoma	7
7316-884	Low-grade glioma/astrocytoma	7
7316-134	Low-grade glioma/astrocytoma	7
7316-119	Low-grade glioma/astrocytoma	7
7316-2760	Not defined	7
7316-51	Not defined	7
Bridge7	Standard	7
7316-2729	Low-grade glioma/astrocytoma	8
7316-176	Low-grade glioma/astrocytoma	8
7316-949	Craniopharyngioma	8
7316-306	Medulloblastoma	8
7316-1455	High-grade glioma/astrocytoma	8
7316-304	Medulloblastoma	8
7316-2141	Atypical Teratoid Rhabdoid Tumor (ATRT)	8
7316-3773	Craniopharyngioma	8
7316-2900	Low-grade glioma/astrocytoma	8
7316-37	Not defined	8
Bridge8	Standard	8
7316-217	Low-grade glioma/astrocytoma	9
7316-2723	Low-grade glioma/astrocytoma	9
7316-380	Craniopharyngioma	9
7316-397	Low-grade glioma/astrocytoma	9
7316-2140	High-grade glioma/astrocytoma	9
7316-2669	Low-grade glioma/astrocytoma	9
7316-117	Low-grade glioma/astrocytoma	9
7316-934	Low-grade glioma/astrocytoma	9
7316-278	Medulloblastoma	9
7316-333	Medulloblastoma	9
Bridge9	Standard	9
7316-388	High-grade glioma/astrocytoma	10
7316-470	Low-grade glioma/astrocytoma	10
7316-400	Low-grade glioma/astrocytoma	10
7316-1769	High-grade glioma/astrocytoma	10
7316-1854	Ganglioglioma	10
7316-889	Ependymoma	10
7316-194	High-grade glioma/astrocytoma	10
7316-47	Ependymoma	10
7316-3023	Medulloblastoma	10
7316-931	Medulloblastoma	10
Bridge10	Standard	10
7316-393	Low-grade glioma/astrocytoma	11
7316-938	Low-grade glioma/astrocytoma	11
7316-2152	High-grade glioma/astrocytoma	11
7316-3561	Low-grade glioma/astrocytoma	11
7316-459	Low-grade glioma/astrocytoma	11
7316-472	Low-grade glioma/astrocytoma	11
7316-914	Ganglioglioma	11
7316-882	Low-grade glioma/astrocytoma	11
7316-2146	High-grade glioma/astrocytoma	11
7316-2751	High-grade glioma/astrocytoma	11
Bridge11	Standard	11
7316-24	High-grade glioma/astrocytoma	12
7316-99	Medulloblastoma	12
7316-957	Low-grade glioma/astrocytoma	12
7316-3055	Low-grade glioma/astrocytoma	12
7316-954	Low-grade glioma/astrocytoma	12
7316-2648	Ependymoma	12
7316-6	Medulloblastoma	12
7316-160	Ependymoma	12
7316-1784	Ependymoma	12
Bridge12	Standard	12
7316-2151	High-grade glioma/astrocytoma	13
7316-207	Low-grade glioma/astrocytoma	13
7316-499	Low-grade glioma/astrocytoma	13
7316-2183	Craniopharyngioma	13
7316-2144	Ependymoma	13
7316-2663	Low-grade glioma/astrocytoma	13
7316-2757	Ependymoma	13
7316-267	Low-grade glioma/astrocytoma	13
7316-156	Ganglioglioma	13
7316-2901	Ganglioglioma	13
Bridge13	Standard	13
7316-918	Atypical Teratoid Rhabdoid Tumor (ATRT)	14
7316-407	Medulloblastoma	14
7316-368	Low-grade glioma/astrocytoma	14
7316-479	Atypical Teratoid Rhabdoid Tumor (ATRT)	14
7316-3299	Ependymoma	14
7316-345	Low-grade glioma/astrocytoma	14
7316-2195	Low-grade glioma/astrocytoma	14
7316-148	Low-grade glioma/astrocytoma	14
7316-1771	Atypical Teratoid Rhabdoid Tumor (ATRT)	14
7316-3045	Atypical Teratoid Rhabdoid Tumor (ATRT)	14
Bridge	Standard	14
7316-891	Low-grade glioma/astrocytoma	15
7316-195	High-grade glioma/astrocytoma	15
7316-3025	Medulloblastoma	15
7316-376	Atypical Teratoid Rhabdoid Tumor (ATRT)	15
7316-3057	Not defined	15
7316-189	Ependymoma	15
7316-370	Low-grade glioma/astrocytoma	15
7316-942	High-grade glioma/astrocytoma	15
7316-173	Low-grade glioma/astrocytoma	15
7316-2154	Low-grade glioma/astrocytoma	15
Bridge14	Standard	15
7316-925	Low-grade glioma/astrocytoma	16
7316-2755	Low-grade glioma/astrocytoma	16
7316-3062	Low-grade glioma/astrocytoma	16
7316-2170	Ependymoma	16
7316-3556	Low-grade glioma/astrocytoma	16
7316-166	Craniopharyngioma	16
7316-154	Low-grade glioma/astrocytoma	16
7316-334	Not defined	16
7316-198	Ependymoma	16
7316-490	Ependymoma	16
Bridge15	Standard	16
7316-70	Not defined	17
7316-452	Ganglioglioma	17
7316-1886	Ependymoma	17
7316-880	Low-grade glioma/astrocytoma	17
7316-952	Not defined	17
7316-3570	Low-grade glioma/astrocytoma	17
7316-111	Ependymoma	17
7316-3022	High-grade glioma/astrocytoma	17
7316-3303	High-grade glioma/astrocytoma	17
Bridge16	Standard	17
7316-391	Low-grade glioma/astrocytoma	18
7316-347	Medulloblastoma	18
7316-454	Ependymoma	18
7316-2187	Atypical Teratoid Rhabdoid Tumor (ATRT)	18
7316-162	Low-grade glioma/astrocytoma	18
7316-2174	Low-grade glioma/astrocytoma	18
7316-2959	Ependymoma	18
7316-449	Low-grade glioma/astrocytoma	18
7316-230	Ganglioglioma	18
7316-893	Ganglioglioma	18
Bridge17	Standard	18
7316-1775	Craniopharyngioma	19
7316-2167	Low-grade glioma/astrocytoma	19
7316-3571	Craniopharyngioma	19
7316-905	Ganglioglioma	19
7316-488	Low-grade glioma/astrocytoma	19
7316-120	Ganglioglioma	19
7316-2184	Low-grade glioma/astrocytoma	19
7316-130	Ependymoma	19
7316-350	Low-grade glioma/astrocytoma	19
7316-944	Low-grade glioma/astrocytoma	19
Bridge18	Standard	19
7316-324	Ganglioglioma	20
7316-178	Medulloblastoma	20
7316-3068	Low-grade glioma/astrocytoma	20
7316-183	Low-grade glioma/astrocytoma	20
7316-124	Craniopharyngioma	20
7316-2157	Craniopharyngioma	20
7316-32	Low-grade glioma/astrocytoma	20
7316-168	Low-grade glioma/astrocytoma	20
7316-344	Low-grade glioma/astrocytoma	20
7316-442	Low-grade glioma/astrocytoma	20
Bridge19	Standard	20
7316-302	Medulloblastoma	21
7316-394	Ependymoma	21
7316-2986	Medulloblastoma	21
7316-1760	Low-grade glioma/astrocytoma	21
7316-936	Low-grade glioma/astrocytoma	21
7316-109	Medulloblastoma	21
7316-2664	Low-grade glioma/astrocytoma	21
7316-332	Low-grade glioma/astrocytoma	21
7316-3292	Ependymoma	21
7316-3300	Ependymoma	21
Bridge20	Standard	21
7316-2172	Low-grade glioma/astrocytoma	22
7316-157	Not defined	22
7316-1767	Low-grade glioma/astrocytoma	22
7316-329	Low-grade glioma/astrocytoma	22
7316-1763	High-grade glioma/astrocytoma	22
7316-946	Low-grade glioma/astrocytoma	22
7316-897	Medulloblastoma	22
7316-1789	High-grade glioma/astrocytoma	22
7316-384	Ependymoma	22
Bridge21	Standard	22
7316-153	Medulloblastoma	23
7316-2933	Atypical Teratoid Rhabdoid Tumor (ATRT)	23
7316-146	Low-grade glioma/astrocytoma	23
7316-101	Ganglioglioma	23
7316-3572	Ganglioglioma	23
7316-38	Medulloblastoma	23
7316-222	Low-grade glioma/astrocytoma	23
7316-186	Low-grade glioma/astrocytoma	23
7316-2594	High-grade glioma/astrocytoma	23
7316-445	High-grade glioma/astrocytoma	23
Bridge22	Standard	23
