# Supplementary material for: HarmonizR enables data harmonization across independent proteomic datasets with appropriate handling of missing values
Source: Nat Commun. 2022 Jun 20;13:3523. doi: 10.1038/s41467-022-31007-x (PMC9209422; doi:10.1038/s41467-022-31007-x)
Supplement: Supplementary file 3 — Source Data [file 41467_2022_31007_MOESM3_ESM.zip › Source Data/Figure2;Supplementary Figure 2-10;Random Forest imputed.xlsx]

## Sheet: RFimputedspikein
	TripleTOF6600.SWATH.5%Yeast.15%EColi.R1	TripleTOF6600.SWATH.5%Yeast.15%EColi.R2	TripleTOF6600.SWATH.5%Yeast.15%EColi.R3	TripleTOF6600.SWATH.10%Yeast.10%EColi.R1	TripleTOF6600.SWATH.10%Yeast.10%EColi.R2	TripleTOF6600.SWATH.10%Yeast.10%EColi.R3	QExactive.DDA.5%Yeast.15%EColi.R1	QExactive.DDA.5%Yeast.15%EColi.R2	QExactive.DDA.5%Yeast.15%EColi.R3	QExactive.DDA.10%Yeast.10%EColi.R1	QExactive.DDA.10%Yeast.10%EColi.R2	QExactive.DDA.10%Yeast.10%EColi.R3	QExactive.DIA.5%Yeast.15%EColi.R1	QExactive.DIA.5%Yeast.15%EColi.R2	QExactive.DIA.5%Yeast.15%EColi.R3	QExactive.DIA.10%Yeast.10%EColi.R1	QExactive.DIA.10%Yeast.10%EColi.R2	QExactive.DIA.10%Yeast.10%EColi.R3
Q9Y3L3;Q6ZT62	13.3424	13.7033	13.1721	12.9296	13.3098	13.6907	24.6648	24.6499	24.6224	24.6598	24.6564	24.6541	24.3877	24.6801	24.597	24.6556	24.6237	24.5962
Q9NPJ3	15.708	15.4236	15.0793	15.4178	15.498	15.4532	27.3513	27.2277	27.2814	27.216	27.2778	27.2324	26.1159	26.5748	26.3506	26.4711	26.4959	26.3496
O00116	16.2724	16.4997	15.6276	16.3637	16.2663	16.4959	28.5796	28.7303	28.5949	28.6016	28.5707	28.5448	27.463	27.5118	27.8132	27.4434	27.5738	27.5949
P11766	19.7103	19.8584	19.7802	19.9097	19.764	19.8726	30.3586	30.3109	30.412	30.2467	30.2224	30.3098	29.8096	30.0721	30.0571	30.1371	29.9309	30.05
Q9NRN7	16.797	16.8124	16.7331	17.0937	16.7377	16.9933	28.8588	28.7865	28.7564	28.8582	28.5524	28.5631	26.4623	27.0815	26.8099	26.9893	27.0715	26.8312
P05141;P12236;P12235	21.3833	21.5179	21.3753	21.4944	21.2675	21.5268	28.8965	28.8912	28.9076	28.911	28.9187	28.9246	28.5395	28.8472	28.8079	28.884	28.8483	28.8151
Q53H12	17.2019	17.4895	17.1898	17.5185	17.2753	17.3506	27.3272	27.2164	27.2166	27.2539	27.0876	27.3574	24.1796	24.5991	24.3032	24.4571	24.3739	24.1572
P49748	16.7285	17.1283	17.0054	17.1253	17.1086	17.3197	27.1606	27.2315	27.1421	27.3476	27.3061	27.1233	24.8519	25.0742	24.8804	24.0999	25.1807	24.7318
O96019	19.523	19.5588	19.4313	19.5723	19.4371	19.6419	29.7736	29.7599	29.7599	29.7876	29.7448	29.7598	28.6503	28.8039	28.7406	28.9175	28.8502	28.8444
Q99798	17.9946	17.904	17.9028	18.049	17.8555	17.9553	29.539	29.5687	29.5259	29.4835	29.4775	29.5015	27.816	28.1972	28.1507	28.1265	28.1618	28.0443
P13798	15.5517	15.4716	15.6172	15.5702	15.4994	15.5994	27.0131	26.8225	27.0504	26.9124	26.9375	26.9627	27.0459	27.3468	27.299	27.3643	27.3296	27.2979
P35611	16.144	16.2594	16.0466	16.297	15.9711	16.0121	27.5235	27.537	27.5797	27.496	27.4614	27.5465	24.2983	24.448	24.3828	24.3665	24.6617	24.6506
Q13685	16.7375	17.1271	16.7953	16.9192	16.5744	16.9416	26.7285	26.4873	26.7897	26.7184	26.6499	26.6085	24.4662	24.608	24.9818	24.7015	25.0617	24.91
Q9NRW3	16.8721	16.9629	16.7207	17.1351	16.7513	17.1048	27.0153	26.8689	27.0195	26.9373	26.8747	26.9584	24.9361	24.7505	24.7974	24.9885	24.7313	24.493
Q13085	16.6024	16.6877	16.9806	17.1194	16.8937	17.2006	29.1804	29.1978	29.1093	29.1435	29.0538	29.1696	26.3953	26.4522	26.0425	26.4941	26.5049	26.3373
Q9H845	14.5269	13.8242	14.3768	14.2014	14.0398	13.9706	23.772	23.8782	23.6715	23.6975	23.7145	23.7886	24.2076	24.497	24.4149	24.4736	24.4407	24.4159
P61981;P31946	18.8	18.947	18.8294	18.9412	18.7555	19.0449	28.7766	28.7706	28.7869	28.7921	28.7988	28.8048	28.3838	28.6909	28.6508	28.7284	28.6927	28.6594
P31946	20.1962	20.2382	20.038	20.1875	20.0525	20.1834	31.0628	30.9496	31.046	30.9762	30.9887	31.0419	30.1873	30.5861	30.5164	30.5606	30.555	30.5163
P61981;P31946;P27348;Q04917	21.4912	21.6076	21.3115	21.7096	21.3358	21.6974	28.9301	28.9243	28.9405	28.9441	28.9513	28.9574	28.561	28.8695	28.8297	28.9054	28.8706	28.8367
P63104;P31946;P27348	17.1833	17.3476	17.1555	16.9685	16.796	17.2936	28.1677	28.1602	28.1742	28.1779	28.1868	28.1916	27.483	28.3178	27.4435	27.8405	27.7561	28.1706
P62258	22.4174	22.4557	22.3389	22.5202	22.3634	22.4683	33.1325	33.0735	33.0932	33.0828	33.0986	33.1062	32.2445	32.4652	32.3349	32.3883	32.4846	32.3597
Q04917	18.0915	18.2	18.1765	18.3349	18.1149	18.2366	29.7298	29.6852	29.729	29.6808	29.6842	29.7152	30.1904	30.495	30.4227	30.4496	30.38	30.393
O95336	17.1639	17.3664	17.2158	17.2818	17.1717	17.2827	27.2475	27.3606	27.239	27.1029	27.3422	27.3085	26.2813	26.5161	26.4402	26.4075	26.4676	26.3755
P17174	18.9554	19.0129	18.9566	19.136	18.8658	18.9989	30.2019	30.2312	30.2466	30.2072	30.2393	30.2385	29.4332	29.7371	29.6719	29.7758	29.7043	29.6607
P00505	16.912	17.0591	16.9936	17.2396	16.8803	17.3283	28.4687	28.4583	28.5439	28.4126	28.4161	28.4614	29.1479	29.3336	29.4225	29.409	29.3561	29.4455
Q96IU4	15.7205	15.943	15.8264	16.0674	15.7827	15.9657	28.5301	28.3296	28.4456	28.4285	27.9598	27.9965	27.0088	27.3722	27.4667	27.471	27.2298	27.2761
P53396	21.5593	21.5948	21.4984	21.659	21.5137	21.6696	31.5898	31.5885	31.5878	31.5667	31.5883	31.5733	30.4505	30.6864	30.6044	30.6306	30.6553	30.5232
P63261;P60709;Q562R1	20.1604	20.2358	20.1148	20.2617	20.0638	20.3967	28.8843	28.8782	28.8945	28.8991	28.9058	28.912	28.4951	28.8028	28.7628	28.8403	28.8039	28.7706
P63261;P60709	25.1346	25.2309	25.117	25.3056	25.0943	25.3317	28.9913	28.9861	29.0024	29.0066	29.0135	29.0193	28.6437	28.952	28.9127	28.9896	28.9536	28.9215
Q12904	19.0962	19.0481	18.9411	19.1372	19.0801	19.0718	29.8795	29.8608	29.9091	29.8025	29.8419	29.8419	27.7262	27.9585	27.9978	27.9311	28.1149	27.8811
O00170	15.8856	15.8018	15.7327	15.8601	15.8218	15.8705	27.7874	27.7952	27.9712	27.95	27.8206	27.863	26.3948	26.4115	26.5039	26.7753	26.4765	26.3857
O43823	14.0143	13.3373	14.3976	13.102	12.912	13.6254	25.3421	25.364	25.4318	25.4815	25.4442	25.4115	24.556	24.8428	24.7653	24.824	24.7894	24.7667
O94788	20.3005	20.4453	20.3879	20.577	20.2644	20.4248	30.6572	30.6717	30.6687	30.6113	30.6924	30.6343	29.9536	30.1357	30.1915	30.2191	30.1706	30.1824
P61221	19.8875	19.9279	19.992	20.0838	19.9434	19.9287	30.3773	30.3251	30.3876	30.3851	30.3795	30.3431	29.282	29.529	29.5144	29.5221	29.453	29.5253
Q9UG63	18.704	18.7551	18.7683	18.9488	18.6706	18.898	29.7934	29.781	29.6964	29.7489	29.738	29.803	28.532	28.7212	28.7527	28.8367	28.7581	28.6294
Q9NUQ8	13.9582	14.1035	14.0746	13.8508	13.9761	13.8814	27.0208	27.1145	27.2119	26.8495	27.0465	27.0537	24.5463	24.436	23.4624	24.6247	24.7803	23.4175
Q9UKV3	18.3344	18.413	18.2919	18.3076	18.1899	18.4397	29.0588	29.0237	29.1532	29.0832	29.0233	29.0992	27.9625	27.9859	28.0231	28.1144	27.9369	28.0705
P11310	17.9454	17.9674	17.6512	18.0339	17.8272	17.9276	28.8035	28.7463	28.7021	28.7395	28.7446	28.7204	25.4761	25.987	25.8543	25.8557	25.9626	25.5986
P55263	17.5166	17.5701	17.5515	17.476	17.7778	17.6262	29.0478	29.1069	29.1591	29.0165	29.0936	29.1038	28.145	28.2821	28.3704	28.438	28.697	28.3367
P05141	20.616	20.7127	20.5583	20.924	20.5887	20.8227	28.7746	28.7401	28.7328	28.8744	28.7226	28.7846	29.1763	29.3414	29.6114	29.5454	29.4879	29.5558
P12236	16.5832	16.0265	14.6972	16.4927	13.1008	15.8502	31.6048	31.5832	31.6038	31.6307	31.5899	31.594	27.3346	27.7419	27.6434	27.6992	27.7744	27.5841
P12236;P12235	16.3555	15.9407	16.2707	16.4795	15.9034	16.1717	28.1352	28.1277	28.1405	28.1446	28.1537	28.1568	27.7909	28.0957	28.0547	28.1259	28.0925	28.0589
P63104	22.8773	23.0365	22.8703	23.0082	22.7127	23.0785	32.0608	31.9934	32.0129	31.9662	32.0179	32.0256	31.7369	31.9773	31.9671	32.0322	31.9541	31.8689
P52209	22.1505	22.2276	22.1192	22.2813	22.1109	22.3018	31.5113	31.5031	31.5882	31.5138	31.5629	31.5602	31.2351	31.6494	31.5612	31.5133	31.4929	31.5046
Q15758	19.8547	20.0582	19.942	20.0948	19.8642	20.0815	29.0636	28.997	29.0151	28.8336	28.8599	28.9526	29.2104	29.5358	29.332	29.5895	29.5541	29.4915
P28288	12.7017	12.9274	12.8665	13.0766	13.245	13.0464	23.5371	23.1504	23.2114	23.3913	23.3422	23.2394	24.1308	24.4217	24.3386	24.3973	24.3674	24.3387
Q13541	15.8201	16.0754	15.7217	16.0217	15.4435	15.9735	26.2541	26.0498	26.0446	26.0222	26.0864	25.9689	26.2645	26.0579	26.0488	26.2065	26.2951	26.2347
O43707;P12814	20.8091	20.8563	20.8178	20.947	20.6421	20.9546	28.823	28.8177	28.8332	28.8375	28.8451	28.8508	28.4689	28.7761	28.7361	28.8136	28.7772	28.744
P61163	16.5202	16.6449	16.1979	16.815	16.28	16.2869	27.6614	27.7565	27.7841	27.6053	27.6551	27.6508	23.3215	23.706	23.7604	23.5499	23.7021	23.5311
P61981	21.1222	21.1217	21.2918	21.1975	21.2719	21.4116	30.7438	30.7819	30.7396	30.7148	30.7737	30.7301	30.567	30.8641	30.7769	30.8074	30.7585	30.8014
P31947	21.4912	21.6076	21.3115	21.7096	21.3358	21.6974	29.7876	29.7723	29.7403	29.746	29.7981	29.79	28.5782	28.8862	28.8464	28.9227	28.8874	28.8538
P27348	21.0008	21.1293	21.0817	21.1676	21.0011	21.1969	30.9307	30.9155	30.9626	30.9265	30.9108	30.9492	30.6297	30.7824	30.7813	30.8516	30.8239	30.7463
P30153;P30154	19.643	19.7487	19.6548	19.7276	19.522	19.7679	28.8255	28.82	28.8359	28.8422	28.8492	28.8551	28.4518	28.7591	28.7199	28.797	28.7618	28.7281
P30153	20.2456	20.3375	20.2139	20.3785	20.2293	20.397	30.9679	30.9738	30.9491	30.9493	30.9321	30.9696	30.0849	30.3837	30.3454	30.4024	30.2191	30.2875
P30154	17.5772	17.3733	17.4086	17.4639	17.3673	17.5272	28.3443	28.3205	28.3242	28.2752	28.2904	28.3964	27.9594	28.266	28.2251	28.2986	28.2629	28.2304
P63151	17.0515	17.5918	17.1825	17.4229	17.044	17.2827	27.993	28.0521	28.1293	28.0503	27.8815	28.0282	27.6744	28.0272	28.0063	28.0716	27.9815	27.9634
P11171	17.8514	17.9538	17.7862	18.1066	17.8351	18.1369	29.374	29.3277	29.3268	29.2559	29.3359	29.3292	26.4287	26.5347	26.8323	26.7352	26.636	26.6583
P08195	18.5556	18.6268	18.6757	18.5904	18.5691	18.6938	29.4375	29.3468	29.3555	29.3634	29.3095	29.4161	28.7056	28.9613	28.8763	29.2399	28.9776	28.9819
Q96GX2	16.9171	16.7364	17.0525	17.1812	16.8702	16.9956	24.0532	23.9973	23.8678	23.7295	23.9899	24.0288	24.5798	24.8667	24.7947	24.8459	24.8151	24.7838
Q8NE71	18.4197	18.5125	18.4226	18.5297	18.3488	18.5074	28.7686	28.711	28.7964	28.7295	28.7474	28.8057	26.6347	26.642	26.8773	26.7476	26.6236	26.7521
Q9H4A4	17.497	17.6376	17.591	17.6539	17.5123	17.7795	29.713	29.6179	29.7361	29.6746	29.689	29.6568	28.7557	28.9489	28.9374	29.0435	29.108	28.9627
P39687	20.6331	20.7003	20.6037	20.7125	20.5902	20.8033	31.5264	31.4914	31.3985	31.4878	31.4479	31.4376	30.2961	30.4887	30.5243	30.6617	30.5292	30.5613
Q9BTT0	19.5595	19.4998	19.389	19.5655	19.5841	19.6072	28.9789	28.8013	28.9647	28.7465	28.91	28.7445	26.8336	27.3962	26.7982	26.5299	27.2842	26.9007
Q99873	19.2842	19.3101	19.2572	19.3166	19.2297	19.2342	29.6437	29.7323	29.7282	29.6235	29.6814	29.6443	28.7944	29.0378	28.9873	29.0199	28.9611	28.9885
Q8IWZ3;O75179	16.8162	16.7622	16.8701	16.9481	16.7965	16.9774	28.3085	28.3019	28.3169	28.3191	28.3285	28.333	27.9448	28.2512	28.2104	28.2831	28.2496	28.2152
O75179	13.7357	13.7545	14.002	13.9155	13.7927	13.92	25.3763	25.4981	25.5427	25.4121	25.2461	25.4774	24.5482	24.8376	24.7596	24.8193	24.7845	24.7584
P20073	17.9789	18.0505	17.8536	18.1962	18.059	18.118	29.465	29.4571	29.5149	29.4194	29.4057	29.4466	28.6059	28.8645	28.8439	28.8047	28.7639	28.8171
P27695	18.9058	18.964	18.9595	19.047	18.9319	19.0284	29.634	29.5714	29.5087	29.5352	29.4423	29.58	27.9879	28.0806	28.0115	28.3072	28.02	28.0115
P50995	19.6467	19.7454	19.7292	19.8396	19.703	19.7812	29.6281	29.5943	29.6427	29.6782	29.6138	29.7354	28.4208	28.689	28.5264	28.8061	28.6155	28.5562
P07355	21.6071	21.6676	21.5826	21.7101	21.547	21.6991	29.043	29.0382	29.0542	29.0572	29.0636	29.0701	32.011	32.2637	32.1803	32.2722	32.2288	32.1614
P63010;Q10567	19.4397	19.3953	19.3587	19.4006	19.3309	19.4955	28.8483	28.8421	28.8582	28.8634	28.8706	28.8766	29.1232	29.4404	29.432	29.4305	29.6363	29.4543
P63010	18.2713	18.3095	18.271	18.283	18.0333	18.3353	30.6963	30.7623	30.7372	30.7054	30.6722	30.7111	28.253	28.6483	28.5703	28.607	28.6266	28.5422
Q96CW1	17.7801	17.9362	17.7891	17.8939	17.8883	18.0075	28.9096	28.8781	28.8067	28.8268	28.8257	28.8034	27.0853	26.8983	26.9947	27.2681	27.2778	27.1471
O00203;Q13367	13.6908	13.1249	13.4662	13.6588	13.638	13.766	24.6648	24.649	24.6233	24.6604	24.6566	24.6551	24.4027	24.693	24.6126	24.6736	24.6377	24.6113
P84077;P61204;P18085;P84085	19.0489	19.1912	19.0597	19.3425	19.2027	19.0392	28.7972	28.7913	28.807	28.8138	28.8208	28.827	28.4299	28.7365	28.6974	28.7754	28.7396	28.7065
P84077;P61204	19.9678	20.3125	20.0213	20.1519	19.9886	20.3119	29.7971	29.7665	29.8094	29.7864	29.8228	29.7921	28.58	28.8874	28.8476	28.9249	28.8889	28.8555
P18085	15.9587	16.0338	15.0502	14.879	15.0456	15.6636	29.8298	29.7306	29.8481	29.7411	29.7572	29.7796	27.1478	27.5498	27.4637	27.4863	27.5678	27.5506
P12814	17.8395	17.94	17.8346	18.0245	17.8872	18.0491	29.3097	29.1576	29.2563	29.2458	29.1948	29.2605	28.2483	28.6924	28.6674	28.7336	28.6286	28.5717
P30837	15.7167	15.9004	15.7726	16.0524	15.7666	15.8737	26.2996	26.3709	26.1787	26.0716	26.1179	25.9112	26.9064	27.2049	27.1568	27.2218	27.1879	27.1568
P04075	24.3312	24.4626	24.3115	24.509	24.2333	24.5088	34.1709	34.1808	34.2065	34.1825	34.2199	34.1796	34.2163	34.5629	34.5564	34.5716	34.5173	34.4993
P04075;P09972	20.069	20.2089	20.1308	20.2968	20.1653	20.267	28.883	28.877	28.8934	28.8986	28.9058	28.9118	28.5085	28.8151	28.776	28.8538	28.817	28.7845
Q9H2P0	13.3421	13.1251	13.2722	13.2276	13.1185	13.0107	26.1211	26.0784	26.2183	26.1664	26.0654	26.055	24.9691	25.376	25.2016	25.2498	25.1688	25.1968
O95433	19.5057	19.6341	19.4937	19.6996	19.3841	19.6742	30.0461	30.0405	30.0146	30.0229	30.0006	30.0797	29.3528	29.6657	29.6354	29.6644	29.6649	29.5985
Q13155	14.9	14.8453	13.2718	16.0283	16.5072	16.2582	28.1912	28.1998	28.1267	28.0897	28.1686	28.1857	27.9829	28.1368	28.2127	28.169	27.9946	28.051
Q92667	13.9741	12.0715	11.9851	11.4409	12.1564	11.8025	23.0202	23.1131	23.0174	23.1545	23.0175	23.0564	23.957	24.2501	24.1639	24.225	24.1919	24.1637
P02768	18.6089	18.5746	18.6141	18.7197	18.5939	18.6773	28.6668	28.6703	28.6134	28.6343	28.6594	28.5818	29.3823	29.763	29.8524	29.8403	29.8272	29.6856
P09972	20.0649	20.1714	20.4453	20.2164	20.0288	20.1743	29.0798	29.0612	29.1	28.936	29.0106	29.0921	28.0594	28.6823	28.7035	28.6724	28.375	28.6557
P28838	19.6336	19.6707	19.5567	19.7377	19.5418	19.7899	30.1015	30.122	30.1181	30.0711	30.0041	30.0908	29.5073	29.9347	29.9128	29.9315	29.8134	29.7886
Q92688	22.0358	22.1456	22.0095	22.1415	21.889	22.1728	30.509	30.5544	30.4066	30.4196	30.4923	30.4886	31.3975	31.6588	31.7678	31.7311	31.7372	31.656
P39687;Q92688	20.7667	20.773	20.5621	20.85	20.6802	20.8462	28.9494	28.9439	28.9598	28.9632	28.9705	28.9768	29.4671	29.6751	29.7852	29.7446	29.6816	29.6722
P02647	16.2751	16.6275	16.3843	16.5292	16.5622	16.1873	26.0689	26.0754	26.2951	25.9031	25.8483	26.2928	25.9393	25.1667	25.8237	25.8913	25.1093	25.2834
O14561	19.2647	19.1994	18.956	19.3903	18.9993	19.3424	27.6652	27.8152	27.8645	27.5657	27.8683	27.746	26.8322	26.7385	26.6376	27.0718	26.9531	26.9579
O95394	17.0351	17.3702	17.3175	17.1986	17.1207	17.4161	27.7318	27.66	27.7021	27.7765	27.6172	27.6897	26.3667	26.5948	26.5642	26.1942	26.4853	26.5613
P14550	16.851	16.65	16.5619	16.7179	16.5118	16.7339	28.13	28.0348	28.1042	27.9857	27.8778	28.0356	27.4126	27.6503	27.6049	27.6536	27.4521	27.5406
Q04828	18.1474	18.2314	18.1072	18.1789	18.1167	18.2966	30.2393	30.2523	30.3202	30.2439	30.2627	30.2017	28.0536	28.3615	28.2996	28.4616	28.2746	28.384
P16157	17.1736	17.3405	17.1733	17.1114	16.988	17.2547	29.3762	29.3859	29.4143	29.387	29.3721	29.425	27.4236	27.52	27.4088	27.4797	27.4245	27.4609
O43707	21.9422	22.0384	21.8449	22.0743	21.8821	22.0494	33.1778	33.1777	33.2085	33.1667	33.1556	33.177	30.8864	31.1187	31.1046	31.2791	31.0718	31.0931
Q16186	17.9768	18.1068	17.9091	18.2661	18.0573	18.2144	28.2204	28.193	28.3203	28.2553	28.2839	28.2319	28.4537	28.7638	28.6142	28.7902	28.6291	28.7314
Q9Y4W6	16.559	16.7101	16.5209	16.4488	16.2431	16.5033	26.2256	26.4142	26.5252	26.5285	26.4957	26.5214	27.3207	27.6236	27.5782	27.6463	27.6123	27.5793
O95831	19.4171	19.5591	19.366	19.5646	19.4065	19.552	29.4619	29.3283	29.3488	29.3761	29.4462	29.4184	29.1626	29.3533	29.3146	29.4152	29.4207	29.3161
Q9ULX6	15.1592	15.2781	15.0269	15.3932	15.27	15.5537	27.7223	27.6427	27.5174	27.6118	27.5826	27.595	24.0041	24.0481	24.3485	24.1488	24.0296	23.8723
Q03154	17.1555	17.2898	17.3044	17.4249	17.1851	17.3994	28.2636	28.2886	28.2977	28.2298	28.3586	28.2938	24.5907	24.5913	24.4537	24.5143	24.5373	24.4415
O60678	15.6682	15.9561	15.7714	15.8555	15.5715	15.7891	26.5305	26.6349	26.486	26.4869	26.3272	26.5194	24.7211	24.7929	24.5852	24.7043	24.6047	24.6559
O14744	19.0417	19.0859	18.9803	19.0792	18.9316	19.0711	30.3836	30.4486	30.4322	30.4206	30.4341	30.4123	30.2677	30.6227	30.7134	30.6346	30.6322	30.6563
O95782	19.1469	19.0371	18.9638	19.119	18.9524	19.0682	30.1496	30.1719	30.2252	30.1504	30.1606	30.1096	29.4188	29.738	29.6563	29.7549	29.6272	29.5474
P62330	15.3061	15.1209	15.1848	15.1329	15.0877	15.2653	25.1254	25.1151	25.1179	25.2387	25.1665	24.8719	25.594	25.8874	25.826	25.884	25.8474	25.8193
O43681	16.9493	16.6904	16.6017	17.1166	16.7438	16.8194	27.9259	27.8747	27.8943	27.9114	27.8634	27.826	25.0597	25.4281	25.4716	25.4206	25.4259	25.4027
P08243	21.3814	21.2958	21.2703	21.3631	21.2069	21.3786	31.3834	31.3953	31.4343	31.3787	31.369	31.4198	30.969	31.3014	31.2467	31.303	31.256	31.2391
O15143	16.1753	15.9097	16.1222	16.1737	16.1421	16.1871	28.483	28.316	28.4445	28.581	28.3297	28.3999	25.2888	25.686	25.629	25.6787	25.7833	25.6226
P04083	22.3775	22.4439	22.3735	22.4643	22.3175	22.4157	32.6307	32.62	32.5995	32.6006	32.6381	32.5794	32.2579	32.6431	32.587	32.6726	32.5824	32.563
P07741	19.7654	19.7632	19.6465	19.8408	19.7167	19.7693	29.0003	28.9755	29.0843	28.9449	28.9552	28.982	30.0718	30.2692	30.1835	30.29	30.2454	30.2637
Q92974	15.731	15.9696	15.7252	15.9765	15.966	15.8508	28.5488	28.5378	28.624	28.6544	28.5247	28.5731	27.7779	27.7114	27.8035	27.6466	27.5967	27.6087
P08758	18.695	18.8196	18.6802	18.8185	18.6538	18.8277	29.2256	29.134	29.1574	29.2333	29.2054	29.1821	29.5308	29.8493	29.6122	29.573	29.5694	29.7108
P84085	13.2569	15.24	14.4716	14.0225	15.2135	14.8486	27.2524	27.4497	27.3723	27.4302	27.4552	27.4654	27.924	28.3248	28.3117	28.3585	28.2753	28.2189
Q8N6H7	16.0358	16.1317	15.9996	16.12	16.1888	16.2011	27.3716	27.1586	27.2506	27.2868	27.2415	27.2729	26.118	25.8759	25.9713	26.1332	25.3185	25.9818
Q8IWZ3	13.7825	13.8278	13.8064	13.9642	13.667	13.5702	26.4653	26.359	26.4228	26.6565	26.3725	26.5115	23.5366	24.0361	24.003	24.1604	23.8834	24.046
O60306	16.2496	16.3987	16.1733	16.3515	16.1505	16.23	27.9911	27.8541	27.9174	27.8227	27.6881	27.8919	23.3347	23.3934	23.0622	23.365	22.989	23.5765
Q8N6T3	13.8079	14.1369	13.9083	14.3139	14.209	14.2883	24.6501	24.4622	24.5885	24.7361	24.5011	24.5648	25.1451	25.2255	25.2064	25.4283	25.2983	25.3231
Q99856	14.4807	14.4982	14.3817	14.4983	14.5561	14.6555	26.9763	26.9896	26.8615	27.0485	26.7317	26.6886	25.9567	26.0243	25.8677	25.9732	26.0551	25.8936
Q9BPX5	15.2225	15.3002	15.1225	15.32	14.9058	15.2932	25.7128	25.5939	25.3788	25.9271	25.6663	25.419	26.1734	26.4677	26.4126	26.473	26.4384	26.4095
P59998	17.1464	17.38	17.1695	17.3837	17.3749	17.4425	26.1109	26.0864	25.9472	26.3522	26.1961	26.0674	26.7102	26.8617	27.0526	27.0588	26.835	27.0504
Q9UBL3	15.7048	16.2044	16.1045	16.2195	16.1892	16.1658	27.0119	27.0905	27.0259	26.9355	27.0862	27.0506	25.7504	25.8383	26.1145	25.6421	25.3773	25.4839
Q10567	17.7563	17.814	17.7177	17.6837	17.6612	17.9326	27.8598	27.8563	27.871	27.8767	27.9154	27.8783	26.2959	26.6592	26.5663	27.7873	26.5481	26.4394
O43747	15.0648	15.3822	15.0311	15.597	15.5096	15.3507	27.3574	27.3624	27.3583	27.3501	27.3268	27.3946	26.638	28.4055	27.0045	27.0691	28.4067	27.7239
P02656	15.8935	16.0325	15.9462	15.8952	16.0374	16.1044	24.8561	24.7791	24.5165	24.6	24.9714	24.6597	24.5612	24.8476	24.7731	24.8301	24.7941	24.7698
O14497	15.7414	15.9324	15.9834	15.902	15.6914	16.0687	27.6806	27.7355	27.6281	27.8168	27.6181	27.7783	25.2967	25.5676	25.4804	25.6734	25.6575	25.5558
P40616	15.8602	15.8071	15.5431	15.837	15.5827	16.1264	24.489	24.6581	24.6797	24.5188	24.4386	24.5118	25.2705	25.8753	25.8976	25.715	25.6869	25.7414
P61160	19.2335	19.3413	19.1729	19.3435	19.137	19.3492	28.4485	28.4197	28.331	28.3551	28.3809	28.2662	28.0561	28.3935	28.2404	28.5264	28.4269	28.1879
Q9BZZ5	16.4997	16.4653	16.6034	16.3753	16.4417	16.2938	28.5975	28.5098	28.5094	28.5073	28.5145	28.4913	26.2214	26.7037	26.7808	26.7879	26.4944	26.5098
Q9Y2Y0	11.1805	12.3357	12.1805	11.9414	11.6389	12.6928	24.6585	24.52	24.3427	24.1931	24.613	24.6828	26.6821	25.4673	26.8316	26.3831	24.7284	26.5638
P61158	19.0686	19.2261	19.0325	19.1882	19.0239	19.1905	29.1608	29.2387	29.2337	29.1015	29.098	29.2035	27.5663	27.8151	27.7786	27.7493	27.6579	27.8486
O15145	14.0166	14.0044	13.8404	13.5237	13.8866	13.9913	27.5035	27.3002	27.3598	27.4584	27.5322	27.3728	24.912	25.199	25.1239	25.1846	25.1439	25.1186
Q9Y294;Q9NVP2	16.953	17.0226	17.1624	17.1732	17.0462	17.3132	28.4534	28.4465	28.4616	28.4659	28.4744	28.4789	28.089	28.3955	28.3554	28.429	28.3947	28.3609
Q9NVI7	18.2521	18.2941	18.0751	18.2835	17.9316	18.1995	29.1784	29.2404	29.2629	29.2025	29.2	29.1557	27.5451	27.8236	27.906	27.8439	27.7675	27.8605
P05023	18.4791	18.6322	18.5479	18.6863	18.5118	18.6363	28.7847	28.7794	28.7949	28.7999	28.8073	28.8129	29.7796	30.0847	29.9422	30.0042	30.2229	29.9857
O75947	17.8355	17.9154	17.8575	18.0759	17.9022	18.0509	28.3904	28.3613	28.3442	28.279	28.3944	28.3491	28.0868	28.3156	28.2651	28.3054	28.2317	28.8784
P00846	15.344	15.1115	15.1948	15.3839	15.2794	13.1066	26.2001	26.2132	26.1895	26.0247	26.1482	26.2862	24.9134	25.1988	25.1269	25.1853	25.1491	25.1224
O00154	17.6915	17.6614	17.5242	17.5263	17.569	17.5113	29.2497	29.3339	29.2822	29.2843	29.3513	29.3688	29.0818	28.8029	29.2905	29.0634	29.0795	28.9758
P30049	17.9764	18.2154	18.2426	18.3148	18.1632	18.3213	27.8843	27.9499	27.9435	27.9561	27.9691	27.833	26.782	27.1683	26.9333	27.2327	26.5785	27.3069
P48047	18.8682	18.9078	18.7626	18.8879	18.821	18.8558	29.5249	29.5343	29.4663	29.4255	29.4051	29.4734	29.5453	29.9107	30.077	30.1956	30.0366	30.1425
Q8WWM7	17.907	18.2154	17.7579	18.1114	17.9298	18.1418	29.1801	29.201	29.1899	29.2626	29.1927	29.1628	28.9714	29.2822	29.2323	29.3609	29.3588	29.3394
Q99700	14.0647	13.9126	13.8741	13.9789	13.8679	14.253	27.2311	27.231	27.273	27.0763	27.0153	27.1923	24.8143	25.0968	25.0244	25.0868	25.0491	25.0227
Q9BXK5	15.6104	15.5492	15.1887	15.4019	15.5035	15.3722	26.979	25.7153	26.9582	26.9801	26.9852	26.9895	26.8132	27.1106	27.062	27.1264	27.0917	27.0612
Q99933	14.4713	14.5463	14.0856	14.3768	14.2742	14.4267	24.7473	24.729	24.7041	24.7411	24.7375	24.7358	24.5005	24.7894	24.7086	24.767	24.7323	24.7083
P46379	19.1071	19.1311	18.9493	19.141	18.9009	19.142	28.76	28.7092	28.756	28.7356	28.7174	28.7366	27.8643	28.087	27.872	28.0945	27.9779	27.9169
P25705	22.2898	22.4134	22.2834	22.3973	22.2095	22.4209	32.5189	32.4298	32.4481	32.4683	32.4081	32.4447	32.0085	32.4087	32.3399	32.3614	32.3597	32.3269
Q9NVJ2;Q96BM9	16.8256	16.9687	16.7159	16.9956	16.6894	16.898	28.2208	28.2131	28.2278	28.231	28.2388	28.2435	27.8226	28.1274	28.0863	28.1593	28.124	28.091
Q9NVJ2	14.8223	15.2133	15.1813	15.0116	14.7468	15.1624	27.8554	27.84	27.8089	27.6931	27.7204	27.6328	26.5221	26.873	26.9199	26.9316	26.6993	26.9486
O15144	16.5103	16.5347	16.3519	16.4728	16.5963	16.6411	28.2841	28.263	28.3422	28.3941	28.3516	28.3153	27.194	27.498	27.5824	27.7288	27.6069	27.6499
P54709	17.2913	17.2809	17.2687	17.4138	17.2584	17.5088	27.8885	27.6438	27.8434	27.6815	27.7649	27.7734	26.2279	26.4357	26.2548	26.3687	26.343	26.182
Q9NT62	14.8837	14.9123	14.8903	15.0598	15.0476	14.9271	27.1443	27.0535	27.1505	27.0934	27.2646	27.1561	25.9051	26.3852	26.1474	26.6157	26.123	26.5313
P18859	16.407	16.5936	16.2734	16.3413	16.4172	16.5577	28.1559	28.1191	28.155	28.2114	28.0304	28.2783	25.6374	25.82	25.6408	25.7927	25.7302	25.6477
P36542	19.5534	19.625	19.491	19.6917	19.5306	19.6208	29.7784	29.8097	29.7724	29.8093	29.8384	29.8885	29.3671	29.804	30.4911	29.8459	29.7483	30.431
P56134	16.8294	16.9928	16.9022	17.0352	16.7278	17.1606	27.186	27.1504	27.2078	27.0617	27.0996	27.2272	27.1676	27.5077	27.4783	27.4831	27.4477	27.489
Q9UBB4	16.4976	16.637	16.395	16.7869	16.4341	16.6433	27.012	26.9261	26.9312	26.7112	26.9039	26.7864	24.1347	24.5113	24.5344	24.2767	24.2966	24.2206
P53004	18.6672	18.5599	18.5747	18.6946	18.5052	18.739	28.356	28.3549	28.3409	28.2114	28.2217	28.3018	28.0687	28.5345	28.5617	28.2661	28.3378	28.5149
P24539	17.9197	17.9827	18.0931	18.0495	17.866	18.0753	28.6341	28.7008	28.5921	28.5703	28.6075	28.6015	26.648	27.4393	27.1071	27.0544	27.1071	27.3959
O00244	16.9994	16.9465	16.5839	17.2765	16.9045	17.0225	27.1728	26.9176	27.0979	26.8846	26.9716	26.9507	27.5682	27.8718	27.8288	27.8987	27.8635	27.8309
O75964	16.9463	17.0001	16.754	17.0262	16.9049	17.1995	27.283	27.2996	27.2242	27.2458	27.3348	27.2733	28.2023	28.5043	28.4788	28.4945	28.4816	28.3308
O14965	14.1519	14.3101	14.1547	14.2007	14.012	14.0476	24.4487	23.7234	23.7906	23.6965	23.7975	23.7387	24.2321	24.5217	24.441	24.5001	24.4668	24.441
P56211	15.6132	15.4519	15.6538	15.5093	15.2001	15.7027	24.8409	25.8811	25.8635	24.8447	25.8981	25.9035	25.8869	26.1799	26.1205	26.18	26.1459	26.1155
P06576	22.6038	22.7379	22.6447	22.7412	22.5978	22.7489	32.7688	32.7671	32.814	32.7058	32.738	32.7256	32.0057	32.2526	32.2165	32.2366	32.193	32.1319
Q9P287	18.4794	18.4925	18.3836	18.5431	18.3629	18.6292	28.4992	28.5405	28.5551	28.8	28.5964	28.6131	26.6737	26.8023	26.8395	26.9071	26.6816	26.8385
P55957	15.5661	15.4765	15.4179	15.3778	15.3626	15.5851	27.444	27.3522	27.3925	27.2916	27.2519	27.3653	26.2753	26.8935	26.2788	27.1667	26.5305	26.9225
Q9NYF8	16.8054	16.9261	16.9847	17.0583	16.8046	16.9563	29.9063	29.8694	30.002	29.9056	29.9204	29.8694	28.302	28.7381	28.6505	28.7276	28.4613	28.6668
Q14692	16.3983	16.5358	16.5679	16.5756	16.4287	16.6407	28.8894	28.8888	28.9003	28.8878	28.8247	28.8629	27.1818	27.2051	27.1566	27.2806	27.1066	27.2351
Q13867	18.631	18.8243	18.6013	18.7584	18.6066	18.7799	29.504	29.479	29.5713	29.4698	29.4793	29.4437	28.2055	28.613	28.5151	28.6049	28.6388	28.5817
Q96K17	18.0038	18.0902	17.8763	18.0767	17.8557	18.1462	28.0644	27.9071	28.0756	27.9785	27.8758	27.9507	25.1646	25.4752	25.5244	25.2503	25.2791	25.3422
P20290	20.4868	20.6731	20.5744	20.6464	20.5628	20.6567	29.7271	29.7521	29.7566	29.5971	30.0406	29.8519	29.0063	29.4598	29.4066	29.7486	29.4572	29.3658
Q6UB35	12.896	12.6562	12.7166	12.8719	12.7123	12.9954	29.2543	28.8654	29.2659	28.899	29.1172	29.0436	22.2585	22.9465	22.8163	22.8796	22.7086	22.6705
O95861	15.7892	15.9304	15.741	15.7495	16.1257	15.841	27.3369	27.3235	27.2034	27.1735	27.2048	27.2288	26.5942	28.6828	26.6079	26.6978	26.6856	26.7315
Q7L1Q6	16.1262	16.4729	15.9638	16.1467	15.884	16.7441	27.9067	27.772	27.9053	27.8407	27.8159	27.8731	28.7543	29.2081	29.1308	29.2538	29.2064	29.1027
Q99622	14.8918	14.5042	14.5482	15.2298	14.7072	15.2554	23.5858	23.581	23.8214	23.5177	23.8019	23.886	24.2818	24.5664	24.4871	24.5493	24.5092	24.4858
Q14137	16.3995	16.8761	16.6859	16.7618	16.6847	17.0045	28.6925	28.7701	28.836	28.7256	28.7795	28.7713	27.1873	27.4343	27.3849	27.304	27.4572	27.3987
Q5VW32	15.9382	16.0123	15.7007	16.0155	15.8759	15.8762	26.483	26.3412	26.4315	26.455	26.4973	26.3424	26.176	26.5475	26.4686	26.6146	26.3974	26.4675
Q06187	14.1197	14.6304	14.3637	14.653	14.2263	14.2971	26.7737	25.8518	25.8599	25.7067	25.4785	25.1901	23.6569	24.3541	22.5286	22.4	22.457	23.2025
P11586	19.5299	19.6786	19.5103	19.6806	19.4763	19.6932	30.2765	30.3045	30.3409	30.282	30.2874	30.317	29.525	29.8449	29.7838	29.8356	29.7787	29.8683
P11586;Q6UB35	15.9786	16.1266	15.7514	15.9839	15.8446	15.9629	27.8217	27.8127	27.8203	27.8285	27.8362	27.8404	27.5186	27.8206	27.7771	27.8465	27.8118	27.78
O43852	20.0244	20.0797	19.8762	20.1274	20.0349	20.1385	29.8486	29.7887	29.862	29.7451	29.7786	29.7559	29.0187	29.2272	29.2172	29.1489	29.18	29.1999
P27824	14.2951	15.4215	14.0351	13.9809	14.1403	14.2858	26.9968	26.9545	27.0697	27.0377	26.947	26.9648	24.4507	24.5723	24.5389	24.935	24.557	24.9539
Q01518	21.675	21.7582	21.719	21.8765	21.6555	21.8773	31.549	31.4836	31.5401	31.496	31.4976	31.5511	30.8481	31.235	31.2153	31.2286	31.1951	31.1641
P30043	20.5772	20.8255	20.6406	20.9121	20.5413	20.8929	31.0829	31.0493	31.076	31.0694	31.0431	31.061	31.012	31.3602	31.2474	31.2676	31.2442	31.2464
Q5VTR2	13.7841	13.4361	13.8222	13.9087	13.9264	14.1053	25.3044	25.1253	25.2481	24.8139	25.3106	24.8753	24.5062	24.7939	24.7145	24.7718	24.7379	24.7134
Q07021	20.9834	21.0665	20.9565	21.0896	20.9783	21.0169	30.4097	30.3541	30.3947	30.2351	30.3398	30.313	29.6346	29.889	29.7918	29.8987	29.8226	29.9062
P17655	16.8654	16.8293	16.8374	16.9456	16.8352	17.0315	28.0453	28.1583	28.1137	27.9827	28.0525	28.1037	27.2136	27.4585	27.2311	27.5652	27.6718	27.3644
Q86VP6	20.3359	20.3046	20.2625	20.3938	20.2691	20.3347	30.1388	30.1282	30.1846	30.0825	30.0732	30.1765	29.4018	29.7956	29.7235	29.8067	29.6808	29.6751
Q14444	19.1808	19.3554	19.1698	19.3697	19.1975	19.3815	30.636	30.5132	30.5421	30.5574	30.5028	30.565	30.0581	30.0712	30.3657	30.3999	29.8506	30.1032
P41223	16.0409	15.9445	16.27	16.0066	15.9486	16.0255	28.1665	28.1696	28.1709	28.1166	27.9963	28.0608	27.575	27.9053	27.525	27.8723	27.8377	27.8061
Q6PJG6	13.5248	13.1426	13.0807	13.2567	13.3469	13.0173	26.3098	26.3611	26.2433	26.265	26.3866	26.1214	23.598	24.3556	24.3155	23.7153	24.0354	23.7462
Q9Y6E2	16.3101	16.4448	16.3341	15.7606	16.14	16.5938	29.5529	29.5579	29.5544	29.6833	29.6027	29.5672	28.6543	29.0897	29.2857	28.9643	29.0655	29.3032
P05937	18.5619	18.5851	18.4761	18.5447	18.4908	18.6632	27.984	28.0491	28.0172	28.0073	27.9657	28.032	27.4289	27.8833	27.8167	27.9045	27.8545	27.7973
P47756	19.0844	19.24	19.0589	19.2479	19.086	19.279	30.3049	30.3073	30.2958	30.2713	30.3128	30.297	30.2292	30.4545	30.3163	30.4643	30.3484	30.3382
P54687	18.0235	18.0641	17.9233	18.1967	17.9258	18.0097	28.1061	28.072	28.1097	28.0013	28.0461	28.0487	28.0492	28.3822	28.297	28.4019	28.2878	28.4875
Q8TDN6	17.5059	17.5776	17.4385	17.5568	17.417	17.5441	30.0156	30.0016	29.9541	29.9411	29.8893	29.9066	28.5432	28.9824	28.9145	28.9429	29.1998	28.8538
O75531	19.7338	19.729	19.8231	19.8338	19.7041	20.0133	29.9877	29.9474	30.0056	29.9086	29.8818	29.9198	29.3366	29.6209	29.5064	29.7288	29.5979	29.6621
O95816	19.149	19.0684	19.046	19.1947	19.1129	19.1917	28.5811	28.5811	28.5796	28.5312	28.5909	28.5762	28.016	28.509	28.2466	28.8171	28.4276	28.3683
Q9H3K6	17.1114	17.2963	17.0866	17.225	17.1447	17.1239	27.8623	28.0238	28.1711	27.8953	28.0384	27.9844	26.5159	26.7603	26.6982	26.8754	26.7196	26.8718
P07339	17.3679	17.4615	17.2782	17.4486	17.5192	17.4624	27.7654	27.7501	27.943	27.7398	27.6773	27.7945	26.676	26.9973	26.8701	26.9832	26.7953	26.9571
Q6NZI2	15.9417	15.872	15.6795	16.0193	16.0354	15.9121	28.9403	28.6914	28.6455	28.5523	28.4184	28.6013	25.3398	25.3019	25.3016	25.1653	25.6896	25.4897
P35520;P0DN79	19.0926	19.2187	19.1179	19.2465	19.0756	19.2912	29.8461	29.8119	29.8627	29.7818	29.7626	29.7492	28.4669	28.773	28.7332	28.8115	28.7753	28.7428
P13987	15.9872	16.1483	15.935	16.0947	15.9415	16.187	24.0619	24.294	24.2393	24.1201	24.1126	23.9855	24.5133	24.8024	24.7261	24.7849	24.7485	24.7202
Q13112	16.1657	15.9711	15.7758	15.9202	16.1581	15.9935	26.7275	26.8935	26.8002	26.9312	26.9221	26.8397	25.4799	25.5491	26.0019	26.017	25.3903	25.32
P0DP25;P0DP24;P0DP23	21.1696	21.311	21.1447	21.3715	21.107	21.3467	31.2796	31.1897	31.233	31.219	31.2048	31.2114	28.6754	28.9838	28.9442	29.0205	28.9836	28.9503
P04040	19.1596	19.3379	19.2371	19.3303	19.2216	19.3834	30.2006	30.1308	30.1776	30.1716	30.1932	30.1975	29.4226	29.6465	29.6153	29.7167	29.6862	29.6011
Q13185;P83916	17.4065	17.3417	17.0492	17.3859	17.1469	17.4792	27.7345	27.7242	27.7313	27.7418	27.7481	27.7553	26.3948	26.4073	26.7223	26.3547	26.5396	26.3948
P83916	15.7246	15.8067	15.6784	15.867	15.7148	15.9686	27.0816	26.2041	25.9773	25.9673	26.0161	25.9662	27.0371	27.3384	27.2894	27.3575	27.3218	27.2906
P45973	16.9677	17.0852	16.6849	16.8867	16.7435	16.858	29.2662	29.3464	29.3793	29.2154	29.303	29.2939	26.4808	26.7774	26.7261	26.8289	26.762	26.7569
Q13185;P45973	18.027	17.8559	17.8976	17.8644	17.767	17.9749	28.6696	28.6632	28.6792	28.6842	28.6916	28.6973	28.6669	29.0905	28.9273	28.7637	28.7683	28.3133
P07384	19.147	19.3024	19.1688	19.2099	19.0632	19.2368	29.9441	29.9643	29.9428	29.9008	29.95	29.9439	28.7673	29.1804	29.283	29.2133	28.926	29.1754
O95810	16.4133	16.6837	16.262	16.6928	16.4318	16.4876	28.0767	28.0343	27.995	27.9751	27.9378	27.9674	25.8532	25.7045	25.7165	25.7573	25.8156	25.6753
P16152	14.7673	15.0191	14.7296	14.8874	14.8546	15.1441	26.275	26.3919	26.5126	26.2102	26.4507	26.4794	26.018	26.3119	26.2548	26.3165	26.2794	26.2502
Q13185	20.4098	20.5017	20.4293	20.5319	20.4595	20.5017	30.0355	30.0462	30.0418	30.0013	30.0908	29.9792	29.4239	29.5708	29.5707	29.5906	29.5414	29.5345
Q9UQ88;P21127	16.925	16.9419	16.9328	17.0871	16.8747	16.9667	28.1737	28.2271	28.2872	28.1779	28.0122	28.2364	27.8776	28.1832	28.1418	28.2143	28.1795	28.1462
P06493;P24941	17.2261	17.3236	17.1475	17.2801	17.1509	17.0779	28.3549	28.3474	28.3625	28.3669	28.376	28.3804	28.0127	28.3187	28.278	28.3518	28.3169	28.2842
P06493	19.8907	19.9322	19.8278	19.9753	19.7591	20.0168	30.1927	30.1643	30.1793	30.1775	30.1875	30.0663	29.6104	29.7954	29.757	29.8123	29.7527	29.8924
P24941	15.9574	15.9397	15.7844	16.0346	15.8025	16.1454	28.8492	28.7566	28.7176	28.7674	28.8578	28.6963	27.1173	27.7236	27.6806	27.7636	27.593	27.6897
P27797	20.7176	20.7988	20.5949	20.8324	20.6578	20.7831	31.7895	31.7171	31.7965	31.7694	31.7545	31.7486	30.7422	30.9303	30.8779	30.9367	30.858	30.846
Q9NXV6	11.6461	12.6239	12.0818	12.8729	12.0954	12.6101	25.1322	25.5477	25.4932	25.4937	25.8642	24.8945	24.5334	24.8205	24.7436	24.8007	24.7663	24.7418
Q8IX12	16.6987	16.9634	17.4063	17.4234	17.279	17.5573	28.9168	28.8698	28.9564	28.9247	28.8944	28.852	28.3644	28.1684	28.6315	28.7732	28.4342	28.6812
Q8N163	18.7987	18.9009	18.8361	18.8992	18.7635	18.9442	29.2834	29.2031	29.1629	29.2049	29.1409	29.1577	28.8414	29.2053	29.1935	29.2391	29.0004	29.195
Q96CT7	16.9728	17.1909	17.0996	17.2673	16.6149	17.1373	27.1092	27.2544	27.0928	26.9171	27.2361	27.0227	25.0199	25.3921	25.3678	25.5382	25.3861	25.4491
Q9Y5K6	17.3362	17.316	17.2784	17.3966	17.3534	17.4484	28.7631	28.5817	28.7667	28.7341	28.5733	28.6612	26.2828	26.4311	26.4284	26.568	26.4806	26.5292
Q9UJX2	14.0402	14.8224	14.7728	14.0942	14.4045	14.5433	24.867	24.6947	24.874	24.6257	24.8589	24.6565	25.3271	24.4801	24.2482	25.0882	24.2793	25.5223
Q6P1J9	15.856	16.1311	16.1237	16.1021	16.1458	16.2003	27.007	26.922	27.0968	26.9747	26.8953	26.9612	24.4738	24.9679	24.0802	24.8283	24.7102	24.7129
O60563	11.7266	11.7237	11.0444	11.5236	11.5699	11.7048	23.5847	24.904	24.4114	24.3004	24.9655	24.0563	24.0926	24.3834	24.3001	24.3591	24.3269	24.3006
O43684	19.6308	19.8737	19.715	19.7994	19.7241	19.8752	30.3649	30.3253	30.2729	30.3271	30.2563	30.2871	29.944	30.1901	30.3921	30.5803	30.2086	30.1824
Q13895	18.2583	18.2749	18.1248	18.3481	18.3518	18.5329	28.7108	28.7804	28.6716	28.6446	28.7128	28.6619	28.3342	28.5623	28.4103	28.5122	28.4512	28.3357
Q86X55	16.0411	16.569	16.0781	16.4957	16.1512	16.516	26.941	26.865	26.9505	26.6899	26.8555	26.8309	27.3619	27.6635	27.6184	27.6866	27.6523	27.6189
P52907	19.4892	19.6161	19.4205	19.5853	19.4973	19.5473	30.4042	30.5412	30.4867	30.4956	30.4778	30.541	29.8599	30.1252	30.0868	30.1646	30.1062	30.1018
P52907;P47755	13.6752	13.8198	13.5209	13.6798	13.3908	13.7878	24.6577	24.6405	24.6147	24.6525	24.6477	24.647	24.41	24.7042	24.6246	24.6827	24.6488	24.6224
P47755	17.656	17.8338	17.6866	17.8941	17.7173	17.7724	27.4543	27.476	27.5004	27.5051	27.6494	27.3767	25.4632	25.6197	25.1213	25.5462	25.6057	25.4489
Q8IVM0	14.2049	14.2701	14.1658	14.3638	14.4822	14.3119	24.5525	24.5362	24.5105	24.5459	24.5437	24.542	24.298	24.5859	24.5061	24.5655	24.5292	24.5059
O75794	14.4478	13.2666	13.4177	14.3542	14.271	13.6833	24.731	24.6535	24.5633	23.9626	24.3964	24.3025	24.3237	24.6111	24.5314	24.5897	24.5549	24.5296
Q16543	20.2487	20.0862	19.9769	20.2255	19.7921	20.1307	29.361	29.2445	29.3036	29.2546	29.2986	29.3105	29.8486	30.1539	30.0958	30.1127	30.1715	30.2086
P60953	17.0999	17.2128	17.0099	17.2226	17.0967	17.2449	29.0357	29.1539	29.0014	29.0698	29.0113	28.9751	28.5858	28.7637	28.5248	28.8348	28.5982	28.6168
P32929	16.3401	16.42	16.4252	16.2385	16.3355	16.1901	28.343	28.2351	28.2459	28.3024	28.2783	28.2516	24.2253	24.4241	24.3378	24.4446	24.347	24.3902
Q9Y376	13.9805	14.9909	15.366	14.6111	15.4535	15.4059	27.6411	27.7374	27.645	27.6748	27.5531	27.6255	26.3456	26.6375	26.5835	26.6121	26.4702	26.5036
Q9UBR2	16.2298	16.1776	16.0713	16.3465	16.087	16.1426	26.1978	26.2416	26.0949	26.1006	26.1004	26.28	23.8077	23.5988	23.6342	23.4157	23.9264	23.816
Q9BY43	16.1867	16.4399	16.0342	16.5701	16.0578	16.4149	25.8703	25.8859	26.0153	25.9107	25.9143	25.976	23.2858	23.8883	23.9798	23.9089	23.839	23.6106
O75390	18.5389	18.5053	18.4897	18.5559	18.4212	18.5253	30.3019	30.2581	30.3158	30.2645	30.2562	30.2388	29.7214	29.9472	29.8861	30.0069	29.9293	29.8625
O75122;Q7Z460	14.6574	14.6966	14.603	15.049	14.8683	14.7691	25.0817	25.0614	25.0401	25.0802	25.0734	25.0757	24.8385	25.1261	25.0546	25.1119	25.0772	25.0499
O00299;Q9Y696	19.8795	20.1718	20.0345	20.2099	20.0348	20.173	28.8375	28.8312	28.8478	28.8533	28.8612	28.8674	28.4686	28.7749	28.7351	28.8133	28.7768	28.7437
O00299	23.8928	23.9419	23.8257	24.0194	23.813	23.9338	33.5892	33.5253	33.568	33.4989	33.5691	33.5466	33.5245	33.8262	33.7695	33.875	33.7914	33.818
O76031	15.5641	14.341	15.7086	15.7439	15.5928	15.5432	26.1371	26.2912	26.3266	26.2749	26.3193	26.4307	23.9079	24.4032	27.7755	24.7909	24.4113	28.232
Q9H444	17.3668	17.3297	17.0631	17.3554	17.1199	17.1911	25.5283	25.5571	25.4329	25.4535	25.6662	25.6277	24.432	24.6571	24.5501	24.673	24.4421	24.6332
Q14011	17.9158	17.9434	17.938	17.8692	17.5444	17.9456	28.5683	28.4423	28.4506	28.4423	28.4681	28.4698	28.469	28.7153	28.6593	28.7127	28.3625	28.4493
Q9Y2B0	16.0925	16.2269	16.1388	16.5348	16.2268	16.3772	26.6748	26.7031	26.7923	26.7351	26.7534	26.621	25.5914	25.8741	25.8859	25.4713	25.4467	25.4587
Q00534	17.4317	17.5296	17.4985	17.6088	17.3256	17.6006	27.8258	27.7234	27.7619	27.7294	27.7836	27.6954	25.5559	25.5092	25.205	25.5505	25.332	25.344
Q9Y6H1;Q5T1J5	15.6376	15.8681	15.7215	16.0153	15.737	16.1043	25.996	25.0844	26.4545	25.9561	26.1533	26.1049	26.7673	27.0654	27.0169	27.0811	27.0469	27.0155
Q8IWX8	16.5655	16.8486	16.6272	16.6486	16.5992	16.8858	29.2132	29.1672	29.1791	29.1159	29.121	29.203	27.8689	28.263	28.331	28.2762	28.1148	28.1741
Q9UKY7	15.5276	15.4694	14.142	14.9248	15.2357	14.9635	27.8445	27.9581	27.9875	28.0084	27.8624	27.907	27.6865	27.9254	27.8594	27.851	27.7893	27.7294
P61604	22.5933	22.7588	22.6841	22.8361	22.6053	22.8078	31.7002	31.663	31.7393	31.7246	31.6821	31.7114	32.646	33.0602	33.0322	33.018	32.9644	33.0177
Q14839	14.3176	14.4133	14.4656	13.9709	14.4389	14.0071	28.6768	28.5231	28.6126	28.5518	28.5333	28.5014	26.8637	27.2945	27.2044	27.172	27.2488	27.1527
O43633	13.5578	13.4462	13.0632	13.1278	13.0446	13.4272	24.7393	24.9953	25.3338	25.1286	24.9477	24.725	24.5035	24.7953	24.7157	24.769	24.7343	24.7121
Q9Y224	17.8638	18.0744	17.7761	18.0251	17.8838	18.1114	29.496	29.3944	29.4915	29.4167	29.3359	29.4229	28.4814	28.7388	28.7321	28.7748	28.6242	28.6835
O75419	15.8019	15.9362	15.8192	15.8872	15.7038	15.7699	26.7699	26.8312	26.6921	26.8418	26.8283	26.826	27.2144	27.5157	27.4697	27.5371	27.5018	27.4699
Q9UNE7	16.1378	15.9957	16.2451	16.3565	16.2318	16.0861	27.6389	27.4519	27.664	27.4253	27.4342	27.6303	26.9102	27.294	27.4313	27.3289	27.1666	27.1413
Q9UHD1	19.0017	19.2445	19.0698	19.2824	19.1318	19.2754	30.4453	30.476	30.5039	30.4565	30.4873	30.5086	28.7562	29.0254	29.2122	29.124	29.1232	29.1073
P10809	23.5499	23.6336	23.5502	23.6703	23.4907	23.6991	33.1862	33.2474	33.2619	33.1861	33.1674	33.1844	32.996	33.2572	33.2784	33.3237	33.2028	33.3121
Q14008	17.23	17.364	17.3067	17.5893	17.2409	17.3693	28.7956	28.799	28.7554	28.7434	28.6906	28.7685	26.4022	26.6573	26.5182	26.445	26.4239	26.4599
Q00610	22.82	22.9033	22.7479	22.8985	22.7607	22.9266	33.1837	33.1625	33.1783	33.108	33.158	33.1374	32.5904	32.8434	32.7524	32.8597	32.7705	32.7359
Q9Y696	15.0708	15.426	14.9237	15.8068	15.1196	14.1753	27.937	28.0874	28.0388	27.997	27.917	28.0133	26.9479	26.8005	26.8217	27.1344	27.4395	26.5999
Q9H078	11.3778	12.5328	12.5941	12.4861	11.783	12.099	25.34	25.2705	25.2678	25.4432	25.496	25.5783	24.4048	24.693	24.6131	24.6704	24.636	24.6114
O75153	17.0834	17.1515	17.1838	17.3006	16.9612	17.1537	28.6036	28.5236	28.5981	28.5625	28.5032	28.6353	26.6535	26.7348	26.7647	26.7326	26.6693	26.5914
Q99459	17.8044	17.7893	17.6704	17.9352	17.6657	17.9791	29.5783	29.6734	29.6702	29.6583	29.5934	29.5974	27.6081	27.718	27.8631	27.8908	27.7925	27.8731
Q03701	17.0488	17.2697	17.2361	17.3153	17.1651	17.3545	28.2262	28.0436	28.134	28.0887	27.9713	28.162	24.1807	24.1786	24.2861	24.1026	24.0457	24.2921
Q9Y2V2	17.1343	17.0764	17.3948	17.289	17.058	17.1411	28.1795	28.102	28.0643	28.0457	27.9929	27.8725	27.8331	28.1388	28.097	28.1693	28.1343	28.1016
Q9NZ45	16.5229	16.8432	16.4986	16.8529	16.5708	16.7643	27.1727	27.1062	27.0223	27.078	27.1087	27.1628	24.598	25.1093	25.1969	25.1809	25.0298	24.8447
P61024	16.7194	16.6634	16.5035	16.7803	16.5317	16.7123	26.6562	26.5894	26.5715	26.7325	26.7581	26.7292	27.4489	27.752	27.7075	27.7757	27.7416	27.7095
Q9Y6H1	17.2759	17.303	17.2078	17.5901	17.2894	17.2014	28.1221	28.1129	28.1253	28.1295	28.1377	28.1432	27.0935	27.629	27.6125	27.663	27.6138	27.6236
P09497	15.9644	16.3115	16.1686	15.9045	16.0826	16.021	26.9573	26.8252	26.8107	27.0318	26.919	26.9814	26.869	27.069	27.2154	27.3819	27.1456	27.1512
Q9Y3Y2	14.0532	14.3822	14.0694	14.1327	14.2686	14.2381	25.5185	25.5734	25.8218	25.8108	25.6933	25.6761	25.503	25.6335	25.7295	25.7394	25.6733	25.6813
O15247	17.6488	17.7012	17.7622	17.8114	17.8121	17.6828	27.2977	27.3931	27.2741	27.1731	27.2914	27.3183	26.2541	26.4839	26.5482	26.5295	26.2296	26.1904
Q99439	17.8336	17.8526	17.6786	17.9377	17.8668	17.8638	29.0492	28.9487	28.9816	28.9333	28.9744	29.0252	27.7736	28.0015	27.8306	27.9867	27.9523	27.8835
P38432	15.0329	15.4437	15.2001	15.2171	15.0617	15.3915	26.2495	26.4401	26.3213	26.2236	26.2423	26.3793	25.8496	26.1838	26.1972	26.2675	26.1688	26.0776
Q96DG6	18.0562	18.3252	18.064	18.1813	17.9124	18.1108	29.8394	29.8923	29.7847	29.7881	29.7904	29.7921	29.9194	30.0948	30.0347	30.1176	31.6555	30.0437
Q15003	13.7001	13.8069	13.6733	13.9074	13.4418	13.5704	27.9145	27.7459	27.805	27.8129	27.9002	27.8298	26.5441	26.8771	26.8841	26.784	26.9345	26.6458
Q9H9A5	12.9011	13.0032	12.9046	13.2293	12.8132	13.3633	24.5136	24.8831	24.7785	24.9594	24.7981	24.6196	24.3298	24.6172	24.5354	24.5944	24.5638	24.5364
O14579	18.0481	18.1547	18.0893	18.0984	18.0418	18.0673	28.5108	28.4129	28.5369	28.5823	28.4263	28.391	25.7558	25.811	26.6983	25.9069	25.7151	26.6837
Q9UBF2;Q9Y678	16.8064	16.6849	16.5602	16.2098	17.0873	16.8109	28.3017	28.295	28.3098	28.3145	28.3228	28.3271	27.9639	28.2686	28.229	28.3019	28.2675	28.2342
Q9UBF2	16.1101	16.2052	15.9486	16.0368	15.8506	16.0166	27.4007	27.4481	27.5076	27.4002	27.4256	27.4035	27.4391	27.7417	27.6982	27.7652	27.7312	27.6989
P09496	18.901	18.6628	18.7947	18.7664	18.7123	18.6553	28.1446	28.304	28.1405	28.1823	28.2305	28.2464	28.8997	29.1613	29.1088	29.1066	29.0118	29.0871
Q9UJS0	15.745	15.6348	15.7722	15.8535	15.6905	15.6678	26.5948	26.682	26.5523	26.5307	26.5868	26.5945	27.2506	27.5528	27.5066	27.5745	27.5401	27.5078
P62633	18.7044	18.8349	18.6669	18.9506	18.6253	18.9695	29.6787	29.6668	29.6792	29.665	29.5844	29.6125	29.5829	29.5623	29.6454	29.657	29.6488	29.6418
P23528	23.0723	23.1004	22.9834	23.1222	22.9907	23.1376	32.815	32.8254	32.8478	32.8083	32.8113	32.8123	32.8208	33.0683	33.0472	32.9824	33.0476	33.018
Q86X83	14.8932	15.1697	14.8781	14.7132	15.0447	14.9914	25.0496	25.0281	25.008	25.0459	25.0402	25.0421	24.8053	25.0939	25.0217	25.0785	25.0414	25.0162
P53618	19.6806	19.7609	19.7243	19.7326	19.5868	19.7384	30.1207	30.095	30.1368	30.0368	30.0415	30.097	29.2305	29.3075	29.3294	29.256	29.2999	29.2795
Q9NYJ1	16.0681	16.1259	15.9986	16.0423	15.7264	16.0503	26.2544	26.7253	26.2334	26.4162	26.6355	25.861	26.4055	26.5328	26.5068	26.8629	26.7037	26.305
Q5JTJ3	16.2731	16.2283	16.089	16.2937	16.1424	16.4335	26.8899	26.9199	26.8569	26.9486	26.9371	26.9276	26.1744	26.3093	26.4375	26.3654	26.4115	26.3913
P53621	18.5662	18.5738	18.4793	18.6709	18.5365	18.742	29.8044	29.7623	29.7962	29.6923	29.757	29.7677	28.1304	28.6048	28.6681	28.7422	28.7323	28.4615
Q9ULV4	19.1231	19.3137	19.0807	19.3422	19.0391	19.2771	29.4602	29.4707	29.5001	29.5038	29.4145	29.4837	28.5154	28.9812	28.9156	29.0105	28.9149	28.9409
Q6FI81	18.1704	18.1731	18.0374	18.2409	17.9815	18.3529	28.0604	28.0281	28.086	28.0469	27.8914	28.086	27.2251	27.441	27.6542	27.673	27.5413	27.5949
Q8N684	14.5232	14.6475	14.4567	14.7251	14.6878	14.8836	27.3401	27.3029	27.3842	27.2629	27.3175	27.4226	27.0485	27.0392	27.134	27.3455	27.2971	27.0988
P68400;Q8NEV1	16.6618	16.7112	16.5509	16.7041	16.5167	16.8842	28.1653	28.1573	28.1712	28.1753	28.1841	28.1888	27.8267	28.1315	28.0914	28.1629	28.1277	28.0951
P61201	13.8757	13.9109	13.8457	14.1489	13.782	14.0687	27.4488	27.4838	27.5368	27.5906	27.4744	27.4857	25.7607	26.3427	25.991	27.0114	26.1519	25.8972
Q15021	18.2762	18.3071	18.2508	18.3405	18.2376	18.32	28.5774	28.6522	28.6976	28.5692	28.5899	28.623	26.9795	28.5012	27.6372	27.2401	27.3836	27.2036
Q96KP4	18.5689	18.6231	18.4319	18.6994	18.5287	18.6015	28.9528	28.879	28.8784	28.7415	28.9356	28.7214	27.8257	28.0836	27.955	28.0725	28.0825	27.9724
P04632	19.1259	19.2312	19.0907	19.3432	19.0624	19.3604	29.7117	29.8291	29.7647	29.6928	29.7167	29.74	29.267	29.6998	29.654	29.6227	29.6655	29.7638
Q9P2I0	13.8189	13.3775	14.1671	14.2353	13.9217	13.9482	27.5513	27.434	27.5017	27.4446	27.2976	27.3799	25.2665	25.4976	23.6839	25.363	23.5659	25.3875
O43809	16.1053	16.2634	16.0958	16.1713	15.8405	16.3554	28.6939	28.6407	28.6056	28.692	28.5271	28.7211	25.9084	26.1742	26.1014	26.0974	26.1121	25.6223
Q16630	18.9234	19.057	19.0567	19.139	18.9895	19.0902	28.9186	28.8842	28.9867	28.8796	28.8333	28.8973	27.0317	27.1943	27.1778	27.346	27.0352	27.0346
Q9BPX3	14.3112	14.6911	14.692	14.3646	14.6119	14.6445	27.5885	27.6488	27.5644	27.4651	27.3853	27.4948	25.5663	25.6708	25.8665	25.6947	25.7146	25.5867
A5YKK6	16.2576	16.0157	16.1619	16.1925	16.2318	16.1628	27.9957	27.8546	27.9415	27.9548	27.9733	27.8612	25.7488	25.9725	25.7277	25.9683	25.7874	25.7677
P21964	17.9698	17.9044	17.9094	17.976	17.881	17.8908	28.969	28.9378	28.8565	28.8607	28.8123	28.8491	27.3689	27.0407	27.4014	27.6883	27.7345	27.3135
P35606	16.8026	16.716	16.5945	16.827	16.7009	16.8421	29.4819	29.4128	29.4932	29.451	29.3818	29.4391	28.0629	28.4472	28.3966	28.4097	28.3533	28.4064
P48444	18.0757	18.1339	18.0281	18.1823	18.0361	18.175	29.6664	29.6449	29.6847	29.5887	29.7458	29.6401	28.567	28.8399	28.8163	28.8795	28.8278	28.7232
P61923	15.6891	15.4945	15.0493	15.5683	15.4079	15.5104	26.1912	26.4619	26.2013	26.4701	26.472	26.4964	27.3991	27.7655	27.7123	27.7562	27.6532	27.6584
Q9BR76	14.82	15.1253	14.9329	15.1673	14.741	14.9921	28.5694	28.4159	28.5539	28.4401	28.5866	28.44	27.2814	27.5426	27.3609	27.4438	27.4196	27.3652
Q14019	19.0922	19.0332	19.0112	19.1445	18.9163	19.1297	29.3412	29.2697	29.1782	29.1176	29.1586	29.0813	29.1799	29.4574	29.4038	29.4067	29.3683	29.2974
P20674	18.7671	18.8194	18.794	18.856	18.6664	18.8172	28.9039	28.8476	28.9743	28.9038	28.9133	28.9029	28.8116	29.0423	29.0325	29.0297	28.9643	28.9786
P10606	16.0851	15.7556	15.1152	16.5671	14.5716	15.3907	27.8689	27.9047	26.6029	27.8356	27.9088	29.0869	27.966	28.1263	28.5634	28.227	28.2514	28.213
Q9UKF6	15.5377	15.6699	15.3297	15.5117	15.4818	15.4596	28.0264	27.8567	28.0505	28.0314	27.869	27.8747	26.6062	26.9096	26.921	26.9475	26.8937	26.8459
O75534	20.1847	20.3207	20.1881	20.3741	20.2065	20.3612	30.6648	30.5925	30.671	30.6096	30.6173	30.5928	29.8195	30.1231	30.0565	30.0505	30.0625	29.943
Q7L576;Q96F07	15.2421	15.3053	15.2271	15.2075	15.264	15.2166	27.1419	27.1273	27.1253	27.1445	27.148	27.1538	26.962	27.2617	27.2126	27.2796	27.2441	27.2122
P14406	17.2223	17.6176	17.627	17.5773	17.59	17.5898	25.8072	25.9622	26.0739	25.6453	26.1173	25.8983	27.7758	28.1675	28.1914	28.2238	27.783	28.1359
Q9HB71	21.775	21.8742	21.6588	21.9223	21.6462	21.9213	31.9721	32.0032	32.013	31.9474	31.9907	32.0591	30.7024	30.9495	31.0131	31.0254	30.9139	30.9372
P99999	20.5518	20.619	20.6085	20.7427	20.5898	20.6686	30.4584	30.5496	30.4516	30.3915	30.4687	30.4571	30.4178	30.6882	30.5806	30.6635	30.5811	30.5228
Q05048	15.621	15.9416	15.7145	15.8669	15.7405	15.7832	27.965	27.7954	27.9013	27.846	27.8257	27.8544	25.6048	25.7278	25.5845	25.5567	25.6027	26.0362
P33240	16.1828	16.2902	16.0745	16.2695	16.0814	16.5467	28.4129	28.4758	28.3607	28.4601	28.4066	28.457	26.9934	27.3575	27.2432	27.337	27.2696	27.2986
Q12996	13.6669	13.293	13.1577	13.5051	13.4124	13.2834	26.3145	26.5176	26.6047	26.3125	25.9199	26.2032	24.583	24.871	24.7916	24.8498	24.8139	24.7889
P46109	20.8071	20.8356	20.7541	20.8834	20.7449	20.8829	30.8052	30.8005	30.7874	30.7641	30.7764	30.7324	30.2889	30.6554	30.6348	30.6012	30.5368	30.5645
Q5DJT8;P0DMV2;P0DMV1;P0DMU9	13.3216	13.9822	14.3412	13.888	12.9361	12.1466	24.5991	24.5849	24.5554	24.5917	24.5886	24.5855	24.3512	24.6405	24.5623	24.6197	24.5867	24.5589
Q5JQC4	13.0322	13.2193	12.7997	13.0083	13.1504	13.1787	23.8699	23.9142	24.1668	23.9544	23.5078	24.0199	24.1742	24.4659	24.3845	24.4417	24.4079	24.3837
Q13616	15.4363	15.7566	15.3014	15.686	15.2858	15.7782	28.7217	28.5973	28.5882	28.5084	28.5646	28.5778	24.4113	24.884	24.6275	24.5252	23.9658	24.7767
Q13617	14.7096	14.6259	14.4795	14.8135	14.5242	14.6638	26.6227	26.6749	26.671	26.6154	26.478	26.75	26.4635	26.6099	26.8305	26.5823	26.6897	26.5102
Q9BRF8	14.7497	15.1606	14.7733	15.1183	14.2964	14.985	26.7627	26.8393	27.0015	26.8535	26.7941	26.9559	25.0947	25.3796	25.3126	25.3707	25.3331	25.3059
Q92905	16.3163	16.4914	16.3239	16.318	16.3315	16.5725	27.8	27.6534	27.6873	27.676	27.6839	27.6978	26.4436	26.7893	26.5435	26.7286	29.4697	26.609
P21291	12.5399	12.3163	12.6291	12.4929	12.6432	13.0251	25.1193	25.2881	25.1037	25.0309	25.2027	25.099	24.6348	24.9559	24.9325	25.1232	25.0831	24.883
Q2VPK5	14.1685	14.5789	14.0322	14.2691	13.7575	14.5199	23.8382	24.0138	24.0028	23.8414	24.0488	23.7842	24.1243	24.4149	24.3316	24.3908	24.357	24.3339
O60888	20.1916	20.3353	20.1625	20.2661	20.1633	20.2474	28.0663	28.2229	28.1442	28.0851	27.9945	28.0868	28.4134	28.6128	28.6082	28.7148	28.6868	28.6662
P08574	17.9906	18.1608	18.1095	18.1415	18.0635	18.0728	28.2024	28.2291	28.1834	28.2215	28.0294	28.1244	27.3224	27.8295	27.5465	27.48	27.5804	27.6302
P19784	15.7993	15.7794	15.8703	15.7799	15.8783	15.8657	27.7278	27.7093	27.7461	27.7135	27.7685	27.746	24.6441	24.4926	25.1978	25.2988	25.0338	25.3491
Q13098	13.8681	13.7921	12.4067	14.0597	13.912	12.7584	26.7717	26.6629	26.9823	26.7802	26.9349	26.9431	25.1381	25.4473	25.3166	25.3883	25.2221	25.3625
Q9BT78	16.2024	15.8452	16.2423	16.4195	15.9994	16.5526	28.1399	28.2985	28.0812	28.159	28.0892	28.1117	27.0789	27.8481	27.8122	27.3765	27.6499	27.4915
P14854	18.5171	18.48	18.4997	18.6965	18.4325	18.568	28.956	29.1693	28.9518	28.9718	29.0735	28.9246	29.96	29.9777	30.1179	30.1364	29.9528	30.2018
P67870	17.8319	17.8157	17.8811	17.8358	17.7953	17.9773	28.6655	28.5929	28.6688	28.6225	28.6318	28.6028	28.2797	28.4476	28.4894	28.4864	28.3052	28.4498
Q8WYA6	16.8159	17.0294	17.056	16.9632	16.8453	17.0677	27.055	27.0324	27.0179	26.9316	26.9666	26.9538	26.7444	27.0458	26.9527	27.0018	26.9384	26.7822
Q13363	16.0155	16.1648	16.1157	16.2979	16.0708	16.0847	27.4461	27.4179	27.3957	27.2934	27.4397	27.3629	24.0426	23.9327	24.0599	24.137	24.1638	24.076
P57076	15.4236	15.4234	15.2768	15.5338	15.4774	15.3419	26.7826	26.4967	26.7008	26.6058	26.6024	26.5093	25.3158	25.3794	25.1817	25.3983	25.3748	25.1522
Q9P013	16.4341	16.5286	16.2813	16.531	16.3481	16.941	26.6637	26.6133	26.7089	26.8403	26.6326	26.8013	25.7016	26.1725	25.8117	25.9057	25.8149	25.7222
Q14061	12.1802	12.1039	11.2336	12.7347	11.7981	12.0977	25.9799	26.03	24.7578	25.9416	25.9231	25.659	24.5027	24.789	24.7115	24.7696	24.734	24.7097
P00403	16.6631	17.0066	16.6586	16.972	16.936	16.9045	27.6697	27.7521	27.7203	27.7913	27.6005	27.7007	27.4393	27.9469	27.8943	27.9496	28.059	27.8306
O75629	17.1446	16.9781	16.9586	17.1598	16.9827	17.1791	27.0207	27.0502	26.9715	26.9249	26.9602	27.0732	26.4208	26.4463	26.6608	26.6398	26.6384	26.5899
Q9H0L4	13.0265	13.3496	13.4307	13.5878	13.4222	13.4087	23.7477	24.4122	24.3839	23.1686	24.4176	24.4162	24.1231	24.4116	24.3299	24.3912	24.3564	24.3317
O60716	16.526	16.6695	16.4903	16.7237	16.4827	16.6616	28.1923	28.112	28.1657	28.2256	28.0532	28.1383	25.8165	26.271	26.2864	26.1877	26.0719	26.1295
Q13620	15.1442	15.1066	15.1265	15.2254	14.8433	15.143	27.5483	27.4394	27.6693	27.5461	27.5016	27.5366	24.8286	25.195	25.1292	25.1342	25.8461	25.2589
P04080	19.1482	19.2677	19.1071	19.2621	19.1039	19.2304	30.2627	30.2078	30.2321	30.2078	30.2044	30.2543	28.9062	29.2013	29.0405	29.115	29.2279	29.1556
Q14203	16.9141	17.158	16.9764	17.188	16.9315	17.1072	28.5222	28.4492	28.529	28.3806	28.4433	28.3085	26.4052	26.6731	28.2319	26.7289	26.3022	26.4717
Q13409	14.2057	14.4502	13.934	14.2718	14.0737	14.391	27.3837	27.374	27.3499	27.1291	27.2368	27.3645	24.5227	24.8754	24.3629	24.6478	24.4266	24.7487
Q9Y6G9	17.0346	17.2565	17.2002	17.384	17.0773	17.3218	29.1737	29.0021	29.1728	29.1093	29.0951	29.0876	27.1565	27.5031	27.4459	27.5627	27.629	27.5802
Q9NUU7;Q9UMR2	18.0371	18.194	18.1484	18.195	17.8975	18.4164	28.6013	28.5962	28.6113	28.616	28.6236	28.6287	28.235	28.5419	28.5029	28.5769	28.5434	28.5092
Q92841	18.8397	18.9761	18.8424	19.0409	18.8075	19.0628	30.2738	30.2584	30.2835	30.2471	30.2501	30.3035	29.7776	29.928	29.739	29.9093	29.8795	29.9038
P17844;Q92841	21.5617	21.6107	21.5887	21.6369	21.5102	21.7084	28.858	28.8528	28.868	28.8716	28.8787	28.8845	28.4917	28.8	28.7599	28.8363	28.8005	28.7667
P35659	17.7563	17.8316	17.7009	17.9985	17.6114	17.8444	29.295	29.3505	29.2479	29.2516	29.3104	29.2532	28.3633	28.8489	28.7099	28.9959	28.8465	28.8773
P00367	16.8433	17.3303	17.2073	17.4633	17.1795	17.5834	28.4649	28.4589	28.4739	28.4781	28.4865	28.4913	28.0571	28.442	28.4874	28.5708	28.4002	28.4754
O43143	19.361	19.5828	19.5084	19.6235	19.4369	19.3504	30.261	30.2643	30.341	30.2719	30.2223	30.2692	28.8146	29.5456	29.5259	29.0182	29.1768	29.0657
Q86Y56	14.6657	14.977	14.8129	14.9774	14.7859	14.8887	27.1856	27.0729	27.3195	27.144	26.9648	27.2712	24.5904	25.1648	24.9858	25.5975	24.9459	25.0885
Q96EP5	19.2287	19.3454	19.2144	19.4266	19.3688	19.3799	29.9672	30.0141	30.0239	29.9271	29.9863	29.9622	28.6677	28.8601	28.6787	28.7074	28.6541	28.756
Q9BTE7	15.4901	15.6851	15.4158	15.5524	15.5819	15.5808	24.8671	24.8557	25.3295	24.9284	25.0831	24.8925	25.5646	25.8617	25.54	25.7897	25.697	25.5815
P11926	13.828	14.0314	13.8856	13.8631	14.1716	14.319	25.562	25.5395	25.545	25.448	25.5047	25.4829	24.14	24.0669	24.7788	24.6247	24.402	24.5824
Q16698	17.6419	17.6109	17.2046	17.4112	17.5107	17.6153	28.3341	28.3368	28.1964	28.2864	28.2973	28.3551	26.5908	26.893	26.6993	26.8004	26.7272	26.6488
Q13561	16.8573	17.2373	17.1423	17.2572	17.2417	17.1933	28.8704	28.8503	28.8365	28.7931	28.8615	28.7425	28.4057	28.6881	28.7079	28.7885	28.6129	28.7338
Q16531	19.8983	19.932	19.9314	20.0422	19.9095	19.9983	30.1359	30.1096	30.1164	30.0539	29.9947	30.0448	29.8692	30.0948	29.9845	30.0111	29.786	29.8501
Q9NVP1	19.4965	19.5032	19.4335	19.5155	19.3949	19.5626	29.6042	29.5624	29.5613	29.4202	29.4682	29.4471	26.162	26.5906	26.5872	26.9849	26.6482	26.5811
Q86XP3	16.3169	16.2452	16.0589	16.3543	16.3939	16.2928	28.8701	28.8299	28.8303	28.8263	28.7836	28.8534	25.1965	26.1412	25.692	25.8379	25.7269	25.7266
P26196	19.0338	19.0995	18.8863	19.0418	18.8901	19.1059	29.9516	30.0029	29.9347	29.9617	29.9791	29.9805	28.2439	28.6512	28.6462	28.5545	28.6147	28.5534
O00571	20.734	20.7379	20.6184	20.7923	20.6446	20.748	28.9193	28.9141	28.9303	28.9332	28.9402	28.9463	30.4257	30.6776	30.608	30.6764	30.5462	30.5028
P08670;P05787;P04264	20.5566	20.7044	20.4609	20.8514	20.4389	20.7756	28.8268	28.8216	28.8368	28.8415	28.8492	28.8547	28.4592	28.767	28.7269	28.8043	28.7683	28.7349
Q9UJU6	16.6116	16.6424	16.4223	16.6311	16.3937	16.2115	26.8717	26.8646	26.9135	26.8746	26.8577	26.9965	23.5951	24.8761	25.032	24.6391	25.132	25.0686
O00273	15.3065	15.1065	15.3199	15.115	15.0211	15.213	27.5956	27.4575	27.4268	27.3316	27.4198	27.3969	27.047	27.3474	27.2994	27.3662	27.3299	27.2995
P51659	18.5428	18.6152	18.1697	18.6337	18.3105	18.74	28.8867	28.8513	28.9182	28.8786	28.787	28.7812	27.5926	27.8323	27.8268	27.8683	27.8709	27.7726
Q9BUQ8	15.6564	15.6478	15.8252	15.6941	15.7044	15.7237	28.1615	28.2548	28.254	28.2394	28.2127	28.2592	27.1095	27.3482	27.485	27.2801	27.6088	27.635
Q96GQ7	16.4611	16.8631	16.318	16.6172	16.6634	16.8548	27.8048	27.66	27.7119	27.7599	27.675	27.6531	26.5714	26.8366	26.8116	26.868	26.8759	26.7565
O60610	20.2199	20.2349	20.1091	20.2722	20.0913	20.3193	30.4015	30.3913	30.4112	30.3586	30.3211	30.3929	29.1883	29.5659	29.3726	29.4316	29.4614	29.2729
Q08211	22.2898	22.3453	22.2222	22.3573	22.2166	22.3855	32.5803	32.5768	32.6056	32.5675	32.5799	32.5759	31.9838	32.2417	32.2157	32.2493	32.2486	32.1811
P33316	21.0713	21.0799	20.9896	21.1764	21.0182	21.209	30.6089	30.6726	30.6622	30.6196	30.6964	30.6102	30.3937	30.7243	30.6382	30.7869	30.6772	30.6614
Q9NY33	17.6348	17.8171	17.682	17.9266	17.6156	17.8655	28.7024	28.6476	28.6586	28.5945	28.6268	28.6618	25.5368	25.5119	25.5291	25.6587	25.5575	25.5382
Q9C005	17.7566	17.7974	17.9606	17.6814	17.8966	17.82	26.9589	26.7484	26.9168	26.7657	26.8719	26.6259	28.2066	28.5623	28.5761	28.5883	28.5722	28.5622
Q14204	19.8578	19.9135	19.7353	19.9672	19.8648	19.8135	31.1018	31.1285	31.1682	31.0918	31.1089	31.1033	29.8017	30.0669	30.1163	30.1329	30.1107	30.0182
P50570	18.6206	18.692	18.5429	18.6366	18.5842	18.721	28.8697	28.8669	28.9232	28.8185	28.7954	28.817	27.0836	27.4035	27.4069	27.4333	27.3805	27.307
O60832	17.6611	17.8548	17.7352	18.0338	17.7785	18.0148	29.5649	29.5689	29.5832	29.5716	29.55	29.6051	28.437	28.8802	28.823	28.8844	28.6944	28.8373
Q8WXX5	15.7441	16.0442	15.8318	16.0072	16.1263	16.0141	28.5298	28.5941	28.6507	28.5429	28.5017	28.5729	26.9766	27.2542	27.0266	27.1947	27.1542	27.0217
P60981	17.6602	17.798	17.6737	17.8181	17.5376	17.835	28.7848	28.8264	28.722	28.7217	28.7305	28.6688	28.0741	28.4999	28.3613	28.5129	28.2581	28.2621
P09622	19.6841	19.7107	19.6934	19.8247	19.6222	19.8168	30.0113	29.9048	30.021	29.9488	29.9383	29.9335	30.0644	30.1837	30.1659	30.2429	30.2697	30.0732
P28340	14.6218	14.6211	14.5036	14.799	14.5217	14.7057	27.6817	27.8097	27.7084	27.5278	27.6979	27.6149	25.193	25.4763	25.4084	25.4695	25.4292	25.4031
Q9NRF9	15.6511	15.6383	15.408	15.7982	15.6905	15.5693	27.1215	27.2319	27.1383	27.0753	27.219	27.1447	25.7874	25.9777	26.0741	26.1122	26.0188	25.8255
P49366	15.717	15.2729	15.5939	15.2814	15.7545	15.5449	26.7662	26.6831	26.8019	26.8567	26.6438	26.7299	24.557	24.4128	24.3778	24.421	24.4255	24.4966
P31689	19.7212	19.7047	19.6214	19.7847	19.5957	19.7756	30.4428	30.3601	30.4287	30.4519	30.3715	30.4102	29.0252	29.3453	29.359	29.4417	29.3249	29.3633
Q96EY1	14.6885	15.1126	14.961	14.9394	15.167	15.2565	25.5651	25.8461	25.5745	25.7274	25.9072	25.6461	25.485	25.7796	25.6224	25.6303	25.6602	25.5225
Q99543	15.9055	16.1261	16.3613	16.3695	16.2235	16.3788	27.4293	27.3926	27.3535	27.3179	27.4398	27.3984	23.6751	24.5107	24.1839	24.1425	23.8582	24.3485
O75937	18.4927	18.5055	18.4612	18.6229	18.3986	18.6166	28.9842	28.9378	28.8876	28.9527	28.9079	28.7806	28.5586	28.9801	28.7249	28.7854	28.7059	28.799
P49916	15.1355	15.0877	15.3099	15.5001	15.2897	15.0974	26.1685	26.264	26.271	26.1359	26.101	26.155	23.9343	23.8909	24.185	24.0223	24.2259	24.1856
O00429	17.5064	17.4799	17.4862	17.3974	17.4234	17.4609	28.3855	28.3441	28.4304	28.2667	28.295	28.403	27.3082	27.9305	27.6914	27.6185	28.2748	27.6879
Q9H773	18.4574	18.5386	18.4106	18.561	18.3354	18.5986	28.3382	28.2945	28.3038	28.3301	28.3523	28.3572	28.5199	28.4873	28.7043	28.4029	28.5416	28.6638
Q92499	20.0687	20.3097	20.1854	20.2248	20.1453	20.2334	30.9054	30.878	30.8892	30.8219	30.7707	30.897	29.8779	30.2185	30.2403	30.5702	30.1417	30.1044
Q9NR30	20.9863	20.9978	21.0133	21.1594	20.9453	21.0834	31.1719	31.1754	31.1999	31.1831	31.1214	31.1836	29.4781	29.7821	29.837	29.813	29.7216	29.7849
Q9NR30;Q9BQ39	18.5056	18.6479	18.4873	18.6558	18.4511	18.5946	28.6136	28.6077	28.6235	28.6273	28.6347	28.6409	27.6444	27.874	27.7611	27.7868	27.7703	28.5321
Q9BQ39	12.3693	12.8307	12.4181	11.8098	12.0918	12.8355	27.3412	27.3392	27.4741	27.4123	27.5226	27.3767	27.3491	28.0717	27.6725	27.8299	27.7639	27.4761
O60884	14.0569	13.4062	13.7324	11.8049	13.6432	12.4914	29.5655	29.5304	29.5496	29.4815	29.4472	29.5708	27.9633	28.3659	28.8488	28.8872	28.6759	28.384
Q9Y295	17.8749	17.6845	17.7965	17.9251	17.6664	18.0117	27.9261	27.8969	27.926	27.8466	27.9147	27.8752	26.7478	26.8192	26.802	26.759	26.5939	26.7802
P06132	19.3059	19.4223	19.3716	19.4605	19.2248	19.4732	30.0003	30.0079	30.0285	30.0137	29.9653	30.037	28.8059	29.3136	29.0801	29.1129	29.0889	29.0632
Q5TDH0	17.8016	17.8645	17.7634	17.8169	17.703	18.018	28.054	27.8844	27.8793	27.8826	27.9034	27.833	25.5512	26.0782	26.1695	26.1788	26.5195	26.0115
Q7L014	19.9662	19.9139	19.916	20.052	19.9339	19.9633	30.1062	30.0898	30.0305	30.0937	30.0935	30.0645	29.4462	29.7267	30.0161	29.8657	29.7569	29.7784
Q9H0S4	16.2703	16.5124	16.3647	16.5002	16.4081	16.4347	26.886	26.6381	26.5263	26.4429	26.4839	26.6415	24.8614	25.3849	25.5964	26.1964	25.2096	25.1686
Q9NY93	15.0914	15.7343	15.1524	15.6744	15.2697	15.391	27.2407	27.1796	27.2752	27.0257	27.1401	27.281	26.7694	27.3153	27.1127	27.1768	27.0057	27.1684
P17844	20.9763	20.9716	20.8832	21.039	20.8602	21.1524	32.7643	32.7381	32.7546	32.7487	32.762	32.729	31.6055	31.9488	31.967	31.9682	31.9555	31.9304
P25685	15.8433	15.9854	15.9912	16.2098	16.0835	16.2484	27.062	26.986	27.1703	27.0261	27.1226	27.1169	24.7938	24.1654	25.1274	24.187	24.747	24.17
Q99615	18.7768	18.799	18.7676	18.914	18.801	18.973	29.4204	29.417	29.5001	29.4402	29.4789	29.5025	28.2058	28.5912	28.467	28.6096	28.4651	28.41
P18858	15.2129	15.2245	15.2296	15.4969	15.2332	15.2407	28.0596	28.1124	28.0468	27.9942	28.0792	27.9727	26.1701	26.5319	26.5339	26.3846	26.4855	26.4978
Q14232	17.6421	17.7002	17.6751	17.6623	17.6871	17.5727	26.9197	27.0058	26.8839	26.98	26.9488	27.0353	26.4579	26.8045	26.5722	26.7513	26.6931	26.6788
P49770	16.0638	16.1994	16.3269	16.2773	16.2608	16.2255	26.2683	26.8182	26.5129	25.7891	26.1494	26.297	27.1084	27.4098	27.3625	27.4294	27.3944	27.3629
Q14152	19.3687	19.5322	19.4433	19.5846	19.3712	19.5599	31.0443	31.0382	31.0409	31.0548	30.9917	31.0373	29.7704	30.028	29.9637	30.1897	30.0603	29.9994
O75822	18.3049	18.5344	18.3396	18.5242	18.4593	18.3347	29.2322	29.2275	29.2231	29.1973	29.2376	29.2013	29.1474	29.4974	29.5145	29.4847	29.4457	29.3434
P55084	18.0115	18.0713	17.9404	18.1058	17.8611	18.2688	29.5244	29.5789	29.5567	29.6161	29.5171	29.5584	28.3939	28.7487	28.716	28.7148	28.8747	28.8338
P30084	18.4147	18.3545	18.3925	18.3571	18.3344	18.4417	28.468	28.2986	28.2968	28.2646	28.3872	28.2532	27.5276	27.9161	27.7888	27.8159	27.7057	27.9516
P42126	16.5478	16.5396	16.3937	16.7148	16.503	16.7259	28.7945	28.7687	28.7075	28.7033	28.7277	28.7764	27.0258	27.077	27.0931	27.0211	27.0982	27.0534
O75521	15.6143	15.6488	15.7192	15.7127	15.5803	15.7347	27.65	27.5718	27.5684	27.5633	27.6254	27.5725	27.426	27.7294	27.684	27.7532	27.7186	27.6868
Q99613;B5ME19	18.8539	18.9723	18.8651	18.6559	18.7981	18.9705	30.1989	30.2315	30.2355	30.1819	30.1673	30.1979	28.5426	28.8497	28.8105	28.8875	28.8512	28.8179
Q15369	17.4204	17.3181	17.2465	17.4613	17.3027	17.5436	28.9777	29.0383	28.9696	28.9703	29.0339	29.01	27.7839	28.1372	28.0435	28.1477	28.1692	28.0135
Q13011	13.9491	13.8967	13.5015	13.7353	13.5967	13.8598	26.4358	26.5813	26.5188	26.6871	26.5293	26.5261	24.6653	24.9515	24.8754	24.9343	24.8985	24.8716
P68104;Q05639	22.7935	22.891	22.7181	22.8632	22.6444	22.9311	28.984	28.979	28.9954	28.9979	29.0049	29.0113	28.6391	28.9477	28.9081	28.9835	28.9481	28.9151
P68104	24.0645	24.1316	23.9969	24.1731	24.0009	24.1916	29.3428	29.3376	29.354	29.3582	29.3654	29.3717	34.0586	34.458	34.4098	34.4585	34.4025	34.4114
P26641	22.3873	22.4261	22.3416	22.4392	22.2491	22.4853	32.5234	32.5244	32.5092	32.5033	32.5205	32.5172	32.2813	32.5449	32.4606	32.5896	32.5192	32.512
P60228	20.2563	20.3155	20.205	20.2629	20.1789	20.1919	29.7901	29.8072	29.8538	29.8746	29.7573	29.792	29.7856	29.9559	30.1451	30.0886	29.6874	29.925
P30046	17.134	17.16	16.9185	17.1724	16.9426	17.2832	26.5684	26.5474	26.5377	26.5708	26.5676	26.5766	24.6128	24.8864	24.9238	24.9793	24.9445	24.9495
Q9UBX3	15.6498	15.6079	15.381	15.9748	15.7638	15.8831	24.425	24.3248	24.4081	24.3363	24.7865	24.6844	24.4711	24.7588	24.6816	24.7412	24.7039	24.6779
Q9NVH1	15.953	16.0617	15.9994	16.0881	15.9033	15.8319	26.4128	26.4083	26.288	26.2789	26.395	26.3439	25.3756	25.7278	25.1653	25.7585	25.7165	25.5176
Q5F1R6	13.7468	14.0176	13.6263	13.9319	14.0724	14.0202	22.9878	23.0072	23.3688	23.5124	23.7368	23.2669	24.0969	24.3908	24.3034	24.3667	24.3347	24.3068
Q9NP97	16.0475	16.0726	16.0429	16.2991	15.9762	16.2411	28.1696	28.1628	28.1743	28.1804	28.1885	28.1927	27.8543	28.16	28.1179	28.1907	28.157	28.1233
Q9BU89	17.4404	17.5173	17.3433	17.4944	17.442	17.5453	27.8087	27.7069	27.6798	27.5974	27.7085	27.7341	26.9806	26.9701	27.2194	27.1492	27.126	27.0051
Q13838;O00148	21.6109	21.7009	21.4388	21.6735	21.4687	21.7258	28.893	28.8881	28.9038	28.9081	28.915	28.9208	28.5419	28.8498	28.8105	28.8872	28.8506	28.8181
O00148	18.4675	18.3069	18.422	18.3845	18.4621	18.6265	32.4794	32.4562	32.4665	32.4865	32.4942	32.4448	28.8033	29.0004	28.9474	29.1331	28.9902	29.0426
Q13838	20.3147	20.3011	20.3994	20.3576	20.341	20.3801	30.8259	30.8321	30.8536	30.7459	30.7924	30.7885	30.4587	30.7759	30.6762	30.74	30.7023	30.7039
Q99848	16.4683	16.9147	16.7747	17.1071	16.8827	16.8078	29.1065	29.1642	29.1168	29.0618	29.1231	29.0907	27.7429	27.8695	27.7974	27.8114	27.9268	27.6528
P63167	17.2132	17.3124	16.8762	17.346	16.9365	17.1593	28.438	28.454	28.6115	28.4509	28.4663	28.4775	28.0388	28.3453	28.3054	28.3781	28.345	28.3111
Q96FJ2;P63167	14.0877	13.9656	12.3872	13.8308	13.6235	13.2243	24.8621	24.8441	24.8196	24.8581	24.8543	24.852	25.895	26.2021	26.5544	26.1085	26.0799	26.0273
Q96FJ2	15.3783	15.9914	15.5603	15.6523	15.7189	15.8315	24.731	24.432	24.7478	24.5694	24.2164	24.8145	23.9102	24.0879	23.7409	23.7474	24.0267	23.7524
P19525	16.0297	16.1012	15.9857	15.9214	16.0212	16.0381	26.9983	26.8479	26.7718	26.9041	26.7822	26.854	27.3647	27.6673	27.6221	27.6905	27.6568	27.6242
Q5VYK3	17.5352	17.6855	17.4264	17.8253	17.5267	17.6741	27.2776	27.2517	27.1568	27.1935	27.2014	27.1674	27.4917	27.7943	27.5058	27.6234	27.4903	27.4644
Q6P2E9	18.1042	18.2457	17.9551	18.2862	18.0231	18.2669	29.4827	29.3234	29.3897	29.283	29.3596	29.3612	27.8742	28.1079	28.2517	28.1237	28.189	27.8905
P29692	20.9697	21.0671	20.9069	21.0666	20.9	21.0631	32.1488	32.1336	32.1048	32.181	32.1802	32.1732	30.3289	30.5783	30.5057	30.6047	30.5826	30.5093
P13639	24.9353	25.0811	24.9692	25.1012	24.8935	25.1129	34.5451	34.5524	34.566	34.556	34.5412	34.5489	34.5319	34.841	34.7713	34.8132	34.7693	34.7489
P13639;Q15029	20.6494	19.9153	19.4025	20.6116	19.802	19.7045	28.9945	28.9884	29.0048	29.0092	29.0157	29.0218	31.4885	31.9279	31.9011	31.9505	31.8135	31.8549
Q96C19	17.3368	17.5859	17.4649	17.4528	17.5062	17.7118	27.8999	27.9153	27.8827	27.7979	27.8466	27.9182	27.9372	28.2738	28.1794	28.3576	28.1282	28.1691
Q13144	15.6118	15.6145	15.3238	15.8526	15.8803	15.8359	25.709	26.2731	26.2333	25.9817	26.0229	26.1933	26.9209	27.22	27.1719	27.2379	27.2034	27.1723
Q9NR50	17.6805	17.7148	17.8107	17.7106	17.7515	17.9801	29.001	28.8465	28.9304	28.8621	28.9165	29.0276	27.5959	27.9531	27.9226	27.8556	27.9022	27.7984
O60739;P41567	19.4503	19.5758	19.3917	19.6549	19.4359	19.6403	28.7978	28.7918	28.8076	28.8129	28.8205	28.8259	28.4036	28.7102	28.6701	28.7477	28.7117	28.679
Q9BY44	15.5513	15.4944	15.395	15.6498	15.4879	15.7907	28.9654	29.0303	29.0745	29.0746	28.9844	29.0993	27.1534	27.497	27.872	27.7833	27.6555	27.8168
O15372	18.1076	18.1698	18.1066	18.1794	18.1224	18.1722	29.7078	29.6078	29.7673	29.616	29.5869	29.6593	29.0399	29.3332	29.3202	29.7104	29.4805	29.4545
P00374	18.0343	17.9988	18.0506	18.2094	17.9326	18.1658	27.3083	27.2995	27.2583	27.2693	27.2454	27.2655	25.4924	25.7476	25.7611	25.6561	25.664	25.5981
P43897	15.0388	14.6713	13.6138	13.5768	15.0143	13.3025	27.6118	27.4734	27.5829	27.4307	27.6451	27.5603	24.7872	25.4191	25.1475	25.2726	25.1343	24.9887
P49411	20.8863	20.8668	20.8403	20.8947	20.8602	21.0576	31.7159	31.6606	31.7265	31.6866	31.637	31.693	30.3757	30.6297	30.6	30.6628	30.623	30.5232
Q8N3D4	13.2985	13.2519	13.3018	13.2666	13.3914	13.4061	23.824	23.4892	23.6647	23.9559	23.6272	23.5974	24.1081	24.3974	24.3166	24.3738	24.3404	24.314
Q9H4M9	16.8476	16.928	16.611	17.0109	17.0216	17.2532	28.7585	28.8035	28.7568	28.7435	28.8129	28.747	24.7997	25.0509	25.2577	25.1791	25.4199	25.0815
Q16643	18.1606	18.1463	18.0827	18.3207	18.134	18.1872	28.6362	28.692	28.7612	28.6947	28.6105	28.6928	26.6787	26.8901	26.6561	26.38	26.5211	27.032
P55265	16.2108	16.2152	16.1666	16.2792	16.0825	16.1677	28.7458	28.676	28.8219	28.8876	28.7212	28.7972	24.4131	24.7228	24.7795	24.8438	25.0026	24.7629
Q96RP9	17.3603	17.5396	17.5033	17.5499	17.505	17.6907	27.477	27.4443	27.4458	27.466	27.3428	27.3686	26.1225	26.6344	26.2541	26.4595	26.5913	26.6095
P40939	20.7013	20.7631	20.6577	20.8307	20.6926	20.7925	30.4387	30.3912	30.3607	30.3243	30.3156	30.3775	29.0971	29.4507	29.5695	29.4432	29.4036	29.3643
Q8N9N8	15.4378	15.51	15.2997	15.3881	15.4027	15.5659	26.2194	26.2383	26.2194	25.9129	26.2051	26.374	26.809	27.1073	27.0577	27.1222	27.088	27.0564
O60739	15.48	15.3441	15.6205	15.1317	15.0679	15.2646	25.3206	25.4255	25.266	25.3054	25.3906	25.3268	25.4499	25.4904	25.8579	25.701	25.4877	25.4352
O95163	15.9717	16.0593	16.0302	16.0122	15.8244	15.9737	27.8145	27.9519	27.8383	27.8779	27.9545	27.8526	25.4891	25.932	25.7911	26.0832	26.1036	25.9945
P14625	20.2149	20.3649	20.2405	20.4983	20.2261	20.3549	31.4188	31.4406	31.4365	31.405	31.3846	31.3717	31.0891	31.3532	31.3259	31.3745	31.3667	31.3561
O75530	15.0523	14.9997	15.0198	14.9625	14.7144	15.1963	26.5799	26.4671	26.5368	26.5862	26.5199	26.4743	26.0497	26.3435	26.2867	26.3477	26.312	26.283
P24534	21.4707	21.4839	21.4114	21.4678	21.4239	21.5611	31.6704	31.6336	31.6329	31.5719	31.5556	31.5748	30.9918	31.3748	31.3619	31.4145	31.3736	31.2952
Q9UBQ5	17.9345	17.9568	17.9145	17.9142	17.8486	17.906	29.4926	29.5477	29.4727	29.6018	29.5184	29.5335	28.7617	29.0418	29.0897	29.1058	29.1019	28.9831
Q6IA86	13.8088	13.6352	14.0857	13.6749	13.6933	13.5971	26.6637	26.7049	26.8119	26.6603	26.4481	26.5742	24.7071	24.9951	24.9182	24.9789	24.9424	24.9181
O43768	17.8828	18.2764	17.7967	18.1231	17.6209	18.1565	28.4497	28.4497	28.5111	28.4946	28.4487	28.3974	29.1067	29.1808	29.2394	29.2592	29.1741	29.2782
P55884	20.6988	20.8061	20.6713	20.8614	20.707	20.8521	30.5424	30.5609	30.6219	30.637	30.5282	30.5651	30.5472	30.8678	30.7797	30.7841	30.7483	30.7482
O15371	18.6554	18.6983	18.6555	18.7589	18.475	18.6523	29.7372	29.7249	29.6503	29.6368	29.6418	29.6388	28.956	29.1848	29.2664	29.2355	29.1762	29.1336
Q15717	19.9554	19.9888	19.846	20.0634	19.7493	20.1129	30.3421	30.3552	30.3773	30.3107	30.2812	30.3075	30.0367	30.3358	30.4525	30.3217	30.3265	30.2546
P06733	25.6656	25.8222	25.6782	25.8305	25.5976	25.8571	34.9309	34.9677	34.9828	34.9396	34.9522	34.9457	34.8712	35.2182	35.1826	35.2529	35.1357	35.0835
P15170	19.3573	19.5197	19.4148	19.5685	19.3554	19.5115	28.9878	28.9827	28.9985	29.0017	29.0092	29.0148	30.3931	30.8307	30.8031	30.6662	30.7709	30.7232
P30040	18.8425	18.8746	18.7541	19.0082	18.7045	18.9275	28.5831	28.4643	28.5595	28.4632	28.4658	28.541	27.4957	27.91	28.0758	28.0122	28.0328	28.0353
Q9BS26	14.2809	14.0339	14.047	14.3704	13.8685	14.2907	27.9284	27.9047	28.0212	27.9792	28.0377	27.9305	26.9309	27.1194	27.1999	27.2351	27.0122	27.3304
P10768	19.9034	19.9113	19.8227	20.0105	19.774	19.9699	30.1567	30.094	30.1308	29.9841	30.1084	30.0614	28.7337	28.9877	29.0182	29.1056	28.945	28.9432
P15311	20.211	20.285	20.1879	20.1907	20.1487	20.2237	30.7258	30.6538	30.6703	30.646	30.6539	30.6422	29.1507	29.8433	29.3903	29.5098	29.7123	29.4736
P26038;P15311;P35241	21.3706	21.408	21.313	21.4046	21.2591	21.4479	28.8545	28.849	28.8645	28.8681	28.876	28.8817	28.5208	28.8289	28.7894	28.8657	28.8304	28.7969
Q13347	20.9147	20.9942	20.8957	21.0941	20.8747	21.0268	30.8928	30.9389	30.9113	30.8831	30.9163	30.8831	30.0985	30.2856	30.2185	30.2914	30.1778	30.1574
Q9Y262	19.3083	19.4096	19.2778	19.4982	19.2588	19.4189	30.1437	30.0794	30.0467	30.0869	30.0443	30.0677	29.3127	29.5288	29.4228	29.5573	29.4715	29.4929
Q7L2H7	17.8118	17.9326	17.774	17.777	17.8956	17.9367	29.823	29.8284	29.9005	29.8234	29.7578	29.742	27.265	27.63	27.4887	27.5078	27.4872	27.1909
P60002	15.2157	15.4421	15.1741	15.3465	15.2973	15.2189	26.6171	26.4065	26.5965	26.3813	26.277	26.3098	26.6874	26.9847	26.9332	26.9983	26.9624	26.9324
Q00013	19.4877	19.6095	19.4316	19.5176	19.3469	19.6182	30.179	30.1325	30.1403	30.0443	30.1463	30.1256	29.0542	29.3761	29.2985	29.4052	29.2831	29.3565
Q9HC35	12.6165	13.2671	13.0521	11.8013	13.3865	13.0355	26.1665	26.1929	26.1867	26.2849	26.0852	26.3775	27.6639	27.971	27.5659	27.9331	27.8693	27.873
Q9UBC2	12.9721	12.6393	12.6305	10.7004	12.8704	12.7848	25.5031	25.8288	25.7146	25.1352	25.5666	25.4813	24.5261	24.8137	24.7374	24.7948	24.7601	24.7344
Q01844	19.159	19.2456	19.1497	19.3862	19.2515	19.4161	29.1464	29.1564	29.117	29.0812	29.1382	29.0761	28.8961	29.0859	29.0631	29.2152	29.0854	29.1022
Q9UNN5	18.1105	18.2379	18.1253	18.174	18.0995	18.2787	27.7864	27.6046	27.7982	27.6019	27.6011	27.6657	28.4222	28.7916	28.5968	28.764	28.3451	28.716
P62495	20.1748	20.1218	20.1474	20.1501	19.9513	20.1593	30.6166	30.689	30.6848	30.61	30.6435	30.6438	30.0209	30.4474	30.2594	30.4134	30.4667	30.2859
Q96C01	15.8326	16.0006	16.0204	16.0975	15.917	15.9529	28.354	28.3409	28.3861	28.5241	28.3914	28.4118	27.8854	28.1898	28.1496	28.2224	28.1876	28.155
Q9GZU8	15.739	15.9787	15.8866	16.0644	15.9689	15.9584	27.2654	27.2897	27.3036	27.2081	27.1773	27.3655	25.1051	25.3613	25.2525	25.3427	25.1094	25.3623
P38117	18.5167	18.4781	18.501	18.4848	18.4278	18.4316	29.8036	29.7251	29.7752	29.6124	29.7457	29.7228	29.0686	29.4468	29.4612	29.4378	29.3814	29.3667
Q13868	18.6947	18.8131	18.7228	18.8633	18.7705	18.8135	27.5744	27.6309	27.6268	27.5598	27.4019	27.5275	27.8279	28.1861	28.0021	28.1144	28.0774	28.2088
Q96A26	15.3268	15.0255	15.2448	15.1421	15.1137	15.2902	26.3908	26.3245	26.3876	26.2197	26.2789	26.3403	26.6921	26.9893	26.9387	27.0034	26.9695	26.9385
Q01469	14.6782	15.1473	14.9336	15.0384	14.9114	15.2281	28.6942	28.6979	28.6572	28.5548	28.52	28.5485	28.3993	28.5809	28.5651	28.4323	28.4795	28.4126
O00303	20.2671	20.2993	20.2102	20.2624	20.133	20.2523	30.2193	30.142	30.2123	30.1442	30.1835	30.0985	29.6291	29.92	29.9218	29.9678	29.9374	29.88
O75821	19.3178	19.3379	19.2361	19.4778	19.2571	19.5103	29.8397	29.8214	29.8509	29.7751	29.7912	29.7901	29.3986	29.7472	29.5518	29.7046	29.6516	29.6221
Q9NPA8	17.497	17.54	17.38	17.6844	17.5233	17.5394	27.669	28.0892	27.6251	28.105	28.5468	27.1743	27.8721	28.2671	28.3768	27.3264	28.3642	28.372
Q15149;P58107;P58107;P58107;P58107;P58107;P58107;P58107	15.2732	15.2448	15.1487	14.9177	15.3061	15.0831	25.7377	25.7178	25.6981	25.7387	25.7327	25.7377	25.6403	25.932	25.8694	25.9297	25.8946	25.8652
Q15149;Q15149;P58107;P58107;P58107;P58107;P58107;P58107	17.1717	17.2727	17.2659	17.3702	17.2017	17.4201	28.2676	28.2599	28.2755	28.2779	28.2862	28.2912	27.902	28.2068	28.167	28.2389	28.2039	28.1707
P58107;P58107;P58107;P58107	15.8648	15.8755	15.714	15.6475	15.7652	15.6456	27.5918	27.5795	27.5848	27.5963	27.6035	27.6067	27.312	27.6147	27.5697	27.6378	27.6035	27.5716
P58107;P58107;P58107;P58107;P58107	14.9112	14.923	14.5356	15.1013	13.1451	14.9359	24.8183	24.7979	24.7732	24.8113	24.8081	24.806	24.5534	24.838	24.7628	24.8197	24.7825	24.7582
Q14677	15.8606	16.1351	15.845	16.115	15.8031	16.0745	27.5885	27.3605	27.5026	27.4147	27.5222	27.4967	26.0686	26.2497	26.2761	26.3887	26.2702	26.3436
P84090	17.8035	18.0218	17.7637	17.9819	17.8297	18.065	30.018	30.0028	29.9724	29.9571	29.9803	29.969	29.5272	29.7923	29.712	29.7883	29.6745	29.6736
P13804	19.7217	19.7112	19.6307	19.7445	19.5892	19.8423	30.1965	30.1216	30.2065	30.0587	30.0995	30.2181	28.3772	28.5699	28.3978	28.7193	28.5193	28.3524
Q9NQT5	15.3398	15.6687	15.2185	15.5872	15.4283	15.3526	27.3596	27.3213	27.3383	27.2351	27.2049	27.3307	27.2185	27.5185	27.4739	27.5402	27.5051	27.474
Q9NPD3	15.8013	15.7775	16.0104	16.0187	15.781	15.9656	25.9737	26.0289	26.2048	26.6	26.0085	26.1866	25.7527	26.2768	26.3647	26.2162	26.0845	26.1254
Q9NRY5	14.7365	14.8713	15.004	15.2523	15.1437	15.3126	25.4148	25.9562	25.6589	25.828	25.6914	25.2628	22.8557	23.704	23.4817	23.6392	23.4949	23.4792
Q9NUQ9	16.578	16.504	16.6101	16.7131	16.3357	16.9007	28.8144	28.7591	28.827	28.7684	28.7449	28.794	27.4313	27.727	27.5994	27.8331	27.7175	27.6675
P12259	15.9418	15.7322	15.8685	16.1106	15.807	16.001	27.9225	27.9118	27.9225	27.927	27.9353	27.94	27.6187	27.9228	27.88	27.9497	27.9153	27.883
P16930	18.6322	18.6307	18.4501	18.6545	18.4546	18.5508	28.9309	28.8477	28.8713	28.8341	28.785	28.8654	27.0657	27.6129	27.5468	27.6745	27.6018	27.4981
Q9Y3D6	16.7207	16.7394	16.6116	16.7349	16.6996	16.8757	25.6492	25.7068	25.5338	25.4726	25.5435	25.6089	26.5129	26.0091	26.4842	26.5984	26.5652	26.4349
Q06265	16.1267	15.6198	15.9202	15.7119	15.7827	16.2339	27.3167	27.331	27.1971	27.3917	27.2062	27.1181	25.7682	25.9046	26.0304	25.9859	26.0726	25.8171
Q01780	14.7207	14.81	14.6575	14.6666	14.5152	14.8845	27.5073	27.4117	27.5033	27.5749	27.5492	27.6105	24.8508	25.208	25.2852	25.3646	25.3651	25.0455
Q14320;Q9Y247	13.4995	13.6334	13.7165	13.2634	13.3799	14.3822	27.6604	27.6418	27.5818	27.439	27.3682	27.6881	24.913	25.1981	25.1249	25.1872	25.1501	25.1232
P22087	19.8743	19.9066	19.865	20.0334	19.7885	19.9437	30.6917	30.7521	30.7777	30.7419	30.7041	30.6779	29.2899	29.4448	29.562	29.5103	29.4836	29.4272
Q9Y3I1	15.1028	14.6564	14.2077	14.9697	14.8701	14.632	24.7129	24.9119	25.032	24.9613	24.9247	24.8734	24.517	24.8032	24.7262	24.7853	24.7472	24.7225
Q9Y613	15.5677	15.5399	15.6764	15.7323	15.9422	15.7396	26.4773	26.4429	26.5313	26.3457	26.6623	26.5327	22.8475	24.792	24.6268	24.6963	23.6951	24.6468
P62942	15.7376	16.0509	15.5186	15.7778	15.3971	15.871	28.8484	28.6945	28.62	28.7195	28.4618	28.4724	28.3066	28.6595	28.7307	28.7306	28.6406	28.6165
P21333;Q14315;O75369	20.1657	20.0798	20.0381	20.0953	19.9145	20.0513	28.9085	28.9025	28.9185	28.9232	28.9298	28.9358	28.5102	28.8174	28.778	28.8543	28.8184	28.7852
P21333	22.0783	22.1818	22.0619	22.1974	22.0439	22.2365	33.1054	33.1227	33.1253	33.0926	33.1231	33.1113	31.89	32.1663	32.1834	32.2203	32.1894	32.1436
P21333;O75369	15.3395	15.2161	15.2457	15.0568	15.4679	15.6208	26.9899	26.9754	26.9674	26.9907	26.9945	26.9997	26.8594	27.1581	27.1085	27.1735	27.1382	27.1084
P30042	18.7142	18.3386	18.3958	18.5031	18.582	18.5115	28.1521	28.1975	28.2046	28.1583	28.2301	28.1537	28.288	28.5958	28.5567	28.6319	28.5982	28.564
P49327	22.852	22.9432	22.7642	22.9317	22.7691	22.9461	33.3472	33.3398	33.3396	33.2965	33.2868	33.2932	32.6849	32.9645	32.9382	32.9391	32.8522	32.8679
Q9Y324	13.7464	13.9646	13.9993	13.838	13.7558	13.8502	24.649	24.6319	24.6067	24.6418	24.6381	24.6364	24.4237	24.7125	24.6321	24.6921	24.6574	24.6334
Q00688	18.0951	18.2228	18.077	18.3357	18.1423	18.3828	28.2164	28.2722	28.2103	28.3099	28.0961	28.2323	27.0595	27.3398	27.0723	27.4911	27.327	27.2161
Q02790	20.6529	20.8558	20.7281	20.9152	20.7357	20.9092	31.1598	31.1885	31.1698	31.1841	31.1392	31.1609	29.9749	30.2886	30.2779	30.2579	30.2507	30.234
P49354	15.2867	15.6001	15.671	15.6138	15.2961	15.4416	26.353	26.3768	26.5786	26.4228	26.3722	26.5512	26.7064	27.004	26.9544	27.0181	26.984	26.9537
Q9Y3B2	13.5503	13.5658	13.3856	13.7682	13.431	13.8703	26.5408	26.8431	26.7681	26.8321	26.3199	26.6974	25.0089	25.1575	25.2127	25.3228	25.2368	25.2178
P50502;Q8NFI4	20.4229	20.4768	20.3966	20.4508	20.3782	20.6001	28.8006	28.7952	28.8114	28.8163	28.8235	28.8294	28.4601	28.7683	28.7288	28.8057	28.7703	28.7371
P50502	15.8383	16.0177	15.6484	16.0568	15.6697	16.0301	28.524	28.5171	28.5324	28.5359	28.5443	28.5492	28.3489	28.5217	28.7706	28.5379	28.8282	28.6
Q8NCA5	14.1108	14.2123	14.0173	14.3842	14.1172	14.2989	25.3786	25.1901	25.0432	25.0799	24.9908	25.2421	24.5341	24.8225	24.7462	24.8041	24.7685	24.7429
Q52LJ0	16.2162	16.3933	16.3379	16.3955	16.1545	16.6866	26.3731	26.1908	26.3008	26.1889	26.3014	26.2832	26.4596	27.0085	26.8126	26.9183	26.8848	26.451
P39748	19.8787	20.0365	19.9002	20.0449	19.9251	20.0757	30.3194	30.2514	30.372	30.222	30.3032	30.2495	29.4948	29.8012	29.6475	29.7318	29.6697	29.5943
Q9BSJ8	15.5747	15.5109	15.3783	15.2482	15.3	15.366	26.6956	26.6428	26.7149	26.6224	26.6443	26.6193	26.2058	26.2224	26.3427	26.3445	26.3081	26.1965
Q5RKV6	16.3366	16.4159	16.2963	16.4949	16.3109	16.4499	27.0763	26.9437	27.1366	27.0228	26.9353	27.0272	27.0809	27.377	27.4562	27.4195	27.2436	27.36
Q15024	17.3465	17.2586	17.0914	17.2916	17.2154	17.2263	26.9639	27.079	27.1027	27.2139	27.0494	26.8863	27.6761	27.9799	27.9385	28.0095	27.9739	27.9412
Q96B26	16.6225	16.7498	16.8008	16.8611	16.8165	16.9123	26.4888	26.4758	26.6154	26.4219	26.4263	26.4605	24.6918	24.931	24.829	24.4497	24.6701	24.7364
Q14315;O75369	17.5005	17.5205	17.6239	17.6116	17.4771	17.6802	28.398	28.3909	28.4069	28.4096	28.4179	28.4233	28.0415	28.3478	28.3078	28.3808	28.3464	28.3126
O75369	14.0271	14.4517	14.1323	14.2536	13.9048	14.4807	29.5506	29.5624	29.5342	29.6206	29.5701	29.5114	28.0045	28.572	28.487	28.6	28.4224	28.5563
Q13643	17.4744	17.4815	17.3104	17.5789	17.3482	17.5702	28.6991	28.7992	28.8077	28.7052	28.7351	28.7361	27.957	28.191	28.2877	28.1284	28.1099	28.1736
P26885	14.972	15.2365	14.8955	15.0972	15.3981	15.4183	26.944	27.1112	26.9919	26.8917	26.8769	26.8603	26.9131	27.1881	27.1436	26.85	26.9747	27.0823
P08631;P07948;P12931;P07947;P06241;P09769	15.8318	15.4562	15.4943	15.6667	15.5291	15.797	27.5987	27.5869	27.5901	27.6036	27.6113	27.6155	27.3858	27.6877	27.6436	27.7124	27.6774	27.6452
Q96AE4	21.2465	21.2929	21.2239	21.376	21.1358	21.3683	31.614	31.626	31.6434	31.6285	31.5607	31.6174	31.2105	31.4736	31.4887	31.5873	31.5019	31.445
Q92945	21.03	21.0599	20.9628	21.2327	20.8678	21.1582	31.2228	31.229	31.2229	31.173	31.1647	31.2079	31.7891	32.0503	32.1022	32.1403	32.035	31.9822
Q96I24	16.03	16.354	16.1934	16.4066	16.0832	16.3435	28.7519	28.6671	28.7676	28.7467	28.6294	28.6728	27.6788	28.2105	28.1742	27.9811	28.2519	28.3721
Q13283	18.2936	18.4173	18.1418	18.5195	18.4464	18.4684	31.4769	31.4072	31.4719	31.461	31.4522	31.4704	30.8941	31.2397	31.1585	31.1935	31.1761	31.1826
Q9UN86	17.857	17.7505	17.7543	17.8837	17.8594	17.9076	29.9955	29.9134	29.9362	29.8742	29.8882	29.918	28.7837	29.2344	29.2799	29.1209	29.2968	29.0454
P04406	25.3327	25.538	25.3144	25.6044	25.2725	25.5924	34.563	34.557	34.5664	34.5129	34.582	34.5823	34.103	34.5036	34.4518	34.4623	34.3909	34.4016
Q13066;Q6NT46;Q9UEU5;Q4V326	20.8871	20.9134	20.7565	20.9674	20.7242	20.9394	28.9072	28.9016	28.9177	28.9223	28.9296	28.9357	28.5584	28.8662	28.8272	28.9042	28.8679	28.8352
Q14376	17.1885	17.194	17.1558	17.3485	17.1447	17.1461	27.46	27.3695	27.4175	27.324	27.3703	27.2591	26.2573	26.5147	26.475	26.4782	26.4186	26.3615
Q9NY12	18.1445	18.1826	18.3088	18.0646	18.0995	18.1336	28.6019	28.7539	28.6997	28.6147	28.7013	28.6849	26.1885	26.5474	26.3726	26.4505	26.5041	26.285
P02765	17.8771	17.9852	17.886	18.0501	17.8918	18.1208	28.9392	28.821	28.9301	28.9228	28.8674	28.8086	28.2542	28.7292	28.2957	28.0573	28.4906	28.8288
O75955	17.3094	17.4967	17.3086	17.5157	17.5059	17.5479	27.8563	27.8052	27.8835	27.8725	27.755	27.8293	26.8785	27.1697	26.9271	27.1873	27.0337	26.9825
Q14254	14.7786	15.1354	15.0432	14.9082	14.9491	15.064	27.5522	27.477	27.5978	27.4619	27.4298	27.6679	26.4302	26.8533	26.701	27.1359	26.6937	27.0927
Q13451	19.2767	19.327	19.2654	19.2569	19.1295	19.4558	29.8847	29.9217	29.9604	29.9138	29.8657	29.8735	28.7239	29.0064	28.9846	29.0609	29.0216	28.8489
Q15007	13.4277	14.0439	13.904	14.0203	13.5935	13.806	26.2536	26.1516	26.1441	26.1943	26.0911	26.1784	27.4685	27.7529	25.4155	27.5283	27.7746	27.5202
P14324	17.5954	17.8076	17.5177	17.6922	17.6124	17.7942	29.7573	29.6611	29.7368	29.7383	29.7688	29.7704	27.6703	27.8322	28.1134	28.0038	27.9498	27.9631
Q16658	21.3661	21.4896	21.3163	21.4887	21.3332	21.5045	32.097	32.1407	32.1391	32.1745	32.0849	32.1305	32.4062	32.8071	32.7609	32.8562	32.7737	32.7985
P07954	21.1373	21.1941	21.1317	21.2453	21.1313	21.2668	31.0767	31.0079	31.0404	30.9367	31.0238	31.0064	29.7228	29.9417	29.9916	30.1021	29.8839	29.9725
P0CL82;P0CL81;P0CL80;O76087;Q13068;Q13065;A6NER3	19.8716	19.9504	19.8204	20.0174	19.9251	20.0756	28.8359	28.8297	28.8458	28.8502	28.8574	28.8636	28.4598	28.7675	28.7268	28.804	28.7679	28.7346
P41250	20.9864	21.041	20.9593	21.0441	20.8991	21.0429	31.1727	31.1719	31.2054	31.1232	31.1271	31.1473	30.6962	31.1172	31.0043	31.0975	30.934	30.9043
Q13068	13.3542	13.409	13.0289	13.3826	13.5129	13.4964	24.6306	24.6153	24.5898	24.6255	24.6233	24.6197	24.3829	24.6728	24.5941	24.6497	24.6197	24.5921
P35637	21.2432	21.3247	21.251	21.3963	21.2087	21.4083	31.0682	30.9936	31.0499	31.0361	31.0031	30.966	29.1087	29.4247	29.3436	29.4042	29.377	29.3431
Q96CP2	13.194	13.3641	13.537	13.7153	13.2661	13.4497	24.6913	24.6762	24.6481	24.6858	24.6836	24.6813	24.4283	24.7146	24.6355	24.6949	24.6632	24.6373
P0A9B2	20.692	20.9378	20.6254	20.2739	20.051	20.3307	31.6161	31.6511	31.662	31.2073	31.202	31.1989	29.8622	30.0972	30.0998	29.5996	29.659	29.5406
Q14315	20.7973	20.8921	20.7553	20.954	20.7607	20.946	31.7459	31.7262	31.7433	31.7126	31.6831	31.7075	30.8853	31.1536	31.2362	31.1282	31.069	31.1287
Q06546	15.2662	15.1496	15.2173	15.2712	14.8894	14.9878	26.0762	25.2173	25.3497	25.5461	25.1803	26.0745	26.0382	26.3327	26.2749	26.3343	26.3012	26.2709
P62873;P62879	16.7605	17.2316	16.9463	17.1312	16.658	17.1287	28.1726	28.1645	28.1784	28.1811	28.1899	28.1948	27.825	28.1306	28.0897	28.1604	28.126	28.093
P35573	15.5846	15.6715	15.5673	15.6291	15.3763	15.776	25.5787	25.6118	25.4857	25.5584	25.4701	25.5713	26.345	26.6394	26.5871	26.6475	26.6148	26.5844
O75496	14.738	14.4318	14.0966	15.1587	13.7933	15.0452	26.6529	26.7605	26.8847	26.7439	26.9692	26.7053	21.9507	22.5199	22.588	22.2938	22.4683	22.4788
O75223	17.8616	17.9359	17.7404	17.9507	17.7748	17.9515	27.2772	27.2412	27.1997	27.1264	27.1672	27.1854	27.7409	27.9685	27.8697	27.9056	27.7961	27.9079
P62873	16.2336	15.8273	15.7243	15.7889	16.134	16.2069	25.8745	26.1503	25.9109	25.8829	25.7123	25.7678	25.5368	26.104	25.8674	25.7639	25.7901	25.8202
P62879	16.6775	16.9201	16.4841	16.926	16.9203	16.9972	27.9369	27.9724	27.9759	27.9519	27.9064	28.0013	25.7847	25.4902	26.124	26.2779	25.8584	25.3324
P63218	16.3767	16.5457	16.2183	16.6165	16.2554	16.6324	25.0236	25.0709	25.307	25.1897	25.3498	25.2571	26.7355	27.0325	26.9843	27.0467	27.0135	26.9811
P23434	16.8933	17.043	16.918	17.1189	16.9752	17.1187	26.7081	26.6285	26.6531	26.7011	26.6775	26.723	24.1894	24.4036	24.3407	24.4411	24.3145	24.2943
P50395	21.7089	21.8429	21.7308	21.8306	21.7112	21.8796	31.946	31.967	31.9698	31.952	31.9028	31.9903	30.6237	31.0046	30.8899	31.0066	30.99	30.9432
P50395;P31150	20.0837	20.043	20.1014	20.165	19.8552	20.2099	28.8094	28.804	28.8198	28.8254	28.8332	28.8393	28.4661	28.7732	28.7344	28.8114	28.7759	28.7425
P52566	15.5779	15.7993	14.9312	15.6833	15.4765	15.3234	28.2198	28.2313	28.2811	28.2359	28.1895	28.1711	25.3079	25.5595	25.6711	25.7075	25.6756	25.4279
Q7L5D6	16.2128	16.5346	16.2641	14.1232	16.2598	16.502	25.8379	25.8828	26.0433	25.805	25.7952	25.7424	23.3599	23.3213	23.2341	23.016	23.3135	23.2566
P51114	17.2253	17.318	17.1607	17.4222	17.1488	17.364	28.4201	28.4512	28.4717	28.3239	28.3931	28.4436	25.3726	25.4667	25.0309	25.3421	25.1822	25.2728
Q14C86	16.1448	16.2299	16.1773	16.2772	16.3518	16.1884	27.9767	28.0173	28.12	28.0256	28.0458	28.0809	22.0078	22.8538	22.8181	22.7662	22.6725	22.5299
Q9H3P7	15.0458	14.8497	14.8077	14.6389	15.1114	15.2187	26.3352	26.2892	26.2761	26.5585	26.3605	26.3972	25.1436	25.4297	25.3604	25.4211	25.3829	25.3544
P06744	20.839	20.8811	20.7502	20.929	20.6769	20.8922	32.0719	32.1409	32.1125	32.1276	32.1037	32.1288	31.8265	32.1708	32.1446	32.1874	32.1401	32.1159
Q92616	20.2973	20.3273	20.2068	20.3702	20.143	20.3086	30.9148	30.9011	30.9187	30.9015	30.8802	30.9374	29.5057	29.7574	29.6519	29.7914	29.6801	29.7243
P11413	20.4062	20.3574	20.3349	20.5009	20.3081	20.4942	31.4031	31.4385	31.4386	31.372	31.3905	31.4052	30.8706	31.0952	31.0964	31.0054	31.0642	31.1664
Q14697	18.7551	18.8562	18.7532	18.8566	18.7023	18.9533	30.0956	29.9921	30.0738	30.0255	30.0223	30.0028	29.3762	29.566	29.5217	29.6021	29.604	29.6122
Q8TEQ6	16.5692	16.6619	16.5915	16.6359	16.3968	16.5047	29.323	29.2018	29.2843	29.1871	29.2039	29.2773	24.6412	24.83	24.7506	24.7236	24.9591	24.8081
P52565	19.9937	20.0383	19.941	20.0884	19.9195	20.0214	30.2167	30.2551	30.259	30.1765	30.2261	30.255	29.5651	29.7815	29.7486	29.8211	29.7523	29.7437
Q06210	17.1408	17.3054	17.4639	17.3967	17.2907	17.4019	28.9357	28.9869	29.0119	28.9726	29.0023	28.9183	28.2251	28.3075	28.3538	27.9512	28.45	28.1598
P34897	19.6668	19.7561	19.6442	19.839	19.635	19.8409	30.6341	30.6469	30.6196	30.5294	30.5777	30.5894	29.8288	30.1529	29.9734	30.2324	29.9642	29.9185
P34897;P34896	17.4523	17.4204	17.4996	17.5715	17.4788	17.5476	28.3272	28.3197	28.3354	28.3373	28.3459	28.351	27.942	28.2475	28.2068	28.279	28.2441	28.2111
P36969	16.8251	16.6158	16.5744	16.8626	16.6731	16.9876	25.7505	25.6066	25.4961	25.5067	25.4871	25.4781	27.1302	27.4316	27.3841	27.4506	27.4175	27.3847
Q12849	16.8868	16.9141	16.8828	16.8551	16.72	16.9698	27.6641	27.5447	27.6333	27.5608	27.5824	27.5413	24.6708	24.8687	24.79	24.6993	24.9222	24.2695
Q9Y2Q3	17.6369	17.8176	17.7047	17.9178	17.5879	17.7164	28.6651	28.5279	28.5071	28.2986	28.4832	28.4592	24.8992	25.2027	25.4223	25.5021	25.4733	25.4258
P16403;P10412;P16402	21.0021	21.1455	20.9133	21.1763	20.9172	21.162	30.269	30.4005	30.4155	30.3894	30.3856	30.4408	28.6067	28.9144	28.8746	28.952	28.915	28.8823
O75367	17.3239	17.3596	17.2641	17.4618	17.3084	17.2631	28.5376	28.5488	28.5837	28.4279	28.4552	28.4217	27.6244	27.8972	27.8651	27.9315	27.8823	27.7865
P16104;Q8IUE6;Q96QV6	24.4796	24.5415	24.2868	24.6299	24.3979	24.6617	28.937	28.9319	28.948	28.9521	28.9594	28.9654	28.6331	28.9417	28.9016	28.979	28.9424	28.9103
Q9BQ67	17.6643	17.6527	17.7541	17.803	17.8346	17.764	27.7946	27.9701	27.8868	27.8442	27.7786	27.847	27.0215	27.2915	27.1845	27.2095	27.1542	27.0892
Q8TDB8;P11169	11.4236	12.8646	13.3362	12.0745	13.314	12.1344	24.558	24.5448	24.5156	24.5511	24.5486	24.545	24.3149	24.6057	24.5261	24.5834	24.5511	24.5251
P11166	16.6346	16.567	16.6446	16.544	16.5418	16.7989	25.7163	25.5865	25.5699	25.5251	25.4	25.6383	26.1524	26.598	25.922	26.4999	26.4737	26.3725
P36915	14.1156	14.4107	14.2561	14.4547	14.2668	14.1915	26.3861	26.2966	26.2469	26.4256	26.385	26.1691	25.0086	25.4006	25.2997	25.3281	25.2167	25.1871
O60234;P60983	16.8295	16.7771	16.7078	16.7676	16.7037	17.0644	28.2043	28.1952	28.2097	28.2121	28.2213	28.2258	27.8497	28.1554	28.1139	28.1855	28.1511	28.1184
Q14344;Q03113	18.004	17.9194	17.9095	18.0653	17.995	18.0393	28.5183	28.5118	28.5272	28.5313	28.5394	28.5443	28.1625	28.4693	28.43	28.5044	28.4706	28.437
P46926	14.1971	14.1939	14.1645	13.967	14.3477	14.3581	27.0986	27.0912	27.115	27.0864	27.0144	27.1094	24.8007	25.0818	25.0088	25.0706	25.0328	25.0061
Q08378	12.1787	12.5304	12.2363	12.5476	12.0961	12.4843	23.0339	23.2924	23.3659	22.8267	24.3638	23.2403	24.143	24.4329	24.3522	24.4148	24.3813	24.3528
Q9UBQ7	16.1871	16.416	16.362	16.5722	16.3436	16.4289	28.0498	28.0669	28.0653	27.9573	27.9757	28.107	24.9342	25.4549	25.2847	25.5135	25.4803	25.4215
O76003	19.3867	19.3616	19.34	19.4279	19.2546	19.3938	29.9467	30.1061	30.0737	30.0752	30.0814	30.0816	29.9941	30.1639	30.0951	30.1412	30.1542	30.1805
Q86SX6	15.2735	15.6617	15.4507	15.5282	15.6435	15.445	26.2077	26.215	26.3007	26.0108	26.3614	26.1763	26.7763	27.0744	27.0239	27.0877	27.0538	27.0233
P14314	17.6389	17.7905	17.527	17.7886	17.5299	17.6181	29.4379	29.4648	29.4995	29.3821	29.4248	29.4005	28.7473	29.0113	28.8794	29.029	28.9471	29.0083
Q8N954	12.9837	13.179	13.1189	13.23	13.2157	13.3389	24.6121	24.5975	24.5702	24.6073	24.6039	24.601	24.363	24.6511	24.571	24.6284	24.5943	24.568
Q5T3I0	11.3707	12.0711	11.6917	12.1636	11.9443	11.5584	26.9533	26.9719	26.8168	27.1751	26.8486	27.0023	24.6578	24.9414	24.865	24.9293	24.8895	24.8633
Q9BVP2	18.6054	18.727	18.6365	18.6891	18.6192	18.778	29.0435	29.0079	28.9782	28.9415	29.0623	29.0072	28.4629	28.7473	28.6821	28.6993	28.7029	28.5819
Q9HC38	16.1774	16.3597	16.5546	16.5703	16.351	16.8158	28.3755	28.1934	28.3078	28.2817	28.365	28.2581	26.7556	27.1244	27.0076	27.1558	27.1132	27.045
Q08379	12.8362	13.0706	12.5486	12.9091	13.0998	13.2893	27.3307	27.4455	27.4184	27.4419	27.3369	27.294	25.837	25.6988	25.5171	25.9117	26.0087	25.6074
Q9H4A6	15.7419	15.2487	15.5777	14.9453	14.9868	15.2061	26.5082	26.3892	26.4182	26.4078	26.4864	26.4162	26.4929	26.7887	26.7358	26.7987	26.7633	26.7333
Q96EK6	14.4087	14.2375	14.4715	14.5161	14.4967	14.6895	24.1868	24.2484	24.3241	23.951	24.1305	24.1288	24.2304	24.5171	24.4351	24.4968	24.4625	24.438
Q92917	14.5993	14.8242	14.6146	14.8261	14.4858	14.5774	27.4088	27.2346	27.4082	27.3532	27.2752	27.3674	25.9164	25.841	25.9761	26.1219	25.8647	25.9188
Q9H8Y8	16.5013	16.6504	16.4933	16.7251	16.5544	16.7159	27.4423	27.3626	27.3388	27.4043	27.3336	27.5119	25.638	25.826	25.8129	25.903	25.8999	25.8024
P62993	16.9917	16.9076	16.9675	16.9059	16.876	17.0656	29.0637	29.0923	29.0178	29.0731	29.1893	29.0369	28.5482	28.8206	28.6873	29.0853	28.8165	28.7443
P07900;P08238;Q58FF7	24.5535	24.6807	24.4627	24.7211	24.4504	24.7214	28.986	28.9797	28.9966	29.0005	29.0079	29.0137	28.6522	28.9609	28.9204	28.9988	28.9618	28.9289
P07900;P08238	23.6782	23.7759	23.5476	23.8017	23.4348	23.8381	29.2314	29.2268	29.2428	29.2445	29.2517	29.2583	33.5339	33.9174	33.8266	33.9071	33.8786	33.8408
P08238	25.0017	25.1298	24.9792	25.1427	24.9304	25.141	35.6921	35.7256	35.7429	35.7437	35.7278	35.72	35.2248	35.6443	35.6005	35.6152	35.5901	35.5733
P69891;P69892;P02100;P02042	21.9831	21.9615	21.9936	22.2314	21.8624	22.0457	28.9122	28.9071	28.923	28.9266	28.9337	28.9397	28.5598	28.868	28.829	28.9051	28.87	28.8362
P51610	17.1171	17.2892	17.4223	17.4221	17.3308	17.4742	29.4852	29.461	29.5367	29.437	29.4561	29.4794	28.1131	28.5718	28.5604	28.5029	28.7951	28.3493
P09211	23.1392	23.1854	23.1261	23.2895	23.104	23.335	32.6374	32.6295	32.6284	32.5977	32.5054	32.6571	32.4529	32.8454	32.7232	32.8034	32.7812	32.7736
P16401	16.2496	16.3228	16.145	16.3436	16.2854	16.4572	25.134	24.8846	25.029	25.1258	24.9891	25.0448	26.1571	26.4532	26.3992	26.4592	26.425	26.3937
Q92522	15.2905	15.4105	15.1731	15.6691	15.5967	15.7327	25.4684	25.5239	25.4974	25.5624	25.7155	26.562	26.5383	26.8345	26.7837	26.8466	26.8117	26.7817
Q99880;Q99877;Q93079;P62807;P58876;P57053;O60814;Q99879;Q5QNW6;Q16778;P23527;P06899;P33778;Q8N257	24.9511	24.9711	25.0834	25.1638	24.8293	25.164	29.0111	29.0057	29.0217	29.0251	29.0325	29.039	28.6876	28.9968	28.9571	29.0339	28.998	28.9654
Q99880;Q99877;Q93079;P62807;P58876;P57053;O60814;Q99879;Q5QNW6	21.1073	21.6876	21.553	21.5617	21.4275	21.6759	28.9635	28.9582	28.9738	28.977	28.984	28.9905	28.6014	28.91	28.8697	28.9461	28.9107	28.8773
P62805	20.4643	20.5275	20.3926	20.515	20.4092	20.4328	30.3781	30.3039	30.3621	30.427	30.4951	30.4245	30.6564	31.0119	30.8669	30.8107	30.8744	30.8717
Q13442	15.9276	15.8437	15.7254	16.0514	15.52	15.7779	29.0131	28.9013	28.9548	28.9044	28.9596	28.8735	28.2467	28.5503	28.5112	28.5879	28.5537	28.5205
P69905	21.5833	21.7061	21.579	21.797	21.5938	21.7755	31.8106	31.8669	31.8494	31.885	31.8094	31.8574	30.6153	30.9921	31.0008	31.0858	31.0534	31.0509
P02100	18.4783	18.9415	18.5332	18.7472	18.5755	18.8384	30.1611	30.2041	30.222	30.1826	30.2427	30.1888	29.6528	30.0189	30.1046	30.0306	30.0806	29.94
Q13547;Q92769	17.2713	17.7502	17.3779	17.7023	17.4867	17.6486	28.2649	28.2568	28.2732	28.2753	28.2846	28.2895	27.931	28.1514	28.1185	28.1754	27.9138	28.0324
Q92769	15.9467	15.9341	15.8811	15.9025	15.7989	16.161	28.5009	28.4275	28.5739	28.5131	28.493	28.4962	24.9007	25.3248	25.0997	25.3276	25.4825	25.4626
Q7Z4H3	16.8833	17.0813	16.9094	17.0057	16.8519	17.0251	28.0644	28.151	28.1612	28.112	28.0291	28.1076	26.5178	26.8787	26.727	26.8582	26.7846	26.8258
Q9H583	18.466	18.4249	18.3818	18.5948	18.3302	18.5348	29.2509	29.2748	29.2653	29.1846	29.1747	29.1557	27.5713	27.8595	27.8091	27.7737	27.8748	27.7566
Q9Y5Z4	16.7563	16.9044	16.599	16.8164	16.6958	17.0658	26.1263	26.1651	25.9615	26.2143	26.1795	25.983	25.6055	25.788	25.5675	25.7689	25.9625	25.6511
Q8WW33	18.1413	18.2457	18.1537	18.2716	18.1735	18.3319	29.3791	29.4231	29.2327	29.3322	29.4358	29.2075	28.3172	28.5879	28.6208	28.6878	28.577	28.54
P49915	20.8713	20.9193	20.8656	21.0253	20.8211	20.9926	31.4837	31.5091	31.5249	31.4414	31.433	31.5233	30.4071	30.6925	30.619	30.7088	30.8012	30.6532
P02008	22.3781	22.4164	22.2609	22.3472	22.2341	22.469	32.0303	32.082	32.0153	31.9873	32.0071	31.9737	31.8576	32.2631	32.3103	32.2993	32.271	32.2781
Q9BXL5	17.5456	17.5928	17.4356	17.4604	17.3327	17.4784	29.5555	29.5202	29.5625	29.4174	29.5396	29.5544	27.294	27.6051	27.6582	27.5795	27.5966	27.5934
P11021	20.5653	20.7038	20.5828	20.6836	20.6182	20.769	31.08	31.0695	31.1231	31.0648	31.0725	31.0767	30.5344	30.787	30.7509	30.8368	30.7154	30.7603
P08238;Q58FF7	24.1218	24.2872	24.0942	24.2927	24.1233	24.3537	28.9697	28.964	28.9806	28.9833	28.9899	28.9965	28.612	28.9212	28.8812	28.9578	28.9221	28.8891
Q9BTY7	15.0958	15.1507	15.1115	15.0977	15.1136	15.2554	26.8508	27.1435	27.0255	27.0232	26.9522	26.7703	26.746	26.9181	27.2933	27.5271	27.3738	27.5196
Q14687	15.1533	15.2978	15.1792	15.303	15.0366	15.2427	26.7874	26.832	26.8485	26.8344	26.5519	26.7537	24.417	24.6635	24.8357	25.0646	24.9502	24.7605
P00390	18.6868	18.6739	18.7652	18.8188	18.6832	18.777	30.1842	30.2293	30.236	30.1776	30.2315	30.2116	27.9667	28.3888	28.2708	28.2957	28.2317	28.2371
P78347	18.7873	18.7797	18.7381	18.7985	18.8132	18.7082	28.997	29.0138	29.1289	29.1271	29.0704	29.031	27.5983	27.9774	27.8284	27.9164	27.875	27.7918
P69891;P69892	20.9043	21.0925	21.0581	21.0344	21.0272	21.1765	28.8867	28.8811	28.8969	28.9007	28.9079	28.914	28.5397	28.848	28.808	28.8846	28.849	28.8156
Q99714	20.1258	20.1899	20.044	20.139	20.0323	20.1185	29.9134	29.8616	29.9713	29.9604	29.7888	29.8818	29.736	29.8792	29.9237	29.9445	29.8517	29.7888
Q16836	14.7253	13.9152	14.5128	14.4516	14.6074	13.6019	27.771	27.4159	27.4698	27.5455	27.501	27.5491	25.3404	25.6795	25.6661	25.7568	25.6911	25.6228
P51858	20.6886	20.8764	20.6329	20.9306	20.6473	20.9209	30.5805	30.6081	30.6232	30.637	30.5964	30.6188	29.9645	30.2156	30.201	30.2336	30.0686	30.1026
P36551	16.3251	16.5662	16.2881	16.6884	16.53	16.5311	26.9923	26.8513	27.2183	27.0257	27.1709	27.0685	25.3881	25.7477	25.5602	25.7183	25.5671	25.5895
O14929	18.5402	18.5721	18.2515	18.6948	18.3912	18.7121	29.9273	29.921	29.904	29.8449	29.8504	29.8764	28.6402	29.0338	28.8452	28.8525	28.9593	28.902
P69891	18.5539	18.6258	18.597	18.7557	18.6445	18.6293	31.8691	31.8612	31.8746	31.8012	31.8142	31.8136	30.687	31.0252	30.9737	30.9703	30.9396	30.8946
Q08623	11.8588	12.3072	11.5191	11.6957	12.163	11.9819	25.3053	25.2125	25.3092	25.1948	24.4	25.2054	24.436	24.7239	24.6479	24.7022	24.6679	24.6419
P08397	18.8336	19.1158	19.0648	19.0744	18.8629	18.9042	29.0866	29.0854	29.1146	29.0858	29.1567	29.1269	27.6162	27.7003	27.6478	27.7347	27.6307	27.5421
Q71UI9;P0C0S5	19.4286	19.5474	19.3104	19.5598	19.3697	19.5566	28.3143	28.272	28.2445	28.3476	28.2784	28.2715	28.3992	28.7063	28.6669	28.7435	28.7084	28.6747
P38646	22.8618	22.9042	22.7629	22.9747	22.7514	22.9773	32.8171	32.7925	32.7873	32.7692	32.8229	32.7676	32.8732	33.1513	33.0756	33.1095	33.1303	33.0747
P0DMV9;P0DMV8;P38646	19.2675	19.6031	19.3913	19.4793	19.3951	19.5764	28.8065	28.8008	28.8166	28.8219	28.8296	28.8356	28.4294	28.7362	28.6967	28.7738	28.7383	28.7044
P78417	21.5924	21.62	21.6018	21.7662	21.4841	21.7511	31.4121	31.3938	31.4634	31.4387	31.4053	31.4073	31.548	31.8476	31.7556	31.8169	31.8176	31.7579
P84243	16.2286	16.256	16.0237	15.7099	16.2485	16.4381	28.0467	28.037	28.0502	28.0538	28.0627	28.0672	27.7449	28.05	28.0075	28.0781	28.044	28.0111
O43390	20.8097	20.8894	20.7535	20.8857	20.7202	20.9284	31.8967	31.8661	31.8438	31.7705	31.8252	31.8241	30.2351	30.4396	30.435	30.4504	30.3834	30.3722
O43390;O60506	20.1053	20.2828	20.1223	20.248	20.1504	20.3277	29.0046	28.9989	29.0147	29.0178	29.0245	29.0307	30.7948	31.2142	31.1872	31.2519	31.0945	31.1349
P34932	21.7871	21.9239	21.7594	21.8913	21.7784	21.9031	31.9358	31.8859	31.9346	31.8688	31.8992	31.8809	31.3329	31.5628	31.4878	31.5636	31.6419	31.5477
P34932;O95757	18.3215	18.4069	18.236	18.475	18.2888	18.3834	28.6735	28.6676	28.6826	28.688	28.6957	28.7012	28.2923	28.5992	28.5603	28.6366	28.6024	28.5692
P0DMV9;P0DMV8	23.5893	23.6495	23.4919	23.6971	23.5149	23.7078	33.9382	33.92	33.9427	33.934	33.9307	33.9449	28.8781	29.1889	29.1491	29.2259	29.1891	29.1565
P11142;P54652	22.7945	22.8532	22.7215	22.8957	22.6648	22.8893	28.9378	28.9324	28.9486	28.9509	28.9588	28.9647	28.6159	28.9249	28.8846	28.9605	28.9243	28.8921
P11142	24.9981	25.1599	24.9971	25.2099	24.9678	25.195	34.9023	34.8546	34.8757	34.8516	34.8697	34.8947	34.8824	35.2949	35.2763	35.2986	35.2797	35.2482
P04792	20.7362	20.9651	20.6598	21.0172	20.6584	20.8997	31.1618	31.1053	31.1643	31.1169	31.1559	31.0747	30.6109	30.9678	30.886	30.9714	30.8881	30.9451
P09429;P26583	18.5479	18.5132	18.4014	18.5305	18.3422	18.5559	28.636	28.6303	28.6459	28.6513	28.6593	28.6652	28.2706	28.5776	28.5389	28.6132	28.5806	28.5464
P26583	20.2737	20.3302	20.1397	20.3559	20.1714	20.4023	30.7337	30.7682	30.8072	30.7342	30.7325	30.6974	30.2692	30.7153	30.5926	30.732	30.6238	30.627
O15347	16.4817	16.553	16.4715	16.595	16.4455	16.5881	27.8681	27.9091	27.8148	27.9199	27.8986	27.875	27.0381	27.5822	27.4926	27.5141	27.4023	27.4074
P07910	23.8587	23.9801	23.8446	24.0133	23.8228	24.0409	32.4659	32.5191	32.4622	32.4154	32.4272	32.4719	33.3956	33.8111	33.8185	33.8155	33.7626	33.801
P31943	21.0681	21.2138	21.063	21.3163	21.1083	21.3141	32.4143	32.4216	32.464	32.4084	32.4188	32.4416	29.4797	29.9517	29.7751	29.4875	30.085	29.8285
P31943;P55795	20.9541	21.1266	20.9899	21.1446	21.0183	21.1764	28.9629	28.9579	28.9737	28.9773	28.9838	28.99	30.4772	30.6904	30.6789	30.7192	30.6714	30.6441
P31943;P52597	19.6963	19.6551	19.5363	19.7296	19.6273	19.7089	28.8873	28.8812	28.8974	28.9007	28.9074	28.9135	30.0263	30.4712	30.3716	30.38	30.4044	30.3941
P31943;P52597;P55795	18.4092	18.615	18.4623	18.6957	18.4052	18.6765	28.7861	28.781	28.7957	28.8018	28.8089	28.8145	29.8027	30.079	30.075	30.0575	29.9856	30.0101
Q9BUJ2	17.5467	17.7597	17.6555	17.9334	17.5638	17.8531	29.0525	29.1153	29.1734	29.1293	29.0823	29.0527	28.4672	28.6778	28.3013	28.5715	28.5644	28.6184
Q14103	22.9534	23.0025	22.9184	23.0087	22.861	23.0419	32.268	32.1339	32.2473	32.1666	32.1966	32.1961	31.8203	32.1885	32.0576	32.1572	32.0359	32.0694
Q14103;O14979	21.4764	21.6282	21.5033	21.7481	21.4236	21.6702	28.9322	28.9273	28.9436	28.946	28.9532	28.9597	29.9619	30.3372	30.2692	30.2789	30.2639	30.2707
P61978	23.7143	23.792	23.7042	23.7867	23.6725	23.8681	33.4124	33.3833	33.4192	33.3427	33.354	33.3586	33.6436	33.9664	33.833	34.0923	34.0229	34.0381
O60506	21.1243	21.1573	21.0664	21.2295	21.0668	21.2609	30.8845	30.799	30.9454	30.8438	30.8587	30.8985	30.3635	30.7461	30.6328	30.8627	30.6815	30.6402
Q00839	22.986	23.0151	22.9792	23.1322	22.9466	23.1429	33.2764	33.2693	33.2536	33.2498	33.2164	33.2518	33.449	33.7261	33.6418	33.6874	33.6738	33.6416
P00492	19.5734	19.6196	19.4929	19.7405	19.474	19.6674	30.0096	30.0606	30.1017	30.0702	30.0258	30.0744	29.8137	30.1806	30.1312	30.2202	30.1533	30.0868
Q6YN16	15.7194	15.824	15.64	15.8542	15.7632	15.7018	26.578	26.6951	26.5688	26.3253	26.6267	26.5728	27.119	27.4196	27.3729	27.4395	27.4047	27.3739
Q13547	18.0458	18.26	18.1184	18.2882	18.0203	18.2996	29.88	29.8759	29.9256	29.918	29.9067	29.8962	28.0743	28.4277	28.3084	28.3655	28.2674	28.2359
Q01581	20.1037	20.0849	20.0348	20.1759	20.0216	20.1648	29.9252	29.8575	29.9314	29.8589	29.912	29.9168	28.6028	28.8462	28.8206	29.0051	28.8318	28.9777
P55795	17.0262	17.1084	17.15	17.2374	16.9744	17.2176	26.8381	26.7032	26.9267	26.835	26.947	26.8208	26.4884	27.0023	26.7131	26.5273	26.7574	26.6959
P05114	18.4802	18.6425	18.3365	18.6937	18.4054	18.6341	27.8725	27.9811	27.8393	27.9029	27.9717	27.7634	28.4683	28.5244	28.4825	28.5353	28.5648	28.527
P07900	24.5603	24.6487	24.579	24.6923	24.5289	24.7105	33.7834	33.7589	33.8059	33.7146	33.769	33.7873	33.6332	34.0316	33.9558	33.9822	34.0547	33.9998
O75506	16.2574	16.2568	16.1438	16.3056	16.0631	16.2448	25.9935	25.7532	25.7265	25.2852	25.5988	25.7611	26.9785	27.2774	27.2306	27.2963	27.2625	27.2306
Q9H0R4	15.1985	15.2178	14.9348	15.2191	15.207	15.337	24.2928	24.6191	24.0999	24.6302	24.2333	24.3687	24.3291	24.6146	24.5362	24.5958	24.5568	24.5337
P06865	15.4495	15.6427	15.7826	15.2644	15.5829	15.7408	24.793	25.058	24.9092	24.8257	24.8479	24.9558	25.2147	25.5052	25.4385	25.494	25.4608	25.4313
P07686	15.5341	15.7393	15.213	15.6987	15.5633	15.4034	26.6081	26.6982	26.7033	26.6475	26.7238	26.5787	26.7423	27.0409	26.991	27.0554	27.0194	26.9893
P09429	19.0902	19.2537	19.0768	19.2511	19.1162	19.315	31.5487	31.5705	31.595	31.5773	31.5768	31.5795	30.4074	30.7901	30.7031	30.7427	30.6959	30.667
Q6NVY1	15.7567	15.8851	15.8521	15.8162	15.8715	15.9598	25.2251	25.1897	25.3091	24.8969	25.1093	25.0624	24.4087	24.6313	24.3316	24.2739	24.451	24.3817
Q53FT3	12.6777	12.8076	13.1196	12.4059	12.5753	12.8437	24.6366	24.6226	24.5956	24.6328	24.6291	24.6245	24.421	24.7117	24.6345	24.6928	24.6589	24.6318
P31942	19.2254	19.3241	19.2319	19.2461	19.1645	19.4865	30.6637	30.555	30.62	30.5642	30.5419	30.5806	30.6944	31.0112	30.9493	30.9755	30.9552	30.9381
P10591;P10592;P22202	18.1658	18.3042	18.2963	19.5287	19.4776	19.5869	28.6773	28.6711	28.6871	28.696	28.7034	28.7097	28.3084	28.6142	28.5756	28.654	28.6197	28.5858
O95757	16.8081	16.8219	16.6527	17.0267	16.8426	16.956	28.4884	28.4943	28.5165	28.4128	28.4511	28.434	24.6742	24.7186	24.9719	24.6059	24.7573	24.8575
P20810	16.1768	16.2939	16.1985	16.2917	16.0233	16.3338	26.9774	26.9118	27.1595	26.9123	27.0635	27.1271	26.2309	26.8142	26.9101	26.7833	26.8821	26.6219
Q9NZL4	18.1778	18.4085	18.2692	18.3612	18.2493	18.2799	27.3513	27.4143	27.368	27.3831	27.2454	27.5373	24.9652	25.0946	25.0221	25.1145	25.0948	25.0424
P37235	14.9705	15.089	15.1034	15.1575	14.8622	15.1082	26.5133	26.3649	26.5197	26.4995	26.4358	26.4623	26.7083	27.146	26.971	27.1099	27.0296	27.0862
Q9NWY4	15.7218	15.5348	15.5693	15.4905	15.5268	14.9677	26.0593	26.1176	26.371	25.8967	26.3379	26.2593	26.5094	26.8047	26.7551	26.8169	26.7814	26.7508
O43719	17.4345	17.3553	17.1954	17.2866	17.3158	17.6579	26.8532	26.9847	27.0243	27.0115	27.026	27.0189	25.2745	25.408	25.1243	25.4053	25.3792	25.3412
P50213	17.3851	17.5415	17.3764	17.5684	17.4163	17.6135	28.1851	28.1141	28.0017	28.0792	28.0711	28.0168	27.0623	27.3704	27.4089	27.4334	27.2459	27.3966
O75874	16.825	16.9714	16.7113	16.7533	16.9438	16.9786	28.5899	28.6395	28.6756	28.6166	28.6568	28.6143	28.3058	28.6594	28.6344	28.5499	28.7851	28.5722
P47813;O14602	19.0555	19.0906	19.1402	18.9726	19.0139	19.0373	28.8773	28.9329	28.864	28.8749	28.8757	28.745	28.4135	28.7193	28.6809	28.7579	28.7226	28.6892
P17096	20.2966	20.4217	20.3263	20.3036	20.2233	20.4426	29.0825	29.2645	29.192	29.2383	29.2137	29.2298	29.8063	30.2596	30.3125	30.3746	29.8172	30.2927
O14979	21.1774	21.2501	21.1325	21.3078	21.112	21.3324	30.4805	30.4577	30.4866	30.4854	30.5012	30.5086	30.3142	30.6589	30.5803	30.647	30.5093	30.5891
O14979;Q99729	20.4809	20.5985	20.5131	20.5685	20.4097	20.526	28.8015	28.7963	28.8118	28.8158	28.8228	28.829	28.4374	28.745	28.7045	28.7812	28.745	28.7125
Q1KMD3	19.2433	19.5417	19.0896	19.5245	19.1899	19.5277	29.7147	29.7446	29.8166	29.7083	29.6961	29.7288	28.2339	28.4141	28.4207	28.5716	28.4113	28.3393
P14866;Q8WVV9	16.2008	15.2762	17.1623	16.0072	17.2423	17.5639	28.1991	28.1901	28.204	28.2065	28.215	28.2192	27.8477	28.1528	28.1112	28.1819	28.1471	28.1148
P52597	21.04	21.1054	20.9321	21.0407	20.9933	21.0466	31.6102	31.5635	31.689	31.5911	31.5695	31.5859	30.5585	30.7824	30.6647	30.8305	30.7425	30.6716
P14866	21.1398	21.3186	21.1475	21.3232	21.1218	21.2442	31.9165	31.9673	31.9338	31.8907	31.8925	31.8761	31.0752	31.3951	31.3652	31.3841	31.4011	31.3672
P52272	23.3836	23.4661	23.3478	23.5148	23.335	23.5547	33.084	33.0987	33.0972	33.0803	33.0701	33.0777	32.9791	33.3819	33.2026	33.3056	33.2913	33.2866
P52272;P52272	19.4175	19.3916	19.1367	19.4778	19.1529	19.4112	28.839	28.8334	28.8496	28.8555	28.8619	28.8679	28.4483	28.7551	28.7157	28.7932	28.7566	28.7237
Q9Y241	13.9795	15.8536	13.6446	14.04	13.6224	13.8256	23.6277	23.5547	23.5546	23.5888	23.4031	23.4731	24.6331	24.7756	24.6945	24.6665	24.5651	24.6253
P49773	20.3955	20.591	20.3161	20.6137	20.4955	20.7015	31.0788	31.1482	31.1622	31.1218	31.1146	31.1626	28.5533	28.6877	28.6384	28.7878	28.6576	28.8542
Q0VDF9	18.9332	18.9972	18.9303	19.0803	18.945	19.1545	28.3179	28.2835	28.2008	28.2384	28.1397	28.1552	27.7757	28.399	29.5326	28.484	28.4015	28.009
Q9Y4L1	17.4744	17.7567	17.4742	17.6404	17.5434	17.6856	29.2783	29.3249	29.2557	29.2067	29.1727	29.1873	28.011	28.3894	28.2491	28.4141	28.3387	28.2296
P41091	20.4098	20.552	20.4036	20.6202	20.4142	20.5884	28.9307	28.9257	28.9407	28.9432	28.9504	28.9565	30.8728	31.2447	31.1658	31.2479	31.2371	31.2162
O60841	19.4508	19.5344	19.4222	19.5217	19.3779	19.5296	30.4708	30.4584	30.498	30.4973	30.442	30.4725	30.3043	30.3428	30.5076	30.5171	30.5092	30.2256
Q9NZI8;O00425	19.1724	19.3064	19.2615	19.2377	19.1176	19.4326	28.796	28.7909	28.8056	28.8115	28.8184	28.8247	28.4274	28.7337	28.6944	28.7713	28.7354	28.703
P23588	19.8615	19.9018	19.6817	20.0288	19.6395	20.1529	30.5364	30.4589	30.5217	30.5648	30.4982	30.5586	29.4421	29.5573	29.6515	29.6104	29.5835	29.6195
P63241	22.3882	22.625	22.3553	22.6086	22.3725	22.6123	29.1147	29.1102	29.1271	29.1282	29.1358	29.1414	32.8258	33.224	33.2179	33.2503	33.1588	33.1612
Q15653	12.5767	12.6551	12.6856	12.8817	12.5409	12.7663	24.6054	24.5931	24.5651	24.602	24.5997	24.5952	24.3745	24.6635	24.5832	24.6408	24.608	24.5822
P54105	16.4185	16.3975	16.3396	16.5622	16.4461	16.6042	28.4785	28.5355	28.561	28.561	28.4509	28.5445	24.2823	25.0025	24.8251	25.2542	24.8315	24.7725
P47813	16.8975	17.1073	16.9407	16.9955	16.9952	17.2353	28.5998	28.5933	28.609	28.6144	28.6223	28.6279	28.3064	28.5037	28.573	28.7378	28.5475	28.5401
Q12906	21.4852	21.5372	21.4571	21.6259	21.4187	21.5935	31.8378	31.87	31.8981	31.8779	31.8492	31.8531	31.1469	31.4878	31.5093	31.5243	31.4363	31.4117
Q12906;Q96SI9	18.5368	18.8724	18.6625	18.7862	18.5669	18.8615	28.7738	28.7683	28.784	28.7904	28.7974	28.8037	28.8555	29.1984	29.1439	29.2001	29.1828	29.2578
Q14974	22.8073	22.7676	22.6835	22.7935	22.6709	22.8409	32.0328	32.1201	32.1372	32.0417	32.0803	32.1389	31.2392	31.588	31.4544	31.5238	31.3671	31.4071
Q92598	19.2088	19.2562	19.191	19.2185	19.2441	19.3866	31.0407	31.0859	31.0758	30.9979	31.0586	31.0212	29.9715	30.1488	30.2128	30.2884	30.2245	30.2802
Q7Z6Z7	17.4205	17.2693	17.3944	17.5525	17.3006	17.3905	28.9064	28.8343	28.8697	28.7729	28.7853	28.7493	27.3132	27.262	27.5658	27.4635	27.5706	27.1669
P05198	20.502	20.5899	20.5573	20.6763	20.5234	20.7123	30.5506	30.5678	30.5288	30.5688	30.5614	30.5644	30.5661	30.8926	30.8844	30.8642	30.8882	30.8522
Q9NX55	17.4717	17.5146	17.4855	17.6509	17.6434	17.562	27.652	27.6237	27.7763	27.7547	27.5517	27.5595	27.6447	27.8712	27.8014	28.1004	28.0182	27.92
Q9NZI8	20.1843	20.2298	20.0701	20.3348	20.1277	20.3107	31.0909	31.1065	31.1224	31.0905	31.1103	31.1257	30.7747	31.0527	30.9804	31.0221	30.9817	31.0267
P20042	19.3165	19.4602	19.3226	19.4936	19.2651	19.4395	30.032	30.0405	30.0422	30.039	30.0707	30.0305	29.5823	29.7824	29.7778	29.8392	29.8263	29.632
P60842;P38919;Q14240	17.6533	18.093	17.7532	18.1312	17.8142	18.085	28.7819	28.776	28.7916	28.7974	28.805	28.8102	29.4208	29.8036	29.8	29.8302	29.835	29.7634
P60842;Q14240	22.4709	22.4837	22.3717	22.5985	22.4186	22.5877	29.1542	29.1497	29.1652	29.1681	29.1748	29.1812	32.2721	32.5034	32.3792	32.4493	32.6245	32.4083
P60842	21.7264	21.7358	21.6827	21.6981	21.6554	21.7163	32.7526	32.8015	32.7541	32.7367	32.7471	32.7356	31.4392	31.8804	31.762	31.8639	31.8226	31.7618
P30740	16.3361	16.3957	16.1936	16.1567	15.9873	16.4396	28.8434	28.8146	28.894	28.6772	28.7211	28.7287	28.1978	28.503	28.4633	28.5383	28.5055	28.4708
Q12905	21.0707	21.1007	21.0183	21.2335	21.072	21.2031	30.7693	30.749	30.7724	30.7239	30.7645	30.7336	30.1125	30.5304	30.4041	30.5576	30.4558	30.3402
O60684;O15131;P52294	14.9403	14.9985	14.9237	15.0439	14.7141	15.0507	26.0707	26.0506	26.0318	26.0703	26.0655	26.0717	26.0142	26.308	26.2516	26.3127	26.2775	26.2481
Q13907	14.807	15.0366	14.7788	14.8025	14.9334	14.9284	27.6713	27.5953	27.5553	27.5726	27.5983	27.5535	26.3426	26.6351	26.5819	26.6458	26.6066	26.5771
P55010	18.7541	18.774	18.9455	18.9488	18.7956	19.0231	29.8247	29.8549	29.8416	29.9161	29.7722	29.8103	29.8016	29.9852	30.0381	30.1923	30.0635	30.0952
O00629	18.6606	18.6902	18.5341	18.7164	18.5753	18.7506	29.5141	29.4959	29.5225	29.4795	29.5249	29.4901	27.0567	27.5528	27.2859	27.381	27.2489	27.2664
O00629;O00505	16.9789	16.5904	16.7405	16.8258	16.7733	16.9582	27.6446	27.6325	27.6364	27.651	27.6551	27.6625	26.2361	26.7889	26.2363	26.4546	26.372	26.0865
O00505	14.0876	13.5416	13.5048	13.9018	13.6206	13.806	26.6323	26.8121	26.7114	26.6079	26.6535	26.6756	24.6743	24.9619	24.8853	24.9444	24.9077	24.8823
O60684	14.1756	14.7667	14.6458	14.5735	14.4613	14.2964	24.7215	24.7031	24.6803	24.7148	24.7097	24.7094	24.4792	24.7667	24.6885	24.7451	24.7093	24.684
P12268	21.4582	21.5404	21.4201	21.5499	21.454	21.6067	31.8053	31.855	31.8668	31.8646	31.834	31.8596	31.2807	31.5522	31.5002	31.7085	31.5657	31.4645
P12268;P20839	18.1985	18.3569	18.2442	18.2699	18.0388	18.4302	28.6074	28.6018	28.6171	28.6213	28.6293	28.6342	28.2239	28.5304	28.4917	28.5657	28.5324	28.4985
Q9NPH2	18.7076	18.7934	18.6887	18.7152	18.6207	18.8712	28.6773	28.676	28.6422	28.5883	28.5039	28.6046	27.582	27.7416	27.8245	27.7848	27.733	27.5976
O95373	19.6173	19.6936	19.5987	19.8398	19.4947	19.7734	30.3116	30.2724	30.3552	30.333	30.2056	30.2601	28.7551	29.1328	29.044	29.0446	29.0981	29.0044
Q96P70	15.6711	15.3788	15.8667	15.0828	14.9695	15.3087	27.1462	26.7856	26.9291	26.7204	26.9704	26.7009	24.1339	24.7134	24.7565	24.6367	24.5425	24.689
P19367	16.8569	16.8193	16.7489	17.0987	16.7172	16.9471	28.5189	28.5762	28.6295	28.5323	28.4983	28.5781	26.6963	27.091	27.1424	26.9973	27.0952	26.9731
P48735	16.9463	17.1281	16.9006	17.0749	16.7329	17.1173	28.5199	28.5135	28.5358	28.4825	28.4828	28.4842	27.1527	27.7	27.5023	27.541	27.9369	27.1992
O00425	18.3749	18.4333	18.2144	18.4663	18.1162	18.4795	29.2374	29.275	29.3285	29.2716	29.2494	29.2679	27.6565	28.0139	27.9061	28.0645	27.9728	27.9041
P29218	15.3351	15.5755	15.52	15.301	15.5929	15.4194	26.5059	26.5764	26.5235	26.4686	26.5171	26.5833	25.1275	25.4886	25.581	25.5731	25.4821	25.4887
O15397	14.135	14.1666	13.8226	13.9305	13.9336	14.222	26.8096	26.6847	26.9287	26.7846	26.8571	27.0695	24.7803	25.0642	24.9901	25.0509	25.0139	24.9877
P05161	15.447	15.3792	15.4405	15.4109	15.6225	15.2684	24.6471	24.7152	24.6202	24.1359	24.2662	24.4504	24.4369	24.7241	24.6469	24.7069	24.6687	24.6433
Q9BY32	13.6975	13.9192	13.6691	13.9636	13.4006	13.9509	27.0252	27.0366	27.0524	27.0647	26.9632	27.2445	24.7015	24.9848	24.9099	24.9711	24.9328	24.9075
P06730	17.2062	17.2334	17.1808	17.3191	17.1479	17.3653	28.9464	29.0498	29.0538	28.9825	29.0186	28.9336	26.9428	27.3931	27.3118	27.2366	27.0916	27.1499
P78344	18.7849	18.8678	18.8592	18.9355	18.8705	18.9095	29.7546	29.8099	29.7381	29.7849	29.7347	29.7381	28.478	28.7333	29.0096	28.9944	28.8821	28.918
Q15056	19.9758	20.0939	19.9273	20.0723	19.9737	20.1396	29.5746	29.5223	29.5929	29.5058	29.5551	29.5479	29.0025	29.0526	29.2329	29.1314	29.0627	29.076
P78318	12.022	12.4291	12.214	12.7505	12.6472	12.9326	25.7288	25.815	25.8179	25.3898	25.7061	25.7938	22.7098	22.8115	22.8789	22.5257	23.5353	23.8194
P52292	20.9105	20.9535	20.8103	20.991	20.7839	20.9854	30.9723	30.8945	30.8744	30.875	30.9165	30.9084	30.6292	30.9583	30.8475	30.9731	30.8987	30.8708
Q96ST2	15.0811	15.3015	15.1653	15.2199	14.9256	15.3575	26.7209	26.4745	26.4718	26.6487	26.7046	26.7682	25.6831	25.9296	25.8758	25.8518	25.8691	25.7746
Q04637	20.5933	20.6511	20.5559	20.762	20.5142	20.7527	31.3605	31.3764	31.3877	31.4236	31.4118	31.385	30.2612	30.4992	30.4509	30.3763	30.2639	30.4289
P56537	19.6156	19.6964	19.5129	19.7764	19.4802	19.6973	30.2279	30.1546	30.2611	30.1047	30.1769	30.1522	29.2002	29.5592	29.5684	29.5576	29.5152	29.519
P20839	16.1534	15.9662	16.0298	16.1316	16.0095	16.2145	26.9703	27.0939	27.2175	27.0897	27.0661	26.9753	24.86	25.3264	25.4236	26.1686	25.4725	25.2918
Q8N201	14.5943	14.9814	14.5239	14.8142	14.5738	14.9949	25.4504	25.6644	25.5203	25.6787	25.4405	25.7667	24.7549	25.0408	24.9679	25.0262	24.989	24.9644
Q96CN7	17.3187	17.422	17.1883	17.6532	17.2577	17.3609	27.6408	27.5449	27.5458	27.4388	27.5483	27.674	27.3362	27.5496	27.5595	27.5066	27.4108	27.4272
P05783;P08727;P13645	17.4548	17.6401	17.3792	17.4619	17.5439	17.5218	28.2947	28.2869	28.3024	28.3047	28.3131	28.3181	27.9238	28.2301	28.1889	28.2612	28.2267	28.194
P12277	22.2657	22.318	22.1593	22.3177	22.1747	22.3224	32.24	32.2119	32.258	32.1489	32.1897	32.2029	31.4794	31.806	31.683	31.7213	31.6361	31.6366
O60271	14.4644	14.5628	14.1824	14.011	14.3549	14.7819	27.1902	27.21	27.2302	27.0968	27.2025	27.1582	25.3356	25.5043	25.6316	25.6614	25.6687	25.5802
Q9UK76	17.9914	17.8957	17.9647	17.8871	18.0848	18.1235	29.1625	29.0984	29.137	29.0389	29.0624	29.1503	26.8249	26.903	26.7782	26.8827	26.8428	26.7772
Q9H910	17.9587	18.0752	17.8822	18.1094	17.861	18.1305	28.4621	28.4722	28.4675	28.4906	28.4052	28.4985	27.2898	27.5122	27.5786	27.5531	27.4776	27.3589
P08727	17.907	18.0766	17.9242	18.0446	18.0571	17.9937	28.6374	28.6713	28.6548	28.635	28.556	28.6085	27.4436	27.4363	27.6366	27.8711	27.5443	27.5344
P38919	20.4334	20.4211	20.3548	20.4915	20.3179	20.5254	30.7194	30.7345	30.7296	30.6961	30.7468	30.6986	30.1977	30.5935	30.4989	30.4863	30.5483	30.4554
Q9UI26	17.2843	17.4155	17.6311	17.2558	17.5382	17.4207	28.6144	28.5361	28.505	28.4832	28.4714	28.5654	26.6946	26.8223	26.7495	26.8222	26.6569	26.8032
O00410	20.3674	20.5465	20.4551	20.4958	20.321	20.4668	30.5034	30.5474	30.5832	30.4822	30.491	30.5382	29.6653	29.9637	29.8984	29.9506	29.8953	29.8684
P05787;P04264;P12035;Q8N1N4	18.6551	18.695	18.5263	18.7026	18.4845	18.8097	28.7212	28.7159	28.7314	28.7367	28.7437	28.7496	28.3228	28.6297	28.5901	28.6667	28.6326	28.5986
P18759	19.0921	19.1908	19.1315	19.3421	19.1975	19.3262	28.7966	28.7905	28.8062	28.8126	28.8195	28.8262	28.4224	28.7292	28.6901	28.7683	28.7323	28.6997
P05783	21.3299	21.4514	21.3339	21.4808	21.2569	21.4666	31.1746	31.1211	31.2269	31.1016	31.0928	31.1619	30.5389	31.1292	31.0065	31.1115	31.0568	30.9717
Q8TEX9	18.6354	18.6341	18.4705	18.6692	18.5954	18.6524	29.2824	29.1989	29.2229	29.1762	29.0924	29.1345	28.3431	28.5578	28.5646	28.6137	28.6682	28.4915
Q15181	21.7347	21.7362	21.5979	21.7685	21.6139	21.7792	32.1319	32.1331	32.1714	32.1266	32.0597	32.1235	31.403	31.7395	31.7008	31.6982	31.6749	31.656
P48200	14.5276	14.329	14.4839	14.4114	13.9415	14.5897	26.0788	25.9878	26.2667	25.274	25.8934	26.1637	24.5969	24.8811	24.8042	24.8628	24.8266	24.8019
P13861	14.9282	15.3546	15.1158	15.1393	15.3148	14.9989	26.2365	26.307	26.2416	26.3125	26.1882	26.2005	24.0565	24.3198	24.6715	24.2067	24.4312	24.4135
P31323	16.4617	16.6943	16.6176	16.9141	16.6297	16.9566	28.4814	28.2998	28.4771	28.262	28.4129	28.4053	26.4662	26.5821	26.8829	26.6451	27.001	26.9617
Q9H2U2	15.8485	16.1566	15.9715	16.0441	16.0546	16.1527	27.4367	27.5307	27.4033	27.5282	27.556	27.4806	25.1687	25.5062	25.4749	25.4316	25.487	25.5951
P46940	18.293	18.4227	18.2281	18.4045	18.3478	18.3436	29.9507	29.9482	29.9525	29.928	29.9334	29.8984	27.0955	26.9007	27.2997	27.0551	26.9904	26.9566
Q96AB3	14.6928	14.7257	14.7003	14.7865	14.5686	14.7252	27.1399	27.3195	27.1489	27.1445	27.1472	26.9278	22.7485	23.0483	23.1465	22.9478	22.8562	23.1707
P05771	17.4815	17.6545	17.3109	17.4042	17.2295	17.4982	28.6345	28.6399	28.7272	28.6377	28.7569	28.6608	27.4661	27.6422	27.4894	27.4902	27.6899	27.488
P30085	19.0245	19.1855	18.9059	19.136	18.8604	19.2142	30.2486	30.2114	30.2502	30.2195	30.2713	30.2724	29.6933	30.1276	30.2076	29.9599	29.8465	29.7933
P52732	16.8434	16.9254	16.8206	16.8744	16.6271	17.015	27.2452	27.2621	27.272	27.0302	27.2353	27.2419	27.5918	27.8952	27.8521	27.9225	27.8875	27.8543
P33176	18.9313	19.0029	18.8639	19.0092	18.7979	18.995	29.1268	29.1559	29.2136	29.1771	29.1601	29.1902	26.2093	26.6374	26.6262	26.7238	26.4722	26.6187
P41743	14.3261	13.8281	14.2372	14.5224	14.7593	14.1859	26.08	25.99	26.2561	26.1864	26.0142	26.2363	24.6574	24.9407	24.8658	24.9261	24.8888	24.8627
Q9P0J7	14.7668	14.4711	14.8923	14.5261	14.6014	14.634	24.7297	24.7108	24.6867	24.7236	24.7194	24.7195	24.4225	24.7068	24.6302	24.6881	24.6508	24.6267
O60341	16.8899	16.889	16.763	17.0427	16.9681	17.0817	28.675	28.7343	28.7843	28.6535	28.5468	28.5948	26.9771	27.2511	27.4657	27.1249	27.3504	27.0362
Q07666	20.7827	20.923	20.7993	20.9451	20.7934	20.9779	30.6168	30.5624	30.6729	30.6381	30.5929	30.6205	30.7582	31.1723	31.1429	31.1248	31.08	30.9938
P51812	14.3373	14.4147	14.0746	14.5296	14.2866	14.2928	27.6952	27.7577	27.8307	27.7048	27.6883	27.8174	26.4295	26.7485	26.7582	26.6563	26.6586	26.5423
Q6NYC1	15.767	15.747	16.0713	16.0076	15.9367	16.03	25.4219	25.3353	25.3787	25.1655	25.6155	25.0532	26.6394	26.9371	26.8863	26.95	26.9164	26.886
Q96AT1	15.0179	15.1401	15.0349	15.2255	14.8394	15.1976	26.0428	25.8776	25.8365	25.991	25.8795	25.8745	25.0609	24.833	24.9367	25.0785	24.9915	25.0167
P05787	21.2643	21.3416	21.2172	21.4842	21.1793	21.4476	32.0475	31.9629	31.976	31.9997	31.9737	31.9863	31.5202	31.7524	31.7729	31.8214	31.6892	31.7318
P00568	15.9489	16.0771	15.8345	16.1668	15.8148	16.0575	27.9723	28.0134	28.0553	27.846	27.9634	27.9881	27.0882	27.2143	27.1658	27.1798	27.05	27.3083
P54819	20.9746	21.0079	20.936	21.1041	20.9567	21.1077	31.3495	31.4206	31.4047	31.3202	31.3764	31.3452	31.0194	31.4244	31.3712	31.3972	31.4338	31.3459
Q99661;O00139	16.2137	16.0163	14.8099	14.9883	16.0041	16.1857	27.1274	27.1106	27.1103	27.1286	27.1315	27.1385	26.9546	27.254	27.2063	27.2727	27.2381	27.2056
Q9BW19	12.6369	12.4046	12.1513	12.7264	12.0961	12.55	23.535	23.5323	23.7352	23.5237	23.7124	23.5371	24.0696	24.3587	24.2755	24.3385	24.304	24.2789
P04183	18.8378	19.1046	18.83	19.0847	18.904	19.1268	28.9893	29.0536	29.0647	28.9448	28.969	28.9359	27.7799	27.9574	28.0528	28.219	27.8665	27.9226
Q6PKG0	17.6773	17.8911	17.7398	17.8181	17.6725	17.8222	29.3005	29.2457	29.3157	29.3145	29.2243	29.2641	28.2816	28.4133	28.432	28.495	28.4398	28.5794
P05455	22.8627	22.8977	22.8334	22.962	22.796	22.9065	32.7392	32.672	32.7073	32.6831	32.7004	32.7013	32.3427	32.6214	32.5365	32.6074	32.5443	32.5245
P09382	20.3339	20.4949	20.3843	20.4735	20.242	20.5176	30.777	30.7531	30.7701	30.734	30.7286	30.721	30.8802	31.155	31.2249	31.1638	31.1145	31.078
Q7LBC6	13.2969	13.3129	13.3176	13.4616	13.0836	13.1556	26.5795	26.5612	26.6256	26.5818	26.5945	26.4661	24.2035	24.1458	24.3345	24.3728	24.5202	24.2632
Q71RC2	14.6881	14.5591	14.7662	14.6902	14.5147	14.5895	26.9695	26.9173	26.8422	27.1206	26.9261	26.9291	22.9509	22.7171	22.7013	22.7414	22.7268	22.1681
P00338;P07195	21.6585	21.7398	21.5115	21.8349	21.483	21.8786	28.9362	28.9309	28.9471	28.9504	28.9575	28.9634	28.5651	28.8727	28.8333	28.9094	28.874	28.8404
P00338	23.1306	23.2027	23.0792	23.238	23.0347	23.2556	33.5032	33.5072	33.5409	33.5014	33.4738	33.504	33.3703	33.6685	33.6344	33.6867	33.602	33.5966
Q07866	13.5928	13.7551	13.0248	13.4932	12.9458	14.2207	27.6805	27.5579	27.6626	27.6218	27.6022	27.5362	25.3581	25.5965	25.3933	25.4895	25.5964	25.3145
P23919	16.8166	17.0366	16.9085	16.9157	16.7985	17.0388	27.4428	26.9864	27.163	27.1961	27.2335	27.1585	24.4204	24.5993	24.606	24.7096	24.6953	24.7175
Q9Y383	18.8878	19.0365	18.9482	19.1042	18.9301	19.1128	30.7688	30.7932	30.8217	30.7852	30.7664	30.7711	29.8489	30.2225	29.764	30.2308	30.0051	30.1499
Q9Y383;Q9NQ29	17.5981	18.4794	17.7441	17.5947	17.7973	18.0418	28.5214	28.5153	28.531	28.5348	28.5429	28.5476	28.1551	28.4611	28.4221	28.4952	28.4624	28.4284
P20700	21.8516	21.9445	21.8041	21.9612	21.7949	21.9736	31.7347	31.7589	31.7554	31.7376	31.7142	31.7298	31.0814	31.3591	31.3747	31.3616	31.338	31.3432
P20700;P02545;Q03252	19.5647	19.7565	19.6314	19.8978	19.5974	19.7815	28.9141	28.9085	28.9245	28.9287	28.9357	28.9417	29.5799	29.6683	29.9709	29.7311	29.6916	29.9698
Q03252	18.7792	18.9522	18.8002	18.9964	18.8157	18.9093	28.9045	28.832	28.9212	28.9121	28.8642	28.8542	28.4356	28.802	28.8323	28.9217	28.7853	28.7726
Q9UHA4	16.7946	16.794	16.4843	16.8604	16.638	16.9233	24.8906	25.1917	25.2414	25.0891	25.4564	25.0357	26.8252	27.124	27.0763	27.1388	27.105	27.0726
Q9NQ29	14.5749	14.6989	14.717	14.7799	14.7875	14.8694	25.9614	25.7014	25.8087	25.8923	25.6546	25.695	25.0672	25.3554	25.2868	25.344	25.3052	25.2787
Q9UHB6	13.4621	13.7738	13.5615	13.6056	13.7038	13.6525	24.8096	24.9127	24.982	24.8775	24.8852	24.7799	22.4237	22.4266	23.0908	23.045	23.3875	22.7561
P50851	15.0821	14.9011	15.1087	15.2914	15.1457	15.354	28.4468	28.3958	28.3633	28.3063	28.3514	28.2832	24.0668	24.4869	24.3767	24.2628	24.2616	24.3209
P14618	22.0958	22.1647	22.0283	22.1404	21.9919	22.1805	32.5759	32.5376	32.6033	32.4799	32.5173	32.5586	31.77	32.0543	31.9883	32.0333	32.0083	32.0186
P14618;P30613	19.3959	19.6363	19.4601	19.5288	19.3331	19.5454	28.8521	28.8459	28.8623	28.868	28.8748	28.8814	28.455	28.7614	28.7221	28.7996	28.7635	28.7303
P42166	18.1776	18.1399	18.1637	18.396	18.2878	18.3437	29.5285	29.5311	29.5397	29.4086	29.5407	29.4763	28.8853	29.1989	29.2075	29.2466	29.0919	29.1032
Q14847	18.5988	18.705	18.598	18.7934	18.5242	18.759	29.2447	29.2009	29.1254	29.1669	29.1737	29.1815	28.3797	28.5905	28.4713	28.5118	28.5402	28.9839
P07195	23.2112	23.3267	23.2722	23.3376	23.1747	23.262	33.0099	32.9934	33.0264	33.0178	33.005	33.0113	33.127	33.4611	33.3725	33.3417	33.3698	33.3616
Q8WVC0	14.6668	14.5146	14.1269	14.4597	14.4381	14.3558	24.6531	24.6365	24.6114	24.6458	24.6429	24.6408	24.3888	24.6772	24.5978	24.6577	24.6235	24.5984
P48059	15.6777	15.6052	15.7696	15.8337	15.8581	15.5676	26.3353	25.9619	26.0861	26.2284	25.9731	26.1442	25.6479	25.485	25.4385	25.5503	25.5647	25.1273
P43034	16.035	16.3282	15.886	16.3624	16.0427	16.4739	28.3511	28.3436	28.3864	28.2601	28.2714	28.3478	27.0822	27.1437	27.2468	27.1723	27.2093	27.1766
P42704	21.2929	21.3785	21.2688	21.4588	21.2167	21.4379	31.9419	31.9306	31.9405	31.9284	31.8801	31.9209	30.7733	31.1416	31.1573	31.1551	31.1159	31.2119
P30613	17.7884	17.7928	17.78	17.8929	17.7993	17.9576	28.8817	28.9373	28.9175	28.8573	28.8969	28.9237	28.1324	28.3962	28.4113	28.4573	28.3336	28.4233
Q4G0J3	12.2143	12.4878	12.8702	13.079	12.6186	12.9267	24.9287	25.5188	25.6039	25.4786	25.2733	25.4247	25.1633	25.6789	25.8658	25.2384	25.5849	25.6992
Q9Y4W2	14.9008	15.0484	14.861	15.0507	14.9994	14.7011	27.7771	27.684	27.7405	27.7105	27.6962	27.7776	25.4421	25.8408	25.8806	25.939	26.0615	26.0565
Q99661	17.2029	17.3002	17.1349	17.1545	17.2426	17.3879	29.5308	29.5083	29.5668	29.5321	29.5207	29.5711	28.03	28.3526	28.2736	28.3683	28.3046	28.3246
O95232	18.6269	18.8457	18.9031	18.9942	18.7674	18.8781	28.5653	28.597	28.6127	28.5805	28.6132	28.6176	27.7019	28.0599	28.0096	27.9831	28.0342	27.9944
P16150	17.5573	17.6143	17.5108	17.5534	17.3966	17.5846	27.0025	27.1467	26.9998	26.9898	26.7665	26.9848	27.7555	28.0605	28.0186	28.0892	28.0551	28.0218
P02545	21.618	21.7858	21.6687	21.8256	21.607	21.8068	32.1632	32.1535	32.1677	32.1367	32.1421	32.1288	31.9573	32.2609	32.2233	32.2621	32.2333	32.197
Q6ZN17	14.6182	14.9033	14.6356	14.9083	14.7237	14.9051	26.4589	26.3463	26.3621	26.4122	26.48	26.4305	26.2809	26.5479	26.3423	26.3841	26.5465	26.4495
O95202	15.8181	15.7995	15.8445	15.901	15.8858	15.9509	28.4902	28.4629	28.4554	28.4567	28.4858	28.4438	26.5807	26.637	26.8262	26.7024	26.5893	26.5194
Q04760	21.1776	21.2323	21.1497	21.3386	21.0817	21.2777	30.8088	30.7616	30.8433	30.7022	30.7703	30.7779	30.8932	31.2428	31.2667	31.2887	31.142	31.162
Q9UK45	13.44	13.5928	13.8588	12.6425	13.367	13.1376	26.76	26.7633	26.9147	27.0485	26.8223	26.9602	28.5697	29.0017	28.8563	28.9487	28.9715	28.9513
P27816	19.936	20.1133	19.9127	20.0282	19.865	20.0785	30.1386	30.1287	30.1071	30.1142	30.1232	30.102	28.762	28.9754	28.9859	29.1103	28.9035	28.9603
O95983	16.6259	17.336	16.9646	16.6398	16.5595	16.7654	25.5642	25.4681	25.8406	25.564	25.8214	25.7356	23.3211	23.5474	23.584	23.653	23.6592	23.5271
Q5VZF2;Q9NUK0;Q9NR56	16.8556	16.7826	16.8634	16.9	16.7863	16.8768	28.1882	28.1813	28.1947	28.1987	28.2074	28.2118	27.8517	28.1566	28.1158	28.1877	28.1534	28.1198
P49736	20.9829	21.082	21.0222	21.1894	20.9795	21.1787	30.9699	30.9712	30.9939	30.9777	30.9892	30.9987	30.369	30.6637	30.5733	30.7145	30.6453	30.5908
P40926	22.973	23.0602	22.9489	23.1038	22.9048	23.1258	33.2214	33.1854	33.1853	33.1898	33.1864	33.2186	33.284	33.6323	33.6011	33.6588	33.5871	33.558
Q3MHD2	16.6501	16.7186	16.6132	16.701	16.5195	16.8253	26.8663	26.9914	26.9035	26.7824	26.9007	26.8374	26.788	26.9841	26.9476	26.9176	26.8159	26.882
Q96GA3	17.3985	17.2542	17.079	17.3355	17.2138	17.4154	28.6779	28.6647	28.6367	28.6721	28.5914	28.6883	26.4601	27.3052	26.5888	26.7687	26.5607	26.5418
O60732;Q9UBF1;P43361;P43355;P43360;P43357;P43356	16.1822	16.1207	16.1489	16.4137	16.196	16.2334	28.0367	28.0264	28.0389	28.0442	28.052	28.0572	27.6974	28.0017	27.9599	28.0308	27.9959	27.9631
Q9NZL9	17.9124	18.0947	18.0026	18.1792	17.9551	18.1611	27.7015	27.6369	27.7316	27.6742	27.6079	27.6572	27.4449	27.7928	27.2006	27.7058	27.7661	27.3945
P09960	16.9107	16.9163	16.8887	17.0828	16.7879	17.0419	27.7239	27.6665	27.6413	27.7315	27.7157	27.6219	24.7098	24.2172	24.4288	24.3896	24.7972	25.2263
Q32MZ4	13.5874	13.6921	13.4419	13.8539	13.4061	13.8109	27.4143	27.4569	27.559	27.5	27.4979	27.4969	25.1648	25.2354	25.2597	25.4272	25.4734	25.3273
Q9UFC0	14.5498	14.6677	14.5114	14.8745	14.3209	14.6781	25.7236	25.8318	25.8261	25.5937	25.9796	25.7573	24.7176	25.2385	25.1103	25.092	25.0526	25.1851
O15116	15.1241	15.3134	15.1946	15.4772	13.5441	15.3083	26.5426	26.3038	26.4462	26.2171	26.6536	26.3879	25.7039	25.9488	26.0197	26.105	25.8801	26.139
Q9Y333	17.8332	18.0212	17.9372	18.0097	17.7927	18.1337	29.066	28.9136	28.9929	29.0322	28.8243	28.9448	28.3759	28.6964	28.5955	28.739	28.7008	28.6338
Q9Y4Z0	16.7241	16.8963	16.6895	17.1775	16.6312	16.8474	27.9091	28.0354	27.948	28.0666	27.9353	28.0264	27.5132	27.7679	27.9079	27.7019	27.9373	27.8739
O95777	18.6301	18.6991	18.761	18.8617	18.7936	18.9035	29.07	29.0192	29.1766	28.9271	28.9838	29.082	28.1836	28.455	28.5037	28.46	28.3535	28.2888
Q9NX58	17.6781	17.8601	17.529	17.773	17.6544	17.8615	28.281	28.2514	28.3499	28.295	28.2283	28.3905	26.4688	26.6493	26.6218	27.0109	26.5434	26.7186
O75608	19.2993	19.4727	19.3141	19.456	19.1886	19.3735	28.7286	28.8428	28.8157	28.7533	28.7877	28.7686	27.8944	28.1072	28.2341	28.1639	28.3169	28.1951
Q9Y6R4	12.919	12.5258	11.7402	11.8174	12.0782	12.1335	24.5847	24.571	24.5449	24.5818	24.5793	24.5743	24.3522	24.645	24.5644	24.6228	24.589	24.5626
P36776	19.3453	19.3525	19.2915	19.3983	19.2617	19.3251	29.3394	29.2716	29.3377	29.2229	29.1984	29.2652	28.407	28.6199	28.5825	28.6904	28.5695	28.4977
Q8N1G4	17.3896	17.42	17.3323	17.4517	17.1957	17.3371	29.2461	29.2066	29.2393	29.1672	29.1322	29.1491	29.6109	30.1466	29.9822	30.1084	30.1455	29.9946
Q02978	15.9562	15.8477	15.6948	15.7965	15.6507	15.9053	25.8847	26.2639	25.998	25.846	26.0537	26.0481	25.914	25.8508	26.0337	25.7845	26.0229	25.7754
Q9UPN3	16.0123	16.0203	16.2193	16.3815	16.2009	16.1471	28.111	28.1754	28.2213	28.1799	28.1156	28.2417	25.7373	25.7336	25.9295	26.6321	25.7477	26.5236
P62310	19.2893	19.4065	19.2862	19.3287	19.1889	19.4376	28.9503	28.7913	28.942	28.8288	29.0373	28.8856	29.7449	30.0901	30.0092	30.1453	30.0519	29.9299
O95372	14.5201	14.6532	14.3153	14.5675	14.6629	14.6841	28.3219	28.2544	28.2897	28.1237	28.399	28.2696	25.6112	25.9002	25.8371	25.9004	25.8571	25.8313
Q8WZA0	17.2581	17.351	17.2908	17.3401	17.1711	17.5418	28.0065	28.0098	28.0564	27.9579	27.8093	27.9315	27.4733	27.8967	28.1469	27.684	28.2246	27.8162
P49137	17.361	17.3088	17.479	17.59	17.2324	17.4135	28.3646	28.3572	28.3732	28.3766	28.3842	28.3892	27.9928	28.2988	28.2578	28.3312	28.2967	28.263
Q15555	17.0305	17.246	17.0353	17.3498	16.9807	17.2153	28.5324	28.5019	28.4919	28.5458	28.4825	28.5682	24.7086	24.9889	24.8038	25.0469	25.0775	24.4125
Q15691	19.5242	19.6025	19.5171	19.6892	19.5258	19.5801	30.472	30.3607	30.3968	30.3592	30.3964	30.4124	29.8092	30.0533	30.0419	30.0624	30.0847	30.0338
P33991	20.7574	20.8601	20.6962	20.8861	20.6769	20.8757	31.2556	31.2515	31.2593	31.1996	31.2293	31.2332	30.9183	31.2377	31.2049	31.2158	31.1945	31.1503
Q8N6R0	14.7966	15.0102	14.7789	14.891	14.9078	15.2787	26.9318	26.9095	26.9363	26.7627	26.8071	26.915	26.3552	26.6507	26.5954	26.6588	26.6227	26.5921
Q96AG4	15.8513	16.0889	15.7627	16.1927	16.0438	15.9999	25.8087	25.6878	25.6776	25.4864	25.5107	25.7236	26.9729	27.2738	27.2258	27.2905	27.2562	27.2256
P62312	16.5	16.4675	16.5728	16.7241	16.4977	16.513	27.925	27.9145	27.9266	27.9325	27.9394	27.946	27.2477	27.6005	27.4711	27.4602	27.6075	27.445
O43504	17.2651	17.0791	17.3335	17.4469	17.4864	17.1087	27.6355	27.5696	27.6715	27.6024	27.3778	27.557	26.7774	27.0419	26.9741	27.1537	26.9576	26.9779
P43366	16.6599	16.6775	16.6528	16.5451	16.5171	16.6448	27.403	27.3465	27.388	27.2512	27.5871	27.3211	25.67	25.7421	25.7763	25.9455	25.5501	25.6376
O60732	16.8091	16.7118	16.6918	16.7798	16.5698	16.7703	27.2997	27.3013	27.2521	27.2871	27.2076	27.1795	27.5425	27.2996	27.5657	27.6104	27.3744	27.7209
Q9HCC0	14.5296	14.6614	14.1427	14.5003	14.1896	14.6248	25.4476	25.7829	25.4583	25.9449	25.48	25.3724	24.6176	24.9012	24.8247	24.8833	24.847	24.822
Q9BXY0	16.564	16.5299	16.3207	16.529	16.3832	16.4557	27.2752	27.2554	27.2389	27.1124	27.1105	27.1307	27.56	27.8638	27.8203	27.8895	27.855	27.8225
Q8NI22	14.9192	15.2035	15.3486	15.3994	15.0976	15.1394	27.8501	27.4222	28.1661	27.6035	27.5159	27.4625	27.1875	27.4889	27.4404	27.51	27.4724	27.4426
P33993	20.924	21.0225	20.9433	21.1036	20.9636	21.042	31.3225	31.2822	31.2957	31.291	31.2939	31.2874	30.5879	30.9571	30.9393	30.8884	30.8325	30.7565
Q9NX70	12.4755	13.3083	12.6161	12.7421	12.9018	12.7543	24.6408	24.6277	24.5999	24.6384	24.6358	24.6328	24.4205	24.711	24.6304	24.6878	24.6542	24.6274
Q16891	19.3063	19.4317	19.3409	19.4455	19.3724	19.506	29.9867	30.0556	29.9664	29.9927	30.0049	30.025	28.7258	29.0811	28.9656	29.0224	29.1099	28.9731
P28482	20.008	20.1125	19.9878	20.0854	19.9729	20.1308	30.8012	30.7462	30.7501	30.7232	30.7415	30.7619	30.2049	30.5608	30.4995	30.5437	30.4762	30.5218
P33992	19.7516	19.9008	19.7677	19.8818	19.7501	19.8703	30.6486	30.6546	30.6485	30.6755	30.6446	30.6264	29.7893	30.1286	30.1422	30.1449	30.0166	29.9886
P40925	20.9703	21.0264	20.972	21.0488	20.8741	21.1273	30.9512	30.929	30.9197	30.9432	30.9251	30.8962	30.6155	30.9191	30.8822	30.906	30.8552	30.8643
Q9BQA1	18.8732	18.7533	18.7656	18.8837	18.7985	18.8673	29.4895	29.4073	29.4568	29.4551	29.4051	29.4448	28.9594	29.0463	29.0019	29.1229	29.1717	28.9393
P25205	20.7045	20.7497	20.7092	20.7869	20.6565	20.8056	31.1121	31.0751	31.0894	31.027	31.0245	31.0114	30.8297	31.1074	30.9888	31.0414	31.0913	31.0272
Q14566	20.5412	20.6003	20.4667	20.6236	20.4683	20.6648	31.0793	31.1303	31.112	31.113	31.0938	31.0993	31.0989	31.4298	31.3745	31.4091	31.3989	31.2942
P31153	19.512	19.5718	19.4497	19.5632	19.3508	19.6604	30.3398	30.3099	30.3795	30.3776	30.3782	30.326	28.3785	28.7979	28.5754	28.6657	28.6468	28.8604
P43243	21.3912	21.4711	21.352	21.5423	21.3832	21.5219	31.8015	31.7379	31.7745	31.7729	31.7494	31.7466	31.1055	31.3085	31.3296	31.3553	31.2982	31.2731
P56270	13.4848	13.2181	13.0517	13.1277	13.0459	13.1839	25.3393	25.5917	25.4799	25.2023	25.4661	25.2958	22.8245	22.6309	23.4185	22.5863	22.3948	22.5239
Q9BQG0	17.9904	18.1338	18.0028	18.1353	18.0013	18.1548	28.4888	28.3741	28.5635	28.4622	28.3178	28.3992	27.5973	28.3811	27.859	28.2947	28.3427	28.2917
O43324	18.4215	18.575	18.4792	18.6455	18.4156	18.5415	28.6372	28.7158	28.6983	28.6876	28.7333	28.6625	26.7567	27.0561	27.0822	26.714	27.0405	27.0185
P55081	15.4569	15.7761	15.5187	15.6571	15.6512	15.7499	27.1774	26.968	27.114	27.0954	27.0101	27.0101	27.2019	27.5043	27.4573	27.5254	27.4898	27.459
Q9NX63	16.3044	16.5455	16.4627	16.6034	16.6016	16.6898	28.6915	28.7787	28.8218	28.7493	28.837	28.7504	27.8408	28.0153	28.1477	28.106	28.0113	28.1254
Q9ULC4	18.209	18.2812	18.0756	18.2906	18.1389	18.2814	28.3736	28.3036	28.3167	28.3385	28.2784	28.3818	27.6946	27.8605	27.752	27.6504	27.8111	27.7185
P61326	15.8649	16.0183	15.7724	16.1538	15.7555	16.1143	24.6713	24.4644	24.0201	24.2236	24.3906	24.5772	25.2495	25.4722	25.3979	25.4203	25.5441	25.6562
P61326;Q96A72	15.9903	16.019	15.8904	15.9779	16.0333	16.0892	28.6693	28.6641	28.6791	28.6841	28.6917	28.6967	29.2515	29.4884	29.4941	29.4614	29.5195	29.3667
O15479	17.8288	18.0023	17.8645	17.9109	17.9264	18.1016	28.5479	28.49	28.4768	28.5092	28.4787	28.5222	27.1218	27.3825	27.3655	27.5059	27.3146	27.2585
P53582	16.5797	16.3758	16.4278	16.4077	16.4849	16.6664	27.2156	27.2046	27.2654	27.0649	27.0618	27.1696	27.364	27.5835	27.5901	27.737	27.5454	27.4849
P46821	14.6239	14.6877	14.9185	15.1577	14.8893	14.6058	26.7248	26.3771	26.4837	26.3375	26.3034	26.3334	24.8281	25.1127	25.0388	25.0986	25.0599	25.0353
P50579	18.7275	18.7703	18.6784	18.9194	18.6997	18.7523	29.4601	29.4261	29.4971	29.3929	29.4703	29.384	27.3952	27.6453	27.6947	27.64	27.5664	27.5336
Q9BYG3	16.8306	16.9261	16.8431	17.1172	16.7725	16.9641	27.7055	27.7631	27.6417	27.7398	27.6328	27.6246	27.5903	26.9486	27.0167	27.425	26.7441	26.8958
P19105;O14950	19.1094	19.3098	19.1881	19.32	19.0606	19.2795	28.8167	28.8113	28.8268	28.8335	28.8404	28.8459	28.4593	28.7662	28.7266	28.805	28.7688	28.7367
Q9H8S9;Q7L9L4	14.1522	13.4996	12.3038	13.9983	14.5068	14.8227	24.7164	24.6997	24.6743	24.712	24.7107	24.7076	24.4504	24.7386	24.6608	24.7157	24.6829	24.6557
Q10713	16.5009	16.4535	16.3116	16.3328	16.1333	16.5982	27.8899	27.8245	27.9158	27.8014	27.9707	27.7894	26.6983	26.8767	27.0136	26.9763	26.8727	26.8864
Q9HCE1	13.5583	12.87	15.1307	13.8177	15.5325	12.6533	27.8259	27.8061	27.7976	27.7975	27.8203	27.9149	25.3164	25.6398	25.5383	25.729	25.7554	25.6265
Q02750	16.3965	16.8484	16.5457	16.8481	16.5943	16.6924	26.0363	26.1006	26.0639	25.9776	25.9955	25.902	27.33	27.6317	27.5879	27.654	27.6211	27.5881
Q02750;P36507	16.394	16.5449	16.2632	16.422	16.5694	16.5355	28.1691	28.1607	28.1755	28.1782	28.1869	28.1908	27.8525	28.1576	28.1158	28.1878	28.1531	28.1197
P36507	16.2215	16.1631	16.0505	16.314	16.0806	16.33	27.8374	27.8805	27.9414	27.9665	28.0956	27.9671	27.662	27.9656	27.9239	27.9943	27.9593	27.9267
O00566	16.5989	16.5027	16.5187	16.7885	16.4832	16.7141	27.8718	28.0363	27.9971	27.9508	27.8463	28.0506	27.7901	28.0944	28.0529	28.1244	28.0897	28.0565
P13995	13.0184	14.1083	14.1566	12.29	13.386	13.9547	26.7638	26.9039	26.7227	26.6721	26.7594	26.5757	25.2269	26.5428	26.0925	25.4671	25.4033	25.2367
Q9NV56	15.8228	15.745	15.6582	15.7424	15.7577	15.7935	24.5294	24.7004	24.4269	24.6428	24.618	24.5942	25.4154	25.5722	25.4916	25.2913	25.4788	25.3624
Q9UKD2	19.0819	19.1308	19.0341	19.1698	19.0306	19.0911	29.2807	29.2136	29.2884	29.2171	29.1795	29.2288	27.9798	28.1732	28.0973	28.1799	27.5788	27.7535
P43246	16.644	16.752	16.7043	16.6369	16.4318	16.807	29.054	29.0081	29.127	28.9798	28.9402	29.0254	27.816	28.2239	28.2695	28.2932	28.2053	28.0943
Q9Y6C9	15.086	15.6813	14.3866	13.9723	14.4974	13.3882	28.5559	28.4148	28.5523	28.453	28.5479	28.4853	27.4908	27.8253	27.6964	27.7743	27.6929	27.837
Q9BV20	15.7655	15.8645	15.8831	15.9512	15.4409	16.0148	26.7457	26.6634	26.6053	26.4675	26.4892	26.6079	25.2766	25.4001	25.4508	25.5007	26.0644	25.2915
Q5XKP0	14.2806	14.9503	14.6717	14.6227	13.7095	14.7832	26.3338	26.3578	26.3689	26.343	26.4145	26.3931	24.6804	24.9625	24.8878	24.949	24.91	24.8857
P14174	20.8617	21.003	20.8124	21.1235	20.9112	21.1833	29.4874	29.4295	29.5255	29.478	29.5299	29.5866	31.7243	32.0458	31.9999	31.968	32.0396	31.886
O94776	18.1602	18.1165	18.1496	18.5019	18.3182	18.2231	29.6276	29.6396	29.6443	29.6329	29.6181	29.6647	28.2552	28.5317	28.6021	28.6154	28.4659	28.4062
P49006	18.4856	18.5946	18.5315	18.74	18.4727	18.6605	29.0276	28.9014	29.0173	28.8715	28.9211	28.9618	29.2739	29.1671	29.2352	29.3646	29.208	29.24
P52701	18.7113	18.8425	18.6739	18.9273	18.6962	18.8231	28.6465	28.6591	28.7191	28.6868	28.6183	28.584	27.4308	27.5888	27.777	27.5846	27.6571	27.4849
P58546	20.6475	20.6864	20.5062	20.8139	20.543	20.7901	30.0076	30.1398	30.0426	30.1293	30.0417	30.0168	29.0291	29.0637	28.9351	29.3702	29.0969	29.266
O75431	14.683	14.6163	14.4873	15.2112	14.755	15.0751	26.6019	26.6377	26.6733	26.6203	26.8094	26.5206	26.4755	27.3612	27.2644	27.3263	27.7373	27.2266
Q96T76	15.3797	15.5564	15.5549	15.3082	15.2115	15.4159	26.8386	26.9456	26.7053	26.9764	26.8919	26.8474	23.0708	23.1902	23.3475	23.4215	23.0728	23.3079
O95563	14.4867	14.4858	14.5968	14.8028	14.4513	14.7734	26.3923	26.5532	26.4579	26.6455	26.4205	26.5665	26.6175	27.0348	27.0724	27.2768	26.9621	27.069
Q00325	19.6556	19.6959	19.6311	19.7749	19.5645	19.8428	30.0908	30.0992	30.1014	30.0563	30.0588	30.0836	30.613	30.8921	30.9883	30.9569	30.8413	30.8905
P26038	21.6509	21.7765	21.5785	21.8142	21.664	21.8344	33.1099	33.0791	33.1017	33.0791	33.0573	33.0877	31.76	32.0354	32.0626	32.0801	32.0085	32.0191
P26038;P35241	18.1299	18.2576	17.955	18.3703	17.8805	18.2753	28.5191	28.5137	28.5283	28.5322	28.5404	28.5458	28.1364	28.4422	28.4032	28.4762	28.4426	28.4093
P20645	15.9998	16.2417	16.2322	16.0788	16.2681	16.0629	26.327	26.1803	26.2593	26.1651	26.1991	26.1672	27.2199	27.5207	27.4756	27.543	27.5086	27.4769
P11717	15.7988	15.8535	15.6785	15.8172	15.7093	15.8397	27.9304	27.9818	27.9499	27.8952	27.9195	27.9668	27.4974	27.7999	27.7557	27.8265	27.7909	27.7587
P49959	15.5824	15.7059	15.5624	15.7617	15.732	15.6769	27.8987	27.718	27.7213	27.6877	27.8003	27.8073	26.7313	26.9086	26.726	26.9443	26.9506	26.8184
E9PAV3;Q13765	20.6419	20.6687	20.5715	20.6616	20.5113	20.7392	28.8514	28.8462	28.8621	28.8667	28.8741	28.8795	28.4772	28.7846	28.745	28.8219	28.7865	28.753
Q969H8	16.161	15.0461	16.4196	15.3121	15.4383	14.9894	26.1546	26.0078	26.1198	26.8575	26.8584	26.1798	26.7461	27.0446	26.9939	27.0595	27.0246	26.9928
Q99417	17.9324	17.8954	17.931	18.1222	17.8691	18.0713	28.3731	28.3464	28.2193	28.2873	28.299	28.2781	27.9621	28.2692	28.229	28.3014	28.266	28.2339
P41227	17.9344	18.1287	17.9582	18.13	17.9381	18.126	29.9429	29.9422	29.9546	29.9148	29.9488	29.9396	28.2886	28.64	28.6245	29.1392	28.771	29.1004
Q9GZZ1	16.8398	17.396	16.9022	17.2467	16.8545	17.6465	28.5478	28.5325	28.5563	28.6799	28.521	28.5289	28.3361	28.5336	28.386	28.3827	28.47	28.3944
Q09161	18.6081	18.7369	18.612	18.658	18.5827	18.7148	29.2563	29.2612	29.2625	29.1363	29.0918	29.1346	27.4005	27.7684	27.5938	27.7439	27.606	27.5845
P43121	14.0471	14.1172	13.6556	13.8478	13.8134	13.8057	24.6654	24.6492	24.6243	24.6573	24.6552	24.6539	24.4172	24.7042	24.6265	24.6838	24.6496	24.6233
P35579;P35580	18.4908	18.508	18.3895	18.5835	18.4021	18.6852	28.6566	28.6508	28.6663	28.6713	28.679	28.6844	28.2839	28.5903	28.5518	28.6273	28.5939	28.5601
P35579	20.5862	20.759	20.6381	20.7042	20.5979	20.8342	31.6209	31.6065	31.6178	31.5733	31.5471	31.6456	29.9731	30.2272	30.1589	30.2323	30.2498	30.135
P35580	19.6197	19.691	19.5642	19.7805	19.6093	19.8167	30.6902	30.7118	30.7607	30.6858	30.6534	30.7012	29.5503	29.8706	29.9277	29.9222	30.0273	29.7976
P12829	19.1446	19.1453	19.0805	19.178	19.0721	19.198	29.6133	29.5973	29.6612	29.6422	29.6358	29.6269	29.3403	29.7356	29.5985	29.7428	29.6734	29.6999
P60660	18.7444	18.6627	18.6357	18.8177	18.6461	18.7822	28.958	28.9198	28.8799	28.8547	28.9498	28.9685	27.9922	28.3858	28.3421	28.3865	28.4206	28.4287
Q9BXJ9	18.3262	18.4428	18.3532	18.379	18.3248	18.5125	29.735	29.8074	29.7316	29.6477	29.687	29.6939	28.1807	28.4903	28.4961	28.4515	28.4241	28.4925
Q9BWU0	15.7681	15.7096	15.8744	16.1097	15.6494	15.7631	26.6176	26.3891	26.6231	26.6462	26.4307	26.5493	24.51	24.761	24.0786	24.7629	24.7975	24.7785
P42898	15.0179	15.1124	15.0728	15.036	15.1461	15.284	26.5153	26.4969	26.4817	26.517	26.5163	26.5221	26.4689	26.7649	26.7113	26.7747	26.7405	26.7091
P53602	15.02	14.6462	14.6761	14.5671	14.0527	14.9247	26.2	26.668	26.3524	26.2061	26.3054	26.1178	24.7527	25.035	24.9605	25.0228	24.9833	24.9581
Q96S97	14.9342	14.8224	14.685	14.764	15.0418	14.9117	23.7429	23.4325	23.5957	23.4689	23.5069	23.443	24.2481	24.5346	24.4545	24.5141	24.4777	24.4521
P43490	17.0036	17.0563	17.0533	17.2196	16.9768	17.2876	30.1391	30.1523	30.2607	30.2352	30.2065	30.1871	29.3277	29.6352	29.5512	29.5428	29.359	29.5922
P49321	22.2066	22.309	22.2371	22.356	22.1704	22.374	31.9238	31.8888	31.9576	31.8737	31.8504	31.8634	31.4901	31.8303	31.7509	31.811	31.8093	31.7123
Q9H0A0	17.1082	17.4244	17.2796	17.3985	17.4654	17.5365	28.0557	27.9677	28.0416	28.0434	27.9944	27.951	26.8085	27.5283	26.7722	27.2205	27.1284	27.1964
O14777	14.3261	14.4817	14.2511	14.4009	14.2663	14.5308	25.0622	25.371	25.1325	24.8876	25.4392	25.1183	24.5018	24.7883	24.7121	24.7686	24.7348	24.7119
P22392	20.8115	20.9286	20.7554	20.9877	20.6974	20.9437	28.9028	28.897	28.9128	28.9173	28.9244	28.9306	28.5331	28.8414	28.8012	28.8785	28.8425	28.8094
P22392;P15531	22.0835	22.3267	22.1482	22.3745	22.1166	22.4425	28.936	28.9304	28.9462	28.9506	28.9578	28.9635	28.583	28.8911	28.8523	28.929	28.8935	28.86
O14745	14.2461	14.3844	14.5534	14.5103	14.2844	14.6989	26.6395	26.6722	26.7379	26.6155	26.7466	26.8197	26.7491	27.0611	26.9395	27.0861	27.0888	27.0373
O00483	13.6507	16.9789	16.9932	17.0313	16.9703	17.2513	27.2192	27.2222	27.238	27.4021	27.4043	27.4738	27.2984	27.5448	27.4613	27.3339	27.0007	27.3083
Q16718	17.721	17.8119	17.7164	17.8033	17.8257	17.9415	27.7435	27.6634	27.6636	27.674	27.6684	27.6209	24.923	25.0655	25.336	25.3358	25.0793	24.9985
Q16795	15.156	15.5335	15.0506	15.2794	15.2522	14.8286	26.3522	26.262	26.4426	26.3801	26.1869	26.2905	24.6373	24.7954	24.7332	24.7868	24.6446	24.616
O95299	16.4356	16.4461	16.4073	15.8629	15.9929	16.1634	25.6584	25.7072	26.0073	25.6597	25.7333	25.3098	26.8872	27.1876	27.1382	27.2032	27.1704	27.138
O75489	16.509	16.7452	16.8652	16.8201	16.6095	17.0497	27.3555	27.3777	27.2042	27.3719	27.1874	27.1578	24.5625	24.4569	24.7637	24.6434	24.7818	24.2485
Q86WB0	14.4405	14.4005	14.6121	14.0979	14.1944	17.5014	26.2109	26.2418	26.3826	26.2657	26.223	26.3121	23.19	23.4351	23.3122	23.544	23.1878	23.3598
Q9H6R4	13.864	13.7349	13.7322	13.8828	13.8948	13.9432	27.977	28.0028	28.2441	27.9985	27.994	28.1256	26.3999	26.471	26.4402	26.4179	28.3899	28.4215
Q5SY16	15.568	15.4985	15.4286	15.8125	15.1229	15.7074	27.1061	27.0433	27.0218	26.9038	27.0422	27.0342	27.0652	27.3644	27.3167	27.384	27.3491	27.3185
P15559	16.2182	16.324	16.441	16.5188	16.2789	16.6627	27.2066	26.9572	27.2861	26.8445	27.0284	27.084	24.727	25.3429	24.7452	24.7496	25.0083	25.5488
P15531	18.5496	18.7297	18.5115	18.7323	18.6186	18.7414	31.6599	31.7199	31.7408	31.603	31.6419	31.6836	31.0401	31.3782	31.3701	31.3994	31.3438	31.3174
Q14919	15.7106	15.8925	15.8879	15.3173	15.6215	15.6066	26.4708	26.6564	26.4815	26.3741	26.5046	26.4873	26.993	27.2919	27.245	27.31	27.2752	27.2444
O75380	16.0972	15.5974	15.8822	16.2895	16.0256	16.2267	24.6803	24.663	21.8486	24.6766	24.6727	24.6784	22.1597	22.7714	22.7449	22.861	22.5584	23.2994
Q9GZT8	15.4965	15.5674	15.6425	15.712	15.4627	15.6726	22.7837	22.5446	22.3132	22.7493	22.5546	22.519	24.9186	25.0626	24.4333	24.9958	25.1453	24.939
Q9UN36	13.5234	12.939	13.287	13.9124	13.4778	13.795	25.2883	25.0406	25.1227	25.0359	25.1027	25.1852	23.7769	24.1414	24.061	24.0053	23.6078	24.0769
P49821	15.8128	15.8272	15.7795	15.9312	15.7422	15.9646	26.1168	25.971	26.2366	26.1245	26.0999	26	27.0994	27.3992	27.3529	27.42	27.3862	27.3544
Q15843	17.42	17.2906	17.2867	17.2255	17.075	17.325	27.8265	27.5799	27.5181	27.5997	27.3862	27.3148	25.786	26.0123	25.4424	25.5794	25.3233	24.6959
Q9NX24	18.0192	18.2179	18.0366	18.1864	18.1288	18.2661	27.7396	27.6235	27.5643	27.6517	27.7124	27.6257	25.5771	25.793	25.7173	26.2348	26.068	25.7402
O96000	18.4945	18.7041	18.5653	18.686	18.4522	18.6959	27.9527	28.0697	28.1305	27.9903	28.124	27.9589	26.8298	26.9084	27.1928	27.3413	26.9506	27.0816
Q92979	13.9356	14.1941	13.8445	14.2422	13.8591	13.8698	27.2985	27.1192	27.2557	27.0324	27.1369	27.1518	24.7353	25.0187	24.9423	25.0066	24.9675	24.9412
Q9UMS0	15.5327	15.8887	15.791	15.8417	15.6785	15.7658	25.7169	25.6297	25.698	25.392	25.4966	25.5843	23.6977	23.6466	23.2347	24.2351	24.4629	24.4891
P55769	17.6236	17.6368	17.7228	17.8904	17.6967	17.8035	29.6982	29.7045	29.7203	29.6955	29.7736	29.5949	29.4744	29.9479	29.7655	29.7725	29.696	29.6948
Q9Y221	15.6378	16.0812	15.6617	15.9371	15.5111	16.0226	27.0556	27.0167	26.9537	26.6161	26.674	26.9872	24.5151	24.6432	24.5033	24.7342	24.693	24.6325
Q13423	15.2412	15.182	15.0501	15.4276	15.0353	15.1054	27.3664	27.401	27.4866	27.2679	27.3962	27.4647	27.0314	27.3315	27.2835	27.35	27.3152	27.2839
Q9NPE3	14.4892	14.7948	14.8674	14.9612	14.753	14.8778	26.7565	26.72	26.7925	26.7338	26.7277	26.5833	25.2506	25.5372	25.4716	25.5313	25.4919	25.4636
P06748	25.1585	25.2783	25.0795	25.3789	24.9827	25.3505	33.7368	33.6759	33.733	33.6945	33.7344	33.7347	34.3274	34.7234	34.5955	34.6497	34.6313	34.6039
P16083	14.6726	14.7286	14.7458	14.7369	14.9724	14.7372	26.7956	26.4689	26.7229	26.6429	26.5815	26.6214	24.5814	24.221	24.0486	24.219	24.126	23.9805
Q9NVX2	15.7294	16.0433	16.1552	16.2723	15.659	15.6567	27.3877	27.2203	27.1854	27.1847	27.1177	27.1293	27.3808	27.6826	27.6386	27.7077	27.6724	27.6402
Q96D46	16.4461	16.3891	16.3713	16.5901	16.3833	16.5175	27.1352	27.265	27.2445	27.0101	27.1238	27.0637	24.6117	24.7702	24.9589	24.8437	24.785	24.7969
Q9ULX3	14.2893	14.3401	13.8984	13.2559	14.4232	14.2111	28.6998	28.8549	28.8397	28.6608	28.7543	28.7252	26.4897	26.7755	26.552	26.8122	26.6791	26.6345
Q96P11	13.5157	14.1786	13.4685	14.4559	13.4392	14.0992	27.0191	27.0638	27.159	26.8506	26.8497	26.9883	25.5407	26.2934	25.6135	26.2381	25.7856	25.5617
Q13823	16.4244	16.5645	16.3132	16.4264	16.393	16.4409	26.7917	26.9369	26.8858	26.8175	26.8332	26.6385	24.8644	25.3694	25.465	25.5308	25.3728	25.4032
Q14978	20.2092	20.4149	20.1637	20.2848	20.1689	20.4465	29.2352	29.2709	29.2447	29.2808	29.2353	29.2098	29.2301	29.6651	29.6016	29.6506	29.5826	29.4726
P55209	20.6282	20.6063	20.5516	20.7444	20.5477	20.7269	31.599	31.6125	31.5741	31.4295	31.4856	31.4773	29.801	30.0768	30.0772	30.0992	30.0859	30.0181
P55209;Q99733	17.8659	17.441	17.7873	17.7126	17.8813	17.4043	28.7066	28.7006	28.7166	28.7201	28.7275	28.7335	29.3848	29.7714	29.8446	29.8479	29.694	29.816
Q9HCD5	16.7499	16.9682	16.7325	16.8999	16.6975	16.9225	25.546	25.5451	25.4258	25.5477	25.4622	25.557	27.0357	27.3357	27.2887	27.3545	27.3215	27.2886
O75251	15.7682	16.1868	15.8812	15.9229	15.5764	15.7265	26.1239	26.0076	25.9954	26.0527	26.0446	25.9633	26.9404	27.2396	27.1919	27.257	27.2233	27.1917
O00217	15.4981	15.4351	16.259	15.877	16.0316	15.9188	25.8805	25.5901	25.5831	25.7979	25.4409	25.353	26.7929	27.092	27.0436	27.1076	27.0733	27.0425
Q8WX92	15.8723	16.0828	15.7444	16.0348	15.8637	16.0792	26.9158	26.889	26.7507	26.8023	26.7406	26.7334	26.1289	26.2381	26.2544	26.2738	26.132	26.2199
P18615	14.3355	14.3065	14.1634	14.4482	14.0643	14.1825	24.383	23.1814	24.3418	23.4795	23.2653	23.0209	24.1609	24.45	24.3685	24.4288	24.395	24.3692
P30419	17.1664	16.8836	17.0841	17.2293	17.1156	17.3293	28.5335	28.515	28.5942	28.4879	28.5304	28.6097	26.9611	27.25	27.0893	27.3418	27.1964	27.186
Q08J23	19.2234	19.2618	19.1502	19.3046	19.1454	19.3236	30.1334	30.1094	30.1366	30.1087	30.1089	30.0902	29.5569	29.9532	30.0839	29.9974	29.9969	30.0009
Q9BV86	16.5975	16.7425	16.3451	16.5444	16.5384	16.4086	26.4575	26.4496	26.5208	26.4925	26.3658	26.4337	27.3587	27.5761	27.0589	27.6458	27.5241	27.6282
Q9BSD7	16.0499	16.5303	16.5307	16.4588	16.3247	16.1645	25.4977	24.9012	25.3765	25.2905	25.0887	24.7855	22.7184	23.7928	23.3059	23.5954	23.3477	23.3064
O95989	15.7558	16.128	15.7208	15.9196	15.7022	16.0338	25.0885	25.0908	25.0744	25.2484	24.9129	25.1237	22.4253	23.9754	22.4324	23.0358	23.1314	22.5999
Q7Z417	15.1307	15.2833	15.0823	15.2636	14.9737	15.4062	27.1154	27.1418	27.1206	27.1273	27.0032	26.9684	26.9292	27.2288	27.1794	27.2467	27.2091	27.1796
Q8NFH3	17.4684	17.6575	17.3519	17.1044	17.0752	17.4714	28.3172	28.365	28.4276	28.2781	28.2208	28.2954	27.1699	27.5454	27.2839	27.6196	27.275	27.4478
Q8NFH5	12.8591	11.5425	9.7364	12.8496	11.713	12.8398	27.2716	27.5595	27.3871	27.4432	27.351	27.3823	25.0027	25.1734	25.4796	25.5019	25.5235	25.4688
Q9BW27	15.7617	16.354	16.0869	16.4553	15.9763	16.2522	27.4423	27.2462	27.3788	27.1628	27.1559	27.2871	27.5412	27.8444	27.8019	27.8712	27.8371	27.8045
Q9Y3T9	15.7429	15.9996	15.8166	15.9224	16.4853	16.1567	28.0199	28.0501	27.998	28.0348	28.0085	27.9736	27.3366	27.782	27.732	27.8265	27.6518	27.6214
Q9H0G5	12.1043	12.2052	12.0644	12.1251	12.4833	12.2261	22.8047	21.9827	23.0414	24.2938	22.8927	22.8771	24.0184	24.3103	24.226	24.2891	24.2554	24.2275
P19338	22.6314	22.6419	22.4371	22.5846	22.3613	22.7882	32.4167	32.4425	32.4444	32.4025	32.4191	32.4033	33.1209	33.4095	33.3879	33.4349	33.3858	33.374
P08559	15.6944	16.0686	15.7059	15.7183	15.8038	15.862	27.6532	27.734	27.642	27.699	27.6267	27.6142	27.4682	27.771	27.7269	27.7959	27.7607	27.7292
O00567	16.6258	16.461	16.4294	16.523	16.3229	16.5093	27.4821	27.4238	27.3305	27.5133	27.4681	27.4385	24.463	25.027	24.9917	24.9698	24.9823	24.9895
Q8TAT6	16.9165	17.0676	16.6434	16.8545	16.8417	16.9143	27.8757	28.03	27.9729	27.9756	27.9692	27.8497	23.8664	23.5399	24.0728	23.9126	24.0515	23.8797
Q9UHY1	14.9489	15.2892	15.1805	15.0471	15.0538	15.1601	27.2554	27.2737	27.272	27.2437	27.0952	27.315	25.7766	26.2244	26.0338	26.1086	26.1732	25.7948
Q14249	16.4447	16.519	16.4796	16.2946	16.4238	16.5246	25.9208	25.6519	25.7359	25.1795	25.9191	25.7888	25.1761	25.7076	25.5318	25.4894	25.6594	25.5515
O15381	12.9573	13.3567	13.1294	13.445	13.4732	13.1964	25.6893	25.6729	25.8263	25.6994	25.5652	25.6909	24.5539	24.8412	24.7638	24.8205	24.7865	24.7616
P28331	15.2782	15.6462	15.601	15.4289	15.4123	15.4975	27.6392	27.4605	27.7188	27.6204	27.7148	27.672	27.2648	27.5667	27.5206	27.5897	27.5542	27.5224
P40261	15.6446	16.9155	15.3176	15.7434	15.4091	15.5662	25.5944	25.453	25.5429	25.3045	25.4943	25.5509	24.2703	24.3771	24.3383	24.3	24.2634	24.2067
Q9Y314	15.8222	15.9921	15.9996	16.0666	16.0468	16.095	27.601	27.5995	27.5633	27.556	27.6019	27.5691	26.857	26.8053	27.143	26.8307	27.1847	27.0515
Q99733	16.3765	16.2029	16.1349	16.2884	15.9183	16.429	29.7418	29.7518	29.7235	29.7422	29.774	29.7888	28.2182	27.8172	28.3784	28.3931	28.3335	28.4508
O75607	16.7761	16.4687	16.7182	16.5482	16.2092	16.6301	29.0412	28.9171	28.9821	28.9178	29.0479	28.8696	28.4377	28.9448	28.7952	28.8392	28.7969	28.8087
Q8WUM0	16.4109	16.5372	16.3175	16.5933	16.2666	16.654	28.5883	28.4746	28.6171	28.4868	28.4874	28.449	24.9848	25.2974	24.9485	24.9192	24.9126	24.9461
P49790	13.735	14.1669	11.3955	14.4558	13.5788	14.1321	28.9157	28.8782	28.9127	28.8989	28.9857	28.9498	27.1327	27.2483	27.1934	27.2538	28.102	27.3559
Q96RS6	13.8226	13.3502	13.6852	13.0074	13.0848	13.2195	27.8922	27.8476	27.9039	27.9368	27.6303	27.5908	25.8442	26.1657	26.4712	25.8847	26.5106	25.9075
Q9Y266	22.3468	22.3916	22.2748	22.4613	22.2596	22.4266	32.1579	32.1676	32.1912	32.2006	32.184	32.1649	31.9815	32.2853	32.2283	32.282	32.2211	32.1865
P22307	16.1404	16.2769	16.1688	16.3703	16.2311	16.3206	27.2938	27.3105	27.2771	27.3386	27.3791	27.3542	25.0429	25.6292	25.515	25.4912	25.4248	25.5103
Q8NCW5	15.5774	15.1384	15.6761	15.4877	15.6791	15.4119	28.1406	28.1542	28.0477	28.0648	28.0907	28.1339	25.5898	25.8469	25.8732	25.6517	25.7215	25.7302
Q9BVI4	17.3278	17.5152	17.5166	17.4426	17.3877	17.4897	27.5967	27.7019	27.5353	27.5872	27.5838	27.6262	25.7522	25.9886	25.9653	26.098	25.9518	25.9591
Q9BZE4	15.1009	15.0547	15.0509	15.1542	14.8383	15.0873	27.9765	28.1197	27.9925	28.0887	28.0691	28.0329	23.4697	23.8773	23.4853	24.0228	23.7531	23.8178
Q9H8H0	15.808	15.9726	15.5655	15.8171	15.6009	15.7091	27.8427	27.8095	27.5493	27.9187	27.554	27.4098	25.4539	25.1755	25.4445	25.1035	25.26	25.7072
Q15233	21.0696	21.3206	21.3007	21.4232	21.2131	21.3426	31.7562	31.7345	31.8321	31.787	31.7616	31.787	31.6558	31.9733	31.921	31.9824	31.9077	31.962
P78316	14.1775	14.2622	14.3041	14.0556	14.0767	13.9354	26.2836	26.5725	26.4369	26.5698	26.2681	26.5891	25.8826	26.6094	26.4035	26.4108	25.8925	27.2042
Q9Y2X3	15.7535	15.6153	15.7347	15.5247	15.8227	15.6651	28.6442	28.6687	28.6616	28.7594	28.5922	28.7202	27.2926	27.6394	27.3624	27.4515	28.1152	27.1946
O75694	18.6261	18.7103	18.6542	18.7465	18.5636	18.7233	29.3558	29.274	29.2697	29.2507	29.2293	29.243	27.36	27.8276	27.6544	27.8414	27.6564	27.6971
O43847	17.4145	17.646	17.593	17.6981	17.4724	17.7258	29.3687	29.2428	29.27	29.302	29.3224	29.2971	28.1811	28.3451	28.1604	28.4404	28.2788	28.3115
Q12769	17.5666	17.6467	17.5739	17.4588	17.609	17.6174	28.0877	28.0182	27.9461	27.9069	27.9238	27.8891	26.3847	26.7807	26.7164	26.5977	26.6075	26.573
Q8NFH4	16.8737	17.1124	16.8744	17.0081	17.012	17.1935	28.1778	28.0928	28.0837	28.0625	28.2029	28.1129	25.136	25.5719	25.5151	25.4769	25.52	25.3256
Q8N1F7	19.5913	19.6641	19.5629	19.7909	19.5404	19.6832	29.6	29.6134	29.5481	29.6077	29.5914	29.5696	28.5781	28.9805	28.8509	28.9057	28.8979	28.7333
Q9BXS6	14.8234	14.8674	14.7768	14.6375	14.7655	14.9463	23.4116	22.883	23.3177	23.4235	23.3008	23.405	24.2383	24.5235	24.4442	24.5044	24.4674	24.4407
Q5SRE5	15.607	15.6506	15.6529	15.6365	15.517	15.53	26.9595	26.9356	26.99	26.9516	26.949	26.8427	26.7386	27.0305	27.1244	26.9367	27.0183	26.9836
Q92621	18.0101	18.1264	17.9204	18.0979	17.8736	18.0926	29.4965	29.5538	29.5495	29.5395	29.5321	29.5923	27.7677	27.8877	27.8657	27.9213	27.937	28.0113
P35658	19.575	19.6555	19.4978	19.666	19.5293	19.6874	30.4856	30.4858	30.5478	30.4979	30.463	30.4739	29.2594	29.5401	29.5018	29.426	29.3872	29.3638
Q9Y5Y2	16.3387	16.1268	16.4105	16.023	16.1152	16.219	25.9921	26.0197	26.1511	25.931	25.8602	25.8876	27.1034	27.4048	27.3578	27.4234	27.39	27.3582
P80303	15.472	15.6295	15.5886	15.6046	15.2641	15.6159	25.7065	25.6881	25.6848	25.677	25.5483	25.4187	26.5858	26.8819	26.8305	26.8932	26.861	26.8294
Q9UKK9	18.7265	18.778	18.6064	18.8748	18.7124	18.7384	28.8912	28.9501	28.9023	28.908	28.9631	28.9529	28.0809	28.1851	28.2605	28.2719	28.0648	28.219
P04181	19.7984	19.8461	19.7079	19.8082	19.6937	19.862	30.1987	30.158	30.2143	30.119	30.1386	30.1277	29.2901	29.4575	29.5501	29.6812	29.4563	29.5196
Q8N543	15.2345	15.5739	15.6524	15.3468	15.1613	15.5125	27.8588	28.0799	27.9686	27.9533	27.7953	27.9251	24.9391	25.2404	25.1142	25.2188	25.2815	25.148
P68402	16.2692	16.3827	16.1273	16.1851	15.9359	16.0519	28.598	28.6671	28.6755	28.5757	28.5224	28.5902	28.4471	28.7802	28.7497	28.7581	28.6739	28.6936
P62937	24.8118	25.0296	24.7736	25.0301	24.7619	25.0683	33.7881	33.7773	33.7982	33.6945	33.7786	33.7499	34.6336	34.9343	34.8638	34.9275	34.8859	34.8041
Q9H074	16.1655	16.1891	15.9778	16.2155	15.8316	16.1601	25.6014	25.3285	25.137	25.1943	25.2577	25.2891	25.8342	26.2182	26.1273	26.2084	26.323	26.1816
Q9NX40	15.3962	15.6113	15.6318	15.7304	15.6523	15.6201	26.6362	26.6359	26.6532	26.6937	26.7859	26.7255	27.4469	27.7451	27.7297	27.6874	27.5238	27.6641
Q02218	15.7658	15.9131	15.6754	15.8664	15.8845	15.8248	28.1216	28.1659	28.1508	27.9832	28.0886	28.0858	25.9453	26.3758	26.0514	26.3075	26.2834	26.2247
Q9UQ80	23.1549	23.3042	23.0796	23.2301	23.1841	23.3072	32.7834	32.755	32.7754	32.8012	32.7552	32.808	33.0113	33.3741	33.3545	33.3562	33.3404	33.353
Q9UNZ2	17.4986	17.7586	17.7045	17.6988	17.4805	17.8028	28.4735	28.5624	28.5609	28.5848	28.4596	28.5523	25.3105	25.4872	25.3697	25.3755	25.3669	25.3434
Q9H1E3	17.4792	17.61	17.5021	17.7982	17.3941	17.4922	26.3596	26.4244	26.3791	26.5101	26.3071	26.3112	25.9668	26.1422	25.5451	25.7721	25.5766	25.384
Q8WVJ2	16.5887	16.4662	16.2858	16.3674	16.2829	16.5834	26.5247	26.5703	26.5876	26.6717	26.5677	26.6139	26.3175	26.7709	26.6546	26.6705	26.6062	26.6506
Q14980	16.1661	16.1122	16.1234	15.9679	16.0044	16.165	29.452	29.4643	29.4826	29.3991	29.4269	29.4559	26.5116	26.5641	26.5964	26.6654	26.394	26.7251
Q7Z3B4	15.918	15.9366	15.7951	15.8376	15.8765	15.9594	27.2098	27.2813	27.3494	27.352	27.3497	27.3484	27.3697	27.6706	27.6264	27.695	27.66	27.6283
P37198	17.0756	16.9579	16.9305	17.0418	16.8799	17.0757	28.4676	28.5296	28.4661	28.4585	28.5265	28.5223	26.8013	26.7718	27.0119	27.1865	27.072	27.4719
Q9NTK5	20.8127	20.904	20.841	20.9706	20.8345	21.0312	30.4112	30.3968	30.4541	30.3333	30.398	30.4552	30.0531	30.3512	30.217	30.3717	30.3165	30.3
O60313	14.7033	14.875	14.7398	15.1391	15.076	14.9733	28.6721	28.6125	28.8148	28.6599	28.8039	28.7219	28.2391	28.5436	28.505	28.5809	28.546	28.5143
Q9NZT2	14.4553	14.7609	14.5218	14.6001	14.3159	15.0206	25.9506	25.808	26.0777	25.5043	25.7921	25.8073	23.3769	23.211	23.1915	23.3199	23.0742	23.2267
Q96FW1	18.3776	18.4991	18.3487	18.5342	18.2299	18.4455	28.1188	28.226	28.1912	28.0985	27.995	28.1015	26.9062	27.0792	27.0555	27.0988	26.9814	27.0912
P11177	15.6703	15.6364	15.5076	15.6937	15.4266	15.6294	27.3665	27.4046	27.5177	27.2911	27.5016	27.4688	24.7456	25.3958	25.1478	25.1688	25.1475	25.2257
Q9BVL2	16.5392	16.4128	16.4742	16.6034	16.1246	16.5324	25.4461	25.3652	25.3253	25.1418	25.2101	25.0815	25.7942	26.3998	26.1442	26.2691	25.8406	26.4123
P10515	19.4536	19.5761	19.3859	19.5312	19.4649	19.52	29.6894	29.7159	29.7053	29.7053	29.7069	29.6858	29.3128	29.4692	29.4443	29.5483	29.5069	29.5596
P11940	21.1303	21.2353	21.0627	21.2729	21.0093	21.2224	32.1728	32.1623	32.1563	32.1517	32.1662	32.1602	31.5966	31.9166	31.8515	31.902	31.8418	31.8387
P11940;Q13310	19.9994	20.1063	20.0066	20.1931	19.9644	20.1268	28.8234	28.8176	28.8333	28.8396	28.8465	28.8524	28.4478	28.7552	28.7156	28.7932	28.7567	28.724
Q13310	18.8572	18.8496	18.6754	18.7584	18.5461	18.871	30.1816	30.1181	30.1189	30.1469	30.1024	30.1828	30.0658	30.54	30.4569	30.4599	30.5295	30.4304
O75459	16.0885	16.29	16.1297	16.3778	16.1478	16.3336	27.5185	27.6875	27.7376	27.7109	27.726	27.6542	24.9769	25.5179	25.3249	25.168	25.4505	25.3894
Q8NC51	21.0024	21.1569	20.9578	21.212	20.972	21.1793	31.8787	31.9285	32.0346	31.9183	31.9304	31.9058	31.3218	31.7072	31.504	31.556	31.6078	31.5902
Q13177	19.182	19.355	19.1908	19.3518	19.2787	19.2841	30.0241	29.9937	29.9929	29.9296	29.9441	29.9836	28.9099	29.3598	29.3504	29.3607	29.2207	29.147
Q15365;Q15366;P57721	21.0171	21.0542	21.0523	21.2684	21.0698	21.1616	28.9056	28.9007	28.916	28.9212	28.9281	28.9345	28.5529	28.86	28.8207	28.8984	28.8621	28.8293
Q15365	21.784	21.9917	21.816	22.0028	21.7401	22.0019	32.5241	32.4976	32.556	32.4734	32.4546	32.4786	31.5636	31.8855	31.8991	31.8928	31.8153	31.8191
O14737	19.9737	20.0531	19.9366	20.1477	19.8861	20.1045	29.1208	28.9842	29.02	29.0382	29.0953	28.9633	26.5443	27.1516	27.0705	27.0648	27.0566	27.0299
Q9BRP1	15.7209	15.7484	15.5396	15.9941	15.7622	15.9881	25.8146	25.5395	25.6802	25.4249	25.5215	25.3224	26.734	27.0325	26.9825	27.0462	27.0132	26.9811
P54886	16.5789	16.653	16.6287	16.7119	16.5317	16.6905	28.3648	28.3808	28.4072	28.358	28.2869	28.2859	26.3106	26.4349	26.7816	26.5909	26.3995	26.446
Q99497	22.0681	22.181	21.9985	22.1805	21.9489	22.2602	31.8413	31.8357	31.8489	31.7832	31.8594	31.8531	31.9645	32.2794	32.2147	32.2638	32.2034	32.1633
O75340	17.9305	17.9071	17.8881	17.7477	17.732	17.8989	28.7886	28.8109	28.8468	28.7792	28.8202	28.7416	26.7404	27.0423	27.1251	27.134	27.0601	27.0107
Q9GZP0	11.0941	11.6742	10.8834	11.6147	11.0553	11.3886	24.5395	24.528	24.5013	24.5359	24.5356	24.5299	24.2895	24.5789	24.5003	24.5578	24.5222	24.4981
O00151	18.9728	18.994	18.8205	19.142	18.8412	18.9939	30.5015	30.574	30.5076	30.4711	30.4796	30.415	28.3922	28.9016	28.6863	28.4917	28.6502	28.3449
Q96HC4	17.0268	17.212	16.9634	17.2884	16.934	17.1641	29.6239	29.6201	29.6325	29.577	29.5237	29.5993	28.8016	29.3247	29.0582	29.132	29.2667	29.1454
Q15154	15.3345	15.4663	15.4734	15.7412	15.3142	15.7334	28.5044	28.3348	28.5673	28.6144	28.5943	28.5062	24.3922	24.5559	24.5274	24.4979	24.4773	24.5119
Q15121	15.5387	15.3951	15.3755	15.4035	15.1178	15.6036	26.9164	26.8347	26.8	26.8775	26.8201	26.751	24.6705	25.3148	25.0637	24.9279	25.0719	25.0236
Q9BRX2	15.041	15.2395	15.2621	15.3593	15.3019	15.3486	25.9998	25.999	25.9646	26.0814	26.0884	26.1682	24.3774	24.3978	24.4441	24.3728	24.6355	24.4781
O60925	13.6997	13.6774	13.3722	13.4886	13.4718	13.6981	28.2552	28.2661	28.2733	28.2113	28.1422	28.2316	27.4183	27.7628	27.6413	27.6872	27.9111	27.6622
Q9UHV9	17.903	17.9392	17.5539	18.0075	17.8049	17.8598	29.1446	29.0764	29.2361	29.1906	29.1144	29.1018	29.6037	30.0301	29.941	29.978	29.9011	29.993
P00558	23.1468	23.2027	23.0915	23.2602	23.1091	23.2493	33.1432	33.1569	33.2145	33.1368	33.2341	33.1968	32.6137	32.8731	32.8705	32.8637	32.8073	32.7773
P32322	16.6321	16.6973	16.4101	16.6607	16.4569	16.6463	28.7342	28.8948	28.8767	28.8199	28.8079	28.8913	26.9954	27.2685	27.2938	27.2361	27.2862	27.2423
P32322;Q96C36	18.3509	18.5381	18.5651	18.6101	18.4476	18.5646	28.6516	28.6461	28.6611	28.6669	28.6746	28.6803	28.2968	28.6038	28.565	28.6404	28.6081	28.5736
Q96GU1	19.4977	19.6016	19.492	19.6929	19.4682	19.6786	29.5868	29.5955	29.6842	29.5553	29.5742	29.6218	28.5704	28.8214	28.761	28.808	28.7884	28.7532
P09874	20.5492	20.6611	20.5081	20.5591	20.5506	20.6511	31.1168	31.1567	31.1901	31.1498	31.132	31.1524	30.0287	30.2993	30.2671	30.3019	30.2523	30.1989
Q15366	21.8948	21.9724	21.9192	22.0362	21.9257	22.0159	31.4468	31.4836	31.4639	31.4316	31.4566	31.4321	30.7236	30.9896	30.9301	30.7496	30.9325	30.8789
Q15366;P57721	19.8008	20.1075	19.918	20.1106	19.8387	20.192	28.854	28.8482	28.8644	28.8687	28.8763	28.8819	28.4806	28.7873	28.7474	28.8261	28.7886	28.7558
P12004	20.6843	20.6912	20.7026	20.7297	20.6719	20.7504	31.4618	31.4468	31.4114	31.4069	31.3993	31.459	31.2485	31.4647	31.427	31.4914	31.3857	31.3509
Q8WW12	18.345	18.4481	18.2931	18.4197	18.2655	18.4995	28.4457	28.4428	28.4873	28.5098	28.3973	28.4714	27.2296	27.4176	27.55	27.569	27.5169	27.4689
O00541	17.4031	17.3724	17.3265	17.5628	17.443	17.5495	28.0835	28.2843	28.1867	28.2988	28.2185	28.1321	27.3571	27.7357	27.5963	27.4543	27.6793	27.5861
Q9NQP4	15.4009	15.3833	15.1048	15.5737	15.3214	15.4271	26.6438	26.5126	26.7103	26.4178	26.5996	26.4584	24.4072	24.4065	24.4582	24.4597	24.3092	24.3201
P18669	21.1456	21.1252	21.0015	21.2087	21.0179	21.1367	31.2538	31.235	31.2786	31.3237	31.2452	31.2955	30.5111	30.8463	30.8624	30.8294	30.7787	30.7926
Q96HS1	18.0947	18.1784	18.1168	18.2312	18.007	18.3074	27.5723	27.6565	27.7887	27.7288	27.6548	27.866	27.3842	27.5474	27.5133	27.6702	27.646	27.4399
Q9Y3B8	17.691	17.9826	17.8604	17.8059	17.9197	17.9489	28.3492	28.4155	28.3659	28.4409	28.4779	28.4716	27.0786	27.5023	27.3567	27.378	27.4009	27.4443
Q5VVQ6	15.1859	15.2644	15.3554	15.1298	15.279	15.2028	26.2556	26.2854	26.449	26.3134	25.9783	26.3276	26.6226	26.9205	26.868	26.9323	26.8971	26.8672
Q8N6M0	14.7397	14.4593	14.7005	14.6102	14.5195	14.572	27.1021	27.1029	27.0765	27.0046	27.0109	26.8991	26.1178	26.204	26.2115	26.0326	26.1408	26.085
O95747	18.2115	18.3043	18.1877	18.426	18.1835	18.3997	28.0531	28.03	28.102	28.0913	28.0401	28.0698	27.8023	28.2356	28.1075	28.2721	28.1555	28.147
Q86YP4	14.068	14.6252	14.431	14.3523	14.3244	14.8915	28.0719	27.9726	27.9966	28.0284	28.1167	28.1328	26.2357	26.4226	26.7203	26.6315	26.6373	26.6535
Q86U42	18.4852	18.6008	18.5377	18.6141	18.6038	18.7447	29.4292	29.368	29.4059	29.4735	29.3061	29.3842	27.2926	27.5952	27.5497	27.6078	27.4508	27.5273
P07237	20.1217	20.2725	20.1191	20.2351	20.079	20.2124	30.7993	30.7832	30.8507	30.817	30.8042	30.8667	30.1706	30.3592	30.4578	30.5103	30.2644	30.4032
P30101	21.7926	21.8584	21.7637	21.9316	21.7717	21.9042	31.4133	31.3902	31.4757	31.4028	31.4241	31.3896	31.2968	31.6615	31.6501	31.6566	31.5602	31.6358
P13667	19.7558	19.6627	19.5765	19.8062	19.6694	19.7334	30.1768	30.177	30.2151	30.1544	30.1216	30.1915	29.5917	29.8098	29.8033	29.9248	29.8445	29.8782
Q9BY77	13.7469	13.6026	13.6391	13.9012	13.8297	13.7385	26.7492	26.803	26.6803	26.702	26.7394	26.7288	26.0419	25.918	26.3511	26.3777	25.8362	25.9881
Q99471	19.0996	19.1382	19.0247	19.2282	19.0944	19.2839	29.0513	29.1245	29.0252	29.0853	29.0655	29.0547	28.1068	28.4565	28.5676	28.5725	28.3588	28.2698
P22059	16.0406	16.2261	16.1201	16.1714	16.1461	16.2542	27.6731	27.5703	27.5861	27.5803	27.5112	27.5868	23.8054	23.8177	24.0637	25.2755	24.392	24.1043
Q6IN85	13.2669	13.2139	12.9348	13.6799	13.1607	13.181	24.2476	23.8202	23.9747	23.7501	23.5814	24.0552	23.4662	23.7262	23.6952	23.7318	23.7584	24.1155
Q96C36	17.1185	17.289	16.9856	17.1629	16.9843	17.2045	28.4542	28.5604	28.4712	28.5166	28.5162	28.49	25.1674	25.1257	25.0126	25.1213	24.7784	24.5744
Q15102	19.4622	19.5002	19.5632	19.6276	19.5199	19.6561	29.4874	29.56	29.549	29.4807	29.4882	29.4768	29.0765	29.4765	29.4509	29.4926	29.4082	29.4352
Q15645	12.6278	15.2867	15.174	15.2212	15.1324	15.3218	26.9484	26.8836	27.1252	26.8439	26.8742	27.1013	24.1656	24.303	23.8866	24.1546	24.334	24.3491
Q9BUL8	17.5991	17.7426	17.5575	17.9257	17.6999	17.9839	27.857	27.8851	27.969	27.7954	27.8853	27.694	26.6129	27.0855	26.8616	26.8146	26.7767	26.8914
Q8WUM4	20.7772	20.8635	20.7237	20.8271	20.7557	20.9141	31.4046	31.4001	31.4169	31.3922	31.3908	31.3899	31.0797	31.6216	31.4421	31.3784	31.3133	31.3578
Q9H2J4	16.3777	16.4788	16.2259	16.2981	16.3057	16.3008	26.9785	27.009	26.9917	26.9196	27.0189	26.9268	26.4527	26.6326	27.2072	26.458	26.7021	26.7671
Q15084	19.3338	19.4466	19.357	19.5601	19.3344	19.5779	29.4445	29.49	29.432	29.4865	29.4998	29.4543	29.0401	29.4278	29.2545	29.3203	29.276	29.2918
Q9BVG4	15.493	15.3008	15.6276	15.4102	15.5501	15.6017	24.9082	25.3563	25.3565	25.4034	25.1035	25.1237	26.1692	26.4642	26.4081	26.4685	26.4345	26.4051
O00764	14.6904	14.6105	14.2922	14.9163	14.8906	14.8398	27.9658	28.0856	27.83	27.9417	27.8081	27.8554	26.8548	27.2419	27.1888	27.0271	27.2252	27.2402
Q9UBV8	17.2042	17.2478	17.3254	17.2701	17.2282	17.324	26.7739	26.8226	26.8881	26.9589	26.5779	26.7295	25.9929	26.7201	26.2597	26.2885	27.1296	26.4543
P08670	22.8931	23.0477	22.9444	23.0326	22.9475	23.1248	33.0831	33.0722	33.0386	33.0609	33.0687	33.0564	32.8169	33.0834	33.0354	33.077	33.0183	33.0205
O15212	18.4133	18.4702	18.5055	18.6812	18.3928	18.4649	28.7772	29.0224	28.9147	28.838	28.9577	28.8654	29.4602	29.6412	29.4796	29.5619	29.6178	29.5674
P61758	19.3875	19.275	19.2359	19.4478	19.2308	19.2953	29.1504	29.1015	29.0186	29.1653	28.976	29.0002	28.1818	28.1175	28.2864	28.2765	27.8932	27.9673
Q01813	19.0337	19.0744	18.8736	19.1755	18.9742	19.1836	29.1647	29.1756	29.2343	29.1048	29.2062	29.2121	27.9631	28.0673	27.8395	28.0592	28.074	27.9481
P53350	15.3769	15.7646	15.6489	15.7203	15.5628	15.7333	26.1772	26.2311	26.1547	26.3585	26.2451	26.1417	25.3595	25.5581	25.427	25.0169	25.3638	25.261
P30086	20.832	20.8506	20.7137	20.8562	20.723	20.9408	31.3819	31.4482	31.4348	31.3838	31.4221	31.3871	30.4529	30.6659	30.7575	30.7239	30.7099	30.6705
Q9H7Z7	16.8734	16.8074	16.5667	17.1386	16.7446	16.8052	27.1631	27.1299	27.1643	27.0128	27.0207	27.0208	25.7843	26.1587	25.7845	26.2203	26.0373	25.9914
Q96G03	17.4682	17.6412	17.5285	17.6467	17.5469	17.5985	28.3502	28.4205	28.3867	28.3498	28.3879	28.4124	25.5997	26.0625	25.8776	25.5884	25.8258	25.9046
A6NDG6	16.7404	16.7242	16.7731	16.7109	16.816	16.6894	26.9493	26.6472	26.9503	26.9048	26.9455	26.9882	27.5646	27.8678	27.8259	27.8959	27.8617	27.8284
P35232	21.1409	21.2779	21.1717	21.3015	21.1602	21.3623	31.3914	31.4502	31.4197	31.3764	31.3711	31.4059	31.172	31.5964	31.5527	31.6256	31.5467	31.5177
Q8IWS0	14.6259	14.6306	14.6047	15.012	14.3715	14.8473	27.4751	27.5708	27.5948	27.5201	27.5343	27.4846	26.6122	27.0281	26.771	26.7787	27.0693	26.8945
Q9NRX4	14.2126	14.4378	14.1797	14.4747	14.0448	14.3531	26.4977	26.3462	26.5653	26.4753	26.4259	26.5354	24.6948	24.9795	24.9029	24.963	24.9265	24.8986
P62140	15.9783	16.0699	16.1056	16.1777	15.8958	16.363	27.1953	27.1725	27.005	27.0201	27.0926	26.9216	27.4148	27.7176	27.6727	27.7424	27.7078	27.6752
P62140;P62136;P36873	19.6332	19.7113	19.7233	19.7095	19.5911	19.777	28.8712	28.8655	28.882	28.8865	28.8933	28.8997	28.4937	28.8002	28.761	28.8381	28.8021	28.7696
P40855	16.1106	16.0072	16.0439	15.6699	16.0494	15.7183	26.3007	26.2003	26.171	26.127	26.4123	26.086	23.429	23.6403	23.8159	23.8018	23.6837	23.7187
Q99623	19.8947	19.9857	19.9212	20.016	19.9182	20.0541	30.9474	31.0037	31.0093	31.0103	30.9717	30.9551	30.6039	30.903	30.8825	31.0166	30.7985	30.774
Q13492	17.7308	17.9997	17.7583	17.6997	17.6826	17.8395	29.9282	29.8437	29.7974	29.8276	29.7354	29.7911	29.1998	29.3851	29.393	29.4698	29.3595	29.3696
P22061	20.5265	20.5931	20.4925	20.557	20.5055	20.6238	30.9123	30.9019	30.9111	30.8761	30.896	30.8936	30.4253	30.5552	30.5176	30.5946	30.573	30.5389
Q9Y237	16.4143	16.5324	16.343	16.5479	16.3603	16.488	27.7075	27.844	27.7619	27.678	27.6684	27.7581	27.6375	27.9412	27.8987	27.9688	27.9343	27.9012
P13796	21.6598	21.6906	21.6479	21.7612	21.5852	21.7735	31.3139	31.3138	31.3628	31.3538	31.3258	31.3459	31.1688	31.4416	31.3928	31.4399	31.3352	31.4165
Q9NRX1	14.277	14.0999	13.8935	14.294	13.9761	14.2755	26.5604	26.5023	26.4995	26.5467	26.616	26.5149	24.7348	25.0191	24.9446	25.0032	24.9664	24.9412
Q8TBX8	14.8353	15.1231	14.944	14.8625	14.7648	14.9034	24.8606	24.6904	24.8165	24.8959	24.7146	24.8413	24.1471	24.2349	24.0233	24.2369	24.0277	23.6926
Q13526	16.7825	16.5482	16.6232	16.8743	16.6178	16.7874	26.7928	26.9111	26.8991	26.8162	26.7332	26.6759	25.3079	25.9237	24.019	23.8106	25.2422	25.1069
P55036	19.0247	19.0933	18.9995	19.1276	19.0423	19.2285	29.102	29.0685	29.201	29.1322	29.1459	29.0513	28.5388	28.9851	28.874	28.9737	29.0455	28.9275
Q9GZP4	17.7352	17.9985	17.6513	18.0223	17.5544	17.9367	28.122	28.1153	28.2276	28.1929	28.1644	28.2021	27.029	27.5598	27.5165	27.6709	27.541	27.4666
Q9Y263	14.1991	13.6784	14.0433	13.8686	13.4691	13.3983	26.7303	26.7376	26.8592	26.6497	26.8129	26.8229	21.6909	22.0073	21.8479	21.717	21.7296	21.7341
Q9Y244	17.1282	17.3831	17.2136	17.4284	17.0616	17.3264	28.2678	28.2212	28.1385	28.1772	28.131	28.1624	24.9848	25.3967	25.1873	25.1971	25.3887	25.2335
Q15149	17.9877	18.2974	18.1181	18.4222	17.9142	18.2052	30.0673	30.0783	30.0219	30.123	30.1251	30.0466	28.2544	28.7846	28.3297	28.2564	28.2368	28.2787
P00491	21.0843	21.1551	21.0456	21.1805	21.063	21.2924	30.9429	30.9371	30.9484	30.8895	30.9038	30.9675	30.9376	31.303	31.2134	31.18	31.2178	31.2196
Q9H307	18.9723	18.9893	18.92	19.0262	18.8537	18.9864	29.3126	29.295	29.2893	29.3525	29.2865	29.3039	28.5171	28.6615	28.6434	28.594	28.5509	28.5625
O60664	19.4929	19.5624	19.4896	19.6479	19.4733	19.6269	29.6409	29.6182	29.6454	29.6572	29.5454	29.6478	28.8382	29.1571	29.0734	29.1703	29.0481	29.0892
P48739	15.322	15.215	15.2079	15.6854	15.4507	15.6012	27.394	27.3096	27.3411	27.4341	27.4049	27.4241	27.1417	27.4418	27.395	27.4619	27.4274	27.3958
Q9Y446	15.9655	15.9396	15.916	16.1152	16.1527	16.0091	27.3458	27.3002	27.0851	27.3214	27.5257	27.3253	23.5517	24.1748	24.0414	23.7991	23.8454	24.0247
Q8IV08	15.5265	15.4417	15.4916	15.4826	15.2754	15.6155	23.6413	23.7176	23.8324	23.4259	23.5051	23.7546	25.0463	25.3625	25.0039	25.3082	25.2412	25.1633
Q96A00	13.8503	13.8261	13.6559	13.7157	13.6518	14.3379	25.1573	25.5045	25.2071	25.2939	25.5983	25.0549	24.5087	24.7956	24.7165	24.7747	24.7423	24.7165
Q96C90	16.4871	16.8193	16.6688	16.6703	16.7853	16.6711	27.5484	27.2534	27.9377	27.2819	27.3689	27.3582	27.633	27.9366	27.8948	27.9638	27.9304	27.897
Q06830	23.2578	23.3738	23.2944	23.3077	23.2417	23.3945	33.7291	33.7039	33.7363	33.7495	33.7048	33.7229	32.8317	33.2365	33.1955	33.2385	33.179	33.1784
Q06830;P32119	21.4768	21.6342	21.485	21.7364	21.4776	21.662	28.7705	28.7648	28.7812	28.785	28.7928	28.7988	27.5558	28.0854	28.052	28.0672	27.9241	28.0352
Q06830;Q13162	17.6687	20.4767	18.5408	16.6275	18.4103	18.7653	28.6577	28.6518	28.6674	28.6732	28.6805	28.687	28.3081	28.6158	28.5765	28.6513	28.618	28.5845
O43172	17.9864	17.8679	17.9453	17.8187	17.7661	17.9917	28.8838	28.8398	28.8842	28.7967	28.8123	28.7694	26.8008	26.6806	27.1787	27.1211	26.3171	26.8263
O43395	15.1818	15.5599	15.1732	15.4553	15.2161	15.517	27.1169	27.102	26.3865	27.1194	27.1235	27.1281	26.9166	27.2157	27.167	27.2325	27.1977	27.1676
P67775	16.5071	16.628	16.5025	16.5565	16.3854	16.7216	28.1842	28.1767	28.1914	28.1946	28.202	28.2075	27.7882	28.0935	28.0513	28.1223	28.0881	28.0551
P67775;P62714	17.1625	17.2868	17.2508	17.3119	17.231	17.2707	30.0706	30.0206	30.0721	30.0021	29.99	30.0041	28.3181	28.6244	28.5847	28.6617	28.6272	28.5933
Q08752	17.2683	17.4533	17.0498	17.1597	16.9779	17.3724	29.0666	28.9182	28.8928	28.9856	28.9871	28.9641	27.8701	28.172	28.2361	28.0871	28.1024	28.1966
Q9UNP9	16.7303	17.1424	16.6352	17.1433	16.6035	17.0426	27.8877	27.8203	27.9117	27.7989	27.8551	27.887	26.2563	26.523	26.8904	26.525	26.5842	26.5719
P53041	15.5709	15.2273	14.6593	14.2734	14.9265	14.9935	27.1785	27.1664	27.1594	27.0512	27.125	27.1176	25.8237	26.2031	26.0932	25.9739	26.0657	26.1739
Q8WWY3	15.1146	14.87	14.2427	14.7009	14.5404	14.6898	28.4948	28.4857	28.4684	28.2508	28.3577	28.2895	26.7147	26.8029	26.8245	27.2698	26.8312	27.1637
O14818	21.2904	21.3876	21.2426	21.3073	21.268	21.3841	30.9515	31.0176	31.0082	30.9642	30.9492	30.9779	30.6154	30.919	30.9105	30.8812	30.8263	30.7594
Q9NVS9	14.0101	14.3046	13.8591	14.1429	14.2723	13.9826	27.0403	26.9461	27.0495	26.8628	26.8684	26.9502	24.3999	24.9243	24.3386	24.639	24.4513	24.1995
P24666	17.2124	17.5492	17.2223	17.2692	17.1062	17.5617	28.6203	28.6933	28.7667	28.5133	28.6275	28.6379	27.2901	27.3466	27.4625	27.4278	27.3236	27.1876
P30405	17.3516	17.3691	17.2311	17.6149	17.3776	17.5124	28.5475	28.4327	28.5141	28.3627	28.4409	28.4328	25.3009	25.3842	25.8112	25.7877	25.5167	25.2703
Q96BP3	14.9241	14.2941	15.2458	15.1097	15.2055	14.4985	25.1342	25.2193	25.2745	25.2616	25.1915	25.1324	23.9614	25.0104	24.0572	24.1154	23.9912	24.1236
Q8NAV1	11.8929	12.775	12.4656	12.8045	12.0046	14.0162	25.6354	25.79	25.723	25.639	25.6512	25.7797	24.3466	24.7422	24.7575	24.4994	24.6837	24.5769
P48634	15.6443	15.6475	15.4612	15.7739	15.4775	15.8836	27.7537	27.6428	27.8029	27.7378	27.767	27.7581	25.284	25.4169	25.47	25.4298	25.9831	25.6522
Q9Y520	16.239	16.6466	16.3353	16.4766	16.4935	16.5083	29.0096	29.0609	29.0408	29.0455	29.0504	28.9816	26.1544	26.4003	26.3578	26.3818	26.2771	26.3839
P32119	21.6166	21.6775	21.5371	21.7073	21.5075	21.6742	31.5422	31.473	31.4191	31.4002	31.47	31.4282	31.8743	31.9619	32.1406	32.1461	32.1216	32.0067
O75569	14.5018	14.6457	14.2179	14.4736	14.2125	14.4097	29.3088	29.3307	29.2315	29.4956	29.2617	29.4129	25.9369	25.7861	26.0138	25.795	26.0143	26.471
P62136	16.0829	16.2133	16.6708	16.1713	15.9327	16.2486	30.2597	30.3092	30.2942	30.2429	30.2855	30.2516	26.0911	26.4653	26.5121	26.4855	26.3373	26.3497
P36873	15.7038	15.8504	15.5812	15.8931	15.8485	16.0368	27.2252	27.1712	27.1703	27.1485	27.1253	27.0867	26.4308	26.688	26.7135	26.8739	26.3831	26.87
Q96QC0	14.2799	14.6057	14.0779	14.6385	14.2884	14.2502	25.3904	25.1612	25.3667	25.0623	25.2047	25.309	24.2636	24.6079	23.2646	24.1758	24.0349	24.6703
O75400	18.0614	18.2476	18.102	18.3097	17.9807	18.1615	28.9985	28.9604	28.9879	28.845	28.858	28.9169	27.2521	27.3822	27.4803	27.7101	27.5281	27.5823
P78395	17.4354	17.3904	17.4011	17.5986	17.4784	17.5067	28.1812	28.1195	28.1594	28.118	28.1606	28.2645	26.9789	27.3009	26.9611	27.2429	27.2218	27.2401
Q15435	13.4696	14.1722	14.0029	14.0502	13.5694	14.0052	27.5013	27.3109	27.4169	27.3043	27.4492	27.4111	26.3357	26.6926	26.031	26.5939	26.7036	26.3771
O43447	19.683	19.6319	19.7491	19.8867	19.647	19.7048	28.6534	28.5179	28.633	28.681	28.5885	28.6263	26.2023	26.7368	26.4245	26.4785	26.6548	26.5241
P30048	19.5681	19.6713	19.5973	19.7165	19.6402	19.7099	29.5898	29.6695	29.5904	29.6863	29.775	29.675	27.6212	27.8594	27.8954	27.8979	27.9291	27.7453
P30044	18.489	18.5252	18.3815	18.5885	18.5101	18.6191	28.9119	28.9084	28.9062	28.9246	28.8642	28.8728	28.8302	29.266	29.2069	29.1173	29.1327	29.1254
P30041	23.4788	23.5921	23.4726	23.6059	23.4072	23.6205	32.9839	32.9645	33.0186	32.9287	32.9139	32.9232	32.9717	33.2923	33.3095	33.3083	33.2507	33.234
P17980	20.5827	20.562	20.4301	20.6069	20.4993	20.5626	30.2532	30.2331	30.2752	30.1592	30.2965	30.2489	29.7066	30.001	29.9112	29.9789	29.9586	29.9041
P43686	19.3438	19.4727	19.4143	19.5738	19.4851	19.597	30.4227	30.4031	30.4132	30.3483	30.3784	30.3429	29.6972	30.0591	29.9242	30.1551	29.9248	29.8922
P62195	20.3154	20.4348	20.3551	20.4539	20.2976	20.461	30.5043	30.5178	30.4788	30.4749	30.508	30.4956	30.2365	30.2558	30.1161	30.2542	30.0992	30.0172
P25787	19.8869	19.9014	19.9325	20.0235	19.939	20.0402	30.3113	30.3426	30.3956	30.3695	30.3451	30.2552	29.601	29.9401	29.8775	29.8848	29.8537	29.8198
Q99436	20.0319	20.2514	19.9861	20.2997	20.0769	20.2999	29.793	29.7529	29.7408	29.692	29.6854	29.6667	29.3717	29.699	29.747	29.6804	29.6664	29.6963
P60510	16.0749	16.4074	15.8094	15.9756	16.2015	16.6159	25.8516	25.8304	25.7778	25.7044	25.6261	25.4769	27.0036	27.3037	27.2554	27.3213	27.2871	27.2552
P50897	15.5579	15.7249	15.5505	15.9219	15.2746	15.6152	27.8719	27.933	27.887	28.0386	27.9412	27.8874	27.4392	27.7421	27.6983	27.7663	27.7313	27.6997
P49643	14.7743	15.5496	15.6499	15.8019	16.2892	15.4861	25.8653	25.9735	25.7903	26.0211	26.084	26.0512	24.2006	24.4167	24.3536	24.3343	24.3392	24.2338
P78527	20.2193	20.3392	20.2119	20.342	20.2331	20.3471	31.9126	31.8869	31.883	31.863	31.8295	31.8524	31.1332	31.4217	31.4564	31.3457	31.3828	31.3658
P49593	18.8975	18.7459	18.7647	18.7784	18.7771	18.7558	29.2059	29.0032	29.1243	29.0448	29.02	29.0662	28.0642	28.2916	28.3232	28.2636	28.3042	28.2886
O15355	18.7654	18.8247	18.5915	18.8895	18.5876	18.8486	29.76	29.7151	29.6842	29.6832	29.6513	29.7765	28.2259	28.4915	28.3605	28.4602	28.3661	28.3657
P28074	18.5846	18.5338	18.5914	18.7812	18.3776	18.6588	29.6449	29.6518	29.6873	29.6655	29.7068	29.7024	28.8589	29.2672	29.1613	29.2657	29.1574	28.9844
P28072	18.6288	18.5973	18.6606	18.772	18.5631	18.9952	29.6412	29.7579	29.6871	29.7262	29.6694	29.642	29.274	29.5802	29.5486	29.6232	29.4857	29.5862
P29590	15.4196	15.6355	15.4956	15.3855	15.4955	15.4077	24.8665	24.8083	24.8411	25.0023	25.0393	24.7365	25.0424	25.1264	24.9551	25.1646	25.0115	25.0783
Q8TF05	16.441	16.3218	16.2244	16.6294	16.4548	16.33	26.6554	26.3894	26.2809	26.3161	26.2822	26.3653	27.4032	27.7063	27.662	27.7297	27.6954	27.6627
Q9NY27	14.1438	14.0288	13.8943	14.2208	13.8391	14.3672	26.0412	26.1063	25.9808	25.2841	25.6998	25.8251	23.3583	23.4052	23.3511	23.4451	23.4046	23.2926
Q5H9R7	16.4679	16.4544	16.3247	16.3859	16.4675	16.5673	27.7646	27.8118	27.8486	27.8336	27.8723	27.8902	26.0943	26.2867	26.5328	26.4174	26.4511	26.5745
P23284	21.0045	21.133	21.0229	21.0668	21.0575	21.1878	31.0467	31.0441	30.9862	31.0361	31.0427	31.0206	31.3062	31.5941	31.6097	31.6845	31.5798	31.6199
Q8WUA2	11.7087	13.8498	14.0566	11.8206	13.7887	12.446	24.2917	24.4496	24.3179	23.7524	24.5738	25.1789	25.9328	26.3135	26.2721	27.0794	26.4326	26.9552
Q9Y570	17.8608	17.8501	17.6836	17.8002	17.8787	17.8413	28.4828	28.4568	28.4563	28.5028	28.5441	28.3905	26.213	26.5025	26.6237	26.5643	26.5114	26.6093
Q15008	18.6931	18.944	18.7325	18.8996	18.7228	18.8594	29.8009	29.8192	29.8456	29.8226	29.8563	29.8129	29.3391	29.6148	29.5726	29.6361	30.0579	29.5085
P48556	14.5492	15.2227	14.9027	14.9263	14.9177	14.7797	28.5951	28.7077	28.7083	28.6551	28.6844	28.6596	26.9957	27.3976	27.3509	27.4391	27.3621	27.3199
O00233	16.9712	16.9773	16.8739	17.0638	16.9278	17.1295	27.9213	27.9239	27.8903	27.9328	27.8339	27.8818	27.8036	27.9456	27.9418	28.3399	27.9542	27.9075
P61289	20.0931	20.1742	20.1361	20.2011	20.0474	20.2241	29.593	29.6031	29.6561	29.4726	29.5718	29.5724	29.5305	29.9414	29.8293	29.9531	29.8674	29.9005
Q969U7	16.6262	16.7392	16.5469	16.8553	16.4512	16.7294	25.9446	25.7834	26.1359	25.9701	25.6899	25.8675	27.3359	27.6388	27.5931	27.6618	27.6284	27.5955
P26599	22.031	22.0582	22.0279	22.0831	21.9222	22.0713	32.5641	32.6015	32.6031	32.5874	32.5442	32.5098	31.4642	31.7838	31.7956	31.749	31.6784	31.6347
P26599;O95758	20.5777	20.599	20.4645	20.5106	20.3862	20.5838	30.0576	30.0297	30.067	30.0632	30.0297	30.0812	22.1633	24.4751	22.4912	21.0909	26.118	23.5797
P06454	21.1246	21.3008	21.0071	21.3346	21.1312	21.3139	31.0352	30.8892	31.0429	31.0107	30.8732	31.059	32.1667	32.2221	32.3537	32.4504	32.2576	32.3323
P30566	18.4547	18.4587	18.5092	18.5851	18.2765	18.5591	29.1275	29.0376	29.0804	28.8875	28.8215	28.9764	27.6003	27.617	27.5637	27.7584	27.4787	27.3319
Q06323	18.5086	18.7682	18.6171	18.7573	18.5427	18.7313	29.3504	29.4279	29.3623	29.4413	29.4336	29.4449	29.0752	30.6027	29.5026	29.4775	29.5423	29.3331
O95456	15.9789	16.4135	16.0563	16.3225	16.1888	16.6221	28.0861	28.0896	28.1899	28.1849	28.0864	28.0434	28.1432	28.3494	28.3048	28.2266	28.4953	28.4117
P17812	18.9598	18.8979	18.879	19.0065	18.8718	19.0112	29.3024	29.1771	29.1734	29.2083	29.1247	29.1623	28.827	29.1151	29.0672	29.0772	29.0321	28.9955
O15067	18.363	18.517	18.4261	18.4522	18.3462	18.2481	30.2508	30.355	30.327	30.253	30.2836	30.2713	27.844	28.181	28.287	28.1831	28.1538	28.2305
P31939	21.5912	21.6462	21.5718	21.6454	21.5573	21.723	31.5703	31.5416	31.6095	31.5334	31.5115	31.5694	31.1353	31.4568	31.4249	31.4856	31.4071	31.3934
P30520	18.6079	18.6606	18.6017	18.7823	18.6246	18.7825	28.6746	28.6468	28.7089	28.5192	28.5523	28.5241	28.0123	27.9362	28.2015	28.295	27.7423	27.9254
P11908;P21108	15.9337	15.9966	15.7818	15.962	15.9001	16.1797	28.0221	28.0136	28.0253	28.0293	28.0384	28.0422	27.7341	28.0384	27.9962	28.067	28.0326	28.0005
P11908;P60891	16.051	16.2281	15.8407	16.2032	15.6034	16.2765	27.9511	27.9421	27.9531	27.9571	27.9656	27.9698	27.6448	27.9481	27.9054	27.9756	27.9403	27.9091
P11908;P60891;P21108	18.0422	18.1309	17.8996	18.2216	17.9211	18.2599	28.5199	28.5134	28.529	28.5324	28.541	28.5459	28.1497	28.4564	28.4172	28.4903	28.4574	28.4238
P62191	19.8702	19.9368	19.8792	20.0364	19.8883	19.9631	30.238	30.1377	30.2353	30.1873	30.13	30.2036	28.457	28.7501	28.5989	28.7382	28.4224	28.477
P55786	18.8269	18.8733	18.7621	19.0189	18.8207	18.9593	29.2189	29.3325	29.2414	29.2095	29.2002	29.2489	28.2658	28.5092	28.5496	28.5151	28.4687	28.5728
Q9BT73	15.3725	15.619	15.621	15.6847	15.596	15.626	26.2175	25.842	26.021	26.0806	25.6459	26.0264	23.2781	24.0398	23.9331	24.1214	23.9697	23.7107
Q06203	12.1418	13.5596	13.3038	12.476	12.6876	13.2354	28.1604	28.231	28.2096	28.136	28.1697	28.1233	25.5686	25.2646	25.1088	25.5806	25.4094	25.2347
P20618	19.0093	19.1566	19.1346	19.2558	19.0705	19.2052	30.1209	30.0592	30.0887	30.101	30.0707	30.0042	29.9006	30.2414	30.1812	30.245	30.2442	30.3014
O00231	19.5885	19.3641	19.5082	19.7989	19.4959	19.6674	30.9173	30.9738	30.9437	30.9551	30.9212	30.956	29.4301	29.8601	29.8408	30.0877	30.018	29.8444
O00232	19.4084	19.4741	19.4297	19.4611	19.4402	19.5379	28.9779	29.0474	29.1175	28.9718	29.0527	28.9592	28.2519	28.3668	28.3791	28.3472	28.3262	28.1838
Q9BRX5	13.8933	14.0202	13.7828	13.6722	13.8186	14.2722	25.4383	25.3815	25.2711	25.1401	25.2603	25.3566	25.1802	25.6333	25.2899	25.3387	25.4359	25.4429
P20962	18.6376	18.7905	18.4664	18.7383	18.5421	18.7242	25.6466	23.5763	25.6159	25.6598	21.7167	25.6729	20.3641	22.5822	20.6226	18.4968	23.9973	21.5176
Q6GMV3	16.7714	16.9531	16.8709	16.9128	16.253	16.8651	27.7079	27.7838	27.8157	27.7522	27.7914	27.6826	27.6629	27.968	27.9241	27.9956	27.9608	27.928
Q9UHX1	19.7488	19.7926	19.7727	19.827	19.7036	19.8259	30.3772	30.3992	30.3533	30.4085	30.3608	30.3869	29.6558	29.9167	29.8392	29.9445	29.9345	29.7999
P22234	21.8548	21.9708	21.7414	22.013	21.7939	22.0321	32.0716	32.0804	32.1042	32.0878	32.1124	32.0708	31.7686	32.0191	32.0158	32.105	31.9824	32.0026
Q5JRX3	15.1775	14.6577	15.1219	15.0873	14.7115	15.1463	25.9466	25.7303	25.8387	25.5724	25.7997	25.7142	25.5586	25.8085	25.4312	25.973	25.9309	25.6739
Q96S44	14.7977	14.9169	14.8628	15.0043	14.7639	14.9416	24.4294	24.4593	24.4435	24.3229	24.2126	24.4426	24.4191	24.7054	24.6272	24.6863	24.6492	24.6247
P60891;P21108	12.4525	13.1269	12.6136	12.7545	12.638	12.411	24.5438	24.5301	24.5028	24.539	24.5379	24.5345	24.2641	24.5551	24.4748	24.5311	24.4986	24.4725
P60891	16.4266	16.8015	16.4685	16.8752	16.5535	16.8127	29.5182	29.6054	29.5983	29.623	29.6025	29.6252	28.1621	28.3035	28.2788	28.3981	28.3482	28.6042
Q96M27	15.76	15.6941	15.9507	15.892	15.7081	15.7506	26.64	26.3306	26.1141	26.1998	26.1457	26.0509	26.9143	27.2138	27.1648	27.2326	27.1974	27.1668
P62333	20.0932	20.1375	20.0327	20.2904	20.0468	20.135	30.5657	30.5642	30.4876	30.4967	30.5562	30.5498	29.6994	30.0958	29.8457	30.0846	30.0673	30.0475
P35998	19.7262	19.858	19.7776	19.9492	19.7647	19.9057	30.8532	30.8469	30.8627	30.8674	30.8284	30.8394	30.3532	30.6535	30.551	30.5896	30.5698	30.3994
P28066	20.9211	20.9005	20.8889	20.9934	20.806	21.0634	30.7788	30.8051	30.8042	30.7639	30.8227	30.7889	29.3044	29.7178	29.7121	29.7301	29.6552	29.6377
P60900	20.5315	20.626	20.5406	20.6766	20.5288	20.7096	30.8491	30.8428	30.8355	30.8691	30.8613	30.877	30.3084	30.6668	30.5489	30.6368	30.6315	30.5713
P07737	23.5137	23.6876	23.4818	23.642	23.4556	23.7514	32.9764	33.1007	33.054	33.0392	33.0212	33.0467	32.8646	33.2277	33.1942	33.1952	33.1791	33.1116
O94906	17.3436	17.5809	17.4248	17.5287	17.3647	17.5686	28.5959	28.586	28.6549	28.6251	28.6433	28.6696	26.003	26.2032	26.2605	26.4434	26.2137	26.2202
Q6P2Q9	19.8524	19.9381	19.7972	19.9493	19.8486	20.0387	31.3699	31.2968	31.3711	31.3121	31.3186	31.3523	30.1785	30.4773	30.4394	30.5301	30.4475	30.5248
Q16401	19.1039	19.2798	19.1015	19.3458	19.1798	19.3156	29.6126	29.6607	29.5851	29.6655	29.6736	29.5686	29.8739	30.3039	30.1663	30.3413	30.2826	30.2219
P51665	18.5918	18.6641	18.6031	18.6783	18.4017	18.6882	29.6559	29.6301	29.5217	29.6387	29.5288	29.6266	28.0401	28.444	28.081	28.4177	28.4387	28.2654
Q9UL46	16.8973	16.9283	16.8292	17.2244	16.5021	16.9581	27.9164	27.928	27.9463	28.0085	27.9753	28.0393	28.6476	28.9904	28.9648	28.9451	28.9556	28.8178
P18031	14.8974	15.1176	14.8623	15.2189	14.8503	14.9106	25.2284	24.8923	24.8624	25.2296	25.2118	24.9937	24.7161	25.1965	24.9885	24.9148	24.799	24.8227
Q15257	16.615	16.5833	16.5418	16.7235	16.8296	16.8812	27.3569	27.4154	27.3889	27.4382	27.3713	27.024	25.8253	26.0937	25.9787	25.9029	26.0097	26.1258
P08575	16.1244	16.2779	16.1391	16.1796	16.1418	16.3605	26.958	26.9108	26.8931	27.002	27.1332	26.8715	23.5455	23.8586	23.6703	23.8851	23.8068	23.7049
Q15397	15.0009	14.902	15.0908	15.0203	14.8223	14.7439	27.2872	27.3347	27.2129	27.186	27.1192	27.1645	25.8454	26.1352	26.0774	26.1359	26.0972	26.0685
P49721	20.0806	20.1156	19.8321	20.0692	19.8844	20.0585	29.6986	29.7687	29.6148	29.6864	29.7055	29.6233	29.4404	29.839	29.7086	29.7277	29.7384	29.6237
P49720	19.5584	19.6153	19.4939	19.682	19.4321	19.6727	29.2272	29.1784	29.2354	29.0288	29.0174	29.118	28.4631	28.7704	28.7436	28.8211	28.6148	28.6862
P28070	16.9073	17.1429	16.9392	17.0872	16.9191	17.0366	28.5645	28.5388	28.6698	28.5195	28.4758	28.6041	27.7585	28.1645	28.056	27.8989	28.1522	28.0318
Q9UNM6	19.1291	19.2203	19.1107	19.2397	19.1204	19.3655	30.5103	30.4348	30.4281	30.4519	30.4374	30.4191	28.2574	28.6277	28.5025	28.4653	28.6928	28.5659
Q99460	19.6597	19.6974	19.6347	19.7434	19.6245	19.8474	30.5303	30.5813	30.6036	30.5298	30.5452	30.4783	30.4642	30.7709	30.7613	30.6885	30.6159	30.6521
Q8WXF1	16.2937	16.3424	16.3122	16.3491	16.3711	16.5011	27.958	27.8569	28.0195	27.7409	27.8567	27.8999	25.2731	25.2616	25.5116	25.7526	25.4555	25.1434
Q9UMS4	21.37	21.4627	21.4203	21.4938	21.3735	21.5312	30.9748	31.0125	31.064	30.985	31.0308	31.0202	29.4287	29.7893	29.7865	29.8791	29.8191	29.706
P25786	20.7421	20.8652	20.7126	20.8482	20.6895	20.9056	31.5518	31.4724	31.5259	31.4994	31.4728	31.4919	31.6354	31.9542	31.9599	32.0506	31.9456	31.9489
P25788	19.8551	19.8363	19.8846	20.055	19.8733	20.0211	30.2351	30.0702	30.2433	30.1282	30.2996	30.2045	29.3856	29.6472	29.6693	29.6541	29.7841	29.6884
P25789	20.8887	20.9532	20.9456	21.0668	20.8879	21.0569	30.4711	30.4633	30.4153	30.3187	30.3779	30.3816	29.8134	30.2799	30.0985	30.1737	30.1694	30.049
O00487	17.697	17.5901	17.6849	17.7878	17.6768	17.671	29.3202	29.2039	29.2605	29.1525	29.3121	29.2125	24.4326	24.8036	24.6817	24.7419	24.8442	24.5269
Q15269	17.351	17.523	17.407	17.4067	17.1344	17.563	27.841	27.7477	27.8609	27.794	27.8566	27.8246	26.9713	27.1499	27.2457	27.2332	27.1382	27.0831
P09651	23.8731	23.9691	23.8401	24.0024	23.8373	24.048	29.1503	29.1452	29.1615	29.1656	29.1722	29.179	33.553	33.7612	33.7622	33.7486	33.7398	33.7089
Q9H0U4;P62820;P61026;Q92928;P61006	18.2684	18.4012	18.1679	18.1635	18.0932	18.2297	28.533	28.5274	28.5423	28.5466	28.5543	28.5593	28.1495	28.4563	28.4171	28.4908	28.4577	28.4243
Q9H0U4;P62820;Q92928	18.3044	18.2495	18.2335	18.3209	18.4255	18.4251	28.5607	28.5551	28.5704	28.5747	28.5828	28.588	28.2077	28.5144	28.4755	28.5493	28.5164	28.4828
Q9H0U4;Q92928	16.4873	16.6063	16.391	16.7403	16.4738	16.7026	29.0134	29.0371	29.0158	28.9194	28.9957	28.9986	28.24	28.5445	28.5051	28.5806	28.5473	28.5128
P22695	17.5501	17.667	17.5725	17.8438	17.5128	17.7386	29.7657	29.6772	29.7988	29.7141	29.7136	29.6955	27.6784	28.0361	28.0442	28.0606	28.0633	28.2078
P07919	18.164	18.1785	18.0723	18.1024	18.1306	18.3087	28.594	28.5398	28.452	28.5543	28.6109	28.556	26.2945	26.9026	26.9046	27.1475	27.0465	26.8281
P61106	15.8293	15.8923	15.8036	15.9852	15.705	16.0916	26.4312	26.5267	26.523	26.4637	26.413	26.5892	27.0554	27.3556	27.3086	27.3757	27.3409	27.3089
P63000;P15153	15.9638	15.8901	16.0552	16.0199	16.036	15.923	28.0676	28.0583	28.0705	28.0753	28.0832	28.0876	27.7324	28.0379	27.9952	28.0668	28.032	27.9986
P27708	19.8678	19.8895	19.7905	19.9436	19.7839	20.009	30.7385	30.7417	30.7214	30.7016	30.6778	30.6879	29.8684	30.0681	29.9148	30.1153	30.0083	30.0768
P14927	16.7264	16.8763	16.7637	16.9696	16.522	16.8071	26.0412	25.8986	25.9631	25.9052	25.9224	26.0736	24.758	25.1677	25.0141	25.0377	25.1975	24.9852
P61026	17.4593	17.3871	17.2551	17.3072	17.3135	17.5328	27.865	28.0935	27.9561	28.0145	28.0406	27.9719	27.8019	28.2691	28.2621	28.628	28.5339	28.4836
P62820	15.9829	16.3258	16.1708	16.4123	16.1129	16.3515	25.8112	26.3587	25.9734	25.913	25.947	25.9759	27.3318	27.6862	27.546	27.5481	28.0138	27.9306
P61006	12.9952	13.2639	13.0636	13.3482	13.0888	13.1906	23.8049	23.8007	24.1342	23.8789	23.9423	23.7342	24.2339	24.0487	24.1537	24.3493	24.3646	24.108
O75832	15.165	15.2736	15.3922	15.4189	15.1173	15.3942	28.3036	28.2169	28.2348	28.3421	28.323	28.2227	25.8578	25.6382	25.8005	26.0577	25.6868	25.6938
Q13200	20.7417	20.7416	20.7413	20.7059	20.7023	20.7148	31.4557	31.4272	31.4346	31.4358	31.3862	31.4613	30.9043	31.2584	31.1411	31.1651	31.1511	31.1534
O43242	19.1198	19.288	19.1241	19.3189	19.1449	19.4009	29.645	29.6466	29.6664	29.7021	29.7058	29.6569	28.7189	29.2265	29.1537	29.1933	29.2669	29.1142
O95758	17.0127	17.0014	16.8529	16.9922	16.8262	17.026	27.0627	27.1636	27.117	27.2439	27.0273	27.0954	27.2064	27.4843	27.3759	27.3224	27.5004	27.3132
Q96PZ0	17.0656	17.0691	16.854	17.1521	17.2161	17.2007	28.5687	28.5938	28.5763	28.5291	28.5657	28.5717	26.1356	25.7887	27.0892	25.9258	26.908	27.1501
P22102	22.6781	22.6925	22.6167	22.8424	22.6118	22.8113	32.6708	32.6482	32.7009	32.5548	32.5901	32.5843	32.2837	32.6817	32.5923	32.6023	32.6429	32.4987
O14957	16.1963	16.2797	15.8308	16.2057	16.2448	16.2377	27.9795	27.9716	27.9823	27.9867	27.9948	28	27.6299	27.9334	27.8911	27.9602	27.9257	27.8929
Q9UDW1	15.3073	15.5116	15.3761	15.4819	15.4344	15.5115	26.7671	26.5713	26.4926	26.6	26.6732	26.5822	25.4132	25.7481	25.7161	25.821	25.6314	25.7705
P40429	21.3023	21.435	21.3258	21.4621	21.3289	21.5529	29.0919	29.0876	29.1037	29.1064	29.1137	29.1188	31.3341	31.8274	31.6463	31.6666	31.7824	31.7839
Q9UL25	15.1106	15.3992	15.1735	12.5471	15.1701	12.7881	23.657	23.5871	23.9198	23.6675	23.5914	23.6495	24.2671	24.5578	24.4758	24.5379	24.5023	24.475
P43487	22.7255	22.8809	22.664	22.9179	22.6868	22.8835	32.683	32.6592	32.714	32.6093	32.5998	32.6941	31.8667	32.1691	32.1258	32.1466	32.0583	32.0847
Q15042	14.7339	14.5853	14.6531	14.6823	14.7246	14.6414	25.7227	25.4154	25.722	25.7249	25.6642	25.5326	24.6429	24.9287	24.8541	24.911	24.8755	24.8501
Q09028;Q16576	18.7748	18.9536	18.7661	19.0365	18.6127	18.8685	28.7491	28.7437	28.7597	28.7642	28.7721	28.7773	28.3857	28.6921	28.6529	28.7296	28.6943	28.6606
Q16576	18.1531	18.1883	18.0298	18.3577	18.0857	18.2767	30.3792	30.4093	30.4176	30.3487	30.3343	30.4485	28.5297	28.748	28.6797	28.916	28.7151	28.6766
Q59GN2;P62891	19.1482	19.2773	19.337	19.3405	19.2025	19.3855	28.7906	28.7849	28.8007	28.8064	28.8133	28.8196	28.4162	28.723	28.6831	28.7609	28.7252	28.6921
O60216	16.3198	16.7823	16.6552	16.8417	16.6398	16.7682	26.5736	26.5523	26.7737	26.5566	26.5136	26.4841	23.9462	24.3546	24.2804	24.2473	24.2275	24.1709
Q9H6Z4	14.8685	15.0804	15.0319	14.9808	14.6856	15.0001	27.6271	27.6241	27.6915	27.7572	27.6923	27.6407	25.7147	26.1403	25.9046	25.8422	26.0619	25.8881
P61224;P62834	16.869	15.6126	16.2637	15.1278	17.0737	16.5239	27.9449	27.9355	27.9463	27.951	27.9609	27.9642	27.5777	27.8811	27.8382	27.9086	27.8735	27.8407
P61224;P62834;A6NIZ1	15.4893	15.6678	15.1661	15.4442	15.76	15.5748	27.3639	27.3493	27.3494	27.367	27.372	27.3766	27.1496	27.4501	27.4029	27.4718	27.4363	27.4043
Q15907;P62491	19.784	19.8344	19.719	19.8762	19.5731	19.798	28.99	29.202	29.1398	29.1097	29.1673	29.0855	28.4755	28.7822	28.7422	28.8199	28.7838	28.7505
P51159;O00194	14.2717	14.3634	15.9355	14.4041	14.1003	14.5259	24.6987	24.6793	24.6558	24.6902	24.6877	24.6866	24.4188	24.7089	24.6307	24.687	24.6533	24.6285
P31930	18.4373	18.5403	18.4291	18.5088	18.4663	18.4949	29.8154	29.7727	29.8275	29.8125	29.8275	29.8405	29.2355	29.6999	29.5725	29.5455	29.4676	29.6221
P46060	19.3178	19.4348	19.3924	19.4341	19.3552	19.4565	29.6097	29.5727	29.6776	29.611	29.5873	29.6613	28.3924	29.1181	28.7299	28.958	28.7518	28.762
Q96T37	14.9845	15.4668	15.0242	15.2063	14.8309	15.4198	26.7801	26.6584	26.7074	26.7771	26.6518	26.6962	25.2613	25.2976	25.6101	25.3812	25.3548	25.3771
P46063	15.2681	12.7281	15.2794	14.2383	13.9349	11.0182	26.4702	26.5741	26.3354	26.3381	26.6453	26.2941	24.7199	25.0023	24.9285	24.992	24.9515	24.9266
P63000	17.7641	17.8073	17.6977	17.9341	17.6969	17.8001	28.2896	28.2813	28.2968	28.2982	28.3076	28.3117	27.7558	28.1931	28.0914	28.0685	28.0404	28.088
Q92878	14.8358	15.162	14.9707	15.135	14.9789	15.2997	28.3611	28.4562	28.4538	28.4293	28.5442	28.5141	27.5656	27.9834	28.0429	28.1662	27.8767	27.4738
P62826	21.3046	21.4638	21.2039	21.4677	21.2224	21.5343	32.9345	33.0155	33.0153	33.0397	33.0614	32.9702	30.9396	31.2779	31.2195	31.1392	31.2019	31.1553
Q8IXT5	14.5243	14.8168	14.6509	14.6304	14.518	14.729	27.0003	27.1956	27.0215	27.0141	27.0041	26.9925	24.8573	25.1388	25.0683	25.1289	25.0894	25.063
Q08257	17.372	17.7687	17.5105	17.6968	17.4536	17.7455	28.1357	28.2259	28.1991	27.9863	27.9722	28.1136	26.9997	27.0659	26.9669	27.5607	27.0527	27.0645
P51148	17.2465	17.3149	17.2109	17.3417	17.2107	17.4412	27.9975	28.1333	28.0525	28.0957	28.1029	28.1217	26.7747	26.7364	26.9206	26.8482	26.8245	26.8774
P51149	16.9258	17.1199	17.1273	17.0235	16.8334	16.7422	28.7959	28.9503	28.8001	28.7635	28.9328	28.8233	26.3957	26.8289	26.6442	26.8078	26.9136	26.4403
P78406	17.4282	17.5498	17.4859	17.4723	17.5839	17.6573	29.0742	29.129	29.1765	29.095	29.0596	29.116	26.2433	26.3804	26.5035	26.5461	26.6316	26.368
Q96PK6	19.2183	19.3612	19.2733	19.3927	19.1754	19.3508	29.8671	29.9181	29.8522	29.905	29.928	29.8812	28.954	29.1425	29.1197	29.2462	29.1589	29.093
Q14498	17.7475	17.9588	17.7184	17.9105	17.7992	17.9918	29.9889	30.0709	30.0166	29.9826	30.0469	29.995	29.4169	29.7857	29.7301	29.7661	29.7226	29.6093
P98179	18.2222	18.0395	18.0086	18.1028	17.9241	17.8463	29.7362	29.8006	29.8058	29.8126	29.7206	29.7307	28.0648	28.1613	28.1766	28.2384	28.3717	28.2921
P49792	18.2928	18.5118	18.3767	18.5136	18.3501	18.5569	30.58	30.5315	30.4795	30.5186	30.4662	30.46	28.9669	29.2131	29.1981	29.3533	29.1263	29.1261
P49792;P49792	14.8169	14.8978	14.7041	15.1568	14.6774	14.8554	25.4299	25.4092	25.388	25.4269	25.4184	25.4234	25.2373	25.5265	25.4604	25.5169	25.4804	25.4551
P18754	20.0235	19.985	19.9816	20.1236	19.7789	20.1907	30.0241	30.1119	30.1258	30.0563	30.1613	30.1192	29.1105	29.4702	29.4626	29.4683	29.2959	29.3206
Q96PU8	17.2325	17.1892	17.2664	17.2919	17.1647	17.2684	28.346	28.3108	28.261	28.2479	28.2993	28.433	26.7027	27.0729	26.4778	26.7108	27.1885	26.646
P63244	22.904	22.9919	22.8311	23.0783	22.8821	23.0407	32.9329	32.8633	32.8504	32.8346	32.8249	32.841	32.914	33.1986	33.1503	33.2235	33.1521	33.1636
P49756	17.6244	17.7852	17.3766	17.5985	17.2206	17.8372	28.5535	28.4715	28.409	28.5051	28.5205	28.506	25.9378	26.0482	25.86	26.1014	26.0028	25.9625
Q9P2N5	16.7256	16.7484	16.536	17.267	16.6795	16.8419	26.2565	26.3753	26.1989	26.2122	26.3009	26.3652	27.329	27.631	27.5866	27.6553	27.6215	27.5882
Q9Y5S9	18.9383	18.9796	18.764	18.971	18.7206	19.1063	29.8586	29.8573	29.8226	29.7057	29.6894	29.75	29.6726	30.1715	29.8886	30.0534	29.9372	30.047
Q9P258	20.4661	20.5576	20.5183	20.6387	20.4734	20.6281	31.2963	31.4131	31.3584	31.3652	31.3646	31.3182	30.8541	31.2007	31.179	31.2423	31.1241	31.317
Q9P2K3;Q9UKL0	14.4919	14.5404	14.4607	14.5944	14.3684	14.2771	24.6318	24.6129	24.5898	24.6245	24.6211	24.6207	24.3426	24.6314	24.5496	24.6094	24.5741	24.5496
P54725	17.2459	17.3675	17.4757	17.4314	17.3042	17.5991	25.8376	25.6089	25.7732	25.7039	25.739	25.6304	23.0417	23.0587	22.9832	23.3632	22.9951	23.0349
P54727;P54725	17.3167	17.2757	17.2504	17.2801	17.2957	17.0569	28.3588	28.3525	28.3674	28.3703	28.3794	28.384	27.9976	28.3041	28.2639	28.3361	28.3021	28.2687
Q9UKM9	18.321	18.4186	18.2716	18.4746	18.3716	18.2627	29.3565	29.4208	29.3814	29.4042	29.3464	29.3907	28.5286	28.8626	28.752	28.8882	28.776	28.8747
P61224;A6NIZ1	17.4219	17.5795	17.1249	17.5845	17.4139	17.6479	28.0741	27.996	27.9701	27.9882	27.9814	27.9168	27.8734	28.1789	28.1377	28.2106	28.1749	28.1415
Q8IY67	17.5367	17.6161	17.5487	17.7475	17.2969	17.7545	28.452	28.3915	28.3885	28.4746	28.2651	28.3832	27.8254	28.1415	28.0855	28.1813	28.0526	28.0955
Q09028	20.2519	20.2659	19.9679	20.2062	20.0747	20.3194	31.9646	32.0086	32.0493	31.9261	31.9232	31.9516	27.7038	28.1048	27.8465	27.9333	27.8165	27.7397
Q9NTZ6	18.0198	18.0739	17.9236	18.2361	18.0735	18.1112	28.3926	28.5074	28.5308	28.4071	28.5573	28.3691	27.2057	27.6848	27.4241	27.3987	27.6467	27.5617
Q9NW13	16.1023	15.9998	16.1552	16.1595	16.2356	16.2478	27.2993	27.367	27.215	27.4303	27.2712	27.2988	23.9841	24.9413	24.7854	26.415	24.8755	26.1411
P38159	21.3841	21.4818	21.3793	21.4555	21.2797	21.5535	31.5544	31.5706	31.5614	31.5956	31.5559	31.5584	29.9047	30.5911	30.7442	30.7258	30.7461	30.5459
Q8NBN7	13.6744	13.8352	13.9088	14.2666	13.5678	13.8369	26.2817	26.0975	26.2432	26.144	26.156	26.1932	24.6088	24.8946	24.8158	24.8764	24.8413	24.8161
P15927	17.6507	17.7137	17.6197	17.4294	17.4023	17.6309	29.2388	29.2819	29.2368	29.2111	29.3527	29.2751	27.5714	27.9845	27.8897	27.8329	27.9868	27.8146
P35244	19.5797	19.3455	19.4922	19.5425	19.3133	19.5743	29.5605	29.5765	29.5487	29.6173	29.604	29.5806	27.4649	27.4891	27.5806	27.8616	27.5729	27.6838
Q9BZI7	12.3035	10.9894	11.3315	11.3869	11.6948	10.0403	24.5591	24.3568	24.2561	24.5853	24.4683	24.2344	23.9935	24.2826	24.1985	24.2605	24.2278	24.2003
Q92900	19.4119	19.4369	19.403	19.4808	19.4119	19.522	30.472	30.5181	30.5197	30.4793	30.4991	30.5468	28.6848	29.0128	29.0026	29.2014	29.0329	29.1022
P40938	15.2115	15.1453	14.8444	15.3844	15.094	15.337	27.8164	27.839	27.7025	27.8818	27.8163	27.8388	25.828	26.2762	26.467	25.9577	26.341	26.3279
P61586	14.8034	14.795	14.7096	14.6941	14.7139	15.1995	26.2072	26.1848	26.1761	26.203	26.2016	26.2064	27.5144	27.7691	27.8881	27.7949	27.7116	27.8194
P84095	14.5681	14.3953	14.2447	14.7689	14.6542	14.514	27.9027	27.9533	27.9808	27.909	27.8255	27.7764	27.1924	27.3491	27.4848	27.3707	27.402	27.2808
Q15382	15.9721	15.8236	15.4837	16.0516	15.5674	15.4893	27.5755	27.5637	27.5692	27.5795	27.5872	27.5908	27.3123	27.6138	27.569	27.6382	27.6019	27.5713
Q9BWF3;Q9BQ04	17.0131	16.8158	16.779	17.0707	17.3139	17.0992	28.552	28.5358	28.5491	28.5043	28.4677	28.4974	28.0803	28.386	28.3464	28.4203	28.3868	28.3534
P54727	19.6496	19.753	19.7503	19.8605	19.6507	19.7578	30.2195	30.225	30.2175	30.2071	30.2164	30.2586	30.1103	30.3215	30.3218	30.4457	30.2427	30.2901
Q07960	15.5696	15.6057	15.6046	15.6336	15.5273	15.6901	27.8727	27.7523	27.7976	27.779	27.7072	27.7003	24.062	23.9231	24.2658	24.6903	23.9432	24.6451
P35250	18.0005	18.4283	18.0343	18.4185	18.398	18.1168	27.6366	27.5495	27.598	27.6337	27.5373	27.548	27.6378	27.9691	27.9481	27.9564	27.9346	28.0081
P40937	15.9404	16.2066	16.0035	16.0265	15.8728	16.2693	28.3047	28.6093	28.5542	28.4938	28.4727	28.4556	26.6856	26.9745	27.1107	27.3139	26.9712	27.2243
P08134	16.4494	16.3357	16.4154	16.5598	16.2138	16.2823	28.1567	28.1494	28.164	28.1661	28.1753	28.1794	27.8217	28.127	28.0857	28.1571	28.123	28.0899
P13489	20.7343	20.7304	20.5834	20.8015	20.6302	20.7543	30.6361	30.5586	30.5784	30.5749	30.4993	30.5549	30.0736	30.3727	30.3166	30.3765	30.3133	30.2724
P27635	21.3726	21.5801	21.4099	21.6235	21.4251	21.6243	31.1814	31.1417	31.1881	31.2148	31.1553	31.2172	31.7188	32.1292	32.0959	32.1038	32.0668	32.0706
P31350	18.054	18.2346	17.8869	18.2546	17.9746	18.1548	28.9491	28.8759	28.9385	28.9117	28.8176	28.9056	27.8063	28.0256	28.1432	28.27	28.1207	28.0692
P27694	18.5152	18.6458	18.3814	18.7568	18.2136	18.6772	29.0583	28.9907	28.9027	28.9768	28.9879	28.8676	26.7279	27.0313	27.0506	27.1081	27.1543	27.0398
O43665	13.9504	14.0749	14.2674	14.0283	14.1372	14.3905	26.4412	26.579	26.535	26.2758	26.3206	26.4062	25.1696	25.1238	25.0385	25.232	25.1605	25.1954
Q9NPQ8	14.3619	14.3179	14.1977	14.3557	14.2187	14.4337	26.5101	26.4805	26.4703	26.4093	26.4803	26.3657	27.5616	26.8938	27.9548	26.4511	26.7691	27.1235
P35249	17.5207	17.43	17.439	17.7742	17.4769	17.7422	27.5715	27.5969	27.6393	27.539	27.4147	27.6325	26.6323	26.3172	26.2033	27.0728	26.8301	26.0788
Q13123	16.7951	16.9517	16.7115	16.9544	16.7717	16.945	27.1573	27.0902	27.1383	27.0178	27.2028	27.2194	24.1296	25.0086	24.4004	24.8738	25.1309	24.6985
P62913	19.9148	19.9734	19.876	19.9071	19.7821	20.1022	30.2652	30.2619	30.1713	30.0744	30.0377	30.0753	29.5946	29.8575	29.7776	29.8469	29.6833	29.6081
O76021	18.4052	18.3848	18.3499	18.3795	18.4165	18.5044	29.6143	29.5368	29.5492	29.5123	29.571	29.567	29.3254	29.5229	29.5766	29.6703	29.6346	29.5831
P47914	14.9605	15.0728	14.4596	14.8288	14.7402	15.0009	27.8717	27.8663	27.838	27.8505	27.8691	27.8212	26.6244	26.8598	26.9418	26.8522	26.8772	26.85
P26373	21.8612	21.9365	21.8583	22.0043	21.9021	22.0478	30.9393	30.938	30.9753	30.9129	30.9452	30.9638	31.5269	31.7752	31.7101	31.7861	31.6697	31.6538
P18621	20.7477	20.9084	20.8094	21.0206	20.7458	20.9408	30.7731	30.7783	30.8394	30.874	30.8748	30.8569	30.4514	30.7167	30.6324	30.7848	30.7731	30.7187
P46776	21.035	21.1674	20.9198	21.1696	20.9738	21.2428	30.8451	30.9229	30.8095	30.918	30.9145	30.8831	31.2877	31.5456	31.5747	31.6749	31.5359	31.544
P46779	17.5972	17.8187	17.4987	17.6426	17.5314	17.8568	29.9628	30.0026	29.9074	29.9653	29.9625	30.0044	29.7131	29.9829	29.9589	29.9608	29.9149	29.8855
Q9BVS4	14.0984	14.1365	14.1512	14.0086	13.9665	14.127	26.9256	26.8385	26.8436	26.7688	26.9139	26.9711	25.002	25.4104	25.3902	25.1208	25.2387	25.04
P23921	18.5542	18.5847	18.6531	18.6141	18.6892	18.6868	30.0109	29.9995	30.0421	30.0045	29.9379	29.9905	29.036	29.2657	29.2328	29.2439	29.3733	29.2031
P62906	19.8222	19.7825	19.7962	19.757	19.6926	19.9311	30.9197	30.9071	30.886	30.9399	30.8433	30.9948	30.8984	31.2059	31.1508	31.3319	31.2268	31.1865
Q02543	21.2408	21.2441	21.1768	21.201	21.0479	21.278	30.4085	30.4095	30.4392	30.412	30.379	30.4138	30.3299	30.8111	30.7115	30.7107	30.666	30.6124
P35268	21.3859	21.4572	21.3766	21.4928	21.3237	21.4947	31.0588	31.062	31.0813	31.0235	31.0686	31.0366	31.0089	31.2994	31.2623	31.3627	31.2625	31.2607
P83731	20.1032	20.1032	19.9471	20.1296	19.9419	20.1882	30.1323	30.0487	30.1314	30.0827	30.0757	30.149	30.0178	30.267	30.3532	30.4095	30.197	30.2664
P30050	21.6595	21.799	21.6428	21.8201	21.691	21.8061	31.8718	31.7653	31.8949	31.8579	31.7433	31.8229	30.5949	30.9437	30.875	30.9923	30.8805	30.9153
P50914	17.6763	17.8619	17.6017	17.7411	17.6062	17.888	29.8399	29.7522	29.7836	29.7144	29.7285	29.8197	29.8267	30.1859	30.1991	30.1592	30.1258	30.1328
P18077	19.2372	19.5734	17.5845	19.4211	19.1274	19.5189	29.794	29.8042	29.7095	29.7409	29.816	29.6816	29.7473	30.1779	30.0394	30.2366	30.2085	29.9505
P62979	21.757	21.8751	21.5265	21.8651	21.6889	21.844	28.9916	28.9862	29.0022	29.0043	29.0117	29.0181	30.1777	30.4134	30.4321	30.4255	30.3808	30.1747
P32969	20.841	20.8585	20.8242	20.8449	20.7631	20.9019	31.1416	31.187	31.1924	31.1635	31.031	31.1696	30.5493	30.8109	30.7222	30.7137	30.7115	30.671
P62899	18.5439	18.6643	18.2749	18.2935	18.5817	18.7601	30.0447	30.0297	30.0274	29.9788	29.9833	29.9673	30.6435	31.087	30.9511	30.805	30.999	31.0574
P39023	21.0098	21.2654	21.126	21.2207	21.0793	21.3215	32.3756	32.4272	32.4467	32.4506	32.4283	32.4029	31.8677	32.1519	32.1068	32.2102	32.142	32.12
P46777	21.6401	21.7689	21.6804	21.8542	21.6995	21.8427	31.6314	31.6767	31.7189	31.6393	31.6692	31.6715	31.8529	32.181	32.1421	32.2016	32.1784	32.1445
P46778	18.7522	18.6074	18.5562	18.6876	18.6167	18.6846	30.9627	30.9629	30.9901	30.9837	30.9513	30.9229	29.6447	30.2443	30.2525	30.1766	30.1518	30.2794
P62829	21.3659	21.4093	21.3654	21.4405	21.3675	21.5231	31.2751	31.3288	31.4553	31.4182	31.3025	31.3709	30.4343	30.7288	30.7714	30.6491	30.5783	30.6693
P62888	20.9446	21.0871	20.9726	21.1074	20.94	21.1635	31.2166	31.0797	31.17	31.204	31.1597	31.1374	31.4116	31.7588	31.7038	31.6695	31.6704	31.633
P05388	22.7915	22.9539	22.8317	22.9675	22.863	23.0476	32.6485	32.6215	32.6612	32.5671	32.5708	32.5954	32.0327	32.3298	32.2889	32.3227	32.2807	32.2211
P05386	21.8538	21.9014	21.8715	21.8653	21.8282	21.9603	31.3487	31.1917	31.3721	31.1261	31.1133	31.2836	28.7056	29.0146	28.9747	29.0517	29.0144	28.9819
P61313	21.4225	21.5192	21.4555	21.5895	21.4814	21.6014	31.6366	31.6739	31.6417	31.6023	31.6388	31.6207	31.6911	32.0646	32.0185	32.0432	32.0053	32.0626
Q07020	21.6574	21.6766	21.6926	21.828	21.6636	21.7555	30.7641	30.7323	30.7048	30.6794	30.6995	30.7006	31.3008	31.6049	31.6193	31.5825	31.5358	31.4844
P84098	18.2686	18.5882	18.1565	18.5863	18.3	18.5288	29.1649	29.3228	29.3022	29.3719	29.4168	29.4051	28.7509	29.0853	29.118	29.0976	29.1204	29.0685
Q9UNX3;P61254	19.1797	19.4702	19.2866	19.6142	19.4148	19.703	28.8138	28.8076	28.8238	28.8302	28.8378	28.8436	28.4281	28.7351	28.6953	28.7736	28.7372	28.7046
P61353	20.6924	20.897	20.46	20.8723	20.5562	20.9582	31.0673	31.1125	31.0212	31.1327	31.0814	31.0676	31.8167	32.1574	32.0672	32.1628	32.0685	32.0946
P49207	18.7823	18.9033	18.8498	18.7948	18.8271	19.0341	29.5578	29.7506	29.5208	29.6647	29.7972	29.7479	29.3934	29.6555	29.6431	29.7263	29.6704	29.6896
P42766	19.2164	19.3097	19.2366	19.3793	19.0547	19.3272	29.6337	29.4455	29.5306	29.454	29.4883	29.478	29.226	29.6965	29.6731	29.7607	29.7146	29.6125
P62750	21.0746	21.2692	21.0378	21.3134	21.0118	21.3254	30.8221	30.8059	30.8639	30.8752	30.7681	30.8293	30.672	31.0174	30.9114	31.0041	31.017	30.9252
P83881;Q969Q0	18.7403	18.8496	18.8844	19.0537	18.7622	18.9368	28.7394	28.8618	28.829	28.8484	28.7519	28.8131	28.4108	28.7174	28.6788	28.7553	28.7202	28.6872
P62910	19.4669	19.5466	19.3877	19.7157	19.5217	19.7147	31.1579	31.1792	31.2804	31.1741	31.1115	31.2213	30.28	30.5112	30.4964	30.4638	30.6014	30.4729
P05387	22.1475	22.2501	22.2135	22.42	22.2485	22.4507	32.3297	32.2477	32.3579	32.246	32.2461	32.3355	31.7562	32.1599	32.1371	32.1494	32.0892	32.0225
Q9Y3U8	21.025	21.103	21.0022	21.1149	20.9051	21.2126	30.1463	30.1913	30.1986	30.2246	30.0827	30.2089	30.3368	30.686	30.6245	30.684	30.5925	30.6068
P63173	20.7605	20.8867	20.7738	20.9868	20.6997	20.9733	29.4783	29.3796	29.4694	29.333	29.3418	29.3536	30.509	30.5879	30.9186	31.0579	30.9486	30.9969
Q9Y3B9	16.2481	16.0773	16.0693	16.2942	16.2274	16.2897	27.7502	27.8324	27.8144	27.8135	27.7796	27.9013	24.2667	24.9255	24.9471	25.0773	24.8901	25.0172
O43159	14.0933	13.973	13.751	14.4544	13.1396	14.2415	26.5863	26.3158	26.5168	26.4889	26.3709	26.5369	23.2304	23.3933	23.3876	23.1087	23.6535	23.4777
Q13151	18.5965	18.6723	18.5928	18.6011	18.4845	18.6582	29.5929	29.6211	29.6587	29.6401	29.5271	29.6647	28.6113	28.709	28.6949	28.7272	28.7543	28.6223
Q9H6T3	14.5015	14.374	14.4471	14.3871	14.5286	14.7317	26.9741	26.9814	26.9801	26.924	26.9197	26.992	23.9088	24.2349	23.881	24.6195	24.049	24.118
P62487	15.1953	15.1459	15.1689	15.027	15.0293	15.2757	25.9989	25.8342	25.8048	25.8027	25.7736	25.8042	25.6237	25.4147	24.6012	26.122	25.8792	26.0246
P36578	22.9794	23.1173	22.9439	23.0688	22.8715	23.1778	32.4643	32.5375	32.5074	32.5519	32.5314	32.5331	32.4387	32.8679	32.8113	32.8397	32.7913	32.7778
Q02878	23.0212	23.216	23.0195	23.1866	22.9855	23.1698	32.5082	32.5433	32.5609	32.5907	32.5458	32.5557	32.4379	32.7937	32.7178	32.8096	32.7267	32.7347
P10155	18.8216	18.8615	18.7617	18.9421	18.6719	18.8302	28.4607	28.3458	28.461	28.4788	28.3567	28.3932	28.098	28.2348	28.2373	28.2689	28.2091	28.1662
P51991	21.0119	21.1512	21.04	21.237	20.9994	21.2939	32.4612	32.4756	32.5015	32.4619	32.4494	32.4533	32.4372	32.72	32.6733	32.6913	32.6457	32.6401
Q99729	21.0431	21.2078	21.0875	21.3176	21.0614	21.1823	30.3551	30.3516	30.3506	30.2997	30.2658	30.3002	30.1048	30.3911	30.1209	30.3422	30.2598	30.2761
Q9GZS1	12.9164	12.9311	11.7805	12.4105	11.3471	12.6653	24.5579	24.547	24.5173	24.5533	24.5522	24.5464	24.3182	24.6084	24.5267	24.5854	24.5518	24.5251
P52434	16.691	16.7403	16.776	16.7394	16.8258	16.8638	28.0725	28.1728	28.1646	28.2009	28.0885	28.1051	26.5684	26.6712	26.7792	26.6599	26.6773	26.7383
Q9H7B2	14.679	14.9737	14.5455	14.9245	14.7012	14.8385	25.7576	25.7098	25.7368	25.4885	25.8669	25.4866	24.8351	25.0702	25.1375	24.981	24.983	24.9628
Q9UHA3	16.1918	16.4787	16.1432	16.4892	16.1768	16.3224	26.1581	26.1354	26.1222	26.1596	26.1557	26.1609	24.4952	25.1945	25.0432	25.0539	25.2452	25.1909
P52815	17.7593	17.7883	17.6395	17.8602	17.8211	17.8171	28.5122	28.3937	28.5615	28.4726	28.5226	28.5158	27.7302	27.8848	27.8086	27.8201	27.8508	27.7721
Q9H9Y6	14.746	14.8532	14.9952	14.9469	14.7823	15.022	25.0712	25.0549	25.0916	25.2435	25.0792	25.0295	25.2574	25.5464	25.4798	25.5354	25.5011	25.4747
Q9BYD3	14.2496	14.4912	14.9575	14.5688	14.1678	14.6609	25.9171	25.6763	25.6305	25.9417	25.8261	25.6155	24.6101	24.8949	24.8179	24.8798	24.8414	24.8188
Q96EL3	13.0119	13.2076	12.9496	13.0711	12.6856	13.6259	24.6099	24.5973	24.5716	24.6048	24.604	24.5994	24.3744	24.6657	24.5866	24.6367	24.6079	24.5817
P24928	13.7167	13.6682	12.666	13.5833	13.8364	13.7238	27.6713	27.7794	27.521	27.4765	27.6703	27.6232	23.2551	23.1754	22.8105	23.225	23.2731	23.1725
P49247	17.7176	17.8108	17.742	17.8963	17.5366	17.7573	28.2135	28.2039	28.1732	28.2303	28.1645	28.2025	27.9701	28.2767	28.2357	28.3095	28.2746	28.2414
Q15050	15.4613	15.5801	15.3035	15.6286	15.3979	15.6765	27.4257	27.4067	27.5119	27.4518	27.4633	27.4748	28.7849	28.9099	28.2039	28.2908	28.8833	29.0509
P46783	21.2844	21.1899	21.125	21.3355	21.161	21.3661	30.0579	30.0424	30.0581	29.9889	30.0889	29.9925	30.9439	31.0538	30.9988	31.1318	31.15	30.9647
Q9NYK5	13.4802	12.0532	12.7669	13.5223	13.3983	13.3386	26.1839	26.1695	26.1627	26.2747	26.0399	25.9195	24.5565	24.8406	24.7646	24.8232	24.7888	24.7649
Q15287	19.1828	19.4199	19.1781	19.4483	19.1641	19.4885	29.3376	29.2683	29.2675	29.2987	29.2889	29.2929	30.0735	30.2759	30.4305	30.321	30.3705	30.3833
P19388	18.4642	18.3036	18.2769	18.4762	18.343	18.3106	27.8821	27.8792	27.8091	27.905	27.789	27.8208	27.4943	28.086	28.1555	28.0367	28.0597	28.0433
O15160	17.9395	18.0436	17.8966	18.0582	17.9623	18.1091	28.7784	28.7147	28.7573	28.8333	28.6974	28.7271	27.3364	27.4711	27.4775	27.3557	27.3832	27.3254
P30876	14.659	12.791	14.4431	14.7395	14.6771	14.6021	28.2971	28.372	28.4015	28.3114	28.2461	28.3187	26.0512	26.4927	26.3391	26.5191	26.6018	26.4797
P19387	13.6428	13.3975	13.356	13.9809	13.495	13.8573	25.7059	25.669	25.6336	25.2104	25.085	25.651	22.9253	22.9299	22.4909	22.7643	22.3485	22.0598
O15514	14.4486	14.4776	14.4074	14.5282	14.4729	14.484	26.1361	25.9165	26.0637	25.7573	25.642	25.9861	23.3797	24.2079	23.8399	24.1809	23.9558	24.1665
P62424	21.4191	21.4522	21.3499	21.6306	21.2483	21.5741	31.595	31.684	31.6009	31.6394	31.699	31.6686	31.3885	31.7774	31.7492	31.8162	31.854	31.7884
P18124	22.1374	22.1601	22.0558	22.2179	22	22.1934	31.9675	32.0024	31.9894	32.0382	31.978	32.0486	32.0548	32.4221	32.3687	32.4121	32.4151	32.4071
P62917	20.6421	21.0498	20.9746	21.1695	20.931	21.1921	30.7261	30.753	30.8083	30.7291	30.6409	30.6912	25.6075	26.488	26.4298	26.4904	26.5578	26.3989
P62841	18.8415	18.7669	18.6487	18.6751	18.6222	18.6722	29.4819	29.8737	29.8914	29.8011	29.6748	29.8594	29.4446	29.791	29.6211	29.7876	29.7111	29.6773
P63220	19.8469	19.9665	19.7179	19.9042	19.7816	19.8737	30.5322	30.503	30.4846	30.5665	30.5237	30.5187	31.4297	31.8232	31.7184	31.7801	31.671	31.7263
P62854;Q5JNZ5	17.4202	17.4882	18.0698	18.0555	17.3061	18.5057	30.1867	30.2294	30.2728	30.2464	30.0769	30.2838	28.367	28.673	28.6342	28.7103	28.6757	28.6424
P42677;Q71UM5	19.5322	19.5086	19.4491	19.488	19.323	19.5348	28.7773	28.7706	28.7866	28.7935	28.8006	28.8068	28.4111	28.7175	28.6784	28.7565	28.7203	28.6873
P42677	19.1104	19.3071	19.341	19.2999	19.1363	19.3078	30.0697	30.0901	30.0561	30.1371	30.1298	30.1045	30.3794	30.6809	30.5994	30.5859	30.576	30.5742
P62701	22.3269	22.3812	22.3359	22.5046	22.3072	22.4509	31.8921	31.9127	31.9343	31.8362	31.893	31.9142	32.1371	32.3031	32.4265	32.4431	32.4177	32.2278
P46781	19.5835	19.3111	19.5335	19.0332	19.4944	19.6913	31.3999	31.3749	31.3887	31.3608	31.4185	31.3642	31.6518	32.0264	31.9802	32.0354	31.996	31.9656
P14678;P63162	20.7189	20.8294	20.9642	20.7928	20.7113	20.9368	30.5298	30.5279	30.5448	30.5179	30.4996	30.4374	28.5706	28.8791	28.8385	28.9166	28.8797	28.8467
P22626	23.2939	23.4481	23.3136	23.5476	23.2707	23.5538	33.8505	33.828	33.8526	33.8156	33.8318	33.8381	34.4315	34.65	34.6052	34.6875	34.5962	34.5596
P22626;P09651;P51991	19.8798	19.9318	19.774	19.9977	19.8185	19.9462	28.7767	28.7708	28.7867	28.7924	28.7995	28.8051	28.4038	28.711	28.671	28.7478	28.7124	28.679
Q14690	14.7989	14.6251	14.9365	14.6397	15.1366	14.4631	28.0568	27.9858	28.1098	28.062	28.0589	28.125	25.2771	25.5538	25.4822	25.4763	25.6145	25.5146
P08708	20.758	20.8751	20.7214	20.821	20.7961	20.9096	30.8701	30.8015	30.8417	30.7759	30.7729	30.789	29.675	30.0881	30.0412	30.065	30.0299	30.0293
P15880	21.2744	21.2999	21.2853	21.4262	21.2277	21.4283	31.809	31.896	31.8542	31.8409	31.8505	31.8228	31.9364	32.2147	32.2634	32.3207	32.258	32.2191
P25398	21.4889	21.5867	21.4578	21.6707	21.3855	21.7525	31.8602	31.969	31.9348	31.8599	31.8391	31.8743	31.1745	31.5163	31.5305	31.4698	31.5012	31.4442
P62249	20.9584	21.1641	20.9833	21.2439	20.9764	21.1744	30.6705	30.638	30.6373	30.618	30.705	30.6574	31.3054	31.6655	31.6296	31.6147	31.5656	31.5797
P46782	21.5943	21.6997	21.6387	21.7426	21.6524	21.7004	30.9063	30.9204	30.9299	30.9956	30.9766	31.0023	30.8496	31.0857	31.2143	31.221	30.9915	31.0864
P62753	21.2654	21.4122	21.3333	21.5596	21.2041	21.4874	30.6482	30.695	30.6672	30.5793	30.5894	30.594	30.9697	31.1913	31.2648	31.2202	31.3106	31.1075
Q5JTH9	16.669	16.7913	16.6084	16.6286	16.6819	16.8147	27.3025	27.286	27.3288	27.3944	27.2804	27.3612	26.1502	26.5204	26.456	26.4778	26.4648	26.4246
Q14684	14.6866	14.6152	14.8414	14.4706	14.5183	14.2727	25.637	26.0063	25.8196	25.793	25.9	25.7342	23.1823	23.5767	22.846	23.2197	23.0485	23.2139
P62280	20.6598	20.7343	20.4222	20.7153	20.3987	20.7936	31.3244	31.3837	31.323	31.3126	31.3368	31.3277	31.0282	31.3588	31.4047	31.4654	31.3029	31.3536
P62244	20.9638	21.0887	21.036	21.1218	20.961	21.1902	30.9169	30.8667	30.8147	30.8069	30.8289	30.8034	30.6886	31.1628	31.164	31.1372	31.1097	31.0565
Q9NQG5	16.6972	17.0108	16.7722	17.0421	16.8984	16.9066	27.7189	27.3434	27.5568	27.3972	27.3245	27.4741	26.0612	26.3811	26.5875	26.1557	26.2826	26.7532
P56182	16.9052	17.0844	17.119	16.659	17.0854	16.9571	26.9336	26.7401	26.7358	26.7894	26.7943	26.7847	25.7575	26.5018	25.9173	25.6568	26.1599	26.2557
P62277	15.6778	18.5169	15.3459	16.8142	16.5759	16.7962	31.4084	31.3136	31.3836	31.2931	31.2762	31.343	29.9214	30.2785	30.1771	30.3394	30.2189	30.1991
P62263	20.6014	20.7417	20.5458	20.7993	20.5491	20.8082	30.5296	30.3994	30.5249	30.6604	30.5323	30.3968	31.1493	31.3921	31.4788	31.4556	31.4219	31.3876
P60866	21.0669	21.1342	21.1184	21.3194	21.0523	21.3073	30.7007	30.8123	30.7809	30.7944	30.7461	30.7982	31.2142	31.7158	31.6877	31.6569	31.6376	31.6222
P62266	18.466	18.5155	18.475	18.41	18.3567	18.5305	29.4379	29.4283	29.4671	29.508	29.3662	29.4409	29.491	29.9264	29.907	29.9125	29.832	29.7633
P31949	18.373	18.335	18.5997	18.4045	18.7938	18.665	29.4251	29.4897	29.4298	29.4487	29.4406	29.439	29.4716	30.0034	29.8534	29.9815	29.8729	29.7557
P62847	19.84	19.8665	19.5916	19.9399	19.6619	19.759	30.5164	30.4814	30.4841	30.4303	30.5041	30.4586	29.7003	29.9484	29.8503	29.8721	29.6596	29.6419
P62851	22.0468	22.1547	22.0605	22.2045	21.9382	22.1577	30.7099	30.6368	30.5801	30.7342	30.742	30.5435	31.0963	31.6426	31.4732	31.5538	31.4802	31.4611
P62306	19.3555	19.4842	19.4565	19.5315	19.3434	19.5235	29.5784	29.5811	29.6535	29.6133	29.527	29.6171	28.584	28.4236	28.5509	28.6348	28.5732	28.4787
P62861	20.9635	21.0226	20.9338	21.1368	20.8871	21.1733	29.5529	29.4805	29.5353	29.5157	29.4935	29.5082	29.7764	30.2712	30.1963	30.2805	30.054	30.1786
P61247	21.1179	21.2259	21.0971	21.2736	21.0652	21.3808	32.3604	32.3278	32.3447	32.3338	32.3244	32.3778	32.2084	32.6752	32.6144	32.666	32.6003	32.6295
P62081	22.9317	23.035	22.8962	23.0742	22.8789	23.0916	32.2956	32.3459	32.3719	32.2694	32.3432	32.2797	32.1014	32.4325	32.3005	32.3348	32.2876	32.2228
P62241	21.8008	21.8983	21.8019	21.9374	21.7737	21.9643	31.711	31.7119	31.7439	31.6678	31.7176	31.6954	31.3322	31.656	31.6369	31.61	31.5762	31.631
P08865	22.5229	22.596	22.5576	22.7537	22.495	22.689	32.7848	32.8796	32.826	32.7458	32.8029	32.8001	31.6522	31.9904	31.9223	31.9184	31.8812	31.8895
Q92541	14.4541	14.5873	14.4411	14.8454	14.5151	14.7365	23.8882	23.9131	23.5798	23.7158	23.8054	23.9883	24.2533	24.5413	24.4615	24.5203	24.4852	24.4611
P09234	17.3885	17.5206	17.4552	17.7886	17.257	17.8187	29.087	29.1299	29.1624	29.0253	29.0017	29.0411	27.0557	27.3438	27.2238	27.2075	27.076	27.1987
O00442	16.643	16.4465	16.2929	16.6366	16.4299	16.5126	26.4957	26.7206	26.5749	26.704	26.7133	26.8482	25.9743	26.2972	26.203	26.4076	27.0667	26.0807
P08621	17.626	18.0343	17.6672	18.0699	17.8167	17.9007	29.9954	29.9935	30.0146	29.975	30.0537	29.9541	30.1304	30.5181	30.4125	30.477	30.4932	30.3946
Q9Y512	15.8504	16.071	15.8554	16.0046	15.9382	15.9656	26.2066	26.1095	26.3259	26.2299	26.2638	26.3308	24.5372	24.6925	24.7188	24.4753	24.6847	24.4357
Q9NSI8	16.6787	16.0631	16.4424	15.8257	16.4956	16.0461	28.8369	28.6993	28.578	28.6365	28.6373	28.5777	26.4228	26.5766	26.738	26.7059	26.5176	26.8685
O00422	15.6576	15.5271	15.4106	15.4902	15.5424	15.5571	27.7855	27.7081	27.7322	27.7577	27.7033	27.6998	26.1215	26.4996	26.2132	26.381	26.3065	26.1941
Q15020	12.4607	14.1884	12.6145	11.7566	11.4778	12.9529	27.9385	27.965	27.9468	27.9411	27.9434	28.0868	26.8943	27.2364	27.1553	26.9318	27.059	27.0173
Q9Y230	20.7535	20.8805	20.7963	20.978	20.884	21.0016	30.8588	30.8061	30.8118	30.8416	30.8348	30.8548	30.5628	30.8384	30.8317	30.8567	30.8554	30.8409
Q15424	18.1571	18.1379	18.0158	18.2095	18.0245	18.4378	29.894	29.934	29.9492	29.8607	30.0034	29.91	28.3006	28.4373	28.2205	28.4668	28.3266	28.3152
Q15424;Q14151	18.6344	18.6719	18.4565	18.6911	18.4497	18.7774	28.6052	28.599	28.6145	28.6184	28.6254	28.6317	26.9359	26.7624	27.0666	26.9092	26.8012	26.8253
P23526	20.8384	20.9437	20.9359	20.8582	20.7361	20.9714	31.9267	31.9447	31.9965	31.9827	31.9838	31.9868	30.6752	31.1173	30.9694	31.0403	31.0095	30.9978
P62857	20.0764	20.3788	20.1305	20.2702	20.2062	20.4368	29.6191	29.7144	29.5579	29.7069	29.6781	29.6734	30.8037	31.1376	31.0954	31.1068	30.8902	31.0098
Q9Y3D9	15.5634	15.9822	15.4149	15.5597	15.5404	15.9244	25.732	26.0755	25.6449	25.8588	25.8268	25.9027	24.7021	24.8564	24.8125	24.5132	24.7068	23.778
P82663	15.3673	15.6582	15.4601	15.5311	15.5331	15.6734	26.1125	25.8925	25.9141	26.0544	25.9093	25.9841	22.678	22.566	22.9931	22.6825	22.7621	22.9347
Q9Y3I0	19.4795	19.5398	19.5999	19.6381	19.4081	19.6254	30.5395	30.5255	30.4912	30.5429	30.4681	30.4778	28.4601	28.6898	28.5948	28.6471	28.4393	28.4995
Q9NQC3	16.1655	16.5001	16.2737	16.4926	16.0704	16.3436	27.7701	27.4742	27.6227	27.761	27.6655	27.6314	27.5457	27.8488	27.806	27.8749	27.8405	27.807
Q8TB61	14.9237	15.1931	14.9761	14.9673	14.9986	15.1219	26.3353	26.3184	26.301	26.3376	26.3339	26.3418	26.2527	26.548	26.4913	26.5538	26.5207	26.4887
Q8NBI5	15.6758	16.0184	15.9134	15.9381	15.76	15.8579	24.9941	24.7271	24.9184	26.0198	24.97	25.3562	26.0406	26.5392	26.4877	26.3175	26.3871	26.4747
Q15437;Q15436	16.9829	17.0177	16.9565	17.3917	16.7981	16.6674	28.2711	28.2634	28.2784	28.281	28.2903	28.2944	27.9195	28.2258	28.1842	28.258	28.2229	28.1899
P53992	18.1507	18.1508	18.0683	18.3035	18.0312	18.1884	28.74	28.6478	28.7654	28.7656	28.7881	28.7058	27.4704	27.6864	27.456	27.6308	27.6102	27.5395
Q99590	13.5364	13.2484	13.0163	13.8318	13.3245	13.3035	25.6747	25.5711	25.5381	25.8382	25.6179	25.7382	22.3711	22.2066	22.4691	22.7564	22.7212	22.8828
Q92552	16.4874	16.6736	16.5087	16.6717	16.6441	16.7436	26.5429	26.6263	26.7035	26.3889	26.3611	26.283	22.3569	22.7149	22.1594	22.6953	22.297	22.6843
Q9UBE0	19.3484	19.4954	19.3066	19.447	19.3126	19.4699	29.9545	29.9773	29.9614	29.8778	30.0142	29.9428	29.0827	29.2648	29.2479	29.2458	29.2284	29.1602
Q9UBT2	19.5578	19.4646	19.4991	19.6312	19.4987	19.5349	30.1371	30.075	30.0822	30.114	30.0469	30.1054	29.0951	29.3927	29.7115	29.397	29.3744	29.2746
P62269	21.6112	21.6496	21.6378	21.6664	21.4891	21.7994	31.5444	31.5579	31.4869	31.5528	31.5402	31.5698	31.916	32.3968	32.3247	32.3692	32.3287	32.3376
P39019	21.1253	21.2434	21.0169	21.0292	20.8255	21.1471	30.7537	30.6651	30.7586	30.7754	30.687	30.7599	30.6695	30.9853	31.0179	31.0299	30.9703	30.9772
P23396	22.8722	22.9993	22.8491	23.0016	22.8344	23.0157	32.4353	32.4577	32.4541	32.422	32.4528	32.4667	32.6242	32.896	32.9037	32.8696	32.837	32.797
P51398	15.8445	16.0748	15.8975	16.1812	15.9519	16.1446	27.7157	27.6911	27.8072	27.5045	27.641	27.6152	27.5286	27.8308	27.7884	27.8571	27.8228	27.7894
P62304	20.1955	20.1075	20.1467	20.1661	19.9368	20.1706	29.0211	28.908	28.9748	28.8473	28.8815	28.8338	28.501	28.808	28.7678	28.846	28.8092	28.7767
P62308;A8MWD9	19.569	19.6187	19.5131	19.7022	19.666	19.6863	28.4463	28.5847	28.3501	28.2679	28.2802	28.324	28.3932	28.7002	28.6608	28.7383	28.703	28.6693
Q9UHR5	14.9023	14.859	14.8836	15.1532	15.0274	15.148	26.6134	26.5956	26.585	26.6145	26.6156	26.6225	26.5331	26.8302	26.7788	26.8419	26.8073	26.7766
Q9H4L4	15.2695	14.8691	14.7976	15.0328	14.61	15.2827	23.7243	24.3293	23.8723	23.9449	23.7988	23.8292	24.2517	24.5369	24.4575	24.5195	24.4811	24.4563
Q15459	19.3947	19.5285	19.379	19.5093	19.2959	19.5781	30.6136	30.6397	30.6528	30.5869	30.6013	30.6161	29.5396	29.8173	29.8176	29.7673	29.8999	29.7473
Q15428	18.3627	18.558	18.5343	18.6229	18.3013	18.4983	29.2089	29.3161	29.2894	29.1231	29.1425	29.1691	27.6245	28.1232	28.0588	27.8772	28.5599	28.0457
O75533	19.7371	19.8654	19.7291	19.8838	19.7011	19.846	30.7706	30.7909	30.8152	30.7787	30.751	30.8031	30.3155	30.6563	30.6064	30.6336	30.6009	30.615
Q9Y3B4	17.1256	17.285	17.1214	17.216	17.0762	17.2926	27.9349	27.7729	27.838	27.7788	27.8315	27.9007	26.1114	26.4841	26.2218	26.2394	26.2608	25.9558
P09661	18.7824	18.8586	18.6713	19.0209	18.7657	18.8961	28.6977	28.6659	28.6283	28.665	28.6908	28.6635	28.5607	28.9526	28.8725	28.9352	28.7796	28.8163
P08579;P09012	18.4641	18.4582	18.1654	18.2779	18.3139	18.5237	28.6318	28.6259	28.6411	28.6455	28.6535	28.659	28.2702	28.5776	28.5379	28.6133	28.5799	28.5462
P08579	12.5953	12.7444	12.1466	11.9922	11.3454	13.6926	27.7186	27.4394	27.6247	27.6223	27.5994	27.5743	24.9628	25.2484	25.1766	25.2386	25.1985	25.1732
Q9Y265	20.8395	20.9839	20.8413	20.9516	20.7868	21.0403	30.72	30.7638	30.7269	30.7225	30.7096	30.7377	29.9437	30.2165	30.1588	30.2199	30.1649	30.1306
Q96ER3	14.1269	14.0157	13.9712	13.9699	14.1373	14.5964	25.6107	25.3002	25.4832	25.6416	25.3554	25.3104	23.9051	24.0307	24.0318	24.2547	24.0731	23.9335
Q9UPN6;O95104	16.555	16.5336	16.2638	16.6265	16.4006	16.7165	27.4069	27.3951	27.3938	27.4134	27.418	27.424	26.1404	26.2857	25.977	26.5317	26.3457	26.1198
P07602	18.6653	18.6413	18.7946	18.714	18.6008	18.694	28.5169	28.3205	28.3722	28.2778	28.3309	28.2441	30.4616	30.8025	30.8732	30.8672	30.8093	30.8093
Q9NR31	17.7822	17.9332	17.7524	17.9437	17.8648	17.9121	27.9283	27.868	27.8493	27.8547	27.9267	27.9179	27.8448	27.4425	27.8254	27.4035	27.7109	27.3407
Q9NR31;Q9Y6B6	11.8021	14.8669	14.5497	12.7406	14.8294	14.1107	25.4428	25.4225	25.4059	25.4379	25.4346	25.437	27.7322	27.668	27.503	27.5626	27.576	27.4927
P82979	18.0693	18.3659	18.1845	18.3162	18.1435	18.3141	29.3805	29.3213	29.2947	29.2859	29.2839	29.274	27.8989	28.2212	28.3203	28.3387	28.3717	28.2073
Q9Y3A5	18.3745	18.2116	18.1376	18.4085	18.4862	18.5729	28.8507	28.7773	28.7815	28.7435	28.7635	28.8329	27.5142	28.2548	28.1196	28.3445	28.1707	28.1168
P50454	19.6874	19.8022	19.6969	19.7853	19.5944	19.7241	30.2174	30.3115	30.328	30.2746	30.2933	30.341	28.276	28.5759	28.4785	28.4989	28.5511	28.4466
O75368	16.7282	16.846	16.7944	16.9848	16.8727	16.7531	26.7699	26.8714	26.8531	26.8579	26.8374	26.9352	26.1071	26.7948	26.426	26.5574	26.5651	26.5155
Q9H299	18.7152	18.8877	18.8221	18.9909	18.8486	19.1237	29.0961	28.9889	29.0359	28.9899	29.0059	29.1606	28.5675	28.72	28.7508	28.8638	28.7495	28.7143
Q8N357	14.3838	14.4113	14.3826	14.4848	14.0045	14.647	24.2049	23.8847	24.2325	24.3687	24.0321	24.3946	24.2564	24.541	24.462	24.5227	24.487	24.4624
Q9NQZ2	13.9507	14.4238	13.9857	14.1894	14.0834	14.1636	25.8732	26.0871	25.9079	25.771	26.0007	25.7297	24.3776	24.5845	24.558	24.5156	24.7049	24.4419
Q15437	17.2843	17.4557	17.412	17.4165	17.1772	17.3581	27.7345	27.7418	27.6554	27.6616	27.6234	27.6435	26.8583	27.1962	27.04	27.385	27.2264	27.1994
O94979	18.6288	18.9575	18.9192	19.041	18.9464	19.052	28.9735	29.0198	29.0189	29.0505	28.9192	28.9359	26.7246	27.2143	26.9648	27.143	27.1234	27.0489
P31040	18.4462	18.6354	18.4663	18.452	18.4055	18.6459	28.8017	28.7751	28.8378	28.7627	28.4482	28.7241	26.0466	26.4336	26.1483	26.5018	26.2583	26.302
Q96EE3	14.3798	14.7287	14.3739	14.6284	14.2803	14.6681	27.0023	26.9609	26.918	27.1214	26.8904	26.7552	24.6714	24.9544	24.8782	24.9382	24.9014	24.8751
Q9NVA2;Q14141	16.3142	16.3017	16.4483	16.3452	16.4747	16.3312	28.064	28.0553	28.0672	28.0737	28.0812	28.0858	27.7367	28.0415	27.9994	28.0704	28.036	28.0023
Q9NVA2	17.1066	17.0923	16.9415	17.0391	16.8168	17.0775	29.0681	28.98	29.112	29.0454	29.0065	29.0653	26.3086	26.7001	26.5512	26.7705	26.5207	26.5793
Q01105	21.586	21.7446	21.5678	21.774	21.5859	21.7942	32.8395	32.8434	32.7874	32.7065	32.7336	32.7228	32.0056	32.2674	32.2909	32.3416	32.3056	32.2357
Q13435	20.2046	20.3502	20.2009	20.3926	20.1982	20.4035	30.7166	30.6096	30.6784	30.6433	30.6132	30.6716	30.6106	30.824	30.8391	30.9458	30.8738	30.911
Q15427	18.3564	18.3331	18.3528	18.4533	18.2514	18.4348	26.901	26.5639	25.9047	26.6607	26.2963	26.4802	25.7683	25.9755	25.8364	25.87	25.9173	26.0842
O15027	11.9166	13.2441	12.0792	13.2453	13.2735	12.7736	26.4033	26.597	26.5786	26.8121	26.6308	26.5239	23.0227	23.1245	23.2502	23.3302	22.9392	23.1368
Q8WW01	14.8342	14.7916	14.8302	14.9171	14.9011	14.7271	25.9259	25.9159	26.0103	26.0409	25.9495	25.9224	25.0918	25.3796	25.3106	25.3701	25.333	25.3058
Q15019	17.5071	17.6266	17.3855	17.6106	17.3099	17.5758	28.9199	28.985	28.9449	28.993	28.9713	29.0174	26.7778	26.8829	26.8903	27.755	27.4247	27.4215
Q16181	18.0597	18.3723	18.0643	18.2967	18.0649	18.2816	29.0103	28.9779	29.0694	28.991	28.9673	29.0846	28.5569	28.9669	29.1308	28.9687	29.0823	29.2319
Q92599	14.7909	14.5727	14.6183	14.87	14.5436	14.5156	25.8579	25.1205	26.2978	26.0984	26.3411	26.0538	25.3035	25.5567	25.4381	25.0471	25.3741	25.6184
P23246	21.4039	21.4586	21.4729	21.5188	21.3718	21.563	32.4618	32.4343	32.4814	32.4584	32.3936	32.4553	32.1124	32.3463	32.2667	32.339	32.3029	32.2509
Q14151	15.3044	14.7092	15.4519	15.3294	15.6121	14.9477	27.6661	27.7374	27.7551	27.8116	27.7329	27.7144	24.8567	25.2759	25.389	24.821	25.001	25.1685
Q9UHD8	17.0316	17.1013	16.7335	17.0931	16.8356	17.1685	28.7875	28.7875	28.8484	28.802	28.7596	28.8218	27.3169	27.4842	27.5095	27.5102	27.4782	27.3162
P21912	17.4684	17.5446	17.553	17.6681	17.323	17.4507	27.8607	28.0027	27.9166	27.961	27.9914	27.9923	26.3474	26.9067	27.2071	26.5238	26.7889	26.4102
Q15637	20.3169	20.337	20.2617	20.4038	20.2198	20.3927	30.1015	30.1247	30.0927	30.1493	30.1072	30.1478	29.2003	29.5529	29.4934	29.5133	29.3697	29.4746
Q12874	16.9993	17.3625	17.2743	17.375	16.9657	17.2861	30.1455	30.1414	30.1179	30.0849	30.0465	30.1174	29.2974	29.536	29.1651	29.2644	29.1245	29.1704
Q9BRT9	12.1799	12.6506	12.643	12.0175	11.5632	12.9496	24.6072	24.5703	24.6728	24.3788	24.6199	24.4151	24.1569	24.4492	24.3652	24.4246	24.3935	24.3656
O00193	16.7157	16.7436	16.6479	16.7248	16.4999	16.8595	25.8139	25.5672	25.5215	25.445	25.7882	25.5855	24.8539	25.0823	25.0262	25.0641	25.0925	24.9031
Q9UQE7	17.6658	17.8347	17.8075	17.856	17.6425	17.9359	28.5282	28.3275	28.2988	28.3806	28.388	28.3385	26.2684	26.8154	26.9339	26.702	27.1037	26.6781
P51532;P51531	16.5889	16.9285	16.7687	16.9163	16.8607	16.9569	28.1951	28.1875	28.2005	28.2045	28.2138	28.2174	27.8231	28.1284	28.0868	28.1594	28.1245	28.0907
Q969G3	15.3061	15.7691	15.5405	15.65	15.3767	15.9072	27.6384	27.5324	27.7436	27.6113	27.7888	27.5071	27.4091	27.3426	27.5282	27.3821	27.2977	27.1362
Q7KZF4	22.1518	22.1921	22.124	22.2694	22.0988	22.2741	32.371	32.3594	32.3641	32.3213	32.3358	32.3264	31.4382	31.7917	31.784	31.8125	31.8144	31.7099
Q13596	15.8453	15.9668	15.9391	16.1429	15.9688	16.0371	27.4402	27.3546	27.4085	27.2866	27.3501	27.2986	25.8873	26.218	26.3347	26.1002	26.1476	25.583
P35237	18.5795	18.8491	18.601	18.8703	18.709	18.8204	29.3098	29.219	29.2325	29.1868	29.2374	29.2343	28.6717	28.8377	28.7864	29.0846	29.0681	28.7387
Q8NBT2	15.3574	14.9538	15.704	14.2628	14.87	15.0723	28.0493	27.8723	28.0175	27.9789	27.9565	27.9004	25.603	25.9639	25.6331	25.5901	25.3801	25.42
Q92922	17.8168	17.8805	17.7658	17.9099	17.6222	17.7996	29.9252	29.9262	29.9345	29.8991	29.8839	29.9064	27.4588	27.5361	27.6165	27.6891	27.6773	27.47
Q92922;Q8TAQ2	16.1485	16.2091	16.035	16.0094	16.1891	16.4762	28.106	28.0986	28.1099	28.1148	28.123	28.1273	27.7858	28.0905	28.0488	28.1201	28.0843	28.0519
Q2TAY7	17.803	17.7885	17.8662	17.942	17.6003	17.9317	28.4817	28.5957	28.4501	28.556	28.6162	28.5945	27.0682	27.4307	27.4399	27.4461	27.3983	27.3741
O95721	17.1658	17.6587	17.5157	17.6677	17.3335	17.4413	28.8464	28.8153	28.7983	28.7807	28.8069	28.8154	28.7801	29.0161	28.96	29.014	28.9922	28.8634
Q9UNH7	17.128	17.2518	17.2218	17.2037	16.9971	17.1853	27.0131	27.1529	27.3657	27.2775	27.283	27.259	25.2243	25.6919	26.5603	25.5703	25.6508	26.5741
P30626	18.6045	18.6504	18.5249	18.7661	18.5061	18.7395	28.9269	28.9291	28.9191	28.9102	28.8987	28.9116	27.9764	28.3585	28.2506	28.3187	28.3127	28.2378
Q08945	19.2047	19.1889	19.2739	19.3142	19.1179	19.316	30.0009	30.0406	29.9709	29.9181	29.906	29.9628	28.9056	29.2253	29.3912	29.0267	29.3204	29.2218
Q9H9B4	16.8164	16.8303	16.7048	16.7096	16.7142	16.9708	27.8577	27.8957	28.025	27.9212	27.9458	27.9532	25.6832	25.9246	25.8565	25.9948	26.0431	25.7849
Q9Y2Z0	17.6583	17.6733	17.6609	17.7036	17.5982	17.6785	29.0561	29.0298	28.9866	28.9863	28.9293	28.9744	28.6146	28.9296	28.784	28.8529	28.7278	28.8227
O43765	16.2476	15.7817	16.3753	15.9207	15.771	16.1373	29.0774	29.1684	29.1387	29.0296	29.0165	29.0826	28.6735	28.8174	28.8282	28.9731	28.9004	28.9203
Q9Y371	16.4756	16.3444	16.1147	16.5858	16.3995	16.4692	25.3438	25.1758	25.4031	25.2435	25.0018	25.292	26.7919	27.091	27.0424	27.1055	27.0729	27.0412
Q14683	16.1779	16.7539	16.5299	16.481	16.4874	16.6717	28.8608	28.8777	28.881	28.8888	28.8596	28.8383	27.3018	27.1472	27.4599	27.5195	26.7998	27.5274
O95347	15.9483	16.2889	16.4994	16.2102	16.2776	16.5922	29.1308	29.1875	29.0547	29.0347	29.0833	29.1194	27.4812	28.0014	27.9749	28.004	27.9827	27.9868
Q9NTJ3	17.3876	17.4958	17.3233	17.6642	17.3977	17.6693	29.2095	29.2131	29.1933	29.2089	29.2775	29.2001	27.4175	27.7971	26.6493	28.038	27.6953	27.6309
Q9NR45	19.2736	19.3585	19.138	19.462	19.2859	19.3748	30.2091	30.2115	30.1411	30.0977	30.1475	30.1935	29.537	29.7857	29.7761	29.8009	29.736	29.7969
P62316	19.6577	19.8641	19.7168	19.8597	19.9193	19.897	31.0101	31.0223	31.0425	30.9532	30.9595	30.9519	31.5246	31.8733	31.7971	31.8743	31.8487	31.7731
Q96H20	15.0802	15.0748	14.1954	14.4462	13.9464	14.4382	24.7407	24.7226	24.6993	24.7343	24.7299	24.7281	24.4842	24.7733	24.6936	24.75	24.7171	24.6907
Q13573	13.9463	14.1193	14.1862	14.29	14.2365	13.9904	28.0505	27.923	27.9849	27.9348	27.8938	27.9457	25.0917	24.6783	24.6966	24.8479	24.5678	24.7188
P00441	20.9732	21.1038	20.9788	21.174	20.9424	21.222	31.8954	31.9058	32.0609	31.9662	31.9448	31.9563	29.8313	30.0215	30.1118	30.1426	30.3269	30.0981
A6NHR9	18.0256	18.0521	18.0091	17.929	17.8727	17.9361	29.4442	29.4889	29.4992	29.4099	29.416	29.4389	27.4063	27.766	27.5968	27.7762	27.8261	27.7712
P54920	18.7786	18.8659	18.8842	18.9716	18.7918	18.9267	29.0577	28.9994	29.0263	29.0322	28.9943	29.0463	27.9573	28.1753	28.0729	28.2164	28.0995	28.1451
Q96DI7	17.1775	17.1386	17.0574	17.103	17.0554	17.0306	29.7418	29.7407	29.7571	29.754	29.7686	29.7748	28.1746	28.7558	28.6077	28.5416	28.5579	28.3894
P18583	16.1105	16.1645	15.7539	16.0713	15.9641	16.064	29.2586	29.3426	29.3277	29.2491	29.2044	29.308	25.8043	26.3099	25.5915	25.9749	25.9697	26.0036
Q9Y5B9	18.7723	18.8042	18.7314	18.9025	18.631	18.9013	29.2422	29.2338	29.2429	29.1556	29.1003	29.1136	27.7547	28.1449	27.5901	27.908	28.1515	27.9913
O75934	14.4645	14.859	14.6527	14.5745	14.4842	14.5561	28.0075	27.8984	27.904	27.9615	28.015	27.9403	25.7538	26.0434	26.1337	26.107	25.9767	25.9145
O75940	13.6291	14.5145	13.311	14.3998	14.4435	13.5646	26.8708	26.712	26.7253	26.7123	26.6555	26.5999	24.7012	24.9855	24.909	24.9715	24.9344	24.9082
P49903	16.4441	16.3823	16.1773	16.3673	15.9687	16.3758	27.7208	27.6742	27.5461	27.7198	27.6859	27.5982	26.7332	27.0013	26.9361	27.0761	26.9918	26.9931
Q01082	14.7056	14.3566	14.531	14.8977	14.6074	14.7834	28.4293	28.3364	28.3816	28.2699	28.2838	28.2854	27.3834	26.9354	27.857	27.8167	27.9347	27.0017
O15042	17.5572	17.8982	17.5384	17.7575	17.5776	17.9078	29.0245	29.0108	29.099	29.0374	29.0797	28.934	27.349	27.6889	27.5482	27.698	27.7022	27.631
Q96ES7	13.4844	13.3554	13.4701	13.3753	13.2243	13.4127	24.9776	24.6884	24.9562	24.783	24.8672	25.0829	22.4882	22.6857	22.6891	22.8934	22.5171	22.9049
P42285	18.4753	18.5892	18.6003	18.6111	18.4568	18.6686	29.8846	29.894	29.8357	29.8108	29.8172	29.7871	28.0635	28.42	28.4594	28.388	28.4162	28.5535
Q8WU79	14.708	14.8023	14.7081	14.7261	14.6861	14.8465	26.133	26.3671	26.7142	26.1227	25.9221	26.1371	25.9902	26.4854	26.5323	26.6853	26.6172	26.5759
O60264	16.6529	16.6613	16.5006	16.7732	16.4109	16.8683	28.3044	28.3176	28.3084	28.2375	28.2376	28.2792	25.526	25.6787	25.3048	25.6502	25.5717	25.4919
P62314	20.0207	20.0565	20.1108	19.9807	19.9626	20.2657	30.1743	30.1394	30.2031	30.002	30.0402	30.1732	29.2337	29.6466	29.5114	29.6828	29.5362	29.5375
Q12824	15.0854	14.799	13.5293	15.0242	14.9412	15.0296	26.4542	26.5648	26.2449	26.8098	26.5553	26.2002	24.9726	25.2579	25.1874	25.248	25.2098	25.185
P62318	21.3594	21.4528	21.342	21.5004	21.3907	21.4397	30.222	30.1506	30.2033	30.1556	30.1627	30.1756	29.6127	29.9734	29.9377	29.9671	29.9645	29.6797
O43290	14.314	14.4365	14.4301	14.625	14.5392	14.445	28.2811	28.1147	28.1472	28.2232	28.1824	28.2119	25.3149	25.5988	25.5347	25.5964	25.5574	25.5298
Q8IY81	17.0518	17.0771	17.0572	17.1821	16.9219	17.0725	28.3243	28.1685	28.2179	28.1512	28.1046	28.1495	24.849	25.3705	24.3616	25.1744	25.1265	24.8822
O43175	20.609	20.6047	20.5348	20.6999	20.5962	20.6718	30.1361	30.1585	30.1921	30.0606	30.1072	30.0873	29.5575	29.9059	29.8322	29.7601	29.8388	30.1314
Q9Y617	20.1933	20.2288	20.1982	20.2596	20.1911	20.2401	29.7296	29.6819	29.713	29.691	29.5604	29.6765	28.6718	29.0909	28.9811	29.0505	28.9837	28.9722
Q9GZT3	18.244	18.3979	18.2412	18.3847	18.2076	18.374	29.0805	29.1967	29.0081	29.2266	29.2171	29.2222	27.5099	27.6684	27.6878	27.7471	27.8335	27.6981
Q9NWH9	14.0244	14.1162	13.8376	14.045	13.7647	14.4603	26.2653	26.1992	26.3457	26.2657	26.1081	26.2706	24.2869	24.4333	24.4366	24.459	24.4561	24.3072
Q14160	14.1555	14.2323	13.6387	13.9842	14.089	14.0941	25.097	25.1837	25.2362	25.0269	25.2299	25.2465	24.5219	24.8075	24.7316	24.7871	24.7526	24.7281
Q9HCN8	17.6982	17.622	17.5004	17.5058	17.601	17.4853	28.4424	28.439	28.44	28.3086	28.3167	28.4305	26.9131	26.9528	26.9808	27.2634	27.0347	26.9743
P55735	18.6162	18.6573	18.3299	18.8325	18.5164	18.5979	29.6881	29.8053	29.7923	29.6132	29.597	29.7941	27.9829	28.1243	28.0831	28.1106	28.0163	28.0795
Q15393	20.1196	20.1849	20.1018	20.2672	20.072	20.1903	30.9117	30.9048	30.8903	30.843	30.9124	30.8668	28.8197	29.1068	29.1128	28.9803	29.1286	29.0364
Q9BWJ5	15.9325	16.2061	16.1828	16.3001	15.9647	16.2761	28.1217	28.1575	28.1349	28.1105	28.1064	28.077	26.8838	27.2491	27.1449	27.3803	27.3122	27.2553
P63208	18.168	18.1969	18.0829	18.2656	18.2428	18.2895	29.1617	29.0454	29.1388	29.2102	29.1643	29.0297	29.1451	29.3264	29.1864	29.3321	29.2167	29.2683
P02549	17.1766	17.309	17.2058	17.3816	17.1426	17.2595	30.6323	30.526	30.5896	30.6068	30.6255	30.5651	26.6603	26.8919	26.857	26.8747	26.7611	26.7786
Q9UHB9	18.4074	18.4597	18.4519	18.6326	18.4555	18.6583	27.9143	28.0646	27.9963	27.9648	27.9931	28.1206	27.6804	28.0279	28.026	27.7859	27.8835	27.8488
O76094	17.9156	17.9251	17.8508	18.0814	17.8607	17.9085	29.264	29.1441	29.2475	29.2377	29.1705	29.1436	27.5741	27.9368	27.8625	27.984	27.845	28.1003
P84103	19.1048	19.0532	19.0168	19.2975	18.9591	19.3225	30.1278	30.1904	30.191	30.2297	30.1487	30.1386	31.4406	31.7675	31.779	31.7157	31.7729	31.863
Q16629;P84103	19.1772	19.3025	19.1455	19.4859	19.2491	19.43	28.7452	28.7395	28.7553	28.7598	28.7676	28.7737	27.8883	28.2798	28.2664	28.2219	28.2902	28.1852
Q16629	20.3112	20.3911	20.2492	20.5568	20.3069	20.5478	31.0473	30.9397	30.9537	31.0473	30.8619	31.006	30.2348	30.5461	30.5938	30.5899	30.5647	30.4608
Q16384;Q7RTT4	14.4413	14.3916	14.472	14.6897	14.5994	14.6316	24.7503	24.7322	24.7085	24.7445	24.7395	24.7396	24.4318	24.7178	24.6405	24.6999	24.6624	24.6384
P42229	18	17.9557	17.8579	17.9414	17.8424	17.851	30.7652	30.6903	30.7599	30.7	30.6659	30.7318	27.6247	28.1324	27.9566	28.0477	28.305	28.2001
P42229;P51692	19.5252	19.6087	19.2652	19.6136	19.3959	19.8206	28.7815	28.7758	28.791	28.7975	28.8043	28.8112	28.4035	28.7106	28.6709	28.7495	28.7132	28.6794
P51692	14.4771	13.8865	13.7163	12.5505	13.7488	13.7991	25.4563	25.8181	25.6602	25.6818	25.7147	25.5467	25.4994	25.8699	25.705	25.7284	25.769	25.7285
P16949	21.62	21.6723	21.4231	21.7448	21.4079	21.7319	31.3392	31.3329	31.3326	31.3122	31.2965	31.3133	32.1088	32.4082	32.3208	32.4086	32.4034	32.3154
Q96SI9	19.0124	18.9846	18.9283	19.0662	18.8557	19.0018	27.794	27.8056	27.8353	27.9163	27.9173	27.8018	25.4419	25.1109	25.0005	25.3712	25.2731	24.9237
Q8NB90	14.8674	14.8839	14.7542	14.7328	14.496	14.8445	26.283	26.517	26.5516	26.5925	26.6647	26.614	25.4947	24.2455	24.264	24.3098	25.8619	24.5779
Q14247	15.9508	16.6407	16.2177	16.232	16.2426	16.3699	28.7754	28.8688	28.8612	28.8584	28.7819	28.8131	26.9808	27.3609	27.0594	27.011	27.5749	27.2588
Q14247;Q14247	16.0593	16.1674	16.1873	16.2031	16.1098	16.3012	28.0558	28.047	28.0583	28.0629	28.0707	28.0749	27.744	28.0484	28.0063	28.0773	28.0433	28.0101
P61956	12.4213	13.083	12.4793	11.8396	12.3242	13.8874	28.8189	29.7886	29.0476	29.0072	29.7406	28.8794	27.6988	27.9832	27.9425	28.0236	27.992	27.959
O75683	13.5244	13.6193	13.3035	13.6496	12.7507	14.0355	25.7812	26.22	26.0231	25.9406	25.6227	25.6244	26.5412	26.5372	26.9332	26.6106	26.7649	26.6067
P49588	21.0305	21.1396	21.0516	21.1601	21.0431	21.2143	31.1046	31.0629	31.1461	31.1085	31.0657	31.1087	30.5902	30.8229	30.8048	30.8901	30.854	30.6874
Q96A49	14.3403	14.7225	14.2792	14.3171	14.5706	14.5888	27.1254	27.2827	27.1454	27.1182	27.1054	27.1498	25.9752	26.2525	26.1839	26.3305	26.1592	26.3575
Q6PI48	16.3588	16.3006	16.3064	16.3457	16.0016	16.485	26.5462	26.4919	26.5674	26.7996	26.9273	26.7376	26.1096	26.4812	26.5341	26.4777	26.3684	26.3726
Q99747	16.7071	16.5461	16.8343	16.8072	16.6581	16.5869	25.8688	25.7044	25.8285	25.8729	25.8119	25.9607	27.2079	27.5089	27.4641	27.5294	27.4971	27.464
O60493	18.9398	19.1211	18.9341	19.1585	18.992	19.0867	28.9329	28.9483	28.9347	28.8738	28.9009	28.917	28.6736	28.9882	28.975	28.6344	28.5111	28.9543
Q96I25	17.4993	17.6156	17.4284	17.5602	17.3369	17.6564	27.7748	27.2602	28.113	27.7498	27.8377	27.6019	25.3476	25.6326	25.6053	25.833	25.5373	25.6121
P52788	18.5622	18.6973	18.6308	18.7175	18.5252	18.7402	28.9688	28.8704	28.9205	28.7267	28.8629	28.8805	27.7071	27.6092	27.6863	27.7333	27.6975	27.6739
O00267	16.6418	16.8638	16.8496	16.8689	16.7812	16.8663	28.8252	28.8784	28.9024	28.9218	28.8593	28.7829	27.0898	27.4323	27.3332	27.4563	27.1662	27.3864
Q8WXA9	14.2541	14.2017	14.2673	14.2795	14.3994	14.3574	25.5328	25.3506	25.631	25.7104	25.5816	25.5685	24.5731	24.8604	24.7825	24.8411	24.806	24.7821
Q05519	17.3663	17.1109	17.2122	17.4561	17.3589	17.3732	28.7062	28.7325	28.7812	28.6356	28.7732	28.717	28.2316	29.3744	29.368	29.3574	29.3277	29.3357
O75494	18.6662	18.8002	18.7441	18.7659	18.5902	18.8722	28.4374	28.5736	28.1178	28.2975	28.4258	28.4161	28.165	28.7518	28.5499	28.7156	28.641	28.6424
Q07955	21.9105	22.042	21.9158	22.0899	21.9427	22.1647	30.8647	30.8405	30.8547	30.8493	30.8302	30.8178	31.652	31.8954	31.8794	31.7942	31.8059	31.8919
Q08170	15.9685	15.9504	15.9087	16.0547	15.9188	16.3446	26.2433	26.2384	26.2366	26.3097	26.1981	26.1184	25.635	25.9555	25.971	25.8257	26.244	26.0682
Q13247;Q08170	17.4195	17.2263	17.3497	17.5721	17.4735	17.6164	28.4717	28.4657	28.4814	28.4848	28.4934	28.4975	28.211	28.3765	28.4443	28.5546	28.3724	28.4838
Q13247	15.7494	15.5549	14.1533	15.3005	16.2422	16.5073	29.7016	29.5608	29.572	29.5672	29.6149	29.6019	28.8668	29.0752	29.0113	28.9601	28.9502	28.9692
Q01130	19.6465	19.7642	19.6109	19.7408	19.6039	19.6756	30.341	30.3206	30.4425	30.3209	30.3427	30.36	30.3613	30.5964	30.6018	30.6889	30.4896	30.5639
Q13242	19.1934	19.2195	19.2229	19.2552	19.18	19.2001	28.6091	28.643	28.6775	28.5969	28.5466	28.6792	29.6793	30.0177	29.9975	30.0159	29.3902	29.9076
Q9NP77	15.4355	15.2155	15.0415	14.85	14.6605	15.0051	26.7268	26.6938	26.7524	26.7686	26.711	26.7425	25.6889	25.9792	25.9171	25.9782	25.9389	25.911
Q16384	16.2645	16.3902	16.3218	16.6166	16.2238	16.3095	25.7799	26.3473	25.4545	25.7506	25.7239	25.7822	22.8493	24.232	23.2791	21.679	24.8758	23.7233
P61011	16.1177	16.079	15.9901	16.2341	16.0966	16.2405	27.7569	27.7331	27.7335	27.705	27.7737	27.7353	26.6285	26.8465	26.3967	26.6569	26.5495	26.8025
Q96SB4;P78362	15.6649	15.5998	15.3021	15.9049	15.1919	15.6656	27.3452	27.33	27.3311	27.3462	27.3527	27.3577	27.0986	27.3981	27.3509	27.4187	27.3826	27.3528
P53597	15.9834	16.0197	15.8083	15.918	14.7343	15.9656	25.2626	25.4653	25.2623	25.2896	25.0796	25.4299	25.9637	26.2554	26.1995	26.2583	26.2238	26.1948
Q8IYB8	15.4884	14.9106	15.3878	15.2215	15.4107	15.0531	25.8215	25.7556	25.9665	25.9405	25.8197	26.0344	24.143	24.048	24.1652	24.0716	24.1623	24.0064
Q9Y285	19.1235	19.1758	19.0556	19.3188	18.9949	19.224	29.6812	29.6299	29.6265	29.589	29.5134	29.5417	29.1108	29.3479	29.2797	29.3387	29.2817	29.3387
Q9BXP5	19.0104	19.0157	18.8521	19.0471	18.8031	19.12	30.1359	30.1229	30.1961	30.1586	30.1242	30.1319	29.5015	29.9096	29.804	29.9605	29.8303	29.8248
Q13243	17.023	17.1617	16.9609	17.0876	16.8896	17.1821	28.4088	28.4176	28.3777	28.3109	28.3422	28.3229	25.1466	25.0356	25.1298	25.2684	25.366	25.3177
P31948	22.5736	22.6483	22.5019	22.6485	22.4464	22.6509	32.4927	32.4642	32.507	32.4463	32.4835	32.5045	32.0915	32.4371	32.3519	32.3342	32.3725	32.2999
Q9P289	18.3797	18.4323	18.5114	18.6741	18.6056	18.6561	28.4701	28.4408	28.4637	28.3988	28.4539	28.3995	27.3497	27.4348	27.3468	27.5463	27.6904	27.49
Q9Y3F4	19.6171	19.7322	19.6152	19.7785	19.5725	19.7674	30.3431	30.4085	30.3876	30.4301	30.3725	30.4173	29.3424	29.608	29.6754	29.6805	29.537	29.6093
O15400	14.8177	14.6095	14.379	14.5953	14.6072	14.8152	26.0416	26.2021	26.1305	26.0392	26.1096	26.1411	24.2327	24.3421	24.4222	24.3966	24.3059	24.2458
Q15833	15.9236	16.0632	15.9391	16.1294	15.9158	16.2073	28.5554	28.6192	28.5015	28.5313	28.5351	28.5589	26.4834	26.3923	26.2968	26.6838	26.3782	26.2479
Q96I99	17.0648	16.8412	16.6832	16.8486	16.8867	16.8638	26.0873	26.0947	26.1619	26.1775	26.0328	26.2048	25.5464	25.7672	25.7373	26.6748	25.6885	25.5848
P49589	15.2698	14.8475	14.8446	14.7707	14.9275	14.8783	28.6182	28.535	28.5961	28.5794	28.4979	28.6025	25.4712	25.669	25.6237	25.6342	25.5214	25.569
P14868	21.0584	21.1848	21.0208	21.162	21.0051	21.1421	31.284	31.2865	31.3361	31.3061	31.3233	31.3158	30.6787	31.0837	30.9841	31.0965	31.0162	31.0658
P50453	16.646	16.6768	16.7175	17.0042	17.0895	16.9217	27.3567	27.4222	27.3122	27.1353	27.4228	27.3201	24.9038	25.259	24.617	25.1641	25.1086	25.0167
P19623	19.3729	19.4639	19.3564	19.3607	19.3097	19.4381	30.5919	30.5081	30.5759	30.4779	30.5325	30.4734	30.0787	30.2677	30.2538	30.3091	30.2548	30.2531
Q7KZ85	15.2274	15.2375	14.6441	15.4111	15.2806	15.242	28.132	27.9532	28.0602	27.965	27.8688	27.8888	22.5278	22.6529	22.5893	22.6469	22.8418	22.7471
Q9HD15	14.6946	14.8964	14.8146	15.0097	14.8247	14.9193	26.4742	26.6029	26.4304	26.7759	26.7056	26.6078	25.8944	26.1862	26.1276	26.1881	26.1514	26.1219
P49458	19.9982	20.0135	19.9946	20.0805	19.9467	20.1	29.5754	29.6788	29.6286	29.6772	29.6013	29.6665	29.3005	29.6754	29.6943	29.5989	29.6113	29.596
Q96SB4	16.9483	17.0462	16.8096	16.9729	16.8137	17.1254	28.9188	29.0598	28.9703	29.038	29.0096	28.9731	28.6982	29.0063	28.9879	28.9266	28.982	28.9048
Q04837	19.8357	19.8799	19.7997	19.9523	19.8378	19.9491	29.2155	29.1872	29.206	29.067	29.0809	29.1652	29.4737	29.8849	29.8403	29.7924	29.8344	29.8718
Q16385	16.1372	16.4752	16.1355	16.3875	16.0746	16.3897	27.6724	27.5769	27.6109	27.5909	27.6719	27.6548	26.654	26.8119	26.8	26.7941	26.6259	26.5967
Q8N3U4	13.7573	13.6912	13.5892	13.117	14.4098	13.7371	26.7264	26.9223	26.7823	27.0674	26.8051	26.3789	24.3194	24.8469	24.8804	24.9276	24.4827	24.8971
P07814	21.7311	21.8244	21.7529	21.8807	21.7102	21.8608	32.3407	32.3445	32.3308	32.336	32.3119	32.326	31.5424	31.8391	31.8024	31.7492	31.7598	31.7703
Q13501	15.1673	15.6393	15.2517	15.3839	15.2835	15.7295	27.4447	27.2487	27.2241	27.2215	27.2137	27.2729	25.3706	25.6033	25.6126	25.4493	25.6563	25.5941
P37108	18.5639	18.3757	18.4372	18.6064	18.449	18.616	28.8827	28.9963	28.9836	28.9353	28.7239	28.9329	28.1729	28.4662	28.3342	28.3168	28.2564	28.2605
Q9UJZ1	18.2878	18.4031	18.3701	18.4561	18.2867	18.6335	28.1149	28.1118	28.1841	27.9855	28.0204	28.0445	26.5685	26.8007	26.5165	26.6832	26.6047	26.6019
Q8IYB3	17.6711	17.638	17.5909	17.3297	17.523	17.714	28.7886	28.8638	28.8316	28.6776	28.7914	28.7839	28.3367	28.7563	28.6825	28.8957	28.6597	28.9449
Q9UQ35	17.9761	18.1677	18.0555	18.202	18.022	18.219	30.072	30.0835	30.1179	30.102	30.0816	30.0074	29.2994	29.4978	29.4753	29.5153	29.5252	29.4774
P42224	17.172	17.0186	17.495	17.2848	17.1158	17.2698	26.8385	27.1181	26.9576	27.0137	27.1099	26.9184	24.1415	24.3825	24.227	24.1872	24.2387	24.3728
O95793	15.2844	15.454	15.1684	15.3186	15.1797	15.4939	28.1454	28.2195	28.2588	28.3205	28.2972	28.2985	26.2368	26.7398	26.6737	25.5785	25.8817	26.7021
O95793;Q9NUL3	15.7474	15.9538	15.9373	15.9519	15.8265	16.0348	27.8384	27.8272	27.8368	27.8446	27.8516	27.8563	27.5425	27.8441	27.8012	27.8712	27.8364	27.804
P63165	13.6026	14.6337	14.572	14.0868	14.18	14.0812	27.4371	27.4621	27.3766	27.4244	27.4782	27.5833	24.9711	25.5581	25.778	25.5653	25.4154	25.4944
P23381	20.3866	20.4616	20.3388	20.4583	20.3415	20.5116	30.6055	30.5552	30.6123	30.5178	30.5314	30.5825	30.1187	30.292	30.2174	30.548	30.2404	30.1623
P13984	15.849	15.7337	15.4785	15.7958	15.6427	15.7689	27.2114	27.155	27.1838	27.2987	27.2015	27.127	25.494	25.5609	25.6481	25.6946	25.7988	25.5082
P68363;Q9BQE3	24.6902	24.7871	24.6931	24.7928	24.6192	24.8461	28.9871	28.982	28.9967	29.0013	29.0082	29.0145	28.6361	28.9452	28.9054	28.9826	28.9465	28.9134
P68363;Q9BQE3;P68366;Q9NY65	25.0863	25.2237	25.1166	25.2257	25.0027	25.2866	29.0309	29.0256	29.042	29.0441	29.0517	29.0576	28.6972	29.0057	28.966	29.0436	29.0074	28.9745
P68363;Q9BQE3;P68366	23.9214	24.0448	23.9616	24.0995	23.841	24.1672	29.0006	28.9954	29.0115	29.0149	29.0224	29.0285	28.6622	28.9707	28.9308	29.0077	28.9723	28.9395
P68363;P68366	22.537	22.6414	22.5065	22.7857	22.5818	22.6233	28.9617	28.9569	28.9728	28.9757	28.9832	28.9887	28.5972	28.9058	28.8659	28.9417	28.9062	28.8722
P68363;P68366;Q9NY65	17.4675	17.4539	17.1095	17.4551	17.3249	17.4811	28.3746	28.3674	28.3832	28.3866	28.3948	28.3995	28.0081	28.3149	28.2748	28.3473	28.3128	28.2794
P68363	17.7659	17.8104	17.6055	17.8031	17.7728	17.9714	35.1027	35.1399	35.131	35.0959	35.0996	35.0819	28.5404	28.8503	28.8096	28.8857	28.8501	28.8167
Q9BQE3	19.5299	19.5143	19.5576	19.7449	19.686	19.6012	29.1675	28.9357	29.0509	29.0867	28.9861	29.0141	26.935	26.9069	26.9391	27.0058	26.8933	26.8773
Q9BQE3;Q9NY65	17.8306	17.5769	17.6815	17.8391	17.6483	17.8662	28.4292	28.4225	28.4373	28.4419	28.4499	28.4552	28.0687	28.3753	28.3352	28.4081	28.3744	28.3414
P07437;P68371;Q9BVA1;Q13885;Q9BUF5;Q13509	23.2824	23.4374	22.9258	23.2011	23.2786	23.4592	28.9662	28.9603	28.9765	28.9798	28.9877	28.9934	28.637	28.9449	28.9059	28.9828	28.947	28.914
P07437;Q9BVA1;Q13885;Q13509	20.2649	20.2641	20.1502	20.2608	20.2872	20.2723	28.8612	28.8553	28.8711	28.8764	28.8833	28.8891	28.4746	28.7811	28.7415	28.819	28.7828	28.7497
Q13885	16.5163	16.6677	16.5356	16.877	16.5438	16.7766	28.6465	28.6996	28.5961	28.7175	28.6727	28.7055	29.2361	29.7172	29.5686	29.6313	29.6148	29.5441
P07437;P68371;Q9BVA1;Q13885	23.5587	23.6714	23.471	23.6745	23.5642	23.87	29.0082	29.0026	29.0189	29.0221	29.0286	29.0352	28.6451	28.9529	28.9132	28.9902	28.9538	28.9211
P07437;P68371;Q9BVA1;Q13885;Q13509	24.0355	24.0986	24.0755	24.1953	24.0334	24.1301	29.0029	28.9979	29.0138	29.0172	29.0239	29.0302	28.6558	28.9652	28.926	29.0022	28.9663	28.933
P07437;P68371;Q9BVA1;Q13885;Q9BUF5	21.0613	21.0517	21.0851	21.1722	20.9801	21.1078	28.877	28.8717	28.8876	28.8921	28.8997	28.9055	28.5443	28.8524	28.813	28.89	28.854	28.8208
P68371;Q9BVA1;Q13885	19.4515	19.5651	19.414	20.1333	19.4072	19.5038	28.7947	28.7881	28.8048	28.8101	28.8173	28.8235	28.4291	28.7359	28.6964	28.7745	28.7388	28.7054
P07437;P68371;Q9BVA1;Q9BUF5	19.8597	19.7118	19.9282	19.8843	19.8604	19.9678	28.8327	28.8266	28.843	28.8484	28.8557	28.8616	28.4675	28.7743	28.7349	28.8123	28.7764	28.7432
P68371	21.6992	21.7913	21.7419	21.9046	21.6902	21.8534	35.1648	35.1611	35.165	35.1644	35.1632	35.1549	31.1577	32.5376	32.5794	32.33	32.508	31.3081
Q9BUF5	19.5647	19.678	19.4888	19.7028	19.5072	19.6247	29.8812	29.8408	29.8758	29.7383	29.8639	29.8322	28.6435	28.8593	28.8	28.773	28.7693	28.6772
P07437;P68371	22.0236	22.1058	21.9281	21.3687	21.9896	22.1366	28.936	28.931	28.9471	28.9506	28.9581	28.9639	28.5997	28.9085	28.8693	28.9454	28.9097	28.8762
P07437;P68371;Q13509	18.1612	18.334	18.0391	18.293	18.1546	18.3205	28.6227	28.6181	28.6333	28.6391	28.6465	28.6511	28.2667	28.574	28.5347	28.6099	28.5768	28.5431
P68371;Q13509	19.7774	20.0864	19.9949	20.0462	20.0429	20.249	28.837	28.8311	28.8473	28.8519	28.8592	28.8654	28.4546	28.761	28.7215	28.7995	28.7634	28.7301
P07437	23.8023	23.9688	23.7309	23.9438	23.6592	24.0131	33.6727	33.6568	33.7718	33.7523	33.7107	33.6636	31.976	32.2433	32.1666	32.1365	32.2138	32.2386
Q15046	20.472	20.4932	20.4152	20.5105	20.3303	20.528	31.3124	31.3289	31.3342	31.2654	31.2605	31.3281	30.0346	30.329	30.2921	30.3527	30.2271	30.2831
Q9NSE4	14.4492	14.2299	14.5688	14.5902	14.4652	14.5669	27.6034	27.6629	27.7052	27.4528	27.5328	27.4803	24.6729	23.9916	24.0729	23.7872	23.8512	24.0241
O43776	20.4275	20.3986	20.4058	20.455	20.4504	20.4399	30.6545	30.6124	30.5665	30.5504	30.5453	30.541	29.3809	29.7191	29.5914	29.6789	29.5634	29.5332
P47897	19.2586	19.2961	19.2213	19.3533	19.0318	19.3932	30.0002	30.0186	30.0079	30.0197	29.9083	29.992	28.6512	29.2336	29.0155	29.1352	29.1303	29.1214
P37837	21.7486	21.8844	21.7039	21.8216	21.7152	21.9841	32.0198	32.0708	32.0081	31.993	32.0825	32.0525	31.5834	31.9383	31.8253	31.8898	31.8552	31.8524
P12081	17.592	17.9036	17.7156	17.8166	17.6936	17.8414	28.8557	28.7538	28.803	28.688	28.709	28.7919	28.0863	27.989	28.4566	28.5225	28.4369	28.0513
P56192	20.4422	20.524	20.4911	20.597	20.4716	20.5419	30.458	30.4855	30.5409	30.5658	30.4342	30.4947	28.941	29.2291	29.1457	29.4675	29.197	29.1655
Q92797	14.7951	15.5276	15.2055	15.1467	14.6995	14.4916	27.7252	27.8935	27.8311	27.6301	27.7173	27.7646	25.5961	25.8826	25.8206	25.8822	25.8417	25.8147
P54136	19.3519	19.3867	19.3043	19.5674	19.3334	19.5583	30.3864	30.4129	30.4539	30.3908	30.3797	30.4521	30.1346	30.4436	30.2712	30.4638	30.3981	30.4278
P49591	19.822	19.8598	19.8438	19.9388	19.8003	19.9027	31.0512	31.02	31.0492	31.0809	30.9873	31.0354	30.6557	30.9826	30.9897	30.9853	30.9659	30.9226
Q9NSD9	19.0632	19.241	19.1752	19.1988	19.1638	19.1836	29.9286	29.9604	29.9665	29.929	29.9905	29.932	29.1904	29.5434	29.6672	29.6596	29.6069	29.6313
P26639	20.9516	20.9495	20.9302	21.0515	20.891	21.0488	31.7437	31.7893	31.8235	31.7283	31.7985	31.7543	30.7794	31.112	31.025	31.1768	31.04	31.048
O76070	15.9976	16.3094	15.8862	16.2495	15.9472	16.1861	28.3013	28.382	28.2911	28.3563	28.4009	28.4438	26.3295	26.2154	26.2025	26.5041	26.2072	26.3391
Q9Y6A5	16.0598	16.2736	15.7443	16.3074	15.8155	16.1576	28.5153	28.4751	28.4612	28.4587	28.3622	28.4597	27.2053	27.4501	27.452	27.445	27.7032	27.4147
P41252	20.1028	20.021	20.0039	20.0748	20.1864	20.0849	31.0718	31.111	31.1037	31.0689	31.062	31.0895	30.4422	30.7686	30.9017	32.2154	30.7792	30.7138
Q9P2J5	18.5296	18.5064	18.5316	18.6448	18.5645	18.6372	29.6919	29.6913	29.7558	29.7037	29.6804	29.6395	28.1247	28.4676	28.2947	28.2991	28.2414	28.1693
Q12788	18.2469	18.4404	18.2737	18.4418	18.2989	18.3796	28.9559	28.959	28.9983	28.9822	28.9275	29.035	27.9735	28.1545	28.1471	28.2382	28.1665	28.3615
Q969Z0	15.6196	15.7463	15.6717	15.5795	15.8247	15.5111	28.7237	28.6323	28.6723	28.6755	28.5247	28.6285	27.1567	26.8409	27.037	27.0966	26.7946	26.1905
P23193	17.9578	18.2278	18.0518	18.226	17.9807	18.3304	28.8044	28.8654	28.822	28.9256	28.8384	28.8828	28.1451	28.3353	28.184	28.2818	28.2251	28.265
P17987	22.6061	22.7039	22.5963	22.6798	22.599	22.7437	32.8467	32.8605	32.8673	32.799	32.8046	32.7979	32.9031	33.3119	33.205	33.2523	33.2169	33.1696
P48643	22.6337	22.7652	22.6435	22.7454	22.588	22.7521	32.975	32.9764	32.9722	32.8957	32.8693	32.9413	32.2745	32.6034	32.5701	32.6053	32.5684	32.4954
O14776	17.2327	17.5891	17.2177	17.4005	17.3272	17.5024	30.0666	30.0846	30.0223	30.0927	30.1575	30.0704	28.4018	28.8155	28.7263	28.8613	29.141	28.8189
Q99595	13.6014	13.5211	13.7356	13.7853	13.0504	13.5546	24.8121	24.6717	24.5095	24.6278	24.7192	24.5673	24.3353	24.6249	24.5425	24.6006	24.5684	24.5429
Q13263	22.275	22.3655	22.2448	22.3854	22.25	22.4066	31.9764	31.9925	31.9869	32.0139	31.9609	31.9705	31.8883	32.2361	32.1694	32.215	32.0838	32.1099
Q9Y5L4	18.1071	18.2461	18.1737	18.2136	18.113	18.2483	28.9507	28.8664	28.9561	28.8367	28.9158	28.9312	27.0578	27.3427	27.4063	27.3101	27.2787	27.1819
Q9Y490	21.42	21.4767	21.4254	21.5658	21.3809	21.5226	31.9244	31.8952	31.9339	31.8454	31.8821	31.8664	31.365	31.6887	31.6423	31.728	31.5871	31.5667
P26640	19.8587	20.0093	19.8243	19.9696	19.8665	20.0465	30.9117	30.9263	30.8934	30.8433	30.8686	30.8808	30.3497	30.7356	30.6951	30.747	30.9279	30.6384
P54577	20.7261	20.7656	20.6275	20.8162	20.5465	20.8251	31.3164	31.2995	31.3089	31.2507	31.2607	31.2785	31.1909	31.5575	31.4893	31.4773	31.4522	31.4616
Q15545	13.3794	12.3807	12.7634	11.9256	12.9672	14.1666	24.8605	24.5291	24.6183	24.5665	24.5958	24.478	24.2814	24.57	24.4911	24.5489	24.5154	24.4919
P37802	22.6176	22.651	22.5628	22.6983	22.5507	22.6622	32.1947	32.1825	32.201	32.189	32.185	32.2025	32.0855	32.3896	32.2018	32.3406	32.2668	32.2782
P17987;P50991	19.0205	19.1752	18.9414	19.1714	18.8739	19.2305	28.774	28.7679	28.7842	28.7885	28.7955	28.8017	28.3775	28.6842	28.6443	28.7216	28.6858	28.6529
P50991	22.6929	22.8106	22.6664	22.8099	22.6786	22.8703	32.3704	32.3886	32.3864	32.311	32.3409	32.3849	31.8933	32.199	32.1861	32.2098	32.1773	32.0971
Q5QJE6	16.7958	16.9114	16.6657	16.7939	16.6611	16.8281	26.7398	26.7074	26.8446	26.7383	26.8267	26.8362	24.3871	24.7285	24.6439	24.77	24.3709	24.6178
Q00059	17.7532	17.8376	17.71	17.8594	17.6672	17.8587	28.4883	28.4446	28.5111	28.5478	28.1361	28.8549	28.1942	28.3936	28.3556	28.3972	28.468	28.23
Q13148	19.5284	19.4565	19.3688	19.5564	19.4284	19.5701	30.0024	29.9385	29.9184	29.8742	29.9488	29.9833	29.4992	29.8691	29.7371	29.8667	29.7231	29.6749
P49368	22.7746	22.8789	22.7094	22.928	22.7227	22.9778	33.1023	33.1035	33.153	33.1212	33.1096	33.1149	32.7823	33.1337	33.1179	33.1636	33.0868	33.0993
P68366	16.0897	16.3258	15.9239	16.3645	15.8827	16.2906	26.6239	26.423	26.4542	26.399	26.3385	26.4132	31.8674	32.1354	32.0944	32.1982	32.1432	32.032
Q8TC07	15.7468	15.6284	15.6815	15.6283	15.2836	15.6395	24.5402	24.4698	24.7977	24.4275	24.3414	24.4023	24.47	24.7598	24.6831	24.7407	24.7036	24.6786
O75347	19.9141	20.1029	19.9235	20.0264	19.8552	20.1076	30.0499	30.0339	30.0048	30.0515	30.0239	30.062	29.8049	30.1745	30.1354	30.1536	30.1706	30.0288
Q9NRH3;P23258	17.4241	17.2956	17.3871	17.3367	16.8995	17.3383	28.3837	28.3764	28.3928	28.3957	28.4035	28.4088	27.9952	28.3018	28.2609	28.3339	28.2996	28.2667
P13693	19.2468	19.3151	19.1926	19.4378	19.2261	19.3152	30.0856	30.0625	30.1867	30.1283	30.0924	30.0612	29.3952	29.7637	29.6472	29.6676	29.5309	29.6783
Q92734	18.3207	18.3532	18.3718	18.4609	18.1148	18.5057	27.6813	27.6906	27.6779	27.5061	27.7023	27.6106	26.3583	26.4074	26.4261	26.5378	26.4497	26.3588
Q6P1N9	14.7237	14.5834	14.5749	14.7146	14.5929	14.7515	24.9231	25.1345	25.7516	25.5871	25.3466	25.6844	24.5594	24.845	24.7693	24.8264	24.7893	24.7647
Q9BTW9	14.8676	15.1759	15.2225	14.9372	14.9444	15.2923	27.3753	27.2533	27.3247	27.1689	27.0469	27.2685	26.091	25.9183	25.6214	26.4159	26.3091	25.955
Q15813	16.0668	16.0341	16.15	16.4138	15.9727	16.3435	28.4959	28.4117	28.5619	28.3863	28.307	28.4332	23.5111	24.4642	24.0092	24.3261	23.4775	24.2698
Q13428	18.1051	18.3159	18.1971	18.2887	18.1149	18.2612	29.1114	29.1911	29.1275	29.2062	29.1487	29.1078	28.5046	28.9055	28.8265	28.7892	28.8381	29.1821
Q99832	22.3035	22.3419	22.2553	22.3892	22.255	22.3998	32.6367	32.5997	32.5903	32.589	32.5847	32.5906	32.4024	32.6975	32.6262	32.7215	32.6708	32.6303
P50990	23.297	23.4329	23.3207	23.4206	23.3215	23.46	33.4623	33.4944	33.5059	33.4944	33.4848	33.4689	33.3599	33.7335	33.7077	33.7109	33.668	33.6338
P40227	22.4998	22.6061	22.5047	22.6383	22.4566	22.615	32.465	32.491	32.4651	32.4594	32.5019	32.4819	32.0698	32.3338	32.2747	32.3228	32.3923	32.2877
P55072	22.2008	22.2943	22.1412	22.2501	22.1635	22.3285	32.4515	32.4498	32.4582	32.4141	32.4348	32.4337	31.1684	31.4364	31.4273	31.4468	31.3717	31.3243
Q9UGI8	17.0368	16.9597	16.8918	15.9727	16.872	17.0057	28.6485	28.7153	28.7645	28.625	28.7097	28.6202	26.4148	26.6826	26.8501	26.6774	26.607	26.6087
Q9BWD1	19.467	19.5905	19.4672	19.7355	19.3481	19.6084	30.7279	30.7758	30.7899	30.7064	30.7545	30.7632	30.0168	30.4011	30.256	30.4721	30.3517	30.3015
Q15185	21.5602	21.4926	21.3804	21.5068	21.4511	21.5872	31.6186	31.6855	31.6398	31.6845	31.7438	31.6679	31.274	31.5585	31.4957	31.5222	31.44	31.4083
Q9H5Q4	15.1084	15.1039	15.3922	15.2768	15.3333	15.4088	26.8434	26.7025	26.7873	26.6998	26.9162	26.8811	26.7543	27.0528	27.0024	27.0675	27.0325	27.0014
Q13509	15.9435	16.3291	16.0494	16.2311	15.9032	15.9067	25.9351	25.9318	25.9237	25.6172	25.5522	25.6893	26.9477	27.2469	27.1984	27.2639	27.231	27.1986
P53999	21.1293	21.098	20.9959	21.2601	21.0455	21.2091	30.5877	30.6192	30.5605	30.595	30.621	30.6069	30.0111	30.2271	30.3379	30.3241	30.2502	30.1945
P78371	23.2916	23.3434	23.257	23.4012	23.2524	23.3754	33.1885	33.2305	33.1673	33.1445	33.1652	33.1589	33.1079	33.4934	33.4166	33.4421	33.3423	33.3547
Q9Y4R8	14.6157	14.8831	14.2123	15.1414	15.1325	15.1396	25.6308	25.6385	25.5735	25.5625	25.5253	25.6103	24.8206	25.1068	25.0329	25.0921	25.057	25.0297
Q9Y5Q9	12.5503	12.6477	12.3004	13.0062	12.7628	13.2303	25.4513	25.1469	25.2638	25.3135	25.0972	25.3005	24.49	24.7778	24.7004	24.756	24.723	24.696
Q9UKN8	14.124	13.7602	14.1073	13.7578	13.7756	13.8741	26.2607	26.1479	26.2632	26.3753	26.0176	26.1058	24.6385	24.9235	24.847	24.906	24.8683	24.8433
Q04206	14.8691	15.109	15.0524	14.8315	15.0678	15.2339	25.842	25.7541	25.7577	25.8375	25.809	25.7286	25.7767	26.0694	26.0087	26.0683	26.0341	26.0047
P24752	18.1408	18.3076	18.2139	18.4343	18.2513	18.3697	29.1745	29.0707	29.1789	29.1775	29.1658	29.1507	28.3451	28.5988	28.6339	28.637	28.5961	28.561
P52655	12.9112	16.048	15.8972	16.1074	16.0353	16.086	24.2956	24.1693	24.1615	24.2807	24.3817	23.9047	24.4251	24.7142	24.6369	24.6924	24.6576	24.6309
P02786	22.3818	22.4915	22.3377	22.554	22.3505	22.5659	32.6563	32.6538	32.6611	32.6072	32.6677	32.6414	32.0041	32.2988	32.2293	32.2709	32.2502	32.2698
P21980	18.0865	18.2302	18.0854	18.16	18.0978	18.218	28.8032	28.6897	28.7661	28.6382	28.6525	28.7523	27.7638	27.986	27.7811	27.9663	28.058	27.8802
P25325	15.7842	14.9146	16.0803	15.3808	15.016	16.0572	26.6072	26.4048	26.3584	26.4044	26.5263	26.3981	26.8349	27.1327	27.0831	27.1484	27.1136	27.0821
Q8WUH6	16.2109	16.1116	16.3204	16.091	16.4492	15.9745	26.095	26.1351	26.2347	26.2171	26.0462	26.2196	27.0955	27.396	27.349	27.4167	27.3812	27.3498
Q96B49	14.8564	15.421	15.7099	15.8542	15.5409	15.3688	25.3221	25.3536	25.3206	24.9593	25.5342	25.4042	25.3268	25.2926	25.3777	25.4896	25.4449	25.2426
Q9UI30	16.6557	16.6539	16.2873	16.5735	16.3142	16.7177	28.0187	28.045	27.9851	28.0701	28.0583	28.0088	28.4207	29.1095	28.779	28.6888	30.5044	28.1867
P10599	21.9868	22.1046	22.0177	22.2011	21.9428	22.139	30.6394	30.7205	30.824	30.6382	30.6954	30.685	31.4111	31.7045	31.6417	31.6999	31.701	31.6749
Q8NI27	16.7119	16.7581	16.6564	16.9209	16.7665	16.9886	28.0598	27.9818	27.8631	27.8034	27.9022	27.9258	25.3773	25.7447	25.627	25.6858	25.0789	25.555
O14925;Q5SRD1	15.6107	15.923	15.4481	15.9098	15.5617	15.8741	25.4132	25.5244	25.5837	25.4859	25.3939	25.2487	26.6016	26.8977	26.8466	26.9111	26.8771	26.8457
P31483	15.2537	15.5789	15.5436	15.5336	15.5696	15.2738	28.2466	28.2955	28.2464	28.0642	28.2243	28.0588	25.6187	25.9569	26.2484	26.1424	25.8873	25.7135
O14925	14.5997	15.0931	14.7864	15.4093	14.6268	15.1029	25.0412	25.0203	24.9984	25.037	25.0296	25.0315	24.782	25.0688	24.9958	25.0549	25.0166	24.9913
O60220	14.1099	14.3969	14.1862	14.414	13.9917	14.0887	24.5102	24.4953	24.4678	24.5019	24.5003	24.497	24.2983	24.5877	24.5085	24.5662	24.532	24.5065
Q9NZ63	17.5302	17.732	17.3229	17.5086	17.4071	17.724	28.9539	28.8924	28.8822	28.8511	28.8463	28.803	25.6964	25.7374	25.5935	25.6379	25.996	25.4779
P62072	16.7041	16.8674	16.6751	16.7616	16.7601	16.7633	27.1945	27.0885	27.0157	27.0578	27.1517	27.1809	24.9414	25.205	25.3783	25.273	25.2285	25.1412
O43615	18.4732	18.6818	18.4041	18.6755	18.4652	18.6816	28.4757	28.4209	28.3213	28.279	28.3724	28.4472	26.9635	27.3396	27.1838	27.1839	27.2259	27.162
Q9NYL9	16.2686	16.2552	16.344	16.2549	16.3738	16.2675	27.7489	27.6216	27.598	27.5942	27.5814	27.618	26.4147	26.3776	26.4066	26.5847	26.7514	26.4136
O94826	15.3124	14.9824	15.1292	14.8031	15.1316	15.0819	28.1219	28.174	28.2093	28.1527	28.1437	28.2243	26.3929	26.7663	26.5869	26.382	26.6649	26.43
Q9P0U1	13.8826	13.9727	14.0214	15.0209	13.5507	13.2795	24.7131	24.6976	24.6712	24.7071	24.7043	24.7027	24.4559	24.7448	24.6655	24.7243	24.6881	24.6636
Q96KB5	17.9482	17.9476	17.7867	17.9162	17.8428	18.2033	28.3129	28.2944	28.3122	28.1385	28.3141	28.3069	26.7522	26.816	26.6632	26.8809	26.7643	26.7492
O43399	19.013	18.9509	18.961	19.0535	18.8559	19.1073	29.4898	29.4699	29.5436	29.4575	29.4768	29.5134	28.9025	29.292	29.1431	29.0234	29.1149	29.131
P60174	23.2717	23.3397	23.1361	23.4111	23.1189	23.4218	33.3425	33.3461	33.3362	33.3347	33.3698	33.351	32.8237	33.2053	33.2225	33.2677	33.2019	33.194
P12270	20.0655	20.1151	19.9468	20.0729	20.0029	20.1359	30.9805	30.9785	30.9888	30.9649	31.0032	30.9636	29.7049	30.4996	29.9439	30.0068	29.9485	30.1241
Q96FV9	14.2811	14.0979	14.1752	14.3504	14.4565	14.4018	26.8345	26.7684	26.9351	26.8899	26.8709	26.9459	22.9295	23.0956	23.0066	22.8543	22.6322	22.7983
Q96J01	18.1203	18.2347	18.1765	18.276	18.219	18.2832	28.4863	28.5754	28.5012	28.4706	28.4841	28.3701	25.5122	26.0569	26.1419	26.0028	25.8562	26.0815
Q86V81	20.3654	20.5401	20.3874	20.5925	20.2626	20.5848	30.11	30.0716	30.1703	30.0424	30.0161	30.2059	28.8138	29.0251	28.9314	29.1852	29.1334	29.2344
Q86W42	16.0496	16.0921	16.0168	16.1905	16.0379	15.975	27.1681	27.1577	27.1433	26.946	27.1134	27.1148	27.3682	27.6709	27.6257	27.6936	27.6602	27.6271
P00734	17.3146	17.309	17.0675	17.4572	17.4096	17.3311	27.5525	27.2267	27.281	27.3409	27.4164	27.4041	24.95	25.0661	25.1311	25.3642	24.9567	25.3249
Q9BV44	15.6454	15.7868	15.8534	15.8089	15.7661	15.7122	27.0182	27.1284	27.0831	26.7338	26.9293	26.8675	27.185	27.4867	27.4402	27.508	27.4726	27.4411
Q9Y5J9	16.5226	16.3843	16.8702	16.6152	16.5231	16.4424	27.1771	27.2523	27.1511	27.2302	27.0961	27.2814	25.7442	26.031	25.8876	26.1641	26.2136	26.1019
P02788	16.163	16.2202	16.2487	16.3329	16.1559	16.2701	25.358	25.4101	25.2443	25.4652	25.5788	25.4188	26.8732	27.1715	27.1235	27.1893	27.1553	27.1231
Q3ZCQ8	17.9802	18.0269	18.0055	17.8785	18.0557	17.9142	27.9478	28.0038	27.9659	28.0416	27.9387	27.9143	26.923	27.1044	27.2281	27.1028	27.0342	26.9845
O75663	17.7497	17.9009	17.6957	17.8047	17.8564	17.9247	28.5503	28.5769	28.574	28.5229	28.4831	28.475	26.7924	26.8611	26.9946	26.996	26.945	26.8541
P29401	21.8926	21.9607	21.8654	22.0735	21.9477	22.0171	32.0726	32.1075	32.1142	32.0643	32.0386	32.0798	31.4149	31.7739	31.6977	31.8078	31.6955	31.7308
Q9NS69	18.0473	18.1674	18.1378	18.2897	18.1227	18.2594	27.5348	27.5304	27.5936	27.5349	27.3166	27.6536	27.9354	28.0621	28.019	28.0923	27.9688	28.1067
P11387	15.1205	15.207	14.9989	15.0008	15.2582	15.2413	28.0502	27.9114	27.9641	27.9984	27.9395	27.8666	24.4953	24.6014	24.4481	24.4139	24.3459	24.3317
Q92973	19.3037	19.4677	19.309	19.4974	19.3836	19.4304	30.248	30.2136	30.2817	30.2106	30.2206	30.2719	29.4217	29.723	29.6841	29.7899	29.6954	29.5268
Q9Y5L0	17.7239	17.815	17.679	17.6914	17.6205	17.8039	29.5817	29.5659	29.5198	29.4992	29.5957	29.5069	28.6981	28.867	29.0081	29.0201	28.9457	28.7593
P36406	15.3061	15.1209	15.1848	15.1329	15.0877	15.2653	26.1328	26.1544	25.8511	26.0868	25.7986	26.1484	26.387	26.6818	26.6287	26.6905	26.6567	26.6256
Q14669	14.1796	14.1176	13.8383	14.1758	13.7884	13.8599	24.6693	24.6517	24.6272	24.6634	24.6611	24.6587	24.4106	24.7029	24.6225	24.6805	24.6463	24.622
Q16890	15.6437	15.6032	15.3022	15.6501	15.5026	15.619	24.5079	24.3713	24.3927	24.5039	24.4112	24.4031	24.3813	24.668	24.5911	24.6502	24.6114	24.5855
P09493	19.5302	19.5637	19.4195	19.6502	19.4393	19.6334	25.3904	25.2053	25.0652	25.1006	25.1895	25.0117	28.2327	28.5397	28.4989	28.574	28.5384	28.5043
P06753	21.4436	21.525	21.4125	21.5633	21.4008	21.5612	30.5671	30.6686	30.7053	30.6754	30.6935	30.6595	30.4348	30.5881	30.6823	30.6599	30.629	30.61
P29144	16.7959	16.809	16.6364	16.6525	16.608	16.8817	29.2355	29.2358	29.3615	29.2681	29.2543	29.1855	27.4461	27.5871	28.0204	27.8783	27.9315	27.531
Q9NXH9	14.6318	14.9269	14.7226	15.0807	14.5639	15.1216	26.2896	26.3836	26.2333	26.2363	26.2806	26.4098	23.5135	23.8191	23.6959	23.4762	24.0451	23.4336
Q8IZ69	16.368	16.4341	16.1818	16.4486	16.2638	16.4007	27.8767	27.8835	27.7961	27.8442	27.8184	27.8528	26.497	27.2312	26.9995	27.2595	27.0522	27.0338
Q99816	15.658	16.0636	15.9279	15.7941	15.9477	15.9108	25.8051	25.7774	25.8047	25.6777	25.8349	25.6763	26.9234	27.2233	27.175	27.2398	27.206	27.1744
Q99598	16.9012	16.7793	16.967	16.8936	16.7992	16.8474	28.8664	28.8674	28.7312	28.7334	28.7714	28.7368	25.6094	25.7607	25.6229	25.8043	25.6484	25.8188
Q6NXR4	14.1572	13.8874	13.7756	13.9545	13.8955	13.8853	24.2511	23.9664	24.0727	23.9418	23.9758	23.9414	24.215	24.5062	24.4231	24.4829	24.449	24.426
Q01081;P0DN76	17.8367	17.8977	17.8408	17.9766	17.8595	17.9475	29.8272	29.6068	29.6774	29.8755	29.6945	29.7531	28.3845	28.6908	28.6514	28.7281	28.6925	28.6596
Q15029	20.3884	20.423	20.3394	20.5043	20.3503	20.5122	31.1964	31.1888	31.1937	31.2104	31.1833	31.1992	29.9109	30.3049	30.2184	30.203	30.2239	30.2605
P45974	18.8562	18.9175	18.8144	18.9904	18.847	19.0747	29.5165	29.4205	29.4406	29.388	29.3481	29.3819	27.7976	28.1834	27.7495	28.124	28.0749	28.0479
Q9Y5J7	15.7841	15.9496	15.908	16.0549	15.7463	15.7074	27.8178	27.9363	28.0653	27.8113	27.987	27.9072	25.6833	26.0892	25.8993	25.9872	25.8533	26.138
Q15654	16.6769	16.7052	16.689	16.8737	16.7054	16.7905	29.0612	28.9691	29.0332	29.0283	28.9342	29.0156	26.1815	26.3645	26.2333	26.6403	26.5239	26.3494
Q96GM8	15.6374	15.6879	15.7752	15.7568	15.6909	15.7524	25.8935	25.7392	25.8897	25.8769	25.8053	25.9258	24.6097	24.9526	24.3635	24.777	24.7663	24.7902
Q13595	17.3126	17.2993	17.3384	17.4072	17.4148	17.347	28.2915	28.254	28.2675	28.1677	28.1687	28.1923	26.527	27.4677	26.5145	26.7449	26.7453	27.2437
P62995	19.5139	19.5049	19.4275	19.6374	19.4864	19.4142	29.1372	29.1646	29.0979	29.0441	29.0752	29.105	27.8072	27.8948	27.4564	27.7897	27.8817	27.83
O14545	13.4511	13.5479	13.4308	13.5292	13.5118	13.4677	26.9327	26.9981	26.9815	26.9502	26.9715	27.0464	25.1983	24.7949	25.0741	25.0821	24.8884	24.7799
O96008	17.5103	17.495	17.3931	17.5811	17.3493	17.6059	27.2119	27.2871	27.3476	27.3698	27.4355	27.3857	27.759	28.0641	28.022	28.0932	28.0574	28.0244
Q12974	15.9622	15.9725	15.5597	15.7091	15.8674	15.8252	25.5285	25.617	25.7197	25.5372	25.6636	25.6429	26.7301	27.0273	26.9783	27.0417	27.007	26.9764
Q9Y2W1	18.8552	19.17	18.8089	19.1255	18.8926	19.1697	29.9962	29.9228	30.0544	29.9944	29.9829	30.0107	29.3333	29.6209	29.6171	29.6229	29.6326	29.5517
Q12931	23.5013	23.4933	23.2384	23.4164	23.3111	23.5015	30.6127	30.6093	30.6015	30.5508	30.5858	30.6266	30.5204	30.8372	30.8495	30.7929	30.7871	30.7731
Q99614	17.6808	17.8862	17.765	17.9752	17.778	17.9061	27.7071	27.6203	27.6088	27.5782	27.5239	27.575	27.8908	28.1275	28.0944	28.2402	28.137	28.0212
P53007	17.7712	17.7679	17.6607	17.7898	17.6449	17.8797	28.5479	28.6283	28.6466	28.608	28.5977	28.5586	27.3857	27.623	27.5291	27.4709	27.6271	27.5967
Q9Y606	15.4132	15.7033	15.4151	15.6917	15.3222	15.5996	26.5552	26.5343	26.6102	26.4181	26.6802	26.4388	26.9882	27.2874	27.24	27.305	27.2694	27.2375
Q15631	18.9881	19.1063	19.0661	19.1814	18.9387	19.0492	28.6021	28.7427	28.6781	28.7272	28.7788	28.7147	27.3204	27.6339	27.6619	27.5432	27.3641	27.3586
Q6P3X3	16.1332	16.2388	16.1624	16.329	16.1139	16.1303	26.6891	26.6499	26.5201	26.5737	26.6804	26.4883	25.5576	25.7973	25.6222	25.7276	25.5098	25.706
Q93096	15.9622	15.9725	15.5597	15.7091	15.8674	15.8252	27.9926	27.9834	27.9946	27.9987	28.0076	28.0113	27.681	27.9855	27.9434	28.0145	27.9789	27.9475
O43617	16.512	16.7585	16.483	16.471	16.6351	16.6777	26.108	26.152	26.2204	26.2077	26.2836	26.1875	26.6509	27.082	27.1523	27.4647	27.0726	27.1233
Q969E8	15.0301	15.1267	15.1162	15.1523	14.5179	15.2006	23.8161	23.7285	23.8998	23.8349	23.6203	23.914	24.2649	24.5505	24.4719	24.5297	24.4936	24.4699
Q16222	20.483	20.5859	20.5191	20.6665	20.393	20.6844	31.0813	31.1192	31.1293	31.1152	31.0877	31.1388	30.2518	30.5585	30.4541	30.5529	30.4377	30.437
P62837;P61077	14.4513	14.5362	14.5854	14.7319	15.1813	14.5704	24.7626	24.7448	24.722	24.7598	24.7535	24.7531	24.459	24.7454	24.6675	24.7275	24.6897	24.6653
P60604	15.711	15.6159	15.4601	15.7862	15.2578	15.8869	27.2083	26.9711	26.798	26.9276	26.8921	26.9522	26.9379	27.2352	27.1877	27.2543	27.2187	27.1883
A0AVT1	18.0419	18.1662	18.1107	18.3645	18.0953	18.1965	29.7203	29.6295	29.6381	29.7422	29.6507	29.6433	29.2126	29.4219	29.0248	28.9866	29.0238	29.2494
Q9BSL1	19.2003	19.1399	19.1512	19.2171	19.1574	19.2979	28.6302	28.6711	28.5629	28.5443	28.5209	28.6275	28.1457	28.5951	28.1408	28.7197	28.487	28.5087
P61086	18.6254	18.8907	18.7973	18.7178	18.394	18.7737	29.0838	29.0882	29.0697	29.1239	29.1761	29.0539	29.5217	29.8095	29.8837	29.9054	29.7433	29.7047
Q9C0C9	15.6535	15.451	15.7007	15.734	15.8228	15.735	27.4797	27.3405	27.4855	27.4403	27.4058	27.4365	24.7176	25.0373	25.0662	25.1801	24.9822	24.9808
P17480	17.0671	16.8805	17.1951	17.0794	16.892	17.1344	28.1511	28.1053	28.1903	28.2333	28.1256	27.9519	27.4027	27.8023	27.7689	27.8185	27.63	27.6334
P26368	20.7118	20.7955	20.707	20.7874	20.6463	20.806	30.8862	30.8987	30.9464	30.8755	30.8643	30.9115	30.2928	30.5894	30.5298	30.6365	30.5647	30.5714
O43818	15.7067	15.9846	15.8829	16.1389	16.1481	15.7039	27.4428	27.3447	27.4334	27.3993	27.3869	27.3431	26.3231	26.7099	26.6926	26.9071	26.9564	26.692
Q16881	19.3761	19.4032	19.35	19.4936	19.3378	19.4575	30.3229	30.2879	30.2535	30.1842	30.2645	30.2528	28.7662	28.9964	28.9465	28.9726	28.9198	28.8635
Q16881;Q9NNW7	15.9716	15.8214	15.8152	16.2126	15.9002	16.0938	27.7991	27.789	27.7969	27.806	27.8143	27.8186	27.5123	27.8149	27.7723	27.8424	27.8072	27.775
Q14166	17.6652	17.7587	17.6131	17.748	17.6686	17.614	29.3147	29.2852	29.3649	29.2138	29.1083	29.2423	27.2354	27.4149	27.4894	27.4634	27.5134	27.3681
Q16763	16.5952	16.6572	16.3891	16.7709	16.5293	16.8916	27.429	27.4631	27.5179	27.5918	27.6284	27.4937	25.5554	25.6841	25.463	25.5009	25.5941	25.5284
Q14157	17.9902	17.9589	17.9046	17.9784	17.8916	18.068	29.7455	29.7168	29.7944	29.7697	29.7409	29.7128	28.8373	28.8924	29.0499	29.0414	28.9762	29.0202
Q9UMX0	15.1689	15.3485	15.0883	15.0301	15.3697	15.2497	28.0206	27.934	27.9338	27.8046	27.9667	27.9543	26.4021	26.971	26.9478	26.8997	26.8899	26.8178
Q9UMX0;Q9NRR5	17.5493	17.6492	17.5984	17.7691	17.6285	17.7738	27.9342	27.9245	27.9334	27.9414	27.9493	27.9535	25.9511	26.1655	26.1186	26.1918	26.1963	26.1089
Q04323	16.2876	16.3668	16.4354	16.4582	16.3719	16.4786	27.7171	27.6805	27.6817	27.6932	27.6889	27.6986	27.5414	27.2084	27.4355	27.8533	27.6382	27.1408
P47985;P0C7P4	15.7943	16.7749	15.757	16.3697	16.2372	16.0836	27.3049	27.4092	27.3296	27.413	27.8188	27.1408	27.5143	27.817	27.7742	27.8439	27.81	27.777
Q13564	14.2245	14.7807	14.3212	13.2912	13.4537	13.6633	26.6963	26.6348	26.6906	26.4561	26.5446	26.5615	22.8355	23.1603	23.2701	23.137	23.3502	23.0629
Q70J99	16.9067	16.9994	17.0898	17.1927	17.058	17.0573	28.5285	28.2063	28.3299	28.0802	28.174	28.2648	26.0619	26.6552	26.233	26.5497	26.3248	26.0991
Q9BTM9	16.3955	16.9062	16.5724	16.8132	16.6061	16.9984	24.9518	24.7782	24.7104	24.5849	24.5748	24.5276	24.7209	25.0088	24.9382	24.9919	24.9571	24.93
P61421	15.0543	15.3364	14.7279	15.6061	17.152	15.5203	26.6424	26.8516	26.6827	26.8503	26.6865	26.6736	26.7114	27.0097	26.959	27.0261	26.9897	26.959
P38606	17.8743	17.9987	18.2087	17.8343	17.8294	18.02	29.2879	29.2528	29.2457	29.3282	29.3622	29.3174	28.591	28.9348	28.8866	29.0293	28.9186	28.9033
P36543	17.0445	17.0625	16.9825	17.1386	17.0278	16.9371	27.272	27.3895	27.3334	27.2732	27.2876	27.3264	27.6895	27.9941	27.9529	28.0226	27.9886	27.9546
O95881	15.5543	15.694	15.3944	15.5787	15.4948	15.7375	27.5354	27.4949	27.5786	27.6816	27.5038	27.5985	26.243	26.5423	26.5415	26.5591	26.4797	26.3805
P04818	17.6769	17.7108	17.5584	17.77	17.6687	17.7022	29.3694	29.3485	29.3453	29.3191	29.2809	29.2916	27.5964	27.8846	28.0534	27.8101	27.7704	27.7909
Q13404;Q15819	18.6636	18.8203	18.6057	18.3735	17.7765	18.6935	28.6855	28.6808	28.6961	28.6998	28.708	28.714	28.3181	28.6251	28.5854	28.661	28.6273	28.593
Q13404	17.9162	18.376	18.2137	18.3202	18.2079	18.4178	29.5142	29.6975	29.6021	29.5553	29.4999	29.5143	29.36	29.6318	29.583	29.6974	29.7345	29.5787
Q8TBC4	14.3303	15.8731	15.8168	15.7766	15.6785	15.8178	25.8282	25.7838	25.9184	25.6028	25.8268	25.7296	25.044	25.3317	25.263	25.3189	25.2837	25.2563
Q9GZZ9	16.3423	15.9391	16.227	16.4647	16.2564	16.2771	27.0269	26.6505	26.8025	26.6737	26.6162	26.7344	23.7736	23.6415	23.6455	23.7057	23.7362	23.7528
Q9H832	14.5706	14.5696	14.3228	14.5768	14.4505	14.675	24.4731	24.4572	23.4404	23.518	23.4411	23.6537	24.2406	24.5266	24.4454	24.5043	24.4697	24.4451
Q9Y4E8	18.8936	18.9212	18.8195	18.9951	18.8763	18.9154	29.9177	29.9231	29.92	29.8727	29.8539	29.9276	28.5955	28.8833	28.9225	28.8852	28.7405	28.6635
Q9Y5K5	18.8337	19.0393	18.8041	19.036	18.8636	18.9582	29.8638	29.8891	29.907	29.9203	29.8512	29.8762	28.4402	28.8122	28.7742	28.8876	28.7964	28.6969
Q9BZX2;Q9HA47	13.1726	11.9311	13.026	13.3589	13.061	15.1445	24.6728	24.6562	24.6314	24.6675	24.6671	24.6648	24.3989	24.6879	24.6096	24.6683	24.6337	24.6065
Q9BZX2	13.7285	15.9606	15.5496	15.8105	15.2224	14.9404	27.2127	26.9317	27.3095	26.9256	27.1737	27.1439	27.9204	27.7961	28.1077	27.7914	27.8199	27.7152
O94874	11.988	12.4006	11.9233	12.2697	11.5929	12.1671	24.7276	25.0458	24.5436	24.9188	25.2285	24.4055	23.4571	23.238	23.0961	22.6059	23.223	23.0219
Q2NL82	17.796	17.9437	17.8835	17.9347	17.775	17.9139	28.3381	28.4155	28.3955	28.3473	28.379	28.3287	27.3693	27.6226	27.3875	27.636	27.4365	27.3697
P54578	19.6206	19.5921	19.5808	19.6011	19.4875	19.6598	30.6186	30.5965	30.6104	30.5328	30.5892	30.5752	29.7501	30.0753	30.0686	29.9733	29.9422	30.0188
Q93009	18.1371	18.2554	18.1283	18.3314	18.0389	18.342	29.3343	29.3875	29.3747	29.3297	29.3453	29.3394	27.6676	27.8171	27.8111	27.9132	27.7379	27.8464
P61088	20.7643	20.7884	20.7565	20.9267	20.644	20.7982	28.9656	28.9603	28.9763	28.9784	28.9859	28.9918	30.4761	30.8215	30.7676	30.8152	30.8427	30.8216
Q9BRA2	16.6346	16.6269	16.535	16.6927	16.4759	16.8803	27.7861	27.6842	27.8611	27.7291	27.5215	27.6618	27.6836	27.7676	27.8216	27.8904	27.6708	27.7406
P40222	15.1173	14.9731	14.83	14.9414	14.8402	14.8882	27.7477	27.7593	27.8401	27.8618	27.6608	27.7425	28.5089	27.5288	27.6134	27.5297	27.5749	27.5156
Q9NUQ3	14.1284	14.3454	14.5993	14.5149	14.7212	14.8025	27.0182	26.5932	26.8348	26.9242	26.8805	26.9234	25.5913	24.8025	25.73	25.8977	25.9618	26.009
Q5T6F2	14.039	13.9933	13.9341	14.1595	13.8331	14.0048	26.6207	26.5386	26.5664	26.5373	26.5254	26.6488	24.6633	24.9471	24.8703	24.933	24.8947	24.8695
Q86UV5	15.937	15.901	15.6787	15.9251	15.5899	15.7142	27.0834	27.2516	27.1114	27.2269	27.1235	27.0928	23.617	23.8782	23.6455	23.8339	23.7485	23.6475
P15374	17.5814	17.7764	17.6543	17.6755	17.6336	17.6896	28.3969	28.3996	28.467	28.3956	28.3068	28.4432	26.3085	26.4128	26.5078	26.6546	26.4538	26.3548
O43396	17.0008	17.1335	16.9595	17.3604	17.0053	17.3437	29.7426	29.6898	29.7305	29.683	29.7079	29.6686	28.463	28.7584	28.7197	28.8371	28.8251	28.7485
P61081	17.1204	17.1517	16.9702	17.2997	16.9541	17.2868	27.7363	27.8301	27.8052	27.6647	27.7179	27.718	27.6096	27.9695	27.8317	27.8683	27.7726	27.847
P63279	19.8236	19.9012	19.8293	20.0039	19.8366	19.9432	29.6715	29.6694	29.7193	29.5507	29.5799	29.5667	26.2866	26.4185	26.3285	26.7388	26.5837	26.2433
Q8NBS9	18.6074	18.6839	18.5084	18.6606	18.5139	18.6014	29.0279	28.9557	29.0683	28.9731	28.9743	29.0262	27.801	28.0323	27.8085	28.1413	28.0523	27.7319
O75643	21.0224	21.1521	21.0226	21.154	21.0059	21.1468	31.6191	31.5705	31.6036	31.5511	31.5679	31.5937	30.6037	30.9936	30.9563	30.9468	30.9633	30.9279
P61960	16.927	17.0861	16.9319	17.1393	16.9576	17.129	26.6546	26.5689	26.6687	26.6328	26.3476	26.7471	23.0168	23.5534	22.9499	23.4333	23.3016	23.2917
Q9H3U1	15.7647	15.8787	15.8615	15.491	15.7398	15.5109	26.7719	26.9629	26.4199	26.6143	26.5372	26.7418	24.1142	24.5357	24.4804	24.3532	23.7934	24.39
Q6IBS0	16.3274	16.4221	16.3434	16.3118	16.0974	16.1432	28.0991	27.945	28.0588	27.8006	27.9548	28.0821	26.8765	27.3766	27.0934	27.2886	27.2191	26.8815
P68036	21.1915	21.2825	21.2294	21.4737	21.1667	21.4866	32.1531	32.1764	32.1013	32.0902	32.1462	32.1324	31.6192	31.959	31.8512	31.9164	31.7422	31.8007
P49427	14.5784	14.6792	14.4979	14.8343	14.4158	14.7214	24.7379	24.7182	24.6948	24.7308	24.7263	24.7261	24.4787	24.7663	24.689	24.7465	24.709	24.6847
Q15819	16.8281	16.7685	16.5312	17.003	16.7132	17.0834	26.3526	26.4116	26.4468	26.3529	26.2073	26.5554	27.4458	27.7481	27.7053	27.7736	27.7397	27.7072
P22314	20.9637	20.9433	20.9461	21.019	20.9292	21.0397	31.1726	31.1369	31.1492	31.1215	31.1237	31.1321	30.6174	30.9695	30.885	30.8414	30.8841	30.9034
P11441	15.6547	16.0922	15.8672	16.1003	15.9256	16.1519	28.8971	28.943	29.007	28.8731	29.0403	28.8937	26.7002	26.8768	27.0189	26.9949	26.8932	27.0859
Q9BZL1	14.7841	14.1891	14.2332	14.2822	14.7709	14.3953	26.942	26.7779	26.8498	26.8647	26.8965	26.9038	24.4595	24.8938	24.7093	24.8747	24.9437	24.8977
Q14694	16.9018	17.1335	16.9614	17.1667	17.024	17.2154	29.1984	29.1358	29.1433	29.1033	29.1016	29.2212	28.0003	28.1598	28.1997	28.9426	28.3638	28.0423
Q5T4S7	18.8675	18.8917	18.8176	18.9694	18.7807	18.9272	30.2227	30.178	30.1718	30.1853	30.1179	30.1585	28.2692	28.5007	28.477	28.5759	28.4657	28.4579
Q92890	18.785	18.7288	18.7346	18.8049	18.7551	18.7578	27.9889	27.9937	27.9368	27.9164	27.8345	27.9677	25.2876	25.3651	25.5261	25.6402	25.4097	25.3242
Q96T88	16.4867	16.441	16.3079	16.5702	16.4077	16.6317	27.9295	27.9192	27.9214	27.7354	27.8241	27.9037	24.6267	25.0429	24.8124	24.9025	25.0007	24.7818
P51809	15.7174	16.0109	15.8417	15.8222	15.7711	15.7346	25.8269	25.8139	25.824	25.788	25.7529	25.797	26.8363	27.1343	27.0859	27.1505	27.1163	27.0851
Q9P0L0;O95292	15.286	15.273	15.0664	15.2255	15.2317	15.1222	27.0304	27.0147	27.0082	27.0327	27.0367	27.0409	26.9314	27.2299	27.1807	27.248	27.2115	27.18
Q9Y277	19.2543	19.3541	19.3617	19.4393	19.2358	19.3708	28.1253	28.1176	28.0025	28.0448	28.1961	28.1092	28.3688	28.6761	28.6363	28.7129	28.6773	28.6441
Q16851	15.0497	15.2337	15.0857	15.2548	15.0186	15.2328	28.3463	28.265	28.2343	28.1968	28.1941	28.3268	26.7566	27.0361	27.1865	27.0716	26.9963	27.3318
Q86UX7	20.4774	20.4967	20.3869	20.5674	20.4578	20.595	30.3513	30.3168	30.3166	30.3334	30.279	30.3042	29.1559	29.4647	29.4015	29.3944	29.3893	29.3793
Q96IX5	16.0988	16.1222	15.9723	16.2947	15.9854	16.2673	27.3004	27.3734	27.2102	27.1781	27.3043	27.3714	26.8805	26.8644	26.893	26.7794	26.784	26.6498
O60763	16.7753	16.9673	16.6213	16.6238	16.5867	16.8493	29.521	29.5371	29.5299	29.5105	29.4565	29.4432	27.4163	27.7224	27.6361	28.5731	28.4867	27.6037
Q9UI12	15.6229	15.4689	15.6091	15.1752	15.4101	15.3529	27.0974	27.2525	27.2386	27.2069	27.079	27.0113	23.189	23.3699	23.4777	23.2237	23.4887	23.4215
Q00341	16.4146	16.2582	16.2415	16.3937	16.1873	16.4652	28.5023	28.5093	28.4826	28.4385	28.4901	28.5311	25.4847	25.5193	25.4975	25.4947	25.4348	25.4179
Q69YN4	14.1804	14.3961	14.3379	14.328	14.2498	14.8518	25.9826	26.1024	26.0681	25.6481	26.0805	25.8882	24.6324	24.9164	24.8404	24.8998	24.8647	24.8353
Q9BVJ6	17.7737	17.8544	17.8819	17.8504	17.8993	17.7525	28.2922	28.2661	28.3028	28.2415	28.2166	28.3116	26.8009	26.6239	26.5191	26.8697	26.6118	26.7049
P50552	18.355	18.4768	18.387	18.5798	18.2879	18.6281	29.6915	29.7399	29.7481	29.7124	29.7367	29.7162	28.8986	29.3109	29.0242	28.9774	29.5064	29.0304
Q99536	17.6813	17.6712	17.6394	17.9058	17.1596	17.8765	28.2975	28.3051	28.3151	28.2669	28.229	28.243	27.2486	27.628	27.3401	27.5917	27.2783	27.5209
P21796	19.7841	19.9176	19.8261	19.9494	19.7797	19.863	30.2901	30.3288	30.3196	30.2833	30.2781	30.2896	29.7785	30.0958	30.0305	30.0111	29.9929	29.9568
Q9NRW7	13.6733	13.5745	13.5828	13.8171	13.5382	13.7194	23.3153	23.7258	23.4413	23.1993	23.5751	23.3329	23.7203	24.4011	24.4356	24.5102	24.4619	24.452
O43592	15.788	15.5761	14.9379	15.5065	14.5863	16.0061	27.0956	27.0669	27.0635	27.1004	27.033	27.0408	26.1285	26.4661	26.3692	26.39	26.5172	26.5657
Q9NQW7	16.7263	16.6998	16.6319	16.8199	16.6237	16.7613	25.5727	25.4378	25.5224	25.4669	25.3968	25.3808	27.0093	27.3103	27.2626	27.3268	27.2938	27.262
Q9H0D6	15.3707	15.8827	15.4924	15.5476	15.4362	15.7969	27.3266	27.4924	27.4233	27.4083	27.4782	27.4279	25.9538	25.9587	25.9671	26.0677	26.0565	26.065
Q9Y5K8	14.738	14.8049	14.8048	14.9531	14.5526	15.2663	26.2607	25.9747	25.995	26.2497	26.3991	26.1172	25.0491	25.3361	25.266	25.3259	25.2889	25.2603
O75348	15.7181	15.564	15.5625	15.0669	15.4916	15.4547	26.8914	26.8745	26.869	26.8916	26.8933	26.8982	26.6166	26.2684	26.4587	27.0436	26.9815	26.9819
O75436	17.6219	17.688	17.6227	17.991	17.7386	17.6823	27.1621	27.3313	27.2065	27.2911	27.3323	27.206	24.4014	24.7037	24.5604	24.5011	24.4448	24.4816
Q9UK41	14.6453	14.4488	14.6357	14.5905	15.0665	14.9754	26.36	26.2607	26.512	26.4492	26.4786	26.3081	24.7618	25.0456	24.9727	25.0343	24.9948	24.9693
Q96QK1	18.9256	18.7707	18.8751	18.7235	18.7807	18.8092	29.7295	29.7276	29.7285	29.6354	29.6734	29.6665	27.6908	27.8071	27.7055	27.7773	27.7081	27.6887
Q9Y2W2	14.6966	14.915	14.9534	14.9702	14.6018	14.861	27.6306	27.6129	27.4904	27.6525	27.7044	27.5694	26.8368	27.0965	27.1176	27.202	27.0988	27.1212
Q6UXN9	16.2286	16.2573	16.0671	16.3204	16.2923	16.3088	27.2811	27.1097	27.2575	27.1606	27.1522	26.9885	24.14	23.9388	23.9422	23.5635	23.9545	23.8119
P18206	22.0702	22.2006	22.0399	22.2498	22.0564	22.2242	32.6049	32.5746	32.5922	32.6203	32.5604	32.5943	32.2853	32.5823	32.5281	32.5893	32.5497	32.5316
Q7Z5K2	12.73	12.7779	12.6959	12.914	12.4727	12.4006	24.2624	24.0825	23.9124	24.3394	23.8167	24.4537	24.075	24.3663	24.2798	24.3409	24.3076	24.2835
O75083	19.6713	19.6327	19.4969	19.8781	19.4254	19.7193	30.8511	30.8323	30.9166	30.848	30.8345	30.8218	29.5627	29.8246	29.7309	29.9233	29.8418	29.826
Q8NI36	16.3687	16.2825	16.2819	16.2798	16.1248	16.2703	27.5162	27.5502	27.6142	27.5245	27.5296	27.5427	27.6854	27.9898	27.947	28.0173	27.9832	27.9506
Q9UNX4	18.4771	18.4834	18.4365	18.4912	18.3507	18.5574	28.003	28.0878	28.1371	27.9899	28.067	28.0924	26.6786	27.1196	27.147	27.0101	26.9502	26.8894
Q15061	17.765	17.89	17.6852	17.9342	17.6864	17.8124	28.3512	28.1659	28.3089	28.1502	28.2722	28.1102	26.1252	26.5343	26.5221	26.5784	26.2313	26.3263
Q5JSH3	13.5375	13.5105	12.9787	13.5546	13.0602	13.3298	26.4533	26.4465	26.5115	26.4014	26.6081	26.4566	24.704	24.9886	24.9144	24.9732	24.9373	24.911
P57081	15.7448	15.8483	15.7577	15.8184	15.7103	15.7198	23.5456	23.7341	23.9602	23.6729	23.7892	24.6212	24.3668	24.6539	24.5763	24.6355	24.5987	24.573
Q9Y5J1	15.6954	15.8434	15.6134	15.7133	15.8363	15.7629	26.9282	27.3162	26.9183	26.7317	26.9863	26.9419	25.4737	25.6767	25.8721	25.8036	25.6631	25.876
P45880	20.5163	20.6356	20.4727	20.6223	20.5493	20.7715	31.0666	31.0208	31.021	30.9727	30.9545	31.0544	30.7877	31.1185	31.1027	31.1148	31.1304	31.0815
P13010	21.5396	21.5399	21.5316	21.5145	21.4551	21.6018	31.2893	31.2786	31.3006	31.2819	31.3185	31.2743	31.1666	31.4659	31.3614	31.3624	31.3392	31.3432
Q9UN37;O75351	16.4948	16.5399	16.4405	16.4329	16.7228	16.5347	28.1783	28.1706	28.1854	28.1886	28.1974	28.2028	27.8466	28.1511	28.1113	28.1825	28.1486	28.1146
Q9NP79	16.0549	16.199	15.4379	15.1755	15.7443	15.9087	26.9708	26.9699	27.0639	26.8816	27.0243	27.0646	28.0441	28.1854	28.2719	28.2759	28.1979	28.0981
O75717	14.9182	14.8648	15.0173	15.0003	14.5586	14.8181	26.2174	26.064	26.0122	26.2002	25.9649	25.955	22.3475	22.2474	22.2574	22.2124	22.4069	22.3762
O95785	11.4268	11.1935	11.2952	11.4242	11.6939	11.7296	23.1623	22.9339	23.152	23.0075	23.9619	22.3502	24.0812	24.3719	24.2879	24.3498	24.3169	24.2915
Q99986	16.6119	16.7423	16.5717	16.7034	16.6016	16.6139	28.5607	28.452	28.478	28.4617	28.4124	28.551	26.2675	26.7548	26.3864	26.4329	26.2459	26.6247
Q9GZL7	19.1909	19.3501	19.1987	19.4858	19.249	19.3804	29.6578	29.6512	29.6813	29.6632	29.5958	29.6713	28.8134	29.1582	29.0269	29.0445	29.0381	28.8994
Q6RFH5	16.6483	16.6764	16.4229	16.6116	16.6234	16.6312	27.6814	27.5633	27.614	27.6141	27.5127	27.7535	25.8944	25.7749	26.0019	26.1033	25.9454	25.2871
O14980	21.2252	21.3054	21.1848	21.3242	21.2059	21.3357	31.8201	31.7704	31.8099	31.764	31.7572	31.7566	30.7486	31.2043	31.1148	31.1346	31.0921	31.0847
Q9C0E2	15.3918	14.5325	14.3858	14.235	14.8612	14.5985	26.8553	27.0484	26.7858	27.0186	26.6072	26.7878	26.6616	26.1982	26.6825	26.9659	26.5041	26.1063
P55060	21.2387	21.3659	21.2796	21.3184	21.1834	21.3823	32.0706	32.0739	32.0783	32.0712	32.058	32.023	30.8724	31.3046	31.1526	31.1527	31.2394	31.1434
Q9HAV4	19.5305	19.6403	19.52	19.5357	19.3036	19.6534	30.1025	30.1074	30.1009	30.1024	30.0615	30.0774	29.2384	29.4275	29.2303	29.4929	29.3768	29.403
Q9UIA9	17.1753	17.2675	17.0381	17.1037	17.1338	17.1768	28.5809	28.6403	28.5672	28.5592	28.6454	28.6493	27.2917	27.2684	27.2706	27.5543	27.4582	27.3201
P12956	21.1023	21.1679	21.0332	21.1633	21.0281	21.208	31.018	31.0056	31.0933	31.0079	31.0559	31.006	31.0675	31.5623	31.5833	31.4387	31.3081	31.3287
P67809;P16989	19.9791	20.0584	19.7621	20.0843	19.941	20.1481	28.82	28.8144	28.8303	28.8357	28.8428	28.8489	28.4508	28.758	28.7182	28.7958	28.76	28.7267
P67809	20.939	21.1079	20.9182	21.1902	20.9323	21.1681	32.1758	32.0398	32.1378	32.1447	32.065	32.1246	31.149	31.198	31.1869	31.2715	31.1981	31.1716
O15498	14.6312	14.7617	14.6826	14.6604	14.3841	14.8194	26.3252	25.8469	26.5559	25.9499	26.1545	26.6373	24.6934	24.9788	24.9036	24.9618	24.9261	24.8994
Q9Y5A9;Q7Z739;Q9BYJ9	17.0903	17.2285	17.4027	17.3243	17.2714	17.394	28.323	28.3155	28.3306	28.3332	28.3415	28.3469	27.9348	28.2404	28.1999	28.2728	28.2383	28.2052
Q9Y5A9	16.1614	16.1667	15.935	16.4002	15.911	16.3992	29.2257	29.2026	29.2632	29.2276	29.2266	29.1823	25.8808	26.2084	26.193	26.1314	26.146	26.2547
Q96B54	13.9204	14.7959	14.4435	14.7138	14.4779	14.539	26.5594	26.377	26.4134	26.3658	26.4218	26.3826	24.7996	24.8999	24.8677	24.9183	24.8488	24.8834
Q86U90	13.7777	14.3612	14.0945	14.0376	14.0398	14.0264	26.0261	25.8949	25.8571	25.8407	25.9708	25.8782	25.6103	25.8094	25.7756	25.5789	25.7446	25.6992
O43670	18.8803	18.7611	18.8652	18.8113	18.8669	18.8563	28.2603	28.4101	28.4729	28.3526	28.2601	28.3529	27.3898	27.628	27.688	27.6826	27.5843	27.4645
Q15942	16.736	16.8896	16.6673	16.7003	16.7059	16.8314	28.5528	28.4578	28.494	28.4775	28.5342	28.522	28.3529	29.021	29.165	29.139	29.0261	29.0882
Q8N5P1	12.8471	12.8623	12.5762	12.8736	12.7973	12.4826	24.0348	24.3266	24.5273	24.325	24.1924	24.5054	24.1279	24.4185	24.3353	24.3951	24.3615	24.3348
Q86VM9	16.6175	16.3182	16.1231	16.2901	15.9891	16.2453	27.1492	27.1497	27.0884	27.0453	27.0503	27.0699	26.6542	27.0403	26.5395	26.344	27.2877	26.45
Q7Z739;Q9BYJ9	13.1621	13.5751	13.0517	12.9076	11.944	13.984	24.5513	24.5369	24.5119	24.545	24.5448	24.5398	24.29	24.5824	24.5016	24.5577	24.5274	24.4998
O75312	17.553	17.6069	17.5016	17.7384	17.6166	17.8252	28.0264	28.0604	28.0526	28.063	27.9519	27.9791	29.4315	29.8976	29.7217	29.8918	29.7478	29.8246
Q6PJT7	14.0469	14.0179	14.0697	14.2729	14.1555	14.0701	26.9765	26.9722	26.9565	26.9964	26.9213	26.9078	25.4774	25.7055	25.8428	25.7577	25.6636	25.6135
Q8WU90	17.1014	17.3797	17.3608	17.3967	17.2526	17.3263	28.1537	28.0722	28.228	28.2257	27.8327	28.0773	27.1828	27.4389	27.4683	27.4028	27.6577	27.1139
Q7Z2W4	16.4464	16.4477	16.2784	16.5251	16.4501	16.5328	27.8301	27.7404	27.8109	27.7493	27.7292	27.6343	26.0851	26.2602	26.4764	26.304	26.3004	26.215
Q969S3	13.4773	13.3143	12.8792	14.2345	13.2892	13.5399	26.1117	25.9668	26.216	26.4271	26.3554	26.4075	24.6455	24.9307	24.8541	24.9126	24.8777	24.8529
O95218	14.9419	14.9788	14.8291	14.9886	14.9317	15.0617	28.4013	28.3665	28.4378	28.4365	28.4306	28.4301	27.609	27.8402	27.6666	27.824	27.7323	27.7262
Q9UPT8	13.7122	13.798	13.5778	13.7514	13.5322	13.7915	26.5923	26.5896	26.699	26.6429	26.5581	26.4754	24.6703	24.9564	24.8797	24.9367	24.9023	24.8775
Q86UK7	14.6296	14.818	14.7867	14.9496	15.0894	14.9312	26.0918	26.1013	25.983	26.2568	26.2021	26.2259	23.6778	23.8675	23.8306	23.9365	24.1025	23.9205
P32454;P37898	12.8653	14.3085	14.4376	14.6658	14.7872	14.8211	24.7526	24.7353	24.7117	24.7475	24.7433	24.7417	24.5237	24.812	24.7341	24.792	24.7571	24.73
P00330	23.083	23.2702	23.1389	24.5136	24.3539	24.5865	32.5915	32.535	32.5672	33.2691	33.2716	33.2399	32.8233	33.2469	33.1677	33.9434	33.9412	33.9254
P00330;P07246	19.8222	20.0619	19.9922	21.5622	21.1507	21.5407	28.7895	28.7846	28.8003	28.8047	28.8123	28.818	28.4481	28.7551	28.7167	28.7931	28.759	28.7244
P47143	16.2236	16.4357	16.2597	17.2442	17.1069	17.2272	26.0499	25.8237	26.0272	26.7161	26.9168	26.7647	26.1261	26.2866	26.2611	27.0679	27.0201	27.0234
P18239	16.5084	16.7922	16.8281	17.5777	17.6919	17.7908	28.2248	28.2175	28.233	28.2357	28.2451	28.2494	27.9377	28.053	28.076	28.1491	27.7961	26.1846
P23542	15.5744	15.5938	15.5169	16.4263	16.4655	16.4979	25.7861	26.1425	25.7283	26.5901	26.6251	26.414	22.6211	22.4991	22.7131	23.261	22.7486	22.9778
P07246	17.0024	17.1005	16.9724	17.2567	17.2143	17.3433	24.4679	24.5442	24.4067	24.8962	25.3142	25.3245	25.0799	25.3704	25.3019	25.3556	25.3244	25.2933
Q04894	14.4901	15.2119	14.8622	15.6882	15.3744	15.7532	25.3774	25.3551	25.3357	25.3753	25.3707	25.3732	25.1697	25.4602	25.3933	25.4501	25.4135	25.3864
Q00955	17.7311	17.3173	17.2997	18.2076	18.1532	18.2293	25.9585	25.6778	25.4994	26.5713	26.3352	26.2088	27.6447	27.79	27.5914	28.1267	26.9091	27.5955
P31787	15.1534	14.6818	15.1333	16.0767	15.808	16.1434	25.8672	25.4101	25.7888	26.5154	26.0202	26.5361	24.946	25.2168	25.363	25.6584	25.6987	26.1369
P31383	13.6118	13.5106	13.4446	14.2305	14.7909	14.6361	24.4863	24.4726	24.4445	24.4806	24.4798	24.4786	23.5636	23.3842	23.3986	23.4981	23.5964	23.0542
P46680	15.2499	14.423	15.5653	15.2804	13.8606	14.9888	24.7943	24.7754	24.7546	24.7908	24.7855	24.7855	24.5031	24.7897	24.7133	24.7701	24.7344	24.7094
P38720	17.9006	17.9073	17.9581	19.0605	19.0141	19.1556	27.4946	27.5204	27.5889	28.134	28.093	28.2249	26.9255	27.3841	27.3504	28.0139	28.0302	28.0509
Q02486	13.0916	13.2922	13.0778	13.7521	13.6806	13.7007	24.6074	24.593	24.5644	24.6017	24.6004	24.596	24.3873	24.6781	24.5973	24.6575	24.6231	24.5976
P19414	18.7196	18.888	18.7839	19.9187	19.8383	19.9674	28.4772	28.4342	28.4282	29.2169	29.1436	29.212	28.5191	28.5838	28.5217	29.0766	29.1057	29.1308
P38013	19.7419	19.926	19.7965	21.1274	20.864	21.1339	30.0911	30.0326	30.0345	30.7445	30.6048	30.7383	28.6518	28.8903	28.9215	29.5885	29.5979	29.564
P15891	16.9346	16.9922	16.9412	18.001	17.8669	18.0093	25.179	25.0607	25.5579	26.3549	26.2895	26.2699	25.6277	25.637	25.9797	26.6731	26.5354	26.4477
P47096	11.5901	12.2207	12.0088	12.9726	13.0541	13.0541	24.6223	24.6067	24.5801	24.6171	24.6135	24.609	24.3984	24.6891	24.6076	24.6649	24.6321	24.6059
P12904	12.5272	13.1577	12.9589	14.0423	13.4181	13.6598	24.5348	24.5199	24.4906	24.5299	24.5282	24.5245	24.2999	24.5927	24.5109	24.5712	24.5386	24.5119
P52910	16.5048	16.3346	16.191	16.8197	17.2271	17.0231	25.4752	27.5727	27.5792	26.0537	27.6003	25.8243	27.3796	27.6823	27.6386	27.7071	27.6722	27.639
P60010	19.1411	19.2949	19.1159	20.3875	20.1779	20.4186	29.2374	29.2945	29.2278	30.0288	29.8915	29.9474	28.4224	28.6558	28.4595	29.1506	29.2513	29.1539
P54114	12.2152	12.576	12.7117	13.628	13.2531	13.2503	24.6668	24.6521	24.6266	24.664	24.6619	24.657	24.4363	24.7272	24.6481	24.7036	24.6713	24.6455
P54114;P47771	13.8585	14.0131	13.8798	14.6408	14.6122	14.4666	24.6701	24.6533	24.6263	24.6662	24.6614	24.6594	24.4404	24.7284	24.6489	24.7113	24.6741	24.6478
P46367	17.8397	17.3948	17.4427	18.4055	18.2591	18.3615	24.3936	24.6021	24.53	25.2345	25.5748	25.6893	27.2126	27.5914	27.4312	27.6497	27.5985	27.5115
P54115	19.5449	19.5389	19.5618	20.3378	19.9558	20.1805	29.1759	29.1253	29.1974	29.9535	29.873	29.8084	28.9206	28.7658	28.6954	29.3456	29.3988	29.3172
P54783	12.7721	10.5294	12.577	13.5588	12.5615	12.8922	24.547	24.5349	24.5051	24.5432	24.5426	24.5384	24.289	24.5792	24.4975	24.5571	24.5234	24.4983
P16550	16.329	16.1344	16.4926	16.7098	16.7423	16.6988	25.408	25.4867	25.4817	26.0491	25.9606	26.1174	27.0615	27.362	27.3158	27.3819	27.3492	27.3159
P14540	21.495	21.6383	21.4226	22.8685	22.6761	22.8949	32.06	32.1379	32.1376	32.8259	32.8558	32.8272	30.712	31.0819	31.1446	31.8734	31.7554	31.7949
P23180	13.3733	13.181	13.2553	14.0557	14.2394	14.5638	23.6463	24.4868	23.8226	24.5575	24.494	24.3265	24.2686	24.5583	24.4774	24.5358	24.5034	24.4754
P38115	13.3574	13.6451	13.4062	14.0755	14.3754	14.7595	23.7766	24.484	24.4543	24.0465	24.4901	24.0248	24.2567	24.5458	24.4672	24.5249	24.4925	24.4672
P22768	13.7424	12.9372	13.8218	14.0175	14.3011	13.0698	25.2786	25.2602	25.2359	25.2707	25.269	25.2707	27.6836	27.7406	27.94	28.0071	25.6876	27.7535
P32454	14.3728	14.2066	14.3197	14.7286	14.9549	14.7984	24.4307	24.0397	24.2801	25.2727	25.1507	25.2215	24.3492	24.6361	24.5553	24.6174	24.5802	24.5572
P49435	13.324	13.3719	13.7415	14.8146	14.7675	14.7209	24.7799	24.7601	24.7386	24.775	24.7704	24.771	24.5419	24.8307	24.7541	24.8134	24.7761	24.7517
P46672	15.8919	16.2515	16.097	17.0769	16.9292	17.0177	25.0116	24.8751	25.0358	25.7192	25.6564	25.9832	25.531	25.5681	25.6694	25.569	25.1945	25.9447
P11076;P19146	16.7857	17.0132	16.7315	17.8704	17.6074	17.8515	26.9267	27.0353	26.8869	27.5434	27.5442	27.6457	27.6741	27.9788	27.9373	28.0088	27.9737	27.9404
[truncated: 3,323 more rows]
