# Supplementary material for: HarmonizR enables data harmonization across independent proteomic datasets with appropriate handling of missing values
Source: Nat Commun. 2022 Jun 20;13:3523. doi: 10.1038/s41467-022-31007-x (PMC9209422; doi:10.1038/s41467-022-31007-x)
Supplement: Supplementary file 3 — Source Data [file 41467_2022_31007_MOESM3_ESM.zip › Source Data/Figure2;Supplementary Figure 2-10;HarmonizR_FN:FP:TP:TN calculations.xlsx]

## Sheet: Sheet1
T: Protein	TripleTOF6600 SWATH 5%Yeast 15%EColi R1	TripleTOF6600 SWATH 5%Yeast 15%EColi R2	TripleTOF6600 SWATH 5%Yeast 15%EColi R3	TripleTOF6600 SWATH 10%Yeast 10%EColi R1	TripleTOF6600 SWATH 10%Yeast 10%EColi R2	TripleTOF6600 SWATH 10%Yeast 10%EColi R3	QExactive DDA 5%Yeast 15%EColi R1	QExactive DDA 5%Yeast 15%EColi R2	QExactive DDA 5%Yeast 15%EColi R3	QExactive DDA 10%Yeast 10%EColi R1	QExactive DDA 10%Yeast 10%EColi R2	QExactive DDA 10%Yeast 10%EColi R3	QExactive DIA 5%Yeast 15%EColi R1	QExactive DIA 5%Yeast 15%EColi R2	QExactive DIA 5%Yeast 15%EColi R3	QExactive DIA 10%Yeast 10%EColi R1	QExactive DIA 10%Yeast 10%EColi R2	QExactive DIA 10%Yeast 10%EColi R3	C: Taxonomy	N: Student's T-test p-value TripleTOF6600 SWATH 5%Yeast 15%EColi_TripleTOF6600 SWATH 10%Yeast 10%EColi	N: Student's T-test Difference TripleTOF6600 SWATH 5%Yeast 15%EColi_TripleTOF6600 SWATH 10%Yeast 10%EColi	N: Student's T-test p-value QExactive DDA 5%Yeast 15%EColi_QExactive DDA 10%Yeast 10%EColi	N: Student's T-test Difference QExactive DDA 5%Yeast 15%EColi_QExactive DDA 10%Yeast 10%EColi	N: Student's T-test p-value QExactive DIA 5%Yeast 15%EColi_QExactive DIA 10%Yeast 10%EColi	N: Student's T-test Difference QExactive DIA 5%Yeast 15%EColi_QExactive DIA 10%Yeast 10%EColi	N: Student's T-test p-value 5%Yeast 15%EColi_10%Yeast 10%EColi	N: Student's T-test Difference 5%Yeast 15%EColi_10%Yeast 10%EColi	-	Swath	QE DDA	QE DIA	combined (unharmonized)		Taxonomy				Swath	QE DDA	QE DIA	combined (harmonized)
Q9NPJ3	-0.130986	-0.387926	-0.547035	-0.470971	-0.31592	-0.464472	-0.251067	-0.404269	-0.281285	-0.505172	-0.399902	-0.439524	-0.421818	-0.220959	-0.460079	-0.393497	-0.315087	-0.478404	Homo sapiens	0.662498	0.061805	0.0721397	0.135992	0.76561	0.0280442	0.14947	0.0752806		TN	TN	TN	TN		Homo sapiens			TN	1957	3293	2135	3710
O00116	0.801018	0.898185	0.364052	0.721618	0.755285	0.796374	0.684208	0.949068	0.781442	0.692817	0.64941	0.643477	0.867426	0.64427	0.946323	0.52741	0.698926	0.718736	Homo sapiens	0.69435	-0.0700073	0.144137	0.143005	0.191657	0.170982	0.244274	0.0813264		TN	TN	TN	TN		Escherichia coli			TP	469	314	143	466
P11766	3.29367	3.34726	3.37888	3.28935	3.28894	3.23198	3.34032	3.32658	3.43463	3.22574	3.20478	3.30258	3.34344	3.32865	3.32284	3.34135	3.18875	3.30134	Homo sapiens	0.0896657	0.0698461	0.0529231	0.122811	0.302548	0.0544953	0.00174096	0.0823843		TN	TN	TN	TN		Saccharomyces cerevisiae			FN	681	405	698	1035
Q9NRN7	0.772447	0.693339	0.729409	0.871653	0.645744	0.736214	0.874304	0.835461	0.825203	0.858115	0.561665	0.593264	0.611441	0.877612	0.67265	0.765378	0.865246	0.677175	Homo sapiens	0.793274	-0.0194718	0.141568	0.173975	0.642358	-0.0486987	0.496285	0.0352681		TN	TN	TN	TN					FP	5	3	9	8
Q53H12	-0.465256	-0.277038	-0.454203	-0.358578	-0.451501	-0.542479	-0.345942	-0.432696	-0.410855	-0.44475	-0.627657	-0.305191	-0.390644	-0.287184	-0.497104	-0.428825	-0.456181	-0.61523	Homo sapiens	0.554994	0.0520205	0.552978	0.0627017	0.26612	0.108434	0.113536	0.0743855		TN	TN	TN	TN					Total	3112	4015	2985	5219
P49748	-0.649326	-0.301132	-0.312287	-0.43336	-0.289248	-0.24452	-0.54441	-0.319767	-0.471745	-0.172468	-0.260803	-0.611099	-0.191158	-0.229972	-0.358703	-0.94426	-0.159897	-0.472953	Homo sapiens	0.483281	-0.0985391	0.550836	-0.0971844	0.318623	0.265759	0.814973	0.0233453		TN	TN	TN	TN					TRUE	78	89.8	76.3	80
O96019	2.70278	2.65916	2.64728	2.57631	2.58452	2.61196	2.62062	2.64697	2.67459	2.61772	2.55852	2.61052	2.6925	2.5966	2.55468	2.64434	2.62777	2.62272	Homo sapiens	0.0170065	0.0788098	0.100007	0.0518052	0.701496	-0.0170177	0.0535847	0.0378658		TN	TN	TN	TN					FALSE	22	10.2	23.7	20
Q99798	1.87225	1.74598	1.82446	1.76708	1.7332	1.68306	1.78608	1.86008	1.83235	1.70075	1.69467	1.74929	1.75016	1.84509	1.81049	1.73249	1.80713	1.6983	Homo sapiens	0.121913	0.0864504	0.0158114	0.11127	0.257954	0.0559395	0.000706001	0.0845532		TN	TN	TN	TN
P35611	-0.608607	-0.588187	-0.666007	-0.648471	-0.789268	-0.890744	-0.715465	-0.650391	-0.562038	-0.777278	-0.825111	-0.673386	-0.650823	-0.75166	-0.795891	-0.856267	-0.588365	-0.597675	Homo sapiens	0.103948	0.155227	0.139995	0.115961	0.622685	-0.0520223	0.12978	0.0730552		TN	TN	TN	TN
Q13685	-0.643565	-0.379002	-0.571744	-0.663336	-0.83908	-0.666463	-0.575564	-0.826148	-0.439863	-0.606941	-0.688048	-0.711567	-0.705693	-0.80759	-0.521381	-0.776292	-0.472658	-0.58667	Homo sapiens	0.122447	0.191522	0.664119	0.0549937	0.61513	-0.0663483	0.350388	0.0600559		TN	TN	TN	TN
Q9NRW3	-0.469724	-0.467973	-0.609527	-0.405275	-0.66653	-0.466879	-0.435989	-0.605106	-0.352803	-0.57545	-0.666938	-0.510502	-0.264026	-0.585491	-0.546802	-0.456287	-0.602859	-0.7686	Homo sapiens	0.976731	-0.00284687	0.240988	0.119664	0.348896	0.143809	0.140943	0.0868755		TN	TN	TN	TN
Q13085	0.560497	0.557446	0.874909	0.805213	0.742284	0.848429	0.776607	0.857405	0.745425	0.690612	0.546393	0.769867	0.93696	0.76652	0.457622	0.759006	0.802627	0.672879	Homo sapiens	0.287976	-0.134358	0.16606	0.124188	0.874495	-0.0244698	0.85592	-0.0115465		TN	TN	TN	TN
P31946	3.90443	3.87108	3.80943	3.75404	3.76128	3.7328	3.85887	3.76795	3.89835	3.74343	3.7585	3.84285	3.73988	3.8758	3.80736	3.78896	3.83421	3.7898	Homo sapiens	0.0181924	0.112272	0.291033	0.0601298	0.940095	0.00335813	0.0234444	0.0585867		TN	TN	TN	TN
P62258	5.96133	5.9198	5.91666	5.87863	5.86921	5.81511	5.93549	5.89555	5.95438	5.83695	5.86198	5.90604	5.97064	5.92837	5.83889	5.83362	5.93835	5.84575	Homo sapiens	0.0329481	0.0782785	0.0867125	0.0601508	0.476206	0.0400581	0.00541644	0.0594958		TN	TN	TN	TN
Q04917	2.68933	2.70597	2.78308	2.72317	2.65873	2.61605	2.70711	2.694	2.76181	2.63748	2.64208	2.6986	2.79134	2.81992	2.75168	2.71546	2.68985	2.70303	Homo sapiens	0.229627	0.0601432	0.0975396	0.061582	0.015892	0.0848656	0.00384094	0.0688636		TN	TN	TN	TN
O95336	0.252575	0.350247	0.317791	0.178221	0.208523	0.156626	0.20846	0.344084	0.248928	0.0586615	0.282635	0.271539	0.332478	0.293684	0.233585	0.149939	0.244931	0.161645	Homo sapiens	0.0178691	0.125748	0.492008	0.0628787	0.0715271	0.101077	0.00447397	0.0965679		TN	TN	TN	TN
P17174	2.9258	2.9036	2.94328	2.90931	2.8218	2.79511	2.84358	2.91773	2.95977	2.83065	2.87034	2.8956	2.89934	2.93035	2.8628	2.91482	2.88398	2.83077	Homo sapiens	0.0866718	0.0821534	0.345878	0.0414975	0.540221	0.0209774	0.0216624	0.0482095		TN	TN	TN	TN
P00505	1.49896	1.54428	1.58143	1.5956	1.42804	1.64472	1.55027	1.57237	1.67821	1.47765	1.48208	1.54962	1.60575	1.47403	1.61352	1.50791	1.49778	1.62422	Homo sapiens	0.844936	-0.0145597	0.10136	0.0971713	0.745578	0.0211329	0.296216	0.0345815		TN	TN	TN	TN
Q96IU4	0.312051	0.482888	0.47821	0.494999	0.316281	0.331402	0.61624	0.478352	0.589507	0.519764	0.136153	0.184125	0.365548	0.458307	0.570681	0.50955	0.297187	0.346691	Homo sapiens	0.616395	0.0434893	0.0925758	0.281352	0.40966	0.0803696	0.0305109	0.13507		TN	TN	TN	TN
P53396	4.58279	4.53068	4.54674	4.48143	4.48138	4.46653	4.50894	4.54811	4.5719	4.45954	4.48793	4.49651	4.58092	4.55015	4.49679	4.47172	4.52318	4.4262	Homo sapiens	0.00894147	0.0769587	0.0454945	0.0616555	0.13807	0.0689241	9.67348e-05	0.0691794		TN	TN	TN	TN
Q12904	2.31648	2.20356	2.20845	2.1823	2.25479	2.10716	2.23106	2.24701	2.32626	2.12237	2.16945	2.19491	2.2304	2.19483	2.23231	2.13338	2.31188	2.12953	Homo sapiens	0.337005	0.0614095	0.0434131	0.105867	0.676368	0.0275867	0.0312296	0.0649545		TN	TN	TN	TN
O00170	0.10567	-0.0334159	0.00183878	-0.0789606	0.00702356	-0.0914623	-0.110782	-0.0651714	0.156972	0.0556984	-0.0902769	-0.0173461	0.0951437	-0.0977202	-0.0229658	0.132632	-0.0540722	-0.121632	Homo sapiens	0.202369	0.0791641	0.911528	0.0109813	0.953672	0.00584315	0.456493	0.0319962		TN	TN	TN	TN
O94788	3.65208	3.69299	3.73387	3.70532	3.58219	3.57424	3.65242	3.70619	3.72519	3.58132	3.67543	3.63377	3.71906	3.61101	3.68387	3.64677	3.64373	3.65617	Homo sapiens	0.210207	0.0724017	0.138406	0.0644253	0.522453	0.022428	0.0190776	0.053085		TN	TN	TN	TN
P61221	3.20785	3.17207	3.30187	3.20209	3.20565	3.06935	3.19363	3.16589	3.28058	3.1821	3.17553	3.15513	3.24406	3.2123	3.20646	3.1524	3.12856	3.20176	Homo sapiens	0.313596	0.0682328	0.297725	0.0424464	0.0705404	0.0600353	0.0168459	0.0569048		TN	TN	TN	TN
Q9UG63	2.35091	2.3218	2.41819	2.38197	2.28038	2.32333	2.37578	2.3994	2.32239	2.30409	2.29225	2.39502	2.39619	2.32867	2.35937	2.37719	2.35227	2.2539	Homo sapiens	0.440605	0.0350731	0.422501	0.0354003	0.472105	0.0336267	0.11041	0.0347		TN	TN	TN	TN
Q9NUQ8	-1.58571	-1.51841	-1.41757	-1.95947	-1.6349	-1.9539	-1.73741	-1.50733	-1.29386	-2.07938	-1.71815	-1.66522	-1.26684	-1.52598	-2.16969	-1.43453	-1.30014	-2.21	Homo sapiens	0.0439869	0.342193	0.166842	0.308053	0.988571	-0.00594985	0.131005	0.214765		TN	TN	TN	TN
Q9UKV3	1.81083	1.80241	1.79594	1.62738	1.64927	1.7117	1.70176	1.69861	1.86926	1.71132	1.64377	1.75563	1.87888	1.67758	1.71402	1.73833	1.63422	1.73924	Homo sapiens	0.00542025	0.140274	0.461325	0.0529704	0.497996	0.0528967	0.016312	0.082047		TN	TN	TN	TN
P11310	0.867158	0.808412	0.630733	0.766057	0.712339	0.650446	0.833543	0.79219	0.75117	0.700332	0.710316	0.706322	0.679657	0.847961	0.758479	0.715725	0.826097	0.562456	Homo sapiens	0.493192	0.0591535	0.0224191	0.0866445	0.540126	0.0606064	0.0712548	0.0688014		TN	TN	TN	TN
P55263	1.62009	1.5938	1.66327	1.43989	1.76903	1.53137	1.54467	1.66157	1.75328	1.48415	1.58385	1.62475	1.61175	1.49226	1.57466	1.58064	1.83903	1.53295	Homo sapiens	0.672366	0.0456231	0.292386	0.0889241	0.41885	-0.0913161	0.777425	0.0144104		TN	TN	TN	TN
P05141	2.91573	2.92232	2.88591	3.00696	2.84001	2.89517	2.86093	2.85904	2.86981	2.93458	2.80188	2.87557	2.87389	2.78996	2.99721	2.90317	2.89448	2.94438	Homo sapiens	0.910021	-0.0060614	0.856741	-0.00741649	0.686399	-0.0269863	0.629201	-0.0134881		TN	TN	TN	TN
P12236	2.28642	1.86225	1.06347	2.09292	-0.0391808	1.65394	1.38492	1.47946	1.83256	1.47155	1.12065	1.34843	1.45591	2.09222	1.65111	1.62772	2.22342	1.28287	Homo sapiens	0.536362	0.501485	0.213639	0.252106	0.951071	0.0217436	0.321469	0.258445		TN	TN	TN	TN
P63104	5.59628	5.65371	5.61002	5.53618	5.41291	5.57257	5.59029	5.5508	5.5948	5.46561	5.52488	5.55812	5.59796	5.56229	5.56106	5.56537	5.53478	5.45336	Homo sapiens	0.092893	0.112787	0.109702	0.0624269	0.190714	0.0559368	0.00240962	0.0770502		TN	TN	TN	TN
P52209	5.04282	5.03127	5.03561	4.97281	4.9488	4.9676	4.96117	4.98483	5.08736	4.9479	4.99688	5.01559	4.9886	5.09302	5.03225	4.94913	4.9686	4.97699	Homo sapiens	0.000791542	0.073494	0.607148	0.024329	0.0804546	0.073047	0.0036259	0.0569567		TN	TN	TN	TN
Q15758	2.69101	2.80685	2.80356	2.72745	2.64095	2.68767	2.79972	2.77185	2.80248	2.59949	2.62162	2.7148	2.72234	2.76745	2.58179	2.7694	2.77931	2.71896	Homo sapiens	0.146988	0.081786	0.0163504	0.146045	0.329665	-0.0653613	0.11672	0.0541567		TN	TN	TN	TN
Q13541	-0.658599	-0.53107	-0.715914	-0.660556	-0.992969	-0.717488	-0.501859	-0.694768	-0.67867	-0.780034	-0.706999	-0.814363	-0.426644	-0.841386	-0.841558	-0.758421	-0.643408	-0.695737	Homo sapiens	0.252994	0.155143	0.110235	0.142033	0.978871	-0.0040072	0.120539	0.097723		TN	TN	TN	TN
P61163	-0.68649	-0.659198	-0.916021	-0.616797	-0.916444	-1.04276	-0.867637	-0.708135	-0.649128	-0.957931	-0.894481	-0.87258	-0.857299	-0.755093	-0.694317	-0.95456	-0.764454	-0.929357	Homo sapiens	0.524146	0.104765	0.0761629	0.166698	0.209609	0.113887	0.0284119	0.12845		TN	TN	TN	TN
P61981	4.1676	4.09752	4.31867	4.06693	4.23855	4.21394	4.15379	4.23834	4.21104	4.09972	4.17149	4.14533	4.22299	4.24312	4.16037	4.12861	4.12533	4.16988	Homo sapiens	0.81189	0.0214597	0.128694	0.0622094	0.0785127	0.0675551	0.09107	0.0504081		TN	TN	TN	TN
P27348	4.19621	4.2285	4.28219	4.16553	4.14807	4.16828	4.1799	4.19883	4.27242	4.15754	4.1412	4.20766	4.27437	4.17239	4.17874	4.18667	4.2014	4.13765	Homo sapiens	0.0440957	0.0750098	0.235477	0.0482507	0.433067	0.0332616	0.00805413	0.052174		TN	TN	TN	TN
P30153	3.81085	3.81325	3.80377	3.74741	3.74389	3.74077	3.77603	3.8215	3.81538	3.73483	3.71546	3.78595	3.80245	3.8181	3.79593	3.79325	3.68953	3.74056	Homo sapiens	4.49915e-05	0.065264	0.081277	0.0588865	0.103647	0.0643829	5.57719e-05	0.0628445		TN	TN	TN	TN
P63151	0.925862	1.23496	1.0319	1.04046	0.880365	0.926615	0.964936	1.06095	1.16253	1.00824	0.831967	1.00887	0.919883	1.06974	1.04568	1.0552	0.966392	0.928604	Homo sapiens	0.32393	0.115092	0.239744	0.113108	0.659574	0.0283667	0.0633531	0.0855223		TN	TN	TN	TN
P11171	1.22511	1.23762	1.18582	1.2735	1.15383	1.27762	1.27653	1.26048	1.28194	1.12216	1.21526	1.23263	1.25903	1.12876	1.36084	1.24146	1.20103	1.21735	Homo sapiens	0.687831	-0.0187995	0.0761925	0.0829682	0.686649	0.0295935	0.273032	0.0312541		TN	TN	TN	TN
P08195	2.26614	2.25258	2.37452	2.13856	2.23194	2.19691	2.31875	2.24079	2.27853	2.1983	2.12748	2.29904	2.23374	2.21516	2.15191	2.40379	2.22385	2.2268	Homo sapiens	0.0829625	0.108611	0.263082	0.0710819	0.259795	-0.0845402	0.376886	0.0317176		TN	TN	TN	TN
Q8NE71	1.29572	1.29922	1.32161	1.20426	1.16963	1.15739	1.23027	1.19588	1.33885	1.15514	1.18076	1.28987	1.35607	1.14899	1.33577	1.19025	1.13044	1.22815	Homo sapiens	0.00137392	0.128423	0.480274	0.0464084	0.24662	0.0973284	0.00607907	0.0907199		TN	TN	TN	TN
Q9H4A4	1.99867	2.03563	2.08335	1.96468	1.96731	2.03635	2.03631	1.96847	2.11739	1.97744	1.99398	1.98274	2.04614	1.97515	1.97298	2.01109	2.10336	1.98118	Homo sapiens	0.216344	0.0497673	0.265739	0.0559996	0.48474	-0.0337828	0.307457	0.0239947		TN	TN	TN	TN
P39687	4.18447	4.16775	4.18017	4.08971	4.10714	4.13897	4.19898	4.19608	4.11563	4.13905	4.09628	4.10889	4.16559	4.09552	4.13201	4.19503	4.12394	4.14964	Homo sapiens	0.012724	0.0655263	0.139162	0.0554941	0.434645	-0.0251611	0.0688287	0.0319531		TN	TN	TN	TN
Q9BTT0	1.85605	1.67108	1.67375	1.6099	1.81344	1.62946	1.86667	1.68167	1.91469	1.55023	1.75962	1.5766	1.79167	1.99314	1.57604	1.3432	1.9097	1.63764	Homo sapiens	0.609369	0.0493584	0.118217	0.192194	0.483306	0.156771	0.0822409	0.132774		TN	TN	TN	TN
Q99873	2.63723	2.59022	2.63482	2.50967	2.55301	2.42919	2.52285	2.64899	2.6651	2.48505	2.54637	2.53041	2.64193	2.60345	2.55725	2.52621	2.51177	2.54136	Homo sapiens	0.0349608	0.123467	0.132094	0.0917034	0.0454428	0.0744285	0.000209639	0.096533		TN	TN	TN	TN
P20073	2.04098	2.02713	1.96105	2.05133	2.05767	1.96936	2.02631	2.0501	2.12534	1.96635	1.95389	2.01488	2.07667	2.05893	2.04825	1.95724	1.96181	2.00966	Homo sapiens	0.685593	-0.0163969	0.0648651	0.0888741	0.0104344	0.0850475	0.0183603	0.0525082		TN	TN	TN	TN
P27695	2.14881	2.11833	2.22496	2.08692	2.11656	2.04312	2.2138	2.17979	2.13127	2.08466	1.98122	2.16056	2.2292	2.09527	2.05177	2.22168	2.04725	2.04057	Homo sapiens	0.0989356	0.0818345	0.157164	0.0994705	0.794227	0.0222437	0.0474901	0.0678495		TN	TN	TN	TN
P50995	2.59348	2.60242	2.69346	2.58289	2.59103	2.50352	2.55798	2.55633	2.63334	2.59656	2.5246	2.68712	2.6341	2.62658	2.5092	2.67656	2.56598	2.52012	Homo sapiens	0.171201	0.0706383	0.724495	-0.0202107	0.970706	0.00240564	0.541909	0.0176111		TN	TN	TN	TN
P63010	2.50374	2.46792	2.52021	2.36858	2.29522	2.38708	2.38989	2.51338	2.50641	2.38116	2.34061	2.41682	2.37533	2.49726	2.4254	2.4006	2.46861	2.38006	Homo sapiens	0.0100972	0.146997	0.119198	0.0903639	0.732854	0.0162396	0.00334044	0.0845336		TN	TN	TN	TN
Q96CW1	1.19082	1.26661	1.22792	1.08846	1.24667	1.18776	1.30103	1.30236	1.22105	1.14601	1.14569	1.14491	1.35176	1.03285	1.10506	1.25102	1.28908	1.19894	Homo sapiens	0.348908	0.0541539	0.00859722	0.129278	0.452651	-0.0831248	0.415243	0.0334358		TN	TN	TN	TN
P18085	1.21353	1.20409	0.621208	0.35402	0.562797	0.861919	0.93493	0.775138	1.10273	0.684545	0.72518	0.830832	0.697965	0.914455	0.779616	0.713333	0.935674	0.904323	Homo sapiens	0.161793	0.42003	0.140965	0.190747	0.59747	-0.0537647	0.0686962	0.185671		TN	TN	TN	TN
P12814	1.85141	1.86573	1.8753	1.82713	1.83721	1.82542	1.91134	1.79545	1.90989	1.83397	1.78548	1.87016	1.77115	1.89448	1.88252	1.88672	1.84275	1.79993	Homo sapiens	0.0120995	0.0342268	0.405149	0.0423568	0.899723	0.00625157	0.173123	0.0276117		TN	TN	TN	TN
P04075	7.64208	7.67361	7.64511	7.62239	7.52492	7.60285	7.58289	7.6275	7.67528	7.57819	7.61863	7.5991	7.58837	7.65992	7.66243	7.61509	7.60622	7.58665	Homo sapiens	0.0891657	0.0702093	0.362307	0.029919	0.253312	0.0342546	0.00935291	0.0447943		TN	TN	TN	TN
Q9H2P0	-1.73071	-1.94358	-1.76279	-1.95223	-1.9271	-2.12106	-1.91535	-1.92933	-1.71392	-1.87583	-2.01107	-1.99567	-1.88463	-1.72528	-1.92995	-1.94522	-1.98875	-1.95505	Homo sapiens	0.105247	0.187773	0.256624	0.107985	0.140503	0.116389	0.00377172	0.137383		TN	TN	TN	TN
O95433	3.01458	3.042	3.0228	3.00741	2.88831	2.97149	2.99226	3.02267	3.01545	2.94764	2.92332	3.03802	2.98829	3.02635	3.00298	2.96852	3.01909	2.94575	Homo sapiens	0.122396	0.0707245	0.324776	0.0404696	0.312801	0.0280865	0.0145472	0.0464269		TN	TN	TN	TN
Q13155	0.231656	0.135112	-0.844795	0.851683	1.27044	0.988516	0.526588	0.702727	0.472391	0.0209684	0.364213	0.531535	0.640513	0.431805	0.574362	0.399108	0.182919	0.276472	Homo sapiens	0.0306524	-1.19622	0.189197	0.261663	0.040257	0.262727	0.299467	-0.223944		NaN	TN	TN	TN
P02768	2.30941	2.21622	2.33125	2.23897	2.25365	2.1874	2.27152	2.31041	2.2699	2.21886	2.24706	2.18654	2.17051	2.26008	2.34585	2.28246	2.31099	2.18679	Homo sapiens	0.220031	0.0589554	0.0387875	0.0664506	0.984947	-0.00126521	0.102042	0.0413802		TN	TN	TN	TN
P09972	2.50074	2.51507	2.83569	2.4571	2.422	2.4007	2.53073	2.54709	2.6165	2.34057	2.43038	2.55327	2.3292	2.60508	2.62916	2.55584	2.35456	2.57852	Homo sapiens	0.159895	0.190566	0.139493	0.123366	0.845726	0.0248393	0.0519507	0.112924		TN	TN	TN	TN
P28838	3.17532	3.12876	3.12782	3.08591	3.04065	3.10937	3.12071	3.17173	3.18685	3.07586	3.01204	3.1168	3.05817	3.18008	3.16947	3.13531	3.07629	3.05543	Homo sapiens	0.0628225	0.0653268	0.0660319	0.0915323	0.363203	0.0468946	0.00252574	0.0679179		TN	TN	TN	TN
Q92688	4.71376	4.73116	4.71161	4.63059	4.53999	4.63511	4.6992	4.79819	4.63491	4.56494	4.65865	4.6817	4.64372	4.62624	4.74926	4.64779	4.70194	4.61644	Homo sapiens	0.0208083	0.116946	0.271774	0.0756696	0.719211	0.0176856	0.0150531	0.0701004		TN	TN	TN	TN
P02647	-0.780275	-0.519105	-0.64835	-0.730712	-0.553834	-1.09573	-0.729658	-0.688031	-0.431677	-0.924508	-0.982259	-0.482625	-0.262765	-1.00945	-0.536202	-0.531192	-1.0544	-0.931203	Homo sapiens	0.459756	0.144181	0.381569	0.180009	0.430058	0.236126	0.101264	0.186772		TN	TN	TN	TN
O14561	1.35422	1.20839	1.08525	1.28008	1.04811	1.21037	1.09173	1.27264	1.34095	0.97709	1.2782	1.17849	1.35319	1.06971	0.999548	1.28449	1.22889	1.23198	Homo sapiens	0.743179	0.0364354	0.477507	0.0905138	0.381645	-0.107638	0.914119	0.0064372		TN	TN	TN	TN
O95394	0.303014	0.504208	0.553505	0.269754	0.32486	0.426479	0.42619	0.364372	0.460977	0.471084	0.222876	0.37064	0.497235	0.460584	0.444659	0.128725	0.375939	0.431158	Homo sapiens	0.273712	0.113212	0.466022	0.062313	0.174304	0.155552	0.0252898	0.110359		TN	TN	TN	TN
P14550	0.870991	0.657397	0.675687	0.622767	0.577982	0.615444	0.771209	0.707351	0.797727	0.608287	0.499572	0.682052	0.78364	0.742913	0.706074	0.694114	0.536962	0.625529	Homo sapiens	0.137388	0.129294	0.0524736	0.162125	0.0687994	0.125341	0.000334765	0.13892		TN	TN	TN	TN
Q04828	2.21756	2.21367	2.20527	2.0886	2.15063	2.15713	2.16775	2.21487	2.30573	2.15585	2.17632	2.13559	2.1587	2.18517	2.13818	2.22812	2.10294	2.19926	Homo sapiens	0.0224486	0.0800446	0.156148	0.0735275	0.709514	-0.0160904	0.0510189	0.0458272		TN	TN	TN	TN
P16157	1.32761	1.38203	1.34403	1.14104	1.15635	1.22324	1.22791	1.29381	1.36896	1.21968	1.19774	1.31481	1.44029	1.28958	1.20471	1.21329	1.20549	1.23507	Homo sapiens	0.00404429	0.177678	0.386	0.0528168	0.249148	0.0935718	0.00233977	0.108022		TN	TN	TN	TN
O43707	5.39009	5.39578	5.33037	5.33159	5.29347	5.2903	5.3223	5.35881	5.41583	5.29155	5.28	5.32892	5.36388	5.32879	5.3248	5.4122	5.28833	5.30409	Homo sapiens	0.0539146	0.0669591	0.1019	0.0654861	0.921578	0.00428247	0.022355	0.0455759		TN	TN	TN	TN
Q16186	1.57939	1.61664	1.53925	1.65714	1.59911	1.58623	1.55975	1.56451	1.70581	1.57788	1.60627	1.57721	1.62348	1.64956	1.53506	1.62901	1.53519	1.61782	Homo sapiens	0.316261	-0.0357347	0.663696	0.0228998	0.857965	0.00869342	0.951164	-0.00138051		TN	TN	TN	TN
O95831	2.68895	2.7323	2.6665	2.64244	2.63189	2.61079	2.72241	2.61352	2.65659	2.61287	2.68923	2.68278	2.71995	2.64935	2.62526	2.65764	2.6991	2.61395	Homo sapiens	0.0344901	0.0675419	0.952318	0.00254544	0.842545	0.00796127	0.179606	0.0260162		TN	TN	TN	TN
Q9ULX6	-1.10995	-1.08222	-1.21131	-1.08208	-1.06149	-0.956433	-0.952139	-1.01375	-1.15164	-1.11715	-1.15405	-1.10946	-0.971849	-1.13895	-0.918125	-1.10393	-1.15633	-1.26917	Homo sapiens	0.141094	-0.101162	0.221101	0.087713	0.113037	0.166837	0.26056	0.0511293		TN	TN	TN	TN
Q03154	-0.0810873	-0.0330867	0.102663	-0.0116423	-0.11227	-0.0664001	-0.0958351	-0.0183367	0.0203787	-0.163199	0.0120681	-0.0460389	0.155523	-0.0422322	-0.133964	-0.133929	-0.0848909	-0.153708	Homo sapiens	0.392484	0.0596003	0.607073	0.0344588	0.252687	0.117285	0.0782246	0.0704479		TN	TN	TN	TN
O60678	-1.09518	-0.929791	-0.989511	-1.1092	-1.22469	-1.18607	-1.06707	-0.921463	-1.05919	-1.13059	-1.29968	-1.07181	-0.872575	-1.03478	-1.19114	-1.14509	-1.1874	-1.14772	Homo sapiens	0.0462973	0.168495	0.142343	0.151449	0.24299	0.127238	0.00186616	0.149061		TN	TN	TN	TN
O14744	3.34576	3.31372	3.31895	3.22711	3.22543	3.20286	3.21456	3.33385	3.33771	3.24023	3.25787	3.25787	3.19237	3.26458	3.35804	3.22728	3.26801	3.28992	Homo sapiens	0.00103941	0.107678	0.348122	0.0433788	0.856061	0.00993117	0.0258291	0.0536626		TN	TN	TN	TN
O95782	3.00623	2.86164	2.89045	2.83762	2.82211	2.78186	2.84695	2.91073	2.99574	2.82916	2.84211	2.80803	2.90694	2.94674	2.87632	2.91313	2.8339	2.75598	Homo sapiens	0.0889767	0.105575	0.107712	0.0913713	0.202828	0.0756625	0.0015075	0.0908694		TN	TN	TN	TN
O43681	0.117784	-0.137692	-0.119894	0.0907383	-0.0762634	-0.146425	0.0105959	-0.0184433	0.0418689	-0.0364677	-0.109027	-0.13306	-0.125085	-0.0367051	0.0145524	-0.0945654	-0.0445796	-0.0680074	Homo sapiens	0.981877	-0.00261742	0.0370192	0.104192	0.668332	0.0199715	0.290932	0.0405154		TN	TN	TN	TN
P08243	4.68476	4.55655	4.6207	4.5216	4.51357	4.51394	4.54469	4.59239	4.6555	4.52232	4.51283	4.59109	4.55713	4.63834	4.56991	4.56356	4.56177	4.53539	Homo sapiens	0.0482663	0.1043	0.24257	0.0554436	0.262958	0.0348891	0.00366795	0.0648777		TN	TN	TN	TN
O15143	0.0826541	-0.173634	0.0614526	-0.0659685	0.0161249	-0.0750346	0.0324299	-0.110669	0.0466707	0.119522	-0.14659	-0.0488172	-0.107828	0.0109438	-0.0370037	-0.0478193	0.102104	-0.0588343	Homo sapiens	0.733629	0.0317838	0.88091	0.0147722	0.52716	-0.0431129	0.978367	0.00114769		TN	TN	TN	TN
P04083	5.83054	5.81415	5.84473	5.7462	5.74509	5.69263	5.79089	5.81995	5.81867	5.72896	5.78049	5.73097	5.72437	5.83819	5.78805	5.81466	5.7675	5.74609	Homo sapiens	0.00672899	0.101832	0.0310861	0.0630267	0.856527	0.00745344	0.00351178	0.0574373		TN	TN	TN	TN
P07741	3.00351	2.92842	2.92533	2.89773	2.91511	2.81767	2.91135	2.91822	3.03494	2.84637	2.85656	2.90076	3.00617	2.92083	2.83955	2.88818	2.88945	2.90802	Homo sapiens	0.127623	0.0755848	0.11591	0.0869415	0.608033	0.0269674	0.0141686	0.0631646		TN	TN	TN	TN
Q92974	0.602183	0.728537	0.617364	0.637153	0.751118	0.508897	0.581236	0.613563	0.773682	0.716826	0.521806	0.628098	0.883735	0.638461	0.71036	0.555565	0.552646	0.560654	Homo sapiens	0.84334	0.0169715	0.700243	0.0339166	0.0613404	0.187897	0.0878811	0.0795949		TN	TN	TN	TN
P08758	2.48439	2.51709	2.49266	2.40989	2.39192	2.39442	2.51608	2.3777	2.47801	2.49658	2.43352	2.43002	2.55627	2.58513	2.4223	2.35113	2.38124	2.4816	Homo sapiens	0.000928359	0.0993041	0.937438	0.00389234	0.14173	0.11658	0.0133143	0.0732588		TN	TN	TN	TN
P84085	-0.783207	0.464793	0.0328792	-0.413235	0.467297	0.11403	-0.474341	0.123467	-0.0271244	-0.0532833	0.0141379	0.0974383	-0.23509	-0.0109615	-0.0186302	-0.0437363	-0.112025	-0.216375	Homo sapiens	0.75189	-0.151209	0.475158	-0.14543	0.707862	0.035818	0.556051	-0.0869404		TN	TN	TN	TN
Q8N6H7	-0.301352	-0.291321	-0.319994	-0.480959	-0.160451	-0.398383	-0.130635	-0.450642	-0.253038	-0.309282	-0.387932	-0.293695	-0.00855074	-0.352389	-0.283443	-0.216447	-0.724718	-0.286748	Homo sapiens	0.68308	0.0423756	0.621398	0.0521981	0.365096	0.19451	0.188346	0.0963613		TN	TN	TN	TN
Q8IWZ3	-1.94411	-1.97575	-1.90977	-1.96029	-2.0698	-2.26295	-2.01731	-2.1022	-2.00652	-1.81625	-2.14123	-1.95664	-2.17396	-1.96957	-1.99191	-1.90251	-2.11591	-1.96652	Homo sapiens	0.163052	0.154471	0.514344	-0.0706367	0.60884	-0.0501641	0.83571	0.0112234		TN	TN	TN	TN
O60306	-0.849783	-0.789435	-0.902724	-0.952795	-1.00896	-1.10134	-0.789869	-0.917278	-0.81641	-1.01443	-1.17721	-0.902546	-0.734672	-0.896094	-1.13328	-0.955003	-1.198	-0.766206	Homo sapiens	0.0328885	0.173719	0.098553	0.190211	0.776552	0.0517222	0.0338689	0.138551		TN	TN	TN	TN
Q8N6T3	-2.23861	-2.06301	-2.1477	-2.01758	-1.98803	-2.05532	-2.02317	-2.17901	-2.03289	-1.95309	-2.18763	-2.10197	-1.96159	-2.16034	-2.1706	-2.00835	-2.09302	-2.06884	Homo sapiens	0.0756851	-0.129465	0.977626	0.00253805	0.604018	-0.0407748	0.165349	-0.0559005		TN	TN	TN	TN
Q99856	-0.899565	-0.965851	-0.969133	-1.07203	-0.884311	-0.950689	-0.873364	-0.829787	-0.933407	-0.819763	-1.12132	-1.14165	-0.745246	-0.923994	-1.04945	-1.01127	-0.902803	-1.04061	Homo sapiens	0.705245	0.0241601	0.241693	0.148724	0.465889	0.0786652	0.0952173	0.0838497		TN	TN	TN	TN
P59998	-0.0252332	0.125834	0.0237814	0.00944664	0.1522	0.0438137	0.0224531	0.0289191	-0.0696593	0.208036	0.0801667	-0.0079094	0.07471	-0.0378447	0.139861	0.0915205	-0.0667969	0.124118	Homo sapiens	0.684881	-0.027026	0.229842	-0.0995267	0.911511	0.00929507	0.30835	-0.0390859		TN	TN	TN	TN
Q9UBL3	-0.742966	-0.375637	-0.363956	-0.465008	-0.362121	-0.536299	-0.518257	-0.310925	-0.39511	-0.69102	-0.407722	-0.433513	-0.26245	-0.394218	-0.196654	-0.565968	-0.717727	-0.644377	Homo sapiens	0.782207	-0.0397102	0.398235	0.102655	0.00790677	0.35825	0.0557483	0.140398		TN	TN	TN	TN
Q10567	0.832125	0.788471	0.811545	0.4486	0.618709	0.757568	0.632697	0.740207	0.86784	0.635864	0.783434	0.726419	0.597523	0.653641	0.598346	1.36224	0.576656	0.504609	Homo sapiens	0.0882854	0.202421	0.713718	0.0316754	0.511769	-0.197996	0.90191	0.0120335		TN	TN	TN	TN
O43747	-0.203542	0.0905682	-0.216366	0.219258	0.293816	-0.131626	-0.0181628	0.128872	0.189691	-0.110094	-0.198278	0.154457	-0.409665	0.595214	-0.343987	-0.341255	0.592077	0.13091	Homo sapiens	0.224558	-0.236929	0.284457	0.151439	0.691462	-0.180057	0.54239	-0.0885158		TN	TN	TN	TN
O14497	-0.397596	-0.325926	-0.210501	-0.428257	-0.474265	-0.329165	-0.409673	-0.30939	-0.410362	-0.271576	-0.498923	-0.289736	-0.373086	-0.380269	-0.458938	-0.325864	-0.295824	-0.398756	Homo sapiens	0.225494	0.0992212	0.788176	-0.0230637	0.194795	-0.0639497	0.914258	0.00406927		TN	TN	TN	TN
P40616	-1.24376	-1.36123	-1.48593	-1.43145	-1.52147	-1.21396	-1.47679	-1.29823	-1.26175	-1.4646	-1.53489	-1.45069	-1.54783	-1.26515	-1.23816	-1.44851	-1.4332	-1.3867	Homo sapiens	0.836508	0.0253172	0.125688	0.137804	0.512025	0.0724235	0.141007	0.0785151		TN	TN	TN	TN
P61160	1.97847	1.99631	1.94312	1.88817	1.82942	1.86874	1.97143	1.97507	1.90409	1.85908	1.88649	1.79113	1.89832	1.94231	1.83542	2.00254	1.96273	1.78501	Homo sapiens	0.00901188	0.110523	0.0458087	0.104627	0.753959	-0.0247465	0.046956	0.0634679		TN	TN	TN	TN
Q9BZZ5	0.549137	0.462741	0.638222	0.319483	0.467424	0.244377	0.545717	0.451602	0.484164	0.365055	0.378827	0.376447	0.336058	0.512282	0.586481	0.540367	0.326655	0.339294	Homo sapiens	0.0674457	0.206272	0.0125287	0.120385	0.49483	0.0761687	0.00480499	0.134275		TN	TN	TN	TN
Q9Y2Y0	-3.19852	-2.25121	-2.28875	-2.70376	-2.8435	-2.05908	-2.28596	-2.44658	-2.68527	-3.01444	-2.37773	-2.23913	-1.89164	-2.93702	-1.97542	-2.33189	-3.45853	-2.17381	Homo sapiens	0.916111	-0.0440482	0.801852	0.0711659	0.502558	0.386717	0.521013	0.137945		TN	TN	TN	TN
P61158	1.97937	2.04467	1.96756	1.89854	1.88033	1.87593	1.91722	2.02037	2.03398	1.84673	1.84429	1.96339	1.99411	1.97021	1.94765	1.87423	1.83697	1.99219	Homo sapiens	0.0108331	0.112269	0.121267	0.105721	0.226318	0.0695276	0.00064343	0.0958392		TN	TN	TN	TN
Q9NVI7	1.77042	1.73679	1.66125	1.64736	1.50016	1.56904	1.60012	1.71805	1.77061	1.61018	1.60818	1.58006	1.64712	1.64762	1.74863	1.61293	1.57908	1.68114	Homo sapiens	0.047751	0.150634	0.132468	0.0967873	0.277429	0.0567371	0.00165585	0.101386		TN	TN	TN	TN
O75947	1.4479	1.42726	1.54945	1.52836	1.46522	1.41528	1.51366	1.51947	1.52386	1.28565	1.49371	1.45167	1.46112	1.42826	1.40051	1.387	1.36838	1.79934	Homo sapiens	0.921332	0.0052528	0.162678	0.108654	0.567155	-0.0882765	0.869721	0.00854328		TN	TN	TN	TN
O00154	2.06305	1.96772	1.94835	1.76791	1.9181	1.73519	1.76447	1.97782	1.91897	1.79843	1.92272	1.99466	2.1169	1.70947	2.07268	1.86225	1.90753	1.83112	Homo sapiens	0.0490727	0.185976	0.842216	-0.0181833	0.490214	0.0993792	0.1157	0.0890574		TN	TN	TN	TN
P30049	0.840815	0.999888	1.14871	0.983376	0.976633	0.962722	0.883982	1.0594	1.08295	0.983825	1.00872	0.804018	0.985599	1.06043	0.904136	1.06924	0.648688	1.15167	Homo sapiens	0.815287	0.0222292	0.442662	0.0765911	0.876499	0.0268546	0.493798	0.0418916		TN	TN	TN	TN
P48047	2.77766	2.73841	2.71289	2.6317	2.6937	2.58576	2.74928	2.79616	2.74175	2.61963	2.59773	2.69891	2.54752	2.61656	2.75502	2.8009	2.71143	2.79453	Homo sapiens	0.044048	0.105937	0.0244674	0.123637	0.1279	-0.129256	0.390109	0.0334395		TN	TN	TN	TN
Q8WWM7	2.07061	2.22292	1.98351	2.07078	2.04552	2.07387	2.04296	2.11608	2.12769	2.13421	2.03946	2.02834	2.03061	2.0687	2.02101	2.10016	2.15098	2.12754	Homo sapiens	0.7025	0.028952	0.545388	0.028242	0.0140972	-0.0861188	0.735537	-0.00964159		TN	TN	TN	TN
P46379	1.97285	1.91685	1.85771	1.82662	1.74515	1.80519	1.86331	1.83683	1.93206	1.80525	1.78042	1.83927	1.94706	1.90634	1.75474	1.87387	1.82179	1.77637	Homo sapiens	0.0401251	0.123485	0.105246	0.0690879	0.523234	0.0453717	0.006949	0.0793148		TN	TN	TN	TN
P25705	5.65495	5.6807	5.66794	5.5826	5.55075	5.58084	5.68315	5.62142	5.66259	5.61065	5.54615	5.60968	5.57531	5.68771	5.63259	5.59666	5.63724	5.60637	Homo sapiens	0.00162712	0.0964673	0.0753292	0.0668936	0.622892	0.018448	0.00133373	0.060603		TN	TN	TN	TN
Q9NVJ2	-0.291918	-0.0761357	-0.0182578	-0.302535	-0.388011	-0.213269	-0.100416	-0.0808249	-0.0941745	-0.306554	-0.27396	-0.350013	-0.254927	-0.173792	-0.111643	-0.16605	-0.373762	-0.0969422	Homo sapiens	0.151114	0.172502	0.000661131	0.218371	0.747007	0.0321308	0.00577128	0.141001		TN	TN	TN	TN
O15144	0.786155	0.739016	0.688204	0.610365	0.805869	0.713918	0.652002	0.667233	0.80093	0.7792	0.722878	0.703247	0.622972	0.646005	0.728817	0.805016	0.73747	0.774972	Homo sapiens	0.683177	0.0277408	0.61742	-0.0283865	0.0471987	-0.106555	0.243424	-0.0357336		TN	TN	TN	TN
P54709	0.451753	0.339595	0.453048	0.359808	0.348379	0.437565	0.50626	0.299254	0.512889	0.288823	0.371002	0.400539	0.509815	0.457832	0.330559	0.370036	0.384909	0.265218	Homo sapiens	0.521837	0.0328815	0.330329	0.086013	0.22835	0.092681	0.0486801	0.0705252		TN	TN	TN	TN
Q9NT62	-0.588944	-0.64104	-0.562853	-0.613057	-0.498679	-0.749444	-0.624871	-0.708021	-0.542225	-0.720113	-0.475292	-0.59863	-0.706062	-0.562532	-0.725135	-0.435485	-0.752946	-0.463437	Homo sapiens	0.779406	0.0227812	0.767348	-0.0270277	0.373023	-0.113953	0.429901	-0.0394		TN	TN	TN	TN
P18859	0.0776896	0.152393	-0.00656326	-0.129281	0.0403376	0.0167905	0.0185281	0.0136173	0.0748091	0.0620632	-0.136686	0.160941	0.168727	0.0901691	-0.0499923	0.0251912	0.0114466	-0.0570703	Homo sapiens	0.232799	0.0985573	0.942549	0.00687879	0.329057	0.0764454	0.145921	0.0606272		TN	TN	TN	TN
P36542	3.16818	3.13092	3.08634	3.02874	2.99518	2.82366	2.94915	3.10797	3.06368	2.98621	3.06106	3.24045	2.82196	2.9274	3.38938	2.92093	2.88655	3.3392	Homo sapiens	0.0572597	0.179286	0.565947	-0.05564	0.991265	-0.00264398	0.60993	0.0403341		TN	TN	TN	TN
P56134	0.420007	0.474499	0.490914	0.421219	0.302138	0.494255	0.461918	0.458835	0.531815	0.328809	0.365606	0.507298	0.404603	0.501535	0.469509	0.382421	0.398665	0.462012	Homo sapiens	0.40361	0.0559359	0.231973	0.0836184	0.303465	0.044183	0.0376931	0.0612458		TN	TN	TN	TN
Q9UBB4	-0.784151	-0.731534	-0.866801	-0.694899	-0.912452	-0.872622	-0.687106	-0.741379	-0.716396	-1.00824	-0.812022	-0.909018	-0.78877	-0.713779	-0.689429	-0.931598	-0.881604	-0.940006	Homo sapiens	0.696909	0.0324956	0.0295358	0.1948	0.00591287	0.187076	0.00125767	0.138124		TN	TN	TN	TN
P53004	1.82029	1.64117	1.75762	1.65918	1.61893	1.67599	1.74218	1.77439	1.78011	1.57658	1.58812	1.69316	1.64099	1.78437	1.81194	1.53995	1.62969	1.76436	Homo sapiens	0.184444	0.088325	0.019807	0.146271	0.295252	0.101098	0.00280478	0.111898		TN	TN	TN	TN
P24539	1.18856	1.16513	1.36488	1.12206	1.08786	1.12193	1.19398	1.35332	1.20991	1.06553	1.12682	1.15224	0.996609	1.36452	1.13277	1.05159	1.1222	1.32868	Homo sapiens	0.114511	0.128903	0.0727401	0.137542	0.984236	-0.00285488	0.092987	0.0878634		TN	TN	TN	TN
O75964	0.86533	0.83917	0.74078	0.773515	0.791213	0.882398	0.806583	0.864463	0.798422	0.743616	0.84992	0.802974	0.865914	0.897904	0.875732	0.815826	0.85977	0.657347	Homo sapiens	0.990907	-0.000615299	0.548165	0.0243191	0.175688	0.102202	0.153854	0.0419686		TN	TN	TN	TN
P06576	5.81225	5.84992	5.86649	5.75625	5.7578	5.74094	5.80246	5.83241	5.89734	5.72522	5.75756	5.76675	5.85617	5.82894	5.80516	5.76979	5.77172	5.71764	Homo sapiens	0.00573171	0.0912256	0.0373349	0.094223	0.0287454	0.0770413	2.51924e-06	0.0874967		TN	TN	TN	TN
Q9P287	1.31558	1.23613	1.24036	1.16894	1.13245	1.23174	1.11179	1.18363	1.21694	1.38955	1.19183	1.22938	1.32054	1.19564	1.23416	1.24006	1.08987	1.22037	Homo sapiens	0.0902687	0.086309	0.217951	-0.0994645	0.327804	0.0666798	0.620099	0.0178414		TN	TN	TN	TN
P55957	-0.0630967	-0.238852	-0.185427	-0.448863	-0.321028	-0.270602	-0.120745	-0.211631	-0.120134	-0.378263	-0.437577	-0.230894	-0.347328	-0.110982	-0.531908	0.042957	-0.367269	-0.0954176	Homo sapiens	0.0681062	0.184372	0.0445869	0.198075	0.329289	-0.190163	0.393316	0.0640947		TN	TN	TN	TN
Q9NYF8	1.71345	1.73759	1.86904	1.75081	1.66771	1.65276	1.71841	1.71305	1.89242	1.69867	1.71718	1.68275	1.69443	1.83053	1.76276	1.77701	1.58715	1.76345	Homo sapiens	0.220422	0.0829361	0.2772	0.0750977	0.503497	0.053372	0.0424083	0.0704686		TN	TN	TN	TN
Q14692	0.760263	0.800247	0.920323	0.738035	0.736669	0.770444	0.798679	0.842785	0.88592	0.774159	0.687752	0.771103	0.959091	0.771751	0.742631	0.78929	0.695014	0.788959	Homo sapiens	0.186582	0.0785616	0.0606988	0.098123	0.42229	0.0667366	0.0111293	0.0811404		TN	TN	TN	TN
Q13867	2.1833	2.26391	2.17869	2.12386	2.11879	2.12041	2.17343	2.18112	2.29815	2.12085	2.13173	2.11729	2.09098	2.20937	2.12797	2.15472	2.22761	2.17471	Homo sapiens	0.0341359	0.0876145	0.0808885	0.0942721	0.35624	-0.042908	0.0754586	0.0463262		TN	TN	TN	TN
Q96K17	0.461999	0.459291	0.361664	0.335069	0.261813	0.377186	0.456096	0.323476	0.52307	0.347888	0.239839	0.342475	0.416875	0.442444	0.488084	0.225202	0.283804	0.332782	Homo sapiens	0.0944686	0.102962	0.143591	0.124147	0.0107968	0.168538	0.000182675	0.131882		TN	TN	TN	TN
P20290	3.17408	3.28295	3.29893	3.12412	3.19325	3.10658	3.12438	3.17718	3.19933	2.9899	3.39909	3.24541	3.06344	3.20223	3.16719	3.38983	3.19555	3.12265	Homo sapiens	0.0794646	0.110671	0.732472	-0.044504	0.365612	-0.0917237	0.868377	-0.00851885		TN	TN	TN	TN
Q6UB35	-1.72068	-2.01353	-1.85923	-1.92385	-1.93662	-1.83702	-1.7269	-2.07471	-1.66496	-2.08915	-1.87542	-1.92595	-2.05702	-1.70636	-1.81012	-1.80777	-1.91486	-1.94809	Homo sapiens	0.720098	0.034684	0.378691	0.141316	0.787237	0.0324037	0.264343	0.0694678		TN	TN	TN	TN
O95861	-0.00999864	0.0597726	-0.0428045	-0.337185	0.362472	-0.249233	0.274414	0.347806	-0.0416585	-0.420669	-0.295946	-0.118549	-0.12553	1.08034	-0.295665	-0.276118	-0.253739	-0.223668	Homo sapiens	0.746381	0.076972	0.0333902	0.471909	0.338323	0.470889	0.0425071	0.339923		TN	TN	TN	TN
Q7L1Q6	0.986149	1.16192	0.891508	0.86079	0.780619	1.25086	1.05797	0.903927	1.13397	0.934479	0.898509	1.01741	0.894543	1.0831	1.00972	1.07672	1.075	0.962939	Homo sapiens	0.7814	0.0491018	0.343817	0.0818226	0.558381	-0.0424323	0.617206	0.0294974		TN	TN	TN	TN
Q14137	0.70575	0.973667	0.920243	0.815123	0.862254	0.965022	0.782671	0.916493	1.0205	0.803423	0.870121	0.886674	0.941865	0.912697	0.87465	0.741776	0.928712	0.873055	Homo sapiens	0.885745	-0.0142464	0.509022	0.0531474	0.351447	0.0618896	0.403397	0.0335968		TN	TN	TN	TN
Q5VW32	-0.389189	-0.399818	-0.539647	-0.478479	-0.474501	-0.594797	-0.430044	-0.553526	-0.429593	-0.479742	-0.431004	-0.581169	-0.501743	-0.408756	-0.47841	-0.393383	-0.563934	-0.494927	Homo sapiens	0.307459	0.0730412	0.686602	0.0262504	0.729265	0.0211119	0.208686	0.0401345		TN	TN	TN	TN
Q06187	-2.56602	-1.93249	-2.16358	-2.07129	-2.49433	-2.64523	-1.30094	-2.21516	-2.18675	-2.41403	-2.64763	-2.92163	-1.73246	-1.43669	-2.71856	-2.85203	-2.77949	-2.25396	Homo sapiens	0.508944	0.182922	0.085201	0.760147	0.197137	0.66593	0.0103664	0.536333		TN	TN	TN	TN
P11586	3.1672	3.21068	3.17024	3.12815	3.08501	3.1184	3.11549	3.17869	3.23728	3.10445	3.11104	3.16487	3.14215	3.183	3.13205	3.1235	3.11267	3.1994	Homo sapiens	0.0196363	0.0721854	0.276775	0.0503679	0.829811	0.00720747	0.0224593	0.0432536		TN	TN	TN	TN
O43852	3.00253	2.96882	2.87877	2.90194	2.9544	2.88718	2.96829	2.94201	3.03057	2.85426	2.88707	2.88621	2.99849	2.94353	2.94266	2.84083	2.9016	2.91674	Homo sapiens	0.447122	0.0355337	0.0212334	0.104442	0.0643028	0.0751673	0.00132676	0.0717143		TN	TN	TN	TN
P27824	-1.3839	-0.679234	-1.5444	-1.73606	-1.52908	-1.54654	-1.42091	-1.44801	-1.081	-1.35323	-1.59781	-1.48996	-1.37367	-1.56113	-1.59049	-1.18842	-1.58647	-1.1118	Homo sapiens	0.216604	0.401384	0.300173	0.163689	0.259251	-0.212864	0.336104	0.117403		TN	TN	TN	TN
Q01518	4.74409	4.73878	4.80409	4.74175	4.67467	4.71947	4.75378	4.72095	4.79648	4.6852	4.68768	4.76247	4.68265	4.77359	4.76456	4.72509	4.73537	4.70884	Homo sapiens	0.154926	0.0503564	0.247554	0.0452894	0.597043	0.0171685	0.0306572	0.0376048		TN	TN	TN	TN
P30043	4.22825	4.33793	4.28833	4.31838	4.1629	4.28726	4.287	4.28541	4.34427	4.24939	4.21706	4.26759	4.29429	4.36359	4.26095	4.2211	4.24322	4.24466	Homo sapiens	0.64221	0.0286546	0.0667914	0.0608816	0.0882377	0.0699517	0.0199274	0.0531626		TN	TN	TN	TN
Q07021	3.71668	3.7114	3.71395	3.63179	3.66122	3.5463	3.71491	3.69336	3.7491	3.53824	3.6361	3.63146	3.69902	3.67639	3.59192	3.63626	3.60727	3.68654	Homo sapiens	0.043031	0.100908	0.0306019	0.117191	0.771552	0.0124211	0.00292885	0.0768399		TN	TN	TN	TN
P17655	0.783628	0.657901	0.779364	0.659256	0.694223	0.719409	0.680606	0.835426	0.808743	0.596831	0.672138	0.749894	0.750387	0.726212	0.566859	0.76636	0.877504	0.652771	Homo sapiens	0.33218	0.0493349	0.192234	0.101971	0.385666	-0.0843925	0.57707	0.0223043		TN	TN	TN	TN
Q86VP6	3.4006	3.30007	3.35918	3.27858	3.29573	3.20763	3.30299	3.32429	3.39867	3.23213	3.2239	3.34642	3.26644	3.37411	3.31532	3.33639	3.26188	3.25588	Homo sapiens	0.0800925	0.0926359	0.203334	0.0744975	0.449476	0.0339072	0.00893218	0.0670135		TN	TN	TN	TN
Q14444	3.24022	3.35865	3.2579	3.21907	3.18169	3.19944	3.37533	3.21919	3.30283	3.21194	3.11924	3.26425	3.35988	3.18163	3.38575	3.36802	3.02929	3.19872	Homo sapiens	0.0900903	0.085523	0.179351	0.100644	0.398602	0.11041	0.0248387	0.0988592		TN	TN	TN	TN
P41223	0.625699	0.494101	0.804984	0.456627	0.518492	0.451628	0.614361	0.658003	0.683672	0.533169	0.386175	0.49242	0.625665	0.673102	0.335904	0.596247	0.606416	0.577046	Homo sapiens	0.147557	0.166012	0.0197874	0.181424	0.671239	-0.0483462	0.0650627	0.0996966		TN	TN	TN	TN
Q6PJG6	-1.9604	-2.31741	-2.27875	-2.31806	-2.13974	-2.51901	-2.22673	-2.10054	-2.24875	-2.31852	-2.13372	-2.5009	-2.33713	-1.97984	-2.00309	-2.49538	-2.22276	-2.43879	Homo sapiens	0.423949	0.140082	0.338035	0.12571	0.12131	0.278958	0.0224742	0.181583		TN	TN	TN	TN
Q9Y6E2	1.6597	1.69158	1.69316	1.13154	1.49921	1.69726	1.4411	1.52455	1.56041	1.6966	1.51852	1.48791	1.41124	1.56725	1.77041	1.39171	1.53746	1.77239	Homo sapiens	0.223874	0.23881	0.470267	-0.0589864	0.922316	0.0157814	0.402176	0.0652018		TN	TN	TN	TN
P05937	1.46107	1.40528	1.40862	1.27397	1.35118	1.3522	1.3398	1.44022	1.42749	1.34727	1.30533	1.39611	1.27897	1.4287	1.37971	1.40285	1.39928	1.35008	Homo sapiens	0.0348176	0.0992074	0.266689	0.0529342	0.671177	-0.0216084	0.0857992	0.043511		TN	TN	TN	TN
P47756	3.2057	3.25912	3.20429	3.17299	3.1596	3.17714	3.19828	3.24383	3.25438	3.1332	3.18878	3.19664	3.2903	3.25068	3.15356	3.21924	3.16659	3.15836	Homo sapiens	0.0475907	0.053126	0.0877304	0.0592922	0.326662	0.0501137	0.00400104	0.0541773		TN	TN	TN	TN
P54687	1.46638	1.42887	1.40738	1.44249	1.34551	1.27814	1.43352	1.43173	1.49043	1.30959	1.35646	1.38148	1.37899	1.42873	1.35966	1.39981	1.33798	1.51807	Homo sapiens	0.195124	0.0788271	0.0228197	0.102717	0.630373	-0.0294937	0.0847291	0.0506835		TN	TN	TN	TN
Q8TDN6	2.1119	2.09777	2.07666	1.98815	1.99255	1.95694	2.12315	2.14614	2.11113	2.00971	1.94594	1.99492	1.9568	2.07763	2.03339	2.00929	2.23625	1.97626	Homo sapiens	0.00156508	0.116226	0.00279116	0.143287	0.595116	-0.0513226	0.0619665	0.0693966		TN	TN	TN	TN
O75531	3.05089	2.97808	3.13846	2.97021	2.98226	3.08915	3.06909	3.06112	3.13912	2.97364	2.94765	3.00765	3.03663	3.04249	2.94341	3.09527	3.01542	3.07496	Homo sapiens	0.521954	0.0419315	0.0199532	0.113466	0.246133	-0.0543753	0.252305	0.0336741		TN	TN	TN	TN
O95816	2.08437	1.90696	2.00157	1.91882	1.98511	1.88857	1.96109	2.00708	2.03274	1.86733	1.95348	1.96357	1.86148	2.00749	1.83529	2.18169	1.94822	1.90743	Homo sapiens	0.318289	0.0668	0.123166	0.0721707	0.332695	-0.11103	0.824367	0.00931348		TN	TN	TN	TN
Q9H3K6	0.591334	0.669016	0.590481	0.517832	0.570552	0.414702	0.435807	0.60818	0.756544	0.45088	0.578925	0.550293	0.572723	0.537605	0.482087	0.603824	0.489027	0.64708	Homo sapiens	0.0925116	0.115915	0.505105	0.0734779	0.414317	-0.0491717	0.2632	0.0467404		TN	TN	TN	TN
P07339	0.654065	0.657758	0.598702	0.550434	0.731629	0.540234	0.604348	0.619861	0.813152	0.566454	0.510409	0.636874	0.652598	0.693495	0.581629	0.631321	0.496947	0.649241	Homo sapiens	0.674563	0.0294092	0.231232	0.107874	0.437509	0.050071	0.089399	0.0624515		TN	TN	TN	TN
Q6NZI2	0.0271383	-0.124285	-0.200093	-0.0934575	0.060301	-0.220344	0.198575	-0.0246651	-0.0518291	-0.217957	-0.355066	-0.144042	0.0547914	-0.190963	-0.184274	-0.33739	0.10605	-0.0500209	Homo sapiens	0.896369	-0.0145798	0.0497566	0.279715	0.936216	-0.0130286	0.248032	0.0840356		TN	TN	TN	TN
Q13112	-0.369729	-0.612458	-0.68289	-0.754305	-0.426606	-0.713809	-0.836448	-0.464236	-0.602631	-0.484313	-0.499701	-0.613421	-0.513405	-0.660339	-0.335516	-0.367491	-0.776176	-0.826162	Homo sapiens	0.613927	0.0765479	0.429049	-0.10196	0.424962	0.153523	0.588279	0.0427037		TN	TN	TN	TN
P04040	2.93142	2.99599	3.0048	2.90718	2.93367	2.92686	2.96862	2.92345	3.00348	2.91429	2.94142	2.9729	2.99276	2.94517	2.92557	2.96147	2.97492	2.89947	Homo sapiens	0.0884079	0.0548362	0.480255	0.0223119	0.778517	0.00921329	0.070414	0.0287871		TN	TN	TN	TN
P45973	1.01768	1.03706	0.840314	0.822443	0.823847	0.785025	0.834466	0.96766	1.02973	0.755354	0.860087	0.875116	0.898385	0.922796	0.866997	0.922599	0.894829	0.887132	Homo sapiens	0.0727757	0.154581	0.17367	0.113766	0.792428	-0.00546076	0.0161143	0.0876288		TN	TN	TN	TN
P07384	2.70369	2.75764	2.74081	2.58857	2.58739	2.58935	2.65594	2.73302	2.73016	2.56888	2.64237	2.6654	2.60201	2.70267	2.78578	2.6887	2.50869	2.69402	Homo sapiens	0.000798404	0.14561	0.103851	0.0808203	0.457808	0.0663497	0.00278198	0.0975933		TN	TN	TN	TN
O95810	0.0157203	0.167095	-0.0908356	0.0786676	-0.0180289	-0.114435	0.117097	0.102506	0.0738323	-0.0537108	-0.106557	-0.0319334	0.253294	-0.0542414	-0.03918	-0.0534127	0.0216063	-0.0800405	Homo sapiens	0.630042	0.0485919	0.00317343	0.161879	0.435472	0.0905731	0.032371	0.100348		TN	TN	TN	TN
Q13185	3.3109	3.31321	3.34786	3.2408	3.30304	3.19283	3.26761	3.31489	3.33153	3.21243	3.3117	3.21309	3.36991	3.26624	3.27319	3.24106	3.23837	3.23233	Homo sapiens	0.0827494	0.0784334	0.197138	0.0589342	0.121193	0.0658596	0.00171956	0.0677424		TN	TN	TN	TN
P06493	3.26645	3.22857	3.23536	3.1715	3.11515	3.18385	3.22757	3.23176	3.26838	3.19445	3.206	3.10064	3.27048	3.19271	3.16806	3.16367	3.15214	3.26827	Homo sapiens	0.023018	0.0866234	0.102423	0.0755393	0.760266	0.0157269	0.00983759	0.0592965		TN	TN	TN	TN
P24941	0.786042	0.69494	0.658849	0.677852	0.603838	0.750162	0.777964	0.700051	0.674899	0.651428	0.769494	0.588839	0.528673	0.770864	0.745704	0.762268	0.670188	0.740981	Homo sapiens	0.560154	0.0359927	0.48034	0.0477176	0.628845	-0.0427317	0.703664	0.0136596		TN	TN	TN	TN
P27797	4.43827	4.43211	4.36208	4.36947	4.34687	4.31153	4.40577	4.35793	4.47611	4.36259	4.34587	4.36486	4.47141	4.39992	4.36534	4.36395	4.3378	4.32767	Homo sapiens	0.0832039	0.0681934	0.186395	0.0554978	0.104793	0.0690811	0.00128209	0.0642575		TN	TN	TN	TN
Q8IX12	1.17519	1.29892	1.69078	1.54217	1.54277	1.61827	1.4862	1.45008	1.71175	1.46611	1.39363	1.34285	1.57727	1.16925	1.5755	1.64535	1.39299	1.60494	Homo sapiens	0.318017	-0.17944	0.171858	0.148481	0.531797	-0.107087	0.56176	-0.0460154		TN	TN	TN	TN
Q8N163	2.3409	2.35149	2.39072	2.25646	2.26424	2.27198	2.40115	2.34886	2.32634	2.29804	2.22923	2.27132	2.2869	2.35713	2.35476	2.34253	2.18472	2.3433	Homo sapiens	0.00359524	0.0968156	0.0362312	0.0925848	0.498823	0.0427445	0.00148492	0.0773816		TN	TN	TN	TN
Q96CT7	-0.202892	-0.102591	-0.0857455	-0.132589	-0.527209	-0.253935	-0.247417	-0.0664488	-0.211233	-0.459572	-0.133516	-0.328805	-0.359462	-0.242	-0.261213	-0.124164	-0.256784	-0.179121	Homo sapiens	0.227497	0.174168	0.294336	0.132265	0.129472	-0.100869	0.258753	0.0685216		TN	TN	TN	TN
Q9Y5K6	0.82143	0.723076	0.790818	0.692195	0.783939	0.715435	0.82431	0.698019	0.871336	0.786139	0.650654	0.743604	0.815074	0.691767	0.697658	0.772784	0.733248	0.778723	Homo sapiens	0.297417	0.0479185	0.338201	0.0710892	0.564238	-0.0267519	0.280719	0.030752		TN	TN	TN	TN
Q9UJX2	-2.35752	-1.75554	-1.70052	-2.48794	-2.09223	-2.12038	-1.89112	-2.12183	-1.79402	-2.31537	-1.92945	-2.22717	-1.52613	-2.33414	-2.4943	-1.9345	-2.48256	-1.59037	Homo sapiens	0.295751	0.295658	0.218307	0.221672	0.784951	-0.115715	0.381642	0.133872		TN	TN	TN	TN
Q6P1J9	-0.996231	-0.797747	-0.685053	-0.951442	-0.749701	-0.874301	-0.801766	-0.879999	-0.59121	-0.87361	-0.990257	-0.859941	-0.785074	-0.630461	-1.25936	-0.767327	-0.819067	-0.817672	Homo sapiens	0.781425	0.0321373	0.191195	0.150277	0.659414	-0.0902777	0.680372	0.0307124		TN	TN	TN	TN
O43684	3.32237	3.46723	3.42411	3.28886	3.35479	3.33584	3.43218	3.42204	3.37609	3.35685	3.25908	3.33266	3.32558	3.30297	3.45221	3.54254	3.31192	3.29285	Homo sapiens	0.173495	0.0780687	0.051135	0.0939031	0.822643	-0.0221847	0.163204	0.049929		TN	TN	TN	TN
Q13895	1.77049	1.70776	1.67566	1.67168	1.80038	1.80893	1.74562	1.85951	1.75981	1.65374	1.73093	1.69843	1.84951	1.81156	1.70281	1.73423	1.72268	1.63434	Homo sapiens	0.464169	-0.0423657	0.0902237	0.0939486	0.168373	0.0908734	0.127868	0.0474854		TN	TN	TN	TN
P52907	3.32964	3.35659	3.29752	3.25242	3.29334	3.20672	3.193	3.36049	3.32592	3.26752	3.25081	3.33487	3.3322	3.3117	3.26425	3.292	3.27173	3.26345	Homo sapiens	0.0636275	0.0770895	0.885914	0.00873621	0.284039	0.0269904	0.0921367	0.0376054		TN	TN	TN	TN
P47755	0.15712	0.258911	0.219562	0.196125	0.159878	0.0264913	0.101696	0.169699	0.224997	0.145417	0.328102	0.0124277	0.333596	0.247798	-0.0977207	0.15946	0.233787	0.122579	Homo sapiens	0.229087	0.0843666	0.973416	0.00348176	0.940894	-0.0107173	0.630397	0.0257103		TN	TN	TN	TN
Q16543	3.28626	3.0988	3.10152	3.11693	2.90233	3.027	3.1449	3.03861	3.13795	2.99024	3.04695	3.08951	3.07569	3.11222	3.04626	2.98775	3.12797	3.17671	Homo sapiens	0.170161	0.146769	0.220734	0.0649176	0.761556	-0.0194167	0.106746	0.06409		TN	TN	TN	TN
P60953	1.5825	1.60561	1.51791	1.50309	1.52195	1.49953	1.52534	1.69366	1.54502	1.54552	1.48112	1.46502	1.67376	1.60269	1.43946	1.61649	1.48108	1.49375	Homo sapiens	0.0898533	0.0604856	0.195931	0.0907831	0.637999	0.0415284	0.0518972	0.0642657		TN	TN	TN	TN
P32929	-0.345061	-0.351743	-0.266838	-0.564779	-0.390692	-0.618209	-0.320546	-0.44511	-0.39507	-0.413948	-0.4522	-0.460279	-0.317921	-0.401814	-0.483749	-0.434789	-0.489624	-0.444687	Homo sapiens	0.051285	0.203346	0.22874	0.0552336	0.337909	0.0552053	0.00631935	0.104595		TN	TN	TN	TN
Q9Y376	-0.932527	-0.331662	-0.0133245	-0.654369	-0.010161	-0.152876	-0.392003	-0.0582838	-0.247257	-0.346219	-0.659573	-0.41522	-0.193203	-0.156529	-0.275945	-0.360537	-0.61499	-0.528542	Homo sapiens	0.668896	-0.153369	0.149826	0.241156	0.0239377	0.292797	0.296453	0.126861		TN	TN	TN	TN
Q9UBR2	-1.2282	-1.37527	-1.36835	-1.31916	-1.43799	-1.55822	-1.36585	-1.25626	-1.43925	-1.52884	-1.52783	-1.23798	-1.15903	-1.49824	-1.46738	-1.66176	-1.27411	-1.35153	Homo sapiens	0.24455	0.114515	0.520142	0.0777622	0.75232	0.0542536	0.201582	0.082177		TN	TN	TN	TN
Q9BY43	-1.41219	-1.26943	-1.52427	-1.25615	-1.57567	-1.41385	-1.51572	-1.44854	-1.23987	-1.48161	-1.4753	-1.35832	-1.59499	-1.34857	-1.27232	-1.37216	-1.39046	-1.5645	Homo sapiens	0.916002	0.0132609	0.708524	0.0370328	0.763403	0.0370764	0.601764	0.0291234		TN	TN	TN	TN
O75390	2.90209	2.81505	2.88405	2.76944	2.77691	2.72935	2.841	2.82735	2.91944	2.77728	2.76846	2.77371	2.89341	2.83854	2.78373	2.847	2.8136	2.74267	Homo sapiens	0.0232924	0.108492	0.0360466	0.0894455	0.443785	0.037472	0.000841765	0.0784699		TN	TN	TN	TN
O00299	7.07016	7.03913	7.03662	7.01015	6.96283	6.92383	7.02562	6.9948	7.05561	6.92174	6.99119	6.9905	6.99653	7.0281	6.96429	7.02429	6.97384	7.00834	Homo sapiens	0.0378829	0.0830317	0.117926	0.0575345	0.817043	-0.00585095	0.0148287	0.0449051		TN	TN	TN	TN
O76031	-0.747798	-2.26981	-0.552661	-0.776039	-0.782824	-1.03891	-1.9798	-0.862657	-0.533422	-1.25032	-0.978895	-0.180812	-1.98928	-1.84247	0.442505	-1.61537	-1.84095	0.740527	Homo sapiens	0.587045	-0.324165	0.584987	-0.321952	0.853581	-0.224485	0.476565	-0.290201		TN	TN	TN	TN
Q9H444	-0.726645	-0.83984	-0.977547	-0.91983	-1.00072	-1.09034	-0.990785	-0.928002	-1.03545	-1.08406	-0.864755	-0.881902	-0.866532	-0.914153	-1.00238	-0.946305	-1.11278	-0.941583	Homo sapiens	0.150584	0.155618	0.621226	-0.0411717	0.352101	0.0725332	0.184409	0.0623264		TN	TN	TN	TN
Q14011	1.66574	1.62027	1.69967	1.48062	1.34807	1.51787	1.71929	1.54474	1.59665	1.45453	1.5043	1.5481	1.69492	1.66921	1.63108	1.6253	1.37886	1.44852	Homo sapiens	0.0195131	0.213039	0.113525	0.117919	0.0751298	0.180845	0.000117735	0.170601		TN	TN	TN	TN
Q9Y2B0	-0.625003	-0.576902	-0.550457	-0.371568	-0.544763	-0.5669	-0.616463	-0.525097	-0.36127	-0.549804	-0.520877	-0.687496	-0.398891	-0.395662	-0.381286	-0.711245	-0.696523	-0.68871	Homo sapiens	0.242624	-0.0897107	0.400852	0.0851157	3.57871e-06	0.30688	0.0701273	0.100762		TN	TN	TN	TN
Q00534	0.180069	0.189425	0.277447	0.150981	0.00262972	0.114254	0.244253	0.132347	0.225083	0.0646127	0.152635	0.0465608	0.415428	0.187452	-0.0198508	0.180186	0.0589494	0.066847	Homo sapiens	0.0806318	0.126359	0.0772301	0.112624	0.521705	0.0923489	0.0219541	0.110444		TN	TN	TN	TN
Q8IWX8	1.24288	1.38178	1.30409	1.15617	1.22483	1.30749	1.31923	1.30271	1.34077	1.18208	1.18934	1.31493	1.22279	1.32721	1.39641	1.29261	1.1886	1.24128	Homo sapiens	0.248895	0.0800846	0.107281	0.0921197	0.272585	0.074638	0.00850571	0.0822808		TN	TN	TN	TN
Q9UKY7	0.554226	0.45445	-0.367614	0.00799899	0.316768	0.0166295	-0.0616609	0.286297	0.402998	0.290826	-0.0551047	0.103199	0.388881	0.331581	0.248008	0.147092	0.123822	0.0350536	Homo sapiens	0.762847	0.0998883	0.605006	0.0962376	0.0143156	0.220834	0.203899	0.138987		TN	TN	TN	TN
P61604	5.69861	5.76423	5.79712	5.73185	5.65827	5.68519	5.6976	5.69176	5.80732	5.70767	5.65751	5.71912	5.65317	5.77798	5.76047	5.69195	5.6848	5.73297	Homo sapiens	0.163057	0.0615473	0.423675	0.0374573	0.549298	0.0273031	0.0560992	0.0421025		TN	TN	TN	TN
Q14839	0.0187746	0.0232337	0.136599	-0.359121	0.0615824	-0.352089	0.097231	-0.106336	0.0765975	-0.139383	-0.168907	-0.18585	-0.152454	0.105327	-0.0317096	-0.188568	0.0183293	-0.145113	Homo sapiens	0.128312	0.276078	0.0472394	0.187211	0.464221	0.0788383	0.00628818	0.180709		TN	TN	TN	TN
Q9Y224	1.94273	2.03966	1.89167	1.90851	1.91167	1.9567	2.00429	1.93808	2.04962	1.91313	1.83673	1.94076	1.99232	1.97186	1.97404	1.95636	1.85255	1.91055	Homo sapiens	0.52109	0.0323915	0.0889144	0.100459	0.0765623	0.0729234	0.00619065	0.0685915		TN	TN	TN	TN
Q9UNE7	0.26931	0.0989451	0.365835	0.280027	0.295163	0.0617484	0.320853	0.16489	0.398506	0.0892535	0.0991367	0.318886	0.192409	0.294313	0.435194	0.278172	0.165908	0.140807	Homo sapiens	0.780221	0.0323841	0.284088	0.125658	0.24294	0.112343	0.0923709	0.0901283		TN	TN	TN	TN
Q9UHD1	2.76447	2.89362	2.8417	2.82883	2.82434	2.80113	2.77946	2.85332	2.9089	2.77378	2.81091	2.8614	2.78335	2.7767	2.92366	2.81196	2.84575	2.83325	Homo sapiens	0.71372	0.0151626	0.520439	0.0318624	0.962989	-0.00241542	0.518531	0.0148699		TN	TN	TN	TN
P10809	6.64729	6.64242	6.66862	6.57303	6.54257	6.57556	6.57558	6.66119	6.69235	6.5608	6.54452	6.58002	6.61323	6.59669	6.62625	6.61127	6.53752	6.64412	Homo sapiens	0.0025929	0.0890557	0.0892748	0.081261	0.681655	0.0144199	0.00218519	0.0615789		TN	TN	TN	TN
Q14008	0.767215	0.804706	0.851277	0.897052	0.727046	0.691229	0.829119	0.873693	0.843707	0.744023	0.679312	0.803621	0.906717	0.889534	0.792045	0.691899	0.710393	0.736787	Homo sapiens	0.624856	0.0359567	0.0494535	0.106521	0.0169643	0.149739	0.00286347	0.0974054		TN	TN	TN	TN
Q00610	6.23426	6.22959	6.19596	6.13472	6.14062	6.13642	6.19706	6.20868	6.24554	6.10139	6.15446	6.15571	6.2386	6.21759	6.14872	6.18794	6.15153	6.12188	Homo sapiens	0.0024676	0.0826815	0.0258776	0.079906	0.222824	0.0478555	5.13035e-05	0.0701477		TN	TN	TN	TN
Q9Y696	0.00452602	0.185248	-0.0792786	0.365867	-0.00233597	-0.760212	-0.278032	0.24787	0.164273	-0.151557	-0.379184	-0.0393257	0.193097	-0.220319	-0.191073	0.0539462	0.394923	-0.421661	Homo sapiens	0.645644	0.169059	0.287223	0.234726	0.778263	-0.0818345	0.460093	0.107317		TN	TN	TN	TN
O75153	0.754068	0.73772	0.850253	0.764178	0.61376	0.630261	0.75521	0.695241	0.813607	0.683285	0.609785	0.803476	0.877501	0.729772	0.758904	0.689338	0.676198	0.617144	Homo sapiens	0.13316	0.111281	0.44511	0.0558375	0.0640147	0.127832	0.00521154	0.0983168		TN	TN	TN	TN
Q99459	1.74077	1.65905	1.65439	1.6833	1.58595	1.69736	1.61077	1.75072	1.76867	1.68099	1.61071	1.63904	1.72013	1.57728	1.70811	1.6802	1.6356	1.70343	Homo sapiens	0.550758	0.029198	0.285205	0.0664711	0.931369	-0.00457295	0.258739	0.0303654		TN	TN	TN	TN
Q03701	-0.32968	-0.184673	-0.0973045	-0.261029	-0.266479	-0.246441	-0.102302	-0.266026	-0.146216	-0.269622	-0.39657	-0.165013	-0.0660798	-0.273803	-0.187496	-0.368452	-0.376683	-0.19454	Homo sapiens	0.47101	0.0540973	0.271991	0.105554	0.179596	0.137432	0.0266739	0.0990277		TN	TN	TN	TN
Q9NZ45	-0.529975	-0.323283	-0.530467	-0.417418	-0.539813	-0.51987	-0.393969	-0.44705	-0.547061	-0.566104	-0.516989	-0.399024	-0.595785	-0.426769	-0.356844	-0.412313	-0.488615	-0.623284	Homo sapiens	0.712711	0.031125	0.663678	0.0313453	0.634614	0.0482714	0.374347	0.0369139		TN	TN	TN	TN
P09497	-0.035422	0.139103	0.118835	-0.214108	0.00470721	-0.152833	0.0142645	-0.123566	-0.116587	0.0950263	-0.0595885	0.0567519	-0.0510076	-0.136464	0.0335747	0.14958	-0.0590014	-0.0536901	Homo sapiens	0.0844346	0.194917	0.175988	-0.106026	0.49308	-0.0635948	0.872047	0.00843197		TN	TN	TN	TN
Q9Y3Y2	-1.59485	-1.41829	-1.56544	-1.68663	-1.47962	-1.62814	-1.72022	-1.63879	-1.38871	-1.46239	-1.57122	-1.56693	-1.46099	-1.64219	-1.51337	-1.57557	-1.6005	-1.59159	Homo sapiens	0.431599	0.0719365	0.667247	-0.0490611	0.40633	0.0503716	0.585152	0.0244157		TN	TN	TN	TN
O15247	0.408324	0.374554	0.534181	0.370194	0.504128	0.22837	0.388345	0.536858	0.421243	0.224832	0.363409	0.420022	0.481772	0.445046	0.500763	0.440441	0.247031	0.216621	Homo sapiens	0.486278	0.0714557	0.199457	0.112728	0.0724112	0.174496	0.0109572	0.11956		TN	TN	TN	TN
Q99439	1.56547	1.51233	1.46611	1.48973	1.54602	1.41413	1.56592	1.48639	1.5476	1.41194	1.46095	1.54568	1.58759	1.54772	1.41893	1.49489	1.50396	1.44866	Homo sapiens	0.547731	0.031344	0.25796	0.0604491	0.54384	0.0355786	0.106724	0.0424572		TN	TN	TN	TN
P38432	-0.93215	-0.701243	-0.795049	-0.946474	-0.953761	-0.839887	-0.92524	-0.704599	-0.80282	-0.966756	-0.947359	-0.790205	-0.890706	-0.820366	-0.792429	-0.780217	-0.846485	-0.961671	Homo sapiens	0.245904	0.103894	0.345952	0.0905537	0.664604	0.0282905	0.0704548	0.074246		TN	TN	TN	TN
Q96DG6	2.7282	2.97094	2.7708	2.62148	2.45455	2.49127	2.72434	3.07038	2.71298	2.45096	2.46395	2.55934	2.59236	2.52309	2.48855	2.50363	3.57225	2.48416	Homo sapiens	0.0291098	0.300878	0.0478336	0.344487	0.426974	-0.31868	0.43563	0.108895		TN	TN	TN	TN
Q15003	-0.56854	-0.556264	-0.570668	-0.566343	-0.789787	-0.8195	-0.548487	-0.767276	-0.640981	-0.737409	-0.595777	-0.673819	-0.631018	-0.578167	-0.562875	-0.717384	-0.528589	-0.806975	Homo sapiens	0.1161	0.160053	0.835228	0.0167538	0.330505	0.0936291	0.0519224	0.0901452		TN	TN	TN	TN
O14579	0.886131	0.909686	0.974057	0.677856	0.797866	0.600624	0.858967	0.714219	1.03121	0.981411	0.638919	0.609109	0.733208	0.581096	1.19282	0.6113	0.511644	1.17227	Homo sapiens	0.0215267	0.231176	0.45307	0.124984	0.81053	0.0706349	0.149784	0.142265		TN	TN	TN	TN
P09496	2.11776	1.87665	2.05697	1.86829	1.93542	1.76735	1.84354	2.05674	1.89669	1.86761	1.9222	1.96412	2.03348	2.01412	1.96281	1.88896	1.8313	1.91903	Homo sapiens	0.14069	0.160107	0.847439	0.0143431	0.020513	0.123703	0.016815	0.0993842		TN	TN	TN	TN
P62633	2.61506	2.65027	2.60334	2.65091	2.49742	2.6449	2.63743	2.66084	2.69742	2.60338	2.51214	2.56926	2.76857	2.54598	2.61455	2.57807	2.60609	2.60032	Homo sapiens	0.654752	0.025147	0.0311939	0.103636	0.507819	0.0482106	0.0466672	0.0589978		TN	TN	TN	TN
P23528	6.30197	6.25254	6.24927	6.17718	6.18831	6.16865	6.20352	6.24911	6.29384	6.17925	6.18341	6.20773	6.27857	6.25185	6.24118	6.13154	6.22863	6.20208	Homo sapiens	0.00748721	0.0898809	0.10014	0.0586898	0.0877597	0.0697835	5.84768e-05	0.0727847		TN	TN	TN	TN
P53618	3.00422	2.99716	3.05768	2.88361	2.88318	2.86764	2.98108	2.98908	3.06282	2.86094	2.86767	2.96059	3.09635	2.93916	2.96324	2.85852	2.92865	2.91211	Homo sapiens	0.00203179	0.141541	0.0502988	0.114593	0.134186	0.0998249	3.20749e-05	0.118653		TN	TN	TN	TN
Q9NYJ1	-0.28675	-0.316679	-0.330357	-0.505928	-0.668581	-0.523036	-0.512508	-0.0746375	-0.485622	-0.385693	-0.1941	-0.849014	-0.325022	-0.472824	-0.489591	-0.199821	-0.311004	-0.70264	Homo sapiens	0.00873231	0.254586	0.647626	0.11868	0.885838	-0.0246576	0.213982	0.116203		TN	TN	TN	TN
Q5JTJ3	-0.14761	-0.244159	-0.263144	-0.279862	-0.28422	-0.19783	-0.293781	-0.187745	-0.261641	-0.221247	-0.239276	-0.218358	-0.185	-0.301511	-0.189925	-0.297889	-0.22309	-0.240143	Homo sapiens	0.476809	0.035666	0.540551	-0.0214284	0.558345	0.0282285	0.519572	0.0141554		TN	TN	TN	TN
P53621	2.31409	2.21396	2.2366	2.19205	2.20537	2.24746	2.27271	2.26061	2.32695	2.11366	2.19508	2.23541	2.09694	2.2349	2.28563	2.29515	2.32038	2.12958	Homo sapiens	0.312957	0.0399232	0.0628415	0.105373	0.632124	-0.0425444	0.303215	0.0342506		TN	TN	TN	TN
Q9ULV4	2.45651	2.5348	2.44211	2.46805	2.34616	2.39774	2.42143	2.47072	2.52702	2.45312	2.35143	2.45611	2.33676	2.49648	2.44824	2.47746	2.4351	2.45658	Homo sapiens	0.18062	0.0738196	0.314554	0.0528356	0.581952	-0.0292203	0.228679	0.0324783		TN	TN	TN	TN
Q6FI81	1.26174	1.18759	1.16809	1.14717	1.04932	1.22093	1.18499	1.18503	1.25976	1.15647	1.0073	1.2161	1.11674	1.06466	1.25078	1.21579	1.14381	1.1881	Homo sapiens	0.309398	0.0666607	0.281087	0.0833011	0.551316	-0.0385063	0.28433	0.0371518		TN	TN	TN	TN
Q8N684	-0.375846	-0.35012	-0.40718	-0.377495	-0.298373	-0.280343	-0.367207	-0.372743	-0.257624	-0.473652	-0.410299	-0.265443	-0.247994	-0.494486	-0.40553	-0.276043	-0.278275	-0.449021	Homo sapiens	0.15871	-0.058978	0.521579	0.0506068	0.6281	-0.0482237	0.620293	-0.018865		TN	TN	TN	TN
P61201	-0.844187	-0.896947	-0.850293	-0.776722	-0.993284	-0.880435	-0.994607	-0.843096	-0.679893	-0.711727	-0.971097	-0.896637	-0.962969	-0.760794	-0.988811	-0.350356	-0.891598	-1.06151	Homo sapiens	0.776315	0.0196712	0.871025	0.0206216	0.579127	-0.136369	0.689546	-0.0320254		TN	TN	TN	TN
Q15021	1.57811	1.44714	1.57441	1.26393	1.35907	1.15958	1.28617	1.52745	1.67371	1.23156	1.2802	1.40383	1.22317	2.03969	1.47827	1.1778	1.30209	1.18341	Homo sapiens	0.0193194	0.272357	0.199351	0.19058	0.215737	0.359276	0.00474463	0.274071		TN	TN	TN	TN
Q96KP4	1.81342	1.782	1.71177	1.74731	1.72447	1.63614	1.82059	1.78381	1.80062	1.61885	1.79188	1.62116	1.79975	1.78083	1.66849	1.72194	1.77431	1.67027	Homo sapiens	0.216443	0.0664211	0.0997233	0.124377	0.616798	0.027515	0.0183939	0.0727709		TN	TN	TN	TN
P04632	2.79684	2.81182	2.78618	2.80907	2.68293	2.80093	2.73754	2.88258	2.83914	2.70369	2.72771	2.77139	2.68948	2.81937	2.7884	2.7113	2.78567	2.86754	Homo sapiens	0.458348	0.0339663	0.145148	0.0854895	0.726488	-0.0224238	0.254722	0.032344		TN	TN	TN	TN
Q9P2I0	-1.37975	-1.96192	-0.971659	-1.14688	-1.33159	-1.49035	-1.05657	-1.33687	-1.04898	-1.46159	-1.94365	-1.60017	-0.86568	-0.897658	-2.12689	-1.02451	-2.21731	-0.977141	Homo sapiens	0.724792	-0.114838	0.0386593	0.520999	0.85947	0.109576	0.417723	0.171912		TN	TN	TN	TN
O43809	0.23898	0.295731	0.250718	0.125187	-0.0276501	0.255453	0.243289	0.213528	0.191332	0.217667	-0.0164241	0.291606	0.290274	0.281214	0.233953	0.186211	0.230957	-0.131861	Homo sapiens	0.15983	0.144147	0.611337	0.0517665	0.207859	0.173378	0.028219	0.123097		TN	TN	TN	TN
Q16630	1.60945	1.65214	1.76044	1.62046	1.61637	1.54859	1.63025	1.62801	1.76097	1.57028	1.52082	1.61429	1.71369	1.62814	1.62251	1.70228	1.5059	1.5049	Homo sapiens	0.194232	0.0788693	0.112445	0.104612	0.309133	0.0837531	0.00887233	0.0890783		TN	TN	TN	TN
Q9BPX3	-0.924072	-0.716697	-0.635481	-1.03161	-0.751581	-0.850453	-0.752315	-0.642523	-0.719371	-0.917563	-1.01106	-0.855468	-0.695238	-0.869628	-0.664038	-0.897513	-0.831495	-0.960768	Homo sapiens	0.372581	0.119132	0.0160145	0.223294	0.106703	0.153624	0.00198735	0.16535		TN	TN	TN	TN
A5YKK6	0.0363279	-0.203665	-0.0158244	-0.158834	-0.025066	-0.199171	-0.020846	-0.169729	-0.0239947	-0.0988126	-0.0722533	-0.195877	0.0272347	-0.0155906	-0.201469	-0.0595978	-0.16605	-0.182164	Homo sapiens	0.499652	0.0666366	0.457555	0.0507912	0.415297	0.0726625	0.125042	0.0633634		TN	TN	TN	TN
P21964	1.46444	1.31242	1.4284	1.26979	1.3192	1.16049	1.46302	1.46494	1.36176	1.25525	1.17588	1.27379	1.45963	1.0351	1.29391	1.45242	1.51684	1.22151	Homo sapiens	0.0814706	0.151929	0.0127265	0.194935	0.429438	-0.13404	0.267084	0.0709414		TN	TN	TN	TN
P35606	1.55414	1.41309	1.40623	1.40992	1.42528	1.40121	1.48287	1.44574	1.54673	1.43544	1.36643	1.44635	1.40038	1.5113	1.46777	1.41824	1.40717	1.46182	Homo sapiens	0.40146	0.0456809	0.121886	0.0757094	0.444984	0.0307436	0.032491	0.0507113		TN	TN	TN	TN
P48444	2.15622	2.13101	2.13682	2.07688	2.0761	2.04983	2.09937	2.11046	2.1711	2.00358	2.16502	2.07929	2.13523	2.13077	2.11804	2.12033	2.11522	2.02396	Homo sapiens	0.00324871	0.0737491	0.439294	0.0443464	0.260897	0.0415081	0.00998672	0.0532012		TN	TN	TN	TN
P61923	-0.0174242	-0.215944	-0.448355	-0.244729	-0.255326	-0.303382	-0.440458	-0.140815	-0.379155	-0.180563	-0.177795	-0.132114	-0.257033	-0.0892199	-0.173363	-0.204986	-0.313634	-0.305181	Homo sapiens	0.763272	0.0405713	0.166435	-0.156652	0.164671	0.101395	0.931212	-0.00489534		TN	TN	TN	TN
Q9BR76	0.192187	0.344497	0.2885	0.293081	0.0949934	0.151308	0.286393	0.145427	0.328746	0.117269	0.288778	0.143566	0.339581	0.323096	0.154041	0.175907	0.197037	0.143083	Homo sapiens	0.266473	0.0952671	0.412276	0.0703179	0.177555	0.10023	0.0245639	0.0886051		TN	TN	TN	TN
Q14019	2.56791	2.44541	2.52059	2.44239	2.37382	2.40871	2.596	2.56031	2.49473	2.37755	2.41574	2.36516	2.53485	2.5343	2.48929	2.43125	2.4387	2.36657	Homo sapiens	0.0650162	0.102995	0.00789761	0.164196	0.0173668	0.107305	4.97826e-06	0.124832		TN	TN	TN	TN
P20674	2.20463	2.1771	2.24242	2.11864	2.08555	2.07033	2.13513	2.10908	2.26819	2.11756	2.12888	2.14128	2.22681	2.17809	2.17717	2.11199	2.09182	2.10576	Homo sapiens	0.0079486	0.116541	0.450468	0.0415591	0.00648702	0.0908347	0.000358449	0.0829782		TN	TN	TN	TN
P10606	0.923866	0.601213	0.194758	1.13798	-0.287834	0.211441	0.539134	0.599864	-0.542777	0.495157	0.561189	1.63045	0.458163	0.240619	1.06461	0.33124	0.460934	0.388604	Homo sapiens	0.663563	0.219417	0.253272	-0.696857	0.479622	0.194203	0.699827	-0.0944123		TN	TN	TN	TN
Q9UKF6	0.111264	0.141933	-0.0201491	-0.0528865	0.0293849	-0.108554	0.1001	-0.0373716	0.176168	0.0890404	-0.0726029	-0.0450785	0.0212643	0.0602546	0.0914768	0.0391079	0.0268015	-0.0478701	Homo sapiens	0.129319	0.121701	0.327341	0.0891791	0.202544	0.0516522	0.0151629	0.0875109		TN	TN	TN	TN
O75534	3.56474	3.60963	3.59078	3.5506	3.52917	3.51334	3.59549	3.55362	3.65638	3.52082	3.52983	3.527	3.60051	3.62016	3.57578	3.5246	3.56905	3.47657	Homo sapiens	0.0274797	0.0573468	0.0642757	0.0759478	0.06364	0.0754079	8.30739e-05	0.0695675		TN	TN	TN	TN
P14406	0.238729	0.505541	0.612189	0.370217	0.507895	0.358493	0.299147	0.456477	0.566697	0.149711	0.546836	0.381233	0.406006	0.511938	0.542511	0.516273	0.148097	0.476332	Homo sapiens	0.757798	0.039951	0.588797	0.0815136	0.437666	0.106584	0.258557	0.0760164		TN	TN	TN	TN
Q9HB71	4.89401	4.90214	4.81881	4.84777	4.74133	4.82585	4.79905	4.86535	4.89602	4.75646	4.80265	4.89691	4.85143	4.82254	4.89021	4.84517	4.78384	4.80489	Homo sapiens	0.186859	0.0666736	0.52687	0.0347981	0.178065	0.0434225	0.0330088	0.0482981		TN	TN	TN	TN
P99999	3.82988	3.81097	3.89902	3.81849	3.81192	3.73251	3.80519	3.92496	3.84891	3.72477	3.80049	3.81037	3.88942	3.88273	3.79635	3.81591	3.78388	3.7322	Homo sapiens	0.199944	0.0589853	0.140425	0.0811414	0.110894	0.078838	0.00253619	0.0729882		TN	TN	TN	TN
Q05048	-0.3569	-0.139415	-0.246699	-0.31766	-0.299943	-0.420717	-0.154534	-0.35936	-0.172144	-0.356077	-0.385029	-0.309665	-0.189588	-0.300818	-0.397234	-0.460614	-0.394759	-0.0843127	Homo sapiens	0.249952	0.0984353	0.153389	0.121577	0.90075	0.0173486	0.125905	0.0791204		TN	TN	TN	TN
P33240	0.5877	0.600408	0.52866	0.505687	0.475765	0.68113	0.534205	0.656416	0.53382	0.574172	0.506684	0.59932	0.546048	0.648194	0.523078	0.562547	0.536906	0.570439	Homo sapiens	0.802988	0.0180619	0.779588	0.0147551	0.711239	0.0158093	0.553655	0.0162087		TN	TN	TN	TN
P46109	4.04226	3.993	4.01852	3.93849	3.94397	3.91703	3.992	4.02163	4.02854	3.93076	3.94491	3.92112	3.95898	4.03247	4.02275	3.94453	3.92907	3.95146	Homo sapiens	0.0067036	0.0847638	0.00341525	0.081795	0.0582292	0.06305	5.32029e-07	0.0765362		TN	TN	TN	TN
Q13616	-0.528358	-0.312573	-0.632143	-0.485827	-0.723882	-0.423967	-0.316682	-0.465815	-0.448885	-0.688259	-0.59575	-0.539045	-0.431803	-0.295702	-0.468826	-0.582691	-0.941803	-0.375342	Homo sapiens	0.704174	0.053534	0.0371096	0.197224	0.248197	0.234502	0.0309423	0.161753		TN	TN	TN	TN
Q13617	-0.638227	-0.782592	-0.810521	-0.721932	-0.842208	-0.868593	-0.802929	-0.716637	-0.700664	-0.82676	-0.966073	-0.66622	-0.688834	-0.803236	-0.603803	-0.872102	-0.738975	-0.895608	Homo sapiens	0.391321	0.0671309	0.436932	0.0796073	0.144358	0.136938	0.0337625	0.0945586		TN	TN	TN	TN
Q92905	0.259197	0.539921	0.361655	-0.402401	0.116386	0.344495	0.898273	0.255599	0.556263	0.11047	0.159971	0.360789	0.0304174	0.0752855	-0.081832	0.000771419	1.8491	-0.0486723	Homo sapiens	0.194051	0.367431	0.147791	0.359635	0.397713	-0.592442	0.850431	0.0448745		TN	TN	TN	TN
P21291	-2.50297	-2.72297	-2.42352	-2.67961	-2.47174	-2.32354	-2.54816	-2.31604	-2.50627	-2.66869	-2.4694	-2.56391	-2.57712	-2.52318	-2.54135	-2.37827	-2.37112	-2.6228	Homo sapiens	0.692238	-0.0581901	0.294692	0.110511	0.346336	-0.0898225	0.831661	-0.0125005		TN	TN	TN	TN
O60888	2.31823	2.36512	2.31362	2.20667	2.2432	2.16825	2.21239	2.36357	2.31624	2.21459	2.14282	2.23411	2.28639	2.19042	2.19566	2.25186	2.27358	2.24753	Homo sapiens	0.00969072	0.126285	0.129267	0.100226	0.356687	-0.0334974	0.0291478	0.064338		TN	TN	TN	TN
P08574	1.19558	1.26568	1.31904	1.14949	1.20769	1.06757	1.22845	1.29055	1.26305	1.23166	1.03062	1.15343	1.19595	1.37426	1.16088	1.06197	1.17578	1.21397	Homo sapiens	0.0937426	0.118515	0.116765	0.122114	0.310712	0.0931202	0.00409201	0.11125		TN	TN	TN	TN
P19784	-0.48935	-0.59712	-0.395754	-0.710175	-0.469495	-0.651054	-0.586642	-0.546672	-0.384052	-0.674229	-0.512908	-0.514928	-0.645432	-0.948186	-0.444876	-0.416366	-0.570862	-0.349162	Homo sapiens	0.279241	0.116167	0.493619	0.0615657	0.218161	-0.234034	0.792595	-0.0187673		TN	TN	TN	TN
Q13098	-1.19437	-1.30235	-2.13412	-1.20257	-1.20417	-2.07016	-1.68734	-1.83715	-1.17294	-1.70214	-1.39722	-1.33843	-1.35733	-1.27038	-1.61039	-1.57926	-1.91537	-1.52553	Homo sapiens	0.907399	-0.0513134	0.726447	-0.0865489	0.176438	0.260687	0.787887	0.0409416		TN	TN	TN	TN
Q9BT78	0.61433	0.283102	0.661559	0.623939	0.420001	0.703444	0.526724	0.815619	0.516436	0.531339	0.427098	0.494121	0.398737	0.791208	0.769632	0.373088	0.628154	0.500981	Homo sapiens	0.689168	-0.0627978	0.257737	0.135407	0.358653	0.152451	0.308665	0.0750203		TN	TN	TN	TN
P14854	2.52389	2.41578	2.52932	2.5027	2.40105	2.37049	2.39356	2.6297	2.43941	2.39332	2.49194	2.36976	2.58708	2.35597	2.48833	2.451	2.32867	2.54904	Homo sapiens	0.299051	0.0649122	0.443101	0.0692135	0.730015	0.0342211	0.170482	0.0561156		TN	TN	TN	TN
P67870	1.60615	1.5287	1.65975	1.459	1.53597	1.54391	1.59636	1.5415	1.67159	1.51588	1.52978	1.51997	1.65417	1.55944	1.60304	1.54839	1.43194	1.55565	Homo sapiens	0.141965	0.0852384	0.098793	0.0812744	0.126182	0.0935564	0.00135448	0.0866898		TN	TN	TN	TN
Q8WYA6	0.170362	0.265954	0.373275	0.12664	0.147675	0.187049	0.278825	0.289771	0.295441	0.122273	0.162577	0.172678	0.281057	0.302051	0.226346	0.216053	0.200228	0.0591133	Homo sapiens	0.130855	0.116076	0.00110425	0.135503	0.111728	0.111354	0.000140687	0.120978		TN	TN	TN	TN
Q13363	-0.887534	-0.835914	-0.781076	-0.820327	-0.890624	-1.02573	-0.819633	-0.81422	-0.817675	-1.03974	-0.847743	-0.919483	-0.70727	-1.01529	-0.907232	-0.894092	-0.836449	-0.906755	Homo sapiens	0.316498	0.0773847	0.101983	0.118481	0.979787	0.00250101	0.107682	0.0661223		TN	TN	TN	TN
P57076	-0.877507	-0.954441	-0.983398	-0.958356	-0.881896	-1.14583	-0.797075	-1.05965	-0.82804	-0.996788	-0.999378	-1.07322	-0.768619	-0.934504	-1.08055	-0.959837	-0.942587	-1.11536	Homo sapiens	0.537685	0.0569113	0.212663	0.128206	0.500685	0.078037	0.0803215	0.0877181		TN	TN	TN	TN
Q9P013	-0.364611	-0.36035	-0.468343	-0.45082	-0.481083	-0.142115	-0.453206	-0.4747	-0.337581	-0.262028	-0.508279	-0.281438	-0.315438	-0.162967	-0.441183	-0.414737	-0.450315	-0.524197	Homo sapiens	0.744638	-0.0397622	0.471886	-0.0712472	0.145121	0.156554	0.785788	0.0151814		TN	TN	TN	TN
P00403	0.649813	0.841463	0.664321	0.728757	0.811093	0.658329	0.67876	0.805504	0.791974	0.795342	0.585594	0.720345	0.597276	0.785326	0.749526	0.745225	0.872367	0.684645	Homo sapiens	0.86056	-0.0141938	0.471076	0.0583188	0.517061	-0.0567034	0.918021	-0.00419281		TN	TN	TN	TN
O75629	0.282559	0.0699545	0.147654	0.125454	0.0989725	0.119924	0.152009	0.215742	0.15479	0.0367501	0.0740521	0.21296	0.214077	0.00931946	0.190445	0.124326	0.160323	0.120393	Homo sapiens	0.453566	0.0519388	0.313392	0.0662599	0.966638	0.00293309	0.222398	0.0403773		TN	TN	TN	TN
O60716	0.241512	0.291233	0.230571	0.235606	0.147933	0.154983	0.253476	0.200632	0.281358	0.272487	0.0834827	0.201293	0.160852	0.292925	0.311113	0.191915	0.139519	0.182071	Homo sapiens	0.0906207	0.0749313	0.378064	0.0594012	0.169088	0.0837947	0.00953563	0.0727091		TN	TN	TN	TN
Q13620	-0.644832	-0.764368	-0.639129	-0.760738	-0.98402	-0.862881	-0.783881	-0.899202	-0.523415	-0.811374	-0.877056	-0.79149	-0.905813	-0.843319	-0.883567	-0.92286	-0.386907	-0.802789	Homo sapiens	0.071101	0.186437	0.469204	0.0911406	0.348491	-0.173381	0.638299	0.0347322		TN	TN	TN	TN
P04080	2.80973	2.83279	2.79652	2.74102	2.73116	2.69714	2.80023	2.77288	2.82605	2.7142	2.71117	2.7981	2.79684	2.80981	2.69432	2.70492	2.82558	2.77004	Homo sapiens	0.00613771	0.0899047	0.144584	0.0585611	0.99793	0.000139395	0.0265014	0.0495351		TN	TN	TN	TN
Q14203	0.559936	1.02778	0.820168	0.77087	0.43443	0.448039	0.840406	0.744934	0.978272	0.470142	0.619516	0.354119	0.599118	0.592396	1.63068	0.595145	0.342877	0.454639	Homo sapiens	0.222652	0.251514	0.0218685	0.373279	0.247951	0.476509	0.00741274	0.367101		TN	TN	TN	TN
Q13409	-1.30838	-1.17807	-1.51644	-1.42422	-1.46857	-1.34598	-1.28583	-1.25921	-1.26456	-1.60395	-1.47631	-1.30059	-1.24361	-1.18795	-1.56342	-1.39615	-1.52693	-1.28734	Homo sapiens	0.495025	0.0786228	0.0973171	0.190412	0.625306	0.0718115	0.0652323	0.113615		TN	TN	TN	TN
Q9Y6G9	1.12875	1.22923	1.27212	1.23873	1.11648	1.17198	1.25256	1.09937	1.30867	1.16406	1.14943	1.16516	1.11925	1.17906	1.13692	1.186	1.28381	1.24058	Homo sapiens	0.568435	0.0343006	0.388511	0.0606539	0.0515841	-0.0917219	0.972578	0.00107756		TN	TN	TN	TN
Q92841	2.94717	2.98915	2.97069	2.94455	2.86615	2.94094	2.93492	2.95767	3.01757	2.87757	2.8828	2.9837	3.06658	2.9762	2.84869	2.92639	2.93772	2.9544	Homo sapiens	0.141151	0.0517913	0.261941	0.0553678	0.722131	0.0243208	0.0854657	0.0438266		TN	TN	TN	TN
P35659	1.92356	1.91279	1.89904	1.95303	1.76569	1.81356	1.87895	1.99973	1.88555	1.79721	1.87929	1.83062	1.74919	1.91205	1.80996	1.98687	1.90558	1.92916	Homo sapiens	0.297994	0.0677028	0.135164	0.0857029	0.0935451	-0.1168	0.729669	0.0122018		TN	TN	TN	TN
O43143	2.8778	2.99353	3.02718	2.92873	2.89264	2.66772	2.87789	2.93994	3.10747	2.86893	2.78417	2.90374	2.81157	3.12757	3.12004	2.72359	2.86619	2.78816	Homo sapiens	0.217561	0.136475	0.186887	0.122823	0.112462	0.227074	0.00450782	0.162124		TN	TN	TN	TN
Q86Y56	-1.15023	-0.901344	-0.958663	-1.02971	-1.08154	-1.15819	-1.02694	-1.11543	-0.822294	-1.09043	-1.28681	-0.925332	-1.2225	-1.00796	-1.1311	-0.732107	-1.17066	-1.06797	Homo sapiens	0.361795	0.0863986	0.453598	0.112639	0.423526	-0.130271	0.741268	0.0229219		TN	TN	TN	TN
Q96EP5	2.59303	2.62113	2.60268	2.58664	2.67602	2.51238	2.57744	2.67251	2.70772	2.51008	2.58218	2.57942	2.73292	2.67287	2.55192	2.52959	2.52433	2.59525	Homo sapiens	0.786092	0.0139348	0.10422	0.0953323	0.150391	0.102842	0.0198672	0.070703		TN	TN	TN	TN
Q9BTE7	-1.30333	-1.1974	-1.35394	-1.44535	-1.27039	-1.4429	-1.45455	-1.4369	-1.02136	-1.41644	-1.28538	-1.42755	-1.19333	-1.1756	-1.46669	-1.29067	-1.33432	-1.4425	Homo sapiens	0.242964	0.101321	0.652815	0.0721849	0.500475	0.0772858	0.161589	0.0835973		TN	TN	TN	TN
P11926	-2.17002	-2.07538	-2.1026	-2.31012	-1.93407	-1.9538	-2.01578	-1.99742	-1.95072	-2.2582	-2.15083	-2.15083	-2.12144	-2.37627	-1.85318	-2.00895	-2.13733	-2.00696	Homo sapiens	0.710437	-0.0500008	0.00815116	0.19865	0.696416	-0.0658826	0.683768	0.0275889		TN	TN	TN	TN
Q16698	0.937065	0.848464	0.632226	0.616524	0.796938	0.747844	0.802565	0.85445	0.675556	0.708197	0.725664	0.843496	0.860493	0.882776	0.712263	0.749678	0.724395	0.651364	Homo sapiens	0.46261	0.0854832	0.800148	0.018405	0.146057	0.110032	0.104517	0.0713067		TN	TN	TN	TN
Q13561	1.33267	1.53549	1.54801	1.46919	1.55969	1.40653	1.51701	1.532	1.53904	1.40273	1.48757	1.36858	1.46715	1.47281	1.5102	1.53631	1.36724	1.52374	Homo sapiens	0.941916	-0.00641612	0.0379921	0.109723	0.898402	0.00761986	0.283198	0.0369756		TN	TN	TN	TN
Q16531	3.28203	3.22609	3.33933	3.2213	3.23395	3.15089	3.30173	3.3085	3.338	3.19196	3.12669	3.20718	3.37659	3.33871	3.26548	3.24096	3.11147	3.15722	Homo sapiens	0.125762	0.0804345	0.00652159	0.140803	0.0348384	0.157042	3.08072e-05	0.126093		TN	TN	TN	TN
Q9NVP1	1.88853	1.80537	1.84897	1.70191	1.72675	1.72323	1.8882	1.8775	1.89838	1.66188	1.7172	1.71799	1.63736	1.74643	1.75041	1.99467	1.78392	1.73476	Homo sapiens	0.00667921	0.130329	0.000637533	0.189004	0.223863	-0.126384	0.161137	0.0643164		TN	TN	TN	TN
Q86XP3	0.328316	0.182333	0.115786	0.177026	0.344738	0.0976846	0.260078	0.246731	0.28065	0.158321	0.0872534	0.242991	-0.000961977	0.460673	0.155778	0.214881	0.169732	0.169005	Homo sapiens	0.981833	0.00232899	0.0966729	0.0996312	0.887116	0.020624	0.43661	0.0408614		TN	TN	TN	TN
P26196	2.5179	2.5006	2.42682	2.37354	2.36879	2.40161	2.39998	2.51629	2.44865	2.39171	2.41715	2.44941	2.38624	2.49518	2.49847	2.37014	2.45948	2.40718	Homo sapiens	0.0278536	0.100459	0.398319	0.0355498	0.349645	0.0476944	0.00819706	0.0612344		TN	TN	TN	TN
Q9UJU6	-0.491897	-0.547316	-0.648997	-0.667124	-0.754569	-1.08993	-0.82992	-0.75698	-0.559237	-0.867911	-0.914129	-0.450187	-1.33335	-0.632593	-0.517448	-0.834272	-0.457884	-0.502705	Homo sapiens	0.11532	0.27447	0.872852	0.0286966	0.460257	-0.22951	0.83344	0.0245522		TN	TN	TN	TN
P51659	1.74577	1.7333	1.48653	1.66173	1.52968	1.72136	1.6787	1.67514	1.77614	1.65048	1.54452	1.56321	1.68636	1.64209	1.64601	1.62403	1.67989	1.56556	Homo sapiens	0.870863	0.0176118	0.0560659	0.123919	0.384996	0.0349942	0.120425	0.0588418		TN	TN	TN	TN
Q9BUQ8	0.405282	0.32906	0.55535	0.275556	0.396787	0.278401	0.250679	0.440551	0.468885	0.344142	0.305155	0.408364	0.341827	0.312134	0.422077	0.221773	0.504364	0.523567	Homo sapiens	0.21888	0.112983	0.671755	0.0341512	0.603874	-0.0578886	0.532148	0.0297485		TN	TN	TN	TN
Q96GQ7	0.254394	0.463853	0.174475	0.222219	0.350419	0.363944	0.406572	0.262499	0.354042	0.328482	0.220859	0.220731	0.333904	0.316926	0.295655	0.290172	0.361122	0.202376	Homo sapiens	0.887929	-0.01462	0.20203	0.0843472	0.54816	0.0309384	0.372086	0.0335552		TN	TN	TN	TN
O60610	3.34966	3.28262	3.27101	3.21247	3.18026	3.23158	3.26144	3.28665	3.33156	3.19433	3.15267	3.25922	3.27987	3.35188	3.2185	3.21738	3.27206	3.13518	Homo sapiens	0.0317422	0.0929941	0.0702859	0.0911436	0.24606	0.0752117	0.000857161	0.0864498		TN	TN	TN	TN
Q08211	5.67528	5.65022	5.64268	5.57368	5.57706	5.57535	5.60629	5.63667	5.6876	5.5759	5.58991	5.60866	5.65451	5.63448	5.61748	5.59069	5.63552	5.56768	Homo sapiens	0.00123379	0.0806983	0.111378	0.0520312	0.172347	0.0375253	0.000114241	0.0567516		TN	TN	TN	TN
P33316	4.12344	4.04854	4.06959	4.0314	4.01936	4.03757	4.00995	4.09744	4.10577	4.00508	4.07585	4.01719	4.04319	4.09055	4.02098	4.10042	4.04283	4.02792	Homo sapiens	0.0898912	0.0510763	0.365914	0.0383463	0.864587	-0.00548236	0.110829	0.0279801		TN	TN	TN	TN
Q9NY33	0.556449	0.647637	0.625942	0.642299	0.479954	0.557036	0.636533	0.608422	0.646675	0.481332	0.522902	0.594023	0.733048	0.511244	0.530353	0.580908	0.540347	0.525667	Homo sapiens	0.407599	0.0502462	0.0484495	0.0977907	0.590376	0.0425743	0.0431499	0.0635371		TN	TN	TN	TN
Q9C005	1.0034	0.966915	1.17509	0.792815	1.06454	0.877735	1.08728	0.933129	1.09576	0.906218	0.998892	0.804894	0.832037	0.97681	1.01913	0.928988	0.984361	0.964319	Homo sapiens	0.254002	0.136772	0.1536	0.135388	0.792548	-0.0165624	0.0764966	0.0851992		TN	TN	TN	TN
Q14204	3.66085	3.6373	3.59145	3.59426	3.62437	3.468	3.57794	3.64277	3.70783	3.54934	3.5691	3.58689	3.60146	3.58738	3.65126	3.60311	3.62896	3.52679	Homo sapiens	0.26354	0.0676565	0.129305	0.0744038	0.496857	0.0270816	0.0219466	0.0563806		TN	TN	TN	TN
P50570	1.60597	1.59064	1.55951	1.44393	1.5239	1.49427	1.54817	1.57727	1.65197	1.48195	1.46009	1.50282	1.51457	1.55169	1.56261	1.53231	1.5261	1.46023	Homo sapiens	0.0222898	0.0980037	0.0290901	0.110852	0.24903	0.036742	0.000189355	0.0818657		TN	TN	TN	TN
O60832	1.91818	1.99686	1.99185	2.04509	1.96222	2.01124	1.96265	2.01094	2.05591	1.95023	1.92273	2.02489	1.92437	2.05242	2.01497	2.01563	1.90382	2.01404	Homo sapiens	0.347599	-0.0372206	0.341625	0.0438861	0.73282	0.0194219	0.714872	0.00869576		TN	TN	TN	TN
Q8WXX5	0.381841	0.538118	0.464426	0.425523	0.621407	0.411406	0.426252	0.53662	0.623578	0.422883	0.376863	0.483063	0.568268	0.567877	0.377933	0.471342	0.475944	0.360216	Homo sapiens	0.777188	-0.0246498	0.193605	0.101214	0.403689	0.0688587	0.234231	0.0484742		TN	TN	TN	TN
P60981	1.5456	1.5837	1.5748	1.50934	1.40331	1.50224	1.55852	1.63989	1.54653	1.47144	1.48211	1.43821	1.50929	1.6301	1.52405	1.5985	1.4276	1.43025	Homo sapiens	0.0558048	0.0964001	0.021582	0.117731	0.36836	0.0690293	0.00147427	0.0943866		TN	TN	TN	TN
P09622	3.25679	3.2008	3.28635	3.19995	3.14874	3.16967	3.25717	3.17856	3.32248	3.17389	3.16372	3.18174	3.32119	3.20247	3.19581	3.20812	3.26241	3.1149	Homo sapiens	0.061415	0.0751909	0.130416	0.0796185	0.49293	0.0446843	0.0105402	0.0664979		TN	TN	TN	TN
Q9NRF9	-0.411072	-0.485682	-0.571521	-0.452802	-0.425335	-0.639219	-0.547755	-0.37305	-0.463676	-0.62394	-0.44697	-0.511225	-0.440193	-0.513315	-0.425566	-0.444275	-0.48394	-0.645646	Homo sapiens	0.850919	0.0163607	0.413396	0.065885	0.38931	0.0649288	0.208682	0.0490582		TN	TN	TN	TN
P49366	-0.968488	-1.36266	-1.04192	-1.44133	-0.984305	-1.26576	-1.15159	-1.22631	-1.02262	-1.04198	-1.3541	-1.19525	-0.858205	-1.23425	-1.25749	-1.27294	-1.22815	-1.16549	Homo sapiens	0.587007	0.106112	0.587494	0.0636015	0.472148	0.105547	0.220389	0.0917534		TN	TN	TN	TN
P31689	3.14969	3.07151	3.09344	3.04566	3.0133	3.01974	3.09448	3.03933	3.13589	3.08687	2.99978	3.06605	3.01983	3.06092	3.083	3.10464	3.03527	3.07205	Homo sapiens	0.0359008	0.0786478	0.366855	0.0389957	0.587376	-0.0160724	0.0828197	0.033857		TN	TN	TN	TN
Q96EY1	-1.47143	-1.22169	-1.25051	-1.43656	-1.15853	-1.21945	-1.43859	-1.12719	-1.37767	-1.29325	-1.11368	-1.35149	-1.17028	-1.1535	-1.3038	-1.35716	-1.28044	-1.42075	Homo sapiens	0.728414	-0.0430269	0.632052	-0.0616796	0.0831787	0.143589	0.820697	0.0129607		TN	TN	TN	TN
Q99543	-1.02296	-0.909349	-0.608337	-0.798292	-0.79894	-0.812687	-0.764036	-0.772989	-0.813216	-1.0263	-0.773604	-0.813939	-0.974398	-0.572865	-0.801808	-0.87523	-1.04699	-0.69443	Homo sapiens	0.74259	-0.0435753	0.332793	0.0878666	0.594776	0.0891936	0.494014	0.044495		TN	TN	TN	TN
O75937	2.04981	1.97821	2.04255	1.98051	1.90642	1.95028	2.05401	2.03949	2.0078	2.00486	1.95947	1.8504	2.01894	2.13021	1.93916	1.93912	1.91298	1.98461	Homo sapiens	0.0678846	0.0777856	0.116437	0.095527	0.229689	0.0838629	0.00241882	0.0857251		TN	TN	TN	TN
P49916	-1.5796	-1.68504	-1.4271	-1.45612	-1.50626	-1.78602	-1.61069	-1.45735	-1.4255	-1.66904	-1.70982	-1.61891	-1.49641	-1.7554	-1.51128	-1.69115	-1.49021	-1.52328	Homo sapiens	0.889043	0.0188814	0.0557355	0.16808	0.861157	-0.0194842	0.323022	0.0558257		TN	TN	TN	TN
O00429	1.2368	1.12954	1.2401	0.946491	1.10525	0.981301	1.13936	1.1266	1.27585	0.949211	0.990385	1.17341	0.972418	1.21812	1.05382	0.958571	1.45969	1.04026	Homo sapiens	0.033923	0.191133	0.163433	0.142934	0.69814	-0.0713864	0.192987	0.0875601		TN	TN	TN	TN
Q9H773	1.77893	1.77127	1.75685	1.68263	1.60568	1.69379	1.72243	1.69876	1.75893	1.67207	1.72024	1.77592	1.85599	1.64128	1.79741	1.54725	1.67477	1.75871	Homo sapiens	0.0189715	0.108317	0.914679	0.00396232	0.303897	0.104653	0.0344176	0.0723107		TN	TN	TN	TN
Q92499	3.64437	3.77859	3.76856	3.60189	3.66002	3.58655	3.71503	3.72105	3.75849	3.59381	3.53257	3.7129	3.62421	3.66915	3.6912	3.88471	3.60977	3.58244	Homo sapiens	0.0783445	0.114352	0.0961599	0.118434	0.770292	-0.0307844	0.107235	0.0673338		TN	TN	TN	TN
Q9NR30	3.9509	3.88645	3.99299	3.92514	3.86804	3.84059	3.89407	3.93347	3.98189	3.88874	3.82191	3.91424	3.88998	3.91255	3.96802	3.8945	3.85486	3.90924	Homo sapiens	0.174613	0.0655219	0.175846	0.0615163	0.257841	0.0373154	0.00794769	0.0547845		TN	TN	TN	TN
Q9BQ39	-0.884169	-0.625127	-0.833676	-1.41565	-1.11829	-0.719849	-1.05338	-0.993005	-0.685769	-0.943869	-0.722669	-0.969532	-1.04724	-0.560157	-0.987794	-0.881679	-0.903811	-1.21997	Homo sapiens	0.233628	0.303607	0.828093	-0.0320263	0.50799	0.136756	0.186225	0.136112		TN	TN	TN	TN
O60884	0.95058	0.45115	0.747575	-0.707312	0.631576	-0.261444	0.469051	0.462341	0.556891	0.224929	0.143433	0.498209	-0.0298546	0.135047	0.786182	0.756856	0.537737	0.150273	Homo sapiens	0.119371	0.828828	0.136689	0.207237	0.578824	-0.184497	0.147684	0.283856		TN	TN	TN	TN
Q9Y295	0.882268	0.64584	0.836057	0.752089	0.656158	0.803375	0.777592	0.782254	0.854249	0.636192	0.738302	0.712109	0.929174	0.773552	0.767301	0.689321	0.599479	0.73921	Homo sapiens	0.578643	0.0508481	0.0503343	0.109164	0.092386	0.147339	0.00928984	0.10245		TN	TN	TN	TN
P06132	2.76588	2.78796	2.83849	2.72565	2.65223	2.7149	2.72446	2.7754	2.8266	2.72108	2.66052	2.77974	2.72096	2.8961	2.72481	2.70365	2.72027	2.7001	Homo sapiens	0.0335416	0.0998492	0.291344	0.0550408	0.279368	0.0726173	0.00540338	0.0758358		TN	TN	TN	TN
Q5TDH0	0.609815	0.581448	0.594229	0.406127	0.439939	0.595038	0.725917	0.529514	0.550192	0.457678	0.488731	0.419185	0.32825	0.499369	0.568243	0.533016	0.798681	0.448985	Homo sapiens	0.12233	0.114796	0.088601	0.146677	0.370523	-0.128273	0.424986	0.0443998		TN	TN	TN	TN
Q7L014	3.27591	3.16053	3.25434	3.1794	3.20154	3.08591	3.23116	3.27319	3.16844	3.15593	3.15777	3.1388	3.13786	3.13962	3.35314	3.20214	3.15705	3.1719	Homo sapiens	0.210521	0.0746393	0.0770974	0.0734299	0.671769	0.0331767	0.0429189	0.0604153		TN	TN	TN	TN
Q9H0S4	-0.675797	-0.446309	-0.498464	-0.637149	-0.557376	-0.774408	-0.270388	-0.525085	-0.634088	-0.812925	-0.763416	-0.551435	-0.807268	-0.640133	-0.490055	-0.122725	-0.763484	-0.791913	Homo sapiens	0.284422	0.116121	0.158199	0.232738	0.733672	-0.0864445	0.342896	0.0874716		TN	TN	TN	TN
Q9NY93	-0.33001	0.0561265	-0.270907	-0.0658095	-0.246743	-0.281542	-0.144261	-0.176464	-0.0474855	-0.403059	-0.273911	-0.0916742	-0.260272	0.0128454	-0.184664	-0.181044	-0.308808	-0.143673	Homo sapiens	0.910585	0.0164348	0.246005	0.133478	0.520939	0.0671453	0.225348	0.0723526		TN	TN	TN	TN
P17844	5.18452	5.11856	5.13581	5.08516	5.06159	5.14659	5.12825	5.13538	5.17716	5.09158	5.10803	5.09506	5.08426	5.15149	5.17941	5.11826	5.15236	5.12573	Homo sapiens	0.205487	0.0485163	0.0386205	0.0487088	0.845094	0.00626755	0.0324768	0.0344975		TN	TN	TN	TN
P25685	-1.06529	-0.963096	-0.73368	-0.751648	-0.715039	-0.727212	-0.904265	-0.985047	-0.607787	-1.00041	-0.82015	-0.790358	-0.507406	-1.12166	-0.463731	-1.14203	-0.731505	-1.12302	Homo sapiens	0.127263	-0.18939	0.788271	0.0379387	0.296328	0.30125	0.625386	0.0499327		TN	TN	TN	TN
Q99615	2.21058	2.14377	2.22509	2.14382	2.17598	2.17678	2.12762	2.15785	2.26505	2.13154	2.17289	2.2203	2.17037	2.24969	2.16449	2.22512	2.15219	2.11092	Homo sapiens	0.368757	0.0276224	0.869102	0.00859785	0.498982	0.0321067	0.285064	0.0227757		TN	TN	TN	TN
P18858	-0.13541	-0.194919	-0.104389	-0.0741745	-0.165011	-0.290548	-0.14648	-0.0526669	-0.103402	-0.236217	-0.141578	-0.234895	-0.176448	-0.104846	-0.0955282	-0.274936	-0.149517	-0.139642	Homo sapiens	0.666158	0.0316719	0.0671069	0.10338	0.283991	0.062424	0.0333009	0.0658254		TN	TN	TN	TN
Q14232	0.421815	0.397345	0.466466	0.277084	0.410879	0.18617	0.294406	0.426897	0.312414	0.3439	0.310008	0.431145	0.388458	0.451624	0.245777	0.355012	0.343585	0.329719	Homo sapiens	0.115125	0.137164	0.771183	-0.017112	0.770065	0.0191808	0.204034	0.046411		TN	TN	TN	TN
Q14152	3.41393	3.46925	3.48716	3.42268	3.37193	3.38496	3.43622	3.46851	3.49588	3.42939	3.35288	3.43579	3.43782	3.42145	3.37711	3.50953	3.44262	3.39328	Homo sapiens	0.076464	0.0635896	0.12759	0.0608513	0.395847	-0.0363482	0.164439	0.0293642		TN	TN	TN	TN
O75822	2.25875	2.3555	2.29906	2.2692	2.32461	2.12063	2.27667	2.32195	2.34676	2.19324	2.26071	2.23696	2.26231	2.33629	2.36302	2.27012	2.27711	2.17115	Homo sapiens	0.378778	0.0662901	0.0408242	0.08483	0.149927	0.0810748	0.00686802	0.0773983		TN	TN	TN	TN
P55084	2.07622	2.05431	2.04093	1.99434	1.92021	2.09649	1.97837	2.08622	2.08293	2.07231	1.95049	2.02885	1.96895	2.03114	2.01186	1.96182	2.1285	2.09475	Homo sapiens	0.362997	0.053468	0.559357	0.0319547	0.346177	-0.0577063	0.752011	0.00923879		TN	TN	TN	TN
P30084	1.53085	1.40884	1.53211	1.31709	1.41717	1.36499	1.56086	1.41984	1.43811	1.33506	1.46213	1.34669	1.41	1.50197	1.40338	1.37553	1.3219	1.52604	Homo sapiens	0.0681761	0.124186	0.20165	0.0916426	0.679599	0.0306286	0.0194281	0.0821525		TN	TN	TN	TN
P42126	0.782013	0.694797	0.665292	0.748748	0.689156	0.73545	0.780449	0.78927	0.733178	0.63601	0.670083	0.765029	0.864246	0.700194	0.718274	0.622417	0.711295	0.678355	Homo sapiens	0.804644	-0.0104169	0.142152	0.0772585	0.195141	0.0902157	0.0640263	0.0523524		TN	TN	TN	TN
Q15369	1.49461	1.35365	1.38409	1.37444	1.36462	1.41592	1.36067	1.47682	1.4154	1.33136	1.41196	1.40934	1.38315	1.44511	1.37528	1.41123	1.46664	1.33781	Homo sapiens	0.602083	0.0257876	0.477877	0.0334065	0.93009	-0.00404871	0.42296	0.0183818		TN	TN	TN	TN
P26641	5.78869	5.75248	5.77292	5.67928	5.64705	5.69376	5.71721	5.7598	5.76536	5.67105	5.69417	5.71779	5.76292	5.74686	5.66311	5.73914	5.71182	5.70299	Homo sapiens	0.00482412	0.0979953	0.0592256	0.0531219	0.856754	0.00631285	0.00358288	0.0524767		TN	TN	TN	TN
P60228	3.35391	3.32822	3.33032	3.18473	3.23719	3.1017	3.20806	3.2696	3.35191	3.29324	3.14839	3.2187	3.32643	3.24564	3.39417	3.30641	3.03994	3.21752	Homo sapiens	0.0155512	0.162943	0.393412	0.0564133	0.207628	0.134122	0.00387274	0.117826		TN	TN	TN	TN
Q9NVH1	-0.72749	-0.711317	-0.66931	-0.784759	-0.817561	-1.01877	-0.714554	-0.670615	-0.829568	-0.951129	-0.766537	-0.812765	-0.731431	-0.678344	-1.07469	-0.693343	-0.690622	-0.83356	Homo sapiens	0.0853057	0.17099	0.222603	0.105232	0.539771	-0.0889797	0.282497	0.0624142		TN	TN	TN	TN
Q9BU89	0.741868	0.73017	0.672099	0.599046	0.687366	0.622778	0.770407	0.697621	0.689708	0.532134	0.649515	0.699193	0.78268	0.569979	0.760309	0.663928	0.680585	0.590913	Homo sapiens	0.0831519	0.0783157	0.1734	0.092298	0.462358	0.0591806	0.0160884	0.0765981		TN	TN	TN	TN
O00148	3.29899	3.12467	3.28381	3.0986	3.25412	3.24937	3.50644	3.51356	3.53678	3.49948	3.50617	3.4847	3.275	3.20078	3.16035	3.27509	3.18607	3.23342	Homo sapiens	0.666382	0.0351243	0.117782	0.0221432	0.668953	-0.0194825	0.864471	0.012595		TN	TN	TN	TN
Q13838	3.91033	3.8381	3.98653	3.79703	3.88742	3.7946	3.88048	3.9214	3.96498	3.77853	3.82884	3.84784	3.8984	3.94673	3.83463	3.83865	3.84865	3.84969	Homo sapiens	0.180352	0.0853013	0.0314246	0.103883	0.218704	0.047594	0.00168974	0.0789262		TN	TN	TN	TN
Q99848	0.979682	1.23108	1.21204	1.28559	1.22989	1.05668	1.14602	1.28912	1.24487	1.04948	1.14833	1.13148	1.32984	1.19774	1.14262	1.10202	1.24262	1.00299	Homo sapiens	0.663685	-0.0497826	0.0885208	0.116906	0.293466	0.107526	0.231697	0.0582167		TN	TN	TN	TN
Q96FJ2	-2.21463	-1.71973	-2.02027	-2.14865	-1.94853	-2.00388	-1.89653	-2.14652	-1.83212	-2.06308	-2.39319	-1.81201	-1.79483	-1.87994	-2.16669	-2.21253	-1.93681	-2.17008	Homo sapiens	0.769777	0.0488067	0.535805	0.131038	0.322934	0.159318	0.194459	0.113054		TN	TN	TN	TN
Q5VYK3	0.73705	0.793836	0.658003	0.816932	0.674406	0.652287	0.792003	0.800062	0.705912	0.666867	0.677864	0.662619	0.841757	0.859452	0.657946	0.69906	0.636143	0.616937	Homo sapiens	0.827602	0.0150874	0.0335562	0.0968759	0.120811	0.135671	0.0181624	0.0825449		TN	TN	TN	TN
Q6P2E9	1.83406	1.88141	1.72057	1.814	1.70731	1.77304	1.90739	1.76336	1.86076	1.66261	1.75054	1.77709	1.81637	1.78382	1.89591	1.7575	1.83906	1.61939	Homo sapiens	0.453523	0.047229	0.106271	0.113758	0.265719	0.0933826	0.0165515	0.08479		TN	TN	TN	TN
P29692	4.52983	4.53553	4.50271	4.45535	4.44052	4.43489	4.47181	4.49609	4.483	4.49468	4.49482	4.51577	4.5276	4.50362	4.4503	4.48249	4.50232	4.44034	Homo sapiens	0.00259259	0.0791055	0.141661	-0.0181201	0.555612	0.0187904	0.075683	0.0265919		TN	TN	TN	TN
P13639	8.04491	8.09068	8.09153	8.01398	7.96349	8.00246	8.01189	8.05356	8.0884	8.00648	7.99187	8.02287	8.05491	8.08361	8.02742	8.01018	8.01194	7.99239	Homo sapiens	0.01913	0.0823983	0.137522	0.0442095	0.0439444	0.0504746	9.41871e-05	0.0590275		TN	TN	TN	TN
Q96C19	1.05803	1.17435	1.16849	0.993904	1.13841	1.16343	1.13035	1.18116	1.16728	1.00472	1.0575	1.1569	1.12101	1.17563	1.09587	1.20563	1.03434	1.07179	Homo sapiens	0.618379	0.0350379	0.140094	0.0865553	0.661789	0.0269162	0.109275	0.0495031		TN	TN	TN	TN
Q9NR50	1.44359	1.40394	1.55478	1.31788	1.45233	1.49378	1.50395	1.37106	1.48361	1.33538	1.39554	1.54012	1.43768	1.51206	1.49176	1.37191	1.45873	1.36049	Homo sapiens	0.544434	0.0461031	0.711441	0.0291919	0.0939004	0.083459	0.115337	0.052918		TN	TN	TN	TN
Q9BY44	0.745779	0.624311	0.635576	0.657941	0.644098	0.753511	0.543484	0.683518	0.775313	0.677614	0.549028	0.745867	0.518715	0.564328	0.831468	0.727612	0.670551	0.78227	Homo sapiens	0.764334	-0.0166282	0.916239	0.00993552	0.436907	-0.0886404	0.474861	-0.0317777		TN	TN	TN	TN
O15372	2.37608	2.35256	2.39589	2.26081	2.33767	2.23194	2.36559	2.29441	2.48282	2.25211	2.22244	2.32156	2.24773	2.25914	2.25607	2.50268	2.36495	2.34494	Homo sapiens	0.0446533	0.0980407	0.137115	0.115573	0.0393243	-0.149881	0.596317	0.0212443		TN	TN	TN	TN
P00374	0.321246	0.207266	0.357853	0.294693	0.174452	0.231122	0.292845	0.325537	0.295484	0.216422	0.184492	0.242657	0.306475	0.289406	0.306139	0.182472	0.222586	0.172798	Homo sapiens	0.338511	0.0620326	0.0104478	0.0900985	0.0026557	0.108054	0.00032687	0.0867285		TN	TN	TN	TN
P43897	-0.492629	-0.800392	-1.43691	-1.61542	-0.548831	-1.81775	-0.960554	-1.27858	-0.891577	-1.55177	-0.906122	-1.09505	-1.28065	-0.698712	-1.13074	-1.02459	-1.17671	-1.4174	Homo sapiens	0.435318	0.417359	0.566671	0.140745	0.461962	0.16953	0.167868	0.242545		TN	TN	TN	TN
P49411	4.36922	4.28774	4.35254	4.22249	4.30551	4.32515	4.33727	4.31336	4.4024	4.29001	4.23927	4.32034	4.34995	4.32953	4.31187	4.31378	4.31888	4.23352	Homo sapiens	0.263435	0.0521204	0.129538	0.0678012	0.23343	0.0417256	0.00853866	0.0538824		TN	TN	TN	TN
Q9H4M9	0.199657	0.192774	0.0332126	0.167713	0.289663	0.336894	0.176506	0.313506	0.265419	0.121511	0.246024	0.167916	0.143459	0.123264	0.285501	0.180841	0.396405	0.141315	Homo sapiens	0.172782	-0.122875	0.247009	0.0733265	0.588079	-0.0554455	0.429382	-0.034998		TN	TN	TN	TN
Q16643	1.2084	1.07473	1.13847	1.15151	1.09798	0.945589	1.02014	1.16279	1.30642	1.08884	0.954029	1.1225	1.26698	1.21995	1.06112	0.82359	0.955463	1.31542	Homo sapiens	0.35804	0.0755059	0.329522	0.107996	0.397187	0.151194	0.0744011	0.111566		TN	TN	TN	TN
P55265	-0.0762944	-0.142878	-0.0923514	-0.182883	-0.223279	-0.290806	-0.221533	-0.265675	-0.0706607	-0.0733128	-0.268386	-0.15311	-0.241207	-0.215892	-0.163422	-0.160422	0.00322587	-0.189097	Homo sapiens	0.0262502	0.128482	0.809887	-0.02102	0.227203	-0.0914089	0.8936	0.00535096		TN	TN	TN	TN
Q96RP9	0.322495	0.413504	0.490927	0.307798	0.409159	0.423807	0.441523	0.441098	0.466612	0.408739	0.260519	0.318208	0.332232	0.501048	0.232936	0.337502	0.465711	0.478309	Homo sapiens	0.661401	0.0287204	0.0517146	0.120589	0.471083	-0.0717684	0.518838	0.0258471		TN	TN	TN	TN
P40939	3.48582	3.45939	3.46667	3.41371	3.42061	3.35183	3.4851	3.46963	3.45846	3.35194	3.34397	3.42941	3.38383	3.44098	3.53756	3.39624	3.40093	3.37063	Homo sapiens	0.031766	0.0752416	0.0275867	0.0959539	0.230014	0.0648573	0.000352724	0.0786843		TN	TN	TN	TN
O60739	-1.15748	-1.32164	-1.0377	-1.56037	-1.50097	-1.48237	-1.378	-1.16076	-1.38227	-1.42746	-1.29118	-1.35766	-1.20642	-1.43433	-1.07321	-1.28183	-1.44253	-1.49362	Homo sapiens	0.0161432	0.342293	0.566907	0.0517558	0.24449	0.168009	0.0052187	0.187353		TN	TN	TN	TN
O95163	-0.0911562	-0.09235	-0.0298271	-0.213183	-0.24491	-0.26124	-0.262412	-0.0295465	-0.158566	-0.197457	-0.091141	-0.201023	-0.29003	-0.158997	-0.263919	-0.0798674	-0.0272491	-0.114565	Homo sapiens	0.00251797	0.168667	0.872824	0.0130322	0.0259571	-0.163755	0.891957	0.00598136		TN	TN	TN	TN
P14625	4.26262	4.3064	4.29816	4.31969	4.22827	4.19774	4.27242	4.32812	4.34401	4.24172	4.22166	4.23081	4.30695	4.28423	4.25426	4.2348	4.29669	4.2782	Homo sapiens	0.358011	0.0404914	0.0205706	0.0834522	0.643676	0.011917	0.0144287	0.0452869		TN	TN	TN	TN
P24534	4.79083	4.73156	4.76311	4.62936	4.7084	4.68189	4.77193	4.76761	4.78593	4.6606	4.64564	4.68548	4.65353	4.75348	4.74967	4.7421	4.74676	4.67139	Homo sapiens	0.0372456	0.0886149	0.000984889	0.111247	0.978117	-0.00119034	0.00332434	0.0662239		TN	TN	TN	TN
Q9UBQ5	2.15778	2.11128	2.16039	2.00177	2.05713	1.97803	2.01543	2.14311	2.06215	2.15143	2.03098	2.08485	2.07052	2.07287	2.13794	2.08702	2.13502	1.99807	Homo sapiens	0.00991662	0.130836	0.776145	-0.0155257	0.678913	0.0204101	0.10722	0.0452403		TN	TN	TN	TN
O43768	1.81171	2.01582	1.7699	1.83595	1.59659	1.84094	1.78428	1.82577	1.9296	1.82128	1.76356	1.72572	1.97663	1.73622	1.81578	1.76775	1.72142	1.84325	Homo sapiens	0.384897	0.10798	0.211414	0.0763631	0.454923	0.0654015	0.0663676	0.0832484		TN	TN	TN	TN
P55884	3.98146	3.99889	3.97785	3.94146	3.93265	3.90753	3.91548	3.963	4.03827	3.98888	3.88805	3.94291	3.99275	4.02909	3.96144	3.91348	3.92203	3.9213	Homo sapiens	0.00816973	0.0588549	0.522303	0.0323031	0.0186984	0.0754886	0.00253827	0.0555489		TN	TN	TN	TN
O15371	2.48411	2.45148	2.50092	2.41318	2.31548	2.31978	2.48033	2.5033	2.44023	2.34692	2.35368	2.37522	2.46196	2.40731	2.50773	2.40626	2.39128	2.34318	Homo sapiens	0.0209562	0.129357	0.00464358	0.116018	0.085788	0.0787643	5.95581e-06	0.108047		TN	TN	TN	TN
Q15717	3.52127	3.47891	3.45625	3.44827	3.32008	3.46615	3.45174	3.50102	3.54618	3.40029	3.36928	3.42143	3.43904	3.45829	3.57316	3.39815	3.44443	3.37799	Homo sapiens	0.211564	0.0739714	0.0302016	0.102646	0.146104	0.0833035	0.00108635	0.0866405		TN	TN	TN	TN
P06733	8.54414	8.60072	8.57465	8.51119	8.43761	8.51173	8.49555	8.56413	8.5985	8.48826	8.50165	8.51682	8.52147	8.58123	8.55809	8.56654	8.50466	8.45877	Homo sapiens	0.0431978	0.0863234	0.182796	0.0504837	0.289467	0.0436083	0.00256166	0.0601385		TN	TN	TN	TN
P30040	1.77686	1.72266	1.71549	1.74036	1.58994	1.63912	1.75879	1.66395	1.78984	1.60965	1.61349	1.7199	1.54265	1.64691	1.7806	1.6856	1.73641	1.73775	Homo sapiens	0.165574	0.0818624	0.161151	0.0898477	0.423553	-0.0631955	0.303047	0.0361715		TN	TN	TN	TN
Q9BS26	-0.158511	-0.394033	-0.30573	-0.238828	-0.488676	-0.31284	-0.381144	-0.369591	-0.187892	-0.334734	-0.255403	-0.369458	-0.278901	-0.366409	-0.279048	-0.30382	-0.476883	-0.16667	Homo sapiens	0.580443	0.0606901	0.926425	0.0069893	0.93911	0.00767165	0.587172	0.025117		TN	TN	TN	TN
P10768	2.99549	2.9264	2.94709	2.91301	2.83546	2.85645	2.96643	2.93745	2.99125	2.78631	2.90585	2.88179	2.91957	2.89736	2.93375	2.95855	2.85252	2.85016	Homo sapiens	0.0465137	0.0880167	0.0541815	0.10706	0.468602	0.0298173	0.00174696	0.0749647		TN	TN	TN	TN
P15311	3.47393	3.46077	3.47449	3.27967	3.36903	3.28577	3.48327	3.40817	3.47645	3.30171	3.31838	3.33751	3.29744	3.59199	3.27644	3.31833	3.49475	3.32462	Homo sapiens	0.00559966	0.158243	0.00635368	0.136762	0.939942	0.00939067	0.0199935	0.101465		TN	TN	TN	TN
Q13347	3.99336	3.98424	3.99783	3.97008	3.90035	3.88238	3.92649	4.02	4.01041	3.8958	3.93645	3.92286	4.045	3.97872	3.93631	3.94531	3.8959	3.88049	Homo sapiens	0.0517028	0.0742063	0.103508	0.0672668	0.0994676	0.0794446	0.000350542	0.0736392		TN	TN	TN	TN
Q9Y262	2.92428	2.93339	2.91921	2.91356	2.84274	2.83439	2.96324	2.92558	2.91008	2.87737	2.82822	2.8815	2.96513	2.91563	2.83806	2.89714	2.86519	2.88168	Homo sapiens	0.0713646	0.0620626	0.0386765	0.0706065	0.548591	0.0249387	0.00403972	0.0525359		TN	TN	TN	TN
Q7L2H7	1.67209	1.69902	1.66012	1.46849	1.69331	1.58245	1.63042	1.67514	1.7837	1.61188	1.53524	1.54235	1.67624	1.73884	1.64352	1.61367	1.63182	1.41794	Homo sapiens	0.220326	0.0956594	0.0613576	0.133263	0.149505	0.131722	0.0020019	0.120215		TN	TN	TN	TN
Q00013	2.95808	2.98206	2.93428	2.8299	2.81118	2.88481	2.9485	2.93306	2.9629	2.784	2.89629	2.89749	2.89796	2.94416	2.87178	2.9204	2.84001	2.91656	Homo sapiens	0.0111578	0.116175	0.0826852	0.0888987	0.733116	0.0123103	0.00222395	0.0724612		TN	TN	TN	TN
Q9HC35	-1.22152	-0.846432	-0.914613	-1.90257	-0.746414	-1.09531	-1.26167	-1.13316	-1.10396	-1.03779	-1.47264	-0.78559	-0.926695	-0.876363	-1.56282	-1.03152	-1.0627	-1.0576	Homo sapiens	0.520943	0.253909	0.759763	-0.0675888	0.76309	-0.0713541	0.79014	0.038322		TN	TN	TN	TN
Q01844	2.39481	2.39142	2.41367	2.4249	2.43868	2.43006	2.43035	2.46924	2.45101	2.35573	2.4089	2.37189	2.46269	2.39306	2.3821	2.45432	2.38805	2.40071	Homo sapiens	0.0174923	-0.0312455	0.0210145	0.0713568	0.959535	-0.0017488	0.421635	0.0127875		TN	TN	TN	TN
Q9UNN5	1.44371	1.48279	1.48315	1.2998	1.37219	1.38038	1.49467	1.35586	1.55383	1.3084	1.30849	1.38874	1.46606	1.53342	1.39634	1.47498	1.19986	1.47281	Homo sapiens	0.0143553	0.119095	0.108327	0.132907	0.452716	0.0827228	0.00679101	0.111575		TN	TN	TN	TN
P62495	3.72728	3.62341	3.72462	3.56012	3.52101	3.54789	3.56724	3.70102	3.72062	3.53831	3.58225	3.61047	3.56786	3.70624	3.53929	3.6264	3.71877	3.54955	Homo sapiens	0.0145826	0.148767	0.17738	0.0859489	0.72226	-0.0271089	0.0524219	0.0692022		TN	TN	TN	TN
Q9GZU8	-0.679227	-0.551304	-0.533582	-0.576167	-0.533879	-0.688322	-0.592718	-0.534994	-0.500908	-0.667461	-0.697927	-0.483943	-0.51489	-0.531991	-0.610176	-0.586971	-0.733715	-0.536373	Homo sapiens	0.869138	0.0114187	0.364655	0.0735705	0.369894	0.0666676	0.164592	0.0505523		TN	TN	TN	TN
P38117	2.53896	2.45051	2.54454	2.37558	2.43667	2.3208	2.51577	2.46779	2.5402	2.30031	2.43982	2.43868	2.39791	2.50877	2.53456	2.44164	2.4299	2.4128	Homo sapiens	0.0418129	0.133653	0.0870594	0.114978	0.288263	0.0523027	0.000965312	0.100311		TN	TN	TN	TN
Q13868	1.40376	1.43212	1.45413	1.36922	1.42017	1.29562	1.39518	1.46781	1.48044	1.37012	1.24178	1.36227	1.39363	1.46711	1.30659	1.35403	1.3621	1.48187	Homo sapiens	0.15449	0.0683312	0.0670233	0.123085	0.877313	-0.0102221	0.0538651	0.0603981		TN	TN	TN	TN
Q01469	0.443185	0.705127	0.63566	0.550782	0.563366	0.663688	0.698902	0.739288	0.715594	0.524756	0.486778	0.543128	0.777259	0.68719	0.680747	0.500189	0.587036	0.523862	Homo sapiens	0.982185	0.00204552	0.000600046	0.199708	0.0117537	0.178036	0.0031166	0.126596		TN	TN	TN	TN
O00303	3.44876	3.40559	3.42365	3.29058	3.30259	3.26328	3.40221	3.35524	3.44912	3.30697	3.34897	3.28294	3.34623	3.36304	3.37703	3.358	3.37814	3.30209	Homo sapiens	0.00119174	0.140518	0.0551075	0.0892277	0.54775	0.016022	0.000355932	0.0819227		TN	TN	TN	TN
O75821	2.90659	2.84196	2.85238	2.86529	2.79472	2.87142	2.87164	2.88545	2.93367	2.79236	2.80907	2.82942	2.8746	2.93112	2.7817	2.85561	2.84984	2.8256	Homo sapiens	0.505827	0.0231655	0.0160848	0.086636	0.694697	0.0187878	0.0354993	0.0428631		TN	TN	TN	TN
Q9NPA8	1.31798	1.1923	1.0643	1.27242	1.2293	0.80735	0.921224	1.32828	0.92842	1.29896	1.69716	0.482234	1.12626	1.2224	1.3199	0.406594	1.29742	1.30321	Homo sapiens	0.62104	0.0885069	0.806176	-0.100141	0.50734	0.220445	0.654223	0.0696037		TN	TN	TN	TN
Q14677	-0.183392	-0.0523801	-0.177629	-0.147864	-0.265691	-0.194847	-0.0638108	-0.257316	-0.0974373	-0.251581	-0.144367	-0.148028	-0.11927	-0.228672	-0.188839	-0.130102	-0.21214	-0.130159	Homo sapiens	0.300974	0.0650001	0.578727	0.0418039	0.636783	-0.0214598	0.353218	0.0284481		TN	TN	TN	TN
P84090	2.44309	2.54917	2.42991	2.42194	2.41623	2.4689	2.4844	2.50581	2.49227	2.38831	2.41841	2.43152	2.51679	2.50525	2.44162	2.45566	2.39507	2.3936	Homo sapiens	0.405147	0.0383728	0.00462632	0.081413	0.0781277	0.0731111	0.00108415	0.0642989		TN	TN	TN	TN
P13804	2.81518	2.71981	2.75085	2.6417	2.63208	2.71043	2.75238	2.70543	2.82068	2.58262	2.62863	2.78355	2.80299	2.74045	2.62088	2.81207	2.69909	2.57626	Homo sapiens	0.054684	0.100544	0.244572	0.0945628	0.781853	0.0256318	0.0508403	0.0735797		TN	TN	TN	TN
Q9NPD3	-0.68097	-0.785467	-0.465639	-0.668717	-0.75421	-0.74182	-0.833621	-0.757443	-0.587381	-0.302639	-0.816524	-0.64259	-0.822175	-0.572591	-0.474401	-0.686454	-0.773589	-0.732861	Homo sapiens	0.47241	0.0775572	0.453688	-0.138897	0.368376	0.107912	0.826758	0.0155241		TN	TN	TN	TN
Q9NRY5	-2.23387	-2.1916	-1.96388	-1.94497	-1.91099	-1.91312	-2.2418	-1.7247	-1.97503	-1.88386	-2.00616	-2.3728	-2.3423	-1.84132	-2.0288	-1.94363	-2.03016	-2.04461	Homo sapiens	0.0708245	-0.206757	0.63605	0.107101	0.687607	-0.0646744	0.526294	-0.0547766		TN	TN	TN	TN
Q9NUQ9	0.984016	0.870429	1.02289	0.935957	0.77438	1.04847	0.968863	0.93736	1.0574	0.883689	0.852666	0.949988	0.955804	0.975847	0.841064	1.03767	0.958418	0.900791	Homo sapiens	0.688948	0.03951	0.114834	0.0924262	0.513317	-0.0413894	0.422871	0.0301823		TN	TN	TN	TN
P16930	1.70474	1.63067	1.57542	1.55623	1.51159	1.45034	1.64349	1.5833	1.63438	1.5099	1.45284	1.57383	1.4093	1.61875	1.57424	1.62649	1.60556	1.52428	Homo sapiens	0.0539485	0.130887	0.052497	0.108199	0.509161	-0.0513473	0.0850846	0.0625795		TN	TN	TN	TN
Q9Y3D6	-0.366981	-0.45805	-0.477233	-0.612357	-0.470323	-0.463994	-0.441733	-0.342631	-0.511696	-0.653988	-0.574882	-0.478808	-0.262322	-0.797962	-0.466377	-0.429621	-0.420989	-0.51077	Homo sapiens	0.240657	0.08147	0.123513	0.137206	0.745936	-0.0550937	0.352499	0.0545275		TN	TN	TN	TN
Q06265	-0.156172	-0.572478	-0.2838	-0.588437	-0.437551	-0.242004	-0.303606	-0.242163	-0.392775	-0.22596	-0.469103	-0.556431	-0.294877	-0.443214	-0.302155	-0.412164	-0.27341	-0.541759	Homo sapiens	0.620141	0.0851799	0.389217	0.104316	0.53205	0.0623623	0.192073	0.0839529		TN	TN	TN	TN
Q01780	-0.858174	-0.858099	-0.887767	-1.0519	-1.05652	-0.907909	-0.96822	-1.05052	-0.905893	-0.901145	-0.933413	-0.825285	-1.01108	-0.948313	-0.88003	-0.86508	-0.828361	-1.08242	Homo sapiens	0.050796	0.137429	0.169517	-0.0882638	0.821265	-0.0211882	0.82094	0.00932572		TN	TN	TN	TN
P22087	3.33776	3.29224	3.34932	3.30172	3.22201	3.20921	3.24133	3.34111	3.38969	3.27807	3.23837	3.23364	3.34526	3.24631	3.34763	3.25744	3.27279	3.22687	Homo sapiens	0.071886	0.0821292	0.182022	0.0740197	0.167126	0.0607056	0.00199502	0.0722848		TN	TN	TN	TN
Q9Y613	-1.31858	-1.47725	-1.13895	-1.37221	-0.890572	-1.39751	-1.32775	-1.33257	-1.07912	-1.67441	-0.928974	-1.18207	-2.02214	-0.914514	-1.0184	-1.01245	-1.64747	-1.01541	Homo sapiens	0.658067	-0.0914958	0.950941	0.0153404	0.83185	-0.0932411	0.707951	-0.0564655		TN	TN	TN	TN
P62942	0.983151	1.14293	0.843938	0.866255	0.69838	0.914204	1.11958	0.999247	0.944846	0.976081	0.721845	0.753922	0.808581	0.941544	1.08383	0.976095	0.897578	0.853435	Homo sapiens	0.205338	0.163728	0.0987335	0.203943	0.703843	0.0356168	0.0199206	0.134429		TN	TN	TN	TN
P21333	5.74584	5.75597	5.75105	5.68562	5.67977	5.69493	5.7013	5.75613	5.78058	5.66945	5.70412	5.71516	5.7164	5.71453	5.74233	5.71704	5.73297	5.68319	Homo sapiens	0.000265479	0.0641809	0.141153	0.0497599	0.48105	0.0133511	0.00124316	0.0424306		TN	TN	TN	TN
P49327	6.33694	6.33847	6.28812	6.24208	6.22886	6.23328	6.30251	6.32832	6.34833	6.23345	6.22435	6.25352	6.32359	6.32494	6.30975	6.25769	6.22181	6.23486	Homo sapiens	0.0070353	0.0864377	0.00485261	0.0892766	0.00214785	0.0813044	4.81275e-09	0.0856729		TN	TN	TN	TN
Q00688	1.12446	1.18125	1.13279	1.17823	1.1072	1.20943	1.13616	1.22603	1.18286	1.21512	0.998073	1.15915	1.18862	1.19021	1.00757	1.26058	1.17703	1.09818	Homo sapiens	0.620427	-0.018784	0.457313	0.0575677	0.551209	-0.0498021	0.914286	-0.0036728		TN	TN	TN	TN
Q02790	3.94433	4.03645	4.0245	3.99144	3.9637	3.96556	3.97248	4.03521	4.03608	3.98096	3.93575	3.98044	3.98502	4.01831	4.01663	3.94142	3.97746	3.96116	Homo sapiens	0.404434	0.0281937	0.131582	0.0488706	0.0360872	0.0466403	0.0047298	0.0412349		TN	TN	TN	TN
Q9Y3B2	-1.54869	-1.61345	-1.67254	-1.53661	-1.70527	-1.4697	-1.71049	-1.4293	-1.47589	-1.47921	-1.90884	-1.57332	-1.50778	-1.69686	-1.60323	-1.53086	-1.58957	-1.61842	Homo sapiens	0.62956	-0.041032	0.503052	0.115229	0.722477	-0.023005	0.765848	0.0170639		TN	TN	TN	TN
Q52LJ0	-0.330429	-0.255738	-0.206834	-0.351546	-0.43291	-0.126236	-0.174642	-0.353357	-0.198955	-0.413305	-0.278153	-0.273864	-0.300763	-0.103268	-0.239623	-0.2067	-0.197732	-0.514592	Homo sapiens	0.7108	0.0392302	0.333498	0.079456	0.48491	0.09179	0.179035	0.0701587		TN	TN	TN	TN
P39748	3.22649	3.29504	3.2717	3.18857	3.214	3.19341	3.25544	3.22125	3.35564	3.14665	3.22538	3.19479	3.29256	3.3147	3.20163	3.22017	3.20745	3.14798	Homo sapiens	0.0381408	0.0657499	0.129003	0.0885046	0.131669	0.0777639	0.000929632	0.0773395		TN	TN	TN	TN
Q9BSJ8	-0.444575	-0.55078	-0.56442	-0.812927	-0.676144	-0.749169	-0.594553	-0.626033	-0.484963	-0.73193	-0.696835	-0.701761	-0.447947	-0.708057	-0.57952	-0.637968	-0.628616	-0.74039	Homo sapiens	0.0144767	0.226155	0.0326069	0.141659	0.337873	0.0904838	0.000429072	0.152766		TN	TN	TN	TN
Q5RKV6	0.21089	0.201306	0.19487	0.166503	0.128989	0.0978152	0.211525	0.120618	0.31327	0.148456	0.0699272	0.173031	0.172739	0.188462	0.265197	0.180492	0.067174	0.167906	Homo sapiens	0.0250397	0.0712526	0.254801	0.0846664	0.200068	0.0702752	0.00552009	0.0753981		TN	TN	TN	TN
Q96B26	-0.820632	-0.778327	-0.596282	-0.782381	-0.670622	-0.754344	-0.747004	-0.723517	-0.530333	-0.847691	-0.841258	-0.773283	-0.60514	-0.63236	-0.697591	-1.00577	-0.819259	-0.773331	Homo sapiens	0.960504	0.00403492	0.101711	0.153793	0.0440248	0.221091	0.0112759	0.126306		TN	TN	TN	TN
O75369	0.612157	0.847238	0.702538	0.627822	0.485155	0.768808	0.640657	0.708551	0.695249	0.723621	0.647347	0.590603	0.480483	0.752942	0.68131	0.730681	0.606617	0.731951	Homo sapiens	0.431013	0.0933828	0.562237	0.0276288	0.603674	-0.0515048	0.614183	0.0231689		TN	TN	TN	TN
Q13643	1.46673	1.39862	1.35037	1.38405	1.31316	1.35531	1.315	1.45284	1.48203	1.30465	1.3367	1.36043	1.42456	1.38768	1.47609	1.29202	1.31488	1.36758	Homo sapiens	0.240854	0.0543963	0.200286	0.0826993	0.0371357	0.104614	0.00231675	0.0805698		TN	TN	TN	TN
P26885	-0.442201	-0.315898	-0.480207	-0.499084	-0.177636	-0.28643	-0.373161	-0.147569	-0.260336	-0.450429	-0.466144	-0.460267	-0.231136	-0.233832	-0.265319	-0.578555	-0.427753	-0.333248	Homo sapiens	0.438327	-0.0917188	0.0383282	0.198592	0.0483115	0.203089	0.0752133	0.103321		TN	TN	TN	TN
Q96AE4	4.75357	4.7222	4.75441	4.69885	4.62926	4.67419	4.69754	4.74202	4.77908	4.69599	4.62889	4.70762	4.70701	4.69023	4.71716	4.75987	4.71542	4.65072	Homo sapiens	0.0297212	0.0759576	0.142262	0.0620489	0.911306	-0.00387224	0.0210426	0.0447114		TN	TN	TN	TN
Q92945	4.73118	4.68859	4.69998	4.73014	4.5724	4.658	4.6881	4.72726	4.74092	4.62121	4.61369	4.67972	4.7041	4.68803	4.74601	4.7246	4.66785	4.61678	Homo sapiens	0.324972	0.0530699	0.0371004	0.0805526	0.294134	0.042966	0.00770045	0.0588628		TN	TN	TN	TN
Q96I24	0.851223	1.04948	1.00924	0.996833	0.84641	0.921641	0.998424	0.927177	1.09025	0.969559	0.811444	0.90001	0.815924	0.998724	0.978978	0.796177	1.02434	1.11043	Homo sapiens	0.551562	0.0483537	0.16476	0.111613	0.699193	-0.0457752	0.418261	0.038064		TN	TN	TN	TN
Q13283	3.48263	3.51831	3.35021	3.50512	3.57974	3.42544	3.59689	3.54943	3.65649	3.55629	3.54625	3.59708	3.60355	3.68522	3.5978	3.56691	3.60125	3.6082	Homo sapiens	0.477782	-0.0530523	0.377111	0.0343962	0.301351	0.0367341	0.878504	0.00602598		TN	TN	TN	TN
Q9UN86	2.30724	2.15234	2.24475	2.16678	2.26252	2.16516	2.30115	2.23949	2.29197	2.13091	2.14938	2.21333	2.15098	2.28066	2.32152	2.15661	2.32313	2.13374	Homo sapiens	0.54417	0.0366202	0.0230323	0.112993	0.586285	0.0465571	0.047938	0.0653901		TN	TN	TN	TN
P04406	8.05791	8.15111	8.06229	8.11214	7.96231	8.08167	8.04373	8.07203	8.10312	7.9727	8.04787	8.0716	8.0181	8.12478	8.08743	8.04386	8.02158	8.03024	Homo sapiens	0.522718	0.0383959	0.286702	0.0422387	0.23249	0.0448751	0.0670703	0.0418366		TN	TN	TN	TN
Q14376	0.325873	0.258293	0.318647	0.290226	0.242952	0.105853	0.341712	0.283108	0.351187	0.188474	0.236044	0.145944	0.32118	0.3028	0.275384	0.224335	0.21205	0.160556	Homo sapiens	0.212249	0.0879279	0.0158571	0.135182	0.0130043	0.100808	0.000125104	0.107972		TN	TN	TN	TN
Q9NY12	1.08112	1.04153	1.2268	0.861059	1.00062	0.894411	0.89566	1.13324	1.08858	0.891472	1.00424	1.01119	1.02889	1.10395	0.949937	0.966044	1.05832	0.854223	Homo sapiens	0.0481728	0.197783	0.443217	0.0701928	0.409077	0.0680632	0.0149753	0.112013		TN	TN	TN	TN
P02765	1.71524	1.7501	1.77546	1.65779	1.63372	1.74033	1.7606	1.61201	1.83468	1.70443	1.6101	1.54606	1.71793	1.85042	1.56479	1.36369	1.68598	1.91298	Homo sapiens	0.130523	0.0696564	0.222147	0.115562	0.767324	0.056832	0.187058	0.0806834		TN	TN	TN	TN
O75955	0.654144	0.74357	0.675064	0.656102	0.779577	0.661799	0.707917	0.687657	0.793387	0.708079	0.582089	0.685928	0.761343	0.771249	0.59521	0.7456	0.664399	0.625266	Homo sapiens	0.87334	-0.00823377	0.233282	0.0709548	0.670072	0.030846	0.300768	0.031189		TN	TN	TN	TN
Q14254	-0.384554	-0.174927	-0.158672	-0.442954	-0.297131	-0.341234	-0.287053	-0.337457	-0.172365	-0.412149	-0.44885	-0.143134	-0.398813	-0.288732	-0.397561	-0.113461	-0.414295	-0.112059	Homo sapiens	0.225636	0.121055	0.557332	0.0690862	0.237414	-0.148431	0.814088	0.0139036		TN	TN	TN	TN
Q13451	2.69734	2.66824	2.70666	2.52979	2.54315	2.65919	2.60419	2.68422	2.75145	2.61925	2.56477	2.59893	2.65604	2.66003	2.64847	2.66258	2.6684	2.513	Homo sapiens	0.0566265	0.11337	0.132552	0.0856325	0.474582	0.0401829	0.00490368	0.0797284		TN	TN	TN	TN
Q15007	-1.40225	-0.729361	-0.763772	-0.906267	-1.26576	-1.21303	-0.86844	-1.18323	-1.12877	-1.20899	-1.67135	-1.17826	-0.646659	-0.642403	-2.20328	-0.827583	-0.631778	-0.802813	Homo sapiens	0.543022	0.163222	0.192056	0.292721	0.477012	-0.410056	0.939383	0.0152958		TN	TN	TN	TN
P14324	1.71512	1.81035	1.67335	1.632	1.68268	1.69088	1.71299	1.63587	1.75091	1.67066	1.70858	1.73684	1.69434	1.6097	1.82109	1.6971	1.69113	1.70027	Homo sapiens	0.221515	0.0644194	0.895637	-0.00543479	0.852324	0.0122058	0.3699	0.0237301		TN	TN	TN	TN
Q16658	5.38237	5.40906	5.36209	5.3189	5.31092	5.311	5.31232	5.38877	5.40682	5.3741	5.28492	5.35268	5.28126	5.39599	5.36116	5.39361	5.35934	5.3818	Homo sapiens	0.00690053	0.0708987	0.462541	0.0320708	0.415872	-0.0321112	0.237788	0.0236194		TN	TN	TN	TN
P07954	4.01034	3.98037	4.02713	3.92142	3.95032	3.9173	4.02163	3.98711	4.0364	3.87385	3.95719	3.96135	3.99431	3.94324	3.994	4.03713	3.88829	3.96413	Homo sapiens	0.0113206	0.0762688	0.0581267	0.084252	0.776963	0.0140005	0.00678347	0.0581737		TN	TN	TN	TN
P41250	4.3598	4.33223	4.35713	4.24313	4.24333	4.22151	4.30141	4.33561	4.39311	4.23036	4.23556	4.28108	4.28067	4.39696	4.31236	4.33892	4.24317	4.21839	Homo sapiens	0.000563216	0.11373	0.0390971	0.0943735	0.279548	0.0631706	0.000144183	0.0904247		TN	TN	TN	TN
P35637	3.88023	3.87122	3.91715	3.82049	3.77093	3.80416	3.85476	3.81402	3.88717	3.80833	3.77737	3.76262	3.68248	3.7138	3.65422	3.65426	3.66961	3.64102	Homo sapiens	0.010872	0.0910056	0.0508986	0.0692112	0.209195	0.0285348	0.139483	0.0629172		TN	TN	TN	TN
P0A9B2	4.04461	4.16588	4.01143	3.56272	3.50259	3.58661	4.02685	4.09697	4.12867	3.58454	3.57996	3.59943	4.08758	4.04989	4.05996	3.56909	3.66118	3.55688	Escherichia coli	0.000598192	0.523331	8.5185e-05	0.496185	0.0001737	0.470094	1.17904e-13	0.496537		FN	FN	FN	FN
Q14315	4.51579	4.52071	4.49975	4.4741	4.43188	4.44427	4.50037	4.51436	4.55488	4.44581	4.41419	4.46527	4.50213	4.4947	4.56446	4.43595	4.42573	4.47068	Homo sapiens	0.0115343	0.0620039	0.0211225	0.0814521	0.04245	0.076309	4.63752e-06	0.073255		TN	TN	TN	TN
O75496	-1.97481	-2.25959	-2.41967	-1.81884	-2.69764	-1.91928	-2.38198	-2.17681	-1.96606	-2.2721	-1.94048	-2.29541	-2.41951	-2.07469	-1.9835	-2.40364	-2.14273	-2.13118	Homo sapiens	0.824094	-0.072768	0.974622	-0.00561825	0.698196	0.0666187	0.972427	-0.00392252		TN	TN	TN	TN
O75223	0.988614	0.975302	0.90155	0.885826	0.858443	0.863356	0.960828	0.95758	0.93806	0.812448	0.849532	0.885103	1.00354	0.96351	0.89218	0.872622	0.82208	0.910191	Homo sapiens	0.038752	0.0859471	0.00961486	0.103128	0.109838	0.0847791	3.66176e-05	0.0912849		TN	TN	TN	TN
P62873	-0.582571	-0.96108	-0.953479	-1.07822	-0.703648	-0.77874	-0.852529	-0.542699	-0.763747	-0.860221	-1.03085	-0.953126	-0.886343	-0.580142	-0.821269	-0.994992	-0.918747	-0.887666	Homo sapiens	0.906618	0.0211603	0.0941192	0.228406	0.156971	0.171217	0.0550803	0.140261		TN	TN	TN	TN
P62879	0.0582904	0.22408	-0.125061	0.106223	0.257045	0.155127	0.0553688	0.216063	0.270654	0.052882	-0.0527473	0.223641	0.271279	-0.121917	0.319455	0.383563	0.126925	-0.234819	Homo sapiens	0.336051	-0.120362	0.362165	0.106103	0.791136	0.0643825	0.842277	0.0167079		TN	TN	TN	TN
P23434	-0.79784	-0.760026	-0.767557	-0.784433	-0.783463	-0.800778	-0.710261	-0.771038	-0.714249	-0.73991	-0.769108	-0.682542	-1.14831	-1.20099	-1.24555	-1.21267	-1.27934	-1.29662	Homo sapiens	0.32464	0.0144168	0.968981	-0.00132897	0.164496	0.0645917	0.822218	0.0258932		TN	TN	TN	TN
P50395	4.82889	4.86789	4.86863	4.75712	4.77962	4.77719	4.79099	4.84635	4.86955	4.78056	4.73044	4.84386	4.77067	4.86145	4.76807	4.81763	4.8434	4.80143	Homo sapiens	0.00495167	0.0838278	0.276466	0.0506763	0.564002	-0.0207561	0.0642992	0.037916		TN	TN	TN	TN
P52566	-0.18675	-0.0972873	-0.608312	-0.253576	-0.295228	-0.514688	-0.330344	-0.252017	-0.128142	-0.330255	-0.411528	-0.405455	-0.337903	-0.367516	-0.232605	-0.259643	-0.244081	-0.522244	Homo sapiens	0.763571	0.0570475	0.0866451	0.145579	0.782077	0.0293148	0.236378	0.0773136		TN	TN	TN	TN
Q7L5D6	-1.45668	-1.28674	-1.40185	-3.13247	-1.46537	-1.4135	-1.78099	-1.55771	-1.03728	-1.92247	-1.9482	-2.03781	-1.19245	-1.66108	-1.77696	-2.18935	-1.68128	-1.7666	Homo sapiens	0.33405	0.622025	0.0838678	0.510836	0.231204	0.335581	0.0209222	0.489481		TN	TN	TN	TN
P51114	0.313086	0.317716	0.259072	0.303499	0.134053	0.192232	0.245862	0.335078	0.391392	0.0880289	0.186595	0.288255	0.477944	0.349316	0.0508039	0.226072	0.146287	0.209115	Homo sapiens	0.17821	0.086697	0.129576	0.136484	0.485608	0.0988629	0.031763	0.107348		TN	TN	TN	TN
Q14C86	-1.10119	-1.10511	-1.04729	-1.16994	-0.959274	-1.27989	-1.22056	-1.11944	-0.949995	-1.17502	-1.14578	-1.06691	-1.40301	-1.00312	-1.02199	-1.10116	-1.13489	-1.23582	Homo sapiens	0.617497	0.0518387	0.721918	0.0325729	0.919988	0.0145864	0.556533	0.0329993		TN	TN	TN	TN
P06744	5.00886	4.97568	4.96303	4.92843	4.85315	4.88422	4.87655	4.99627	4.98581	4.92339	4.89622	4.95162	4.89786	4.99633	4.97061	4.94423	4.942	4.90492	Homo sapiens	0.0218649	0.0939225	0.521221	0.029137	0.487357	0.0245501	0.0181437	0.0492032		TN	TN	TN	TN
Q92616	3.63093	3.58724	3.58167	3.53407	3.4736	3.46946	3.54372	3.56725	3.61412	3.5067	3.48096	3.58062	3.61011	3.58472	3.49162	3.56771	3.50458	3.54645	Homo sapiens	0.0145011	0.107568	0.223676	0.0522691	0.607184	0.0225677	0.00671357	0.0608016		TN	TN	TN	TN
P11413	4.28985	4.18158	4.25255	4.20398	4.16668	4.17837	4.19775	4.27357	4.29556	4.14498	4.16669	4.20754	4.26227	4.2179	4.22628	4.10049	4.18731	4.27152	Homo sapiens	0.157735	0.0583183	0.0768804	0.0825602	0.392509	0.049043	0.00741767	0.0633072		TN	TN	TN	TN
Q14697	2.74838	2.75726	2.76468	2.67181	2.66506	2.72459	2.77986	2.70858	2.81001	2.69355	2.69125	2.69355	2.79136	2.70491	2.67023	2.68968	2.7364	2.7437	Homo sapiens	0.0229838	0.0696194	0.0712995	0.0733634	0.979385	-0.00109394	0.0169315	0.0472963		TN	TN	TN	TN
Q8TEQ6	0.196455	0.19902	0.230218	0.0956777	0.0268671	-0.0195438	0.210395	0.0992741	0.226903	0.0203579	0.0424944	0.161557	0.202157	0.131491	0.0756704	0.00635005	0.229078	0.108925	Homo sapiens	0.00775156	0.174231	0.154703	0.104054	0.784464	0.0216552	0.00818834	0.0999801		TN	TN	TN	TN
P52565	3.31335	3.27938	3.2913	3.22998	3.21197	3.15918	3.22634	3.29801	3.32176	3.16935	3.22051	3.27187	3.32118	3.2577	3.23298	3.24529	3.2216	3.21198	Homo sapiens	0.0158684	0.0942998	0.210169	0.0614552	0.189424	0.0443289	0.00107244	0.0666947		TN	TN	TN	TN
Q06210	1.35453	1.41568	1.63585	1.3965	1.42834	1.37967	1.36878	1.51824	1.59794	1.40608	1.46082	1.34955	1.598	1.45701	1.49678	1.16302	1.55548	1.34581	Homo sapiens	0.481223	0.0671848	0.295597	0.0895036	0.250113	0.162492	0.0460717	0.106394		TN	TN	TN	TN
P34897	3.4076	3.40772	3.40894	3.37034	3.30183	3.34229	3.39802	3.44631	3.43802	3.26889	3.3215	3.35733	3.41634	3.4487	3.3288	3.46828	3.31197	3.27933	Homo sapiens	0.0245427	0.0699322	0.0198423	0.111547	0.548763	0.0447575	0.00522458	0.0754122		TN	TN	TN	TN
Q12849	-0.231596	-0.293461	-0.211859	-0.467313	-0.45717	-0.378614	-0.251076	-0.385704	-0.218444	-0.435658	-0.400862	-0.430711	-0.210052	-0.26584	-0.314423	-0.4197	-0.232673	-0.687501	Homo sapiens	0.00716887	0.188727	0.058528	0.137335	0.247454	0.183186	0.0013347	0.169749		TN	TN	TN	TN
Q9Y2Q3	0.446155	0.532362	0.532409	0.518465	0.344498	0.304268	0.606808	0.499561	0.498282	0.215511	0.405253	0.403002	0.276398	0.298252	0.494462	0.510992	0.525589	0.484158	Homo sapiens	0.185506	0.114565	0.0556231	0.193628	0.0992233	-0.150542	0.321822	0.0525505		TN	TN	TN	TN
O75367	1.20499	1.16543	1.17833	1.156	1.14997	0.989872	1.18088	1.22366	1.27714	1.05736	1.08506	1.07356	1.18588	1.17958	1.15171	1.15874	1.15465	1.0387	Homo sapiens	0.20426	0.0843034	0.00586139	0.155231	0.248018	0.0550268	0.000877979	0.0981872		TN	TN	TN	TN
Q9BQ67	0.8569	0.77452	0.949701	0.803409	0.947944	0.750328	0.776552	0.983891	0.920298	0.810019	0.745478	0.835457	0.933148	0.926262	0.842328	0.811912	0.803783	0.747529	Homo sapiens	0.750595	0.0264799	0.22237	0.0965957	0.0336542	0.112838	0.0287138	0.0786379		TN	TN	TN	TN
P11166	-0.454569	-0.605019	-0.422186	-0.737381	-0.600125	-0.517704	-0.437596	-0.538077	-0.535035	-0.651293	-0.779358	-0.511166	-0.515549	-0.392101	-0.883607	-0.502433	-0.487994	-0.563108	Homo sapiens	0.218296	0.124479	0.163008	0.143703	0.623938	-0.0792409	0.316679	0.0629802		TN	TN	TN	TN
P36915	-1.51535	-1.36596	-1.39618	-1.41744	-1.44838	-1.62723	-1.39338	-1.45798	-1.49206	-1.36688	-1.41175	-1.63115	-1.45135	-1.33438	-1.42882	-1.46182	-1.52916	-1.56031	Homo sapiens	0.41837	0.0718526	0.811054	0.0221179	0.0717513	0.112246	0.0866115	0.0687388		TN	TN	TN	TN
Q9UBQ7	-0.244264	-0.125585	-0.0755058	-0.0905415	-0.161351	-0.234325	-0.149258	-0.0934656	-0.0732132	-0.271732	-0.249956	-0.0772186	-0.287558	-0.098481	-0.224169	-0.0930655	-0.0832474	-0.12965	Homo sapiens	0.844295	0.0136207	0.223838	0.0943231	0.151602	-0.101415	0.954146	0.00217628		TN	TN	TN	TN
O76003	3.19129	3.10662	3.17429	3.07058	3.0498	3.0261	2.97993	3.17738	3.16415	3.09573	3.10304	3.12569	3.21865	3.11616	3.05945	3.04577	3.10144	3.12563	Homo sapiens	0.0197775	0.108574	0.988401	-0.000995398	0.481738	0.0404741	0.0947913	0.049351		TN	TN	TN	TN
P14314	1.98879	2.03311	1.92618	1.95012	1.86954	1.81058	1.92998	1.99724	2.05883	1.84842	1.89791	1.89508	1.99529	1.979	1.83637	1.93963	1.89777	1.96787	Homo sapiens	0.106168	0.10595	0.0470932	0.11488	0.975239	0.00179744	0.016501	0.0742092		TN	TN	TN	TN
Q9BVP2	2.05434	2.08026	2.09823	1.95795	2.01825	2.00833	2.06979	2.06613	2.0547	1.93687	2.0739	2.0364	2.08172	2.08683	2.04157	2.00672	2.04643	1.94856	Homo sapiens	0.0215334	0.0827667	0.309723	0.0478144	0.0944096	0.069471	0.0010936	0.066684		TN	TN	TN	TN
Q9HC38	0.388233	0.45128	0.65976	0.516055	0.465908	0.664737	0.623404	0.426113	0.602588	0.47868	0.589611	0.477495	0.478392	0.600137	0.455386	0.572971	0.577263	0.484765	Homo sapiens	0.653482	-0.0491426	0.65183	0.0354398	0.567072	-0.0336942	0.700806	-0.015799		TN	TN	TN	TN
Q08379	-1.41352	-1.30386	-1.61278	-1.51264	-1.25892	-1.2451	-1.45602	-1.23531	-1.24663	-1.3133	-1.46945	-1.5011	-1.12273	-1.43514	-1.56483	-1.31411	-1.20694	-1.50869	Homo sapiens	0.451721	-0.104499	0.279712	0.115297	0.854236	-0.0309839	0.92281	-0.00672862		TN	TN	TN	TN
Q92917	-0.738714	-0.636249	-0.709228	-0.721612	-0.868891	-0.928996	-0.690744	-0.866541	-0.627168	-0.77954	-0.875092	-0.733812	-0.575878	-0.875348	-0.75334	-0.68111	-0.860224	-0.815021	Homo sapiens	0.102321	0.145102	0.457682	0.0679974	0.646606	0.0505964	0.0635056	0.0878987		TN	TN	TN	TN
Q9H8Y8	-0.148302	-0.0823204	-0.130954	-0.126659	-0.154692	-0.165377	-0.0997593	-0.139476	-0.143041	-0.145095	-0.203643	-0.0358046	-0.0769532	-0.152476	-0.155999	-0.131216	-0.0954048	-0.177804	Homo sapiens	0.282474	0.0283838	0.988913	0.000755453	0.865697	0.00633224	0.550014	0.0118238		TN	TN	TN	TN
P62993	1.62425	1.49394	1.62392	1.40623	1.49297	1.5068	1.50062	1.58858	1.50928	1.49103	1.66002	1.47155	1.54233	1.53782	1.43869	1.70761	1.5299	1.47176	Homo sapiens	0.104773	0.112038	0.909079	-0.00803336	0.464573	-0.063474	0.728466	0.0135103		TN	TN	TN	TN
P08238	8.72711	8.75484	8.728	8.68209	8.63428	8.66237	8.64825	8.72501	8.76796	8.68969	8.6722	8.68852	8.62844	8.76074	8.7281	8.68521	8.70457	8.68816	Homo sapiens	0.00969101	0.0770655	0.441515	0.0302687	0.760935	0.0131095	0.0362227	0.0401479		TN	TN	TN	TN
P51610	1.58845	1.65559	1.85485	1.67012	1.71381	1.6913	1.68886	1.70054	1.83702	1.5968	1.62546	1.69008	1.59227	1.72806	1.72619	1.63745	1.89152	1.55585	Homo sapiens	0.927134	0.00788327	0.12961	0.104693	0.913684	-0.0127661	0.465978	0.0332701		TN	TN	TN	TN
P09211	6.14323	6.09819	6.15439	6.08682	6.04466	6.1073	6.12038	6.14064	6.15592	6.07418	5.99845	6.14221	6.07165	6.17769	6.07271	6.09092	6.11279	6.10505	Homo sapiens	0.106402	0.0523383	0.190427	0.0673642	0.907316	0.00443188	0.043671	0.0413781		TN	TN	TN	TN
P62805	3.90423	3.88433	3.86752	3.78674	3.81695	3.70393	3.78791	3.74031	3.82875	3.82528	3.90376	3.84825	3.87245	3.9371	3.82349	3.72604	3.81744	3.81456	Homo sapiens	0.0304913	0.116155	0.100904	-0.0734433	0.108594	0.0916683	0.136467	0.0447934		TN	TN	TN	TN
P69905	4.76085	4.79412	4.78011	4.77031	4.71293	4.72333	4.70583	4.79832	4.80045	4.76671	4.68877	4.76159	4.66904	4.74354	4.75681	4.77526	4.78537	4.78292	Homo sapiens	0.100212	0.0428365	0.506955	0.0291762	0.102243	-0.058049	0.808369	0.00465457		TN	TN	TN	TN
P02100	2.79455	3.05973	2.85032	2.84046	2.82171	2.88672	2.8065	2.92147	2.97861	2.81482	2.90789	2.85891	2.80902	2.8933	2.98384	2.85506	2.94675	2.81146	Homo sapiens	0.565669	0.0519005	0.507558	0.0416528	0.724837	0.0242955	0.27413	0.0392829		TN	TN	TN	TN
Q92769	-0.0974661	-0.176904	-0.130123	-0.291262	-0.258761	-0.109796	-0.168254	-0.225309	0.00534087	-0.173606	-0.200291	-0.165544	-0.26568	-0.159036	-0.316903	-0.194705	-0.0481561	-0.0632346	Homo sapiens	0.231821	0.0851086	0.512146	0.0504061	0.0919674	-0.145174	0.939484	-0.00321981		TN	TN	TN	TN
Q7Z4H3	0.551618	0.632722	0.588778	0.490676	0.484304	0.485794	0.494367	0.611384	0.640651	0.525404	0.444736	0.543407	0.527126	0.607356	0.469073	0.537488	0.510566	0.549738	Homo sapiens	0.01145	0.104115	0.224083	0.0776184	0.96549	0.00192079	0.0194433	0.061218		TN	TN	TN	TN
Q9H583	1.8221	1.71653	1.77312	1.76105	1.66436	1.69142	1.7658	1.82204	1.83209	1.68346	1.67446	1.67726	1.77404	1.78315	1.74592	1.65984	1.79162	1.68491	Homo sapiens	0.19633	0.0649753	0.00351122	0.128252	0.255635	0.055577	0.000718961	0.0829349		TN	TN	TN	TN
Q9Y5Z4	-0.479588	-0.424025	-0.60557	-0.615476	-0.592222	-0.404687	-0.515073	-0.441622	-0.631628	-0.440796	-0.475792	-0.656147	-0.436569	-0.508666	-0.668329	-0.562051	-0.381412	-0.616944	Homo sapiens	0.708492	0.034401	0.955071	-0.00519586	0.866317	-0.0177191	0.934205	0.00382868		TN	TN	TN	TN
Q8WW33	1.97214	1.98605	2.00523	1.90453	1.94769	1.93598	1.99107	2.05467	1.91234	1.93863	2.02568	1.85365	1.96669	1.95921	2.00173	2.00829	1.94218	1.90378	Homo sapiens	0.0220531	0.0584039	0.509088	0.0467081	0.502308	0.0244599	0.0646443	0.0431907		TN	TN	TN	TN
P49915	4.31835	4.28299	4.33385	4.27531	4.2247	4.22496	4.26351	4.32076	4.3558	4.20567	4.19824	4.30936	4.27524	4.2812	4.22887	4.25256	4.3645	4.24402	Homo sapiens	0.0360771	0.0700744	0.167003	0.0756024	0.581666	-0.0252587	0.089329	0.0401394		TN	TN	TN	TN
P02008	5.55113	5.51087	5.47721	5.3652	5.39063	5.44102	5.45284	5.53927	5.49078	5.39212	5.4134	5.40148	5.34315	5.4667	5.52109	5.45172	5.46869	5.47484	Homo sapiens	0.0208938	0.114119	0.0233718	0.0919655	0.707012	-0.0214402	0.0223704	0.0615481		TN	TN	TN	TN
Q9BXL5	1.55407	1.52531	1.495	1.3559	1.36792	1.35046	1.47261	1.46927	1.53936	1.29791	1.43742	1.4789	1.41268	1.45159	1.52458	1.36064	1.43469	1.43004	Homo sapiens	0.00072683	0.166699	0.207853	0.0890042	0.250766	0.0544939	0.000660473	0.103399		TN	TN	TN	TN
P11021	4.08517	4.12305	4.11687	4.01922	4.08056	4.06489	4.07277	4.09481	4.16859	4.04125	4.04993	4.07615	4.12213	4.0986	4.07345	4.09689	4.027	4.06781	Homo sapiens	0.0704254	0.0534727	0.141809	0.0562798	0.238317	0.0341605	0.00231733	0.047971		TN	TN	TN	TN
Q9BTY7	-0.249862	-0.288793	-0.205085	-0.47942	-0.296511	-0.329881	-0.427975	-0.0851135	-0.188958	-0.263058	-0.336998	-0.505872	-0.460499	-0.538715	-0.255157	-0.127257	-0.206618	-0.0995359	Homo sapiens	0.119967	0.120691	0.339927	0.134627	0.0389379	-0.273653	0.928963	-0.00611177		TN	TN	TN	TN
Q14687	-1.11618	-1.06633	-1.07143	-1.16527	-1.27448	-1.24302	-1.14211	-1.06344	-1.02659	-1.11047	-1.39835	-1.16976	-1.25854	-1.28404	-1.13767	-1.00161	-1.05705	-1.21098	Homo sapiens	0.0167054	0.142941	0.189101	0.148815	0.150932	-0.136875	0.313074	0.0516269		TN	TN	TN	TN
P00390	2.35455	2.28074	2.42839	2.30239	2.30937	2.25342	2.2807	2.36962	2.39975	2.2547	2.31761	2.31979	2.29427	2.41345	2.32319	2.29369	2.27863	2.28248	Homo sapiens	0.224648	0.0661699	0.274538	0.0526582	0.179974	0.0587016	0.0120189	0.0591766		TN	TN	TN	TN
P78347	1.90354	1.82861	1.88384	1.75418	1.87799	1.66419	1.73464	1.78934	1.9392	1.86157	1.79947	1.77988	1.81816	1.9111	1.78224	1.80749	1.81153	1.73432	Homo sapiens	0.1813	0.106541	0.9158	0.00741951	0.314437	0.0527183	0.0988058	0.0555595		TN	TN	TN	TN
Q99714	3.30488	3.28435	3.25741	3.14871	3.18024	3.11072	3.22719	3.20793	3.33591	3.25784	3.08882	3.20249	3.32458	3.2024	3.25078	3.21476	3.17218	3.11451	Homo sapiens	0.00508582	0.135656	0.310394	0.0739629	0.115194	0.0920985	0.000871652	0.100572		TN	TN	TN	TN
Q16836	-0.5704	-1.16456	-0.695105	-0.886111	-0.68721	-1.46465	-0.512637	-1.07808	-0.949392	-0.935816	-1.0122	-0.889741	-1.11085	-0.898465	-0.91412	-0.809233	-0.878462	-1.11868	Homo sapiens	0.530048	0.202634	0.600643	0.0992179	0.753532	-0.0390209	0.429708	0.0876103		TN	TN	TN	TN
P51858	3.77118	3.85728	3.74329	3.80423	3.68369	3.7731	3.71647	3.79123	3.83444	3.76691	3.71741	3.77253	3.82394	3.80346	3.79912	3.77788	3.68727	3.71254	Homo sapiens	0.49996	0.0369057	0.50279	0.0284313	0.0417181	0.0829426	0.0305949	0.0494265		TN	TN	TN	TN
P36551	-0.421095	-0.287614	-0.432738	-0.281243	-0.292798	-0.442273	-0.421376	-0.516187	-0.178875	-0.406237	-0.278747	-0.34908	-0.330801	-0.252811	-0.423615	-0.330323	-0.431122	-0.410417	Homo sapiens	0.581737	-0.0417108	0.810112	-0.0274584	0.398772	0.0548783	0.910876	-0.00476363		TN	TN	TN	TN
O14929	2.42934	2.38713	2.2342	2.39284	2.27622	2.38647	2.39615	2.42842	2.43157	2.2742	2.28212	2.34133	2.36228	2.45948	2.30831	2.26351	2.39189	2.34305	Homo sapiens	0.982724	-0.00162029	0.00762197	0.119494	0.491025	0.0438712	0.0909722	0.053915		TN	TN	TN	TN
P69891	3.82349	3.80747	3.88541	3.82132	3.85285	3.68021	3.7514	3.77737	3.81238	3.66222	3.67698	3.69951	3.74536	3.80751	3.76349	3.69743	3.71303	3.66576	Homo sapiens	0.405701	0.0539982	0.00825741	0.100814	0.0257024	0.0800505	0.0112648	0.0782874		TN	TN	TN	TN
P08397	1.8127	1.96434	2.01302	1.8415	1.78945	1.68738	1.77473	1.83929	1.94032	1.73981	1.88862	1.87204	1.99958	1.84759	1.81342	1.83407	1.78846	1.71845	Homo sapiens	0.10541	0.157245	0.802949	0.0179613	0.183684	0.106537	0.0248755	0.0939142		TN	TN	TN	TN
P38646	6.23152	6.19623	6.17485	6.16271	6.10385	6.1451	6.1869	6.19511	6.2103	6.1192	6.177	6.14154	6.21769	6.21774	6.15685	6.13257	6.19326	6.14191	Homo sapiens	0.0570337	0.0636433	0.0470892	0.0515229	0.208394	0.0415142	0.000545337	0.0522268		TN	TN	TN	TN
P78417	4.90335	4.85651	4.92856	4.88027	4.77621	4.84906	4.84342	4.85753	4.94705	4.85401	4.82138	4.84528	4.90123	4.92285	4.83948	4.84023	4.88688	4.82623	Homo sapiens	0.178128	0.0609619	0.278574	0.0424447	0.301399	0.0367355	0.0160753	0.046714		TN	TN	TN	TN
O43390	4.33363	4.32617	4.30814	4.23297	4.21706	4.24613	4.33436	4.33623	4.33329	4.1824	4.24179	4.26391	4.35034	4.28861	4.29222	4.25432	4.23653	4.2265	Homo sapiens	0.00131616	0.0905964	0.0124222	0.105258	0.0299182	0.0712721	3.08866e-07	0.0890422		TN	TN	TN	TN
P34932	5.04761	5.08612	5.04442	4.96676	4.99293	4.95531	5.03964	5.02107	5.0933	4.95175	4.98487	4.98858	5.05701	5.01624	4.96028	4.97319	5.07826	4.99787	Homo sapiens	0.00730681	0.0877142	0.0362862	0.0762731	0.907057	-0.00526349	0.0104101	0.0529079		TN	TN	TN	TN
P11142	8.32228	8.37922	8.34012	8.32828	8.25231	8.29623	8.33444	8.31826	8.36111	8.26408	8.28411	8.33344	8.24706	8.3618	8.35352	8.32088	8.34384	8.31631	Homo sapiens	0.118435	0.0549355	0.141511	0.0440578	0.877729	-0.00621573	0.0827308	0.0309259		TN	TN	TN	TN
P04792	4.20762	4.30845	4.16962	4.26309	4.10896	4.15955	4.23015	4.20158	4.29449	4.15805	4.20525	4.13499	4.16749	4.26044	4.17451	4.2038	4.1596	4.2259	Homo sapiens	0.450092	0.0513655	0.091681	0.0759745	0.908194	0.00438102	0.0859209	0.043907		TN	TN	TN	TN
P26583	3.87286	3.84625	3.78317	3.77365	3.74172	3.79029	3.77903	3.84481	3.90242	3.76373	3.76295	3.74986	3.72348	3.87485	3.77235	3.84337	3.78716	3.78937	Homo sapiens	0.0955715	0.065539	0.0814095	0.0832413	0.750861	-0.0164082	0.0648937	0.044124		TN	TN	TN	TN
O15347	0.572545	0.557462	0.583961	0.496	0.49242	0.468324	0.49407	0.612387	0.491812	0.551736	0.51883	0.515927	0.440091	0.633546	0.574866	0.546471	0.498481	0.501644	Homo sapiens	0.00178281	0.0857412	0.929101	0.00392508	0.597581	0.033969	0.0894773	0.0412117		TN	TN	TN	TN
P07910	6.65903	6.68967	6.66821	6.61189	6.56884	6.61346	6.65734	6.74049	6.70419	6.59267	6.60501	6.66964	6.54909	6.67236	6.68698	6.62999	6.62362	6.65739	Homo sapiens	0.0125028	0.0742413	0.0821925	0.0782344	0.985783	-0.000851949	0.0235912	0.0505412		TN	TN	TN	TN
P31943	4.32473	4.46864	4.37223	4.43693	4.2771	4.36523	4.33946	4.40795	4.51496	4.30154	4.32106	4.3981	4.35168	4.48509	4.36974	4.13028	4.57275	4.39581	Homo sapiens	0.669937	0.0287817	0.243663	0.0805523	0.803763	0.035892	0.314974	0.0484087		TN	TN	TN	TN
Q9BUJ2	1.63931	1.74724	1.75487	1.79846	1.60287	1.70583	1.64197	1.75784	1.8524	1.71595	1.65981	1.65031	1.83687	1.7869	1.51454	1.66987	1.69854	1.738	Homo sapiens	0.874224	0.0114204	0.305497	0.0753787	0.922066	0.010632	0.436102	0.032477		TN	TN	TN	TN
Q14103	5.74654	5.71226	5.73692	5.61928	5.61719	5.62548	5.71703	5.61861	5.74721	5.60343	5.63331	5.65392	5.67206	5.75334	5.64334	5.67855	5.61048	5.64001	Homo sapiens	0.000450453	0.111255	0.197535	0.0640637	0.291803	0.0465706	0.000897904	0.073963		TN	TN	TN	TN
P61978	6.994	6.98414	7.00571	6.881	6.90763	6.92856	6.96729	6.97041	7.02357	6.88509	6.89678	6.92209	6.91503	6.94993	6.85282	7.00785	6.98944	7.00071	Homo sapiens	0.00417209	0.088885	0.0157203	0.0857709	0.0319185	-0.0934041	0.278642	0.0270839		TN	TN	TN	TN
O60506	4.21881	4.16335	4.18511	4.12116	4.10393	4.12654	4.1592	4.10767	4.26857	4.10418	4.1195	4.17922	4.1123	4.19269	4.11242	4.24263	4.13852	4.10619	Homo sapiens	0.0148065	0.0718799	0.4488	0.0441798	0.659767	-0.0233099	0.209443	0.0309166		TN	TN	TN	TN
Q00839	6.6011	6.55444	6.61426	6.55611	6.52478	6.54427	6.58428	6.60967	6.61354	6.5414	6.50872	6.56624	6.62148	6.62059	6.55042	6.53651	6.56648	6.53581	Homo sapiens	0.0765666	0.0482122	0.0285493	0.063715	0.116128	0.0512325	0.000163727	0.0543866		TN	TN	TN	TN
P00492	3.22634	3.19447	3.18428	3.19888	3.10903	3.12548	3.11897	3.19998	3.25893	3.16227	3.11999	3.18842	3.13783	3.22822	3.18702	3.21596	3.19449	3.12608	Homo sapiens	0.132735	0.0572307	0.473438	0.0357355	0.8907	0.00551057	0.118884	0.0328256		TN	TN	TN	TN
Q13547	2.01828	2.11083	2.08961	2.0466	1.95579	2.03583	2.0039	2.03954	2.12691	2.03159	2.01847	2.03273	2.06584	2.12416	2.03871	2.03604	1.99555	1.97059	Homo sapiens	0.207425	0.0601685	0.472409	0.0291853	0.0752698	0.0755071	0.0100055	0.0549537		TN	TN	TN	TN
Q01581	2.95626	2.86339	2.91744	2.8428	2.83502	2.81094	2.89008	2.85143	2.9536	2.80004	2.85908	2.88816	2.87158	2.84351	2.82998	2.9304	2.8271	2.9447	Homo sapiens	0.0443002	0.0827791	0.28015	0.0492758	0.250609	-0.0523764	0.266402	0.0265595		TN	TN	TN	TN
P55795	0.149242	0.142583	0.289623	0.15595	0.043922	0.112422	0.137534	0.0293657	0.28573	0.117334	0.236419	0.1263	0.172847	0.340738	0.141206	-0.0341598	0.16224	0.117927	Homo sapiens	0.196676	0.0897176	0.918188	-0.00914098	0.187665	0.136261	0.0994915	0.0722792		TN	TN	TN	TN
P05114	1.61174	1.67547	1.50717	1.61989	1.49518	1.54531	1.5405	1.67154	1.55789	1.55384	1.61864	1.44526	1.73966	1.55854	1.53161	1.52528	1.58673	1.55527	Homo sapiens	0.504545	0.0446659	0.479784	0.050728	0.468389	0.0541714	0.145363	0.0498551		TN	TN	TN	TN
P07900	7.4086	7.40792	7.44485	7.34699	7.33149	7.34037	7.3735	7.38045	7.43937	7.29838	7.34734	7.38284	7.31342	7.41243	7.35739	7.3293	7.42662	7.38084	Homo sapiens	0.00340311	0.0808414	0.163161	0.0549227	0.679672	-0.017839	0.0515717	0.0393084		TN	TN	TN	TN
P09429	3.68132	3.73783	3.68919	3.64843	3.6563	3.67729	3.72391	3.76604	3.80031	3.73367	3.73398	3.75305	3.72169	3.80707	3.74335	3.72626	3.72544	3.70125	Homo sapiens	0.0988661	0.0421106	0.370538	0.0231854	0.213923	0.0397205	0.0874229	0.0350055		TN	TN	TN	TN
Q6NVY1	-1.60257	-1.5612	-1.47684	-1.75521	-1.54358	-1.63106	-1.51413	-1.51701	-1.38585	-1.83906	-1.63773	-1.66142	-1.42814	-1.47054	-1.69291	-1.78333	-1.61288	-1.66645	Homo sapiens	0.249814	0.0964158	0.035248	0.240408	0.178314	0.157028	0.00173759	0.164617		TN	TN	TN	TN
P31942	3.54914	3.55583	3.57045	3.41991	3.46475	3.57098	3.58924	3.50985	3.59777	3.46908	3.44683	3.50974	3.53779	3.5976	3.5158	3.46278	3.50214	3.47459	Homo sapiens	0.180623	0.0732625	0.0542243	0.0904022	0.0596921	0.0705621	0.000569126	0.0780756		TN	TN	TN	TN
O95757	0.0115577	-0.0700342	-0.130902	0.0271931	-0.0148458	-0.0773933	-0.0271442	0.0224196	0.0765187	-0.145903	-0.0951081	-0.0890179	0.0816321	-0.096493	0.103397	-0.221787	-0.0714495	0.00436707	Homo sapiens	0.464044	-0.041444	0.018574	0.133941	0.242391	0.125802	0.072828	0.0727663		TN	TN	TN	TN
P20810	-0.0444419	-0.0184243	-0.00205688	-0.127673	-0.242518	-0.112613	-0.150457	-0.184051	0.0859575	-0.232445	-0.0787752	0.00750514	-0.282614	-0.0383864	0.045464	-0.104433	0.0112583	-0.197524	Homo sapiens	0.0313287	0.139294	0.875565	0.0183882	0.967183	0.00505399	0.294412	0.0542454		TN	TN	TN	TN
Q9NZL4	0.154813	0.286268	0.261789	0.135536	0.166519	0.0358995	0.133041	0.22321	0.197913	0.147936	0.0185718	0.315219	0.275563	0.160838	0.111753	0.136334	0.156477	0.115457	Homo sapiens	0.0972773	0.121639	0.801679	0.0241457	0.403499	0.0466282	0.0903968	0.0641375		TN	TN	TN	TN
P37235	-0.560092	-0.538671	-0.445565	-0.57263	-0.682333	-0.627646	-0.526833	-0.655431	-0.462229	-0.55991	-0.6295	-0.575979	-0.622212	-0.444621	-0.629385	-0.542232	-0.580609	-0.518482	Homo sapiens	0.0757244	0.112761	0.542146	0.0402987	0.786173	-0.0182981	0.177436	0.0449204		TN	TN	TN	TN
O43719	-0.0439405	-0.188767	-0.229144	-0.34671	-0.19668	-0.0497035	-0.355425	-0.151823	-0.0783201	-0.178664	-0.159527	-0.14126	-0.0234623	-0.139064	-0.358833	-0.18253	-0.166775	-0.197765	Homo sapiens	0.691582	0.0437471	0.693904	-0.0353722	0.935018	0.00857054	0.908434	0.00564847		TN	TN	TN	TN
P50213	0.879312	0.948365	0.894778	0.857887	0.85085	0.877566	0.982469	0.944598	0.853621	0.862979	0.855924	0.824079	0.872295	0.896375	0.934357	0.90547	0.791923	0.912082	Homo sapiens	0.112687	0.0453838	0.1191	0.0792354	0.508272	0.0311846	0.0140652	0.0519346		TN	TN	TN	TN
O75874	1.33055	1.37181	1.26567	1.13158	1.37376	1.27537	1.21434	1.33051	1.40939	1.22944	1.2877	1.25835	1.25784	1.32645	1.31183	1.18011	1.43528	1.24127	Homo sapiens	0.461847	0.0624423	0.370348	0.0595833	0.876928	0.0131522	0.236892	0.0450593		TN	TN	TN	TN
P17096	3.22117	3.25545	3.2722	3.03292	3.09494	3.14087	3.01148	3.24959	3.19077	3.16672	3.14039	3.18249	3.10169	3.22516	3.2687	3.26979	2.90936	3.24383	Homo sapiens	0.00993737	0.160032	0.870846	-0.0125895	0.672596	0.0575244	0.164044	0.0683223		TN	TN	TN	TN
O14979	4.06668	4.05354	4.04983	4.00792	3.96764	4.00685	3.99065	4.0011	4.05409	3.97846	3.99672	4.02866	4.01511	4.06817	4.01268	4.01758	3.94441	4.00735	Homo sapiens	0.0116548	0.0625473	0.598464	0.0139993	0.221491	0.0422103	0.00888997	0.0395856		TN	TN	TN	TN
Q1KMD3	2.41234	2.57458	2.31155	2.47209	2.32524	2.45445	2.39119	2.46045	2.56232	2.36621	2.35363	2.41428	2.48919	2.40098	2.41495	2.4964	2.39318	2.3276	Homo sapiens	0.870424	0.0155629	0.153353	0.0932838	0.629754	0.0293128	0.209145	0.0460532		TN	TN	TN	TN
P52597	4.45164	4.43337	4.38706	4.2955	4.37059	4.28011	4.37017	4.35478	4.51034	4.33247	4.31027	4.35124	4.44995	4.40213	4.30605	4.399	4.36173	4.29845	Homo sapiens	0.0328366	0.108621	0.189099	0.0804338	0.556667	0.0329841	0.00784055	0.0740129		TN	TN	TN	TN
P14866	4.76084	4.82438	4.78314	4.74613	4.70632	4.67171	4.74257	4.82843	4.81403	4.69935	4.70214	4.70772	4.72813	4.7777	4.75283	4.7035	4.77788	4.73684	Homo sapiens	0.0458057	0.0814018	0.0260934	0.0919401	0.629319	0.0134834	0.00134148	0.0622751		TN	TN	TN	TN
P52272	6.55392	6.54796	6.54321	6.4891	6.45841	6.5015	6.49974	6.54748	6.56579	6.4797	6.47027	6.50009	6.49784	6.59327	6.46292	6.4954	6.51949	6.51532	Homo sapiens	0.00770429	0.0653618	0.0654576	0.0543146	0.851032	0.00794315	0.0117887	0.0425399		TN	TN	TN	TN
Q9Y241	-2.69553	-1.42279	-2.9174	-2.79796	-2.99216	-2.96934	-2.53359	-2.6078	-2.57229	-2.63391	-2.97132	-2.80371	-2.14643	-2.41496	-2.558	-2.73342	-2.84357	-2.72579	Homo sapiens	0.288324	0.574583	0.0808012	0.231753	0.0355812	0.394461	0.016496	0.400266		TN	TN	TN	TN
P49773	3.34951	3.45303	3.29531	3.36319	3.38953	3.42342	3.29808	3.42533	3.46728	3.33178	3.32391	3.4112	3.44848	3.34691	3.31835	3.38117	3.3215	3.45997	Homo sapiens	0.625501	-0.0260993	0.516106	0.0412692	0.786526	-0.0162969	0.989591	-0.000375668		TN	TN	TN	TN
Q0VDF9	1.86318	1.80909	1.90794	1.74072	1.76208	1.84429	1.95578	1.95221	1.8423	1.78948	1.61927	1.68419	1.52251	1.75321	2.51664	1.77549	1.75097	1.48819	Homo sapiens	0.142096	0.0777063	0.0241679	0.219114	0.455648	0.259233	0.069726	0.185351		TN	TN	TN	TN
Q9Y4L1	1.60477	1.75107	1.62261	1.57586	1.61242	1.59045	1.66306	1.74192	1.69232	1.57551	1.54245	1.5788	1.60869	1.70094	1.58015	1.67617	1.64896	1.54797	Homo sapiens	0.231978	0.0665724	0.00660888	0.133513	0.922032	0.00556167	0.0162552	0.068549		TN	TN	TN	TN
O60841	3.43372	3.42883	3.42949	3.31743	3.31869	3.30167	3.35373	3.38608	3.48197	3.37068	3.28248	3.36727	3.48392	3.31388	3.43718	3.40094	3.42784	3.22601	Homo sapiens	3.17299e-05	0.118086	0.235477	0.0671186	0.500009	0.0600612	0.0102518	0.0817551		TN	TN	TN	TN
P23588	3.30702	3.27161	3.19402	3.28034	3.10361	3.35141	3.2568	3.19122	3.31082	3.27473	3.17932	3.29869	3.35155	3.19628	3.29458	3.19766	3.21568	3.24929	Homo sapiens	0.885284	0.0124312	0.969665	0.00203315	0.278292	0.0599248	0.441192	0.0247964		TN	TN	TN	TN
P54105	-0.0511445	-0.243226	-0.147272	-0.15651	-0.105702	-0.128535	-0.202843	-0.0726622	-0.00702526	-0.106027	-0.265129	-0.0969937	-0.360843	-0.0524153	-0.169955	0.0871323	-0.175779	-0.217459	Homo sapiens	0.782137	-0.0169652	0.47897	0.061873	0.519713	-0.092369	0.755763	-0.0158204		TN	TN	TN	TN
Q12906	4.90717	4.87792	4.90375	4.85727	4.80855	4.81138	4.8228	4.88994	4.9395	4.84782	4.8189	4.84563	4.8329	4.88841	4.91526	4.87503	4.83776	4.81537	Homo sapiens	0.0181998	0.0705452	0.254385	0.0466324	0.292626	0.0361355	0.00319309	0.0511044		TN	TN	TN	TN
Q14974	5.47825	5.36487	5.39024	5.28654	5.30646	5.3054	5.28815	5.41121	5.4489	5.28079	5.32142	5.40411	5.38675	5.44299	5.34387	5.35091	5.26276	5.29395	Homo sapiens	0.033096	0.111654	0.478592	0.0473113	0.0831846	0.0886669	0.00351554	0.0825442		TN	TN	TN	TN
Q92598	3.45398	3.42372	3.45829	3.31319	3.4369	3.41611	3.39821	3.48511	3.4957	3.33227	3.40129	3.38381	3.44722	3.34062	3.41775	3.43367	3.41452	3.47266	Homo sapiens	0.227712	0.056597	0.0789275	0.0872146	0.347045	-0.0384239	0.148529	0.0351292		TN	TN	TN	TN
Q7Z6Z7	1.23094	1.02219	1.22889	1.16829	1.07568	1.00508	1.22129	1.17097	1.24054	1.03198	1.04881	1.03084	1.24173	1.00022	1.22959	1.11013	1.22229	0.925617	Homo sapiens	0.406697	0.0776583	0.00128291	0.173727	0.575374	0.0711639	0.0253068	0.107516		TN	TN	TN	TN
P05198	3.91874	3.91775	3.97888	3.89603	3.89021	3.90367	3.90266	3.9563	3.93524	3.90499	3.89795	3.92479	3.90568	3.94735	3.94795	3.8785	3.93853	3.90693	Homo sapiens	0.11204	0.0418165	0.275411	0.0221549	0.313371	0.0256732	0.0108218	0.0298815		TN	TN	TN	TN
Q9NX55	0.969558	0.930026	1.00162	0.948254	1.06587	0.850194	0.958319	0.962095	1.1226	1.03911	0.850683	0.878278	0.964122	0.917405	0.862213	1.07831	1.04532	0.955649	Homo sapiens	0.860637	0.0122958	0.315275	0.0916477	0.0760804	-0.111848	0.94693	-0.00263468		TN	TN	TN	TN
Q9NZI8	4.07218	4.03846	4.00239	4.03078	3.98306	3.99216	3.99394	4.04529	4.08325	3.97633	3.9985	4.03833	4.06329	4.06325	4.00687	3.99011	3.99492	4.03426	Homo sapiens	0.225238	0.0356739	0.313034	0.0364441	0.179773	0.038041	0.0150835	0.0367197		TN	TN	TN	TN
P20042	3.00121	3.04253	3.02384	2.98071	2.91759	2.92002	2.9514	3.01088	3.04182	2.93823	2.98569	2.9589	3.04722	2.98661	2.98996	2.99062	3.0162	2.86453	Homo sapiens	0.0252704	0.0830891	0.247438	0.0404264	0.374089	0.0508144	0.00730063	0.05811		TN	TN	TN	TN
P60842	5.41416	5.35828	5.40019	5.25138	5.32319	5.24595	5.31675	5.42337	5.38683	5.27483	5.28966	5.30317	5.26146	5.41289	5.31125	5.34964	5.35381	5.29668	Homo sapiens	0.0174096	0.117372	0.0556281	0.0864301	0.924824	-0.00484196	0.0105156	0.06632		TN	TN	TN	TN
Q12905	4.07022	4.00562	4.03896	4.0251	4.00737	3.96361	4.02443	4.03785	4.08567	3.956	4.00221	3.99208	3.98134	4.07959	3.99711	4.06241	4.02307	3.94132	Homo sapiens	0.204193	0.0395722	0.047361	0.0658841	0.835231	0.0104098	0.0458297	0.038622		TN	TN	TN	TN
P55010	2.81995	2.77019	2.97443	2.81316	2.80746	2.84788	2.81514	2.8842	2.8911	2.89833	2.74046	2.80659	2.85731	2.75668	2.82252	2.9223	2.83387	2.86685	Homo sapiens	0.636805	0.0320232	0.403411	0.0483552	0.187911	-0.0621678	0.83571	0.00607019		TN	TN	TN	TN
O00629	1.83934	1.78443	1.74468	1.70267	1.70649	1.71027	1.73491	1.75667	1.82763	1.65702	1.72822	1.70823	1.74499	1.90201	1.71622	1.7411	1.67895	1.69102	Homo sapiens	0.0393521	0.08301	0.0987878	0.0752457	0.238959	0.084048	0.00203545	0.0807679		TN	TN	TN	TN
P12268	4.91876	4.91268	4.9063	4.82113	4.86398	4.84792	4.82307	4.91247	4.94662	4.87019	4.83783	4.88948	4.88736	4.88239	4.84967	4.96183	4.8882	4.8108	Homo sapiens	0.00630781	0.0682357	0.517429	0.0282192	0.775198	-0.0138038	0.180165	0.0275504		TN	TN	TN	TN
Q9NPH2	1.67752	1.67446	1.68189	1.50055	1.54624	1.61765	1.66505	1.69613	1.68187	1.55993	1.47637	1.59896	1.69903	1.60698	1.67832	1.60041	1.59575	1.48994	Homo sapiens	0.0226191	0.123143	0.0217999	0.135929	0.0946921	0.0994112	1.97829e-05	0.119494		TN	TN	TN	TN
O95373	2.94783	2.93763	2.95191	2.96235	2.80426	2.8893	2.93421	2.92717	3.03246	2.93972	2.80958	2.88807	2.90658	2.99721	2.92455	2.87002	2.96033	2.87443	Homo sapiens	0.257768	0.0604866	0.168051	0.0854927	0.365593	0.0411843	0.0170917	0.0623879		TN	TN	TN	TN
Q96P70	-0.868555	-1.14195	-0.711359	-1.43646	-1.41356	-1.29317	-0.814912	-1.21936	-1.01846	-1.35933	-1.05019	-1.35539	-1.3488	-1.01923	-0.962385	-1.15955	-1.21247	-1.05313	Homo sapiens	0.0237782	0.473774	0.201081	0.237392	0.819004	0.0315771	0.00898768	0.247581		TN	TN	TN	TN
P19367	0.793816	0.696135	0.728914	0.82282	0.640823	0.686043	0.692053	0.787852	0.865697	0.689222	0.653852	0.762419	0.680267	0.77762	0.827946	0.656314	0.776242	0.673716	Homo sapiens	0.727901	0.0230597	0.249967	0.0800365	0.354891	0.0598539	0.0938434	0.0543167		TN	TN	TN	TN
P48735	0.979744	1.06537	0.959448	0.909882	0.727948	0.925093	0.952696	1.01011	1.10269	0.834446	0.837101	0.888427	0.850137	1.03756	0.906139	0.890929	1.1984	0.684359	Homo sapiens	0.107399	0.147213	0.0232085	0.168507	0.96839	0.0067179	0.0694066	0.107479		TN	TN	TN	TN
O00425	1.85839	1.836	1.75897	1.77641	1.62748	1.76714	1.72127	1.8071	1.89674	1.74354	1.7174	1.76685	1.74959	1.82612	1.73073	1.8251	1.78084	1.71386	Homo sapiens	0.172972	0.0941065	0.279568	0.0657704	0.92348	-0.00445243	0.0796682	0.0518082		TN	TN	TN	TN
P29218	-0.947274	-0.843488	-0.804053	-1.11081	-0.810745	-1.04735	-0.971099	-0.83419	-0.878584	-1.04212	-0.976359	-0.859218	-1.02353	-0.932387	-0.82121	-0.896334	-0.945941	-0.939521	Homo sapiens	0.283713	0.1247	0.389432	0.0646069	0.980741	0.00155477	0.140625	0.0636204		TN	TN	TN	TN
P06730	1.12435	1.06353	1.12274	1.03484	1.00938	1.0547	1.00579	1.15805	1.18446	1.02828	1.06978	0.99889	1.06377	1.18569	1.13445	1.03836	0.968142	1.00888	Homo sapiens	0.0419914	0.070566	0.230919	0.0837851	0.0394816	0.122843	0.000876345	0.092398		TN	TN	TN	TN
P78344	2.41916	2.41369	2.50429	2.37267	2.44234	2.32757	2.39597	2.52078	2.44638	2.41626	2.34606	2.38194	2.33032	2.31389	2.51978	2.4651	2.41709	2.44246	Homo sapiens	0.21822	0.0648534	0.153827	0.0729554	0.471972	-0.053553	0.362551	0.0280853		TN	TN	TN	TN
Q15056	2.85975	2.89053	2.83339	2.74509	2.79478	2.78913	2.8381	2.81575	2.91677	2.74303	2.79928	2.81564	2.9264	2.76202	2.89846	2.7816	2.76508	2.77414	Homo sapiens	0.0203858	0.0848852	0.133285	0.0708935	0.157062	0.0886862	0.000729926	0.0814883		TN	TN	TN	TN
P78318	-3.35653	-3.0624	-3.15692	-2.87139	-2.83258	-2.72692	-2.9568	-2.79453	-2.7638	-3.4428	-3.00861	-2.85872	-3.04743	-3.17056	-3.11729	-3.40619	-2.66925	-2.4714	Homo sapiens	0.0169494	-0.381657	0.225478	0.265005	0.411091	-0.26281	0.324155	-0.126488		TN	TN	TN	TN
P52292	4.2245	4.18983	4.16713	4.1317	4.08528	4.10802	4.21714	4.1669	4.16629	4.09185	4.13871	4.15386	4.15719	4.20611	4.10846	4.1708	4.14339	4.11594	Homo sapiens	0.0162003	0.0854858	0.0927107	0.0553039	0.689851	0.013879	0.00385431	0.0515562		TN	TN	TN	TN
Q96ST2	-0.867579	-0.769825	-0.787148	-0.91627	-1.02732	-0.833082	-0.77645	-0.992135	-0.975157	-0.865374	-0.808141	-0.722089	-0.763134	-0.796844	-0.844818	-0.935157	-0.867737	-0.969509	Homo sapiens	0.139725	0.117375	0.224269	-0.116046	0.0325205	0.122536	0.342729	0.0412881		TN	TN	TN	TN
Q04637	4.10454	4.07483	4.09163	4.071	3.97396	4.03764	3.9936	4.07213	4.12234	4.07017	4.05243	4.0443	4.15014	4.12151	4.09334	3.99671	3.94909	4.06653	Homo sapiens	0.102271	0.0627998	0.862623	0.00705266	0.0359888	0.117551	0.0090545	0.0624678		TN	TN	TN	TN
P56537	3.08485	3.07829	3.02318	3.05099	2.93306	2.96892	3.06367	3.02493	3.14417	2.93194	3.00109	2.99835	2.97544	3.06578	3.08598	3.00635	3.01015	3.01355	Homo sapiens	0.123781	0.0777815	0.073924	0.100465	0.395412	0.0323842	0.00365327	0.0702102		TN	TN	TN	TN
P20839	-0.361123	-0.689092	-0.479601	-0.62923	-0.601759	-0.561654	-0.693122	-0.477151	-0.278903	-0.549994	-0.581434	-0.676991	-0.779915	-0.65035	-0.577365	-0.106535	-0.553873	-0.678691	Homo sapiens	0.421305	0.0876091	0.394234	0.119748	0.291414	-0.222843	0.949428	-0.00516216		TN	TN	TN	TN
Q96CN7	0.756285	0.767208	0.673666	0.857263	0.663402	0.610725	0.79427	0.72844	0.749622	0.568395	0.682756	0.83555	0.833923	0.772045	0.790038	0.681454	0.633599	0.648578	Homo sapiens	0.798999	0.0219234	0.481299	0.0618767	0.00340723	0.144125	0.0495976	0.0759751		TN	TN	TN	TN
P12277	5.39449	5.36337	5.32479	5.26618	5.26808	5.24826	5.32484	5.3292	5.39656	5.21488	5.25767	5.29359	5.35201	5.39248	5.29738	5.27883	5.24599	5.24578	Homo sapiens	0.00906421	0.10004	0.043372	0.0948183	0.0380919	0.0904214	5.42e-06	0.0950932		TN	TN	TN	TN
O60271	-0.925685	-0.919557	-1.0977	-1.36366	-1.03785	-0.86747	-1.01874	-0.936259	-0.873388	-1.19185	-1.02325	-1.05884	-1.01304	-1.16433	-0.975889	-1.01843	-0.944967	-1.06845	Homo sapiens	0.526463	0.108681	0.0888162	0.148516	0.583123	-0.0404683	0.221799	0.0722427		TN	TN	TN	TN
Q9UK76	1.3069	1.16311	1.30461	1.06703	1.33373	1.23069	1.30169	1.25864	1.33749	1.11234	1.14542	1.29417	1.42754	1.26566	1.17182	1.20741	1.21218	1.15847	Homo sapiens	0.627897	0.0477218	0.128834	0.115299	0.280019	0.0956548	0.0428995	0.0862252		TN	TN	TN	TN
Q9H910	1.27753	1.30028	1.23357	1.23298	1.14701	1.22894	1.2219	1.27298	1.29085	1.23688	1.1352	1.2737	1.28412	1.24306	1.29862	1.23513	1.21321	1.12508	Homo sapiens	0.11953	0.0674807	0.370534	0.0466464	0.0884204	0.0841256	0.00484114	0.0660842		TN	TN	TN	TN
P08727	1.32224	1.39182	1.35768	1.26465	1.40117	1.19814	1.32739	1.41073	1.41457	1.30418	1.20592	1.29939	1.40258	1.19511	1.34721	1.47369	1.26938	1.26164	Homo sapiens	0.333619	0.0692609	0.0556464	0.114399	0.84093	-0.0199339	0.16427	0.0545752		TN	TN	TN	TN
P38919	3.87476	3.79518	3.83175	3.76025	3.73802	3.76648	3.78239	3.83977	3.85749	3.7348	3.7972	3.76528	3.77623	3.87021	3.80181	3.74343	3.82947	3.75472	Homo sapiens	0.0324365	0.0789754	0.103699	0.0607866	0.360006	0.0402133	0.00192447	0.0599917		TN	TN	TN	TN
Q9UI26	0.790353	0.820592	1.05714	0.62285	0.930748	0.72289	0.954241	0.881465	0.863172	0.721025	0.703762	0.887167	0.996195	0.85039	0.788421	0.800204	0.684314	0.825466	Homo sapiens	0.351326	0.130532	0.117192	0.128975	0.22398	0.108341	0.0168789	0.122616		TN	TN	TN	TN
O00410	3.55694	3.62626	3.64288	3.49853	3.47575	3.45616	3.5057	3.58467	3.64191	3.46718	3.47721	3.54857	3.57426	3.5961	3.53557	3.5266	3.51641	3.48673	Homo sapiens	0.0104684	0.13188	0.165372	0.0797737	0.0514106	0.0587287	0.000197917	0.0901275		TN	TN	TN	TN
P05783	4.46388	4.49368	4.48948	4.41476	4.34221	4.37773	4.45291	4.43129	4.55944	4.36187	4.35379	4.44672	4.28512	4.51755	4.43284	4.46593	4.4593	4.3954	Homo sapiens	0.0104797	0.104113	0.131271	0.0937497	0.711907	-0.0283721	0.0785318	0.0564967		TN	TN	TN	TN
Q8TEX9	2.13069	2.05686	2.01554	1.99172	2.05001	1.95684	2.12089	2.07269	2.11373	2.00569	1.92756	1.98778	2.07643	2.01862	2.03294	2.0225	2.11403	1.95209	Homo sapiens	0.190307	0.0681758	0.010038	0.128761	0.805882	0.0131265	0.00974997	0.0700212		TN	TN	TN	TN
Q15181	5.17693	5.10981	5.09041	5.04656	5.0394	5.03489	5.08349	5.11623	5.17268	5.06265	4.99825	5.08178	5.08184	5.14193	5.11129	5.04637	5.0695	5.0493	Homo sapiens	0.0319027	0.0854321	0.102494	0.0765681	0.0395273	0.0566287	0.000114482	0.0728763		TN	TN	TN	TN
P13861	-1.59472	-1.34002	-1.43508	-1.58947	-1.3472	-1.71512	-1.53051	-1.37265	-1.44302	-1.43849	-1.6279	-1.57556	-1.54121	-1.55313	-1.26159	-1.68633	-1.4678	-1.48271	Homo sapiens	0.512974	0.0939889	0.246129	0.0985917	0.473632	0.0936353	0.10297	0.0954053		TN	TN	TN	TN
P31323	0.403845	0.537871	0.571752	0.635868	0.505814	0.651336	0.643937	0.471748	0.698853	0.372299	0.54743	0.563813	0.508235	0.388962	0.61677	0.39731	0.692791	0.663332	Homo sapiens	0.248062	-0.0931831	0.295932	0.110332	0.524827	-0.079822	0.694985	-0.0208911		TN	TN	TN	TN
Q9H2U2	-0.485696	-0.326371	-0.378884	-0.491919	-0.378558	-0.431763	-0.492367	-0.336	-0.469475	-0.398993	-0.363474	-0.429809	-0.449309	-0.40046	-0.418866	-0.504198	-0.421043	-0.332835	Homo sapiens	0.551856	0.037096	0.538582	-0.0351886	0.948779	-0.00351956	0.984874	-0.000537376		TN	TN	TN	TN
P46940	1.74125	1.7825	1.69933	1.64686	1.73707	1.55839	1.70704	1.76144	1.8049	1.63642	1.6479	1.62384	1.90103	1.56819	1.85532	1.64052	1.62721	1.60289	Homo sapiens	0.17535	0.0935847	0.0139597	0.121738	0.222111	0.151306	0.00364693	0.12221		TN	TN	TN	TN
Q96AB3	-1.72309	-1.77415	-1.69474	-1.82327	-1.88916	-1.9024	-1.79122	-1.58465	-1.73186	-1.80237	-1.79887	-1.99145	-1.80021	-1.78408	-1.70462	-1.89696	-1.93094	-1.69816	Homo sapiens	0.0139529	0.140951	0.141503	0.161654	0.370222	0.0790522	0.0032442	0.127219		TN	TN	TN	TN
P05771	1.24665	1.3075	1.14	1.04226	1.02087	1.09167	1.06958	1.12499	1.28182	1.05072	1.227	1.11795	1.27443	1.19134	1.07407	1.02537	1.22545	1.0603	Homo sapiens	0.0278862	0.179783	0.758452	0.0269092	0.419259	0.0762412	0.0335754	0.0943112		TN	TN	TN	TN
P30085	3.05022	3.10749	2.97456	2.97632	2.87235	3.018	2.99056	2.98055	3.10094	2.8974	3.00614	3.05338	3.01322	3.12426	3.18744	2.96837	2.92033	2.88199	Homo sapiens	0.201232	0.0885353	0.558275	0.038376	0.0311728	0.184738	0.00626714	0.103883		TN	TN	TN	TN
P33176	1.55775	1.54282	1.52073	1.45067	1.39465	1.41662	1.42049	1.49412	1.58668	1.46153	1.44224	1.50442	1.36494	1.48507	1.48323	1.51289	1.34813	1.46482	Homo sapiens	0.00357779	0.119787	0.579074	0.0310339	0.970641	0.00246803	0.0946553	0.0510964		TN	TN	TN	TN
O60341	0.912126	0.796088	0.779283	0.845994	0.936982	0.862799	0.859794	0.956259	1.02946	0.820271	0.708912	0.78238	0.869696	0.866755	1.02907	0.737595	0.934621	0.705894	Homo sapiens	0.353031	-0.052759	0.0393172	0.177984	0.222151	0.129136	0.0618785	0.0847869		TN	TN	TN	TN
Q07666	4.10958	4.15565	4.14595	4.07194	4.06612	4.07811	4.08991	4.06839	4.19533	4.09503	4.05179	4.10001	4.0738	4.17702	4.16146	4.1018	4.10255	4.03659	Homo sapiens	0.0108207	0.0650001	0.445491	0.0355953	0.215588	0.0571143	0.00820345	0.0525699		TN	TN	TN	TN
P51812	-0.4171	-0.425465	-0.5865	-0.425501	-0.494799	-0.611774	-0.576801	-0.461549	-0.349092	-0.584638	-0.603594	-0.420236	-0.463639	-0.425567	-0.408276	-0.559306	-0.514587	-0.623409	Homo sapiens	0.680323	0.0343361	0.448665	0.0736752	0.0199892	0.133274	0.0439482	0.0804283		TN	TN	TN	TN
Q96AT1	-1.38678	-1.35785	-1.35105	-1.38375	-1.59491	-1.43097	-1.24796	-1.42955	-1.459	-1.34071	-1.49188	-1.46892	-1.19026	-1.5528	-1.47211	-1.4139	-1.44342	-1.4259	Homo sapiens	0.182236	0.104651	0.534597	0.0549934	0.847039	0.0226786	0.191773	0.0607744		TN	TN	TN	TN
P05787	4.95869	4.9503	4.94223	4.96979	4.85726	4.9257	4.99287	4.93096	4.96965	4.91722	4.88748	4.92824	4.97792	4.9356	4.96274	4.95162	4.87188	4.9105	Homo sapiens	0.377257	0.0328232	0.0698774	0.0535183	0.143834	0.0474203	0.00546589	0.0445873		TN	TN	TN	TN
P00568	0.345954	0.377385	0.272901	0.357034	0.190418	0.248039	0.288947	0.367589	0.433382	0.136536	0.263197	0.312984	0.437999	0.311216	0.278174	0.239335	0.169245	0.38414	Homo sapiens	0.311634	0.0669163	0.134213	0.125734	0.382741	0.0782233	0.0202272	0.0902911		TN	TN	TN	TN
P54819	4.55042	4.49815	4.53653	4.48062	4.47861	4.45973	4.46989	4.5646	4.56794	4.42838	4.48065	4.47205	4.43187	4.54694	4.50679	4.47547	4.55016	4.4698	Homo sapiens	0.0310816	0.0553808	0.10962	0.0737882	0.942237	-0.00327841	0.0396057	0.0419635		TN	TN	TN	TN
P04183	1.86193	2.03317	1.87731	1.90315	1.86897	1.91872	1.8931	1.99325	2.02502	1.83035	1.85636	1.84465	1.94325	1.8703	1.94597	2.02262	1.80011	1.84027	Homo sapiens	0.656243	0.0271895	0.0351519	0.12667	0.681405	0.0321751	0.0648544	0.0620116		TN	TN	TN	TN
Q6PKG0	1.75357	1.84554	1.81723	1.70681	1.70655	1.69068	1.77151	1.7447	1.85167	1.76907	1.66239	1.73598	1.82859	1.70071	1.72483	1.72697	1.71876	1.84008	Homo sapiens	0.0198391	0.104103	0.211905	0.0668155	0.858183	-0.010558	0.049365	0.0534534		TN	TN	TN	TN
P05455	6.03101	5.9888	6.02669	5.94935	5.93319	5.88592	5.99657	5.95473	6.02058	5.90996	5.9318	5.95905	6.00928	6.00986	5.94179	5.95106	5.93557	5.91716	Homo sapiens	0.0163887	0.0926793	0.0756136	0.0570208	0.100548	0.0523809	8.5451e-05	0.0673603		TN	TN	TN	TN
P09382	4.02614	4.07752	4.0792	3.97994	3.91822	3.99293	4.03701	4.04667	4.08842	3.96956	3.96442	3.98064	4.03732	4.03412	4.11171	3.99193	3.98849	3.95181	Homo sapiens	0.0281258	0.0972584	0.00648681	0.0858242	0.0422243	0.0836401	3.28498e-06	0.0889076		TN	TN	TN	TN
Q7LBC6	-1.94453	-1.99858	-1.91171	-1.97366	-2.14552	-2.21877	-2.02097	-1.99956	-1.87161	-2.04193	-2.0212	-2.18367	-1.91536	-2.18661	-2.02697	-2.04494	-1.88886	-2.09709	Homo sapiens	0.104429	0.161044	0.162486	0.11822	0.761451	-0.0326793	0.0966523	0.0821952		TN	TN	TN	TN
Q71RC2	-1.86207	-2.06672	-1.76654	-2.05157	-2.07995	-2.17036	-1.9647	-2.00008	-2.09909	-1.72399	-2.06906	-2.02486	-1.6453	-2.00166	-2.00647	-2.02071	-1.99898	-2.38849	Homo sapiens	0.101704	0.202183	0.51742	-0.0819904	0.221722	0.251585	0.122802	0.123926		TN	TN	TN	TN
P00338	6.72573	6.71333	6.70568	6.65558	6.61349	6.64953	6.66673	6.70278	6.75559	6.64902	6.62254	6.67412	6.70258	6.72536	6.69687	6.68754	6.64356	6.63661	Homo sapiens	0.00632724	0.075386	0.115141	0.0598016	0.0448966	0.0523664	4.14048e-05	0.062518		TN	TN	TN	TN
Q07866	-1.10727	-1.05849	-1.47039	-1.30993	-1.57824	-0.841856	-1.07363	-1.26472	-1.00164	-1.2319	-1.2715	-1.36509	-1.05099	-1.09901	-1.3343	-1.29113	-1.10621	-1.44849	Homo sapiens	0.906932	0.0312913	0.115473	0.176165	0.413189	0.120511	0.228328	0.109322		TN	TN	TN	TN
P23919	-0.501544	-0.381312	-0.395237	-0.598108	-0.572324	-0.508808	-0.270946	-0.661198	-0.480682	-0.512754	-0.477507	-0.526467	-0.444162	-0.546813	-0.530662	-0.486092	-0.45348	-0.431272	Homo sapiens	0.0447154	0.133716	0.775855	0.034634	0.231077	-0.0502642	0.356697	0.0393618		TN	TN	TN	TN
Q9Y383	3.1797	3.2389	3.26343	3.19189	3.16319	3.17463	3.16767	3.25549	3.32984	3.16821	3.14051	3.18152	3.23443	3.29964	2.99279	3.27005	3.14727	3.24559	Homo sapiens	0.124808	0.050773	0.144613	0.0875843	0.675458	-0.045352	0.401755	0.0310018		TN	TN	TN	TN
P20700	4.95437	4.95739	4.93501	4.87731	4.86015	4.86626	4.89055	4.94681	4.96278	4.87747	4.85508	4.89229	4.9147	4.91438	4.93681	4.86938	4.88971	4.89378	Homo sapiens	0.000714804	0.0810167	0.075015	0.0584321	0.0236091	0.0376724	9.45078e-06	0.0590404		TN	TN	TN	TN
Q03252	2.09725	2.16353	2.13265	2.10757	2.07953	2.01815	2.11377	2.07209	2.18498	2.105	2.05621	2.06846	2.03093	2.10346	2.13564	2.15932	2.08495	2.07391	Homo sapiens	0.126827	0.062723	0.261999	0.0470579	0.715216	-0.0160484	0.142169	0.0312442		TN	TN	TN	TN
Q9UHB6	-3.04284	-2.80395	-2.91062	-3.10796	-2.84657	-3.08547	-3.07511	-2.85049	-2.70315	-2.98913	-2.97486	-3.11333	-3.08833	-3.27936	-2.81205	-2.88589	-2.61631	-3.05518	Homo sapiens	0.434212	0.0941984	0.269484	0.149527	0.328006	-0.207456	0.883199	0.0120896		TN	TN	TN	TN
P50851	-0.791105	-0.98351	-0.755251	-0.787437	-0.787758	-0.761339	-0.699819	-0.72118	-0.736013	-0.879127	-0.82644	-0.879585	-0.807605	-0.697209	-0.775935	-0.911511	-0.87685	-0.831347	Homo sapiens	0.417844	-0.0644439	0.00225014	0.142714	0.0482813	0.112986	0.0784075	0.063752		TN	TN	TN	TN
P14618	5.53557	5.52001	5.50202	5.41322	5.41073	5.42407	5.48828	5.48272	5.56246	5.38348	5.4193	5.47832	5.50646	5.51408	5.44447	5.42551	5.45087	5.46251	Homo sapiens	0.000606219	0.103193	0.0897874	0.0841187	0.162672	0.0420402	9.4604e-05	0.0764506		TN	TN	TN	TN
P42166	2.23168	2.13008	2.23957	2.24309	2.27276	2.18044	2.2342	2.26905	2.29712	2.09865	2.23126	2.18878	2.22966	2.26309	2.27955	2.25938	2.15697	2.16689	Homo sapiens	0.516495	-0.0316533	0.0950391	0.0938899	0.15279	0.0630178	0.110078	0.0417515		TN	TN	TN	TN
Q14847	2.10056	2.12002	2.12683	2.08963	1.94772	2.02053	2.17009	2.14762	2.03787	1.98598	2.00109	2.05915	2.09783	2.05288	1.97915	1.96575	2.01535	2.31142	Homo sapiens	0.0817276	0.0965108	0.0910417	0.10312	0.657299	-0.05422	0.260462	0.0484702		TN	TN	TN	TN
P07195	6.49761	6.5173	6.56104	6.43943	6.42622	6.36343	6.45024	6.46995	6.53528	6.44011	6.42532	6.46025	6.49607	6.55015	6.47325	6.38512	6.45642	6.44778	Homo sapiens	0.0182676	0.115623	0.192328	0.0432625	0.0746191	0.0767196	0.000242952	0.078535		TN	TN	TN	TN
P48059	-0.93717	-1.07547	-0.83826	-0.978351	-0.833256	-1.22813	-0.728545	-1.12102	-0.955593	-0.870035	-1.16279	-0.940807	-0.655273	-0.984289	-1.01234	-0.974104	-0.929186	-1.25611	Homo sapiens	0.663629	0.062947	0.71631	0.0561583	0.332713	0.169165	0.208643	0.0960902		TN	TN	TN	TN
P43034	0.442694	0.590012	0.352245	0.531699	0.40572	0.593479	0.504447	0.53434	0.609343	0.375673	0.390348	0.508477	0.633916	0.422733	0.531958	0.400255	0.481002	0.448381	Homo sapiens	0.61223	-0.0486488	0.0760656	0.124544	0.256901	0.0863231	0.193044	0.0540727		TN	TN	TN	TN
P42704	4.74549	4.7426	4.74521	4.71481	4.63715	4.67725	4.72204	4.74559	4.77853	4.68899	4.63597	4.70599	4.64989	4.72084	4.74018	4.69085	4.69604	4.77092	Homo sapiens	0.0387339	0.0680264	0.0548508	0.0717371	0.699812	-0.0156304	0.0348075	0.0413777		TN	TN	TN	TN
P30613	1.66363	1.59656	1.67577	1.58482	1.62567	1.61546	1.60201	1.68436	1.68412	1.56413	1.60205	1.64756	1.63824	1.62447	1.64766	1.6336	1.55831	1.64428	Homo sapiens	0.253517	0.0366719	0.225665	0.0522477	0.425229	0.0247261	0.0287589	0.0378819		TN	TN	TN	TN
Q4G0J3	-2.46724	-2.33443	-1.97746	-1.99123	-2.21834	-2.11968	NaN	-2.07565	-1.94713	-2.18445	-2.43545	-2.22276	-2.26782	-2.06409	-1.89617	-2.48617	-2.14973	-2.05234	Homo sapiens	0.402589	-0.149964	0.0945837	0.269497	0.417324	0.153385	0.396105	0.077933		TN	TN	TN	TN
Q9Y4W2	-0.514302	-0.472518	-0.525785	-0.553117	-0.485897	-0.821816	-0.506834	-0.610754	-0.480662	-0.648217	-0.671139	-0.494603	-0.721736	-0.62052	-0.579665	-0.581469	-0.440279	-0.445102	Homo sapiens	0.326446	0.116075	0.351151	0.0719031	0.0726673	-0.15169	0.810966	0.0120959		TN	TN	TN	TN
Q99661	1.65286	1.6586	1.6215	1.47391	1.63925	1.6209	1.59957	1.61097	1.70127	1.5825	1.57035	1.65389	1.60285	1.66885	1.56501	1.61559	1.58908	1.61759	Homo sapiens	0.283622	0.0662976	0.445251	0.03502	0.886649	0.00481443	0.136799	0.0353773		TN	TN	TN	TN
O95232	1.63935	1.74134	1.87539	1.76774	1.70357	1.65596	1.66896	1.75179	1.79737	1.66786	1.71131	1.74519	1.70333	1.78607	1.74323	1.65314	1.75342	1.71146	Homo sapiens	0.60056	0.0429405	0.514446	0.0312522	0.367418	0.0382054	0.192374	0.037466		TN	TN	TN	TN
P02545	5.27123	5.32726	5.3243	5.27368	5.2214	5.24178	5.28551	5.30941	5.34503	5.2406	5.24725	5.25622	5.29281	5.32429	5.28893	5.26213	5.28308	5.23743	Homo sapiens	0.0592954	0.0619731	0.0217225	0.0652911	0.0762303	0.0411332	5.53017e-05	0.0561325		TN	TN	TN	TN
Q6ZN17	-0.91869	-0.770488	-0.887559	-0.853667	-0.883436	-0.87572	-0.81311	-0.934794	-0.881192	-0.908258	-0.80409	-0.846093	-0.78878	-0.796591	-0.935639	-0.948893	-0.801717	-0.870817	Homo sapiens	0.806582	0.0120287	0.638626	-0.0235521	0.628076	0.0334723	0.79057	0.00731629		TN	TN	TN	TN
O95202	0.287214	0.198731	0.328378	0.187691	0.294437	0.207349	0.269921	0.277843	0.296746	0.192193	0.239253	0.207566	0.377954	0.221724	0.361292	0.231412	0.183997	0.134222	Homo sapiens	0.455259	0.0416152	0.0127727	0.0684995	0.0736746	0.137113	0.00406072	0.0824093		TN	TN	TN	TN
Q04760	4.365	4.33593	4.3615	4.32864	4.23457	4.25547	4.32911	4.31581	4.40654	4.21921	4.28104	4.30738	4.28108	4.34966	4.3811	4.34415	4.24744	4.26589	Homo sapiens	0.0534057	0.0812535	0.102435	0.0812775	0.286176	0.0514536	0.00166078	0.0713282		TN	TN	TN	TN
Q9UK45	-0.250487	-0.206774	0.0536811	-0.938927	-0.341142	-0.616477	-0.592563	-0.530254	-0.231469	-0.116378	-0.510154	-0.231034	-0.542241	-0.254727	-0.509652	-0.450169	-0.322053	-0.361179	Homo sapiens	0.0650328	0.497656	0.36329	-0.165573	0.589168	-0.0577394	0.407561	0.0914478		TN	TN	TN	TN
P27816	2.98357	3.05557	2.98394	2.89209	2.87742	2.91199	2.96186	2.99666	2.99348	2.89915	2.9145	2.91543	2.98566	2.93244	2.94841	3.00098	2.86842	2.91457	Homo sapiens	0.0118008	0.113859	0.00378504	0.0743121	0.547532	0.0275127	0.000714151	0.0718948		TN	TN	TN	TN
O95983	-1.45691	-0.967581	-1.17126	-1.60684	-1.55566	-1.52831	-1.52284	-1.59359	-1.15851	-1.54088	-1.25422	-1.32525	-1.36206	-1.43697	-1.37111	-1.35888	-1.2836	-1.47591	Homo sapiens	0.0640548	0.365019	0.763522	-0.0515304	0.790459	-0.0172506	0.23521	0.0987459		TN	TN	TN	TN
P49736	4.14928	4.15782	4.20365	4.15131	4.09556	4.11971	4.11939	4.15599	4.20194	4.11041	4.1239	4.15795	4.15761	4.17105	4.10529	4.17036	4.15148	4.10691	Homo sapiens	0.108738	0.048059	0.364772	0.0283537	0.952729	0.00173457	0.0808798	0.0260491		TN	TN	TN	TN
P40926	6.54754	6.54612	6.54729	6.49532	6.45706	6.49251	6.53421	6.53015	6.55181	6.48115	6.47836	6.5385	6.48935	6.56094	6.53821	6.53531	6.50891	6.47849	Homo sapiens	0.00606977	0.065355	0.129759	0.0393866	0.458402	0.0219289	0.00187141	0.0422235		TN	TN	TN	TN
Q3MHD2	0.135595	0.117976	0.124402	0.00516474	-0.0256863	0.0888689	0.050283	0.206676	0.138785	-0.0489977	0.069403	0.0281812	0.192895	0.120946	0.0967128	0.0172137	-0.0318656	0.0255096	Homo sapiens	0.0406478	0.103208	0.112399	0.115719	0.0172359	0.133232	6.2365e-05	0.117386		TN	TN	TN	TN
Q96GA3	1.02474	0.781862	0.717112	0.74686	0.771358	0.802977	0.832206	0.871687	0.854266	0.787158	0.622636	0.867358	0.805096	1.19524	0.708465	0.790579	0.678982	0.665463	Homo sapiens	0.516711	0.0675081	0.26835	0.0936692	0.282054	0.191258	0.0593255	0.117479		TN	TN	TN	TN
Q9NZL9	0.953315	1.0861	1.11584	1.04267	0.93021	0.979844	1.0468	1.00624	1.14993	0.992282	0.910031	0.999451	1.11046	1.15702	0.768195	1.0646	1.13532	0.887116	Homo sapiens	0.320791	0.0675101	0.123013	0.100405	0.91054	-0.01712	0.317921	0.0502649		TN	TN	TN	TN
P09960	-0.199395	-0.321122	-0.196845	-0.246062	-0.46396	-0.343399	-0.170223	-0.260413	-0.280755	-0.200647	-0.254292	-0.51352	-0.0976318	-0.625508	-0.474471	-0.542797	-0.232229	0.0611797	Homo sapiens	0.210506	0.11202	0.449768	0.0856892	0.529663	-0.161255	0.885865	0.0121515		TN	TN	TN	TN
Q32MZ4	-1.24937	-1.23861	-1.33383	-1.20611	-1.416	-1.25394	-1.35327	-1.2612	-1.11175	-1.26771	-1.26918	-1.24363	-1.18683	-1.35874	-1.33123	-1.2426	-1.16637	-1.28806	Homo sapiens	0.809651	0.0180827	0.810986	0.0181001	0.402444	-0.0599262	0.829032	-0.00791444		TN	TN	TN	TN
Q9UFC0	-1.55245	-1.53039	-1.56371	-1.45979	-1.77367	-1.6307	-1.65099	-1.51742	-1.50426	-1.78968	-1.42211	-1.61264	-1.70415	-1.45163	-1.57568	-1.65767	-1.65102	-1.51402	Homo sapiens	0.471191	0.0725351	0.685324	0.0505876	0.743254	0.0304156	0.317843	0.0511794		TN	TN	TN	TN
O15116	-0.793827	-0.724129	-0.728202	-0.690115	-1.93496	-0.825786	-0.7825	-1.13599	-0.858697	-1.36731	-0.618383	-1.036	-0.96807	-1.05157	-0.850564	-0.788219	-1.23935	-0.589102	Homo sapiens	0.366748	0.401569	0.753047	0.0815018	0.695754	-0.08451	0.402823	0.132854		TN	TN	TN	TN
Q9Y333	1.74761	1.82284	1.84489	1.72656	1.67192	1.80122	1.85844	1.75011	1.83931	1.81346	1.62666	1.75507	1.76593	1.8151	1.70854	1.80461	1.81342	1.73495	Homo sapiens	0.205983	0.071881	0.261564	0.0842255	0.621342	-0.021138	0.132511	0.0449895		TN	TN	TN	TN
Q9Y4Z0	0.777702	0.837683	0.769862	0.957828	0.668001	0.70052	0.679186	0.881503	0.794978	0.859569	0.693278	0.837252	0.778972	0.758479	0.889163	0.65522	0.902021	0.845719	Homo sapiens	0.844993	0.0196324	0.890727	-0.0114771	0.930543	0.00788472	0.903404	0.00534667		TN	TN	TN	TN
O95777	1.94416	1.9257	2.08545	1.96924	2.03973	1.98372	2.00364	1.98693	2.14724	1.85964	1.91182	2.02054	2.03129	2.02569	2.07424	1.98637	1.93521	1.88005	Homo sapiens	0.831466	-0.012456	0.17271	0.115268	0.032855	0.109863	0.036891	0.0708916		TN	TN	TN	TN
Q9NX58	0.867987	0.95375	0.752142	0.767021	0.79165	0.824827	0.792027	0.79526	0.934042	0.789617	0.712261	0.928576	0.846222	0.776101	0.762731	0.998901	0.695773	0.821171	Homo sapiens	0.355302	0.0634602	0.719944	0.0302919	0.659183	-0.0435968	0.686465	0.0167184		TN	TN	TN	TN
O75608	2.06238	2.13253	2.09449	2.02285	1.92108	1.93249	1.95571	2.11547	2.10724	1.96514	2.00362	2.00657	2.00635	1.95262	2.06443	1.95678	2.12046	2.01956	Homo sapiens	0.0223838	0.137661	0.275366	0.0676994	0.692748	-0.0244663	0.0635024	0.0602982		TN	TN	TN	TN
P36776	2.41367	2.34656	2.38907	2.28997	2.29705	2.20883	2.3705	2.33553	2.42001	2.23976	2.21648	2.30387	2.39148	2.33141	2.30513	2.34879	2.27955	2.21265	Homo sapiens	0.0267217	0.117817	0.0271541	0.121977	0.254318	0.0623448	0.000201116	0.100713		TN	TN	TN	TN
Q8N1G4	2.19546	2.15297	2.17122	2.0928	2.01276	1.99122	2.16005	2.1517	2.21269	2.04923	2.00943	2.0546	1.98086	2.21872	2.07516	2.13577	2.2123	2.0723	Homo sapiens	0.0132893	0.140958	0.00452325	0.137061	0.577314	-0.0485443	0.0399973	0.0764917		TN	TN	TN	TN
Q02978	-0.629866	-0.803846	-0.839002	-0.950061	-0.950545	-0.877152	-0.958186	-0.556097	-0.796785	-1.01168	-0.807873	-0.792047	-0.620862	-0.909729	-0.74737	-1.00957	-0.769	-0.979142	Homo sapiens	0.0714915	0.168348	0.503889	0.100177	0.229032	0.159918	0.020611	0.142814		TN	TN	TN	TN
Q9UPN3	-0.0150685	-0.101461	0.230437	0.160535	0.122924	-0.116462	-0.0639166	0.115253	0.236458	0.0339552	-0.083454	0.190439	0.000132778	-0.191147	-0.0521083	0.383776	-0.185546	0.3407	Homo sapiens	0.89978	-0.0176966	0.69936	0.0489514	0.245502	-0.260684	0.367821	-0.0764766		TN	TN	TN	TN
P62310	2.71197	2.73409	2.72828	2.58182	2.58612	2.64735	2.68849	2.58094	2.72551	2.57168	2.7495	2.63919	2.67605	2.74465	2.6711	2.74828	2.69965	2.57425	Homo sapiens	0.00570162	0.119685	0.872896	0.0115205	0.70483	0.0232076	0.100416	0.0514712		TN	TN	TN	TN
Q8WZA0	1.00179	1.00576	1.0624	0.870638	0.84514	1.05934	1.02341	1.06482	1.14167	0.948314	0.776743	0.944016	0.87137	0.97469	1.15887	0.78678	1.20362	0.912776	Homo sapiens	0.234829	0.0982792	0.0477723	0.186943	0.831467	0.0339189	0.0652316	0.10638		TN	TN	TN	TN
Q15555	0.0765687	0.207269	0.106113	0.195731	-0.0359185	0.0296893	0.0951419	0.0986674	0.116867	0.0900918	-0.0288233	0.176039	0.160695	0.162263	0.0394974	0.166687	0.219918	-0.243937	Homo sapiens	0.447878	0.0668166	0.703389	0.0244564	0.655188	0.0732622	0.314354	0.0548451		TN	TN	TN	TN
Q15691	3.28353	3.27593	3.29514	3.25623	3.24358	3.16207	3.32104	3.2365	3.29609	3.18308	3.22387	3.26434	3.29589	3.25665	3.25376	3.20746	3.28618	3.22648	Homo sapiens	0.0991759	0.064239	0.151437	0.060782	0.352572	0.0287254	0.00523921	0.0512488		TN	TN	TN	TN
P33991	4.36213	4.37194	4.33492	4.30731	4.26084	4.28089	4.33111	4.35966	4.3873	4.2583	4.28922	4.3152	4.32611	4.37004	4.34465	4.2919	4.31793	4.27018	Homo sapiens	0.0136173	0.0733198	0.0359515	0.0717808	0.0462079	0.0535935	7.77525e-06	0.0662314		TN	TN	TN	TN
O43504	0.586314	0.383497	0.654227	0.569842	0.706001	0.30147	0.605323	0.57033	0.697001	0.554061	0.320745	0.530383	0.583752	0.565748	0.487472	0.645683	0.445941	0.471923	Homo sapiens	0.919077	0.0155751	0.134408	0.155822	0.741839	0.0244753	0.248454	0.0652907		TN	TN	TN	TN
P43366	-0.0565404	-0.114888	-0.042973	-0.316453	-0.220906	-0.256353	-0.160353	-0.186338	-0.120648	-0.340958	0.0214343	-0.241322	-0.0162533	-0.18184	-0.147187	-0.0598309	-0.340914	-0.271166	Homo sapiens	0.005577	0.193104	0.79053	0.0311689	0.3306	0.108877	0.0305159	0.11105		TN	TN	TN	TN
O60732	0.583843	0.418396	0.500853	0.376746	0.319305	0.345297	0.475951	0.521962	0.481779	0.437123	0.330601	0.322063	0.623193	0.252291	0.448084	0.436798	0.30138	0.547546	Homo sapiens	0.0382567	0.153915	0.0307718	0.129968	0.926589	0.0126145	0.0405192	0.0988325		TN	TN	TN	TN
P33993	4.31217	4.32007	4.34874	4.29132	4.29578	4.21695	4.32427	4.31325	4.35904	4.25838	4.26364	4.28484	4.30038	4.36631	4.35987	4.27926	4.27196	4.21644	Homo sapiens	0.101812	0.0589786	0.0167766	0.0632305	0.0403884	0.0863039	5.76286e-05	0.0695043		TN	TN	TN	TN
Q16891	2.72033	2.75105	2.76985	2.66521	2.72644	2.69453	2.6957	2.80367	2.7294	2.68499	2.69896	2.74364	2.71034	2.77006	2.68765	2.68476	2.78781	2.68147	Homo sapiens	0.0862529	0.0516842	0.407341	0.0337323	0.918043	0.00467706	0.11838	0.0300312		TN	TN	TN	TN
P28482	3.71736	3.72798	3.71983	3.62944	3.65216	3.64293	3.72729	3.7022	3.72818	3.6231	3.64437	3.69112	3.65929	3.74402	3.68699	3.66919	3.64558	3.69439	Homo sapiens	0.000397117	0.0802116	0.0383583	0.0663588	0.398607	0.0270467	0.000194525	0.0578723		TN	TN	TN	TN
P33992	3.44261	3.48681	3.47197	3.38813	3.39811	3.36054	3.41451	3.47059	3.49026	3.43038	3.3865	3.39177	3.42333	3.47168	3.48944	3.44377	3.37865	3.35596	Homo sapiens	0.00780626	0.0848682	0.104713	0.0555723	0.105144	0.068686	9.93872e-05	0.0697088		TN	TN	TN	TN
P40925	4.23027	4.20542	4.24937	4.13594	4.11383	4.17539	4.20481	4.21706	4.22943	4.17579	4.15503	4.14647	4.2008	4.22717	4.19828	4.16035	4.15519	4.16381	Homo sapiens	0.0171102	0.0866288	0.0066907	0.0580068	0.00690786	0.0489645	1.42914e-06	0.0645333		TN	TN	TN	TN
Q9BQA1	2.47488	2.30746	2.40774	2.31983	2.36791	2.28592	2.41566	2.3412	2.44434	2.3403	2.26697	2.35883	2.48334	2.33963	2.31294	2.35839	2.42951	2.25423	Homo sapiens	0.253607	0.072138	0.132756	0.0783664	0.692165	0.031262	0.0560841	0.0605888		TN	TN	TN	TN
P25205	4.24285	4.20837	4.26515	4.14745	4.15908	4.14176	4.23947	4.23486	4.26837	4.13935	4.13777	4.14638	4.2465	4.24617	4.1414	4.13381	4.2252	4.16327	Homo sapiens	0.0066504	0.089362	0.000598408	0.106402	0.446154	0.0372624	0.000160038	0.0776756		TN	TN	TN	TN
Q14566	4.31647	4.29374	4.27815	4.22454	4.21695	4.23606	4.2211	4.3102	4.31154	4.23997	4.22041	4.24959	4.26787	4.31594	4.27374	4.25014	4.28252	4.1866	Homo sapiens	0.00482981	0.0702693	0.227907	0.044291	0.222905	0.0461008	0.00126722	0.0535537		TN	TN	TN	TN
P31153	2.83605	2.81215	2.80471	2.71168	2.65707	2.76962	2.73647	2.74011	2.87279	2.76883	2.77107	2.72582	2.74066	2.84691	2.68635	2.70871	2.72893	2.88893	Homo sapiens	0.0362862	0.104846	0.586503	0.0278796	0.824109	-0.0175525	0.218247	0.0383909		TN	TN	TN	TN
P43243	4.7883	4.78075	4.77575	4.74523	4.73399	4.7076	4.78401	4.75024	4.81092	4.73576	4.71134	4.73188	4.80717	4.74901	4.77226	4.74525	4.73649	4.71646	Homo sapiens	0.0109184	0.0526589	0.0442179	0.0553959	0.0835383	0.0434135	2.28451e-05	0.0504894		TN	TN	TN	TN
P56270	-2.61546	-2.94467	-2.99411	-3.13462	-3.07593	-3.10664	-3.04762	-2.67504	-2.79574	-3.24787	-2.90153	-3.09583	-2.74215	-3.07762	-2.5111	-3.14608	-3.24971	-3.15842	Homo sapiens	0.101503	0.254318	0.178423	0.242279	0.0718339	0.407779	0.00109452	0.301458		TN	TN	TN	TN
Q9BQG0	1.48609	1.56864	1.54115	1.39586	1.41299	1.38603	1.52417	1.42869	1.67095	1.47472	1.30833	1.42799	1.27131	1.62489	1.26611	1.52838	1.59396	1.55778	Homo sapiens	0.00634469	0.133669	0.185417	0.137588	0.224494	-0.1726	0.569143	0.0328859		TN	TN	TN	TN
O43324	1.31383	1.37923	1.39667	1.33402	1.24792	1.20184	1.21115	1.38073	1.38386	1.26365	1.33488	1.25998	1.34543	1.36065	1.38559	1.08006	1.34536	1.32915	Homo sapiens	0.0919799	0.101985	0.562999	0.0390768	0.264472	0.112364	0.0263395	0.0844753		TN	TN	TN	TN
Q9NX63	0.941849	1.05172	1.07352	1.01045	1.11421	1.05418	0.949406	1.07864	1.14636	0.994536	1.09031	1.02026	1.08333	0.986688	1.11856	1.02313	0.977495	1.08328	Homo sapiens	0.502821	-0.037249	0.738265	0.0230966	0.523147	0.0348897	0.81361	0.00691242		TN	TN	TN	TN
Q9ULC4	1.44326	1.42711	1.3391	1.32684	1.32071	1.29345	1.39981	1.34693	1.39279	1.32798	1.24484	1.42066	1.49046	1.41094	1.34032	1.22536	1.37177	1.30558	Homo sapiens	0.0578561	0.0894853	0.413658	0.0486837	0.135648	0.113004	0.00557335	0.0837244		TN	TN	TN	TN
P61326	-1.45936	-1.38998	-1.53366	-1.36777	-1.64125	-1.4385	-1.28469	-1.42315	-1.76008	-1.65255	-1.51937	-1.35406	-1.42786	-1.48566	-1.55395	-1.59379	-1.41668	-1.30041	Homo sapiens	0.826376	0.0215075	0.912522	0.0193552	0.60367	-0.0521943	0.952111	-0.00377721		TN	TN	TN	TN
O15479	1.16821	1.23384	1.21449	1.07319	1.19834	1.20145	1.23702	1.19859	1.20814	1.15468	1.11016	1.20837	1.21312	1.19926	1.19279	1.25657	1.14036	1.09496	Homo sapiens	0.36173	0.0478542	0.137237	0.0568484	0.479636	0.037763	0.0415474	0.0474885		TN	TN	TN	TN
P53582	0.460959	0.246414	0.367155	0.185622	0.348453	0.355992	0.371171	0.392433	0.472451	0.205112	0.202922	0.331984	0.394081	0.328708	0.346013	0.442427	0.279634	0.211246	Homo sapiens	0.501562	0.0614866	0.0348052	0.165345	0.560853	0.0451647	0.0281909	0.0906656		TN	TN	TN	TN
P50579	1.90624	1.868	1.88535	1.89615	1.83478	1.73702	1.86834	1.86657	1.96361	1.77913	1.86304	1.79392	1.89584	1.87191	1.92182	1.82315	1.79935	1.77062	Homo sapiens	0.250992	0.0638819	0.100878	0.0874799	0.00917233	0.0988174	0.00060322	0.083393		TN	TN	TN	TN
Q9BYG3	0.517751	0.527999	0.576727	0.651894	0.327394	0.360584	0.52703	0.707773	0.503119	0.563701	0.350505	0.377835	0.979307	0.360297	0.412119	0.646161	0.218726	0.320318	Homo sapiens	0.419028	0.0942016	0.185464	0.148627	0.469313	0.188839	0.0909769	0.143889		TN	TN	TN	TN
Q10713	0.443445	0.347944	0.327704	0.183193	0.145266	0.3506	0.328053	0.288065	0.422185	0.201556	0.407485	0.214502	0.362447	0.248263	0.415328	0.303207	0.236976	0.251816	Homo sapiens	0.113008	0.146678	0.408218	0.071587	0.216601	0.0780131	0.0130833	0.0987595		TN	TN	TN	TN
Q9HCE1	-1.14819	-1.67311	-0.0705697	-1.11089	0.1449	-1.91453	-1.25425	-1.1829	-1.12009	-1.50695	-1.37222	-0.71048	-1.0746	-0.971149	-1.18239	-0.885488	-0.720783	-1.01655	Homo sapiens	0.996282	-0.00378072	0.967499	0.0108015	0.127221	-0.201776	0.790782	-0.0649183		TN	TN	TN	TN
P13995	-1.72369	-1.01829	-0.904622	-2.38106	-1.50609	-1.22588	-1.32102	-0.858126	-1.29203	-1.61024	-1.3735	-1.80807	-1.58383	-0.634413	-1.0382	-1.66571	-1.68218	-1.83527	Homo sapiens	0.321125	0.488808	0.0873924	0.440212	0.0837727	0.642233	0.00506928	0.523751		TN	TN	TN	TN
Q9NV56	-1.3279	-1.48311	-1.45881	-1.59236	-1.44315	-1.56899	-1.55738	-1.35223	-1.60842	-1.45917	-1.48328	-1.48529	-1.30661	-1.3983	-1.45253	-1.64979	-1.47336	-1.56195	Homo sapiens	0.170531	0.11156	0.721724	-0.0300968	0.057016	0.17589	0.0559236	0.0857844		TN	TN	TN	TN
Q9UKD2	2.12116	2.07358	2.09277	1.98391	1.99106	1.86036	2.08056	2.01934	2.18555	1.94024	1.87559	2.00084	2.19874	2.14069	2.09474	2.10986	1.72904	1.84833	Homo sapiens	0.0278351	0.150725	0.061216	0.156259	0.0992348	0.248981	0.000396628	0.185322		TN	TN	TN	TN
P43246	1.26246	1.27597	1.32288	1.11061	1.06758	1.21422	1.23234	1.21687	1.37494	1.12931	1.08513	1.20728	1.12169	1.25249	1.30738	1.27027	1.22786	1.11529	Homo sapiens	0.0296417	0.156299	0.0953438	0.134146	0.767906	0.0227144	0.00721537	0.104387		TN	TN	TN	TN
Q9Y6C9	0.623923	0.954081	0.183159	-0.235785	0.201522	-0.633755	0.410299	-0.143388	0.656212	-0.19532	0.292433	0.0847054	0.0910127	0.353133	-0.204081	-0.123517	-0.288823	0.37681	Homo sapiens	0.0694412	0.809727	0.420413	0.247101	0.738619	0.0918652	0.0360748	0.382898		TN	TN	TN	TN
Q9BV20	-0.747136	-0.738703	-0.625506	-0.763013	-1.07713	-0.730616	-0.599798	-0.662438	-0.710781	-0.9688	-0.940459	-0.764267	-0.751337	-0.862885	-0.819868	-0.827555	-0.387644	-0.946031	Homo sapiens	0.26158	0.153138	0.031035	0.233503	0.626748	-0.0909533	0.193142	0.0985627		TN	TN	TN	TN
P14174	4.04988	4.09831	4.02613	4.10347	4.04114	4.13493	3.75766	3.73552	3.83562	3.73561	3.78135	3.84935	4.03098	4.07188	4.03706	3.95004	4.06054	3.91526	Homo sapiens	0.370444	-0.0350742	0.794328	-0.0125031	0.192742	0.0713619	0.907651	0.00792821		TN	TN	TN	TN
O94776	2.04719	1.95348	2.05646	2.14417	2.11706	1.9293	2.02052	2.09092	2.12941	2.00346	1.9814	2.08997	2.06003	2.05865	2.12901	2.08709	1.99508	1.94145	Homo sapiens	0.585824	-0.0444662	0.295069	0.0553435	0.198071	0.0746915	0.384644	0.0285229		TN	TN	TN	TN
P49006	2.17991	2.20088	2.25367	2.23312	2.10387	2.12145	2.26404	2.16405	2.30836	2.08064	2.13444	2.20102	2.38383	2.10738	2.16269	2.21215	2.13256	2.155	Homo sapiens	0.271548	0.0586681	0.124552	0.106784	0.589376	0.0513962	0.0457807	0.0722828		TN	TN	TN	TN
P52701	1.62957	1.67286	1.61551	1.64179	1.55331	1.50766	1.58126	1.63075	1.71834	1.60796	1.53353	1.51976	1.65465	1.56832	1.71006	1.52816	1.61323	1.48885	Homo sapiens	0.170529	0.0717281	0.138353	0.0897026	0.141532	0.100929	0.00284099	0.0874532		TN	TN	TN	TN
P58546	3.30416	3.24816	3.17328	3.26213	3.12223	3.20674	3.13322	3.33198	3.23819	3.26083	3.15611	3.15236	3.30511	3.1367	3.05389	3.313	3.15562	3.27208	Homo sapiens	0.465285	0.044834	0.54423	0.0446917	0.404308	-0.0816638	0.947024	0.00262062		TN	TN	TN	TN
O75431	-0.542592	-0.671078	-0.684306	-0.275523	-0.531795	-0.409078	-0.573128	-0.474773	-0.395177	-0.569737	-0.29552	-0.680868	-0.875458	-0.423812	-0.489145	-0.488142	-0.148618	-0.528761	Homo sapiens	0.0587921	-0.227193	0.797943	0.0343487	0.325524	-0.207631	0.0967029	-0.133492		TN	TN	TN	TN
Q96T76	-1.51517	-1.44777	-1.36192	-1.72749	-1.69009	-1.66452	-1.60731	-1.42336	-1.71476	-1.4466	-1.55695	-1.58691	-1.50793	-1.64069	-1.50161	-1.49035	-1.74383	-1.54772	Homo sapiens	0.00624439	0.252415	0.616134	-0.0516561	0.648226	0.0438927	0.131196	0.0815505		TN	TN	TN	TN
O95563	-0.725127	-0.799041	-0.615323	-0.633289	-0.802486	-0.678695	-0.824802	-0.62808	-0.705191	-0.58339	-0.811517	-0.640703	-0.818309	-0.69972	-0.66012	-0.537611	-0.766616	-0.676215	Homo sapiens	0.915143	-0.0083402	0.671222	-0.0408207	0.465679	-0.0659022	0.368509	-0.0383544		TN	TN	TN	TN
Q00325	3.51315	3.47616	3.51258	3.44897	3.39969	3.4807	3.47112	3.51239	3.53441	3.41993	3.42337	3.47056	3.4624	3.46335	3.55845	3.47525	3.41209	3.45593	Homo sapiens	0.0962652	0.0575085	0.0512746	0.0680207	0.272325	0.0469779	0.00154561	0.0575024		TN	TN	TN	TN
P26038	5.54541	5.57601	5.50452	5.51108	5.50692	5.50625	5.51019	5.51139	5.54419	5.47374	5.45748	5.49809	5.53319	5.53057	5.56629	5.5237	5.49817	5.50792	Homo sapiens	0.177849	0.033899	0.0486512	0.0454865	0.0710893	0.0334215	0.00292365	0.0376023		TN	TN	TN	TN
P49959	0.0186443	0.0455917	0.0215904	-0.000878839	0.0899018	-0.0878884	0.151545	-0.00353393	0.0203525	-0.0858036	0.0328445	0.0629508	0.124375	0.0408134	-0.103254	0.0275842	0.0707955	-0.0394736	Homo sapiens	0.616246	0.0282306	0.470008	0.0527906	0.989744	0.00100939	0.418263	0.0273435		TN	TN	TN	TN
P41227	2.15085	2.27848	2.20859	2.14047	2.08382	2.1041	2.15769	2.21516	2.27317	2.07752	2.14089	2.16377	2.02222	2.0712	2.06679	2.37003	2.15476	2.3742	Homo sapiens	0.0632492	0.103176	0.105266	0.0879463	0.0293244	-0.246257	0.711209	-0.0183784		TN	TN	TN	TN
Q9GZZ1	1.15006	1.47039	1.20915	1.28913	1.11974	1.54557	1.25489	1.28775	1.37129	1.47854	1.17405	1.23128	1.49123	1.39946	1.24143	1.16869	1.32033	1.23334	Homo sapiens	0.805438	-0.0416128	0.924734	0.0100214	0.184001	0.136585	0.581635	0.034998		TN	TN	TN	TN
Q09161	1.79018	1.82412	1.81388	1.65796	1.71792	1.6844	1.80392	1.84007	1.86031	1.67187	1.62956	1.69225	1.77167	1.85452	1.70173	1.7843	1.69937	1.67886	Homo sapiens	0.00361867	0.122631	0.00234557	0.170205	0.370557	0.0551262	6.75463e-05	0.115987		TN	TN	TN	TN
P35579	4.06849	4.13346	4.12728	4.00153	4.0318	4.0824	4.09116	4.11055	4.14387	4.02241	3.99508	4.12503	4.12057	4.09957	4.04747	4.05874	4.11426	4.01291	Homo sapiens	0.0859777	0.0711627	0.185984	0.0676899	0.49683	0.0272331	0.0109586	0.0553619		TN	TN	TN	TN
P35580	3.3725	3.35378	3.3393	3.32718	3.30005	3.33789	3.31596	3.37161	3.44221	3.29486	3.26237	3.33416	3.29306	3.32385	3.37196	3.32381	3.4338	3.26584	Homo sapiens	0.0864691	0.0334891	0.131575	0.0794601	0.842373	-0.011528	0.149335	0.0338071		TN	TN	TN	TN
P12829	2.79499	2.73142	2.76601	2.67234	2.70061	2.66807	2.69404	2.71363	2.81359	2.70944	2.70285	2.7183	2.68559	2.79379	2.67549	2.75277	2.73099	2.75476	Homo sapiens	0.0163095	0.0838012	0.463069	0.0302254	0.510246	-0.0278828	0.176005	0.0287146		TN	TN	TN	TN
P60660	2.01286	1.87826	1.94595	1.9098	1.88905	1.86141	1.94139	1.93503	1.91292	1.81172	1.91602	1.96002	1.83277	1.93294	1.90277	1.88877	1.95804	1.96441	Homo sapiens	0.226792	0.058936	0.491936	0.0338625	0.281996	-0.0475801	0.533736	0.0150728		TN	TN	TN	TN
Q9BXJ9	2.12278	2.14393	2.16196	2.00592	2.07622	2.08896	2.10848	2.21238	2.15659	2.00596	2.04584	2.07431	2.09874	2.1305	2.14529	2.03945	2.05797	2.12607	Homo sapiens	0.0382043	0.0858569	0.0312146	0.117115	0.165289	0.0503487	0.000152753	0.0844402		TN	TN	TN	TN
Q9BWU0	-1.03783	-1.16926	-0.922106	-0.915522	-1.19587	-1.24704	-1.00207	-1.26517	-0.925075	-0.985234	-1.27309	-1.08476	-0.993054	-1.01247	-1.49602	-1.04819	-0.990469	-1.00465	Homo sapiens	0.575103	0.076409	0.724992	0.0502559	0.408089	-0.152745	0.909975	-0.00869332		TN	TN	TN	TN
P43490	2.18349	2.15394	2.24296	2.19309	2.11411	2.22713	2.11631	2.17077	2.32375	2.21202	2.17878	2.18165	2.2502	2.27121	2.21763	2.16844	2.06999	2.23582	Homo sapiens	0.736115	0.0153562	0.848988	0.0127928	0.156121	0.0882607	0.18454	0.0388032		TN	TN	TN	TN
P49321	5.25241	5.26425	5.30107	5.2033	5.16711	5.19617	5.25209	5.24963	5.33172	5.19063	5.16982	5.20215	5.22333	5.28247	5.21538	5.21495	5.25692	5.16389	Homo sapiens	0.0103451	0.0837159	0.0341989	0.0902829	0.452265	0.0284723	0.000524126	0.0674904		TN	TN	TN	TN
Q9H0A0	0.584909	0.804107	0.773352	0.668098	0.872958	0.776297	0.826649	0.716054	0.90177	0.770308	0.674717	0.631791	0.715008	1.01587	0.506979	0.771061	0.739527	0.785327	Homo sapiens	0.598761	-0.0516616	0.14457	0.122552	0.902488	-0.0193541	0.767393	0.0171788		TN	TN	TN	TN
O14745	-0.78546	-0.747012	-0.526231	-0.738438	-0.801591	-0.611075	-0.773765	-0.705095	-0.615098	-0.816046	-0.676697	-0.576514	-0.697919	-0.645575	-0.819329	-0.686664	-0.61189	-0.692446	Homo sapiens	0.769688	0.0308	0.925994	-0.00823369	0.376567	-0.0572745	0.78537	-0.0115694		TN	TN	TN	TN
O00483	-1.65584	0.609204	0.698191	0.565461	0.624379	0.701162	-0.355785	-0.215397	-0.0750055	0.306833	0.319153	0.681734	0.780453	0.722187	0.584859	0.238871	-0.290195	0.274674	Homo sapiens	0.387925	-0.746484	0.0114901	-0.651303	0.0315796	0.621383	0.37923	-0.258801		TN	NaN	FP	TN
Q16718	0.145411	0.147062	0.164013	0.0270476	0.189901	0.136085	0.21377	0.142262	0.171838	0.0856539	0.0786153	0.0401251	0.155844	0.056031	0.261768	0.217035	0.061885	0.00183532	Homo sapiens	0.514468	0.0344841	0.0127069	0.107825	0.502751	0.064296	0.0398285	0.0688685		TN	TN	TN	TN
Q16795	-1.29742	-1.09039	-1.35606	-1.35541	-1.27064	-1.69777	-1.30382	-1.38242	-1.11046	-1.28772	-1.54901	-1.37862	-1.15838	-1.28183	-1.33669	-1.34384	-1.44306	-1.47326	Homo sapiens	0.276174	0.193318	0.278308	0.139547	0.0701291	0.161087	0.0120987	0.164651		TN	TN	TN	TN
O75489	-0.659827	-0.529192	-0.322172	-0.564782	-0.622858	-0.383803	-0.449791	-0.383164	-0.57119	-0.449362	-0.6736	-0.683128	-0.384309	-0.66107	-0.433327	-0.563791	-0.430911	-0.816169	Homo sapiens	0.877064	0.0200842	0.227796	0.133981	0.477799	0.110721	0.173919	0.0882622		TN	TN	TN	TN
Q86WB0	-2.17053	-2.26238	-2.03164	-2.55925	-2.38737	-0.157916	-2.04596	-1.87716	-1.44921	-1.94255	-2.0541	-1.75813	-1.8183	-1.87182	-2.05699	-1.77883	-2.28301	-2.00485	Homo sapiens	0.590583	-0.453337	0.553689	0.127484	0.548492	0.106527	0.770591	-0.0731088		TN	TN	TN	TN
Q9H6R4	-0.104625	-0.555439	-0.32776	-0.487394	-0.162655	-0.416251	-0.733643	-0.569659	0.165942	-0.718273	-0.728426	-0.295836	-0.635417	-0.772681	-0.787207	-0.842159	0.496192	0.516654	Homo sapiens	0.880461	0.0261581	0.552146	0.201725	0.156067	-0.788664	0.364189	-0.186927		TN	TN	TN	TN
P15559	-0.689295	-0.669658	-0.397605	-0.575186	-0.687167	-0.435642	-0.432356	-0.673152	-0.28658	-0.851876	-0.646857	-0.560992	-0.616197	-0.376498	-0.794241	-0.834079	-0.618041	-0.235098	Homo sapiens	0.877618	-0.0195214	0.192003	0.222546	0.883488	-0.0332393	0.522672	0.056595		TN	TN	TN	TN
P15531	3.82556	3.91956	3.81072	3.80338	3.83601	3.78596	3.78253	3.86236	3.89733	3.71946	3.75387	3.80876	3.77278	3.85057	3.85161	3.81113	3.79843	3.76326	Homo sapiens	0.306045	0.0435007	0.112642	0.0867084	0.316578	0.0340473	0.0153373	0.0547521		TN	TN	TN	TN
Q9GZT8	-2.38068	-2.40217	-2.18135	-2.36735	-2.48953	-2.44408	-2.17882	-2.3933	-2.61308	-2.23116	-2.43221	-2.44652	-2.19234	-2.28766	-2.72881	-2.37189	-2.23302	-2.38024	Homo sapiens	0.227504	0.112255	0.869484	-0.0251049	0.687034	-0.0745555	0.953843	0.00419818		TN	TN	TN	TN
Q9UN36	-2.46662	-2.94594	-2.61794	-2.33508	-2.54098	-2.43709	-2.33833	-2.66262	-2.50955	-2.74259	-2.64064	-2.48357	-2.48876	-2.40798	-2.47479	-2.58342	-2.91205	-2.47442	Homo sapiens	0.194164	-0.239115	0.379059	0.118765	0.210505	0.19945	0.755574	0.0263668		TN	TN	TN	TN
Q15843	0.297383	0.0583618	0.177599	-0.138508	-0.144248	-0.0580874	0.388018	0.128353	0.0771487	0.0936921	-0.163974	-0.224089	0.391338	0.355318	-0.0351717	0.0180421	-0.128339	-0.565569	Homo sapiens	0.0172926	0.291396	0.0967976	0.295963	0.1059	0.46245	0.000548479	0.349937		TN	TN	TN	TN
Q9NX24	0.435006	0.561691	0.482614	0.392257	0.493663	0.454442	0.594489	0.463104	0.400903	0.431415	0.528051	0.426238	0.448193	0.40499	0.358555	0.676197	0.592086	0.363699	Homo sapiens	0.382849	0.0463163	0.731654	0.0242643	0.221733	-0.140081	0.588885	-0.0231669		TN	TN	TN	TN
O96000	1.14771	1.27311	1.24619	1.13453	1.0423	1.11782	1.0577	1.21661	1.3021	1.08063	1.22385	1.07137	1.1695	1.02488	1.23755	1.30132	1.05124	1.14568	Homo sapiens	0.0592804	0.124119	0.484921	0.066855	0.82949	-0.0221028	0.205165	0.0562904		TN	TN	TN	TN
Q9UMS0	-1.78177	-1.43655	-1.41682	-1.6461	-1.66933	-1.77789	-1.46999	-1.54982	-1.42196	-1.96622	-1.81267	-1.6533	-1.67098	-1.8966	-2.17284	-1.52861	-1.34107	-1.32363	Homo sapiens	0.28974	0.152727	0.027835	0.33014	0.0317324	-0.515701	0.923411	-0.0109448		TN	TN	TN	TN
P55769	2.28857	2.22376	2.39341	2.34199	2.30068	2.24576	2.30235	2.34578	2.38551	2.28128	2.37005	2.19374	2.29404	2.46241	2.31295	2.26682	2.24038	2.2387	Homo sapiens	0.923887	0.00577076	0.326615	0.0628557	0.116639	0.107836	0.0666644	0.0588207		TN	TN	TN	TN
Q9Y221	-1.0346	-0.750468	-0.996379	-0.958275	-1.18349	-0.910505	-0.824101	-0.82997	-0.868911	-1.23236	-1.17967	-0.879441	-0.813686	-0.982502	-1.12998	-0.938201	-0.933022	-1.00198	Homo sapiens	0.502113	0.0902735	0.081879	0.256163	0.860191	-0.0176566	0.0946363	0.109593		TN	TN	TN	TN
P06748	7.80821	7.83345	7.76263	7.82161	7.61459	7.77678	7.77043	7.74357	7.81568	7.71554	7.75392	7.77471	7.74108	7.86367	7.73999	7.73339	7.76187	7.73261	Homo sapiens	0.39001	0.0637681	0.354736	0.0285031	0.407756	0.0389582	0.0910958	0.0437431		TN	TN	TN	TN
P16083	-1.54442	-1.57562	-1.45331	-1.67585	-1.31803	-1.69996	-1.34042	-1.73849	-1.36855	-1.56863	-1.65045	-1.56701	-1.09625	-1.54818	-1.66391	-1.58616	-1.61957	-1.72309	Homo sapiens	0.770809	0.04016	0.438056	0.11288	0.309925	0.206824	0.133253	0.119955		TN	TN	TN	TN
Q96D46	-0.515656	-0.659871	-0.566013	-0.57499	-0.635702	-0.672202	-0.62626	-0.483452	-0.484288	-0.750576	-0.649644	-0.683377	-0.560294	-0.671003	-0.488015	-0.650769	-0.662715	-0.65239	Homo sapiens	0.406892	0.0471179	0.0434288	0.163199	0.198227	0.0821871	0.00440833	0.0975013		TN	TN	TN	TN
Q9ULX3	-0.0579185	-0.0834738	-0.302257	-0.881509	-0.00800601	-0.263092	-0.355878	-0.0556195	-0.0486517	-0.444057	-0.292847	-0.30454	-0.0992703	-0.0858995	-0.456142	-0.111691	-0.262308	-0.340547	Homo sapiens	0.431897	0.236319	0.159573	0.193765	0.868754	0.0244114	0.13671	0.151499		TN	TN	TN	TN
Q96P11	-1.37808	-0.96188	-1.39509	-0.844102	-1.4763	-1.1217	-1.15211	-1.04107	-0.875696	-1.41807	-1.41807	-1.18691	-1.20355	-0.795701	-1.37226	-0.887598	-1.23706	-1.43009	Homo sapiens	0.694706	-0.097647	0.0460277	0.31806	0.806516	0.0610785	0.403261	0.0938305		TN	TN	TN	TN
Q13823	-0.465534	-0.421256	-0.541605	-0.641381	-0.544084	-0.65134	-0.583477	-0.407652	-0.438896	-0.573823	-0.557382	-0.728606	-0.727144	-0.55008	-0.468551	-0.464455	-0.551992	-0.528859	Homo sapiens	0.0500411	0.136137	0.135787	0.143262	0.454172	-0.0668231	0.117055	0.0708587		TN	TN	TN	TN
Q14978	2.96712	3.06476	2.94889	2.85938	2.88398	2.97316	2.91548	2.99151	2.98408	2.9485	2.89866	2.89453	2.89529	3.02228	2.9781	2.96876	2.95079	2.86118	Homo sapiens	0.152188	0.0880875	0.16974	0.049797	0.485621	0.0383113	0.0205553	0.0587319		TN	TN	TN	TN
P55209	4.06805	3.96936	4.0211	3.98992	3.94422	3.95132	4.04497	4.08522	4.06867	3.88206	3.9321	3.94395	4.00956	4.00702	4.01751	3.97401	4.01069	3.93332	Homo sapiens	0.144301	0.0576824	0.0027384	0.146918	0.161564	0.0386908	0.000281681	0.081097		TN	TN	TN	TN
Q8WX92	-0.400846	-0.297766	-0.489351	-0.43624	-0.458207	-0.420561	-0.320097	-0.314566	-0.432916	-0.449212	-0.509806	-0.495256	-0.286564	-0.424897	-0.404251	-0.437965	-0.516614	-0.445215	Homo sapiens	0.494682	0.0423481	0.0391243	0.128898	0.13036	0.0946942	0.00414097	0.0886469		TN	TN	TN	TN
P30419	0.965413	0.703703	0.924222	0.86604	0.888237	0.918135	0.8534	0.870698	0.994036	0.7764	0.830606	0.956879	0.908565	0.919148	0.771092	0.958308	0.861164	0.85029	Homo sapiens	0.765717	-0.0263578	0.500022	0.0514168	0.707896	-0.023652	0.989937	0.000468963		TN	TN	TN	TN
Q08J23	3.08377	3.04357	3.04464	2.98648	2.97544	2.98098	3.03148	3.0421	3.10154	2.97966	2.98106	2.985	2.9281	3.0156	3.1189	3.01008	3.0436	3.04601	Homo sapiens	0.00494932	0.076361	0.0249438	0.0764666	0.83699	-0.0123696	0.038756	0.0468193		TN	TN	TN	TN
Q9BV86	0.206571	0.251719	0.0215719	-0.00156994	0.111099	-0.132442	0.0591455	0.0921399	0.214608	0.0847175	-0.0850508	0.0359998	0.197394	0.15168	-0.231441	0.165285	0.108076	0.185975	Homo sapiens	0.167549	0.167592	0.186702	0.110076	0.455388	-0.113901	0.387083	0.0545887		TN	TN	TN	TN
Q9BSD7	-1.96647	-1.59566	-1.48821	-1.77239	-1.76182	-2.07595	-1.4522	-1.98973	-1.51823	-1.66492	-1.85634	-2.12446	-2.12359	-1.45908	-1.85795	-1.6669	-1.83537	-1.87046	Homo sapiens	0.353036	0.186609	0.348591	0.228515	0.916646	-0.0226273	0.22497	0.130832		TN	TN	TN	TN
O95989	-2.1345	-1.77283	-2.14887	-2.18606	-2.27827	-2.07328	-2.14848	-2.08466	-2.07885	-1.88351	-2.49985	-2.07139	-2.29081	-1.42328	-2.46953	-2.09931	-2.00288	-2.36587	Homo sapiens	0.305116	0.160474	0.808433	0.0475852	0.794685	0.0948085	0.409685	0.100956		TN	TN	TN	TN
Q8NFH3	1.09487	1.16728	1.02763	0.683028	0.767149	0.930246	0.92995	1.0394	1.15157	0.854642	0.777628	0.909262	0.968837	1.07143	0.805495	1.09517	0.780596	0.961729	Homo sapiens	0.0217485	0.303119	0.0605486	0.193128	0.982723	0.00275548	0.00952521	0.166334		TN	TN	TN	TN
Q8NFH5	-1.15196	-2.06686	-3.16878	-1.291	-1.93618	-1.31427	-2.3152	-1.18472	-1.72428	-1.76611	-2.0884	-1.90096	-2.04174	-2.25512	-1.62882	-1.70484	-1.57088	-1.68109	Homo sapiens	0.37721	-0.615384	0.629546	0.177092	0.161655	-0.322956	0.279188	-0.253749		TN	TN	TN	TN
Q9Y3T9	0.36311	0.474932	0.428167	0.346653	0.819412	0.485746	0.479326	0.638509	0.555673	0.4764	0.411759	0.378421	0.390212	0.612543	0.557941	0.603045	0.431796	0.390414	Homo sapiens	0.422436	-0.128534	0.0666495	0.135643	0.65387	0.045147	0.770778	0.0174185		TN	TN	TN	TN
P19338	6.14451	6.0907	6.02789	5.97291	5.91954	6.09439	6.02204	6.0874	6.11152	5.98804	6.00771	6.01445	6.09514	6.12255	6.08955	6.05435	6.04577	6.01316	Homo sapiens	0.210114	0.0920842	0.065357	0.0702523	0.01614	0.0646534	0.00287096	0.0756633		TN	TN	TN	TN
O00567	-0.274573	-0.472527	-0.409127	-0.513793	-0.55654	-0.544695	-0.421915	-0.465077	-0.587738	-0.396717	-0.470397	-0.483372	-0.628612	-0.401178	-0.422176	-0.487754	-0.441384	-0.436254	Homo sapiens	0.0626295	0.152934	0.504383	-0.0414142	0.717828	-0.0288584	0.490124	0.0275537		TN	TN	TN	TN
Q8TAT6	-0.375239	-0.318564	-0.603542	-0.618925	-0.497654	-0.587931	-0.615773	-0.350442	-0.403821	-0.496577	-0.504395	-0.64328	-0.345445	-0.809993	-0.393663	-0.563292	-0.421364	-0.553955	Homo sapiens	0.223839	0.135722	0.385913	0.0914055	0.983022	-0.00349628	0.237327	0.0745436		TN	TN	TN	TN
Q9UHY1	-0.676141	-0.488966	-0.485798	-0.755119	-0.641852	-0.69023	-0.607683	-0.546195	-0.524527	-0.641371	-0.820553	-0.527258	-0.616876	-0.475707	-0.626814	-0.614963	-0.523151	-0.838464	Homo sapiens	0.109782	0.145431	0.308749	0.103592	0.462386	0.0857269	0.0255029	0.111583		TN	TN	TN	TN
Q14249	-0.751886	-0.765984	-0.696392	-1.08706	-0.827389	-0.894001	-0.678087	-0.877978	-0.790474	-1.31807	-0.692325	-0.784012	-0.977917	-0.682567	-0.877059	-0.997028	-0.745553	-0.872164	Homo sapiens	0.0701482	0.198064	0.503869	0.149288	0.831109	0.0257341	0.110314	0.124362		TN	TN	TN	TN
P40261	-1.5665	-0.700839	-1.78865	-1.64367	-1.78216	-1.79249	-1.40389	-1.59219	-1.4032	-1.93219	-1.6029	-1.46752	-1.2462	-1.49245	-1.53545	-1.67759	-1.66436	-1.74697	Homo sapiens	0.312178	0.387449	0.255398	0.20111	0.0441477	0.271605	0.0203707	0.286721		TN	TN	TN	TN
Q9Y314	0.0214305	0.0977528	0.21167	0.059498	0.178143	0.0618132	0.128586	0.192359	0.157938	0.00238358	0.0991286	0.0763873	0.197541	-0.030902	0.209215	-0.0490877	0.227885	0.135088	Homo sapiens	0.8847	0.0104663	0.0438884	0.100328	0.863667	0.0206562	0.296438	0.0438169		TN	TN	TN	TN
Q99733	1.52973	1.32043	1.35623	1.29698	1.1179	1.38829	1.27764	1.36653	1.34817	1.2448	1.31343	1.39025	1.49094	0.997834	1.41183	1.37853	1.36851	1.45314	Homo sapiens	0.259525	0.134407	0.784443	0.0146221	0.555005	-0.0998608	0.790787	0.0163894		TN	TN	TN	TN
O75607	1.56806	1.29243	1.54433	1.26779	1.13314	1.30668	1.45711	1.32569	1.44679	1.25737	1.445	1.22085	1.23785	1.55064	1.3585	1.3359	1.34068	1.35577	Homo sapiens	0.0863406	0.232402	0.277177	0.102124	0.696958	0.0382139	0.0252891	0.124247		TN	TN	TN	TN
Q8WUM0	-0.0388818	-0.00294375	-0.10635	-0.05995	-0.235712	-0.0262902	-0.00219589	-0.110893	0.105633	-0.159262	-0.157258	-0.179438	0.0743674	0.0991479	-0.144712	-0.209156	-0.18104	-0.15755	Homo sapiens	0.464195	0.0579258	0.0607775	0.162834	0.0715576	0.192183	0.00255859	0.137648		TN	TN	TN	TN
P49790	0.0713478	0.29844	-1.4632	0.41371	-0.0711898	0.182012	-0.252507	-0.277448	-0.0156858	-0.411598	0.0131298	-0.055156	-0.0846681	-0.278899	-0.3339	-0.33408	0.734827	-0.15814	Homo sapiens	0.39817	-0.539315	0.853596	-0.0306721	0.40815	-0.313358	0.16936	-0.294448		TN	TN	TN	TN
Q96RS6	-0.605249	-0.994946	-0.684111	-1.31258	-1.15808	-1.18341	-0.867585	-0.883805	-0.783372	-0.829782	-1.23443	-1.25787	-0.983829	-0.944302	-0.658302	-1.24691	-0.635881	-1.18519	Homo sapiens	0.0235615	0.456589	0.139114	0.262438	0.505375	0.160513	0.00498551	0.29318		TN	TN	TN	TN
Q9Y266	5.56955	5.535	5.53201	5.49979	5.45587	5.4526	5.47523	5.5212	5.56838	5.50436	5.4872	5.49015	5.52708	5.55019	5.50702	5.50087	5.48732	5.45559	Homo sapiens	0.0172291	0.0761	0.369395	0.0276976	0.0628635	0.0468369	0.000771553	0.0502115		TN	TN	TN	TN
P22307	-0.421901	-0.371303	-0.366112	-0.394355	-0.387883	-0.475282	-0.470386	-0.388899	-0.411907	-0.422623	-0.35384	-0.358992	-0.517749	-0.292397	-0.369378	-0.431044	-0.446104	-0.384146	Homo sapiens	0.380922	0.0327345	0.240172	-0.0452454	0.711863	0.0272567	0.850216	0.00491526		TN	TN	TN	TN
Q8NCW5	-0.180987	-0.54364	-0.0969147	-0.382739	-0.151601	-0.452599	-0.240355	-0.154121	-0.317299	-0.412729	-0.362434	-0.240449	-0.203019	-0.224181	-0.188624	-0.473537	-0.356764	-0.348733	Homo sapiens	0.754342	0.0551326	0.219061	0.101279	0.0107435	0.187737	0.0524957	0.114716		TN	TN	TN	TN
Q9BVI4	0.246768	0.323857	0.413625	0.176624	0.247551	0.193228	0.242777	0.398116	0.232046	0.213921	0.211097	0.283601	0.309336	0.267394	0.252893	0.32555	0.224444	0.231042	Homo sapiens	0.0813303	0.122282	0.403322	0.0547732	0.682454	0.0161959	0.0320587	0.0644172		TN	TN	TN	TN
Q9BZE4	-1.00697	-1.11649	-1.0282	-1.12899	-1.26703	-1.20409	-1.1942	-0.984931	-1.11326	-1.07958	-1.10187	-1.11904	-1.15146	-1.05212	-1.3459	-0.980146	-1.15185	-1.1028	Homo sapiens	0.045558	0.149482	0.96732	0.00270202	0.354489	-0.104893	0.736056	0.0157637		TN	TN	TN	TN
Q9H8H0	-0.345345	-0.274398	-0.551177	-0.528877	-0.595637	-0.654917	-0.322733	-0.323615	-0.573373	-0.260514	-0.63808	-0.765114	-0.229012	-0.649831	-0.439667	-0.743342	-0.590351	-0.252721	Homo sapiens	0.0888232	0.202837	0.440427	0.147996	0.661384	0.0893012	0.0830628	0.146711		TN	TN	TN	TN
Q15233	4.82679	4.9398	5.00479	4.93118	4.88588	4.85675	4.87839	4.88988	5.01626	4.8943	4.86787	4.91879	4.9112	4.96931	4.90538	4.90663	4.86406	4.94294	Homo sapiens	0.594622	0.0325257	0.499505	0.0345214	0.475214	0.0240852	0.204677	0.0303774		TN	TN	TN	TN
P78316	-0.955662	-0.959848	-0.815811	-1.25894	-1.10421	-1.39489	-1.30042	-0.903256	-1.04673	-0.966432	-1.33831	-0.914507	-1.25518	-0.936997	-1.07668	-1.11443	-1.44945	-0.51994	Homo sapiens	0.0237864	0.342241	0.956002	-0.010385	0.840341	-0.061675	0.428394	0.0900604		TN	TN	TN	TN
Q9Y2X3	0.668722	0.47754	0.672884	0.304728	0.677382	0.40095	0.477157	0.58673	0.610726	0.668259	0.347733	0.636457	0.580623	0.629711	0.438285	0.458671	0.965257	0.307407	Homo sapiens	0.322645	0.145362	0.949641	0.00738833	0.900488	-0.0275721	0.607764	0.0417261		TN	TN	TN	TN
O75694	1.83979	1.83563	1.88296	1.77007	1.73872	1.72915	1.8849	1.82785	1.84544	1.74513	1.72148	1.76244	1.73723	1.88571	1.757	1.85606	1.74702	1.77831	Homo sapiens	0.00544237	0.106816	0.00600768	0.109712	0.993613	-0.000483076	0.00538619	0.0720151		TN	TN	TN	TN
O43847	1.58483	1.69529	1.74183	1.6465	1.58406	1.64786	1.74092	1.60194	1.67139	1.61798	1.64963	1.64443	1.75369	1.6699	1.54074	1.70197	1.61689	1.64036	Homo sapiens	0.402083	0.0478424	0.455745	0.0340713	0.98093	0.00170199	0.326213	0.0278719		TN	TN	TN	TN
Q12769	0.70997	0.702774	0.734521	0.463313	0.696922	0.568198	0.767626	0.726983	0.669492	0.552268	0.571741	0.557628	0.654621	0.755392	0.70806	0.554918	0.602419	0.572303	Homo sapiens	0.110183	0.139611	0.00520661	0.160821	0.0159262	0.129478	1.61639e-05	0.143303		TN	TN	TN	TN
Q8NFH4	0.0768496	0.202766	0.0974425	0.0181037	0.143724	0.1524	0.179821	0.112115	0.125553	0.0109105	0.192616	0.104914	0.0773103	0.197617	0.161109	0.0858465	0.153602	0.00486747	Homo sapiens	0.737747	0.0209436	0.554344	0.0363497	0.316161	0.0639067	0.18012	0.0404		TN	TN	TN	TN
Q8N1F7	2.6561	2.6414	2.65193	2.65202	2.55763	2.53216	2.61778	2.69276	2.61778	2.60409	2.57885	2.57885	2.60371	2.69369	2.60635	2.60219	2.62968	2.51004	Homo sapiens	0.13256	0.0692084	0.103103	0.0555073	0.31255	0.053944	0.00624615	0.0595533		TN	TN	TN	TN
Q5SRE5	-0.163142	-0.19559	-0.11358	-0.287419	-0.269096	-0.381668	-0.22092	-0.210082	-0.115237	-0.251639	-0.253819	-0.362197	-0.219632	-0.205457	-0.100256	-0.354307	-0.223931	-0.260208	Homo sapiens	0.021282	0.155291	0.0968117	0.107138	0.125951	0.104367	0.000177079	0.122265		TN	TN	TN	TN
Q92621	1.80502	1.82513	1.7561	1.71871	1.66006	1.69552	1.67526	1.79258	1.81253	1.71053	1.70202	1.80932	1.8292	1.70303	1.69258	1.68863	1.73772	1.79643	Homo sapiens	0.0175439	0.103984	0.740637	0.0194972	0.990552	0.000678221	0.132661	0.0413866		TN	TN	TN	TN
P35658	3.15395	3.14605	3.10544	3.05127	3.05903	3.04714	3.07539	3.11281	3.20657	3.07108	3.03199	3.06958	3.15986	3.16182	3.1401	3.03938	3.04456	3.02672	Homo sapiens	0.00584808	0.0826697	0.145671	0.0740424	0.000178892	0.117038	5.58644e-06	0.0912502		TN	TN	TN	TN
Q9UKK9	1.94452	1.91265	1.86308	1.89731	1.88281	1.76008	1.8101	1.94519	1.90337	1.81121	1.89412	1.91129	1.98186	1.84976	1.91382	1.87647	1.7539	1.8705	Homo sapiens	0.29257	0.0600144	0.795081	0.0140147	0.213747	0.0815231	0.0714861	0.0518507		TN	TN	TN	TN
P04181	3.15102	3.11838	3.09852	2.99817	3.02235	3.02007	3.10132	3.09247	3.17288	2.99982	3.02155	3.03311	3.1041	3.0107	3.09638	3.15592	3.00475	3.05755	Homo sapiens	0.00311936	0.109108	0.0188228	0.104069	0.967054	-0.00234922	0.00588792	0.0702758		TN	TN	TN	TN
Q8N543	-0.629955	-0.457381	-0.325329	-0.693308	-0.72107	-0.596916	-0.665123	-0.374367	-0.479622	-0.575125	-0.755349	-0.581435	-0.536092	-0.506512	-0.655746	-0.599704	-0.461666	-0.632464	Homo sapiens	0.105896	0.199543	0.274504	0.130933	0.983738	-0.0015055	0.0433314	0.109657		TN	TN	TN	TN
P68402	1.20082	1.21772	1.11867	1.00039	0.928112	0.88973	1.057	1.17727	1.2104	1.01153	0.949415	1.05564	1.10911	1.21686	1.17458	1.07251	0.997348	1.03444	Homo sapiens	0.00578914	0.239656	0.0630277	0.142695	0.0257031	0.132087	1.2814e-05	0.171479		TN	TN	TN	TN
P62937	7.7599	7.86671	7.7479	7.77165	7.66953	7.78182	7.76592	7.78377	7.81728	7.6751	7.74551	7.73979	7.80717	7.83155	7.76523	7.76862	7.77315	7.68427	Homo sapiens	0.387087	0.0504974	0.0641363	0.0688599	0.163467	0.0593061	0.0091912	0.0595545		TN	TN	TN	TN
Q9H074	-0.750557	-0.804993	-0.886603	-0.878471	-1.0765	-0.945976	-0.664302	-0.864987	-1.00844	-1.01733	-0.963682	-0.919299	-0.97556	-0.84662	-0.946413	-0.921404	-0.726201	-0.899194	Homo sapiens	0.0952106	0.152933	0.308781	0.120859	0.368537	-0.0739315	0.19274	0.06662		TN	TN	TN	TN
Q9NX40	-0.183339	-0.0918891	0.00504439	-0.0888747	-0.0400992	-0.187842	-0.177545	-0.136806	-0.0899661	-0.124857	-0.00651843	-0.0555843	-0.0470359	-0.0286501	-0.0345816	-0.128421	-0.235902	-0.108576	Homo sapiens	0.834266	0.0155442	0.164551	-0.0724525	0.03886	0.120877	0.525408	0.021323		TN	TN	TN	TN
Q02218	-0.00248636	0.0437034	-0.0554734	-0.084809	0.0450549	-0.138511	-0.0119886	0.073695	0.0786694	-0.184641	-0.0658133	-0.0445741	-0.0469183	0.0768902	-0.179334	-0.0205228	-0.00290141	-0.0511803	Homo sapiens	0.424706	0.0546698	0.0508523	0.145135	0.757344	-0.0249191	0.128981	0.0582952		TN	TN	TN	TN
Q9UQ80	6.3874	6.43353	6.34783	6.28842	6.3646	6.32768	6.34997	6.35408	6.39557	6.35179	6.30495	6.38243	6.30891	6.39849	6.38718	6.32498	6.35669	6.36921	Homo sapiens	0.131355	0.0626841	0.494368	0.0201511	0.663743	0.014568	0.0616035	0.0324677		TN	TN	TN	TN
Q9UNZ2	0.40024	0.546407	0.59677	0.396859	0.334344	0.463652	0.355379	0.508837	0.531681	0.47593	0.318612	0.463527	0.601328	0.519144	0.431081	0.386684	0.41685	0.397186	Homo sapiens	0.171174	0.116187	0.572926	0.0459424	0.0792497	0.116944	0.014925	0.0930247		TN	TN	TN	TN
Q9H1E3	-0.14571	-0.100018	-0.0944722	-0.0195655	-0.30387	-0.384159	-0.230359	-0.0963495	-0.131868	-0.0448989	-0.323676	-0.287952	0.131702	0.0608449	-0.345176	-0.23028	-0.333614	-0.467079	Homo sapiens	0.334835	0.122465	0.530942	0.0659836	0.148043	0.292781	0.0317462	0.16041		TN	TN	TN	TN
Q8WVJ2	-0.0182778	-0.170427	-0.218903	-0.324051	-0.280389	-0.187461	-0.291785	-0.190882	-0.143179	-0.122275	-0.255734	-0.167712	-0.25625	-0.0669735	-0.182903	-0.231099	-0.251069	-0.203951	Homo sapiens	0.152551	0.128098	0.673059	-0.0267081	0.350147	0.0599972	0.147286	0.0537956		TN	TN	TN	TN
Q14980	0.751316	0.64509	0.737249	0.452643	0.58756	0.579691	0.625746	0.686908	0.738755	0.531298	0.570611	0.640197	0.771281	0.588787	0.622122	0.628959	0.446423	0.713713	Homo sapiens	0.0356754	0.171254	0.0866396	0.1031	0.542409	0.0643653	0.00693187	0.112906		TN	TN	TN	TN
P37198	0.936786	0.737179	0.819714	0.707223	0.691161	0.714894	0.717578	0.892486	0.811011	0.670955	0.798683	0.83131	0.760399	0.547919	0.719948	0.798743	0.751279	1.02704	Homo sapiens	0.0953958	0.1268	0.599606	0.0400424	0.16307	-0.182934	0.919623	-0.00536377		TN	TN	TN	TN
Q9NTK5	3.8006	3.80263	3.85088	3.75592	3.76476	3.78939	3.7796	3.79551	3.8636	3.69636	3.75448	3.82448	3.80757	3.82563	3.71275	3.79757	3.7891	3.77356	Homo sapiens	0.0671351	0.048015	0.293873	0.0544639	0.900392	-0.00475955	0.103225	0.0325731		TN	TN	TN	TN
Q9NZT2	-2.23927	-2.05918	-2.16416	-2.28866	-2.40429	-1.96032	-2.07496	-2.18361	-1.89856	-2.53061	-2.24609	-2.20963	-1.86102	-2.23636	-2.24532	-2.18795	-2.35696	-2.22866	Homo sapiens	0.679446	0.0635523	0.102731	0.276401	0.352028	0.143625	0.0394792	0.161193		TN	TN	TN	TN
Q96FW1	1.17747	1.20615	1.1729	1.13525	0.994025	1.03345	1.10205	1.23223	1.218	1.06815	0.972442	1.09212	1.20593	1.11166	1.09838	1.0829	1.01865	1.11651	Homo sapiens	0.0388304	0.131267	0.0640993	0.139857	0.211399	0.0659702	0.000441314	0.112365		TN	TN	TN	TN
P11177	-0.547518	-0.648507	-0.661509	-0.695801	-0.795764	-0.76984	-0.749274	-0.675949	-0.537885	-0.844458	-0.624429	-0.635879	-0.807272	-0.523233	-0.705723	-0.735909	-0.71721	-0.658097	Homo sapiens	0.0453075	0.134624	0.643967	0.0472193	0.786586	0.024996	0.113708	0.0689464		TN	TN	TN	TN
Q9BVL2	-0.617287	-0.805962	-0.653386	-0.73976	-1.03165	-0.824603	-0.634763	-0.681428	-0.700988	-0.942677	-0.876163	-0.978817	-0.865822	-0.600042	-0.800219	-0.748003	-1.05853	-0.595255	Homo sapiens	0.171962	0.173127	0.00192709	0.26016	0.788871	0.0452366	0.0173276	0.159508		TN	TN	TN	TN
P10515	2.85625	2.88102	2.82356	2.76211	2.82084	2.73447	2.78545	2.86174	2.87334	2.78525	2.78849	2.7894	2.88236	2.77897	2.76538	2.8023	2.80604	2.85019	Homo sapiens	0.0559737	0.0811357	0.130101	0.0524585	0.803991	-0.0106091	0.0478005	0.040995		TN	TN	TN	TN
P11940	5.01835	5.02935	4.98781	4.97549	4.89307	4.92225	4.97727	5.00908	5.02881	4.92318	4.9456	4.96861	4.98807	5.03366	4.97259	4.96167	4.94602	4.94184	Homo sapiens	0.039721	0.0815736	0.04104	0.0592586	0.0666845	0.048264	6.39692e-05	0.0630321		TN	TN	TN	TN
Q13310	3.16065	3.09247	3.04933	2.94728	2.90005	3.00831	3.08081	3.02865	3.06272	2.99583	2.92282	3.09395	2.9425	3.14211	3.0666	3.00803	3.12547	3.02386	Homo sapiens	0.0298176	0.148943	0.3632	0.0531923	0.977646	-0.00205231	0.0574596	0.0666944		TN	TN	TN	TN
O75459	-0.39284	-0.26036	-0.316219	-0.292389	-0.392366	-0.375146	-0.503739	-0.290799	-0.21714	-0.317238	-0.300317	-0.353195	-0.404	-0.211188	-0.346182	-0.50563	-0.264899	-0.310252	Homo sapiens	0.573469	0.0301608	0.883431	-0.0136426	0.691827	0.0398041	0.645426	0.0187741		TN	TN	TN	TN
Q8NC51	4.79236	4.84793	4.77462	4.797	4.71637	4.74709	4.72068	4.79803	4.91634	4.74286	4.7551	4.75246	4.79384	4.88581	4.71935	4.71203	4.79564	4.77992	Homo sapiens	0.185562	0.0514859	0.341108	0.0615458	0.533364	0.037137	0.0600534	0.0500562		TN	TN	TN	TN
Q13177	2.75223	2.82091	2.77891	2.72408	2.78321	2.64733	2.79212	2.79438	2.81614	2.66384	2.68171	2.75284	2.69512	2.82633	2.82595	2.78758	2.71566	2.65882	Homo sapiens	0.210098	0.0658102	0.0229378	0.101416	0.342412	0.0617795	0.00417831	0.0763354		TN	TN	TN	TN
Q15365	5.31628	5.40458	5.35782	5.32719	5.23967	5.30719	5.34543	5.35141	5.43113	5.27716	5.25886	5.3057	5.31869	5.36362	5.38667	5.31818	5.2857	5.28882	Homo sapiens	0.13714	0.0682077	0.0363034	0.0954191	0.0591919	0.0587629	0.000243108	0.0741299		TN	TN	TN	TN
O14737	1.99674	1.98695	1.9834	1.96662	1.85039	1.89754	2.03356	1.90849	1.97489	1.91521	1.98479	1.85258	1.78199	2.02389	1.97084	1.92217	1.94979	1.92963	Homo sapiens	0.0684381	0.0841774	0.356139	0.0547862	0.916053	-0.00828969	0.163403	0.043558		TN	TN	TN	TN
P54886	0.451405	0.437004	0.521555	0.383546	0.350212	0.338385	0.426965	0.486185	0.542465	0.398979	0.312997	0.338473	0.458888	0.345579	0.607647	0.422482	0.315178	0.348894	Homo sapiens	0.0186338	0.112607	0.0323614	0.135056	0.257398	0.10852	0.000650913	0.118727		TN	TN	TN	TN
Q99497	5.34577	5.36397	5.31057	5.27532	5.20903	5.31659	5.29137	5.3186	5.35195	5.21587	5.29437	5.31015	5.32963	5.36646	5.3107	5.29926	5.28467	5.24385	Homo sapiens	0.105167	0.0731204	0.237737	0.0471762	0.0625755	0.0596704	0.00170632	0.059989		TN	TN	TN	TN
O75340	1.26734	1.18649	1.25395	0.98948	1.08251	1.07942	1.12442	1.19992	1.27653	1.08925	1.14714	1.06867	1.0994	1.12525	1.22462	1.16865	1.1382	1.08385	Homo sapiens	0.00930564	0.185458	0.118816	0.0986027	0.690073	0.0195243	0.00253164	0.101195		TN	TN	TN	TN
O00151	2.70491	2.63784	2.57812	2.67044	2.51702	2.49878	2.60927	2.75529	2.69004	2.54459	2.55768	2.49807	2.63556	2.80107	2.65341	2.47089	2.61704	2.3981	Homo sapiens	0.299099	0.0782127	0.0300429	0.151421	0.0723857	0.201342	0.000986844	0.143659		TN	TN	TN	TN
Q96HC4	1.87222	1.95371	1.83857	1.92099	1.74345	1.79345	1.88831	1.92241	1.96058	1.81312	1.75053	1.86687	1.80686	2.00844	1.79654	1.80744	1.95592	1.85552	Homo sapiens	0.335365	0.0688688	0.0454351	0.113596	0.978476	-0.00234441	0.0988103	0.0600402		TN	TN	TN	TN
Q15154	-0.632663	-0.600443	-0.509644	-0.479466	-0.692565	-0.504992	-0.593186	-0.774565	-0.441475	-0.469029	-0.494402	-0.582019	-0.444182	-0.544202	-0.561346	-0.640112	-0.61807	-0.588461	Homo sapiens	0.789113	-0.0219087	0.438056	-0.0879253	0.0662781	0.0989709	0.93428	-0.00362104		TN	TN	TN	TN
Q15121	-0.825954	-0.99989	-0.930144	-1.0795	-1.18444	-0.949383	-0.87126	-0.950343	-0.97462	-0.959315	-1.04985	-1.12565	-1.07452	-0.782079	-0.975469	-1.13225	-0.980699	-1.01986	Homo sapiens	0.14631	0.152443	0.120294	0.112863	0.360399	0.100248	0.00915737	0.121851		TN	TN	TN	TN
Q9BRX2	-1.59682	-1.5035	-1.38778	-1.49936	-1.42436	-1.53065	-1.55936	-1.51938	-1.5382	-1.4763	-1.46629	-1.33754	-1.37156	-1.55687	-1.51717	-1.612	-1.39012	-1.50386	Homo sapiens	0.877061	-0.0112411	0.0717467	-0.112276	0.825069	0.0201261	0.366442	-0.0344637		TN	TN	TN	TN
O60925	-0.137297	-0.209026	-0.332703	-0.404433	-0.321799	-0.286353	-0.22206	-0.165004	-0.129714	-0.301148	-0.39112	-0.244421	-0.268231	-0.209888	-0.308751	-0.321614	-0.0848164	-0.30401	Homo sapiens	0.172044	0.111186	0.0501777	0.139971	0.769918	-0.0254766	0.0730861	0.0752267		TN	TN	TN	TN
Q9UHV9	2.3304	2.29289	2.10016	2.25988	2.21929	2.13699	2.21386	2.17513	2.36876	2.24621	2.16487	2.17481	2.16273	2.33652	2.24257	2.21498	2.17854	2.28533	Homo sapiens	0.677855	0.0357607	0.424388	0.0572879	0.740829	0.0209897	0.287707	0.0380128		TN	TN	TN	TN
P00558	6.36893	6.34031	6.34181	6.29094	6.28591	6.25927	6.26547	6.31003	6.38468	6.24374	6.33877	6.32377	6.35803	6.34214	6.34751	6.29015	6.28112	6.25493	Homo sapiens	0.00610426	0.0716457	0.713691	0.0179656	0.00307082	0.0738309	0.00294395	0.0544808		TN	TN	TN	TN
P32322	0.912502	0.895138	0.769064	0.785487	0.743125	0.756292	0.696308	0.890586	0.892046	0.766437	0.755261	0.861185	0.824169	0.818431	0.858075	0.721007	0.832166	0.780412	Homo sapiens	0.10675	0.0972666	0.684289	0.0320188	0.18088	0.0556968	0.0416019	0.0616607		TN	TN	TN	TN
Q96GU1	2.5907	2.60497	2.60822	2.58201	2.50488	2.54294	2.54803	2.58382	2.6782	2.50657	2.52383	2.58434	2.62473	2.59967	2.55197	2.53942	2.56369	2.53039	Homo sapiens	0.0644664	0.0580196	0.225102	0.0650984	0.113115	0.047624	0.0030183	0.056914		TN	TN	TN	TN
P09874	3.95579	3.97256	3.94297	3.81226	3.9133	3.86106	3.86025	3.94245	4.00268	3.87953	3.86031	3.90832	3.95224	3.94508	3.92269	3.89795	3.8943	3.84227	Homo sapiens	0.0354928	0.0948977	0.295394	0.0524073	0.0368724	0.0618327	0.000842506	0.0697126		TN	TN	TN	TN
Q15366	4.7211	4.70913	4.77077	4.65636	4.69221	4.60864	4.66597	4.75455	4.75436	4.62594	4.65912	4.65566	4.75249	4.7441	4.70886	4.54097	4.70026	4.6624	Homo sapiens	0.0571212	0.0812623	0.0673175	0.0780533	0.113838	0.10061	0.000393066	0.0866419		TN	TN	TN	TN
P12004	4.48656	4.42669	4.51715	4.37107	4.43469	4.36725	4.46581	4.48793	4.46772	4.37535	4.36681	4.47072	4.5228	4.46945	4.44461	4.44793	4.39627	4.36561	Homo sapiens	0.0672501	0.0857967	0.110683	0.0695281	0.0854769	0.0756809	0.000363555	0.0770019		TN	TN	TN	TN
Q8WW12	1.41475	1.42666	1.39062	1.30381	1.29614	1.34996	1.33669	1.36783	1.43554	1.38749	1.2695	1.37089	1.36706	1.28909	1.41143	1.37545	1.37	1.32779	Homo sapiens	0.00908731	0.09404	0.471045	0.0373926	0.963483	-0.00189014	0.056599	0.0431808		TN	TN	TN	TN
O00541	1.05825	0.919153	0.996941	1.00669	1.03621	0.961149	0.867236	1.09974	1.02191	1.06593	0.986754	0.922333	1.01925	1.09285	0.997327	0.849071	1.04728	0.978516	Homo sapiens	0.839404	-0.00990001	0.95669	0.00462049	0.294663	0.0781844	0.484284	0.0243016		TN	TN	TN	TN
Q9NQP4	-1.19536	-1.29032	-1.43753	-1.22324	-1.31842	-1.37666	-1.22433	-1.3244	-1.10446	-1.46937	-1.28441	-1.40529	-1.1095	-1.32318	-1.27673	-1.322	-1.40226	-1.39448	Homo sapiens	0.985349	-0.00163007	0.113754	0.168625	0.122051	0.136439	0.034232	0.101145		TN	TN	TN	TN
P18669	4.41156	4.32929	4.32122	4.30568	4.27149	4.23216	4.27864	4.29518	4.37226	4.34437	4.24965	4.33766	4.29084	4.34502	4.36872	4.28004	4.27539	4.28786	Homo sapiens	0.0784422	0.0842441	0.914488	0.00480096	0.0825485	0.0537674	0.0244724	0.0476041		TN	TN	TN	TN
Q96HS1	1.09446	1.08909	1.13928	1.02834	0.951171	1.07745	0.929676	1.03481	1.17171	1.05637	0.990431	1.20062	1.13812	1.03973	1.01815	1.10069	1.11919	0.941986	Homo sapiens	0.0913441	0.08862	0.712252	-0.0370758	0.873897	0.0113791	0.584094	0.0209745		TN	TN	TN	TN
Q9Y3B8	1.07642	1.22518	1.21838	1.01082	1.20122	1.09685	1.03349	1.16336	1.1238	1.13308	1.18298	1.20338	1.10099	1.24147	1.10962	1.07177	1.13803	1.17917	Homo sapiens	0.391812	0.0703613	0.204354	-0.0662628	0.722346	0.0210428	0.800269	0.00838047		TN	TN	TN	TN
Q8N6M0	-0.644749	-0.915596	-0.656071	-0.889251	-0.849276	-0.936261	-0.739502	-0.697701	-0.706338	-0.882694	-0.873613	-0.987109	-0.604115	-0.77391	-0.759396	-0.971318	-0.835023	-0.885073	Homo sapiens	0.171943	0.152791	0.00659138	0.199959	0.0518279	0.184664	0.000108275	0.179138		TN	TN	TN	TN
O95747	1.43626	1.4396	1.43621	1.44586	1.3556	1.39737	1.39838	1.40768	1.49965	1.42064	1.3701	1.42184	1.35942	1.47563	1.38641	1.46429	1.4113	1.40437	Homo sapiens	0.221737	0.0377437	0.44342	0.0310423	0.65055	-0.0194995	0.387353	0.0164288		TN	TN	TN	TN
Q86YP4	-0.599519	-0.274056	-0.33056	-0.54378	-0.462171	-0.186849	-0.368475	-0.478411	-0.406899	-0.466259	-0.319788	-0.257553	-0.451451	-0.544194	-0.232236	-0.384196	-0.331695	-0.315975	Homo sapiens	0.980783	-0.00377851	0.371966	-0.0700613	0.528417	-0.0653383	0.412932	-0.0463927		TN	TN	TN	TN
Q86U42	1.7428	1.76549	1.80833	1.67812	1.79411	1.76806	1.78595	1.75817	1.8135	1.81316	1.65282	1.74902	1.78834	1.80836	1.77851	1.77652	1.68583	1.74761	Homo sapiens	0.55977	0.0254407	0.389108	0.0475406	0.121984	0.0550883	0.0517958	0.0426899		TN	TN	TN	TN
P07237	3.74322	3.79033	3.7594	3.67381	3.66551	3.6366	3.67396	3.69312	3.79576	3.6759	3.66187	3.76127	3.75195	3.68119	3.76623	3.75986	3.60158	3.71078	Homo sapiens	0.00406805	0.105676	0.686321	0.0212638	0.47378	0.0423843	0.028107	0.0564413		TN	TN	TN	TN
P30101	4.91766	4.89651	4.913	4.85878	4.84554	4.81057	4.8537	4.86229	4.95987	4.82903	4.84965	4.83786	4.83591	4.91043	4.90828	4.8618	4.81828	4.88265	Homo sapiens	0.0108771	0.0707561	0.199319	0.0531017	0.378668	0.03063	0.00313962	0.0514959		TN	TN	TN	TN
P13667	3.25897	3.1283	3.14747	3.14876	3.15482	3.07798	3.14606	3.17946	3.23863	3.1066	3.07386	3.16797	3.18287	3.11086	3.11375	3.18695	3.14551	3.18509	Homo sapiens	0.34404	0.0510608	0.136278	0.0719065	0.247756	-0.0366933	0.222532	0.028758		TN	TN	TN	TN
Q9BY77	-1.13728	-1.34407	-1.21172	-1.18143	-1.11612	-1.3485	-1.2098	-1.05166	-1.24101	-1.32591	-1.2556	-1.23505	-1.06452	-1.34207	-1.03687	-1.06031	-1.40259	-1.29822	Homo sapiens	0.872834	-0.0156751	0.181184	0.104694	0.493146	0.105889	0.247275	0.064969		TN	TN	TN	TN
Q99471	2.19434	2.12852	2.12781	2.09607	2.11096	2.13477	2.09245	2.23494	2.12728	2.11668	2.09117	2.10602	2.09991	2.14958	2.23277	2.19419	2.07779	2.01557	Homo sapiens	0.216775	0.0362927	0.34153	0.0469327	0.375446	0.0649007	0.0555862	0.0493754		TN	TN	TN	TN
P22059	-0.783295	-0.563563	-0.547708	-0.950659	-0.676969	-0.820946	-0.486827	-0.700468	-0.593267	-0.816915	-1.02373	-0.728366	-0.899203	-1.08167	-0.906653	-0.116191	-0.691366	-0.889419	Homo sapiens	0.167494	0.184669	0.0700791	0.262815	0.172768	-0.39685	0.880631	0.0168781		TN	TN	TN	TN
Q6IN85	-3.01052	-3.12946	-3.26843	-2.83584	-3.14861	-3.27482	-2.79459	-3.16031	-2.99918	-3.27	-3.42534	-2.96655	-3.1483	-3.16643	-3.18862	-3.21266	-3.13997	-2.78218	Homo sapiens	0.757388	-0.04971	0.240486	0.235939	0.409721	-0.122844	0.808019	0.0211281		TN	TN	TN	TN
Q96C36	0.221074	0.307787	0.104656	0.0506881	0.0151175	0.0673791	0.00187781	0.318068	0.159117	0.107655	0.108796	0.0987545	0.423794	0.204042	0.132429	0.165521	-0.0386646	-0.179382	Homo sapiens	0.0518197	0.166778	0.582033	0.0546192	0.11146	0.27093	0.00833395	0.164109		TN	TN	TN	TN
Q15102	2.74562	2.70429	2.84632	2.71434	2.74465	2.7164	2.71711	2.81877	2.82705	2.69507	2.7032	2.71328	2.67602	2.78931	2.77379	2.75628	2.72043	2.74481	Homo sapiens	0.40486	0.0402792	0.0789881	0.0837884	0.881686	0.00586764	0.055669	0.0433118		TN	TN	TN	TN
Q15645	-2.90589	-1.10734	-1.10717	-1.23364	-1.19413	-1.18139	-1.39	-1.47408	-0.797487	-1.70232	-1.62149	-0.976647	-1.13547	-1.33464	-1.91169	-1.61793	-1.29903	-1.27871	Homo sapiens	0.448222	-0.503746	0.533754	0.212965	0.821347	-0.0620476	0.605689	-0.11761		TN	TN	TN	TN
Q9BUL8	0.684429	0.73833	0.666711	0.805979	0.726021	0.837992	0.736137	0.793373	0.891321	0.662616	0.748588	0.588102	0.748469	0.904337	0.732086	0.64592	0.652247	0.743541	Homo sapiens	0.0778264	-0.0935077	0.0960942	0.140508	0.145053	0.114395	0.18419	0.0537984		TN	TN	TN	TN
Q8WUM4	4.50928	4.50656	4.48132	4.36428	4.4337	4.42167	4.4429	4.48612	4.54253	4.39875	4.39797	4.43041	4.42755	4.61323	4.49317	4.40573	4.39215	4.42294	Homo sapiens	0.0162936	0.0925016	0.0570597	0.0814759	0.13104	0.10438	0.000229534	0.092786		TN	TN	TN	TN
Q9H2J4	0.0547539	0.0655824	-0.0617766	-0.203471	-0.0643711	-0.224629	-0.0664014	0.0437858	0.0477269	-0.197806	-0.0221355	-0.145386	-0.0850252	-0.154707	0.259553	-0.315335	-0.109518	-0.0639039	Homo sapiens	0.0469613	0.183677	0.112205	0.130146	0.320458	0.169526	0.00614127	0.161116		TN	TN	TN	TN
Q15084	2.64348	2.66487	2.68604	2.66356	2.59063	2.65617	2.60697	2.70909	2.65866	2.64101	2.65964	2.62855	2.65944	2.73836	2.62003	2.62381	2.62489	2.63572	Homo sapiens	0.345756	0.0280128	0.648441	0.0151728	0.2727	0.0444692	0.0818502	0.0292183		TN	TN	TN	TN
O00764	-0.109505	-0.233654	-0.384417	-0.0935363	-0.00576555	-0.168753	-0.102787	0.0702504	-0.198205	-0.148449	-0.299366	-0.22078	-0.185432	-0.0725738	-0.118316	-0.348326	-0.0959111	-0.0811636	Homo sapiens	0.172676	-0.153174	0.179598	0.145951	0.620294	0.049693	0.802074	0.0141568		TN	TN	TN	TN
Q9UBV8	0.134916	0.0793464	0.311555	-0.033562	0.0923857	0.000498656	0.0801715	0.168272	0.260722	0.26382	-0.149346	0.0391375	-0.0549381	0.251891	-0.0565435	-0.0782336	0.527637	0.0658049	Homo sapiens	0.122014	0.155498	0.414506	0.118518	0.583142	-0.124933	0.548617	0.0496946		TN	TN	TN	TN
P08670	6.27206	6.32083	6.32803	6.22384	6.2687	6.27325	6.29532	6.32313	6.30491	6.24571	6.25699	6.26931	6.32532	6.31547	6.2821	6.26593	6.25492	6.25616	Homo sapiens	0.0937295	0.0517081	0.00899978	0.0504464	0.0228996	0.0486293	2.05302e-05	0.0502612		TN	TN	TN	TN
O15212	2.25628	2.23081	2.34772	2.30655	2.19367	2.11552	2.11873	2.38781	2.30235	2.16211	2.27903	2.21069	2.38256	2.29091	2.1467	2.16724	2.26329	2.21498	Homo sapiens	0.329558	0.0730217	0.576932	0.0523523	0.475607	0.058222	0.126832	0.0611987		TN	TN	TN	TN
P61758	2.27056	2.07847	2.1488	2.13356	2.06523	1.96362	2.19375	2.17248	2.09106	2.19227	1.95014	2.00926	2.3041	2.06154	2.18751	2.1376	1.89848	1.95045	Homo sapiens	0.208997	0.111806	0.26835	0.101873	0.13449	0.188877	0.00781334	0.134185		TN	TN	TN	TN
Q01813	2.0891	2.03749	1.944	2.02275	1.9631	2.00375	1.9732	2.02327	2.11387	1.88526	2.0037	2.03577	2.14417	2.02238	1.86902	1.98052	2.02297	1.93425	Homo sapiens	0.588559	0.0269961	0.371787	0.0618644	0.716427	0.0326109	0.239523	0.0404904		TN	TN	TN	TN
P53350	-1.17567	-0.892507	-0.895116	-1.04357	-1.0552	-1.05586	-1.10183	-0.963202	-1.05458	-0.836232	-1.01704	-1.1482	-0.826427	-0.881074	-0.965126	-1.28885	-1.01874	-1.08996	Homo sapiens	0.534848	0.0637787	0.711583	-0.0393774	0.0555113	0.241642	0.129746	0.0886811		TN	TN	TN	TN
P30086	4.30168	4.24887	4.23095	4.16707	4.17608	4.21094	4.18427	4.28914	4.29568	4.16922	4.2109	4.19686	4.25128	4.18855	4.28546	4.19468	4.22534	4.18662	Homo sapiens	0.0391298	0.0758033	0.168266	0.0640353	0.267511	0.0395521	0.00210819	0.0597969		TN	TN	TN	TN
Q9H7Z7	0.0128327	-0.112817	-0.216243	0.0622578	-0.139128	-0.22867	-0.0271944	-0.0281727	0.0339944	-0.218876	-0.208735	-0.183502	-0.0850991	-0.00813506	-0.299931	-0.000187999	-0.109781	-0.147044	Homo sapiens	0.975399	-0.00356204	0.00104497	0.19658	0.666762	-0.0453837	0.341683	0.0492115		TN	TN	TN	TN
Q96G03	0.511047	0.597298	0.597556	0.484645	0.531425	0.408323	0.447821	0.611293	0.5886	0.421624	0.483732	0.557466	0.52842	0.658716	0.534591	0.287929	0.487656	0.542701	Homo sapiens	0.110964	0.0938361	0.393197	0.0616306	0.202308	0.13448	0.0143241	0.0966488		TN	TN	TN	TN
P35232	4.63815	4.67991	4.6858	4.6001	4.60355	4.63055	4.62227	4.70909	4.69866	4.59269	4.5885	4.64241	4.56307	4.69181	4.6612	4.67206	4.64295	4.61678	Homo sapiens	0.0337554	0.0565518	0.100829	0.0688035	0.906808	-0.00523376	0.0415875	0.0400405		TN	TN	TN	TN
Q8IWS0	-0.37054	-0.432132	-0.368682	-0.237918	-0.598902	-0.376882	-0.481286	-0.300599	-0.239149	-0.440438	-0.419129	-0.458499	-0.376333	-0.257151	-0.471739	-0.517432	-0.226588	-0.378364	Homo sapiens	0.901567	0.0141162	0.249502	0.0990105	0.958945	0.00572033	0.435979	0.0396157		TN	TN	TN	TN
P40855	-1.233	-1.37858	-1.26547	-1.72043	-1.32378	-1.70346	-1.35918	-1.44714	-1.45974	-1.60444	-1.23451	-1.62809	-1.48362	-1.55853	-1.35148	-1.43525	-1.51639	-1.47795	Homo sapiens	0.101168	0.290209	0.636744	0.066996	0.862436	0.0119895	0.0788326	0.123065		TN	TN	TN	TN
Q99623	3.86991	3.8714	3.91156	3.80125	3.84057	3.81132	3.80282	3.90383	3.93248	3.8562	3.81324	3.81917	3.86729	3.88322	3.87444	3.9301	3.7997	3.78059	Homo sapiens	0.0209775	0.0665805	0.293839	0.0501731	0.463941	0.0381827	0.0158167	0.0516455		TN	TN	TN	TN
Q13492	2.27688	2.40228	2.31264	2.11272	2.20215	2.19217	2.36597	2.30507	2.27383	2.22974	2.12311	2.21362	2.35211	2.23797	2.25865	2.27865	2.19927	2.21078	Homo sapiens	0.0260106	0.16159	0.0421411	0.126129	0.282214	0.053347	0.000312296	0.113689		TN	TN	TN	TN
P22061	3.97457	3.95693	3.96657	3.83903	3.9122	3.87091	3.92989	3.95822	3.99533	3.86246	3.8893	3.91434	4.02481	3.90702	3.8842	3.89728	3.91652	3.88881	Homo sapiens	0.0134622	0.0919703	0.0399606	0.0724459	0.441831	0.0378058	0.00104298	0.0674073		TN	TN	TN	TN
P13796	4.78227	4.73325	4.79221	4.69602	4.67021	4.68456	4.68877	4.72242	4.79395	4.71365	4.68537	4.7291	4.76143	4.75676	4.72126	4.70929	4.65688	4.72855	Homo sapiens	0.0121722	0.0856436	0.486864	0.0256707	0.124635	0.0482421	0.00234451	0.0531855		TN	TN	TN	TN
Q8TBX8	-2.12773	-1.95427	-2.01205	-2.28229	-2.24076	-2.26923	-2.08311	-2.29214	-2.07128	-2.05391	-2.32747	-2.10229	-1.92008	-2.05553	-2.19984	-2.09087	-2.20721	-2.44632	Homo sapiens	0.0113566	0.232738	0.916301	0.0123838	0.224661	0.189653	0.0222069	0.144925		TN	TN	TN	TN
Q13526	-0.292497	-0.868542	-0.533866	-0.492555	-0.690655	-0.693506	-0.694466	-0.266287	-0.244831	-0.673578	-0.906925	-1.00783	-0.165751	0.0556128	-1.18691	-1.36318	-0.394881	-0.484049	Homo sapiens	0.75298	0.0606032	0.0595612	0.460916	0.556688	0.315021	0.110589	0.278847		TN	TN	TN	TN
P55036	2.32349	2.30208	2.32198	2.21829	2.28058	2.29616	2.26768	2.26656	2.4148	2.28148	2.29571	2.22473	2.20537	2.33303	2.25548	2.28519	2.37442	2.28432	Homo sapiens	0.109364	0.0508392	0.413507	0.0490406	0.353297	-0.0500143	0.514139	0.0166218		TN	TN	TN	TN
Q9GZP4	1.08111	1.2131	1.03551	1.144	0.899381	1.05943	0.996223	1.03194	1.21554	1.0726	1.03417	1.11702	0.91278	1.12469	1.09585	1.17454	1.10403	1.04102	Homo sapiens	0.444847	0.0756385	0.931013	0.00663759	0.463907	-0.062086	0.875511	0.00673004		TN	TN	TN	TN
Q9Y263	-2.26881	-2.70124	-2.36243	-2.64788	-2.82815	-2.99973	-2.69717	-2.63109	-2.39586	-2.85824	-2.58476	-2.53176	-2.49806	-2.45886	-2.61268	-2.80835	-2.74866	-2.74483	Homo sapiens	0.0833852	0.381095	0.573179	0.0835503	0.00845462	0.244084	0.00420162	0.236243		TN	TN	TN	TN
Q9Y244	0.126528	0.264778	0.217596	0.206666	0.0218164	0.0999113	0.249183	0.230931	0.150042	0.112576	0.0545513	0.122695	0.153953	0.261814	0.100244	0.0593481	0.250653	0.124983	Homo sapiens	0.23652	0.0935028	0.037836	0.113445	0.731993	0.0270088	0.0271352	0.0779854		TN	TN	TN	TN
Q15149	2.06484	2.24958	2.19399	2.25783	1.95392	2.05429	2.04929	2.17836	2.06864	2.16735	2.17628	2.00746	2.21669	2.39601	2.07884	1.98365	2.00228	2.03155	Homo sapiens	0.483837	0.0807925	0.801537	-0.0182618	0.0728167	0.224686	0.0819291	0.0957387		TN	TN	TN	TN
P00491	4.37878	4.36249	4.36555	4.2832	4.30777	4.3593	4.34067	4.36622	4.39591	4.27384	4.28847	4.37074	4.34061	4.41546	4.34631	4.26581	4.33744	4.33834	Homo sapiens	0.0856081	0.0521798	0.172615	0.0565839	0.190079	0.0535963	0.00291791	0.05412		TN	TN	TN	TN
Q9H307	2.29299	2.23586	2.2704	2.1741	2.15254	2.12208	2.20706	2.23451	2.26028	2.25144	2.13031	2.20325	2.33539	2.23516	2.22826	2.1458	2.14783	2.15597	Homo sapiens	0.00648872	0.116846	0.367973	0.0389494	0.0285915	0.116401	0.000181719	0.0907318		TN	TN	TN	TN
O60664	2.70802	2.69093	2.72577	2.66538	2.63992	2.62465	2.67594	2.68499	2.72887	2.67617	2.5721	2.68865	2.68338	2.71917	2.65364	2.68549	2.61855	2.6539	Homo sapiens	0.0140189	0.0649246	0.275749	0.0509572	0.292889	0.0327508	0.00485306	0.0495442		TN	TN	TN	TN
Q9Y446	-0.952115	-1.05627	-0.975415	-1.00139	-0.836015	-1.12088	-0.970769	-0.98502	-1.19531	-1.01427	-0.793605	-0.985665	-1.08583	-0.821732	-0.917023	-1.14882	-1.07833	-0.941669	Homo sapiens	0.927985	-0.00850572	0.30063	-0.119185	0.30787	0.114746	0.9368	-0.00431516		TN	TN	TN	TN
Q8IV08	-1.8206	-1.98505	-1.83114	-2.05504	-2.11359	-1.95396	-2.01226	-1.92188	-1.81012	-2.20478	-2.13815	-1.91248	-1.8711	-1.83523	-2.16407	-1.93486	-1.9548	-2.02875	Homo sapiens	0.0838198	0.161934	0.183309	0.170389	0.889378	0.0160017	0.04067	0.116108		TN	TN	TN	TN
Q06830	6.68107	6.70058	6.725	6.56878	6.62647	6.61308	6.64534	6.65454	6.72133	6.65094	6.59462	6.64592	6.5827	6.7049	6.67395	6.65703	6.64383	6.64252	Homo sapiens	0.00995956	0.0994383	0.222295	0.043246	0.877795	0.00605758	0.0135737	0.0495806		TN	TN	TN	TN
O43172	1.28081	1.08426	1.26439	0.928921	1.0166	1.06808	1.18796	1.16476	1.29211	0.982562	1.01542	0.973402	1.26152	0.984515	1.33716	1.25498	0.727615	1.08127	Homo sapiens	0.0519123	0.20529	0.00550337	0.224483	0.410593	0.17311	0.00408195	0.200961		TN	TN	TN	TN
Q08752	1.45266	1.51725	1.32137	1.24181	1.21717	1.36772	1.49787	1.31302	1.3037	1.34329	1.34711	1.3452	1.35424	1.38064	1.46143	1.2295	1.29713	1.40056	Homo sapiens	0.104931	0.154864	0.698454	0.0263345	0.204745	0.0897062	0.0215517	0.0903016		TN	TN	TN	TN
Q9UNP9	0.314549	0.558091	0.260734	0.47207	0.174487	0.376547	0.396694	0.340285	0.518848	0.227949	0.319845	0.40627	0.307032	0.297717	0.606581	0.256963	0.343147	0.332435	Homo sapiens	0.786215	0.0367573	0.2439	0.100587	0.426139	0.0929278	0.163789	0.0767575		TN	TN	TN	TN
P53041	-0.219802	-0.505861	-0.806625	-1.21232	-0.684647	-0.753518	-0.600538	-0.546405	-0.51286	-0.983703	-0.784035	-0.745547	-0.676521	-0.524575	-0.675995	-0.94563	-0.739338	-0.578247	Homo sapiens	0.190767	0.372731	0.0219181	0.284494	0.335715	0.128708	0.00638153	0.261978		TN	TN	TN	TN
Q8WWY3	0.301478	0.0647204	-0.300098	-0.136751	-0.147567	-0.16303	0.0596353	0.0903359	0.093307	-0.283749	-0.141404	-0.202673	-0.025983	-0.207533	-0.178368	0.189564	-0.186066	0.131182	Homo sapiens	0.383778	0.171149	0.00242286	0.290368	0.232416	-0.182188	0.269994	0.0931099		TN	TN	TN	TN
O14818	4.35964	4.36635	4.33945	4.20249	4.29141	4.24516	4.26513	4.36675	4.37723	4.26167	4.24712	4.29924	4.32712	4.34875	4.34909	4.27304	4.26533	4.20807	Homo sapiens	0.0155814	0.108795	0.16061	0.0670249	0.0129493	0.0928394	3.33076e-05	0.089553		TN	TN	TN	TN
Q9NVS9	-1.56141	-1.40105	-1.6608	-1.61714	-1.40262	-1.76261	-1.4549	-1.54087	-1.36998	-1.72392	-1.71488	-1.57089	-1.45707	-1.27595	-1.70003	-1.52369	-1.62802	-1.8137	Homo sapiens	0.702195	0.0530351	0.0373202	0.214652	0.300322	0.177451	0.0313036	0.148379		TN	TN	TN	TN
P24666	1.01324	1.20213	1.03891	0.900825	0.887284	1.10418	0.997444	1.10989	1.2091	0.866108	0.988958	1.02333	1.18574	1.00094	1.10503	1.02558	0.976873	0.862805	Homo sapiens	0.258827	0.120666	0.132879	0.146011	0.119683	0.142148	0.00399145	0.136275		TN	TN	TN	TN
P30405	0.436759	0.344323	0.312028	0.513014	0.394343	0.347415	0.497552	0.391271	0.521399	0.23865	0.340612	0.358272	0.402731	0.266204	0.571785	0.512863	0.35499	0.18173	Homo sapiens	0.43277	-0.0538872	0.0449396	0.157562	0.650249	0.0637123	0.276603	0.0557958		TN	TN	TN	TN
Q96BP3	-1.87202	-2.41979	-1.60891	-1.88615	-1.70255	-2.37142	-2.20612	-1.86313	-1.64483	-1.88094	-2.08303	-2.19196	-1.98615	-1.35288	-2.12854	-2.13047	-2.19487	-2.08673	Homo sapiens	0.952318	0.0198025	0.475085	0.147282	0.260564	0.314832	0.231988	0.160639		TN	TN	TN	TN
Q8NAV1	-2.84847	-2.32958	-2.45814	-2.3855	-2.81392	-1.60953	-2.67132	-2.16307	-2.29207	-2.70517	-2.66956	-2.26095	-2.40923	-2.22926	-2.19221	-2.68006	-2.32778	-2.49244	Homo sapiens	0.513907	-0.27575	0.461773	0.16974	0.140961	0.223191	0.78903	0.0390603		TN	TN	TN	TN
P48634	-0.334202	-0.421147	-0.495303	-0.409571	-0.562382	-0.324901	-0.433072	-0.559046	-0.270933	-0.484312	-0.436039	-0.415351	-0.447692	-0.54969	-0.506122	-0.57692	-0.155926	-0.38898	Homo sapiens	0.862873	0.0154008	0.791888	0.0242166	0.367342	-0.127226	0.589567	-0.0292029		TN	TN	TN	TN
Q9Y520	0.443014	0.667421	0.527625	0.466589	0.580871	0.470642	0.500691	0.605754	0.605063	0.525622	0.532907	0.473876	0.594506	0.563884	0.531882	0.49707	0.440969	0.541978	Homo sapiens	0.623894	0.0399857	0.205625	0.0597008	0.110974	0.0700851	0.0513785	0.0565905		TN	TN	TN	TN
P32119	5.03666	5.01388	4.99178	4.94534	4.90142	4.8978	5.03936	5.00124	4.9657	4.87583	4.94899	4.92829	5.03336	4.8772	5.03102	4.98589	5.00335	4.90852	Homo sapiens	0.00773298	0.0992538	0.0501865	0.0843945	0.817584	0.0146092	0.00911076	0.0660858		TN	TN	TN	TN
O75569	-0.00697456	0.0390252	-0.225747	-0.202368	-0.299792	-0.277928	-0.235293	-0.148055	-0.276139	0.0392851	-0.335396	-0.0571993	-0.0345773	-0.339685	-0.171354	-0.3701	-0.181493	0.142897	Homo sapiens	0.0875776	0.195464	0.437673	-0.102059	0.805895	-0.0456402	0.830626	0.0159216		TN	TN	TN	TN
P62136	0.844784	0.872199	1.25176	0.767768	0.705654	0.801934	0.854708	0.975129	0.981823	0.806378	0.870377	0.852575	0.823058	0.946272	1.01765	0.905971	0.774743	0.789675	Homo sapiens	0.160408	0.23113	0.107385	0.0941102	0.208036	0.105531	0.00908236	0.143591		TN	TN	TN	TN
P36873	-0.215574	-0.164954	-0.302748	-0.22867	-0.139909	-0.124829	-0.112639	-0.142092	-0.116721	-0.238812	-0.269147	-0.292001	-0.187859	-0.202603	-0.178278	-0.10767	-0.422347	-0.0785702	Homo sapiens	0.287739	-0.0632896	0.00135092	0.142836	0.909952	0.0132819	0.46583	0.0309427		TN	TN	TN	TN
Q96QC0	-2.14732	-1.89307	-2.33886	-1.98135	-2.20148	-2.42649	-1.93969	-2.23696	-1.89711	-2.45939	-2.243	-2.05257	-1.90845	-1.86285	-2.78122	-2.19578	-2.26123	-1.82445	Homo sapiens	0.695396	0.0766898	0.226117	0.227068	0.796789	-0.0903524	0.568681	0.0711351		TN	TN	TN	TN
O75400	1.44947	1.52694	1.50086	1.48473	1.33798	1.34565	1.51369	1.5076	1.55745	1.33406	1.34879	1.43429	1.44805	1.32874	1.41503	1.55151	1.44168	1.48478	Homo sapiens	0.123146	0.102972	0.0116874	0.153868	0.116773	-0.0953852	0.147573	0.0538183		TN	TN	TN	TN
P78395	0.91209	0.792636	0.902699	0.87564	0.897936	0.77074	0.861789	0.826962	0.897505	0.767751	0.819368	0.968523	0.899622	0.932067	0.687785	0.85112	0.869354	0.882311	Homo sapiens	0.720834	0.0210367	0.880202	0.0102047	0.73701	-0.0277703	0.972742	0.00115704		TN	TN	TN	TN
Q15435	-1.06193	-0.606493	-0.648332	-0.782423	-1.03156	-0.835102	-0.65472	-0.935769	-0.712511	-1.03357	-0.774306	-0.803291	-0.723344	-0.661703	-1.17194	-0.779236	-0.657678	-0.913498	Homo sapiens	0.53623	0.110777	0.435344	0.102722	0.717008	-0.0688574	0.556837	0.048214		TN	TN	TN	TN
O43447	1.58012	1.45112	1.66274	1.57971	1.49287	1.3886	1.57838	1.43691	1.62158	1.59422	1.46859	1.55033	1.49112	1.6955	1.45371	1.44849	1.62549	1.52073	Homo sapiens	0.401317	0.0776019	0.911489	0.00790886	0.875426	0.0152077	0.428256	0.0335728		TN	TN	TN	TN
P30048	2.31675	2.33005	2.36704	2.2638	2.32929	2.23289	2.21873	2.3356	2.27349	2.30264	2.3961	2.31453	2.3323	2.30473	2.33579	2.29564	2.3489	2.22125	Homo sapiens	0.12332	0.0626199	0.239295	-0.061818	0.404271	0.0356768	0.612444	0.0121596		TN	TN	TN	TN
P30044	2.15364	2.10916	2.08336	2.06582	2.12192	2.06972	2.10666	2.13846	2.15759	2.10296	2.03737	2.07088	2.07878	2.1934	2.15693	2.04782	2.09229	2.08644	Homo sapiens	0.340586	0.0295647	0.0568545	0.0638298	0.138644	0.0675152	0.00340201	0.0536366		TN	TN	TN	TN
P30041	6.53864	6.5593	6.55369	6.4726	6.42678	6.46287	6.50946	6.52058	6.58382	6.44828	6.43634	6.46305	6.48052	6.52901	6.55876	6.48838	6.47493	6.45504	Homo sapiens	0.00318901	0.0964646	0.0220664	0.0887299	0.113831	0.0499794	8.50473e-06	0.0783913		TN	TN	TN	TN
P17980	3.60937	3.51796	3.5022	3.4597	3.49101	3.40127	3.49073	3.50319	3.56587	3.37883	3.51935	3.49312	3.52658	3.54297	3.46185	3.46902	3.49459	3.43919	Homo sapiens	0.0951669	0.092519	0.315685	0.0561625	0.219701	0.0428672	0.00850632	0.0638496		TN	TN	TN	TN
P43686	3.14743	3.18735	3.24221	3.17342	3.23029	3.17066	3.22814	3.24208	3.27451	3.12922	3.16312	3.14814	3.19378	3.25536	3.16282	3.28793	3.15243	3.12794	Homo sapiens	0.980577	0.000871658	0.00386223	0.101418	0.810093	0.0145536	0.104319	0.0389478		TN	TN	TN	TN
P62195	3.63186	3.66298	3.69724	3.56422	3.55283	3.5448	3.61603	3.70036	3.66459	3.53244	3.59497	3.61226	3.82171	3.64846	3.56088	3.61281	3.53969	3.48429	Homo sapiens	0.0050346	0.110078	0.0796703	0.0804374	0.197793	0.131423	0.00135755	0.107313		TN	TN	TN	TN
P25787	3.32142	3.26082	3.37768	3.26662	3.3159	3.25912	3.26811	3.32731	3.39479	3.30731	3.28546	3.22212	3.31095	3.36622	3.3176	3.26939	3.2827	3.25132	Homo sapiens	0.359825	0.0394242	0.260533	0.0584414	0.0314982	0.063786	0.00879082	0.0538839		TN	TN	TN	TN
Q99436	3.0751	3.19177	3.05535	3.13209	3.06265	3.10903	3.15842	3.15118	3.15814	3.04907	3.04375	3.04664	3.07151	3.11632	3.16809	3.0524	3.08133	3.10786	Homo sapiens	0.902664	0.00614826	2.65083e-06	0.109425	0.301801	0.0381099	0.0195901	0.0512279		TN	TN	TN	TN
P49643	-1.96018	-1.46321	-1.30874	-1.36372	-0.90554	-1.61126	-1.62733	-1.37624	-1.6686	-1.37767	-1.26369	-1.28334	-1.26612	-1.36176	-1.44544	-1.56873	-1.49045	-1.65434	Homo sapiens	0.375963	-0.283868	0.0636308	-0.249154	0.0383568	0.213394	0.330122	-0.106543		TN	TN	TN	TN
P78527	4.45165	4.47752	4.46542	4.38302	4.41365	4.36545	4.4595	4.46692	4.48436	4.38632	4.34997	4.3998	4.45298	4.46151	4.49707	4.35739	4.42501	4.41053	Homo sapiens	0.00827486	0.0774914	0.00527931	0.0915632	0.0414144	0.0728801	6.01651e-07	0.0806449		TN	TN	TN	TN
P49593	2.12356	1.94314	2.04186	1.88137	1.98922	1.84499	2.08872	1.90969	2.0575	1.90254	1.87742	1.94889	2.02588	1.96451	2.01358	1.868	1.97269	1.95288	Homo sapiens	0.125495	0.130995	0.138591	0.109019	0.132301	0.0701349	0.00246078	0.103383		TN	TN	TN	TN
O15355	2.2855	2.26312	2.17312	2.22558	2.10834	2.17555	2.25183	2.23756	2.22466	2.14627	2.11102	2.27815	2.2786	2.26817	2.1659	2.19869	2.15823	2.15727	Homo sapiens	0.216839	0.0707543	0.311718	0.0595365	0.160507	0.0661564	0.0124017	0.0654824		TN	TN	TN	TN
P28074	2.44582	2.3447	2.46789	2.44037	2.25377	2.33322	2.31398	2.38215	2.47776	2.32188	2.39517	2.42539	2.37408	2.48527	2.40247	2.4399	2.38654	2.23822	Homo sapiens	0.308298	0.0770176	0.86207	0.0104787	0.394432	0.0657191	0.139912	0.0510718		TN	TN	TN	TN
P28072	2.57088	2.48785	2.60909	2.52895	2.48517	2.66463	2.50104	2.66133	2.60621	2.57519	2.51508	2.50905	2.5646	2.60036	2.57152	2.58937	2.47289	2.59959	Homo sapiens	0.957833	-0.00364574	0.335134	0.0564218	0.586276	0.0248755	0.361635	0.0258839		TN	TN	TN	TN
P29590	-1.56262	-1.46136	-1.4829	-1.75303	-1.54903	-1.75603	-1.63473	-1.66126	-1.60753	-1.51184	-1.47294	-1.76131	-1.39582	-1.57547	-1.72582	-1.58792	-1.68726	-1.62611	Homo sapiens	0.0707272	0.18374	0.597643	-0.0524744	0.532223	0.0680611	0.209999	0.0664421		TN	TN	TN	TN
Q9NY27	-2.15948	-2.35944	-2.38054	-2.28399	-2.51553	-2.16604	-2.14966	-2.06744	-2.15683	-2.802	-2.45049	-2.32638	-2.06666	-2.32578	-2.37645	-2.33895	-2.33301	-2.45941	Homo sapiens	0.868121	0.0220331	0.0506185	0.401649	0.311552	0.120828	0.0273021	0.181503		TN	TN	TN	TN
Q5H9R7	0.243331	0.163685	0.150695	0.0214161	0.197344	0.141971	0.0450172	0.147692	0.220423	0.11336	0.164471	0.215712	0.103726	0.0374675	0.234738	0.0986218	0.160122	0.255005	Homo sapiens	0.331449	0.06566	0.672346	-0.0268035	0.566738	-0.045939	0.94617	-0.00236084		TN	TN	TN	TN
P23284	4.49668	4.52339	4.52532	4.40027	4.49267	4.46487	4.49042	4.5277	4.47964	4.45702	4.46642	4.46604	4.46322	4.47484	4.50374	4.52055	4.45107	4.49749	Homo sapiens	0.0964028	0.0625292	0.0723359	0.0360921	0.720663	-0.00910378	0.0459879	0.0298392		TN	TN	TN	TN
Q8WUA2	-2.94664	-1.49162	-1.26489	-3.01205	-1.51346	-2.58698	-2.27691	-2.06911	-2.19161	-2.8835	-1.98533	-1.30059	-2.46627	-2.33667	-2.3777	-1.43489	-2.19368	-1.53482	Homo sapiens	0.533475	0.469783	0.803748	-0.122734	0.0493555	-0.672416	0.699644	-0.108456		TN	TN	NaN	TN
Q9Y570	0.969389	0.892299	0.850976	0.765088	0.93775	0.776778	0.866681	0.875078	0.90027	0.871904	0.92771	0.753417	0.807092	0.818021	0.942183	0.827708	0.820931	0.913649	Homo sapiens	0.302096	0.0776824	0.60134	0.0296661	0.976208	0.00166919	0.239843	0.0363392		TN	TN	TN	TN
Q15008	2.65602	2.82276	2.72114	2.65844	2.62591	2.59023	2.60603	2.71295	2.80995	2.61796	2.691	2.6454	2.66188	2.66027	2.63753	2.63954	2.95892	2.58316	Homo sapiens	0.107106	0.108443	0.405364	0.0581937	0.562338	-0.0739813	0.507665	0.030885		TN	TN	TN	TN
P48556	0.0518603	0.450734	0.309391	0.169925	0.263209	0.0521334	0.109193	0.325656	0.355747	0.174827	0.219926	0.215446	0.0860457	0.294489	0.230871	0.277406	0.224894	0.15261	Homo sapiens	0.454971	0.108906	0.488805	0.0601327	0.849181	-0.0145016	0.325292	0.0515123		TN	TN	TN	TN
O00233	0.961373	0.873109	0.883251	0.842891	0.852714	0.885109	0.901708	0.95026	0.930742	0.895387	0.759248	0.856074	0.934498	0.841644	0.845125	1.0755	0.843521	0.811136	Homo sapiens	0.2106	0.0456731	0.101757	0.0906671	0.703106	-0.0362976	0.321669	0.0333475		TN	TN	TN	TN
P61289	3.15213	3.14498	3.21099	3.06733	3.05988	3.06473	3.11757	3.15415	3.21668	2.99997	3.08624	3.10555	3.04229	3.18291	3.07368	3.14063	3.09839	3.13263	Homo sapiens	0.00742904	0.105388	0.0853425	0.0988784	0.614973	-0.0242567	0.0244036	0.0600031		TN	TN	TN	TN
P26599	5.42093	5.37377	5.43664	5.30527	5.29337	5.27655	5.33921	5.41898	5.44316	5.3475	5.29913	5.28472	5.37277	5.40887	5.42686	5.33375	5.3122	5.27358	Homo sapiens	0.00453498	0.118715	0.0702649	0.0900019	0.0153453	0.0963227	2.51213e-06	0.10168		TN	TN	TN	TN
P06454	4.76625	4.84584	4.68048	4.7716	4.7184	4.72892	4.77807	4.68259	4.82814	4.744	4.62925	4.80365	4.86304	4.66116	4.78856	4.82133	4.68805	4.7551	Homo sapiens	0.651949	0.0245493	0.605559	0.0372987	0.830356	0.0160942	0.426617	0.0259807		TN	TN	TN	TN
P30566	1.67036	1.58946	1.74466	1.60033	1.44523	1.55101	1.73085	1.67176	1.73578	1.46794	1.40109	1.58253	1.80611	1.61096	1.57781	1.67798	1.50333	1.39316	Homo sapiens	0.100993	0.135972	0.0157522	0.228946	0.26908	0.140139	0.000917252	0.168352		TN	TN	TN	TN
Q06323	2.36085	2.62575	2.56644	2.43011	2.3223	2.34935	2.18387	2.57536	2.41124	2.45062	2.42639	2.54435	2.33	3.15771	2.43483	2.37809	2.45136	2.31228	Homo sapiens	0.157188	0.15043	0.521157	-0.0836325	0.378837	0.260269	0.271729	0.109022		TN	TN	TN	TN
O95456	0.680065	0.931198	0.753608	0.781456	0.789855	0.980421	0.77936	0.826589	0.984479	0.888375	0.759797	0.731868	0.904606	0.834594	0.799808	0.664608	0.97106	0.888869	Homo sapiens	0.562933	-0.0622869	0.422381	0.0701296	0.962581	0.00482335	0.931166	0.00422202		TN	TN	TN	TN
P17812	2.40016	2.28046	2.35496	2.27543	2.28378	2.25859	2.40743	2.31728	2.33266	2.3006	2.2204	2.27801	2.3573	2.36712	2.32902	2.27963	2.28032	2.24383	Homo sapiens	0.111608	0.0725907	0.0786886	0.0861225	0.00742546	0.0832214	9.29684e-05	0.0806449		TN	TN	TN	TN
O15067	2.24791	2.29269	2.30793	2.16848	2.1956	2.00952	2.14612	2.31706	2.30648	2.12878	2.16821	2.18011	2.13817	2.19893	2.31736	2.14786	2.16487	2.24315	Homo sapiens	0.0597285	0.15831	0.164762	0.0975174	0.614397	0.0328612	0.00904877	0.0962295		TN	TN	TN	TN
P31939	4.83172	4.80432	4.8352	4.71158	4.75737	4.75296	4.78698	4.79042	4.87292	4.73702	4.71721	4.7924	4.77076	4.81917	4.79355	4.79371	4.75728	4.74118	Homo sapiens	0.00906985	0.0831056	0.132304	0.0678965	0.219115	0.0304354	0.000594657	0.0604792		TN	TN	TN	TN
P30520	1.74331	1.65145	1.78748	1.66844	1.63711	1.60364	1.7594	1.76452	1.85641	1.56647	1.60473	1.59753	1.85005	1.60719	1.79523	1.81782	1.4702	1.59525	Homo sapiens	0.108644	0.0910173	0.0037388	0.203869	0.382214	0.123063	0.00394139	0.139316		TN	TN	TN	TN
P62191	2.86286	2.83923	2.8971	2.82318	2.8202	2.71941	2.86815	2.78521	2.9282	2.78668	2.71784	2.83428	2.91153	2.92233	2.82018	2.87671	2.68288	2.72154	Homo sapiens	0.106901	0.0788028	0.204836	0.0809221	0.139404	0.124301	0.00353952	0.0946752		TN	TN	TN	TN
P55786	2.16703	2.12591	2.12759	2.15536	2.10449	2.07318	2.09837	2.23341	2.16721	2.07482	2.06705	2.13228	2.14641	2.11687	2.1589	2.07786	2.07735	2.16547	Homo sapiens	0.347931	0.0291699	0.164311	0.0749468	0.347692	0.0338355	0.0233893	0.0459841		TN	TN	TN	TN
Q9BT73	-1.73139	-1.56703	-1.44692	-1.61849	-1.5594	-1.70694	-1.38318	-1.70331	-1.51808	-1.52587	-1.93057	-1.55526	-1.86326	-1.48614	-1.5624	-1.46279	-1.54536	-1.7479	Homo sapiens	0.643104	0.0464967	0.443976	0.135707	0.734796	-0.051918	0.5447	0.0434286		TN	TN	TN	TN
Q06203	-1.72823	-0.822098	-0.919525	-1.63954	-1.39616	-1.13931	-1.32943	-1.10963	-1.11358	-1.41579	-1.34192	-1.39444	-0.80826	-1.41723	-1.57092	-1.14065	-1.27185	-1.45542	Homo sapiens	0.505187	0.235047	0.057929	0.199839	0.928659	0.023837	0.22746	0.152908		TN	TN	TN	TN
P20618	3.02906	3.07148	3.13789	3.05998	3.03074	3.00408	3.09807	3.06807	3.11821	3.06133	3.03128	2.98559	3.01963	3.08256	3.03111	3.03437	3.0795	3.13611	Homo sapiens	0.249284	0.0478764	0.0598594	0.0687216	0.331444	-0.0388959	0.216636	0.0259007		TN	TN	TN	TN
O00231	3.46181	3.22956	3.41993	3.46643	3.34961	3.34983	3.32172	3.46909	3.4516	3.3578	3.30306	3.39694	3.24427	3.36049	3.35253	3.49506	3.47678	3.34343	Homo sapiens	0.834028	-0.0181933	0.317049	0.0615365	0.1209	-0.119326	0.514619	-0.0253276		TN	TN	TN	TN
O00232	2.23752	2.2139	2.28281	2.08528	2.21028	2.1364	2.13543	2.24199	2.33579	2.11225	2.19784	2.12282	2.32666	2.20369	2.21967	2.14999	2.16868	2.06079	Homo sapiens	0.0723086	0.100757	0.217167	0.0934322	0.0725115	0.123523	0.00110025	0.105904		TN	TN	TN	TN
Q9BRX5	-1.827	-1.7998	-1.88958	-2.13376	-1.92337	-1.71965	-1.74214	-1.76912	-1.86937	-2.0889	-1.95527	-1.82496	-1.83192	-1.66607	-1.983	-1.99413	-1.85864	-1.85272	Homo sapiens	0.517566	0.0868062	0.129446	0.16283	0.505848	0.0748353	0.0594767	0.108157		TN	TN	TN	TN
P20962	-2.50014	-2.35311	-2.84048	-2.73892	-2.85653	-2.83137	NaN	-1.83138	NaN	NaN	-3.70877	NaN	-2.99002	-1.62337	-2.99753	-4.53768	-0.630633	-2.37797	Homo sapiens	0.175656	0.244361	1	1.87739	0.986743	-0.0215442	0.482132	0.363692		TN	TN	TN	TN
Q9UHX1	3.308	3.27577	3.34183	3.21858	3.23409	3.19938	3.24376	3.32174	3.28394	3.26564	3.1985	3.26722	3.30296	3.28819	3.22911	3.26765	3.29848	3.18191	Homo sapiens	0.0133652	0.0911814	0.28526	0.0393578	0.59329	0.0240726	0.0107805	0.0515373		TN	TN	TN	TN
P22234	5.28361	5.30345	5.21724	5.24959	5.19492	5.24452	5.22221	5.26708	5.31434	5.22238	5.25018	5.22859	5.27537	5.2492	5.25452	5.28173	5.20879	5.22726	Homo sapiens	0.287753	0.0384216	0.287973	0.0341609	0.430057	0.0204364	0.0416088	0.0310063		TN	TN	TN	TN
Q5JRX3	-1.0408	-1.49342	-1.06447	-1.25957	-1.43092	-1.23501	-1.05493	-1.26549	-1.11903	-1.50163	-1.24042	-1.31334	-1.1651	-1.19068	-1.52538	-1.08815	-1.08479	-1.31896	Homo sapiens	0.532074	0.108931	0.108518	0.205311	0.405148	-0.129753	0.432785	0.0614963		TN	TN	TN	TN
P60891	1.35147	1.56729	1.40106	1.53613	1.40284	1.46931	1.35732	1.5122	1.52833	1.4723	1.44691	1.50456	1.50889	1.39814	1.38533	1.43295	1.42962	1.6365	Homo sapiens	0.716969	-0.0294855	0.886916	-0.00863699	0.431568	-0.0689039	0.340209	-0.0356754		TN	TN	TN	TN
P62333	3.52128	3.48523	3.49177	3.5157	3.43672	3.37007	3.49516	3.53534	3.46103	3.38439	3.46305	3.48311	3.44556	3.53501	3.35272	3.48751	3.50905	3.49352	Homo sapiens	0.249472	0.0585968	0.220554	0.0536586	0.380054	-0.052262	0.450901	0.0199978		TN	TN	TN	TN
P35998	3.65131	3.68867	3.71722	3.66784	3.63342	3.60693	3.6525	3.68911	3.73879	3.6499	3.59635	3.64245	3.71354	3.72947	3.66245	3.64673	3.66535	3.54279	Homo sapiens	0.1285	0.049672	0.10097	0.063902	0.125027	0.0835301	0.00157593	0.0657014		TN	TN	TN	TN
P28066	3.78417	3.69188	3.77707	3.67335	3.63792	3.71037	3.68139	3.75138	3.77364	3.64446	3.7157	3.70138	3.64659	3.74966	3.7521	3.7197	3.69754	3.68364	Homo sapiens	0.10061	0.0771588	0.243072	0.0482909	0.685503	0.0158274	0.0251469	0.0470924		TN	TN	TN	TN
P60900	3.94932	3.95349	3.97518	3.90283	3.90082	3.90838	3.91026	3.94663	3.96374	3.91577	3.90614	3.9585	3.92272	3.98557	3.90032	3.92171	3.95338	3.90571	Homo sapiens	0.00266713	0.055321	0.583868	0.0134065	0.766109	0.00926789	0.0470005	0.0259985		TN	TN	TN	TN
P07737	6.53153	6.60304	6.52465	6.4675	6.43277	6.53795	6.43724	6.58592	6.56015	6.48161	6.46538	6.51028	6.49085	6.57032	6.54733	6.49169	6.51944	6.45568	Homo sapiens	0.13796	0.073669	0.428282	0.0420146	0.190158	0.0472287	0.0166396	0.0543041		TN	TN	TN	TN
O94906	0.675767	0.792029	0.758156	0.660814	0.646095	0.671764	0.646873	0.675093	0.786278	0.663403	0.687412	0.747876	0.716849	0.656422	0.707806	0.802775	0.66003	0.664494	Homo sapiens	0.0798918	0.082427	0.951713	0.0031845	0.775478	-0.0154074	0.365909	0.0234013		TN	TN	TN	TN
Q6P2Q9	3.84844	3.84546	3.82171	3.7573	3.79516	3.81122	3.83191	3.79583	3.87893	3.76652	3.77307	3.82221	3.8051	3.82564	3.79693	3.82678	3.79035	3.86612	Homo sapiens	0.0487678	0.0506438	0.180397	0.048289	0.47434	-0.0185267	0.085417	0.026802		TN	TN	TN	TN
Q16401	2.92096	2.99421	2.939	2.95285	2.93532	2.90542	2.91944	3.00349	2.94493	2.95794	2.96734	2.88042	2.87777	3.00672	2.8975	2.99463	2.98368	2.93153	Homo sapiens	0.481142	0.0201907	0.60643	0.0207201	0.393201	-0.042617	0.977506	-0.000568734		TN	TN	TN	TN
P51665	2.14943	2.13561	2.1781	2.05321	1.94579	2.04009	2.1528	2.16176	2.04031	2.10736	1.95837	2.12184	2.08424	2.17933	1.91178	2.12043	2.1709	2.0394	Homo sapiens	0.0172692	0.141348	0.440841	0.0557668	0.584368	-0.0517942	0.227363	0.0484402		TN	TN	TN	TN
Q9UL46	1.23434	1.19531	1.2046	1.31679	0.929818	1.12081	1.07685	1.1475	1.20835	1.19911	1.14718	1.28512	1.17353	1.24857	1.22921	1.13621	1.20146	1.04088	Homo sapiens	0.472775	0.0889457	0.297378	-0.0662359	0.153868	0.0909206	0.39445	0.0378768		TN	TN	TN	TN
P18031	-1.7508	-1.6399	-1.76041	-1.65146	-1.84054	-1.93443	-1.5998	-1.8951	-1.90516	-1.61424	-1.63067	-1.8215	-1.70984	-1.53318	-1.707	-1.8242	-1.88532	-1.86528	Homo sapiens	0.373851	0.0917692	0.407305	-0.111215	0.0270986	0.20826	0.290942	0.0629382		TN	TN	TN	TN
Q15257	-0.0590077	-0.165916	-0.102735	-0.143589	0.0786724	-0.0270852	-0.0507359	0.0306185	0.0243967	0.00769511	-0.0514066	-0.342887	-0.000616387	-0.00955919	-0.107894	-0.234266	-0.0928332	0.0140726	Homo sapiens	0.332384	-0.0785522	0.30737	0.130292	0.460667	0.0649855	0.444867	0.0389086		TN	TN	TN	TN
P08575	-1.07897	-1.02143	-1.04456	-1.21225	-1.1161	-1.0736	-1.10938	-1.12342	-1.12167	-1.08293	-0.957967	-1.18492	-1.01013	-0.981207	-1.12923	-1.00196	-1.02877	-1.11347	Homo sapiens	0.125201	0.0856667	0.54997	-0.0428853	0.895643	0.00787956	0.618041	0.016887		TN	TN	TN	TN
P49721	3.18515	3.14267	3.00899	3.0162	2.98521	2.98748	3.05727	3.16647	3.02327	3.02716	3.04848	2.9841	3.05053	3.16056	3.04966	3.01183	3.0634	2.95802	Homo sapiens	0.0982554	0.115974	0.256227	0.0624254	0.187551	0.0758328	0.0043446	0.084744		TN	TN	TN	TN
P49720	2.47134	2.43941	2.43106	2.39172	2.28828	2.35688	2.47225	2.45793	2.52459	2.28549	2.27635	2.38294	2.4078	2.43624	2.41884	2.43532	2.27926	2.34796	Homo sapiens	0.036163	0.101643	0.0127984	0.169998	0.219456	0.0667818	0.000142805	0.112808		TN	TN	TN	TN
P28070	1.11605	1.23509	1.1613	1.09633	1.07775	1.03408	1.11577	1.12281	1.28227	1.0511	1.00577	1.16475	1.11561	1.22096	1.13895	0.959752	1.20601	1.10627	Homo sapiens	0.0612443	0.101428	0.238495	0.0997408	0.435346	0.0678295	0.0152047	0.0896662		TN	TN	TN	TN
Q9UNM6	2.67102	2.67292	2.6761	2.58226	2.60688	2.677	2.72678	2.66715	2.68491	2.6239	2.6051	2.60994	2.62878	2.69767	2.61082	2.53782	2.74191	2.64659	Homo sapiens	0.145374	0.0512983	0.0125438	0.079965	0.957708	0.00364677	0.0636643	0.04497		TN	TN	TN	TN
Q99460	3.60427	3.56078	3.60321	3.50256	3.52481	3.56847	3.54073	3.62212	3.66299	3.52457	3.54049	3.49645	3.60413	3.62722	3.62666	3.51916	3.49755	3.52613	Homo sapiens	0.0754225	0.0574773	0.082175	0.0881116	0.000792331	0.105054	2.64228e-05	0.0835478		TN	TN	TN	TN
Q8WXF1	-0.160087	-0.209816	-0.108205	-0.342737	-0.137369	-0.187959	-0.126624	-0.204757	0.00225284	-0.391595	-0.258968	-0.185096	-0.114256	-0.316667	-0.135682	-0.00953768	-0.18521	-0.403909	Homo sapiens	0.406903	0.0633191	0.119177	0.168843	0.938869	0.0106839	0.138553	0.0809488		TN	TN	TN	TN
Q9UMS4	4.01573	4.01873	4.07924	3.94682	3.96822	3.95664	3.94181	4.01198	4.08316	3.93595	3.98273	3.99395	3.94105	4.00777	4.0127	4.03861	4.02713	3.93511	Homo sapiens	0.0201847	0.0806723	0.404473	0.0414406	0.760072	-0.0131076	0.0995026	0.0363351		TN	TN	TN	TN
P25786	4.68983	4.71459	4.68563	4.61822	4.60839	4.64119	4.70193	4.65518	4.72777	4.63392	4.60839	4.64902	4.61768	4.66734	4.68513	4.72188	4.64973	4.65284	Homo sapiens	0.00504554	0.0740878	0.0568581	0.0645162	0.590866	-0.0180964	0.0224352	0.0401692		TN	TN	TN	TN
P25788	3.19992	3.10515	3.24664	3.19619	3.1642	3.14367	3.20802	3.08833	3.26228	3.097	3.25258	3.18639	3.16807	3.1536	3.18088	3.11422	3.26892	3.18405	Homo sapiens	0.738296	0.0158822	0.91732	0.00755461	0.659969	-0.0215453	0.981831	0.000630511		TN	TN	TN	TN
P25789	3.7657	3.74017	3.84906	3.73878	3.704	3.70172	3.80763	3.83115	3.80389	3.64624	3.70382	3.72825	3.71382	3.8644	3.72657	3.73827	3.77143	3.67463	Homo sapiens	0.115535	0.0701466	0.00921252	0.121451	0.51269	0.0401503	0.00302639	0.0772493		TN	TN	TN	TN
O00487	0.560919	0.389167	0.571123	0.461643	0.49164	0.336616	0.532358	0.450234	0.524728	0.352604	0.509614	0.433505	0.374154	0.463602	0.35486	0.354523	0.497043	0.190976	Homo sapiens	0.366281	0.0771029	0.249188	0.0705321	0.624768	0.0500247	0.156608	0.0658866		TN	TN	TN	TN
Q15269	0.739538	0.799642	0.797427	0.63178	0.539557	0.726399	0.723621	0.637366	0.825231	0.634394	0.724258	0.709823	0.783084	0.687245	0.788144	0.717746	0.670332	0.616508	Homo sapiens	0.0634429	0.146291	0.555143	0.0392477	0.126525	0.0846293	0.00751504	0.0900558		TN	TN	TN	TN
P22695	1.71985	1.74266	1.75785	1.79358	1.64065	1.6856	1.75602	1.69153	1.85365	1.67832	1.67878	1.68303	1.64757	1.70923	1.72239	1.68821	1.72576	1.83704	Homo sapiens	0.512737	0.0335116	0.138676	0.0870224	0.318304	-0.0572712	0.466643	0.0210876		TN	TN	TN	TN
P07919	1.21055	1.13982	1.14621	0.958913	1.12315	1.12969	1.17309	1.13163	1.00212	1.0673	1.17641	1.1136	0.88874	1.11579	1.12329	1.24873	1.21076	1.06	Homo sapiens	0.190259	0.0949417	0.794464	-0.0168249	0.246065	-0.130556	0.69459	-0.0174798		TN	TN	TN	TN
P27708	3.52382	3.46877	3.48014	3.41914	3.40735	3.45131	3.48173	3.52285	3.52198	3.42048	3.394	3.43089	3.53597	3.47687	3.36794	3.47351	3.42734	3.47845	Homo sapiens	0.0380649	0.0649788	0.00580645	0.0937269	0.992905	0.000490348	0.0153645	0.0530653		TN	TN	TN	TN
P14927	-0.787763	-0.737713	-0.737424	-0.755565	-1.00487	-0.910951	-0.740665	-0.861271	-0.769326	-0.906996	-0.887195	-0.697949	-0.845582	-0.733016	-0.85674	-0.888334	-0.712537	-0.894704	Homo sapiens	0.141989	0.136161	0.62367	0.040293	0.793001	0.0200792	0.114331	0.065511		TN	TN	TN	TN
P61026	1.31088	1.16831	1.15149	0.996203	1.13007	1.17255	1.00516	1.31274	1.17378	1.16252	1.19436	1.13905	0.959542	1.09658	1.09796	1.31918	1.28419	1.2472	Homo sapiens	0.206007	0.110618	0.988256	-0.00141497	0.00997879	-0.232165	0.435043	-0.0409874		TN	TN	TN	TN
P62820	-0.268725	-0.00637014	-0.0498547	-0.0357908	-0.1952	-0.125501	-0.288384	0.209594	-0.104513	-0.214741	-0.184768	-0.141227	-0.17542	-0.108833	-0.223345	-0.274322	0.171779	0.098563	Homo sapiens	0.915774	0.0105139	0.46295	0.119144	0.302775	-0.167873	0.861222	-0.0127383		TN	TN	TN	TN
P61006	-3.05577	-2.87709	-2.96404	-2.9076	-3.02123	-3.09031	-3.06673	-3.03972	-2.70097	-3.01112	-2.94943	-3.12818	-2.77498	-3.13474	-3.04628	-2.9414	-2.89395	-3.09381	Homo sapiens	0.611892	0.0407448	0.506982	0.0937738	0.945915	-0.00894396	0.472168	0.0418582		TN	TN	TN	TN
O75832	-0.318478	-0.302955	-0.117684	-0.278671	-0.403772	-0.319198	-0.238411	-0.327588	-0.26614	-0.201575	-0.231438	-0.360239	-0.0725365	-0.42432	-0.3033	-0.164291	-0.3941	-0.389682	Homo sapiens	0.304095	0.0875079	0.826351	-0.0129622	0.719862	0.0493055	0.392986	0.0412837		TN	TN	TN	TN
Q13200	4.43328	4.37248	4.44917	4.26991	4.36635	4.2583	4.37831	4.3837	4.42145	4.32796	4.25976	4.39547	4.37308	4.45744	4.3372	4.29665	4.33193	4.33365	Homo sapiens	0.0442388	0.120124	0.182646	0.0667572	0.142775	0.0684961	0.000951899	0.0851256		TN	TN	TN	TN
O43242	2.57976	2.65567	2.60671	2.57491	2.54729	2.62876	2.53821	2.59602	2.66302	2.60811	2.61594	2.5698	2.49093	2.65098	2.60643	2.59182	2.67507	2.56808	Homo sapiens	0.404576	0.030393	0.978049	0.00113519	0.642904	-0.0288761	0.969788	0.000884056		TN	TN	TN	TN
O95758	0.528637	0.445989	0.416754	0.343893	0.326829	0.350346	0.348713	0.482478	0.455323	0.514499	0.297969	0.388214	0.483069	0.482945	0.400439	0.305867	0.491444	0.335594	Homo sapiens	0.0226319	0.123437	0.72189	0.0286108	0.289342	0.0778494	0.0281529	0.0766325		TN	TN	TN	TN
Q96PZ0	0.784563	0.621488	0.427112	0.560691	0.958869	0.603793	0.580453	0.870986	0.881353	0.299022	0.488665	0.629254	0.573372	0.16366	1.02209	0.219681	0.893631	1.05186	Homo sapiens	0.584964	-0.09673	0.0904329	0.305283	0.722937	-0.135348	0.853352	0.0244018		TN	TN	TN	TN
P22102	5.94986	5.87611	5.91274	5.91057	5.82641	5.85432	5.92458	5.93353	5.99984	5.80339	5.83661	5.8513	5.86653	5.96626	5.89933	5.85731	5.92914	5.80863	Homo sapiens	0.206753	0.0491366	0.0115007	0.122223	0.373812	0.0456866	0.00242213	0.0723488		TN	TN	TN	TN
Q9UDW1	-0.86226	-0.767836	-0.786335	-0.886502	-0.806311	-0.883508	-0.694149	-0.848053	-0.90375	-0.866603	-0.79683	-0.861991	-0.85671	-0.805082	-0.82606	-0.785785	-0.916374	-0.790734	Homo sapiens	0.243847	0.0532968	0.711152	0.0264905	0.972182	0.00168004	0.318574	0.0271558		TN	TN	TN	TN
P43487	5.79726	5.85686	5.76328	5.78668	5.7094	5.73235	5.78027	5.7881	5.85617	5.69809	5.69022	5.79652	5.7975	5.81942	5.78846	5.75269	5.71445	5.73753	Homo sapiens	0.152271	0.0629872	0.128774	0.0798998	0.00974784	0.0669044	0.000650344	0.0699304		TN	TN	TN	TN
Q16576	2.40492	2.3586	2.31953	2.40531	2.29659	2.31357	2.33152	2.39597	2.42472	2.28348	2.26955	2.40991	2.40051	2.35249	2.30475	2.44601	2.32135	2.2898	Homo sapiens	0.618685	0.0225302	0.295449	0.063094	0.997265	0.000200987	0.285795	0.0286084		TN	TN	TN	TN
O60216	-1.11732	-0.80628	-0.818072	-0.852566	-0.899767	-0.935428	-0.934358	-0.923929	-0.696479	-0.965556	-1.0053	-1.01257	-0.939506	-0.810053	-0.874904	-0.967909	-0.942088	-0.999043	Homo sapiens	0.871899	-0.017969	0.144679	0.142885	0.0808784	0.094859	0.109747	0.0732585		TN	TN	TN	TN
Q9H6Z4	-0.550664	-0.461366	-0.41446	-0.617511	-0.726641	-0.62235	-0.638844	-0.59456	-0.463368	-0.466762	-0.563328	-0.608291	-0.536048	-0.415918	-0.600571	-0.700673	-0.484513	-0.626624	Homo sapiens	0.028198	0.180004	0.786555	-0.0194639	0.358433	0.0864244	0.0571638	0.0823215		TN	TN	TN	TN
P31930	2.56843	2.57904	2.58038	2.46647	2.54545	2.43584	2.51833	2.50183	2.62034	2.48812	2.51346	2.56893	2.50091	2.64357	2.55285	2.48583	2.46126	2.57896	Homo sapiens	0.0468448	0.0933642	0.624699	0.0233253	0.357685	0.057095	0.0260295	0.0579281		TN	TN	TN	TN
P46060	2.54093	2.56887	2.63977	2.45264	2.51932	2.44907	2.49896	2.49248	2.66582	2.47841	2.44666	2.58009	2.42	2.73437	2.468	2.58567	2.47302	2.47966	Homo sapiens	0.0423821	0.109513	0.506443	0.0507	0.801683	0.0280092	0.124819	0.0627406		TN	TN	TN	TN
Q96T37	-1.0414	-0.768763	-0.997393	-1.02916	-1.18878	-0.899082	-0.881953	-1.04061	-0.918888	-0.915781	-1.13667	-1.01912	-0.886529	-1.09493	-0.817868	-1.06739	-1.05066	-1.03209	Homo sapiens	0.434901	0.103154	0.390887	0.0767087	0.235946	0.116936	0.0565319	0.0989331		TN	TN	TN	TN
Q92878	0.252837	0.477034	0.402917	0.342752	0.332488	0.474007	0.225508	0.413918	0.439271	0.302602	0.47379	0.46152	0.369758	0.471095	0.520694	0.566196	0.389481	0.0967831	Homo sapiens	0.948711	-0.00548671	0.575216	-0.0530713	0.513596	0.103029	0.796058	0.0148237		TN	TN	TN	TN
P62826	5.1226	5.17493	5.06507	5.09191	5.01711	5.1223	5.00347	5.14106	5.16455	5.11168	5.13912	5.05488	5.11945	5.16738	5.128	5.01595	5.10227	5.0646	Homo sapiens	0.381438	0.0437601	0.984835	0.00113297	0.0560856	0.0773425	0.103925	0.0407452		TN	TN	TN	TN
Q08257	0.739506	1.02906	0.892285	0.853114	0.760881	0.874536	0.885034	1.01378	1.00616	0.71122	0.697353	0.868803	0.950773	0.794764	0.728412	1.1211	0.780734	0.788872	Homo sapiens	0.560558	0.0574394	0.0387273	0.2092	0.608128	-0.072254	0.277287	0.0647951		TN	TN	TN	TN
P51148	0.710114	0.688392	0.697739	0.596343	0.611223	0.673148	0.545266	0.74833	0.674363	0.644474	0.654255	0.703285	0.790268	0.569177	0.704132	0.611215	0.626659	0.663106	Homo sapiens	0.0419194	0.071844	0.863765	-0.0113518	0.458626	0.0541991	0.199313	0.0382304		TN	TN	TN	TN
P51149	0.790363	0.866411	0.953661	0.71319	0.680676	0.490445	0.671546	0.939748	0.752114	0.601964	0.846398	0.720447	0.719925	0.847726	0.702914	0.7878	0.912678	0.522187	Homo sapiens	0.0449042	0.242041	0.57458	0.0648665	0.903666	0.0159665	0.0834866	0.107625		TN	TN	TN	TN
P78406	0.946535	0.972853	1.01269	0.816532	1.02516	0.945723	0.90646	1.00591	1.08242	0.91188	0.872512	0.961747	0.98322	0.865128	0.975721	0.960683	1.07069	0.849209	Homo sapiens	0.491592	0.0482215	0.220319	0.0828832	0.812765	-0.0188373	0.293226	0.0374225		TN	TN	TN	TN
Q96PK6	2.70543	2.74438	2.76254	2.68386	2.63161	2.63465	2.64652	2.76717	2.70008	2.67815	2.71274	2.67656	2.75826	2.68041	2.66833	2.72566	2.68959	2.63165	Homo sapiens	0.0215861	0.0874112	0.696696	0.0154394	0.636934	0.0200369	0.0458143	0.0409625		TN	TN	TN	TN
Q14498	2.43868	2.5386	2.4343	2.405	2.43278	2.4503	2.39168	2.52312	2.48317	2.36599	2.44093	2.40633	2.4223	2.50183	2.46091	2.43939	2.44141	2.34146	Homo sapiens	0.322767	0.041166	0.238891	0.0615714	0.24832	0.0542626	0.022313	0.0523334		TN	TN	TN	TN
P98179	2.13164	1.94645	2.00233	1.91127	1.88849	1.7189	1.87033	2.02002	2.05832	1.9637	1.82275	1.87211	2.01737	1.83779	1.86173	1.86296	2.04012	1.96064	Homo sapiens	0.0839188	0.187252	0.243047	0.0967014	0.555207	-0.0489457	0.102772	0.0783358		TN	TN	TN	TN
P49792	2.58909	2.68519	2.66879	2.60142	2.58791	2.61427	2.70735	2.68938	2.65328	2.62118	2.56388	2.58124	2.66126	2.6366	2.63188	2.70514	2.5649	2.56416	Homo sapiens	0.203753	0.046495	0.0152531	0.0945713	0.541261	0.0318488	0.0081297	0.0576384		TN	TN	TN	TN
P18754	3.16699	3.06628	3.15268	3.08493	2.92763	3.11738	2.98436	3.12224	3.16062	3.00289	3.12442	3.10112	3.07697	3.1486	3.14974	3.10162	2.99057	3.01158	Homo sapiens	0.268756	0.0853341	0.852475	0.0129287	0.0957799	0.0905131	0.0577718	0.0629253		TN	TN	TN	TN
Q96PU8	0.807024	0.66221	0.870032	0.648822	0.66855	0.594777	0.744577	0.739599	0.686769	0.545219	0.636559	0.908132	0.802136	0.865813	0.460746	0.579909	0.941649	0.566261	Homo sapiens	0.0949105	0.142372	0.818979	0.0270118	0.941964	0.0136247	0.358457	0.061003		TN	TN	TN	TN
P63244	6.27446	6.2734	6.23441	6.25013	6.20862	6.19835	6.29985	6.26664	6.27257	6.1979	6.19005	6.22384	6.26952	6.27726	6.23068	6.24564	6.21537	6.22808	Homo sapiens	0.112776	0.0417174	0.00633104	0.0757545	0.155745	0.029459	0.000171652	0.048977		TN	TN	TN	TN
P49756	0.723219	0.777256	0.554131	0.549601	0.374022	0.710163	0.733453	0.616896	0.516068	0.582152	0.620418	0.637555	0.785431	0.640977	0.486483	0.642312	0.596817	0.561446	Homo sapiens	0.300505	0.140273	0.899114	0.00876425	0.69699	0.0374386	0.220739	0.0621586		TN	TN	TN	TN
Q9Y5S9	2.89967	2.86228	2.78215	2.76583	2.68375	2.85119	2.87803	2.90934	2.89406	2.70766	2.69213	2.77522	2.77774	2.97284	2.73078	2.82288	2.76069	2.85702	Homo sapiens	0.244425	0.0811063	0.00336501	0.168805	0.87224	0.0135903	0.0192961	0.0878337		TN	TN	TN	TN
Q9P258	4.28471	4.28652	4.34463	4.25982	4.244	4.23098	4.21021	4.36032	4.32495	4.2634	4.2637	4.23894	4.23276	4.28939	4.27882	4.28109	4.22128	4.38002	Homo sapiens	0.0476303	0.0603588	0.401805	0.0431436	0.612288	-0.0271373	0.275952	0.0254551		TN	TN	TN	TN
P54725	-1.43949	-1.40392	-1.16116	-1.45996	-1.44015	-1.30436	-1.21636	-1.4382	-1.23048	-1.38555	-1.34488	-1.44294	-1.17984	-1.37887	-1.42964	-1.18609	-1.43182	-1.40204	Homo sapiens	0.542421	0.0666311	0.280811	0.09611	0.927428	0.0105338	0.259934	0.0577583		TN	TN	TN	TN
Q9UKM9	2.13583	2.14167	2.118	2.10069	2.13006	1.93532	2.05259	2.18014	2.15394	2.09436	2.01927	2.1065	2.08671	2.15014	2.03485	2.12061	2.04533	2.15637	Homo sapiens	0.278419	0.0764778	0.307462	0.0555143	0.736232	-0.0168722	0.189133	0.0383733		TN	TN	TN	TN
Q8IY67	1.30807	1.30125	1.33296	1.3127	1.10012	1.29951	1.32862	1.29912	1.31646	1.33548	1.11689	1.26349	1.27621	1.32769	1.26396	1.31166	1.1995	1.25652	Homo sapiens	0.331592	0.0766509	0.305852	0.0761112	0.426991	0.0333952	0.0549428	0.0620524		TN	TN	TN	TN
Q09028	3.40325	3.33949	3.18259	3.19141	3.20307	3.26539	3.24699	3.33618	3.40655	3.18328	3.18094	3.23958	3.30998	3.40133	3.21603	3.23554	3.18278	3.12517	Homo sapiens	0.271712	0.0884887	0.0617513	0.128642	0.109083	0.127953	0.00202792	0.115028		TN	TN	TN	TN
Q9NTZ6	1.30745	1.27147	1.23318	1.31991	1.30212	1.16527	1.19306	1.34182	1.38524	1.19149	1.34425	1.17602	1.23229	1.3829	1.19427	1.12988	1.34998	1.28574	Homo sapiens	0.884331	0.00826947	0.429876	0.0694542	0.874848	0.0146205	0.429609	0.0307814		TN	TN	TN	TN
Q9NW13	-0.476493	-0.815807	-0.340825	-0.736598	-0.344805	-0.626238	-0.520977	-0.276652	-0.600096	-0.240266	-0.626592	-0.505959	-1.14054	-0.695832	-0.792089	0.235334	-0.742749	0.0854813	Homo sapiens	0.898691	0.0248392	0.95851	-0.00830285	0.0916146	-0.73551	0.125462	-0.239658		TN	TN	TN	TN
P38159	4.49411	4.50282	4.51353	4.35806	4.32676	4.4319	4.37662	4.51993	4.55048	4.45086	4.33633	4.40806	4.16009	4.4408	4.55216	4.49789	4.54333	4.40519	Homo sapiens	0.0143308	0.131248	0.2546	0.0839294	0.47288	-0.0977842	0.4264	0.0391309		TN	TN	TN	TN
P15927	1.60376	1.58565	1.59875	1.3096	1.39129	1.43098	1.43835	1.55528	1.51568	1.37055	1.59138	1.50491	1.45714	1.58659	1.50425	1.39178	1.58318	1.41741	Homo sapiens	0.00375768	0.218762	0.855409	0.0141538	0.505071	0.0518698	0.0247591	0.0949287		TN	TN	TN	TN
P35244	2.31685	2.05314	2.26486	2.12004	2.05159	2.12481	2.09318	2.20743	2.18794	2.18947	2.16017	2.15639	2.22129	2.02333	2.10162	2.27354	2.08412	2.17001	Homo sapiens	0.250664	0.112803	0.881831	-0.00582894	0.488933	-0.0604756	0.700952	0.0154995		TN	TN	TN	TN
Q92900	2.95951	2.90759	2.97153	2.85012	2.91187	2.86245	2.86091	2.9592	2.9857	2.84995	2.87588	2.96296	2.84924	2.88759	2.8866	2.99275	2.89854	2.95117	Homo sapiens	0.058627	0.0713951	0.487623	0.0390069	0.0719493	-0.0730104	0.616355	0.0124639		TN	TN	TN	TN
P40938	-0.232302	-0.359428	-0.513181	-0.257866	-0.376607	-0.31787	-0.362193	-0.264129	-0.47284	-0.274122	-0.389409	-0.31035	-0.434027	-0.314482	-0.174178	-0.574541	-0.273066	-0.282796	Homo sapiens	0.594875	-0.0508557	0.57891	-0.0417601	0.606882	0.0692387	0.878555	-0.00779235		TN	TN	TN	TN
P84095	-0.0473303	-0.240023	-0.267713	-0.0497941	-0.0273256	-0.25635	-0.152068	-0.0575271	-0.00390236	-0.163181	-0.257323	-0.288438	-0.0448573	-0.174802	-0.0199594	-0.206981	-0.12442	-0.255009	Homo sapiens	0.50343	-0.0738654	0.0451222	0.165148	0.132439	0.115597	0.152294	0.0689599		TN	TN	TN	TN
P54727	3.34533	3.35553	3.43474	3.35018	3.30381	3.25775	3.32195	3.37367	3.39013	3.28307	3.29701	3.38446	3.40267	3.34465	3.35264	3.40761	3.27119	3.31168	Homo sapiens	0.127254	0.0746206	0.34535	0.0404	0.456727	0.0364916	0.0269039	0.0505041		TN	TN	TN	TN
Q07960	-0.787109	-0.862652	-0.703528	-0.986494	-0.931082	-0.943032	-0.705914	-0.853797	-0.744879	-0.890243	-1.00932	-0.984297	-0.837268	-1.11969	-0.881534	-0.63501	-1.11004	-0.635111	Homo sapiens	0.0259297	0.169106	0.0279032	0.193091	0.446135	-0.152778	0.326578	0.0698063		TN	TN	TN	TN
P35250	1.07566	1.32769	1.1185	1.23484	1.32769	0.990961	1.21214	1.14276	1.229	1.18813	1.0671	1.10829	1.11988	1.20069	1.18233	1.10303	1.13945	1.24987	Homo sapiens	0.937848	-0.0105445	0.172266	0.0734602	0.947803	0.00351596	0.61126	0.0221439		TN	TN	TN	TN
P40937	0.440736	0.581867	0.509986	0.346609	0.339871	0.519514	0.260283	0.622274	0.584082	0.446193	0.424492	0.429541	0.352357	0.361455	0.483106	0.602703	0.353783	0.565353	Homo sapiens	0.202669	0.108865	0.654806	0.0554706	0.286877	-0.108307	0.724642	0.0186762		TN	TN	TN	TN
P13489	3.88442	3.8102	3.78306	3.77525	3.75448	3.71694	3.84035	3.79598	3.83465	3.76444	3.69103	3.76709	3.80856	3.83028	3.78158	3.78091	3.76296	3.72	Homo sapiens	0.0911388	0.0770054	0.0441207	0.0828095	0.0850208	0.0521842	0.000237989	0.0706664		TN	TN	TN	TN
P27635	4.80121	4.8961	4.85018	4.83871	4.79608	4.81854	4.81921	4.81248	4.87286	4.8351	4.78145	4.85808	4.77802	4.89185	4.87086	4.82558	4.83315	4.83577	Homo sapiens	0.355002	0.0313907	0.753534	0.00997957	0.683382	0.0154088	0.257778	0.0189264		TN	TN	TN	TN
P31350	1.65311	1.7209	1.54679	1.65048	1.55053	1.55721	1.6629	1.61661	1.70969	1.60233	1.49673	1.62114	1.59092	1.53912	1.65066	1.70907	1.61782	1.57175	Homo sapiens	0.417969	0.0541941	0.12986	0.0896618	0.488931	-0.0393093	0.260986	0.0348489		TN	TN	TN	TN
P27694	1.50315	1.53471	1.41926	1.5317	1.22836	1.45124	1.54203	1.497	1.40956	1.41742	1.43275	1.30693	1.37393	1.40233	1.43393	1.43051	1.5336	1.40446	Homo sapiens	0.446009	0.0819436	0.155025	0.0971661	0.287488	-0.0527951	0.291523	0.0421048		TN	TN	TN	TN
O43665	-1.58288	-1.55607	-1.32413	-1.67874	-1.48576	-1.42341	-1.48928	-1.31165	-1.33717	-1.6787	-1.63099	-1.51887	-1.25573	-1.56055	-1.63246	-1.50732	-1.53151	-1.49937	Homo sapiens	0.730206	0.0416119	0.0343167	0.230155	0.809601	0.0298216	0.0923042	0.10053		TN	TN	TN	TN
Q9NPQ8	-0.580132	-0.790536	-0.801988	-0.912403	-0.899372	-0.830185	-0.603516	-0.594894	-0.565562	-0.970007	-0.744495	-1.03556	-0.281992	-0.910309	-0.199587	-1.2387	-0.997033	-0.762106	Homo sapiens	0.110326	0.156434	0.0208809	0.328697	0.11177	0.535318	0.00211783	0.34015		TN	TN	TN	TN
P35249	0.558532	0.303501	0.476379	0.628492	0.412942	0.546341	0.463439	0.556344	0.656005	0.385331	0.186814	0.572269	0.710184	0.314663	0.244648	0.784067	0.652771	0.151293	Homo sapiens	0.443886	-0.0831208	0.22761	0.177125	0.682433	-0.106212	0.964234	-0.00406946		TN	TN	TN	TN
Q13123	-0.461015	-0.36949	-0.542284	-0.521918	-0.57277	-0.56992	-0.491071	-0.548134	-0.437049	-0.746495	-0.441235	-0.378182	-0.74065	-0.333775	-0.739532	-0.460011	-0.254932	-0.548197	Homo sapiens	0.137913	0.0972726	0.812797	0.0298859	0.317513	-0.183605	0.781502	-0.0188156		TN	TN	TN	TN
P62913	3.25892	3.23267	3.24601	3.07719	3.09457	3.2223	3.29968	3.32742	3.25956	3.10209	3.0679	3.12464	3.28319	3.27052	3.21113	3.21845	3.11992	3.05639	Homo sapiens	0.0689732	0.114519	0.00154509	0.197343	0.0770655	0.123361	1.30061e-05	0.145074		TN	TN	TN	TN
O76021	2.49043	2.41251	2.468	2.32701	2.45659	2.39736	2.49003	2.43533	2.47404	2.34701	2.41922	2.44078	2.45018	2.36071	2.43024	2.46706	2.47828	2.42024	Homo sapiens	0.223791	0.0633263	0.121187	0.0641312	0.269895	-0.041487	0.216737	0.0286568		TN	TN	TN	TN
P47914	-0.0908752	-0.0749741	-0.419326	-0.322061	-0.283065	-0.221457	-0.225781	-0.178439	-0.193809	-0.291216	-0.256961	-0.30281	-0.182197	-0.244776	-0.111398	-0.331716	-0.227831	-0.26884	Homo sapiens	0.526	0.0804693	0.012609	0.0843195	0.119543	0.0966723	0.0313014	0.0871537		TN	TN	TN	TN
P26373	4.80552	4.79168	4.82628	4.74472	4.78759	4.7622	4.77127	4.79634	4.84225	4.73699	4.7638	4.79642	4.84855	4.82627	4.78417	4.79574	4.74286	4.73038	Homo sapiens	0.0548546	0.0429864	0.236205	0.0375471	0.0828558	0.0633359	0.00134674	0.0479565		TN	TN	TN	TN
P18621	4.03585	4.09202	4.10297	4.08986	3.98809	4.00679	3.97867	4.01787	4.10206	4.06725	4.06902	4.07309	4.06239	4.05074	3.98188	4.06576	4.09691	4.04654	Homo sapiens	0.264434	0.0487014	0.368307	-0.0369198	0.260814	-0.0380695	0.667957	-0.00876262		TN	TN	TN	TN
P46776	4.45697	4.48947	4.38816	4.40464	4.36661	4.44019	4.37439	4.48224	4.39035	4.43006	4.42751	4.41811	4.43108	4.4099	4.44985	4.49153	4.39355	4.40128	Homo sapiens	0.325352	0.0410523	0.791295	-0.00956281	0.966671	0.00148932	0.555721	0.010993		TN	TN	TN	TN
P46779	2.45928	2.55806	2.40347	2.34075	2.36617	2.4813	2.41528	2.5192	2.41024	2.39577	2.39303	2.48478	2.49838	2.48841	2.47018	2.39935	2.39923	2.36282	Homo sapiens	0.282947	0.0775266	0.637395	0.0237171	0.00257573	0.0985212	0.0142798	0.0665883		TN	TN	TN	TN
Q9BVS4	-1.27361	-1.31235	-1.21557	-1.49645	-1.41825	-1.42636	-1.30228	-1.3723	-1.34077	-1.52334	-1.33662	-1.23558	-1.31907	-1.21884	-1.22752	-1.48124	-1.35536	-1.50873	Homo sapiens	0.00868212	0.179846	0.773211	0.0267293	0.0276031	0.193303	0.0024144	0.133293		TN	TN	TN	TN
P23921	2.55219	2.51088	2.63849	2.45069	2.60574	2.48358	2.55155	2.57692	2.6522	2.52436	2.44478	2.53489	2.59259	2.54726	2.52475	2.47839	2.64267	2.48237	Homo sapiens	0.422394	0.053852	0.0904266	0.0922138	0.741457	0.0203941	0.0643269	0.0554866		TN	TN	TN	TN
P62906	3.96716	3.87601	3.96557	3.7767	3.83387	3.88146	3.88134	3.90391	3.90214	3.88609	3.77676	3.97473	3.87	3.90415	3.85058	3.99036	3.9216	3.874	Homo sapiens	0.0688209	0.105572	0.787877	0.016602	0.222322	-0.0537453	0.439038	0.0228097		TN	TN	TN	TN
Q02543	4.12454	4.05524	4.09207	3.92775	3.92142	3.96893	3.98751	4.02776	4.0872	3.97237	3.93362	4.00193	3.94929	4.12502	4.04656	3.99349	3.99444	3.94743	Homo sapiens	0.00373862	0.151252	0.138084	0.0648515	0.309265	0.0618352	0.000794178	0.0926464		TN	TN	TN	TN
P35268	4.54987	4.53563	4.56136	4.47253	4.45357	4.45341	4.49027	4.52472	4.56237	4.4405	4.48508	4.47519	4.50725	4.52236	4.48812	4.53651	4.47046	4.46736	Homo sapiens	0.000804796	0.0891182	0.0767359	0.0588628	0.588474	0.0144693	0.000777243	0.0541501		TN	TN	TN	TN
P83731	3.49785	3.42886	3.39549	3.36038	3.32756	3.38563	3.42578	3.37148	3.47981	3.35623	3.34976	3.45052	3.40749	3.38135	3.46753	3.46368	3.31261	3.37483	Homo sapiens	0.0742306	0.0828772	0.423667	0.0401878	0.527133	0.0350856	0.0335174	0.0527169		TN	TN	TN	TN
P30050	4.75599	4.80336	4.76263	4.71498	4.73019	4.67736	4.77145	4.70502	4.83864	4.74461	4.64275	4.73359	4.70335	4.77056	4.71375	4.76766	4.70496	4.73731	Homo sapiens	0.036913	0.066486	0.267625	0.0647135	0.801479	-0.0074261	0.0531025	0.0412578		TN	TN	TN	TN
P50914	2.47541	2.54584	2.43826	2.37361	2.38117	2.46197	2.52081	2.46207	2.51614	2.3706	2.38651	2.50643	2.40243	2.50471	2.53256	2.40596	2.42159	2.42946	Homo sapiens	0.128727	0.0809234	0.169038	0.0784941	0.204016	0.0608976	0.0040844	0.0734384		TN	TN	TN	TN
P18077	3.0584	3.23007	1.92621	3.04432	2.94115	3.09426	3.02998	3.21806	2.88589	2.72433	3.06026	2.56256	2.738	3.05372	2.7855	3.06831	3.10494	2.56943	Homo sapiens	0.52209	-0.288349	0.20899	0.262258	0.795119	-0.0551554	0.861089	-0.0270822		TN	TN	TN	TN
P32969	4.2251	4.1681	4.23063	4.0659	4.11634	4.09058	4.137	4.21318	4.23762	4.14273	4.01378	4.17095	4.23488	4.22062	4.15142	4.09155	4.12935	4.09358	Homo sapiens	0.00909505	0.117	0.203081	0.0867798	0.0269153	0.0974774	0.000126981	0.100419		TN	TN	TN	TN
P62899	3.15913	3.18127	2.98506	2.83651	3.14415	3.14926	3.1279	3.15568	3.18331	2.99667	3.00532	3.01461	3.04032	3.19639	3.07659	2.88165	3.10786	3.16224	Homo sapiens	0.617553	0.0651774	0.00087022	0.150098	0.611933	0.0538485	0.0710329	0.0897081		TN	TN	TN	TN
P39023	5.1104	5.22572	5.20739	5.11508	5.11774	5.16695	5.0967	5.18923	5.23227	5.16167	5.13809	5.13412	5.17119	5.18094	5.12353	5.19149	5.15597	5.11989	Homo sapiens	0.292442	0.0479139	0.529826	0.0281064	0.923737	0.00277551	0.181281	0.0262653		TN	TN	TN	TN
P46777	5.08931	5.12411	5.14559	5.09805	5.08975	5.06515	5.06166	5.12686	5.1787	5.05482	5.08068	5.10091	5.0769	5.14224	5.10308	5.10171	5.13121	5.08597	Homo sapiens	0.138527	0.0353524	0.297	0.0436044	0.964073	0.00110976	0.0831552	0.0266888		TN	TN	TN	TN
P46778	3.31606	3.13823	3.18515	3.11182	3.16832	3.08982	3.16137	3.21246	3.28583	3.16914	3.1197	3.10934	3.00476	3.24546	3.25826	3.15612	3.17184	3.2668	Homo sapiens	0.197102	0.0898275	0.0981002	0.0871611	0.763821	-0.0287579	0.187208	0.0494102		TN	TN	TN	TN
P62829	4.44574	4.40133	4.46829	4.32012	4.39018	4.37505	4.30825	4.38832	4.52422	4.42647	4.31965	4.40358	4.42378	4.43665	4.47694	4.33389	4.31433	4.38494	Homo sapiens	0.0572515	0.0766719	0.755024	0.0236963	0.0185472	0.101399	0.0153414	0.0672559		TN	TN	TN	TN
P62888	4.54139	4.58452	4.58326	4.50793	4.49001	4.53233	4.58514	4.48057	4.59045	4.55649	4.51308	4.51258	4.555	4.61702	4.57567	4.4906	4.53248	4.49827	Homo sapiens	0.0334709	0.0596345	0.557682	0.0246725	0.0277834	0.0754455	0.00264941	0.0532508		TN	TN	TN	TN
P05388	5.82459	5.89807	5.88878	5.79634	5.83724	5.85069	5.87592	5.8807	5.93355	5.78899	5.7931	5.83449	5.87191	5.88854	5.86061	5.83726	5.84058	5.78791	Homo sapiens	0.208472	0.042391	0.0178198	0.0911964	0.0516739	0.0517707	0.000227552	0.061786		TN	TN	TN	TN
P61313	4.97334	4.97961	5.02077	4.9423	4.97334	4.93056	4.96515	5.03037	5.01853	4.918	4.95302	4.95649	4.92814	5.01601	4.98176	4.94876	4.95604	5.00809	Homo sapiens	0.0959363	0.0425067	0.0574072	0.0621794	0.897571	0.00434176	0.0201301	0.0363426		TN	TN	TN	TN
Q07020	4.61294	4.55343	4.66306	4.58442	4.56814	4.50072	4.61725	4.61781	4.60963	4.51353	4.53515	4.55872	4.59648	4.61871	4.63859	4.55552	4.55476	4.51026	Homo sapiens	0.223025	0.0587152	0.00402639	0.0790955	0.0157055	0.0777445	8.70413e-05	0.0718517		TN	TN	TN	TN
P84098	2.14854	2.31418	2.08503	2.23018	2.12878	2.17018	2.01854	2.20365	2.20263	2.20433	2.24889	2.25872	2.12741	2.19585	2.24638	2.14806	2.23138	2.16743	Homo sapiens	0.937505	0.00620651	0.207783	-0.095705	0.867495	0.00759141	0.422952	-0.0273024		TN	TN	TN	TN
P61353	4.58119	4.65926	4.44004	4.56478	4.44921	4.60534	4.52326	4.62705	4.53102	4.58931	4.52185	4.53256	4.52785	4.62562	4.49875	4.55345	4.47776	4.51732	Homo sapiens	0.810028	0.0203848	0.76626	0.0125367	0.477513	0.0345677	0.449566	0.0224964		TN	TN	TN	TN
P49207	2.65208	2.67578	2.72008	2.50925	2.64157	2.66825	2.53475	2.73698	2.54814	2.61635	2.73617	2.71147	2.68775	2.62729	2.61402	2.69988	2.66159	2.73153	Homo sapiens	0.223774	0.0762904	0.337881	-0.0813739	0.146558	-0.0546455	0.558132	-0.0199097		TN	TN	TN	TN
P42766	2.75627	2.75947	2.79051	2.72414	2.58441	2.66333	2.84198	2.67967	2.78866	2.63811	2.67477	2.68675	2.59008	2.76559	2.75237	2.77704	2.77676	2.68296	Homo sapiens	0.0563702	0.111457	0.106871	0.103556	0.542487	-0.0429103	0.0915557	0.0573676		TN	TN	TN	TN
P62750	4.23896	4.32273	4.22859	4.2665	4.14223	4.25541	4.21631	4.23247	4.31007	4.25338	4.14712	4.23017	4.22162	4.2865	4.19296	4.22393	4.28048	4.19132	Homo sapiens	0.444741	0.042045	0.379968	0.042727	0.964837	0.00178242	0.220047	0.0288515		TN	TN	TN	TN
P62910	3.67042	3.66147	3.61819	3.71249	3.66656	3.6871	3.63457	3.68313	3.79241	3.6347	3.57886	3.69797	3.70742	3.66601	3.6608	3.57848	3.74056	3.62633	Homo sapiens	0.137736	-0.0386875	0.317362	0.0661902	0.587517	0.029621	0.46525	0.0190412		TN	TN	TN	TN
P05387	5.42357	5.43728	5.51539	5.4935	5.46664	5.49836	5.49347	5.44766	5.56738	5.40143	5.40236	5.50496	5.42432	5.52899	5.51741	5.47722	5.46522	5.40903	Homo sapiens	0.415991	-0.0274205	0.245387	0.066589	0.368285	0.0397503	0.257694	0.0263063		TN	TN	TN	TN
Q9Y3U8	3.92608	3.91672	3.92687	3.83065	3.77673	3.89058	3.82557	3.89036	3.91285	3.87771	3.7596	3.88357	3.85579	3.9388	3.87743	3.87621	3.82289	3.8387	Homo sapiens	0.0518441	0.0905716	0.496364	0.0359623	0.203472	0.0447399	0.0121746	0.0570912		TN	TN	TN	TN
P63173	3.6291	3.67089	3.67095	3.65412	3.49388	3.60955	3.69989	3.63742	3.74038	3.54798	3.55711	3.58875	3.57188	3.43045	3.67161	3.72754	3.68244	3.71621	Homo sapiens	0.225973	0.0711268	0.0168179	0.127951	0.101865	-0.150748	0.694841	0.01611		TN	TN	TN	TN
Q9Y3B9	-0.325598	-0.568449	-0.470421	-0.473222	-0.399948	-0.501665	-0.548743	-0.393456	-0.391355	-0.48469	-0.529425	-0.334893	-0.699734	-0.428681	-0.406969	-0.357386	-0.458047	-0.3681	Homo sapiens	0.966255	0.00345562	0.950883	0.00515139	0.303581	-0.117284	0.434169	-0.0362257		TN	TN	TN	TN
O43159	-1.97915	-2.12721	-2.20429	-1.86822	-2.69481	-2.03703	-1.96766	-2.3809	-1.9982	-2.16452	-2.36772	-2.04184	-2.05953	-2.17076	-2.16767	-2.49557	-1.92507	-2.09561	Homo sapiens	0.730064	0.0964731	0.66699	0.075773	0.830877	0.0394278	0.499254	0.070558		TN	TN	TN	TN
Q13151	2.29765	2.28745	2.31291	2.14574	2.16755	2.16945	2.19171	2.26159	2.32754	2.22766	2.09829	2.28225	2.36383	2.21445	2.21014	2.18674	2.24712	2.13717	Homo sapiens	0.000199381	0.138425	0.439939	0.0575491	0.291584	0.0724621	0.00508317	0.0894787		TN	TN	TN	TN
Q9H6T3	-1.44994	-1.63961	-1.47677	-1.72875	-1.47777	-1.44985	-1.53356	-1.46819	-1.4381	-1.64263	-1.64824	-1.49309	-1.53424	-1.49915	-1.75109	-1.25601	-1.63918	-1.58934	Homo sapiens	0.792309	0.0300213	0.119592	0.114699	0.525104	-0.0999857	0.802623	0.0149115		TN	TN	TN	TN
P62487	-1.01625	-1.19751	-1.01971	-1.50335	-1.31038	-1.21203	-0.863203	-1.17469	-1.19787	-1.36273	-1.4291	-1.30578	-1.04777	-1.37609	-1.91848	-0.934111	-1.06691	-0.969401	Homo sapiens	0.0647205	0.264092	0.0647875	0.287285	0.149741	-0.457303	0.800936	0.031358		TN	TN	TN	TN
P36578	6.06971	6.10965	6.06007	5.9756	5.93292	6.04371	5.95212	6.06802	6.05643	6.03068	6.00916	6.03497	5.95642	6.09945	6.05431	6.02389	6.02143	6.00794	Homo sapiens	0.054941	0.0957309	0.988354	0.000585556	0.678428	0.0189727	0.0995426	0.0384297		TN	TN	TN	TN
Q02878	6.05925	6.14193	6.07652	6.02892	5.98519	5.99545	5.98781	6.059	6.09821	6.05794	6.0115	6.04496	6.01884	6.09913	6.02994	6.06221	6.0239	6.03138	Homo sapiens	0.0347175	0.0893796	0.786034	0.0102032	0.733099	0.0101384	0.0585874	0.0365737		TN	TN	TN	TN
P10155	1.82726	1.78551	1.79665	1.75642	1.65061	1.63969	1.77988	1.69501	1.83355	1.78199	1.65738	1.71732	1.85327	1.73193	1.74172	1.71685	1.70482	1.66732	Homo sapiens	0.0369562	0.120901	0.402298	0.0505832	0.129814	0.0793078	0.00299063	0.0835973		TN	TN	TN	TN
P51991	5.32306	5.35663	5.3578	5.3371	5.27522	5.35783	5.31776	5.36641	5.41371	5.30179	5.28972	5.31646	5.37052	5.37471	5.3414	5.30391	5.30408	5.29849	Homo sapiens	0.45721	0.022446	0.0925125	0.0633062	0.0048442	0.0600519	0.0015219	0.0486014		TN	TN	TN	TN
Q99729	3.83397	3.90263	3.89595	3.89795	3.79705	3.75131	3.85206	3.88205	3.90134	3.77777	3.74346	3.80189	3.90353	3.90971	3.71397	3.83439	3.80697	3.81862	Homo sapiens	0.269898	0.0620786	0.00938528	0.104107	0.746628	0.0224106	0.0277313	0.0628654		TN	TN	TN	TN
P52434	0.466699	0.436519	0.548952	0.348896	0.524106	0.423359	0.374801	0.526647	0.539639	0.503409	0.375774	0.419731	0.561253	0.414171	0.512282	0.36134	0.41438	0.464948	Homo sapiens	0.441669	0.0519363	0.505213	0.047391	0.192376	0.0823462	0.0612369	0.0605578		TN	TN	TN	TN
Q9H7B2	-1.59638	-1.42165	-1.6897	-1.56122	-1.62758	-1.65641	-1.52623	-1.54005	-1.49842	-1.78131	-1.44202	-1.7627	-1.50729	-1.55192	-1.47275	-1.69825	-1.64859	-1.67036	Homo sapiens	0.612142	0.0458292	0.27376	0.140439	0.00393122	0.161748	0.0152386	0.116005		TN	TN	TN	TN
P52815	1.34979	1.29796	1.26709	1.26089	1.35229	1.20144	1.29361	1.20235	1.40081	1.23465	1.28857	1.30446	1.41163	1.31592	1.26374	1.22571	1.28502	1.22342	Homo sapiens	0.54114	0.0334075	0.725543	0.0230228	0.14721	0.0857089	0.104422	0.0473797		TN	TN	TN	TN
P24928	-1.76956	-1.86435	-2.47647	-2.00192	-1.72771	-1.92307	-1.9168	-1.69716	-2.07068	-2.24653	-1.94206	-1.98162	-1.66001	-1.98918	-2.31674	-1.99107	-1.90467	-1.99792	Homo sapiens	0.55329	-0.152564	0.325398	0.161855	0.906171	-0.0240918	0.962212	-0.0049334		TN	TN	TN	TN
Q15050	0.534884	0.572077	0.36645	0.488582	0.381214	0.516162	0.351253	0.388696	0.738566	0.379439	0.414221	0.507607	0.723079	0.617776	0.138153	0.156283	0.59545	0.710247	Homo sapiens	0.718988	0.0291509	0.671048	0.0590829	0.982751	0.00567622	0.713194	0.0313033		TN	TN	TN	TN
P46783	4.16307	3.98952	4.03492	4.01848	3.99085	4.02287	4.04312	4.05977	4.09458	3.95912	4.05878	3.9851	4.14682	4.02039	3.98573	4.04021	4.08833	3.94844	Homo sapiens	0.383328	0.0517712	0.12489	0.0648278	0.711986	0.0253262	0.089449	0.0473084		TN	TN	TN	TN
Q15287	2.86979	2.97677	2.88357	2.91417	2.81367	2.92448	2.94138	2.89282	2.91746	2.86916	2.85746	2.89137	2.9028	2.83665	2.97962	2.83092	2.91425	2.92479	Homo sapiens	0.622913	0.0259419	0.0605462	0.0445578	0.76378	0.0163658	0.189962	0.0289552		TN	TN	TN	TN
P19388	1.48954	1.28495	1.35559	1.33217	1.34204	1.17529	1.34342	1.37959	1.31751	1.35184	1.2105	1.27632	1.13099	1.37731	1.43888	1.29803	1.35206	1.3386	Homo sapiens	0.311076	0.0935305	0.206051	0.0672911	0.891771	-0.0138346	0.239822	0.0489957		TN	TN	TN	TN
O15160	1.3411	1.35841	1.31885	1.24181	1.29915	1.2708	1.33288	1.29342	1.37164	1.38177	1.21187	1.27668	1.43018	1.33032	1.34098	1.21394	1.265	1.22421	Homo sapiens	0.026748	0.0688624	0.478014	0.0425398	0.019742	0.132774	0.00186265	0.0813921		TN	TN	TN	TN
P30876	-0.0898596	-1.36709	-0.215253	-0.170551	-0.116485	-0.27715	-0.460482	-0.222838	-0.114153	-0.464359	-0.607056	-0.397885	-0.705366	-0.322582	-0.661457	-0.381715	-0.0807814	-0.368486	Homo sapiens	0.417774	-0.369338	0.13405	0.223943	0.140108	-0.286141	0.342011	-0.143845		TN	TN	TN	TN
P19387	-2.73882	-3.08941	-3.01452	-2.59843	-2.95546	-2.75517	-2.62366	-2.62831	-2.64452	-3.14683	-3.27416	-2.67301	-2.41704	-2.62043	-2.94034	-2.78202	-3.05723	-3.27252	Homo sapiens	0.29693	-0.177898	0.0946171	0.399166	0.143623	0.377985	0.0957261	0.199751		TN	TN	TN	TN
O15514	-1.86949	-1.94578	-1.8916	-2.02733	-1.91333	-2.11623	-1.76624	-1.94178	-1.78546	-2.13639	-2.24363	-1.90062	-2.21632	-1.79673	-2.07061	-1.85671	-1.99346	-1.83334	Homo sapiens	0.137394	0.116674	0.0856635	0.26239	0.371852	-0.133381	0.24386	0.0818943		TN	TN	TN	TN
P62424	4.91398	4.87269	4.88053	4.91939	4.74492	4.85871	4.79745	4.93988	4.86529	4.83072	4.90174	4.89164	4.7744	4.87977	4.86143	4.86756	4.94703	4.88396	Homo sapiens	0.413217	0.048063	0.885652	-0.00715987	0.206928	-0.0609822	0.800086	-0.00669305		TN	TN	TN	TN
P18124	5.49158	5.44288	5.44922	5.40104	5.34784	5.36409	5.36641	5.43757	5.4445	5.42424	5.36149	5.45926	5.36444	5.46718	5.41596	5.39621	5.45239	5.44232	Homo sapiens	0.0146972	0.0902386	0.97701	0.0011638	0.695524	-0.0144469	0.214729	0.0256518		TN	TN	TN	TN
P62917	2.35398	2.64785	2.68268	2.65223	2.56619	2.64914	2.59903	2.68804	2.80049	2.57943	2.44828	2.55659	2.24172	2.70519	2.66726	2.6673	2.75439	2.63157	Homo sapiens	0.602226	-0.0610194	0.0772847	0.167757	0.392894	-0.146362	0.84575	-0.0132081		TN	TN	TN	TN
P62841	2.82142	2.69478	2.69072	2.53492	2.60633	2.51262	2.36672	2.75482	2.7889	2.6441	2.52936	2.71822	2.66354	2.7572	2.53659	2.68177	2.6397	2.59236	Homo sapiens	0.0230021	0.184349	0.967921	0.00625253	0.843685	0.0145019	0.216483	0.0683679		TN	TN	TN	TN
P63220	4.00821	4.02982	3.9334	3.90384	3.91994	3.86372	3.94087	3.94661	3.94871	3.97412	3.89778	3.92839	3.85872	3.9791	3.8791	3.8803	3.8143	3.87118	Homo sapiens	0.0482042	0.0946484	0.620121	0.0119641	0.301906	0.0503803	0.0425859	0.0523309		TN	TN	TN	TN
P42677	3.19827	3.27349	3.37624	3.18801	3.17517	3.17538	3.14247	3.2648	3.23129	3.26155	3.24671	3.23859	3.28276	3.30806	3.22972	3.14982	3.18856	3.18581	Homo sapiens	0.117074	0.103141	0.385755	-0.0361003	0.0196924	0.098788	0.0469164	0.0552762		TN	TN	TN	TN
P62701	5.49925	5.46645	5.53002	5.47439	5.42538	5.39953	5.44354	5.49373	5.53273	5.37534	5.43003	5.47079	5.5045	5.41674	5.52036	5.48594	5.50192	5.35259	Homo sapiens	0.0840358	0.0654731	0.162821	0.0646114	0.587625	0.0337189	0.0237182	0.0546011		TN	TN	TN	TN
P46781	4.33581	4.09328	4.31821	3.82979	4.23655	4.25378	4.18729	4.20754	4.29942	4.03534	4.19679	4.10725	4.07116	4.30263	4.21321	4.20038	4.21573	4.14105	Homo sapiens	0.421198	0.142393	0.11129	0.118287	0.895529	0.00994905	0.1209	0.0902097		TN	TN	TN	TN
P22626	7.18685	7.23736	7.22062	7.22536	7.12306	7.21001	7.20897	7.21929	7.26552	7.15562	7.17353	7.20295	7.2968	7.24091	7.20722	7.22763	7.18493	7.14987	Homo sapiens	0.4585	0.0288022	0.0721314	0.0538923	0.152327	0.0608311	0.0100429	0.0478419		TN	TN	TN	TN
Q14690	-0.55969	-0.736555	-0.451183	-0.80404	-0.372199	-0.940253	-0.651832	-0.723852	-0.456361	-0.67205	-0.676149	-0.512356	-0.594922	-0.596968	-0.691991	-0.792698	-0.513842	-0.666379	Homo sapiens	0.553309	0.123021	0.926217	0.00950332	0.749463	0.0296789	0.437862	0.0540678		TN	TN	TN	TN
P08708	3.83407	3.85823	3.82295	3.71187	3.81606	3.76611	3.84729	3.81174	3.87033	3.73917	3.73711	3.77428	3.72731	3.85029	3.81568	3.78222	3.79196	3.79073	Homo sapiens	0.0815012	0.073736	0.0112363	0.0929324	0.809613	0.00945544	0.00449449	0.0587079		TN	TN	TN	TN
P15880	5.08168	5.03364	5.10781	5.0422	5.00203	5.02421	5.00496	5.11861	5.09742	5.02005	5.03005	5.02443	5.01986	5.02015	5.08586	5.08215	5.06287	5.01764	Homo sapiens	0.10444	0.0515626	0.235674	0.0488175	0.695198	-0.0122647	0.0970365	0.0293718		TN	TN	TN	TN
P25398	4.90646	4.91333	4.90059	4.88861	4.77685	4.93321	4.85554	4.98672	4.9731	4.84034	4.82185	4.87482	4.86429	4.92594	4.94828	4.83102	4.90568	4.84983	Homo sapiens	0.433583	0.0405674	0.105105	0.0927828	0.206837	0.0506562	0.0123785	0.0613355		TN	TN	TN	TN
P62249	4.3321	4.42028	4.36892	4.39367	4.30115	4.32143	4.3595	4.35934	4.37942	4.28649	4.38011	4.35263	4.34525	4.42178	4.3966	4.32622	4.32314	4.33559	Homo sapiens	0.408663	0.0350172	0.408712	0.0263432	0.0594916	0.0595568	0.0203792	0.0403057		TN	TN	TN	TN
P46782	4.50895	4.5234	4.56973	4.45914	4.50823	4.39836	4.41932	4.47667	4.51253	4.50975	4.48741	4.54605	4.50377	4.47218	4.57571	4.53516	4.39685	4.46774	Homo sapiens	0.0982728	0.0787791	0.234169	-0.0448998	0.371299	0.0506361	0.260998	0.0281718		TN	TN	TN	TN
P62753	4.30843	4.35847	4.38805	4.38666	4.20399	4.30139	4.3287	4.39943	4.39206	4.25277	4.26261	4.2862	4.35204	4.30077	4.37561	4.2801	4.40382	4.21865	Homo sapiens	0.39965	0.0543009	0.0123791	0.106204	0.514736	0.0419509	0.0186267	0.0674852		TN	TN	TN	TN
Q5JTH9	0.118702	0.142767	0.09191	-0.0591003	0.0852571	0.0573371	0.0375202	0.0563075	0.130218	0.127431	-0.00663667	0.114985	0.0432978	0.146845	0.0844807	0.0409392	0.0777948	0.0317812	Homo sapiens	0.12564	0.0899616	0.94286	-0.00391139	0.281011	0.0413694	0.0982522	0.0424732		TN	TN	TN	TN
Q14684	-2.05978	-2.18424	-1.9214	-2.38539	-2.23585	-2.55887	-2.45995	-1.91504	-2.14181	-2.27009	-2.1237	-2.31906	-2.0324	-1.93991	-2.51368	-2.26475	-2.36443	-2.23355	Homo sapiens	0.0482453	0.338232	0.718037	0.0653471	0.528524	0.125583	0.0543568	0.176387		TN	TN	TN	TN
P62280	4.4384	4.4282	4.29005	4.33528	4.21641	4.3716	4.3257	4.45075	4.3946	4.2877	4.32195	4.33928	4.299	4.35999	4.42358	4.42376	4.28832	4.34629	Homo sapiens	0.310007	0.0777906	0.131984	0.0740452	0.886881	0.00806586	0.0788936	0.0533005		TN	TN	TN	TN
P62244	4.2421	4.27318	4.32563	4.20193	4.18839	4.23888	4.31089	4.29252	4.25911	4.18114	4.20471	4.2009	4.14233	4.30037	4.3085	4.23813	4.25287	4.20941	Homo sapiens	0.0695569	0.0705719	0.00545692	0.0919234	0.775783	0.0169326	0.0094921	0.0598093		TN	TN	TN	TN
Q9NQG5	0.0552997	0.301524	0.163654	0.20974	0.211439	0.0325857	0.410237	0.062158	0.298456	0.0676355	-0.00519566	0.168666	0.115168	0.145556	0.301886	-0.0556103	0.0697871	0.410948	Homo sapiens	0.822248	0.0222378	0.19064	0.179915	0.776535	0.0458285	0.210017	0.0826604		TN	TN	TN	TN
P56182	-0.110737	-0.0364529	0.0853305	-0.482442	-0.0106188	-0.257818	0.144013	-0.2062	-0.173061	-0.204246	-0.191642	-0.165128	-0.16634	0.17429	-0.246228	-0.480778	-0.0797673	-0.0103273	Homo sapiens	0.195057	0.229673	0.388011	0.108589	0.600518	0.110865	0.0764042	0.149709		TN	TN	TN	TN
P62277	2.11244	3.89835	1.91231	2.71788	2.65745	2.68934	2.94717	2.61264	3.09235	2.24355	2.15784	2.63246	2.30113	2.69764	2.23367	2.74404	2.36935	2.26627	Homo sapiens	0.944021	-0.0471927	0.057098	0.539434	0.822563	-0.0490725	0.507199	0.147723		TN	TN	TN	TN
P62263	4.13082	4.17569	4.10285	4.12533	4.03318	4.11036	4.11839	4.04068	4.15588	4.20952	4.10851	4.01821	4.11773	4.07732	4.18691	4.09091	4.10478	4.0646	Homo sapiens	0.258351	0.0468299	0.91814	-0.00709454	0.300004	0.0405614	0.287001	0.0267656		TN	TN	TN	TN
P60866	4.4268	4.40734	4.49366	4.46976	4.3615	4.43595	4.35926	4.49137	4.48049	4.43052	4.38702	4.45484	4.3314	4.51702	4.50108	4.42523	4.44723	4.43382	Homo sapiens	0.650422	0.0201976	0.696926	0.0195781	0.821294	0.0144065	0.481208	0.0180607		TN	TN	TN	TN
P62266	2.56846	2.54006	2.59189	2.38232	2.44811	2.44997	2.47782	2.50472	2.57372	2.54173	2.37511	2.48923	2.43108	2.58996	2.57936	2.52377	2.48874	2.41861	Homo sapiens	0.00643107	0.139998	0.428455	0.0500612	0.399395	0.0564253	0.00810049	0.0821616		TN	TN	TN	TN
P31949	2.4803	2.39279	2.65258	2.36153	2.72925	2.52288	2.47228	2.66542	2.58503	2.48732	2.47298	2.51322	2.41516	2.68261	2.53389	2.60509	2.5389	2.41458	Homo sapiens	0.833763	-0.0293276	0.220317	0.0830715	0.811042	0.0243653	0.616388	0.0260364		TN	TN	TN	TN
P62847	3.39348	3.34285	3.21209	3.3093	3.20211	3.14228	3.31692	3.31234	3.35075	3.14058	3.26953	3.22862	3.39161	3.36959	3.30404	3.27556	3.15305	3.13949	Homo sapiens	0.248793	0.0982376	0.0464312	0.113758	0.0307191	0.165711	0.000507703	0.125902		TN	TN	TN	TN
P62851	4.70793	4.72453	4.74119	4.66667	4.55916	4.60206	4.70389	4.66486	4.62927	4.7118	4.72013	4.55087	4.56094	4.7894	4.65271	4.66978	4.64611	4.6292	Homo sapiens	0.0243217	0.115256	0.935725	0.00507689	0.788662	0.0193184	0.142804	0.0465504		TN	TN	TN	TN
P62306	2.45691	2.49474	2.57637	2.42996	2.38893	2.39745	2.41718	2.4616	2.57815	2.44107	2.33282	2.47466	2.66065	2.33993	2.43956	2.45664	2.44508	2.37541	Homo sapiens	0.0499216	0.103892	0.340849	0.0694617	0.609185	0.0543373	0.0508095	0.0758971		TN	TN	TN	TN
P62861	3.5218	3.49282	3.51607	3.4921	3.39154	3.50225	3.50251	3.46123	3.53787	3.44762	3.42567	3.46329	3.40363	3.55629	3.50981	3.52646	3.39919	3.48642	Homo sapiens	0.255809	0.0482663	0.0897909	0.0550105	0.760044	0.0192165	0.0783373	0.0408311		TN	TN	TN	TN
P61247	5.30907	5.32449	5.31149	5.26934	5.21756	5.33597	5.30248	5.30218	5.34627	5.25089	5.24061	5.33157	5.20233	5.3619	5.31803	5.31046	5.29364	5.31769	Homo sapiens	0.304469	0.0407262	0.257168	0.0426172	0.79783	-0.0131739	0.272244	0.0233898		TN	TN	TN	TN
P62081	5.83393	5.84805	5.82215	5.77216	5.72201	5.76359	5.75176	5.83077	5.87431	5.71138	5.78278	5.74292	5.83342	5.87378	5.78013	5.76016	5.7591	5.70923	Homo sapiens	0.00881217	0.082123	0.151476	0.0732562	0.0538434	0.086283	0.000131151	0.0805541		TN	TN	TN	TN
P62241	5.00655	5.01354	5.02746	4.94973	4.93421	4.95053	4.96964	5.00196	5.05208	4.91204	4.96132	4.96094	4.97339	5.01312	5.00426	4.92831	4.93874	4.98568	Homo sapiens	0.00094231	0.0710255	0.0953599	0.0631261	0.0975239	0.0460157	5.56036e-05	0.0600558		TN	TN	TN	TN
P08865	5.70567	5.69172	5.75631	5.72876	5.63047	5.65022	5.66049	5.78174	5.74927	5.608	5.6633	5.68142	5.70306	5.75903	5.70395	5.64398	5.65198	5.65901	Homo sapiens	0.251068	0.0480814	0.133967	0.0795913	0.0208234	0.0703541	0.00154369	0.0660089		TN	TN	TN	TN
P09234	1.1474	1.17918	1.21439	1.29253	1.00639	1.2956	1.20158	1.28994	1.35107	1.11027	1.08362	1.15548	1.2903	1.29919	1.2009	1.13292	1.05711	1.16499	Homo sapiens	0.864098	-0.017849	0.0269991	0.164404	0.0317153	0.145124	0.0263954	0.0972266		TN	TN	TN	TN
O00442	0.0156947	-0.2894	-0.332811	-0.209149	-0.274772	-0.36928	-0.463394	-0.151357	-0.304374	-0.2302	-0.217827	-0.0277555	-0.320222	-0.288803	-0.348558	-0.247647	0.246148	-0.445089	Homo sapiens	0.527887	0.0822285	0.255275	-0.147781	0.455376	-0.170332	0.346876	-0.0786279		TN	TN	TN	TN
P08621	2.58456	2.80718	2.62987	2.75182	2.67651	2.61568	2.66249	2.70459	2.76079	2.6121	2.72215	2.61458	2.65871	2.7604	2.67072	2.67438	2.73188	2.63975	Homo sapiens	0.928824	-0.00746489	0.265283	0.0596823	0.74466	0.0146066	0.466662	0.0222747		TN	TN	TN	TN
Q9Y512	-1.1392	-1.01113	-1.11118	-1.18788	-1.11103	-1.25118	-1.20265	-1.27562	-1.00971	-1.19448	-1.15526	-1.05518	-1.02005	-1.1076	-1.08249	-1.29935	-1.11733	-1.29546	Homo sapiens	0.161834	0.0961942	0.772532	-0.0276861	0.0628167	0.167333	0.0753239	0.0786137		TN	TN	TN	TN
Q9NSI8	0.787168	0.313739	0.644394	0.077057	0.624612	0.207673	0.750081	0.56533	0.386724	0.370135	0.37312	0.306767	0.461299	0.310459	0.517205	0.404728	0.231729	0.656815	Homo sapiens	0.267704	0.278653	0.112276	0.217371	0.992195	-0.00143617	0.0731673	0.164862		TN	TN	TN	TN
O00422	-0.062296	-0.223047	-0.225645	-0.334154	-0.189682	-0.304191	-0.143	-0.218446	-0.145345	-0.216436	-0.306032	-0.275385	-0.16401	-0.0852193	-0.303755	-0.219293	-0.241896	-0.331002	Homo sapiens	0.203986	0.10568	0.0548787	0.097021	0.332735	0.0797358	0.00782484	0.0941455		TN	TN	TN	TN
Q15020	-0.923079	0.180705	-0.803472	-1.53493	-1.62489	-0.746514	-0.970843	-0.737781	-0.732435	-1.02411	-1.01144	-0.357199	-0.656179	-0.512828	-0.674422	-1.31015	-0.922964	-1.01797	Homo sapiens	0.153432	0.78683	0.948394	-0.0161051	0.0210484	0.469219	0.0293506	0.413315		TN	TN	TN	TN
Q9Y230	4.07086	4.10049	4.12303	4.08681	4.12699	4.08497	4.1133	4.09207	4.11841	4.07861	4.07245	4.11607	4.1041	4.10177	4.10386	4.06997	4.1124	4.09786	Homo sapiens	0.946261	-0.00146325	0.298965	0.0188869	0.47437	0.00983731	0.302964	0.00908698		TN	TN	TN	TN
Q15424	2.13739	2.04958	2.04216	2.01446	1.98225	2.17838	2.0228	2.116	2.16077	1.95923	2.14421	2.05198	2.21478	2.10922	1.95395	2.09267	2.02217	2.0131	Homo sapiens	0.804169	0.0180116	0.513543	0.0480486	0.564995	0.0499999	0.300736	0.0386867		TN	TN	TN	TN
P23526	4.56996	4.58103	4.65336	4.44314	4.45907	4.50316	4.45304	4.52707	4.63197	4.51178	4.51472	4.55118	4.48074	4.63864	4.50486	4.51482	4.52925	4.51727	Homo sapiens	0.0137772	0.132993	0.840559	0.0114676	0.692586	0.0209659	0.0558933	0.0551423		TN	TN	TN	TN
P62857	3.49652	3.66641	3.55856	3.48828	3.55302	3.60035	3.50405	3.64356	3.49388	3.58246	3.55197	3.57066	3.60464	3.65363	3.62442	3.5813	3.43146	3.53572	Homo sapiens	0.676898	0.0266148	0.688103	-0.0212022	0.075016	0.111403	0.205878	0.0389384		TN	TN	TN	TN
Q9Y3D9	-1.39321	-1.06414	-1.51776	-1.60072	-1.47498	-1.26252	-1.55284	-1.02924	-1.60188	-1.39855	-1.44188	-1.30577	-1.12023	-1.20525	-1.2293	-1.47655	-1.31206	-1.95073	Homo sapiens	0.509863	0.121037	0.949736	-0.0125845	0.11193	0.394852	0.1164	0.167768		TN	TN	TN	TN
P82663	-2.05594	-1.84152	-1.93204	-2.09884	-1.9423	-1.97515	-1.81341	-2.05298	-2.00044	-1.90808	-2.09217	-1.96884	-1.86462	-2.14736	-1.83132	-2.10036	-2.00945	-1.88488	Homo sapiens	0.471129	0.0622621	0.725995	0.0340877	0.691211	0.0504639	0.329462	0.0489379		TN	TN	TN	TN
Q9Y3I0	2.81352	2.79026	2.92954	2.77686	2.70864	2.74575	2.82928	2.85456	2.83424	2.81184	2.71	2.75341	2.90293	2.86681	2.8025	2.79634	2.67533	2.71974	Homo sapiens	0.100733	0.100688	0.0567722	0.0809425	0.0507162	0.126946	0.000206661	0.102859		TN	TN	TN	TN
Q8NBI5	-1.07318	-0.852351	-0.845423	-1.0225	-1.05113	-1.11501	-1.01251	-1.19889	-1.03142	NaN	-1.04369	-0.719616	-1.09081	-0.849668	-0.896244	-1.14853	-1.02236	-0.927404	Homo sapiens	0.155303	0.139229	0.257581	-0.199289	0.422817	0.0871938	0.72303	0.0228922		TN	TN	TN	TN
P53992	1.48515	1.41113	1.43643	1.44249	1.33695	1.32532	1.405	1.32558	1.50759	1.41768	1.44873	1.36844	1.51282	1.46808	1.30836	1.39074	1.40892	1.35739	Homo sapiens	0.152969	0.0759813	0.98561	0.00110594	0.528108	0.0440681	0.180617	0.0403851		TN	TN	TN	TN
Q99590	-2.6882	-2.97589	-3.06677	-2.61861	-2.89474	-3.04133	-2.85739	-2.9667	-2.98733	-2.63119	-2.96777	-2.74978	-2.84148	-3.19316	-2.97749	-2.7973	-2.78887	-2.66105	Homo sapiens	0.744943	-0.0587278	0.221118	-0.154227	0.0841055	-0.254966	0.0381854	-0.155973		TN	TN	TN	TN
Q92552	-1.58209	-1.43976	-1.51599	-1.61122	-1.43858	-1.54379	-1.49161	-1.37885	-1.2846	-1.65726	-1.68347	-1.73831	-1.46057	-1.39881	-1.82109	-1.45385	-1.72618	-1.42754	Homo sapiens	0.788859	0.0185862	0.00877184	0.307998	0.888476	-0.0242973	0.143581	0.100762		TN	TN	TN	TN
Q9UBE0	2.81476	2.86199	2.80002	2.72853	2.73739	2.72604	2.77058	2.83076	2.83474	2.66937	2.81919	2.76507	2.87312	2.79491	2.78839	2.73732	2.76047	2.70426	Homo sapiens	0.00751548	0.0949372	0.277892	0.0608181	0.0556997	0.0847883	0.00039816	0.0801812		TN	TN	TN	TN
Q9UBT2	3.02794	2.87061	2.9978	2.91517	2.92616	2.80972	2.97843	2.92588	2.97313	2.90927	2.79233	2.93418	2.89644	2.91021	3.14098	2.87686	2.8932	2.82239	Homo sapiens	0.250141	0.0817703	0.160389	0.0805496	0.223011	0.118389	0.0114671	0.0935697		TN	TN	TN	TN
P62269	5.12451	5.08771	5.16097	5.01663	4.99342	5.09416	5.07148	5.1346	5.06377	5.06095	5.04485	5.1156	4.97439	5.16406	5.10494	5.08992	5.09488	5.1025	Homo sapiens	0.0729169	0.0896611	0.629996	0.0161514	0.807174	-0.0146402	0.22532	0.0303908		TN	TN	TN	TN
P39019	4.28957	4.31078	4.22743	4.06917	4.02626	4.13666	4.1793	4.11091	4.24836	4.18617	4.07979	4.19493	4.1231	4.18271	4.24825	4.17158	4.14979	4.1595	Homo sapiens	0.0081815	0.198563	0.658057	0.0258977	0.542408	0.0243985	0.0145772	0.0829531		TN	TN	TN	TN
P23396	6.02647	6.05821	6.02702	5.96389	5.94551	5.95397	5.96628	6.02149	6.03757	5.93669	5.96865	6.00465	6.02939	6.02387	6.03854	5.95487	5.96654	5.93051	Homo sapiens	0.00214428	0.0827788	0.257978	0.0384485	0.0022062	0.0799605	1.549e-05	0.0670626		TN	TN	TN	TN
Q15459	3.22968	3.26206	3.23552	3.16467	3.1152	3.19578	3.1877	3.25405	3.29111	3.13918	3.15654	3.19809	3.2155	3.21521	3.22295	3.12961	3.27983	3.15071	Homo sapiens	0.0302035	0.0838667	0.0846928	0.0796839	0.543666	0.0311692	0.00410962	0.0649066		TN	TN	TN	TN
Q15428	1.80781	1.91049	1.99686	1.86205	1.6914	1.71636	1.82441	2.00645	1.99712	1.69155	1.71803	1.78117	1.7061	1.86094	1.822	1.65207	2.16329	1.80193	Homo sapiens	0.123479	0.148448	0.0306784	0.212408	0.656676	-0.0760819	0.147638	0.0949245		TN	TN	TN	TN
O75533	3.67159	3.69969	3.68291	3.63031	3.6034	3.5845	3.6203	3.67584	3.72208	3.61192	3.58365	3.6616	3.62724	3.70625	3.65463	3.61264	3.62913	3.64594	Homo sapiens	0.00726541	0.0786623	0.22257	0.0536853	0.252898	0.0334708	0.00151012	0.0552728		TN	TN	TN	TN
Q9Y3B4	0.372449	0.444538	0.392526	0.255635	0.261234	0.30765	0.450904	0.278479	0.391057	0.221957	0.293241	0.414265	0.440517	0.507307	0.328494	0.298187	0.345606	0.129852	Homo sapiens	0.00903989	0.128331	0.446791	0.0636593	0.115884	0.167558	0.00358619	0.11985		TN	TN	TN	TN
P09661	2.06928	2.05889	1.99952	2.09671	2.0089	1.97632	2.06218	2.06297	2.03712	1.99236	2.0306	2.02272	2.02018	2.11017	2.05389	2.05559	1.96881	1.99722	Homo sapiens	0.734903	0.0152531	0.0543907	0.0388604	0.21297	0.0542078	0.0507477	0.0361071		TN	TN	TN	TN
Q9Y265	3.87439	3.91908	3.89507	3.79987	3.78404	3.85067	3.83017	3.91237	3.89364	3.81554	3.80258	3.85645	3.89787	3.89278	3.84549	3.84602	3.8371	3.80314	Homo sapiens	0.023932	0.084652	0.143955	0.0538674	0.0778174	0.0499578	0.00021029	0.0628257		TN	TN	TN	TN
Q96ER3	-2.14229	-2.29009	-2.23961	-2.40865	-2.17806	-1.96573	-2.04899	-2.33417	-2.1265	-2.03377	-2.32627	-2.35006	-2.09239	-2.24223	-2.2324	-2.07283	-2.20631	-2.34425	Homo sapiens	0.782614	-0.0398516	0.64091	0.066812	0.848296	0.0187894	0.808078	0.0152499		TN	TN	TN	TN
P07602	2.57337	2.49195	2.68345	2.46156	2.48461	2.42851	2.67298	2.5213	2.58718	2.43708	2.487	2.42691	2.44141	2.52019	2.61997	2.53655	2.52138	2.52044	Homo sapiens	0.097287	0.124693	0.0395605	0.143493	0.984612	0.00106549	0.00998989	0.0897504		TN	TN	TN	TN
Q9NR31	1.0526	1.16435	1.04165	0.975469	1.09545	0.871399	1.10376	1.022	1.02449	0.841516	1.05476	1.09279	1.37679	0.923651	1.18461	0.863275	1.09852	0.851452	Homo sapiens	0.236022	0.105426	0.551226	0.053726	0.219593	0.223934	0.042879	0.127695		TN	TN	TN	TN
P82979	1.79801	1.95292	1.90179	1.82994	1.80944	1.80899	1.92427	1.89169	1.88314	1.79001	1.78868	1.80312	1.77479	1.81106	1.89958	1.86503	1.92962	1.79426	Homo sapiens	0.213513	0.0681202	0.00137421	0.105762	0.556786	-0.0344931	0.0880568	0.0464631		TN	TN	TN	TN
Q9Y3A5	1.75144	1.54258	1.57485	1.61047	1.79518	1.72517	1.75284	1.68196	1.72297	1.54003	1.57611	1.73359	1.43602	1.76765	1.6771	1.79492	1.70316	1.66398	Homo sapiens	0.358965	-0.0873217	0.177802	0.10268	0.427555	-0.0937638	0.599914	-0.0261353		TN	TN	TN	TN
P50454	2.81232	2.83253	2.83857	2.72844	2.6924	2.65964	2.65721	2.79905	2.83949	2.70337	2.72536	2.80332	2.79728	2.81741	2.7359	2.69892	2.78918	2.69225	Homo sapiens	0.00328733	0.134313	0.753124	0.0212381	0.226324	0.0567474	0.0130292	0.0707662		TN	TN	TN	TN
O75368	-0.0185251	0.0052615	0.0562852	0.0250966	0.0526673	-0.189191	-0.132846	0.036306	0.0378844	-0.0419202	-0.0666881	0.0844516	-0.12104	0.180905	-0.0843696	-0.0321483	0.00728549	-0.0298272	Homo sapiens	0.552839	0.0514828	0.883222	-0.0114995	0.921557	0.0100617	0.698424	0.0166817		TN	TN	TN	TN
Q9H299	2.07368	2.1431	2.18257	2.13331	2.13577	2.22236	2.18753	2.11827	2.17985	2.07441	2.09004	2.25337	2.22309	2.10969	2.14555	2.19292	2.13105	2.09858	Homo sapiens	0.517015	-0.0306989	0.730865	0.0226089	0.690595	0.0185926	0.893538	0.00350089		TN	TN	TN	TN
Q9NQZ2	-1.95587	-1.66488	-1.91134	-1.92968	-1.89993	-1.96891	-1.91214	-1.66952	-1.82682	-2.02864	-1.80145	-2.04697	-1.80733	-1.87301	-1.88926	-1.9843	-1.76727	-2.01075	Homo sapiens	0.392159	0.0888097	0.215414	0.156192	0.472628	0.0642349	0.0473236	0.103079		TN	TN	TN	TN
Q15437	0.666391	0.728356	0.780559	0.612154	0.541256	0.548568	0.710465	0.760057	0.676444	0.59921	0.552556	0.604963	0.608313	0.658715	0.53467	0.774215	0.679221	0.655852	Homo sapiens	0.0168215	0.157776	0.0114783	0.130079	0.115064	-0.10253	0.102907	0.0617749		TN	TN	TN	TN
O94979	1.40794	1.60867	1.67124	1.58231	1.62476	1.56978	1.55155	1.64437	1.66638	1.62349	1.46959	1.51503	1.51022	1.69753	1.4846	1.58872	1.61191	1.54531	Homo sapiens	0.733144	-0.02967	0.215466	0.0847369	0.810899	-0.0178624	0.744522	0.0124015		TN	TN	TN	TN
P31040	1.13578	1.23267	1.17827	0.943615	1.03929	1.10633	1.16268	1.16786	1.24192	1.11312	0.830762	1.0988	1.10302	1.19719	0.958291	1.21149	1.04062	1.07774	Homo sapiens	0.0499668	0.152494	0.137586	0.176593	0.797457	-0.0237835	0.0427018	0.101768		TN	TN	TN	TN
Q9NVA2	0.933914	0.860041	0.833026	0.740024	0.685029	0.748909	0.81771	0.747801	0.93784	0.769119	0.721468	0.822538	0.785653	0.889384	0.761378	0.906528	0.720004	0.772898	Homo sapiens	0.0139766	0.151006	0.369102	0.063409	0.864906	0.0123285	0.0314873	0.0755813		TN	TN	TN	TN
Q01105	5.49151	5.54946	5.49614	5.47802	5.44224	5.47322	5.53749	5.56793	5.53732	5.41232	5.43584	5.44507	5.4954	5.47543	5.51525	5.50314	5.51518	5.42835	Homo sapiens	0.0921391	0.0478772	0.00116805	0.116502	0.679203	0.0131299	0.0016039	0.0591698		TN	TN	TN	TN
Q13435	3.85628	3.90179	3.87246	3.84325	3.80359	3.8311	3.90035	3.83213	3.91287	3.8187	3.79201	3.8653	3.87349	3.80765	3.83209	3.87909	3.85241	3.88953	Homo sapiens	0.045671	0.0508637	0.16221	0.0564454	0.180338	-0.0359335	0.167276	0.0237919		TN	TN	TN	TN
Q15427	0.309585	0.175453	0.33361	0.181712	0.114169	0.128715	0.495144	0.251462	-0.260013	0.290163	-0.000495915	0.163983	0.286476	0.204274	0.0532059	0.0219367	0.129956	0.322735	Homo sapiens	0.0694171	0.131351	0.965397	0.0109809	0.845773	0.023109	0.496633	0.0551468		TN	TN	TN	TN
O15027	-3.06375	-2.24531	-2.94058	-2.32049	-2.20585	-2.64941	-2.93345	-2.52839	-2.52633	-2.22968	-2.55294	-2.70543	-2.40168	-2.64697	-2.45964	-2.43258	-2.913	-2.63904	Homo sapiens	0.280875	-0.357965	0.440623	-0.166708	0.370731	0.158772	0.333641	-0.121967		TN	TN	TN	TN
Q15019	1.25027	1.28317	1.14401	1.14097	0.97217	1.075	0.982946	1.2919	1.22675	1.16382	1.09787	1.31315	1.02168	0.9043	0.915363	1.46111	1.26803	1.26535	Homo sapiens	0.0650712	0.163103	0.840306	-0.0244122	0.0068089	-0.384385	0.272558	-0.0818983		TN	TN	TN	TN
Q16181	1.96064	2.15072	1.98476	1.98859	1.91495	1.95367	1.96889	1.96883	2.10662	1.92503	1.89673	2.06933	1.86306	1.9596	2.08603	1.92313	2.03975	2.14866	Homo sapiens	0.27755	0.0796368	0.508636	0.0510813	0.501795	-0.0676166	0.618236	0.0210338		TN	TN	TN	TN
Q92599	-1.15495	-1.42316	-1.28482	-1.26405	-1.42211	-1.59592	-1.62861	NaN	-1.14007	-1.40565	-1.16367	-1.42741	-1.22877	-1.24985	-1.34288	-1.72581	-1.40966	-1.20312	Homo sapiens	0.320161	0.139719	0.821933	-0.0521021	0.331135	0.172365	0.2691	0.0952946		TN	TN	TN	TN
P23246	5.34249	5.31691	5.41128	5.2763	5.275	5.28984	5.32784	5.33321	5.40704	5.3063	5.23551	5.32801	5.40018	5.35994	5.29551	5.30622	5.31506	5.26699	Homo sapiens	0.0553667	0.0765119	0.155718	0.0660946	0.174912	0.0557872	0.00129841	0.0661312		TN	TN	TN	TN
Q14151	-0.609001	-1.08612	-0.489616	-0.733893	-0.435552	-1.01808	-0.907086	-0.649405	-0.556799	-0.585264	-0.778681	-0.770476	-0.714397	-0.588777	-0.480201	-1.03959	-0.838636	-0.690234	Homo sapiens	0.997189	0.000929534	0.956852	0.00704386	0.0980679	0.261696	0.345471	0.0898897		TN	TN	TN	TN
Q9UHD8	1.09128	1.07749	0.897176	0.990355	0.910937	1.02534	0.975105	1.01889	1.12776	0.973008	0.916845	1.03052	1.10351	1.01101	1.03957	0.989587	1.00111	0.865184	Homo sapiens	0.549329	0.0464369	0.29686	0.0671248	0.125224	0.0994011	0.0338155	0.0709876		TN	TN	TN	TN
P21912	0.702135	0.689903	0.804085	0.697949	0.509904	0.468973	0.424271	0.786499	0.648235	0.599308	0.664337	0.711498	0.559826	0.755034	0.969712	0.453423	0.669211	0.405844	Homo sapiens	0.0942962	0.173099	0.743611	-0.0387125	0.153762	0.252031	0.0642755	0.128806		TN	TN	TN	TN
Q15637	3.29294	3.23479	3.26647	3.19426	3.16165	3.16309	3.17551	3.25599	3.23796	3.22151	3.16182	3.25223	3.22388	3.28375	3.24311	3.21046	3.13191	3.21556	Homo sapiens	0.0099482	0.0917291	0.769532	0.0113006	0.117642	0.0642674	0.00523107	0.0557657		TN	TN	TN	TN
Q12874	2.01985	2.236	2.25552	2.15518	1.94688	2.06458	2.16426	2.21076	2.20426	2.03807	1.97634	2.12894	2.33419	2.30513	2.03845	2.067	1.99767	2.03094	Homo sapiens	0.30016	0.114912	0.0356912	0.145309	0.113906	0.194053	0.00260381	0.151424		TN	TN	TN	TN
O00193	-0.873986	-0.929595	-0.913947	-1.05093	-1.12319	-0.952276	-0.804508	-0.996593	-1.02003	-1.14947	-0.841115	-1.00322	-0.886682	-0.934918	-0.980774	-1.00278	-0.930692	-1.11543	Homo sapiens	0.0594505	0.136289	0.635002	0.0575613	0.244171	0.0821746	0.0376519	0.0920084		TN	TN	TN	TN
Q9UQE7	0.866745	0.948766	1.03701	0.852389	0.782151	0.90791	1.09558	0.863999	0.851413	0.870465	0.881882	0.843778	0.72347	0.917189	1.00895	0.798307	1.12063	0.813542	Homo sapiens	0.166319	0.103358	0.422164	0.0716229	0.847367	-0.0276226	0.345298	0.0491194		TN	TN	TN	TN
Q969G3	-0.0358333	0.246489	0.159141	0.0697165	-0.0269965	0.244373	0.10959	0.0216491	0.297173	0.058066	0.271083	-0.039249	0.363009	0.0945158	0.246082	0.0850478	0.0549692	-0.0714662	Homo sapiens	0.822621	0.0275678	0.725328	0.0461705	0.0813179	0.211685	0.127053	0.0951412		TN	TN	TN	TN
Q7KZF4	5.3965	5.3561	5.39315	5.32499	5.30405	5.30744	5.36278	5.38449	5.40986	5.294	5.31011	5.32308	5.30509	5.36626	5.36724	5.34125	5.37992	5.29459	Homo sapiens	0.00854133	0.0697548	0.00869738	0.0766517	0.824354	0.00760762	0.00170548	0.051338		TN	TN	TN	TN
Q13596	-0.354512	-0.31077	-0.195322	-0.22796	-0.267029	-0.40638	-0.159797	-0.239862	-0.129424	-0.41488	-0.31805	-0.362709	-0.223038	-0.187821	-0.10381	-0.301163	-0.238824	-0.616976	Homo sapiens	0.859533	0.0135883	0.0119714	0.188852	0.154852	0.214098	0.0112937	0.138846		TN	TN	TN	TN
P35237	2.13963	2.30927	2.18219	2.22112	2.20602	2.14979	2.29491	2.2152	2.26027	2.10528	2.17551	2.20102	2.24186	2.16374	2.13418	2.29987	2.32029	2.09012	Homo sapiens	0.76078	0.0180548	0.0590375	0.0961891	0.517986	-0.0568306	0.580663	0.0191378		TN	TN	TN	TN
Q8NBT2	-0.265254	-0.601817	-0.0123191	-1.15225	-0.638356	-0.617116	-0.361451	-0.745055	-0.308147	-0.590712	-0.647729	-0.738691	-0.285321	-0.196642	-0.541187	-0.652022	-0.827773	-0.785869	Homo sapiens	0.105547	0.509443	0.263392	0.187493	0.0234273	0.414171	0.00125855	0.370369		TN	TN	TN	TN
Q92922	1.76563	1.74687	1.74558	1.68391	1.57909	1.58365	1.69362	1.73962	1.77803	1.63549	1.61576	1.67686	1.7853	1.62879	1.69841	1.7078	1.73431	1.57211	Homo sapiens	0.0169718	0.137144	0.0357781	0.0943832	0.65343	0.032758	0.00373002	0.088095		TN	TN	TN	TN
Q2TAY7	1.2209	1.14595	1.28374	1.17381	1.03183	1.14761	1.08492	1.2531	1.10825	1.15186	1.22207	1.22218	1.1099	1.21015	1.23163	1.16712	1.16474	1.13513	Homo sapiens	0.168668	0.0991109	0.434646	-0.049949	0.508171	0.0282318	0.409204	0.0257979		TN	TN	TN	TN
O95721	1.51907	1.79124	1.77098	1.71981	1.59242	1.54968	1.70768	1.70986	1.7143	1.5653	1.6125	1.66527	1.77611	1.7245	1.66657	1.65853	1.68799	1.52899	Homo sapiens	0.510561	0.073128	0.0292125	0.0962526	0.170076	0.0972244	0.0220132	0.0888683		TN	TN	TN	TN
Q9UNH7	0.0985736	0.14339	0.250833	-0.0678055	-0.147268	-0.12525	-0.348755	-0.073454	0.298118	0.0484045	0.0586409	0.0551211	-0.258848	-0.132239	0.453748	-0.247961	-0.163599	0.452612	Homo sapiens	0.00552736	0.277707	0.637518	-0.095419	0.982651	0.00720265	0.584174	0.0631634		TN	TN	TN	TN
P30626	1.90968	1.87576	1.86594	1.87635	1.78648	1.8352	1.86008	1.89957	1.91049	1.82265	1.81053	1.85019	1.83293	1.91608	1.83697	1.843	1.87481	1.81435	Homo sapiens	0.154463	0.0511147	0.0320582	0.0622576	0.607245	0.0179406	0.00839521	0.043771		TN	TN	TN	TN
Q08945	2.77129	2.67906	2.85293	2.68816	2.64332	2.66694	2.75799	2.84715	2.78509	2.63566	2.6218	2.71907	2.69373	2.72394	2.85074	2.54241	2.78869	2.71662	Homo sapiens	0.121639	0.101621	0.0266098	0.1379	0.447834	0.0735675	0.00527087	0.104363		TN	TN	TN	TN
Q9H9B4	0.215119	0.156854	0.147144	-0.0254806	0.0904658	0.156545	0.0390539	0.117811	0.284449	0.0921743	0.120722	0.153411	0.1599	0.128821	0.0786184	0.144552	0.224348	0.00475741	Homo sapiens	0.158341	0.0991956	0.75394	0.0250022	0.976918	-0.00210559	0.266041	0.0406974		TN	TN	TN	TN
Q9Y2Z0	1.80466	1.74899	1.82444	1.68547	1.71537	1.64716	1.80401	1.81097	1.78378	1.70532	1.64082	1.71773	1.80401	1.83627	1.71694	1.72423	1.65501	1.73719	Homo sapiens	0.0214304	0.110027	0.0114161	0.11163	0.141002	0.0802654	2.85009e-05	0.100641		TN	TN	TN	TN
O43765	1.45081	1.06865	1.55507	1.08521	1.08215	1.21646	1.22671	1.40487	1.39021	1.13449	1.11687	1.24383	1.36732	1.15871	1.18934	1.32051	1.27868	1.30846	Homo sapiens	0.210043	0.230238	0.0650889	0.175536	0.387858	-0.0640948	0.0834944	0.113893		TN	TN	TN	TN
Q14683	0.607114	1.02212	0.927451	0.691472	0.820757	0.831924	0.769704	0.907033	0.970748	0.803025	0.724113	0.725507	0.998365	0.694452	0.920358	0.919692	0.446314	0.956885	Homo sapiens	0.623519	0.0708452	0.112065	0.131613	0.633759	0.0967615	0.169946	0.0997399		TN	TN	TN	TN
O95347	0.8399	1.01605	1.24269	0.880364	1.02937	1.12985	1.05505	1.18921	1.01859	0.886093	0.960667	1.04789	0.840043	1.09794	1.0792	1.0457	1.0718	1.07537	Homo sapiens	0.892879	0.01969	0.153675	0.122732	0.521969	-0.05856	0.611364	0.0279539		TN	TN	TN	TN
Q9NTJ3	1.28231	1.31269	1.21748	1.39815	1.20429	1.36481	1.24101	1.35598	1.35518	1.18776	1.41003	1.23221	1.42788	1.49422	0.75017	1.61786	1.42389	1.38133	Homo sapiens	0.478744	-0.0515876	0.628794	0.0407246	0.371074	-0.25027	0.316794	-0.0870443		TN	TN	TN	TN
Q9NR45	3.03656	3.03337	2.95359	3.02488	3.002	2.94095	3.03584	3.06964	3.02018	2.91186	2.96118	3.02713	3.04452	3.01134	3.01054	2.97012	2.94853	3.01654	Homo sapiens	0.641544	0.0185699	0.108146	0.0751639	0.129694	0.0437354	0.0181521	0.0458231		TN	TN	TN	TN
P62316	4.06415	4.15819	4.13063	4.06243	4.2268	4.07153	4.13195	4.17588	4.21507	4.06002	4.06712	4.08112	4.11296	4.21084	4.1176	4.14067	4.16866	4.06288	Homo sapiens	0.967689	-0.00259447	0.0133722	0.104878	0.634646	0.0230675	0.124923	0.0417836		TN	TN	TN	TN
Q13573	-1.21448	-1.14451	-0.994365	-1.09797	-1.02137	-1.36976	-0.994161	-1.15872	-1.01785	-1.22201	-1.29137	-1.16391	-0.720981	-1.21404	-1.19465	-1.12994	-1.29701	-1.18987	Homo sapiens	0.733755	0.0452494	0.0557276	0.168851	0.38968	0.162381	0.0705952	0.125494		TN	TN	TN	TN
P00441	4.2973	4.33898	4.32685	4.29393	4.207	4.31613	4.23292	4.27612	4.45263	4.28825	4.26753	4.30119	4.28024	4.21473	4.2887	4.26652	4.43809	4.26693	Homo sapiens	0.242365	0.04869	0.634417	0.034901	0.367674	-0.0626232	0.824846	0.00698927		TN	TN	TN	TN
A6NHR9	1.73327	1.68976	1.7383	1.52458	1.5863	1.5115	1.60997	1.70879	1.74708	1.54539	1.55437	1.6117	1.58241	1.6632	1.5046	1.62219	1.71688	1.66182	Homo sapiens	0.00292922	0.179655	0.0614639	0.118124	0.19262	-0.0835565	0.0621355	0.0714077		TN	TN	TN	TN
P54920	1.93758	1.93606	2.04071	1.92869	1.90114	1.8722	1.9576	1.92467	1.98361	1.90487	1.85792	1.95157	2.00132	1.9503	1.87086	1.94134	1.88093	1.91903	Homo sapiens	0.138174	0.0707717	0.189248	0.0505028	0.553156	0.0270611	0.0214823	0.0494452		TN	TN	TN	TN
Q96DI7	1.84114	1.74732	1.77057	1.63705	1.70857	1.56501	1.66876	1.73537	1.812	1.66056	1.6936	1.75328	1.63422	1.88139	1.76789	1.66463	1.71526	1.57726	Homo sapiens	0.0406811	0.149466	0.504601	0.0362345	0.255398	0.108782	0.00972953	0.0981607		TN	TN	TN	TN
P18583	0.491437	0.461822	0.21141	0.286706	0.318718	0.258732	0.315355	0.465075	0.471058	0.282477	0.226115	0.38748	0.415733	0.581363	0.0649314	0.299927	0.329479	0.353608	Homo sapiens	0.330406	0.100171	0.163451	0.118472	0.871711	0.0263376	0.165316	0.0816602		TN	TN	TN	TN
Q9Y5B9	1.97775	1.91276	1.9583	1.89388	1.75068	1.86308	1.94912	1.97844	2.01351	1.82348	1.75689	1.79986	1.93599	2.0148	1.63116	1.81202	2.01533	1.90222	Homo sapiens	0.0751866	0.113723	0.00226735	0.186947	0.726136	-0.0492061	0.0989342	0.0838214		TN	TN	TN	TN
O75934	-0.59569	-0.380796	-0.446503	-0.66196	-0.623282	-0.693176	-0.485657	-0.632621	-0.584463	-0.604473	-0.500306	-0.601601	-0.557402	-0.545717	-0.445354	-0.533626	-0.619118	-0.682806	Homo sapiens	0.050061	0.185143	0.983518	0.00121272	0.162487	0.0956923	0.0167329	0.094016		TN	TN	TN	TN
P49903	0.389322	0.286507	0.223831	0.198024	0.0255195	0.186142	0.307606	0.286358	0.124503	0.282183	0.232978	0.134714	0.261124	0.243212	0.141849	0.28489	0.215575	0.216564	Homo sapiens	0.0907971	0.163324	0.767526	0.0228643	0.617236	-0.0236141	0.173255	0.0541915		TN	TN	TN	TN
Q01082	0.21292	-0.240691	0.0567647	0.200446	0.0502948	0.0552637	0.300366	0.167853	0.309558	-0.0836055	-0.0512157	-4.94e-06	0.192355	-0.305291	0.33249	0.263365	0.375636	-0.264372	Homo sapiens	0.550629	-0.0923371	0.0042135	0.304201	0.860731	-0.0516917	0.60736	0.0533907		TN	TN	TN	TN
O15042	1.33552	1.51376	1.33903	1.3328	1.30827	1.42082	1.35808	1.37869	1.49775	1.3546	1.40234	1.26543	1.35456	1.42066	1.2798	1.37518	1.42862	1.35172	Homo sapiens	0.569215	0.0421402	0.298238	0.0707191	0.512067	-0.0335042	0.411208	0.0264517		TN	TN	TN	TN
Q96ES7	-2.9285	-3.10514	-2.92085	-3.18209	-3.18674	-3.17282	-2.99921	-3.26451	-2.96771	-3.21679	-3.12889	-2.88358	-3.0539	-3.12427	-3.11352	-2.98795	-3.27667	-2.93855	Homo sapiens	0.0315578	0.195716	0.996045	-0.000723044	0.797614	-0.0295127	0.362603	0.0551599		TN	TN	TN	TN
P42285	2.19287	2.21181	2.30693	2.14047	2.13353	2.16466	2.23521	2.28232	2.2386	2.13385	2.14208	2.13272	2.12613	2.18689	2.22429	2.12211	2.17941	2.28516	Homo sapiens	0.0674159	0.0909867	0.00169453	0.115828	0.782227	-0.0164571	0.0194862	0.0634524		TN	TN	TN	TN
Q8WU79	-0.856618	-0.850233	-0.826757	-1.08956	-0.957782	-0.971304	-1.00378	-0.783017	-0.479236	-1.02561	-1.19107	-0.994873	-1.16954	-0.945549	-0.887989	-0.792625	-0.815628	-0.859006	Homo sapiens	0.0195179	0.161679	0.126676	0.315174	0.112431	-0.178608	0.206671	0.0994148		TN	TN	TN	TN
O60264	0.167612	0.0989333	0.0583468	0.0963394	-0.0881493	0.155116	0.116192	0.18087	0.195567	-0.00159129	-0.000171351	0.0898525	0.248887	0.156644	-0.111953	0.0976631	0.0735997	0.0143245	Homo sapiens	0.537287	0.0538621	0.0255615	0.134847	0.762024	0.0359969	0.0978838	0.0749018		TN	TN	TN	TN
P62314	3.20372	3.1614	3.29396	3.01022	3.11099	3.21553	3.20481	3.2023	3.28415	3.01962	3.05807	3.21026	3.10918	3.24965	3.11809	3.23356	3.12856	3.12913	Homo sapiens	0.204762	0.107444	0.104021	0.134435	0.937572	-0.00477457	0.0409728	0.079035		TN	TN	TN	TN
P62318	3.76495	3.76902	3.7711	3.70376	3.7382	3.6198	3.78262	3.73611	3.82216	3.68442	3.69395	3.73528	3.73569	3.79401	3.7751	3.75312	3.7836	3.58212	Homo sapiens	0.0826292	0.0811005	0.06133	0.0757485	0.394346	0.0619841	0.00636031	0.0729443		TN	TN	TN	TN
Q8IY81	0.10388	0.0295938	0.137768	0.0180252	-0.11561	-0.139559	0.204656	-0.00245212	0.113223	-0.112675	-0.189344	-0.0774439	0.0796672	0.24543	-0.43546	0.0767393	0.0753095	-0.0915425	Homo sapiens	0.0442947	0.169462	0.0276531	0.23163	0.801906	-0.0569564	0.138477	0.114712		TN	TN	TN	TN
O43175	3.54581	3.44379	3.49076	3.42224	3.46758	3.36326	3.46135	3.51852	3.57402	3.36575	3.41535	3.41734	3.42451	3.47514	3.4285	3.33302	3.42263	3.6327	Homo sapiens	0.147064	0.0757608	0.0318703	0.118484	0.834973	-0.0200696	0.106313	0.0580584		TN	TN	TN	TN
Q9Y617	2.93666	2.89058	2.96125	2.81838	2.88423	2.77938	2.92255	2.90775	2.95659	2.86985	2.74479	2.87776	2.84197	2.97049	2.87855	2.88662	2.86748	2.85632	Homo sapiens	0.0505831	0.10217	0.0968048	0.0981622	0.531202	0.026865	0.00350107	0.0757325		TN	TN	TN	TN
Q9GZT3	1.66752	1.72094	1.68482	1.61514	1.58884	1.58488	1.56085	1.70602	1.54082	1.68794	1.67954	1.70582	1.69944	1.5926	1.61789	1.61677	1.73492	1.61324	Homo sapiens	0.00670471	0.0948057	0.167775	-0.0885368	0.739123	-0.0183368	0.89107	-0.00402264		TN	TN	TN	TN
Q9NWH9	-1.80169	-1.79985	-1.91696	-1.93145	-2.02692	-1.65619	-1.82649	-1.86711	-1.66726	-1.84533	-2.03393	-1.81211	-1.71623	-1.84929	-1.83696	-1.87551	-1.83216	-1.98341	Homo sapiens	0.799006	0.032025	0.297875	0.11017	0.194755	0.0962017	0.114078	0.0794655		TN	TN	TN	TN
Q9HCN8	1.08064	0.956602	0.950116	0.783253	0.963576	0.748418	0.960167	0.994026	1.01806	0.784906	0.795432	0.954027	1.03672	0.830484	0.862412	1.05455	0.896287	0.843376	Homo sapiens	0.10662	0.164037	0.0632536	0.145963	0.823025	-0.0215309	0.0428077	0.0961564		TN	TN	TN	TN
P55735	2.14405	2.10569	1.93469	2.15374	2.0175	1.94597	2.01878	2.16869	2.17525	1.92761	1.91227	2.1317	2.19898	2.06854	2.0377	2.00615	1.95986	2.01947	Homo sapiens	0.812867	0.0224074	0.209414	0.130381	0.112825	0.106578	0.0495771	0.0864554		TN	TN	TN	TN
Q15393	3.33444	3.31437	3.33943	3.28696	3.24503	3.20061	3.30435	3.3346	3.3406	3.20364	3.28718	3.2589	3.29895	3.30562	3.3166	3.17432	3.31737	3.24887	Homo sapiens	0.0308622	0.085215	0.0468633	0.0766133	0.22166	0.0602018	0.000390696	0.07401		TN	TN	TN	TN
Q9BWJ5	0.334248	0.465308	0.529026	0.450418	0.315271	0.414916	0.414798	0.505657	0.501591	0.378468	0.374202	0.364069	0.334459	0.41914	0.326645	0.49635	0.474705	0.418753	Homo sapiens	0.520851	0.0493253	0.027294	0.101769	0.0515588	-0.103188	0.63369	0.0159688		TN	TN	TN	TN
P63208	2.16256	2.11211	2.11123	2.07341	2.17587	2.07169	2.1495	2.06376	2.17912	2.18264	2.13668	2.02147	2.23425	2.15845	2.05573	2.12244	2.06791	2.10775	Homo sapiens	0.60305	0.021644	0.785627	0.0171925	0.407842	0.0501065	0.270377	0.0296477		TN	TN	TN	TN
P02549	1.49109	1.52211	1.52912	1.4917	1.42437	1.38537	1.97828	1.92076	1.98544	1.94596	1.96121	1.93118	1.53521	1.50071	1.4814	1.44957	1.39921	1.41165	Homo sapiens	0.0727727	0.0802927	0.527213	0.0153759	0.0172443	0.0856334	0.607817	0.060434		TN	TN	TN	TN
Q9UHB9	1.37876	1.33443	1.46075	1.40405	1.36578	1.40374	1.2893	1.46784	1.42019	1.32297	1.35152	1.49746	1.42256	1.47359	1.47873	1.25781	1.36318	1.33714	Homo sapiens	0.997697	0.000120123	0.982306	0.00179211	0.0188509	0.138915	0.153896	0.0469424		TN	TN	TN	TN
O76094	1.66366	1.60116	1.63147	1.63358	1.57441	1.47764	1.65888	1.55663	1.70022	1.60942	1.53199	1.52604	1.53964	1.60673	1.5549	1.60321	1.52934	1.73109	Homo sapiens	0.224398	0.0702159	0.176068	0.0827626	0.43425	-0.0541208	0.306715	0.0329526		TN	TN	TN	TN
P84103	3.64681	3.54767	3.60157	3.63874	3.50275	3.63808	3.5389	3.63885	3.66007	3.62927	3.54495	3.55727	3.54793	3.58618	3.60215	3.50517	3.58583	3.65579	Homo sapiens	0.92323	0.00549181	0.481199	0.0354417	0.943317	-0.00351063	0.623721	0.0124743		TN	TN	TN	TN
Q16629	3.89467	3.88568	3.85768	3.93476	3.83354	3.90096	3.94176	3.87371	3.90405	3.92724	3.76041	3.91042	3.86239	3.89167	3.9415	3.88475	3.90289	3.81076	Homo sapiens	0.759505	-0.0104132	0.513768	0.0404805	0.424281	0.0323846	0.36248	0.0208173		TN	TN	TN	TN
P42229	2.28148	2.18309	2.19426	2.08783	2.12192	2.00208	2.19686	2.13686	2.26258	2.08228	2.03546	2.15914	2.01361	2.18693	2.06097	2.08402	2.31278	2.23305	Homo sapiens	0.0345357	0.148999	0.105906	0.106472	0.220638	-0.122782	0.324511	0.0442294		TN	TN	TN	TN
P51692	-1.14211	-1.59685	-1.63514	-2.56741	-1.66869	-1.74956	-2.12394	-1.37893	-1.64043	-1.72804	-1.66415	-1.9405	-1.65192	-1.27515	-1.91091	-2.06231	-1.7102	-1.8783	Homo sapiens	0.176632	0.537186	0.800393	0.0631305	0.267916	0.270943	0.0544386	0.29042		TN	TN	TN	TN
P16949	5.08831	5.06203	4.96501	5.03181	4.89534	5.00414	5.0087	5.03648	5.05701	4.96279	4.947	4.98817	5.03253	5.0562	4.96917	4.99938	5.0444	4.94599	Homo sapiens	0.335087	0.0613573	0.0209564	0.0680757	0.587172	0.0227113	0.0282352	0.0507148		TN	TN	TN	TN
Q96SI9	0.770594	0.639197	0.702818	0.601743	0.528463	0.500275	0.452511	0.552041	0.663574	0.693127	0.69743	0.485235	0.935162	0.512222	0.441738	0.657114	0.620796	0.377643	Homo sapiens	0.0295835	0.160709	0.49735	-0.0692218	0.683257	0.0778567	0.394431	0.0564481		TN	TN	TN	TN
Q8NB90	-1.07582	-1.18453	-1.20958	-1.58236	-1.71926	-1.45414	-1.92754	-1.351	-1.23379	-1.29234	-1.13411	-1.19666	-0.726554	-1.75451	-1.73606	-1.74599	-0.670487	-1.53522	Homo sapiens	0.00784798	0.428612	0.247852	-0.296408	0.860689	-0.0884755	0.932952	0.0145761		TN	TN	TN	TN
Q14247	0.513187	0.962015	0.730353	0.570757	0.687204	0.654403	0.588836	0.80648	0.827162	0.704711	0.573865	0.665596	0.70698	0.786758	0.558017	0.472845	0.949478	0.701781	Homo sapiens	0.506643	0.0977304	0.339058	0.0927688	0.882454	-0.0241163	0.408258	0.055461		TN	TN	TN	TN
O75683	-1.32128	-1.31719	-1.46285	-1.37798	-1.91917	-1.1195	-1.49704	-1.00786	-1.192	-1.34821	-1.67734	-1.65294	-1.25903	-1.59281	-1.11364	-1.56707	-1.33027	-1.51837	Homo sapiens	0.684555	0.105105	0.1393	0.327196	0.399103	0.150079	0.0721025	0.194127		TN	TN	TN	TN
P49588	4.27023	4.28805	4.31039	4.20348	4.22877	4.22877	4.24847	4.23881	4.3449	4.23592	4.19266	4.25957	4.29463	4.26011	4.25311	4.27195	4.27933	4.15195	Homo sapiens	0.00851201	0.0692145	0.287068	0.0480096	0.465097	0.0348746	0.0112537	0.0506996		TN	TN	TN	TN
Q96A49	-0.816753	-0.611949	-0.84286	-0.975668	-0.696946	-0.803892	-0.838826	-0.603902	-0.749764	-0.867628	-0.882369	-0.800366	-0.780079	-0.780987	-0.853287	-0.749077	-0.901065	-0.66182	Homo sapiens	0.565447	0.0683146	0.177468	0.11929	0.66856	-0.0341304	0.28604	0.0511582		TN	TN	TN	TN
Q6PI48	-0.169076	-0.283515	-0.191319	-0.337746	-0.492129	-0.249743	-0.412207	-0.432754	-0.343781	-0.190033	-0.0696554	-0.22682	-0.330222	-0.219793	-0.146843	-0.284894	-0.359851	-0.355778	Homo sapiens	0.139963	0.145236	0.0127364	-0.234078	0.159161	0.101221	0.939353	0.00412649		TN	TN	TN	TN
O60493	2.16263	2.27793	2.18523	2.18084	2.15424	2.05847	2.18722	2.25078	2.2587	2.08719	2.12446	2.17491	2.26357	2.28818	2.28528	2.01516	1.96298	2.26091	Homo sapiens	0.205359	0.0774122	0.0384683	0.103385	0.0966422	0.199328	0.00213005	0.126708		TN	TN	TN	TN
Q96I25	0.30662	0.336059	0.255403	0.151012	0.0662304	0.227323	0.236222	-0.165384	0.561088	0.202037	0.275987	0.0977724	0.188336	0.196743	0.174484	0.376694	0.0743768	0.163959	Homo sapiens	0.0441767	0.151172	0.935247	0.01871	0.847076	-0.0184891	0.492834	0.0504643		TN	TN	TN	TN
P52788	1.67241	1.71681	1.76173	1.62516	1.57965	1.62202	1.75446	1.68671	1.75815	1.48967	1.6303	1.67071	1.85581	1.57592	1.63995	1.62986	1.6373	1.61918	Homo sapiens	0.0219342	0.108039	0.0841959	0.136213	0.506791	0.0617809	0.00581392	0.102011		TN	TN	TN	TN
O00267	0.861014	0.961566	1.03634	0.878391	0.921967	0.856774	0.868778	0.969842	1.02129	0.963935	0.891164	0.826663	0.93565	0.985901	0.915574	0.964343	0.773866	0.944967	Homo sapiens	0.283111	0.0672614	0.377082	0.0593819	0.467808	0.0513163	0.0640289	0.0593199		TN	TN	TN	TN
Q05519	1.80356	1.43478	1.66406	1.68119	1.73261	1.5647	1.6121	1.72422	1.8547	1.44646	1.71122	1.64546	1.21914	1.80658	1.80828	1.75995	1.77089	1.77581	Homo sapiens	0.840895	-0.0253623	0.289792	0.129294	0.466886	-0.157547	0.824013	-0.0178718		TN	TN	TN	TN
O75494	1.84503	1.88684	1.93989	1.74755	1.71914	1.82254	1.86322	2.01288	1.62554	1.72476	1.83947	1.85021	1.65721	1.9515	1.76754	1.86776	1.84031	1.84093	Homo sapiens	0.036633	0.12751	0.820112	0.0290635	0.541162	-0.0575871	0.502855	0.0329955		TN	TN	TN	TN
Q07955	4.81779	4.86403	4.84955	4.79073	4.7886	4.84414	4.8193	4.82865	4.86735	4.78323	4.76236	4.77314	4.8758	4.85131	4.84629	4.74326	4.78391	4.84417	Homo sapiens	0.188693	0.0359659	0.014589	0.0655231	0.0932618	0.0673561	0.000626606	0.0562817		TN	TN	TN	TN
Q08170	-0.648523	-0.740497	-0.679424	-0.749625	-0.741611	-0.523377	-0.656261	-0.622054	-0.599932	-0.593515	-0.731469	-0.803622	-0.726718	-0.695733	-0.677923	-0.828175	-0.489425	-0.618291	Homo sapiens	0.831223	-0.0179436	0.260816	0.0834534	0.611773	-0.0548277	0.936027	0.00356071		TN	TN	TN	TN
Q13247	1.47316	1.28366	0.422884	1.03695	1.76299	1.82571	1.77911	1.20275	1.36617	0.979545	1.23783	1.2846	1.57939	1.417	1.28877	1.02823	1.11193	1.15448	Homo sapiens	0.305472	-0.481982	0.223546	0.282023	0.0229066	0.330175	0.79389	0.0434053		TN	TN	TN	TN
Q01130	3.4983	3.51949	3.4895	3.41666	3.42287	3.34891	3.42769	3.4398	3.58314	3.39106	3.41406	3.45368	3.51058	3.46708	3.48156	3.50845	3.35299	3.42748	Homo sapiens	0.0136878	0.106282	0.295409	0.0639436	0.290786	0.0567645	0.00388862	0.0756632		TN	TN	TN	TN
Q13242	2.5539	2.4898	2.60799	2.40929	2.48045	2.32695	2.44308	2.52183	2.58608	2.40951	2.35079	2.53431	2.56502	2.60666	2.59886	2.56978	2.16968	2.52614	Homo sapiens	0.0606764	0.144998	0.277824	0.0854635	0.25685	0.168313	0.0108133	0.132925		TN	TN	TN	TN
Q16384	-1.48296	-1.38697	-1.26981	-1.09388	-1.74488	-1.96973	-1.5711	-0.803511	-1.92114	-1.62914	-1.66216	-1.55965	-1.75688	-1.02642	-1.65065	-2.74878	-0.604566	-1.36717	Homo sapiens	0.455037	0.222918	0.606361	0.185066	0.893147	0.0955194	0.474883	0.167835		TN	TN	TN	TN
P61011	0.207128	0.0382568	0.0700106	0.0912679	0.1015	0.0654542	0.116237	0.133394	0.173429	-0.0201207	0.119548	0.0862362	0.24781	0.208142	-0.0831106	0.0487761	0.00808266	0.174716	Homo sapiens	0.736937	0.0190576	0.156272	0.0791322	0.704986	0.047089	0.23806	0.0484262		TN	TN	TN	TN
Q8IYB8	-1.40272	-1.89944	-1.45996	-1.75352	-1.50445	-1.89825	-1.76413	-1.80993	-1.49537	-1.62361	-1.78727	-1.46445	-1.39952	-1.7511	-1.63226	-1.77753	-1.64889	-1.79652	Homo sapiens	0.536528	0.131366	0.657517	-0.0646998	0.264694	0.14669	0.384834	0.0711187		TN	TN	TN	TN
Q9Y285	2.6544	2.62576	2.62014	2.64753	2.5089	2.55383	2.67444	2.65679	2.67183	2.57361	2.50403	2.55069	2.67312	2.62971	2.56684	2.5652	2.55333	2.61296	Homo sapiens	0.207654	0.0633452	0.00414858	0.124906	0.26798	0.0460614	0.000861991	0.0781043		TN	TN	TN	TN
Q9BXP5	2.99228	2.93166	2.89506	2.87129	2.79994	2.90521	2.88221	2.90499	3.01419	2.89004	2.8506	2.88533	2.84769	2.97334	2.87991	2.97262	2.89107	2.88503	Homo sapiens	0.126701	0.0808493	0.241677	0.0584735	0.752211	-0.0159262	0.110723	0.0411322		TN	TN	TN	TN
Q13243	0.194501	0.238635	0.160306	0.0700719	0.0230388	0.131194	0.183925	0.239532	0.212033	0.0299405	0.0734534	0.0768318	0.26617	-0.0164468	0.0584479	0.115146	0.219315	0.183684	Homo sapiens	0.0334379	0.123046	0.00233101	0.151755	0.479693	-0.0699913	0.0913561	0.0682697		TN	TN	TN	TN
P31948	5.79011	5.77866	5.75226	5.68807	5.64319	5.66948	5.72025	5.72469	5.79653	5.6483	5.6922	5.74151	5.73371	5.79207	5.72614	5.65853	5.7312	5.66782	Homo sapiens	0.00341235	0.106763	0.219543	0.0531543	0.104086	0.0647887	0.000218543	0.0749021		TN	TN	TN	TN
Q9P289	1.35135	1.31773	1.49417	1.43427	1.50478	1.39389	1.44496	1.4491	1.50685	1.32613	1.40231	1.35796	1.49188	1.35438	1.29801	1.39703	1.53235	1.38901	Homo sapiens	0.42038	-0.0565628	0.0244485	0.10484	0.476728	-0.0580417	0.927154	-0.00325494		TN	TN	TN	TN
Q9Y3F4	3.16709	3.18704	3.18392	3.13415	3.08734	3.1056	3.07865	3.18578	3.1843	3.15641	3.09427	3.16726	3.14847	3.13856	3.19929	3.15515	3.07739	3.13434	Homo sapiens	0.00931372	0.0703176	0.819477	0.0102655	0.253859	0.0398117	0.0287436	0.0401316		TN	TN	TN	TN
O15400	-1.52137	-1.73611	-1.82098	-1.82936	-1.71589	-1.68932	-1.81383	-1.57719	-1.64106	-1.83647	-1.74898	-1.68358	-1.58301	-1.73486	-1.65473	-1.73229	-1.77272	-1.82751	Homo sapiens	0.626815	0.0520345	0.397309	0.0789825	0.0815384	0.119973	0.0573189	0.0836635		TN	TN	TN	TN
Q15833	0.225215	0.293972	0.278762	0.227466	0.134221	0.298338	0.253189	0.399954	0.250136	0.191904	0.199078	0.268682	0.466658	0.214363	0.155177	0.378288	0.200728	0.111162	Homo sapiens	0.425718	0.0459749	0.215016	0.081205	0.713869	0.0486732	0.183842	0.0586177		TN	TN	TN	TN
Q96I99	-0.174274	-0.479774	-0.523772	-0.584814	-0.405743	-0.595314	-0.532483	-0.471393	-0.33807	-0.418525	-0.639525	-0.341683	-0.490278	-0.529079	-0.543312	0.051038	-0.586383	-0.657173	Homo sapiens	0.340932	0.136017	0.86481	0.0192621	0.613757	-0.123384	0.901928	0.0106318		TN	TN	TN	TN
P49589	-0.0766744	-0.429036	-0.353225	-0.561128	-0.353052	-0.504881	-0.316182	-0.400512	-0.266762	-0.407146	-0.540812	-0.331191	-0.233209	-0.324679	-0.366168	-0.423216	-0.499584	-0.446184	Homo sapiens	0.206021	0.186709	0.246426	0.0985642	0.0307265	0.148309	0.0049628	0.144527		TN	TN	TN	TN
P14868	4.42886	4.45656	4.41854	4.35397	4.3453	4.31983	4.34884	4.39094	4.47448	4.35614	4.37801	4.39529	4.32793	4.44278	4.36073	4.40763	4.37642	4.42062	Homo sapiens	0.00342269	0.0949527	0.504746	0.0282696	0.541152	-0.0244109	0.121182	0.0329372		TN	TN	TN	TN
P50453	-0.429526	-0.480949	-0.345654	-0.29388	-0.0908721	-0.389374	-0.315767	-0.198539	-0.306901	-0.600248	-0.254727	-0.35165	-0.252882	-0.197092	-0.654906	-0.303067	-0.310082	-0.37708	Homo sapiens	0.171052	-0.160668	0.306095	0.128472	0.806592	-0.0382174	0.729241	-0.0234709		TN	TN	TN	TN
P19623	3.36926	3.37054	3.37444	3.21449	3.28191	3.2513	3.37114	3.31575	3.40979	3.23113	3.29088	3.25073	3.41036	3.30723	3.30144	3.29536	3.28552	3.28268	Homo sapiens	0.00334353	0.122181	0.0292127	0.107977	0.219048	0.0518215	4.11834e-05	0.0939931		TN	TN	TN	TN
Q7KZ85	-1.36897	-1.42706	-1.7799	-1.38399	-1.37316	-1.52723	-1.27467	-1.45418	-1.29907	-1.49905	-1.61586	-1.56462	-1.38012	-1.52373	-1.57508	-1.57785	-1.35186	-1.44148	Homo sapiens	0.519152	-0.0971853	0.0296212	0.217202	0.703683	-0.0359134	0.654209	0.0280344		TN	TN	TN	TN
P49458	3.07145	3.0064	3.08919	2.9642	2.97427	2.95852	2.93525	3.07097	3.04032	3.02098	2.946	3.03298	2.97321	3.05487	3.0783	2.94682	2.99589	2.98235	Homo sapiens	0.0244815	0.0900204	0.768461	0.0155292	0.15976	0.0604401	0.0156987	0.0553299		TN	TN	TN	TN
Q96SB4	1.60369	1.60975	1.5236	1.47858	1.46886	1.56676	1.45175	1.64689	1.56815	1.56787	1.53691	1.52036	1.5741	1.60271	1.59367	1.47763	1.574	1.49977	Homo sapiens	0.149612	0.0742761	0.823666	0.0138832	0.0738176	0.0730225	0.0375104	0.0537273		TN	TN	TN	TN
Q04837	2.9184	2.87316	2.90609	2.83038	2.8613	2.80108	2.89581	2.8991	2.9303	2.76197	2.774	2.86031	2.80955	2.93109	2.8985	2.79951	2.87966	2.91311	Homo sapiens	0.0361388	0.0682975	0.0289248	0.109646	0.768284	0.0156244	0.0073299	0.0645225		TN	TN	TN	TN
Q16385	0.0975719	0.28239	0.113952	0.131855	0.00731831	0.114211	0.181311	0.0777875	0.165574	0.0213946	0.155656	0.16336	0.270011	0.178544	0.17626	0.125673	0.0324923	0.00969275	Homo sapiens	0.320302	0.0801765	0.643644	0.0280872	0.0317136	0.152319	0.0155328	0.0868608		TN	TN	TN	TN
Q8N3U4	-1.56389	-1.67044	-1.66293	-2.14327	-1.15662	-1.73562	-1.72811	-1.45849	-1.60077	-1.34426	-1.65304	-2.13075	-1.86134	-1.57063	-1.52122	-1.53677	-2.00189	-1.51982	Homo sapiens	0.880751	0.0460834	0.662901	0.11356	0.862623	0.0350982	0.602148	0.0649137		TN	TN	TN	TN
P07814	5.2387	5.24184	5.27356	5.19695	5.17762	5.16186	5.2131	5.25823	5.26553	5.1872	5.15824	5.20305	5.24657	5.26169	5.23915	5.1469	5.19264	5.20054	Homo sapiens	0.00854626	0.072557	0.04033	0.0627891	0.0184311	0.0691104	1.37891e-06	0.0681522		TN	TN	TN	TN
Q13501	-0.772168	-0.499731	-0.695198	-0.763307	-0.731388	-0.535814	-0.461703	-0.657767	-0.663816	-0.748339	-0.756607	-0.659564	-0.608052	-0.650254	-0.633317	-0.841626	-0.606377	-0.664957	Homo sapiens	0.854175	0.0211373	0.157981	0.127075	0.361993	0.073779	0.114714	0.073997		TN	TN	TN	TN
P37108	1.95562	1.71591	1.86666	1.81593	1.80543	1.8018	1.79879	1.93462	1.94099	1.83281	1.63691	1.8517	1.92644	1.93929	1.83559	1.76992	1.75762	1.76044	Homo sapiens	0.613461	0.0383393	0.228615	0.117662	0.0137588	0.137778	0.0117994	0.0979262		TN	TN	TN	TN
Q9UJZ1	0.941188	0.968487	1.05211	0.903691	0.878432	1.0621	0.988675	1.01788	1.10958	0.843457	0.8792	0.925027	1.10209	1.06676	0.854595	0.936401	0.9112	0.908464	Homo sapiens	0.587127	0.0391879	0.0228086	0.15615	0.315822	0.0891275	0.0137685	0.0948218		TN	TN	TN	TN
Q8IYB3	1.74856	1.6615	1.70838	1.36022	1.60121	1.6153	1.60305	1.73984	1.72375	1.44147	1.58735	1.60553	1.49996	1.63218	1.57156	1.71415	1.53648	1.80218	Homo sapiens	0.105178	0.180565	0.0997474	0.144097	0.251945	-0.11637	0.202714	0.0694307		TN	TN	TN	TN
Q9UQ35	2.45432	2.53233	2.5329	2.47089	2.44442	2.46407	2.45764	2.5071	2.56795	2.47338	2.45138	2.39228	2.54982	2.47507	2.46231	2.44303	2.4953	2.44974	Homo sapiens	0.1619	0.0467238	0.147103	0.0718857	0.358063	0.0330483	0.00996152	0.0505526		TN	TN	TN	TN
P42224	-0.533448	-0.729768	-0.252846	-0.607373	-0.62659	-0.64051	-0.766084	-0.414397	-0.5733	-0.58666	-0.477191	-0.668509	-0.473601	-0.507568	-0.64197	-0.73397	-0.644766	-0.522512	Homo sapiens	0.437685	0.11947	0.953791	-0.00714047	0.31098	0.092703	0.262453	0.0683443		TN	TN	TN	TN
O95793	-0.00670398	0.100663	-0.129896	-0.233658	-0.225178	-0.0342136	-0.465261	-0.160454	0.00805522	-0.00984087	-0.0739805	-0.00783651	0.0120348	0.162731	0.124413	-0.649833	-0.416036	0.133055	Homo sapiens	0.177224	0.152371	0.279251	-0.175334	0.157352	0.410664	0.228458	0.129234		TN	TN	TN	TN
P63165	-1.39294	-0.743976	-0.708665	-1.19998	-1.03569	-1.22172	-1.12819	-1.00939	-1.14601	-1.18775	-1.07443	-0.811561	-1.30418	-0.970686	-0.72371	-1.01867	-1.13104	-1.04657	Homo sapiens	0.425445	0.203941	0.589402	-0.0699492	0.720412	0.0658997	0.489298	0.0666306		TN	TN	TN	TN
P23381	3.73569	3.72162	3.71187	3.6045	3.63268	3.63159	3.70553	3.68553	3.77094	3.58992	3.60608	3.68731	3.74417	3.67077	3.62473	3.81397	3.63051	3.57525	Homo sapiens	0.000964841	0.100138	0.0791993	0.0928977	0.937861	0.00664544	0.0308129	0.0665605		TN	TN	TN	TN
P13984	-0.390393	-0.541803	-0.647124	-0.580933	-0.586745	-0.620062	-0.553512	-0.589697	-0.516948	-0.446305	-0.591202	-0.670496	-0.475212	-0.643776	-0.567058	-0.578275	-0.458528	-0.691117	Homo sapiens	0.409549	0.0694734	0.828337	0.0159486	0.87457	0.0139572	0.403316	0.0331264		TN	TN	TN	TN
Q9BQE3	1.8173	1.72157	1.8643	1.82721	1.90609	1.67225	1.91978	1.69564	1.84707	1.81094	1.6989	1.75486	1.97365	1.74428	1.77507	1.77968	1.7297	1.71716	Homo sapiens	0.992625	-0.000791629	0.420531	0.0659314	0.298342	0.0888198	0.211271	0.0513198		TN	TN	TN	TN
Q13885	1.45684	1.50033	1.48694	1.5663	1.43489	1.47796	1.50749	1.61586	1.50939	1.57718	1.5215	1.59075	1.48576	1.65325	1.53801	1.53979	1.56396	1.50502	Homo sapiens	0.788752	-0.0116763	0.673266	-0.0188983	0.686252	0.0227526	0.925677	-0.00260731		TN	TN	TN	TN
P68371	6.21654	6.22149	6.32988	6.21867	6.10072	6.08708	6.25411	6.36698	6.45937	6.1893	6.18812	6.2413	5.82655	6.54807	6.58127	6.37831	6.52486	5.73864	Homo sapiens	0.0969651	0.120477	0.067705	0.153911	0.776545	0.104696	0.243142	0.126361		TN	TN	TN	TN
Q9BUF5	2.71413	2.73524	2.66845	2.65627	2.61217	2.56513	2.69107	2.6827	2.73944	2.52575	2.65732	2.64702	2.7504	2.70289	2.66442	2.59759	2.62973	2.55886	Homo sapiens	0.0449338	0.0947453	0.108375	0.0943723	0.0265391	0.11051	7.48403e-05	0.099876		TN	TN	TN	TN
P07437	6.53298	6.59743	6.49326	6.48075	6.36458	6.51689	6.45231	6.47061	6.62028	6.523	6.47773	6.44958	6.54228	6.53265	6.47192	6.39072	6.50099	6.52253	Homo sapiens	0.188689	0.0871472	0.617881	0.030962	0.394553	0.0442071	0.0646175	0.0541054		TN	TN	TN	TN
Q15046	4.00773	3.95861	3.98386	3.88807	3.86283	3.88197	3.92875	3.9817	4.00864	3.8604	3.85607	3.95297	3.95552	3.97274	3.94324	3.94329	3.85921	3.91742	Homo sapiens	0.00277227	0.105777	0.102034	0.0832139	0.127068	0.0505254	9.73232e-05	0.0798388		TN	TN	TN	TN
Q9NSE4	-1.29171	-1.62352	-1.13752	-1.35963	-1.33785	-1.4126	-1.33942	-1.20394	-1.1127	-1.58523	-1.4659	-1.51119	-0.779799	-1.44415	-1.38169	-1.62146	-1.54543	-1.42621	Homo sapiens	0.901577	0.0191094	0.0154004	0.302086	0.207764	0.329156	0.0231803	0.216784		TN	TN	TN	TN
O43776	3.53667	3.44226	3.53831	3.39546	3.50789	3.36264	3.52648	3.51561	3.48621	3.39244	3.38775	3.40728	3.48729	3.53783	3.43802	3.46066	3.40211	3.37611	Homo sapiens	0.197458	0.0837508	0.00105825	0.113609	0.121618	0.0747549	0.000368102	0.0907049		TN	TN	TN	TN
P47897	2.76442	2.72355	2.75371	2.67789	2.53855	2.68892	2.69367	2.75529	2.76604	2.69786	2.56369	2.69179	2.56921	2.80735	2.64366	2.68994	2.72194	2.71439	Homo sapiens	0.0880337	0.112107	0.151043	0.0872216	0.644638	-0.0353532	0.117264	0.0546585		TN	TN	TN	TN
P37837	5.1745	5.20967	5.15868	5.07551	5.10484	5.17857	5.12062	5.20906	5.16327	5.07515	5.17107	5.16237	5.1504	5.22172	5.12511	5.12877	5.13917	5.13587	Homo sapiens	0.14713	0.0613087	0.519609	0.0281199	0.344709	0.0311368	0.0376111	0.0401885		TN	TN	TN	TN
P12081	1.44011	1.66818	1.59122	1.46108	1.4839	1.4599	1.62919	1.53345	1.62809	1.37626	1.4064	1.55052	1.56688	1.3013	1.63845	1.64223	1.61407	1.34071	Homo sapiens	0.219055	0.0982076	0.0709982	0.152517	0.840782	-0.0301295	0.177561	0.0735318		TN	TN	TN	TN
P56192	3.35341	3.34629	3.42329	3.30593	3.32503	3.22797	3.27575	3.34021	3.42094	3.37457	3.2338	3.32244	3.3178	3.32527	3.26987	3.46413	3.29705	3.27307	Homo sapiens	0.0844	0.0880178	0.579717	0.0353624	0.553163	-0.0404379	0.37367	0.0276474		TN	TN	TN	TN
P54136	3.34121	3.29421	3.3206	3.35101	3.27434	3.32073	3.28837	3.34653	3.40638	3.27685	3.26677	3.35988	3.34256	3.36783	3.23435	3.34216	3.32591	3.34954	Homo sapiens	0.905216	0.00331163	0.365768	0.0459262	0.590049	-0.024287	0.692435	0.00831694		TN	TN	TN	TN
P49591	3.9043	3.86823	3.93626	3.843	3.84774	3.79946	3.87269	3.87399	3.92926	3.88816	3.78306	3.86231	3.84507	3.90359	3.92276	3.84495	3.87658	3.82381	Homo sapiens	0.0432015	0.0728653	0.265585	0.0474679	0.207062	0.0420244	0.00304596	0.0541192		TN	TN	TN	TN
Q9NSD9	2.80615	2.87014	2.90419	2.75664	2.83626	2.72691	2.77641	2.85829	2.89103	2.75643	2.83608	2.78924	2.71088	2.7774	2.89518	2.8347	2.82857	2.84956	Homo sapiens	0.116416	0.0868869	0.308629	0.0479916	0.471152	-0.0431214	0.274257	0.0305857		TN	TN	TN	TN
P26639	4.57338	4.50449	4.57516	4.49471	4.48321	4.47309	4.47714	4.5556	4.6097	4.44548	4.51705	4.4945	4.50723	4.55993	4.48449	4.57263	4.48473	4.49173	Homo sapiens	0.0490516	0.0673369	0.231947	0.0618037	0.982218	0.000853221	0.0394986	0.0433313		TN	TN	TN	TN
O76070	0.170197	0.348919	0.099824	0.208534	0.0824416	0.136796	0.0691242	0.244589	0.133847	0.129579	0.200199	0.30062	0.372866	0.0857804	0.0828514	0.259321	0.0754932	0.171507	Homo sapiens	0.483699	0.0637227	0.440989	-0.0609458	0.920141	0.0117258	0.91852	0.00483422		TN	TN	TN	TN
Q9Y6A5	0.643497	0.732429	0.435265	0.67451	0.427093	0.54907	0.646819	0.635742	0.643714	0.544301	0.409398	0.577745	0.583798	0.551793	0.562188	0.497165	0.789793	0.511363	Homo sapiens	0.661586	0.0535062	0.0631368	0.131611	0.743928	-0.033514	0.311993	0.0505343		TN	TN	TN	TN
P41252	4.12447	3.88047	4.01724	3.79322	4.15972	3.7706	3.91211	4.20191	4.25153	3.83536	3.81106	4.01074	3.79834	3.83045	3.92476	4.757	3.83361	3.78967	Homo sapiens	0.52882	0.0995504	0.127586	0.236133	0.434586	-0.275577	0.869626	0.0200355		TN	TN	TN	TN
Q9P2J5	2.15164	2.04746	2.17551	2.06919	2.12939	2.0381	2.08709	2.12535	2.22661	2.08197	2.05498	2.03197	2.17434	2.22078	2.10334	2.06313	2.05461	2.00244	Homo sapiens	0.388627	0.0459738	0.110486	0.0900407	0.0320394	0.126093	0.00177313	0.0873693		TN	TN	TN	TN
Q12788	1.74938	1.83539	1.79106	1.74175	1.74369	1.66906	1.72613	1.76705	1.83497	1.73796	1.67587	1.82511	1.78828	1.71229	1.71346	1.73738	1.7171	1.86921	Homo sapiens	0.102217	0.0737781	0.609036	0.0297403	0.534874	-0.0365542	0.415859	0.0223214		TN	TN	TN	TN
Q969Z0	0.347736	0.382498	0.418047	0.121322	0.48326	0.0338618	0.464055	0.352046	0.465003	0.342182	0.0578433	0.296088	0.695374	0.27952	0.423075	0.422409	0.242999	-0.180558	Homo sapiens	0.288726	0.169946	0.111395	0.194997	0.232284	0.304373	0.013932	0.223105		TN	TN	TN	TN
P23193	1.60707	1.74572	1.69737	1.65619	1.57946	1.71635	1.58622	1.70888	1.67754	1.72439	1.61099	1.69798	1.78014	1.71234	1.60246	1.6312	1.62279	1.653	Homo sapiens	0.595095	0.0327211	0.707885	-0.0202358	0.299061	0.0626467	0.383898	0.025044		TN	TN	TN	TN
P17987	6.1827	6.18943	6.19362	6.08056	6.13102	6.11027	6.15964	6.20453	6.23015	6.09765	6.10397	6.11865	6.1209	6.24282	6.15143	6.13908	6.14878	6.10397	Homo sapiens	0.00559754	0.0812977	0.0132197	0.0913512	0.352146	0.0411057	0.000173578	0.0712516		TN	TN	TN	TN
P48643	6.0015	6.03444	6.02763	5.92952	5.92006	5.91453	6.00268	6.03455	6.04905	5.91262	5.88854	5.97713	5.96925	6.0217	5.99653	5.97039	5.97957	5.90351	Homo sapiens	0.000803339	0.0998184	0.0261241	0.102662	0.190239	0.044673	2.375e-05	0.0823844		TN	TN	TN	TN
O14776	1.97158	2.18128	1.97844	1.94305	1.99952	2.00266	1.96322	2.06779	1.979	1.98409	2.12055	1.98492	1.89501	1.9953	1.93593	1.99097	2.23162	1.99293	Homo sapiens	0.434368	0.0620257	0.659541	-0.026516	0.201694	-0.129761	0.453947	-0.0314171		TN	TN	TN	TN
Q13263	5.44418	5.44528	5.43869	5.36444	5.37282	5.3604	5.3788	5.43034	5.44518	5.40162	5.34619	5.3796	5.4105	5.46451	5.41975	5.40818	5.34205	5.36168	Homo sapiens	5.18596e-05	0.0768269	0.176046	0.0423063	0.0769901	0.0609514	6.73893e-05	0.0600282		TN	TN	TN	TN
Q9Y5L4	1.39423	1.4351	1.46837	1.3141	1.35074	1.32128	1.41459	1.35639	1.47877	1.26891	1.35852	1.40019	1.40554	1.41087	1.46732	1.34528	1.35649	1.28054	Homo sapiens	0.0127173	0.103862	0.230759	0.0740418	0.0311323	0.10047	0.000183475	0.0927913		TN	TN	TN	TN
Q9Y490	4.94778	4.92189	4.971	4.9013	4.86972	4.84622	4.93339	4.93652	4.99441	4.83893	4.8763	4.88236	4.91868	4.95797	4.9257	4.94734	4.8655	4.84729	Homo sapiens	0.0251575	0.074477	0.0208655	0.0889138	0.224898	0.0474062	0.000125184	0.0702657		TN	TN	TN	TN
P26640	3.77334	3.83047	3.76343	3.68656	3.72579	3.73397	3.77424	3.82921	3.81358	3.67536	3.70603	3.74584	3.70203	3.77934	3.75669	3.75049	3.91299	3.70493	Homo sapiens	0.0447011	0.0736368	0.0209446	0.0966008	0.553036	-0.0434523	0.138046	0.0422618		TN	TN	TN	TN
P54577	4.47741	4.44152	4.42336	4.39506	4.3052	4.38275	4.42939	4.44624	4.47782	4.34023	4.35212	4.39531	4.4041	4.4919	4.4331	4.36116	4.38169	4.39027	Homo sapiens	0.0554648	0.0864277	0.0156324	0.0885986	0.0744521	0.0653289	3.26411e-05	0.0801184		TN	TN	TN	TN
P37802	5.6972	5.64953	5.67067	5.59174	5.58973	5.53873	5.60442	5.62828	5.67334	5.57867	5.575	5.62153	5.6696	5.68986	5.55069	5.61156	5.58978	5.59807	Homo sapiens	0.0110669	0.0990674	0.157621	0.0436133	0.447485	0.0369123	0.0034959	0.0598643		TN	TN	TN	TN
P50991	5.70787	5.73372	5.70538	5.62884	5.64149	5.66008	5.67644	5.72335	5.73945	5.60644	5.63501	5.69607	5.68102	5.70528	5.70177	5.66944	5.68111	5.61009	Homo sapiens	0.00489622	0.0721839	0.107323	0.0672396	0.141781	0.0424776	0.000190299	0.0606337		TN	TN	TN	TN
Q5QJE6	-0.586734	-0.562737	-0.683399	-0.774023	-0.762705	-0.766524	-0.757083	-0.757145	-0.56764	-0.7783	-0.670342	-0.632502	-0.664382	-0.61607	-0.6738	-0.623811	-0.893243	-0.705525	Homo sapiens	0.0133212	0.156794	0.997638	-0.000241836	0.335324	0.0894422	0.0450856	0.0819981		TN	TN	TN	TN
Q00059	1.54284	1.53664	1.51772	1.41635	1.35572	1.38193	1.45596	1.44663	1.51739	1.49169	1.15388	1.7629	1.57516	1.48941	1.45769	1.43703	1.56415	1.30385	Homo sapiens	0.00150832	0.147734	0.983792	0.00383751	0.431891	0.0724111	0.222218	0.0746609		TN	TN	TN	TN
Q13148	3.08583	2.95808	2.9781	2.94614	2.95982	2.93643	3.03196	2.99754	2.99694	2.87458	2.95695	3.01838	2.98873	3.06623	2.96236	3.02063	2.9381	2.8968	Homo sapiens	0.211065	0.0598724	0.24515	0.0588423	0.323383	0.0539312	0.0185978	0.0575486		TN	TN	TN	TN
P49368	6.29305	6.30449	6.26162	6.25457	6.20905	6.27265	6.24231	6.27463	6.34113	6.24506	6.23475	6.26085	6.22166	6.29876	6.2915	6.2759	6.24331	6.25566	Homo sapiens	0.147542	0.0409606	0.262909	0.0391334	0.663695	0.0123499	0.0388706	0.0308146		TN	TN	TN	TN
P68366	1.51547	1.61857	1.41578	1.56506	1.32886	1.49498	1.58111	1.43551	1.47935	1.37296	1.32147	1.40484	2.68994	2.68243	2.65846	2.69076	2.68389	2.60028	Homo sapiens	0.588339	0.0536432	0.0557134	0.132233	0.575361	0.0186331	0.814988	0.0681697		TN	TN	TN	TN
O75347	3.3053	3.3789	3.3298	3.23743	3.21825	3.27826	3.29939	3.32765	3.31114	3.27441	3.22825	3.3318	3.26629	3.34898	3.3217	3.28345	3.34017	3.21141	Homo sapiens	0.0288389	0.0933534	0.327926	0.0345742	0.487659	0.0339774	0.0117021	0.0539683		TN	TN	TN	TN
P13693	2.9664	2.94974	2.94213	2.95592	2.90295	2.8375	2.90137	2.91106	3.06167	2.92929	2.89262	2.88277	2.94746	3.01928	2.93384	2.90196	2.82978	2.94623	Homo sapiens	0.197842	0.0539677	0.35302	0.0564713	0.159929	0.0742018	0.0144506	0.061547		TN	TN	TN	TN
Q92734	0.79521	0.74621	0.859896	0.739945	0.56637	0.756235	0.765101	0.807284	0.814222	0.571404	0.771026	0.700231	0.888018	0.688242	0.712324	0.756957	0.720046	0.640076	Homo sapiens	0.177569	0.112922	0.130583	0.114649	0.470449	0.0571685	0.0138618	0.0949132		TN	TN	TN	TN
Q9BTW9	-0.713778	-0.51925	-0.377593	-0.833239	-0.697886	-0.541002	-0.451679	-0.569118	-0.449977	-0.743081	-0.901716	-0.582872	-0.415748	-0.752233	-0.967227	-0.419331	-0.464869	-0.729764	Homo sapiens	0.298771	0.153835	0.0653838	0.252298	0.406343	-0.173748	0.375703	0.0774618		TN	TN	TN	TN
Q15813	-0.552392	-0.690363	-0.43134	-0.390708	-0.725563	-0.499648	-0.47182	-0.549431	-0.295341	-0.659899	-0.777252	-0.555718	-0.738404	-0.27287	-0.580513	-0.403727	-0.957361	-0.411485	Homo sapiens	0.883105	-0.0193919	0.0844682	0.225426	0.805121	0.0602621	0.307834	0.0887653		TN	TN	TN	TN
Q13428	1.98033	2.09164	2.08629	1.96152	1.93539	1.9126	1.91426	2.09149	2.02182	2.03882	1.94929	1.91908	1.92446	2.01259	1.9623	1.89211	1.96004	2.20626	Homo sapiens	0.0404055	0.116251	0.557927	0.0401227	0.619912	-0.053022	0.39735	0.0344507		TN	TN	TN	TN
Q99832	5.82852	5.79263	5.81124	5.74483	5.75263	5.73398	5.80508	5.80006	5.81101	5.73631	5.73264	5.76252	5.79514	5.81304	5.74752	5.78401	5.77886	5.73554	Homo sapiens	0.00459415	0.0669827	0.00343888	0.0615605	0.485439	0.0190946	0.00015426	0.0492126		TN	TN	TN	TN
P50990	6.76848	6.8037	6.80426	6.70774	6.74254	6.71789	6.72423	6.79377	6.82728	6.74155	6.73216	6.73853	6.7301	6.81828	6.80269	6.74976	6.75243	6.72018	Homo sapiens	0.0115194	0.069424	0.219285	0.0443498	0.214047	0.0428991	0.00125333	0.0522243		TN	TN	TN	TN
P40227	5.73012	5.74357	5.75265	5.67851	5.64985	5.63979	5.66879	5.73823	5.73067	5.64302	5.69467	5.69681	5.7215	5.70976	5.66783	5.65742	5.75374	5.66574	Homo sapiens	0.0029528	0.086061	0.289026	0.0343932	0.842392	0.0073932	0.0158108	0.0426158		TN	TN	TN	TN
P55072	5.3278	5.33139	5.29789	5.1986	5.24753	5.24236	5.27218	5.30806	5.34079	5.2096	5.23489	5.25912	5.3059	5.2978	5.29763	5.26454	5.24093	5.20211	Homo sapiens	0.00890252	0.0895309	0.0413007	0.0724711	0.0246873	0.0645814	2.89761e-06	0.0755278		TN	TN	TN	TN
Q9UGI8	0.862361	0.746904	0.778181	-0.0181443	0.707053	0.681018	0.526449	0.725895	0.864191	0.446891	0.619081	0.482898	0.652422	0.636562	0.909509	0.548597	0.510531	0.512001	Homo sapiens	0.230472	0.339173	0.163959	0.189221	0.0792901	0.209122	0.00876297	0.245839		TN	TN	TN	TN
Q9BWD1	3.47545	3.50045	3.4929	3.52235	3.34588	3.41081	3.41928	3.51119	3.54974	3.37627	3.43239	3.46733	3.41512	3.51729	3.38632	3.53589	3.46416	3.41517	Homo sapiens	0.291155	0.0632563	0.220388	0.0680741	0.576612	-0.0321639	0.252985	0.0330555		TN	TN	TN	TN
Q15185	4.91349	4.79585	4.79641	4.72025	4.78744	4.76111	4.71611	4.84219	4.80897	4.77944	4.85591	4.78719	4.85449	4.85995	4.81435	4.78555	4.75476	4.72731	Homo sapiens	0.145223	0.0789825	0.702524	-0.0184186	0.0170403	0.0870531	0.0450382	0.0492057		TN	TN	TN	TN
P53999	3.99341	3.88894	3.89835	3.92982	3.8697	3.86311	3.88449	3.96364	3.91511	3.87365	3.90699	3.91654	3.93138	3.88214	3.97712	3.91813	3.89583	3.85104	Homo sapiens	0.37591	0.0393593	0.451983	0.0220234	0.282819	0.0418827	0.0598982	0.0344218		TN	TN	TN	TN
P78371	6.5985	6.56825	6.58973	6.52201	6.51914	6.48015	6.54903	6.6237	6.57987	6.48873	6.51042	6.52599	6.53346	6.62802	6.56827	6.53742	6.4899	6.50016	Homo sapiens	0.00844207	0.0783906	0.0351139	0.0758249	0.0964664	0.0674235	1.99988e-05	0.0738797		TN	TN	TN	TN
P24752	1.8871	1.94547	1.95995	1.95431	1.92592	1.8862	1.93933	1.86448	1.99831	1.92566	1.91434	1.92136	1.94831	1.92605	1.96628	1.91375	1.91823	1.88545	Homo sapiens	0.784587	0.00870029	0.744324	0.0135838	0.0571482	0.0410715	0.185043	0.0211185		TN	TN	TN	TN
P02786	5.72009	5.73664	5.70367	5.6943	5.64728	5.68296	5.69816	5.72737	5.75363	5.63443	5.6945	5.69009	5.71918	5.73385	5.68043	5.66373	5.68585	5.70247	Homo sapiens	0.0567888	0.0452859	0.100629	0.05338	0.236218	0.027137	0.00130215	0.0419343		TN	TN	TN	TN
P21980	1.54462	1.59239	1.56448	1.4301	1.5029	1.45819	1.59094	1.50814	1.60604	1.4062	1.42171	1.54579	1.59145	1.54847	1.39761	1.49355	1.59938	1.46196	Homo sapiens	0.0150431	0.103436	0.108511	0.110476	0.939801	-0.00578539	0.0345925	0.0693755		TN	TN	TN	TN
Q96B49	-1.74219	-1.38646	-1.08577	-1.14832	-1.27407	-1.53095	-1.35928	-1.29423	-1.30793	-1.74524	-1.15863	-1.26886	-1.12588	-1.48882	-1.37956	-1.31987	-1.31859	-1.55461	Homo sapiens	0.713365	-0.0870238	0.717138	0.0704306	0.644643	0.0662736	0.860541	0.0165601		TN	TN	TN	TN
Q9UI30	1.4058	1.27186	0.898507	0.984318	0.816448	1.15837	1.13142	1.52673	1.25476	1.36968	1.29622	1.10951	0.932696	1.20892	0.992649	0.89127	2.14306	0.583905	Homo sapiens	0.319408	0.205677	0.759991	0.045833	0.755709	-0.161321	0.857258	0.030063		TN	TN	TN	TN
P10599	4.75502	4.78072	4.80412	4.76414	4.66258	4.68504	4.67149	4.76198	4.86012	4.65773	4.70407	4.71316	4.75007	4.77318	4.69202	4.68848	4.7591	4.71867	Homo sapiens	0.0883893	0.0760317	0.270995	0.0728741	0.63288	0.0163374	0.0264079	0.055081		TN	TN	TN	TN
Q8NI27	-0.0106832	-0.116077	-0.0885021	0.00120278	-0.0212228	0.10353	0.170176	0.112085	-0.014087	-0.176526	-0.0496544	0.00811879	0.0739474	0.134926	0.0606733	0.059479	-0.323457	0.000956877	Homo sapiens	0.115607	-0.0995908	0.10314	0.162079	0.217077	0.177523	0.162005	0.0800036		TN	TN	TN	TN
P31483	-0.309046	-0.133342	-0.0755311	-0.252649	-0.117707	-0.465392	-0.158666	-0.0568238	-0.0938632	-0.407413	-0.205608	-0.385729	-0.272292	-0.224238	0.0157532	-0.117304	-0.284515	-0.423964	Homo sapiens	0.438228	0.105943	0.0311567	0.229799	0.411944	0.115002	0.0172159	0.150248		TN	TN	TN	TN
Q9NZ63	0.703267	0.802545	0.541436	0.504229	0.542803	0.671263	0.741323	0.696371	0.710789	0.558046	0.552032	0.518877	0.803663	0.630968	0.532617	0.520852	0.815101	0.437108	Homo sapiens	0.296102	0.109651	0.000652254	0.173176	0.6664	0.064729	0.0330016	0.115852		TN	TN	TN	TN
P62072	-0.342189	-0.278766	-0.346681	-0.467709	-0.344671	-0.488466	-0.298762	-0.385441	-0.44811	-0.478532	-0.366964	-0.306942	-0.397987	-0.410551	-0.252138	-0.396335	-0.395205	-0.47176	Homo sapiens	0.0902266	0.11107	0.924336	0.00670786	0.300172	0.0675415	0.0637456	0.0617731		TN	TN	TN	TN
O43615	1.31056	1.42336	1.26772	1.30881	1.24736	1.29006	1.37956	1.3582	1.28207	1.17721	1.2669	1.35877	1.3234	1.40389	1.2833	1.23369	1.30575	1.25269	Homo sapiens	0.35744	0.0518	0.295837	0.0723163	0.154141	0.072821	0.0212476	0.0656458		TN	TN	TN	TN
Q9NYL9	0.117262	0.037518	0.194324	-0.0520564	0.153248	-0.0624331	0.22664	0.0894824	0.0836321	-0.0200122	-0.037202	0.0471565	0.187039	-0.0492325	-0.0208177	0.0673103	0.226624	-0.0271902	Homo sapiens	0.283375	0.103449	0.062585	0.136604	0.659384	-0.0499183	0.190654	0.0633781		TN	TN	TN	TN
O94826	0.0745905	-0.215595	-0.0357867	-0.419286	-0.0913388	-0.244254	-0.232813	-0.0873479	0.00713144	-0.207406	-0.221359	-0.0449743	-0.0603477	0.0284567	-0.130339	-0.377566	-0.0714318	-0.290904	Homo sapiens	0.203775	0.192696	0.583178	0.0535699	0.13218	0.192557	0.019584	0.146274		TN	TN	TN	TN
Q96KB5	1.01591	0.938264	0.896803	0.811719	0.873846	1.03753	0.94985	0.964748	1.00492	0.744999	0.934846	0.95055	1.08557	0.922505	0.812983	0.93259	0.878703	0.866641	Homo sapiens	0.604141	0.0426282	0.229772	0.0963752	0.590807	0.0477087	0.123595	0.0622374		TN	TN	TN	TN
O43399	2.54389	2.42057	2.52087	2.4105	2.36783	2.4332	2.43674	2.45193	2.56563	2.37779	2.40242	2.47363	2.48821	2.57263	2.46658	2.33004	2.43405	2.44568	Homo sapiens	0.0978893	0.0912652	0.250744	0.0668208	0.096643	0.105887	0.00206833	0.0879909		TN	TN	TN	TN
P60174	6.58195	6.56613	6.49849	6.53364	6.42399	6.52226	6.49751	6.55197	6.56658	6.46139	6.51592	6.52046	6.44244	6.53475	6.55801	6.54433	6.5265	6.51879	Homo sapiens	0.267817	0.0555627	0.236173	0.0394324	0.641651	-0.01814	0.214994	0.0256183		TN	TN	TN	TN
P12270	3.71934	3.67838	3.62112	3.51581	3.59366	3.55414	3.59114	3.65978	3.7273	3.51955	3.60821	3.56795	3.55635	3.90225	3.53616	3.53773	3.52937	3.64643	Homo sapiens	0.0309728	0.118409	0.115226	0.0941674	0.493847	0.0937417	0.02121	0.102106		TN	TN	TN	TN
Q96FV9	-1.99412	-2.23113	-2.0656	-2.11145	-1.89275	-2.08931	-2.13827	-2.19205	-1.89525	-2.07556	-2.1044	-1.95015	-1.85485	-1.93547	-1.99315	-2.14643	-2.27339	-2.15432	Homo sapiens	0.541908	-0.0657796	0.772496	-0.0318154	0.0100971	0.263559	0.352512	0.0553212		TN	TN	TN	TN
Q96J01	0.803756	0.83241	0.894665	0.748664	0.849011	0.727344	0.805937	0.944612	0.882211	0.769684	0.786127	0.680851	0.658715	0.851603	0.919526	0.775106	0.702189	0.864622	Homo sapiens	0.211101	0.0686039	0.0631821	0.132033	0.763905	0.0293087	0.0431326	0.0766486		TN	TN	TN	TN
Q86V81	3.13666	3.21751	3.17992	3.15836	2.98377	3.12655	3.12539	3.11939	3.23664	3.04244	3.01725	3.22707	3.12281	3.07051	3.00407	3.15548	3.15078	3.22932	Homo sapiens	0.20529	0.0884718	0.443271	0.0648821	0.0577531	-0.112732	0.725274	0.0135407		TN	TN	TN	TN
P00734	-0.0397497	-0.129874	-0.252086	-0.0982652	-0.00543095	-0.242816	0.0501483	-0.257022	-0.179719	-0.188146	-0.108172	-0.0982294	-0.0929949	-0.216276	-0.160021	-0.0286707	-0.304008	-0.0242937	Homo sapiens	0.79981	-0.025066	0.979404	0.00265144	0.724883	-0.0374399	0.684888	-0.0199515		TN	TN	TN	TN
Q9Y5J9	-0.114133	-0.279417	0.155662	-0.195177	-0.156562	-0.339574	-0.186145	-0.0342414	-0.149563	-0.133815	-0.321945	-0.0294393	-0.184726	-0.176029	-0.309689	-0.095089	-0.000386136	-0.112133	Homo sapiens	0.336452	0.151141	0.712445	0.0384165	0.0496478	-0.154279	0.84791	0.0117597		TN	TN	TN	TN
Q3ZCQ8	1.0115	0.978709	1.04935	0.775509	1.02431	0.783032	0.87983	1.00743	0.980928	0.992121	0.844808	0.841052	1.01802	0.931464	1.05021	0.883776	0.863357	0.818177	Homo sapiens	0.144948	0.152236	0.372065	0.0634024	0.0230993	0.144795	0.00286624	0.120144		TN	TN	TN	TN
O75663	1.03226	1.08348	1.00728	0.909067	1.07175	0.986751	1.02246	1.08781	1.10626	0.974299	0.931179	0.946365	1.10814	0.945539	1.05614	1.0102	1.00616	0.934976	Homo sapiens	0.375873	0.0518175	0.0128216	0.121563	0.381799	0.0528274	0.00727448	0.0754026		TN	TN	TN	TN
P29401	5.19189	5.17361	5.1889	5.17175	5.18859	5.10042	5.15235	5.21404	5.23812	5.13001	5.10726	5.16506	5.13728	5.21426	5.15026	5.19738	5.13414	5.167	Homo sapiens	0.321512	0.0312099	0.0922245	0.0673946	0.972658	0.00109371	0.0570276	0.0332327		TN	TN	TN	TN
Q9NS69	1.13778	1.17342	1.26956	1.1819	1.15681	1.11702	1.1624	1.185	1.25191	1.1495	0.973713	1.26383	1.309	1.16584	1.1335	1.14556	1.07206	1.20179	Homo sapiens	0.393778	0.0416768	0.469053	0.0707509	0.392156	0.0629792	0.108755	0.058469		TN	TN	TN	TN
P11387	-0.836329	-0.838444	-0.912989	-1.09005	-0.774593	-0.92196	-0.767398	-0.918101	-0.815815	-0.863454	-0.945566	-1.01791	-0.673455	-0.801553	-0.909128	-0.979715	-0.996253	-1.00739	Homo sapiens	0.521946	0.0662799	0.159812	0.108538	0.0435899	0.199741	0.00747143	0.124853		TN	TN	TN	TN
Q92973	3.01582	3.07476	3.03871	3.00758	3.03237	2.93434	3.01881	3.01648	3.11608	2.95807	2.97046	3.05353	3.03607	3.05358	3.03098	3.06507	3.02838	2.9008	Homo sapiens	0.203923	0.0516666	0.27296	0.0564391	0.449025	0.0421258	0.0354025	0.0500771		TN	TN	TN	TN
Q9Y5L0	2.05005	2.05147	2.0342	1.87276	1.92846	1.9376	2.01665	2.04054	2.00221	1.87436	2.01499	1.91826	2.03026	1.93984	2.0641	2.02389	2.00019	1.84516	Homo sapiens	0.00324696	0.132299	0.122795	0.0839322	0.459159	0.0549926	0.00242786	0.090408		TN	TN	TN	TN
P06753	4.22414	4.21686	4.21728	4.14527	4.12916	4.11908	4.08255	4.20078	4.25046	4.16403	4.18082	4.17004	4.23891	4.12924	4.21988	4.14695	4.16005	4.14269	Homo sapiens	0.000381133	0.0882548	0.905877	0.00630077	0.249269	0.0461114	0.0289563	0.046889		TN	TN	TN	TN
P29144	1.28861	1.22836	1.18113	1.01344	1.09321	1.17436	1.12533	1.17146	1.37667	1.14872	1.13049	1.06409	1.13562	1.03672	1.35585	1.2096	1.28104	0.991469	Homo sapiens	0.0677092	0.13903	0.247823	0.110058	0.910534	0.0153597	0.0885407	0.0881493		TN	TN	TN	TN
Q9NXH9	-1.91268	-1.7361	-1.81444	-1.70278	-2.02143	-1.68996	-1.83883	-1.65372	-1.84528	-1.94044	-1.87421	-1.65299	-1.73737	-1.71745	-1.80009	-2.00271	-1.55828	-2.00094	Homo sapiens	0.898066	-0.0163519	0.707196	0.043269	0.532349	0.102342	0.514735	0.0430864		TN	TN	TN	TN
Q8IZ69	0.425134	0.404922	0.283	0.317036	0.282431	0.252419	0.36018	0.42207	0.314809	0.283429	0.244066	0.33291	0.139084	0.459398	0.302946	0.443002	0.329594	0.316147	Homo sapiens	0.144941	0.0870572	0.122153	0.0788849	0.569347	-0.0624382	0.381868	0.0345013		TN	TN	TN	TN
Q99598	0.471697	0.314891	0.538215	0.314408	0.35218	0.260814	0.480415	0.524329	0.370728	0.28415	0.335373	0.318518	0.488722	0.382831	0.275144	0.376106	0.284125	0.425856	Homo sapiens	0.136778	0.132467	0.0387232	0.14581	0.799221	0.0202034	0.013461	0.0994936		TN	TN	TN	TN
Q15029	3.91199	3.86799	3.89164	3.84087	3.83382	3.82633	3.84781	3.87959	3.91098	3.84518	3.81154	3.85995	3.83306	3.91959	3.86168	3.805	3.85478	3.88153	Homo sapiens	0.0131874	0.0568677	0.155068	0.0405737	0.512684	0.0243396	0.00632337	0.0405937		TN	TN	TN	TN
P45974	2.08946	2.04948	2.0636	1.98922	1.99188	2.07284	2.1377	2.06547	2.11047	1.97366	1.9294	1.9925	2.05879	2.13345	1.83898	2.05651	2.05422	2.03499	Homo sapiens	0.172181	0.0495342	0.00777284	0.13936	0.688984	-0.0381645	0.1546	0.0502433		TN	TN	TN	TN
Q9Y5J7	-0.154019	-0.0981541	-0.0459134	-0.10522	-0.22482	-0.37865	-0.284002	-0.116779	0.0478942	-0.309	-0.113232	-0.177527	-0.184896	-0.0707808	-0.232337	-0.207925	-0.286561	-0.0331132	Homo sapiens	0.18293	0.136868	0.502526	0.0822905	0.889226	0.0131949	0.138632	0.0774512		TN	TN	TN	TN
Q15654	0.659541	0.599219	0.695048	0.652259	0.629429	0.544148	0.691292	0.620691	0.719533	0.633452	0.523326	0.645268	0.66274	0.595093	0.50805	0.754622	0.704374	0.579648	Homo sapiens	0.379151	0.0426573	0.191355	0.07649	0.25585	-0.0909205	0.777857	0.00940892		TN	TN	TN	TN
Q96GM8	-1.29644	-1.33321	-1.14295	-1.37696	-1.30157	-1.40579	-1.27591	-1.44717	-1.20836	-1.32176	-1.42105	-1.22121	-1.21958	-1.17357	-1.58514	-1.33477	-1.30988	-1.29345	Homo sapiens	0.190693	0.103909	0.911275	0.0108606	0.923334	-0.013395	0.520903	0.0337916		TN	TN	TN	TN
Q13595	0.799002	0.675733	0.858594	0.667255	0.851078	0.563648	0.852804	0.842544	0.908388	0.574187	0.577972	0.66842	0.671996	1.11454	0.483899	0.597332	0.628186	0.960536	Homo sapiens	0.448486	0.0837823	0.00212231	0.261052	0.904494	0.0281273	0.116149	0.124321		TN	TN	TN	TN
P62995	2.16873	2.07371	2.10811	2.09069	2.08512	1.8496	2.07568	2.1567	2.09277	1.92768	1.97107	2.04104	2.24741	2.11134	1.80446	1.99934	2.0978	2.06032	Homo sapiens	0.267323	0.108376	0.0356325	0.128456	0.989278	0.00191724	0.126521	0.0795832		TN	TN	TN	TN
O14545	-1.54192	-1.5349	-1.53874	-1.65836	-1.54026	-1.73913	-1.69032	-1.52491	-1.51992	-1.68787	-1.6503	-1.48667	-1.26958	-1.73327	-1.53723	-1.57299	-1.67363	-1.74797	Homo sapiens	0.136612	0.107395	0.738004	0.0298961	0.351022	0.151503	0.0842986	0.0962647		TN	TN	TN	TN
Q9Y2W1	2.73945	2.89443	2.72396	2.78489	2.72468	2.79743	2.77377	2.72783	2.89697	2.75379	2.74193	2.79743	2.79329	2.80491	2.81111	2.7445	2.81203	2.71269	Homo sapiens	0.787788	0.0169444	0.545345	0.0351353	0.191567	0.046699	0.200807	0.0329263		TN	TN	TN	TN
Q12931	5.36085	5.20536	4.97829	4.89847	4.96237	4.99309	4.882	4.91472	4.928	4.79391	4.83448	4.90523	4.85088	4.89173	4.91408	4.79058	4.83275	4.8172	Homo sapiens	0.114793	0.230191	0.145294	0.0637004	0.0316106	0.0720536	0.0695849	0.121982		TN	TN	TN	TN
Q99614	1.04583	1.14725	1.14005	1.1246	1.07926	1.04165	1.18005	1.13126	1.13847	1.05016	1.00231	1.06764	1.14371	1.1072	1.08583	1.16111	1.11042	1.00752	Homo sapiens	0.510968	0.029208	0.0113299	0.109891	0.710476	0.0192337	0.0294881	0.0527774		TN	TN	TN	TN
P53007	1.31436	1.23805	1.24279	1.16127	1.16156	1.21404	1.15258	1.28187	1.32527	1.20309	1.19232	1.17248	1.29112	1.25891	1.19173	1.09788	1.25753	1.23291	Homo sapiens	0.0467028	0.0861097	0.291212	0.0639447	0.424842	0.0511461	0.0143825	0.0670668		TN	TN	TN	TN
Q15631	1.70416	1.73148	1.80002	1.69394	1.60213	1.54494	1.52258	1.74691	1.68848	1.66403	1.73212	1.67726	1.72337	1.74915	1.77598	1.64563	1.54869	1.54414	Homo sapiens	0.0644268	0.131552	0.613473	-0.0384797	0.00952776	0.170012	0.0256056	0.0876949		TN	TN	TN	TN
Q6P3X3	-0.560044	-0.546645	-0.516782	-0.566866	-0.623937	-0.750413	-0.502546	-0.510279	-0.634735	-0.650934	-0.529469	-0.721713	-0.484755	-0.514382	-0.642782	-0.608133	-0.741013	-0.590016	Homo sapiens	0.130114	0.105915	0.295763	0.0848519	0.218577	0.099081	0.0092057	0.096616		TN	TN	TN	TN
O43617	-0.110915	0.0149483	-0.115115	-0.307071	-0.0595453	-0.162445	-0.241374	-0.142268	-0.0281046	-0.132791	-0.0331021	-0.129548	-0.254825	-0.138256	-0.0779353	0.113883	-0.149872	-0.111827	Homo sapiens	0.273216	0.105993	0.607992	-0.0387683	0.330376	-0.107733	0.781432	-0.0135028		TN	TN	TN	TN
Q16222	3.97907	3.98931	4.02378	3.96365	3.86786	3.95764	3.92041	4.0012	4.0353	3.94094	3.91035	3.99418	4.00156	4.02657	3.94322	3.9766	3.91604	3.91478	Homo sapiens	0.115839	0.067672	0.426002	0.037147	0.163198	0.0546449	0.0106299	0.0531546		TN	TN	TN	TN
A0AVT1	2.22275	2.25928	2.31908	2.34604	2.21702	2.14416	2.34234	2.21051	2.274	2.35553	2.15119	2.18367	2.46285	2.41645	2.15446	2.08782	2.14383	2.29558	Homo sapiens	0.657076	0.0312952	0.571763	0.0454838	0.21373	0.168845	0.096	0.0818747		TN	TN	TN	TN
Q9BSL1	2.10805	1.95135	2.08149	1.91181	2.00142	1.96926	2.02915	2.11065	2.01202	1.91572	1.89069	2.03354	1.9661	2.08489	1.7761	2.13547	2.00589	2.02042	Homo sapiens	0.192751	0.0861351	0.124104	0.103952	0.322072	-0.111562	0.556913	0.0261748		TN	TN	TN	TN
P61086	2.46295	2.5804	2.59344	2.38842	2.26933	2.4084	2.40615	2.46564	2.46734	2.44508	2.53105	2.36851	2.45735	2.46918	2.57002	2.52287	2.38175	2.334	Homo sapiens	0.0339368	0.190218	0.973065	-0.00183495	0.268905	0.0859741	0.0211648	0.0914523		TN	TN	TN	TN
Q9C0C9	-0.661924	-0.863228	-0.612962	-0.747256	-0.585737	-0.764474	-0.65747	-0.808631	-0.575842	-0.735915	-0.78345	-0.709178	-0.735704	-0.692995	-0.654234	-0.599528	-0.755494	-0.757699	Homo sapiens	0.893948	-0.013549	0.43383	0.0621999	0.871069	0.00992948	0.624344	0.0195268		TN	TN	TN	TN
P17480	0.962779	0.767851	1.07003	0.827183	0.797393	0.847715	0.89071	0.876308	0.988255	0.96154	0.847184	0.684537	0.837403	0.968522	0.942093	0.930282	0.776344	0.779204	Homo sapiens	0.289137	0.109456	0.375793	0.0873374	0.248201	0.0873961	0.0339451	0.09473		TN	TN	TN	TN
P26368	4.03024	4.02609	4.04451	3.9334	3.93652	3.92786	3.96395	4.00815	4.07443	3.93758	3.92743	3.99544	3.98692	4.01251	3.94256	4.00624	3.97036	3.97857	Homo sapiens	7.92326e-05	0.101022	0.182119	0.0620256	0.858685	-0.00439231	0.00676374	0.052885		TN	TN	TN	TN
O43818	-0.148455	-0.0174946	-0.00968627	0.00981554	0.117005	-0.310091	0.0182056	-0.107808	0.0996542	-0.0959275	-0.117966	-0.160131	-0.214	-0.108142	-0.116319	0.0335351	0.126103	-0.131991	Homo sapiens	0.985963	0.00254472	0.112839	0.128025	0.133819	-0.155369	0.887185	-0.00826638		TN	TN	TN	TN
Q16881	2.83927	2.78672	2.83728	2.76595	2.75702	2.71344	2.84225	2.83952	2.8242	2.68263	2.76639	2.7768	2.86221	2.82296	2.78933	2.76107	2.75533	2.70854	Homo sapiens	0.0329263	0.0756198	0.0369773	0.0933827	0.0362385	0.0831881	1.45518e-05	0.0840635		TN	TN	TN	TN
Q14166	1.44103	1.44434	1.4192	1.3476	1.3983	1.22446	1.42657	1.4293	1.52458	1.3143	1.21389	1.36345	1.43784	1.33888	1.42263	1.33572	1.43192	1.28525	Homo sapiens	0.0998065	0.111404	0.0404557	0.162937	0.408201	0.048823	0.00191947	0.107721		TN	TN	TN	TN
Q16763	-0.124124	-0.147882	-0.283402	-0.148974	-0.233132	-0.0662134	-0.304272	-0.218901	-0.123378	-0.115733	-0.0675547	-0.212607	0.0019062	-0.105519	-0.258151	-0.274443	-0.174463	-0.222259	Homo sapiens	0.63297	-0.0356965	0.283148	-0.0835518	0.270806	0.103134	0.898418	-0.0053716		TN	TN	TN	TN
Q14157	2.24085	2.14844	2.19342	2.07523	2.12006	2.12405	2.14485	2.14923	2.26584	2.15463	2.12114	2.11358	2.24298	2.05406	2.19506	2.13655	2.12011	2.15676	Homo sapiens	0.0469579	0.0877876	0.243308	0.0568556	0.672932	0.0262258	0.0265671	0.0569563		TN	TN	TN	TN
Q9UMX0	-0.0521846	0.0126374	-0.0929494	-0.2981	0.0495659	-0.159241	0.0158508	-0.0538589	-0.0289947	-0.282327	-0.0728766	-0.0607978	-0.248379	0.033005	0.0191692	-0.0859435	-0.051116	-0.121594	Homo sapiens	0.433956	0.0917595	0.19463	0.116333	0.83526	0.0208162	0.126446	0.0763029		TN	TN	TN	TN
Q04323	0.430649	0.418947	0.631384	0.391391	0.460371	0.384895	0.490847	0.475829	0.54915	0.349681	0.337667	0.448974	0.677218	0.269056	0.426696	0.665328	0.552241	0.219493	Homo sapiens	0.327381	0.0814408	0.0388155	0.126501	0.910731	-0.0213641	0.310592	0.0621926		TN	TN	TN	TN
Q13564	-1.92912	-1.60322	-1.84506	-2.72292	-2.50815	-2.48135	-1.9914	-2.05306	-1.89368	-2.53341	-2.34432	-2.26246	-2.27456	-2.21235	-2.0544	-2.31208	-1.96744	-2.35074	Homo sapiens	0.00329324	0.778338	0.0124168	0.400685	0.840765	0.0296514	0.000759933	0.402892		FP	TN	TN	TN
Q70J99	0.412423	0.415956	0.621299	0.495074	0.505729	0.332144	0.720381	0.441031	0.578995	0.272852	0.364121	0.472642	0.452037	0.692634	0.377207	0.572698	0.436011	0.263186	Homo sapiens	0.684558	0.0389104	0.101356	0.210264	0.55834	0.0833276	0.0692254	0.110834		TN	TN	TN	TN
P38606	1.96788	1.99168	2.21	1.80284	1.89771	1.91083	1.91437	1.90565	1.94511	1.99122	2.10182	2.02893	1.91615	2.01123	1.9544	2.07319	1.97934	1.95613	Homo sapiens	0.0917142	0.186061	0.0263408	-0.118948	0.402404	-0.0422959	0.852939	0.00827224		TN	TN	TN	TN
O95881	-0.161989	-0.124728	-0.262445	-0.294615	-0.249349	-0.196593	-0.252149	-0.261038	-0.148449	-0.11023	-0.303128	-0.176094	-0.182952	-0.163297	-0.155805	-0.195531	-0.22661	-0.319058	Homo sapiens	0.270509	0.0637984	0.738256	-0.0240615	0.103719	0.0797153	0.187657	0.0398174		TN	TN	TN	TN
P04818	1.6082	1.55996	1.52554	1.51132	1.54966	1.42953	1.58004	1.59415	1.61431	1.49826	1.45228	1.49234	1.54575	1.55327	1.6848	1.45989	1.46441	1.47903	Homo sapiens	0.188516	0.0677303	0.00277571	0.11521	0.0494878	0.12683	8.82356e-05	0.103257		TN	TN	TN	TN
Q13404	2.22861	2.49538	2.45985	2.37247	2.39619	2.42404	2.33812	2.55412	2.47815	2.36321	2.30862	2.34488	2.40218	2.39433	2.34418	2.41186	2.51604	2.3193	Homo sapiens	0.973951	-0.00295122	0.145153	0.11789	0.583821	-0.0355024	0.507459	0.0264789		TN	TN	TN	TN
Q9GZZ9	-1.00309	-1.42691	-1.08189	-1.07345	-1.12772	-1.25726	-0.900409	-1.25094	-1.07616	-1.27662	-1.33428	-1.19165	-0.912998	-1.26786	-1.2567	-1.257	-1.19098	-1.17727	Homo sapiens	0.905615	-0.0178162	0.154471	0.191678	0.62696	0.0625679	0.247543	0.0788098		TN	TN	TN	TN
Q9Y4E8	2.52502	2.47221	2.48186	2.43702	2.4597	2.34645	2.46406	2.51108	2.53157	2.38802	2.36573	2.48467	2.49356	2.50089	2.53704	2.4635	2.38916	2.33072	Homo sapiens	0.108717	0.0786423	0.0981066	0.0894264	0.046356	0.116042	0.000285436	0.0947036		TN	TN	TN	TN
Q9Y5K5	2.44592	2.53167	2.44161	2.44456	2.42456	2.36813	2.40746	2.47419	2.51754	2.45428	2.37534	2.42951	2.39336	2.47095	2.44692	2.49056	2.45307	2.37028	Homo sapiens	0.17833	0.0606495	0.303776	0.0466855	0.984135	-0.000894705	0.110144	0.0354801		TN	TN	TN	TN
Q9BZX2	-0.955512	0.493083	0.291602	0.31391	0.0145443	-0.291818	0.107326	-0.256922	0.325156	-0.336757	0.028002	0.0162814	0.447419	-0.124262	0.331122	-0.204328	-0.0987593	-0.248587	Homo sapiens	0.893643	-0.0691545	0.494412	0.156011	0.0893021	0.401984	0.347499	0.162947		TN	TN	TN	TN
O94874	-3.39383	-3.10432	-3.43049	-3.32441	-3.80025	-3.43949	-3.51684	-3.16329	-3.65007	-3.34019	-3.02694	-3.83498	-2.94201	-3.34186	-3.44883	-3.89179	-3.35863	-3.52097	Homo sapiens	0.296516	0.211834	0.884739	-0.0426948	0.191687	0.346229	0.175022	0.171789		TN	TN	TN	TN
Q2NL82	1.17081	1.2201	1.26455	1.11567	1.10349	1.07628	1.117	1.25785	1.25727	1.10821	1.15005	1.11347	1.26346	1.24531	1.07951	1.21728	1.10461	1.0551	Homo sapiens	0.0151932	0.120009	0.149067	0.0867997	0.404743	0.0704296	0.00437844	0.0924128		TN	TN	TN	TN
P54578	3.39351	3.30866	3.38194	3.23229	3.2551	3.25589	3.33842	3.35105	3.39225	3.21295	3.28354	3.29315	3.32717	3.36967	3.37165	3.23119	3.24444	3.3128	Homo sapiens	0.014781	0.113609	0.0316987	0.0973594	0.0328251	0.0933545	3.66244e-06	0.101441		TN	TN	TN	TN
Q93009	1.7313	1.75405	1.74299	1.7236	1.60849	1.7116	1.68044	1.78749	1.79594	1.6546	1.67525	1.69515	1.7961	1.69399	1.69629	1.7293	1.62643	1.71202	Homo sapiens	0.172641	0.0615466	0.110537	0.0796238	0.441257	0.0395424	0.0109402	0.0602376		TN	TN	TN	TN
Q9BRA2	0.702415	0.619366	0.637407	0.57724	0.515918	0.715786	0.692045	0.628207	0.808524	0.624994	0.435268	0.584056	0.781032	0.607061	0.663453	0.67085	0.515031	0.576938	Homo sapiens	0.479369	0.0500814	0.107712	0.161486	0.232131	0.0962421	0.0137927	0.102603		TN	TN	TN	TN
P40222	0.344972	0.101139	0.0696418	-0.0520657	-0.00604671	-0.134754	-0.0208452	0.0765091	0.298796	0.196347	-0.246898	-0.0176333	0.791586	-0.0600771	0.00321467	-0.0944306	-0.0328312	-0.0734801	Homo sapiens	0.0673708	0.236207	0.426029	0.140881	0.319485	0.311822	0.0317841	0.229637		TN	TN	TN	TN
Q9NUQ3	-1.33824	-1.22053	-0.882634	-1.17028	-0.846483	-0.929286	-0.828529	-1.43961	-1.03318	-0.9998	-1.06641	-0.965717	-0.951785	-1.71285	-1.04485	-0.968407	-0.890007	-0.856869	Homo sapiens	0.380213	-0.165116	0.647591	-0.0897987	0.242652	-0.3314	0.0761686	-0.195438		TN	TN	TN	TN
Q86UV5	-0.995471	-1.0925	-1.17724	-1.1629	-1.31011	-1.34646	-1.27237	-1.02238	-1.17277	-1.1135	-1.24127	-1.25236	-1.06571	-1.08111	-1.28564	-1.1688	-1.20499	-1.29798	Homo sapiens	0.0740379	0.184755	0.614084	0.0465368	0.378628	0.0797684	0.0285897	0.103687		TN	TN	TN	TN
P15374	0.772655	0.860687	0.853074	0.681087	0.76708	0.671225	0.754797	0.794872	0.894289	0.73496	0.634457	0.815339	0.842204	0.707048	0.787869	0.854962	0.73439	0.656797	Homo sapiens	0.0419634	0.122341	0.265267	0.086401	0.686185	0.0303237	0.0234488	0.0796887		TN	TN	TN	TN
O43396	1.73855	1.77202	1.72504	1.85817	1.69669	1.82535	1.81348	1.7895	1.86014	1.72479	1.75504	1.73452	1.75824	1.77886	1.74344	1.81102	1.85121	1.75925	Homo sapiens	0.39996	-0.0481975	0.0213227	0.0829291	0.17497	-0.0469801	0.866892	-0.00408287		TN	TN	TN	TN
P61081	0.886124	0.841527	0.788727	0.866984	0.712664	0.83706	0.802813	0.924241	0.919092	0.718443	0.770518	0.791599	0.859264	0.935943	0.815187	0.79275	0.746002	0.814999	Homo sapiens	0.578385	0.0332231	0.0543683	0.121862	0.103549	0.0855478	0.00609474	0.0802109		TN	TN	TN	TN
P63279	1.98065	1.96874	2.0109	1.95616	1.93351	1.86717	1.95446	1.98826	2.06588	1.80151	1.83515	1.84476	1.9855	1.87675	1.81641	2.07665	1.99532	1.74148	Homo sapiens	0.0830636	0.0678182	0.00775717	0.175726	0.709807	-0.0449299	0.13991	0.0662048		TN	TN	TN	TN
Q8NBS9	1.86301	1.85181	1.79663	1.72986	1.72858	1.65474	1.78852	1.73316	1.91676	1.69008	1.693	1.7954	1.84699	1.81299	1.65671	1.85469	1.82328	1.58973	Homo sapiens	0.0145878	0.13276	0.250082	0.0866499	0.880668	0.0163262	0.05539	0.0785787		TN	TN	TN	TN
O75643	4.47144	4.50271	4.48993	4.41542	4.41322	4.38983	4.47485	4.45707	4.51469	4.38287	4.40224	4.45433	4.39958	4.49646	4.47186	4.41119	4.46515	4.43384	Homo sapiens	0.00258695	0.0818671	0.0647231	0.0690522	0.591275	0.0192428	0.00126304	0.0567207		TN	TN	TN	TN
P61960	-1.11088	-1.02911	-1.07736	-1.10135	-1.14399	-1.14376	-1.06939	-1.12034	-1.00635	-1.10554	-1.37705	-0.974693	-1.12431	-0.937016	-1.36775	-1.06143	-1.12366	-1.13138	Homo sapiens	0.107131	0.057248	0.518075	0.0870677	0.781682	-0.0375366	0.515212	0.035593		TN	TN	TN	TN
Q9H3U1	-1.0605	-1.04057	-0.963614	-1.44456	-1.12785	-1.44942	-1.09818	-0.853116	-1.42744	-1.2887	-1.37231	-1.12391	-1.13155	-1.01872	-1.05522	-1.20289	-1.60718	-1.13852	Homo sapiens	0.0445812	0.319047	0.497548	0.135395	0.174905	0.247696	0.0081793	0.234046		TN	TN	TN	TN
Q6IBS0	0.499302	0.503424	0.529092	0.334607	0.282782	0.188797	0.509527	0.372679	0.522566	0.15597	0.330304	0.497894	0.377138	0.574274	0.330752	0.450294	0.429253	0.12887	Homo sapiens	0.00519893	0.241878	0.270493	0.140201	0.51489	0.0912488	0.0086364	0.157776		TN	TN	TN	TN
P68036	4.99094	4.9924	5.04095	5.05426	4.92304	5.04367	5.0214	5.08714	5.02151	4.92812	4.99535	5.0048	5.04498	5.09387	5.01558	5.01926	4.91761	4.96333	Homo sapiens	0.981597	0.00110881	0.107967	0.0672644	0.0850741	0.0847425	0.0293958	0.0510386		TN	TN	TN	TN
P22314	4.30785	4.22392	4.31256	4.19386	4.23632	4.18984	4.27495	4.27095	4.30899	4.19476	4.19846	4.23453	4.25364	4.31586	4.25234	4.16483	4.23919	4.25478	Homo sapiens	0.0822912	0.0747703	0.012401	0.0757178	0.193147	0.0543483	0.000296257	0.0682788		TN	TN	TN	TN
P11441	0.36917	0.628341	0.544965	0.548834	0.52692	0.56792	0.48361	0.566703	0.655423	0.441082	0.619585	0.487061	0.547708	0.456064	0.59247	0.516091	0.465593	0.638993	Homo sapiens	0.68507	-0.0337328	0.510342	0.0526696	0.906737	-0.00814523	0.924176	0.00359718		TN	TN	TN	TN
Q9BZL1	-1.07633	-1.52999	-1.42585	-1.54447	-1.12414	-1.48669	-1.26289	-1.52747	-1.34382	-1.45035	-1.38469	-1.32625	-1.4897	-1.30042	-1.51314	-1.38613	-1.24706	-1.30369	Homo sapiens	0.839604	0.0410423	0.921441	0.00903821	0.194821	-0.122131	0.724034	-0.024017		TN	TN	TN	TN
Q14694	1.2887	1.52688	1.42801	1.39024	1.3945	1.42827	1.50552	1.44983	1.49963	1.3009	1.29942	1.55974	1.39643	1.31704	1.34972	1.80668	1.44974	1.23393	Homo sapiens	0.891444	0.0101949	0.328007	0.0983082	0.445891	-0.142386	0.861796	-0.0112942		TN	TN	TN	TN
Q5T4S7	2.48773	2.44078	2.46885	2.41388	2.38249	2.36465	2.46909	2.45672	2.4701	2.41554	2.3489	2.41143	2.47629	2.43097	2.41656	2.4539	2.3912	2.38288	Homo sapiens	0.0164882	0.078783	0.0289336	0.0733467	0.328673	0.0319472	0.000235892	0.061359		TN	TN	TN	TN
Q92890	0.722293	0.593677	0.69872	0.559312	0.643744	0.494694	0.67827	0.719092	0.67805	0.580968	0.491963	0.662282	0.690582	0.542726	0.667986	0.707466	0.571295	0.507706	Homo sapiens	0.14536	0.105647	0.0904377	0.1134	0.635551	0.0382758	0.0179708	0.0857741		TN	TN	TN	TN
Q96T88	-0.232768	-0.367158	-0.387232	-0.352962	-0.370147	-0.317547	-0.287415	-0.266124	-0.245122	-0.490337	-0.403819	-0.305906	-0.332069	-0.219895	-0.399827	-0.375834	-0.25891	-0.437259	Homo sapiens	0.743766	0.0178323	0.0705916	0.1338	0.61732	0.0400706	0.0697842	0.0639011		TN	TN	TN	TN
Q16851	0.0746362	0.147263	0.120411	0.075364	0.00568644	0.0386291	0.183386	0.121692	0.10764	-0.0252637	-0.0275323	0.167191	0.0456736	0.046726	0.162272	0.0350118	0.0136134	0.256421	Homo sapiens	0.0640688	0.0742104	0.220761	0.0994411	0.85591	-0.0167914	0.159731	0.0522867		TN	TN	TN	TN
Q86UX7	3.39206	3.32917	3.33201	3.28936	3.32143	3.29084	3.34647	3.34418	3.36483	3.31024	3.25314	3.3033	3.35017	3.37508	3.33109	3.27629	3.30926	3.30055	Homo sapiens	0.0931246	0.0505339	0.0302652	0.0629354	0.0243909	0.0567439	3.30033e-05	0.0567377		TN	TN	TN	TN
Q96IX5	0.0665983	-0.00611169	-0.0469414	0.057481	-0.123794	-0.0014718	0.00238255	0.126496	-0.0427406	-0.16061	-0.0108713	0.0938634	0.220365	0.0091278	0.0360565	-0.0890057	-0.0528119	-0.149724	Homo sapiens	0.688532	0.02711	0.574937	0.0545854	0.0617359	0.185697	0.0481113	0.0891308		TN	TN	TN	TN
O60763	1.45129	1.5596	1.31407	1.07661	1.19055	1.28684	1.34705	1.48684	1.52248	1.27045	1.11724	1.14177	1.13175	1.15105	1.09779	1.70089	1.67296	1.06483	Homo sapiens	0.0514196	0.256989	0.0182877	0.275636	0.16536	-0.352698	0.558923	0.0599759		TN	TN	TN	TN
Q9UI12	-1.21189	-1.39263	-1.2045	-1.69634	-1.41382	-1.58356	-1.49093	-1.25459	-1.24746	-1.37311	-1.53323	-1.5911	-1.34699	-1.44445	-1.32738	-1.64292	-1.33114	-1.39931	Homo sapiens	0.0452708	0.294898	0.178553	0.168154	0.449468	0.0848486	0.00464116	0.182633		TN	TN	TN	TN
Q00341	0.173705	-0.0238877	0.0535491	-0.00735541	-0.0565516	0.0292918	0.0362831	0.0925793	0.0823501	-0.0779547	-0.00284534	0.0869997	0.20314	0.0226285	0.0130635	-0.0339087	-0.0443635	-0.0574504	Homo sapiens	0.274042	0.0793272	0.249191	0.0683376	0.115159	0.124851	0.00846595	0.0908387		TN	TN	TN	TN
Q9BVJ6	0.886979	0.879699	0.999994	0.777819	0.944108	0.67174	0.87323	0.883976	0.980692	0.75846	0.717195	0.91802	1.11707	0.77827	0.70687	0.922821	0.764905	0.833664	Homo sapiens	0.231926	0.124335	0.177122	0.114741	0.851051	0.0269398	0.106625	0.088672		TN	TN	TN	TN
P50552	2.35534	2.39281	2.41942	2.37908	2.21053	2.40477	2.27549	2.43676	2.49218	2.28517	2.3355	2.3381	2.36518	2.45714	2.26685	2.19332	2.58705	2.26048	Homo sapiens	0.415939	0.0577356	0.290213	0.0818858	0.909736	0.0161087	0.289633	0.05191		TN	TN	TN	TN
Q99536	1.12605	1.05398	1.11288	1.14082	0.704658	1.10072	1.06255	1.13588	1.19012	0.976926	0.909014	0.974724	1.09525	1.1864	0.935489	1.10731	0.866644	1.08415	Homo sapiens	0.458266	0.11557	0.0151335	0.17596	0.643477	0.0530158	0.0490429	0.114849		TN	TN	TN	TN
P21796	3.31964	3.35242	3.36829	3.29089	3.2728	3.20776	3.28595	3.36797	3.37992	3.25958	3.25461	3.29305	3.33902	3.37331	3.32403	3.25418	3.2783	3.2461	Homo sapiens	0.0366346	0.0896279	0.0770302	0.075537	0.00798421	0.0859296	1.34343e-05	0.0836982		TN	TN	TN	TN
Q9NRW7	-2.81474	-3.02671	-2.89	-2.88278	-3.03347	-3.0222	-3.06358	-2.67144	-2.90605	-3.18051	-2.84695	-3.04211	-3.22874	-2.89815	-2.86253	-2.851	-2.85305	-2.86179	Homo sapiens	0.430238	0.0690034	0.393398	0.142829	0.292694	-0.141196	0.728631	0.0235455		TN	TN	TN	TN
O43592	-0.13061	-0.332212	-0.683893	-0.455777	-0.974645	-0.138646	-0.453495	-0.440683	-0.383997	-0.492979	-0.726395	-0.622505	-0.521743	-0.414894	-0.572788	-0.644109	-0.333707	-0.248031	Homo sapiens	0.65535	0.140784	0.0567746	0.187902	0.504319	-0.0945261	0.449234	0.0780532		TN	TN	TN	TN
Q9H0D6	-0.494363	-0.196061	-0.391742	-0.513589	-0.489706	-0.356007	-0.550488	-0.283804	-0.35049	-0.46213	-0.366841	-0.405201	-0.23439	-0.480618	-0.465024	-0.428921	-0.397732	-0.390744	Homo sapiens	0.409163	0.0923786	0.855479	0.0164636	0.884483	0.0124552	0.386615	0.0404325		TN	TN	TN	TN
O75436	-0.260632	-0.284247	-0.235537	-0.0920141	-0.201547	-0.434108	-0.363081	-0.118919	-0.246422	-0.226252	-0.17525	-0.301845	-0.148323	-0.12978	-0.232551	-0.324197	-0.332226	-0.304659	Homo sapiens	0.871308	-0.0175822	0.921348	-0.00835843	0.0100581	0.150142	0.351016	0.0414005		TN	TN	TN	TN
Q96QK1	2.16266	1.97888	2.14252	1.8568	2.00922	1.90179	2.04551	2.08901	2.11823	1.88813	1.94371	1.96499	2.17319	2.03671	1.95849	1.96798	1.94824	1.93124	Homo sapiens	0.0798059	0.172082	0.00818468	0.151973	0.167992	0.106978	0.000222228	0.143678		TN	TN	TN	TN
Q9Y2W2	-0.263423	-0.171861	-0.064603	-0.214205	-0.372347	-0.309983	-0.211045	-0.190938	-0.332232	-0.203016	-0.130551	-0.285912	-0.258107	-0.302678	-0.229808	-0.171875	-0.311303	-0.258712	Homo sapiens	0.146824	0.132216	0.576249	-0.0382455	0.741174	-0.0162343	0.491632	0.025912		TN	TN	TN	TN
Q6UXN9	-0.889247	-0.963185	-1.05759	-1.02655	-0.883382	-1.07244	-0.835318	-1.00827	-0.800117	-1.00516	-1.01449	-1.19099	-0.642793	-0.973999	-0.965498	-1.26906	-0.967191	-1.06626	Homo sapiens	0.763682	0.0241168	0.0989904	0.188977	0.162985	0.240074	0.0181812	0.151056		TN	TN	TN	TN
P18206	5.68853	5.7173	5.68396	5.67139	5.63776	5.63538	5.67962	5.68179	5.72121	5.67893	5.61633	5.67543	5.69045	5.71164	5.66098	5.6617	5.66864	5.64756	Homo sapiens	0.0362454	0.0484204	0.200873	0.0373131	0.149635	0.0283891	0.00130755	0.0380409		TN	TN	TN	TN
O75083	3.43569	3.34645	3.3305	3.43754	3.22286	3.30854	3.34189	3.35877	3.48822	3.31802	3.30231	3.31365	3.37049	3.35276	3.25966	3.40442	3.36522	3.34705	Homo sapiens	0.533901	0.0479	0.141405	0.0849669	0.309162	-0.0445925	0.342148	0.0294248		TN	TN	TN	TN
Q9UNX4	1.19277	1.11498	1.17696	1.01444	1.0189	1.05221	1.01675	1.13938	1.21145	0.986239	1.06789	1.11729	1.05548	1.17865	1.20609	1.05684	1.04618	0.999661	Homo sapiens	0.00743979	0.133053	0.393754	0.0653868	0.0855668	0.112513	0.00126769	0.103651		TN	TN	TN	TN
Q15061	0.798304	0.832034	0.745494	0.765374	0.668752	0.626165	0.849218	0.69233	0.859065	0.626579	0.752644	0.608834	0.715906	0.81639	0.81386	0.8106	0.579576	0.651843	Homo sapiens	0.0948636	0.10518	0.122771	0.137518	0.252206	0.101378	0.0033153	0.114692		TN	TN	TN	TN
Q9Y5J1	-0.556294	-0.502798	-0.60929	-0.725745	-0.481691	-0.704228	-0.636054	-0.270947	-0.599573	-0.82067	-0.598749	-0.618379	-0.607538	-0.682587	-0.47829	-0.607338	-0.702036	-0.48989	Homo sapiens	0.388255	0.0810936	0.26298	0.177074	0.910155	0.0102831	0.123693	0.0894838		TN	TN	TN	TN
P45880	4.15785	4.18129	4.1424	4.08143	4.13769	4.1774	4.186	4.17394	4.19165	4.08736	4.07184	4.18102	4.12028	4.1814	4.1734	4.11727	4.18841	4.13089	Homo sapiens	0.398969	0.0283413	0.110675	0.0704538	0.681177	0.01284	0.0418679	0.0372117		TN	TN	TN	TN
P13010	4.72804	4.65954	4.74018	4.55139	4.61755	4.59867	4.63556	4.6629	4.71537	4.60594	4.6533	4.62501	4.70872	4.72796	4.64141	4.58749	4.60796	4.6109	Homo sapiens	0.0197041	0.120052	0.186989	0.0431918	0.0292717	0.0905835	9.89049e-05	0.084609		TN	TN	TN	TN
Q9NP79	0.502911	0.539224	0.110516	-0.213786	0.258512	0.254013	0.196219	0.242813	0.411046	0.0402803	0.253036	0.34504	0.398876	0.209093	0.34149	0.263009	0.218322	0.0787772	Homo sapiens	0.243564	0.284637	0.560688	0.0705739	0.175631	0.129784	0.0476771	0.161665		TN	TN	TN	TN
O75717	-2.19654	-2.31061	-2.09826	-2.29417	-2.53131	-2.46068	-2.14833	-2.2981	-2.338	-2.18947	-2.47947	-2.46475	-2.10567	-2.4156	-2.40011	-2.48662	-2.28967	-2.31544	Homo sapiens	0.0718303	0.226917	0.351803	0.116423	0.656193	0.0567842	0.032356	0.133375		TN	TN	TN	TN
Q99986	0.516806	0.55479	0.501639	0.412948	0.453008	0.30651	0.548774	0.436611	0.503527	0.379759	0.308656	0.544294	0.487198	0.638761	0.378372	0.368194	0.265921	0.539748	Homo sapiens	0.0452906	0.133589	0.329643	0.0854016	0.372986	0.110156	0.0173779	0.109716		TN	TN	TN	TN
Q9GZL7	2.55304	2.61814	2.58238	2.63744	2.55229	2.51528	2.57195	2.60055	2.6557	2.56012	2.48626	2.59433	2.61931	2.66875	2.5781	2.54628	2.57547	2.47218	Homo sapiens	0.711697	0.0161831	0.195557	0.0624981	0.087999	0.0907451	0.0190159	0.0564754		TN	TN	TN	TN
Q6RFH5	0.0951965	0.026817	-0.130475	-0.174344	0.00141354	-0.181451	0.0200568	-0.116018	-0.00453947	-0.112209	-0.271688	0.145022	0.15258	-0.122908	0.040562	0.0688704	-0.00881174	-0.465511	Homo sapiens	0.267858	0.115307	0.7376	0.0461251	0.439465	0.158562	0.151994	0.106664		TN	TN	TN	TN
O14980	4.67305	4.66555	4.65918	4.58547	4.60791	4.57343	4.6608	4.64206	4.70584	4.58286	4.57649	4.59939	4.5684	4.70974	4.64562	4.61319	4.61582	4.60934	Homo sapiens	0.00209778	0.0769887	0.0143645	0.0833182	0.524735	0.02847	0.000627899	0.0629257		TN	TN	TN	TN
Q9C0E2	-0.14396	-0.825982	-0.85025	-1.12256	-0.567842	-0.879839	-0.696672	-0.39952	-0.719869	-0.502592	-1.04365	-0.776877	-0.356037	-0.994359	-0.569758	-0.377904	-0.736043	-1.07916	Homo sapiens	0.424966	0.250015	0.417584	0.169018	0.758204	0.0909837	0.20104	0.170006		TN	TN	TN	TN
P55060	4.78719	4.81575	4.83578	4.69366	4.70137	4.72218	4.75441	4.80297	4.83559	4.73336	4.7166	4.69862	4.73381	4.85842	4.74275	4.69388	4.80099	4.72278	Homo sapiens	0.00287959	0.107167	0.0335924	0.0814603	0.48848	0.0391116	0.000873925	0.0759129		TN	TN	TN	TN
Q9HAV4	2.98905	3.00433	2.99888	2.84145	2.77701	2.90952	2.9291	2.9904	3.01188	2.90252	2.83669	2.89873	3.01988	2.94443	2.78469	2.95609	2.89646	2.91804	Homo sapiens	0.0158893	0.154761	0.0403595	0.0978134	0.924661	-0.00719635	0.0160601	0.0817928		TN	TN	TN	TN
Q9UIA9	1.05404	1.0563	0.968499	0.846124	0.978339	0.881674	0.908068	1.04312	0.964296	0.852502	0.980708	1.01854	1.09484	0.863627	0.872143	1.04336	1.00476	0.89823	Homo sapiens	0.0640994	0.124235	0.755512	0.0212448	0.681213	-0.0385804	0.36413	0.0356333		TN	TN	TN	TN
P12956	4.50669	4.48419	4.46346	4.37022	4.3798	4.38809	4.40921	4.43149	4.55124	4.38002	4.43462	4.40324	4.39464	4.54869	4.56995	4.42414	4.36387	4.37798	Homo sapiens	0.00145604	0.105409	0.283269	0.0580241	0.117364	0.115765	0.000938035	0.093066		TN	TN	TN	TN
P67809	4.69858	4.76698	4.70111	4.73896	4.64228	4.69772	4.77457	4.65259	4.79093	4.71908	4.62635	4.72214	4.85222	4.68546	4.68386	4.70137	4.68127	4.66143	Homo sapiens	0.46064	0.0292382	0.403708	0.0501722	0.358228	0.0591563	0.0845817	0.0461889		TN	TN	TN	TN
Q9Y5A9	0.492827	0.434463	0.351858	0.51693	0.277668	0.498183	0.433089	0.444758	0.545874	0.415238	0.415111	0.386726	0.419004	0.468366	0.46189	0.340208	0.400376	0.507912	Homo sapiens	0.960857	-0.00454456	0.136479	0.0688821	0.549401	0.0335881	0.323742	0.0326419		TN	TN	TN	TN
Q96B54	-1.78986	-1.26473	-1.42465	-1.39633	-1.45687	-1.5304	-1.28455	-1.51198	-1.42717	-1.60231	-1.51607	-1.54244	-1.29345	-1.49532	-1.52179	-1.53309	-1.56	-1.52156	Homo sapiens	0.851944	-0.0318786	0.109745	0.145707	0.237304	0.101364	0.234007	0.0717308		TN	TN	TN	TN
Q86U90	-1.65282	-1.31221	-1.41816	-1.6144	-1.5128	-1.64	-1.35128	-1.50247	-1.53039	-1.6594	-1.45903	-1.56733	-1.3727	-1.44566	-1.46867	-1.7064	-1.51095	-1.5536	Homo sapiens	0.301036	0.128005	0.278772	0.100541	0.070929	0.161304	0.00911503	0.12995		TN	TN	TN	TN
O43670	1.63489	1.45873	1.64221	1.404	1.57378	1.4201	1.41479	1.59676	1.67903	1.49096	1.39945	1.51394	1.56937	1.53219	1.59647	1.53494	1.48596	1.37349	Homo sapiens	0.235604	0.112651	0.3272	0.0954079	0.119746	0.101214	0.013476	0.103091		TN	TN	TN	TN
Q15942	1.39367	1.44656	1.35675	1.19669	1.32058	1.28305	1.41948	1.28971	1.40518	1.23027	1.34957	1.36946	1.09606	1.36392	1.46892	1.40948	1.3634	1.40553	Homo sapiens	0.0424428	0.13222	0.409589	0.0550256	0.498879	-0.0831734	0.451678	0.0346907		TN	TN	TN	TN
Q86VM9	0.3336	0.0033898	-0.0664326	-0.118196	-0.250576	-0.17833	0.0603554	0.137825	0.0393637	-0.222534	-0.208615	-0.110981	0.0698445	0.148379	-0.209148	-0.395253	0.323944	-0.285465	Homo sapiens	0.102475	0.272553	0.00488494	0.259891	0.649451	0.12195	0.0191683	0.218131		TN	TN	TN	TN
O75312	1.72761	1.69271	1.70028	1.70907	1.73226	1.76924	1.72152	1.77678	1.78657	1.73863	1.64684	1.68766	1.69776	1.84576	1.71433	1.80055	1.72326	1.78311	Homo sapiens	0.216876	-0.0299927	0.102081	0.0705787	0.770269	-0.016357	0.736386	0.0080763		TN	TN	TN	TN
Q6PJT7	-1.14169	-1.22433	-1.10914	-1.12641	-1.10694	-1.28635	-1.14013	-1.1025	-1.09734	-1.13496	-1.23449	-1.22336	-1.12525	-1.16983	-1.03934	-1.16934	-1.21245	-1.25784	Homo sapiens	0.833978	0.0148458	0.0696435	0.0842856	0.0916285	0.10174	0.025089	0.066957		TN	TN	TN	TN
Q8WU90	0.751145	0.926965	1.01441	0.835894	0.836963	0.746309	0.895388	0.847857	1.01743	0.949495	0.570311	0.827936	0.890307	0.872954	0.903233	0.803581	1.04131	0.610798	Homo sapiens	0.334124	0.0911182	0.324612	0.137645	0.603489	0.0702697	0.0960195	0.0996776		TN	TN	TN	TN
Q7Z2W4	0.175687	0.0905707	0.0360063	0.0542099	0.122235	0.0365379	0.157979	0.0992372	0.191473	0.0587785	0.0391124	-0.0357619	0.121825	0.0445359	0.21353	0.0386425	0.0703235	0.00564616	Homo sapiens	0.571234	0.0297603	0.0308935	0.128854	0.166089	0.0884263	0.00540499	0.0823467		TN	TN	TN	TN
O95218	0.353617	0.295106	0.253992	0.17747	0.276311	0.230219	0.247871	0.245033	0.350286	0.270057	0.264264	0.288941	0.401221	0.35858	0.208671	0.296823	0.255045	0.248811	Homo sapiens	0.147206	0.0729049	0.860349	0.00664227	0.406163	0.0559311	0.0916258	0.0451594		TN	TN	TN	TN
Q86UK7	-1.88749	-1.81295	-1.75161	-1.80044	-1.58627	-1.83377	-1.84476	-1.79593	-1.91115	-1.67096	-1.73373	-1.68053	-1.74084	-1.81831	-1.84286	-1.8031	-1.61737	-1.77762	Homo sapiens	0.424731	-0.0771883	0.0158504	-0.15554	0.359688	-0.0679724	0.0110449	-0.100233		TN	TN	TN	TN
P00330	6.1993	6.27408	6.26007	7.13511	7.12408	7.17093	6.28844	6.26299	6.31752	6.98558	6.98917	6.97873	6.242	6.38462	6.31574	7.01648	7.0592	7.04298	Saccharomyces cerevisiae	4.82452e-06	-0.898892	1.70157e-06	-0.694847	7.24938e-05	-0.725431	1.60085e-14	-0.773056		TP	TP	TP	TP
P47143	-0.507723	-0.4066	-0.458477	0.164063	0.170604	0.128723	-0.487756	-0.672018	-0.459999	0.130236	0.321864	0.198008	-0.405333	-0.515868	-0.531477	0.170238	0.168357	0.170756	Saccharomyces cerevisiae	4.38164e-05	-0.612063	0.000963586	-0.756627	7.95805e-05	-0.654009	6.56856e-13	-0.674233		TP	TP	TP	TP
P23542	-1.98173	-2.03829	-2.00908	-1.45691	-1.30746	-1.41992	-2.17022	-1.79158	-2.17597	-1.40276	-1.36779	-1.55217	-1.68911	-2.08754	-1.86554	-1.38018	-1.84488	-1.61736	Saccharomyces cerevisiae	0.000210716	-0.614939	0.012187	-0.605017	0.206224	-0.266593	1.02612e-05	-0.495516		TP	TP	FN	FN
Q00955	0.423962	-0.00677226	0.0748782	0.657184	0.734982	0.653545	0.316673	0.0879126	-0.0584058	0.866349	0.649702	0.553353	0.695967	0.583175	0.421991	0.825372	-0.170271	0.412306	Saccharomyces cerevisiae	0.0184006	-0.517881	0.0159441	-0.574408	0.519578	0.211242	0.0481737	-0.293682		FN	FN	FN	FN
P31787	-1.28944	-1.72272	-1.28662	-0.733808	-0.829188	-0.702324	-1.18633	-1.60487	-1.21244	-0.563427	-1.0505	-0.520662	-1.40556	-1.41291	-1.25569	-1.01763	-0.93035	-0.48692	Saccharomyces cerevisiae	0.0106279	-0.677817	0.0455784	-0.623019	0.0336957	-0.546419	6.1008e-06	-0.615752		TP	TP	FN	TP
P38720	0.870155	0.806177	0.933163	1.61133	1.68799	1.66495	0.871518	0.932676	1.02528	1.52712	1.48495	1.6466	0.81037	0.982286	0.958672	1.53279	1.59192	1.61092	Saccharomyces cerevisiae	5.35734e-05	-0.784924	0.000758201	-0.60973	0.000353925	-0.661432	8.31893e-13	-0.685362		TP	TP	TP	TP
P19414	1.85962	1.92038	1.92717	2.62282	2.67257	2.64028	1.90387	1.89334	1.90674	2.61974	2.54812	2.63735	2.17221	1.93429	1.87497	2.42624	2.50976	2.53691	Saccharomyces cerevisiae	8.86266e-06	-0.742835	1.42948e-05	-0.70042	0.0067947	-0.497146	3.27723e-11	-0.6468		TP	TP	FN	TP
P38013	2.825	2.89742	2.88479	3.7265	3.63633	3.71165	2.98547	2.95778	2.98049	3.66013	3.5132	3.6776	2.95095	2.91197	2.95149	3.54919	3.60359	3.56944	Saccharomyces cerevisiae	2.11476e-05	-0.822425	0.000262352	-0.642397	6.52494e-06	-0.635942	9.33107e-14	-0.700254		TP	TP	TP	TP
P15891	-0.630702	-0.657763	-0.604712	0.10769	0.117238	0.0925748	-0.861168	-0.938647	-0.472827	0.18437	0.126226	0.128209	-0.575911	-0.844373	-0.493151	0.139019	0.0472179	-0.0411361	Saccharomyces cerevisiae	1.65996e-06	-0.736893	0.00340579	-0.903816	0.00436393	-0.686179	6.53773e-10	-0.775629		TP	TP	TP	TP
P60010	2.27904	2.32859	2.27793	3.07838	3.02902	3.08233	2.31665	2.40726	2.3595	3.10206	2.96389	3.0426	2.46217	2.41592	2.22181	2.87493	3.02668	2.92501	Saccharomyces cerevisiae	5.62461e-06	-0.768056	0.000146085	-0.675053	0.00260446	-0.575573	3.19361e-12	-0.672894		TP	TP	FN	TP
P46367	0.0943309	-0.362702	-0.225062	0.403797	0.402813	0.343941	-0.420954	-0.23148	-0.272821	0.227944	0.496362	0.603587	-0.101038	0.29094	-0.297711	0.316812	0.295795	-0.0456007	Saccharomyces cerevisiae	0.0160547	-0.547995	0.00393738	-0.751049	0.342643	-0.224939	8.72543e-05	-0.507994		FN	TP	FN	FN
P54115	2.55276	2.46761	2.58911	3.07931	2.86757	2.91542	2.43183	2.41494	2.49977	3.13669	3.06302	3.02341	2.81812	2.41928	2.36261	2.90594	2.99716	2.92128	Saccharomyces cerevisiae	0.0047434	-0.417602	0.000119662	-0.625525	0.049118	-0.408125	1.60899e-07	-0.483751		FN	TP	FN	FN
P14540	4.82969	4.87086	4.79267	5.71948	5.6836	5.71982	4.85666	4.97301	4.99333	5.648	5.68051	5.67333	4.82782	4.91947	4.99092	5.65775	5.5857	5.62437	Saccharomyces cerevisiae	4.32613e-06	-0.87656	7.6792e-05	-0.726282	0.000161646	-0.709871	1.33678e-14	-0.770905		TP	TP	TP	TP
P46672	-1.35517	-1.13408	-1.16805	-0.553175	-0.555179	-0.622798	-1.27535	-1.37097	-1.20548	-0.640407	-0.697239	-0.377177	-0.706185	-0.970985	-0.849877	-1.02676	-1.388	-0.564361	Saccharomyces cerevisiae	0.00089529	-0.642051	0.002895	-0.712324	0.579678	0.150689	0.00625376	-0.401228		TP	TP	FN	FN
P37302	-1.25027	-1.23453	-1.01105	-0.114777	-0.605858	-0.311049	-1.20467	-1.08538	-1.02711	-0.288742	-0.285622	-0.342803	-1.44641	-0.616769	-0.306451	-0.338705	-0.624016	-1.0526	Saccharomyces cerevisiae	0.00717238	-0.821385	0.000134215	-0.800001	0.78171	-0.118105	0.001358	-0.57983		TP	TP	FN	FN
P49089	-1.70896	-1.5997	-2.05205	-1.18533	-1.44127	-1.26567	-1.81486	-1.84367	-2.00236	-1.24631	-1.28841	-1.33976	-2.40421	-1.72594	-1.88899	-1.27267	-1.00294	-0.941157	Saccharomyces cerevisiae	0.0348078	-0.489478	0.000753772	-0.59547	0.0149655	-0.934123	2.70367e-06	-0.673024		FN	TP	TP	TP
P49090	-0.989602	-0.734091	-0.936117	-0.314731	-0.285081	-0.579785	-1.04883	-1.28065	-0.645743	-0.283098	-0.376595	-0.187058	-0.715925	-0.510868	-0.991833	-0.389727	-0.750211	-0.557981	Saccharomyces cerevisiae	0.015455	-0.493404	0.0214166	-0.70949	0.374866	-0.173569	0.000291072	-0.458821		FN	TP	FN	FN
P53090	-1.35315	-1.37988	-1.66262	-0.691681	-0.69473	-1.005	-1.31215	-1.52144	-1.37649	-0.744907	-0.676637	-0.903094	-1.50672	-1.13157	-1.33986	-0.907477	-0.865048	-0.947749	Saccharomyces cerevisiae	0.00963092	-0.668079	0.00233037	-0.628482	0.0195443	-0.419294	1.66914e-07	-0.571952		TP	TP	FN	FN
P00830	0.925116	0.66648	0.285894	1.50208	1.29751	1.43643	0.529405	0.457599	0.441477	1.6938	1.38874	1.39421	1.65409	1.74807	1.67553	-0.141455	1.77581	-0.143656	Saccharomyces cerevisiae	0.0157638	-0.786174	0.00062293	-1.01609	0.135148	1.19566	0.532356	-0.202199		TP	TP	FN	FN
P07251	0.0426763	-0.172783	0.0133429	0.77107	0.769771	0.721261	-0.032394	-0.114312	-0.00981602	0.645681	0.736386	0.654515	0.024586	0.396461	-0.111435	0.701782	0.533472	0.458394	Saccharomyces cerevisiae	0.00033527	-0.792955	6.96389e-05	-0.731035	0.0515694	-0.461345	2.35465e-08	-0.661778		TP	TP	FN	TP
P47068	-4.84078	-4.31586	-5.48081	-4.18033	-4.90506	-4.80283	-5.54431	-5.16989	-4.41785	-5.3944	-4.41505	-4.0273	-4.92484	-5.24735	-5.05656	-4.76322	-4.14759	-4.55012	Saccharomyces cerevisiae	0.571638	-0.249747	0.456701	-0.431763	0.0442033	-0.589272	0.0541324	-0.423594		FN	FN	TP	FN
P38934	-1.90214	-2.30649	-2.48225	-1.41591	-1.41306	-1.59672	-2.15349	-2.35292	-2.1218	-1.20839	-1.94596	-1.61026	-2.22267	-1.48783	-2.32265	-1.8244	-1.61539	-1.98841	Saccharomyces cerevisiae	0.0143207	-0.755061	0.0508926	-0.621199	0.517544	-0.20165	0.00104991	-0.52597		TP	FN	FN	FN
P07245	0.0719624	-0.011656	0.112008	0.805677	0.694563	0.749551	0.0455473	-0.105856	0.365736	0.701591	0.622329	0.616926	-0.0567435	0.835576	0.266552	0.317804	0.477737	0.500477	Saccharomyces cerevisiae	0.000140205	-0.692492	0.0183391	-0.54514	0.77006	-0.0835445	0.00100837	-0.440392		TP	FN	FN	FN
P29311	0.727212	0.734807	0.716323	1.35498	1.34959	1.41392	0.786917	0.709088	0.790516	1.35321	1.35986	1.38484	1.46966	0.76766	0.64508	1.1005	1.14633	1.29593	Saccharomyces cerevisiae	6.99798e-06	-0.646719	2.83552e-05	-0.603795	0.450611	-0.220119	5.78694e-05	-0.490211		TP	TP	FN	FN
P07267	-0.629966	-0.518328	-0.589415	0.301273	0.232366	0.289003	-0.466527	-0.688737	-0.535788	0.180442	0.116172	0.319158	-0.448167	-0.326107	-0.367069	0.184837	-0.206465	0.12384	Saccharomyces cerevisiae	2.55964e-05	-0.85345	0.000981244	-0.768941	0.0307643	-0.414518	2.03261e-08	-0.67897		TP	TP	FN	TP
P00729	-1.97744	-2.21563	-2.0968	-1.17135	-0.948452	-1.27862	-2.40196	-2.33584	-1.81801	-1.25996	-1.20653	-1.14761	-0.711035	-2.45856	-0.742674	-2.35583	-0.732872	-2.3604	Saccharomyces cerevisiae	0.00126708	-0.963814	0.00637871	-0.98057	0.55285	0.512275	0.126551	-0.47737		TP	TP	FN	FN
P33322	-3.17008	-3.07479	-3.2664	-2.71189	-3.07533	-2.57295	-3.31351	-3.353	-3.37576	-2.37091	-2.69543	-2.79457	-3.50964	-3.08837	-3.20348	-2.6686	-2.70717	-2.82422	Saccharomyces cerevisiae	0.074097	-0.3837	0.00490645	-0.72712	0.0164043	-0.533832	3.43296e-06	-0.548217		FN	TP	FN	FN
P32582	-0.449326	-0.557221	-0.23383	0.444892	0.422584	0.349968	-0.309734	-0.380794	-0.405249	0.368172	0.44264	0.384823	0.589616	-0.551799	0.766778	-0.233707	-0.286444	-0.283144	Saccharomyces cerevisiae	0.00117662	-0.819274	3.07061e-05	-0.763804	0.264674	0.535963	0.0989942	-0.349038		TP	TP	FN	FN
P17891	-2.10252	-1.97244	-2.19404	-2.60247	-1.40298	-1.92636	-2.56551	-2.25342	-2.36855	-2.0224	-1.46039	-1.48732	-1.77353	-1.7721	-3.29	-1.8439	-1.72406	-1.6626	Saccharomyces cerevisiae	0.76617	-0.112399	0.0224498	-0.739121	0.352107	-0.535021	0.0339136	-0.46218		FN	TP	FN	FN
P25694	1.96657	1.89407	1.89667	2.51958	2.56151	2.50281	1.89317	1.88971	2.02549	2.57917	2.55092	2.58665	2.26174	1.99141	2.0682	2.40003	2.46729	2.30013	Saccharomyces cerevisiae	3.24243e-05	-0.608862	0.000158484	-0.636121	0.0398643	-0.282032	3.17787e-08	-0.509005		TP	TP	FN	FN
Q03690	-1.1239	-1.78608	-1.43084	-1.03344	-0.914301	-1.03917	-0.379151	-1.92773	-2.11201	-1.06448	-0.826997	-1.16031	-0.805007	-1.57755	-1.77863	-1.11793	-1.0467	-1.06003	Saccharomyces cerevisiae	0.0822839	-0.451303	0.460222	-0.455701	0.353335	-0.312174	0.0502705	-0.406393		FN	FN	FN	FN
P38910	-0.108104	-0.18588	-0.15201	0.636174	0.514818	0.486493	-0.185105	-0.0853561	-0.133746	0.549323	0.588912	0.648731	-0.118417	-0.0839898	-0.105086	0.506544	0.486914	0.470847	Saccharomyces cerevisiae	0.000170085	-0.694493	5.72e-05	-0.730391	2.10457e-06	-0.590599	1.51521e-14	-0.671828		TP	TP	TP	TP
P00890	-3.02435	-2.69605	-2.6338	-2.13307	-2.08924	-2.13531	-3.01902	-2.98579	-2.84126	-2.08773	-1.90735	-1.92355	-2.56321	-2.43085	-2.80138	-2.04584	-2.54014	-2.44475	Saccharomyces cerevisiae	0.00549966	-0.665524	0.000251206	-0.975813	0.242848	-0.254906	1.09014e-05	-0.632081		TP	TP	FN	TP
P22137	-1.07152	-1.23302	-1.24372	-0.477693	-0.43897	-0.526625	-0.983323	-1.19663	-0.917127	-0.318901	-0.848261	-0.853603	-0.861767	-1.1655	-1.09467	-0.48058	-0.769362	-0.774755	Saccharomyces cerevisiae	0.000330415	-0.701656	0.14173	-0.35877	0.0520772	-0.365749	2.5524e-05	-0.475392		TP	FN	FN	FN
Q03048	0.164493	-0.136237	-0.253567	0.635801	0.749884	0.456377	-0.205449	-0.0359811	-0.0990959	0.460167	0.614351	0.658445	-0.0871542	-0.0148896	-0.145322	0.666517	0.559388	0.609175	Saccharomyces cerevisiae	0.0103059	-0.689124	0.000888477	-0.691163	0.000141828	-0.694149	4.20117e-10	-0.691479		TP	TP	TP	TP
P41811	-4.12721	-4.4786	-3.9208	-3.29744	-3.3729	-3.39045	NaN	-3.97266	-4.39645	-3.55179	-3.8838	-3.03228	-3.74268	-3.66801	-3.87243	-4.05879	-3.15166	-4.01064	Saccharomyces cerevisiae	0.00763985	-0.821936	0.146443	-0.695261	0.948476	-0.020676	0.00892004	-0.494602		TP	FN	FN	FN
P32074	-2.35038	-3.19195	-3.47119	-2.241	-2.04364	-2.21454	NaN	NaN	NaN	-2.74464	-2.68447	-2.43837	-2.4975	-2.25875	-2.25422	-2.27883	-2.61437	-3.1337	Saccharomyces cerevisiae	0.0706605	-0.838111	1	NaN	0.264541	0.338813	0.425745	-0.182489		FN	FN	FN	FN
[truncated: 3,729 more rows]
