# Supplementary material for: HarmonizR enables data harmonization across independent proteomic datasets with appropriate handling of missing values
Source: Nat Commun. 2022 Jun 20;13:3523. doi: 10.1038/s41467-022-31007-x (PMC9209422; doi:10.1038/s41467-022-31007-x)
Supplement: Supplementary file 3 — Source Data [file 41467_2022_31007_MOESM3_ESM.zip › Source Data/Figure6;Supplementary Figure 1;HarmonizR ComBat.xlsx]

## Sheet: cured_petralia_ComBat
	7316-321	7316-341	7316-3069	7316-466	7316-475	7316-487	7316-206	7316-1851	7316-3319	7316-496	Bridge1	7316-121	7316-362	7316-2581	7316-3555	7316-3316	7316-913	7316-1781	7316-3765	7316-2193	7316-485	Bridge2	7316-2671	7316-91	7316-175	7316-114	7316-193	7316-937	7316-167	7316-451	7316-873	7316-892	Bridge3	7316-387	7316-872	7316-319	7316-3	7316-196	7316-77	7316-875	7316-932	7316-1790	7316-878	Bridge4	7316-371	7316-869	7316-2155	7316-2667	7316-2156
P14136-2	4.74116	6.9984	6.70108	4.81248	8.07719	5.7771	7.04442	9.28032	7.42756	7.39234	6.68722	8.05111	7.40579	4.47865	6.47582	6.36964	5.87046	4.34375	7.35226	8.40286	8.61576	7.37788	5.3319	8.17551	8.93	5.06628	6.81854	5.23333	8.117	4.71203	7.73869	7.54352	7.27868	7.03226	6.75063	5.54535	7.25424	8.70985	5.90941	9.12665	6.46076	5.45942	5.02781	7.45471	7.49486	7.88606	6.39965	6.35691	5.75388
Q15149	6.36513	7.20186	8.39123	5.65305	7.32414	6.43855	7.1974	8.25132	7.38322	6.8873	6.57171	7.76514	7.10355	6.8768	7.16125	7.47522	6.09552	5.71482	7.55624	7.34821	7.20928	7.14882	7.30161	7.58065	7.58179	5.74835	6.79551	5.63286	8.13222	6.08354	7.98397	8.05577	6.75122	7.32954	6.93555	6.54638	8.1473	7.47768	6.84916	8.247	7.21745	5.71779	5.77315	7.11729	7.58478	7.74431	6.45379	7.12772	6.65312
P08670	3.21223	6.35827	5.09391	6.08427	6.81839	6.99798	6.8633	6.3922	6.7693	6.62533	5.98044	5.93127	6.35581	6.78713	5.35452	6.47854	5.02262	5.33056	5.12741	7.49004	7.88746	5.52498	7.09148	5.96277	7.87584	5.57081	6.11534	4.12567	4.68222	5.5683	6.56548	6.61026	6.88386	6.12585	7.66517	4.51314	7.44326	4.93566	4.36791	6.90106	6.64094	6.02316	5.43633	6.74912	7.02515	7.24388	4.51785	5.0332	5.69828
Q13813-2	7.98971	5.86181	7.1774	5.65155	6.78541	6.06242	6.99756	7.18458	6.21654	7.01138	6.48368	7.17462	7.02155	6.37336	6.71421	6.43943	6.26031	4.8188	7.97421	6.84817	6.63392	6.84992	5.58653	7.47474	6.93141	6.18895	7.44338	5.87699	7.51959	5.37921	7.0978	7.1696	6.66985	6.20344	6.02128	7.51086	7.00637	7.48552	6.58151	7.67337	7.08167	5.40157	5.73498	6.5232	7.09349	6.93745	6.15102	6.44438	5.72368
Q09666	5.75035	8.82415	8.07964	5.11773	7.07594	6.60945	7.21882	7.22098	6.96269	6.75349	7.10879	7.22551	7.11252	8.17059	6.19179	8.43381	5.47055	5.29454	6.82199	7.53992	7.44592	7.0052	8.44263	7.37063	7.57799	5.15633	6.21031	5.30942	6.89743	7.6289	7.5247	7.63289	6.90609	8.79792	6.61027	5.74811	7.78703	6.92448	5.20112	8.10384	6.93696	7.03507	6.10183	7.21105	6.86198	7.32409	5.82603	5.22006	6.39362
Q14204	7.10757	6.4088	6.67831	6.97476	6.33198	6.14734	6.70809	6.80259	6.12354	5.78938	6.42307	6.79257	6.82683	6.52615	6.24645	6.16798	6.57124	6.68519	6.93659	6.04078	6.22958	6.37865	6.0595	6.89308	6.71744	5.93339	6.57314	6.75229	7.12242	6.03896	6.41734	6.63399	6.3052	5.81331	6.1073	6.86249	6.41455	6.66699	6.45859	6.8113	6.85052	6.44716	6.72636	6.24507	6.70908	6.50909	6.96724	6.57465	6.35349
Q01082	7.57485	5.476	6.75672	5.2554	6.46848	5.50094	6.74239	6.88551	5.85974	6.06683	6.10997	6.95438	6.42194	5.93568	6.27958	6.04895	5.79947	4.3368	7.54437	6.52231	6.2374	6.47217	5.11749	6.99737	6.65006	5.58004	7.0141	5.2732	7.14829	5.06579	6.72852	6.84636	6.28965	5.72477	5.51539	7.12567	6.7062	6.86444	6.19537	7.23431	6.80599	4.95467	5.33722	6.15822	6.42776	6.71425	5.48018	6.17976	5.37217
P62736	6.34403	6.9308	6.30613	5.99939	6.32041	5.96448	6.44011	6.57835	5.75829	6.45664	6.22364	5.86203	6.47214	6.52005	6.02481	6.9514	6.3503	6.24195	6.59485	6.14984	5.96226	6.09135	7.22231	6.27848	6.25467	6.44757	6.43158	6.18128	6.28002	6.1412	6.10634	6.2916	6.05889	6.26572	6.50726	6.18223	6.17143	6.26575	5.85059	6.8737	6.72278	6.08007	6.07313	6.22634	6.46792	6.20182	6.49674	6.0617	5.82474
P46821	6.73182	5.10202	5.76114	6.4833	7.14197	6.65186	7.12429	6.84612	5.48943	5.21281	6.26912	6.9137	6.79758	4.75084	6.58556	5.01129	5.95837	6.33144	6.30529	6.62403	7.19387	6.23162	4.49406	6.8837	7.59983	6.22132	6.73081	5.61336	6.41958	5.81628	6.08165	5.97936	6.63599	4.77769	7.1917	6.64438	5.76437	6.48551	5.4469	7.21759	6.24072	6.3256	6.08532	6.38095	6.5686	7.06125	6.52606	5.88265	6.50019
P21333	4.0675	7.28952	6.29414	5.00648	5.51414	5.56561	6.19938	4.93212	6.61842	6.90727	5.90675	5.51853	5.59009	6.57056	5.23668	7.56642	5.70438	6.70074	4.62368	5.46472	5.46105	5.843	7.8997	5.49033	5.81418	5.56033	5.39562	4.721	4.6829	6.90971	5.94393	5.99268	5.89311	6.6129	6.99004	4.26589	6.77349	4.90332	4.28139	5.72779	6.17123	6.34885	6.16899	5.86722	5.98119	5.75291	4.68871	4.58886	6.44778
P68871	5.01917	5.17844	5.15265	4.79993	4.49096	6.24702	6.49599	5.8528	7.03936	7.78148	5.58186	4.14851	4.62269	6.64588	6.25208	6.17573	5.83969	6.45006	6.68934	5.69848	5.93921	5.53813	7.68979	4.43988	5.10148	7.2428	6.908	5.01101	5.14806	5.44092	5.33011	4.96062	6.26371	6.17758	3.58558	5.77308	5.60279	5.21329	6.00872	6.00271	5.65626	7.60395	6.51719	5.96717	5.08978	7.05113	6.41053	6.79349	5.09268
Q71U36	7.41997	5.64698	5.98482	6.15095	6.00665	5.63846	6.11113	6.41932	5.31681	5.25267	6.24741	6.02242	6.73411	5.19182	5.85518	5.20918	6.04046	6.65876	6.92905	5.70344	5.81387	6.13273	4.8608	6.64616	6.57634	5.60863	6.72064	6.29319	6.6103	5.3192	5.76667	5.94426	5.98981	4.97791	5.80575	6.883	5.90702	6.53919	5.72308	6.88198	5.93207	5.69637	5.93121	6.00373	6.244	5.80862	7.04048	5.91599	5.86897
P14618-2	5.38355	5.13402	5.28818	4.55482	6.07558	5.09398	5.82247	5.80549	6.16467	5.93742	5.19005	6.16131	5.83998	5.14793	5.34186	5.45454	5.00021	4.78305	5.33384	5.68235	6.36275	5.42567	5.42341	5.89462	6.26771	4.78371	5.3719	5.81291	5.53254	4.50432	5.5554	5.87232	5.39261	4.89978	5.47964	5.66447	6.03614	6.29983	4.96981	6.31157	5.12547	4.99895	4.82097	5.53083	5.63874	5.80585	5.08197	4.93991	4.68594
Q14315	3.03854	5.96073	6.22383	5.20019	5.17678	4.84681	5.37773	6.2281	7.0566	6.57663	5.59139	6.1848	5.70085	3.6835	5.97487	6.60007	5.26554	4.47731	5.60582	5.34039	5.8524	6.29209	5.7275	6.10124	6.55806	4.2716	4.83651	3.98754	4.39285	5.57254	6.7166	6.81476	5.97758	5.29823	5.99542	3.77433	7.38682	4.80475	3.78758	5.9522	5.23594	5.68495	6.55407	6.02084	6.03351	5.97795	3.85954	4.12472	5.3509
P69905	5.22224	5.37939	5.31401	4.85216	4.60048	6.0867	6.57288	5.95878	6.95081	8.08083	5.76283	4.2279	4.6566	6.64216	6.23682	6.4407	5.90339	6.6827	6.47446	5.73939	6.07361	5.70057	7.71504	4.35948	5.19567	7.24579	6.88897	5.0086	5.39845	5.43866	5.47415	5.30817	6.25219	6.2976	3.87671	5.41675	5.73253	5.24926	5.77324	6.36003	5.54305	7.50026	6.51579	6.10278	5.18921	7.00889	6.32258	6.70115	5.40689
P02787	4.24156	4.90964	5.09183	3.6837	6.68038	6.89427	6.25477	5.48767	6.30851	7.22074	6.09589	7.61277	5.64165	4.80947	7.39747	5.51888	6.12861	5.99785	4.25237	4.85067	5.33048	5.71118	7.66874	4.60247	5.03059	7.12365	6.11494	4.60001	5.12458	5.98665	4.92871	5.07829	6.6492	6.87449	7.0636	4.47288	4.78898	4.98562	5.57021	5.56834	4.50024	5.93717	6.74539	6.46708	6.66657	7.28863	4.77246	5.53678	4.37513
P01024	4.55357	5.51807	5.46339	3.94769	6.31535	6.84102	6.78727	5.46749	6.24236	7.09003	6.05793	7.15554	5.63608	4.94239	7.81427	5.82069	6.53538	4.90236	4.6193	5.78732	5.73245	5.49507	7.36275	5.19318	5.42625	6.77802	6.52436	4.68995	5.45374	6.18105	5.05944	4.79677	6.62567	6.43091	7.13278	4.59358	5.48823	4.72556	6.30373	5.52794	4.68543	6.24007	6.4013	6.43692	6.44059	7.34874	5.08981	6.25845	4.40421
Q9Y490	4.21321	6.08621	5.32596	5.73301	5.71413	5.95656	5.92059	5.27441	5.4891	6.17182	5.33349	5.38623	6.04355	5.79152	5.61068	6.72409	4.88581	5.16704	5.03539	5.72456	5.69211	5.12045	6.8334	5.07644	5.9356	6.2228	5.34442	4.85232	4.94268	5.29736	5.47855	5.60013	5.46937	5.77188	6.41117	4.22632	5.91595	5.1611	5.5735	5.33587	5.84483	5.6291	5.15685	5.75904	5.79019	5.94615	4.87819	5.67806	5.5426
Q00610	6.64218	5.59667	5.46082	5.64571	5.47562	5.34638	5.7616	5.40097	5.30992	4.8084	5.49399	5.63467	5.60079	5.0211	5.76715	5.82768	4.93393	5.95295	6.16265	5.45411	5.10914	5.48415	5.49625	5.85946	5.3082	5.74224	6.43753	5.41561	5.77472	4.9915	5.22797	5.29727	5.43246	4.91442	5.31788	6.57122	5.38012	5.77663	5.30339	5.69511	5.28285	5.47512	6.00066	5.37862	5.55181	5.56393	5.44332	5.59375	4.98854
P35579	4.74796	7.04137	4.72814	5.08053	5.4949	5.75458	5.50959	4.99895	5.27305	6.81363	5.41642	5.01418	5.8481	6.67881	5.21637	6.89657	5.49145	5.50074	4.61388	5.17661	5.12778	5.11145	7.33432	5.14245	5.31775	5.96939	5.24908	5.26062	4.72821	6.21084	4.75049	5.1467	5.43056	6.86797	6.50658	4.76686	4.73941	4.83884	5.11712	5.34793	6.00316	5.29315	5.47014	5.54357	5.81374	5.97312	4.6564	5.25153	5.70212
P04406	6.01011	5.69315	5.67187	5.82465	6.75065	5.67678	6.39306	6.73825	6.34241	6.58546	6.00446	6.34263	6.20225	6.50535	6.14651	5.52412	5.82592	5.66313	6.42303	6.03363	6.89225	6.10012	5.75428	6.37513	7.19763	6.18355	6.08141	5.51313	6.13651	5.99153	6.06755	6.25747	6.08915	5.55168	6.28637	5.99322	5.60988	6.68613	5.90259	6.78115	6.84599	5.95153	6.0909	5.9925	6.17893	6.47825	5.91009	6.1966	5.99878
Q13509	7.00195	4.94802	5.38413	5.55324	5.29445	5.01209	5.31028	5.72874	4.82214	4.55112	5.52873	5.1121	6.32591	4.49604	4.97644	4.77048	5.63472	5.71974	6.66215	4.90916	5.15971	5.54627	4.37896	6.16771	5.71816	5.05904	6.15891	5.58468	5.99057	4.73437	5.1158	5.13276	5.22797	4.43179	5.28092	6.41846	5.15304	6.03554	4.79112	6.35503	5.04769	5.25424	5.34548	5.26018	5.76138	4.97742	6.51294	4.84009	5.39802
P04114	4.29643	5.63157	5.8032	4.03435	4.8806	4.7143	5.90894	4.90449	6.06099	7.41872	5.37855	5.35188	4.48694	4.30586	4.11395	7.30507	6.35362	4.96098	5.34309	5.10004	5.98336	5.55949	7.85641	4.40006	4.84311	6.08838	6.08443	4.30824	4.8201	4.77932	4.98842	4.61131	5.7705	6.0639	6.19329	4.62421	5.14609	4.30735	5.66204	5.30159	4.02103	6.18346	5.82894	5.58813	6.17787	6.30416	5.6708	5.98688	4.31491
Q07954	4.10233	4.72833	3.86722	5.9342	6.12098	5.63826	6.25155	5.82943	4.33422	4.45779	4.88569	6.25143	4.78192	5.06891	6.22873	4.76025	3.89705	4.30782	3.92796	6.08186	5.81834	4.93178	5.48508	4.74214	5.15749	6.40491	5.47817	3.7153	4.60855	4.65165	4.98369	5.22118	5.38197	5.00943	4.72635	4.43339	4.59767	4.8626	6.94713	4.70208	6.36655	4.28565	4.29714	5.38258	5.83269	6.41358	4.37936	6.7388	4.47048
Q9UPN3-4	5.81961	5.55186	5.39662	5.36299	4.96334	4.90728	4.94909	5.44343	5.12866	5.52949	4.9692	5.01488	4.93938	5.6665	5.04068	4.95958	4.78719	6.70366	5.45902	5.18075	5.23403	5.10947	5.20481	5.25015	5.06892	4.59011	5.37412	6.71735	5.18925	5.01282	5.32671	5.54699	4.97778	5.16444	4.82977	5.37247	4.95217	5.38261	4.94818	5.29763	6.22588	5.07214	5.72925	4.98948	5.05525	4.96615	6.54582	4.98769	5.0228
P11142	6.14954	5.49998	6.16712	5.73565	5.72089	5.4103	5.49603	5.78687	5.49923	5.40883	5.581	5.43808	5.54577	5.99725	5.43551	5.38059	6.0182	5.89546	6.041	5.4762	5.47413	5.58202	5.42348	5.72908	5.68385	5.59398	5.87013	5.45054	5.57763	5.89114	5.85555	5.77801	5.39462	5.17392	5.88974	5.9333	5.65882	5.73312	5.29373	5.85794	5.62412	5.99807	5.56773	5.36792	6.05211	5.35823	5.72736	5.20972	5.64322
P01023	4.68489	4.88171	5.5398	4.29435	5.77036	6.11211	5.43475	5.44701	6.34944	7.80131	5.70762	6.0311	4.57865	4.87235	6.56738	6.84765	5.99817	5.7991	5.37382	4.6955	5.8376	5.59101	7.61396	4.67688	5.51225	6.31037	6.46433	4.45374	4.85273	5.16511	5.36019	5.07279	6.19294	5.77394	6.64954	4.64356	4.85482	4.79811	5.7618	5.97873	4.43058	6.41093	6.69277	5.93459	6.41357	6.2212	5.28558	5.66296	4.80486
P11137	7.46147	3.83239	4.41707	6.08629	5.40482	5.25336	4.64325	5.06168	3.75633	3.69025	5.25832	4.79939	3.65143	3.95937	4.85878	3.34349	5.49865	6.61486	7.31493	4.46821	5.26916	5.0514	3.20264	6.3029	4.70921	5.45741	6.67676	5.30901	5.65809	2.98259	4.76635	4.4566	5.18194	3.8685	4.4182	7.01512	3.52663	5.06731	5.29543	6.45074	3.07065	5.67878	5.48022	4.94428	5.78127	4.91652	7.37157	5.70744	4.1138
P02042	4.71607	4.89578	4.94242	4.53817	4.30111	5.8458	6.2386	5.39162	6.6037	7.71946	5.43197	3.89578	4.13937	6.32405	5.9101	6.04308	5.60909	6.11916	6.31622	5.27442	5.55848	5.4228	7.48131	4.30726	4.65999	6.93074	6.44814	4.64861	4.79036	5.0843	5.03823	4.67941	5.9287	5.84667	3.6561	5.16141	5.10675	4.73653	5.55831	5.81666	5.23105	7.2305	6.20997	5.79777	4.85371	6.75554	6.01348	6.32916	4.8678
P07900-2	5.61432	5.19016	6.47938	5.81935	5.1271	5.23923	5.21396	5.04901	6.03922	5.88885	5.59635	5.3158	5.54	6.11486	5.47843	5.20089	5.67872	6.54408	5.38873	5.13242	5.06097	5.70442	5.04121	5.30934	5.17796	5.65884	5.48311	5.9582	5.3842	6.13388	5.88535	5.74505	5.46142	4.84695	6.11918	5.36658	6.34082	5.23859	5.06952	5.53374	5.85755	5.77648	5.73858	5.36016	6.03781	5.04801	5.5119	5.01237	5.55505
Q02952	4.88772	3.5693	3.66513	6.86995	5.4407	6.12274	5.56262	4.81853	3.30601	3.84456	4.89703	5.07426	6.47998	6.64834	5.15162	4.53895	3.77969	3.33888	3.7561	5.15686	4.86918	4.39497	4.31422	4.89321	5.99475	6.11182	5.9675	3.69057	4.51289	3.56485	4.20415	3.82589	5.75176	3.45342	3.92794	5.38172	3.42056	5.93917	4.30884	6.11293	6.02092	4.21555	4.27105	5.4531	6.27048	6.47907	3.40409	5.32386	3.53912
P24821	4.26174	5.3506	7.49211	3.38386	3.01276	3.39193	2.44802	2.46108	5.15106	4.89236	5.02996	2.66117	4.99433	3.90459	2.28532	6.23787	5.82123	2.66119	6.30508	2.96958	3.78308	5.23049	5.50711	4.01752	3.15426	3.48496	3.72321	2.26103	4.23325	3.437	6.36365	7.17129	4.00827	5.05817	6.42484	4.34295	2.47553	3.98284	1.84296	6.2863	3.61275	3.84686	3.44228	5.24062	7.24872	3.31848	3.05909	2.78736	3.52598
Q13885	6.89949	4.9755	5.39425	5.75404	5.66134	5.29004	5.63376	6.08723	4.84471	4.62341	5.59687	5.69923	6.20082	4.6967	5.54379	4.48496	5.22525	5.8987	6.56153	5.45258	5.77838	5.54907	4.38167	6.28134	6.14809	5.17518	6.25207	5.71994	6.11459	4.79579	5.30766	5.35741	5.42016	5.85921	5.26716	6.34557	4.93348	5.82497	5.16407	6.49371	5.6625	4.90949	5.17008	5.32081	6.0488	5.62367	6.39582	5.55277	5.20135
Q16555	6.54529	3.91306	5.60828	4.65665	5.80825	4.35147	5.36568	5.97029	4.96075	4.87613	4.9032	5.91509	6.27462	4.4404	5.3153	4.55644	4.98683	3.45097	6.41608	4.78308	5.32827	5.40758	3.84598	6.09116	5.82294	4.6501	5.85498	4.00356	5.70441	3.79675	5.93926	5.97285	5.22826	4.18054	4.80693	6.37921	5.015	6.21006	4.8659	6.64016	5.24299	3.89297	4.2131	5.34724	6.03535	5.75444	5.06835	5.22537	4.68589
O75369-8	3.29822	6.89397	6.03148	4.41034	4.33202	4.73213	4.02373	3.76449	5.48872	5.84035	4.83241	4.34093	4.68714	4.18161	4.39036	6.50061	4.60723	6.89378	3.53548	4.37911	4.95771	5.13871	7.0063	3.86702	4.53986	4.65081	3.63955	4.30209	4.07462	5.55603	5.66319	5.60858	4.77544	7.27009	4.7464	3.84495	6.47071	4.09835	4.3042	3.78136	4.43381	4.73931	4.47377	5.10961	5.12077	4.41373	3.38817	4.08994	5.08365
P48681	2.04419	4.67715	4.44215	6.75235	5.78096	5.29993	5.97779	5.03743	4.3175	3.73386	5.39546	5.05235	5.47742	6.89909	4.72985	3.67861	6.7495	3.0167	4.45782	4.39626	4.60688	4.64033	3.50731	4.07028	5.16985	4.76808	5.32246	2.965	5.1702	5.96317	5.45896	5.54921	5.57815	4.17568	7.25364	3.19027	4.27643	4.64009	3.20965	5.29806	6.36753	5.42862	4.67978	5.11571	6.0408	5.70144	3.32005	5.27678	6.03202
P35580-4	5.84189	6.08314	5.31184	5.32627	4.86824	4.96192	5.08423	4.75325	5.66563	6.06174	5.24942	5.08324	5.27672	5.74213	4.8122	6.1578	5.77214	5.01611	5.68076	4.79883	5.14571	5.45011	6.22462	5.20227	4.72505	5.57098	5.41732	5.21902	5.21708	5.69857	5.15601	5.52753	5.19435	5.66756	5.30262	5.77991	4.97713	4.96767	5.03744	5.25699	5.11678	5.50899	6.09251	5.18497	5.34529	4.86191	4.97844	5.24909	5.415
P62258	5.37342	4.60943	5.47936	5.26512	5.07028	4.43	5.06033	5.48273	4.83482	5.0078	4.84014	5.37601	4.99655	4.74182	5.17774	4.50326	4.96471	5.33152	5.6621	4.8156	4.81963	4.99392	4.38868	5.37821	5.02534	4.7209	5.30809	4.70233	5.60028	4.96711	5.32743	5.40076	4.8967	4.63045	5.11236	5.26599	5.06582	5.40367	5.00717	5.67129	5.27961	4.50378	4.63736	4.86317	5.10767	5.15664	4.94842	5.20566	5.33833
P31150	5.87427	4.29701	5.15941	5.23432	5.30794	4.5826	5.31628	5.89638	4.21137	4.38431	4.90334	5.51824	5.46213	4.29082	5.19597	4.37389	4.51319	4.4376	6.04324	5.01898	5.139	5.04166	3.69597	5.65109	5.55771	4.94614	5.45251	4.85169	5.52878	4.38583	5.10093	5.37332	4.83257	4.03892	5.12931	5.60894	4.511	5.80124	4.87131	5.94965	5.18844	4.31986	4.57226	5.00371	5.45799	5.31209	5.63237	4.96764	5.02471
P08133	4.8302	4.29935	4.9173	5.87003	5.65043	5.2059	5.56091	5.22274	5.21875	5.93549	4.82509	5.7279	5.4194	4.03663	5.74671	5.59966	4.68837	3.94324	5.49821	5.5939	5.61731	5.28132	4.65383	5.4683	5.63473	5.23627	5.23085	3.80768	5.82351	5.50678	5.262	5.61204	5.11083	4.40984	5.69591	5.22513	5.49725	5.12322	5.34194	6.10634	5.87856	4.34409	4.32031	5.28853	5.00062	5.96119	3.83523	5.65615	5.20598
Q01484	7.03869	3.48698	4.83558	3.82717	4.36018	3.19951	4.29063	4.68477	4.2184	3.89492	4.44538	4.78363	4.57422	3.41668	3.99351	3.45792	3.72043	3.7514	6.78208	4.44751	4.41066	4.82606	2.96243	5.63015	5.09191	3.14249	5.74596	2.45939	5.34139	3.76701	4.74058	4.80923	4.51089	3.13154	3.98226	6.11669	4.66927	5.47988	3.75814	5.69859	4.89805	2.99015	3.66858	4.18364	4.59793	4.93643	3.60706	4.45854	3.3208
E9PGC8	7.23048	3.65501	4.02098	4.2859	5.01105	4.71559	4.76864	4.62671	3.92815	3.68898	4.73263	4.60255	5.71367	4.11276	4.52955	3.76759	4.75452	2.92774	6.77583	3.95381	4.84872	4.61246	3.65009	6.01412	5.83931	4.90431	5.68098	2.75839	5.48532	3.35082	4.1577	3.91597	4.71586	3.57664	3.83225	6.54918	4.19129	5.5611	4.7854	6.09381	3.84002	3.96873	3.89583	4.49049	5.7475	5.52011	3.63108	5.38536	4.02629
P06733	4.92406	5.09848	4.60607	4.52315	5.75594	4.89498	5.18704	5.79915	5.77172	6.15283	5.16595	5.12534	5.26565	4.71257	5.00846	5.25847	4.56312	5.76154	6.10461	5.15598	5.57574	5.30662	5.17349	6.05019	5.80256	4.41352	5.29067	4.61976	5.86848	5.72052	4.77116	4.85607	5.16071	4.93719	4.70088	4.82455	5.11438	6.17228	4.8354	6.03806	5.45899	5.51231	5.45453	4.90846	5.702	5.16046	4.58835	4.70865	4.5511
P01009	3.53018	4.2429	4.32975	3.13337	6.03288	6.88221	5.87749	4.82897	5.51393	7.15614	5.64122	5.88379	4.79135	5.09565	7.52178	4.4653	6.21858	4.54113	3.46209	5.01861	5.12669	5.31303	6.73874	3.98326	4.47514	7.39834	5.56476	4.1094	4.09497	5.60259	4.43344	4.11668	6.37301	6.25799	6.68378	3.74371	4.64264	4.30819	4.94278	4.75042	4.17923	5.36773	5.94623	6.24644	6.67242	6.51831	4.17454	5.51625	3.81386
Q14195-2	4.57217	4.1887	5.32434	4.43851	5.50512	5.24387	5.32477	6.11842	4.90028	4.58837	4.83266	5.54465	5.35339	2.86067	5.04151	4.74496	4.75812	5.32844	4.98985	5.48148	5.69124	5.08645	3.57872	5.01048	5.64654	4.93491	5.24614	6.05045	5.61598	4.02313	4.91122	5.06565	4.96136	4.27978	5.09061	4.14666	5.92177	5.28963	4.66868	6.3375	4.43661	5.15033	4.5218	5.207	4.969	5.45133	6.17528	4.84659	4.24053
P00558	5.29372	5.44534	4.53114	4.85956	5.33285	4.95574	5.28009	5.14639	6.16511	5.5989	5.04201	4.81597	5.17057	5.54933	4.82762	5.51575	4.89545	5.73763	5.22774	4.88905	5.72753	5.0729	5.82414	5.26801	5.42658	5.33987	5.09756	5.75429	5.20593	4.979	4.60449	4.72016	5.06743	5.45576	4.99659	5.18944	4.83695	5.58587	4.60757	5.24136	5.63489	5.56635	5.6088	4.8906	5.76021	4.89669	5.30698	4.80977	4.44104
P02751-15	2.87631	6.52736	3.69323	3.31621	3.70258	4.74975	3.41521	2.45276	4.8823	6.6181	4.98803	2.75961	3.40392	3.20843	3.86805	6.87259	6.25271	5.25828	2.92865	3.47727	4.28711	4.76444	7.10573	3.09001	3.27463	5.61141	3.65685	3.88372	3.11363	6.42702	3.30034	3.65104	4.26273	5.37657	6.68705	3.13712	3.6084	2.88233	3.65699	3.46515	2.82559	5.34537	5.34095	4.7786	4.32874	3.76385	3.30118	3.42213	4.95908
P55072	4.80962	4.9938	5.4151	4.9554	4.66964	4.75537	4.5864	4.62989	5.38685	5.09372	4.74315	4.68019	4.9986	4.37948	4.80912	5.21569	4.73284	5.53484	5.41063	4.57821	4.81327	4.90983	4.99373	4.7125	4.74692	5.48509	4.91828	5.31316	4.72581	4.23607	5.08279	5.05217	4.7067	4.85544	4.94515	4.72135	4.85399	4.9142	4.67846	5.28607	4.53859	5.2731	5.17096	4.75121	5.40894	4.59017	4.98636	4.6208	4.82989
P22314	4.93876	4.69276	5.5074	5.21728	4.91748	4.63601	5.01567	4.81996	5.24538	4.02217	4.8583	4.91394	4.89472	4.99011	4.82734	4.61762	4.81652	5.89056	4.89732	4.46283	4.70594	4.81795	4.31944	4.58148	4.71695	5.13199	4.66703	5.54377	4.62786	5.09329	5.14045	5.226	4.73242	4.54863	4.5986	4.58779	4.96641	4.73451	4.64907	4.96866	4.91101	5.68833	5.55899	4.69393	4.81623	4.56958	5.24589	4.43181	4.54268
P49327	5.07095	4.32851	4.82864	5.7019	4.8453	4.78567	4.40298	5.17276	3.81888	3.92477	4.74606	4.42423	4.70959	4.70825	4.97513	3.90293	5.17331	5.67092	4.64795	4.39614	3.92933	4.90022	3.68474	4.34225	5.04371	5.6287	4.40457	4.03939	4.92522	5.3818	4.90777	4.77279	4.43944	3.65991	4.72322	4.64875	3.98892	4.90307	4.85246	4.56991	5.4707	5.40484	4.75865	4.57	4.47548	4.18638	4.08456	4.59951	5.37751
P13639	4.03083	5.45989	5.4643	5.40658	4.82094	4.82496	4.7549	4.61934	4.98828	4.64982	4.87131	4.6464	4.621	5.26034	4.91526	5.2397	5.4827	5.78518	4.15614	4.56705	4.51671	4.74729	5.27224	4.3091	4.53686	5.20479	4.39765	4.83192	4.52288	5.80587	5.21716	5.08905	4.79796	4.81829	4.77381	4.32549	4.80349	4.34855	4.84942	4.54268	4.87442	5.81303	5.91423	4.80392	5.1106	4.36264	4.41315	4.81569	5.18211
P18206	3.8147	6.13649	4.9469	4.49625	5.0368	5.25495	5.26217	4.97639	4.90186	6.15512	5.14864	4.58937	5.1202	5.97718	4.3157	6.02661	4.32596	5.87408	4.86822	5.09904	5.0251	4.8253	6.30754	4.72101	5.71495	5.16559	4.88531	4.15745	4.63781	5.29349	4.94746	5.08252	5.11775	5.87779	5.73555	3.83122	4.83587	4.59317	4.30608	5.67923	4.83263	5.41809	5.57088	5.18364	4.76995	4.97915	4.38567	4.40746	4.7431
P27816	4.30302	5.39329	5.31482	5.61251	6.39292	5.26495	5.63996	6.12991	4.56672	4.33937	5.13476	5.81765	5.80399	6.02222	4.77475	4.55955	4.61609	5.36826	4.71184	5.32415	6.25911	4.82807	5.11032	5.47269	7.02807	4.88888	5.08062	4.17911	5.49957	4.71664	5.40474	5.07828	5.41198	5.56379	5.16243	4.14161	6.03373	5.24714	4.93711	6.38635	5.95569	4.67072	4.44702	5.23508	5.70429	6.22281	4.48792	5.044	5.4228
P11021	4.36421	5.00796	4.66203	5.57118	4.86058	5.96466	4.75659	4.6475	5.83303	5.85723	4.84955	4.77489	4.86938	5.30098	4.97204	5.32848	5.31312	6.32411	4.09921	5.28421	5.31475	4.89492	5.77558	4.46415	4.99016	5.53974	4.90767	4.74572	4.52503	5.91116	5.05915	4.91831	5.2162	5.25507	5.90464	4.69188	4.6223	4.71433	4.72176	4.55523	5.05483	5.78427	5.7522	5.1232	6.01992	4.93093	4.37817	4.80135	5.62686
P12814-3	4.49466	5.87734	3.98933	4.16255	5.3647	4.97964	6.15142	4.90236	4.60532	5.60258	4.79341	5.57926	5.22114	5.03793	5.19184	6.40637	4.6518	4.20997	4.35915	4.6477	4.99176	4.6343	6.54456	4.92041	5.37738	4.78698	5.79564	4.20545	4.05984	5.00582	4.38064	4.58587	5.21193	5.27616	5.40866	5.82682	5.36345	4.03467	3.47481	5.48337	4.33747	4.96282	5.09478	5.32207	5.1142	5.45266	3.88868	4.3905	4.56775
P0C0L4	3.64841	3.8908	4.48293	3.78829	4.66896	5.52258	5.90938	5.6882	5.12716	6.35152	4.96452	6.06857	5.0484	4.09694	6.17583	4.71088	5.72667	3.45882	3.21181	5.21227	5.55788	4.86033	6.10981	4.51917	5.45261	5.70504	5.54278	3.2016	4.85556	4.24971	4.4651	4.17132	5.44776	5.49629	6.23022	3.77954	4.41133	4.04313	5.05623	5.50395	3.65027	4.98985	4.76957	5.54163	5.18402	6.57015	4.13141	5.55438	3.66322
P15311	4.13999	4.69874	6.06824	3.58974	4.1485	3.78451	4.13527	4.99996	5.20265	4.49671	4.35776	4.60834	4.62279	3.97864	3.88455	4.6409	4.08502	5.14383	5.38012	4.13312	3.92261	4.93634	4.15002	4.40173	4.26647	3.52422	3.90918	4.56571	4.85149	4.19	5.57432	5.75348	4.30047	4.59288	5.39639	3.54958	5.60132	4.06582	3.60562	4.9336	4.35276	4.66195	4.35714	4.21887	4.80849	4.3269	4.35279	3.55658	5.8262
Q9Y4G6	5.62139	4.59866	4.02961	4.91478	4.84469	4.85423	5.03794	4.54161	3.81167	4.18027	4.43602	4.43221	4.83749	5.09177	4.52769	4.64706	4.03821	3.23905	5.5013	5.04305	5.12484	4.44242	4.48647	5.0976	5.4198	4.63264	5.60558	3.83969	4.66479	3.93898	4.24052	4.34001	4.43763	3.94315	4.60057	5.42956	4.89139	4.92491	4.23324	5.50988	4.76779	3.77927	4.05755	4.45271	4.74157	4.81489	4.12673	4.74906	3.97684
P26038	2.49072	4.62602	4.24114	3.98124	4.69269	3.91119	4.79929	4.67801	5.16477	5.09336	3.88636	4.99869	4.713	4.69452	4.60686	4.77268	4.13388	1.97252	3.9623	4.53828	4.63016	4.21443	4.88537	4.52475	5.07103	4.45961	4.10623	2.40425	3.44906	4.66418	4.63862	4.8524	4.30641	4.48413	5.51318	2.63934	4.5441	4.45861	3.37306	5.0326	4.99698	3.94688	3.80942	4.31745	5.03557	4.77661	3.10983	3.67153	4.74697
P52272	3.23959	4.61674	4.84825	5.06888	4.39595	4.4699	4.04638	3.8704	4.70091	3.70699	4.55467	3.87797	3.94455	4.62785	4.17992	4.25587	5.32084	5.39369	3.60007	4.12571	3.60019	4.33275	4.34389	3.34347	3.44841	4.7193	3.83862	5.51343	3.81502	5.19307	4.36299	4.2897	4.25122	4.74228	4.42229	3.07915	4.82257	3.98796	4.46975	3.35046	4.16569	5.11999	4.59509	4.38754	4.27128	3.54256	5.0077	3.78612	4.48475
O15061	1.00049	3.7914	4.99548	3.31199	5.11107	4.73599	5.61019	4.45441	4.54406	4.34911	4.04518	4.4901	4.30682	6.00715	3.8093	4.09722	2.87032	3.94914	2.18208	5.06621	5.502	3.59933	2.63816	4.50981	6.54707	3.32973	4.37249	2.60213	3.1	3.62864	5.10095	4.74669	4.78151	4.15101	4.33061	2.46989	6.52849	3.98667	2.6214	4.82591	4.92067	3.45851	2.84696	5.02246	4.61791	6.12097	3.15744	3.63671	2.89907
P78527	3.8024	4.24394	4.61787	4.62537	3.92905	5.11469	4.88931	4.40471	4.95838	4.0379	4.39487	4.81214	3.74913	4.06313	4.45668	4.14666	5.22535	5.40977	4.09825	4.29139	4.20217	4.44624	4.31663	3.95991	4.07787	4.39141	3.94046	5.3841	4.74654	4.90758	4.28748	4.67984	4.39088	4.34855	4.5285	3.85432	4.64661	4.06073	4.70141	3.64905	4.18756	5.3766	5.25044	4.49588	4.10932	3.82678	4.49176	4.72637	4.60467
Q9P2E9	2.42421	4.94261	4.3812	4.29121	4.85224	5.04108	4.81326	4.13888	3.46803	3.86301	3.89902	4.44545	4.03834	4.84347	4.87063	4.7795	3.82243	4.05857	1.91235	4.70959	4.74	3.83361	5.79967	3.23405	4.08933	4.18272	3.7566	3.31962	2.75244	4.36096	4.78869	4.9207	4.37731	4.51765	4.82311	2.91382	3.28395	3.40056	5.41147	3.09001	4.95476	4.4053	4.34915	4.56814	4.89694	4.92269	3.01036	4.94147	4.07437
P02545	3.19909	5.94181	4.31932	4.56217	4.4514	4.85452	4.18322	3.59796	5.77372	5.13768	4.29416	3.86491	5.0649	5.7063	3.74622	5.92775	4.07967	5.04515	3.42821	4.65421	4.47246	4.16595	6.32196	3.74502	4.68933	4.17249	3.94683	3.71742	3.66145	5.99902	4.53439	4.74794	4.6001	6.36585	5.39741	3.31462	4.84179	3.65199	3.56613	3.85823	4.74295	4.74274	5.24792	4.41944	4.58709	4.8893	3.3569	4.26952	4.77422
P02549	4.14874	3.98786	3.70404	3.18564	3.13315	5.18508	5.10815	4.58331	5.73137	5.99077	4.20294	2.71556	3.3987	5.38931	4.60567	4.84499	4.22722	4.66718	5.01884	4.83328	4.6286	4.33094	6.5513	3.0545	3.73169	5.60038	5.45959	3.59467	3.96094	3.81241	3.97189	3.81941	4.73588	4.69284	2.7254	4.1096	4.19311	4.02909	4.30543	4.55206	4.09891	6.10696	5.25422	4.48206	3.61381	5.68511	4.71364	4.95395	4.49317
P04075-2	5.48926	4.11605	4.93212	4.41439	4.65046	4.01804	4.39133	4.99705	4.88736	5.1831	4.37538	4.58851	5.12627	4.89111	4.42725	4.53101	4.04355	4.50138	5.79247	4.1902	4.6	4.66376	4.3327	5.07482	5.25383	4.16569	5.09427	4.40416	5.35351	4.16724	4.70706	4.68475	4.28202	4.23006	4.64131	5.34506	4.09014	5.21694	4.66034	5.34718	5.18302	3.91314	4.2433	4.46	5.27237	4.70628	4.58565	4.51013	4.61829
P12277	5.3432	3.64912	6.08986	3.67391	3.35089	2.76386	3.5934	4.42782	5.54443	4.95632	4.50959	4.50411	5.06573	3.27651	2.95247	3.19913	4.85765	3.55852	5.88048	4.79116	4.0952	5.57464	2.96903	4.58479	4.36553	2.78622	4.34471	3.63077	4.52795	4.9749	5.87552	5.89304	4.24706	2.35453	4.41173	4.9367	5.53362	5.20385	3.72037	4.81973	5.29169	4.11725	4.12485	3.84786	4.19272	4.29725	4.25222	3.93455	5.59423
P14625	3.84561	5.14161	4.48825	5.66905	4.62339	5.81205	4.6344	4.19137	5.10214	5.11392	4.74819	4.45641	4.4837	5.6679	4.9322	5.16136	4.96875	5.90808	3.68609	4.80768	4.70199	4.46819	5.63855	4.15681	4.23628	5.39298	4.52851	4.74919	4.2972	5.85076	4.67389	4.62732	4.92036	5.05611	5.49292	4.04157	4.47033	4.1103	4.53503	4.02256	5.51828	5.30963	5.65015	4.81021	4.84827	4.49001	4.17409	4.47662	5.46433
P46940	2.98822	5.99519	4.91184	3.72558	4.51062	4.72926	5.11898	4.62739	4.86184	5.33409	4.41812	4.59607	4.85209	5.31058	4.14915	5.54109	3.50382	6.29873	3.55264	4.70371	4.58776	4.19375	6.41101	3.63202	4.61904	4.58159	4.17194	4.37709	3.69489	5.12834	4.76993	4.81675	4.57463	5.83119	5.61706	3.39457	5.16422	3.6708	3.60858	4.39211	5.04118	4.7236	4.59455	4.86351	5.26391	4.8259	4.18168	3.23992	5.30351
P25705	6.04229	4.6298	4.6369	4.67817	4.00424	4.89818	4.2112	4.77048	4.5733	4.10427	4.59764	4.20414	4.55735	4.7187	4.04065	4.2544	4.55348	4.73655	5.68122	4.95023	4.68623	4.6651	4.04716	5.22885	5.03816	4.71685	5.33639	4.29133	5.25452	4.0293	4.48256	4.51565	4.33794	4.42515	4.38656	5.93423	4.55943	5.36986	4.4817	4.81273	4.49554	4.073	4.2322	4.28625	5.14167	4.27734	4.1735	4.47939	4.1834
P01860	2.7479	3.568	2.9592	2.14931	4.99341	4.84042	4.77891	4.08362	4.44778	5.98557	4.40018	5.29896	3.52296	3.67787	5.80256	5.22016	4.44914	3.07817	2.31857	3.27035	4.53933	4.01751	6.41837	3.00196	3.82802	5.02658	4.40513	2.90072	3.18911	5.05582	3.05159	3.27292	4.7988	4.93545	5.51543	3.10354	4.08208	3.14771	4.07118	3.64345	2.62487	4.30805	4.81038	4.78089	4.00519	5.33015	3.18205	4.19398	3.29449
P10809	5.49335	4.23564	4.90746	4.33379	3.6034	4.77479	3.85138	4.79603	5.26729	6.12367	4.84505	3.80256	4.2714	4.57057	3.92616	4.52334	5.41784	6.33871	5.35171	4.68529	4.44018	5.00585	3.90449	4.78214	4.70944	5.2727	4.62067	4.37544	5.72772	5.17492	4.62873	4.79738	4.49649	4.0973	4.95393	5.32276	4.08641	4.8863	4.01952	4.57731	4.49072	5.62447	6.0956	4.45124	5.3528	3.97542	4.00351	3.946	4.69827
Q15075	4.07081	4.36495	4.24805	4.94545	5.46256	4.91891	5.44907	4.68342	3.98282	5.05029	4.46836	4.80392	4.63996	5.32141	5.16388	4.70817	4.43345	3.47511	4.10891	5.07439	5.38293	4.32017	5.0452	4.09935	5.14612	5.13833	4.70644	4.33064	3.83141	4.40649	4.82194	4.8765	4.81675	4.18077	4.41908	4.3874	3.98176	4.30271	4.91379	4.69049	5.80116	4.64906	5.07931	4.75474	5.30829	5.34837	4.35603	5.34091	4.26529
Q92752	4.97947	0.513347	2.85814	2.9081	4.23884	4.95929	4.13863	6.11296	2.07473	2.48573	3.52919	6.26162	4.0121	1.14129	5.75051	1.64262	2.91685	1.06094	4.1553	3.78575	3.49931	4.30078	2.07184	5.29089	2.99621	3.42457	4.41104	1.68989	5.77837	1.12822	3.68303	3.92067	4.2273	1.77019	1.77275	4.75549	3.1586	4.22582	7.01811	4.60446	2.78002	2.08695	2.31447	4.06208	4.50238	4.89927	2.29773	6.95678	2.07939
Q7Z406-6	2.83264	5.34751	3.52087	2.96927	3.84306	3.52745	4.25025	4.08913	4.12861	4.32102	3.30788	4.61716	3.7623	3.99577	4.29902	3.76088	2.89186	4.05265	2.53824	4.0101	4.41576	3.49538	5.39207	3.94525	4.25911	3.78807	3.4594	2.70369	3.64807	2.80848	3.9473	3.97741	3.69242	5.04568	2.56407	3.12114	4.624	3.39681	4.16131	3.73269	4.61935	3.37895	3.6905	3.47653	4.03119	4.78071	3.00541	4.68755	2.77705
P09543	7.6897	2.81072	2.78763	4.0166	3.99382	3.487	4.03611	4.01938	2.6321	3.1653	4.39207	4.08857	6.94367	3.53149	3.952	2.45111	3.73969	1.96404	5.83939	3.07407	3.50164	4.27396	2.49337	6.48268	4.95547	4.02212	3.52379	2.91053	6.06993	2.45532	3.13667	3.03726	4.48083	3.00691	2.68593	7.17767	2.76564	4.95472	4.32967	4.35644	4.08653	2.43691	2.83847	4.45979	6.17267	4.75665	3.13773	4.70255	2.57309
P55786	4.87348	4.27528	4.72803	4.2948	4.73087	3.81641	4.74822	5.52174	4.4573	4.20282	4.47402	5.06539	4.51968	3.72237	4.57757	4.08014	3.97569	4.94717	5.25264	4.531	4.61386	4.44499	3.84155	4.71201	4.50969	4.17665	4.72491	5.42782	5.10953	3.91962	4.47557	4.50247	4.27871	4.00178	4.02328	4.68811	4.27353	5.03194	4.44499	5.29681	5.08764	4.06456	4.27166	4.45836	4.41704	4.63914	5.47864	4.30059	3.99328
Q03001-8	5.21994	4.44279	4.87839	5.13583	4.25663	4.26277	4.84717	4.36493	4.44	4.10925	4.29083	4.52947	4.95763	5.24732	4.63299	4.3417	4.68188	2.96526	4.82439	4.74207	4.73474	4.5483	4.32162	5.19506	4.97724	4.4345	4.84027	3.40691	5.05831	3.81096	4.73731	4.80318	4.54206	4.715	4.63223	4.63954	5.31221	4.51267	4.16246	4.83207	5.14388	3.91315	4.23562	4.26056	5.01712	4.97902	3.9464	4.54785	4.25945
P34932	5.26385	4.63237	5.43072	4.84336	4.64045	4.38281	4.6769	4.53487	5.24044	4.48077	4.7952	4.52719	4.97347	4.68769	4.63503	4.59102	5.39042	5.42431	5.06306	4.53636	4.41602	4.79448	4.4091	4.75318	4.39886	4.68961	4.90455	5.54609	4.75789	4.89736	4.91658	4.95371	4.589	4.19726	5.14508	4.94177	5.0292	4.72461	4.50627	5.11826	4.66776	5.04779	4.88929	4.55483	4.64923	4.40854	5.19855	4.26836	4.53038
Q12860	6.46796	1.51203	4.36212	2.78941	2.58163	1.17343	3.24666	4.1524	3.94615	3.68611	3.65499	4.19101	4.71834	1.73792	3.52589	2.06651	3.32778	1.62526	6.42957	2.08196	2.74145	4.57436	1.16308	5.22323	2.9501	3.80622	4.89091	1.82519	5.06516	1.01572	3.91865	4.042	3.53122	1.93069	1.85649	5.53161	3.57999	5.23229	4.61095	5.04241	1.74789	1.69186	2.563	3.63287	4.00988	3.38956	3.62363	5.02998	2.07945
Q86VP6	5.00988	4.59754	5.17551	5.18613	4.58767	4.16994	4.64664	4.95106	4.50387	4.30541	4.70785	4.7578	4.47879	4.40453	4.70852	4.53339	4.79278	4.9621	5.38429	4.3794	4.2954	4.88173	4.24988	4.61578	4.27297	4.47298	4.71667	5.48941	4.79156	4.87429	4.77831	4.90686	4.46409	4.10205	4.50934	4.65	4.64129	4.95695	4.51355	4.97994	4.70756	4.94709	5.10909	4.49558	4.86751	4.3274	5.49853	4.44839	4.75487
Q14980	3.02713	5.02312	4.17294	5.00288	4.29269	4.7879	3.98341	3.87418	4.25076	3.77033	4.43717	3.82982	4.13108	4.71282	3.87818	4.49463	4.46041	4.9818	3.84281	3.89129	4.11881	4.3099	4.24057	3.31918	3.42352	4.67686	3.61993	5.74073	3.91885	5.32007	4.0593	4.27994	4.13449	5.57146	4.77659	3.11894	4.4879	3.65507	4.24083	3.43486	4.42194	4.48163	3.88632	4.39621	3.59123	3.65022	5.0374	3.53113	4.82069
P06576	5.6233	4.22325	4.10983	4.13649	3.53405	4.49184	3.95887	4.22811	4.27343	4.77636	4.29596	3.69969	4.15634	4.40563	3.70847	4.17058	4.34647	4.56243	5.33948	4.62503	4.35504	4.54598	4.11476	4.90695	4.51308	4.4545	5.0652	3.95494	4.85654	3.54619	4.02765	4.09016	4.20854	4.12879	3.92376	5.64224	4.23034	5.05272	4.12308	4.59997	4.13818	3.86905	4.14399	4.11151	4.88484	3.9302	3.7902	4.10953	3.79357
P61978-2	3.11526	4.28253	4.66738	5.00399	4.14847	4.24985	3.90664	3.79343	4.45694	3.74745	4.37114	3.80196	3.72091	4.28482	4.11284	4.05708	5.00313	5.42319	3.6539	3.88121	3.60886	4.2543	4.07103	3.44283	3.28814	4.61337	3.76006	5.36302	3.75112	4.89554	4.3067	4.28862	4.18493	4.46356	4.35736	3.16335	4.54946	4.04668	4.51201	3.44779	3.84292	4.78519	4.40283	4.18698	4.31355	3.30389	4.81547	3.70471	4.31256
Q86UP2	3.86022	4.4533	4.7237	4.66363	4.31558	4.74308	4.76051	4.34581	5.02338	4.30252	3.98417	4.67072	4.30929	5.18203	4.80624	4.6193	4.0025	4.36679	3.55023	4.71891	4.4342	4.22957	4.67941	4.08392	4.14564	4.14862	4.26581	4.43363	4.26989	4.40265	4.96472	5.15623	4.4967	4.87415	4.92502	3.96666	4.80701	4.18639	4.87422	3.79832	5.00159	4.10393	4.04171	4.32622	4.71087	4.74871	3.71231	4.6974	4.99018
P23471	4.8912	1.90464	3.32598	4.26154	4.74143	5.28446	4.62228	6.2685	3.12244	2.65408	3.93555	5.93941	3.60363	2.976	5.69757	1.7826	4.27786	3.53887	4.95639	4.10138	3.90312	4.16825	2.18429	5.19998	4.10003	5.24372	5.20971	2.3927	5.31905	1.60672	4.22736	4.24364	4.64285	2.70125	3.1527	4.46191	3.68999	4.40299	6.95443	4.69939	4.4313	2.68116	3.02581	4.21331	6.1418	5.13637	3.24589	6.45497	3.51885
P11277-2	4.37963	3.76639	3.30132	2.91619	2.86609	4.61123	4.67185	4.03532	5.21456	5.36789	3.87325	2.48096	3.22196	4.85749	4.20139	4.63452	3.87131	4.33006	4.76146	4.51494	4.16872	4.05393	6.01266	3.31576	3.39959	5.01575	5.10185	3.29049	3.66148	3.41499	3.52368	3.44891	4.34341	4.21245	2.4841	4.04826	3.76846	4.57785	3.95116	4.19246	3.56271	5.45806	4.73987	4.06506	3.01488	5.24502	4.30161	4.51686	4.11129
P06396	4.10194	5.27883	4.60373	2.71433	5.219	4.52592	5.08311	4.81236	4.78909	5.47272	4.58777	5.38242	5.45717	4.29651	4.97403	4.9446	4.14318	2.93076	4.31061	4.8577	5.23436	4.68549	5.74842	4.77955	5.27167	4.11972	4.20829	3.05602	5.35341	5.42605	4.38836	4.53514	4.54016	5.08633	4.71779	3.96263	5.23744	5.61629	4.10233	5.34604	4.68653	3.91603	3.87022	4.81084	5.17517	5.46311	3.78164	4.44479	4.29803
O43491	4.88117	4.16267	4.43936	4.34892	5.02542	4.67729	5.18102	5.02329	3.27484	2.7263	4.41548	4.85113	5.20909	4.39763	4.51251	4.28596	4.68195	1.95698	4.5571	4.81391	4.58945	4.30874	3.71641	5.16441	4.71825	4.1037	4.72976	3.63575	5.95395	2.83992	4.30506	4.39452	4.43761	4.35987	3.85415	4.54257	4.52437	4.57372	4.64118	5.47729	5.20555	2.76677	3.36755	4.36049	5.08517	5.31149	3.46351	4.28365	2.90881
P38646	5.11555	4.21293	4.19157	4.08811	3.56826	4.68683	3.90174	3.99495	5.2771	4.68732	4.35136	3.47178	4.07161	4.97467	3.69173	4.08856	5.00453	5.33159	4.36804	4.43682	4.12373	4.24976	4.44746	3.84564	4.44302	4.97018	4.43669	4.04528	4.8166	4.46757	3.9515	4.17725	4.23209	4.15941	4.74136	5.00168	3.51301	4.28253	3.92159	3.82978	4.82702	4.68399	4.81839	4.00282	4.77806	4.11234	3.60335	3.79119	4.20903
Q9BUF5	5.9769	4.19775	4.12317	4.96884	4.82725	4.47432	4.93938	5.14818	3.58645	3.56771	4.72282	4.63547	5.34434	3.68921	4.41009	3.68923	4.34181	5.00207	5.74935	4.3429	4.81347	4.49174	3.76623	5.30776	5.44707	4.4312	5.36215	4.18674	5.22476	3.2737	4.17448	4.25073	4.64773	3.7458	4.2269	5.28619	3.44043	4.97559	4.41243	5.66369	5.04997	4.35896	4.56373	4.56782	5.11068	5.02405	5.39749	4.68084	3.84121
P08758	2.77954	4.94878	4.34817	4.52878	4.79982	4.21708	5.13797	5.58954	4.45003	4.65168	4.16595	5.13908	4.85203	5.17564	5.01711	4.82036	3.50089	3.74562	3.86657	4.80742	4.69751	4.23283	5.39205	4.52061	5.14227	3.92396	4.91521	3.43384	4.60382	4.61819	4.22923	4.44805	4.53306	4.26415	5.01219	2.84412	5.04018	4.702	3.95502	4.95293	5.37662	4.52975	4.74707	4.47775	4.48101	5.37589	3.58528	4.83639	4.7391
P60709	4.18548	4.96157	4.16409	3.95912	4.25836	4.02021	4.41243	4.3069	3.6463	4.23807	4.40614	3.93316	4.23263	4.35165	3.96507	4.56282	4.20074	4.80833	4.36377	4.02809	3.8535	4.49306	4.90687	4.01851	4.09005	4.59024	4.26325	4.15351	4.12608	4.06597	4.08659	4.3224	4.0344	4.20214	4.30003	4.0621	4.02519	4.19906	3.75989	4.99856	4.45652	4.00801	4.10774	4.28499	4.55196	4.29886	4.32388	4.01792	3.98498
Q05639	4.74891	4.44695	4.71361	5.0247	4.61874	4.33808	4.70122	4.60382	4.12002	3.8547	4.63913	4.95141	4.84778	4.4717	4.73125	4.22194	4.62566	4.67137	4.67636	4.03344	4.04561	4.23413	4.3636	4.7353	4.24835	4.37379	4.67103	4.10704	4.46057	5.09986	4.55015	4.5954	4.25869	3.96563	4.67304	4.65718	4.2144	4.43242	4.45098	4.68036	4.46436	4.80634	4.8827	4.18698	4.87539	4.54775	3.98143	4.62647	5.01374
Q14194-2	6.36473	3.26206	4.72357	4.89712	4.75062	4.22953	4.43358	4.91928	3.59371	3.63677	4.59504	4.76473	5.14	2.69454	4.36169	3.44976	4.81468	4.99413	5.82543	4.21529	4.45818	4.58505	2.67455	5.32318	4.88347	4.43299	5.33408	4.74211	5.2484	3.00999	4.76512	4.86279	4.47491	3.20662	3.94147	5.61515	3.8275	5.42629	4.70648	5.85155	4.13312	3.73813	4.06667	4.63382	5.0248	4.56318	5.74997	4.70258	3.57114
P13591	6.2161	3.18907	3.97007	3.56687	4.26292	4.86258	4.24778	5.08059	3.63896	3.84642	4.05474	4.7121	4.21943	3.91524	4.12046	2.70115	4.1526	2.49078	5.60687	5.36609	5.1748	4.39313	2.63291	4.93526	5.02193	3.38866	5.37583	4.67405	5.29702	3.03972	4.08806	4.31455	4.21684	3.78103	3.28649	5.74312	3.32989	5.23363	4.9618	5.11938	4.67475	2.43053	3.96002	4.46503	3.98754	4.8244	5.51711	5.06096	3.49123
P13667	2.74576	4.78434	4.37293	4.89513	3.74418	5.02019	3.63056	3.27511	5.39651	4.88916	4.37626	3.43079	4.17377	4.90563	3.78443	4.545	4.2099	6.44861	3.29417	4.20165	4.00615	4.13339	4.92109	3.28504	3.45811	4.6219	3.90199	4.07629	3.54857	6.02779	4.36585	4.15996	4.48254	4.60116	4.86966	3.13728	4.35585	3.51449	3.50169	3.31096	4.10948	5.81339	5.78262	4.21166	4.94189	3.61715	3.61334	3.47277	5.29941
P31948	4.48653	4.24299	4.9864	4.94823	4.1352	4.72111	4.12288	4.02205	4.7333	4.94285	4.52462	3.89379	4.56014	5.16965	4.28638	4.39526	4.99138	5.18875	4.63717	3.98434	4.18259	4.41873	4.47088	4.2453	4.13369	4.91038	4.51918	5.18563	4.1883	4.93084	4.4627	4.36894	4.35672	4.08607	5.19737	4.22833	4.4888	4.52494	3.80929	4.57552	4.43544	5.28143	4.6204	4.36879	5.19298	3.99155	4.59035	3.84021	4.56581
P07355-2	1.51354	5.90722	4.52547	2.71756	4.55502	4.37997	4.73074	4.42578	4.22111	4.6673	4.23351	4.30854	4.01401	2.95732	3.29715	5.89324	3.24891	5.22751	3.09014	4.79536	4.92441	4.06385	6.33369	4.4466	5.49577	3.40111	3.9171	2.59452	2.63135	3.82555	4.25545	4.28619	4.54453	5.59169	4.5199	2.38379	5.78068	3.64867	2.42737	5.01954	3.42367	4.03688	4.36357	4.41899	4.69	4.41548	2.70678	2.58061	3.34904
P12270	3.2767	4.28119	4.74574	4.5955	4.13046	4.72969	4.00464	3.78943	4.86379	5.3361	4.30912	3.88437	4.06159	5.01968	4.09432	4.59326	4.89078	5.28101	3.81501	4.10751	3.87917	4.37492	4.472	3.49814	3.546	4.56971	3.93312	5.28257	3.90758	5.50406	4.5665	4.57774	4.30599	4.62735	4.82444	3.39757	4.8412	3.9693	4.09392	3.74843	4.24092	5.14213	4.89219	4.29968	4.43915	3.60948	4.61254	3.73787	4.70196
P46459	6.71605	3.70327	3.3653	4.24551	4.17324	3.999	4.73421	4.13082	3.75349	3.4395	4.62276	3.87591	4.92219	3.75122	3.9957	4.18518	4.34969	2.96293	6.51697	3.86653	4.07393	4.39986	3.77038	5.76662	4.09353	4.11404	5.74719	4.60421	4.88717	3.1257	3.35821	3.32159	4.17045	3.11067	3.5985	5.991	3.22478	5.30134	3.91627	5.6686	4.00245	3.81713	3.93822	4.20275	4.75148	4.17018	5.01454	4.12068	3.02929
P22626	2.95248	3.80637	4.37634	4.66093	3.77543	4.0072	3.65525	3.41469	3.72591	3.00837	3.95484	3.52856	3.29784	4.34913	3.62558	3.32463	4.31652	4.84236	3.16132	3.64994	3.20337	4.05463	3.58384	2.89011	2.75056	4.28149	3.47374	4.9708	3.36413	4.57566	3.97169	3.8782	3.81	4.12268	4.24486	2.61573	3.88832	3.71826	3.77492	3.2791	3.63493	4.29335	3.84859	3.95394	4.11272	3.05105	4.31594	3.17532	3.80159
P27824	3.71426	3.96609	4.10042	4.73373	4.1738	4.70519	4.72721	4.40851	5.61827	4.56614	4.25249	4.42615	4.18088	5.19198	4.28449	4.08118	4.20836	5.06105	3.51489	4.89909	4.89153	4.16535	4.14415	4.30925	4.97615	4.68757	4.02878	4.35341	4.61891	4.18549	4.59331	4.48633	4.44328	4.2243	5.16177	3.80001	4.6487	4.17282	4.42864	3.73105	5.30448	4.49541	4.23188	4.23183	4.44434	4.92703	4.18841	4.48705	5.31562
O75891-3	2.7696	1.20227	5.91746	3.72553	2.82929	1.72583	3.54763	3.99905	4.93922	4.58788	2.98168	4.64783	3.79167	2.01209	3.94092	2.09827	2.09625	0.776944	4.73756	4.06482	4.41975	4.9883	2.01968	3.95845	3.90146	1.69666	3.54475	1.80882	3.81085	2.00508	5.71629	5.7564	3.42936	2.25604	3.31506	3.21993	3.63294	4.44288	3.19502	4.2025	5.79306	1.37259	2.68948	3.51726	3.77956	4.21502	2.75613	3.55131	3.38465
P00450	2.71246	3.38834	4.12704	2.20702	4.63625	4.90347	5.01784	3.39404	4.15941	6.63079	4.5155	5.70679	3.80109	3.01424	5.68874	4.5425	4.20235	3.58306	2.40397	4.42269	4.45124	4.14857	5.7654	3.42088	3.66954	6.27983	4.72103	2.81815	2.63896	3.92341	3.78641	3.66295	4.79779	4.90831	5.48128	2.59241	4.90746	3.46474	3.81038	4.08985	2.48458	4.17283	4.77496	4.84286	5.42206	5.49907	3.07084	4.13972	2.68398
P14136	0.90537	4.05231	2.99865	1.05339	4.92833	1.70879	3.76739	6.54556	3.6186	3.45433	3.62157	4.7522	4.06499	0.385853	2.76975	2.85794	2.03123	0.281916	4.05149	4.93238	5.1905	4.38616	1.07223	5.04297	6.10042	1.14992	3.32104	1.45751	5.09868	1.00822	4.18938	4.04982	4.01289	3.6946	3.24591	1.90539	3.9892	5.92927	2.04775	6.21604	2.79948	1.37525	0.809086	4.35769	4.22767	4.70149	2.8095	2.31918	1.84887
P63010-2	5.53576	4.14358	4.51338	4.71108	4.28967	4.08944	4.5813	4.30311	3.72408	3.7685	4.31836	4.58348	4.40694	4.06784	4.45688	4.27644	3.75708	4.31486	5.5335	4.2906	4.03775	4.29903	3.95279	4.97094	4.11547	3.85828	5.35375	4.15064	4.70763	4.04683	4.24263	4.36053	4.15756	3.60006	4.15883	5.38208	4.36745	4.72983	4.26685	4.85121	4.27266	3.8468	4.1001	4.1699	4.63657	4.35331	4.61308	4.60337	4.53699
P98160	1.93613	4.85754	3.26208	4.00997	3.93751	4.27595	3.66142	2.45872	4.57009	3.92849	4.02741	2.89725	3.71743	3.48286	3.3564	4.97973	4.74818	4.73088	1.57285	3.95789	4.10465	3.63144	4.51817	2.58718	2.82552	5.73566	3.02231	3.83775	2.46189	5.21393	3.29504	3.8745	3.77965	5.27572	4.67267	2.5373	4.49091	2.5016	3.39142	2.43908	3.27783	3.90993	4.25633	4.01061	4.13686	3.61325	2.42365	3.61653	5.10477
P00367	5.58377	3.65107	5.12639	3.90029	3.23334	3.58663	3.2726	5.8614	3.61785	4.06116	4.05898	4.19825	4.55453	3.81315	4.19575	3.95506	3.73089	2.73338	6.44349	4.29114	3.80634	4.25231	3.66373	4.55742	4.42853	3.83168	4.07671	2.72015	6.29649	2.85317	4.88415	5.15047	3.77702	3.67177	3.89485	5.89491	3.38601	4.34046	5.25254	4.78664	4.35855	2.89734	3.07523	4.00868	5.86475	4.49973	3.82519	4.75151	3.26892
P07197	7.66847	1.93713	1.44398	3.19586	2.01515	1.64692	5.00521	1.54948	1.96157	1.86834	5.0225	0.922877	6.85043	2.45901	1.2605	2.60128	3.98932	1.41099	6.38651	1.47449	2.208	4.17428	1.47954	6.23821	5.0297	2.95562	4.27328	0.830278	5.83483	0.801487	1.30173	1.12192	4.01755	2.04709	1.53857	6.67585	2.17109	5.52547	1.27257	4.99024	1.3826	2.22835	2.16863	3.91327	7.06575	2.81539	1.22567	1.42195	1.27435
P08107	3.77727	5.02592	4.90612	3.82586	4.82197	4.8268	4.18074	4.49283	5.34924	4.82894	4.45635	4.4817	4.67105	4.29821	4.48776	4.70061	3.28755	5.10283	5.11046	4.81442	5.19174	4.47556	4.3482	4.836	5.38818	3.51622	4.3275	4.51869	4.35902	5.2803	4.71596	4.64507	4.53334	5.31763	5.67042	4.1237	4.7709	4.57604	3.76301	5.2013	4.33717	4.16413	4.09433	4.41867	5.86242	4.47247	4.54635	3.80467	4.88644
O43707	3.63889	5.7816	4.22193	4.78412	4.40765	5.08663	4.36019	3.72442	4.26526	4.61458	4.29702	4.31231	4.36101	5.70349	4.35152	5.07812	4.51076	3.87202	3.44134	4.57147	4.67631	4.25181	5.61872	3.54208	4.30293	4.75039	4.54941	4.3942	3.65844	5.44577	4.24745	4.40938	4.53514	5.67658	4.85948	4.22307	5.02804	3.42054	3.84693	3.68115	4.65641	4.4255	4.82857	4.41398	5.18955	4.39956	3.54355	4.12653	5.08223
P19367-3	6.58386	4.45511	3.96714	4.02731	3.47763	3.77528	4.0012	3.7244	3.49773	2.9773	4.43487	3.45072	4.45567	4.28822	3.22375	4.00228	3.63674	3.21372	6.26901	3.9767	4.00145	4.37261	4.0689	5.69912	4.61819	3.11084	5.42976	3.06197	4.80196	3.27659	3.44906	3.69076	3.98438	3.65094	3.37335	5.98432	3.55947	5.1491	3.51649	5.20728	4.01951	3.26322	3.43176	3.87762	4.2588	3.3028	4.21245	3.22129	3.44338
Q14203	4.63969	3.99079	4.42174	4.01914	4.21128	3.81884	4.20895	4.05215	3.63183	3.76863	3.96483	3.82283	4.34055	3.74599	3.72007	4.2392	3.90509	4.24452	4.59045	3.8719	3.98852	3.98858	3.83553	4.08085	4.35448	4.08237	4.12867	4.41033	4.05802	3.63466	4.1434	4.14155	3.67799	3.4172	4.12105	4.52341	3.89793	4.0315	3.92253	4.46889	4.05416	3.993	4.26915	3.82551	4.34091	4.00081	4.58994	3.85831	4.29129
Q96GW7	4.66865	1.19294	3.60387	1.8584	3.41948	3.75183	2.46035	5.4532	1.5512	2.0123	2.93733	4.59484	2.9927	0.39234	3.89596	0.884633	5.54967	2.28316	4.39084	2.33591	1.97825	3.35584	1.18576	4.27037	2.00198	2.94718	3.2975	0.817539	4.83694	0.948341	4.34628	5.0108	3.20234	0.869995	1.15492	4.32917	2.08252	2.6881	6.0797	3.92476	1.62791	3.61269	3.12608	3.19057	6.58854	3.45679	1.92757	5.38912	1.6295
P50993	4.94646	2.11466	4.22002	1.34787	3.58206	2.42693	3.68711	4.68539	4.83029	3.8041	3.07476	5.11903	3.33048	3.61728	3.15775	2.20548	1.98366	1.35387	4.29673	5.18164	4.19434	4.04197	2.15321	4.37253	3.96141	1.65705	3.68459	2.12216	4.83021	2.3523	4.89735	4.98921	3.52898	3.04101	1.82567	5.11938	2.15475	4.76608	4.74103	3.86086	5.03914	1.9579	2.47883	3.47689	3.58861	4.82501	2.8678	4.56724	2.11868
P53396	4.15555	4.28335	3.50343	4.68494	4.19669	4.43717	3.87974	3.51426	4.5842	3.4818	4.10289	3.53422	4.3983	4.12517	4.20268	4.1278	3.70372	4.15587	3.82031	3.85327	4.67924	4.25209	4.1582	4.20871	4.96488	3.82878	4.1789	5.00744	3.84401	3.49416	3.64676	3.51848	4.04239	3.44744	3.43998	4.22101	3.56616	4.69179	3.80731	4.42121	5.04641	3.87205	4.04409	4.11387	4.01447	3.59441	4.37875	3.69078	3.64853
P02671	3.45189	4.30304	3.59151	2.2406	4.15579	4.67252	4.75052	3.39076	4.78572	5.9323	4.48237	3.13914	3.96342	3.92545	4.9324	4.70098	5.11246	3.57825	2.53514	4.60107	5.10672	4.00486	6.21435	2.92867	3.64242	5.09408	4.93679	3.80763	3.45082	3.78956	3.44285	3.11896	4.82691	5.22549	5.34971	3.78118	3.71829	3.95512	3.93259	3.18734	2.65927	5.16813	4.22741	4.35074	5.1244	4.73831	3.48544	3.66237	3.34911
P11586	3.70084	3.84621	4.48703	4.44649	4.43821	4.52641	4.27446	4.71976	4.72284	4.01903	4.16819	4.4444	4.69926	4.33301	4.04971	3.93031	4.75322	4.88148	4.06771	3.98483	3.93613	4.1513	4.09119	4.09963	4.34346	3.91352	4.14847	4.16399	4.55975	4.48588	4.56415	4.64909	4.0843	3.92897	4.107	3.78179	4.10643	3.94641	4.25549	4.41898	4.66975	4.97609	4.63973	4.20865	4.03459	4.05261	4.25844	4.04171	4.11263
P61764-2	7.5362	1.85762	2.59165	3.21475	2.73001	2.76099	3.14408	2.49341	2.53408	2.21989	4.68233	2.34988	4.32032	2.49583	2.10933	2.26866	3.72552	1.46818	6.95823	2.62249	3.06025	4.68432	1.90929	5.29508	2.99454	2.57373	5.84697	3.31791	5.19462	1.11706	1.93516	1.96045	3.89236	2.04867	1.961	6.28686	2.65289	5.71221	2.16202	5.05342	1.96743	2.03256	3.06794	3.54635	3.42878	2.26258	3.88105	2.48906	2.5483
O95782	5.54664	3.77229	4.19076	4.39706	4.17544	3.84557	4.47514	4.21545	3.55611	3.40268	4.06406	4.37172	4.25852	4.00134	4.18198	3.75682	3.50023	3.78347	5.45548	4.17019	4.06949	4.03909	3.77549	4.84652	4.09046	3.3932	5.23672	3.70959	4.60433	3.73191	3.94838	4.05184	3.96911	3.36057	4.02593	5.41417	3.97747	4.48112	4.06552	4.69992	4.12979	3.44869	3.72023	4.00235	4.31585	4.412	4.10354	4.6575	4.23046
P11216	4.98201	3.39031	5.26286	5.19283	4.28987	4.36096	4.27218	4.82213	3.59542	3.1909	4.38724	4.61748	5.30962	5.04229	4.3436	3.7526	4.30933	2.5722	5.14526	3.89456	4.1962	4.41086	3.33456	5.02788	4.91738	3.31675	4.29316	3.25823	5.80718	3.67104	4.92252	5.12254	4.24364	3.1502	3.78219	4.41238	4.83965	4.96898	4.4602	5.14528	5.38555	3.50501	4.03046	4.07568	4.71292	4.69502	4.19727	4.53847	4.414
P19338	3.35986	4.54239	5.07145	5.32157	4.48179	4.92511	3.72506	3.86328	5.01245	3.53342	4.87845	3.95971	3.85199	5.05671	4.33667	3.54928	5.46615	5.92119	3.89497	4.04402	3.91719	4.62842	3.92407	3.42942	3.38436	5.30913	3.79671	5.40834	4.03631	5.33085	4.67399	4.71843	4.58117	5.05061	4.22045	3.15919	4.59643	4.04269	4.40257	3.41434	4.20724	5.5813	5.54097	4.48689	4.12156	3.55673	4.84355	3.94525	4.28469
P40939	4.25552	4.45627	5.02951	4.16667	3.73044	4.55516	3.99306	5.08943	4.13261	3.89551	4.27324	4.23782	4.43452	4.20309	3.8776	4.15163	3.56325	4.44806	4.6433	5.02065	4.64939	4.3488	4.05961	4.5647	5.04305	4.2219	3.73445	3.90845	5.26714	3.64701	4.51984	4.56857	4.08259	4.25713	4.10823	4.14261	4.44375	4.69248	4.89599	4.47541	4.64349	3.79771	4.10233	4.00436	4.66794	4.43035	3.53547	4.66103	4.12035
P78371	4.48199	3.99825	4.70516	4.3565	3.90835	4.01454	4.0169	3.92703	4.07524	4.09603	4.3186	3.69406	4.13664	4.31435	3.94975	4.17884	4.91563	4.85026	4.29273	3.88491	3.78939	4.14583	4.11267	4.00159	3.82648	4.5501	4.11519	4.51978	4.08114	4.63689	4.05944	4.04548	3.92427	3.74433	4.60516	4.06583	4.0894	4.12105	3.51393	4.31852	4.00779	4.66127	4.57257	4.00049	4.49338	3.78753	4.18916	3.58985	4.15805
Q6S8J3	4.36257	4.79307	4.26679	4.08594	4.34917	3.86881	4.47413	4.56845	3.6348	4.08996	4.25234	4.01984	4.52409	4.52284	4.11752	4.75569	4.02478	4.1871	4.62205	4.11631	3.86765	3.97698	5.02964	3.98084	4.19521	4.46405	4.22739	4.10241	4.24325	4.12237	4.18339	4.18766	4.02065	4.17914	4.55817	4.16667	3.98118	4.24102	3.85062	4.93958	4.65162	4.0176	4.08598	4.16522	4.42529	4.09055	4.38178	4.02204	3.97664
P01008	2.5406	3.4023	3.37311	2.20733	5.15516	5.50038	4.93568	3.67792	4.22826	5.65485	4.28715	5.73689	3.95909	3.64194	5.98262	4.24843	4.32925	2.97437	2.17013	4.28698	3.96505	3.86652	5.68133	2.54555	3.60964	5.1362	5.02314	3.08419	2.8633	5.02635	3.16075	3.11696	5.1216	5.59388	4.9437	2.55761	3.13762	3.65554	3.42666	3.937	3.21066	4.08777	4.86554	5.02078	4.25256	5.77267	2.93354	4.47832	2.16535
P02647	2.40427	3.02795	3.54708	2.80167	5.43537	5.73774	4.68402	2.75239	5.31298	5.62439	4.26082	5.20996	2.77197	3.59916	5.62453	4.41339	5.9275	3.95682	3.17563	2.36458	4.82004	3.7648	6.28473	3.2494	2.76987	6.03777	4.6853	3.22738	3.28472	4.68712	3.23371	2.95535	4.87468	5.57017	5.96672	3.16738	3.16142	2.66932	3.86106	3.57	2.80301	4.75417	4.90851	4.64774	4.7384	5.76131	3.32847	3.55635	2.471
P04083	0.824728	5.4053	4.84939	1.83448	4.17042	3.05924	3.46002	3.97145	5.49513	4.66129	3.93595	4.28131	4.54126	4.10146	3.28037	4.89986	2.29506	1.26399	3.60322	4.82298	4.73611	4.18225	5.23848	3.83408	5.58724	2.69549	3.93731	2.12313	1.68659	3.01324	4.73562	4.65123	4.44864	4.93399	5.49113	1.92346	5.9444	3.21095	1.76668	4.41907	3.79736	2.6522	3.63921	3.94556	3.88602	4.27902	2.31918	1.74368	4.33553
P06744-2	4.97063	3.96945	3.53901	4.10049	4.36434	3.51849	4.54243	4.29263	4.71466	4.68211	4.15635	4.36674	4.18529	4.00781	4.06737	4.19313	3.87388	4.37713	5.33801	3.90923	4.19134	4.16407	4.40177	4.82819	4.75594	3.80252	4.60287	4.435	4.65226	3.68664	3.61789	3.95073	3.99281	3.6091	3.51968	4.80098	3.90562	4.93694	4.1252	4.6433	4.46901	4.10495	4.27938	4.02905	4.2506	4.14232	4.14482	4.45654	3.43282
P07195	4.90665	3.6493	5.04343	4.48493	4.63715	3.70551	4.65638	5.72664	3.91544	4.20881	4.64709	5.12772	4.53759	4.46255	4.50913	3.59319	4.64347	4.08795	5.36592	4.03748	4.24628	4.93865	3.83656	5.0476	5.13535	4.39914	4.61604	3.12155	5.32928	3.58266	4.90899	4.96119	4.67814	3.43681	3.60215	4.63497	4.33914	5.20803	4.86673	5.20912	4.91271	4.48466	4.58366	4.42808	4.12384	4.67346	3.85038	4.68656	3.61393
P30101	3.27358	4.60146	3.73496	4.72122	4.13105	5.06181	4.38775	3.73376	4.61048	5.09666	4.17808	3.78544	4.10057	4.93968	4.09855	4.67038	4.44672	5.26539	3.10963	4.42327	4.54795	4.02131	5.17892	3.6021	4.09305	4.70462	4.01189	4.17083	3.74613	5.46066	4.07335	4.06509	4.44916	4.75976	5.40205	3.54963	4.21991	3.85031	4.11542	3.55978	4.16438	4.81872	4.56741	4.39083	3.97005	4.27072	3.6589	3.93202	4.84066
Q00839	3.5955	4.29417	4.54633	4.88484	4.24839	4.35433	3.50704	3.90285	4.3059	2.7412	4.18598	4.08893	3.95113	3.53484	4.06865	3.43144	4.76122	5.47848	3.97574	3.63064	3.77025	4.02398	3.6719	3.51308	3.37532	4.13977	3.60172	4.94011	3.87895	4.95928	4.36331	4.32055	3.95523	4.31206	4.18515	3.0599	4.28197	3.72761	4.09864	3.338	3.85521	4.99359	4.50462	4.06955	4.18227	3.36346	4.171	3.71275	4.52197
Q14764	1.27119	4.37763	2.37561	4.12443	4.21532	4.51035	4.42632	4.32978	2.58817	4.34531	3.5003	4.00286	4.28458	3.64219	4.16352	4.69879	2.7802	2.17835	1.77992	4.36688	4.68001	3.37428	5.63046	3.23321	5.21841	3.48576	3.6973	2.49603	2.23851	2.55051	3.27024	3.04677	4.13154	4.555	4.01351	2.24148	2.60325	3.43268	2.2675	4.7595	4.92021	2.98463	3.12552	4.34566	3.39402	4.93398	2.81768	3.32345	2.69718
Q7Z6Z7	3.68756	3.52194	4.18993	4.18506	3.73972	3.52234	3.76068	3.97067	4.31748	3.5061	3.79349	3.77398	3.63959	3.68954	3.66422	3.7669	4.01374	4.89847	3.85655	3.47781	3.60445	3.85723	3.72059	3.65574	3.36939	3.98084	3.59817	4.68914	3.79532	3.92278	3.84049	4.05149	3.69497	3.57581	3.72754	3.46777	3.88465	3.6527	3.70689	3.66509	3.94605	4.69202	4.46583	3.70754	3.65856	3.35308	4.28161	3.64149	4.11116
P07237	3.20705	5.2902	3.51564	4.84512	4.08316	5.19611	4.3223	3.67202	4.47955	5.48673	4.33149	3.91571	4.03901	4.97257	3.95038	5.39601	4.45808	5.85408	3.25605	4.20136	4.20151	4.01051	5.92815	3.57463	4.1511	5.58612	3.90143	4.45656	3.77651	4.78018	3.831	3.82447	4.37767	4.87182	5.06248	3.52037	3.44246	3.81484	4.13529	3.37514	4.90479	5.21942	5.12056	4.50111	4.97334	3.92	3.78559	3.83586	4.19605
P07814	4.15586	4.09919	4.52156	4.43585	4.3095	4.22873	4.34698	4.04053	4.64848	3.62384	4.07322	4.36809	4.02191	4.50119	4.2538	3.90235	4.68022	4.56001	4.36406	3.95679	3.94353	3.93393	4.06489	3.95492	3.8455	4.06599	4.10325	4.33271	4.16375	4.83767	4.40092	4.47209	4.13937	3.86727	4.0834	4.06931	4.09302	3.88925	4.17069	3.95385	4.27979	4.93602	5.05026	4.04885	4.14577	4.24295	3.89477	4.42131	4.23946
P13010	3.36721	4.87217	4.7875	5.02466	4.13741	4.24571	4.04029	3.98204	4.63534	3.08323	4.59823	3.84271	4.12277	4.55761	4.20613	4.58749	5.42363	4.52302	3.66902	3.90364	3.52149	4.2996	4.45643	3.32534	3.38271	4.53864	3.58191	5.66164	3.84379	5.08417	4.21768	4.28488	4.17143	4.7566	4.52716	2.9705	4.58005	3.92974	4.27447	3.34422	4.20113	4.98006	4.65874	4.37132	3.56069	3.63037	5.10545	3.87666	4.52939
P13611	4.84905	2.00576	3.82495	2.07704	4.12778	4.86795	4.19027	6.31136	1.85036	2.43212	3.82417	5.68062	4.06947	0.6541	5.08484	2.22902	2.75506	5.56578	3.27851	3.63893	3.45041	3.82516	3.64572	4.84556	3.08447	2.95553	3.4269	1.35578	5.82796	1.6238	4.41874	5.16875	4.05594	2.22512	2.50182	4.20435	2.88701	3.39782	6.93763	4.84333	2.64732	3.02413	2.89657	4.24083	4.53073	4.55142	2.61182	6.35651	1.79483
Q14152	3.24212	3.98731	4.12091	4.29257	3.56796	3.65379	3.64971	3.50163	3.706	3.47259	3.61495	3.58293	3.64776	4.10856	3.59775	3.88657	3.92914	4.30299	3.14546	3.47177	3.36016	3.59554	3.82996	3.27646	3.87602	3.56492	3.28126	3.86408	3.38042	4.3603	3.86472	3.90855	3.50725	3.50597	3.76907	3.23217	3.95629	3.2542	3.67315	3.30421	3.85509	4.14811	4.1405	3.56836	3.29755	3.42634	3.64029	3.81682	4.02211
Q99798	5.46924	3.83394	4.8963	3.6001	3.2179	3.73196	3.43806	4.68066	4.34199	3.89682	4.04973	3.47388	4.56613	3.64877	3.62858	3.87776	4.34337	3.29579	5.53156	4.10547	4.02378	4.56381	3.45983	4.58153	4.18923	3.9042	4.33286	3.82985	5.17869	2.80763	4.4412	4.71203	3.71459	3.66643	3.7597	5.63766	3.41104	4.85082	4.33566	4.60452	3.95445	3.21294	3.58624	3.96452	4.86903	3.74177	3.77471	3.79895	3.75471
Q08211	3.33703	3.97056	4.29356	4.68462	3.82007	3.94343	3.75678	3.6724	4.18483	2.53952	3.98441	3.80164	3.53937	3.55114	3.8997	3.53042	4.97715	4.78784	3.52931	3.5207	3.2354	3.9433	3.43463	3.27548	3.04817	3.87366	3.35154	4.96032	3.73129	4.70392	3.97429	4.0309	3.7847	3.79204	3.74694	3.02992	4.23576	3.46765	4.0823	3.06915	3.71086	4.72272	4.53139	3.84451	3.32505	3.1382	4.30862	3.71088	4.27719
Q8IVF2	2.97144	4.24978	2.09284	1.67227	2.08223	2.91412	3.22829	0.999552	4.95694	4.52765	2.44272	1.82596	3.36104	1.28775	1.72054	4.57875	1.70269	1.92593	2.80484	4.32295	4.75088	3.31159	4.38	3.35261	5.48069	1.47627	2.36443	0.996821	3.07813	1.93009	2.64715	2.33245	3.10088	4.21136	2.49934	2.78021	4.04974	2.12802	0.820893	2.59092	0.898326	4.4161	4.28783	2.71068	4.57898	3.04845	1.88604	1.59527	2.49401
P09972	4.21473	2.39693	4.82401	2.5479	4.37195	2.59149	3.56882	5.53346	2.04932	2.98957	3.36688	4.96871	4.11295	2.26488	3.77315	2.76148	2.1434	1.42707	5.1721	3.4772	3.78262	4.30013	2.21898	4.02957	4.77926	2.27001	3.14396	2.43628	5.32421	2.22386	4.60027	4.12076	3.46088	2.59748	2.47455	4.22968	2.63387	4.95564	4.86161	4.32393	4.60079	2.05451	2.3232	3.26469	4.16886	4.09974	3.21337	4.6395	2.66192
P30041	4.72962	4.22739	6.26172	3.30717	3.96385	3.03295	4.44505	5.06548	4.59657	4.61557	4.43034	4.66874	5.42559	4.22696	3.75546	4.94946	3.59852	3.67812	5.25742	4.43939	3.95812	4.96084	4.06233	5.64674	4.71302	3.43153	3.89991	3.08848	4.36257	4.1158	5.60828	5.65191	4.32672	3.36286	4.48322	3.42019	5.05055	4.72164	3.79481	5.68911	5.34938	4.76571	4.46337	4.09781	3.88794	4.66426	3.73439	3.63608	4.46666
Q92945	2.63835	3.50793	3.97033	4.7245	3.85022	3.96962	3.39971	3.2505	3.75387	3.35028	3.6363	3.31793	3.10326	4.14456	3.57347	3.37502	4.83363	4.5043	3.05256	3.39679	3.16108	3.4612	3.48821	2.91113	2.53905	4.51678	3.17294	4.62154	3.29833	4.43552	3.822	3.61393	3.63472	3.96554	3.83046	2.61908	3.84669	3.21603	4.02298	2.90139	3.67265	4.19183	4.03267	3.57691	4.47672	2.9379	3.92373	3.49234	3.48489
Q9Y2J2	6.00991	3.04376	3.92519	3.77432	4.29829	3.32234	4.69276	4.85494	4.06989	3.45525	4.04611	4.84866	5.09086	3.24159	4.43277	4.06699	3.9669	1.71153	5.50285	3.87847	4.06307	4.40453	3.32397	5.25465	4.4639	3.78437	5.3179	3.51503	5.27412	2.11512	4.00777	4.13348	4.22435	2.99833	3.94626	5.62451	4.65941	5.31565	3.64896	5.03574	4.19601	2.60863	2.9224	4.00183	4.89112	4.52286	3.87907	3.73516	3.17088
P07196	7.24614	1.74092	1.47908	3.02316	1.43078	1.09468	5.16491	0.0883045	1.61296	1.68661	4.84902	0.656119	6.76173	1.63557	1.13315	2.34961	3.44666	1.78825	5.9925	1.08798	1.73295	3.81139	1.34422	5.98234	4.76634	2.77253	3.84891	0.676435	5.57222	0.185664	0.895912	0.761304	3.67222	1.92928	0.966142	6.39075	1.81618	5.51186	1.04989	4.4459	1.06567	1.89629	1.62363	3.57781	6.79748	2.72573	1.49367	0.918864	0.901214
P29401-2	4.42818	4.63732	5.03515	4.78192	5.01065	3.70155	4.57326	4.71573	3.61561	5.22229	4.78109	4.67085	5.24639	4.43217	4.99553	5.43625	4.04945	3.42234	4.85494	4.5337	4.20471	4.76942	4.20534	4.96152	6.14091	3.98691	4.28557	4.35886	4.84083	4.04417	4.40659	4.75127	4.57804	3.84787	4.80142	4.13178	5.39362	5.27497	4.50957	5.29346	5.21205	3.83865	3.71737	4.47107	4.51898	4.66306	4.14743	4.37703	4.1354
P48643	4.87683	4.37847	5.03252	4.63815	4.19623	4.24741	4.34051	4.29934	4.36526	4.30132	4.59962	3.95997	4.48543	4.56576	4.26035	4.63501	5.2477	5.04524	4.59115	4.13136	4.05319	4.39371	4.43615	4.33322	3.89993	4.85395	4.57306	4.81935	4.3541	4.93233	4.35484	4.35333	4.20624	3.95323	4.92419	4.42205	4.52216	4.48716	3.84101	4.67448	4.38923	4.91881	4.85308	4.26876	4.78488	3.94702	4.52208	3.79158	4.5133
P60174	4.86146	4.48529	3.67852	4.4548	4.81417	4.00903	4.84543	4.28832	4.58686	5.15827	4.42267	4.37064	4.60483	4.91773	4.51312	4.33579	3.6039	4.59845	4.83032	4.2468	4.8717	4.48629	4.6956	4.84025	4.61185	4.30294	4.55191	4.9186	4.50735	4.65495	3.82693	4.06687	4.40213	4.47067	4.2416	4.71909	4.03612	5.35249	4.05399	4.86151	4.76011	4.315	4.53311	4.27559	4.17152	4.15628	4.5006	4.12028	3.92288
Q92823-5	5.6048	1.69856	3.71566	2.78916	3.47459	3.72843	3.65149	4.47413	2.67461	3.17382	3.26517	4.32259	3.54311	1.99228	3.58458	2.57167	2.07797	3.54817	5.14981	3.80087	3.49604	3.89239	1.74244	4.62863	3.83074	3.03119	4.54426	1.78829	4.63308	2.06309	3.767	4.20301	3.68884	2.62301	3.02426	4.71909	3.41413	4.46261	3.96752	4.98681	3.59816	1.50219	2.3066	3.56312	3.30834	4.18351	2.73479	4.76315	3.01627
Q96KP4	3.98699	3.83723	5.30345	3.48706	4.09066	3.01412	4.13118	4.91173	4.58832	4.20793	4.00557	4.55988	5.17254	3.63181	4.21356	4.30404	3.99697	3.40506	4.70549	3.65241	3.52587	4.31374	3.84815	4.53872	4.62476	3.66959	3.96051	3.65182	4.78182	2.88669	4.90113	5.04016	3.89064	3.49166	4.89829	3.81878	4.85067	4.59043	4.23007	4.79837	4.49934	3.17698	2.98427	4.0234	4.74239	4.61635	3.83731	4.47939	4.41655
P00568	2.41768	1.74672	5.2464	1.43345	2.04397	1.46614	2.64302	2.51376	5.10708	4.85855	3.18654	3.34091	3.33675	1.22805	2.23622	2.73941	2.82115	1.12504	4.61413	3.47868	3.28516	4.75429	1.3584	3.28561	3.03596	2.22074	2.24311	2.93208	2.61077	2.03163	5.13063	4.94561	3.16946	1.70151	4.01581	2.62701	6.09752	3.3418	2.48276	3.85891	2.16032	1.96474	1.6613	3.18044	2.49585	2.78835	3.90307	2.35378	3.87993
P01011	1.9347	2.36052	2.46903	2.7533	3.7526	5.54122	4.036	3.50631	4.34203	6.17276	3.59917	5.11124	3.05136	2.78845	5.6432	3.8081	4.16003	2.61625	2.06044	3.9805	3.77312	3.85368	5.15339	3.24579	4.07284	5.59011	4.15948	2.31405	2.19279	3.676	2.76829	2.08528	4.8456	4.47947	4.79933	1.82633	3.63608	2.75511	2.94633	3.90294	2.41613	3.86204	4.53303	4.99024	5.26658	5.05007	2.58158	3.58552	1.84297
P02788	2.02274	2.70137	1.36748	1.3327	2.75453	2.69044	3.75814	3.1482	2.97527	7.15818	2.96528	2.67984	1.99497	2.74405	2.92307	6.50765	1.43915	2.85971	2.81675	3.22198	1.8717	4.0424	6.02902	1.85623	3.10565	4.65414	3.60353	1.63609	2.25974	1.89172	2.01316	1.84469	3.88766	3.37677	3.44852	2.158	1.61747	2.774	1.3421	5.03511	1.97431	3.02318	4.04588	3.97509	1.44529	3.3769	3.92557	2.21708	1.84215
P20700	1.79719	4.14992	3.28421	5.00326	4.0529	4.73847	3.8148	3.80769	4.46552	4.04029	3.96284	3.6149	2.78744	3.90524	3.78438	3.83572	5.65999	4.77962	3.25548	3.93337	3.71214	3.96279	4.16652	2.33555	2.82327	4.58536	3.41962	5.71655	3.24883	4.67654	3.78605	3.98509	4.05999	5.19432	4.16383	2.23549	3.52039	3.86147	4.23916	2.78644	3.4809	4.41069	4.58293	4.3419	3.55322	3.01022	5.18095	3.95491	3.96611
P00738	2.04579	4.03183	3.98188	2.64227	4.02561	2.3676	4.84006	4.02833	5.18294	6.957	3.95148	5.59184	3.30707	3.52955	6.11191	5.03153	3.98541	4.08288	4.16494	2.3958	1.36921	4.41653	4.3376	2.90478	2.48282	6.54056	3.67449	3.96363	3.76852	4.95702	3.64907	2.45289	5.10786	3.73512	4.41061	3.78369	3.79153	2.78752	5.35004	2.75724	2.81825	4.14261	4.58923	5.4479	5.44603	5.55632	3.78851	4.69216	1.26078
P05023	5.7464	3.21356	3.08296	4.55928	3.79393	3.99699	4.35792	3.796	3.236	3.20285	3.64712	4.1843	3.9687	4.94299	4.3851	2.98187	3.18172	2.54196	4.77837	3.98483	3.82555	3.74836	3.15845	4.85986	4.14854	3.43585	5.22139	2.72811	4.11163	3.20082	3.76261	3.65928	4.15023	3.73736	3.60985	5.63061	4.51992	4.95636	3.263	4.26186	3.13354	2.71869	3.125	3.64691	3.91768	4.24097	3.2705	4.05056	4.1783
P28838	3.28381	4.50675	4.00409	4.02369	4.94527	4.25768	4.95878	5.41958	3.50876	4.73056	4.61648	4.24311	5.48328	5.25355	4.45591	5.08981	4.10732	3.35593	4.20867	4.12678	3.65138	4.20962	5.03577	4.95891	5.34356	4.32542	4.46009	3.41861	4.69187	3.30207	4.0683	4.04373	4.5784	3.99313	5.15975	3.29781	4.89288	4.66619	4.13866	5.42107	4.79781	3.62276	3.46857	4.43184	4.24086	4.81684	3.65816	4.04099	3.47675
P48735	4.75139	3.26664	4.02334	2.85462	3.27044	3.45008	3.17477	4.60622	4.09003	3.42996	3.62046	3.97442	3.79489	2.37865	3.6652	3.00653	3.69128	3.15872	4.7699	3.90245	3.8284	3.90654	2.73236	3.86	3.79161	3.9152	3.30706	3.37592	5.09602	2.99713	3.86155	4.12681	3.20481	3.09871	3.30436	4.88731	3.73056	3.66366	4.57854	4.2538	3.47672	2.77598	2.9237	3.66484	4.12871	3.72181	3.83222	4.04084	3.95078
P49368	4.34162	3.96874	4.55285	4.15301	3.90571	3.95798	3.73455	3.97214	3.99536	3.06633	4.26948	3.57695	4.0454	4.20555	3.73638	3.74233	4.66428	4.68417	4.08422	3.646	3.52591	3.99527	3.53429	3.90016	3.78919	4.24254	4.03079	4.30952	3.92974	4.41812	4.00724	4.00358	3.71764	3.48267	4.44741	3.81515	3.96511	3.94836	3.41023	4.14085	3.84196	4.53303	4.38488	3.8399	4.33713	3.54551	3.96735	3.3098	4.03878
Q7KZF4	3.13865	4.07686	3.87658	4.19736	4.02188	3.78267	3.89679	3.77922	4.02555	3.08626	3.80729	3.79826	3.76715	4.00372	3.80069	4.31575	3.79039	4.31829	3.04545	3.74153	3.43073	3.63907	4.24816	3.67159	4.21348	3.41455	3.46968	3.35563	3.5993	4.36174	3.80031	3.81142	3.67582	3.47073	3.77175	3.14291	3.60173	4.0248	3.58392	3.66235	3.86259	4.59557	4.13816	3.6709	3.37568	3.77848	3.18582	3.43873	3.89894
O15020	5.69791	3.22845	4.08707	2.97331	3.54809	3.00516	3.9254	3.88488	3.19979	3.28493	3.87649	4.11137	3.81715	3.10052	3.68509	3.42328	3.56165	1.70615	5.3196	3.74585	3.63427	4.00272	2.91636	4.68135	3.5758	3.23501	4.80221	4.49545	4.20789	2.12311	3.58231	3.70134	3.56384	3.16412	2.80486	5.09602	3.64172	5.35075	3.56717	4.37543	3.31387	2.99194	3.04312	3.58266	3.6731	3.32783	4.29657	3.3714	3.18881
P02774-3	2.95474	3.47264	3.66165	2.09764	5.12925	6.1924	4.94869	4.0328	4.48835	6.15541	4.79841	6.03631	4.0112	3.63429	6.27042	4.37949	4.83647	3.99771	2.12454	4.07271	4.63127	4.25702	6.38325	3.07985	3.77403	5.62663	5.15252	2.83192	3.36454	5.08847	3.5427	3.29861	5.31905	5.67694	5.44079	3.18935	3.22767	3.57668	3.84081	4.07671	3.33195	4.84149	5.55828	5.1236	5.07766	5.83434	3.13118	4.63728	2.45685
P06737	2.65846	3.88696	3.45368	3.62833	4.57944	5.14425	5.21452	4.49933	3.07012	3.91721	3.6471	4.76881	4.35113	3.91431	4.49041	3.90091	3.08307	3.22905	2.73695	4.53782	5.20566	3.55238	4.412	3.90043	5.23071	3.63834	4.05652	2.46571	4.19588	2.29869	4.31039	4.58481	4.24789	4.79106	3.95823	3.10436	4.00533	3.49338	3.27993	3.40501	4.73424	3.56541	4.66257	4.40945	4.06341	5.36038	3.11589	4.23211	2.95015
P12111	3.14158	6.15669	4.48271	1.69316	4.00775	4.17046	3.29647	2.03808	4.98587	4.14246	5.02453	2.58315	4.80097	5.73852	3.07468	6.0317	3.19195	2.71765	2.30412	4.9071	3.88003	4.51645	5.68762	2.88972	3.21877	3.81275	2.58381	3.84979	2.79031	3.85397	5.22744	6.41999	3.92167	5.64335	6.51016	2.6955	4.23983	3.11501	2.77433	2.51278	3.12678	4.15303	3.47622	4.99315	3.00357	4.28662	2.78439	3.03963	3.62437
P23246	2.87283	3.92032	4.0186	4.65489	3.82499	4.00622	3.3164	3.36169	3.68934	2.46423	3.86313	3.34136	3.06445	3.81889	3.60275	2.92018	4.64182	4.87913	3.12326	3.48271	3.15864	3.63757	3.06211	3.00338	2.5443	4.00149	3.35971	4.93999	3.34881	4.3548	3.78244	3.72876	3.70065	4.23026	3.57136	2.65653	3.77766	3.51179	4.07218	2.79346	3.4063	4.36469	3.77791	3.66303	3.92855	2.82462	4.28857	3.36987	3.67919
P26232-5	4.26061	2.80433	4.57479	3.28879	3.60777	2.99074	3.35952	4.2405	3.84445	2.93638	3.01663	4.574	3.4395	2.17691	3.5828	2.67119	2.85446	3.11944	4.6894	3.86257	4.06534	3.66606	1.92021	4.30864	3.99174	3.17157	4.04658	2.22687	3.85826	2.64475	4.39513	4.45371	3.48861	3.02644	2.9529	4.19999	5.00115	3.34946	3.96709	4.33065	3.81632	2.09916	2.66153	3.2985	3.96752	4.05566	3.41544	4.28794	3.89089
P42704	4.94177	3.92847	3.88799	3.7846	3.08885	3.95342	3.58399	3.98355	3.9471	3.06057	4.04424	3.17373	3.33064	3.91507	3.28585	3.72488	4.35955	4.78004	4.36922	3.78317	3.40987	4.08488	3.75161	3.73088	2.83931	4.50055	4.16344	4.14666	4.07607	3.9498	3.50016	3.7481	3.69604	3.59561	3.26519	4.43455	3.08291	3.74778	3.57541	3.44245	3.91931	4.78057	4.87591	3.57369	3.62576	3.36275	3.33642	3.57591	3.64608
Q12906-7	2.86596	4.1785	4.72549	4.96118	4.06189	4.15802	3.63735	3.56613	4.2069	3.21692	4.26696	3.64195	3.40667	4.30644	3.82451	3.65039	4.70819	5.70694	3.4354	3.653	3.41606	4.19672	3.91563	2.94327	2.89763	4.20412	3.47232	5.28563	3.55527	5.02469	4.2573	4.20493	4.02099	4.47856	4.40309	2.76307	4.47543	3.40042	4.20009	2.96429	3.82197	4.76906	4.59865	3.99734	4.2472	3.09156	4.65769	3.46733	4.25824
Q8WUM4-2	4.05384	4.70431	3.64175	3.65597	3.96266	3.70308	4.22829	4.12524	4.00232	4.16203	3.79436	3.87613	4.02033	3.9504	3.66669	4.68461	3.59341	4.46831	4.00195	3.94094	3.89528	3.77915	4.76714	3.89258	3.97316	3.91033	4.26276	3.97634	3.9324	3.90926	3.69092	3.71829	3.89457	4.42377	4.11126	4.12835	4.07474	3.97719	3.32781	4.10076	3.95216	4.03378	4.00864	3.71235	3.83808	3.73105	3.79241	3.59672	3.69284
Q92598	5.37398	3.65886	4.94196	3.81251	3.35583	3.48521	3.32611	3.19946	4.75971	3.79575	4.14349	3.01836	4.33416	3.8619	3.39449	3.68865	4.15039	4.86379	5.39007	3.31843	3.39874	4.25706	3.33675	4.55846	3.34368	3.37107	4.76699	3.22954	4.07277	4.30564	4.53401	4.24471	3.80904	2.74656	4.78293	4.796	4.2869	3.63597	3.01129	4.40585	3.49749	4.69034	4.25424	3.646	4.68567	3.15626	3.34508	3.05564	4.59706
J9JID7	2.97676	3.89894	3.77328	4.09964	3.66728	4.31944	3.88533	3.41751	4.54242	4.52024	3.74256	3.51754	3.58109	5.0704	3.71056	4.15073	3.99017	3.56237	3.31683	4.26671	3.68608	3.78659	4.19127	3.17178	3.12915	3.96076	3.55921	4.26942	3.51345	5.16713	3.66546	3.79146	4.0121	4.3464	4.68801	3.0869	4.55017	4.40184	3.29123	3.21238	3.80793	3.67615	3.35663	3.77819	3.7695	3.3911	3.68984	3.15419	4.8319
O00410-3	3.94588	3.56054	4.62933	4.40285	3.79073	3.55729	3.84322	4.23804	4.33344	3.61396	4.03038	4.32272	3.75288	4.00534	4.1328	3.69728	3.9765	4.46188	4.26907	3.61753	3.41263	4.14562	3.22401	3.98543	3.59554	4.17253	3.8568	4.20351	4.38241	4.14203	4.21637	4.33343	3.78434	3.12269	3.84286	3.84746	4.18703	3.81697	3.9287	4.08371	4.01435	4.67965	4.39057	3.91596	3.8935	3.47954	3.99417	3.70889	4.13138
O00468	1.99674	3.29167	3.44115	4.11923	4.00556	4.1529	2.88573	3.1113	4.12687	3.26816	3.22356	3.20427	3.46056	3.43651	3.67166	2.5081	4.39477	3.52478	1.80037	4.03529	3.96391	3.37241	2.67695	2.60127	3.03545	5.41087	3.21032	3.46463	2.56667	4.424	3.3749	3.80894	3.19592	4.5464	3.5074	2.63956	3.94904	2.84756	4.07807	2.57563	3.62782	2.9566	3.06547	3.6205	4.42996	3.68106	2.48805	3.86382	4.35558
P11217	4.11208	0.473397	5.57106	0.852791	0.672946	0.603647	1.3557	2.23811	3.59945	3.37665	2.9114	1.98111	3.5255	0.862822	1.36999	1.96377	1.10639	0.150068	4.7583	2.30963	0.987474	5.27677	0.844411	3.50092	1.63593	0.461088	1.30539	2.33762	2.72573	1.0103	4.86654	5.25602	2.25373	0.0685754	1.09303	3.11765	2.55318	3.72359	4.14362	3.31279	3.59642	0.569439	1.02473	2.58847	1.22493	2.60404	3.39026	2.07963	0.6364
P21281	5.04871	3.52698	2.29183	3.02969	3.2148	2.826	3.4138	3.29031	2.35205	3.06094	3.3121	2.8601	3.62315	2.86015	3.07902	3.75001	3.3733	2.43236	4.85626	2.49093	2.81649	3.19961	3.72757	4.20169	2.82949	2.969	4.40074	3.36136	3.72362	2.29594	2.35558	2.37885	3.05336	2.4899	2.7387	4.665	2.46276	4.03651	2.63463	4.22522	2.96284	2.73127	3.15055	3.03065	3.9122	3.19068	3.43887	2.82017	2.31427
P49419-2	4.80372	3.66208	5.03712	3.46135	3.61617	3.31097	3.55072	4.69805	4.6137	3.39185	3.81561	4.17901	4.29965	3.32425	3.52525	3.13391	4.50712	4.04903	4.36788	4.22478	3.87676	4.14406	3.03716	4.63781	4.21758	3.27622	3.552	3.74	5.02889	3.13417	4.49592	4.80833	3.82044	3.91877	2.98227	4.15555	4.5349	4.17333	3.64647	5.00307	4.3811	3.89321	3.45076	3.83078	4.09214	3.62584	3.74101	3.42791	3.40403
P49588	4.59285	3.87604	4.76041	4.6461	4.49388	4.1496	4.36309	4.8024	4.1315	3.70442	4.29252	4.58595	4.59151	4.63127	4.47916	3.76417	3.81196	4.44581	4.81618	4.20017	4.27114	4.26815	3.48376	4.44311	4.52693	4.68094	4.21035	4.11232	4.70621	4.62538	4.48246	4.67968	4.14516	3.58833	4.34407	4.29752	4.29297	4.28768	4.33005	4.43386	5.0886	4.74128	4.51926	4.0099	4.88186	4.28382	4.34127	4.56854	4.49708
P54652	3.55239	3.26101	4.92034	0.646894	3.61689	1.74265	3.25751	4.1091	4.85412	3.80944	3.03842	4.03029	4.59518	1.80164	3.0331	3.37624	1.33427	2.0793	3.82989	3.96344	4.38427	3.76591	2.75413	4.10016	4.48182	1.15055	2.68039	1.15895	3.68574	3.72013	4.60016	4.7701	3.34199	3.92694	2.40881	3.29847	5.66344	2.93884	2.93414	4.39445	2.76432	1.69057	2.57136	3.46925	4.17956	4.3817	1.96645	3.23184	2.26586
Q9UDT6	3.69496	2.54778	4.68094	4.76412	4.21285	3.6514	4.10851	4.09393	3.96757	3.89528	3.6473	4.253	4.01942	3.7015	4.69462	2.76025	3.91705	2.75385	4.35284	4.33479	4.09987	3.98411	2.57068	3.75948	4.7103	4.39486	3.88074	2.76837	4.01615	3.68685	4.70134	4.69677	3.82645	2.9778	2.8931	4.11347	3.46201	4.44176	5.04881	4.47477	4.29086	3.34501	3.55195	4.08036	4.51306	4.72302	3.8005	4.87517	3.63235
Q9Y617	3.79011	2.06036	5.77292	2.5246	4.02067	2.63387	4.02594	5.16555	4.14043	4.10237	3.96068	4.45135	4.54207	1.38051	4.28725	2.94368	3.34319	2.54783	5.88578	4.28459	3.85084	4.54793	2.43478	4.71833	4.30063	3.36797	3.3266	1.95256	5.36037	2.8716	5.06736	5.36681	3.66065	1.90482	2.98789	3.30542	5.02958	4.64648	4.04047	6.00926	3.18163	3.49369	3.39005	3.77677	4.38449	4.21728	2.86693	4.36905	3.39477
O00429	5.38114	3.81555	3.58678	3.92851	3.93203	3.55568	3.68188	3.70336	3.41447	3.28158	3.94755	3.47265	3.87322	3.48249	3.51314	3.63581	4.2154	3.69406	5.3778	3.4871	3.5135	3.84176	3.18258	4.37521	3.53629	3.49336	4.70371	3.72715	4.10878	4.60723	3.42957	3.59959	3.5347	3.04668	4.03979	4.92689	3.28701	4.31525	3.326	4.53831	3.70827	3.67018	3.59652	3.56481	3.42125	3.43395	3.93055	3.2354	4.71369
P11047	1.62799	3.78403	3.49864	4.60812	3.44043	4.09956	2.51677	2.20164	4.54253	4.0692	3.75094	2.22549	3.36466	3.71982	3.19376	4.47334	4.51163	3.46672	1.15632	3.95687	4.05354	3.85165	3.69612	2.26241	2.70554	5.7386	2.57111	3.79813	2.15447	4.77409	3.16572	3.7697	3.55906	4.62553	4.41002	1.9285	4.14836	2.23247	3.32969	2.00339	3.00728	3.85411	3.99597	4.11423	4.26342	3.13241	2.14623	3.25914	4.32714
P31939	3.43016	3.79951	3.78549	3.93765	3.66755	2.92334	3.94523	4.40053	3.33057	2.92295	3.53005	3.70848	3.45201	3.64189	3.77324	3.53711	3.47984	3.85445	4.27426	3.40178	3.16986	3.35425	3.60242	3.67631	4.38467	3.75731	3.45776	2.50784	3.89426	3.46935	3.66905	3.72594	3.52323	3.11326	3.36818	3.19365	3.81673	3.01277	3.45161	3.84215	3.81396	4.37955	4.10092	3.36551	3.19862	3.80222	3.00599	3.65386	3.01808
P49189	3.72608	3.22703	4.73177	3.14477	4.38088	3.08277	4.00296	4.42567	4.25826	4.64449	3.87692	4.41357	4.01247	4.12306	3.74567	3.65247	2.8518	4.41889	3.72292	4.11994	4.1881	3.94886	3.00741	4.33386	4.29793	3.12105	3.36974	3.63947	5.07956	3.80142	4.3939	4.58078	3.74998	3.59171	4.09008	3.35627	4.74796	4.28352	3.91054	4.66266	4.62682	2.90667	3.44878	3.6657	3.51374	4.2072	4.0463	3.95222	3.56757
P50395	3.88288	4.19714	3.99289	3.9586	4.36348	3.78587	4.48723	4.73029	3.49896	3.88007	3.9405	4.29104	4.19878	3.77079	4.12775	4.46626	3.26071	4.25571	4.40982	3.9637	3.93049	3.81937	4.19136	4.12599	4.15909	3.83112	3.79462	3.84244	4.46929	3.64145	4.03489	4.18641	3.78825	3.71158	3.82325	3.9298	3.78874	4.4267	3.92966	4.68988	4.14367	4.0043	3.86953	4.13508	4.25546	4.17956	3.92143	3.95487	3.61
Q16531	3.93251	4.24418	4.91671	4.36028	3.541	3.41239	3.7341	3.64181	3.91496	4.34977	4.06095	3.6225	4.15612	4.22074	3.80492	4.16198	4.01211	4.75011	3.94642	3.70915	3.32406	4.13855	3.72201	3.59092	3.5321	3.93557	3.71963	4.83041	3.81231	4.80998	4.05725	4.1434	3.79696	3.83518	4.04016	3.87023	5.21066	3.74959	3.71163	3.58794	3.76795	4.09552	3.97666	3.89998	3.78634	3.4588	4.28144	3.45051	4.48212
P01871	1.84756	4.15257	2.73678	2.11191	3.84676	3.46649	4.05856	2.96335	4.47322	6.00615	3.66842	3.591	3.0779	1.83396	3.88061	4.45096	4.89503	3.28497	3.07108	2.90057	3.84558	4.30013	6.40816	2.81792	3.45694	4.54517	3.88474	2.75978	2.5228	2.71075	2.93599	2.36027	4.39907	4.42569	4.35213	3.45101	3.11416	2.74308	3.5738	3.18448	1.78795	3.33885	5.28656	3.91107	3.07861	4.51366	3.99158	4.7101	3.62176
P08237-3	4.90701	3.72719	4.23996	4.16821	4.36769	3.44178	4.34519	4.9528	3.17303	2.99089	3.99455	4.76702	4.23696	3.852	4.32936	2.96252	3.52615	3.47243	5.01927	3.88486	4.2008	4.1624	2.74954	4.77857	4.5762	3.5236	4.45834	3.3704	5.01941	3.44378	4.12335	4.28679	4.0279	3.00918	3.29812	4.65119	3.1675	4.69948	4.35808	4.66946	4.69579	3.78859	4.12073	3.83388	3.93906	4.31874	3.44243	4.58613	3.33293
P08238	4.0391	4.01802	4.62157	4.80503	4.05533	4.17756	3.69614	3.64125	3.86611	4.5	4.35368	3.80636	4.21783	4.59009	4.18358	3.70157	4.6524	5.05791	4.08228	3.63854	3.54756	4.20192	3.81151	3.57169	3.7392	5.11455	4.12367	4.30757	3.71231	4.91447	4.24608	4.10833	4.13936	3.5298	4.58567	3.89637	4.45841	3.75371	3.9769	3.87271	4.01461	4.83801	4.64089	4.12463	4.71653	3.6242	3.99258	3.90237	4.25479
P23528	4.54689	4.47747	4.73028	4.22472	4.41826	3.97609	4.45124	4.80211	3.92383	3.78283	4.15838	4.52019	4.66121	4.39613	4.17863	4.05754	3.92634	4.83285	4.70601	4.04107	4.0958	4.14649	4.26117	4.22627	4.37898	4.39899	4.44171	4.33636	4.15483	3.82556	4.62417	4.78699	4.24006	4.07548	4.09458	4.42828	3.85732	4.62529	3.86094	5.05206	4.3975	4.60134	4.19911	4.33182	4.76397	4.28336	4.62039	3.92586	3.77156
P36871-2	3.96731	3.61369	4.01442	3.52489	4.05763	2.1717	3.9958	4.60814	3.14483	3.39005	3.50772	4.63615	3.93955	2.83925	3.81363	3.80771	2.61871	2.49197	4.44768	3.71037	3.51213	3.83857	2.8208	4.48109	4.39697	3.69947	3.57749	2.61265	4.41084	2.35714	4.03832	4.04835	3.6879	2.84327	2.65359	3.30819	3.78745	3.99679	4.5328	4.43795	4.49082	3.05484	3.37301	3.33266	4.22784	4.3067	3.21242	4.63212	2.70446
P43243	3.55179	3.43879	3.95364	4.61531	3.78245	3.9649	3.37945	3.24111	3.77225	2.54052	3.81808	3.44113	3.15589	3.6347	3.72599	3.06313	4.76995	4.67693	3.19469	3.51272	3.16072	3.7513	3.27649	3.1292	2.56554	4.00487	3.40345	4.73013	3.41087	4.25102	3.93057	3.93173	3.60518	3.63368	3.80812	2.9944	4.16176	3.82592	4.06202	2.8814	3.31112	4.0785	3.64226	3.54802	2.96232	3.12417	4.60792	3.5049	3.78596
Q14974	3.41783	3.59311	4.15331	3.92208	3.66554	3.53212	3.71884	3.93512	3.74723	2.99043	3.66851	3.68852	3.5234	3.49407	3.6442	3.66315	3.96132	4.32205	3.85562	3.43103	3.29313	3.56991	3.21917	3.57559	3.53709	3.77743	3.4705	4.02687	3.88414	3.65759	3.83794	3.99705	3.38964	3.24863	3.59184	3.17229	3.66283	3.53287	3.6093	3.75805	3.92598	4.18096	4.11345	3.573	3.32756	3.35474	3.84509	3.49904	3.65273
Q16851	3.8212	4.35295	3.46013	4.49183	4.43507	4.70851	4.40823	4.63146	3.26267	3.96249	3.82014	3.87392	4.10314	3.22096	3.8496	3.8148	3.63401	5.16636	3.84659	4.78995	5.16264	3.83463	3.98608	4.14598	4.95093	4.25259	4.70033	3.80416	3.69731	3.32168	3.98494	3.96844	4.06687	3.96671	3.95746	3.6345	3.83909	4.23983	3.00973	4.37683	4.89621	4.00459	5.22309	4.00513	4.57176	4.24302	3.81325	3.03314	3.77269
Q92499	3.85907	4.25435	4.70062	4.46503	4.3359	3.92974	4.2717	4.1446	4.17092	3.17297	4.16451	4.22589	3.94873	4.28117	4.35891	4.13516	4.66957	4.6111	3.54308	3.89297	3.78217	4.08141	4.00111	3.69176	3.72872	3.68079	3.86888	4.90931	3.76759	4.59844	4.36892	4.44616	4.00171	4.19716	4.33736	3.56578	4.75972	3.98487	4.27796	3.74921	3.97345	4.42872	4.32191	3.93177	3.53859	3.83407	4.71843	4.03342	4.22302
O94856-5	5.22408	0.762937	3.99565	1.8165	2.09725	1.7214	2.25387	3.02983	3.23656	2.9856	2.68794	3.03721	4.55451	1.33565	2.37365	2.0618	2.4948	1.23983	4.98182	2.06159	1.96855	3.31611	0.78118	4.44573	3.08946	1.62893	3.6596	0.569528	4.15732	1.54379	3.38605	3.41203	2.81507	1.08959	1.49323	4.97941	2.6002	4.08668	3.22014	3.94339	2.01361	1.37297	2.05833	2.70101	3.49635	3.06283	1.71038	2.95875	1.45104
P40926	5.92701	4.03775	3.70134	4.27587	3.15331	4.33551	3.57289	3.93545	3.85776	4.1876	4.31894	3.05576	4.06966	4.07394	3.37984	3.76902	4.27019	4.60033	5.61401	4.20106	3.7163	4.34264	3.68008	4.76007	3.84762	4.62885	4.98684	3.81254	4.93976	3.9784	3.24942	3.52375	3.9167	4.01723	3.40393	5.56773	2.84781	4.57398	3.58464	4.50335	3.84401	4.32989	4.62737	3.92233	4.73167	3.48919	3.47748	3.50375	3.46476
P50990	4.75297	4.21724	4.86327	4.52632	4.03115	4.14828	4.18868	4.14599	4.192	3.93662	4.4963	3.80475	4.27835	4.37543	4.0273	4.28736	5.12102	4.98302	4.44298	3.98821	3.84488	4.31444	4.28374	4.20888	3.73179	4.60008	4.38394	4.72731	4.25267	4.73952	4.18614	4.21549	4.07727	3.80339	4.60849	4.19229	4.22777	4.22684	3.67161	4.40699	4.12467	4.93859	4.81186	4.11282	4.60103	3.8222	4.27988	3.593	4.26732
O43175	3.80996	2.85125	5.97993	2.80087	2.63228	2.32086	2.1147	3.67767	4.32949	3.92798	3.65039	3.45315	4.09364	2.19941	2.87513	2.66127	2.60878	4.16568	5.34537	2.76211	2.96377	4.48998	1.66396	3.88672	3.41202	3.36957	2.52778	1.89232	4.58674	3.52848	4.89995	5.12795	3.18536	2.81794	3.74267	2.21144	4.75702	3.16606	3.07625	4.32752	3.30552	4.31645	4.17966	2.71267	3.31707	3.15261	2.49065	3.59477	5.05381
P02675	3.34629	4.22085	3.55477	1.8659	3.87747	4.42246	4.75195	3.22665	4.7217	5.91325	4.51091	3.16223	3.76992	3.44438	4.90518	5.18394	4.65852	3.40198	2.43805	4.36366	4.9596	4.13608	6.19695	2.6986	3.63226	5.07237	4.7837	3.58355	3.50474	3.34425	3.31834	3.03586	4.8965	5.35984	5.44747	3.53554	3.44562	3.76862	3.80748	3.10215	2.35366	4.79681	4.63459	4.33798	4.80473	4.68662	3.41969	3.50891	3.0858
P02790	1.88301	3.01737	2.95018	1.83052	4.33946	3.45039	4.39432	3.04995	4.04685	5.33979	3.72939	5.10362	3.35992	3.01939	5.08041	3.34858	3.84383	1.79874	2.18083	3.22288	3.7386	3.27547	4.76383	2.22762	2.96387	4.78055	4.03043	2.35581	2.56537	4.16654	2.81892	2.53184	4.46695	4.68342	4.85537	2.42807	2.64934	2.49843	3.65017	3.14109	2.30899	3.76765	3.02626	4.40576	2.92517	4.81474	2.63579	3.81739	1.67087
P13637-3	7.25447	2.56183	3.12063	3.8057	3.11353	3.17394	4.24908	3.31233	3.39973	2.78875	4.63245	3.27542	4.04428	3.45175	3.03416	2.94322	4.32744	1.92319	6.84907	3.59009	3.48694	4.55049	2.47803	5.62889	4.00464	3.2562	5.78109	4.20437	4.76655	2.02611	2.95757	3.12426	3.88211	2.80395	2.49307	6.26344	3.07718	5.7073	3.30414	5.27488	3.29774	2.41147	3.30343	3.87482	4.6815	3.64669	4.29112	3.17424	2.67053
P17600	7.63014	1.60701	1.63794	2.47245	1.84091	1.54822	1.99504	0.844669	1.45978	2.24656	4.66255	1.37361	2.32939	1.99066	1.53311	1.19886	3.86284	0.931465	7.13321	1.48071	2.83778	4.05694	1.01045	5.51007	2.09881	1.9615	6.02151	2.24573	4.39427	0.960838	0.785744	0.572339	3.45294	1.26194	1.16452	5.95524	1.13047	5.10012	1.16158	5.28738	1.0234	1.24993	2.87259	2.96995	2.33462	1.55403	3.06301	1.09347	2.14586
P18669	4.15061	3.49227	4.57786	3.47267	3.9028	2.88801	3.70644	4.04795	3.43929	3.47461	3.76275	3.85614	3.72172	3.44957	3.44936	3.19045	3.08121	4.69307	4.32661	3.21723	3.66822	3.97099	3.11231	3.96582	4.07158	3.49228	3.64075	3.9367	4.15411	3.01184	4.23042	4.33507	3.54308	3.19015	3.35174	3.94035	3.53609	4.56908	3.70814	4.60015	3.93287	3.20366	3.15351	3.56441	3.79947	3.62843	3.79884	3.78592	2.98965
P30153	4.53823	3.73741	4.14963	4.17077	3.94175	3.51994	4.00739	4.10117	3.66942	3.10858	3.81734	3.98107	3.98368	3.71148	3.92957	3.45514	4.01846	4.11541	4.61027	3.65218	3.44845	3.78678	3.19525	3.99615	3.65724	3.92301	4.28646	4.09332	4.28795	3.74068	4.03758	3.99341	3.62817	3.42133	3.58362	4.34692	3.73928	4.18877	3.92665	4.51841	3.93652	3.73146	3.46109	3.75349	4.31788	3.80687	4.18346	3.99209	3.79792
P43490	1.77902	3.61608	3.1333	4.50725	4.31207	3.14904	3.84734	5.30164	3.86746	4.59592	3.71571	4.74903	5.07636	2.36027	3.94057	3.83198	3.3926	1.80435	4.42282	4.26719	4.08002	3.88782	3.61182	4.15288	5.81019	3.13659	4.3034	2.53404	2.5826	3.5166	3.45707	3.50547	4.5529	3.2112	4.85142	2.69421	5.42166	2.87495	2.60083	4.38972	3.77512	3.70923	3.99156	4.19124	4.07559	4.70002	2.77851	3.62409	3.09392
P62937	4.32937	3.57314	3.86455	4.20196	3.97857	3.67853	3.94521	4.59142	3.51965	3.81821	3.78739	3.70919	4.25187	4.23113	3.90161	4.25593	3.31528	4.00904	4.19779	4.21427	3.68964	3.75017	3.75701	4.04179	3.98583	4.17638	3.98103	4.3384	4.09011	3.2436	3.73955	4.08651	3.86378	3.57976	3.44932	4.11675	3.53934	4.37618	3.83393	4.29202	4.01345	4.36201	3.85795	3.85601	4.3696	3.92459	3.99293	3.51713	3.22481
Q00341	3.07997	4.46398	3.64	4.19132	3.84795	3.91583	3.70169	3.52002	3.49232	3.13787	3.49789	3.60191	3.42335	4.12382	3.6489	4.08909	3.70522	4.26123	2.82002	3.66026	3.64934	3.27939	4.44159	3.29013	3.61938	3.67896	3.29882	3.03178	3.30452	4.1166	3.8204	3.72143	3.62355	3.84956	3.9154	3.0359	3.61883	3.01098	3.70169	3.16491	3.82913	4.36832	3.88338	3.52307	3.49045	3.77074	2.9092	3.83885	3.99423
Q06830	4.21776	4.34997	5.4234	3.55074	4.9444	3.68318	4.78009	5.30623	4.64012	4.82188	4.39833	5.03304	4.75001	3.94627	4.1622	4.92566	3.54457	4.17769	5.35223	4.69124	5.09096	4.58832	4.42749	4.86775	5.24115	3.11473	3.91605	5.31364	4.83081	4.47706	4.95044	4.83921	4.25829	4.37212	5.22693	3.85179	5.13966	4.83339	4.12876	5.48234	4.88068	3.70704	3.95729	4.33407	4.74548	4.82226	4.49571	3.69149	4.39027
Q16352	6.6876	2.22996	1.2309	2.31319	1.48764	1.98254	4.43594	0.647587	1.45306	1.28377	4.32006	0.676054	5.52653	1.59382	1.28749	2.77759	2.75481	1.92912	5.7091	1.37812	1.77751	3.30187	1.17727	5.1113	4.08571	2.2793	4.13465	0.982494	4.88138	0.974826	1.08415	1.06137	3.21545	1.57481	1.21524	5.6332	1.62801	4.99532	0.875159	4.43332	1.08699	1.79663	2.18272	3.42046	5.3805	2.13645	1.41631	1.02812	0.953465
Q16658	4.90065	4.07068	2.79371	4.18653	4.02141	4.075	3.89409	3.75169	2.04681	2.0604	4.07883	3.37676	4.04281	4.2119	3.18072	2.72742	2.33122	4.29095	4.40285	3.71983	3.83285	3.6238	3.66822	3.93299	3.76355	4.38325	4.35219	4.06807	4.20668	2.05044	2.60014	2.71688	3.91262	3.70905	2.55917	4.50503	1.94591	3.02489	2.97555	4.24474	3.83356	4.15489	4.79269	3.92693	4.47802	3.08705	4.47487	2.81768	2.06321
Q8NF91	2.98543	1.47805	3.96731	2.57218	2.30518	2.20795	2.74498	2.5088	3.20252	3.11181	2.34875	2.76793	2.69652	2.05252	2.43989	2.79105	2.73837	2.97714	2.55118	2.88354	2.66887	2.57228	2.15179	2.77154	2.67885	3.33794	2.74811	1.43063	2.4013	2.51689	3.68958	3.62027	2.62661	2.12028	3.1328	3.24404	4.7484	3.22724	2.62539	2.80661	2.39854	1.98975	2.07313	2.60012	2.69425	3.12597	2.2065	2.92111	2.95368
Q9Y4I1	5.52569	2.99031	1.83159	4.02089	3.18013	3.36274	3.08189	2.86693	1.88222	2.30414	3.15603	2.88684	3.52586	2.52567	3.14517	2.76175	4.05748	1.30873	5.20577	2.63643	2.95837	3.20916	3.04751	4.23347	2.31902	4.01385	4.8624	2.37027	3.64658	2.11451	2.15664	1.98876	3.13497	2.48639	2.17622	5.2334	1.9074	4.32669	3.5409	4.03515	1.89495	2.29364	2.8472	3.16776	3.98801	3.32949	3.77394	3.89645	2.35057
Q9Y4L1	3.56675	4.22628	3.18554	4.64308	3.66188	4.64338	3.66204	3.1973	4.11598	4.09918	3.86316	3.59616	3.56836	4.40924	3.71672	4.0467	4.06732	5.23574	3.06078	3.76056	3.57337	3.72307	4.4659	3.47047	3.50691	3.88029	4.02447	4.24885	3.3126	4.76571	3.55948	3.46062	3.96168	3.98184	4.27689	3.76673	3.154	3.67608	3.39772	3.38072	4.06908	4.81472	4.63925	3.75692	4.03246	3.63219	3.89485	3.53758	4.50263
P20020	5.85335	2.8891	3.58863	3.29411	3.05393	2.99787	3.33081	3.49499	3.83299	3.02817	3.4687	4.02657	3.09126	2.98412	3.30834	2.75149	3.28198	2.07596	5.40677	4.13377	3.86034	3.89563	1.96265	4.44179	3.87087	2.71275	4.98411	3.63727	3.96623	2.76131	3.50693	3.56911	3.46749	3.16999	2.59824	5.53075	3.56557	4.72111	3.37066	4.17807	3.22183	2.31782	2.9819	3.58799	3.02325	3.52132	3.69377	3.42797	3.15947
P21266	3.86047	2.14714	5.00185	2.65514	2.7517	1.43483	3.46501	3.48386	3.30809	3.25826	2.9375	3.92911	3.6746	2.51418	3.27534	2.39185	1.56388	1.50829	4.67766	3.35905	3.19496	3.89973	1.97367	4.67534	2.82024	2.05875	2.68975	2.30911	3.71584	1.97424	4.52167	4.53819	3.15861	2.70486	1.77316	2.74869	3.3262	4.78161	2.90334	4.77765	3.53493	2.63026	2.04529	3.00121	2.36699	3.78035	2.74801	3.49981	1.65628
Q6UVK1	1.40155	2.22597	1.07131	2.41297	3.8928	3.99473	4.84346	4.37181	1.86709	2.38663	2.81334	4.66235	2.57417	1.51782	4.4996	1.94562	2.99708	1.34059	1.52986	3.56657	3.89424	2.88504	2.51882	1.93917	3.63231	5.39838	2.53988	1.83316	1.53335	4.18951	2.11539	1.96978	3.24209	3.52265	3.84412	1.6388	1.88387	2.02998	5.44729	2.2184	1.59477	2.36736	2.3534	3.57826	3.95169	4.16833	1.53486	4.94261	3.36677
P13797	3.18103	5.7827	3.60081	4.35002	3.25281	2.60469	3.73094	3.389	2.80831	4.50876	3.51416	3.29555	4.56124	5.82347	3.47701	4.7349	3.03455	2.76619	3.01174	3.09874	3.00423	3.39855	5.96374	3.78052	4.04122	3.39949	3.72372	2.24059	3.82022	3.05996	3.28726	3.64397	3.60596	4.51406	4.33188	3.14077	4.53932	3.66185	2.76677	3.69712	5.08228	2.54834	2.57818	3.60976	3.74886	3.87124	2.54859	2.83251	2.95486
P35222	3.25612	4.09591	3.99371	3.33835	3.01636	3.13452	3.22527	3.97342	3.05258	2.79286	2.92199	3.90129	3.01401	2.57004	3.19598	2.56456	2.88417	3.92913	3.79972	3.79297	3.66485	3.21133	2.96929	3.61791	3.61824	2.66398	3.56458	2.59068	3.71619	2.86222	3.89598	4.01064	3.18015	4.21418	2.93779	3.48216	4.07115	3.59222	3.33023	3.76062	3.27871	2.08342	2.77762	3.22033	3.74673	3.28323	3.19622	3.36275	4.0067
P35241	2.71388	2.79664	4.50068	3.0177	3.77264	3.64528	3.64227	3.81784	3.74217	3.2577	3.18278	3.97517	3.18885	2.91693	3.87819	2.51474	3.17534	4.16266	3.60537	3.22222	3.48883	3.43139	2.27951	3.4949	3.42293	2.84349	3.17524	3.15704	3.77292	3.52744	4.2408	4.28718	3.37743	3.34745	3.18295	2.42861	4.2673	3.24661	3.34094	3.83356	3.38086	3.95338	3.36166	3.28463	3.35041	3.74967	3.29386	3.77536	3.983
Q13263	3.02199	4.56283	4.13441	4.76184	3.7018	3.80697	3.47158	3.26103	4.12609	2.46086	4.33288	3.50689	3.19726	4.12797	3.66704	3.44943	5.2396	5.18475	2.84054	3.54388	2.83866	4.06117	3.57387	2.76289	2.6925	3.96125	3.29855	5.77069	3.28268	4.77395	3.71617	3.87264	3.80242	4.73868	3.8707	2.39615	3.78728	3.39355	4.10219	2.90857	3.50299	4.75867	4.17424	4.03304	3.59994	2.92256	5.90641	3.41236	3.78921
Q15019-2	3.74397	3.27353	3.7135	3.53086	4.25974	3.78717	3.98994	4.25664	3.38422	2.33032	3.54384	4.07704	3.95381	3.53186	3.73339	3.23676	3.36409	2.2981	4.08121	3.95453	3.96059	3.50529	2.96836	4.27106	4.11985	3.45727	3.71391	2.9288	4.33134	2.84155	3.83827	4.09979	3.49457	2.98933	3.76749	3.48078	3.64193	3.21442	3.61713	4.69452	4.47381	3.16945	3.0774	3.46687	4.10689	4.22099	3.22242	3.87537	3.28357
P06756	2.38966	3.38932	1.70502	4.37289	3.52564	3.89171	4.31133	3.94355	1.98122	2.36198	2.7435	3.8696	2.78412	3.94128	4.03676	2.49008	2.4725	1.49961	2.15357	4.51002	3.87667	2.76619	3.71578	3.10991	3.58214	4.11814	3.85455	1.74038	3.15087	1.51566	2.82733	2.89933	3.60984	3.49798	2.37692	2.8499	2.27447	3.35397	4.32113	2.67148	4.57043	2.00934	2.49582	3.44015	3.56092	4.36782	2.0675	4.64486	2.34172
P08603	2.75824	4.46225	3.8115	1.92864	4.23157	4.54129	4.74856	3.43448	4.38119	5.41177	4.31731	4.63566	3.41226	3.17789	5.63083	4.95895	4.3874	2.94916	2.7117	3.99882	4.39106	3.84559	6.30969	3.04433	3.35546	5.19578	4.39801	2.96763	3.08045	4.03075	3.44768	3.06801	4.49198	4.55202	5.85855	2.95747	3.52968	2.60144	4.19487	3.55429	2.90777	4.52905	4.4696	4.44751	4.46978	5.10013	2.79056	4.32442	2.7347
P14866	2.85713	3.61219	4.14751	4.55249	3.6833	3.95826	3.52201	3.20936	3.881	2.64981	3.82265	3.40247	3.17478	3.66161	3.59672	3.33992	4.37305	4.90075	3.11698	3.55053	3.03982	3.69238	3.33971	2.78143	2.60113	4.02786	3.34869	4.80933	3.19954	4.39342	3.87689	3.85304	3.67844	3.96373	3.8107	2.53955	4.15099	3.45535	4.06343	2.72309	3.46562	4.06688	3.84545	3.68395	3.88938	2.76497	4.30674	3.18259	3.71931
Q16891-4	4.67619	3.57298	3.30549	3.34141	2.9843	3.90842	3.52564	3.83377	4.04528	4.0346	3.44551	3.32554	3.31351	3.41753	3.09395	3.22586	3.73502	4.03459	4.0756	4.43877	4.04147	3.63726	3.41703	4.08848	4.06046	4.06791	4.04846	3.04284	3.735	3.24884	3.42689	3.38751	3.54872	3.84754	3.28543	4.82122	3.5316	4.11676	3.52106	3.59095	3.28473	3.333	3.83662	3.4189	3.91144	3.34894	2.78465	3.37292	3.53653
Q96F07	4.74533	3.09538	3.29699	2.94423	3.35274	2.96749	3.73134	3.72465	2.24456	2.56615	3.203	3.95798	3.4656	3.1573	3.39255	2.7537	2.6931	1.81175	4.46179	3.44749	3.39651	3.15738	2.88608	4.26194	3.88908	2.69895	4.03747	2.36947	3.95776	2.11726	3.10672	3.31704	3.0581	2.47094	2.46221	4.47688	3.19867	3.79468	3.45914	4.03982	3.58218	2.45894	2.91738	3.23616	3.23587	3.7285	3.40488	3.84697	2.69088
Q99460	3.45938	3.97663	4.15715	4.06085	3.35466	3.41696	3.39978	3.33375	3.9751	3.79445	3.57732	3.40173	3.47923	3.88727	3.46566	3.94721	3.9224	4.62835	3.39091	3.30356	3.36381	3.59357	3.84216	3.35073	3.01144	3.69205	3.51804	4.30273	3.55126	4.18589	3.72206	3.75511	3.4412	3.4003	3.58562	3.42889	3.81871	3.23859	3.57124	3.48123	3.61664	4.17847	4.6401	3.55271	3.82719	3.17426	3.97644	3.41698	3.78581
O75083	3.7804	4.57353	4.49681	4.24228	4.14609	3.36655	4.34571	4.66636	3.1719	3.94272	3.86934	4.39074	4.27366	4.26138	3.86496	4.54295	3.67139	4.39074	4.12031	3.63056	3.57733	3.78738	4.49047	4.38015	4.73193	3.75931	4.20466	3.01887	3.985	3.58369	4.27428	4.40786	3.79335	4.00065	4.15556	3.55015	4.56213	4.02133	3.79938	4.84906	4.80191	3.50124	3.44611	3.99369	4.1915	4.40055	3.62193	4.19478	4.31996
P04040	3.41179	3.46541	3.75273	3.06341	3.06001	4.1142	4.18521	3.86503	4.82851	5.6644	3.68455	2.88881	3.25598	4.20198	4.00482	4.71978	3.70775	4.16687	3.9794	3.84542	4.12265	3.99105	5.54129	3.33564	3.9348	4.44899	4.3759	2.94722	3.34521	3.41519	3.88828	3.77585	3.91042	3.81934	2.79312	3.25889	4.32348	3.33641	3.67882	4.48417	3.5666	5.03427	4.42334	3.97866	3.38122	4.88265	3.82226	4.1012	4.34405
P05091	5.08785	3.56169	4.61153	2.50805	2.94237	2.87449	3.04576	4.32052	3.23565	3.71452	3.68701	3.56504	4.6404	3.21037	3.26859	3.84962	3.07709	2.03367	4.90454	3.84389	3.2359	4.02176	3.26425	3.95489	3.69711	2.71419	3.05955	2.38624	5.59298	3.7567	3.94814	4.01	3.27855	3.58056	3.87941	4.65096	3.83403	3.71436	4.20977	3.84982	4.31598	2.01781	2.57498	3.26114	4.62381	3.88369	2.93081	3.68498	4.53114
P38606	5.60557	3.99516	3.11802	3.56019	3.74102	3.11567	4.01407	3.79402	2.88158	3.37385	3.93797	3.46639	4.13949	3.30341	3.6215	4.22934	3.7355	2.9675	5.39265	3.05369	3.29129	3.77528	4.27994	4.71208	3.55347	3.52896	4.91462	3.77756	4.20285	2.79736	2.94501	2.88049	3.54422	2.90365	3.20052	5.13547	2.99081	4.49288	3.2736	4.72941	3.60086	3.13976	3.62334	3.5136	4.37364	3.84107	4.00823	3.32424	2.71563
Q01518	3.92414	4.83199	3.76377	4.01007	4.2021	3.88272	4.17985	4.27099	3.29014	4.36383	3.85889	3.9823	4.43051	4.36802	3.88609	4.43725	3.34392	4.70916	3.88049	3.98536	3.85422	3.65453	4.90456	4.02771	4.43269	3.78544	4.1081	3.81083	3.92943	3.53282	3.87076	3.94677	3.83376	4.23237	4.11105	3.62699	3.37397	3.90231	3.59094	4.39077	4.46043	4.10366	4.40236	4.00371	4.58775	4.49539	3.58917	3.90373	3.6741
Q96QK1	3.77289	3.812	3.76784	3.62031	3.6656	3.25017	3.95476	3.75561	3.13615	2.85911	3.43673	3.85791	3.52942	3.35884	3.73641	3.81286	2.73756	3.64146	3.88246	3.55785	3.3715	3.29945	3.72308	3.75641	3.43567	3.09209	3.97158	3.50886	3.4946	3.04974	3.46242	3.57435	3.43083	3.00576	3.23172	3.70879	3.75851	3.57207	3.54234	3.79185	3.92965	3.39205	3.59702	3.33671	3.03289	3.77143	3.89811	3.84546	3.22864
O75146	2.61931	1.96968	3.24027	1.70219	4.05398	3.00955	4.44977	3.6603	2.03268	1.56332	2.67737	4.06261	2.28235	1.46599	3.78087	1.81655	1.98628	4.55965	2.15906	2.70146	3.10866	2.71611	1.72385	2.50827	2.51145	4.34195	2.95946	3.34429	2.50198	1.53031	3.07464	3.13185	3.00609	2.38844	1.45924	2.7822	2.23403	2.92272	5.22103	2.62963	3.40669	2.12536	2.68416	2.94685	2.70426	3.74681	3.44589	4.96746	1.86544
O94760	4.68318	2.7888	4.71724	3.82039	4.38591	2.80155	4.31373	4.92561	4.08176	4.86029	3.8474	4.86087	4.55968	3.15206	4.16408	2.84693	2.3072	4.1988	5.38583	4.76971	4.76841	4.33772	2.26189	5.08694	4.45568	3.78284	4.63218	3.45589	5.07271	2.18	4.82879	5.02918	4.14808	3.04382	4.19632	4.29624	4.91121	5.16051	4.20338	5.46267	4.69369	2.53258	2.75036	3.82984	4.32562	4.74363	3.99902	4.19642	3.6339
P00338-3	4.10355	4.54343	3.36289	2.17229	4.10093	3.84785	4.04178	4.09114	4.78823	4.55899	4.06463	3.85118	4.24025	3.17605	3.65087	4.48702	3.84274	4.69497	4.55167	3.23942	4.0231	3.92815	4.59201	3.58827	4.22133	4.18097	4.05952	5.01689	3.7619	3.30967	3.48568	3.59167	3.91558	4.18121	3.34849	4.0135	3.06514	4.29453	3.04174	4.57736	3.52411	5.10431	4.87884	3.97608	4.35934	3.25969	3.47798	3.11434	2.95288
P02686	7.75299	1.08664	1.12713	1.04076	1.06276	1.09219	1.12315	0.162404	1.69674	2.73905	3.97425	0.285853	6.75642	1.30893	1.09001	0.589523	2.70885	-0.111451	5.15324	0.494535	0.966859	3.67181	0.818951	5.71825	4.80639	1.76331	0.949626	0.376949	5.67392	0.236579	0.466563	-0.024984	3.32889	0.662686	1.01429	6.65076	0.61476	4.25393	0.531236	3.41819	0.0866496	1.18555	1.26897	3.62311	6.52569	2.70055	0.566123	0.402098	0.105928
P14868	3.75048	3.87545	4.71293	3.73496	3.85584	3.35851	3.8377	4.42086	4.11966	3.46085	3.97956	3.8756	3.80624	4.17911	3.78496	3.86147	3.68687	4.55293	4.10046	3.60673	3.4437	4.01169	3.39593	3.87341	3.7482	3.61085	3.47485	3.62838	4.69163	3.99128	4.21699	4.47565	3.61328	3.15431	3.94158	3.34765	3.9649	4.1516	3.75267	4.05671	4.19576	4.12769	4.49332	3.62159	3.92639	3.67204	3.44816	3.53573	3.92092
P21399	2.90887	3.68227	3.95549	3.55092	4.12213	3.18142	3.77748	3.65775	4.21379	3.87812	3.33737	3.8293	3.71328	3.22835	3.92716	4.14484	2.54375	3.47563	3.80039	3.90181	4.08829	3.67756	3.69885	3.33214	3.60084	3.75865	3.41701	4.37633	3.65157	3.18871	4.04103	3.99876	3.41881	3.87262	3.71382	2.88541	4.4598	3.37481	4.11286	3.68814	3.47067	3.42695	3.34909	3.60744	4.5326	3.62082	3.77067	4.1791	3.61875
P22102	2.70259	3.53573	3.57478	4.28084	4.32566	3.93004	3.98353	3.31345	3.46447	3.28527	3.76785	4.17037	3.17641	3.40805	3.60086	3.41431	3.87654	4.46508	3.04227	3.85683	3.75099	3.48748	3.2428	2.99419	3.57701	3.93543	3.00348	4.15064	4.09175	4.40371	3.65682	3.68845	3.63755	3.39786	3.6418	2.83611	3.40141	3.24735	3.58395	3.24622	3.98124	4.62103	4.50814	3.6926	3.65111	3.3695	3.46178	3.51469	3.68382
P27797	3.40162	4.79773	4.21712	5.07093	4.27374	5.20337	4.5124	4.18751	4.71427	5.62158	4.44637	4.34055	4.43293	4.95277	4.55097	5.0867	4.39586	5.77572	3.35418	4.78786	4.65462	4.38929	5.53427	3.76032	4.23284	4.7417	4.25903	5.08514	4.10828	5.49067	4.36947	4.22537	4.61548	4.81334	5.4527	3.78954	4.17004	4.0993	4.36598	3.77184	4.91839	5.32395	5.27631	4.69389	5.10802	4.38448	4.44232	4.33148	5.10503
P33176	3.40773	3.69914	3.44432	4.03305	3.95096	3.51618	4.03725	4.1291	3.30816	3.44002	3.56808	3.93108	3.79124	4.07041	3.51063	3.06962	3.77315	4.05718	3.54001	3.34414	3.62103	3.35345	3.60096	3.54734	4.14878	3.29429	3.30655	4.3352	3.72029	3.89517	3.51341	3.59458	3.46391	3.67473	3.4621	3.29622	3.42815	4.0712	3.89861	3.86984	3.93818	3.69686	3.59045	3.57101	4.0165	3.47822	3.95891	3.62318	3.74394
P40925-3	5.02305	3.43792	3.35858	3.38862	3.60306	2.90771	3.69629	4.07629	3.24202	2.82791	3.61116	3.52726	4.15851	3.29861	3.42541	2.64382	3.31265	3.05594	4.9228	3.35322	3.59072	3.51741	2.80435	4.39	4.23886	3.15095	4.37395	3.40407	4.10101	2.80238	3.20207	3.29612	3.45201	3.24396	3.11522	4.70821	3.40251	4.17381	3.06692	4.30374	3.51688	2.92064	3.27976	3.21275	3.97056	3.47416	3.48772	3.19637	2.67244
P53621-2	3.3982	3.91681	3.66015	4.15571	3.43837	3.72531	3.92221	3.42899	3.11303	2.99714	3.33863	3.8122	3.44955	4.13101	3.77795	4.1089	3.51111	3.79062	2.97142	3.24889	3.18075	3.30294	4.41025	3.33078	3.32776	3.62013	3.13828	3.57362	3.5499	4.03508	3.33651	3.3974	3.48471	3.32499	3.83269	3.31277	3.32404	2.95799	3.87586	3.06538	3.32702	4.17724	4.03293	3.54353	3.85649	3.27445	3.19468	4.03332	3.76948
Q14697-2	2.70434	4.29249	3.35171	4.35906	3.49284	4.3614	3.79398	3.36883	3.91144	3.45674	3.77943	3.27186	3.43935	3.88094	3.53519	4.04036	3.91244	5.06858	2.74913	3.83576	3.69327	3.47471	4.24009	2.96759	3.44846	3.87211	3.43518	4.5822	3.1621	4.55844	3.33942	3.35297	3.65657	4.14664	4.0252	3.00959	3.71506	3.03729	3.41938	2.68953	3.96057	4.46562	4.17052	3.58894	3.59772	3.19288	3.70262	3.25115	4.21115
Q99497	3.82678	3.54653	4.4164	4.02278	4.06195	3.253	4.23677	4.62466	4.07684	4.60542	3.74093	4.28814	3.83442	4.12652	4.14311	3.96185	3.15225	4.04288	4.71212	4.02378	4.03441	4.03647	3.34954	4.21484	4.12817	3.4378	3.73519	4.68386	4.45664	3.99675	4.24125	4.14583	3.89172	3.3724	4.10497	3.74028	4.59348	4.41083	3.76696	4.58448	4.38	3.77084	3.8502	3.67411	4.36544	3.96584	4.44474	3.65438	3.7916
Q9BX66-12	1.80914	3.12241	4.38904	3.48139	4.05001	3.93111	3.88157	4.09262	3.15526	3.03503	3.06772	3.81495	3.9809	3.86533	3.35915	3.37552	2.4143	0.981394	3.55346	4.30051	4.54361	3.53333	1.98211	4.50942	4.58418	2.70433	3.99015	1.77348	3.7779	2.13837	4.21474	4.24221	3.76432	2.81373	4.39557	3.02991	4.56033	4.18199	2.3855	4.91988	4.23103	2.07369	2.08154	3.44119	3.54638	4.35732	2.64671	3.45071	2.79542
O15394	4.59312	1.41056	2.25056	3.58669	3.26623	3.64714	3.51412	3.90165	0.443888	0.772493	2.60476	4.36251	2.7955	-0.107482	2.96321	1.8017	1.6924	2.10633	3.54829	4.27172	3.80443	2.59585	1.49819	4.07558	3.40842	3.25697	4.77196	0.697828	4.10909	0.540686	1.96809	1.8198	3.37069	1.62853	0.611522	4.48437	3.80768	3.34219	3.71078	3.8248	2.09982	0.808569	2.454	2.86412	3.45641	4.10724	3.13365	4.20073	0.894501
O75643	2.85578	4.13299	4.20825	4.47119	3.6285	3.84041	3.78019	3.12522	4.15347	3.13764	4.06027	3.66963	3.53422	3.69951	3.74279	3.84762	4.90193	4.90344	3.38469	3.00088	2.96489	3.83219	3.85841	2.88319	2.91939	4.04684	3.23487	5.08829	3.50052	4.85124	3.72325	3.8	3.69817	3.89489	3.75095	2.84745	4.19548	3.20243	3.70772	2.85555	3.68964	4.89683	4.93102	3.76809	2.84721	3.018	4.14601	3.59509	4.24549
P02679	3.05913	4.02258	3.37493	1.7187	3.90534	4.13307	4.64811	2.99228	4.3613	5.70877	4.32059	2.96387	3.48818	3.23367	4.91239	4.83937	4.64212	3.2512	2.29785	4.03101	4.67487	4.05306	6.02283	2.58128	3.35036	4.77296	4.56867	3.38544	3.44316	3.07806	3.19299	2.99497	4.57524	5.06487	5.2076	3.38439	3.22741	3.50358	3.40042	2.91061	2.10838	4.66481	4.55053	4.10633	4.75177	4.54935	3.15964	3.18286	2.86833
P07451	0.318715	-0.640232	3.45322	-0.0431939	-0.546469	-0.0914108	0.387734	-0.317831	4.53118	2.1814	1.278	0.659027	1.79642	0.794567	1.37595	1.41228	1.11651	-0.853036	0.458412	-0.503189	-0.601406	4.05155	1.87343	-0.0430714	-0.271721	0.869642	0.876461	-0.950168	-0.727908	-0.602452	2.52074	1.81668	3.48926	-0.272025	2.365	0.764972	5.1075	0.723248	0.394713	0.505419	-0.171632	0.0652955	-0.364205	1.33291	0.564634	1.5995	0.713683	1.20434	-0.0698176
P09455	0.983078	2.22386	3.68308	5.20503	3.02207	2.27149	3.46341	2.57678	2.6502	3.05503	2.61149	3.11616	1.54381	4.49705	3.62843	2.88366	3.59589	2.4909	1.42872	3.12723	2.30216	2.95045	1.6388	2.23666	3.4518	4.26417	2.02486	2.83626	1.13484	3.31334	3.58265	4.12068	2.89305	2.44883	3.16096	1.0584	3.25365	3.13893	3.40173	2.34044	4.72236	1.94372	1.94091	3.35135	3.94978	3.60557	2.68086	3.48398	3.39493
P17655	2.07886	3.74569	2.53886	3.44726	4.02408	3.14844	4.08783	4.29915	3.14399	4.28442	3.20862	4.40836	3.62776	3.87963	3.89967	3.4304	2.43035	1.98978	2.95503	3.94646	3.96715	3.20642	3.63635	3.60494	5.03721	2.62924	3.25648	2.62473	3.31363	2.66399	3.59455	3.68661	3.39837	3.59829	3.1341	2.17521	3.25198	3.61878	3.2027	4.16603	4.49644	3.14417	3.41218	3.5818	3.32399	3.99896	3.26533	3.9935	2.44569
P17987	4.12693	3.78951	4.33167	3.9775	3.45068	3.60974	3.50945	3.6224	3.4775	3.23927	3.87118	3.20846	3.74238	3.84234	3.45701	3.69039	4.34569	4.39176	3.86621	3.35827	3.19751	3.70944	3.54762	3.58037	3.23841	3.97467	3.79103	4.10382	3.67256	4.181	3.61643	3.6827	3.45958	3.17691	4.17554	3.62447	3.76271	3.72749	3.10106	3.90248	3.61115	4.23399	4.12236	3.59495	4.09161	3.23492	3.80803	3.00421	3.76944
P27338	2.4415	3.20347	3.47622	1.71834	3.67747	3.09476	4.18919	5.53887	4.92182	3.03843	3.61319	4.8682	4.34004	0.794711	3.89005	4.06862	2.7707	1.47251	4.47346	4.38198	4.04996	3.97386	2.28874	5.47379	5.76951	2.75275	4.30442	2.02379	3.3314	1.36864	3.79252	3.78905	3.92926	2.79381	3.94991	2.90176	5.36171	4.50558	2.49377	5.29988	3.53641	2.48463	1.71345	3.64814	3.95357	4.70629	2.99648	3.47739	2.44728
Q13200	3.29765	3.93641	4.23646	4.20121	3.47637	3.53909	3.50462	3.3666	3.93912	3.47135	3.58967	3.33916	3.47433	3.78499	3.60003	3.85814	3.96534	4.60298	3.53803	3.31283	3.36182	3.54895	3.78332	3.24651	3.04532	3.71977	3.56094	4.32363	3.49428	4.22956	3.82742	3.75135	3.54556	3.55276	3.7375	3.14043	3.81608	3.18988	3.59207	3.5346	3.71241	4.30781	4.50571	3.51688	3.76906	3.1725	4.00615	3.40063	3.90732
Q13423	5.19191	3.33215	3.35712	3.27755	2.65613	3.25808	3.17565	4.00833	3.67696	3.27509	3.41579	3.23865	3.09784	3.06595	2.81899	3.07206	3.1481	3.78472	4.52991	4.21962	3.61862	3.63193	2.82586	4.18229	3.71404	3.40684	3.86853	3.53114	3.99393	3.56152	3.06055	3.10748	3.14969	3.56122	2.63705	5.10904	2.86787	3.91028	3.95946	3.53683	3.59594	2.94111	3.15869	3.28515	3.87813	2.96963	3.53041	3.63956	3.7205
Q5QNW6-2	2.77786	3.87758	4.28467	4.65446	4.24564	4.61696	2.76963	3.47637	3.86193	4.24589	4.25335	3.88186	3.81144	4.13171	3.58141	3.56981	5.31864	4.82191	3.40813	3.1622	3.56697	4.14332	3.13536	3.05458	3.29712	3.99928	3.23607	5.0652	3.4006	4.90394	4.42293	4.2205	4.0044	4.26213	4.11854	2.42099	4.59587	3.87637	3.92742	3.39134	3.91395	4.38242	4.10195	4.11868	3.65532	3.27258	4.01319	3.83321	4.60306
Q93008	4.03728	3.7693	3.63068	3.90562	3.54487	3.30013	3.76095	3.56118	3.39757	3.12023	3.52932	3.56678	3.59803	3.57172	3.55866	3.6044	3.45655	4.34952	3.80798	3.38538	3.2408	3.36574	3.55652	3.68686	3.31208	3.4499	3.88624	3.86746	3.88842	3.44336	3.39917	3.57321	3.29592	3.07016	3.36088	3.7174	3.49372	3.55948	3.45043	3.63006	3.79212	4.05563	4.11579	3.42875	3.224	3.63876	4.00302	3.63028	3.48397
Q9Y2A7-2	4.78375	3.53037	3.88229	3.30421	4.01673	3.38878	4.0153	4.13008	2.82833	2.71464	3.51385	4.39663	3.51971	3.50039	3.66717	2.96614	3.19831	2.56626	4.69448	3.76126	3.91694	3.54151	2.52284	4.3336	4.16182	3.30768	4.26445	2.98302	4.33821	3.03289	3.76935	3.92174	3.49804	3.52838	2.98852	4.53435	3.69099	3.84892	3.49793	4.35195	3.81273	2.84376	3.29553	3.34147	3.8789	4.03291	3.75573	3.97	3.28966
O60716	2.55149	3.9601	2.74208	3.83377	3.7558	3.75578	3.50827	3.42551	3.05876	2.56896	3.03484	3.59908	2.90684	3.17798	3.23991	2.72234	3.12918	4.55441	2.60409	3.58702	3.6971	2.89985	3.16245	2.47311	3.93748	3.33423	3.58819	2.91925	3.13804	3.52094	3.15887	3.10311	3.50515	4.56346	3.36553	2.98953	3.67492	2.32877	3.1292	2.91648	3.39142	3.33681	3.21788	3.14647	4.11036	3.33277	2.99338	3.24231	4.03512
P01042	2.12988	3.25373	3.08484	1.66031	4.1534	4.80148	4.26653	2.99589	4.1252	5.30821	3.87362	5.01487	3.18936	2.95432	5.35397	3.73355	4.41238	2.92318	1.80972	3.29011	3.76278	3.4066	5.31892	2.34796	2.99539	5.21442	4.22693	2.10537	2.82985	4.3342	2.94189	2.59807	4.22355	4.7834	4.98382	2.47268	2.91758	2.58202	3.4801	3.25397	2.36084	4.0201	4.22722	4.19464	4.47256	4.69606	2.74437	3.88952	2.12731
Q02252	5.11934	2.71116	3.97436	3.31464	3.05582	3.3617	3.09651	4.45323	3.04289	3.254	3.21253	3.70086	3.85178	3.22046	3.2346	2.64689	2.3816	2.969	4.48281	4.19959	4.00457	3.67463	2.41619	4.0391	4.04076	2.58929	3.33632	2.53899	5.17236	3.01723	3.87284	4.15824	3.28035	3.43357	3.27825	4.43119	2.60568	3.97188	3.86607	3.9438	4.6116	2.18292	2.38333	3.36242	4.05342	3.95643	2.77773	3.93678	3.19387
Q05193-2	6.1239	0.925125	0.811854	2.42025	1.48779	1.83298	2.10137	0.610585	1.06423	2.35036	3.18322	0.788406	3.43754	1.48813	1.23553	0.886424	3.00762	0.739213	5.61742	1.11807	2.14086	2.75995	1.12607	4.32262	1.77556	1.45815	4.75619	2.37592	3.81602	0.554301	0.378695	0.258276	2.62533	1.17721	0.493468	5.15704	0.980335	4.05042	0.874472	4.13681	1.02486	0.908353	2.03111	2.37877	2.98848	1.79398	3.11113	0.875286	0.745272
Q16181	4.85965	3.30919	3.6255	3.64291	4.10574	3.55025	4.044	4.17758	3.26658	2.58169	3.68247	4.08019	4.15164	3.44561	3.76898	3.24726	3.35335	2.46195	4.66318	4.02198	3.96927	3.69393	2.73657	4.31966	4.01756	3.38323	4.2673	3.1703	4.40816	2.8516	3.78759	4.06401	3.59544	2.79145	3.52148	4.5185	3.50506	4.02989	3.46785	4.66348	4.2868	3.18492	3.18853	3.51519	4.08468	4.11333	3.56117	3.84393	3.2907
Q92616	2.76119	3.81908	3.88611	3.98268	3.62476	3.28339	3.70903	3.62898	3.32597	3.19598	3.54386	3.57106	3.0999	3.91371	3.40826	3.98787	4.08708	4.11159	3.08521	3.24601	3.2421	3.42978	3.98707	3.12648	3.27329	3.49399	3.01791	4.2418	3.37853	3.52772	3.75717	3.89969	3.38382	3.45793	3.62999	2.63554	3.852	2.95068	3.55158	2.88189	4.03337	4.00866	4.38889	3.58102	2.62936	3.41811	3.5499	3.58516	3.80872
Q92841	3.01783	4.18922	4.21169	4.76659	3.79664	4.1328	3.40718	3.50576	4.07362	2.64138	4.0475	3.34823	3.35995	3.92604	3.83711	3.40386	5.08353	4.65157	3.23312	3.48676	3.25978	3.90288	3.44504	2.88055	2.83647	4.17288	3.37518	4.93902	3.40224	4.87711	3.80422	3.84476	3.75235	4.22256	3.83765	2.65343	3.8756	3.6044	4.16715	2.90777	3.61811	4.65023	4.26623	3.8146	4.1103	2.92318	4.60346	3.49075	4.26641
Q9UEY8	4.16865	2.93047	4.71938	2.69295	3.7819	1.83802	3.69232	4.62212	3.18427	2.81302	3.41671	4.48557	4.03236	2.97809	3.78117	3.45878	2.32197	1.49634	4.78766	3.42781	2.80646	3.96749	2.22672	4.53595	3.63053	2.54193	3.57628	2.37959	4.48718	2.15868	4.37804	4.46604	3.34722	2.92473	3.05173	3.46123	4.29835	4.09319	3.9068	4.75896	3.8067	1.73788	2.08754	3.36398	3.47148	4.1416	2.79852	4.01582	2.81728
Q9UQ16-4	5.45729	2.67954	2.66438	3.66347	3.71813	3.06629	3.93686	3.58527	2.54266	2.69365	3.67615	3.6658	4.06933	2.78094	3.59224	2.80546	3.82551	2.22007	5.07757	3.05563	3.44135	3.44492	2.7356	4.63561	3.6235	3.60396	4.80842	2.98433	4.31096	2.30426	2.56402	2.49819	3.55979	2.51684	2.63216	4.97203	2.82386	4.8296	3.56162	4.28392	2.96041	2.57343	3.32631	3.31813	3.9149	3.56821	3.75712	3.89715	2.96742
O60313-2	4.97558	3.15436	3.31085	3.57757	2.82089	2.81607	3.07002	3.31547	3.03089	2.48746	3.31826	2.76488	3.07769	3.0496	2.65703	2.87164	3.16889	4.50712	4.36409	2.97533	2.80056	3.24526	2.70931	3.95001	3.17623	2.83339	4.20621	3.543	3.8075	2.98044	2.77173	2.71929	2.8707	3.09742	2.70134	4.74018	2.79091	3.68881	3.01729	3.74712	3.25498	2.46327	2.7783	3.03102	3.89582	2.73006	3.65297	2.67658	2.84657
P00915	3.74374	3.58105	2.62455	2.66072	2.69546	3.93891	5.1012	4.78396	5.00362	4.87096	3.90988	2.15087	3.21561	4.5568	4.39136	4.69839	4.12377	4.31305	4.68016	3.1674	4.24983	3.62142	6.20107	2.72086	3.00821	5.22475	4.69839	3.24791	3.6849	3.64797	3.38236	3.06613	4.21289	3.96653	1.91885	3.67211	3.39897	3.89603	3.64958	4.13047	4.07016	5.65435	4.4183	4.25351	3.43103	5.4186	3.99125	4.8423	3.41355
P02649	3.01388	2.87513	2.15279	1.98243	2.87981	4.25719	3.23841	4.25389	1.93494	2.40039	2.96346	4.24196	1.74168	4.11854	2.19922	2.9953	3.33387	2.31052	2.6217	2.36685	3.10913	2.72122	4.14869	2.3347	2.41638	2.69945	2.64965	1.83799	5.10316	2.23155	2.43839	2.58149	3.0621	2.43486	2.16149	2.52057	1.37494	2.75851	4.04606	3.49637	4.26191	2.38596	3.14098	2.877	4.40597	4.23202	3.15353	2.89841	1.14611
P16157-14	3.17243	2.79115	2.37324	2.24206	2.20368	3.95495	3.9171	3.43497	4.39067	3.78522	3.02136	1.67713	2.39023	3.78856	3.355	3.25141	3.1207	3.35691	3.93127	3.69678	3.53489	3.11118	4.97467	1.93318	2.6677	4.10094	4.13856	2.72515	2.90805	2.45642	2.67235	2.54015	3.46503	3.24962	1.59074	3.20032	2.73095	3.94857	3.09839	3.33721	2.56796	4.33546	3.79972	3.07626	2.48309	4.43735	3.16737	3.79663	3.21479
P17677-2	5.85933	3.07282	1.035	5.35685	4.94232	4.77265	4.46113	4.68384	1.13561	1.74427	3.89834	4.44709	3.75062	3.0064	4.04303	2.57457	4.27963	-0.39287	5.33678	4.9307	5.19112	3.88359	1.56235	4.92464	5.34195	5.28081	6.03809	2.35225	4.97734	1.58876	2.0744	1.29748	4.9093	3.18756	1.89702	6.39551	1.24582	5.2044	3.101	5.67801	4.01917	1.90889	3.59689	4.44102	5.07627	4.47832	2.6831	5.4404	2.01894
P23634	4.48475	2.04812	2.71095	3.02511	2.73525	2.79086	3.34096	3.6657	3.7347	2.55606	2.49428	3.7055	2.57482	2.08461	3.19374	2.19236	2.52755	2.20474	4.78339	3.73874	3.56898	2.9622	1.63889	3.43701	3.59546	2.3993	4.39605	1.95317	3.84915	2.18878	3.26202	3.52896	3.02005	2.34004	2.16871	4.5888	3.72808	3.25096	3.33579	3.47969	2.70479	1.9491	2.65869	2.87633	3.46735	3.91681	2.03833	4.07327	2.49642
P26640	2.80251	3.28689	3.15148	3.86343	3.65436	3.10684	3.64144	3.56703	3.50196	2.57819	3.227	3.5111	3.5209	3.88188	3.28782	3.29966	3.95363	3.4591	2.49944	3.13197	2.95754	3.05758	3.33991	2.98999	3.64701	2.86761	2.88762	3.60159	3.20415	3.64825	3.40695	3.57069	3.23638	2.92667	3.3521	3.31244	2.85833	2.96142	4.12319	3.00003	3.70586	3.29024	3.19496	3.30512	3.35974	3.65781	3.12404	3.68515	3.41822
P37837	4.06577	4.417	4.23963	4.22113	4.43006	3.82527	4.11096	3.93831	3.7023	4.98391	3.93521	4.07576	4.68312	4.03578	4.34024	4.95002	3.95096	4.1312	3.89411	3.7862	3.94116	3.89357	4.77312	3.76881	4.46868	4.55411	3.57891	4.58804	4.13729	3.93353	3.85087	4.0799	3.85742	4.29589	3.70754	3.62478	4.35479	4.74401	4.49214	3.87627	4.0421	4.37674	4.13191	3.88078	4.50846	4.17423	4.55586	4.20983	3.59906
Q15417	1.60009	3.55081	2.85525	3.59335	3.67377	2.70826	3.26535	3.35966	3.56237	3.79205	3.00712	3.19329	3.20585	3.26877	3.05634	2.71188	2.12921	4.43318	3.70291	3.00419	3.53611	2.8045	3.55203	3.31014	3.86528	2.79129	2.8743	1.89051	2.69849	3.40955	3.39546	3.39555	3.16872	2.59524	3.64014	1.78078	3.30473	2.40118	2.77217	4.09523	3.72985	3.75141	3.43035	3.02052	3.40667	3.17418	2.38666	3.20806	3.69905
Q9NQC3	5.13355	2.70281	2.31348	4.03819	3.72841	4.27247	3.80527	3.70391	2.21601	2.41867	3.60414	3.44511	3.61177	2.16245	3.05676	1.83975	3.78006	3.88679	4.80934	3.7367	4.42939	3.48754	2.58692	4.36075	4.15932	4.07387	4.44355	3.46648	4.06733	1.78243	2.88305	2.72258	3.63389	2.33497	2.8404	4.39044	2.44515	3.88594	3.15066	4.09941	2.81497	4.34607	4.91994	3.20348	4.5768	3.70567	3.78633	3.82604	2.88635
P16152	4.50475	3.54481	4.40299	2.90903	5.02473	3.09637	4.4373	5.1689	3.38786	2.9111	3.84232	4.5918	4.96986	3.41745	4.08784	3.84678	2.2846	2.33181	4.29016	4.66628	4.84607	4.08355	3.53392	4.91412	5.65219	3.4446	4.05075	2.50267	3.8409	2.6647	4.24189	4.21139	4.02499	3.5522	3.28187	3.47893	4.66606	5.00906	3.90572	5.30113	4.45414	2.95974	3.14984	3.63083	4.55793	4.78921	3.36172	4.26164	3.25799
P24752	4.43162	3.03503	3.66935	2.96881	2.68917	3.39042	2.82119	3.66569	4.16569	4.43481	3.53602	2.81943	3.35176	3.21703	2.90481	3.43872	3.13134	4.80405	4.2102	3.5683	3.31225	3.78647	2.9703	3.76603	3.78194	3.5454	3.57135	3.24827	4.92595	3.22623	3.06767	3.24628	3.31585	2.63001	3.05877	4.48516	3.92865	3.85217	3.44307	3.43759	3.41038	3.49252	3.76735	3.12406	3.12626	3.13154	3.18719	3.46368	2.76694
P37802	1.13532	4.07583	2.87132	3.67569	3.22343	2.84602	3.16809	2.47302	3.3851	3.55112	2.7293	2.71481	2.6234	3.0898	2.15194	4.0501	3.79399	1.41443	3.78869	2.84205	3.81316	2.87006	4.44358	2.81371	3.52456	2.89343	2.47091	2.13373	1.45208	3.63029	3.33929	2.96839	3.08249	3.68662	4.26659	1.56054	3.24233	2.00682	2.01508	3.74394	2.91699	3.2466	2.95829	3.06862	3.91301	3.25157	2.0543	2.18795	4.0589
P41219-2	0.434352	2.52058	1.59018	2.1287	2.83839	4.0961	5.03616	2.86449	2.81157	2.75506	2.92695	1.97019	2.25922	2.50877	2.37862	3.17085	1.43886	5.64613	1.6854	3.5398	3.42428	2.3191	2.87134	4.4835	3.39607	1.86757	5.0192	1.07455	1.30553	1.64945	2.31697	2.49873	3.14989	2.28601	3.57985	1.14375	3.69649	2.19238	1.27752	5.10304	2.70458	2.3487	2.10113	3.49621	5.6145	3.24028	1.17983	1.82838	2.09145
P45974-2	3.95505	3.48909	3.78557	3.67449	3.79038	3.39305	3.70496	3.83952	3.34181	2.87406	3.54699	3.42403	3.59214	3.48601	3.38256	3.44981	3.6938	4.07775	4.06881	3.24358	3.51102	3.4338	3.33709	3.74215	3.50726	3.89452	3.73501	3.72052	3.58808	3.58538	3.56596	3.61495	3.24227	3.32791	3.57512	3.73663	3.09777	3.51585	3.29272	3.97039	3.78595	3.90355	3.71206	3.36539	3.04239	3.43076	3.7506	3.42462	3.62099
P46939	2.79862	4.1621	3.83577	2.00118	3.78373	3.76743	3.92871	3.7584	2.56144	2.59653	3.2536	3.55774	3.84373	4.24199	3.1818	3.87144	2.62345	1.37987	3.16905	3.90783	3.89804	3.08758	3.67988	3.87344	4.21029	2.59329	3.00125	2.02985	3.98874	2.43085	3.59455	4.14103	3.09263	4.60462	3.00821	2.70634	2.6759	2.96954	3.11743	4.13839	4.28703	2.8796	3.02444	3.2426	2.83919	4.25692	2.63545	3.184	2.93763
P49792	2.68045	3.88989	4.04582	3.62454	3.36245	3.7163	3.3083	2.96547	4.09985	2.87095	3.4159	3.12645	3.60949	3.5325	3.20711	3.73722	3.90747	4.44688	3.12959	3.0135	2.96189	3.36031	3.72628	2.85102	2.77834	3.44515	3.05081	4.43566	2.95656	4.60548	3.52746	3.6217	3.26764	3.8852	3.77643	2.78897	4.04986	2.80985	3.22741	2.54897	3.32779	4.22949	3.99602	3.24145	3.14233	3.02082	3.70687	3.20922	3.89266
P50991	4.07717	3.78186	4.22518	3.84723	3.59503	3.70852	3.47256	3.60194	3.61314	3.06468	3.85191	3.26282	3.74997	3.88479	3.41307	3.56187	4.28694	4.39183	3.84117	3.39015	3.1996	3.73259	3.44298	3.47441	3.54212	4.02984	3.72128	4.08224	3.60296	4.20993	3.70234	3.78699	3.44686	3.15593	4.06971	3.58951	3.69058	3.73099	3.13846	3.8448	3.57935	4.21857	4.127	3.47778	4.02136	3.31883	3.72738	3.02607	3.72705
Q04637-9	3.23013	3.83307	4.04948	4.02746	3.44696	3.29464	3.37063	3.38993	3.33831	3.26946	3.33112	3.25086	3.42678	3.78823	3.23239	3.60632	3.65595	4.31317	3.42094	3.13544	3.29089	3.44222	3.5564	3.22774	3.45669	3.22101	3.19729	3.45317	3.31402	4.32132	3.73357	3.61529	3.37702	3.35777	4.03568	3.08989	3.26853	3.19668	3.31754	3.31376	3.53879	4.29879	4.0093	3.36197	3.08689	3.27083	3.38713	3.39237	4.40121
Q8N568	3.04748	2.30324	4.51781	2.65669	3.84048	2.77476	3.36072	4.04686	2.15453	1.61386	3.11812	3.63418	3.0139	1.18125	3.37403	1.70819	3.03989	4.0214	3.14812	3.37348	3.63158	3.04336	1.30324	3.55383	3.35049	2.45993	2.98402	2.51168	4.17062	2.23746	4.05353	4.17188	2.83602	1.96777	3.22382	3.28416	3.48707	3.43098	3.75153	4.22919	3.07583	1.62905	2.00669	3.06409	3.70196	3.40804	3.22121	3.85466	3.3451
Q96JE9	6.79041	1.22789	2.45055	2.97348	2.69531	2.09008	1.74186	1.55281	2.26754	2.39059	3.95592	1.70481	3.94853	1.83896	1.05749	1.2005	3.45216	1.50823	6.41154	2.28078	3.21004	3.59531	1.19525	4.77446	3.82995	1.88414	5.35583	1.19976	4.02292	0.872067	2.43093	2.43725	3.06442	1.02535	2.15817	5.29555	2.1341	4.75976	1.07543	4.85324	2.53147	2.01532	2.52224	2.92133	4.73598	2.99477	2.31109	1.05769	3.41571
Q9BW30	2.48756	1.75087	6.19974	1.74059	2.00347	2.25526	2.28089	1.54227	5.23284	4.84963	3.31856	2.44603	3.95525	2.45053	1.77869	3.9184	2.93332	-0.0618652	3.52731	3.48533	4.87447	4.52052	1.06792	4.02619	3.73598	2.43534	2.08488	0.725276	2.14874	2.9739	5.7444	5.221	3.51476	1.73246	5.41228	2.22896	5.933	3.00693	2.20502	4.5118	1.91806	1.59937	1.44698	3.44375	4.19591	3.0256	1.74637	1.66519	5.68148
Q9H4G0	5.33641	2.37309	2.84204	2.7804	3.88109	3.43641	3.88189	4.07054	3.00111	2.648	3.48389	4.22086	3.66262	1.98264	3.35797	2.98748	2.77606	1.4306	4.99847	4.04538	4.23567	3.82677	2.63321	4.68803	4.40562	2.48134	4.83172	3.49794	3.80821	1.69518	3.14625	3.28036	3.39144	2.66807	2.01476	4.88124	3.3002	4.96307	3.60856	4.87944	3.24831	2.19693	2.64251	3.44174	3.46223	3.95221	4.49262	3.60648	1.95146
Q9NQ66	5.29184	1.16863	1.48558	2.25679	2.51538	1.47776	2.26989	2.5223	0.774268	1.00606	2.35586	3.16863	2.95911	0.356057	2.47088	0.461241	2.8227	0.182562	4.35315	1.86051	2.14824	2.40463	0.821795	3.67808	2.99676	1.77709	3.77195	1.1138	3.8114	0.0730511	1.12387	1.52933	2.37277	1.05941	1.13041	5.10756	0.845125	2.25144	2.68863	3.55716	2.0244	0.902837	1.72698	2.2711	3.26611	3.35609	1.2395	3.17604	0.740958
Q9NZM1	1.59926	4.88137	3.7336	1.60775	2.24911	3.31919	2.95066	2.89378	3.57821	3.04356	2.65276	2.99957	3.4716	4.24569	2.43409	4.64846	1.83782	2.26192	1.17999	3.6796	3.22038	2.76377	5.20026	2.40673	3.41747	2.73522	2.34229	1.75188	2.19417	1.8466	3.71053	3.73274	3.10357	4.07318	2.90286	1.50509	3.79994	2.13935	2.24832	1.79701	2.5577	3.60449	4.31222	3.08167	2.83389	3.14952	1.94293	2.37028	2.44828
Q9Y696	2.93824	3.56225	3.99386	3.33427	4.03377	2.7532	3.86072	4.27562	3.41731	3.62661	3.41763	3.92014	4.4991	3.83936	3.70164	3.32126	2.86984	2.02327	3.79407	3.79622	3.98781	3.51068	3.13476	4.15965	4.40614	3.05922	2.72333	2.43505	4.20458	3.61335	4.05956	4.00074	3.71895	2.81224	4.36416	2.52031	3.98253	3.34401	3.38882	4.53566	4.00491	3.23127	3.69727	3.47762	4.38817	4.05706	2.81305	4.24808	3.11485
G3V1L9	3.27802	3.48856	4.05541	3.49134	3.82236	3.05712	3.23942	4.02794	3.19899	3.10035	3.35509	3.91585	3.77012	3.79192	3.53164	2.93589	3.58778	2.56054	3.44118	3.93433	3.50603	3.37993	2.66624	3.58527	3.74176	3.39523	3.28332	3.51165	4.07141	2.87392	3.8948	3.97121	3.32658	3.33697	3.58686	3.21658	3.77359	3.35673	3.93154	4.1356	3.76805	2.86407	2.87657	3.40423	3.636	3.85774	3.45128	3.68012	3.54697
O14594	4.13062	0.69523	2.87919	1.8662	2.86045	1.99008	1.11264	4.50797	2.09389	0.970735	2.19568	2.64979	2.54392	0.309886	2.73238	0.396603	3.28626	3.13593	3.81873	1.61071	1.56162	3.06708	1.87069	2.78174	0.949042	1.55726	2.78412	0.485405	2.93309	2.44538	3.6582	4.0483	1.87159	2.48167	1.2495	3.64503	0.71422	2.02044	4.53868	3.00185	2.51612	1.22161	1.39518	2.22638	5.17762	1.88992	1.42015	3.44845	2.77758
P00734	1.91603	2.84534	2.74887	1.46152	4.21771	4.90472	4.0399	2.84877	4.30453	4.35564	3.69016	4.82236	3.48729	2.76339	5.10309	3.79331	3.16287	2.3607	2.10631	3.05986	3.57407	3.41335	5.08133	2.25988	2.60566	4.46308	4.76199	2.32107	2.52732	3.76165	2.74446	2.32483	4.12874	4.6828	4.51111	2.15352	2.96571	2.80283	2.9172	3.12661	2.06355	3.75963	4.33446	4.18403	2.86182	4.4251	2.55372	3.34144	1.55526
P07384	2.85625	4.08931	3.44293	3.31363	3.78788	3.08166	4.30371	4.2514	2.77446	3.22061	3.29911	4.14978	3.80272	3.35117	3.59484	3.8509	2.3499	2.69101	3.63291	3.84888	3.79446	3.29904	3.7935	3.94513	4.05532	2.52812	3.55307	3.49962	3.85008	2.98032	3.18436	3.49572	3.32419	3.91721	3.57053	3.01333	3.47888	3.83341	2.98373	4.3404	3.92531	2.81578	2.76455	3.47554	3.29347	3.72355	3.59479	3.17924	3.3108
P14550	3.36608	4.2274	3.5499	3.35411	3.95424	2.98417	3.93235	4.37294	3.44223	3.41097	3.61751	3.69951	3.91362	3.70614	3.48791	4.56949	3.04922	3.58405	3.52697	3.45086	3.77301	3.44654	4.13877	3.56081	4.14002	3.19898	3.29955	4.04034	3.88184	3.09381	3.6056	3.66751	3.40767	4.22944	3.55825	2.91112	3.82472	3.81887	3.43466	4.21717	4.12212	3.11457	3.1959	3.65657	3.60829	3.79777	3.90213	3.34048	3.20459
P17980	3.33077	3.81054	3.93464	3.85629	3.40555	3.38544	3.40353	3.21849	4.06793	3.6232	3.40951	3.31427	3.203	3.89762	3.50637	3.777	3.84206	4.35278	3.29406	3.39099	3.38916	3.50964	3.78517	3.07043	3.2817	3.56261	3.48805	4.10309	3.29091	4.06394	3.69134	3.7337	3.37739	3.49799	3.42482	3.36804	3.79128	3.20078	3.42102	3.34489	3.57527	4.13694	3.98493	3.38148	3.65652	3.17472	3.91732	3.31766	3.81309
P40227	4.09546	3.6433	4.2742	4.07702	3.44277	3.61233	3.53561	3.55787	3.66009	3.32731	3.84459	3.28617	3.71766	3.87849	3.50155	3.49442	4.53594	4.38465	3.81247	3.41409	3.36893	3.68326	3.34727	3.70079	3.32754	4.07997	3.78122	4.08565	3.70629	4.20844	3.69824	3.62583	3.46822	3.16456	4.09467	3.57844	3.62967	3.64214	3.17945	3.83177	3.59121	4.2641	4.20239	3.5035	4.08658	3.26216	3.70278	2.97312	3.74856
Q01813	4.2316	3.77906	2.66424	3.41003	3.23459	2.18526	3.23986	4.27659	3.69993	1.91989	3.07726	3.29031	3.86513	2.33112	2.85184	2.52959	3.03057	2.87577	5.31209	2.4566	3.47586	3.38302	2.81841	4.42472	3.98323	2.30589	4.05022	1.79346	4.53069	2.83238	2.67812	2.95301	3.19286	3.32443	3.34444	4.32556	2.86484	3.96327	3.05855	4.52474	3.20797	1.91105	2.04735	2.9452	4.08445	3.48781	1.86013	2.49665	3.27933
Q13228	3.98307	2.9386	5.09126	2.09787	1.75445	2.69029	3.07266	3.17718	4.4029	5.20596	3.51371	2.73029	3.95161	4.01767	2.75064	4.03781	2.98478	2.23605	5.14122	3.37122	2.85	3.96346	3.43777	4.99947	3.61355	2.72945	3.02066	1.9154	2.96691	3.50749	4.6038	4.51429	3.12328	2.44928	3.32007	2.97541	5.3244	3.85473	2.83384	5.13743	3.45386	3.03641	2.51946	3.19837	3.16088	3.70508	3.42283	3.12887	4.11769
Q13938	0.178875	0.508978	4.70819	-0.0537606	0.0664503	0.0477204	0.609364	0.994011	4.68539	4.697	1.76009	0.211219	1.54292	-0.0959618	-0.0579558	4.02525	2.49791	-0.185165	1.56534	2.04013	0.840669	5.24003	0.761273	2.38848	2.77175	-0.00798669	0.337257	0.125824	0.827083	-0.148452	4.82244	3.72623	2.83837	1.05883	1.78224	0.927816	6.57819	1.31672	1.14203	1.38507	0.624061	1.04822	0.550318	1.88993	1.63158	1.10924	0.280159	0.822342	3.02397
Q1KMD3	3.26218	4.24998	4.20042	4.77452	4.02292	4.3305	3.44468	3.70323	3.58805	2.61669	3.93797	3.55223	3.71522	4.43404	4.05874	3.67946	3.8207	4.74701	3.15493	3.7834	3.44419	3.76904	3.78126	3.02758	2.98634	3.8235	3.48487	4.92273	3.50278	4.86165	3.88259	3.99325	3.76131	4.57515	3.58563	2.99008	4.01606	4.06351	4.32125	2.93704	3.95456	4.15799	3.44573	3.88879	3.7785	3.37555	4.77385	3.75552	4.13559
Q9UHD8	3.79238	3.95773	3.98976	4.8802	3.95122	3.94875	3.67514	4.09009	3.82604	2.81818	3.75061	3.09438	4.00982	4.81707	3.33451	3.58646	3.98607	3.89559	4.54686	3.96503	3.81421	3.83336	3.23882	4.22193	4.22236	3.77664	4.08129	3.964	4.06359	3.99912	3.62487	3.90694	3.52312	3.62639	4.64135	3.80224	3.91385	3.9843	3.30484	4.64968	4.65809	3.23155	3.12674	3.74291	4.09096	3.64153	3.75442	3.45184	4.23996
Q9UN36	3.7342	1.68697	5.03077	2.22785	3.74697	1.79306	3.33564	4.40762	3.26651	2.15356	3.17942	4.87292	3.599	2.77577	3.25386	2.43497	1.33998	1.02627	4.13803	3.51498	3.32179	3.96342	1.55321	3.9462	3.92917	1.80826	3.14744	2.11104	4.77984	1.05463	4.50445	4.56961	3.23458	2.18356	1.70615	3.75143	3.2531	4.89355	4.09795	4.40066	4.37646	1.0922	1.69427	3.23722	2.4699	4.10945	2.77476	3.54504	2.48122
O75874	2.68382	4.13587	2.98314	4.31134	4.39518	3.60715	4.03131	4.47226	2.62096	3.4409	3.77241	3.87691	3.19827	3.39797	3.87545	4.50218	2.82756	4.96261	3.46858	3.41839	3.44268	3.22581	4.06847	3.27005	3.8443	4.73945	3.90117	4.21257	3.66857	2.91719	2.88764	2.90281	3.74243	3.34306	3.04271	2.78816	3.00706	3.1007	3.63212	3.52047	3.72872	5.14139	4.9418	3.46183	4.3931	3.58506	3.66702	3.98348	2.71047
P00747	1.91784	3.13456	2.66383	1.44954	4.2789	4.80347	4.12934	2.79606	4.70553	4.18682	3.55237	4.79138	2.87966	2.59801	5.50905	3.82025	3.38238	2.69968	1.92311	3.11642	3.83687	3.30848	5.60987	2.51272	2.52787	4.45566	4.24927	2.38722	2.43362	3.95537	2.68831	2.29825	4.1254	4.87515	5.07498	2.34886	2.9058	2.66604	2.79226	3.09698	2.13557	4.01489	3.55798	3.98331	2.59094	4.49121	2.37229	3.3368	1.52014
P09104	5.63541	2.45041	2.17069	3.19961	3.42782	2.82898	4.15522	3.30262	3.68199	3.92419	3.91113	2.91475	4.08655	2.85974	2.86597	2.6995	3.19064	3.49239	5.65158	3.01683	4.01312	4.10993	2.36448	4.46206	3.98692	3.173	4.69029	4.62756	4.17191	2.80862	2.38495	2.42028	3.71125	2.58405	2.61889	5.16801	2.65356	5.28851	2.49957	4.68773	3.07974	3.05599	3.57758	3.67011	3.88353	2.94552	4.60993	2.46472	2.88079
P17858-2	3.48056	3.0741	3.54313	2.96048	3.68994	2.60868	4.04891	3.75355	3.42892	3.26147	3.33645	3.60394	3.5815	3.5415	3.57281	3.21113	2.57764	3.4427	3.52964	2.91551	3.5146	3.40453	2.95121	3.54305	3.5148	2.44411	3.17509	3.65534	3.70522	3.68254	3.52761	3.89653	3.07073	2.77934	4.2053	3.32915	3.4559	3.68398	2.97163	3.74965	3.72271	2.76225	3.29265	3.19305	3.33051	3.60503	3.37609	3.09203	4.08827
P20810-6	1.96473	4.2224	3.63996	1.73148	3.13323	2.7209	2.89957	2.30458	3.4161	3.53098	2.58366	2.62283	3.66577	3.68756	2.33019	3.84993	2.46495	1.86263	2.04006	3.25808	3.78172	2.59118	4.7359	2.62545	3.36532	2.86187	2.31556	1.91097	1.97459	2.55828	3.4856	2.95743	3.03831	4.04564	3.51726	2.20771	4.0902	2.25165	1.87736	3.36951	3.07587	2.64257	2.27906	2.77554	2.66748	3.80565	1.87924	2.21105	3.08537
P30038	3.95306	2.61635	2.44725	2.29026	3.13079	2.67744	3.12788	4.65036	2.31807	2.97903	2.83812	3.6695	4.17594	1.91326	2.8727	2.74806	2.4269	1.4564	4.20086	3.12383	2.88718	3.06465	2.19624	3.50498	3.7661	2.0378	2.81641	1.86099	5.15742	2.57218	2.96483	3.1855	2.98325	3.03487	3.74524	4.26277	1.96995	2.92432	3.02891	3.56738	3.50671	1.70304	2.00042	2.97558	4.06534	3.43744	1.89222	3.04841	3.50988
P55268	1.47256	2.67199	3.47864	3.77264	2.8043	3.38326	2.30605	1.92419	3.89196	3.53529	3.14518	2.07029	3.0691	3.7066	2.62986	3.11837	3.46787	3.3759	1.01441	3.56724	3.06022	3.05972	2.83954	2.15613	2.61583	4.72385	2.15073	2.64495	1.96803	4.05309	2.91408	3.56477	2.91334	3.38845	3.00699	1.83752	4.36266	2.08305	2.78426	2.03686	3.05564	2.85	2.97542	3.26819	3.07221	3.03932	2.18242	2.66659	3.86204
Q05682	1.89109	5.32226	2.99302	2.35963	2.50185	2.85887	2.66914	1.72245	3.65907	3.32049	3.31982	1.97695	2.72421	4.23332	1.71738	4.57922	3.44552	4.03767	1.87035	2.35652	2.0817	3.07011	5.04542	1.94141	1.91013	3.67312	2.04732	3.18522	2.14912	3.97747	2.55113	2.95253	3.03979	4.25669	4.10165	1.60522	2.42352	1.8827	2.28641	2.69008	3.05322	3.92316	2.98886	3.18781	2.83406	2.48317	2.43765	1.77374	3.14382
Q12765-2	3.85023	2.47938	2.80019	2.95524	3.78297	2.48963	3.70117	3.87385	2.44884	2.3744	2.89717	3.30527	3.18887	1.88234	2.78129	2.26237	1.99574	4.6177	3.65246	3.31266	3.68548	2.87935	1.47221	3.67065	4.21607	2.92883	3.45884	2.49434	3.3055	2.54461	3.22878	3.39455	3.05304	2.27935	3.68171	3.37473	2.41409	3.88651	2.32378	4.0717	3.66228	2.64844	2.60588	2.75825	3.66011	3.67685	2.43971	2.73755	2.98472
Q12888-2	2.30716	3.20325	4.24414	3.94069	3.37763	3.31935	2.99789	2.70939	3.94464	2.79372	3.38796	2.91981	2.59785	3.48853	3.26417	3.33598	4.26107	4.80399	2.69496	2.73851	2.82873	3.35358	3.01037	2.44335	2.02144	3.7611	2.92079	3.98093	2.92849	4.73778	3.74176	3.58134	3.33122	3.49242	3.89359	2.31644	4.13115	2.99048	3.58018	2.83769	2.38382	4.21902	3.24387	3.37859	2.10397	2.82223	4.20318	3.13913	4.13549
Q14008-3	4.59213	3.0452	3.58054	3.94853	3.90609	3.68994	3.82764	4.15064	3.33228	2.79082	3.56677	4.20745	3.75988	3.62142	3.76469	2.50904	3.33492	4.13189	4.18221	3.52732	3.94467	3.54958	2.93646	4.13869	4.51653	3.76958	3.64724	3.49632	4.2596	2.95411	3.62102	3.83712	3.52199	2.99305	2.70423	4.30943	3.51601	4.00813	3.90862	4.04331	3.4785	4.25923	3.86384	3.55689	4.52023	3.89493	3.7686	3.74108	3.44655
Q14683	2.1804	3.41654	3.87972	3.79439	3.06671	3.40625	2.7799	2.84562	3.76118	3.2366	3.38228	2.79656	3.06584	3.51562	3.10687	2.83983	4.17676	4.12847	3.14898	2.80227	2.76119	3.43589	2.98027	2.30058	2.53343	3.60057	2.66037	4.49721	3.06872	4.08443	3.54752	3.49102	3.25091	3.73174	3.28197	2.05145	3.4949	3.11539	3.38907	2.38902	2.95411	4.27044	3.65796	3.29657	3.68494	2.55636	3.68174	2.77415	3.65013
Q5TZA2	1.38685	2.24501	4.15159	1.27515	2.03395	2.11695	1.95718	2.47323	2.91795	3.12052	2.64275	2.192	1.86595	2.06243	1.77024	2.80585	1.6608	2.407	2.84211	2.55556	2.45144	3.06093	2.19148	1.80707	1.82248	1.9022	1.73241	2.46468	1.9069	4.87616	2.91437	3.04332	2.45707	2.70742	4.04363	1.72107	4.48017	1.92643	2.04972	1.86762	1.92691	2.13189	1.69206	2.39804	1.81873	1.78681	2.09728	1.45347	4.32937
Q92900	2.79064	3.28841	3.63966	3.56735	3.17622	3.03825	3.0057	3.0342	3.40835	2.66598	3.00764	3.30318	2.89242	3.28817	3.34732	3.19553	3.50332	3.50691	2.82782	3.02815	2.75359	3.04784	2.85118	2.71474	2.62569	3.19831	2.88	3.49476	2.91941	3.85323	3.35639	3.32194	3.0002	3.0117	3.29836	2.60238	3.18261	2.88685	3.14497	2.73221	3.39213	3.68491	3.60972	2.93422	3.18996	2.63976	3.27744	3.02819	3.80825
Q9Y230	2.19714	2.72108	4.20623	3.30139	2.61204	2.76439	2.70696	2.87623	4.32631	4.23572	3.07919	2.62775	2.5761	3.49241	2.76374	2.66901	4.01254	4.27232	2.34865	3.03956	3.29776	3.42251	2.72488	2.35814	2.68957	2.92697	2.54761	3.47791	2.84154	3.65669	4.09835	4.00353	3.12211	2.79559	3.6506	2.01182	4.66533	2.67746	2.57612	2.63586	2.83552	3.37396	3.37148	2.98974	3.25221	2.39871	3.24356	2.32598	3.5672
K7ELL7	2.18738	3.29405	2.6473	3.38644	2.93536	3.71856	2.96072	2.69815	3.81384	4.31585	3.07503	2.52883	2.6893	3.71592	2.7656	3.08183	3.56148	4.72117	2.33857	3.3027	3.29522	2.9759	3.56503	2.25095	2.82941	3.48321	2.87008	4.11061	2.36266	4.12735	2.85639	2.81083	3.27154	3.6643	3.8443	2.47142	2.89012	2.57204	2.64932	2.22467	3.39105	3.98457	4.03869	3.03431	3.28246	2.65484	3.18979	2.65137	3.68542
O14980	3.60919	4.16566	4.51994	4.20832	3.50202	3.45562	3.85166	3.75644	3.76216	2.91546	3.94611	3.8374	3.71823	3.66813	3.83443	3.8848	4.20687	4.57385	3.88762	3.51956	3.01066	3.94101	3.44806	3.54398	3.36292	3.80362	3.44775	4.79272	3.81024	4.51457	3.75919	3.90464	3.61789	3.4792	3.57513	3.18684	4.38631	3.52789	3.66036	3.39371	3.77315	4.48386	4.43275	3.7397	3.33499	3.31623	4.39015	3.47947	4.04826
P13796	2.01046	4.56798	1.99894	2.01879	2.53011	2.83371	2.78665	2.62472	2.26964	5.1393	2.79392	2.24659	3.87814	3.03346	2.49383	5.45686	2.12978	1.89438	1.95832	3.23496	2.81402	2.76962	5.75723	2.5649	3.06662	3.07134	2.66234	2.12062	2.18579	2.30344	2.16914	2.1978	3.01801	3.42556	4.64589	1.51427	2.45806	2.06748	2.16801	2.28518	3.49045	2.90743	2.79822	3.45173	3.55075	3.83696	2.68454	2.44457	1.85598
P26641	3.37536	4.09803	3.88234	4.20077	4.07146	3.9134	3.65792	3.3712	3.78492	3.32502	3.75772	3.72316	3.39627	3.76816	3.80096	4.26354	3.95241	4.36847	3.4577	3.32215	3.21127	3.66578	4.10704	3.32184	3.10108	3.98478	3.63218	3.76331	3.42974	4.44382	3.82964	3.83434	3.64471	3.62528	3.56682	3.31786	3.52663	3.37493	3.48412	3.45132	3.74968	4.74046	4.32083	3.62467	3.50758	3.47448	3.54311	3.68989	3.96852
P35237	1.8285	2.75608	3.42632	3.65356	3.51077	2.79684	3.50699	4.1112	3.45146	3.71174	2.74362	3.95369	3.55421	2.83	4.10272	3.16509	1.85174	2.64352	2.68391	3.73475	3.63709	3.01388	2.90567	2.99652	3.96216	2.35851	2.85128	3.38056	3.21638	2.5482	3.63057	3.82006	3.29178	2.80137	3.25387	1.96195	4.50257	3.10438	3.26732	3.92494	3.80895	2.31388	2.42897	3.36363	3.22902	4.2253	3.30178	3.79021	3.38364
P35611-3	4.5117	2.5319	4.28385	2.89393	3.77109	2.31405	3.64481	4.04879	3.08089	3.41552	3.31214	4.11457	3.7196	3.11748	3.57484	3.39305	2.86387	1.802	4.82848	3.29133	3.08146	3.72494	2.37812	4.17675	3.52951	2.97843	3.88009	2.45491	4.26732	2.22111	4.20895	4.11311	3.3477	2.76896	2.93002	4.08801	3.97683	4.11464	3.63671	4.58129	3.68151	2.18393	2.41782	3.34636	3.6772	3.98648	3.30051	3.73809	2.87436
P54577	4.15294	3.76923	3.89006	3.89881	3.83141	3.50967	3.70013	4.38437	3.59177	3.31271	3.7902	3.72894	4.09258	3.48335	3.54614	3.84844	3.77495	3.82783	4.65575	3.39994	3.51309	3.67007	3.67265	4.03068	4.29427	3.56541	3.72166	3.55602	4.22773	3.51853	3.63923	3.96006	3.51757	3.25808	3.63866	3.73294	3.42649	3.81813	3.53876	3.79845	3.86942	4.20022	4.72733	3.55721	4.3238	3.47733	3.36204	3.63265	3.24001
Q15393	2.43433	3.90756	3.91736	4.32195	3.2052	3.68901	3.05549	2.91708	3.40841	2.61638	3.65222	2.98072	2.96624	3.45212	3.39398	3.59441	4.03666	4.44435	2.91614	3.09805	2.59266	3.49017	3.34042	2.33685	2.71375	3.7545	2.91993	4.44986	2.88804	4.30138	3.40279	3.44755	3.28849	3.54925	3.43104	2.17229	3.65853	2.94984	3.39142	2.5322	3.24269	4.49845	4.11106	3.42355	3.42518	2.60285	3.84223	2.87709	3.51526
Q709C8	2.95146	3.69027	3.10917	3.0368	3.21647	2.8583	3.58228	3.20586	3.11218	3.88213	2.90645	3.1779	3.61638	3.52811	3.35925	4.11587	2.86405	3.1655	2.73676	3.2303	3.16308	2.91706	3.78699	3.12498	3.10478	2.81959	3.37721	2.38718	3.18974	3.47887	3.22507	3.43217	3.11527	3.45538	2.92095	3.13648	3.37866	2.8872	3.26336	2.91276	3.12768	3.68814	3.76539	3.07828	3.23551	3.87212	2.92256	3.314	3.19006
Q96CW1	4.54394	2.70712	3.22301	3.33444	2.79593	2.8119	3.07089	3.0504	2.26983	2.21686	2.85937	3.27014	2.89942	2.72748	3.15719	2.84036	2.09751	2.52789	4.33619	3.08278	2.90992	2.93533	2.32998	3.72423	2.85097	2.33929	4.10778	2.51869	3.25318	2.49982	2.87654	3.00373	2.78525	2.08703	2.82339	4.3863	2.78167	3.3782	2.98525	3.55599	2.89992	2.2263	2.52961	2.81208	3.14466	3.03976	3.01545	3.01147	3.26607
Q99832	4.15939	3.67917	4.31526	3.95494	3.48032	3.64841	3.46442	3.67208	3.67189	3.22584	3.86318	3.27567	3.71966	3.86859	3.45746	3.56404	4.3905	4.36657	3.83373	3.45646	3.25375	3.68278	3.48183	3.69123	3.27799	4.06671	3.75742	4.14399	3.6418	4.23633	3.64612	3.71405	3.48654	3.19608	4.10417	3.64835	3.77466	3.71215	3.15256	3.83573	3.60532	4.20843	4.14111	3.51056	4.03597	3.28256	3.75568	3.07333	3.77809
Q9H4B7	4.83913	2.92101	3.08071	3.49704	3.36255	3.0052	3.39219	3.72381	2.65152	2.63573	3.40704	3.01403	4.11101	2.584	2.86559	2.90114	3.42368	3.9919	4.58333	2.9442	3.16681	3.47298	2.6805	4.11199	3.80865	3.0664	4.3402	3.49002	3.80114	2.50553	2.9666	2.97354	3.26626	2.87536	2.92479	4.33599	2.45507	3.75885	2.58278	4.28769	3.03781	3.52696	3.49368	3.28243	3.76475	3.00214	4.64752	2.81032	3.14186
Q9UDY2-6	3.51375	3.70326	4.88071	2.02022	3.35242	1.87332	2.42604	4.80511	2.33487	1.79508	3.2756	3.31205	4.69485	1.33567	2.84222	3.13582	2.63649	1.3669	4.62271	2.97117	2.87024	3.80721	1.91955	4.74958	4.39091	2.56294	2.46626	1.80354	5.06171	1.40616	3.55218	3.34016	3.03148	3.2409	1.89336	2.82932	3.25907	4.97686	3.00589	5.36245	2.45606	2.21899	2.04705	3.03557	3.66017	3.45529	2.68748	3.09232	1.65948
A0AVT1	3.93084	3.70086	3.92047	3.55062	4.01206	3.20017	3.91612	4.06022	3.83656	3.67753	3.58303	3.99496	3.85699	3.51704	3.6222	3.86907	3.22986	3.99567	3.99271	3.66892	3.83849	3.5762	3.56083	4.06121	3.85986	3.2976	3.46455	4.13295	3.97982	3.99391	3.63607	3.80131	3.42838	3.26344	3.68262	3.37474	4.08153	3.83872	3.79833	4.12718	3.78253	3.80416	3.89081	3.63522	3.74645	3.74823	3.97944	3.77654	3.70139
O15031	2.28901	2.6175	3.86846	2.99648	2.95475	3.20484	3.35375	3.89592	3.1273	3.17085	2.95564	3.7417	3.07593	3.25859	3.14673	2.87574	2.36442	2.51333	3.20617	3.84834	3.14937	3.08965	2.6755	2.67052	3.06522	2.80107	2.76387	3.53803	2.95231	3.66129	3.60626	3.91935	2.78613	3.05928	3.87484	2.53162	3.7654	3.12978	3.22997	3.07766	3.44027	2.35494	2.21121	3.17031	2.55635	3.28574	3.68747	3.2364	4.2396
O43301	5.83421	2.57297	1.60115	2.19247	4.11439	4.38277	4.49857	3.0845	1.64218	1.37742	3.7863	3.98634	4.56685	2.12054	3.62193	2.44323	2.59326	0.087417	4.99121	3.83957	3.86652	3.27116	1.96602	4.93173	4.54208	2.61302	5.08157	1.65679	4.77744	1.12143	2.16338	1.9843	3.92037	1.96357	1.64352	5.72314	3.13605	3.97601	2.86111	4.58778	3.78265	1.74602	2.45843	3.56902	4.43401	4.68998	1.87966	3.64115	1.36872
O60664	1.65763	3.30374	3.25846	3.46323	3.53533	3.41631	3.41021	3.42063	3.24514	4.02698	2.61202	3.32457	3.42581	3.79189	2.94696	3.83342	2.16941	3.84769	2.04981	3.25495	3.43509	2.80397	4.32847	2.93208	3.30875	2.08334	2.60885	2.20846	2.97579	3.66471	3.82125	3.62934	3.29708	3.67749	3.84171	1.96693	3.34385	2.79336	2.09272	3.20752	4.03762	3.25638	3.52186	3.12176	3.55269	3.65131	2.32652	2.89599	3.65245
P05455	2.39449	3.60292	4.70522	4.05435	3.46415	3.59046	2.9036	2.91492	4.36298	2.56774	3.80826	3.03316	3.12988	3.91717	3.38847	2.56441	4.43893	4.6372	3.31776	3.19329	2.97342	3.73986	2.67965	2.53103	2.53674	3.92555	2.79271	4.42915	3.16033	4.58016	4.11325	4.20918	3.63289	3.78416	4.24244	2.1695	4.28879	2.83425	3.12566	2.67674	3.27606	4.40361	4.24211	3.44816	3.17842	2.62394	3.74768	2.83933	4.04615
P0CG48	2.24724	3.76944	2.68163	3.10707	4.8346	2.68324	2.86007	2.92514	2.57941	2.56451	3.3726	2.82371	2.6581	3.15485	2.02281	2.95137	3.3377	3.129	2.16316	3.63434	3.57759	3.85437	2.92223	2.86652	5.56225	2.95066	1.99948	2.93756	2.80463	2.75093	2.94166	2.64707	3.1687	3.90362	2.83316	2.79839	3.08437	2.92085	2.8082	3.21878	2.79189	2.9919	2.41507	3.64783	3.34663	3.9716	2.98311	2.88944	3.03858
P10155	2.29013	3.0711	4.27067	3.65004	3.05983	2.77977	3.07154	3.42416	3.86595	3.42647	3.12976	3.486	3.10302	3.08316	3.2134	2.27706	3.99867	3.52165	3.84405	2.97876	3.03523	3.28342	2.41826	2.80722	2.96227	3.16762	2.62941	3.73645	3.42914	3.85446	3.8169	4.0382	3.00644	3.13444	3.77144	2.26421	4.17049	2.97977	3.31444	3.12678	3.40374	3.01699	3.48881	3.18387	3.32402	3.04635	3.58091	3.50849	4.05747
P10636	6.55827	2.00851	3.44684	3.43862	3.36122	2.28263	2.54384	3.61738	2.25789	1.62482	3.95381	2.74883	4.11329	3.08894	2.40575	1.2308	3.25688	2.27421	6.32547	2.33537	3.2935	3.87211	0.635827	4.59472	3.48785	3.2309	4.85269	3.54102	4.53046	1.54543	3.02614	2.885	3.09191	1.65524	2.63668	5.32187	1.33647	4.56423	3.53214	5.12453	2.93914	1.74509	2.7134	3.37102	4.29851	3.18138	4.64845	3.6982	3.74544
P11532	1.76284	2.0674	3.16042	2.0879	2.84629	2.3823	3.73877	3.19799	2.22221	1.77229	1.91596	3.95911	3.07637	2.06756	2.372	2.19589	1.33966	0.921176	2.03842	3.1718	3.72885	2.50951	1.58795	2.62038	3.85163	1.65957	2.16817	1.16318	2.59896	1.52171	3.34051	3.61312	2.58698	2.32026	1.31982	2.32641	3.21383	2.92977	2.8099	2.7211	3.36371	1.64586	1.78786	2.24719	2.10451	3.48667	1.61566	3.02711	1.70266
P19823	1.09117	2.98951	2.71239	1.52388	4.13767	4.67389	3.97728	3.50905	3.89591	4.67097	3.80592	4.69669	3.02704	1.90847	5.1529	3.57263	3.76294	2.56024	1.75037	3.18068	4.24116	3.36272	5.20803	2.27786	2.91913	4.46276	4.2209	2.342	2.44517	3.68324	2.59449	2.47943	4.19619	4.05235	4.60261	2.03814	2.47988	2.38902	3.13193	2.78988	2.03721	4.52853	4.4253	4.13698	4.171	4.57427	2.5912	3.89752	1.57687
P51991	2.34052	3.44685	3.66843	4.31196	3.2944	3.58408	2.96084	2.82289	3.3224	2.86106	3.70874	2.95306	2.958	4.05016	3.36651	2.91571	4.00408	4.58663	2.66398	3.17256	2.55507	3.35239	3.0514	2.39465	2.33252	3.90813	2.89617	4.4649	2.73801	4.16445	3.48248	3.39133	3.40579	3.69414	3.44955	2.48775	3.57972	3.59538	3.74822	2.4746	2.96025	3.62656	3.44009	3.26096	3.33448	2.40771	4.05609	2.91454	3.44499
Q14112	1.02492	2.92864	3.03853	2.48953	3.5911	3.47267	2.6972	2.24493	3.63125	4.25236	3.38086	3.00747	3.17231	2.94515	2.7368	3.98538	3.3302	1.88282	0.467753	4.13989	3.29092	3.19705	3.02227	1.74443	2.6959	4.87891	2.01703	4.04117	1.77364	3.99352	2.519	3.14147	2.97576	3.10932	4.16248	1.86914	4.13711	1.98969	2.8961	2.14097	3.28604	2.37128	2.63877	3.61152	3.25675	3.07815	3.70549	2.18295	2.98075
Q15334	3.08014	1.51659	4.24973	2.25954	2.68963	1.78414	2.38241	3.35492	3.16413	2.16679	2.61236	3.20042	3.25727	1.86841	2.41734	1.44496	2.5593	1.65002	4.07071	2.54817	2.60066	3.14795	1.37752	3.37093	2.67562	1.61673	2.51622	1.53893	3.53062	2.1189	3.90657	3.91989	2.60122	1.76579	3.01336	2.43442	3.35791	3.64709	3.08233	3.71465	3.27782	1.35028	1.25532	2.58951	2.56258	2.83439	2.1125	2.82857	3.08903
Q16799	5.06234	1.49253	2.67168	4.77467	2.89925	3.35152	3.00261	2.97587	3.57692	2.40981	3.24634	2.92229	3.21459	5.76113	2.73794	1.93954	2.73472	1.28885	4.43052	3.06328	3.49856	3.25293	1.91927	3.99971	3.82211	2.62714	4.91629	2.05135	4.15122	2.25922	2.99186	2.94216	3.59361	1.78239	3.2292	4.48032	3.83447	4.42681	2.82808	3.94757	3.99773	1.45244	2.07559	3.07726	3.45587	3.45285	4.21693	3.79916	3.61272
Q8N163-2	2.62044	3.43992	4.136	4.02731	3.20303	3.23279	2.68685	2.69436	3.96573	2.21151	3.49649	2.77544	2.98287	3.19147	2.90001	3.14262	4.58922	4.39998	2.74281	2.79958	2.67804	3.31537	3.00247	2.47358	2.11591	3.44338	2.7407	4.48792	2.983	4.10608	3.533	3.52243	3.17211	3.48064	3.70839	2.3615	4.25649	2.81628	3.21256	2.2284	3.18675	3.68325	3.51334	3.19559	3.65078	2.27268	4.10099	2.70648	3.67163
Q9C0C2	2.01874	3.39906	2.36343	2.60044	3.25402	2.19035	3.15805	2.50185	1.94191	2.76109	2.28906	2.98306	3.10783	2.90391	2.77126	3.13553	1.95437	2.35484	2.23809	1.93672	2.54026	2.33159	3.47293	2.10707	2.37846	2.63188	2.35824	2.30901	1.96743	3.54201	2.61518	2.5184	2.53733	3.56514	2.83352	2.00543	2.78244	1.93295	2.58289	2.80614	2.64269	2.41375	1.81186	2.69203	3.08708	2.82931	1.91154	2.74068	2.97
Q9P2R3-4	2.4227	3.46389	3.45687	2.93217	3.68967	2.83073	3.58351	3.66713	2.95264	2.30666	2.93587	4.08326	3.29665	3.0815	3.73534	2.91478	2.22619	3.17015	2.61219	3.0849	3.14126	3.04802	2.61841	3.01112	3.40414	2.18269	3.03761	2.59961	3.42809	2.80676	3.66803	3.75687	3.04987	2.51706	3.45378	2.44832	3.05639	2.90576	3.38537	3.00534	4.19403	2.73289	3.08966	2.9828	2.57607	3.70091	2.89441	3.75777	3.33726
Q9Y2J8	3.9174	1.61488	5.0503	2.24525	2.3769	2.29249	2.58687	4.76535	1.90211	2.90075	3.57303	2.49295	5.29738	1.99895	3.55858	2.48298	2.80333	0.828778	4.42721	3.21789	2.18155	3.94159	2.16118	4.78961	4.41191	2.22279	1.96552	1.50502	3.80362	0.779809	4.27027	4.204	3.2633	1.30344	2.08581	3.61654	2.95415	3.72072	5.15457	4.72815	2.57942	1.76531	1.72877	3.5659	4.17939	4.08633	2.91904	4.3385	1.17868
O00571	2.81523	3.81909	3.46621	3.27222	3.63602	2.85686	3.12724	3.3972	3.03614	2.33551	3.17661	2.96635	3.02799	3.20512	2.96311	2.95115	3.87809	3.93578	2.99001	2.96988	2.9227	3.10645	3.25554	2.81602	4.45642	3.22367	2.83012	3.23474	2.99758	3.08913	3.2502	3.19459	3.07608	3.30698	2.78917	2.59129	3.03793	2.90043	3.02429	2.99687	3.12538	4.00973	3.52887	3.01939	2.7718	3.1881	3.35573	3.10287	3.01584
O43236	5.34417	2.49754	3.22953	2.99263	3.9141	2.81762	3.7424	3.15652	2.03011	1.62357	3.28825	3.77215	4.36092	2.77033	3.847	2.52292	2.28054	0.648826	4.3923	3.24407	2.99576	3.42024	1.90522	4.49267	3.83167	2.5883	3.65547	2.24874	4.17676	1.76226	3.06919	3.47937	3.13588	2.11255	2.24025	4.60468	2.5048	5.10604	2.57245	4.23133	3.5045	2.0351	2.26441	3.13342	3.73766	3.46551	3.03826	2.15083	2.30593
O75781	4.69851	1.45935	2.48286	1.56749	2.70881	1.84992	2.87269	3.30926	2.00234	1.90471	2.06567	3.19067	2.50439	0.19599	2.14527	2.05844	2.07482	1.81159	4.37227	2.57164	3.04017	2.57895	0.833279	3.76337	3.29155	1.80051	3.85272	0.235131	3.42512	1.86238	2.81553	2.45599	2.75015	2.21565	2.84583	4.02432	3.38391	3.09927	2.07906	3.89316	1.16887	0.720527	1.4564	2.19381	2.74699	3.34669	1.15986	2.38392	3.48062
P06727	1.28683	2.59311	2.12333	1.60131	4.05772	5.32013	4.08151	1.39863	4.09856	4.17058	2.92996	3.70795	2.96274	3.50525	3.48713	3.68983	4.81566	1.72074	2.56789	0.735211	3.88588	2.71133	5.87386	2.30185	2.00194	3.66633	3.95473	1.98301	1.846	3.00043	2.49696	2.0803	3.94743	5.21287	5.06325	2.42508	1.84553	1.90414	2.55803	2.54945	2.04923	3.66364	2.60711	3.63376	1.64002	5.26631	1.62245	2.37396	1.44423
P06753	3.51574	4.14157	3.20837	2.6917	3.59476	3.41656	3.45492	3.28179	3.31511	4.58038	3.05922	3.22493	3.54222	3.34838	3.05651	4.2406	3.31831	3.19698	4.30807	3.02193	3.32065	3.12178	4.52382	3.79303	3.60787	3.44113	3.76468	2.56402	3.43916	3.22443	3.19581	3.22433	3.21709	3.81892	4.09416	3.70687	3.3073	3.43531	2.68017	4.20569	3.06637	3.05028	2.97259	3.22126	3.96213	3.49604	3.0318	3.12641	2.78415
P17174	5.3234	1.914	2.44163	2.89434	2.28589	2.07765	2.87616	2.17195	2.36753	3.20214	3.23405	2.05772	4.06118	2.55828	2.32635	2.74064	2.41891	1.87089	4.87431	2.2191	2.26099	3.07996	2.06508	4.2358	2.93235	2.38502	4.27713	2.12731	3.83474	1.66392	2.1929	2.11969	2.90333	1.46864	2.02222	4.57343	2.50516	4.07455	2.23038	3.85498	2.50979	2.2078	2.72282	2.69416	3.69895	2.52307	2.70507	2.40004	1.62466
P28331-2	4.86117	3.17948	3.11346	3.36082	2.92004	3.5028	3.18723	3.32448	2.9837	2.67988	3.28659	2.91932	3.22251	2.90395	3.18511	3.37449	2.7448	3.4246	4.35553	3.73272	3.15004	3.43837	3.09266	3.86399	3.07706	3.64061	4.11647	3.40371	3.45556	2.21553	3.11726	3.26301	3.20152	3.13512	3.03875	4.75204	2.91649	3.99412	3.14115	3.59676	3.14763	2.83576	3.04348	3.06875	3.62051	3.13673	2.84643	3.40035	2.80302
P35998	3.20012	3.53697	3.68863	3.66582	3.17843	3.20927	3.11129	3.01292	3.60852	2.64338	3.18501	3.02788	2.88318	3.48588	3.14604	3.34139	3.53782	4.14126	3.01982	2.95791	2.94732	3.18201	3.38896	2.78539	2.62032	3.3527	3.21991	3.80953	3.03731	3.84304	3.41387	3.37877	3.09536	3.14572	3.29491	2.90326	3.3721	2.73969	3.14237	3.08128	3.26595	3.91601	3.76478	3.0336	3.20974	2.79657	3.71284	3.10357	3.56963
P58107	1.66846	4.52516	3.68474	1.14144	2.17145	1.74761	2.30742	3.2191	2.85837	2.07615	2.30928	3.08101	2.5215	2.27888	2.68099	2.94197	1.41291	0.949611	3.04824	2.83389	2.78798	2.72815	3.75775	2.72122	2.86724	1.07161	1.84221	0.903649	3.36719	2.96444	3.17545	3.26089	2.07736	3.85201	3.77146	1.95426	4.49178	2.74459	1.95524	2.80317	2.09891	1.25532	1.23674	2.36808	2.49964	2.71112	2.08799	2.13169	5.2332
Q14624	2.17396	2.70964	2.97578	1.6662	3.50126	4.20483	4.09509	2.78205	3.71919	4.97584	3.51664	4.03825	2.95167	2.64365	5.07783	3.74977	3.84291	2.11106	2.00426	2.95326	3.62841	3.12085	5.13955	2.25042	2.6167	4.63853	3.83966	2.35345	2.33001	3.4469	2.84877	2.39304	3.89329	4.10964	4.58137	2.0786	2.60973	2.30968	3.42652	3.06103	2.12958	4.01751	3.89252	3.82637	3.93691	4.30377	2.78761	3.75126	1.90954
Q5T4S7-2	3.44118	2.95065	2.86388	3.33788	2.64807	2.58526	3.06408	2.69601	2.64163	2.02215	2.80493	2.72697	2.65775	3.14528	2.53913	2.83723	3.18851	3.32897	3.19953	2.43105	2.53506	2.66336	2.80618	2.89156	2.8514	2.68869	3.11634	3.58624	2.8959	2.86947	2.3735	2.709	2.60167	2.36522	2.54204	2.9437	2.81842	2.69007	2.67797	2.48981	3.06887	3.42203	3.70827	2.56064	2.80454	2.55553	3.05194	2.72	2.96812
Q9UQE7	2.22513	3.44355	3.8678	4.10698	3.21225	3.54351	2.80201	2.87676	3.87738	3.22952	3.74316	2.79391	3.0375	3.57362	2.99772	3.33549	4.01244	4.71962	3.03944	3.03856	2.87721	3.61362	3.10299	2.46708	2.50811	3.48358	2.76242	5.06696	3.10606	4.40736	3.36572	3.42948	3.22511	3.6786	3.79966	2.02385	3.70985	3.1542	3.2141	2.44966	3.14434	4.40775	3.74455	3.43711	2.96893	2.49544	4.54729	2.67193	3.71971
H0YM81	2.03303	-0.517688	1.05408	-0.665611	2.07012	4.48752	1.266	3.77978	0.154261	0.608926	1.3566	3.72515	0.725444	-0.707526	3.79636	0.16671	1.36165	0.726471	-0.317717	1.68393	2.37562	1.67549	0.214005	1.78954	0.657561	2.0178	0.093554	-0.983309	4.41668	2.23369	1.41493	1.33123	2.03434	-0.0278928	0.610399	1.71854	4.53782	1.0714	2.18385	1.22609	-0.105839	0.281472	0.203551	2.69621	3.85822	2.54162	0.117157	2.13226	-0.298035
O94979-8	3.16128	4.31015	3.75979	4.05773	3.69604	3.73529	4.01392	3.32384	3.53389	3.28669	3.644	3.51634	3.54538	3.84739	3.61486	4.30936	3.56643	4.59742	3.13116	3.60625	3.57024	3.41305	4.22605	3.20555	3.48939	3.64579	3.40111	3.90996	3.24558	4.51774	3.63044	3.65217	3.57132	3.72982	4.10771	3.19707	3.87186	3.0377	3.65916	3.33924	3.72355	4.17987	3.98865	3.59337	3.52907	3.65828	3.53763	3.61951	3.79181
P09211	2.64973	4.45317	3.86648	3.52286	3.56996	2.57702	3.79967	3.9712	3.26726	3.43961	3.51534	3.95855	3.71581	3.55266	3.46198	3.75996	2.44022	4.27241	3.40068	3.1338	3.09637	3.53945	3.77003	3.03878	4.00773	2.9128	3.11667	4.44371	3.98946	2.81629	3.41951	3.4931	3.54927	4.07314	3.66771	2.39146	4.06244	3.56612	2.83241	4.03922	3.98432	3.64787	2.86031	3.26686	2.82727	3.42522	2.84654	3.03438	3.87148
P09874	4.29229	2.73387	2.92835	3.47292	2.99396	3.47633	3.22321	3.07881	3.54286	3.31492	3.42206	3.11698	3.37668	3.06273	2.66286	2.60636	4.90076	4.23878	3.82161	2.83806	2.80414	3.14371	3.10937	3.59463	3.22387	3.29747	2.42897	3.12327	4.26103	3.58745	3.23308	3.17178	3.26611	2.80486	3.32517	3.16546	2.69551	2.66661	2.69445	2.78195	3.2067	4.7377	4.66204	3.40573	3.65075	2.31485	2.57815	2.94247	3.29217
P12036	4.76353	2.1431	1.05385	2.36186	2.65611	2.72255	4.93194	2.32718	2.88443	2.85603	3.66258	1.68634	5.28564	2.40132	1.99029	2.94166	2.56522	1.62059	4.15082	2.84013	3.2218	3.38648	2.98494	4.66136	4.7778	2.64808	2.95014	0.730687	3.78682	1.61454	2.16629	2.13602	3.53876	1.89829	3.30233	4.68271	3.29213	4.79758	1.12822	3.41209	2.64007	2.03277	1.575	3.28404	5.7574	3.02004	1.71988	1.58432	1.94666
P12956	3.77595	4.40699	4.27139	4.68261	3.83536	3.64205	3.86535	3.68281	4.38634	3.03417	4.28432	3.79482	4.21861	4.16606	3.68273	3.60683	5.48083	4.28144	3.85759	3.46471	3.51691	3.93065	3.73433	3.60907	3.51428	4.03549	3.37166	5.46126	4.00282	4.75465	3.73833	3.92613	3.80717	4.23959	4.03637	3.40505	3.8519	3.75061	3.8322	3.27525	3.96994	4.81662	4.78445	4.01332	3.56583	3.22611	4.51978	3.97709	4.10192
P13489	2.7069	3.82283	3.48449	2.89001	3.16539	2.47193	3.20922	3.36017	3.11167	3.38516	2.83134	3.09884	3.43013	3.57422	2.8994	4.10649	2.23532	2.92916	3.18898	2.9251	3.01542	3.00734	3.77599	3.16347	3.44899	3.05379	2.64463	3.07913	3.4629	2.90187	3.17971	3.11122	2.84128	3.35635	2.66885	2.61877	3.48843	3.3416	2.56066	3.6411	3.62599	3.23033	2.80954	2.96399	3.5694	3.39975	2.97545	2.83495	3.21331
P16070	0.444995	3.00495	2.34299	3.03076	3.83205	3.33727	3.39111	5.18447	2.9997	3.38712	2.49768	4.2237	3.53121	0.722625	3.71711	3.47427	2.66781	-0.199517	3.50185	4.00691	4.24606	3.25152	2.80292	4.50868	4.88396	1.30086	3.46938	0.788534	2.38145	1.64291	3.6756	3.8919	3.4946	3.46275	3.61242	1.21066	2.49917	4.6494	1.62582	5.05868	3.30466	1.41371	1.94693	3.83059	4.14343	4.42579	2.10157	2.30005	2.68815
P22392-2	3.48979	3.86831	3.22897	4.00503	4.18367	3.56635	4.45677	4.37769	3.77691	4.01689	4.08797	3.96331	3.6755	3.4064	3.96363	3.83216	4.62429	4.18607	3.84181	3.94204	3.76122	3.9404	4.01838	3.64014	4.10709	4.24582	3.80379	4.67625	3.58777	4.0628	3.40828	3.45429	3.86181	3.64044	3.84262	3.60122	3.34694	4.01622	3.22047	4.55793	4.24043	4.26362	4.00671	4.08189	3.72023	3.72861	3.65856	3.31594	3.47493
P26639	2.99349	3.39946	3.99706	3.85446	3.40589	3.21303	3.18628	3.36674	3.59635	2.8049	3.4344	3.47509	3.56515	3.74136	3.29325	3.15952	4.07487	3.49721	3.24826	3.15959	2.90554	3.21855	3.06871	3.15345	3.25136	3.56667	3.21578	3.42905	3.66736	3.43891	3.5609	3.49313	3.21141	2.79295	3.47266	2.7082	3.65287	3.3632	3.39123	3.37617	3.72982	3.55237	3.73189	3.30317	3.68813	3.31556	2.97798	3.33435	3.47667
P29966	3.6508	2.5938	4.32226	3.89071	4.41519	2.87883	4.48318	4.80613	3.00094	3.46351	3.44166	4.0273	3.09416	3.59784	3.91465	1.76191	4.38524	3.60235	4.40205	4.14289	4.15264	3.56575	1.80577	3.79744	3.52352	3.85064	3.55804	4.2585	4.6753	3.05205	4.50063	4.2991	3.65768	3.24566	2.1439	3.27492	3.02352	4.71841	4.78041	4.80408	4.01803	3.52898	3.39567	3.9473	4.13431	4.31438	4.35261	4.32876	3.41541
P48147	4.07294	4.0908	3.22925	3.86414	3.83276	3.23329	3.89861	3.89179	2.81754	2.80653	3.66151	3.79607	4.00844	3.11822	3.64046	3.73172	3.57912	3.67145	3.60265	3.2478	3.3437	3.53077	3.44348	3.25273	4.31825	3.40607	3.6381	4.32539	3.44503	3.82321	3.1569	3.41738	3.27136	3.76734	3.10788	4.44229	2.8344	3.58363	3.48099	3.65609	3.4871	3.44831	3.64941	3.6336	3.15326	3.34598	4.03333	3.18654	3.02709
P55084	3.59664	3.50375	4.11126	3.24133	3.04581	3.76459	2.95426	4.2538	3.25566	3.19466	3.35194	3.26943	3.5225	3.35434	2.89227	3.07306	2.87889	3.78885	3.91227	3.9222	3.83347	3.41275	3.05986	3.68297	4.08116	3.27983	2.90093	3.06644	4.43673	2.83892	3.70238	3.76127	3.29216	3.47181	3.28917	3.28116	3.55763	3.70039	4.01896	3.6105	3.62187	2.83453	3.36311	3.06995	3.77091	3.54285	2.52526	3.6676	3.33026
P56192	2.8866	3.00682	3.38696	3.37744	3.22589	3.03657	3.15067	3.01885	3.17816	2.11453	2.97653	3.33632	2.8087	3.40797	3.32153	2.94123	2.57334	3.32993	2.82446	3.13773	2.84366	2.86156	2.67275	2.93547	2.80819	2.48761	3.12037	3.12979	3.12451	3.54731	3.35794	3.41744	2.95265	2.4052	3.07588	2.90498	3.10047	2.83329	3.10828	2.7854	3.3357	3.56051	3.40696	2.79296	2.81107	3.02893	2.93819	3.26792	3.30672
Q12955	5.19868	2.55087	3.36522	2.48405	2.52582	2.15297	3.0402	3.11939	2.98823	2.34312	3.0301	3.21403	3.55349	1.88766	2.81148	2.46281	2.34599	2.1652	4.78775	2.84892	2.92838	3.33501	2.31993	4.20884	3.38325	2.06746	4.00055	1.06242	3.82393	2.3712	3.13136	3.24383	3.03341	3.29137	2.15933	4.49191	2.88692	3.93023	2.62256	4.12537	2.7384	1.91764	2.37327	2.71495	2.91444	3.38316	1.96893	3.49277	2.07124
Q13561-2	3.85328	3.0754	3.62206	3.30163	3.3858	3.06695	3.41539	3.07962	2.79262	3.43486	3.11737	2.85989	3.51562	3.35441	2.87492	3.54322	3.24825	3.48423	3.79867	2.98236	3.17116	3.1661	3.18864	3.42682	3.08627	3.54808	3.2915	3.62759	3.35372	2.93436	3.49175	3.1731	2.97226	2.81011	3.49921	3.78636	3.01575	3.21957	3.02972	3.85818	3.18756	3.18857	3.21862	3.00851	3.67723	3.4219	3.67537	3.09282	3.26766
Q96G03	2.28858	3.86175	3.40572	4.25955	3.64005	3.48288	4.1776	4.15858	2.97838	3.25959	3.17792	4.17233	3.70382	3.80622	4.38836	3.82931	3.5731	2.61389	2.29003	3.75903	3.25411	3.32763	4.27013	3.29788	3.11812	3.67855	3.26205	3.03547	3.06994	3.38781	3.92369	4.2716	3.59448	3.82527	3.59906	2.32023	3.09445	3.4418	4.40026	3.45679	4.05154	3.32225	3.41062	3.79085	3.84921	4.44832	3.34031	4.22755	3.11114
Q9UQB3	3.0213	1.07993	3.49867	1.30975	2.04995	1.00191	1.98288	3.4127	1.91305	1.05556	1.75521	2.8762	2.45788	0.234796	1.57161	1.28275	1.52964	0.858648	3.76317	2.4651	2.49945	2.39745	0.603328	2.94736	2.54308	1.21255	2.43615	1.35951	2.96966	0.486358	2.87918	2.95552	1.868	2.7094	0.97587	2.58887	2.93858	2.60071	2.20502	3.14998	2.63463	0.409747	0.667143	1.7101	2.28505	2.52768	1.82466	2.45282	2.11642
Q9Y266	3.30725	3.00456	4.61671	3.53794	3.00601	2.97287	3.02213	3.01464	4.42619	4.22453	3.38514	3.01237	3.26787	3.96236	3.26014	3.00088	3.63581	4.6147	3.73174	2.9847	2.97367	3.67375	2.71727	3.07598	3.05682	3.18331	3.2392	3.60032	3.18464	4.06955	4.30532	4.16437	3.53213	2.64492	3.98293	3.14749	4.72949	3.08392	2.89284	3.08369	3.27488	4.0077	4.12618	3.09309	3.81723	2.76531	3.27455	2.72175	4.03936
Q9Y3Z3	2.10951	4.07991	2.68361	3.66566	4.38422	4.44241	4.34169	3.93987	2.13743	2.14736	3.36553	3.90817	4.5215	3.55842	4.02336	4.50825	2.98286	1.6677	1.9745	3.696	3.45456	2.96947	5.44589	2.84042	3.94682	3.71022	3.2365	2.62169	2.4365	2.96204	3.07879	3.04685	3.769	3.57301	4.42612	1.94641	2.73769	2.44405	4.11174	2.56385	4.3576	3.67214	3.25299	4.03707	2.9311	4.79749	3.14969	4.21333	3.37128
O14531	5.05408	1.59337	2.96425	3.96977	2.76729	2.20302	2.53844	2.65557	2.59401	1.84544	3.42225	2.69131	3.53946	1.90732	2.7072	1.21388	2.94831	2.82668	4.8382	2.25603	2.70608	3.61894	1.36506	3.31861	1.91095	2.46885	3.37885	5.15426	3.27636	2.64555	2.54554	2.57486	2.6979	1.44606	3.33442	4.16279	1.38847	3.4391	3.37094	3.84061	2.65099	2.65922	2.58414	3.136	3.17647	2.28839	5.50913	3.14292	3.17087
O43426	5.20995	1.66563	1.73701	2.95303	2.92519	2.64795	3.06621	2.82754	1.67964	2.3688	2.9723	2.74093	3.38404	2.54729	2.57594	1.60321	2.94696	0.922886	4.90693	2.78855	2.96156	2.66239	1.72015	4.30574	2.91568	2.64141	4.33827	2.57323	3.71688	1.15668	1.90832	1.88338	2.78397	1.38206	1.81659	4.76509	1.72269	3.61493	2.39108	4.09841	2.67111	2.30537	2.79036	2.70827	3.66161	3.1871	3.23884	2.84637	1.39848
O60763	3.08753	3.96626	3.65497	3.79534	3.15491	3.17253	3.36434	2.94533	3.1782	3.10373	3.16046	3.04622	3.20897	3.51871	3.16088	4.17408	2.79071	3.92994	3.09712	3.21379	3.02265	3.17822	3.97673	2.9377	2.95333	3.27743	3.18548	3.62741	2.80908	3.66369	3.46495	3.46574	3.19221	3.04892	3.63534	2.98686	3.50579	3.04988	3.1373	3.47507	3.90403	3.40978	3.58759	3.11509	2.87571	3.14979	3.48752	3.11634	3.51126
O94973-2	4.76292	3.0796	3.39574	3.58799	3.17274	2.857	3.4175	3.34737	2.62112	2.38617	3.32536	3.24897	3.36972	2.80373	3.07463	3.47012	2.75801	3.06637	4.72359	3.12137	3.21269	3.2085	2.98895	4.02086	3.2154	3.01343	4.3908	2.95796	3.73588	2.67035	2.95829	3.22847	3.10548	2.58326	3.01934	4.44723	3.12761	3.9762	3.04102	4.06446	3.13771	2.59675	2.90425	3.15933	3.69695	3.22643	3.42145	3.20039	3.22854
P00505	5.26748	3.29898	3.2308	3.15807	2.12013	3.00043	2.88427	2.70969	2.89916	3.086	3.31689	2.32091	3.467	2.86243	2.39718	3.17217	3.75927	3.23724	4.55371	2.85228	2.58858	3.42848	2.35231	3.90921	3.51291	3.35131	4.16506	2.47907	3.70352	3.30275	2.56626	2.75797	2.98788	2.84045	2.62127	4.83165	2.89457	4.21626	2.3438	3.61014	2.38954	2.69944	3.27338	2.87966	4.00555	2.54975	2.33092	2.70124	2.21912
P01857	2.48386	3.29665	2.19868	2.38059	5.2642	4.88321	5.15891	3.76457	3.893	5.55676	4.16981	4.97247	3.75685	2.96893	5.71723	5.40072	3.91217	4.26971	2.13199	2.63647	3.70609	4.01974	6.10423	2.49627	3.93371	4.53383	4.17161	3.20188	2.94519	5.23028	2.58887	2.97766	4.86366	5.21106	5.09923	2.55624	3.42481	3.81208	3.98336	3.43546	2.10365	4.13274	5.04301	4.54619	3.73777	5.72259	2.73552	4.22552	2.67666
P01876	0.103023	3.22443	3.15127	2.40542	3.26731	3.33686	5.39023	3.74693	3.09261	4.39643	3.74704	4.80088	2.84948	1.67946	4.9022	4.6239	4.59548	2.87113	1.51027	2.49252	2.11406	3.58936	5.15477	2.90558	2.82988	4.9416	3.22821	2.07425	3.1311	4.61566	1.41622	1.69202	3.88343	2.75251	5.58977	2.10842	3.63928	3.16474	3.1298	1.7809	2.01734	3.34374	3.72375	4.11917	3.81587	4.6907	2.34903	4.07065	1.94554
P02511	2.29976	3.47143	2.95942	3.31194	5.96795	2.1249	4.58295	3.59506	1.59324	2.70659	4.00591	3.97038	5.00223	3.0701	5.11427	2.33626	4.80944	1.0429	3.13014	2.02109	2.28815	3.93123	2.78088	3.55808	6.50367	3.1856	2.2826	2.11253	5.66857	2.12253	2.49433	2.28112	3.68373	2.67621	4.04217	3.11114	2.2391	2.83398	1.01909	4.72709	4.19755	4.15566	3.13344	4.304	5.76285	4.80864	2.49851	2.52777	1.91776
P04792	1.72691	4.33732	4.59011	2.73816	3.53381	2.50542	3.46136	3.02566	4.52507	4.7472	3.57937	2.64075	3.52529	5.33841	2.9997	3.36478	3.34895	3.76493	3.50796	3.29788	3.58858	3.59534	4.35519	3.65784	5.36153	3.35246	2.70744	3.50465	2.97665	4.55579	2.53259	2.129	3.58463	3.86625	4.95871	1.99965	3.52114	2.56206	1.83464	3.86255	3.71779	5.04787	4.38497	3.1394	4.40658	3.99344	2.55775	2.33457	4.9019
P41250	3.65733	3.21308	2.91031	3.28207	3.25769	2.69016	3.14767	3.62847	3.1767	3.10119	3.22981	3.14215	3.47116	2.81957	2.80991	3.42107	3.69002	3.14403	3.8812	2.8227	2.8402	3.17957	3.34035	3.47788	3.44578	3.45418	3.49288	3.06143	3.50449	2.94139	2.65047	2.80855	3.00919	2.59017	2.93838	3.19679	2.77477	3.19767	2.71664	3.12232	3.07839	3.91291	4.3843	2.96468	3.76324	2.91002	3.06113	2.70971	2.63574
P54136	3.12346	3.77445	3.60978	3.5693	3.35439	3.1559	3.42277	3.17367	3.83025	2.72582	3.35325	3.26769	3.18848	3.74441	3.14132	3.46596	3.68916	3.76502	3.22881	3.27708	3.12165	3.09938	3.7738	3.18165	3.20839	2.9641	3.2885	3.65186	3.22626	3.84014	3.40733	3.4717	3.2131	3.4448	3.30663	3.02023	3.45712	2.9753	3.34258	2.94827	3.63889	3.7103	3.93051	3.25525	2.99607	3.15108	3.07299	3.18777	3.52115
Q14247	3.13271	3.76723	3.18988	3.28899	3.69552	3.1471	3.73902	3.44132	2.4401	2.81924	3.06002	3.5132	2.96255	4.15846	3.10095	3.30348	2.84414	3.27089	2.88829	3.02718	3.20033	2.97833	3.60574	2.87963	3.14242	3.40293	3.15098	3.69608	2.53251	3.64423	3.2148	3.12284	3.01753	3.8876	3.12105	3.49202	3.05535	3.25929	2.93779	3.3243	3.41733	3.09722	2.70267	3.08194	3.00905	3.34912	3.57118	3.29309	3.25195
Q15029	2.25397	3.77049	3.97902	4.22915	3.19303	3.51101	2.96977	2.85096	3.84062	3.1849	3.54626	2.94744	3.24652	3.53089	3.3506	3.54565	4.24983	4.43867	2.79743	3.21832	2.72827	3.5054	3.49473	2.5215	2.50686	3.82091	3.01375	4.37756	2.98269	4.42688	3.6462	3.64732	3.41752	3.48182	3.60374	2.27656	3.91046	2.96236	3.35097	2.63097	3.38161	4.33518	4.19629	3.40658	3.36113	2.56868	3.81801	2.92263	3.71174
Q15063	-0.188245	4.8374	0.756681	5.24957	2.16195	3.17348	0.541459	-0.0491778	0.787265	1.25302	2.98169	0.817928	2.66684	5.58479	1.01122	2.90905	-0.0557506	0.248034	-0.378167	4.77398	2.8376	1.86677	6.73758	0.910142	1.62082	1.00283	1.17125	1.12768	0.446815	3.67282	0.732745	1.12897	2.93543	5.51515	4.97655	0.366252	0.665063	0.525571	0.0495268	0.512321	1.52897	1.36569	1.26889	3.88225	0.34218	2.66426	0.142035	0.0972833	0.160294
Q16643-3	4.27076	3.18201	3.61063	3.99789	3.51434	2.87936	3.16079	3.43209	2.65038	2.75459	3.90186	2.92932	2.9259	2.58763	2.89972	2.81205	4.83262	4.41017	4.34053	2.83307	2.83406	3.73013	2.52887	3.37187	2.36123	3.93397	3.45585	4.91773	3.38054	3.87491	3.33492	3.52912	3.15645	2.77502	3.63967	3.92805	2.73887	3.22263	2.79447	4.56167	2.64541	3.95655	3.50965	3.65403	2.60432	2.62366	5.12258	2.8146	3.87199
Q8TCU6	1.92142	1.89692	1.95987	3.5831	3.10449	2.37329	3.22004	3.50132	1.53314	1.90724	2.15634	3.56695	2.65492	2.71755	3.53759	1.93709	2.32792	0.739323	2.22648	2.90469	2.56907	2.33081	1.8124	2.6665	2.515	2.33552	2.56567	2.36933	3.54723	1.29048	2.64587	2.88825	2.34019	1.66576	1.7732	2.11639	2.17798	2.60311	3.23543	2.71387	3.81468	1.38507	2.64968	2.55912	2.37953	3.54306	2.25145	3.80602	2.36634
Q92878-2	1.81284	3.74904	3.89474	3.1729	2.92219	2.97455	2.91659	2.62688	3.5824	2.88385	3.11944	2.53488	2.82722	3.23235	2.84237	3.56852	3.78518	4.17432	2.44354	2.90507	2.53596	3.04256	3.50751	2.33469	2.11793	3.22876	2.41182	4.06506	2.71026	3.78186	3.40223	3.45135	2.96007	3.70897	3.12842	1.98322	4.08627	2.38456	2.97681	2.39409	2.9668	3.78709	3.17167	2.95709	2.62889	2.63152	3.62712	2.70048	3.05791
Q93009	3.55208	3.3694	3.75876	3.64786	2.95931	3.05346	3.06194	2.81823	3.21163	2.76983	3.35891	2.77392	3.14414	3.41724	3.19587	3.30133	3.63394	3.91545	3.35256	2.93509	2.53942	3.39913	3.10673	2.8665	2.2288	3.37696	3.31061	4.26899	2.97075	3.9104	3.2473	3.25787	2.9961	3.0627	3.36183	3.20969	3.49393	3.09344	3.15496	2.93541	3.04693	4.1517	3.15062	3.18804	2.86396	2.6129	3.91906	2.94359	3.4809
Q99714	2.2201	2.85299	3.08034	2.87805	2.16198	2.88989	2.60855	3.28083	3.60127	2.88652	2.7243	3.14817	3.01954	2.79766	2.75254	2.79972	2.90173	3.49571	2.94455	2.76841	2.04773	2.6672	2.4295	2.49195	2.9189	3.3016	2.41514	2.97986	3.5245	3.14634	2.46358	2.76828	2.6352	2.94985	2.97962	2.4012	2.3212	2.81935	2.65925	2.55044	2.92877	3.85332	3.52806	2.60323	3.86913	2.63615	2.42367	2.54115	2.84775
Q9NYU2	2.71521	3.63699	2.52968	3.78042	3.12663	3.92928	3.47635	2.98254	3.41567	3.25806	3.20244	3.08283	3.06765	3.55353	3.11965	3.59092	3.73402	4.16397	2.41784	3.56103	3.30119	2.99277	3.94711	2.73166	3.19205	3.83841	3.18124	4.00369	2.75448	3.50137	2.85709	2.87115	3.1656	3.32029	3.28891	3.12308	2.98706	2.86341	3.13511	2.62752	3.36994	4.14689	4.28308	3.22219	3.31255	3.03873	3.23458	3.06137	3.36569
Q9Y678	2.5307	3.85693	3.21142	3.65695	3.24347	3.21212	3.37504	2.88312	2.56766	2.40639	3.0443	3.24366	3.01715	3.49836	3.35502	3.98996	2.85194	3.43219	2.33444	2.77072	2.68872	2.83546	4.09198	2.59799	2.63784	3.05019	2.86403	3.12359	2.76302	3.77378	2.88891	3.02513	2.99287	3.25598	3.37138	2.58389	3.05	2.37022	3.20644	2.63429	3.21429	3.8305	3.29756	3.10289	3.20906	3.02594	2.80296	3.35423	3.2488
Q9Y6R7	0.483835	1.19297	0.865614	0.913937	2.3288	4.13223	2.1725	2.18617	2.38836	4.62262	2.50793	2.39822	2.54354	2.62829	2.95437	-0.526111	4.1042	0.712149	1.16098	3.18999	2.39822	2.37166	1.69382	3.20696	2.59175	1.56375	4.08956	0.371826	0.676885	0.59641	2.33441	2.67602	3.17394	2.47382	3.06005	0.15294	2.61612	1.42042	1.71927	0.764525	1.35746	0.832901	2.92546	3.61208	5.71023	2.21938	1.0284	2.56737	1.17489
E7EQT4	1.63008	3.0785	3.48747	3.65899	2.80636	3.27741	2.42954	2.16838	3.50055	2.74959	3.14012	2.1822	2.46267	3.65131	2.56533	3.01221	3.84479	4.07124	2.21085	2.59041	2.25491	3.07019	3.03983	1.86802	1.70538	3.12578	2.3649	3.99607	2.30653	4.16849	3.17143	3.11403	2.95458	3.31915	3.34855	1.65671	3.59036	2.78608	2.95038	1.75051	2.77566	3.70961	3.29015	2.82902	2.77906	2.01046	3.57512	2.27389	3.30186
O15144	3.45641	3.86628	3.08917	3.12438	3.01123	2.89435	3.48217	3.3388	2.58689	3.76334	2.92585	3.38755	3.58203	3.28593	3.22438	4.00504	3.00719	2.67068	3.33161	3.06518	3.04593	2.8651	4.10944	3.46824	3.34598	2.89926	3.24657	3.05663	3.07758	2.67017	3.04155	3.21971	2.94694	2.91279	3.1447	3.38965	3.09032	3.17145	2.67354	3.87812	2.99761	2.96752	3.42013	3.10735	3.51944	3.41148	3.11214	3.33813	2.88209
O75534	3.63436	3.43109	3.33582	3.53637	3.25845	3.22442	3.20923	3.06156	2.62011	2.77981	3.15525	2.88848	3.20054	3.36177	3.22474	3.36154	3.48169	3.66751	3.39645	2.91806	3.05574	2.92148	3.57683	3.45027	3.3076	3.15024	3.4132	3.15413	2.93406	3.30557	3.24096	3.00888	3.0193	3.0323	3.23424	3.44202	2.93397	3.11018	2.89203	3.26781	2.98624	3.785	3.50613	2.92968	2.786	3.09166	3.32999	3.20688	3.15104
P01031	1.79006	3.17021	2.20967	1.06563	2.91438	3.2669	3.59012	1.9924	3.39916	4.25948	2.99603	3.88349	2.44438	1.85914	4.38248	3.36678	3.49376	2.1322	1.49465	2.0144	2.66035	2.81307	4.94479	1.32291	1.98793	3.78037	3.0953	1.92156	2.13226	3.07839	2.15353	1.79658	3.37467	3.93119	3.77719	1.63387	2.03489	1.76786	2.73205	2.28752	1.66368	3.17381	3.58697	3.30623	3.43047	3.88773	1.9138	3.28247	1.48679
P07910-2	2.64536	3.49894	3.93208	4.2407	3.75219	4.0608	3.17039	2.88185	4.0238	2.64809	3.76193	3.20698	3.15798	3.52793	3.66215	3.00923	4.21018	4.92551	3.08833	3.18398	3.08359	3.56119	2.92915	2.651	2.50502	3.83803	3.01448	4.83715	3.2483	4.52082	3.67866	3.72185	3.54162	3.99626	3.85641	2.47678	3.68387	3.03682	3.6083	2.57575	3.2103	4.44043	4.11472	3.67773	3.35012	2.76822	4.27222	2.89059	3.77138
P09525	1.32008	3.91986	3.21967	1.31716	2.35396	1.40669	2.89636	3.20932	3.19199	3.9523	2.66887	2.71925	3.16029	3.19625	1.85264	4.23202	1.21381	2.22141	1.53775	3.3851	2.58408	3.02727	4.04693	2.38144	3.60424	1.52608	2.55993	0.855087	2.0854	3.32609	2.94176	3.14329	2.77519	3.38369	3.87668	1.50265	4.09676	1.75422	1.15451	2.35828	2.36585	2.78681	3.51241	2.41223	2.43811	3.08684	1.35765	1.38878	3.40325
P09960	3.16782	4.54616	4.22117	3.62822	3.85788	3.04872	4.08386	4.11314	3.80033	4.41279	3.78081	3.97255	4.17492	3.75939	3.91513	4.89421	3.25127	2.97941	3.98663	3.8623	3.70081	3.89358	4.74519	3.62974	4.06036	2.94725	3.44084	3.99401	4.01572	3.69105	3.99606	4.04259	3.73707	4.15887	3.81629	2.92664	4.42861	4.01457	3.76308	4.12643	4.23798	3.46185	3.55213	3.66039	3.25085	4.03191	4.10006	3.65612	3.47367
P14543	1.12242	2.74017	2.31558	3.65471	2.83327	3.05482	2.16561	1.59177	3.52362	3.26654	2.79223	1.89911	2.38145	2.56477	2.52329	3.56665	2.65626	4.28202	1.11902	3.02404	2.61179	2.54421	2.64306	1.57591	1.64377	4.48742	1.97563	3.47933	1.73215	3.65011	2.29628	3.1798	2.64099	3.88825	3.359	1.45379	2.4893	1.80233	2.60095	1.51503	2.57693	3.01641	2.85064	2.90119	3.3773	2.74903	1.33716	2.55121	3.78552
P16615	4.00936	2.8623	2.37322	3.77716	2.84328	3.27486	3.2147	3.02834	2.52555	1.97573	2.91132	3.238	2.54861	3.33284	3.3244	2.16357	2.42888	3.31598	3.49653	3.3692	3.19794	2.71016	2.75661	3.65498	2.90942	3.01694	3.56191	3.53746	3.21568	2.27893	2.51779	2.41533	2.99673	2.79865	2.51835	4.15937	2.0424	3.32069	3.63439	2.78092	3.18168	2.86375	2.8537	2.78426	2.81485	3.06338	3.48737	3.74791	3.53007
P49750-4	4.10229	2.40543	2.86029	3.4345	2.78251	2.69026	2.50886	2.30024	2.86403	2.15496	2.76874	2.60846	3.829	3.10493	2.67924	1.96104	3.20419	2.9219	2.93062	2.35773	2.27507	2.59686	1.92658	3.31903	2.24431	2.53684	2.25777	3.82964	3.18199	3.3635	2.83734	2.76676	2.64955	2.58018	2.398	3.76397	3.09059	2.80314	3.06313	2.27697	2.55216	2.92406	2.29008	2.59035	3.50717	2.19404	3.55783	2.61011	2.88742
P51178-2	2.26622	2.81878	3.76927	0.452901	3.26283	2.19731	3.35914	4.77758	3.27852	2.50047	2.89696	3.99374	3.59626	1.4676	3.04281	2.60959	1.90118	0.632538	4.3091	3.21876	3.31113	3.29265	2.25083	3.81858	4.34846	0.893899	2.77629	1.60021	3.10834	1.87491	3.6864	4.13595	2.84094	2.50829	3.10374	2.12393	3.95129	3.38003	2.51006	5.13063	3.51278	1.0702	1.54681	2.82038	2.95325	3.45143	2.68719	2.92155	2.8554
P55060	3.70899	3.75169	4.24818	3.87687	3.45128	3.35851	3.58114	3.67322	3.46405	2.38091	3.91564	3.37338	3.55832	3.38732	3.37605	3.40819	4.39601	4.35155	3.67744	3.34724	2.86419	3.68302	3.09422	3.39268	3.00793	3.42804	3.27013	4.51806	3.42425	4.43387	3.58807	3.69289	3.40677	3.18743	3.59187	3.1492	3.56514	3.24146	3.36209	3.36185	3.35152	4.60989	4.57163	3.51454	3.16748	2.98501	3.81073	3.06321	3.79469
P55809	5.47694	2.6207	2.5683	2.82853	2.55272	3.1446	2.57407	3.2664	2.83281	3.03023	3.06137	2.59158	3.11224	2.77585	2.55235	2.57857	3.14233	1.85046	4.99963	3.59118	3.34483	3.34252	2.61138	3.72862	3.39438	3.14294	4.46685	1.39673	4.17665	2.80622	2.64345	2.84641	2.92582	2.86842	2.33874	4.84608	2.15246	4.11816	2.99331	3.78775	3.29711	1.91539	2.77784	2.91886	3.79182	2.95403	2.24917	3.17669	2.52516
P62191	2.76691	3.30645	3.45731	3.5162	2.97982	2.97168	2.87094	2.7748	3.60636	2.63071	3.01959	2.97385	2.32369	3.39258	3.04941	2.92642	3.41742	4.01536	2.77208	2.94416	2.94159	3.0347	3.09443	2.433	2.46733	3.02865	3.02477	3.78549	2.76187	3.65374	3.23242	3.21114	2.95753	3.11025	3.09729	2.74052	3.24706	2.43147	3.10144	2.64713	3.08571	3.69635	3.56007	2.85023	2.62406	2.57431	3.47609	2.85309	3.42944
P80404	4.23826	1.45098	3.73722	3.53103	2.8284	3.53527	3.44293	4.10732	2.05508	2.11304	2.82735	3.98116	2.28277	1.77931	3.72208	1.73016	2.5231	2.91947	4.07718	3.61668	3.73508	3.4114	1.39851	3.39753	3.1166	3.66849	3.33473	1.50218	4.72006	1.57916	3.92115	4.08127	3.18315	1.9406	1.83345	4.32511	2.4648	4.13729	4.64551	2.88458	4.06686	2.46036	2.48588	2.88679	4.118	3.56665	2.4189	4.76042	2.50864
Q07955	1.849	2.673	3.11645	3.52607	2.71728	3.30993	2.33065	2.30884	2.98871	2.2434	2.99741	2.2912	2.26242	3.30339	2.6583	2.47816	3.6355	3.88145	2.12732	2.44796	2.16991	2.75453	2.52509	1.78208	1.86873	3.30426	2.37721	3.97587	2.33856	3.63491	2.6417	2.60202	2.68457	3.13731	2.90319	1.66689	2.8984	2.68389	2.90974	1.9714	2.47179	3.44281	3.16221	2.78705	3.0964	1.89585	3.53758	2.19646	2.80854
Q14847	3.42288	3.6025	2.92258	3.27268	3.35601	2.94017	2.84907	2.99855	2.78826	2.19158	3.24362	2.762	3.42039	4.18508	2.78752	3.49437	2.66713	1.97759	3.34928	2.71701	3.00097	2.96381	3.62387	2.77862	2.61395	3.12642	3.12259	3.7003	3.36986	2.23203	3.16463	3.13915	2.71897	3.25103	2.77007	3.43892	2.81788	3.11811	2.78962	3.83733	3.46589	2.26289	2.07156	3.10341	3.088	3.06488	4.22753	2.70287	2.44794
Q86UU1-2	0.921438	1.64256	1.15208	2.83656	3.11862	2.28576	2.81231	2.28943	1.2163	1.55354	1.39851	2.82693	1.92954	1.62607	2.81283	1.61269	1.87942	0.508488	0.668524	2.68541	3.01387	1.54989	1.80714	1.75436	3.37653	1.91827	2.10743	0.412728	1.51593	1.89348	1.8267	1.81466	2.09067	2.45218	2.71025	1.06188	2.10995	1.27902	2.78457	1.5414	2.52256	1.36135	1.07077	2.08306	2.03066	2.95998	0.755617	3.12221	1.99478
Q92614	3.76084	2.20566	2.9016	2.17965	2.72429	2.35065	2.4726	2.9963	2.57571	3.19855	2.31998	2.91921	3.56758	2.45048	2.80169	2.4441	2.26177	1.63272	3.38661	2.62305	2.77365	2.734	2.31628	3.30534	2.70132	2.22096	2.72421	2.8704	3.33459	1.89525	2.95679	3.38108	2.31767	2.06992	2.68854	3.59973	2.19156	3.33455	2.96373	3.33873	2.54515	2.0338	2.3045	2.53592	2.89404	2.60313	3.35404	2.96249	3.00855
Q9BPU6	5.56517	2.42359	2.87122	4.60045	3.98553	2.59624	3.66227	2.31946	2.25788	2.38238	3.99233	3.50458	4.74501	1.6902	3.19824	1.89174	2.93336	3.57263	5.12891	2.85567	3.16194	4.06458	1.62395	4.32944	4.19715	3.81647	4.61855	2.98597	4.11369	2.28534	2.69347	2.72123	3.72548	1.85173	3.83662	4.48596	1.16051	4.11098	3.00084	4.04483	3.22941	3.83916	3.66998	3.66369	4.38332	3.05057	5.21012	3.01838	2.99444
Q9HC38-2	3.81864	3.66955	3.91208	4.16729	3.86185	3.27639	3.91939	4.19803	3.97466	3.39615	3.60183	3.62404	3.60768	4.21701	3.68265	3.65559	3.40948	4.65038	3.82907	3.47338	3.81624	3.54082	3.45693	3.55794	3.53533	3.57112	3.785	4.60458	3.9812	4.17432	3.7048	3.79659	3.60404	3.86106	4.00499	3.26268	3.74782	3.50783	3.59616	3.97102	4.41037	3.84563	3.6973	3.55109	3.62598	3.65091	4.35615	3.71876	3.92743
Q9UHX1	1.8509	2.72122	4.57283	3.2062	2.27099	2.62015	2.49084	2.28324	2.9629	2.61796	2.84166	2.36052	2.39739	3.01828	2.62272	2.68886	3.92425	3.77366	2.27564	2.44436	2.07503	3.07026	2.38876	1.98024	1.91624	2.97375	2.13307	3.41853	2.43487	3.68871	3.77619	3.25952	2.63226	2.87276	2.99025	1.50429	3.26799	2.25371	2.75663	2.02633	2.73146	3.73282	3.35211	2.84994	2.43836	2.15601	3.25483	2.4034	3.2302
O14639	3.2529	3.17883	3.65201	2.13351	3.81374	1.97765	3.59035	4.65884	2.72506	3.4234	3.01242	4.34153	3.88481	2.63887	3.35056	3.04585	1.61585	2.18611	3.93169	3.49501	3.36776	3.34214	2.62079	4.10696	4.69391	2.51334	3.56788	1.78035	4.01063	1.85399	3.50451	3.64965	3.25011	2.9425	2.99047	3.18358	3.95997	4.43545	2.11989	4.52581	3.41352	2.56442	2.49349	2.92161	3.25949	4.1223	2.80766	2.48377	3.16059
O15540	1.1343	2.20069	1.76582	5.09319	4.08795	3.08284	3.87735	3.60249	1.9755	1.99578	2.5087	3.52623	3.3415	0.38743	3.19237	1.14658	2.59458	4.24616	1.34086	4.46484	4.43744	2.56407	0.583786	2.88288	5.0344	4.1219	4.231	1.27652	2.28605	1.04932	3.06562	2.81707	3.86976	2.7681	2.28424	1.41956	1.23051	3.33711	3.43389	2.49962	4.43965	3.83064	2.97043	3.2899	4.41348	3.96123	2.14336	4.18239	2.4027
O75116	4.21717	2.94085	2.85161	3.48991	3.17846	2.93795	3.24064	2.95296	2.87013	2.92637	2.97796	3.0911	3.05994	3.5169	2.61163	2.63229	2.91544	3.25301	3.96159	3.08023	3.24695	2.99849	2.74978	3.76828	2.98494	2.80404	3.75972	3.54728	3.36736	2.55797	2.75638	2.84787	3.04545	2.80233	2.65582	4.12157	2.75887	3.49451	2.76719	3.37683	3.53045	3.17522	3.21272	2.87819	2.83842	3.0223	3.44435	2.94137	2.5732
P04217	1.15338	2.05333	2.11991	1.11032	3.38449	4.19821	3.35576	2.37465	2.99343	4.11297	3.03607	4.30691	2.1404	2.24357	4.71367	2.67115	3.39738	1.83339	1.26459	2.4552	2.59417	2.43745	4.40432	1.72557	2.05734	4.4222	3.25693	1.52203	1.82421	3.01854	1.98288	1.74963	3.48959	3.68352	4.12306	1.6392	1.96213	1.82556	2.57841	2.25031	1.28441	3.27006	3.39738	3.3885	3.7288	4.21524	1.95617	2.8705	1.4262
P04899	4.08197	2.91916	4.06797	3.40379	3.08921	3.00275	3.76889	4.05039	2.80026	2.36805	3.2055	4.14064	3.69614	2.98467	3.57516	3.26134	2.65125	2.04222	3.8716	3.83102	3.10484	3.50003	2.65084	3.60955	3.64401	2.25776	3.71779	2.65034	4.04437	3.03406	3.80273	3.9711	3.29315	2.89992	3.97662	3.92359	3.97968	3.75315	3.44629	3.84859	3.26926	2.01966	2.27281	3.34351	3.25659	3.74491	3.28938	3.69357	3.99173
P09471	5.96954	1.71113	2.18556	2.17085	2.69662	2.30207	2.88598	3.75547	1.67356	1.24239	3.30937	3.08424	3.03368	1.13413	2.20576	1.238	2.66141	1.83542	5.74174	2.99868	2.70071	3.39865	1.72459	4.01533	2.89744	1.87513	4.85495	2.10937	4.29281	0.0713213	2.26727	2.72719	2.97326	1.64255	1.7227	5.12949	2.08645	4.43203	2.71354	4.24235	2.48004	0.867399	2.05892	2.78834	3.05514	2.63468	3.82741	2.76074	1.35925
P13798	2.84835	2.77727	3.06673	2.90488	2.56291	2.4021	2.89965	2.7609	2.93663	3.92235	2.57082	2.60584	2.76024	3.31834	2.79982	3.11752	2.41609	3.76555	2.86501	2.65221	2.58814	2.72039	3.21222	2.87152	2.80497	2.42347	2.75388	2.89409	2.87931	2.73071	3.03459	3.14622	2.4359	2.57703	3.13744	3.06807	2.95149	2.81849	2.58781	3.23516	3.57212	2.44531	2.29593	2.75922	2.67848	2.94897	2.68545	2.47336	2.89907
P14780	-1.96249	0.612502	-2.02276	-2.27778	-1.66602	-1.50421	-0.638787	-0.903134	-0.833195	3.40441	-1.13563	-2.15164	-2.99677	-1.48436	-1.61522	2.89304	-1.48993	-0.582725	-0.956816	-1.19248	-1.03203	-0.303704	2.84004	-1.70165	-3.04056	0.72542	-1.10922	-1.57332	-1.69567	-0.452243	-1.82717	-1.98354	-0.4355	0.477983	-0.00259487	-1.58984	-2.5157	-0.543206	-1.9789	-3.28361	-1.76979	-0.117342	-0.0263376	-0.125906	-2.19633	-0.32823	0.48056	-1.38395	-2.02795
P43034	3.72886	3.45593	3.42422	3.59777	3.35323	2.89406	3.44949	3.59008	2.92243	3.47773	3.11302	3.64732	3.73709	3.12448	3.54235	3.42401	2.93111	3.22637	3.75879	3.04587	2.99444	3.32267	2.99689	3.48829	3.4133	3.01126	3.54112	3.511	3.76519	2.77547	3.30359	3.51851	3.00553	2.83937	3.12761	3.74679	3.26465	3.70223	3.24775	3.8657	3.48951	3.02717	3.21193	3.25975	3.20036	3.42191	3.55135	3.62198	3.50993
P49411	4.46781	3.69644	3.99703	3.57771	3.06356	3.78451	3.33097	4.23662	3.78581	3.49331	3.67321	3.37439	3.57829	4.00615	3.13114	3.4654	3.97413	4.07337	4.36334	4.0105	3.513	3.77802	3.23272	3.64889	3.78175	4.09832	3.85671	3.90904	4.49246	3.76349	3.58249	3.82915	3.45734	3.71164	3.84117	4.50287	3.55291	4.04567	3.74531	3.52293	4.24619	3.3071	3.38719	3.47472	3.95008	3.37822	3.58263	3.63753	3.79117
P49748-3	2.64258	4.40038	3.06447	3.31562	2.65541	3.40362	3.84811	3.41015	3.47453	3.29714	2.99172	2.94671	3.23385	3.67144	3.22019	3.97758	2.15956	3.8039	2.77933	3.656	3.50848	3.23006	3.90959	3.8232	4.17002	2.69459	2.66399	2.77804	3.36961	3.19736	3.07696	3.15671	3.07136	3.93408	3.83549	3.14128	3.66728	3.16279	3.29048	3.17769	3.72165	2.4385	2.37377	3.05073	3.10794	3.75803	2.33194	3.57668	3.89783
P50570-4	3.50483	3.01415	3.41934	2.80659	3.46432	3.54177	3.3282	3.28535	3.12205	3.50421	2.9181	3.28064	3.73363	3.30758	3.30783	3.45426	3.00335	2.61753	3.72191	3.29045	3.08683	3.08919	3.17472	3.30508	3.60337	3.16798	3.10147	3.51611	3.31295	2.99613	3.39933	3.5255	2.80646	2.98885	3.27342	3.63268	3.51154	3.35059	3.02528	3.44603	3.52079	2.78309	2.96526	2.99111	3.48777	3.36843	3.4226	3.18688	3.23257
P63104	4.91535	3.90327	3.3454	3.52611	3.52212	3.06577	3.55548	3.33082	3.41745	3.60404	3.54633	3.3812	3.76743	2.93952	3.15123	3.57289	3.75196	4.26184	4.72296	3.25282	3.52027	3.53487	3.36266	3.98958	3.71764	3.53423	4.47517	3.82533	3.58878	3.60424	3.10655	3.29981	3.29392	3.84528	3.34929	4.4435	3.33496	3.93283	2.84866	4.51496	3.25246	3.34751	3.42335	3.50345	4.15709	3.34757	4.08194	2.91835	3.101
Q02790	3.67139	3.31033	4.48803	4.06362	3.09812	2.99009	3.0408	2.84816	3.53973	3.55055	3.94916	3.04554	3.33338	4.39598	3.41763	3.01155	3.84858	4.08164	3.89965	2.93088	2.54581	3.84687	3.04124	3.02091	3.12214	4.18173	3.16433	5.02404	3.25386	3.37511	3.39138	3.47392	3.3406	2.94116	3.11662	3.56604	3.76466	3.85715	3.19042	3.07512	3.34848	4.4332	3.82635	3.2986	3.79777	2.81337	4.04602	3.03149	2.69577
Q13510-2	2.00145	2.62801	3.57011	1.46229	3.00738	2.41886	3.61006	2.32164	3.06089	4.09632	2.6031	2.81057	2.53301	3.78865	3.20437	4.15342	2.17761	2.54206	2.01365	2.52053	2.54342	2.54273	3.43517	2.30206	2.18602	3.0834	2.41982	2.53472	2.63864	1.74864	3.7613	3.77483	2.6832	2.65852	2.7776	1.95485	4.07753	2.33067	3.10889	1.82095	3.50978	2.51165	2.87925	3.02415	3.19404	4.02073	3.61275	2.45092	1.74956
Q15233	1.93499	3.33095	3.59807	4.1184	3.30673	3.64585	2.82027	2.83012	3.44879	2.18688	3.40262	2.79196	2.54	3.40196	3.06488	2.88964	4.27194	4.45339	2.54124	2.85028	2.49023	3.31963	2.69455	2.12247	2.3848	3.61253	2.67791	4.57371	2.66063	4.20253	3.20099	3.18098	3.11171	3.46016	3.41532	1.83597	3.66441	2.76227	3.35962	2.21192	2.86532	4.06922	3.65552	3.20686	3.08446	2.24133	4.19681	2.67928	3.4475
Q7L099-3	3.6171	1.96282	1.85425	3.62368	3.4741	2.90076	3.03955	3.03401	1.27262	1.48725	2.5172	2.89435	2.84119	1.80583	2.92289	1.08441	2.55169	2.30326	3.62968	2.94917	3.4545	2.40808	1.16634	3.407	3.66001	3.25346	3.27652	1.90886	3.08805	1.27065	2.43641	2.38759	2.6349	1.60857	2.37114	3.73434	1.66434	3.1595	3.189	3.82084	2.03685	1.66525	2.23464	2.82114	3.45402	3.20519	3.16883	3.43227	1.88277
Q9Y265	2.46723	3.10267	4.69273	3.66335	2.98592	3.10181	3.09723	3.21384	4.86093	4.61164	3.50627	3.15695	2.98298	4.18205	3.26311	3.48142	4.20814	4.54461	2.77843	3.52059	3.24395	4.03224	3.06806	2.82582	2.72699	3.52751	3.00343	4.01041	3.23986	4.24934	4.64535	4.54922	3.63015	3.28802	4.26528	2.32142	5.25246	3.03332	3.03359	3.41331	3.38021	3.83062	3.72304	3.51454	3.79876	2.59271	3.6538	2.54194	4.14811
Q9Y4F1-2	2.89511	1.72893	4.16033	2.68162	2.43766	2.11069	2.65812	3.76233	3.09911	2.09079	2.31245	3.66337	2.29048	3.30405	2.93878	1.80218	1.72909	2.28184	3.37717	2.95279	2.38053	2.84218	1.78199	2.84123	2.21966	2.35229	3.00395	1.70897	3.8869	2.21247	3.65174	3.85117	2.4357	2.05759	2.00222	3.18982	2.94655	3.2244	3.82084	3.44865	3.23569	1.44776	1.64448	2.74737	3.34883	3.03422	2.45416	3.8338	2.20129
B4E1Z4	2.12207	3.27552	2.83964	1.35873	3.75678	5.35828	4.59446	3.35004	3.39483	4.56933	4.05446	5.12138	3.32995	2.55157	4.78913	2.99135	4.64442	2.89131	1.18592	3.94103	3.93932	3.49164	5.05235	2.62563	2.44466	5.21032	3.92677	2.56831	2.66237	4.20129	2.81731	2.452	4.40186	4.36903	4.98586	2.0601	3.05933	2.44237	3.87343	2.98245	2.08573	3.99457	4.19094	4.39519	4.42785	4.82825	2.4419	3.99283	2.13812
O14936-3	3.30372	2.55973	3.9359	2.82968	3.51055	2.52583	3.56173	4.04074	2.89719	2.26417	2.94324	3.98947	2.77913	1.81512	3.73563	2.39034	2.84445	4.0395	3.43146	3.01986	2.84324	3.17168	1.74727	3.56612	3.39478	3.61753	3.30059	2.44525	3.78504	2.36911	3.55781	3.69334	3.06348	2.63824	2.08216	3.46952	3.31957	3.88742	3.91938	3.8208	3.35648	2.31419	2.60761	2.92171	3.90668	3.35855	2.94834	4.09828	2.16951
O43237	3.53866	3.17055	3.62948	3.82169	3.42188	2.94247	3.29106	3.69501	2.60574	2.4168	3.08365	3.18566	3.80274	3.34067	3.02365	2.66404	3.30446	3.47972	3.72939	2.73793	3.19991	2.92784	2.48913	3.50475	3.45446	2.82577	3.34278	2.83606	3.71938	2.95181	3.54453	3.56892	2.93282	2.72336	3.15983	3.18401	3.32965	3.25234	3.0765	3.78911	3.91467	2.92867	2.85592	2.8137	3.74049	3.39328	3.31994	3.21318	3.25899
O43776	2.85158	2.84085	3.57932	3.28232	2.75279	2.5005	2.58536	2.91675	3.04996	2.0631	2.89766	2.90041	2.83546	2.92762	2.74917	2.21231	3.29481	3.68176	2.7191	2.45681	2.59217	2.80098	1.92601	2.74152	2.69935	2.70775	2.51578	3.13346	3.20137	3.03985	3.18191	3.35847	2.62861	2.20418	2.81801	2.48623	3.31167	2.59947	2.72424	2.67472	3.43297	3.09347	3.37937	2.58382	2.82332	2.38153	2.72648	2.70576	3.03664
P01834	1.74967	2.96808	2.21285	1.9406	4.65028	4.23627	4.98638	3.64675	3.80473	5.41096	3.97227	5.1486	3.38013	3.0604	5.53337	4.81432	4.0992	2.75142	1.61625	2.41911	3.68179	3.74032	5.93749	2.39756	3.31044	4.73227	3.64393	2.50603	2.7872	4.88236	2.27202	2.47387	4.50193	4.55501	5.05057	2.49867	3.98392	3.04663	3.75259	2.96901	2.06954	3.53836	4.4122	4.42236	3.50283	5.39081	2.67777	4.21635	2.41306
P07954	4.18043	2.96048	3.34608	2.8028	2.70705	3.04416	3.00212	3.11067	4.03531	4.5697	3.3402	2.62716	2.87856	3.4455	2.69901	3.26937	4.39524	3.88468	4.03487	3.31395	2.85739	3.65776	2.86335	3.6274	3.04744	3.22425	3.72228	3.49424	4.30315	3.57893	3.01662	3.11481	3.05187	2.66957	2.73419	4.26032	2.56109	4.03854	3.21854	3.63358	3.38718	3.44074	4.09874	3.08145	3.53009	2.71526	3.51763	2.95934	2.67618
P21796	4.7906	3.2597	2.66174	3.16251	2.47831	3.369	3.33427	3.38257	3.68417	3.06437	3.16988	2.81877	2.84906	3.12903	2.78173	2.49572	3.72557	3.8056	4.1695	3.74773	3.5134	3.2113	3.16472	4.24462	3.49463	3.71241	4.03035	3.45036	3.43599	2.86197	2.70087	2.52444	3.21688	3.32696	3.24339	4.86276	3.08057	3.84823	3.10141	3.23189	2.7097	2.87188	3.1476	3.11128	2.85322	2.93933	2.84012	3.30188	3.44423
P35612	5.45395	1.44229	3.09943	3.0594	2.20711	3.02072	2.77227	2.44894	2.86376	2.29482	3.10816	2.11781	3.38217	3.33225	2.58238	1.5045	3.10188	1.3815	5.1525	2.20728	2.84254	3.31611	1.90403	4.08366	2.14849	3.12464	4.60103	2.45169	3.86555	1.26474	2.6918	2.61137	2.87302	1.52159	1.49553	4.81287	2.2658	4.03775	2.60865	4.13067	2.13535	2.58686	2.84239	3.01594	3.61362	2.66187	3.64798	2.65208	2.19472
P43304	3.9518	2.8158	2.103	2.57972	2.59434	3.36096	3.05695	3.97623	2.19365	1.99477	2.74064	2.91311	2.84516	3.01867	2.60872	2.04594	2.26848	2.07146	3.45409	4.08679	3.53711	2.59056	2.35846	3.66677	3.60966	2.6899	3.45953	3.67462	2.94666	1.898	2.185	2.22602	2.66436	2.92671	2.83986	3.74487	1.95971	3.50545	3.06222	3.23693	3.08241	2.0443	2.21173	2.66323	2.87268	3.04595	4.29854	3.15966	2.40743
P47756	3.19136	3.26904	3.38857	3.15393	3.50155	3.06212	3.54198	3.4207	2.71539	3.57689	2.97822	3.42439	3.53103	3.45587	3.33352	3.47169	2.80184	2.92634	3.37801	3.2625	3.31275	2.88556	3.70058	3.5274	3.08891	2.89182	3.30353	3.27855	3.05998	3.0494	3.34933	3.41111	3.00396	3.16065	3.4037	3.03514	3.12032	3.2047	2.92135	3.81247	3.51982	3.09477	3.29178	3.12376	3.60624	3.43271	3.28111	3.16281	2.81608
P48637	2.91508	2.77476	3.12078	3.38318	3.02642	2.5823	3.08423	3.37386	2.62055	3.56003	2.73994	2.99667	3.41761	3.31776	2.92702	2.89637	2.30856	3.23573	2.75588	3.09551	3.14631	2.79329	3.03014	2.96029	3.13317	2.498	3.23954	3.35037	2.99088	2.6853	3.09246	3.16984	2.87131	3.28425	3.36251	2.87477	2.8643	2.71184	2.61299	3.48891	3.4289	2.67066	2.9674	2.8147	3.1198	3.02122	3.1938	2.72834	2.79102
P54578	3.84388	3.11463	3.25463	2.8624	2.79572	2.66488	3.10769	3.03024	2.96895	3.31084	2.95519	2.64227	3.41443	2.74643	2.79513	3.11861	3.0392	3.47904	3.79688	2.70578	2.73302	2.9589	3.34285	3.33055	2.80072	3.05525	3.48422	3.31988	3.09676	3.25214	2.76057	2.76066	2.66357	2.78131	2.85498	3.27987	3.01389	2.88445	2.524	3.44534	2.90113	3.59461	3.73335	2.90247	2.69867	2.85809	3.25343	2.61543	2.89867
P55010	2.82979	2.63439	3.22901	3.07617	2.68298	2.74879	2.3182	2.87363	3.07553	2.24046	2.59133	2.64135	3.0814	2.93593	2.89205	2.00585	2.97045	2.75278	3.02714	2.59462	2.65542	2.79794	2.14821	3.01475	2.61219	2.48262	2.66559	2.46801	2.88982	2.84508	3.35279	3.25536	2.64751	2.30215	2.56848	2.67472	2.96547	2.67749	2.42147	3.21038	2.91599	3.27376	2.93548	2.51562	3.06002	2.64624	2.46399	2.61706	2.51865
P61204	4.12757	3.39922	3.63935	3.60968	3.13697	2.8546	3.36189	3.47302	2.93836	2.92563	3.23486	3.26159	3.62909	3.2125	3.28043	3.40432	3.10399	3.25763	4.3205	3.10467	2.92294	3.23803	3.14213	3.8768	2.88796	2.95283	3.83581	3.24461	3.77798	3.12506	3.34245	3.47128	3.11177	2.72153	3.07788	3.97916	3.226	3.65059	3.2972	3.88439	3.36827	3.20255	3.21348	3.13502	3.417	3.17544	3.92998	3.38896	3.17076
Q02218	4.702	3.59191	2.86183	3.10782	2.53478	2.97244	2.94725	3.41594	3.26541	2.63251	3.18419	2.73605	3.60878	3.4534	2.64507	3.64875	2.76552	2.40157	4.09544	3.66765	2.95201	3.37909	3.34973	3.52813	3.9978	2.44243	4.0178	2.60538	3.60263	2.75507	2.73631	3.10514	3.01333	3.25266	3.14929	4.51316	2.61398	3.76895	2.55342	3.4173	3.61809	2.77464	2.89857	2.87379	2.99651	3.06419	2.21743	3.00883	3.0683
Q14240-2	3.13588	3.58604	3.59138	3.82052	3.24003	3.04454	3.24671	3.18886	2.96712	2.9593	3.19993	3.14463	3.21504	3.33218	3.45938	3.56531	3.05496	3.62547	3.03729	3.01312	2.98938	3.0852	3.1358	3.15659	3.36742	2.99335	3.03212	3.76114	2.97933	3.48594	3.17771	3.27896	2.97911	2.95146	3.3042	3.31127	3.82405	3.36754	3.02644	3.35953	3.1739	2.96884	3.03685	3.12723	3.02569	3.05775	3.84252	3.21347	3.37853
Q15276	2.97726	2.23793	2.29707	2.61116	2.57171	2.28723	2.64017	2.3162	2.46099	3.43489	2.33693	2.34224	2.52119	2.98355	2.40648	2.80452	2.60797	2.26852	2.74544	2.25825	2.3584	2.38264	2.62558	2.97837	2.23324	2.31246	3.02105	2.18658	2.66582	2.61394	2.4063	2.36843	2.36857	2.18802	2.51947	2.93907	2.12766	2.49332	2.59429	3.01196	2.82414	2.49645	2.41335	2.30718	2.40082	2.6318	2.83964	2.79437	2.34327
O00291	1.93723	1.8648	1.18645	2.79132	3.24997	3.2624	3.60397	2.72279	1.06367	1.66799	2.19192	3.26316	1.77611	1.70307	3.71098	1.45906	2.26464	1.71089	1.49344	3.03805	2.98372	2.06918	2.16336	1.66554	1.93	3.723	2.34395	2.58194	1.47794	2.86325	1.62054	1.73049	2.66941	1.93814	2.07225	1.88878	1.08927	1.55898	3.58181	1.55064	2.35021	2.89232	3.29809	2.66619	2.83127	3.65477	1.69087	3.35415	2.13003
O43242	3.21662	2.9094	3.34129	3.35726	2.42876	2.60438	2.68268	2.39897	2.92793	2.49667	2.89075	2.74544	2.71835	2.90632	2.6904	2.92345	3.02077	3.79539	2.78478	2.273	2.30554	2.82768	2.76326	2.72196	2.59892	2.84211	2.48459	3.72862	2.89169	3.38862	2.58632	2.76318	2.53148	2.52288	2.76195	2.72607	2.73729	2.226	2.63145	2.54016	2.75378	3.29069	3.82447	2.63696	2.76549	2.25019	3.11517	2.65593	2.87504
O60271	2.51212	3.25535	2.91938	2.95279	3.18261	2.8058	3.30988	2.68868	3.13764	2.19507	2.85916	2.84881	2.61589	2.67825	2.67521	2.76994	2.94693	4.27026	2.55257	2.68594	2.74035	2.66163	3.31141	2.56259	2.92264	2.94946	2.47428	3.94854	2.55032	2.56423	2.72918	2.80607	2.76456	2.56497	2.63234	2.56252	2.99104	2.65211	2.66092	2.60995	3.347	3.69485	3.42117	2.64782	2.89659	2.74221	3.53107	2.72366	2.42856
O75955	3.44209	2.33891	2.04146	3.21834	2.39583	3.21934	2.64476	2.56091	2.36886	3.59022	2.32241	2.56598	2.17567	3.23252	2.81143	2.68705	1.7561	2.54637	3.54829	2.82897	2.70126	2.56574	2.46164	2.89848	2.71152	2.3997	3.338	3.8403	2.6541	2.08182	2.29882	2.28329	2.59986	2.97788	2.20798	3.71981	1.9072	2.60773	2.8848	3.26373	2.74054	2.00522	2.33607	2.63555	3.1342	3.11861	3.53802	2.7662	2.85216
O94819	3.12475	0.410114	2.86162	0.446304	2.11084	1.52042	1.86686	2.86293	2.52155	1.4508	1.6796	2.46281	2.51187	0.233495	2.12662	1.42236	1.24911	0.659534	3.64239	1.67298	1.90817	2.47896	0.583412	3.19847	1.83486	0.981467	2.09441	1.27298	3.46607	0.618813	2.61778	2.82241	1.70405	0.712703	0.666043	2.97913	2.5375	2.88811	2.86861	3.16824	1.67981	0.6821	0.893143	2.01164	2.69772	1.81593	2.67622	2.59601	1.29213
P04275	1.21648	3.10782	3.65728	2.62031	3.83006	2.75259	3.05704	2.03907	2.86814	3.30367	2.90475	3.78905	1.77494	2.68486	2.97534	3.81405	3.25596	2.83291	1.62425	2.61356	3.6341	2.81244	3.54037	1.90985	2.23441	3.62022	2.13547	3.7851	1.7522	3.48621	2.47534	3.37239	2.95094	3.42694	3.49309	1.83375	2.72049	2.3349	2.61152	2.03497	3.25931	2.88025	3.28138	3.31065	3.22182	3.63181	2.4947	3.78398	2.25646
P05556	1.86075	3.8085	2.54732	3.26748	2.82856	4.11233	3.78424	3.10012	2.79366	3.41444	2.91242	2.74314	3.4253	3.71095	2.90674	3.08352	2.40994	4.0027	2.12198	3.83561	3.58441	2.5385	3.7346	3.04876	3.6995	3.51726	3.06333	3.42415	2.10666	2.62773	2.86446	3.01464	3.24471	4.59662	3.33898	2.1355	3.31905	2.784	2.56767	3.21175	3.03913	3.28852	2.74819	3.34149	2.82496	3.32829	2.88405	3.01289	3.27404
P07737	2.977	4.63542	3.43206	4.00911	3.86562	3.70939	4.18473	3.82198	3.64472	4.84852	3.77387	3.55925	4.13445	4.4015	3.62144	4.7521	3.7753	4.92196	3.10316	3.66534	3.64672	3.5921	5.17783	3.54289	4.22869	3.99696	3.61735	3.12672	3.35538	4.15241	3.66809	3.73277	4.0151	4.01527	4.41431	2.8729	3.59329	3.68603	3.2846	3.95698	4.29854	4.3042	4.195	4.04367	3.90244	3.95153	3.11784	3.60638	3.7586
P09382	2.13025	4.14796	3.80828	3.20685	4.64829	4.20013	5.02608	3.65363	3.15918	3.66363	3.78079	3.95305	4.17898	4.27457	2.55199	4.15618	2.61852	3.71799	3.27342	4.55323	4.89741	3.49838	4.7632	3.95786	4.73448	3.45732	2.93406	2.07942	3.52023	5.68145	3.48166	3.16415	3.77115	3.94927	5.92283	2.8452	3.83895	3.46293	2.75286	4.85605	4.0161	3.49643	2.59083	3.70031	4.12144	4.1542	2.92446	3.12487	5.42287
P10909-2	1.31096	1.71329	3.52513	1.04512	1.97198	2.35005	2.23432	2.64631	3.91456	4.451	2.63713	3.92612	1.67791	2.17607	2.98664	2.19927	2.90733	1.03637	2.17603	2.13379	2.59775	3.7666	2.90052	2.05933	2.35078	1.66992	1.97173	0.492705	2.57894	3.31407	3.75078	3.11614	3.1652	2.78672	4.71177	1.41709	2.36114	1.6917	1.7304	2.6482	2.87565	1.70788	2.82667	2.91192	3.33953	3.04908	1.30244	2.14364	3.16439
P12236	4.28291	2.76001	2.29425	2.80963	1.69221	2.61274	2.467	3.00365	2.4882	1.84297	2.52919	2.395	2.0908	2.53892	2.27129	2.14231	2.29707	2.58531	3.58705	3.16648	2.40018	2.77821	2.17059	3.39735	3.02211	2.28071	3.24068	2.85611	2.8558	1.54233	2.13993	2.31282	2.24902	2.22797	1.71434	4.15215	1.95053	3.39404	2.80572	2.52482	2.26412	2.47284	2.75002	2.32874	3.1087	2.24447	2.02801	3.11414	2.47665
P23381	2.53341	3.43893	2.33786	3.55197	3.42118	3.85191	3.07137	2.58675	2.6552	3.94641	3.24875	3.28135	4.4855	2.08195	3.18587	3.65243	3.41661	2.66253	2.59943	2.99697	3.68337	2.75735	4.04104	3.5962	3.92751	2.61883	3.50286	2.76067	2.89878	2.6626	2.50824	2.46043	3.4888	2.41416	3.20775	2.61461	3.19054	2.77336	2.22268	3.31671	2.9805	3.55427	4.91297	3.22949	3.45723	3.1737	2.54233	2.81177	2.14801
P23526	3.26318	3.40881	3.97645	3.61911	3.85087	3.33167	3.73015	4.09977	3.63582	3.58278	3.81671	3.64047	3.65547	3.58541	3.55666	3.79181	3.86152	4.69186	3.37113	3.42791	3.27818	3.54588	3.66742	3.55044	3.77455	3.22321	3.6465	3.60458	4.07891	3.3458	4.04772	3.92652	3.70293	3.43338	3.71108	3.23971	3.26584	3.22759	3.21299	3.7161	3.79502	4.34948	4.4134	3.59875	3.84287	3.40113	3.20121	3.16604	3.46416
P30086	4.86603	3.86379	4.34364	2.97121	4.56	3.42597	4.56489	5.36438	3.26235	3.31274	4.22235	4.46048	4.59393	4.74712	4.0862	3.32929	2.9634	3.66699	5.16386	3.79143	4.09292	4.18769	2.64551	5.0401	4.74577	3.32084	4.13441	4.53575	4.91623	3.66215	3.93957	4.19091	3.9662	3.5539	3.55017	4.38033	4.46256	4.93486	4.22101	5.05206	5.06044	2.83809	3.34681	3.92259	4.05387	4.46819	4.51167	4.20897	2.90848
P32119	3.87832	3.15764	3.44756	3.05414	3.80799	3.94289	4.08804	4.06546	4.43174	4.68404	3.63317	3.13272	3.09374	3.95853	3.54557	3.78844	4.2946	4.13861	4.58997	3.70561	4.01847	3.91957	4.52576	3.69845	3.53579	4.19254	4.12875	4.54665	4.06806	3.49913	3.28059	3.11698	3.68242	3.40031	2.97032	3.89913	3.93886	4.17237	3.76419	4.4037	3.75767	4.37638	3.64044	3.7142	3.65651	4.24462	4.64196	3.97656	3.33334
P63244	2.34767	3.89087	3.78932	3.81344	3.19765	3.42324	3.17597	2.884	3.22328	2.86721	3.24853	3.08508	3.13124	3.51311	3.38943	3.94485	3.37148	3.93989	2.43282	2.98986	2.58652	3.23945	3.68562	2.38364	3.15803	3.38133	2.81784	3.33891	2.59043	4.056	3.43631	3.4195	3.11125	3.27048	3.42092	2.35999	3.32564	2.58339	3.11339	2.77159	3.27972	3.99558	3.83226	3.22878	3.27812	2.80613	2.96508	3.02841	3.40573
Q04917	4.40648	2.85334	2.2039	2.74685	2.71554	2.58754	2.59717	2.49714	1.89774	2.36303	2.81444	2.34531	3.16112	2.76468	2.37635	2.70684	2.95745	1.24004	3.99303	2.62769	2.55756	2.59383	2.57862	3.38838	2.58736	3.32978	3.88054	2.1776	2.73498	2.20947	2.11737	2.14855	2.42506	2.26464	2.3706	4.02474	2.30104	3.45325	2.16902	3.54111	2.3789	2.26265	2.33218	2.58223	3.01945	2.66338	2.51135	2.3716	2.14793
Q13554	6.20335	1.64203	2.7408	3.21018	2.57137	2.52843	2.30688	2.61912	1.84686	1.77775	3.1423	2.41223	3.1571	3.57883	2.02142	0.773039	3.44184	1.16194	5.24575	2.60168	3.2376	3.22422	1.45897	4.91829	3.37615	1.74309	4.58021	1.90864	3.92951	0.824963	2.48711	2.48737	2.94396	1.34551	2.33822	5.28951	1.68676	4.09175	1.88765	4.6169	3.04881	1.60111	2.38837	2.72072	2.71591	2.58563	2.71901	2.74176	2.64427
Q13618	3.62903	2.33302	2.78273	2.87541	2.67187	2.07269	2.63647	2.72602	2.56911	2.22379	2.62603	2.80008	2.69497	2.55058	2.22881	2.17819	3.22546	2.70755	3.54267	2.20923	2.35124	2.57356	2.02813	3.10947	2.9022	2.4024	2.78686	3.11558	3.14991	2.6003	2.30932	2.43883	2.33522	2.20283	2.47222	3.24057	2.67722	2.63044	2.26347	2.98354	2.40778	2.76858	3.38957	2.35394	2.89299	2.39785	2.62	2.8072	2.84644
Q3V6T2	2.39848	2.10833	2.22431	3.11858	2.72553	2.6609	2.78308	2.65092	1.71604	2.21029	2.0639	2.53828	1.9153	1.67517	2.70877	2.16875	2.62025	2.35814	2.94006	2.65392	2.64251	2.117	2.52682	2.01701	2.35571	3.04052	2.61092	2.50838	2.59567	1.95671	2.44808	2.44747	2.06046	1.64742	1.81182	2.40648	1.79555	2.09108	2.98753	2.48712	3.06074	2.55037	2.99798	2.3422	2.03312	2.64401	3.1874	2.95495	2.07657
Q6P2Q9	2.40207	3.8025	4.06221	3.99607	3.0607	3.5079	3.01264	2.9438	3.65706	2.22253	3.56082	3.3027	3.06839	3.0414	3.48409	3.50674	3.88541	4.46873	2.64643	2.89636	2.72848	3.39923	3.17593	2.51242	2.4169	3.50374	2.80847	4.55143	2.85979	4.45105	3.48299	3.60304	3.22438	3.43211	3.47083	2.58502	3.59224	2.69322	3.53292	2.3294	3.24548	4.27469	4.17372	3.27418	2.37372	2.67401	3.85583	2.93436	4.01631
Q6YN16	3.48036	2.41161	4.35358	2.4284	2.48823	2.37875	2.57389	3.91009	3.45561	2.76824	2.88586	2.83682	3.33722	1.59927	2.6253	2.53756	3.1645	2.25911	3.96553	3.63451	3.1681	3.234	2.00906	3.25986	3.56222	2.69354	2.81782	1.85576	4.3156	2.12385	3.64827	3.66795	2.85201	2.4039	3.11152	3.55391	3.13941	3.12074	4.08804	3.53622	2.66479	2.72573	1.97126	2.80245	3.45647	3.14683	2.30681	3.06503	3.85472
Q8TAQ2	1.6615	3.4344	3.39627	3.65638	2.6868	2.80665	2.89793	2.19589	2.65384	3.00616	2.95907	2.39074	2.22575	3.40361	2.71351	2.69784	3.98518	3.4482	2.47922	2.49905	2.33319	2.92552	2.68325	1.94822	1.86381	3.34485	2.40748	4.21281	2.28173	3.79762	3.08058	3.09055	2.77117	3.33721	3.20193	1.65985	2.95194	2.56081	3.12126	1.95007	2.75991	3.3495	3.38763	2.99557	3.16554	2.0925	3.88075	2.30641	3.37457
Q92599	4.76464	2.93535	3.24117	3.433	4.01992	3.50439	4.12344	4.25753	2.67165	2.51245	3.37379	4.13295	4.0798	3.45525	3.81011	3.08511	2.88552	1.85774	4.36927	4.01185	3.61457	3.38502	2.51792	4.36471	4.02894	3.26307	4.00764	3.1133	4.30358	2.32878	3.44257	3.80335	3.33474	2.61679	2.79779	4.27368	2.97966	4.0909	3.63123	4.69428	4.25292	2.7614	2.76617	3.45357	4.06909	4.32451	3.41172	3.9915	2.53173
Q96HN2	3.71567	3.17701	3.7045	3.37278	3.80329	2.61063	3.47456	4.70853	2.77703	2.42419	3.15464	3.8364	3.32149	3.19485	3.12689	2.78809	1.75951	3.11205	3.91669	4.42229	3.89729	3.46438	2.35261	3.62684	3.04351	2.5317	3.80588	2.61898	4.75644	2.56423	3.94073	3.95119	3.44204	3.24575	2.87043	4.02845	2.77693	3.76344	3.63267	3.62584	4.8088	2.69942	2.76696	2.85458	3.30004	4.1563	2.7529	3.68869	3.03677
Q9BXP5	1.81853	3.07301	3.20142	3.58226	2.97766	3.32493	2.21245	2.28744	3.79681	2.66221	3.08598	2.66224	2.40137	3.12631	2.88752	2.54279	3.77552	4.0416	2.30892	2.66738	2.41405	3.2233	2.79955	1.91435	2.17958	3.09566	2.33623	4.30344	2.39171	4.04768	2.91727	2.99108	2.86413	3.1646	3.08206	1.74441	3.30355	2.65629	3.02465	1.87106	2.78179	4.02863	3.6441	2.94793	2.91427	1.92613	3.79763	2.42934	3.26127
Q9UNZ2-5	2.62904	2.12056	2.87082	2.54171	2.49597	2.15491	2.3868	2.10832	2.65051	3.26194	2.42129	2.17763	2.41104	3.00148	2.03132	2.4057	2.78426	3.28416	2.34927	2.26509	2.31899	2.46337	2.21408	2.21228	2.29693	2.1439	2.48096	3.52957	2.46713	2.50764	2.61684	2.47481	2.28309	2.38216	2.1179	2.28201	3.24898	2.45491	2.29273	2.65602	2.71514	2.46857	2.57538	2.23404	2.54864	2.29853	3.50339	2.10216	2.50818
E7EW49	4.0878	2.02957	2.77102	3.01659	3.14414	2.46926	2.98105	2.91593	2.41197	1.88665	2.67307	2.95209	2.95234	1.80639	2.62673	1.69616	3.18864	3.56623	3.28407	2.49265	3.01094	2.57687	1.68227	3.37151	2.75621	3.02538	3.27878	2.45769	3.41551	2.3305	2.77079	2.6863	2.54195	1.89979	2.18575	3.72744	2.7069	3.24915	3.45213	3.29625	2.71303	2.27429	2.18495	2.68212	2.95063	3.12769	3.00378	3.32941	3.28827
O75363-2	4.23756	1.29814	0.760288	-0.78377	4.61722	2.81995	3.1405	4.40827	-0.458424	0.526505	2.39404	4.2329	3.96611	-0.705439	4.84756	0.428605	1.57317	-1.17228	2.44962	2.1768	2.6005	2.49597	0.562417	4.5006	3.66975	3.56913	1.51088	-0.510427	4.11435	-1.43922	2.29479	1.08933	3.24313	1.5079	-0.0956153	4.40439	-0.213874	3.69989	5.00543	2.60604	0.726161	0.424188	0.677325	3.38084	4.5201	4.33463	0.373281	4.23127	0.110071
P06748	1.59461	3.45552	3.18202	3.2415	3.00829	3.67008	1.96956	1.99954	4.0684	2.93476	3.68415	2.16747	2.50758	3.41735	2.61238	2.68779	4.33235	4.95609	2.18927	2.60681	2.26573	3.3899	2.87047	2.20859	1.94108	3.63858	2.16011	4.20284	2.37375	3.97996	3.03507	3.10718	3.34547	3.59919	3.32378	1.69786	3.07601	2.42531	2.50371	1.89994	2.46699	4.14694	4.33946	3.26565	2.58135	2.11717	3.10996	2.20119	2.78763
P11766	3.10871	3.75237	4.15685	3.55113	3.85174	2.89685	4.16675	4.42687	3.4395	3.54339	3.69757	4.15127	3.87862	3.57819	3.60125	4.1099	2.75266	3.46454	3.82581	3.75953	3.786	3.71622	2.97017	3.95869	4.04068	3.00388	3.37246	4.55158	3.6903	3.89846	3.73013	3.94029	3.39293	3.56529	3.70329	2.79194	4.29714	3.73223	3.41539	4.37045	4.07678	3.30762	3.27238	3.59034	3.3293	3.60254	4.18258	3.19599	3.4049
P12429	0.682471	3.73323	0.784077	0.0982899	0.25234	0.246106	1.34531	0.765523	1.0428	5.21313	1.26508	-0.138391	1.24001	1.32325	-0.00903214	4.87988	0.489277	0.843286	1.62083	1.00453	0.338428	2.80106	4.55285	1.1109	0.16519	1.80721	1.01283	0.122844	0.311385	-0.14983	1.78834	2.69675	1.76403	4.86478	0.988433	1.95994	0.562806	1.35587	-0.277024	1.16848	0.13615	0.941463	1.04388	1.82905	1.3361	0.438325	0.972457	-0.205356	-0.199966
P17252	2.35156	2.21088	1.89162	2.55187	3.55121	2.956	3.44168	4.39785	1.91304	1.78067	2.0818	3.75825	2.86748	2.26272	2.9416	1.75539	1.92568	0.623312	2.75349	3.73801	3.81373	2.47984	0.84175	3.9301	4.03007	2.74336	2.9242	1.07145	3.33035	1.63733	2.57999	2.73296	2.723	2.49767	1.99542	2.57461	2.50589	3.23998	3.33392	3.71064	4.00677	1.50837	0.878986	2.76448	2.97388	3.97648	1.86575	3.88153	1.39606
P31946	3.7223	2.89296	2.91241	2.95462	2.7849	2.40801	2.7894	2.88933	2.26375	2.99393	2.8557	2.89988	3.05882	2.41425	2.74678	2.76066	3.10792	2.89884	3.59649	2.71986	2.5257	2.77377	2.56427	3.32658	2.40406	2.40869	3.35035	3.11296	3.24873	2.88311	2.64538	2.72089	2.67795	2.4617	2.95211	3.51558	2.64694	3.20336	2.61036	3.381	2.75708	2.51815	2.73564	2.75237	3.16	2.84019	3.52464	2.67422	2.90425
P36222	-0.73095	1.00571	-1.22033	2.2092	0.290324	3.17391	0.479214	2.16327	1.97784	4.86702	1.31783	4.08727	0.540219	0.0718634	0.340821	0.102365	1.98274	1.60576	-0.721364	2.73523	2.10936	2.00669	3.43338	1.53457	3.37768	1.98563	3.46388	-0.82479	-0.124583	-0.466325	-0.145168	-0.4256	2.57668	-0.0292678	1.98557	0.236773	0.575298	1.33268	0.558472	1.68327	4.05723	-0.105261	0.938306	2.823	2.70209	1.67883	0.178818	3.03787	-0.456443
P36578	2.51963	2.69359	3.88449	3.78557	3.25556	3.8808	2.03658	2.8746	2.48604	1.55772	2.98996	3.37348	2.8676	3.44272	3.16171	1.86074	3.0135	4.01085	2.18725	2.24993	2.85516	3.11242	2.20887	2.44703	2.30821	2.30213	2.62992	3.63561	2.19007	4.2643	3.56803	3.43502	2.79986	2.43096	3.14774	2.02998	2.33677	2.13797	3.25795	2.72722	3.25762	4.15566	3.46001	2.94851	3.11661	2.42737	2.47029	2.09059	3.60405
P43004	5.46145	0.864723	-0.544801	1.1767	2.10338	0.465185	1.62566	2.7331	0.357227	1.51271	1.77121	3.03143	1.54104	1.3084	1.51415	-0.184178	-0.636335	-1.20472	3.83459	3.35467	2.44319	2.20966	-0.611154	4.04926	2.7264	0.242657	3.32755	-0.0123285	3.12733	-1.5289	1.20207	1.39019	2.53161	0.948389	0.616413	4.87445	-0.573893	2.25374	2.17715	2.57262	2.81108	0.161869	0.633686	1.36655	0.658776	3.41341	1.28827	3.44507	0.349121
P43652	1.25574	2.27706	2.37598	1.15004	3.86174	4.13874	4.03375	2.8039	3.77975	4.69434	3.24871	4.66876	2.96039	2.15857	4.57772	2.98053	4.24426	2.01495	1.7402	2.56765	2.95509	2.9054	4.72422	2.06649	2.58172	4.38021	3.36134	1.94801	1.82289	3.55202	2.23615	2.06699	4.00019	4.21104	4.44307	1.76539	2.39775	2.18133	2.94884	2.3759	1.7962	3.31013	3.70538	3.64867	3.55803	4.98774	2.41291	3.07273	1.2895
P49591	2.96399	2.86498	2.63697	3.14341	2.91656	2.61431	2.72558	2.99023	2.30481	1.76688	2.74387	2.88345	3.19327	3.21014	2.70619	2.14501	2.38855	2.4718	3.07419	2.56035	2.40231	2.63135	2.21472	2.68658	2.98764	3.04643	2.76351	3.30941	2.62749	2.40354	2.33482	2.51099	2.49355	2.34449	2.58275	2.69049	2.28953	2.56359	2.50886	2.68431	2.89306	3.12061	3.55833	2.47604	2.86122	2.56124	2.91462	2.6119	2.27972
P51858	1.68688	3.23567	4.16726	3.29373	2.63427	2.6125	2.27953	2.17008	4.11428	4.61217	3.26903	2.27082	2.56627	4.02595	2.70545	3.1133	3.6462	4.90308	2.78311	2.25596	2.41531	3.52602	3.02028	1.91655	1.92802	3.10815	2.14831	4.97074	2.62753	4.67678	3.42326	3.34027	3.12542	3.87157	3.7773	1.35987	4.16085	3.20462	2.69806	1.80844	2.89682	3.46795	3.51216	3.15796	3.10734	1.74285	4.13337	2.00821	3.74465
P60981	3.22344	3.542	3.56222	3.21302	3.38375	2.59742	3.71826	3.68271	2.65187	1.93782	3.08141	3.62071	3.4962	2.40274	3.50763	2.95145	2.26002	2.84641	3.24348	3.60527	3.60177	2.77137	2.71301	3.54053	4.1875	2.46708	3.36019	2.7975	3.20963	2.49159	3.27882	3.41457	2.95967	2.78881	2.50155	3.46228	3.45818	3.71004	2.65829	3.93195	2.98665	3.0601	2.76889	3.11508	3.27634	3.81549	3.34603	3.14701	2.53778
P61981	5.13646	3.17812	2.46635	3.41318	3.14433	2.90128	3.40872	3.11085	2.58204	2.98943	3.44662	2.75075	3.72207	3.17246	2.74291	3.1482	3.39991	3.29116	4.83315	2.84618	2.59471	3.2959	3.01076	4.05258	2.92086	3.39953	4.39811	3.73412	3.64949	2.9878	2.32758	2.45207	3.062	2.66578	2.72748	4.62226	2.13166	3.80299	2.55605	4.01668	3.03901	3.39406	3.49115	3.21628	3.82455	2.75501	4.1127	2.49443	2.50644
Q01995	2.23496	5.39462	2.26686	1.6885	1.93098	3.05204	2.81819	0.811703	4.02671	3.63678	3.4467	3.51678	3.97363	3.79578	1.20763	5.2391	3.09381	2.86843	1.71048	1.57708	1.47469	3.06035	5.40404	2.85664	2.63245	3.00496	1.40795	3.27564	1.76132	3.75989	1.52485	2.15969	3.398	3.95387	5.27821	2.04709	3.36463	1.43669	1.61027	2.52502	2.1438	2.67411	2.46917	3.60784	1.80803	2.92823	2.96592	1.29814	2.51201
Q12905	2.0015	3.39274	3.99202	4.06241	2.90928	3.07697	2.95309	2.72363	3.18586	2.59692	3.42596	2.97456	2.6436	3.30386	3.11126	3.00799	3.80052	4.42358	2.45365	2.888	2.19573	3.27758	2.82239	2.16575	2.33953	3.26865	2.60601	4.39466	2.67358	4.02643	3.33022	3.37414	3.07656	3.22302	3.26755	1.91191	3.66946	2.7524	3.32707	2.09334	2.81651	3.8387	3.74969	3.21129	3.38148	2.10836	3.76683	2.5276	3.25715
Q13642-4	2.45573	2.61082	4.76122	2.54138	4.15901	1.88381	4.05795	4.20988	4.08294	3.18225	3.45851	4.516	3.50718	3.50098	3.64217	3.16019	2.51635	0.811064	4.63293	3.52382	3.28529	3.92845	1.78863	3.81881	4.51942	2.66716	3.33498	2.15833	4.5752	2.35519	4.34817	4.07511	3.58839	2.01472	3.46911	2.60914	5.17849	3.23896	2.87445	4.71889	3.63406	2.08173	3.51357	3.54184	4.16891	3.95337	2.70805	3.82822	2.97649
Q13838	2.29843	3.74501	3.85507	4.10867	3.06326	3.29538	3.01778	3.10746	3.27884	2.08477	3.43528	2.9531	3.01059	3.32656	3.15134	3.40962	4.01916	4.2466	2.72014	2.89017	2.45429	3.38398	3.08682	2.45684	2.31758	3.38568	2.69915	4.56125	2.91099	4.22723	3.31274	3.40313	3.19178	3.50854	3.34939	2.03791	3.76733	2.89854	3.49808	2.39411	3.10602	3.96786	3.67021	3.26648	2.83916	2.41271	4.08378	2.73339	3.51735
Q14254	3.26875	2.22722	1.845	3.04637	2.4545	3.35101	2.69569	2.5364	2.36982	3.44678	2.17232	2.58177	2.10956	3.22813	2.89446	2.27032	1.89686	2.49007	3.70144	2.93634	2.90167	2.4334	2.48435	2.79745	2.47802	2.67468	3.38122	3.85276	2.63796	1.85219	2.21143	2.16738	2.53637	3.28577	2.25449	3.70924	1.72776	2.53421	2.89448	3.08261	2.58804	2.10365	2.27608	2.56404	3.12553	3.00052	3.51548	2.68235	2.89921
Q6P1N0	1.46454	1.75108	1.26773	3.88409	3.08324	2.6799	2.75639	1.99693	1.41012	1.24039	1.80437	2.51467	2.14044	2.60442	2.96792	0.602222	1.30951	1.28296	1.67575	3.45452	3.44974	1.79007	1.60479	2.01052	4.42835	1.91571	2.20323	0.982918	1.9269	1.61303	1.90551	1.69351	2.48531	2.15887	2.14348	1.46204	2.12021	1.89112	2.79237	2.17786	2.35203	2.12504	1.60146	2.34591	2.10281	3.8067	1.58591	3.44492	2.08426
Q96AC1-3	3.22817	2.93962	3.14097	3.66366	3.64153	2.68786	4.21144	3.85212	2.34441	2.10864	3.07781	4.2493	3.30371	3.57681	3.27792	2.78275	2.54464	2.12553	2.63332	3.79596	3.94436	2.96976	2.52691	3.76058	4.48983	2.73027	3.21322	2.71739	3.6903	1.99199	3.342	3.6044	3.13997	2.60502	2.68153	2.99958	2.39071	3.28679	3.66356	4.22984	4.22373	2.28273	2.74503	3.3639	3.45377	3.70745	2.625	4.09166	2.26174
Q9H4A4	2.199	3.69346	3.37475	2.91984	3.02857	2.49097	3.51438	2.94421	3.96902	3.4855	2.98148	3.03407	3.51752	3.04789	2.97613	4.12158	2.0689	3.26473	3.05552	3.32235	3.1157	3.07217	3.83112	3.03942	3.69404	2.36067	2.66174	3.1691	2.95213	3.41756	3.20237	3.19805	2.96999	3.24778	3.81507	2.28168	4.27973	2.79396	2.65969	3.06542	3.11613	3.28935	3.19133	2.86077	2.46246	3.29874	3.07451	2.99634	3.25755
Q9NSD9	4.40964	2.83846	3.56821	3.86088	3.24005	3.22602	3.33847	3.05273	3.29427	2.63206	3.47994	3.19013	2.83743	3.37327	3.35025	3.09921	4.00365	3.9186	4.0739	2.89631	2.79244	3.41177	2.74097	3.85716	2.5991	3.5098	4.0135	4.02122	3.31676	3.52579	3.12222	3.14347	3.17986	2.69241	3.06306	4.18109	2.96846	3.47172	3.08205	3.67775	3.18942	3.71587	3.89881	3.08321	3.54063	2.80577	3.57373	3.2627	3.19935
Q9NTK5	4.18486	3.24315	3.8377	3.426	3.29823	2.88324	3.67012	3.63984	3.5105	3.32107	3.48046	3.14807	3.55915	3.47577	3.30316	3.08418	4.00607	3.93707	4.06374	3.07819	3.12277	3.40121	3.00762	3.97436	3.49287	3.12036	3.6943	3.51526	3.68551	3.50796	3.54349	3.53968	3.36075	2.78801	3.17184	3.66024	3.48721	3.55288	3.04899	3.82447	3.36635	4.06396	4.18293	3.25416	3.8022	3.16167	3.63382	3.18868	3.25035
Q9UHB6-4	1.30044	3.49622	2.04812	3.66403	3.18413	3.23942	2.80755	2.85604	1.72357	1.77187	2.47152	2.36243	1.96402	3.42064	2.31777	2.37501	3.5382	4.21197	1.80571	2.40342	2.42432	1.94663	3.78222	1.80218	2.17478	4.1778	2.4733	2.74833	2.01987	1.99834	2.41623	2.37253	2.60837	3.70074	2.55143	1.15708	1.31591	2.26585	3.25894	2.17343	2.81145	3.44153	3.22147	2.58419	4.26965	2.95947	2.10439	3.28756	1.82005
Q9Y2W1	1.50881	2.55382	3.01023	3.42494	2.93215	3.23866	2.38592	1.96702	3.16604	2.21391	2.68051	2.13117	2.14251	3.35595	2.44046	2.73614	3.10283	3.88645	1.97399	2.35567	2.14041	2.65471	2.85493	1.70853	1.52326	2.76844	2.12611	3.68592	1.93346	3.45267	3.02557	2.95413	2.64821	3.24957	2.97113	1.49673	2.99983	2.47022	2.30543	1.91834	2.74074	3.08343	2.97501	2.58982	2.35811	1.83084	2.98167	2.25555	2.96496
Q9Y3I0	3.29107	3.87761	4.39851	4.21301	4.12891	3.91105	3.96307	3.80966	3.86198	3.30987	3.80538	3.84142	3.72982	4.02617	4.01479	4.26631	4.39973	4.11749	3.1852	3.66319	3.53997	3.72311	3.82863	3.46071	3.88823	3.47804	3.52211	4.60517	3.49063	4.31532	4.13084	4.16863	3.80041	3.89717	4.04907	3.20052	4.47265	3.69792	3.96879	3.53285	3.80711	3.98369	3.83749	3.70743	3.73644	3.57862	4.50293	3.74328	3.91031
P00918	4.35585	2.79891	3.1067	3.27051	2.0594	2.29242	3.15554	3.4277	4.48744	3.25807	3.4036	1.54212	4.39726	3.21789	3.01051	3.03409	3.87837	3.03118	4.48512	2.17589	2.97327	3.76957	4.57053	4.07907	2.81832	3.82387	3.93865	1.73312	3.81392	3.13134	2.27412	2.22963	3.38801	2.4438	2.49325	3.38445	3.25842	3.31882	2.32424	4.06775	4.20336	3.80542	2.92617	3.25816	3.61666	3.90659	3.07161	3.49721	2.65053
P09417	4.3674	2.03095	2.46303	3.58987	2.98418	2.0833	2.96491	3.544	1.70155	2.32059	2.88825	3.05615	4.51438	2.53741	3.09547	2.19459	2.29389	1.86097	3.76448	2.45088	2.22658	2.96312	1.67161	3.86562	3.2353	3.49588	2.96117	2.39232	3.90753	1.20437	2.48675	2.59525	2.65788	1.7592	2.31591	4.30182	1.76362	3.48875	2.77023	3.62693	2.96019	2.01244	1.93576	2.8476	4.008	3.45878	2.50473	2.7956	1.77326
P09622	4.47366	2.84088	2.92224	2.86042	2.29545	2.76043	2.70591	3.36133	3.19427	3.63832	3.02123	2.31161	3.00073	2.94513	2.40842	2.91472	3.08792	3.5799	4.33605	3.41377	2.85804	3.15224	2.40146	3.4635	3.05185	2.94049	3.68983	2.82244	3.942	3.56707	2.66043	2.99297	2.72321	2.82688	2.84497	4.45934	2.38142	3.53304	2.97333	3.15888	3.23268	2.70548	3.28209	2.6485	3.56882	2.61234	2.41264	2.84687	2.82948
P09936	4.3646	1.14782	3.12405	3.67674	3.40912	2.68063	3.87078	2.031	3.33109	2.68527	3.01332	3.39354	2.77507	2.98819	2.54101	2.52346	3.97064	2.6129	4.9381	1.82848	3.06191	2.83107	1.56998	4.20635	3.88996	3.78706	4.00956	1.38097	3.71072	2.88682	2.75242	1.97777	3.20361	1.13434	3.85745	4.08202	2.73815	3.04345	2.43445	4.37953	3.72562	2.51011	2.5938	2.92148	4.27442	3.59275	2.65946	2.27903	2.82298
P11413-2	2.45932	3.67709	2.94688	3.34816	3.69381	3.274	3.60344	3.32851	2.30139	3.52201	3.22106	3.15195	3.38259	3.99297	3.04809	4.25696	2.1935	3.52722	2.49073	3.31723	3.10264	2.99916	3.57582	3.26263	4.81924	2.88322	3.08983	2.72099	2.90273	2.85159	3.00008	2.93381	3.10122	2.78857	3.32514	2.62923	2.87987	2.97328	2.49879	3.50139	4.44788	3.68395	3.12088	3.18065	3.11767	3.68238	2.78482	2.75491	3.16182
P12081	2.71998	3.03843	3.19089	3.6065	2.96964	2.91874	2.89046	3.03454	3.04795	2.78877	2.841	2.92038	3.18659	3.26475	3.02495	2.89842	3.7102	3.36616	2.55608	2.70419	2.62959	2.7049	2.87939	2.90396	2.91763	3.50169	2.96457	2.26454	2.86448	3.19301	3.18578	3.05107	2.87428	2.56528	3.07906	2.77419	2.93479	2.59512	2.79597	2.75654	3.16766	3.6092	3.53274	2.78976	2.8319	2.77856	2.43038	2.96305	3.01106
P16144	0.436868	2.64782	2.51428	1.06951	0.702604	0.917705	1.19871	1.5351	3.0559	1.92546	0.956976	1.68599	0.963669	0.58321	1.70286	1.62766	0.327357	0.638598	1.37961	2.90273	2.29459	2.05522	2.14671	2.25211	1.85939	0.592451	1.3827	0.189479	1.31567	-0.258785	2.54133	2.99759	1.70754	3.91744	1.58419	0.709773	2.19764	1.69592	0.314236	1.88836	1.74955	0.359041	0.570585	1.85218	1.69545	1.88831	1.03665	1.10645	1.9722
P21579	6.96608	0.174603	0.158183	1.64776	0.598849	0.307038	0.476444	-0.487195	0.828331	1.53905	3.43131	-1.20722	1.14506	1.6232	-0.94208	0.223452	2.8996	0.989262	6.18331	0.395142	1.85112	3.33737	0.570722	4.4669	0.992335	0.562764	5.12609	-0.136323	3.43705	-0.488979	-0.224944	-0.368341	2.47036	-0.192795	0.149804	5.52233	0.0712676	4.03774	-0.485623	3.8061	-0.13738	0.109674	1.77666	1.93279	0.989682	0.286456	0.566741	-0.318655	1.57823
P22695	4.35715	2.52296	2.48245	2.61354	2.099	3.08774	2.60518	3.03626	2.65702	2.52431	2.75455	2.52326	2.3269	2.93881	2.38108	2.09625	2.78947	2.61347	3.60426	3.44641	2.65724	3.0081	2.1708	3.26985	2.99739	2.9267	3.33529	2.73073	3.46243	2.42487	2.09608	2.36889	2.68481	2.66965	2.1622	4.15725	2.2307	3.58286	2.92724	2.78733	2.39939	2.32662	2.43752	2.59274	3.00889	2.51208	2.48642	3.02156	2.46522
P23284	2.10712	3.46788	2.71099	3.90152	3.21065	4.1768	3.41984	2.71211	3.30401	3.53211	3.20934	2.97664	3.19314	4.22755	3.17137	3.67439	3.04873	3.98933	1.97664	3.24537	3.15951	2.8869	4.0032	2.5782	2.89049	3.99632	3.05019	3.24386	3.13614	3.67433	2.80221	2.81216	3.39683	3.35829	3.94398	2.42788	2.98179	2.62875	3.39281	2.3295	3.17707	4.14612	3.56118	3.36034	3.23773	3.2401	2.96155	3.07928	3.17248
P29144	3.28518	2.81488	2.96819	3.16289	3.32	3.26725	3.47426	2.96214	3.27765	3.61771	3.11813	3.44152	3.00713	3.18641	3.50355	3.71616	3.08186	3.42865	3.01903	2.84665	2.84493	3.12973	3.41367	2.74282	2.48111	3.7932	3.23009	3.45577	3.02609	3.67687	3.0778	3.05884	3.14246	2.95584	2.81575	3.30002	2.68192	3.10675	3.33204	2.78771	3.54719	3.63585	3.50881	3.18393	3.3931	3.10416	3.08395	2.9907	3.1921
P31146	4.55311	3.25929	1.95122	2.40405	3.30239	3.50171	3.31969	3.24728	1.72907	3.63509	2.98509	2.64083	4.09857	3.39025	3.25197	3.85616	2.78222	1.31017	3.67465	3.15332	3.05196	2.53195	4.03739	3.73941	3.226	2.97757	4.32626	1.57131	3.37973	2.47978	2.53487	2.50553	3.0462	2.38194	3.50026	4.53112	2.4348	2.95291	2.26931	4.00655	3.18654	2.59636	2.55798	3.20804	3.21524	4.07605	2.47986	3.53279	2.55446
P35221	1.74452	4.10202	3.24407	3.87148	3.56654	3.97118	3.17658	3.61221	2.86332	2.31039	3.21429	3.26125	3.1822	3.45389	2.97651	2.42332	3.15297	4.79458	2.54243	3.55903	3.71989	2.84232	3.07212	2.09441	3.50955	2.66443	2.90108	3.52242	4.10313	3.61616	3.19662	3.48695	3.22909	4.78433	3.66933	2.2275	2.77432	2.88911	2.8202	2.69229	3.55939	2.83823	3.22517	3.32226	3.88603	3.15464	2.96437	2.73377	4.26114
P42224	1.97865	3.43798	3.22793	3.07366	3.2777	3.41837	3.2044	3.21492	2.41813	3.11304	3.1897	2.7928	3.92682	2.67168	3.09898	3.24392	3.04301	4.31121	2.58176	2.67404	2.8957	2.4414	3.7852	3.04649	3.34895	3.70204	2.9635	2.68842	2.65452	2.23421	2.75628	2.9375	3.2071	2.43577	3.79566	2.1645	2.75467	2.47617	2.94362	2.88444	3.17954	3.53056	3.98405	3.06181	3.16266	3.33374	2.94324	3.55831	3.20925
P51659	2.89798	3.78728	2.53454	3.26226	3.27995	3.15855	3.28217	3.31288	3.17753	2.99941	2.94231	3.17545	3.01315	2.87433	3.24869	4.04425	3.4883	3.29085	2.72185	3.04475	2.85893	2.88418	3.80912	3.12432	3.78751	2.7298	2.99659	2.8088	3.76671	2.77462	3.03154	2.98626	2.98698	2.57326	2.94857	2.80531	2.73268	2.91736	3.59864	3.16796	3.7908	3.82667	3.54197	2.95027	3.07463	3.6864	2.42419	3.5946	3.38774
P52209	3.05027	3.63759	4.08488	3.49953	3.87771	2.74567	3.53355	3.98245	3.1501	4.10497	3.58999	3.48667	3.51238	3.27917	3.15383	4.31651	3.07717	4.76329	3.69347	3.29989	3.14618	3.55313	3.65935	3.73561	4.77222	2.93445	3.05607	4.16774	3.50268	3.50962	3.56062	3.63096	3.34299	3.15624	3.71095	2.82514	2.95814	3.71671	3.38017	4.15604	4.14419	3.85873	3.87251	3.41202	3.58115	3.32253	3.9838	3.23381	3.44079
P53618	2.81847	4.02373	3.55829	3.87359	3.29604	3.22082	3.44925	2.96131	2.92457	2.62372	3.19123	3.2887	3.18188	3.75327	3.43507	4.09217	3.0713	3.71294	2.51277	3.07444	2.75687	3.0717	4.07955	2.78657	2.68504	3.14466	2.97038	3.51454	2.92869	3.96443	3.2166	3.27491	3.1286	3.31818	3.5864	2.51414	3.46302	2.59279	3.3048	2.64655	3.28405	3.9051	3.62954	3.19896	3.37313	3.19831	3.1855	3.39981	3.50032
P55884-2	2.11218	3.12066	3.14207	3.23646	2.56542	2.5999	2.55797	2.56457	2.55871	2.11836	2.72169	2.57247	2.6979	3.00622	2.70736	2.73188	3.15668	3.21425	2.05883	2.29129	2.06645	2.48416	2.75264	2.27535	2.80986	2.58894	2.2443	2.78625	2.32078	3.33787	2.85893	2.93436	2.42367	2.58533	2.71259	2.01923	2.88912	2.22777	2.57782	2.23371	2.67479	3.45451	3.29406	2.63124	2.292	2.29202	2.52413	2.65989	2.90058
P61158	2.80369	3.79141	3.17523	3.08466	3.23652	3.0242	3.48718	3.33185	2.61817	3.62951	2.95121	3.25228	3.46313	3.27645	3.16842	4.05548	2.90837	2.76725	2.89433	3.14333	3.12712	2.97316	4.09365	3.04337	3.34707	3.1826	3.11005	2.97926	2.70135	2.9725	3.11499	3.2177	2.96585	3.30554	3.52162	2.77551	2.88493	3.1312	2.70237	3.68496	3.31884	2.9927	3.19775	3.1783	3.48017	3.34713	3.1205	3.081	3.01888
P78344	2.92032	3.39504	3.31366	3.27072	3.24446	2.8165	3.17054	3.21376	2.79099	2.32808	3.09483	3.03114	2.91783	3.12953	2.88417	2.94946	3.3858	4.02728	2.83378	2.75685	2.88389	2.98673	3.06525	2.87827	3.72637	2.86654	2.68221	3.7909	2.86604	3.21582	3.01673	3.03068	2.82591	2.70661	2.79232	2.88249	3.21564	2.97353	2.96985	3.219	2.85464	3.79776	3.61505	2.97441	2.82191	2.6325	3.88026	3.01576	3.16759
P78417	3.32026	4.23514	2.45506	3.25837	3.15151	2.74795	3.51486	3.58014	2.97204	3.08653	2.87115	3.26883	3.83423	3.99458	3.34842	2.74843	2.53894	3.356	3.64387	2.40162	2.46472	3.04812	4.08773	3.62353	3.62284	3.23333	3.32847	2.55101	3.26528	2.86534	2.66062	2.75483	2.9582	3.64657	2.75975	3.32522	3.30229	3.37911	2.63604	3.84231	3.6249	2.50366	2.49667	3.00692	3.04955	3.91235	3.2479	3.20817	2.47688
Q13435	2.46871	3.67832	3.87873	4.18287	3.41294	4.01553	2.70757	2.9739	3.77322	2.40705	3.64099	2.87463	2.87613	4.06094	3.4007	2.88395	4.3509	4.40107	2.74516	3.05932	2.79002	3.44113	3.01205	2.56527	2.34231	3.82994	2.94297	4.47329	2.94114	4.51669	3.53591	3.53405	3.4465	3.64324	3.52936	2.20977	3.68014	3.08047	3.35778	2.41892	3.30551	4.60739	4.00149	3.25065	3.5216	2.4936	3.90206	2.8628	3.62229
Q8N1G4	3.12991	2.70733	3.16154	3.07359	2.96418	2.82472	2.30983	2.98543	3.03543	1.91975	2.88373	2.77953	2.69186	2.99918	2.86817	2.02517	2.6948	3.51638	3.27031	2.51429	2.82123	2.82506	2.27673	2.63229	2.89512	2.38733	2.74103	3.28997	2.75632	2.97329	3.007	3.10052	2.62584	2.72188	2.93786	2.33693	2.84847	2.67645	2.94735	2.58249	2.88804	3.29086	3.11321	2.38948	3.27896	2.53093	3.11407	2.85587	3.06051
Q92973	2.34364	2.86637	3.26561	3.03572	2.85388	2.80865	2.74594	3.11839	2.81577	1.76139	2.76567	3.09064	2.92767	2.72775	3.00136	2.76819	2.57345	2.61767	2.63105	2.90728	2.38082	2.63127	2.33131	2.46795	2.58476	2.78399	2.22488	3.37727	2.84228	3.32768	2.88531	2.96271	2.4885	2.29452	2.83903	1.97459	2.89726	2.35806	2.77007	2.60759	3.00113	3.44229	3.04318	2.66253	2.09313	2.59949	3.04047	2.68539	2.82461
Q96AE4-2	1.6939	3.2956	3.77294	3.57536	2.56847	3.05192	2.51855	2.16206	3.36861	3.63535	3.44465	2.18959	2.4643	3.53951	2.6673	3.35748	3.35772	4.77926	2.6059	2.37535	2.30545	3.38106	3.12049	2.00645	1.49011	3.33868	2.3632	4.58273	2.41915	4.21883	3.20117	3.173	3.07484	3.30367	3.80921	1.62294	3.38675	2.69487	3.05165	1.7708	2.49378	4.20494	3.56297	3.09742	2.6916	1.76454	4.0946	2.1065	3.31622
Q99613	2.24558	3.2565	3.35967	3.43883	2.98718	2.87262	2.85014	2.94981	2.88211	2.37193	2.75335	2.72198	2.87666	3.1642	2.82386	3.33869	3.28871	3.60588	2.26215	2.64149	2.52062	2.74872	3.22139	2.41461	2.41996	2.85426	2.62121	3.15337	2.5782	3.63478	3.19087	3.20419	2.69851	2.97504	3.13869	2.30563	3.2256	2.2956	3.00379	2.41761	3.14087	3.37434	3.36782	2.76192	2.38362	2.66936	2.81194	2.99543	3.32037
Q9BT78	3.13477	2.60203	3.1994	2.90099	2.91622	2.63212	3.10521	2.8547	2.91979	3.40936	2.92768	2.86212	2.96689	3.15019	2.888	2.97637	2.72132	3.4425	3.25408	2.71932	2.62848	2.88484	2.55135	2.83801	3.04836	3.05253	3.05024	3.15343	2.957	3.02077	2.99465	3.02276	2.7619	2.62664	2.95836	3.24873	2.83518	3.02307	2.7243	3.23649	2.67603	3.14297	3.33233	2.83185	3.12137	2.69243	3.03118	2.59012	2.82007
Q9BY11	6.56568	0.324081	0.600978	0.543053	-0.265345	-0.0723794	0.554496	-0.392782	0.183938	0.314694	3.03239	-1.44168	3.18758	0.484962	-0.630293	-0.56326	2.05323	-0.586078	5.61144	-0.0943104	0.857982	2.5182	-0.436593	3.67607	0.885363	0.129303	4.67223	-0.11857	3.89143	-1.19277	-0.620203	-1.0127	2.30973	-0.934974	-0.741902	5.01285	0.372859	3.50703	-0.729986	3.62383	-0.446234	-0.48252	1.28431	1.6192	2.40523	-0.655483	0.632438	-1.90609	0.243405
Q9HCJ6	1.875	2.02214	1.22116	4.76539	3.85993	3.47868	4.51963	4.34587	1.08776	1.72195	2.9018	4.12827	4.62074	3.78045	4.97506	1.56102	1.20208	0.630885	2.64951	2.35191	2.39249	3.44399	2.31708	2.59281	2.73233	3.85438	5.00833	5.04166	2.53825	0.65252	1.40797	1.15256	3.97697	1.83456	2.39818	2.48768	0.845517	5.78513	3.42721	4.21153	3.66377	1.56006	1.58298	3.57384	2.14521	3.90591	3.05665	3.28877	0.852802
Q9UM54-6	2.55434	3.3126	4.04722	3.09977	3.1629	2.71908	3.37266	3.47434	2.90669	2.03306	2.8425	3.64328	2.94154	3.70382	3.29699	2.9462	1.97384	2.31346	2.56279	3.67847	3.57798	3.00667	2.74515	3.29934	3.1394	2.22736	2.92631	3.70445	3.18752	2.24491	3.6898	3.69695	2.89163	2.89461	2.55396	2.9423	3.48736	3.42072	3.36908	3.09822	3.84811	2.46071	2.93142	2.78216	2.81878	3.39941	3.18818	2.92997	2.20842
O00299	0.880989	4.09968	3.37457	1.44267	3.28606	3.3119	3.44603	3.32854	3.42793	3.40542	3.09041	2.3134	3.79081	3.7849	2.82457	3.95226	1.99878	3.47495	1.87784	3.05303	3.35411	2.47023	4.33675	2.7429	3.93722	2.72677	2.69219	2.068	1.10922	3.98065	2.99454	3.15162	3.13884	3.63207	3.95873	1.22955	4.26063	2.77883	2.05661	3.1827	3.50238	2.9367	1.84735	3.20372	2.48771	3.52422	1.69031	2.17306	3.95933
O75131	1.81891	2.87583	2.84628	3.58573	3.25602	3.05751	3.31024	3.4715	2.91178	2.82338	2.68327	3.24335	2.99378	2.93003	3.44191	2.699	2.36733	2.58532	2.4616	3.75103	3.52411	2.73015	2.11027	3.07451	3.53311	3.37264	2.81567	3.17316	3.24016	2.6098	2.85914	3.12928	2.7811	3.10477	2.86615	1.78744	2.96926	2.77339	3.00638	3.33363	3.61031	3.06167	3.21691	2.89571	3.41521	3.40325	3.02007	3.34113	2.28027
O75475	3.24332	1.96735	2.85921	4.04852	3.44342	3.60837	2.90627	3.11954	2.96962	1.96545	3.19777	3.35758	2.97685	2.23748	3.33196	1.39223	2.51568	3.93863	3.38775	3.22994	3.28114	3.13945	1.247	3.01227	2.80291	2.79416	3.11948	3.50136	3.59271	2.40984	3.51933	3.30507	3.51816	2.97856	2.49704	2.83379	3.75188	3.74435	3.52176	2.74836	2.0457	2.98891	2.79816	3.15605	2.63504	2.45854	3.2393	3.03917	2.94122
O95757	3.80339	2.02176	3.93975	2.68907	2.74346	2.29196	2.86815	3.18553	3.96911	3.10685	3.26674	2.88209	3.23945	3.40566	2.83591	2.4158	2.68999	2.46282	4.61787	2.66962	2.91328	3.53065	1.7696	3.72155	3.57808	2.96573	3.68502	2.63321	2.86116	2.47937	3.62449	3.52477	3.13627	2.40923	4.47007	3.66178	2.87312	3.75519	2.5443	3.4433	3.28824	2.91364	2.61365	2.59804	3.64591	2.61428	3.28852	2.79468	3.47878
P04179	2.78801	3.31147	1.8005	1.69384	2.39659	4.44836	1.97128	2.66502	2.73738	5.46969	3.11775	1.72991	3.96495	1.73785	1.43364	4.63356	4.29802	1.74162	3.7358	2.28303	3.78034	2.96338	3.79466	4.03593	4.76113	2.25949	3.13536	2.28156	2.93248	2.08175	1.88963	1.94134	3.36681	2.95763	4.53011	3.51148	2.06878	2.9798	1.83619	4.32969	2.99418	1.66221	2.26434	3.29768	4.7801	2.88992	2.0292	2.36845	1.6189
P04843	2.67543	3.9491	3.02745	4.1695	3.02719	3.85315	3.54885	3.18913	3.6554	2.75239	3.13946	3.2071	3.122	4.12943	3.25953	3.53913	3.2745	4.05717	2.20414	3.62515	3.39877	3.09268	4.01621	2.76719	3.25497	3.78001	2.85056	3.75271	2.63847	3.76987	3.38128	3.19314	3.38669	4.02844	3.53062	2.72938	3.19907	2.81838	3.59231	2.44885	3.68287	3.96489	3.52391	3.31011	3.50309	3.22971	3.09166	3.28605	3.79077
P07942	0.266755	3.4232	1.84303	3.57435	2.56035	3.45181	1.63287	1.06462	3.33394	3.03128	2.91093	0.988151	2.71812	2.57722	2.24298	3.93123	3.69728	1.98444	-0.241393	3.04377	3.10299	2.8918	3.39006	0.778597	1.43961	4.98079	1.47921	3.33335	1.06842	3.80017	1.88472	2.20877	2.73851	4.33799	3.9943	1.01698	1.40696	0.829729	2.46624	1.2616	1.69436	3.15157	3.2201	3.41871	3.21977	1.65904	0.952882	2.18319	2.90713
P08559-4	4.16189	2.12524	2.12626	2.47071	1.59462	2.30707	2.05324	2.39176	2.25338	1.80319	2.394	1.63254	2.26899	2.24712	1.77842	2.06421	2.21224	2.62525	3.79146	2.42429	2.02614	2.46061	1.69969	2.98473	2.53371	1.83578	3.32447	1.93684	2.95832	2.08789	1.84663	2.15811	2.08301	2.06044	1.78551	3.92534	1.75865	3.0772	2.03988	2.77325	2.36516	1.92516	2.16571	2.05352	2.36975	1.80191	1.80711	2.25973	2.03152
P13804	3.72336	2.79254	3.36969	2.88736	2.24558	2.97141	2.56976	3.24652	2.77437	3.36665	2.80539	2.36098	2.93995	2.90325	2.2381	3.09365	3.21897	3.64883	3.50779	3.15884	2.89739	2.84787	2.8849	3.16685	3.09463	3.38673	2.68132	2.32189	4.00841	2.46379	2.93858	3.11627	2.5884	3.18845	2.99475	3.69726	2.33291	3.15952	3.41789	3.00677	2.68784	2.44194	2.50327	2.66323	3.65795	2.71039	1.79793	2.81772	2.75816
P17844	2.00819	3.03185	3.67602	3.71901	3.05742	3.15808	2.56918	2.35925	3.32616	2.14744	3.11725	2.30362	2.7062	3.42757	3.04936	2.57275	4.04093	3.84897	2.36347	2.5869	2.30946	2.81633	2.60346	1.96833	2.03198	3.37712	2.6119	3.67889	2.50035	3.43477	3.39322	3.35755	2.98107	2.65171	3.24676	1.91427	3.45584	2.68932	3.00128	2.04028	2.77946	4.04546	3.33676	2.88364	2.28886	2.24437	3.20767	2.71575	3.27205
P30740	1.86681	3.18071	2.62748	1.72629	2.35981	2.28535	2.54969	2.72939	2.9135	5.07857	2.48236	3.1329	3.45922	3.0441	2.87836	3.93681	2.13053	0.623469	2.06429	3.12483	2.79396	2.51698	4.48538	2.79578	2.679	2.41029	2.73877	2.57495	1.57174	2.33139	2.36052	2.57913	2.79152	2.29842	4.02056	1.81657	3.8179	2.91975	1.9536	2.72618	3.56082	1.72789	1.83215	2.763	2.85838	3.3229	3.08957	2.15108	2.58561
P35232	3.73434	3.05396	2.84747	2.96372	2.2586	3.09476	2.41667	2.77086	2.89809	3.25524	2.97067	2.35447	2.49003	3.1978	2.41885	2.82381	3.36914	3.94256	3.30217	2.96253	2.70486	2.84297	2.98537	3.05277	2.84163	3.43419	3.53552	3.06583	3.14606	2.75836	2.45701	2.37418	2.7353	2.99501	2.5972	3.45785	2.46249	2.90046	2.37369	2.89745	3.00318	3.22057	3.7834	2.59245	2.88659	2.39362	2.6564	2.54001	2.56937
P35606	2.74237	4.00365	3.65398	4.08276	3.51946	3.58153	3.54006	3.09558	3.15828	2.96601	3.31028	3.3614	3.30761	3.83787	3.63675	4.27374	3.36921	3.83474	2.65957	3.22871	3.00565	3.20264	4.27275	2.93089	2.91392	3.56807	3.13819	3.58274	3.2145	4.10403	3.50024	3.51365	3.34599	3.56321	3.89359	2.73786	3.54355	2.79949	3.51493	2.88623	3.56522	3.95298	3.75663	3.41207	3.71874	3.28875	3.15925	3.58263	3.59977
P42566	2.24109	2.74702	3.3334	1.70999	2.46104	1.95076	2.74324	2.6541	2.56625	3.0061	2.32827	2.71057	2.73584	3.4447	2.44944	2.93589	1.89898	1.32383	2.62412	2.51727	2.47109	2.3466	2.79418	2.77175	2.64512	1.72561	2.01753	1.66337	2.59626	2.38684	3.08926	3.16771	2.25833	2.29259	2.59574	2.03066	2.47021	2.71861	1.96514	3.02166	3.40964	2.30388	2.79069	2.37182	2.43332	2.93961	1.78791	1.69088	2.38239
P42658-2	5.05883	0.774701	1.65242	2.61862	1.58432	1.0856	1.91677	2.36204	0.878278	1.23058	1.85645	2.12858	1.7352	0.753469	1.80625	0.773211	1.56395	0.672298	4.82055	1.73886	1.77281	2.36237	1.0092	3.49386	1.50015	1.29048	3.91057	-0.102573	3.05878	1.04785	1.88167	1.97934	1.88027	1.11595	0.87959	4.17687	2.24471	2.8515	2.24016	3.54626	1.15813	-0.182361	1.29527	1.67418	2.74344	2.43765	1.56016	2.91591	1.10685
P42765	3.50694	3.08711	3.48766	1.58555	1.89642	2.82388	2.19345	2.69285	2.77456	3.5498	2.76574	2.34321	2.84842	2.19952	2.29035	3.2249	2.2102	3.28462	3.56863	3.01986	2.57007	2.81866	2.89402	3.27013	3.46974	1.56491	2.48846	2.79675	2.73327	2.45345	3.06625	3.1671	2.71935	3.18139	2.49811	2.79881	2.1838	2.75285	2.65149	2.65809	3.4403	2.37138	3.32349	2.32135	2.39559	2.45662	2.0328	2.09835	2.87305
P51149	3.50797	2.92981	3.20447	3.88816	3.25617	3.06659	3.68047	4.02471	2.94455	3.26724	2.7886	3.83667	3.39643	2.79343	3.45874	2.90011	2.72045	3.38016	3.6208	3.62418	3.64466	2.97945	2.91982	3.79876	3.73998	3.20124	3.47922	2.83322	3.63407	2.43298	3.33374	3.54951	3.13058	2.53116	3.23973	3.58568	3.3536	3.68997	3.47393	3.65793	3.53357	3.04857	3.07509	3.07533	3.80654	3.76312	3.14645	3.65772	2.86762
P68371	4.32546	2.25703	3.9245	2.13434	2.06765	2.02333	2.16488	2.02029	3.46117	2.31986	2.98858	2.18066	3.8721	2.14288	1.9655	2.36903	3.09	2.90746	4.27576	1.91161	1.95981	3.17595	1.48089	3.52624	2.17723	2.49549	3.17431	2.99965	3.45608	2.30482	3.18013	3.04937	2.3383	1.9472	3.48449	3.7173	3.47369	3.47696	1.84998	3.50836	1.4537	2.22672	2.0508	2.5347	3.03696	1.85834	2.66001	1.69249	3.51693
Q07960	3.09652	3.06605	2.68063	2.90385	2.82171	2.301	2.48897	2.7795	2.49004	2.33959	2.57481	2.72795	2.85798	3.62164	2.64174	3.16408	2.16356	2.32739	2.79821	2.25883	2.42378	2.36506	2.86624	2.71464	2.48787	2.81305	2.47136	2.15693	2.35944	3.64182	2.69191	2.77418	2.38446	2.50623	2.48679	2.82833	1.99409	2.27064	2.79069	3.26266	3.3858	2.38651	2.47476	2.78957	3.2431	2.64251	2.3425	2.73912	3.46895
Q15746	2.42154	2.71581	4.6378	1.32765	1.18381	1.42831	1.72683	2.46153	2.6586	1.80268	2.26466	2.07792	3.47083	1.81682	1.67023	3.8155	2.10772	1.02746	2.4344	1.72896	1.3658	2.79732	2.39078	2.62246	2.67802	1.41076	1.49181	1.22094	1.63974	1.8586	3.97965	4.17112	2.04874	2.2827	2.52376	2.60192	3.79107	2.0851	1.71929	2.12633	2.28558	1.28292	1.08706	2.19319	2.89619	2.58129	1.86971	1.11848	1.65108
Q16698	3.20785	2.88808	3.43295	3.09823	2.47065	2.95906	2.63207	3.50567	3.06025	2.4756	2.76449	2.85212	2.73149	3.04643	2.49454	1.93436	3.53442	3.27218	3.04589	3.44928	2.93546	3.07479	2.49501	3.09503	2.89809	3.11916	2.62123	2.46316	4.11452	3.12498	2.88684	3.15864	2.56349	3.31483	3.10592	3.58189	2.28902	2.8498	3.54419	2.85189	3.43468	2.72511	2.40597	2.69238	3.66432	2.85491	2.57018	3.32274	2.78457
Q641Q2	1.87698	2.34073	2.16549	2.76953	3.12601	2.82273	2.71729	2.53399	1.44412	1.91701	2.17697	2.52371	2.18743	2.81777	2.21262	1.75631	2.1901	2.75872	1.69416	2.24806	3.13405	1.7963	2.9155	2.29861	2.54928	2.50407	2.17686	1.68095	2.04186	1.96308	2.57613	2.39127	2.51625	1.92838	2.19307	1.73034	1.79227	2.23425	2.63455	2.37889	3.32605	2.52862	2.40976	2.1702	2.58555	3.10948	1.73304	2.82926	1.98824
Q8IUD2	3.06261	2.91408	2.39419	3.35336	3.13489	2.76739	2.96304	2.78191	2.15702	3.22728	2.71617	2.76066	2.07933	2.95798	2.62618	2.60055	2.64734	4.06061	3.10354	2.85697	2.73683	2.8502	2.63288	2.81593	2.55824	2.9787	3.13431	4.37798	2.57614	2.51797	2.61235	2.67048	2.57114	3.01626	2.69333	3.06975	2.13303	3.85502	2.51344	3.06739	2.53241	3.0767	2.80007	2.59955	2.56123	2.65066	4.49429	2.64312	2.75377
Q8N1F7	2.1154	3.03383	3.34845	3.14882	2.71959	2.87455	2.62349	2.35855	3.16907	1.57409	2.88156	2.26475	2.70865	2.66238	2.46099	3.05641	3.32956	3.50135	2.36053	2.42669	2.17001	2.56123	2.77368	2.23241	2.33592	2.64657	2.3152	3.59504	2.0935	3.69417	2.6922	2.78939	2.4683	2.67382	2.84965	1.83094	3.16888	2.12787	2.49256	2.00587	2.653	3.69318	3.32074	2.68026	2.53848	2.07591	3.00563	2.28131	3.06712
Q8NCW5	2.0395	1.89904	2.40846	2.48567	3.09091	2.27305	3.64134	3.05443	2.792	2.42675	2.65109	3.64834	2.4477	2.24202	3.28619	1.87927	1.8929	2.575	2.85964	2.45188	2.72052	2.75295	1.39997	2.70149	2.59211	2.36023	2.36651	3.38735	2.6865	3.08172	2.7227	2.40251	2.6446	2.04456	2.572	2.12462	3.60325	2.17719	3.34777	2.86447	2.86856	2.12662	2.43303	2.41842	2.90181	3.09741	2.66608	3.70684	2.60937
Q92896-2	2.45225	3.39384	2.71449	4.13342	2.86299	2.7792	2.82645	2.5455	2.69093	2.21493	2.70023	2.83177	2.9288	3.62369	3.04496	3.36345	2.36486	3.57484	1.88624	2.83809	2.43546	2.59112	3.30833	2.38971	2.68667	3.26687	2.616	4.0773	2.43226	3.09905	2.52864	2.69879	2.60335	3.56727	3.06336	2.64712	2.93978	2.41611	3.02954	1.93432	3.50318	3.1528	2.42054	2.84963	2.49837	2.62407	3.37582	3.08945	3.12894
Q96FC7	3.19813	1.74147	3.83518	1.21577	3.81784	2.53275	3.47094	4.31712	2.46144	2.01316	2.66775	4.2774	2.95951	1.05351	3.57063	1.8623	2.21352	0.710765	3.9213	3.26646	3.39971	3.15949	0.982302	2.6038	3.17603	2.49897	2.68567	2.45449	3.86371	2.42552	3.88975	3.9315	2.57393	1.60691	3.16712	3.28916	3.24622	3.56224	3.52286	3.19526	3.82987	0.829059	1.77539	2.83265	2.64845	3.5607	2.9533	3.7038	3.86176
Q9H2G2-2	3.76463	3.31232	2.51231	2.96072	2.85967	2.52104	2.62383	2.73293	2.96387	2.81535	2.71975	2.67559	3.10279	3.40656	2.26323	2.82414	2.493	2.53895	3.51645	2.92533	3.05305	2.79492	3.34235	3.33589	2.89019	2.32805	3.1981	2.73983	3.04451	2.50249	2.66816	2.70591	2.68785	3.31693	2.62912	3.35416	2.42445	2.87722	2.38328	3.41017	2.89887	2.79065	2.81693	2.5232	2.4868	2.8035	2.7326	2.72415	2.64716
Q9NZR1	4.64945	2.15185	3.25617	2.77721	3.43422	2.6031	3.17041	3.40977	1.4688	1.07848	2.82164	3.38205	3.39052	2.14013	3.35025	1.46711	2.47306	0.583102	4.43939	3.25253	3.56697	2.91131	1.26623	3.90712	3.19907	2.81678	3.77178	1.99017	3.95044	0.923271	3.08127	3.18293	2.81472	2.06771	1.28604	4.1252	1.94553	3.7268	3.3719	3.99408	2.88576	2.05355	2.20041	2.6591	3.47042	3.81419	3.13999	3.66371	1.1532
Q9P2K5	2.15639	2.01962	2.99968	3.65257	2.66136	2.84195	2.26327	2.5232	2.22756	1.24294	2.6865	2.41797	1.69911	2.82015	2.64948	1.26694	3.53544	3.43233	2.29435	2.44728	2.22871	2.66372	1.4137	2.0322	1.76104	3.2857	2.45906	3.69162	2.30358	2.79341	2.78689	2.7991	2.49913	1.97666	2.32327	2.09608	2.56428	3.039	3.37684	2.0447	2.41777	2.84179	2.45445	2.46216	2.88521	1.83513	3.61325	2.51535	2.67172
A0MZ66-3	3.78179	2.96877	2.27136	3.37009	2.50282	3.55357	2.54731	1.55581	2.41357	2.94718	2.57427	2.01456	3.40532	2.9406	2.36951	3.10144	2.75643	1.52595	3.06633	3.18859	3.55192	2.30621	3.22224	3.38025	3.09317	2.82298	3.3581	1.67922	2.91343	2.38453	2.29071	2.13123	2.74349	3.33089	3.43955	3.34962	2.28305	2.89688	1.6115	3.06237	1.74865	2.81293	2.77475	2.88353	2.99367	2.75057	2.99403	1.93604	2.84695
O14974	2.3447	3.22438	2.2074	2.78764	2.76144	2.58288	2.70696	2.10711	2.16363	2.85647	2.21863	2.25957	2.55753	3.22497	2.11141	2.89908	2.31497	2.85431	2.34308	2.28781	2.56702	2.21723	3.25994	2.20446	2.5787	2.67736	2.52467	2.32187	2.02124	2.89258	2.37434	2.48337	2.29799	3.0924	2.42346	2.76052	2.63102	2.21352	2.39705	2.4333	2.60991	2.12325	2.4786	2.26246	2.46203	2.67945	2.34015	2.70578	2.34969
O14979	2.45435	3.07645	3.77984	4.21475	3.16755	3.49283	2.74402	2.95709	3.1686	2.55933	3.40336	2.98167	2.84048	3.86329	3.39721	2.4725	3.50888	4.23094	2.80714	3.01604	2.66246	3.11673	2.53482	2.46139	2.12232	3.77276	2.91392	4.25313	2.8429	3.76075	3.52948	3.41244	3.25959	3.32364	3.27769	2.42894	3.54482	3.15213	3.66745	2.4907	2.97733	3.5923	3.34509	3.2079	3.17799	2.44257	4.00027	3.0424	3.45398
O15075	4.52941	1.52589	4.29066	1.58953	2.35009	1.29465	1.26226	4.12971	2.91428	1.92523	3.03322	3.08745	3.67095	0.612465	1.33023	1.7568	3.28823	1.61719	4.58315	2.26338	2.40445	3.75366	1.20708	4.06793	3.83278	0.89711	3.26072	1.71277	3.71734	0.547212	3.63512	3.47432	2.60612	1.42715	2.10096	3.7698	2.49869	3.74635	2.20912	5.08969	2.03106	1.49828	1.80605	2.71032	2.83596	2.74975	3.44935	1.48231	1.94132
O75533	2.64737	3.0716	3.25004	3.60788	2.47407	2.78699	2.8864	2.28608	3.02292	1.55578	2.97996	2.74104	2.24897	2.66986	2.72625	2.97414	3.79501	3.91907	2.34522	2.2552	2.12077	2.8386	3.12945	2.12	1.98526	3.00987	2.31538	4.08815	2.41617	3.65701	2.49954	2.65704	2.72053	2.61531	2.54828	1.6973	3.1333	2.29654	2.92748	1.96703	2.58274	3.8347	3.77468	2.74146	2.6387	1.82412	3.0941	2.65288	3.02537
O95394-4	2.26929	2.657	2.91783	3.18201	3.36142	2.49227	3.65687	3.7823	2.04744	1.84013	2.76986	3.83208	3.16278	2.14898	3.39945	2.3697	2.29549	2.39742	2.45896	2.82909	3.27776	2.75536	2.01804	3.07901	3.40969	2.6063	2.2888	3.0611	3.64591	2.5138	2.69467	3.0397	2.62076	2.36017	2.63294	1.90195	2.54019	3.25104	3.61728	3.21053	3.61342	2.22956	2.36839	2.84971	3.07742	3.66459	2.67844	3.63124	2.99937
O95741	3.99214	-0.126838	3.59937	-0.225547	-0.689551	-0.40514	-0.162706	1.18639	2.96493	3.0924	1.97821	-0.535413	3.31217	0.110578	-0.306747	1.49304	1.98475	-0.310306	4.92174	0.217078	0.992465	2.89911	-0.54112	3.77982	1.90673	-0.480765	2.77441	-0.297307	1.58296	-0.771245	3.26945	3.51363	1.33255	0.180947	0.136475	3.08727	-0.162602	2.84192	1.541	4.44364	0.432535	0.140177	1.16061	2.01563	3.23194	1.05819	0.361406	0.200287	-0.632249
P11940	2.88839	2.98	2.89558	3.26333	2.74071	2.8826	2.34878	2.44659	2.77315	1.67844	2.72561	2.48717	2.42633	2.92939	2.55064	2.592	3.41965	3.45771	2.29075	2.33847	2.20068	2.62377	2.32538	2.18413	2.18791	2.85636	2.36212	2.88711	2.36897	3.55128	2.89554	2.74315	2.55399	2.78725	2.84225	2.00434	2.57601	2.29993	2.57174	2.42866	2.60257	3.50798	2.94558	2.56807	3.04609	2.24618	2.55201	2.30041	2.96064
P15104	4.59525	2.97379	1.53192	2.15391	4.07882	1.72899	3.59409	4.09291	0.467022	1.40417	2.81323	4.08196	2.25945	0.933841	2.822	2.84748	1.21187	0.232667	3.27768	4.27768	4.40973	3.00207	1.6269	3.843	3.60314	1.14441	3.09229	2.1506	3.01884	0.288126	3.91648	3.84706	2.98178	2.03371	0.87954	4.08513	0.71383	2.99342	3.728	2.96946	4.99517	1.62083	2.42722	2.54653	2.15377	4.67284	2.74866	3.25856	0.965664
P19827	0.4597	2.33857	1.6132	0.504316	4.00039	3.95371	3.77764	3.14963	2.94118	3.77195	3.18006	4.05078	2.95332	0.861114	4.75009	2.48653	3.17912	1.75191	0.902944	2.64911	3.79318	2.9112	4.34921	1.5409	2.21839	4.44104	3.52457	1.22987	1.64123	2.82887	1.76326	1.50549	3.83618	4.02823	4.04362	1.68505	1.57595	1.50249	2.54083	2.14841	1.37988	3.35596	3.40434	3.94229	4.06965	4.3813	1.69418	3.02619	0.729937
P27694	1.91494	3.39014	3.63757	3.4551	2.35005	2.36036	2.46088	2.30628	3.23076	2.22803	2.90242	2.40097	2.75386	2.95498	2.78115	3.10073	2.6152	4.15484	2.00019	2.61075	2.05791	2.81463	2.72668	1.98086	2.05849	2.55491	2.10237	3.37425	2.38399	4.04614	3.0707	3.16652	2.72509	3.16134	2.83509	1.52042	3.33022	2.23046	2.70839	1.92682	2.94979	3.61242	3.33054	2.56973	2.10782	2.24718	2.98197	2.61778	3.34656
P31930	3.9807	2.25817	2.14641	2.42082	1.74432	2.61467	2.24928	2.76846	2.41821	2.1056	2.42602	2.28165	2.06869	2.49869	2.09932	1.85145	2.43874	2.38503	3.26306	3.19398	2.61932	2.63838	1.95647	3.09793	2.78502	2.5287	3.09887	2.42316	3.12431	2.05614	2.00072	2.1683	2.34992	2.4709	1.85498	3.81815	1.92443	3.16883	2.62135	2.50337	2.06456	1.97372	2.14609	2.2624	2.75157	2.21007	2.1495	2.61374	2.18877
P36776	3.55248	2.94682	2.56219	2.59859	1.94261	2.70739	2.10746	2.90806	3.15238	1.68833	2.84224	1.95744	2.34514	2.7055	2.15728	2.23755	3.28361	3.72407	2.96633	2.599	2.3293	2.73912	2.2422	2.47981	2.52807	2.87839	2.68416	3.06651	3.43563	2.7338	2.13631	2.40251	2.29521	2.32167	2.61898	3.2291	1.56192	2.50912	2.35005	2.25599	2.75515	3.07012	3.70264	2.39557	3.14214	1.89944	2.30462	2.24237	2.66754
P38159	1.49917	1.86121	2.38379	2.80642	2.36148	2.55437	1.52524	1.83555	2.2435	0.58775	2.05536	2.03594	1.62678	2.24005	2.03018	0.636625	2.66385	3.25874	1.59754	1.85233	1.74889	1.93385	1.01338	1.30371	1.36373	2.29653	1.91288	2.93695	1.80705	2.45311	2.42917	2.21435	2.02648	2.60922	1.89416	0.944599	2.29252	1.6614	2.37748	1.34863	1.6473	2.76601	2.11382	1.9421	2.63854	1.24768	2.23083	1.79706	2.17221
P49321	3.50952	2.35121	3.20751	3.43096	2.6367	2.55082	2.30669	1.78847	2.98908	3.0498	4.10909	2.34896	1.84887	2.32074	2.76658	1.84767	4.55338	5.14517	3.48364	2.05292	2.21108	3.58822	2.34936	1.56423	1.48409	4.78751	2.02693	4.07845	2.22112	4.50482	3.10553	2.97112	3.27213	2.90647	2.98123	1.41659	2.83124	1.96289	3.10366	1.56231	2.0893	4.93775	4.80925	3.42859	2.85228	1.30447	3.39543	2.12071	3.36371
P52888	2.22733	2.05198	2.66424	3.31425	2.5942	2.39333	2.44541	2.89014	2.69666	2.43304	2.36687	2.711	2.52394	2.8048	2.7388	1.64589	2.77044	3.03143	2.7637	2.17508	2.15009	2.58208	1.71812	2.35567	2.03288	2.83164	2.21772	3.26819	3.19934	2.46818	2.58216	2.62498	2.33668	2.02541	2.11979	2.35721	2.47235	2.49649	2.42749	2.3761	2.52047	3.39611	3.17348	2.33509	2.53668	2.2523	3.38742	2.46188	2.52226
P55265-4	2.50817	2.99718	2.82074	3.56229	3.02219	3.11743	2.99177	2.70059	2.96309	1.83259	2.94249	2.72768	2.66856	2.72268	2.83438	2.76792	3.74172	3.77687	2.50684	2.53064	2.47789	2.63231	2.95883	2.40017	2.36308	3.31625	2.67277	3.29437	2.46192	3.65288	2.69296	2.82772	2.72456	2.79071	3.38376	2.24684	2.64076	2.49738	3.04942	2.34302	2.62748	3.67143	3.4484	2.74955	3.08597	2.45662	2.68449	2.96766	3.16254
P60201	7.25735	0.275509	0.847284	1.07798	0.575435	0.0528645	0.323174	0.478139	0.383149	0.423998	3.34223	-0.0624956	5.85178	0.636308	-0.335921	0.415036	1.26519	-0.820685	4.87723	0.160316	0.662476	2.81177	0.0567564	5.04977	3.93899	1.10386	0.817101	-1.00417	4.52647	-0.382048	-0.159132	-0.303682	2.21862	0.0732584	-0.0175214	5.79232	0.170626	3.8937	0.100165	1.99021	-0.186069	0.649248	0.867192	2.61383	5.30443	1.55923	-0.0670019	-0.224545	-0.493692
P68104	3.34528	3.92883	4.25426	4.01929	4.0351	3.65854	3.36999	3.99018	3.70076	2.66303	3.70828	3.69622	3.7384	3.92469	3.22146	3.72571	4.75624	4.13384	3.38829	3.53324	3.72228	3.47019	3.31874	3.26861	3.77671	3.53023	3.26276	3.47337	3.76564	3.94501	4.32722	4.35083	3.62921	3.35743	3.87283	2.80667	3.73077	3.55342	3.35988	3.9514	4.08432	4.30576	4.42761	3.56255	4.15679	3.68314	3.30456	3.49398	3.93332
P78347	2.47352	3.91781	3.82603	3.88069	3.09008	3.12014	2.78685	2.9852	3.62777	1.8311	3.54691	2.94249	2.68875	3.12304	3.11877	2.34645	4.19813	4.17295	3.54668	2.99256	2.83914	3.37989	2.727	2.35486	2.3329	3.05711	2.73145	4.34828	2.97293	4.20542	3.7145	3.70672	3.27485	3.89079	2.65749	2.05652	3.19873	2.74224	3.57135	2.53465	2.84974	4.77742	3.94854	3.14426	2.50953	2.69144	4.06205	3.11415	3.47286
P80723	6.20857	1.84661	2.45392	1.88663	0.942641	1.21779	2.77813	1.81796	1.81204	2.70227	2.90431	1.89007	2.05725	1.74906	2.1947	1.84034	1.54077	1.67999	6.11835	1.29915	2.68453	3.53593	1.53335	3.41945	1.35134	2.40771	4.261	3.71345	4.13542	0.461777	1.75196	1.23898	2.79637	3.27323	1.91182	4.54592	3.82236	3.02239	2.05077	3.71071	-0.0167608	0.0390296	1.43549	2.77639	2.59958	1.16328	5.26631	2.65236	3.19534
Q07065	1.47945	3.7788	2.44283	3.47863	2.63461	3.88175	3.1886	2.59524	2.81247	3.23374	2.71525	2.73475	2.09448	3.81105	2.55311	3.14804	3.27594	3.60828	1.53067	3.39546	3.53537	2.58308	4.13093	2.03209	2.66565	3.15447	2.30537	3.41898	2.31669	2.9493	3.32815	3.12105	2.83157	4.07686	2.57332	2.1296	2.17338	2.15685	2.71606	2.07594	3.06165	3.85699	3.97988	3.09632	2.64055	2.83454	2.95339	2.80775	2.74345
Q14157-5	2.22373	2.55136	2.69775	3.17602	2.675	2.48768	1.7789	1.73405	2.74431	1.63415	2.5185	2.06006	1.9922	2.99838	2.15952	1.52426	3.4049	3.6266	2.14538	1.99517	2.16397	2.29582	1.56972	1.85655	1.67396	2.78047	2.24814	3.05262	1.89584	3.6503	2.48479	2.45869	2.3525	2.42313	2.53503	1.98945	2.44033	1.66153	2.30585	1.8972	2.25085	3.55572	2.96025	2.18708	2.59414	1.89618	2.72533	2.08762	3.15968
Q16363-2	0.366687	3.00346	1.69691	3.88137	2.75491	3.39649	1.57775	1.16761	2.79346	2.41161	2.79142	1.37655	2.10632	1.48488	2.11592	3.69701	4.03963	2.55096	0.198939	2.45754	3.02465	2.97615	2.80493	1.13629	1.41415	4.95829	1.79113	2.36132	1.06214	3.76966	1.88811	2.48394	2.43869	2.84503	3.62347	0.74942	1.75438	1.01212	2.78246	1.15538	2.15503	3.08165	3.25912	3.19163	3.41919	2.32491	1.17382	2.83233	3.47283
Q6PCE3	4.90008	2.58149	0.972572	3.23757	2.12387	2.15278	3.22823	2.23241	1.6574	1.57972	2.74704	1.805	3.15067	4.15955	2.30609	1.92306	1.96089	0.570418	4.21149	2.75361	2.43785	2.17298	2.41412	4.04694	2.49988	1.66062	4.18229	2.22264	3.31181	1.78091	1.36751	1.53624	2.37738	1.40753	1.12813	4.02236	1.97588	3.43536	1.13364	3.92172	2.41128	2.05922	2.91018	2.70796	3.13564	2.8712	3.25134	1.70227	1.01401
Q96AQ6	1.65744	2.04385	1.74806	1.63611	2.40181	1.39392	3.77879	3.45491	1.78547	1.51196	2.05756	2.50936	2.5654	1.17618	1.48636	1.53841	0.989262	2.10216	3.23812	2.49865	3.28928	2.16988	1.64654	2.87326	3.67226	1.22943	2.41776	0.0886679	2.9627	2.4813	1.93939	1.97428	2.18981	1.9757	3.47972	1.80371	1.48835	2.22657	2.17594	3.39283	3.51857	0.756464	1.06044	1.7995	2.99079	3.08013	1.11263	1.43058	3.29183
Q99536	1.8066	3.73753	2.67912	2.88233	3.80914	3.0922	3.94188	4.00902	2.97078	3.40655	3.3219	3.84527	3.23269	2.40774	2.85633	4.62514	2.33124	3.2476	3.15245	3.31138	3.65801	2.97089	4.09417	3.48981	3.89082	3.05889	3.21499	3.33364	3.37428	1.8805	2.59267	2.72861	3.35694	3.38733	2.27655	2.00785	3.39162	3.24702	2.80724	4.43765	3.36484	3.44939	3.5953	3.37449	3.59552	3.70718	3.86338	3.03044	1.76643
Q9C040-2	4.51689	1.79384	3.65807	2.21148	2.87254	2.14742	2.4772	3.04862	2.199	1.68105	2.95492	2.82502	3.44572	1.27279	2.59326	1.88499	1.85723	3.82637	4.1046	2.34324	2.57751	2.87054	0.992046	3.74118	2.83527	2.02885	3.48136	1.94691	3.34418	1.86852	3.1424	3.18988	2.64804	1.57124	3.09501	3.60155	3.23617	3.13063	2.7522	3.6998	2.07889	2.12266	1.88342	2.23094	2.8776	3.01905	2.3379	3.29039	3.09337
Q9UNH7	2.8174	3.47638	3.07787	3.20911	3.76419	3.3295	3.75621	3.26753	3.04159	2.47506	2.9336	3.48802	3.24973	3.32967	3.5429	3.76085	2.67091	2.8365	2.48863	3.23588	3.37718	2.90981	3.83703	2.78762	3.4504	2.88087	2.88045	2.87105	2.75473	3.38146	3.30733	3.28532	3.20708	3.38675	3.43284	2.45499	2.95748	2.74525	3.58552	3.00314	3.38673	3.41249	2.91342	3.19867	3.06848	3.7575	2.89854	3.6936	2.84846
Q9Y2T3	5.64827	0.67601	2.78203	0.791509	-0.114021	0.903525	0.669027	0.0953374	3.37452	3.62508	2.89736	-0.00914023	3.38764	0.248325	0.650585	1.66358	2.4571	0.356228	5.94318	2.29065	1.68221	2.71902	0.673117	3.7907	1.97716	-0.302122	4.5441	-0.500843	3.08948	-0.0810023	2.96306	3.2157	2.10539	0.687364	1.20363	5.1334	0.761197	1.16241	0.335352	4.89517	0.962279	1.15117	2.22197	2.82396	0.852491	2.65818	1.99727	0.831604	0.254791
Q9Y6M1	-0.905731	0.917493	0.711016	4.01008	1.7203	2.39914	1.39375	1.62906	1.08366	1.19959	0.847819	2.36016	1.46894	2.59332	2.58877	-0.113453	2.85044	-1.09556	-1.39964	1.95524	1.98661	1.67198	1.55098	0.250265	2.1947	3.72244	1.78676	-0.319742	-0.705002	0.380674	1.84908	1.81363	1.78323	2.50794	-0.134608	-0.0741563	-0.421592	0.881503	-0.245123	0.483212	2.8653	2.47742	2.32379	2.36093	1.98107	1.34093	-0.0909466	-0.294197	1.01558
Q9Y6U3	1.73222	2.67153	0.597745	2.3459	3.56807	4.37322	4.65476	2.44844	1.09806	2.29701	3.01835	1.23063	4.04742	4.23393	3.76571	2.45048	3.37824	-0.177494	1.71512	2.92901	3.52573	2.06084	2.43152	3.74729	3.92758	3.27967	3.98267	0.555905	2.08844	0.702414	2.49119	2.10774	3.51012	1.73784	4.37977	1.44383	2.39259	1.50878	3.00045	1.98357	4.10274	1.62124	1.4824	4.01592	4.16278	4.44851	1.42296	2.67754	0.58927
O00499	5.37292	1.63028	2.66227	2.43664	2.80837	2.68639	2.61686	2.58858	1.38389	1.80271	3.10239	2.1519	4.43732	2.75486	2.37837	1.87612	2.89624	0.997749	4.34071	2.16324	2.28672	2.79104	1.24271	4.09376	2.32788	2.43449	4.15732	0.954435	3.64831	3.14455	2.41113	2.26922	2.76719	1.35933	2.66532	4.65906	2.08629	3.53559	2.54508	3.98352	2.56561	1.06566	1.88537	2.94002	3.78889	2.71349	2.28762	2.52596	2.69088
O00534	0.346417	1.8989	2.25406	2.73477	2.9298	2.16403	3.09419	2.99989	1.97011	2.15172	1.72843	3.09897	2.15348	1.17893	3.27635	2.70253	2.02594	0.32198	2.09527	2.40834	2.5677	2.09738	2.92503	2.94436	2.8431	1.51397	2.73655	0.0223182	2.25328	1.19334	2.3099	2.38796	2.44458	2.464	3.07752	0.778749	3.13939	2.02393	1.88211	3.11306	2.61117	1.05532	1.19365	2.43672	2.08051	3.27939	1.06312	3.22173	2.25366
O14964	3.06605	2.62869	2.74424	2.97929	3.10711	2.7081	3.16635	2.89822	2.35688	2.32949	2.63112	3.07409	2.76019	3.0788	2.86822	2.50418	2.41665	3.0435	2.93478	2.58535	2.7505	2.40738	2.38397	2.54622	2.84354	3.10182	2.83509	3.14111	2.79673	2.48451	2.69463	2.67244	2.48242	2.84392	2.93595	3.12288	2.40086	2.91061	2.68436	3.04403	2.82893	2.57689	2.44317	2.55363	2.64527	2.78567	3.23483	2.75793	2.71359
O43396	2.69966	2.79247	2.768	3.13164	2.6663	2.09948	2.89909	3.14164	2.24653	2.51105	2.66095	2.51378	2.56473	2.78481	2.61865	2.53081	3.44215	2.51377	2.89172	2.43489	2.28835	2.48661	2.52288	2.86731	2.78619	2.80271	2.66929	3.19894	2.90881	2.3364	2.26863	2.39988	2.33627	2.28244	2.31342	2.67768	2.38646	2.75607	2.64577	3.19805	3.01279	2.67734	2.79466	2.58453	2.65193	2.41005	3.20404	2.61438	2.50322
O43488	1.83567	1.95668	3.37442	1.97228	2.15724	1.6543	2.30846	2.67641	2.50383	2.99259	2.24703	2.47196	2.38534	2.50079	2.00193	2.35494	1.20403	2.56287	2.98402	2.0999	1.78273	2.53725	1.68078	2.70765	2.56585	1.20641	1.74729	2.64088	3.02985	2.10855	2.68824	2.67938	1.99046	1.87899	2.41169	1.74525	3.26396	2.6039	2.39406	2.90413	2.51904	1.59986	1.70629	1.97998	2.45838	2.21648	2.53059	1.7617	2.53046
O60502	3.44902	2.38827	3.30849	3.43056	2.95508	2.49851	2.82693	2.76852	2.65957	1.78706	3.04694	2.90585	2.7154	2.85796	2.62039	2.04177	2.47225	4.27077	3.38119	2.65838	2.57262	2.96534	1.78429	2.71092	2.71656	3.29301	2.90662	3.77106	2.79364	3.41674	2.82443	2.8808	2.53857	3.00035	2.24452	2.93351	2.73326	2.92181	2.82096	3.45731	3.04246	2.67927	2.51098	2.69453	3.10662	2.49187	4.17273	2.46199	2.50767
O94826	4.46409	2.47801	2.21238	2.63371	2.31339	2.96028	2.63609	2.80272	2.92651	3.0477	2.80944	2.42539	2.27573	2.6585	2.3079	2.25302	3.09495	3.43001	3.67456	3.21644	3.15131	2.7816	2.33282	3.53576	2.76576	3.10961	3.63322	3.16526	3.07249	2.30944	2.18261	2.21492	2.68141	2.93431	2.44219	4.48332	2.31571	3.42474	2.65746	2.9203	2.37664	2.71784	2.89101	2.74727	3.13376	2.30039	2.79519	2.51589	2.3127
O95336	1.70886	2.56909	3.33217	2.68362	2.83467	2.16243	2.81856	3.18752	2.97382	2.72102	2.51816	3.05097	2.88735	2.64296	2.61955	2.50566	2.15962	2.76668	2.92813	2.54396	2.69901	2.37245	2.24535	2.79582	2.68352	2.26763	2.05694	3.15637	2.52545	2.83747	3.24336	2.95026	2.43467	2.53877	3.16651	1.87459	3.11369	2.58785	2.63162	3.28312	2.97786	2.46236	2.37987	2.57794	2.83735	2.75137	3.20902	2.51486	2.67444
O95817	0.357529	2.07337	1.71763	0.972639	4.52307	2.43966	3.3006	3.34922	1.6825	1.6558	1.73551	3.56389	1.70329	1.18511	2.41879	1.59867	1.26646	0.0478987	2.27133	2.74517	4.17809	2.23955	1.59237	2.98841	4.17739	1.05015	1.9889	0.6016	3.00242	0.594293	2.55916	1.91428	2.61066	3.09686	3.24165	0.969533	2.20639	2.60972	1.332	4.24688	2.13471	0.894457	0.373948	2.373	3.11564	3.31104	1.19041	2.5435	1.95385
P00491	1.76171	2.93588	3.49859	1.94933	2.32341	2.11078	2.71008	2.80141	3.94588	3.3944	2.62452	1.79782	3.235	2.58826	3.0367	3.55279	2.81188	2.32484	2.88553	2.38195	2.44116	2.95678	3.64069	3.14476	2.76919	3.13908	2.46243	1.2322	2.71858	2.10744	3.09126	3.25316	2.53881	1.99617	1.93111	1.75822	2.46719	4.36037	2.99921	2.85313	2.7782	3.03739	2.69207	2.67945	2.33335	2.57703	2.12329	2.91364	2.18084
P01019	1.37406	0.649357	3.67599	1.57202	2.50489	3.63015	2.70002	3.63419	2.57349	3.47963	2.36846	4.66956	2.30614	1.40744	3.8544	2.31152	3.37083	1.44153	2.40403	1.84261	1.98593	2.80246	2.96565	1.3677	1.63031	4.23907	2.10675	0.920621	3.21548	2.47987	3.34708	2.74458	2.76428	2.63773	2.53748	1.56503	4.16856	1.7622	4.07949	2.14356	1.5653	1.78268	2.65613	2.8408	4.43806	3.48337	1.79169	2.84611	0.923966
P05107	1.15502	2.798	0.897872	1.03252	1.69276	2.24113	1.84155	1.9459	1.14999	4.23509	1.64542	1.50616	2.70066	2.23368	2.02813	3.49992	1.16679	0.213566	1.28523	2.46716	1.8831	1.34815	4.37372	1.97938	2.24761	1.43351	1.96324	1.00083	1.29087	0.880319	1.61222	1.59945	1.93764	2.17413	2.80532	0.829051	1.55203	1.43196	1.81497	1.17744	2.66001	1.50552	1.3821	2.29205	2.23905	3.15055	1.35759	2.13343	0.595082
P05155	1.86238	2.59289	2.70912	1.3814	3.23813	4.24882	3.61553	3.04879	3.36286	5.04621	3.13124	4.70791	2.64562	2.34866	4.63464	3.14282	3.51594	2.37692	1.70531	2.75382	3.36603	3.08822	4.73711	1.90543	2.35326	4.16137	3.71583	2.41068	2.12838	3.54144	2.66229	2.3004	3.77195	3.88903	4.65872	1.63024	2.63056	2.11656	2.88195	3.13719	2.15754	3.46319	3.73876	3.80936	3.47239	4.17246	2.54636	3.18698	2.17264
P05388	2.50856	3.78623	3.62726	3.90245	3.08191	3.37926	2.75833	2.79086	3.27764	2.70923	3.12677	2.99335	2.85604	3.46329	3.19244	3.51814	3.5552	3.83745	2.30081	3.20212	2.7532	3.06729	3.53158	2.51978	2.56551	3.27602	2.7332	3.19638	2.71058	3.97921	3.44692	3.36832	3.07205	3.36666	3.2113	2.44395	3.23279	2.47691	3.08717	2.53119	3.20542	3.91101	3.82437	3.09333	3.18549	2.70261	2.91009	3.08938	3.39084
P15121	3.41481	3.38845	3.39532	3.15485	3.70137	2.5416	3.71676	3.87235	3.08048	2.46071	3.68075	3.23735	3.9121	3.55531	3.13953	4.20828	3.21938	2.28177	3.58341	3.12212	2.95324	3.35542	2.95428	3.35641	3.90111	3.21424	2.99267	4.04281	3.48922	3.32284	2.89365	3.29781	3.25327	2.68689	3.20447	3.12264	3.4337	3.7995	3.10244	4.00962	3.63382	3.35285	2.85231	3.33907	3.49265	3.34374	3.66999	2.93061	2.55064
P20073	2.05934	2.41687	2.16725	2.00645	2.74156	2.38852	2.94463	3.04928	1.72344	3.11346	2.1128	2.81003	2.67494	2.53214	2.55911	2.90931	1.23103	1.69067	2.50014	2.8408	2.54435	2.21052	2.63361	2.88329	3.1609	2.14078	2.6128	1.86078	2.96982	1.71502	2.30658	2.33352	2.43939	2.44078	2.505	2.41382	2.38178	2.8518	2.36258	3.0517	2.81209	1.44914	2.15023	2.17217	2.26425	3.00755	1.98035	2.79145	1.7842
P21283	4.69451	3.11638	2.47695	2.88557	2.5452	2.1919	2.85748	2.68223	2.15087	2.55282	2.83624	2.36158	3.3717	2.39792	2.45412	3.52483	2.7919	2.50466	4.47984	2.15196	2.3351	2.76902	3.34614	3.87519	2.4815	2.41143	4.02156	2.33547	3.50035	2.05545	2.30251	2.31523	2.55137	1.78694	2.40863	4.3406	2.47677	3.46389	2.17232	3.66599	2.66894	2.44667	2.95045	2.69248	3.36152	2.97279	2.87596	2.63894	1.95794
P22234	2.25386	1.91729	3.24413	2.97264	2.30743	2.40791	2.12665	3.43292	2.98724	3.12477	2.80355	2.34059	2.17467	3.50073	2.17071	1.88652	3.09132	3.22062	2.3681	2.89842	2.72234	3.09912	1.6623	2.6335	2.77087	2.81367	2.37141	2.37823	3.20688	2.80366	3.13284	3.35957	2.68655	2.0734	2.09417	2.00496	2.31737	2.66086	2.58147	2.69526	3.88727	3.35348	3.24791	2.69689	2.3562	2.25276	1.96851	2.10096	2.3377
P26012	1.34539	0.583527	0.811289	3.41286	2.15616	2.79528	2.3953	3.02848	0.844075	0.477639	1.20396	2.49522	1.80496	1.64243	3.03057	0.022904	1.10414	0.648305	1.59102	3.56739	1.82002	1.35588	-0.234063	2.0658	2.01874	3.07277	2.83223	0.691598	2.05945	0.0948647	2.09091	2.10672	2.16959	1.08583	0.69377	1.80577	0.828353	1.53992	3.42059	1.16986	3.28857	2.13766	1.33955	1.68871	2.3597	2.86986	0.5706	3.83912	1.56386
P28482	4.05337	2.73461	3.9482	3.76929	3.67398	2.43836	3.59382	4.62475	2.37051	2.51174	3.11335	4.01781	3.68464	3.10193	3.52036	2.57509	3.15046	1.73457	4.87453	3.34806	3.35193	3.41072	1.96102	4.26775	3.87034	2.69212	3.78185	2.68845	4.23963	2.07329	3.93024	4.01377	3.1846	2.39232	3.46797	3.42771	3.16321	4.16902	3.55628	4.82629	4.10726	2.21718	2.43031	3.29431	3.76124	3.91708	3.18487	3.90355	3.18283
P30044	3.46669	3.22213	4.85034	3.15667	2.74967	2.34291	2.97643	3.46478	4.0038	4.5486	3.36088	3.1502	3.42316	3.08639	3.13561	3.75918	2.53545	4.26282	4.18678	3.32946	3.12247	4.17708	2.75404	3.19533	3.50506	2.69723	3.21632	3.97762	3.6405	4.54994	3.57227	3.60781	3.4461	3.37697	4.62125	3.40297	5.37695	3.37122	2.91274	3.34355	3.13188	2.85244	2.53615	3.10965	3.35351	3.09875	3.66357	2.99344	5.02853
P35573	3.74252	2.68279	3.19416	2.44402	2.84556	2.4169	3.24277	2.72446	2.53721	3.46375	2.85356	3.22031	3.28089	2.37355	2.95535	3.27547	2.07289	2.11179	3.67435	2.9301	2.84858	3.08774	2.75153	3.60117	2.96732	2.36463	3.00099	2.2837	3.69532	2.0681	3.33178	3.45725	2.63521	2.80183	2.67064	2.89512	3.41002	2.8665	3.3894	2.79837	3.81906	2.57512	2.89409	2.3058	2.5162	2.84453	2.92944	3.37774	2.3979
P40763	1.74219	3.09244	3.1107	2.94466	2.74589	2.22248	3.09802	3.28066	2.98988	1.93581	2.74097	2.73493	3.01001	2.84881	2.27298	3.4962	2.6926	3.10381	2.35306	2.85943	1.94199	2.72132	2.60366	2.4859	2.19126	3.02836	2.51571	3.68608	3.00805	2.31274	2.76498	3.04889	2.33268	2.59083	3.42297	1.57054	3.03088	2.91146	2.39485	2.94375	3.33758	2.50459	2.76626	2.59964	2.23921	3.10467	3.11125	2.6314	2.66603
P41252	3.35699	3.35303	3.33017	3.63029	3.15819	3.05516	3.08834	2.76404	3.39723	2.99359	3.16293	3.03215	2.88733	3.0084	3.09337	3.31992	3.94139	3.9516	3.52071	2.79762	2.74113	3.02833	3.45169	2.92215	2.50049	3.6515	3.21207	3.49143	2.99435	3.17907	3.34237	3.2688	3.1551	3.04815	3.0215	3.04281	3.06129	2.80107	3.12367	2.92415	3.07872	4.05052	4.1833	3.06885	3.02276	2.84816	2.86242	3.20263	3.45212
P45880-1	4.39676	3.28107	2.52995	3.33111	2.17478	3.00954	3.00175	3.23462	2.8493	2.19733	2.90997	2.57248	2.59724	3.30663	2.60574	2.34152	2.57478	3.30552	3.94123	3.45996	3.1073	2.97186	2.93409	3.6947	3.19043	3.15751	3.45424	3.9107	3.11084	2.30558	2.46607	2.2561	2.82784	3.3328	2.40776	4.37228	2.48915	3.71221	2.95926	2.7558	2.458	2.59652	2.89463	2.70807	2.7477	2.38762	3.71004	3.13167	2.80135
P46109	2.38193	2.959	3.19383	3.34062	2.96023	2.55163	2.9112	2.67652	2.29619	2.95561	2.60263	2.81338	2.55927	2.81028	2.79031	2.29663	3.07873	3.68966	2.71517	2.59475	2.58957	2.69396	2.30894	2.32983	2.49821	3.39805	2.42155	2.95418	2.73328	3.33373	3.00855	2.91684	2.51834	2.60769	2.98613	2.48604	2.58321	2.93029	3.30863	2.81679	3.02182	2.65429	2.40453	2.67524	2.85454	2.66493	3.15538	3.03818	3.42449
P48444	2.57278	4.00747	3.55387	3.92552	3.29089	3.39376	3.41208	2.93547	2.94439	3.12786	3.21048	3.1066	3.21477	3.85229	3.4279	4.15136	3.48041	3.72942	2.6047	3.04741	3.01502	2.97602	4.13463	2.75866	2.78931	3.52576	2.98711	3.38858	2.86874	4.09139	3.25129	3.27574	3.11581	3.48594	3.77425	2.56348	3.36522	2.61952	3.38464	2.90794	3.39087	3.88359	3.62581	3.11827	3.54076	3.1536	3.07483	3.31037	3.5415
P50995	2.28535	2.9361	3.41216	0.980273	2.06211	1.82921	2.61024	3.23084	2.62834	3.80858	2.16786	1.96226	2.55512	3.5213	2.19952	3.80237	1.48346	1.79341	2.15102	3.11492	2.6039	2.48146	3.27936	3.02466	3.69984	1.23605	2.36784	1.38984	2.3098	1.59378	3.43664	3.25752	2.33318	3.1796	2.23809	2.35599	3.42976	2.20179	1.4392	3.20665	2.84293	1.85978	1.91473	2.51424	2.12861	3.02566	1.74924	1.51534	1.62492
P51884	1.19016	5.06307	1.62786	0.477121	3.76601	3.41423	2.11615	-0.052647	3.87249	2.65473	4.66473	1.36017	2.96248	3.2913	1.21254	6.21356	2.56106	1.18152	0.271385	3.75511	3.0832	3.53552	6.57798	0.868432	1.94317	2.74153	1.40222	4.1525	1.06106	3.52936	1.70493	1.38005	3.57034	4.17708	6.06286	1.02705	3.07397	0.649274	1.45878	1.45791	2.15086	2.33468	2.57836	4.19122	1.4998	2.84629	1.89766	1.11583	2.05255
P54289-2	4.95814	1.52181	2.19175	2.47276	1.10287	2.24396	1.40427	2.13013	2.11027	2.7245	2.79517	2.28636	2.63496	1.13992	1.78441	2.6462	2.20188	0.501128	4.73704	2.19587	2.10403	3.27645	1.88612	3.11301	1.30619	1.57086	3.92864	4.27724	2.80624	0.778576	1.92295	1.95632	2.55697	3.09342	0.960091	4.27099	0.662478	3.18025	2.20514	3.59145	1.07519	2.11213	1.97852	2.78723	2.04753	1.51842	4.48511	1.79794	1.99895
P55087	2.72068	0.761287	4.15734	-0.646365	1.89652	0.19109	2.68962	4.37596	2.82813	2.65168	2.11103	4.54124	2.76145	-0.552466	2.87144	1.84582	1.00711	-0.6865	3.48143	3.39978	1.77295	3.09967	0.145957	3.52706	3.10364	0.071949	2.36861	0.76014	3.66059	-0.0876594	3.89428	4.0921	2.29473	1.08583	0.838068	2.79977	3.58273	4.0606	3.31791	4.19319	2.10137	-0.56964	-0.258826	2.43153	3.33043	3.70032	1.71233	2.31556	0.838026
P62195	2.79239	3.25818	3.56377	3.39253	2.79762	2.87352	2.86184	2.6348	3.43586	3.09628	2.92157	2.85096	2.63908	3.38716	3.0379	3.30827	3.26528	3.87422	2.71329	2.7831	2.66789	2.98933	3.25729	2.46395	2.86774	3.13828	2.8901	3.57721	2.69248	3.57971	3.20722	3.16254	2.8243	2.96314	3.26865	2.70326	3.15989	2.57499	2.87044	2.85618	2.92457	3.69098	3.59732	2.95373	3.01528	2.68284	3.479	2.81767	3.33208
P62333	2.91197	3.311	3.48786	3.45332	2.95678	2.94554	2.95396	2.83472	3.64976	2.86135	3.06271	2.85361	2.65609	3.38249	3.00655	3.16852	3.38268	3.84039	3.04181	2.88515	2.8495	3.09938	3.39445	2.60836	2.86145	3.01015	2.97374	3.66506	2.81363	3.5926	3.30927	3.2613	2.95977	3.24033	3.20587	2.63656	3.50726	2.64767	2.90755	3.11481	3.02276	3.52045	3.48107	3.14065	3.07223	2.75409	3.51484	2.93501	3.39985
P78324-2	5.06503	0.861322	2.23206	0.996316	1.78199	1.22358	1.8789	2.44295	0.781361	2.55908	1.59097	3.0442	2.31879	1.16396	1.03099	0.743508	1.63469	-0.543034	4.47129	2.4217	2.47739	2.40814	1.77745	2.10731	1.11713	0.303928	4.22758	0.662764	3.36034	0.286287	2.24526	2.54497	2.09783	1.26713	0.917561	4.6926	1.17102	3.59198	1.90325	2.79616	1.43671	0.171771	1.34177	2.01058	1.79219	2.5381	1.41652	2.37765	1.38348
Q01469	2.56647	3.72225	2.0754	0.403363	4.48935	3.05645	3.59951	4.32379	2.77851	3.15266	3.4059	4.53429	3.96492	1.58748	4.21233	4.07458	1.39282	0.86562	3.70314	3.16755	3.13201	3.08844	4.07966	4.06848	4.70403	1.62518	3.3324	1.29138	1.77841	3.29774	3.03456	3.13961	3.50718	2.47757	2.91215	1.90865	1.20083	3.76336	1.79961	4.63335	2.68303	4.85314	4.0318	3.0252	4.9864	2.85826	1.8585	2.63869	0.967829
Q01814	5.39651	-0.103363	1.91829	1.92374	0.595493	0.454369	0.687557	0.892507	1.81185	0.354032	2.24181	0.488676	1.7564	1.57757	0.884368	-0.0810083	2.3456	-0.296438	4.74325	0.519661	0.716904	3.18523	-0.364808	2.74317	0.697726	1.35151	3.79686	0.403846	2.91256	-1.09889	1.90041	1.82177	2.06121	0.447299	-0.00875825	4.67658	0.698857	4.19352	1.83037	2.16821	0.430048	0.145169	0.942848	1.5052	0.909509	0.415044	1.32608	1.11671	2.09515
Q06124	3.5735	2.89195	3.43365	2.75179	3.59331	2.44938	3.39703	4.12761	2.718	2.7505	3.03554	3.68898	3.28361	3.362	3.19573	2.60804	2.48196	3.0222	4.12737	2.96861	3.05766	3.10573	2.24899	3.42301	3.52208	2.71542	3.36719	3.28422	3.90564	2.62375	3.42244	3.57997	2.92461	2.55187	2.93345	3.45679	2.9943	3.48417	3.34947	3.85363	3.98335	2.37673	2.7988	3.05851	3.0758	3.45449	3.76071	3.42834	3.1402
Q10567	2.92607	2.95589	3.13521	2.86336	2.30089	2.38909	2.75727	2.33558	2.19886	2.87614	2.53985	2.67818	2.93984	2.83885	2.76565	3.35635	2.37219	2.15879	2.99561	2.57048	2.39136	2.56516	2.94001	2.81147	2.26653	2.319	2.89404	2.87084	2.72556	2.56245	2.55234	2.75943	2.37561	1.91301	2.99771	2.90983	2.96096	2.86435	2.56216	2.49814	2.74752	2.49767	2.74951	2.44047	2.70055	2.69365	3.01589	2.57467	2.74318
Q13409-2	2.56662	2.79409	3.02893	3.35397	3.12763	2.78378	2.79898	3.12069	2.67641	1.88315	2.69017	2.83741	2.84748	3.04754	2.75741	2.59196	3.27584	3.42769	2.3071	2.34465	2.63104	2.65135	2.50499	2.59716	2.81743	2.5995	2.31852	3.14589	3.13157	2.81021	3.24975	3.28418	2.6137	2.59171	3.0305	1.95121	2.89515	2.54207	2.77622	3.17226	3.3265	2.99344	2.95162	2.58728	3.31457	2.61168	2.80443	2.66087	2.73988
Q13620	2.94023	2.17205	2.316	2.74735	2.26654	1.63447	2.71252	2.28473	2.14911	2.22246	2.5719	2.39726	2.20461	1.83133	2.05888	2.57734	3.41311	3.05466	2.7118	1.71632	1.77155	2.28048	2.15808	2.42492	2.02102	2.42596	2.18444	3.55964	2.3956	2.65622	1.85035	2.11317	2.12273	1.86378	1.77103	2.53696	2.46597	2.53314	2.19057	2.26884	1.98671	2.95364	3.42411	2.13366	2.67109	1.67957	3.21983	2.15349	2.09443
Q15435	2.98725	2.07041	2.35504	2.64604	2.40669	1.79988	2.45261	2.95615	1.60407	2.51354	2.2634	2.39021	2.74154	2.57901	2.225	1.94695	2.18859	2.28498	3.08672	2.16914	1.95515	2.20613	1.86966	2.81921	2.28687	2.42574	2.67568	2.32031	3.01306	1.87453	2.23293	2.43013	1.9843	1.97032	2.08867	2.75206	1.24669	2.69349	2.17167	2.88199	2.66669	2.4814	2.38481	2.27275	2.62011	2.467	2.84354	2.42995	2.20382
Q15459	1.79811	3.31682	3.50359	3.81106	2.94778	3.39475	2.55905	2.35943	3.43062	2.20713	3.2491	2.36363	2.53163	3.53953	2.74819	3.03839	3.85523	3.98591	2.48773	2.6748	2.19208	3.07681	3.16464	1.95719	1.88787	3.30431	2.55533	4.13597	2.56509	4.0924	3.03558	3.07134	2.98171	3.31996	3.09378	1.7766	3.26536	2.66682	3.02899	2.03485	2.82593	3.97876	3.62295	2.96296	3.16566	2.0151	3.57364	2.44549	3.17653
Q15582	1.04259	4.62517	3.19224	0.422748	1.71808	2.72212	0.991831	0.192399	3.88498	3.46508	3.08064	1.36798	2.87288	3.46925	1.33243	5.03177	2.31748	1.96242	0.947723	2.19509	1.00117	3.32547	4.12316	0.642835	1.58234	1.3613	0.753642	2.21995	2.09293	1.88053	4.21668	4.98666	2.40816	4.39716	3.78285	0.956846	1.52306	0.706886	1.11476	1.69107	1.55571	2.79442	3.52693	3.44467	2.39121	1.74141	1.37729	1.46299	1.66358
Q8N573	5.09819	1.96585	1.39417	2.43679	2.02269	1.84932	2.29716	1.84861	2.01291	1.36006	2.45545	1.75736	3.08495	3.31428	2.00274	1.32685	1.62041	0.651206	4.35343	2.12907	2.57214	2.25584	2.18487	3.3872	2.1804	1.02351	4.30999	1.08861	3.33481	1.86663	1.63742	1.69181	2.32664	1.33444	1.4851	4.59755	2.10124	3.30009	1.63359	3.11337	3.16009	0.842793	1.52755	2.17321	3.22346	2.45301	1.81187	2.14942	1.30766
Q93050-3	4.37998	1.42479	0.940047	1.75539	1.40467	1.48256	1.87235	1.23394	1.16602	3.83944	2.16311	1.55463	1.54323	1.70474	1.55626	2.12027	1.47652	1.65178	4.64521	1.52757	1.63535	2.29788	1.70435	3.40051	1.41383	1.79485	4.08057	1.85217	2.4339	0.673796	1.10548	0.80131	2.08373	0.88098	0.877368	4.25529	1.24044	3.39395	1.37766	3.1778	1.38938	1.52686	1.94596	1.90702	1.7257	1.65366	2.5818	1.55208	1.44806
Q96PY5-3	3.63178	1.67927	2.68021	2.66521	2.38076	2.65238	2.57148	2.28363	1.0989	1.02844	2.20748	2.56748	3.23642	2.53208	2.22974	1.18027	2.08783	0.365142	2.87677	2.55232	2.60609	2.2811	1.12626	3.12235	2.59973	1.84349	1.93707	3.0127	3.50702	1.28265	2.24002	2.48002	1.92312	1.67051	1.78491	3.32862	1.5149	2.78638	2.70482	3.27558	2.95047	1.01203	1.17136	2.36056	2.92735	2.76018	2.95932	2.06334	2.00653
Q9H3S7	2.56076	2.56999	2.4237	2.63829	2.76578	2.41877	2.75569	2.74838	2.19168	2.22218	2.19127	2.79096	2.10801	2.32339	2.79151	2.5949	2.45784	2.68302	2.27085	2.49106	2.72927	2.33867	1.95892	2.44021	2.74568	2.60612	2.67336	2.62517	2.64583	2.18111	2.61692	2.60895	2.34236	2.65963	2.61481	2.62046	2.46721	2.33507	2.80647	2.60578	2.52019	2.07714	2.32953	2.37316	2.2777	2.70184	2.7013	2.85668	2.24426
Q9H4F8-2	-0.465722	-1.82697	4.18412	0.986424	1.38113	1.24005	1.78659	2.40918	1.75733	2.63841	0.724137	3.78879	0.036773	-1.60646	2.47028	-0.072458	4.33815	-0.188983	0.944829	0.732186	0.887842	2.05712	-0.996324	0.149768	-0.405882	2.32926	0.198518	2.4342	2.71611	0.411271	3.68282	3.03324	1.14432	0.222213	1.34425	1.12964	3.76131	1.0055	3.55435	1.74242	-0.879073	-0.593667	-0.5381	2.42127	2.77176	1.85496	1.90088	1.98094	3.71485
Q9NQW7-3	3.20122	2.99754	3.60901	3.50097	3.4045	2.70409	3.31316	3.70365	3.07575	2.67592	3.19298	3.25162	3.17538	3.51027	3.09173	3.09344	2.71293	3.86815	3.51112	2.74716	2.98656	3.23708	2.66813	3.31996	3.21861	3.43035	3.03888	3.21816	3.14492	3.20797	3.54739	3.64417	2.8863	2.71989	3.34665	2.72837	3.41921	3.17176	3.00677	3.7782	3.24525	3.15892	3.54425	2.97789	2.9554	2.94401	3.20237	3.07742	3.25314
Q9P2J5	3.13088	2.8337	3.1275	3.44031	2.86872	2.96912	2.752	2.94266	3.13014	1.88054	2.87856	2.76916	2.8075	2.92248	2.63479	2.67914	3.79261	3.60316	3.17582	2.52627	2.59931	2.67979	2.60377	2.8855	2.61605	2.93709	2.42534	2.96082	3.04613	3.28855	3.17179	3.14361	2.7231	2.54532	2.82174	2.91255	2.56078	2.39839	2.93891	2.67934	2.88232	3.78355	3.83116	2.76966	2.70212	2.64126	2.32535	3.07884	3.19706
Q9UJ70-2	1.89817	3.19249	2.83088	2.78176	2.71964	2.20053	2.89261	3.16976	2.06355	2.53659	2.46717	2.7628	3.00447	2.6549	2.80414	3.7054	2.07736	2.37729	2.15693	2.63957	2.42147	2.42818	3.32158	2.67392	3.07779	2.51548	2.35804	2.47756	2.65986	1.94422	2.60262	2.81333	2.48615	2.40867	2.26187	1.76741	2.80128	2.42948	2.69207	2.91642	3.07123	2.81912	2.70963	2.54328	2.79421	3.00961	3.12563	2.63189	2.09848
Q9ULV4-3	3.61333	4.18059	2.55366	3.35921	3.64135	3.27693	3.0875	3.5719	2.33806	2.24793	3.43744	2.98428	3.29625	2.79203	2.78817	3.01804	3.49104	4.56606	3.79204	2.4087	2.88199	2.84447	3.79878	3.54154	3.50556	3.23158	3.31169	4.08683	3.56855	1.97847	2.59087	2.6979	2.94403	2.87886	2.46288	3.17537	1.93874	3.23114	2.92701	3.61261	3.1994	3.74643	4.26525	3.0617	2.44139	2.9726	2.88205	3.32296	2.19547
Q9UNF0	3.70124	2.8079	2.62336	3.09246	2.75694	2.60426	2.98567	2.49904	2.18847	2.31453	2.54121	2.76644	2.78606	2.83623	2.82598	2.7652	2.67386	1.25633	3.23995	2.93881	2.58892	2.76321	3.01833	2.72212	2.47241	2.91116	3.29606	2.37561	2.45665	1.87979	2.95548	3.0476	2.65807	3.49011	2.74914	2.74553	2.53473	3.08892	2.30955	2.81238	3.10567	1.9598	1.97259	2.63476	2.91563	3.10803	2.5306	2.86021	2.37797
Q9UQ80	2.90049	3.60966	3.45747	3.95557	3.13368	3.58423	2.88529	2.85088	3.19805	2.52902	3.34325	3.0384	3.08254	3.56751	3.31807	2.95682	4.02488	3.50139	2.77348	3.02997	2.88368	3.13394	3.30665	2.67594	2.6868	3.77812	2.85378	3.75555	2.78356	3.82417	3.22196	3.28989	3.15628	3.45166	2.94034	2.55796	3.11759	2.87754	3.15754	2.70502	3.12262	4.03316	3.88619	3.11092	3.58191	2.79963	2.92803	3.017	3.09832
O00533-2	4.21984	1.05681	2.1626	1.51101	2.89846	2.63942	3.02024	4.17783	0.767299	1.83456	2.51075	3.96269	3.07238	1.86173	2.87839	1.6346	1.23327	0.0803805	3.44425	3.36835	2.82585	2.69422	0.755274	3.3937	3.6135	1.21056	4.03251	1.86791	3.7037	-0.0359344	2.57378	2.89345	2.86389	1.84614	1.29214	3.46524	1.57533	3.48281	3.55865	3.98485	3.47337	0.329761	1.12894	2.61467	2.36599	3.57622	3.38443	3.38844	0.954989
O14617-5	3.72396	2.92835	3.01284	3.0223	2.66842	2.69246	2.64085	2.46909	2.46608	2.09584	2.72615	2.77179	2.62753	2.74306	2.91711	2.89228	2.51167	2.59916	3.65163	2.55622	2.37681	2.55188	2.38842	3.3135	2.31109	2.55045	3.51356	2.86293	2.76213	2.57548	2.84615	2.78793	2.61584	2.15644	2.61577	3.73565	2.30572	3.00067	2.86431	2.91928	2.58424	2.75488	2.86504	2.66534	2.60795	2.59367	3.29552	2.99741	2.78071
O43390-2	3.12806	3.67273	3.67358	4.381	3.40868	3.6545	3.53062	3.56938	3.06586	2.82762	3.51693	3.61525	3.31399	3.1767	3.687	2.97133	3.79617	4.68665	3.28116	3.34271	3.18596	3.39712	3.23602	3.00012	2.75043	3.77566	3.15529	4.18236	3.32659	3.85939	3.82338	3.70211	3.53811	3.72297	3.16266	2.76095	3.66669	3.52918	4.05048	3.06602	3.00783	4.08587	3.83311	3.44049	3.98585	2.77867	3.6554	3.39289	3.65513
P05771-2	4.74408	1.74416	1.42803	1.7529	2.54085	1.9436	2.40568	3.13046	1.26881	1.14487	2.14893	2.84425	3.14162	2.48976	2.34201	1.2673	1.38885	-0.501529	3.88039	2.49154	2.50331	2.19357	0.814064	3.56237	3.2015	1.8406	3.56578	0.534448	3.49594	0.720909	1.95353	2.1683	2.47975	1.12619	0.833372	4.15601	1.92205	3.19125	2.64453	3.18465	3.00932	0.681561	1.46463	2.29113	2.27339	3.13224	1.90569	3.41667	0.953488
P05937	1.96735	1.41216	4.63632	4.74641	-0.62893	0.535139	-0.243784	-1.3287	0.831022	0.201369	2.06173	-1.07202	1.80949	1.34454	-1.00771	3.92962	1.84496	-0.863444	1.69268	1.94564	-0.779616	3.79713	-1.20451	0.744811	2.42868	-0.062849	2.25884	-1.12782	0.918629	2.6301	3.05647	2.60566	2.17176	4.19798	0.859723	1.42669	-0.228858	4.54216	-0.428378	2.58798	-0.559513	0.24019	-0.370375	1.78434	0.437268	0.0565849	0.28823	-0.624268	2.46976
P07099	2.29176	2.96232	3.70561	1.50366	1.99204	1.18387	3.18156	2.39919	2.96845	2.17266	2.75508	2.39746	2.05896	1.91354	2.02129	3.07781	1.5445	4.77509	2.35084	2.65735	1.77526	2.2881	2.3758	3.25708	3.77632	1.4288	1.80456	2.31024	3.30229	1.32135	2.5962	2.43635	2.37245	1.94218	2.13149	1.73962	3.00147	2.36592	2.89809	2.98398	3.57176	1.65778	2.45663	2.21228	2.48089	3.11517	1.95107	2.53442	1.80002
P11498	3.10936	2.02903	3.45101	1.64003	1.84011	1.92104	2.10615	3.25316	1.85148	1.61447	2.21958	1.92504	3.15786	2.36857	1.68118	2.46761	1.65318	1.6648	3.26423	2.36186	2.05532	2.47247	2.24687	2.8991	2.71784	1.87086	2.17726	1.35833	3.6239	1.12666	2.88902	2.84896	2.27949	1.48146	2.19001	3.38035	2.21547	2.97674	3.05757	2.65875	2.53334	1.64415	1.46837	2.11285	3.25586	2.0637	1.58605	2.64943	2.24584
P15170-3	3.37216	3.51101	3.56361	4.05764	3.50923	3.19622	3.58178	3.62795	2.99603	2.81904	3.41702	3.43599	3.38463	3.63329	3.4392	3.4336	3.47352	3.99305	3.2419	3.15365	3.12757	3.30764	3.46214	3.04343	3.02988	3.81763	3.23473	3.6547	3.19723	3.82407	3.46979	3.41556	3.13688	3.08732	3.27301	3.06172	3.05722	3.17897	3.43313	3.50244	3.5536	4.23838	3.80828	3.28383	3.51802	3.04327	3.48236	3.33836	3.36857
P18583-5	1.20692	2.14925	2.81362	2.59818	1.99524	2.58993	1.65219	1.18887	2.71001	1.54988	2.28046	1.54368	1.61212	2.40193	2.04293	2.12551	3.41744	3.04621	0.909333	1.84271	1.63345	2.08603	2.35403	1.05885	1.05984	2.66076	1.62092	2.84221	1.46965	3.42034	2.27734	2.20166	1.96916	2.42544	2.72938	1.05836	2.47986	1.6278	1.85646	1.28147	1.75223	3.07947	2.55417	1.90165	1.94579	1.54666	2.59569	1.57102	2.84702
P22061-2	4.12768	2.41502	2.96185	2.64381	3.41365	2.85461	3.2286	3.34245	2.2396	2.41808	2.88859	3.00615	3.46474	2.38717	2.75806	2.50049	2.7789	2.48666	4.11246	3.03432	3.16245	2.87312	2.39051	3.44401	3.46648	2.94594	3.4616	2.98345	3.6476	2.29059	2.64614	2.57726	2.72988	2.46361	2.94811	4.05408	2.27114	3.37631	2.76217	3.70069	2.98635	2.41009	2.44027	2.87532	3.2514	3.3534	3.48755	2.79621	2.15568
P23396	2.85927	3.9519	3.7151	3.99967	3.08567	3.34078	2.93059	3.07301	3.34538	2.58805	3.22152	3.24754	3.33986	3.55569	3.45666	3.4717	3.22864	3.99999	2.36195	3.15533	3.08294	3.16144	3.10243	2.93067	2.80618	3.13076	2.96564	3.48052	3.13869	4.01354	3.68091	3.55317	3.1343	3.45025	3.37819	2.81313	3.25429	2.66888	3.18747	2.75112	3.14088	4.10786	3.97464	3.1782	3.50198	2.82069	2.70537	3.34233	3.49134
P23588	2.95364	2.47502	2.67	2.76911	2.56159	2.4115	2.20517	2.01578	2.55369	3.30635	2.39991	2.03414	2.15461	3.09725	2.09614	2.70515	3.05148	3.76031	2.48962	2.12543	2.34147	2.49525	2.65282	2.1886	2.11411	2.82787	2.20857	3.26627	2.27977	3.44256	2.67606	2.37325	2.36336	2.64518	2.73976	2.25363	2.79684	2.52084	1.86566	2.74248	2.41438	3.21831	3.00625	2.26385	2.87313	1.92296	2.73776	1.96421	2.71912
P25786-2	2.61511	3.3401	3.4552	3.31336	2.85312	2.97311	2.70365	2.84794	3.31561	3.36473	3.15549	2.70544	2.98974	3.29644	2.93136	3.40498	3.3007	3.8752	2.71603	2.78104	2.71844	3.01042	3.25884	2.61006	2.73911	3.05319	2.9233	3.66583	2.88133	3.64645	3.09318	3.06959	2.99013	2.85996	3.26648	2.623	3.34123	2.75941	2.77235	2.86229	2.79952	3.57844	3.72782	2.88889	2.82306	2.64147	3.30856	2.66233	3.31185
P30043	2.70266	2.98621	2.90284	1.83399	2.60728	2.67986	3.58834	3.76107	3.76108	3.65794	2.93813	2.31967	2.82226	3.48111	2.85955	3.9384	2.04426	3.52216	3.34812	3.22582	3.08011	2.78297	4.43568	2.73726	3.6936	3.08655	3.29958	2.62744	2.85179	2.75759	2.44805	2.45124	2.90252	3.07667	2.28672	2.39958	3.22602	2.88715	2.47831	3.70643	3.23694	4.01969	3.22625	2.85025	2.48056	3.71278	3.22995	3.2506	3.10024
P53992	2.08233	2.82964	2.76469	2.89727	2.64536	2.73071	2.75161	2.43025	2.63749	1.80197	2.45635	2.58501	2.28245	2.57781	2.83756	3.04914	2.41641	3.39293	2.16742	2.34106	2.39083	2.35273	2.52093	1.99042	2.11739	2.74273	2.28032	3.10778	2.36648	3.17484	2.64457	2.69326	2.43955	2.40584	3.01835	2.19341	2.67229	2.14051	2.74963	2.05534	2.56774	2.93747	3.14163	2.56966	2.45525	2.29913	2.44439	2.54876	2.8241
P61163	3.7081	3.01514	3.5357	3.26463	3.03002	2.83774	3.09226	3.04522	2.59001	2.36511	3.08979	2.80941	3.63931	2.84044	2.97405	3.00235	2.71729	2.88797	3.66467	2.88927	3.05997	3.00427	2.51985	3.28257	3.40426	3.00426	3.10074	3.3704	3.18321	2.54045	3.18723	3.15523	2.70078	2.37452	3.09477	3.59466	2.86398	3.25443	3.06578	3.67096	3.01667	2.86897	3.02326	2.91078	3.46314	2.995	3.61051	3.05195	3.25194
P62158	3.10115	0.422529	2.53911	2.31134	2.01624	2.25669	2.31605	1.06302	2.20596	3.02497	1.92668	1.3492	2.96078	3.2916	2.2426	1.7956	1.50754	2.19169	3.22569	1.19227	1.71522	1.90075	3.05615	2.69005	1.07795	1.78552	2.53368	1.77819	2.84712	2.26746	1.66831	1.50759	2.07921	0.81947	2.32988	3.37115	2.84045	2.3253	1.55865	2.64184	2.28066	1.95504	1.12652	2.17799	2.28924	1.8955	2.3745	2.20022	1.95995
P67775	2.96532	2.18607	2.46184	2.61242	2.2834	1.75473	2.22619	2.35771	1.92344	1.49763	2.15686	2.37908	2.58742	1.98591	2.47177	1.6547	1.89806	2.1951	2.75322	2.13013	1.80772	2.12409	1.45364	2.62261	2.54161	1.98596	2.29764	2.48155	2.57223	2.0317	2.15742	2.09063	1.91078	1.81984	1.78964	2.86902	2.16299	2.42596	2.42281	2.65181	2.28806	1.95619	1.76637	2.01498	2.54494	1.92768	2.47033	2.27804	2.12628
P69891	0.992136	2.32973	3.04305	1.73156	0.784664	3.58994	2.0265	-0.747498	5.61356	3.87087	3.74617	0.533635	0.131829	2.50691	1.52328	2.29013	1.00063	3.04168	2.48764	4.00927	6.10982	3.55142	5.17013	0.241187	2.32164	2.91905	3.09743	0.345432	0.441644	2.60467	3.165	3.50244	3.75438	3.06474	0.969096	1.94847	2.58102	0.862669	1.20333	2.29714	0.997702	6.43233	3.48223	3.40517	1.15105	2.12559	1.40462	1.15545	3.69103
Q06323	1.46574	3.02669	2.95761	3.19615	3.56973	3.60573	3.36649	2.75162	3.53085	3.59029	2.98538	3.00761	3.27521	3.24772	3.11407	3.84793	2.63976	4.2619	2.14053	2.54231	3.40276	2.73504	4.14469	2.91658	2.1756	3.15113	2.4204	3.89872	2.85666	3.77076	2.9459	2.50249	3.24576	3.17671	4.49556	1.97582	3.41549	2.145	2.94467	2.75951	3.50146	3.29034	3.35318	3.1316	3.45799	3.56587	3.06035	3.22573	3.73946
Q13011	2.74135	2.44815	2.55931	2.21882	1.81423	2.35584	3.21214	2.56819	2.67935	3.3619	2.31532	2.21713	2.09713	2.65458	2.43937	2.61374	2.1814	3.43763	2.3886	3.08247	2.41795	2.69275	2.43791	2.342	2.87563	2.27779	2.13813	3.06377	3.46503	2.73668	2.22156	2.45513	2.25415	2.72655	2.67429	2.75492	2.72219	2.26278	2.89089	2.07451	2.96885	2.11369	3.23366	2.30955	2.96844	2.17308	2.25892	2.41804	2.9927
Q14CZ8	2.95151	1.15943	4.20877	0.922072	2.32921	1.25266	2.00923	3.32786	2.97603	2.71668	2.00676	3.73581	3.07666	2.18294	2.16914	1.45058	0.609713	-0.702791	3.35532	3.39967	3.17064	3.00025	1.66599	3.49717	3.14219	1.11917	2.25323	0.54854	3.38033	0.745572	3.70989	3.86035	2.19734	1.36022	2.8776	2.44516	3.75903	3.02273	2.60806	3.87049	2.92829	0.672048	0.412007	1.90942	2.34858	3.49537	1.33898	3.30404	3.2037
Q8N8S7	1.18876	2.62992	3.06453	2.82647	3.03443	1.94172	2.61546	2.95196	2.83182	2.83055	2.44503	2.49548	2.22225	1.63237	2.54655	2.22266	3.5359	4.00565	2.54871	2.23976	2.14557	2.51559	2.28107	2.1344	2.52542	2.86286	2.28244	2.46144	2.56266	2.68147	3.18577	3.17592	2.43801	2.18457	2.27012	1.96635	2.49555	2.15962	2.27187	3.21354	2.14154	3.94785	3.456	2.49502	2.73587	2.45233	2.75194	2.56999	2.09086
Q96I24	1.15359	2.09437	2.93972	3.12405	2.59386	2.48664	2.37308	2.21873	2.2462	1.62893	2.12657	2.14599	1.97686	2.07512	2.3614	1.90899	3.33522	3.29437	1.70337	2.02123	1.86069	1.89786	1.98485	1.44862	1.92372	3.32533	1.64009	2.09932	2.19663	2.71434	2.86354	2.80584	2.11809	2.49998	2.55911	1.13286	2.76918	1.62176	2.84753	1.70895	2.45307	2.76132	2.30001	2.27685	2.81668	2.27417	1.43645	2.58866	2.80723
Q99719	5.56815	1.56698	2.08786	3.16074	2.29203	1.93792	2.66816	2.28065	2.12745	1.72019	3.16726	1.82791	2.38481	1.82047	1.90494	1.74112	3.26423	2.41711	5.38597	2.19159	2.33723	3.38545	1.00275	3.40612	1.96238	2.37404	4.65276	3.01628	3.49208	2.20897	1.87042	2.10948	2.64885	1.33026	2.05462	4.9109	2.07137	3.75531	2.08978	3.95986	1.76012	1.60031	2.26208	2.62928	2.32555	1.64295	4.15586	2.1322	2.37402
Q99747	4.94803	2.42374	2.72344	2.87403	2.81508	2.5345	3.10355	3.11462	2.15678	2.87213	2.99358	2.6185	3.51549	2.45393	2.50591	2.46968	3.19998	2.54354	4.9251	2.64136	2.6856	3.04992	1.98299	4.41665	2.95421	2.85626	4.03627	2.62013	3.64588	2.17402	2.70569	2.56147	2.78735	2.0355	2.66993	4.36279	2.08543	3.67611	2.40846	4.25523	2.57775	2.40164	3.15552	2.68043	3.66889	3.04664	2.99899	3.04675	2.39509
Q9NY33	2.0506	3.03905	2.82879	2.81733	2.86936	2.52895	3.12488	3.08539	2.69041	3.08739	2.55219	2.863	2.94918	2.5566	2.98726	3.00946	2.54661	3.49533	2.43869	2.60414	2.72811	2.38897	3.41831	2.75466	3.16096	2.39647	2.57843	3.01303	2.7267	2.32701	2.93654	2.92816	2.64915	2.47838	3.08265	2.13215	2.46611	2.65182	2.44744	2.89092	3.15848	3.16628	3.06532	2.68987	2.76403	2.76632	2.79196	2.49643	3.35374
Q9P0L0	3.74446	2.72111	2.6026	3.49927	3.14032	3.58594	2.64943	3.29561	3.28222	1.95267	2.9172	3.2553	2.75273	3.20632	2.97915	1.73419	2.88858	3.66935	3.31119	3.16685	3.45534	2.74744	1.95637	3.42954	3.55649	3.25477	3.45776	3.1499	3.34287	2.37087	2.80286	2.80184	3.0778	2.88455	2.76199	3.66773	2.47948	3.20721	3.28319	2.69187	3.24872	2.97544	3.50604	2.49735	3.62851	3.43162	2.72411	3.50544	3.07925
Q9UBB4	2.6653	2.30558	3.51442	3.50215	2.95541	2.51814	2.88114	3.1409	2.49717	2.04848	2.71524	3.07537	2.36017	2.90226	3.15228	2.04011	2.90898	2.32323	3.33609	2.72189	2.84913	2.76295	1.79457	2.77441	2.43388	3.55516	2.87172	2.65343	2.69507	3.0608	3.2147	3.07008	2.62056	2.15913	2.98935	2.04143	3.41671	2.43361	2.94945	2.72992	3.13578	3.20931	2.85521	2.48375	2.75764	2.70606	3.38807	3.11568	3.57765
Q9UBG0	-0.794421	2.41216	1.11822	3.25933	0.913187	1.64366	0.875413	0.195734	1.01515	0.91755	0.833011	1.25363	0.762135	1.40188	0.894541	1.73513	-0.49933	3.27129	-0.775167	1.95122	1.35352	0.908526	3.15359	-1.00055	0.449321	2.32728	0.760805	0.08783	0.269681	1.05174	1.78448	1.39267	1.51438	3.02814	2.18263	-0.511884	0.438067	-0.203319	0.701506	0.112071	1.61155	0.811476	0.739845	1.96748	0.922146	1.36199	-0.075435	0.857965	1.38795
Q9Y4J8-2	1.99768	1.82217	2.423	1.42548	3.1262	1.29379	2.83437	3.49504	1.59239	0.925433	1.70893	3.17718	2.45167	1.6377	1.5396	1.66006	0.462594	0.681979	2.53855	2.70633	3.09387	2.13742	0.594948	3.2581	3.70716	1.05579	2.16186	0.765447	2.79591	0.457107	2.65556	2.79739	2.11031	1.49573	1.18634	1.83199	2.40524	3.164	2.1401	3.48559	3.57602	0.449066	1.31232	1.89585	1.97845	3.23558	1.4076	2.47516	0.931988
O00232	2.9176	3.22682	3.0746	3.09129	2.30599	2.19131	2.56248	2.42526	2.6491	2.37039	2.66952	2.51849	2.6427	2.82431	2.74647	3.12643	2.58466	3.26586	2.5351	2.44122	2.04396	2.61499	2.84786	2.30056	2.22984	2.83405	2.49179	3.36472	2.77773	2.99529	2.51082	2.65757	2.41745	2.45977	2.54044	2.53698	2.89026	2.24778	2.55551	2.41887	2.47784	3.21624	3.3352	2.57881	2.34995	2.45546	3.02569	2.63081	2.68712
O60282	4.29354	2.00018	1.91207	2.90842	3.17857	3.13721	3.05472	2.42819	1.48828	1.71386	2.86748	2.60941	2.98778	0.899965	2.66188	1.545	3.01603	3.64257	3.64076	2.42395	2.81004	2.84103	1.25402	3.03579	3.03474	3.1102	3.96703	1.89318	3.23968	2.07501	2.20047	2.13381	2.96767	1.78855	2.22964	4.01485	1.86363	3.84535	2.768	3.29138	2.42889	2.06221	2.40128	2.62304	3.55506	2.36655	3.7311	2.83525	2.40747
O60506	2.49379	3.15221	3.15135	3.58752	3.12301	3.14116	2.78781	2.97825	2.11767	1.95798	3.05006	2.68981	2.70363	2.949	2.83318	2.24936	3.53261	4.01866	2.45144	2.62498	2.52411	2.70247	2.81588	2.33967	2.33563	3.31269	2.40148	2.97884	2.8685	3.17124	3.1775	3.08342	2.83494	3.1077	2.95851	2.0599	2.70451	2.33225	3.57892	2.75242	2.84121	3.50807	2.96573	2.9161	3.66462	2.4443	2.67296	2.85258	2.87223
O94905	1.41789	2.0722	2.16095	2.14839	1.82313	2.63603	2.52372	2.70353	3.32221	2.69469	2.0951	2.21691	2.17134	2.37311	1.96068	1.8341	1.95885	2.75021	1.58072	3.28043	3.06151	2.16855	1.41281	2.20627	3.4028	2.26833	2.04591	2.02724	2.38573	2.43318	2.46284	2.26508	2.35339	2.4955	3.24977	1.25585	3.11278	2.0998	1.96785	2.03224	2.47128	2.05092	2.06639	2.0677	2.31729	2.5752	1.70452	2.12052	2.87872
O95373	2.50826	2.74214	3.08623	3.07674	2.47823	2.25895	2.45435	2.97371	2.15219	1.49541	2.68741	2.60487	2.3523	2.15044	2.66793	2.18754	2.86562	3.36821	2.80442	2.17874	1.97773	2.5209	1.74257	2.41557	2.4163	2.64947	2.28086	2.64292	2.92923	2.6013	2.79545	2.86619	2.20868	1.77409	2.42161	2.04592	2.4107	2.37088	2.44771	2.46462	2.67767	3.48028	3.23396	2.37707	2.41398	2.24309	2.63627	2.49869	2.62391
P00352	4.78022	3.41045	2.76369	1.8184	1.34677	1.63968	2.78541	1.36491	2.59214	3.12575	4.91152	1.13368	3.74275	3.11796	1.5052	5.62877	2.04881	1.52009	3.81004	2.67388	1.78008	3.98405	3.63239	4.89782	2.30466	2.47107	2.04616	2.54832	4.44684	1.05255	1.4245	1.75447	3.8639	1.48352	2.09379	3.37327	1.35201	5.59582	2.98626	3.8467	3.17044	2.00152	1.43581	3.59052	2.34388	3.11226	2.82482	1.81533	1.47252
P05090	0.950661	0.287189	-0.212585	3.74669	3.43325	3.45017	4.94795	2.49004	1.20543	1.98166	2.59038	4.1287	2.18364	4.96486	3.608	1.52764	1.94566	-0.297061	0.125887	2.80826	1.72645	2.15423	2.20948	2.05244	2.80258	4.71016	2.9926	1.89651	2.23972	0.723878	0.770265	-0.00958022	4.05353	2.05629	1.72461	1.63366	1.38568	2.26976	5.44212	1.46823	2.65282	0.937899	1.23705	3.75905	2.53297	5.74898	1.65422	3.84987	0.540323
P07203	1.76204	3.15627	1.96397	2.38278	3.02335	2.80161	3.19187	2.86121	1.98832	2.3387	2.53882	2.18033	3.05883	2.96609	2.68423	3.39998	2.22715	1.79719	2.12406	2.55125	2.66904	2.04157	3.68795	2.21238	2.66843	2.61268	2.60555	2.36741	2.26516	2.14027	1.83083	1.98399	2.62165	3.07584	2.91636	2.44239	2.46044	2.25393	2.15909	2.38157	3.24632	1.98193	1.59991	2.59255	2.7812	3.08277	2.54338	2.13615	2.00476
P09486	0.0579392	3.07015	0.60408	3.22658	3.47429	2.1742	3.28564	3.03514	1.42816	1.63617	2.29504	3.85281	1.6441	3.43393	2.69127	1.88006	1.1498	0.559215	1.03002	3.1631	2.84217	1.88305	2.04133	1.83498	2.92001	2.39163	2.22652	1.3043	4.32415	2.34803	0.810418	0.814586	2.64537	2.73083	2.01875	0.536939	1.05995	1.92125	2.24083	2.50103	4.72513	1.42836	2.18968	2.5117	2.45119	4.26987	1.19712	2.38342	1.62762
P12109	0.836074	3.83593	3.26111	2.06638	1.61484	2.68655	0.991972	1.18477	3.13826	2.49529	3.22984	0.875218	2.63071	3.57183	1.39218	3.14882	4.30533	2.12093	0.491745	2.59685	1.81916	2.74	2.73715	0.914877	1.54522	2.09241	1.16307	2.12379	1.33987	4.92311	3.05431	3.86584	2.17245	3.30276	4.40076	0.941082	2.26443	1.15422	2.62763	1.09541	1.21021	2.50849	2.88712	2.98621	3.49407	1.94251	1.12171	1.63375	3.78182
P20042	2.16373	2.30327	2.33486	2.088	2.53008	2.47211	2.56493	2.30578	2.09138	2.54288	2.00581	2.27027	2.26029	2.39966	2.33976	1.96169	3.01446	2.94819	1.89056	1.97658	2.11632	2.02207	2.8148	2.23463	2.03655	2.31174	2.316	1.56721	2.31159	2.16292	2.75697	2.52617	2.27878	2.09637	2.34828	2.01079	2.18495	1.87808	2.21633	2.04579	2.1834	3.10966	2.94924	2.10396	2.77273	2.37619	1.62831	2.54905	2.20012
P25789	2.42005	3.16052	3.33712	3.10636	2.42749	2.4816	2.71853	2.50224	2.79643	3.13589	2.84487	2.48756	2.84468	3.01178	2.75349	3.32017	2.77536	3.57146	2.46233	2.51812	2.42046	2.69444	3.20422	2.43163	2.58174	2.52279	2.80216	3.32551	2.58633	3.26195	2.76685	2.75957	2.63605	2.60512	3.01279	2.41896	3.20459	2.50302	2.61751	2.5188	2.50462	3.283	3.52342	2.59717	2.44603	2.44533	3.06626	2.40419	3.02284
P28161	2.78687	1.75869	4.36745	3.06049	3.04868	1.6273	3.33105	4.1122	2.01756	2.24891	2.85466	4.03294	2.80448	2.30114	3.29473	2.37737	1.0673	2.13589	3.78666	3.11416	2.90775	3.46428	1.59543	3.54741	3.66728	2.10852	2.40921	2.63587	3.74855	1.32517	3.74461	3.98514	2.74506	2.63892	1.21044	2.49878	2.80457	3.67987	3.50585	3.94965	4.16092	2.551	1.56946	2.80777	2.3529	3.574	3.10707	3.63837	1.11499
P29590	0.856571	3.13803	1.65913	1.79712	2.55486	2.68494	2.33158	1.61909	1.40017	1.82589	2.20887	1.87157	2.97352	2.9556	2.05812	2.99372	1.24943	1.63824	0.822201	2.27623	1.86534	1.61665	3.46921	1.20803	1.80428	2.417	1.48671	2.5498	1.33091	2.32495	1.67515	1.80791	2.04163	2.95044	2.65375	0.705683	2.34371	1.18572	1.88397	1.21506	2.35308	1.49968	1.81654	2.36508	1.72386	2.03019	2.51535	1.5136	1.83895
P29692-2	2.02377	3.23725	3.40064	3.57673	3.27419	3.22779	2.93118	2.67394	3.19603	2.94978	2.88843	2.81204	2.74167	3.73252	2.99163	3.23242	3.68034	3.51219	2.2139	2.76054	2.63432	2.75672	3.49907	2.43727	2.53353	3.39112	2.66622	2.64679	2.77911	3.99218	3.2677	3.26794	2.91544	3.23052	3.26675	2.34231	2.71772	2.60564	2.94577	2.73306	3.25955	4.02257	3.50499	3.02807	3.30582	2.92035	2.41401	2.9953	3.47133
P30622	2.79773	2.8621	2.94455	3.00396	3.19492	2.82067	3.12511	2.97874	2.5023	3.71017	2.62668	2.92558	2.99646	3.7262	3.09014	2.65332	2.74686	2.12974	3.37726	3.05752	2.92788	2.84368	3.05374	2.98167	3.3557	2.63015	3.11901	3.36249	3.0632	2.53979	3.11467	3.04338	2.6704	2.65858	2.54552	2.89675	2.54347	3.205	2.7759	3.34957	3.34563	3.06071	3.65568	2.6494	3.12217	3.38599	3.26924	3.13615	2.74029
P39023	1.58657	2.87383	3.35781	3.49551	2.87696	3.19114	2.24834	2.3703	2.37134	2.29584	2.57292	2.92244	2.29712	2.9478	3.10633	2.40765	2.09861	3.72307	1.88671	2.15028	2.47185	2.80119	2.71175	1.90488	2.01805	2.50415	2.23974	2.99322	1.92965	3.68167	3.15742	2.9768	2.57108	2.39077	2.92422	1.89359	2.43909	1.84442	2.73071	2.10391	2.81565	3.74368	3.34607	2.59517	2.50021	2.23089	2.54337	1.68965	3.35666
P50454	0.521849	5.1414	2.76216	3.25215	2.73537	3.63911	2.44892	1.45109	3.72925	3.49581	4.19964	1.60169	2.45548	4.01228	2.00978	4.24547	3.34065	6.16689	1.22912	2.71568	2.59005	3.13787	4.86232	1.21522	2.32648	3.80443	1.70313	3.20553	1.84082	5.07805	2.78848	2.95667	3.44179	4.2676	4.15523	1.16671	2.07401	1.36332	2.24462	1.86687	3.10546	4.57366	4.74826	3.87102	3.1591	1.92597	1.57869	2.29946	3.5029
P50502	3.05293	3.35685	4.12585	3.57978	3.36396	3.42478	3.33707	3.22928	3.45103	4.0325	3.20541	3.12842	3.46581	3.74166	3.43234	2.72766	4.47655	3.30842	3.6472	3.03169	3.58927	3.3843	2.83933	3.18321	3.21356	4.16437	2.96096	4.29655	3.65338	3.40562	3.61652	3.42237	3.28344	3.3581	3.83227	2.8179	3.75848	3.58042	3.15444	3.99085	3.53357	3.65696	3.44903	3.06553	4.58573	3.26457	3.87344	3.06216	3.38872
P60228	2.00068	2.91424	2.98373	3.02156	2.40792	2.42675	2.50077	2.41977	2.36126	1.67583	2.3119	2.36672	2.38408	2.47341	2.41628	3.58935	2.48656	2.7723	1.87281	2.3323	1.98011	2.31007	2.45489	1.88312	2.61924	2.232	1.90083	2.62045	2.25372	3.10216	2.64132	2.73652	2.07957	2.22943	2.54838	1.78505	2.77817	1.93742	2.39686	2.20582	2.56199	2.91991	2.84608	2.28593	1.8749	2.34689	2.34415	2.465	2.79198
P62820	3.37171	2.62966	2.20202	2.49678	2.41615	2.41748	2.75104	2.77988	2.22992	2.04118	2.31642	2.61206	2.23574	2.27747	2.41049	2.7451	2.15816	2.63548	3.16081	2.59843	2.43663	2.24297	2.89284	2.70437	2.47295	2.51888	3.04421	2.41458	2.58416	2.35342	2.14817	2.23116	2.23544	2.27313	2.31197	3.25592	1.91575	2.89062	2.34199	2.49252	2.36713	2.63208	2.69211	2.21778	2.61121	2.54334	2.78382	2.57438	2.50097
P63000	3.7773	2.4563	2.73353	2.9075	2.93736	2.80672	2.65574	3.63831	2.28519	1.62086	2.67931	3.33755	2.83439	2.49975	2.83996	1.6466	2.3042	2.22467	3.63428	3.05042	2.88791	2.60476	1.56665	2.92674	3.01896	2.63837	3.44945	2.8332	3.2608	2.00001	2.67073	2.86543	2.6299	2.38605	2.55935	3.66287	2.47395	3.37434	3.12549	3.33329	2.8135	1.78229	1.99555	2.65874	3.0058	2.99598	2.98593	3.12366	2.76308
Q03013	3.6955	0.723721	2.70706	2.57432	2.81417	0.507404	3.03869	2.22641	0.865741	1.68558	2.5635	4.26591	1.24837	1.247	1.64472	0.931859	1.04348	2.00097	2.98751	2.88469	2.50288	2.57068	2.17024	2.15067	2.14997	1.82836	0.968135	2.2178	2.39377	0.24398	3.67915	3.59406	2.31843	3.12416	1.12533	1.19827	1.55208	3.24764	3.24617	3.37754	2.69239	1.27424	0.301121	2.27481	1.7437	3.59085	1.35344	2.13654	0.619724
Q12979	3.89853	1.74075	2.89267	2.38924	1.94553	1.56483	1.77117	2.47513	2.04813	1.19588	1.93994	2.11227	3.05029	1.51037	2.04551	1.90259	1.67455	1.2454	3.59491	1.85376	1.87022	2.31359	1.63218	2.8125	2.2439	1.07669	2.80795	0.47778	2.90022	2.74544	2.75412	2.83094	1.90144	1.43541	2.56923	3.47577	2.3523	1.96578	1.96555	3.13036	2.18743	0.996829	1.41153	2.0608	1.86181	2.53746	1.4311	2.79366	3.0176
Q13310-3	2.61324	3.11159	2.95453	3.38961	2.76655	3.05344	2.21761	2.4708	2.63864	1.82425	2.83524	2.28943	2.48216	3.08775	2.62238	2.55213	3.15262	3.71702	2.56544	2.35757	2.17173	2.61307	2.77451	2.18823	2.2199	2.84881	2.5209	3.28305	2.48305	3.26422	2.77673	2.66458	2.61846	2.72414	2.7252	2.34447	2.38092	2.21432	2.62074	2.39944	2.68925	3.68316	3.39648	2.60843	3.00307	2.22854	2.79753	2.37465	2.54494
Q14151	1.5937	2.40558	2.92694	3.40797	2.6157	2.74282	2.21292	2.24243	2.82948	2.17154	2.59821	2.27371	1.80397	2.96202	2.42733	1.99975	3.4714	3.75722	2.11899	2.31666	2.02813	2.45886	1.98808	1.77991	1.48187	2.97697	2.09594	3.71154	2.16533	3.18872	2.8128	2.69016	2.47247	2.74497	2.75425	1.52707	2.77058	2.29166	2.94332	1.6007	2.55482	3.44038	2.91243	2.3759	3.04905	1.86916	3.15722	2.40285	2.84689
Q15365	2.33985	3.12512	2.86074	3.33772	2.88983	2.68553	2.71165	2.55829	2.39331	2.11024	2.80852	2.58726	2.73685	3.3832	2.69796	3.12439	2.5692	3.48894	2.21543	2.55014	2.49752	2.6674	2.90859	2.25026	2.70404	2.91835	2.18287	3.50796	2.55517	3.23756	2.63302	2.61617	2.53444	2.87047	2.61216	2.12868	2.74201	2.50513	2.49279	2.56685	2.70165	3.4018	3.26287	2.57356	2.57792	2.24212	3.01208	2.3371	2.71429
Q16836-2	3.22588	3.05739	3.13142	2.22694	2.3141	2.69299	2.44271	3.37992	3.04172	2.63797	2.86321	2.51751	3.44927	2.29515	2.21056	2.6761	2.10161	2.7292	3.0169	3.4809	3.67271	2.74418	2.09669	2.65516	4.42198	2.72648	2.31247	3.22806	3.40091	2.67529	2.57181	2.68134	2.54329	3.5222	2.57942	3.06084	2.47126	2.71663	2.72916	2.78625	3.14744	2.64587	2.50577	2.74378	2.9963	2.75245	2.305	2.45688	2.52479
Q92777	6.46578	0.371125	0.699171	1.06829	-0.0355914	-0.162235	0.356137	-0.592935	0.142616	0.262361	3.30035	-1.0264	1.26701	0.784392	-0.672087	-0.55102	2.71933	-0.242963	5.88201	0.239591	1.47767	2.8804	-0.811206	4.20145	0.429328	0.458867	4.75804	0.42551	3.2866	-0.375247	-0.610605	-0.827066	2.2115	-0.424246	-0.651509	4.46441	-0.166312	3.70861	-0.62473	4.19029	-0.395773	-0.226238	1.74636	1.84711	0.97394	0.0394302	1.29833	-0.232465	0.973754
Q96CX2	1.37686	2.72701	1.54468	3.186	2.77692	1.93365	3.13345	2.34501	0.467892	1.67015	2.51509	2.50067	2.6471	3.70137	2.61409	2.72193	1.13163	0.143471	1.35463	2.63269	1.68604	2.19159	3.0358	2.16217	2.55756	1.0688	2.60807	0.8753	1.79594	2.00618	1.94477	2.61595	2.2227	2.923	2.40052	1.50036	1.28748	3.33024	1.84911	2.24054	3.38997	0.745057	0.937475	2.56329	1.3859	2.63036	3.3625	1.54965	1.43083
Q96HC4	1.73659	3.57698	3.32579	1.80165	2.88346	2.21632	2.94079	2.98529	2.76616	2.02949	2.31601	2.78623	2.37211	3.0161	1.90111	3.87692	1.9309	3.02792	1.60466	2.70843	2.86558	2.40316	3.66907	2.33596	2.96546	1.90931	2.01376	1.60077	2.65081	2.94906	3.32968	3.12995	2.37032	2.89725	3.5272	1.3142	3.53398	2.57946	2.52633	2.84133	2.90506	2.15299	1.48481	2.4298	2.19065	2.83628	1.51208	2.32287	2.88435
Q96P70	2.09785	2.23859	2.86931	3.37168	2.18631	1.99191	2.31612	2.52079	2.58859	1.9844	2.47555	2.44372	1.99267	2.17408	2.38589	2.16458	3.59603	3.03382	2.63118	1.9457	1.71468	2.44714	1.85278	1.96249	1.84989	2.99555	2.01397	2.78454	2.51881	3.25231	2.47948	2.46613	2.3469	1.78322	2.44422	1.96811	2.42865	2.10475	2.37515	2.00789	2.43335	3.44524	3.25955	2.35993	1.73582	2.02401	2.7921	2.33735	2.87516
Q9BTW9	2.54578	1.761	3.02193	2.16743	2.25808	1.71522	2.45257	2.68563	2.44366	1.6065	2.37493	2.44316	2.43796	2.04187	2.59452	1.80688	2.10208	2.36085	3.23161	1.98361	1.95383	2.28108	1.36641	2.58393	2.16804	2.36133	2.17904	2.48643	2.34885	3.02197	2.50873	2.39747	1.96686	1.43708	2.19969	2.32032	2.19011	2.3324	2.08293	2.61776	2.44885	3.01313	2.62194	2.05935	1.66279	2.14029	2.27584	1.72075	2.50504
Q9H115	5.84458	1.29903	1.53167	1.42566	1.17447	0.883385	2.02291	1.08167	1.23025	1.93787	3.33025	0.303668	3.58364	1.31777	0.451847	1.48833	2.8395	0.620868	5.49851	1.02166	1.60882	3.04726	0.687289	4.13656	1.37778	1.01125	4.19986	3.15629	3.44346	0.408736	0.804201	0.46152	2.36339	0.553787	0.829785	4.64829	1.12598	3.99215	0.791116	4.02252	1.52321	0.943961	1.74812	2.29687	2.58499	1.12542	3.6411	0.498948	0.94383
Q9NUQ9	3.60029	2.46354	2.10181	2.83947	3.06919	2.40841	3.14643	2.8851	1.68256	2.11387	2.68975	3.02667	3.55864	2.28875	3.31045	2.65117	2.51059	1.62621	2.62011	2.46701	2.41678	2.24719	2.74783	2.94491	2.71352	2.5347	3.00475	2.122	3.0232	2.54029	2.15731	2.21041	2.61507	2.25039	2.51704	3.4648	1.87864	2.68706	3.61219	2.84345	2.62286	1.909	2.04911	2.76403	2.90236	3.2676	2.46712	3.70297	1.93721
Q9UBC2-2	3.60567	2.63272	3.46373	2.99631	3.00371	2.91542	3.06247	2.71638	3.19333	3.24953	2.8069	2.72486	2.78484	3.4686	2.92702	3.15712	3.26723	2.90246	3.64555	2.98675	2.84072	2.86486	2.94509	3.48388	2.49442	3.01682	3.54257	3.02391	3.11698	2.78219	3.27683	2.98604	2.9418	2.51773	2.7407	3.51432	3.12153	3.31415	2.87505	3.41499	3.24258	3.00021	3.27909	2.73931	2.89321	2.93224	3.35859	2.96106	2.95777
Q9UH03	5.22713	1.11996	3.75454	2.73914	2.53849	2.24764	2.44364	3.53392	1.89958	1.29842	2.83663	2.67174	2.82664	0.662176	2.88187	2.07757	3.1092	0.822255	5.46737	2.56009	2.98933	3.35859	-0.046436	3.92357	2.83714	2.97583	4.04634	2.76347	3.77426	0.395076	2.98593	3.32246	2.64028	1.02221	1.32547	4.72864	2.00983	3.96587	2.86213	4.42155	1.62325	2.29662	2.48222	2.7872	3.24672	2.32695	4.30067	3.00836	1.72213
Q9UH65	1.44226	3.20318	2.4131	2.53776	3.06597	2.31864	3.15209	2.86813	2.7737	2.13285	2.32249	2.59793	2.49481	3.04264	2.40351	2.97746	1.89362	3.83999	1.68249	2.69336	2.78194	2.10626	3.41947	2.24723	3.10523	2.64044	2.78625	2.75558	1.30771	2.62566	2.44888	2.22535	2.59788	3.03924	2.84948	1.64988	2.98439	1.94334	2.1518	2.32594	3.74615	2.89679	2.67029	2.27526	2.59006	3.32424	1.9864	2.49735	2.20868
Q9UIJ7	2.66592	2.6908	3.61262	2.68619	2.3223	3.43782	2.84661	3.57872	2.60997	3.38616	2.75464	2.55588	3.20821	2.62909	2.66539	3.08955	1.97939	3.06471	3.55511	3.60659	3.32234	3.01223	2.52075	2.35983	3.9306	2.76378	3.00059	3.03846	3.89971	2.06364	2.95174	3.01732	2.74371	2.8359	3.29911	3.37273	1.98777	3.23387	2.59149	3.47882	3.51953	2.43035	2.78597	2.70878	2.56702	3.14328	2.12372	3.0623	3.40117
Q9UK22	2.16265	1.74955	4.59311	-0.250831	2.9495	0.211386	2.50455	3.78103	0.993219	1.85524	2.37474	3.30845	3.06223	-1.19657	2.40331	2.20133	1.15904	1.39754	3.78706	1.67879	2.21913	2.79754	0.00123205	3.33842	3.55896	-0.222817	1.88007	1.21155	3.35883	0.996347	3.46665	3.32265	1.9533	1.60031	1.26669	2.83277	3.83449	3.22353	1.21075	4.20337	1.36093	0.359446	0.4415	2.26563	3.21717	3.47942	2.00541	2.1608	0.840716
Q9UNM6	2.65889	3.15993	3.16364	3.0527	2.42785	2.45053	2.54096	2.29547	2.7207	2.48104	2.59422	2.50614	2.51154	2.79732	2.58492	3.11665	2.65361	3.53336	2.48156	2.47925	2.11573	2.73107	2.70876	2.43405	2.37324	2.90314	2.50912	3.3294	2.52271	3.04124	2.58401	2.69277	2.33151	2.56939	2.57325	2.54323	2.90174	2.22049	2.57047	2.5667	2.52582	3.30919	3.41901	2.53882	2.48755	2.19148	3.08822	2.45361	2.75492
Q9Y6R1	1.68468	1.79226	0.937986	2.60867	1.73799	0.730321	2.21515	4.1139	-0.0694112	0.795562	1.07482	2.64559	0.791697	2.7956	1.68986	-0.492894	-0.00263475	-0.329547	1.63327	3.82664	2.91857	1.82279	0.488956	2.51441	1.85573	0.0692416	2.46832	0.472396	3.93061	-0.692973	2.22545	2.30473	1.87921	1.65832	-0.675917	2.46695	0.293037	2.96627	3.24512	1.3123	3.80473	0.315255	0.831324	1.43228	1.2388	2.90805	1.22961	2.27535	0.162591
O43157	1.55075	1.85974	2.54072	0.0828821	2.46175	1.90108	2.6106	3.52256	1.70359	1.77128	1.62599	2.96069	2.15778	-0.0486936	2.33518	1.37955	1.45378	0.029159	2.80135	2.80378	2.97193	2.26749	0.453448	2.81642	2.69425	0.959624	1.67049	0.752282	3.26017	0.775418	2.8967	3.10789	1.87996	1.66954	1.46971	2.03657	1.93628	2.88326	2.93069	3.36992	2.48891	0.650448	0.494341	1.99775	1.86074	2.72142	1.86144	2.88081	2.07889
O75390	4.63049	2.94922	2.6156	2.99731	2.37701	3.03188	2.74946	3.21817	2.48691	2.1813	3.17556	2.28484	2.82865	2.37739	2.19695	2.66345	3.4457	3.47324	4.12516	3.04292	3.01864	3.09975	2.6451	3.2271	3.18653	3.08203	3.63044	3.17818	3.79456	2.83532	2.24968	2.45186	2.6615	2.84695	2.73288	4.27757	1.96911	3.87408	2.57453	3.14407	2.8082	2.66288	2.86568	2.70578	3.46972	2.40862	2.39348	2.78291	2.60144
O76094	2.05385	2.46091	3.15312	3.09291	2.88121	2.93871	2.70502	2.32135	2.97421	2.2361	2.64404	2.59389	2.40793	2.89806	2.82271	3.00164	2.86241	3.49143	2.23844	2.31279	2.29623	2.49733	2.70726	2.19238	2.2945	3.16483	2.26823	3.27381	2.33103	3.1173	2.7765	2.79578	2.52032	2.05501	2.93396	2.0189	2.93982	2.28425	2.80147	2.3286	2.83371	3.30411	3.04536	2.50148	2.60301	2.21801	2.73034	2.61791	2.96553
O94874	2.65753	2.74941	2.70774	2.79545	2.61755	2.55163	2.6735	2.50846	2.06932	1.38488	2.52624	2.46763	2.73774	2.79402	2.17385	2.48957	2.5692	3.17011	2.40266	2.18856	2.34321	1.96736	2.39027	2.77131	3.12249	2.48824	2.25778	2.10516	2.61291	2.54403	2.34344	2.54004	2.29519	2.28556	2.95524	2.11707	3.12874	2.00479	2.7812	2.44003	2.94367	2.03957	2.39975	2.2887	2.57739	3.02014	1.91937	3.11067	2.41075
P00387-3	1.82418	2.46713	2.12939	2.82425	2.11625	2.52924	2.89909	3.08098	2.87155	1.35987	2.35046	2.90227	2.51097	2.74842	2.34977	2.56932	1.88673	1.1947	1.86655	3.2435	2.87013	2.37494	1.91665	2.52654	3.79196	2.07686	2.04276	2.59529	2.26683	1.75818	2.34536	2.3218	2.2344	2.79688	2.76662	1.98965	2.6113	2.26925	2.38459	2.73011	3.0459	1.42647	1.65314	2.28563	2.62686	2.75737	2.50553	2.41094	2.64741
P02730	1.9669	1.83265	1.08708	0.650235	1.00846	2.43488	2.79159	2.77659	3.40473	3.32021	1.8243	0.968249	0.820929	2.63362	2.37246	2.88119	1.60375	1.84372	2.5281	3.18911	2.20371	1.90891	3.85701	0.569083	1.63236	3.30957	3.12157	1.44052	1.80418	1.25843	1.57653	1.449	2.45325	2.51884	-0.121817	2.13657	1.97736	2.02368	2.11753	1.96409	1.58649	3.21525	2.93332	2.13868	1.06603	3.42478	2.29133	2.86267	2.41763
P04004	0.734691	3.36763	1.44865	0.529843	2.77719	3.57677	2.57674	0.723745	3.55127	3.87693	2.39256	3.45019	1.8877	1.73414	4.32406	1.86038	2.76381	2.17147	0.361349	2.17154	2.37998	2.31428	4.98176	1.16948	1.10551	3.04736	2.89527	1.36071	1.66004	2.45162	1.4553	1.22958	2.98502	4.18449	2.96047	0.880336	1.83823	1.14588	2.25111	1.68966	0.677166	3.32482	3.36192	2.99627	1.12797	3.53103	1.15261	2.11751	0.684586
P04271	0.0141625	-0.044127	2.8687	1.29713	2.23746	1.22494	2.54338	2.45087	1.85736	3.61603	1.37465	2.52045	2.25231	2.71955	2.6001	-0.0803409	0.454682	-0.617892	1.00712	2.90798	3.07181	1.94731	0.171689	2.82583	2.44825	2.41476	1.51119	-0.16655	1.90447	-0.570744	3.01183	2.94235	2.24094	0.530861	0.0509472	0.786103	2.98348	2.66332	2.17082	2.59291	4.19873	0.49453	0.940076	1.82272	2.73528	3.4191	0.929746	2.57194	-0.0983461
P07996	1.27634	3.68082	1.53118	0.167389	1.73497	3.26979	2.16288	1.24385	3.79829	3.41943	2.77093	0.946224	1.89935	2.13686	1.41634	5.68247	1.93206	1.65697	2.27747	1.83428	2.16113	3.15991	5.29131	1.47129	1.25286	3.93784	2.65503	2.16636	0.904551	2.78733	1.44387	1.02306	2.79465	2.29805	5.31559	1.24971	2.25251	1.81728	1.23952	1.16753	0.914784	3.75372	3.60678	2.34607	0.886216	2.31344	3.35228	2.14726	2.69371
P08195-4	3.89717	2.03989	4.51968	1.89681	1.95918	2.50952	2.02439	3.11485	2.4157	2.39076	2.52072	3.10842	2.56727	1.7105	2.50298	2.33993	2.38526	2.71988	4.22428	2.65828	1.83222	3.24113	2.05956	3.28887	2.21212	2.68074	2.94409	1.69014	3.33837	1.0832	3.70059	3.88514	2.42594	1.30547	1.09454	3.51485	3.35176	3.27726	3.21688	2.85458	2.9587	2.79808	2.65702	2.17511	3.1667	2.44469	1.54227	3.0666	2.44147
P09651	1.40948	2.53626	2.80911	3.56411	2.33677	2.70379	2.19372	1.93852	2.54315	2.33694	3.03762	2.11762	1.96659	2.81667	2.34242	2.00046	3.46815	3.96611	2.11088	2.19577	1.87123	2.83121	2.33209	1.41322	1.37992	3.02392	2.16836	3.67989	2.09752	3.29545	2.70709	2.67892	2.71578	2.57271	2.22566	2.10806	2.22634	2.37977	2.66718	1.93799	1.99702	3.56693	3.15812	2.78959	2.53836	1.61327	3.07041	2.04457	2.49703
P10515	4.28064	2.3019	2.39512	2.58017	1.87112	2.75051	2.30889	2.70243	2.75738	2.39488	2.61637	2.04345	2.33109	2.74035	1.94043	2.38662	2.56494	2.96221	3.8971	2.76736	2.51552	2.79712	2.20811	3.13603	2.71853	2.11808	3.57254	2.51507	3.20562	2.44135	1.98901	2.29319	2.47098	2.20467	2.30389	4.04274	2.19487	3.4157	2.31265	2.9236	2.43674	2.1233	2.33759	2.29504	2.83863	2.21692	2.55793	2.35306	2.71062
P10768	3.06344	3.05957	4.05077	3.1799	3.31393	2.65369	3.45597	4.32618	3.56943	2.59663	3.22127	3.66578	3.69654	2.97819	3.15574	3.49963	2.03187	3.64675	3.66349	3.38071	3.29687	3.4858	2.61681	3.83213	4.11953	2.23011	2.97432	3.88761	3.82499	3.1355	3.46991	3.54878	3.1903	3.11808	3.18824	2.82561	4.54871	3.67438	2.81237	4.26471	3.40616	2.8336	2.67957	3.25264	2.78571	3.35694	3.72791	2.87524	3.0022
P13929	3.49771	3.18281	2.61671	2.77487	3.34858	2.83295	3.2933	4.05494	3.43094	3.46941	2.764	3.46337	3.60519	2.89633	3.42543	3.57691	2.65612	3.40506	3.91206	2.90487	3.10632	2.80858	3.05849	3.89161	3.85765	2.57654	3.41973	2.83964	3.6609	3.60583	2.5973	2.71108	2.99268	2.84115	2.8776	3.32204	3.07013	4.30377	2.79726	3.92278	3.36069	3.38397	3.38215	2.80937	3.44476	3.1398	3.17519	2.84499	2.6604
P19971	0.839377	4.26513	1.16256	1.19266	1.61728	2.48284	1.81307	0.557102	0.655235	2.79217	1.96456	0.616998	3.8551	2.2807	1.56779	4.02771	1.43454	0.688111	0.634145	1.47179	1.9342	1.09201	4.75014	1.43302	1.93412	2.58899	1.72023	0.514597	0.191482	1.16263	1.10179	1.18296	2.19914	2.10546	4.08809	-0.0543685	1.89057	0.576426	0.925625	0.848839	2.48432	2.19952	1.55147	2.52682	3.51232	2.58616	0.607304	0.721436	1.10079
P22307	1.85448	3.40947	3.08412	3.46528	2.68562	2.93296	2.88397	2.57477	3.03926	3.17164	2.68462	2.63516	2.65244	3.3891	2.90506	3.38101	2.3485	4.17678	2.54645	2.67685	2.52459	2.55437	3.72175	2.48567	2.94571	2.68856	2.45125	3.22708	2.63671	2.61494	3.22873	3.26232	2.74664	2.45655	2.99033	2.12934	3.33651	2.0938	2.73125	2.62576	3.59522	3.50332	3.54997	2.61761	3.30052	3.17943	2.19514	3.13552	3.07672
P26440	2.15493	2.19428	2.89272	3.14307	2.48816	3.26919	3.12201	3.30073	2.15475	2.32126	2.46148	2.55831	2.60184	2.52224	3.13874	2.97079	2.17118	2.58231	2.06415	3.19329	2.61063	2.39762	1.71396	2.35346	2.72831	2.87018	2.45739	1.88072	3.31911	2.56674	3.10825	3.21495	2.53637	2.58339	3.25071	2.92171	2.71031	2.56376	3.23758	2.65316	2.9193	1.77713	1.79067	2.8017	2.00225	3.12542	2.01015	3.15051	3.19022
P30626	1.03423	1.73774	2.38349	2.40093	3.73878	3.38068	2.82854	2.44293	2.42872	2.57133	1.87645	2.42963	1.86499	1.45299	1.83881	1.49488	2.28601	2.93666	2.85814	3.06646	4.3439	2.08194	1.32993	2.86585	2.99652	2.82737	2.33404	0.747332	3.15972	2.16972	2.91836	2.53831	2.79001	2.20556	3.16336	1.27821	3.41676	1.75616	2.37218	2.93604	3.40597	2.19749	1.68129	2.1714	3.15613	3.66777	1.28842	2.74324	2.22211
P49418	6.18915	0.781859	1.40206	2.53071	2.18077	1.5588	2.26804	1.83069	1.01422	1.41988	3.47647	1.39714	3.1687	1.57941	1.59598	1.65295	3.17981	0.159248	5.80429	1.29173	2.04801	3.3426	0.689939	4.68213	1.81243	2.51267	4.79967	1.04358	3.73277	0.960055	1.11267	1.05222	2.81034	0.602814	0.785721	4.95621	0.910839	4.42344	2.10272	4.33792	1.03355	1.2099	2.10049	2.6333	2.77211	1.75323	3.12162	2.02444	1.69461
P50440-2	1.95354	2.80447	4.08317	2.35083	3.43558	4.27261	3.94948	3.28652	1.55949	1.40287	3.09858	3.26149	2.77764	2.95375	3.87884	2.3058	0.866482	4.17511	1.65007	3.99121	3.8524	2.75273	1.70761	2.74577	3.31645	4.4013	2.73207	1.96877	2.56504	3.03829	2.7755	3.25896	3.23046	2.97844	2.79651	1.54479	2.89715	2.17954	3.48593	1.66449	3.69477	4.25379	3.5697	3.01582	3.39124	4.36497	1.95871	4.39448	2.22608
P51649-2	4.64502	1.71593	2.8342	2.88822	2.29259	2.22681	2.48739	3.75986	2.99571	2.32382	2.82949	2.44467	2.84462	1.91362	2.68203	1.62658	2.89657	2.81985	4.58551	3.0424	2.88771	3.35631	0.94337	3.39922	3.45068	2.02619	3.29095	2.49398	4.75088	2.962	2.59194	2.93264	2.5666	1.81334	2.49212	4.34035	2.05833	3.66965	3.23354	3.6885	3.22076	1.73671	2.01988	2.74719	3.51428	3.20365	2.71415	3.36253	3.37473
P52306-5	4.88083	2.6063	3.75319	3.16364	3.06459	2.64804	3.51137	3.30336	2.52375	2.8154	3.3482	3.11593	4.02076	2.54349	2.96324	2.71174	3.00318	3.61971	4.86713	2.96689	3.01035	3.20535	2.23384	4.15774	3.02975	3.14117	4.31184	2.69356	3.57066	2.56382	3.55198	3.59464	3.08684	2.15874	2.88538	4.11866	3.35612	4.02674	2.91505	4.28574	3.16923	2.6472	3.15074	3.11045	3.80951	3.39417	3.04301	3.15074	2.57999
P54727	2.27426	2.75866	2.79083	2.68401	2.49353	2.31081	2.44577	1.80849	2.71759	3.20285	2.24424	2.16396	2.20013	2.20819	2.03052	2.80824	3.17497	3.21863	2.89536	2.05121	2.40918	2.42106	2.75181	2.09602	2.17183	3.52293	2.16179	3.12907	2.29294	2.26773	2.56539	2.08801	2.39089	3.05921	2.33117	2.41095	2.86487	2.11478	2.40856	2.65161	1.89876	2.95416	2.55045	2.53195	2.82109	2.04038	2.85764	2.11237	2.3664
P61160-2	2.85203	3.24001	2.67494	2.57382	2.79528	2.54255	3.06317	2.82111	2.32218	3.43645	2.67252	2.80016	3.09678	2.86146	2.80882	3.47304	2.50035	2.3425	2.9444	2.6861	2.74765	2.51871	3.55547	2.9284	3.15018	2.6771	2.93292	2.81285	2.53932	2.57213	2.65165	2.78696	2.59038	2.5798	2.88178	2.90629	2.68229	2.7321	2.34951	3.41469	2.77626	2.55604	2.84377	2.71959	3.0884	2.96012	2.81841	2.74022	2.59863
Q13449	3.74887	-0.00444097	2.56569	2.72119	1.89138	1.69961	2.32515	2.90286	1.54985	2.24334	1.73985	3.32108	2.18776	-0.0392715	2.39065	1.19998	2.42711	0.0933023	3.865	2.70481	2.48534	2.50677	0.368335	3.283	2.53457	1.95327	3.08322	0.0214458	3.16008	1.10624	2.76502	2.93887	2.07641	0.722926	1.37007	3.6979	2.01465	3.58088	2.92525	3.31557	2.03358	0.289185	1.08832	2.08742	3.62132	2.6857	1.35808	3.17459	1.59218
Q14160-3	1.31832	1.62461	3.23406	1.86875	1.8848	2.03291	2.05429	2.25795	2.72632	2.32612	1.88707	2.12532	1.5798	1.90512	1.85561	1.56715	2.79828	3.14408	1.68531	1.95998	2.26732	2.021	1.48653	2.02233	2.05771	1.78264	1.63628	1.83442	2.07225	2.39349	3.03337	3.08647	1.89558	2.0817	2.85385	1.61934	2.53061	1.92046	2.06053	1.80017	2.47641	2.11998	1.69134	1.79696	2.31371	1.96524	1.75473	1.97968	3.33149
Q14894	5.84582	4.1265	0.379899	1.39469	-0.309174	-0.050832	-0.344923	-0.223767	0.204969	0.162085	3.23254	-1.88809	3.23559	0.130197	-1.02251	1.83515	2.60925	-0.319811	5.55623	0.95517	1.56132	2.24547	1.07248	3.77623	-0.0633777	0.250098	4.79459	0.138305	3.26511	0.529598	-0.155434	-0.484177	1.99989	1.98688	1.41736	4.63794	-0.587991	3.21459	-1.12164	3.55016	-0.423542	-0.0942312	1.26434	1.532	1.48468	-0.117093	0.362633	-0.874592	0.0457062
Q15084-2	1.39418	2.788	2.11318	3.92579	2.71462	3.79125	2.80798	2.60658	2.77151	3.18243	2.66592	2.3685	2.31366	3.21268	2.68101	3.02991	2.74633	4.63896	1.67902	2.91079	2.75807	2.45891	3.90886	1.8806	2.47356	3.29071	2.85413	2.63868	2.02308	3.38018	2.55577	2.34228	3.07998	2.75244	3.2997	1.84203	2.17103	1.98193	2.60485	1.78595	3.34125	3.88528	3.8662	2.74849	3.13368	2.40219	1.99831	2.42435	2.78315
Q15181	3.06578	3.41145	2.85281	3.9493	2.84319	3.22849	2.90919	2.66213	3.46936	3.28014	3.17573	2.68773	3.03661	2.99547	2.9757	2.99617	3.23172	4.96582	3.16038	2.9823	2.96544	3.0898	3.32894	2.65817	2.30941	4.10778	2.79518	3.49423	3.10114	3.42812	3.26897	3.01553	3.23188	2.93454	2.88314	2.77749	3.44387	2.85423	3.09823	2.70307	3.15545	4.27291	3.74434	2.97093	3.4691	2.69594	3.18907	3.03248	2.89486
Q15366-2	2.5067	2.76015	3.20274	3.2063	2.48281	2.22263	2.36315	2.30632	2.30338	1.82056	2.57392	2.29475	2.1937	2.86342	2.4507	2.6295	2.85938	3.52259	2.28798	2.25585	1.97188	2.5345	2.24831	2.03831	2.44347	2.59178	2.02739	3.33643	2.09598	3.18015	2.56543	2.55557	2.29139	2.40421	2.44761	2.11906	3.1435	2.46872	2.46682	2.18911	2.59555	3.16786	2.58585	2.35434	2.45474	2.19929	3.20461	2.27077	2.83453
Q15811	3.06635	1.77984	3.38937	2.34656	2.45221	2.30388	2.49741	2.36197	2.89024	3.44406	2.39423	2.68306	2.4134	2.41214	2.77901	3.03302	2.85458	1.11251	3.06492	2.74936	2.71316	2.73112	2.21907	2.80031	2.33403	2.15301	2.90785	2.88491	2.42573	1.85835	3.40226	3.56025	2.43868	1.77824	2.1333	3.18493	2.59817	3.05	2.25349	3.15773	2.62838	2.3871	3.06809	2.42763	2.47609	2.56364	3.57403	2.52021	1.99373
Q16881	2.43315	3.27256	3.03832	2.72559	3.17307	2.2413	2.85593	2.91029	2.12585	2.89667	2.93323	2.64655	2.637	2.19394	2.61184	3.36095	2.44008	3.85725	2.93512	2.50083	2.52618	2.79847	3.06021	2.63401	3.50175	2.8021	2.33425	3.24851	2.70725	2.92281	2.4643	2.50692	2.48236	2.59815	3.60856	2.10699	2.75114	2.46954	2.31416	2.88998	2.82033	2.8237	3.44955	2.60349	2.25897	2.52033	2.81013	2.19917	2.86185
Q4V328	2.88673	1.59851	1.50408	2.17559	2.4317	2.14937	2.32944	1.7726	1.78493	1.97275	1.91374	1.74754	1.77689	2.53823	2.11559	1.8854	2.25296	2.08016	2.69584	1.68498	1.84784	1.82472	1.96856	2.26028	1.53072	2.45066	2.61686	2.63515	1.80515	2.3775	1.5393	1.55961	1.79793	1.64705	2.05693	2.78211	1.48907	2.26737	2.23063	2.28269	1.90421	1.59917	2.2273	1.76202	1.88517	2.06079	2.61295	2.39016	2.2907
Q8WX93	0.895286	4.00545	2.63086	1.77594	3.01942	2.32598	3.11949	2.7693	1.69777	1.6282	2.45587	3.1618	3.01876	1.15504	2.34611	4.07674	1.95077	1.45303	1.97687	2.10283	2.54826	2.51267	4.12704	2.93706	3.2327	2.20773	2.20939	0.814298	1.66565	1.45595	2.53796	2.50104	2.50135	3.49383	3.08621	0.729984	2.1779	1.80821	2.16704	3.56981	2.44121	2.49241	1.52577	2.4118	1.99709	2.70444	1.00963	2.42291	1.8506
Q92974	3.43823	1.20837	-0.162308	2.11271	1.11054	1.57249	0.869011	0.528467	0.393547	0.71257	1.38785	0.160467	1.84178	2.65367	0.31317	1.01376	2.18549	0.401241	2.34174	0.53227	0.863732	0.907848	1.6137	1.71384	1.61377	1.21475	2.28315	1.17459	1.74813	0.430069	0.00492724	0.117476	1.05333	0.69669	0.321377	3.07269	-0.223835	1.2378	0.327491	1.78876	1.10207	1.19184	2.25786	1.3059	2.43569	0.874134	1.24529	0.367993	0.540095
Q96PK6	1.57164	2.83646	3.34888	3.53379	2.76097	2.88385	2.45683	2.05273	3.19176	2.40036	2.87442	2.33031	2.28652	2.98109	2.35739	2.71753	3.46973	3.93724	2.08201	2.47896	2.05828	2.9925	2.65238	1.82927	1.75214	3.1494	2.60393	3.8972	2.18481	3.52185	2.80999	2.79389	2.77466	3.17679	3.25831	1.53908	3.33877	2.76144	2.84127	1.84959	2.6421	3.10794	2.75621	2.79507	2.71994	1.83749	3.5286	2.36938	3.24761
Q99426	2.5154	1.81731	2.22141	2.71351	2.79574	2.25794	2.77299	2.94354	1.85488	1.93486	2.15558	2.56904	2.6287	1.9556	2.55671	1.57323	1.87966	2.45452	2.75523	2.39776	2.47247	2.15189	2.14355	2.63054	2.90183	2.15843	2.36845	1.84218	2.63148	1.81605	2.40136	2.38915	2.30697	1.82351	1.82182	2.30971	2.08404	2.67086	2.02257	3.07685	2.63736	2.34252	2.34388	2.2776	3.0325	2.33106	2.58558	2.06644	2.09017
Q99961	4.23542	2.66645	2.48936	2.74587	3.28772	2.38852	2.79368	3.61209	2.79669	2.49216	2.91384	2.89268	2.60344	2.65487	2.66156	2.75307	2.84005	2.50115	4.32515	2.73767	3.09829	2.93779	2.07865	3.64268	2.96419	2.6226	3.92518	2.71389	3.33186	3.10068	2.6368	2.62752	2.75543	2.42176	2.32324	4.0141	2.38315	3.59595	2.43618	3.67007	2.47721	2.78812	2.86025	2.81819	3.28181	2.71436	3.19958	2.27212	3.08382
Q9H2M9	3.32136	2.66507	2.4116	3.01497	2.4962	2.57379	2.66028	2.53924	2.4319	1.97482	2.51768	2.47729	2.667	2.46766	2.49519	2.63478	2.60932	3.27258	2.98996	2.28449	2.39811	2.30212	2.41265	2.7333	2.52617	2.85396	2.99231	2.86858	2.63615	2.85941	2.17426	2.30876	2.33866	2.25049	2.48825	2.89606	2.34714	2.32795	2.39567	2.42308	2.8673	3.35522	3.30469	2.46057	2.3001	2.60172	2.64719	2.44212	1.91507
Q9H4A3-6	2.83474	2.31955	2.92572	2.68104	2.87799	2.21303	3.16178	2.86461	2.75473	2.6681	2.38191	2.75026	2.91326	2.7699	2.54455	2.33237	2.96612	2.85454	2.74041	2.4355	2.94919	2.36636	2.20743	2.97842	3.16765	2.5497	2.64711	2.22069	2.92103	2.3747	2.99739	3.08828	2.48445	2.17017	2.85176	2.82914	2.8282	2.70823	2.90566	3.01167	3.21473	2.53803	2.13538	2.48486	2.58293	2.83837	2.54317	2.85346	2.66691
Q9NQX3-2	3.84151	1.0823	2.51202	2.62252	2.40952	1.83521	2.35212	2.52251	1.96592	2.08309	2.41929	2.19598	2.00138	1.75113	2.166	1.58681	2.56125	4.30852	3.07923	1.82376	1.97787	2.34096	1.07668	2.73117	1.76141	2.32598	3.00018	3.87423	2.72	1.91436	2.40162	2.43045	2.14862	1.44931	1.90538	3.46462	1.24496	2.92181	2.71031	3.22996	2.57244	1.83015	1.92979	2.26359	2.61747	2.02923	3.58237	2.40025	1.87468
Q9NZ08-2	1.159	3.51763	2.35674	3.28655	1.45792	2.70106	2.6833	2.26251	2.70181	2.56423	2.31608	2.05923	2.97565	2.37163	2.7454	3.5915	1.81961	2.19403	1.15968	3.48152	3.07504	2.25802	3.29459	1.66977	2.64082	3.41386	1.83978	1.76194	1.53165	2.35993	2.75472	2.65993	2.76558	3.32708	3.6096	1.60236	2.94241	1.88469	2.86133	1.36687	2.49329	2.23891	2.05723	2.55261	2.21373	2.58295	1.72436	2.86269	3.24837
Q9P2R7	4.51683	2.6407	2.7205	2.86414	2.13234	2.97291	2.62757	3.08236	2.50274	1.89419	2.81694	2.33054	2.85711	2.75408	2.37733	2.50642	2.40317	2.33055	4.32986	3.1073	2.74373	2.93537	1.95723	3.54292	2.93902	2.40572	3.73649	2.49323	3.77661	2.23833	2.42322	2.61884	2.54951	2.69437	2.50997	4.22821	2.16833	3.75794	2.65567	3.28283	2.88864	2.06279	2.06558	2.54781	3.21927	2.34377	2.4167	2.7841	2.3159
Q9UBE0	1.90618	3.09761	3.47256	3.92873	2.57409	2.66248	2.27838	3.00278	2.93311	1.65986	3.19139	2.30543	2.33568	3.35873	2.55997	2.71697	3.45004	4.68084	2.19224	2.30702	1.89231	3.0807	2.33198	1.89482	1.76007	3.08249	2.1737	4.43063	2.38143	3.98842	2.91417	3.06408	2.77985	2.80666	2.5811	1.60568	2.89763	2.53934	2.83024	1.89578	2.79822	4.16195	3.67008	2.92035	2.71107	1.58751	3.94192	2.09341	2.98838
Q9UJU6-3	2.80635	3.09633	2.70528	2.4884	3.29023	2.53395	3.09189	2.96046	2.17748	2.94693	2.48118	2.87926	2.68555	3.26493	2.75073	3.16125	2.4425	2.82306	2.70097	2.68253	2.82902	2.42294	3.40917	2.59173	2.49648	3.17874	2.93469	3.19615	2.33273	2.65808	2.52107	2.58511	2.46473	3.07108	2.70537	3.26915	2.90351	2.69296	2.62481	3.015	3.04466	2.69336	2.06082	2.60938	3.11212	3.08567	2.93764	2.98597	2.80405
Q9UKG1	2.12562	2.35463	2.23396	2.66643	2.70082	2.03526	2.73786	2.81679	1.83045	1.87935	2.06391	2.80158	2.37009	1.95402	2.85328	2.38162	1.79389	1.67362	2.31926	2.45539	2.26355	2.01977	2.25238	2.18525	2.02392	2.74626	2.331	1.93334	2.46238	1.71413	2.55422	2.68146	2.29428	2.37155	1.32943	2.44409	2.00193	2.6191	2.83912	2.61479	2.53132	2.07335	2.07973	2.12878	2.2652	2.80128	2.09325	3.12851	1.57057
Q9Y6G9	3.96011	2.8716	2.97026	3.16545	2.76358	2.70816	2.75771	2.39246	2.83364	2.85374	2.86819	2.53035	3.13365	2.68662	2.66175	3.12319	3.40445	3.2659	3.52208	2.34532	2.42644	2.8909	2.71924	2.84228	2.60133	3.09101	3.14713	3.91917	2.91191	2.9591	2.7832	2.73984	2.65247	2.29007	2.67897	3.41553	2.67338	3.19091	2.52346	2.9177	2.7664	3.2096	3.64136	2.75379	3.22175	2.37271	3.67922	2.51032	2.71352
H3BQK9	0.458587	1.63841	1.71484	1.47186	1.88699	1.69666	1.84058	1.49347	1.29332	1.82522	1.1297	1.47792	1.09524	2.53058	1.85583	2.32648	0.441841	1.64129	0.388868	1.77442	2.13876	1.03328	2.59035	1.07709	1.61264	1.4165	1.00164	2.57496	0.725646	0.84491	1.5898	1.62321	1.63529	1.42624	1.87507	0.567521	0.880736	1.0179	1.89044	2.32815	2.60401	0.874754	1.21508	1.54303	1.23571	2.00826	1.16537	1.94428	0.93226
O14744	2.28756	2.48586	3.39842	3.17216	2.64099	2.45751	2.76087	3.08453	3.11694	2.78228	2.7351	2.96769	2.55675	3.02892	2.85869	2.28696	2.43666	3.63261	2.9308	2.69267	2.67916	2.87269	2.06991	2.86804	2.8812	2.30709	2.78702	2.89179	2.98154	3.12446	3.01878	3.07332	2.6724	2.32289	2.89763	2.20866	3.26063	2.47559	2.48507	2.85922	2.95404	3.23915	3.36828	2.72068	2.49611	2.46475	2.80391	2.46329	2.90883
O14950	2.38694	4.0517	2.30832	2.31062	2.32542	2.60452	2.48091	2.05711	2.42652	3.18138	2.6019	2.37057	2.95014	4.11843	2.6005	2.58028	2.50987	2.28847	2.35948	2.5284	2.13198	2.47536	3.79057	2.33925	2.33094	3.12676	2.50979	2.12965	2.15911	3.02714	2.16991	2.51653	2.62772	3.58589	2.91345	2.20834	2.40357	2.25919	2.21555	2.77017	2.90761	2.45615	2.41704	2.57961	2.47091	2.88033	2.16295	2.58493	2.70163
O15484	1.52412	0.767022	2.63186	2.87878	2.23885	2.28885	2.4705	2.80153	1.31955	1.40182	1.53465	2.49117	2.71228	2.05956	3.3608	1.22854	1.80648	-0.743693	1.99239	2.53127	2.02022	1.91289	0.183265	2.32089	2.74223	2.47648	2.92972	0.496176	2.00581	0.54856	2.81204	3.23001	2.12368	1.13221	2.05097	2.18239	2.26868	1.97389	2.19953	2.9906	3.03829	0.26345	0.458495	2.74739	2.9198	3.05582	1.04717	2.6534	2.05243
O60641	5.84022	1.22509	1.16283	2.26046	2.0105	1.47186	2.41495	1.79221	0.365527	0.652267	2.96182	1.49807	3.06515	0.758182	1.69978	0.802465	2.68613	-0.208199	5.41654	1.31048	2.1379	2.814	0.804626	4.11705	1.57387	2.16636	4.59287	1.19288	3.43805	0.591904	0.862437	0.793633	2.35638	0.814585	0.812364	4.75198	0.586829	4.00912	1.45617	4.01648	0.667747	1.22154	1.84959	2.26337	2.54385	1.26275	2.79346	1.49158	1.04182
O60826	1.15491	1.64078	1.66913	1.8209	2.42475	2.00845	2.39319	2.22523	1.79794	1.66419	1.57033	2.43556	1.80403	1.90553	2.18225	2.01801	1.51728	1.11161	1.38983	2.15666	2.2306	1.70142	2.04876	1.66682	2.09245	1.80788	1.72957	1.09069	1.5609	1.31063	2.15308	2.22875	1.72234	1.50651	2.07112	1.21334	1.78911	1.52388	2.08166	1.8639	2.71016	1.66615	1.5204	1.63539	1.95294	2.48105	1.4704	2.35068	1.52244
O75367	1.07424	3.006	2.84627	2.79453	2.35898	3.20923	1.75974	2.26791	3.02075	2.87253	2.2349	2.65747	2.60989	1.94705	2.46821	1.7901	3.0994	3.67916	1.88664	2.44107	2.60727	2.46612	2.26289	1.71669	2.21993	2.12724	2.19985	3.23574	1.98164	2.82917	3.46662	3.03712	2.41605	3.29879	2.77471	1.48648	3.13249	2.8131	2.11721	1.93437	2.46654	2.712	2.35342	2.44371	2.27573	1.90523	2.99782	1.80198	3.43592
O95433	2.88754	2.16153	2.90981	2.43888	1.81363	1.5599	1.97564	1.92677	2.48215	2.27151	2.31386	1.73871	2.45871	2.77013	2.02973	2.13202	2.47166	2.85829	2.55856	1.60927	1.57784	2.13123	1.83083	2.43774	2.41223	1.89063	2.50506	2.30975	2.5107	2.25351	2.23243	2.21159	2.01537	1.43508	2.58192	2.61914	2.27351	2.09221	1.60108	2.19825	2.43393	2.68577	2.18673	1.81316	2.74464	1.70085	2.01839	1.7254	2.08561
P01034	2.70453	-0.389122	3.7917	1.29081	0.0123468	0.5605	-0.160288	2.32325	0.499751	0.666342	0.996905	3.42172	1.57634	-0.416281	0.70051	1.3539	-0.258202	-0.622877	1.59781	1.55087	1.08222	1.99403	0.594136	0.939579	1.31807	-0.124879	1.33856	-0.828075	1.44021	0.107612	3.31224	3.36774	1.19676	0.0795679	-0.489283	0.823022	0.694248	0.695263	3.07477	1.04997	3.68803	0.44957	1.13359	1.22637	2.99606	1.96119	0.193712	2.58493	0.304707
P04350	5.81944	0.66307	1.15249	1.396	1.78162	1.00264	1.70631	1.35683	0.605603	1.11554	2.89959	1.79485	4.03292	0.271506	1.85072	0.279273	1.7343	1.26229	4.34381	1.16373	1.53077	2.12169	0.0264588	3.7703	2.75577	1.5061	3.25599	1.23503	3.63217	0.00182071	1.33589	1.39614	2.01058	0.24489	0.744472	4.38225	0.779481	4.22025	1.44456	3.2903	0.910774	0.996693	1.55883	2.01401	3.28247	1.78903	1.38651	1.3366	0.849815
P05164-3	-1.35462	0.0877844	-1.97534	-1.93651	-1.2402	-0.759091	0.409309	-0.723893	-0.599442	3.35203	-0.395738	-1.25968	-2.72957	-1.41844	0.541065	1.68324	-1.44325	-0.808183	-1.26284	-0.359508	-0.599767	0.49947	2.04295	-1.93997	-1.49746	0.658789	-1.40524	-1.31084	-1.53694	-1.08857	-0.523458	-0.378247	0.470352	-0.787621	0.681863	-0.789668	-2.90581	-0.852546	-2.46625	NaN	-2.14042	-0.982701	0.902808	0.470498	-0.772712	0.00900299	-0.313444	-1.19752	-1.40508
P13861	2.69585	2.93694	2.30404	2.62387	2.42789	2.48174	2.55367	2.79656	2.06999	1.8817	2.36868	2.58546	2.27586	2.45588	2.49874	2.7724	2.36653	1.97724	2.92514	2.53517	2.16689	2.3865	2.37967	2.20254	1.90402	2.44006	2.6929	3.53119	2.48634	2.39327	2.25141	2.36871	2.21988	2.68612	2.16649	2.82771	2.95268	2.03885	2.05397	2.56549	2.61128	2.17132	2.38762	2.4064	2.44036	2.28624	3.02863	2.2377	1.88605
P14621	1.74106	0.947973	2.56865	0.883333	2.30249	-0.0767823	2.18814	3.84381	0.449765	1.5186	1.65671	2.46043	2.38934	0.844044	1.31653	0.752732	0.333293	-0.204494	2.79733	2.53842	2.18414	1.99533	-0.0249312	3.01499	2.86643	0.351894	1.64546	0.519714	3.14	0.168821	2.31588	2.40359	1.61542	0.678564	1.1026	1.84317	0.58778	3.57976	1.65346	3.10524	2.23458	0.24282	0.895846	1.76254	2.19772	2.59168	1.24841	1.80073	0.739362
P20742	2.1384	2.36703	3.17824	1.77924	3.1181	3.42097	2.97267	2.92978	3.66273	5.3288	3.17004	3.47647	2.13726	2.37031	4.11565	4.46016	3.1257	3.24985	2.82308	2.25758	3.12972	3.05991	4.76361	2.37236	2.9128	4.81393	3.68267	2.031	2.42836	2.2896	2.69683	2.44696	3.39557	3.14906	4.04255	1.99718	2.50356	2.36125	3.41733	3.24473	1.87129	3.94159	4.21599	3.37562	3.79205	3.72728	2.91781	3.27102	2.20463
P21397	3.32633	1.7386	1.58107	0.973199	1.78855	2.28664	2.58788	3.58511	2.83535	1.7308	1.81237	3.30043	2.31343	0.463404	2.32862	2.27882	1.39398	0.186736	2.80151	3.37575	2.95174	2.46179	1.21733	3.55091	3.93704	1.28223	2.74559	1.11425	2.29414	0.494749	2.37335	2.37302	2.44137	2.80606	1.28831	2.92677	2.38952	2.36157	2.79015	2.80268	2.52928	0.846802	1.1343	1.96039	2.51181	3.12393	1.28313	2.8671	0.845854
P21695	3.68374	1.02031	4.02912	1.02616	2.99379	2.01939	2.29644	2.79873	1.17435	1.81909	3.0147	3.37968	4.70474	1.57673	2.90488	1.27805	1.67914	0.216295	3.45036	2.03173	1.95594	2.59932	0.798555	4.01051	3.31841	3.02573	2.41314	0.780979	2.79506	0.274427	3.30437	3.57755	2.2362	2.23245	1.79156	2.4161	2.90566	4.31059	2.4406	3.78542	0.54775	0.810523	0.771785	2.98007	4.36508	3.10884	1.32601	2.39079	1.31917
P25788	2.0256	2.81138	2.8804	2.77586	2.32084	2.33932	2.55854	2.26056	2.62052	3.35307	2.55577	2.29223	2.53262	2.73763	2.45473	3.13232	2.50161	3.3123	2.16046	2.25345	2.10442	2.56421	3.16682	1.91104	2.36857	2.34494	2.43812	2.9553	2.29568	2.93752	2.50358	2.42522	2.39977	2.41883	2.76461	2.01326	2.83228	2.22812	2.2533	2.34769	2.20744	3.02111	3.15443	2.46023	2.32401	2.19366	2.75192	2.14234	2.73254
P28289	1.26762	2.02951	3.10713	2.43918	3.24538	1.86675	3.59639	4.02142	2.27596	2.56247	2.16787	3.84834	2.48128	1.54269	3.40496	2.71193	2.74605	0.682886	3.21671	2.91192	2.16211	2.82957	2.205	2.8258	3.83909	2.99177	2.76988	1.03961	3.07104	1.20314	3.06126	2.89616	2.73025	2.04248	1.7737	2.57032	4.19714	3.07271	1.91467	3.25838	3.21324	1.92779	1.69948	2.78104	2.65551	3.48041	2.01131	2.24955	2.5303
P30084	3.98809	2.85642	2.9656	2.21352	1.74355	2.44638	2.51838	3.04162	2.61896	3.2195	2.53157	2.85684	2.51293	2.61295	1.95656	2.67678	1.97508	4.3776	3.11453	2.57236	2.25796	2.85247	2.44307	3.55142	2.83442	2.02574	3.06112	2.63509	3.56403	2.65057	2.51843	2.67261	2.46165	2.63784	2.41924	3.80347	1.94958	2.74797	2.34109	2.75551	3.67233	2.53514	2.81749	2.33517	2.8553	2.53919	2.15979	2.4973	2.69042
P35749-2	2.21001	4.42594	1.50498	1.74735	2.1235	2.52291	2.26762	1.57727	2.55434	3.29495	2.43098	1.94957	2.7683	3.5855	2.18131	4.13507	2.31247	2.00081	1.52075	2.11655	2.03425	2.0914	4.27176	1.92801	2.3458	2.89514	2.21484	2.09141	1.57449	3.16914	1.56315	1.94056	2.39188	3.69013	3.40991	1.47131	1.83211	1.53026	1.86649	2.20348	2.97638	1.9927	2.53841	2.44649	1.79729	2.63982	2.7475	1.3677	2.57901
P36543	4.47649	2.72836	1.65531	2.40676	2.62416	2.33315	2.59173	2.72073	1.74494	2.37327	2.65389	2.02757	3.03723	2.40911	2.22808	2.5066	2.94218	1.94187	4.37152	1.77706	2.27935	2.56892	2.89313	3.5458	2.59764	2.51678	3.87867	2.57014	3.11984	1.46237	1.82997	1.7987	2.43489	1.78746	2.04573	4.08425	1.746	3.38594	1.90139	3.62432	2.3901	2.19554	2.4691	2.4158	3.44975	2.64177	2.80249	2.1854	1.58263
P40123	4.59126	1.86993	3.0493	1.85383	2.35274	1.64304	3.45653	2.0141	2.28983	2.68275	2.63244	1.86334	3.43281	1.87741	1.8256	2.1603	2.47108	2.6226	4.65768	2.34647	2.43381	2.72652	1.53528	4.12528	2.54932	1.83506	4.10917	1.6463	3.16536	1.70382	2.74255	2.78861	2.58246	1.25486	1.87779	4.10329	2.70887	2.90261	1.88713	3.94356	1.76205	2.55798	2.92571	2.35999	2.77351	2.83879	3.07335	1.74612	1.21684
P49589-3	3.46877	2.79357	2.73946	3.78042	3.30116	2.93508	3.17363	3.42559	2.33054	2.04033	2.97836	3.49932	3.19465	2.92299	2.96495	2.42772	2.86256	3.06241	3.73383	2.68093	2.96739	2.7845	2.40199	3.47637	3.47998	3.15522	3.23397	3.00941	3.54195	2.80511	2.40804	2.63042	2.85434	2.2288	2.84433	3.05413	2.40114	2.98364	2.6587	3.28024	3.10271	3.60994	4.07685	2.7516	3.73774	3.27411	2.82738	3.43519	2.65923
P49915	2.59836	2.56011	3.08614	4.08211	2.53472	2.49164	2.36163	2.11195	2.56269	1.87194	3.11578	2.293	2.37052	3.06879	2.6041	2.8724	3.57838	2.93938	2.3481	2.32293	1.9872	3.24978	2.33864	1.90603	1.77687	2.9189	2.28234	3.48006	2.42887	4.27008	2.70644	2.67945	2.64705	2.05559	2.86877	2.50517	2.68815	2.72205	2.56157	1.9934	2.53231	3.75101	3.48864	2.79949	2.47373	1.68062	3.09434	2.15585	3.46471
P51572-2	2.64025	3.53276	2.23625	3.05674	2.62192	3.34118	3.07492	2.81891	3.82502	2.99255	2.61643	2.58734	2.67188	4.01869	2.57341	3.27599	2.8844	3.31865	2.31761	3.21248	3.09297	2.57146	4.19234	2.89144	3.07079	3.24676	2.91503	3.131	2.68535	2.53421	2.5038	2.48836	2.88436	3.31752	3.79411	2.61436	2.71361	2.6358	2.6196	2.27389	3.08627	3.71103	3.12973	2.52065	3.80599	3.00501	2.42931	2.98346	3.33304
P55795	1.92822	2.69778	3.15428	3.32794	2.67012	2.74916	2.53216	2.26636	2.73954	1.79865	2.78124	2.37538	2.18416	3.12637	2.53343	2.53817	3.48537	3.13146	1.91823	2.39199	1.88421	2.56484	2.88757	1.7849	1.91412	2.78477	2.2166	3.54199	2.2789	3.27366	2.60081	2.58506	2.57019	2.71936	2.73132	2.06082	2.81537	2.57854	2.67921	1.91758	2.32261	3.28522	2.74206	2.55392	2.42108	1.96755	3.23469	2.2666	2.79766
P57721	2.17342	2.59622	3.19151	3.32106	2.66474	2.23223	2.41776	2.42283	2.54727	1.62853	2.6572	2.22759	2.08981	2.87552	2.40258	2.52722	2.97558	3.67329	2.2449	2.22077	2.16665	2.55517	2.27669	1.92165	2.32181	2.69568	2.08983	3.44962	2.12832	3.24939	2.61219	2.59747	2.34917	2.45016	2.51921	1.83285	2.99218	2.48567	2.58381	2.03829	2.60258	3.13633	2.73171	2.42063	2.49396	1.93599	3.37681	2.20859	2.8602
P61247	2.36769	3.03786	3.4726	3.47315	2.90194	3.28255	2.3754	2.52946	2.61355	1.82512	2.48158	3.04345	2.71875	2.8211	2.89048	2.07848	2.92241	3.81155	1.91371	2.45389	2.66018	2.59015	2.57977	2.36967	2.61682	2.35652	2.42275	2.47909	2.35552	3.55307	3.42762	3.08991	2.61537	2.84676	2.86038	2.40169	2.28413	1.8599	2.48639	2.40246	2.59776	3.78757	3.35774	2.58036	3.07951	2.38675	1.94089	2.48047	3.27699
P62701	1.7092	2.71767	2.89321	2.99676	2.58629	2.72072	2.4014	2.01265	2.28458	1.67973	2.15107	2.69677	2.03652	2.46824	2.55428	2.63085	2.40316	3.23186	1.43461	2.01781	1.97315	2.26263	2.61771	1.8939	2.20606	2.12036	2.06604	2.18592	1.71094	3.24606	2.97796	2.39409	2.31389	2.30083	2.5309	1.9484	1.85312	1.56283	2.03551	2.24553	2.45927	3.36213	2.83393	2.19008	2.36256	2.09955	1.81593	2.16494	2.89201
P62993	2.76329	2.3651	2.29369	2.70909	2.38004	2.70751	2.29754	2.03316	1.68459	2.68038	2.12309	2.12865	2.6935	2.2706	2.35097	2.83711	1.80698	1.79904	2.90725	2.24426	2.37559	2.05007	2.58521	2.40597	2.13157	3.08681	2.24394	2.89718	2.24263	1.61956	2.28706	1.97743	2.16291	1.8773	2.61587	2.62031	2.09226	2.46902	2.4213	2.9062	2.59565	1.81078	1.96319	2.28862	2.95702	2.13787	3.11216	2.35306	1.93314
Q07866-3	3.61015	3.12068	3.003	3.72404	3.51845	3.55864	3.46287	3.25399	2.41094	2.61267	3.26252	3.24309	3.37692	3.65966	3.08882	2.85548	3.10794	3.94526	3.17846	2.91323	2.99434	3.18053	3.03164	2.90082	3.03793	3.26806	3.60777	3.86939	3.25509	3.39628	2.9373	2.9182	3.20487	2.64172	3.11717	3.52453	2.60589	3.73879	3.16959	3.5557	3.63083	3.15619	3.03395	3.30424	3.54779	2.78228	4.23643	2.90462	2.93028
Q13557-6	3.28928	1.96066	1.26216	3.40638	3.06715	2.93822	2.85452	2.75958	1.53471	2.25491	2.08415	3.01397	2.39337	3.58252	2.63	0.744957	2.10389	2.22457	2.73005	2.91125	3.34067	1.9768	1.56734	3.55268	3.53997	1.91757	3.56748	1.83229	2.8847	1.59665	1.94906	2.13365	2.61161	2.03666	2.0278	3.42503	1.73052	2.81733	1.51191	2.84519	3.87617	1.9193	2.74878	2.21681	3.08327	3.18931	2.17766	3.05033	1.62586
Q14571	1.06181	1.89928	1.77094	2.25066	2.30827	2.19537	2.99481	2.96408	1.66235	1.16116	1.60878	2.39829	1.57612	2.7312	2.2363	1.24994	0.837539	3.13323	1.17521	2.92638	2.53542	1.61024	1.51588	2.36983	3.46037	1.26894	1.68162	1.04064	2.15704	1.22563	2.25178	2.28466	2.01748	1.4007	1.9111	0.987587	1.83879	1.78572	2.60909	1.73701	3.62421	1.26484	1.93766	1.96938	1.77973	3.06616	1.23031	2.62773	2.19792
Q15020	1.8715	2.83799	3.21964	3.21807	2.9304	2.80812	2.4303	2.42194	2.74999	1.16887	2.9945	2.3985	2.23358	2.64731	2.75433	2.2399	3.33932	3.62101	2.43599	2.22552	2.16561	2.61357	2.00646	1.76999	1.69968	3.00507	2.08345	3.9994	2.46336	3.58731	2.73568	2.8187	2.56084	2.89689	3.11323	1.52872	2.93314	1.97933	2.85157	1.67382	2.83516	3.05449	3.33201	2.62959	1.53335	2.24338	3.43809	2.44056	2.68706
Q15436	1.91691	3.02901	2.38094	2.8609	2.47686	2.55627	2.53931	1.99799	2.54245	1.68688	2.32965	2.2976	2.16476	2.63901	2.28571	3.17028	2.06593	3.0529	1.93172	2.39294	2.28787	2.16302	2.98837	1.95342	2.08273	2.14809	2.24274	2.97953	2.08491	3.1074	2.35354	2.43609	2.27387	2.37778	2.75468	1.95668	2.44074	1.90308	2.51347	2.10919	2.46941	2.77358	2.48791	2.44244	1.98021	2.23287	2.4119	2.49637	2.56636
Q16401	1.57645	2.80241	2.60236	2.6358	2.71063	2.4898	2.84075	2.74443	2.57663	2.17526	2.37505	2.70111	2.7071	2.40994	2.67537	2.95123	1.3833	3.12103	2.23175	2.48472	2.59662	2.35875	2.76822	2.10224	2.54334	2.90672	1.93787	2.97575	1.97837	2.95817	2.48818	2.50544	2.28326	3.24841	2.54612	1.61521	2.4739	2.25748	2.47928	2.36319	2.34448	3.00594	2.77238	2.47469	2.5631	2.5877	2.71759	2.41137	2.58548
Q27J81	1.8284	1.35656	-0.110743	1.79242	1.45423	1.61652	1.72185	0.738538	1.07654	0.17741	1.08223	1.33987	2.045	0.609788	1.59326	1.33022	0.91507	0.988702	0.444766	1.33457	1.75177	0.60881	1.6874	1.76729	2.20387	1.62258	0.960181	0.354201	1.32469	1.26681	0.329942	0.199631	1.07684	0.883838	-0.00699629	2.06461	0.629421	0.521656	1.87925	0.806343	1.78786	1.14459	1.17797	1.1527	1.53766	1.99974	0.133688	2.15503	0.755297
Q3LXA3	2.44845	2.54275	3.65402	2.08809	2.29264	1.86268	2.57644	2.71407	2.31869	2.76439	2.47729	3.43043	3.29896	2.61589	2.55731	2.32792	2.24974	3.33339	1.97475	1.99885	2.03467	2.18016	2.57625	2.53443	2.78607	2.21732	2.00035	3.71545	2.2858	2.22538	2.49697	2.65923	2.16389	2.69228	2.49061	1.87082	4.0129	2.44534	2.30887	2.61243	2.60873	2.32094	2.13767	2.41336	1.82565	2.38761	2.80523	2.14677	2.26692
Q6DD88	1.38532	2.96432	1.55212	2.67109	2.20557	2.74886	3.26453	2.50181	2.04338	1.95342	2.02387	2.66024	2.50623	2.42216	2.53923	2.51847	1.00681	2.6084	1.37179	3.06282	2.82456	1.88557	3.43121	2.08674	3.4561	1.71039	1.89681	2.32671	1.96428	1.76768	2.03385	2.03666	2.35457	3.07324	1.99326	1.53598	2.35509	1.62261	2.53469	1.75854	2.90729	2.19152	2.09434	2.4244	2.1878	2.88539	1.76176	2.91056	2.64569
Q765P7	1.47704	0.704142	2.50615	1.13315	2.62834	0.636138	1.52492	2.79072	0.526427	0.0143061	1.50115	2.8332	1.40785	0.299014	2.54741	0.377922	0.367701	-0.0950548	1.64657	1.93758	2.0964	1.80306	-0.357726	1.96391	2.18614	1.21935	1.3174	-0.107481	1.71518	2.32048	2.11011	2.30181	1.23398	0.224532	2.2285	0.821821	1.27606	2.15459	2.53615	2.24023	2.5113	-0.0807306	0.307707	1.19513	1.69082	2.49411	0.69412	2.82057	2.1567
Q7L014	1.7952	3.00483	3.13365	3.5692	2.86352	3.07009	2.65394	2.36049	3.05046	2.20318	2.91387	2.47925	2.38092	2.89523	2.86354	3.12228	4.19152	3.49175	2.02903	2.44031	2.39884	2.73159	3.24419	1.88125	1.92674	3.2028	2.38922	3.7696	2.30688	3.92589	2.87257	2.93836	2.71639	3.1314	2.98127	1.77225	3.10529	2.52249	2.83583	1.92725	2.82614	3.80886	3.22934	2.87462	2.40985	2.38126	3.26643	2.55793	3.03085
Q7Z4S6-4	4.62319	1.27559	1.7129	2.10332	1.86366	1.26578	2.17857	2.38903	1.42255	1.761	2.51117	1.48856	2.65787	1.20531	1.28056	1.08145	2.81578	2.42417	4.42922	1.52071	1.83079	2.48394	0.789134	3.43606	2.69515	1.70285	3.39668	0.421808	3.10298	1.68658	1.96068	1.98807	2.20934	0.906979	1.14476	3.35935	0.95236	2.84078	1.50557	3.01435	2.58848	3.63025	2.52369	1.87417	3.02462	1.87151	2.05451	1.62545	2.74842
Q8N0X7	1.37765	1.81866	2.86448	2.09284	2.69361	1.72935	2.40258	2.56252	3.34308	2.30085	1.97783	2.74269	2.18894	2.07906	2.45779	2.02536	1.01579	2.66611	2.77598	2.17776	2.75748	2.33276	1.62605	2.49558	3.47961	1.80999	2.22024	0.921529	2.42234	2.15562	2.83421	2.68045	2.31574	1.64618	3.00554	1.80682	3.18199	2.28301	2.23889	2.66108	2.59988	2.15832	1.50216	1.80399	2.11679	2.84572	1.31041	2.58594	2.56482
Q8NEU8	2.0437	2.04048	2.63312	2.56285	3.14275	2.48066	2.98364	3.37401	1.66941	1.7967	2.40057	3.39509	2.48148	2.91285	2.87582	2.28911	1.69587	1.69577	2.40158	2.73025	2.73454	2.30592	2.05926	2.56616	2.58514	2.53667	2.12778	2.99352	3.06673	1.57397	2.47102	2.57131	2.36245	1.77113	2.01291	2.21853	2.53412	2.95335	2.9725	2.57398	3.52345	1.70554	1.93362	2.39613	1.82308	3.25556	2.81545	2.93524	1.82406
Q8WVM8	2.16889	2.61552	2.5874	2.86748	2.6336	2.68646	2.59647	2.40751	2.59953	1.46712	2.36497	2.5005	2.15536	2.70958	2.61856	2.79812	2.67449	2.53492	1.97577	2.42196	2.14258	2.14175	3.06836	2.03717	2.24817	2.22103	2.45972	2.31138	2.21381	2.93121	2.44636	2.43625	2.31578	2.15357	2.8438	2.12424	2.83739	2.06111	2.69554	2.39326	2.68611	2.33576	2.26456	2.20019	2.17119	2.61131	2.43632	2.74713	2.6914
Q92597	2.08704	2.61491	0.00265342	2.15394	2.66487	2.38674	2.52188	1.34208	3.36959	1.85492	1.83039	2.57408	2.69051	1.62299	3.04491	2.44351	1.4077	-0.508844	1.9276	2.52139	3.10805	2.13003	2.95411	2.48844	3.77191	2.44763	2.33227	0.469795	1.87366	1.12606	1.2266	1.48696	2.7143	3.6453	1.82655	2.48345	2.59731	2.56896	2.19549	2.87956	0.870368	0.449751	0.496712	2.44226	2.93178	3.52549	0.585297	2.47025	0.204111
Q96PU8	1.71466	1.36869	2.55937	3.15416	3.05179	2.2993	2.86565	2.6478	1.4245	1.36378	1.8589	2.66441	1.92027	2.79824	2.66128	1.05999	2.60194	2.93236	1.89828	2.15402	2.10117	1.55348	1.39817	1.9991	2.0953	3.05922	1.92092	1.02753	2.518	2.00848	3.01545	2.88087	2.2001	1.41241	2.39717	1.31903	1.91613	1.71652	3.17476	2.18749	3.19866	2.3976	1.93262	2.12489	3.16361	2.83763	1.3414	3.05343	2.55805
Q9H3Q1	1.37747	0.2294	2.82469	1.86821	2.11793	0.728748	2.4755	2.72058	2.54248	1.1444	1.73294	2.08031	1.70097	1.46516	1.70656	0.839916	1.27277	0.331948	3.2693	2.19035	2.16113	2.13073	-0.42865	2.61593	2.22061	1.50335	1.55049	0.294758	2.53222	1.28169	2.82898	3.05359	1.81888	0.0849564	2.01729	1.55218	1.97128	2.81171	1.35304	3.60637	2.38082	1.42923	0.730548	1.59826	1.75569	2.44695	1.19846	1.44339	2.77006
Q9UQ35	1.16862	2.29571	2.65926	2.82856	2.30755	2.60738	1.80161	1.29534	2.68794	1.59781	2.39801	1.4843	1.914	2.46729	1.92076	2.16307	2.96383	3.54032	1.60373	1.73232	1.59521	2.16815	2.16962	1.27504	1.11317	2.48168	1.8311	3.12807	1.60407	3.38311	2.28418	2.35483	2.10167	2.48909	2.50553	1.45585	2.30702	1.95297	1.98004	1.54862	1.96513	3.36114	2.48938	2.03271	2.28759	1.51441	2.74085	1.68448	2.77565
Q9Y263	2.6397	2.76968	2.36851	2.68236	2.47166	2.02772	2.73895	2.50057	2.09995	1.57293	2.52624	2.23686	2.40761	1.76948	2.28624	2.44353	2.30286	3.65157	2.54325	2.16738	2.06785	2.25744	2.53902	2.35894	2.44882	1.93835	2.49985	3.32018	2.49644	2.04441	2.28824	2.39176	2.30661	2.25904	2.59894	2.20359	1.72694	2.14233	2.33892	2.34979	2.12402	2.91432	3.02775	2.263	2.08854	2.15869	2.77911	2.16536	2.39744
Q9Y376	3.15187	2.55647	2.74754	3.07686	2.43798	1.99962	2.77561	2.67565	1.96884	2.29389	2.4866	2.62333	3.08201	2.40149	2.71919	2.87151	2.42087	1.79613	3.13432	2.54267	2.38044	2.4327	2.4348	3.01733	2.41608	2.31145	2.66233	2.34344	2.79497	2.74354	2.44867	2.65845	2.06623	1.75705	2.32923	3.02257	2.59977	2.68908	2.46581	2.9845	2.75449	2.07803	2.47528	2.28702	3.25217	2.42607	2.85269	2.59391	2.41251
Q9Y3F4	3.30736	2.94927	3.02816	3.15204	2.89855	2.59093	2.90561	2.98154	2.29029	2.44958	2.82399	2.57385	2.76111	2.73568	2.66097	2.78365	3.20277	3.40109	3.06122	2.50231	2.40265	2.65911	2.7403	3.04887	2.78587	2.88771	2.93983	2.78631	2.94878	2.50667	2.98639	2.84598	2.59536	2.49589	2.73283	2.90361	2.51292	2.85514	2.53804	3.14097	2.64246	3.36093	3.29612	2.65062	2.70981	2.43329	2.82959	2.5079	2.68514
Q9Y520-7	1.20487	1.71402	1.55998	2.23762	1.57985	1.93135	1.25864	1.09308	1.70393	1.5717	1.22657	1.20146	1.43887	2.32782	1.45882	0.947233	1.9937	2.35229	1.27181	1.21845	1.66244	1.13163	1.77576	1.18641	0.9632	1.79233	1.09679	1.48951	1.14981	2.61915	1.77704	1.49351	1.50866	2.06376	1.86359	1.33674	1.29735	0.929683	1.56684	1.23481	1.47801	2.74115	1.85075	1.31967	1.80242	1.4352	1.40723	1.48876	2.16827
Q9Y5S2	3.24584	2.12716	2.5507	2.16141	2.21514	1.86578	2.32689	2.11588	2.20213	1.85959	2.06489	2.39039	2.34046	2.53927	1.85024	1.67188	2.57138	2.09123	2.86777	2.07477	2.18762	1.97776	2.08151	2.46321	2.35891	1.40751	2.67373	2.15547	2.52432	2.02452	2.45147	2.72131	2.03583	2.13531	2.08843	2.89905	2.06895	2.30335	2.25332	2.60988	2.35392	1.48937	1.71142	2.00499	1.73473	2.39713	2.55222	2.55671	2.18882
B9A064	1.10102	2.57527	1.81022	1.03719	4.1619	3.96343	4.13388	2.54349	3.1885	4.94635	3.35894	4.61197	2.46813	2.52689	4.64399	4.17337	3.70777	3.3069	1.13532	1.85542	2.21148	2.94087	5.16523	1.50789	2.56037	4.38262	3.2601	1.76037	2.01837	4.13205	1.87583	2.04293	3.92386	4.02348	4.54573	1.62293	2.64259	2.37594	2.80107	2.88495	1.33124	3.07332	3.81975	3.8725	2.80346	4.18054	1.7428	3.06988	2.30871
O43432-3	2.54003	1.7255	1.99347	2.20315	2.13124	2.06091	2.09673	1.64485	1.65624	1.04381	1.73107	1.8066	1.70395	1.98861	1.92231	1.85443	1.80247	3.07377	2.17324	1.50626	1.69642	1.5985	2.16646	2.15328	1.41455	1.92442	2.35025	0.776875	1.75818	2.37796	2.07739	1.93613	1.94298	1.3503	1.58707	2.33713	2.23517	1.70488	2.19623	1.93615	1.54821	2.29882	2.22365	1.77882	1.83709	2.01483	1.77471	2.24241	1.87056
O43747-2	2.83735	2.44687	2.65105	2.76017	2.13412	1.80968	2.61948	2.18095	2.07851	2.58182	2.21126	2.55454	2.88846	2.39071	2.44261	2.41112	1.88767	2.53678	2.98407	2.12895	2.17985	2.21959	2.19215	2.59743	2.2217	2.12422	2.64092	2.85501	2.67687	2.43814	2.14861	2.34552	2.10204	1.92484	2.11647	2.6923	2.40292	2.47354	2.19817	2.58375	2.53104	2.75607	2.92887	2.12914	2.58999	2.23599	2.79339	2.51915	2.49903
O60841	2.37233	2.9256	2.81722	3.2779	3.39488	2.61628	2.94509	2.87179	2.72636	2.24208	2.86999	2.90997	2.68238	3.00511	2.45835	2.50222	3.64796	3.48171	2.48749	2.48198	2.63753	2.62181	2.83625	2.67512	2.91206	2.54064	2.6202	2.77674	3.04221	3.43566	3.003	2.91517	2.70508	2.55501	2.98549	2.39542	2.81859	2.42429	2.57505	2.59964	3.12826	3.53419	3.70739	2.69551	3.00581	2.55769	2.34359	3.0291	2.84364
O75746	3.87029	2.0351	1.11427	1.56041	0.968391	1.86605	1.77449	1.96092	1.64744	1.92691	1.82064	1.8656	1.27459	1.58211	1.80994	1.92448	1.25073	0.747963	2.94341	2.58507	1.88363	2.34198	1.71246	2.76564	1.63231	1.877	2.88617	1.72395	2.08172	1.53725	1.11274	1.10727	1.72558	2.18343	0.996915	3.51048	1.05064	3.08611	1.5431	1.89751	1.07039	1.51966	1.83148	1.60765	1.69931	1.38429	1.74779	1.75669	1.50832
O95861	1.97915	2.70396	2.60665	2.58164	2.62565	2.01514	2.9154	3.07129	2.3492	2.40609	2.2175	3.05737	2.35089	1.99411	2.90783	2.44319	2.45558	1.95409	2.68996	2.49132	2.70773	2.44702	1.88615	2.40067	2.51324	2.6726	2.23403	3.03999	2.53005	2.59271	2.40344	2.51464	2.23625	2.2891	2.30634	1.75688	2.48388	2.33216	2.77298	2.62904	2.76879	2.9213	2.76201	2.27356	2.06671	2.41809	3.05682	2.64854	1.7664
P02748	0.827881	3.86077	1.42155	0.349746	2.82544	4.2277	3.24058	1.58318	2.83054	3.3621	3.00327	3.88539	2.2666	1.52512	4.54279	2.43605	2.3011	1.67598	0.406435	2.9609	2.99127	2.7458	4.96362	1.82313	1.36496	3.66754	2.60911	1.28622	1.3983	2.92224	1.63466	1.39164	3.45073	4.14666	4.07591	1.14963	1.80254	1.23128	2.40119	1.43553	1.13665	2.78695	3.2643	3.43542	3.88132	3.89442	1.31196	2.83842	0.497159
P05067	3.80716	2.12526	1.38818	3.42057	2.58338	2.91148	2.12148	2.5507	1.89058	2.32405	2.6882	2.26827	2.62642	2.59985	2.51488	1.22433	2.20406	4.51133	2.64323	2.58835	2.15713	2.41697	1.05749	2.82558	2.65714	2.88723	4.04596	1.72715	2.91152	2.88022	1.98541	2.00691	2.66772	2.22044	1.3548	2.97289	1.3835	2.14222	2.697	2.69126	3.23058	2.89955	3.7286	2.36187	3.56983	3.34304	2.93976	3.07064	1.65586
P09429	2.51593	2.41489	2.81417	3.03582	3.87669	3.44654	2.88293	2.81244	3.38729	3.1782	3.21097	2.93657	2.69097	3.5751	2.70234	2.46788	3.90017	3.81147	2.99598	2.82013	2.64908	2.86512	2.54112	1.88332	2.62031	3.94351	2.88919	3.70863	2.78112	3.53287	3.28934	3.22064	3.27103	3.87194	3.00673	2.16658	3.14532	3.3622	2.48538	2.3758	2.88296	3.61174	3.06438	3.166	3.09783	2.58567	2.85002	2.66659	2.88946
P09493-9	2.02059	3.83678	1.75325	1.69479	1.90933	1.76792	2.2859	1.06081	2.41878	3.54656	1.82992	1.78984	1.99679	3.01718	1.65565	3.52628	1.25328	1.45409	2.35301	1.95866	2.21142	2.22975	4.19087	2.30015	2.5616	1.65749	1.85471	0.809703	2.03555	2.38555	1.79349	1.82488	2.21505	3.17392	3.57908	2.06927	2.6702	1.89909	1.09955	2.31385	1.59475	1.11242	2.08585	2.20327	1.99641	2.15537	1.56635	1.18732	1.4759
P12268	1.66123	2.7652	3.5285	3.10094	2.73082	3.05701	2.92503	2.33609	3.49615	3.77494	2.78205	3.09482	2.52497	3.15124	3.23009	3.11492	2.1818	4.37072	2.0049	2.77952	2.8825	3.03958	3.1286	2.17896	2.46088	3.7088	2.34044	3.00835	2.52957	3.76713	3.29227	3.17415	2.95862	3.02362	2.89151	1.91198	3.98819	2.24125	2.76543	2.36903	2.78796	3.51215	3.47041	2.99552	2.94595	2.37628	2.60974	2.71373	2.56623
P13746-2	0.0762905	2.71817	0.102347	1.29234	1.75094	2.57619	1.49261	2.82038	1.92198	2.8615	1.50247	2.05615	2.24004	2.06908	2.02476	1.41944	2.06082	-0.430184	0.117823	3.02426	3.01614	1.59521	2.56771	1.55472	2.51892	2.93959	1.97543	0.0717849	0.894924	0.87615	1.7348	1.8992	2.03538	1.55098	3.30412	0.285092	0.597119	0.975134	2.34793	1.56448	2.34037	1.75527	1.51131	2.61097	1.248	3.74053	0.568657	2.64956	2.57135
P27348	3.38739	2.62053	3.77689	3.26675	2.89333	2.21812	2.70962	3.0399	2.62951	2.44773	2.93755	2.75499	2.707	2.52973	2.46354	2.51717	3.054	3.85743	3.74521	2.48635	2.70002	3.08096	2.33858	2.44346	2.48864	3.20214	2.78469	3.5127	3.24362	3.21716	3.24342	3.24815	2.71242	2.35404	2.97716	2.81035	2.56382	3.23948	2.30329	3.31102	2.68792	3.54375	3.47827	2.69798	3.00059	2.38547	3.67451	2.2279	2.93652
P27695	1.6756	2.70555	2.57861	3.56859	2.71903	2.65234	2.24918	2.60019	2.67347	0.976242	2.88035	2.43258	2.1981	2.73675	2.13672	1.65694	3.22823	4.15623	2.24771	1.94039	1.87519	2.58167	2.08305	1.48444	1.57151	2.27103	1.92601	3.92116	2.66672	3.21712	2.54572	2.69299	2.69103	3.19654	2.15376	1.17969	2.34775	2.39997	2.82481	1.60187	2.60998	2.85902	2.89682	2.70692	2.44734	1.46609	3.14493	2.41859	2.33906
P30040	2.04263	3.08441	2.15419	2.44807	2.17024	2.97077	2.77257	1.78424	2.80809	3.69375	2.53594	1.9772	2.0987	2.66124	2.19391	3.17073	2.47559	4.02689	2.08397	2.50828	2.56078	2.23788	3.53586	1.90446	2.40496	3.0633	2.39491	3.10451	1.9497	2.88747	2.32469	1.9871	2.63147	2.70695	3.02846	2.14943	2.94007	2.27069	1.85936	1.56553	2.86183	2.99709	3.56073	2.42534	2.63442	2.20484	2.28337	1.85266	2.64059
P30533	1.06456	1.92603	1.17984	2.85805	2.46598	2.93989	2.8398	2.04324	2.38635	2.43085	1.78479	2.42363	1.63163	2.56757	2.37679	1.9127	2.04206	2.6791	0.77586	2.65978	2.7935	1.57324	3.02018	1.65944	2.53577	2.39126	2.45571	0.845231	1.75322	2.24823	2.10951	2.03918	2.43433	1.93895	2.73683	1.43373	1.70131	1.86626	3.0081	1.37603	3.14917	1.77715	2.08114	2.17537	3.13743	2.64317	1.27583	3.09067	2.62699
P31040	3.5965	2.48031	1.42781	2.2413	2.10633	2.75307	2.38454	2.39574	2.74817	2.25014	2.43622	1.94193	2.56966	2.04534	2.26454	2.62437	2.18778	2.76932	2.70402	2.98738	2.60582	2.44672	2.94747	2.66811	2.26292	2.70492	3.19071	2.57249	2.58449	1.73419	1.99051	1.99058	2.60566	2.65322	2.22815	3.66768	2.04198	2.80122	2.59867	2.50357	2.38521	1.73803	1.93757	2.2217	2.64619	2.38971	1.81871	2.78347	1.50366
P31947	1.77012	4.23888	1.22639	1.17923	0.713007	0.577861	0.875689	0.900243	0.656507	0.880918	1.16425	0.71782	1.21862	0.621646	0.58149	2.93144	1.40977	1.18482	2.30328	0.768724	0.609989	1.92258	4.15676	1.54625	0.83309	0.972323	1.4242	1.20967	1.26332	0.896449	0.812349	0.856676	1.08995	3.81398	0.794068	1.83812	0.529461	1.31733	0.399027	1.47684	0.740656	1.13541	1.7153	1.03694	1.519	0.53977	1.77361	0.493319	0.70224
P32455	0.435655	2.85463	2.84118	0.964215	3.59547	2.76522	2.92486	3.25096	2.44878	3.51628	2.46534	3.94076	3.7231	1.62719	3.07621	2.89756	2.21036	-0.0133161	2.07611	2.7522	3.79177	2.08838	2.86664	2.8915	4.09156	1.40746	2.32903	0.953795	2.35401	0.844315	3.23672	3.71089	2.84221	2.99971	3.77306	0.79579	3.09773	2.63888	2.19787	3.60245	2.67599	1.42365	0.993571	3.26299	2.76816	3.95182	1.65434	2.69608	2.2847
P35658-5	1.30617	2.30853	2.61268	2.40376	2.42652	2.43651	1.88606	1.77581	2.67903	1.7896	2.03313	2.11249	1.90571	2.03267	2.14106	2.26642	2.92419	2.73513	1.76509	1.83329	1.81939	2.03306	2.19923	1.33377	1.92724	2.33784	1.67822	2.8294	1.70443	3.14216	2.28695	2.28927	1.95758	2.4464	2.61532	1.34087	2.62062	1.52485	1.99818	1.61087	2.096	2.85029	2.42004	2.03525	2.15966	1.85077	2.36303	1.8098	2.57508
P49821	3.79367	1.99006	2.03274	2.14228	1.81584	2.44436	1.95751	2.15494	1.78151	1.51792	2.17453	1.85304	2.33373	1.66879	1.95247	2.03884	1.58927	2.27296	3.24094	2.43345	1.87628	2.30229	1.69726	2.70913	1.93605	2.39322	2.89269	2.1879	2.52616	1.02107	1.94713	2.11739	1.90686	1.7303	1.75776	3.63727	1.85895	2.92337	2.0609	2.48148	2.0459	1.4977	1.85332	1.92107	2.5952	1.8844	1.5898	2.18976	1.71944
P51888	0.899915	4.06084	1.14633	0.299182	2.4162	2.66048	1.15409	0.893124	4.22936	1.89077	3.73874	1.2625	2.62663	1.76266	0.390536	5.47725	1.96307	0.776906	1.81751	3.44197	1.18083	2.84714	4.10002	0.964189	1.65291	1.65212	0.505266	4.02361	0.848071	3.61386	2.30922	1.03909	2.78269	2.68731	5.19527	0.738114	3.15479	0.771717	1.67702	1.06678	2.43469	1.05017	1.44409	3.16196	1.3403	2.15395	1.72758	0.163609	1.6367
P52565	2.62368	2.64929	2.10716	2.61356	2.64192	2.35174	2.80003	2.88351	1.6527	2.49249	2.608	2.47874	2.71636	2.46148	2.25455	2.58921	2.55502	2.37558	2.89568	2.25016	2.72387	2.34696	2.25163	2.42214	2.49812	3.27291	2.3353	2.75062	2.44955	2.93402	2.04959	2.14193	2.26096	2.22191	3.33616	2.46	2.07784	2.28047	2.10491	2.94442	2.67195	2.14376	2.26511	2.44651	2.71109	2.46548	2.46406	1.85327	2.82169
P52907	2.08035	2.91508	2.43322	2.14091	2.03709	2.1795	2.33897	1.94563	1.779	3.17606	2.3035	1.9054	2.69771	2.46532	2.16646	3.11861	1.81902	2.67812	2.17244	1.95839	1.93235	2.04865	3.33887	2.23701	1.97287	2.34767	2.07365	2.04676	1.76098	2.17474	2.34433	2.4338	2.15518	2.38987	2.4261	2.22942	2.10651	1.90903	1.78251	2.31377	1.8064	2.72135	2.99254	2.35729	2.50757	2.20103	1.9281	1.7118	2.09777
P53041	3.17995	1.68281	2.6182	2.63086	2.0317	1.95694	1.90964	1.88273	2.96013	2.26138	2.25124	1.65579	2.07644	2.23971	1.90783	2.16069	2.51427	2.8602	3.05542	2.03633	2.04706	2.43055	1.33103	2.44449	2.21604	2.11311	2.67418	3.02127	2.20758	2.45004	2.5192	2.41179	2.16696	1.49719	2.41902	2.9744	2.80787	2.36062	1.7357	2.40187	1.9875	2.66968	2.38271	2.15679	2.41569	1.44736	2.64036	1.62236	2.44142
P61266	6.07671	-0.0870359	0.567519	1.98681	1.09296	1.50902	1.84899	1.12591	0.460552	0.707304	3.22772	0.817745	1.59145	0.858389	1.14688	-0.244636	2.7033	0.0670272	5.68497	1.02286	1.42935	3.20434	-0.0956992	4.13118	1.49132	1.7371	4.74818	0.68594	3.4565	-0.375971	0.189041	0.309088	2.70503	-0.143735	0.194841	4.783	0.323324	4.80985	0.973235	3.39737	0.525704	0.567916	1.35957	1.94354	1.66847	1.20465	2.79484	1.15906	1.34232
P61604	3.57439	2.34786	3.46037	2.80815	2.61925	3.81573	2.23182	3.38387	2.94378	3.20073	3.12403	2.34613	2.57331	2.58171	2.31732	2.69712	3.88542	4.61493	3.38821	2.87224	3.01245	2.93896	2.34918	3.34493	3.11353	3.22736	2.3842	2.55569	4.23895	3.21787	2.98353	2.86736	2.85997	2.27237	4.05107	3.23801	2.54811	2.6992	2.88314	2.92254	2.65652	3.61882	3.87614	2.55244	4.09476	2.37684	2.16889	2.63108	2.77057
Q00169	2.97092	2.59476	3.21015	2.4473	2.58161	1.88419	2.57601	3.25372	2.71677	2.60477	2.64577	2.96196	2.92681	2.67614	2.68821	2.58745	2.01007	2.02273	3.33084	2.61694	2.26874	2.98894	2.03176	2.89025	2.44973	2.04483	2.7041	2.05495	2.98403	3.04768	3.10193	3.40889	2.4082	2.22797	2.48736	3.03413	3.18378	3.3062	2.39855	3.10578	2.80862	1.86366	1.83708	2.4713	2.68217	2.62763	2.59985	2.7312	3.2678
Q08257	2.46878	3.24956	3.17718	2.22222	3.10776	3.226	4.17205	3.37605	3.33356	3.39654	3.0828	3.2898	2.74221	3.55709	2.82191	2.34025	2.15528	3.56025	3.3369	3.67188	3.92596	3.19133	2.35866	3.17089	4.25241	2.58644	2.65885	2.47282	3.32264	3.75809	3.32457	3.49394	3.0523	3.24073	4.15051	2.68717	3.44232	2.68575	2.30121	3.30389	3.27205	3.21269	3.59356	2.80386	3.93452	3.03939	1.99259	2.38663	3.66423
Q13428-4	1.48011	2.91339	2.14963	2.49345	2.06124	2.77241	1.50009	1.68083	2.20512	1.50623	2.26416	1.4637	2.22745	2.65294	2.11714	1.06467	3.2306	3.25874	1.60511	2.11058	1.52435	2.097	2.01596	1.45621	1.18156	2.81474	2.00986	2.95595	1.47451	2.48077	2.00718	2.09134	2.49415	3.16767	2.21273	1.50861	2.43899	1.53606	2.30075	1.11159	1.84729	3.12988	2.47632	2.08579	1.81019	1.58986	1.73602	1.83675	1.76798
Q13576	0.261948	3.15539	3.14224	1.85038	0.883181	0.96166	1.00303	1.32263	3.58377	2.44254	2.20902	0.557734	1.87008	2.49463	0.601603	3.7156	1.48923	1.02996	3.27182	0.912796	0.850753	2.75423	2.99832	0.865263	0.869166	1.52309	0.531906	2.31046	0.61975	3.95841	2.61227	2.92289	1.89392	3.30787	4.1575	0.443935	3.11164	0.386505	0.655646	1.73079	1.31203	1.97704	2.13609	2.09903	1.31425	1.20056	1.29895	0.907002	4.15216
Q13596	2.44258	2.7757	2.65444	2.82369	3.75992	2.79315	3.67246	3.20704	1.8765	2.10125	2.63804	3.40992	2.9445	3.15675	3.54087	3.06574	2.51506	2.19779	1.8836	2.96871	2.91594	2.3454	3.30318	2.34832	3.15376	3.15425	2.8332	2.16619	2.49851	2.40731	2.86942	2.86641	2.93444	2.67608	2.94117	2.33071	2.66474	2.42511	4.01865	2.6504	3.1866	2.61485	2.08527	2.84819	3.03072	3.73414	2.30697	3.81941	2.34917
Q14103-3	2.0032	3.0344	3.16881	4.106	2.85294	3.12728	2.32627	2.47207	2.76108	1.97542	3.54531	2.5899	2.36784	3.74684	2.87218	2.13726	3.22591	4.15399	2.17642	2.7637	2.28185	3.2633	2.1709	1.98726	1.74758	3.35141	2.48233	4.24974	2.51444	3.75012	2.88034	2.99005	3.08117	3.14471	2.5475	1.83012	3.12951	3.22774	3.32253	2.02482	2.69567	3.33484	3.0653	2.89455	2.89203	1.94573	3.65276	2.45393	2.84623
Q14699	1.79234	2.3133	0.0870354	1.50616	2.89897	3.08273	3.25105	3.30283	0.834123	1.21282	1.77975	3.46522	2.07867	1.9446	2.80395	2.72357	1.2258	-0.896888	1.70691	2.88982	2.70388	1.77243	1.87399	3.46745	3.34318	1.36949	3.36788	0.792437	1.16241	0.486472	1.49905	2.18225	2.83582	2.27437	2.08435	2.80632	1.32259	3.03258	0.0244988	3.69966	2.21781	0.81256	0.730576	2.55067	1.10275	3.0643	1.24589	0.663319	0.88196
Q16798	3.35691	0.0465197	-0.410016	1.33708	0.680628	1.47903	1.38159	1.68507	-0.670543	-0.168536	1.01932	1.34262	1.21178	-0.360598	1.10198	0.388921	-0.263399	-1.51335	3.17883	1.75171	1.9047	1.26084	-0.0662623	2.23598	2.4859	1.15331	2.41888	-0.208786	2.17565	-0.811793	-0.279033	0.0436014	0.823987	-0.306006	-0.519873	3.39464	-0.808446	2.13596	0.899416	2.24278	0.776816	-0.289294	0.663616	1.12122	1.84267	1.11169	0.653361	1.34752	-0.659387
Q5JSH3	3.09686	2.071	2.22588	2.86769	2.54732	2.10326	2.46543	2.15694	2.22321	2.11278	2.0566	2.41655	2.86285	2.44322	2.43066	2.19187	2.41041	1.53693	3.19176	2.18509	2.58485	2.14408	2.01604	2.88788	2.38044	2.44851	2.9354	2.26792	2.51743	1.57937	2.24193	2.34613	2.14862	1.95611	2.33493	2.84101	2.23353	2.60471	2.11665	2.85878	2.34993	2.23014	2.22749	2.13568	2.65163	2.72675	2.9267	2.70513	1.88635
Q5JWF2	3.8567	2.52615	3.48775	3.02451	2.90775	2.68722	3.35948	4.05917	2.88164	2.30578	2.78561	3.85654	3.26509	2.27005	2.97455	2.57302	2.6883	2.50951	4.10986	3.56025	2.92151	3.09123	2.01478	3.57287	3.28442	2.37177	3.76908	3.39439	3.77148	2.16842	3.15477	3.36499	3.00145	2.55501	2.69536	3.84399	3.58116	3.73908	3.18905	3.46385	3.12915	1.90781	2.2181	2.94399	3.04386	3.26966	3.81046	3.48777	2.80143
Q5VYK3	2.64324	2.36067	2.3873	2.57632	2.05539	1.91311	2.42788	1.61785	2.45031	2.13351	2.35252	2.00308	2.19958	1.71702	1.92348	2.9549	2.40697	2.98998	3.11285	1.6807	1.77908	2.29523	2.76573	2.36602	2.2426	2.14194	2.42756	2.82192	2.14747	1.31923	2.26207	2.29431	2.22808	2.02077	2.03849	2.35603	1.81895	1.92803	2.02533	2.2774	2.0481	3.04611	3.18902	2.30698	1.94177	1.70818	2.07988	2.0787	2.4739
Q6YHK3	0.349109	3.08011	3.13597	-0.621081	1.03783	1.47399	1.8084	2.50296	1.69777	1.96746	1.49736	2.41993	1.7735	2.62745	1.08952	2.65676	0.748132	-1.01145	1.05851	2.68825	2.5985	1.52244	3.20815	2.52567	2.70464	0.236647	1.46992	-0.457133	0.931813	0.676824	2.30589	2.60212	1.70237	2.9328	0.632857	0.337687	4.3953	0.966029	0.465244	2.56152	1.57148	1.84843	0.9589	1.5643	1.5441	2.7508	0.539186	0.694845	0.682502
Q7L576	1.8702	2.34967	2.60573	1.89208	2.48941	1.82493	2.37469	2.72173	1.5643	1.10505	1.90245	2.65862	2.42294	2.15577	2.2284	2.27354	1.81901	0.817642	2.38014	2.28786	2.11028	1.81408	2.02178	2.10948	2.51272	1.61244	2.0805	1.64442	2.87369	1.48089	2.40964	2.6156	1.78113	1.96073	1.90617	1.86421	2.88783	1.9789	1.98557	2.52361	2.52094	1.49554	1.6318	2.10051	2.38719	2.53616	1.84394	2.17198	1.89815
Q86VS8	1.31857	1.62908	1.27134	1.9137	1.63039	1.64513	1.72401	1.18322	1.28126	1.88301	1.25329	1.19225	0.997326	1.98615	1.49052	1.65737	2.01871	2.00437	1.27247	1.14432	1.22098	1.35006	1.60904	0.991518	1.37109	2.03616	1.46038	1.74811	1.24407	2.13144	1.33767	1.48175	1.10195	0.925944	1.3184	1.99813	0.916584	1.43558	1.36394	1.81299	1.7484	1.79545	1.76553	1.09982	1.98234	1.50445	2.069	1.60805	1.88906
Q9BWD1	2.01333	1.56094	1.80973	2.84014	2.33816	1.67627	1.46209	2.99756	0.653	1.11436	1.79764	2.19039	2.38733	1.20147	2.47366	1.25157	2.04442	2.1354	2.07257	1.68217	0.931835	1.86955	1.16555	1.44698	2.7916	2.69801	1.65574	1.78655	2.30856	1.44358	1.89633	1.77416	1.44863	0.984856	1.03852	2.10784	1.16993	2.15286	2.01343	2.69116	2.15851	2.38223	2.244	1.63775	2.3875	2.08888	2.0125	2.19736	1.37363
Q9BXX0	-0.927401	0.425358	-1.41575	1.52912	1.14758	4.10888	0.110047	-0.0219908	-0.934087	-0.5087	0.584923	2.1737	-1.09489	0.332823	2.00707	0.60299	1.15643	-2.0131	-0.954682	0.524521	0.866261	0.230455	2.4206	0.87657	-0.0738481	0.397806	2.7813	-1.19853	-1.33374	-1.29898	-1.19773	-0.851559	1.54415	0.316523	0.837036	-1.76939	-0.29845	0.597228	1.35797	0.77622	-1.68616	0.0361019	-0.792336	2.43662	2.09581	2.99557	-0.975993	2.00114	-1.2888
Q9UBB6-3	4.7714	1.05074	1.17894	2.07301	1.61109	1.30017	1.91245	1.27485	0.749899	1.00593	2.37122	1.29492	2.89629	1.35439	1.65938	0.701464	1.80397	1.00612	4.40199	1.16618	1.32003	2.12495	0.794443	4.1083	1.87624	0.934118	3.28015	0.808296	2.72664	0.557159	1.22265	1.18112	1.80339	0.761455	0.690177	3.75172	0.757328	2.6643	1.20013	3.88048	1.52121	1.27836	1.58965	1.81157	2.36045	1.5499	2.79271	1.66431	0.582143
Q9UBQ7	2.94836	2.62096	3.30193	2.70221	2.99959	2.45528	2.72089	3.49155	3.43713	1.93966	2.81691	2.89248	3.27893	2.11885	2.76988	2.6907	2.124	3.36152	3.39005	2.74739	2.82839	2.96416	2.26077	3.06763	3.31112	2.62161	2.68315	2.97979	3.42823	1.83296	3.25353	3.33998	2.76066	2.525	2.54577	2.74917	3.30038	3.25278	3.14503	3.55949	2.76417	2.39193	2.18123	2.68553	3.41184	2.67022	2.41168	2.85164	2.30625
Q9UIA9	2.79594	2.46741	2.9148	2.53189	2.37007	1.77153	2.67249	2.50503	2.65635	2.05095	2.46289	2.68387	2.36246	2.16184	2.58223	2.48239	2.56806	2.75666	2.8553	2.17625	1.99405	2.46413	2.0732	2.44786	2.14575	2.26977	2.45193	3.41256	2.71753	2.29152	2.39597	2.53269	2.23637	1.91168	2.31769	2.35744	2.94746	2.38504	2.63253	2.66434	2.58987	2.50592	2.61937	2.44213	2.37248	2.25454	3.03866	2.35917	2.2178
Q9UMR2	2.22115	2.77467	3.10874	2.94679	2.81553	2.44683	2.87359	3.1744	2.46285	2.01663	2.66615	2.69596	2.81064	2.92929	2.67823	2.87077	2.16878	3.29681	2.47025	2.59401	2.3932	2.53742	2.45775	2.12581	2.70592	2.98218	2.19742	3.20676	2.60426	3.07477	2.7058	2.76734	2.49294	2.60872	2.741	1.98018	2.79777	2.40713	2.39292	2.67087	3.08323	3.36535	2.97945	2.47085	2.47669	2.61047	2.66924	2.37114	2.77572
Q9UPQ0-3	2.70477	1.46034	3.34213	0.840415	2.59099	0.989497	2.63313	2.30887	1.99961	1.90403	2.04894	2.33327	1.84496	1.35035	1.5389	1.32655	2.20762	4.58195	1.89098	2.03573	2.09153	1.82086	1.06695	2.13477	2.52069	1.35296	1.95999	0.622165	2.35734	1.71188	3.33978	3.49104	1.99539	1.73841	1.93865	2.40022	2.49337	2.9078	2.08971	1.91833	2.76442	1.73486	0.912598	1.51563	1.7683	2.7269	1.89367	2.17361	1.55604
O00154	4.87725	2.09741	1.35375	2.66226	1.91546	1.98804	2.43414	1.28356	1.87374	1.62652	3.0732	1.22595	3.24326	2.85182	1.2323	1.49155	2.53866	3.31896	4.10288	1.46666	1.81276	2.46114	1.63486	3.39877	2.46978	2.72401	3.68866	1.34846	2.97692	3.51983	1.02547	0.970555	2.34489	1.25429	3.24707	3.65551	1.18422	3.23568	1.03901	3.083	1.45086	2.83751	2.83742	2.02024	3.44735	1.56367	1.95137	1.14798	3.07227
O00186	2.519	2.28242	2.73531	1.78255	2.69061	2.1899	2.54698	3.07274	2.06746	1.78102	2.14059	2.75541	2.62973	2.47197	2.50274	1.74108	1.69497	1.62594	2.85128	2.37381	2.36523	2.1349	1.80545	2.53978	2.93512	1.80428	2.24282	1.77961	2.94839	2.0938	2.60862	2.74029	2.12732	1.88352	2.34275	2.17499	3.06617	2.34929	2.15446	2.79367	2.99456	1.84544	1.93076	1.92415	2.57231	2.82534	2.09691	2.90468	2.41044
O00629	1.61301	1.77366	2.40102	2.26697	1.71358	1.42511	1.64636	2.07173	1.67368	1.18802	1.71726	1.78293	1.70752	1.72718	1.71639	1.78996	1.46992	2.25926	1.86934	1.70627	1.26478	1.73678	1.29275	1.54329	1.32029	1.56524	1.71403	2.31459	1.78349	1.97183	2.08417	2.06403	1.55162	1.23841	1.75676	1.04819	1.83293	1.78452	1.59114	2.13018	2.0163	2.31263	2.11502	1.58333	1.73366	1.30355	2.30344	1.32112	1.90234
O14745	3.69274	2.29853	4.24452	0.733296	2.80132	1.38277	2.17958	3.26399	3.15278	3.23388	2.77246	3.01962	3.80118	1.7966	2.4888	2.77596	2.29672	0.950233	4.49461	2.16166	2.25478	3.27975	1.97449	3.6273	3.05092	2.1811	1.54155	2.24556	3.74813	1.22913	4.06891	3.90537	2.55365	2.7078	3.53606	2.77964	3.74625	3.41419	2.38254	4.30297	2.14958	1.16642	1.22643	2.44765	3.34446	3.11017	1.99659	2.77101	3.07404
O14773	0.520634	1.85641	1.12203	2.29	2.23649	2.11688	3.05121	1.33616	0.917511	1.09122	1.74643	1.85812	1.66115	2.95732	2.06333	2.08733	0.819412	1.65968	0.373504	1.32376	2.01293	1.11041	2.85633	1.13446	1.233	1.72696	1.73413	1.61354	1.7432	1.42776	1.19606	1.00995	1.9588	1.64369	2.90695	0.877343	2.08184	0.733894	1.19909	0.949375	2.60909	1.71884	1.28813	1.78295	1.94606	3.11934	1.2883	1.56929	1.46038
O43813	3.13086	1.66357	1.6827	1.76895	2.11304	1.38697	2.22559	2.42561	1.08835	0.886392	1.868	2.23466	2.79549	1.01849	2.02568	1.04044	1.02651	1.53995	2.60577	1.62453	1.85158	1.85217	0.729411	2.75915	2.10795	1.69108	2.00445	2.01897	2.65624	0.935954	1.53226	1.69267	1.66187	1.53604	1.08889	2.80261	1.46274	2.59045	1.99146	2.59598	1.89216	0.917615	1.5675	1.7595	2.45416	1.7499	1.98463	1.85053	0.774049
O75914-3	3.7791	2.03976	2.02214	2.76273	2.35256	2.14157	2.30726	2.07313	1.80938	1.99091	2.20174	1.87121	2.62637	1.96157	2.06448	1.97764	2.53416	3.21436	3.18549	1.86652	2.18948	2.03654	2.19401	2.29896	2.16088	3.11935	2.88138	2.6034	2.17328	1.87694	1.89074	1.97134	1.96217	1.90303	1.89988	3.59447	1.65561	2.62283	1.94598	2.82959	1.88672	2.16421	2.29424	2.08887	2.7235	1.95413	3.0244	2.38762	1.94235
P00390	2.87591	3.36686	2.86792	2.32701	2.45387	2.10366	2.75508	2.80605	2.65279	3.24289	2.70198	2.28715	2.84461	3.03368	2.33022	3.60913	2.63723	2.43932	3.04349	2.62417	2.51954	2.70582	3.00965	2.9914	3.10406	2.43936	2.75252	2.78459	2.9223	2.54471	2.57268	2.81533	2.4195	3.46426	2.29201	2.42832	3.16229	2.92831	2.26105	3.16484	2.93005	2.44691	2.633	2.43444	2.88149	2.48862	3.11039	2.07658	2.36595
P02786	2.37342	3.10312	1.75465	1.34225	1.71243	0.833468	1.40242	0.740166	2.32258	2.91953	2.79223	1.53621	1.41322	1.65812	1.3271	2.17644	1.62503	5.50438	1.92821	1.3536	1.16321	2.13613	4.09646	1.35622	0.327532	1.54526	1.56453	2.78993	1.37471	1.55109	2.09637	1.82926	2.72267	1.704	1.09732	1.45654	1.35694	1.28877	1.85473	1.39088	1.61876	4.19981	4.57279	1.94769	3.11075	0.424813	1.23708	0.853792	1.8714
P04196	0.753409	1.52601	1.42836	0.418466	3.44664	3.42237	2.68495	1.68243	2.31207	3.31119	2.67518	3.19577	1.66826	1.60959	4.12807	1.39625	2.91506	1.47324	0.409987	2.30932	3.00415	1.76652	3.44447	1.3516	1.07335	2.62866	3.11451	0.477248	1.36114	2.81362	1.86024	1.58572	3.01403	3.26129	3.07173	1.65847	1.57459	1.88602	1.78917	2.13198	1.04668	1.94487	2.22681	2.65094	2.83811	2.57381	1.17865	2.48713	1.01692
P05165	3.46662	1.90152	2.40906	2.12611	1.90546	2.16131	1.9159	2.63173	2.62795	3.40826	2.33921	1.92653	2.64971	2.76078	2.18539	1.99865	1.82336	2.00974	2.83007	3.0137	2.82247	2.65298	1.58574	2.79199	2.72991	2.19565	2.54153	2.04587	3.93124	2.45162	2.41596	2.71647	2.20558	2.44463	2.05658	3.41621	1.9057	3.17593	2.7057	2.78499	3.01874	1.46422	1.84553	2.38223	3.05875	1.83368	1.87196	2.37427	2.48928
P06753-5	1.74344	2.35488	2.10367	1.12263	1.89042	1.65726	1.91152	1.70007	2.06076	3.18067	1.6666	1.34665	1.91565	2.02857	1.32876	2.86672	2.05168	2.24684	2.41764	1.45214	1.75471	1.522	3.07624	1.86729	1.5323	1.78046	1.82085	1.44081	1.38663	2.37585	2.0362	2.0662	1.58558	1.98187	2.53606	1.66823	2.25167	1.28698	1.16126	2.434	1.62393	2.49634	1.98509	1.90714	2.30885	1.92805	1.6152	1.33562	2.04382
P07686	1.12604	3.85642	2.11	2.35031	2.51737	2.76972	3.40764	1.84733	2.46747	2.98656	2.56609	2.24582	2.2354	3.06629	2.76628	3.8845	2.571	3.53747	1.24137	2.46326	1.98226	2.23055	4.146	1.71879	1.64932	3.50578	2.29574	2.14535	1.90158	3.24997	2.28661	2.24455	2.61308	3.06615	2.56887	1.19762	3.27375	1.70671	2.40227	1.53223	2.50376	3.19371	3.47917	2.52202	2.21567	3.15976	1.82956	2.64676	3.09444
P13671	0.476903	1.90229	1.29816	0.078623	2.6094	2.69494	2.78655	1.6165	2.68468	3.50709	2.13076	3.05466	1.52888	1.08039	4.05446	2.0806	2.29559	1.14455	0.955111	1.6777	2.31533	1.73028	4.27005	0.764922	1.34371	2.72355	2.51756	0.996194	1.00626	2.17739	1.49417	1.1283	2.80513	3.21355	3.27169	0.795152	1.17496	1.03767	1.91223	1.67006	0.463052	2.20546	2.68646	2.62552	2.81946	2.14092	1.07398	2.05889	0.328181
P13716	2.18039	2.05068	2.42009	0.452377	1.69235	1.68225	2.23041	2.82888	2.1186	2.75943	2.0631	1.73787	3.20209	1.8343	1.80988	2.27706	1.43525	1.03064	2.88297	1.87102	1.80788	2.12431	2.24804	3.0397	3.13396	1.68104	2.04024	1.17963	2.71529	0.767151	1.85882	1.74925	1.78389	1.80071	1.33012	1.62582	2.42432	2.80547	1.30569	3.31302	1.93232	1.82334	1.49382	1.86437	2.28765	2.67263	1.93887	2.00552	1.43925
P15880	2.5372	2.70184	3.27966	3.38114	2.7992	3.14773	2.32413	2.54382	2.5632	1.81611	2.51628	3.21046	2.7522	2.73918	2.94496	2.50559	2.78481	3.34568	1.72306	2.3886	2.52039	2.60807	2.86094	2.50985	2.81066	2.18981	2.102	2.74688	2.46974	3.54919	3.07393	2.78987	2.45083	2.64036	2.52218	2.77879	2.44278	1.86502	2.64987	2.51712	2.61781	3.60897	3.22957	2.70419	2.8872	2.21633	2.03261	2.5874	3.20358
P16104	1.21063	2.09591	2.41933	2.94105	2.49693	2.8394	1.34053	2.05488	1.85081	1.00435	1.91383	2.46895	2.17864	1.64923	1.87654	1.18978	3.40809	2.01167	1.60228	1.17909	2.29622	1.88156	1.33931	1.81295	2.20741	1.56294	1.55105	2.5934	1.53478	2.85593	2.60763	2.1643	2.07059	2.08642	2.56589	1.07896	3.4268	1.94031	2.21659	1.35987	1.63281	2.07474	1.92207	1.85703	1.89718	1.42874	1.64293	2.62248	2.80204
P19022	1.81733	0.796444	2.84021	2.57197	2.14723	2.39859	2.54785	2.8961	2.15514	2.83584	1.76345	2.83886	1.43161	1.50385	2.0931	1.57921	2.42191	2.71773	2.42398	2.83371	2.68153	1.94799	0.266512	2.54909	2.8287	2.21422	2.56273	1.89699	2.58277	1.25826	2.90255	2.86488	2.44059	1.7057	2.15045	2.32776	3.55909	2.21678	2.46036	2.85534	2.49759	0.901129	1.86318	2.43156	3.27357	2.49094	2.23769	2.43151	2.60254
P20340-2	2.94851	2.35306	2.35918	2.84285	2.74597	1.99212	3.03159	3.16396	1.56222	1.60458	2.14159	3.18725	2.77806	1.81185	2.97974	1.67421	1.71513	2.11575	2.65148	2.69773	2.86422	2.21132	1.97079	2.79366	3.26721	2.71419	2.5832	1.42114	2.65187	1.67149	2.58064	2.76662	2.22925	1.89968	1.93895	2.71233	1.64968	2.92718	2.80451	2.86914	3.02503	2.19393	1.99119	2.17257	2.90312	3.14979	2.02674	2.931	1.86019
P22059	2.85578	2.46402	2.46466	2.53881	2.74132	2.4583	2.73841	2.63704	2.29185	2.10688	2.32988	2.62418	2.45987	3.00148	2.54043	2.5495	2.40242	2.62167	2.7829	2.31683	2.43687	2.17645	2.26777	2.39373	2.28788	3.03641	2.51742	2.57859	2.75643	2.45456	2.4702	2.52845	2.22682	2.57032	2.02841	2.71773	2.45599	2.4998	2.70043	2.62123	2.83491	2.55137	2.23985	2.40277	2.86563	2.37172	2.39527	2.79599	2.90669
P23142	1.56213	4.5283	3.22887	0.189567	1.52022	2.66944	1.12235	1.02623	2.19333	2.48822	3.424	0.895643	1.27457	0.585932	1.16733	4.85614	2.98998	3.33139	0.649408	2.73617	2.94536	2.75275	4.41218	1.02178	1.40051	2.05739	1.2046	2.14528	1.28197	5.23052	1.36849	2.02472	2.26985	4.09898	4.52148	1.20122	3.76266	0.965685	1.59754	0.975669	0.706186	2.27002	1.89557	2.51499	2.62699	1.28956	3.13998	0.586759	3.05448
P23229	0.909098	2.75488	2.30346	0.437268	0.542147	0.273496	1.29893	1.82323	2.02414	2.02998	1.11616	1.54135	1.12224	0.435137	1.31243	1.57035	1.12884	0.987706	1.47588	2.58073	1.10008	1.82118	2.09025	2.08993	1.55741	0.593898	1.2563	0.0542523	1.3914	-0.256858	2.24637	2.60048	1.26247	3.82703	1.10946	0.22528	1.29194	1.31572	0.57694	1.3839	1.25196	1.48156	0.981998	1.43743	1.89977	1.84737	0.581452	0.435118	1.67037
P25685	2.14075	3.13368	2.59858	2.97646	2.93928	2.7438	2.51599	2.67718	2.94411	2.07604	2.4936	2.75781	2.67731	2.95312	2.94471	1.88846	2.51431	2.84023	2.33479	3.01911	2.95591	2.29853	2.22721	2.41181	3.39313	2.70281	2.77875	2.90459	2.37458	2.51019	2.65355	2.67388	2.62366	3.04479	2.98379	2.57223	2.40971	2.66667	1.79715	2.74165	2.54976	2.80237	2.96287	2.36116	3.53347	2.69093	2.2278	2.38419	2.45542
P27361	3.15987	1.93647	2.76734	2.82579	3.16453	2.08941	3.22965	3.68276	1.95125	2.32285	2.44631	3.39169	3.13689	2.29783	2.89093	2.36639	2.18496	1.18205	3.30625	2.9848	3.13174	2.66812	2.1706	3.38259	3.54904	1.97747	2.90595	2.2838	3.22021	2.24543	2.55696	2.74177	2.48607	1.98927	2.93756	2.90888	2.57728	3.30536	2.64114	3.76156	3.25052	1.54777	1.77673	2.69106	2.82724	3.25892	2.63131	2.88889	3.11447
P28066	1.73415	2.54407	2.7839	2.57788	2.22933	2.16386	2.37372	1.97308	2.53462	3.20946	2.35789	1.93913	2.27734	2.56495	2.23897	2.9094	2.39216	3.28098	2.18814	2.09189	2.03869	2.24071	2.82572	1.96723	2.06366	2.59067	2.08261	2.84813	2.04588	2.91197	2.31208	2.06705	2.1496	2.31173	2.6944	1.93022	2.59068	1.76157	1.99346	2.15136	2.19987	3.00104	3.03904	2.2187	2.18094	2.1476	2.57775	1.85918	2.31511
P30042	3.26884	2.06416	2.22016	1.87701	1.80458	2.57256	2.09347	2.76682	2.3701	3.10328	2.15502	1.6186	2.30069	2.20392	1.81174	2.01978	2.61952	3.31703	2.75952	2.56817	2.22195	2.36631	1.88955	2.58052	2.47228	2.72332	2.61423	1.51216	3.21347	1.87131	2.25279	2.61538	2.08876	2.29677	2.34349	3.44726	1.91896	2.87837	2.05061	2.43522	2.57002	1.51567	2.29929	2.03341	3.34687	2.44355	1.45009	1.86596	2.02359
P31153	2.65735	2.51214	2.76624	3.03288	2.61114	1.85171	2.58623	2.87772	2.80682	2.24732	2.76213	2.71227	2.84986	2.79832	2.68708	2.38576	2.35756	3.39002	2.55015	2.4231	2.14768	2.47197	2.61833	2.89007	2.87533	2.44461	2.64791	3.06217	2.73755	2.75135	2.40753	2.21669	2.34227	2.28685	2.69442	2.35469	2.90888	2.58697	1.98498	2.87874	3.15485	2.89048	2.56283	2.27653	2.08905	2.42561	2.94486	2.10872	3.05429
P32004	5.83346	0.628619	0.42565	1.4724	0.390781	1.00257	0.642781	0.0484719	0.497646	0.51228	3.31547	-1.19255	0.959048	0.616652	-0.556239	1.44787	2.81952	0.0730172	5.05318	0.967165	1.12653	3.33554	0.497507	2.34991	-0.148372	0.348632	3.82204	3.07647	2.20197	3.13754	-0.55494	-0.251517	1.81084	0.0436295	4.06073	3.64596	0.00881076	3.77382	-0.505823	2.80441	-0.252126	0.0351155	1.13039	1.70551	0.914345	0.583217	1.11359	-0.509702	3.47559
P34897	1.16973	1.93402	1.92876	2.88891	1.49699	2.77231	1.35375	1.7159	3.43716	2.20087	2.55403	1.34766	1.55231	2.9578	1.51429	1.55517	3.31178	3.35177	1.73234	1.63619	1.66566	2.29576	1.33654	1.67152	2.12062	3.78635	1.31942	2.41533	2.7803	2.52404	1.71531	1.89116	1.93651	2.07111	2.64697	1.25907	1.25596	1.65605	1.65505	1.68788	2.3945	3.21505	3.55124	2.09674	3.47262	1.71044	1.25366	1.65605	1.78069
P36873-2	2.63749	2.60102	2.61527	2.55478	2.54418	2.09888	2.26183	2.30352	1.95988	1.45003	2.35488	2.42635	2.45144	2.37124	2.6293	1.86849	1.74394	2.45062	2.75181	2.20065	2.03877	2.25149	1.86736	2.28963	3.4416	2.22353	2.32022	2.34997	2.27972	2.32175	2.26101	2.39813	2.0545	2.16319	2.01217	2.38734	2.39023	2.24779	2.29627	2.68617	2.61802	2.36236	2.39102	2.06816	2.04608	2.03711	2.78583	2.32156	2.2182
P41091	2.52647	3.26478	3.19073	3.03742	2.70272	2.89046	2.81306	2.82187	2.65683	2.54873	2.69181	2.77252	3.04089	3.02524	3.03972	3.13065	3.01728	3.35644	2.30737	2.71474	2.29499	2.53686	3.21768	2.6661	2.63798	2.72635	2.6207	2.29759	2.80963	2.89902	3.07351	3.08273	2.69869	2.71915	2.96872	2.49563	2.6969	2.43822	2.77445	2.61403	2.79684	3.67974	3.50197	2.71775	3.36946	2.72258	2.33651	2.81256	2.67672
P47897	2.20975	2.55762	2.7082	2.65194	2.30971	2.26668	2.3923	2.24069	2.14765	2.3974	2.07829	2.43126	2.22794	2.87882	2.17229	2.55135	2.41361	2.6991	1.68529	2.23233	2.254	1.99603	2.82017	2.15636	2.49021	1.79993	2.07221	2.21386	2.26831	2.39378	2.60013	2.69097	2.22324	2.26139	2.46671	2.04859	2.06991	2.13426	2.49046	2.01288	2.88114	2.80878	2.89025	2.26234	1.93864	2.48128	2.07298	2.47701	2.45313
P48163	3.12943	2.92846	0.528094	2.07163	4.01508	3.3658	4.30587	3.69884	0.829165	1.01935	3.37141	3.7574	3.05372	1.0468	3.14781	3.80402	2.10872	0.264067	2.6441	3.16953	3.9593	2.79928	3.13101	3.44654	4.63511	3.06392	3.93723	1.76932	3.4674	0.97458	1.07784	0.959113	3.19021	1.86408	2.03438	3.10211	0.6883	4.16485	3.21955	4.5635	3.25928	2.37009	1.29071	2.82797	3.28844	3.93406	1.78826	3.48836	1.28678
P48506	2.64368	1.93193	2.56107	1.64319	1.75509	1.33265	2.1044	2.42693	2.8808	2.44335	1.86067	2.3767	2.68284	1.45739	1.93767	2.30579	2.21857	1.60422	3.19468	1.60866	2.173	2.17169	2.16949	2.60262	2.38952	1.86845	2.03972	1.7964	3.21001	0.841032	2.13986	2.33636	1.80727	1.69378	1.20693	2.41781	2.61381	2.43016	2.2214	2.75144	2.47151	1.81328	1.59713	1.95151	2.0496	2.47737	2.69472	2.75075	1.53491
P48739-2	2.99892	2.52591	2.63134	2.69146	2.20218	1.98404	2.20121	2.92052	1.97056	2.17265	2.39892	2.40165	2.92531	2.42063	2.45028	2.64952	2.8197	1.70174	2.77538	2.24988	1.98919	2.35173	2.23812	2.7789	2.13225	2.30114	2.52829	2.11704	2.8398	2.35906	2.58338	2.81382	2.12712	1.91185	2.26238	2.67776	2.70981	2.63188	2.33145	2.76007	2.28188	2.25945	2.36555	2.34216	2.22378	2.08201	2.55832	2.47031	2.57282
P50213	4.18714	1.8095	1.9905	2.07052	1.30505	2.21007	1.89787	1.83419	2.22846	1.92899	2.25443	1.32022	2.53107	2.14345	1.44984	2.06475	2.62755	1.38776	3.85626	2.03107	1.8511	2.28279	2.32074	3.1229	2.11169	2.01684	3.1559	1.87779	2.99092	1.15104	1.57698	1.63771	1.94666	1.87006	2.06804	3.86387	1.78779	3.31873	1.47431	2.79694	1.68977	1.433	1.59958	1.92474	2.9708	1.72083	1.71494	1.84282	1.76278
P51570	0.870126	1.187	0.963626	1.66182	2.20053	1.89821	1.92913	2.68261	1.38179	1.40975	1.31463	2.05304	1.79669	1.45357	2.05217	1.86717	0.877135	1.31437	0.916552	1.66761	1.89332	1.37801	1.51264	2.12302	2.31809	1.96238	1.27045	0.380106	1.65728	1.58303	1.27054	1.42556	1.59196	0.979057	0.920513	1.28974	1.32169	1.59663	2.12078	2.49944	1.99974	1.35723	1.38164	1.46839	1.6921	1.74105	0.487918	2.25792	0.879403
P54819	1.06445	3.13493	2.06205	1.82214	1.7353	2.39374	1.65497	1.80872	2.56931	2.65685	2.02735	1.24392	2.13504	2.54869	1.76656	2.72209	1.8187	3.08775	1.68353	2.20046	1.97166	1.77363	3.04014	1.37073	1.9956	1.92008	1.59662	2.28216	1.85321	2.50689	2.01038	1.99778	1.96239	3.40748	2.35571	1.31196	2.52021	1.30495	1.70174	1.52731	1.93876	2.1323	2.29611	2.02882	2.0606	1.54532	1.43846	1.47611	2.06507
P62879	3.86364	1.59166	2.88373	2.24885	1.96042	2.12871	2.42453	3.17367	2.12714	1.85976	2.32314	3.02264	2.9788	2.05864	2.65268	1.8811	1.39468	1.56153	3.80577	2.72889	2.18402	2.82169	1.1724	3.10054	2.3676	1.82418	3.40548	1.70309	3.37557	1.63958	2.5454	2.91528	2.47885	1.73244	2.38918	3.36834	2.83194	3.30673	2.36663	3.58333	2.48049	1.13317	1.46443	2.41656	2.6873	2.59401	2.74017	2.66838	2.11543
P63208	2.57347	2.14368	4.05262	1.72728	2.82804	1.43531	2.76114	2.63795	2.49298	2.53131	2.31232	1.96746	2.64195	2.31923	2.35926	2.23849	1.82386	2.70169	4.03981	1.90856	2.4013	2.47763	1.70241	3.02351	2.96022	2.15729	1.67692	2.11094	3.35591	2.01187	3.2914	2.5822	2.20918	2.35299	1.72545	2.6231	3.70981	2.66987	1.84722	3.61134	2.17495	2.19584	1.94988	2.42848	2.31673	3.30556	2.66195	2.1221	2.07234
Q12840	3.46152	2.21347	2.23329	3.02248	3.05892	2.7442	2.98848	2.72813	1.99642	1.91867	2.69965	2.8427	2.87224	2.47621	2.59327	1.57357	2.72177	3.16537	3.12504	2.38345	2.85427	2.51529	1.69151	2.93297	3.1385	2.73559	3.21361	2.69259	3.06123	2.25487	2.27403	2.32394	2.67446	1.86888	2.23732	3.42658	2.06371	3.23953	2.55433	2.90953	2.80968	2.40265	2.70532	2.55887	3.34052	2.45718	3.24727	2.61617	2.41722
Q13404-1	2.57599	2.26541	2.5083	2.39061	2.32557	1.65246	2.32886	2.62586	1.86519	2.33439	2.07545	2.40501	2.39855	1.94853	2.27794	1.85686	2.25	1.82405	2.83832	2.34013	2.44054	2.10786	1.76221	2.40078	2.24335	1.79127	2.29527	1.923	2.73077	2.18549	2.51128	2.46566	1.96773	1.7864	2.24788	2.50831	1.83493	2.39635	2.02905	2.76538	2.07663	2.12818	2.32237	2.1174	2.7211	2.1788	2.16925	2.05952	2.21876
Q13418	1.94379	3.26725	2.3929	2.93353	2.93894	2.63001	2.97287	2.69792	1.94056	1.39744	2.60818	2.55642	3.024	3.58535	2.2043	2.62101	2.48586	2.05129	1.62658	2.77662	2.4637	2.07803	3.12244	2.51652	3.909	2.28649	2.34563	2.08963	2.30088	1.99172	2.23124	2.41531	2.52806	2.44417	2.75342	1.52859	2.40522	2.50519	2.45602	3.02049	3.57289	2.45893	2.17892	2.48231	2.62546	2.97864	2.00421	2.87229	2.02208
Q14019	1.18922	2.61772	2.71154	3.29295	3.01043	2.53979	3.36403	2.89536	1.49331	2.82428	2.52133	2.74016	3.16861	3.19062	2.8307	2.76022	1.63148	3.22083	0.718772	2.88875	2.89289	2.43646	2.93318	3.04413	3.09629	3.03919	2.80892	1.61618	3.20297	0.92159	2.3884	2.79492	2.64672	1.5686	2.39353	1.44386	2.57719	3.51005	2.78625	2.62899	3.32817	2.87883	2.05035	2.97033	3.52249	3.2019	2.02078	2.86281	0.8837
Q15008	2.11176	2.41791	2.61215	2.47428	2.12491	2.16191	1.9341	1.80905	2.73048	2.98438	2.23895	2.14603	2.2533	2.28718	2.36471	2.68785	2.26916	3.22398	2.04911	1.98443	1.59597	2.32628	2.4149	1.8394	1.55702	2.76119	2.17876	2.93435	2.02295	2.77944	2.3193	2.29303	2.07831	2.15809	2.20846	1.90629	2.40368	1.71906	2.11474	2.04846	2.19481	2.81577	3.30721	2.17718	2.31343	1.80564	2.49714	1.99985	2.34413
Q15691	1.87419	2.0798	2.64835	2.92139	3.01509	2.47222	2.39998	2.39316	2.22449	2.06247	2.34103	2.18986	2.32217	2.5298	2.23884	2.25911	3.25193	3.20145	1.9687	2.08551	2.26092	2.1635	2.2618	1.96048	1.92497	2.44439	1.98247	3.38424	2.64719	2.36069	2.66283	2.53925	2.36881	2.10838	2.41298	1.55278	2.42627	1.94475	2.68174	2.51844	2.47834	2.94583	2.84524	2.3495	2.95842	2.17279	3.12046	2.3643	2.52126
Q5SSJ5	1.58399	2.69673	1.59449	2.34119	2.80408	3.28206	2.87364	3.12964	2.21941	1.99889	1.97843	3.43212	1.63891	2.35521	2.67255	1.95082	1.82576	2.73837	2.00723	3.07111	2.73789	2.07605	2.99536	1.9684	2.62185	1.66196	2.79305	2.11123	2.57605	1.85146	2.70557	2.27185	2.70145	3.73988	2.90876	2.22109	2.5234	2.20434	1.85696	1.71539	2.07158	2.38811	2.19859	2.45636	2.64463	2.25475	2.53089	2.76908	2.68968
Q6NVY1	3.20024	2.93166	3.24904	2.55008	1.70658	2.08143	2.14804	3.15358	2.71751	2.45356	2.51475	2.11621	2.26901	2.47808	2.20909	1.9333	2.16551	3.56214	3.34628	3.04311	2.70205	2.6812	2.16574	2.69724	2.80145	2.51598	2.4425	1.98771	4.04612	2.70824	2.52261	2.70238	2.26581	3.68681	2.48109	2.88701	2.24798	2.08118	2.86474	2.12356	2.83036	2.54125	2.64919	2.20907	2.40774	2.49175	2.16015	2.85546	3.15598
Q6WCQ1-2	1.89154	2.33207	1.95236	1.57645	1.31377	1.12958	1.66866	1.05713	1.76177	0.720814	1.30148	1.4215	1.6778	0.892386	1.09476	2.08069	1.71646	0.783308	1.83281	1.56471	1.87438	1.31667	2.24156	1.447	1.68114	0.883284	1.65577	0.739659	1.56922	1.22615	1.87248	1.72606	1.1677	2.26233	1.17493	2.11384	1.54919	2.02845	1.16103	1.61984	1.5367	0.931891	0.870419	1.38545	1.21273	1.44742	1.11753	1.19526	1.22243
Q7Z4V5	0.969295	1.86923	2.9338	3.09178	2.13979	2.33879	1.46958	1.39999	2.79726	2.04593	2.3907	1.63693	1.52831	2.7007	1.8425	1.55305	3.08523	3.37851	1.57912	1.6871	1.63836	2.61223	1.55962	1.35195	1.15772	2.79207	1.49816	3.6342	1.80377	2.96725	2.37763	2.29001	2.24343	2.62731	2.08963	1.16485	2.73718	2.43343	2.39719	1.63385	1.58927	2.46741	2.06059	2.43767	2.72181	1.18211	2.91787	1.43206	2.28526
Q8NBF2	1.03844	2.0267	2.60897	2.52877	2.24302	1.90684	2.3129	2.5214	1.93489	1.97257	2.01315	2.50958	2.14042	2.36174	2.09497	1.83573	1.63922	1.93114	1.26147	2.47192	2.36034	2.12478	1.37952	1.5857	2.46608	2.14061	1.67727	2.46008	1.67196	2.54916	2.41504	2.44507	2.0053	2.31753	2.6021	1.06331	2.35929	1.7783	1.9864	2.34023	2.3516	1.74979	1.58584	2.07238	1.48882	2.0555	2.60688	1.92704	2.61059
Q8WWM7	1.68268	1.82411	1.65481	2.55091	2.18413	2.09902	1.63192	1.46452	1.61237	0.901578	1.80336	1.54609	1.61231	2.13617	1.64805	1.42607	2.47799	2.62245	1.35255	1.24306	1.53976	1.42495	1.51777	1.12988	1.49446	2.48675	1.36929	2.32999	1.22198	2.63981	1.77148	1.54332	1.71834	1.80807	2.2616	1.52832	1.26619	1.36495	1.54278	1.43629	1.64285	2.56306	2.41887	1.53233	1.93757	1.23454	2.12896	1.55432	2.09848
Q969P0	5.01694	0.182249	-0.227765	0.900728	0.558922	0.773219	0.920957	0.555593	-0.0803966	0.762555	1.9423	0.73458	3.47179	0.421406	-0.0733991	-0.665535	1.11384	-0.00867332	3.60885	0.411321	0.326861	2.10683	-0.956834	3.1365	1.42852	0.455791	2.61717	0.541818	3.08191	-0.33537	-0.0761672	0.0340315	1.52183	0.192326	-0.200633	3.62814	0.173186	3.60892	0.0513742	2.27391	-0.116053	-0.162952	0.596517	1.36667	1.96993	0.99837	0.534173	0.526688	0.278114
Q96FW1	3.43883	2.59543	3.18215	2.80039	2.2374	1.87652	2.49722	2.38714	2.39889	2.35698	2.55919	2.38935	2.9712	2.36747	2.39744	2.4036	2.33728	2.67927	3.54328	2.06513	2.13532	2.4732	2.08803	2.87367	2.0527	1.76286	2.85689	2.70848	3.05368	2.77249	2.64131	2.44133	2.30545	2.11345	2.38855	3.20261	3.05232	2.56018	2.05971	3.05424	2.28898	2.67242	2.27791	2.37263	2.20643	2.09599	2.75914	2.13862	2.86111
Q99623	3.46855	2.75692	2.163	2.7099	1.57815	2.56746	1.95993	2.53253	2.53311	2.24156	2.456	1.93394	2.15022	2.6112	1.78306	2.16238	2.76099	3.37373	2.72162	2.77059	2.17116	2.42442	2.50858	2.59917	2.52278	3.1016	2.70089	2.69404	2.78585	1.95034	1.78783	1.85468	2.24645	2.43919	1.89531	3.30771	1.89457	2.43225	2.06904	2.06033	2.44839	2.67534	3.33748	2.1865	2.46345	2.00394	1.97195	2.15508	2.13065
Q9BUJ2	1.55229	2.85953	2.85689	3.45881	2.61798	2.76487	2.24575	2.19543	2.5367	1.25169	2.76602	2.2964	2.13899	2.73198	2.3375	2.22392	3.23189	3.78588	2.00945	2.16738	1.83143	2.7234	2.09534	1.81687	1.65296	2.57238	2.02552	3.86408	1.96345	3.76713	2.64372	2.66729	2.48176	3.15729	2.75446	1.38784	3.00156	2.06347	2.9323	1.86327	2.75015	2.7058	2.14906	2.64865	2.73701	1.85247	3.26687	2.29253	3.10107
Q9HAV0	3.42193	1.6198	2.32995	1.94774	2.12605	2.00527	2.07705	2.91145	1.52555	1.24163	1.85689	2.69201	2.56619	1.51412	2.15044	1.76614	1.5603	0.545861	3.232	2.74701	2.46504	2.06595	1.30915	2.35559	2.50385	1.52519	3.13433	1.3601	2.99148	1.01012	2.36851	2.71015	1.8938	1.39398	1.88015	3.00757	2.10814	2.53458	1.9402	3.08678	2.45956	0.771179	1.25053	2.13616	2.52417	2.22093	2.40607	2.02909	1.42827
Q9HDC9	2.39573	2.28438	1.80746	3.03739	1.99348	3.02141	2.71343	2.32497	2.19787	2.53919	2.27759	2.1344	2.38763	2.69181	2.07451	2.32778	2.37702	3.06349	1.92875	2.98999	2.68012	1.99937	2.75561	3.03789	2.51178	2.01482	2.51328	2.80272	2.20079	1.9628	2.35534	2.24548	2.35987	2.47468	2.42672	2.38957	1.64824	2.6786	2.44445	2.05105	2.32645	3.03566	2.9567	2.09104	2.98676	2.49751	2.19193	2.73647	2.83017
Q9NQ48	1.8232	1.43807	3.34078	1.29109	1.21109	0.913377	1.40122	1.33288	3.22463	3.05883	1.77911	1.50212	1.81415	2.12251	1.06488	2.27472	1.00417	2.25227	2.5144	1.5836	1.78778	2.44482	1.34433	1.80663	1.72761	0.640384	1.62313	0.818776	2.00158	2.36706	3.21299	3.01203	1.96577	1.59017	2.97049	1.99232	3.90614	1.52307	1.09517	1.87457	1.4419	1.14283	1.00994	1.66674	1.39475	1.40979	1.25974	0.790156	3.36289
Q9NZU5	0.523977	2.657	2.24975	3.43145	2.95734	1.68969	2.44352	2.61056	1.17158	0.332504	1.84455	3.10355	1.85997	2.62116	2.94851	1.48425	0.411687	1.35367	0.939282	2.64998	2.58356	1.66854	2.45511	1.82709	3.3742	1.69776	1.45078	0.348872	1.67322	2.20127	2.24847	2.69445	2.10203	2.70743	1.61367	0.774771	3.61031	2.14303	2.60712	1.43531	2.87787	0.500522	0.34272	2.1948	2.10549	3.13806	0.793684	2.79156	0.761763
Q9P121-4	4.45727	-0.030812	3.66746	2.2544	1.64887	1.18836	1.70579	3.34502	1.83644	2.95428	1.91253	3.61743	2.89017	0.0504368	2.5429	1.09281	1.41382	-0.683966	4.28539	3.07992	2.76802	3.12002	0.579244	3.18112	2.43383	0.903519	3.42914	1.10158	3.49665	0.0667231	3.7555	3.91814	2.21262	0.655844	0.443516	4.10148	2.9284	4.1793	3.27499	3.17831	1.20734	0.460213	1.5124	2.40357	1.88564	3.02505	2.37345	3.75785	1.54148
Q9UBT2	2.11329	3.61993	3.5095	4.00702	2.71031	2.56061	2.53059	2.43015	3.25011	1.73703	3.39632	2.35666	2.53824	3.36772	2.63175	2.6823	3.79249	4.75338	2.33449	2.39235	2.09439	3.11463	2.7461	1.93337	1.83041	3.24832	2.308	4.59011	2.43432	4.0792	2.98723	3.133	2.90425	3.04188	2.80607	1.8125	2.99198	2.60124	2.95522	1.98626	2.9319	4.12448	3.82377	3.05483	2.53301	1.78398	4.14788	2.25142	3.16791
Q9UHL4	0.624853	1.73706	3.01173	1.72417	2.40884	1.29469	2.01898	0.468223	3.65533	4.00927	2.10045	2.19524	2.41332	3.49812	1.00917	2.28215	3.14387	0.898	0.864674	2.1627	2.03074	2.69886	1.35538	1.12395	1.03396	1.85706	1.84297	0.918996	1.76896	3.89748	3.45985	3.38683	2.47599	2.27294	3.58166	1.10715	4.4358	1.61726	2.09226	1.36597	1.35917	1.00379	1.11277	2.37419	2.08954	2.66533	0.357481	2.44159	3.90128
Q9UKE5	2.82197	1.9091	2.56013	2.71722	2.95584	2.2454	2.7113	2.72501	1.29956	1.34123	2.08692	2.95321	2.15074	1.69084	2.11856	1.25077	1.9946	2.8913	2.82091	2.37652	2.98302	1.92992	1.32852	2.98085	3.37379	1.68232	2.71891	2.14026	2.61607	1.2068	2.37211	2.40896	2.2674	1.77404	2.20708	2.87476	1.975	2.63524	2.25325	3.08284	2.59015	1.70661	2.05248	2.11962	2.26175	2.43596	3.13735	2.66819	1.47925
Q9Y224	1.80635	2.97506	3.56376	3.39182	3.02086	2.87061	3.17083	2.41645	2.78772	2.44327	2.81736	2.70188	2.37649	2.92985	2.70988	3.43914	3.69335	3.35674	2.30827	2.1049	2.7287	2.7956	3.14051	2.58625	1.84699	2.72947	2.24868	3.85826	2.45415	3.49206	2.90081	2.59528	2.95007	3.01586	3.13354	2.12802	3.4621	1.99234	3.44803	2.23234	2.60221	3.17057	2.94941	2.77643	2.80474	2.65226	3.66462	2.78282	2.84186
Q9Y2S2	2.79952	2.31401	3.15602	1.47694	3.06815	1.34017	2.52699	3.66069	2.33384	1.45379	2.46952	3.39805	3.19053	1.40262	2.68797	2.65171	0.695021	0.860985	3.08613	2.70519	2.84206	2.63398	1.17378	3.49659	3.16013	1.9612	2.33523	1.61728	3.89196	0.96	2.72172	2.97595	2.32672	1.83086	1.70126	1.98326	2.65024	3.60912	2.59146	3.74299	3.35542	1.12838	1.18115	2.25878	1.9909	3.0019	1.82546	2.9184	1.94151
Q9Y2Z0	3.08653	2.38556	3.16586	3.00417	2.90461	2.27569	2.87609	2.67075	3.05388	2.68041	2.60615	2.7149	2.68017	2.92025	2.64128	2.83131	2.36027	3.40208	3.21174	2.43473	2.60142	2.67158	2.34845	3.0187	2.67167	2.494	2.74364	2.91969	3.02728	2.91255	2.82678	2.73417	2.85526	2.38965	3.06945	2.78791	3.10652	2.81841	2.54181	3.28087	2.94692	2.74231	2.47169	2.45628	2.93468	2.42582	2.84775	2.47167	2.90269
Q9Y3P9	2.73234	2.05295	2.11263	2.82161	2.86689	2.02004	2.64089	2.4095	2.1505	1.65636	2.25924	2.41123	2.4602	1.56854	2.52501	2.04071	2.20387	3.08218	2.99479	2.06391	2.14092	2.16369	1.65456	2.40972	1.82124	3.09701	2.55178	2.76502	2.69783	2.42393	2.39015	2.32941	1.975	2.38487	2.23919	2.62818	1.685	2.10045	2.90655	2.67965	2.22341	2.45086	2.43145	2.26407	2.55387	2.38518	3.18977	2.54147	2.1643
A1X283	0.344343	1.78847	1.37574	2.99909	1.8491	1.63566	1.63428	1.63927	1.65571	1.63383	1.1576	1.83315	0.589235	2.54141	1.54683	1.16374	1.62636	2.34603	1.05807	1.53742	1.84662	1.33036	2.02153	1.10343	2.50788	1.75329	0.850948	-0.0512199	1.49047	1.9465	1.88747	1.86943	1.3448	2.10812	1.66221	0.614257	1.12103	0.97393	2.05854	1.0588	2.50745	2.28472	1.91591	1.669	2.01878	1.92933	0.894261	1.67231	2.39404
O00139-4	3.84904	1.72294	2.82036	2.21265	2.4656	1.85294	2.01292	2.68278	2.57849	1.18354	2.35902	2.67986	2.94733	1.25402	2.31883	1.37277	2.59313	2.06652	3.57452	2.26538	2.33936	2.37275	1.34956	3.19436	2.86687	1.78772	2.98836	1.59365	2.86272	1.46189	2.76808	2.75202	2.23998	1.17002	1.83423	3.39054	2.27802	2.74458	2.67739	3.35104	2.12564	1.97653	1.91807	2.21528	2.33617	2.81598	2.59846	2.88169	1.6818
O00151	-0.223673	4.30319	1.685	2.59155	1.29451	1.6274	2.94338	0.0287405	2.03925	1.70433	2.36847	0.805309	2.28037	1.5259	1.07091	4.66972	1.79597	-0.313858	2.28169	2.22041	1.69543	2.46153	3.98774	0.729801	0.793988	2.65395	1.19863	1.53394	0.537201	3.86912	1.74146	1.32867	2.34786	3.9686	4.43243	0.683196	2.89546	1.35482	0.700104	0.772073	0.840268	1.56075	1.01755	2.22389	2.0596	1.1999	0.486015	-0.0644538	3.01709
O43719	1.42672	2.35135	2.90755	2.41619	1.86408	2.12966	1.58398	2.17985	2.74818	1.92882	2.25049	1.678	1.6046	2.50284	1.91388	3.34161	2.56096	2.65692	1.54487	1.96772	1.70563	2.31174	2.05365	1.5001	1.44627	2.21759	1.78773	3.80229	2.12001	2.85222	2.15311	2.29552	2.07389	1.8399	1.56501	1.37816	2.1917	2.54958	2.26764	1.512	2.5339	3.3547	2.88474	1.96257	2.24075	1.36324	3.40271	1.80818	1.52976
O43865	2.57444	2.02695	2.72734	2.34046	2.74747	1.41177	2.35296	4.12819	1.2794	1.29235	2.0662	3.31611	2.32135	1.51261	2.14799	2.07921	0.780322	1.26359	3.34251	2.99037	2.53817	2.45312	1.84936	2.95815	2.05631	1.30637	2.6791	1.47255	4.24221	1.11246	2.69625	2.75627	2.13565	1.69978	1.19138	2.67523	1.71301	3.24995	3.07854	2.8078	4.00363	1.44612	1.53073	1.93121	1.90258	3.15082	2.04055	2.34609	1.75846
O60749	1.68505	2.85773	2.39737	2.35244	2.67599	2.33986	2.68116	2.62645	2.47199	2.39178	2.19508	2.40491	2.44237	2.60686	2.46021	3.12748	1.82676	2.64134	1.88568	2.44758	2.37008	2.12967	3.20325	2.15853	2.33036	1.91851	2.26211	1.9666	2.28689	2.63546	2.5836	2.64611	2.48406	2.30185	2.54128	1.73818	2.47333	2.19573	2.35644	2.22542	3.13414	2.60252	2.43672	2.19482	1.96888	2.67424	2.07216	2.64161	2.16066
O60884	3.14628	2.26313	2.97764	2.92884	2.60274	2.35033	2.33292	2.79923	2.71204	2.53203	2.54823	2.60583	2.7008	2.78846	2.69401	1.65116	2.67271	3.22078	3.03484	2.62264	2.53855	2.68632	1.61653	2.7666	3.03931	2.69588	2.95206	2.67287	2.86214	2.60675	2.81378	2.89018	2.62251	2.216	2.37496	2.99721	3.25925	2.6309	2.47916	2.7322	2.68036	2.69196	2.90347	2.35838	3.41866	2.36264	2.58719	2.56915	2.63342
O76054	1.69469	1.36238	2.64708	3.93274	1.9983	1.39164	1.94974	3.25501	0.312543	0.302723	1.3801	3.30927	1.60505	2.61685	2.36848	0.747084	1.09336	-0.639954	2.00653	2.46841	2.25086	2.00061	0.306654	2.49712	2.52427	0.785763	2.3748	0.282637	2.47397	0.739172	2.96159	3.02918	1.71502	0.730236	0.94071	1.49138	0.830039	2.55838	2.05296	2.49599	4.37797	1.50549	0.955405	1.98569	2.09997	3.17962	0.908275	2.37354	1.70535
P00403	2.82138	1.12012	0.458161	0.662666	0.11646	0.808089	1.10043	1.04548	0.973371	0.355709	0.921334	1.22254	0.968457	0.590111	0.710072	0.138048	0.560167	0.159462	1.93617	1.97678	1.28313	1.1	0.473218	1.97117	1.14638	0.612951	1.85663	0.774498	1.50845	-0.212141	0.474807	0.714092	0.952882	0.681624	-0.0838439	2.59187	0.614668	1.72525	1.16058	0.901173	0.277141	0.587355	0.422306	0.824537	0.606412	1.3657	0.603169	1.28424	0.951626
P04632	1.19406	2.54559	1.80044	2.20852	2.5096	2.03966	2.87719	3.24676	1.61501	2.1498	1.8926	2.73543	2.05274	2.51068	2.25828	2.48696	1.21603	1.31165	1.81577	2.57847	2.63642	1.99528	2.52356	2.60618	3.09742	1.5724	1.81453	1.85253	2.36902	1.80494	2.23204	1.80857	2.126	2.44327	2.05629	1.24953	2.26096	2.10492	1.9549	3.04958	2.98949	1.76842	1.78227	2.18059	1.93611	2.41642	2.47793	2.43127	1.68928
P05129	4.38852	0.623731	0.464241	1.15345	1.96125	1.08981	1.75915	2.32571	0.727268	1.2869	1.63255	1.51575	2.02934	0.57023	1.06851	0.217956	1.85296	-0.0460608	4.63216	1.4147	1.84583	1.65327	0.846636	3.94201	2.54813	0.547865	3.53696	0.191796	2.79544	0.272484	0.588474	0.423447	1.83517	0.549876	-0.187479	3.5705	0.995771	3.06785	1.52091	3.52936	1.79039	0.259915	0.91483	1.61834	1.55989	2.60758	0.441393	2.6807	0.614064
P05156	0.667891	1.75432	1.38244	1.73643	2.84448	3.8869	3.19304	1.75058	2.6494	3.9395	2.5118	3.54221	1.94924	1.56447	4.20836	2.18229	2.82133	1.14156	0.831926	2.8995	2.91824	2.13442	3.97827	2.00805	1.82044	3.30275	3.19046	0.965693	1.61064	2.64162	1.30705	1.11988	3.28498	3.23708	4.07142	1.20755	1.95011	1.2304	2.32194	2.03196	1.26235	2.60851	2.61356	3.19285	2.41252	3.69419	1.6746	2.47987	0.980283
P05198	2.56376	3.15915	3.28646	3.1439	2.89272	2.90186	2.87513	2.92111	2.53438	2.2857	2.75016	2.70132	2.74032	2.92541	2.81291	2.93576	3.53012	3.47991	2.37154	2.54649	2.44225	2.55997	3.15487	2.41457	2.77406	2.87823	2.54663	2.99322	2.62265	2.99694	3.02005	3.0563	2.74541	2.54998	2.9213	2.48935	2.7056	2.38173	2.87626	2.55029	2.86523	3.58011	3.51816	2.73485	2.88257	2.52486	2.78629	2.6068	2.89512
P08865	1.86876	3.30238	3.28093	3.32845	2.71093	2.96411	2.49899	2.10202	2.82097	2.15341	2.71346	2.51454	2.52891	3.04289	2.82062	3.13832	3.25535	3.57163	1.88984	2.49686	2.37636	2.67219	3.25372	2.05483	1.872	2.8945	2.31061	2.88115	2.37684	3.62119	2.97133	2.5939	2.68308	3.01553	2.95827	1.91774	2.9196	1.97623	2.66334	2.26136	2.72718	3.50377	3.30949	2.76547	2.92358	2.16074	2.48688	2.47104	2.95423
P10643	1.04053	1.86626	1.51861	0.45971	2.81021	3.1885	2.46133	1.72234	2.89003	3.7654	2.1866	3.3287	1.7214	0.822816	4.14322	3.21073	2.21662	1.60176	1.2037	1.95857	2.1166	1.86463	4.22712	0.704165	1.93122	2.87966	2.51158	1.3588	1.12066	2.21066	1.43365	1.49554	2.82516	3.26188	3.65037	0.732184	1.41783	1.58706	1.43685	1.83674	1.07972	2.60636	2.98353	2.84642	2.29468	3.46834	1.59304	2.39703	1.21916
P11177	4.49252	2.26959	2.39682	2.69746	1.87473	2.63372	2.30605	2.64208	2.57648	2.21057	2.67119	1.8558	2.3609	2.47869	2.14438	2.18449	2.67929	3.07179	4.06417	2.65116	2.45072	2.81902	1.85865	3.26587	2.79974	2.09738	3.60938	2.30829	3.36376	2.36108	2.17929	2.38797	2.37176	2.44889	1.90261	4.2127	1.9742	3.38108	2.28249	3.11313	2.51981	2.01037	2.37251	2.35862	2.73844	2.14543	1.95001	2.51618	2.2003
P17661	-0.485272	1.36838	0.0652753	3.03064	1.80742	2.52356	1.87818	1.28293	1.65025	2.10034	1.41724	1.28111	1.45875	1.90245	1.05795	2.01427	1.9237	-0.255294	0.772282	2.01922	2.42249	1.59178	2.32419	1.70111	2.89264	0.631006	2.08198	-0.253004	0.549476	1.21392	1.64654	1.45712	2.09401	1.44706	2.83004	0.0275917	2.58418	0.222751	-0.436082	2.1456	1.8158	1.38172	0.597388	2.38066	2.05473	1.71306	0.225944	-0.313966	0.704103
P18124	1.9331	2.38729	3.14174	3.17533	2.52743	3.25035	1.99721	2.24672	2.68256	1.64865	2.40906	2.77299	2.07932	2.68719	2.97781	2.59525	2.27358	3.2002	1.3279	2.47772	2.58965	2.59833	2.00736	2.25205	2.00754	2.26368	2.24369	2.8979	2.0055	3.56888	3.05697	2.84627	2.45213	2.36829	2.84963	1.87459	1.93788	1.78276	2.70346	2.09412	2.66709	3.24394	3.17667	2.43096	2.4985	2.08118	2.26046	1.75714	3.04599
P27708	1.27262	3.04948	1.97971	3.48704	2.81944	2.90347	2.81149	2.88695	2.80865	2.42007	2.92238	2.60531	2.322	3.26774	2.58424	2.82937	2.63127	4.02987	2.21427	2.2735	2.37351	2.60059	2.99892	2.15059	2.40834	2.34811	2.19405	3.17057	2.1752	3.84363	2.7368	2.90275	2.72714	3.04699	2.77286	1.54033	2.52356	2.09029	2.36717	2.1813	3.03412	3.97865	3.73327	2.73615	2.3815	2.25861	2.40563	2.17864	2.77801
P27816-3	2.81322	0.8381	1.08754	1.62044	3.0532	2.21813	2.72215	2.9389	-0.312405	0.658016	1.70759	2.15079	0.956204	2.11198	1.85338	-0.142739	0.00849689	3.57806	1.13661	2.54816	2.96501	1.5506	0.542505	3.03207	1.88687	1.38416	3.24812	1.02597	2.5494	0.0968823	1.33432	0.990411	2.24444	0.784351	1.72817	2.26047	0.613772	2.77006	2.85213	2.99834	3.39604	-0.556856	0.0573543	1.65891	0.930074	3.198	2.93261	3.10068	-0.217887
P46063	1.65516	3.11272	2.50371	2.71156	2.72859	2.56472	2.33357	2.01485	2.25429	1.40152	2.7059	1.72906	2.5794	2.61964	2.16774	3.03668	3.08418	3.29402	2.1809	1.9094	1.70534	1.96384	3.3142	1.45095	1.79463	2.97611	1.79201	3.48875	1.91273	2.29836	2.24107	2.22141	2.42165	2.32273	2.65057	1.2375	2.46163	1.70494	2.31254	1.55527	2.48914	3.40381	3.38777	2.4165	1.95587	1.98069	2.86187	2.29832	2.28695
P48047	3.7637	2.27113	2.38747	2.27159	1.64522	2.59974	1.69014	2.30106	2.42215	1.99743	2.33473	1.44972	2.05812	2.80988	1.81101	2.57109	2.08401	2.57519	3.14387	2.56109	2.27721	2.33037	1.74154	2.85719	2.67954	2.40915	3.1001	1.9993	3.02387	1.65776	2.16395	2.17138	2.16645	2.25985	1.97479	3.63954	2.18419	2.97532	2.04072	2.46605	2.06774	1.72153	1.86746	2.08688	2.94833	1.93609	1.79733	2.09643	1.86254
P52597	0.737533	2.29329	3.46181	2.81715	2.00618	2.30171	1.84255	1.65019	3.21139	2.80896	2.35119	1.70368	1.91308	2.81109	2.09053	2.54625	2.39127	3.96235	1.7846	1.98567	1.63846	2.22832	2.40016	1.29552	1.38818	2.79285	1.57818	3.02908	1.67388	3.63776	2.81444	2.66472	2.26006	2.32139	3.08415	1.12448	3.56005	1.67236	2.34691	1.37104	1.88435	2.78265	2.38988	2.37305	1.94204	1.49258	2.70292	1.8722	3.52778
P53004	1.83925	2.65466	2.6969	2.72464	2.65688	2.09804	2.84796	3.11701	2.81268	2.15584	2.37279	2.91298	2.21757	2.18778	2.56864	3.29043	2.16586	1.87164	2.61297	2.68468	2.48284	2.58514	2.91456	2.0917	2.5635	2.60324	2.00833	2.59684	2.5441	2.21077	2.75003	2.7812	2.27104	2.05057	2.03665	2.02414	2.42094	2.5315	2.31238	2.82231	2.71704	3.33932	2.96693	2.37936	2.5428	2.55281	2.25749	2.3811	2.34983
P55263	1.50394	2.58473	2.71022	2.63106	2.50524	1.98221	2.38262	3.16832	2.21901	1.48909	2.26431	2.90088	2.70053	2.49085	2.33886	1.98545	1.27749	2.40103	3.08401	2.11356	2.04068	2.07897	2.07902	1.62217	2.51711	1.95857	1.91164	1.95423	2.25012	2.72861	2.87387	3.07176	2.19461	3.00225	2.15729	1.52662	2.61641	1.92602	2.06729	2.50418	1.96302	2.9249	2.33554	2.11682	1.63167	2.52176	2.00209	2.2182	2.84529
P60880-2	5.12633	0.70421	0.737617	1.29454	1.23325	0.828735	1.62923	0.899692	0.508137	0.618984	2.19042	0.853408	1.74102	0.309794	0.847858	0.224462	2.78609	-0.103403	4.58804	0.960566	1.45511	1.9829	0.409307	3.3616	0.773871	0.881133	3.62281	2.49067	2.49915	0.206682	0.326163	0.360203	1.54913	0.816147	1.05544	4.25106	0.25675	2.85655	0.926032	2.8305	0.665844	0.311119	1.05953	1.45222	1.69896	1.30272	1.86725	1.42525	0.618183
P60900	2.29268	2.85149	2.97186	2.83457	2.56949	2.5302	2.72228	2.40398	2.82781	3.51697	2.75923	2.63976	2.7236	2.91341	2.82284	3.25044	2.72706	3.51879	2.35518	2.47572	2.4159	2.73735	3.22956	2.12362	2.54539	2.60709	2.55697	3.16978	2.46827	3.15336	2.6694	2.61715	2.59741	2.58623	2.99499	2.32712	3.00306	2.39274	2.70509	2.64151	2.47078	3.17813	3.38735	2.71798	2.55797	2.45368	2.91516	2.35823	2.96732
P61088	3.10405	2.49073	3.32217	3.32927	2.83426	2.29651	3.07691	3.07966	2.63974	3.22507	3.0304	2.79353	2.82413	2.92414	2.78546	2.53446	3.16058	3.05648	3.78771	2.83322	2.76096	2.96234	2.41352	2.9582	2.23824	3.05767	2.90955	3.4191	3.1704	3.23247	3.0655	3.01553	2.84182	2.39541	3.12181	3.16597	2.99271	3.17116	3.01614	3.57076	2.90087	2.60754	2.84506	2.97025	3.19226	2.56431	3.61	2.63005	3.08035
Q00325-2	3.89154	2.49927	1.87372	2.42756	1.43326	2.00785	2.46475	2.73934	2.29217	1.7448	2.32461	2.65572	2.06901	1.43152	2.0229	2.41897	1.54268	2.11242	2.87105	3.22855	2.22944	2.5652	3.06154	2.91448	2.81065	1.4057	2.5011	2.4617	2.70477	1.54246	1.7946	1.76123	1.92475	2.34538	1.54735	3.76986	2.276	3.02414	2.46424	2.09829	1.7627	1.78126	2.49083	1.98657	1.8351	1.68217	2.12607	2.3388	2.20287
Q00796	1.55051	2.38677	3.39974	1.85883	2.83175	2.38638	2.04022	4.01433	1.6447	1.40257	2.53921	2.74797	2.18815	0.726347	2.02439	3.19616	1.82266	2.01371	3.67442	2.04257	2.80307	2.50051	1.56614	2.99554	3.64101	1.47231	2.03999	1.90268	3.11739	0.983389	3.03482	3.15209	2.28869	2.13912	1.54646	1.46233	3.63313	3.75367	1.77058	3.13621	1.30811	2.18189	2.07376	2.12782	1.8816	2.12149	1.57087	1.02932	2.31976
Q12797	1.63886	2.60973	2.05456	2.41377	1.72085	3.04563	1.85132	2.12426	2.80363	1.10743	1.80459	1.99086	1.63437	2.50206	1.78571	2.27174	1.55907	3.55133	1.22874	2.37775	2.66335	1.79001	3.14487	1.88443	2.50077	1.61171	1.45092	0.902949	1.76772	2.61096	2.31009	2.16406	2.34743	3.05741	2.45574	1.28498	2.14907	1.67846	2.12637	1.53908	2.84532	1.79293	1.702	2.04164	2.5571	2.12722	0.800079	2.26489	2.18493
Q12805	-0.0499795	1.36907	1.94929	4.26528	0.314137	1.32808	-0.357535	1.18468	1.41003	1.75776	1.36311	2.26617	1.0792	0.800143	0.615809	4.33237	0.539058	-0.353251	1.20675	1.30713	0.853363	1.64622	3.65727	0.387007	0.458567	0.839481	0.619145	0.0411005	1.34137	3.78397	0.513918	0.939696	1.47405	1.24044	3.63596	0.564583	4.03366	0.534158	0.889363	1.24703	0.382838	0.37609	0.214196	1.56565	0.209045	0.967191	-0.307242	0.234263	1.76821
Q13733	4.18942	0.648528	2.11236	1.44804	1.55296	1.06963	2.02108	2.78933	2.52536	1.3089	1.56558	2.84235	1.95298	2.13774	1.74129	0.747254	0.842602	-0.195931	3.41317	2.93333	2.05275	2.16341	0.797098	3.07763	2.4499	0.633152	3.00663	0.953527	2.69023	0.705706	2.25751	2.47696	1.78535	1.1707	0.382172	3.90634	1.33733	3.30037	2.30674	2.54792	2.53332	0.478215	1.09783	1.80644	2.05958	2.41211	1.85864	2.22238	1.30624
Q13740-2	3.51128	2.2035	0.662447	2.7311	2.77542	3.99436	3.54949	3.84453	0.841219	0.945743	2.27597	3.04932	1.98387	1.61219	2.48225	1.84781	1.41262	1.54739	3.45754	3.95673	3.8289	2.07589	2.4082	3.1322	3.45854	3.35198	3.90871	-0.0982326	3.99429	1.21798	1.7486	0.86423	2.97495	4.03867	2.12612	3.63703	1.16558	2.24088	3.64334	3.75757	1.23634	0.403689	1.73743	2.78588	4.22786	3.77682	0.643373	3.94027	0.586774
Q15046-2	2.38356	2.49452	3.01951	2.88087	2.62544	2.47211	2.22961	2.15906	2.89366	1.85226	2.52772	2.40024	2.45856	2.48724	2.38331	2.31805	2.90006	3.39721	2.33116	2.08504	2.11791	2.25346	2.31313	1.93811	1.96911	2.64751	2.28384	2.80184	2.22027	2.95172	2.70591	2.78242	2.29523	2.63972	2.47724	2.1037	2.45824	1.99104	2.33828	2.11444	2.51927	3.43269	2.72807	2.18775	2.68552	2.14296	2.31629	2.33363	2.54996
Q15907	2.57184	2.67126	2.83709	2.80431	2.64682	2.34469	2.99836	2.97486	2.2237	2.56943	2.43252	3.00416	2.59864	2.35535	2.95901	2.62631	2.32503	2.99937	2.36235	2.64464	2.34646	2.43876	2.63139	2.86529	2.60269	2.65402	2.50645	2.41471	2.96993	2.29657	2.67974	2.7156	2.47529	2.22381	2.32349	2.65607	2.66737	2.81757	2.97089	2.80631	2.40354	2.48917	2.66862	2.49809	2.91763	2.61388	2.73295	2.9891	2.66768
[truncated: 4,835 more rows]
[truncated: 200 more columns]
