# Supplementary material for: HarmonizR enables data harmonization across independent proteomic datasets with appropriate handling of missing values
Source: Nat Commun. 2022 Jun 20;13:3523. doi: 10.1038/s41467-022-31007-x (PMC9209422; doi:10.1038/s41467-022-31007-x)
Supplement: Supplementary file 3 — Source Data [file 41467_2022_31007_MOESM3_ESM.zip › Source Data/Figure4;Supplementary Figure 13;Protein Level HarmonizR ComBat.xlsx]

## Sheet: Sheet1
T: T: ID	Reporter intensity corrected 0 TMT G R_01	Reporter intensity corrected 1 TMT G R_01	Reporter intensity corrected 2 TMT G R_01	Reporter intensity corrected 3 TMT G R_01	Reporter intensity corrected 4 TMT G R_01	Reporter intensity corrected 5 TMT G R_01	Reporter intensity corrected 6 TMT G R_01	Reporter intensity corrected 7 TMT G R_01	Reporter intensity corrected 0 TMT G R_02	Reporter intensity corrected 1 TMT G R_02	Reporter intensity corrected 2 TMT G R_02	Reporter intensity corrected 3 TMT G R_02	Reporter intensity corrected 4 TMT G R_02	Reporter intensity corrected 5 TMT G R_02	Reporter intensity corrected 6 TMT G R_02	Reporter intensity corrected 7 TMT G R_02	Reporter intensity corrected 0 TMT G R_03	Reporter intensity corrected 1 TMT G R_03	Reporter intensity corrected 2 TMT G R_03	Reporter intensity corrected 3 TMT G R_03	Reporter intensity corrected 4 TMT G R_03	Reporter intensity corrected 5 TMT G R_03	Reporter intensity corrected 6 TMT G R_03	Reporter intensity corrected 7 TMT G R_03	Reporter intensity corrected 0 TMT G R_04	Reporter intensity corrected 1 TMT G R_04	Reporter intensity corrected 2 TMT G R_04	Reporter intensity corrected 3 TMT G R_04	Reporter intensity corrected 4 TMT G R_04	Reporter intensity corrected 5 TMT G R_04	Reporter intensity corrected 6 TMT G R_04	Reporter intensity corrected 7 TMT G R_04
Q9Y6Y8	NaN	NaN	NaN	NaN	NaN	NaN	NaN	NaN	NaN	NaN	NaN	NaN	NaN	NaN	NaN	NaN	NaN	NaN	NaN	NaN	NaN	NaN	NaN	NaN	-3.20022	-3.40069	-2.84702	-3.02954	-2.73077	-2.87988	-3.05667	-3.30033
Q9Y6W5;Q9UPY6	-3.92584	-4.31263	-4.09339	-3.71072	-3.79036	-3.91137	-3.94879	-3.60097	-4.051	-3.92301	-4.04619	-4.12993	-3.77146	-3.56201	-3.7814	-4.01171	-3.80809	-3.97808	-3.59622	-4.23799	-3.66902	-3.70281	-4.35952	-3.93707	-3.97047	-4.05298	-4.07917	-3.92692	-3.92689	-3.48149	-3.65885	-4.19386
Q9Y6Q5	-0.501943	-0.490149	-0.702716	-0.678997	-0.793722	-0.770236	-0.649383	-0.640375	-0.660802	-0.520454	-0.834252	-0.689152	-0.660186	-0.73997	-0.516066	-0.64006	-0.592746	-0.566242	-0.556681	-0.691691	-0.681302	-0.694874	-0.64449	-0.773963	-0.602485	-0.68153	-0.667046	-0.518292	-0.619352	-0.811905	-0.594954	-0.725702
Q9Y6N5	2.81074	2.87848	2.99003	2.83042	2.6957	2.69465	2.79767	2.84641	2.78945	2.83178	2.96843	2.89431	2.65799	2.68595	2.87594	2.8274	2.82789	2.84569	2.96621	2.83141	2.73685	2.83842	2.7043	2.79784	2.90934	2.84708	2.90698	2.79814	2.70326	2.81245	2.79555	2.76902
Q9Y6M1	-1.01312	-1.10371	-1.0294	-0.973453	-1.07052	-1.132	-0.898081	-1.12501	-1.05725	-0.987039	-1.14501	-0.99914	-0.845457	-1.00576	-1.18935	-1.10654	-1.11569	-1.20769	-0.976615	-1.12783	-1.00281	-1.02114	-0.974098	-0.927633	-1.2068	-1.20484	-0.997527	-1.10799	-0.858903	-0.929754	-0.981856	-1.03826
Q9Y6I4	-1.96421	-2.21809	-2.26516	-2.26056	-1.92454	-2.10496	-2.04669	-2.12409	-2.09812	-1.97601	-2.32862	-2.24583	-1.89136	-2.01873	-2.12659	-2.17263	NaN	NaN	NaN	NaN	NaN	NaN	NaN	NaN	NaN	NaN	NaN	NaN	NaN	NaN	NaN	NaN
Q9Y6G9	-0.0978131	-0.138656	-0.247204	-0.0783459	-0.140595	-0.0400908	-0.1696	-0.125868	NaN	NaN	NaN	NaN	NaN	NaN	NaN	NaN	NaN	NaN	NaN	NaN	NaN	NaN	NaN	NaN	-0.206257	-0.276345	-0.0658398	-0.0630842	-0.138068	-0.177417	-0.143059	-0.102933
Q9Y6E2	0.601001	0.797267	0.590553	0.786174	0.754234	0.584768	0.742145	0.587837	0.627337	0.690384	0.548908	0.635379	0.776272	0.706175	0.851714	0.597551	0.645609	0.647126	0.727268	0.629444	0.759229	0.65019	0.821875	0.559366	0.694046	0.647505	0.715799	0.752921	0.658701	0.476137	0.701482	0.803148
Q9Y6E0	0.963646	0.973219	0.861201	0.975666	0.925741	0.97276	1.01145	0.91924	0.936855	1.0155	0.930859	0.915214	0.942712	0.978468	0.889107	1.00135	0.955676	0.973575	0.933277	1.04111	0.947322	0.941911	0.844255	0.968926	0.978975	0.91362	0.958587	1.02972	1.01217	0.963413	0.797508	0.940718
Q9Y6D6	-0.222317	-0.389921	-0.443455	-0.465804	-0.389785	-0.426304	-0.34353	-0.433609	-0.364436	-0.39764	-0.458154	-0.411467	-0.346884	-0.393799	-0.332223	-0.440097	NaN	NaN	NaN	NaN	NaN	NaN	NaN	NaN	-0.443433	-0.436779	-0.418327	-0.268677	-0.351905	-0.431731	-0.477321	-0.323135
Q9Y6D5	-2.54015	-2.61406	-3.07985	-3.01889	-2.75607	-2.76062	-2.94598	-3.00339	NaN	NaN	NaN	NaN	NaN	NaN	NaN	NaN	NaN	NaN	NaN	NaN	NaN	NaN	NaN	NaN	NaN	NaN	NaN	NaN	NaN	NaN	NaN	NaN
Q9Y6C9	1.31376	1.86721	1.95435	1.81213	1.64854	1.60128	1.66159	1.77719	1.63375	1.63517	2.01993	1.5917	1.60928	1.61249	1.699	1.83924	1.54172	1.57916	1.67098	1.66221	1.78958	2.00189	1.69764	1.71473	1.86481	1.82398	1.61713	1.52875	1.55626	1.8193	1.60756	1.84493
Q9Y6A4	-3.57851	-3.99374	-3.65674	-3.38739	-3.60703	-3.6924	-3.55047	-3.15794	NaN	NaN	NaN	NaN	NaN	NaN	NaN	NaN	NaN	NaN	NaN	NaN	NaN	NaN	NaN	NaN	NaN	NaN	NaN	NaN	NaN	NaN	NaN	NaN
Q9Y697	NaN	NaN	NaN	NaN	NaN	NaN	NaN	NaN	NaN	NaN	NaN	NaN	NaN	NaN	NaN	NaN	NaN	NaN	NaN	NaN	NaN	NaN	NaN	NaN	-0.951367	-0.983799	-0.885996	-0.900006	-0.994071	-0.854241	-0.827475	-0.841922
Q9Y696	-3.73327	-3.49711	-4.01455	-3.58297	-3.19	-3.51676	-3.57116	-3.29537	-3.93461	-3.83352	-3.32659	-3.4654	-3.69613	-3.74914	-3.16185	-3.22781	-3.26959	-3.12995	-3.84765	-3.90879	-3.52948	-3.88647	-3.51541	-3.33183	-3.0722	-3.15206	-3.49397	-4.02192	-3.37926	-4.14912	-3.71958	-3.47008
Q9Y679	NaN	NaN	NaN	NaN	NaN	NaN	NaN	NaN	-2.45471	-2.44298	-2.72194	-2.55901	-2.4982	-2.42333	-2.53412	-2.81491	NaN	NaN	NaN	NaN	NaN	NaN	NaN	NaN	NaN	NaN	NaN	NaN	NaN	NaN	NaN	NaN
Q9Y678	-1.77816	-1.62457	-1.85933	-1.60324	-1.46015	-1.48838	-1.52034	-1.46893	-1.73468	-1.68486	-1.77955	-1.68419	-1.43468	-1.48397	-1.52294	-1.50176	-1.56512	-1.44052	-1.46363	-1.73761	-1.6874	-1.89462	-1.54087	-1.55628	-1.38363	-1.56941	-1.58905	-1.56866	-1.60816	-1.87178	-1.45859	-1.85242
Q9Y676	-1.88213	-1.94867	-2.2139	-2.22866	-2.13941	-2.47162	-2.1778	-2.25608	NaN	NaN	NaN	NaN	NaN	NaN	NaN	NaN	NaN	NaN	NaN	NaN	NaN	NaN	NaN	NaN	-2.09885	-2.04816	-2.22476	-2.32117	-2.2335	-2.17699	-2.08663	-2.08054
Q9Y624	-1.08898	-0.948299	-0.858887	-0.784667	-0.921653	-0.961505	-0.945634	-1.18674	-1.03759	-0.989624	-0.786377	-1.01606	-1.04055	-1.06921	-0.840847	-0.909384	-0.924957	-0.897378	-0.942222	-0.856857	-1.16446	-1.06785	-0.933081	-0.921503	-0.832497	-0.712604	-1.01549	-1.03503	-1.11565	-1.01291	-1.1449	-0.907264
Q9Y617	0.251944	0.293364	0.0084922	0.336536	0.288987	0.402084	0.239408	0.237517	0.315323	0.204901	0.0456398	0.298869	0.255597	0.364362	0.320415	0.209893	0.318499	0.0974761	0.398423	0.236072	0.216114	0.0384746	0.285285	0.427122	0.33116	0.281207	0.318266	0.299895	0.255844	0.0408932	0.352129	0.157593
Q9Y606	0.264688	0.294256	0.362738	0.347583	0.274458	0.175972	0.361953	0.28962	0.267234	0.280995	0.371149	0.368725	0.293894	0.218212	0.381103	0.195678	0.249791	0.38509	0.338343	0.283445	0.298199	0.321876	0.250435	0.225202	0.357303	0.31729	0.271538	0.196167	0.311366	0.371774	0.308252	0.233418
Q9Y5Z4	-0.565252	-0.563551	-0.633358	-0.623927	-0.313251	-0.518382	-0.670918	-0.727791	-0.631441	-0.717554	-0.844204	-0.541688	-0.408489	-0.314643	-0.490239	-0.611216	NaN	NaN	NaN	NaN	NaN	NaN	NaN	NaN	-0.672598	-0.693706	-0.723791	-0.569238	-0.485793	-0.452289	-0.451636	-0.467875
Q9Y5Y2	-3.36713	-3.18817	-3.13949	-3.15432	-3.14744	-3.12501	-2.96907	-3.04713	NaN	NaN	NaN	NaN	NaN	NaN	NaN	NaN	NaN	NaN	NaN	NaN	NaN	NaN	NaN	NaN	-3.29674	-3.2505	-3.11135	-3.59292	-2.70922	-3.02347	-2.57477	-3.98033
Q9Y5X3	NaN	NaN	NaN	NaN	NaN	NaN	NaN	NaN	-2.75629	-2.69592	-2.07376	-2.59413	-2.66895	-2.70862	-2.07006	-2.11377	-2.30367	-2.16984	-2.38064	-2.66013	-2.55794	-2.54373	-2.16457	-2.89415	-2.53739	-2.34091	-2.43571	-2.39959	-2.55476	-2.62173	-2.55109	-2.18715
Q9Y5X2	-2.55096	-2.94059	-2.82352	-2.85482	-2.83915	-2.64862	-2.77999	-2.98486	-2.9983	-2.87656	-2.86961	-2.88525	-2.69582	-2.87032	-2.59141	-2.62802	-2.82973	-2.78251	-2.76345	-2.79853	-2.7932	-2.8953	-2.70479	-2.85603	-2.86444	-2.95045	-2.59151	-2.7896	-2.83262	-2.75335	-2.7998	-2.84559
Q9Y5V0	-0.315096	-0.131467	0.0113335	0.0152035	-0.401319	-0.40041	-0.101089	-0.0950441	NaN	NaN	NaN	NaN	NaN	NaN	NaN	NaN	NaN	NaN	NaN	NaN	NaN	NaN	NaN	NaN	NaN	NaN	NaN	NaN	NaN	NaN	NaN	NaN
Q9Y5U2	0.141712	0.140185	-0.0515192	0.0173394	0.0641831	0.102558	-0.0522832	0.00164412	0.0593086	0.0965865	-0.0204998	-0.0123107	0.0972006	0.18298	0.00613934	-0.0428249	NaN	NaN	NaN	NaN	NaN	NaN	NaN	NaN	-0.0664684	-0.107223	0.0200262	0.0295874	0.126215	0.160204	0.147954	0.0551502
Q9Y5S9	-3.79552	-4.36315	-4.48663	-4.07095	-3.70903	-3.94948	-3.79484	-4.14697	NaN	NaN	NaN	NaN	NaN	NaN	NaN	NaN	NaN	NaN	NaN	NaN	NaN	NaN	NaN	NaN	-4.25753	-4.12715	-4.43989	-4.07167	-3.81677	-3.9155	-4.24023	-3.53895
Q9Y5S8	-1.0033	-1.24226	-1.4123	-1.1091	-1.16404	-1.0562	-1.17579	-1.19539	-1.12102	-1.1323	-1.35519	-1.15301	-1.02294	-1.11475	-1.13007	-1.32284	-1.22089	-1.25118	-1.05134	-0.996694	-1.2295	-1.16938	-1.15536	-1.27588	-1.14729	-1.14475	-1.04377	-1.23119	-1.17342	-1.33064	-1.08531	-1.19272
Q9Y5S2	NaN	NaN	NaN	NaN	NaN	NaN	NaN	NaN	-3.99753	-4.53079	-4.33154	-4.20855	-4.12931	-4.32925	-3.81194	-4.19934	-4.13332	-4.76835	-4.29749	-3.73859	-4.00469	-3.94999	-3.90831	-4.7121	-4.57896	-4.23584	-4.20678	-4.47358	-3.76743	-3.77806	-4.02281	-4.46499
Q9Y5Q9	-4.80323	-5.31829	-5.27462	-4.66515	-4.3739	-4.94087	-4.32476	-4.68587	NaN	NaN	NaN	NaN	NaN	NaN	NaN	NaN	-4.58619	-4.7634	-4.19093	-4.99638	-4.7899	-5.15301	-4.93473	-4.98621	NaN	NaN	NaN	NaN	NaN	NaN	NaN	NaN
Q9Y5P6	-1.74725	-1.30452	-1.38875	-1.52102	-1.32065	-1.55508	-1.4349	-1.37408	NaN	NaN	NaN	NaN	NaN	NaN	NaN	NaN	NaN	NaN	NaN	NaN	NaN	NaN	NaN	NaN	-1.51758	-1.47149	-1.81783	-1.45123	-1.36127	-1.27966	-1.42315	-1.3509
Q9Y5M8	-0.153502	-0.213552	-0.350691	-0.204246	-0.106379	-0.00803577	-0.146586	-0.110566	-0.153945	-0.145846	-0.35658	-0.147594	-0.170951	-0.0752512	-0.13401	-0.105579	-0.288469	-0.137691	-0.21638	-0.163105	-0.0431693	-0.233103	-0.0335951	-0.172351	-0.222406	-0.186995	-0.188141	-0.157842	-0.0667306	-0.333769	-0.0613617	-0.0725995
Q9Y5L4	NaN	NaN	NaN	NaN	NaN	NaN	NaN	NaN	NaN	NaN	NaN	NaN	NaN	NaN	NaN	NaN	NaN	NaN	NaN	NaN	NaN	NaN	NaN	NaN	-0.573819	-0.683007	-0.519646	-0.480261	-0.580727	-0.773335	-0.534513	-0.591116
Q9Y5L0	-2.18917	-2.58514	-2.55918	-2.39958	-2.31079	-2.40024	-2.23871	-2.39158	-2.47043	-2.3585	-2.65284	-2.26232	-2.26533	-2.30421	-2.34323	-2.40621	-2.34587	-2.42839	-2.42096	-2.47997	-2.30199	-2.5025	-2.29941	-2.2736	-2.36663	-2.37306	-2.40498	-2.12089	-2.47606	-2.40576	-2.46429	-2.44129
Q9Y5K6	-0.372363	-0.604744	-0.560875	-0.582179	-0.441253	-0.347456	-0.414162	-0.474226	-0.586512	-0.506173	-0.63577	-0.540055	-0.380924	-0.36436	-0.429389	-0.40845	-0.469129	-0.483329	-0.449346	-0.610256	-0.367101	-0.394059	-0.621758	-0.438321	-0.647748	-0.508802	-0.535647	-0.369131	-0.398151	-0.459897	-0.372599	-0.549664
Q9Y5K5	-0.323528	-0.442651	-0.545828	-0.476594	-0.430141	-0.410201	-0.523293	-0.5891	NaN	NaN	NaN	NaN	NaN	NaN	NaN	NaN	NaN	NaN	NaN	NaN	NaN	NaN	NaN	NaN	NaN	NaN	NaN	NaN	NaN	NaN	NaN	NaN
Q9Y5J9	-2.18881	-2.0449	-1.46352	-1.5279	-1.88988	-1.55411	-1.75413	-1.56311	-1.86771	-1.74444	-2.05148	-1.51309	-1.58769	-1.6548	-1.66804	-1.80675	NaN	NaN	NaN	NaN	NaN	NaN	NaN	NaN	-1.83392	-1.96068	-1.55988	-1.76587	-1.67892	-1.67402	-1.55331	-1.86669
Q9Y5J7	NaN	NaN	NaN	NaN	NaN	NaN	NaN	NaN	-0.590023	-0.527231	-0.320511	-0.247138	-0.561604	-0.561334	-0.541298	-0.442629	NaN	NaN	NaN	NaN	NaN	NaN	NaN	NaN	-0.531718	-0.483462	-0.483202	-0.483296	-0.366607	-0.561811	-0.52119	-0.389614
Q9Y5B9	1.02337	1.06612	0.988402	1.01688	0.971826	0.856829	1.03256	0.977233	0.999355	1.11125	0.910362	0.988343	1.11822	1.06177	0.836906	0.898343	0.85886	0.88415	1.06404	1.0556	1.03181	1.07757	0.85191	1.09767	0.95417	1.07674	1.02261	1.13376	1.03705	0.786419	0.955873	0.924549
Q9Y5A9	-1.88074	-1.84351	-2.00196	-1.61186	-1.65756	-1.80832	-1.93437	-2.12462	NaN	NaN	NaN	NaN	NaN	NaN	NaN	NaN	-1.92007	-2.02585	-1.70799	-1.63999	-1.69749	-2.00074	-1.89935	-1.90919	NaN	NaN	NaN	NaN	NaN	NaN	NaN	NaN
Q9Y570	-1.10061	-1.18202	-0.977825	-1.17614	-1.17167	-1.12351	-0.949797	-1.15542	-1.21323	-1.10337	-1.13756	-1.20196	-0.926938	-1.0617	-1.05174	-1.13105	-1.1461	-1.22147	-1.17786	-1.02926	-1.20284	-1.19811	-0.870951	-1.0371	-1.32058	-1.19611	-1.07597	-1.11474	-0.983341	-1.0578	-0.986964	-1.09406
Q9Y520	-0.913918	-0.895352	-0.644228	-0.865166	-0.698954	-0.768766	-0.916116	-0.737324	NaN	NaN	NaN	NaN	NaN	NaN	NaN	NaN	-0.79462	-0.863346	-0.826978	-0.749568	-0.761083	-0.575877	-0.884182	-0.994818	-0.70864	-0.785688	-0.871391	-0.845026	-0.786858	-0.838227	-0.966521	-0.649536
Q9Y512	0.312446	0.313726	0.579404	0.326963	0.339107	0.395259	0.401812	0.412612	0.264064	0.404709	0.539887	0.255924	0.30585	0.407782	0.406285	0.476237	0.448244	0.543915	0.444769	0.32691	0.332001	0.308648	0.360053	0.298826	0.45658	0.447236	0.396843	0.421668	0.337524	0.367133	0.299438	0.334378
Q9Y4W6;Q01484	-0.355748	-0.511148	-0.34568	-0.417328	-0.432419	-0.371513	-0.338599	-0.322048	-0.447815	-0.358451	-0.400307	-0.365232	-0.271379	-0.296023	-0.46467	-0.482514	-0.449016	-0.506304	-0.431794	-0.354262	-0.307572	-0.210223	-0.439617	-0.39107	-0.428682	-0.306282	-0.355405	-0.413762	-0.437277	-0.444164	-0.292762	-0.365829
Q9Y4P3	NaN	NaN	NaN	NaN	NaN	NaN	NaN	NaN	NaN	NaN	NaN	NaN	NaN	NaN	NaN	NaN	-2.32231	-2.22398	-1.96907	-2.33195	-1.91226	-2.17028	-2.34787	-2.31725	NaN	NaN	NaN	NaN	NaN	NaN	NaN	NaN
Q9Y4L1	2.50053	2.46901	2.31322	2.42773	2.34085	2.26313	2.31121	2.40327	2.43047	2.50334	2.35934	2.43827	2.3727	2.29279	2.30855	2.31404	2.3708	2.34499	2.38264	2.47437	2.44053	2.29839	2.27343	2.4576	2.40156	2.38787	2.34992	2.41183	2.34718	2.31677	2.3654	2.45919
Q9Y4K1	-3.28523	-3.08032	-3.18983	-2.89072	-3.36552	-3.29242	-2.55894	-2.932	-3.39188	-3.36456	-3.03656	-3.45051	-2.87667	-2.89657	-2.61792	-2.94681	-2.96252	-2.9294	-3.08927	-2.93046	-3.05803	-3.13073	-3.32645	-3.11179	-3.19885	-2.91218	-3.09193	-3.19978	-2.76872	-2.81021	-3.17953	-3.37612
Q9Y4G6	0.198515	0.123324	0.0902059	-0.00442419	0.0458049	0.0897296	-0.104478	-0.120743	0.0687536	0.206922	-0.102426	0.101195	0.136797	0.0223124	-0.0841124	-0.030448	0.100012	0.026241	0.143817	0.154757	0.133719	-0.0426996	-0.118706	-0.0513001	0.0435249	0.190079	0.00860095	0.0859506	-0.0780138	0.00936989	0.00416222	0.0632537
Q9Y4C1	NaN	NaN	NaN	NaN	NaN	NaN	NaN	NaN	NaN	NaN	NaN	NaN	NaN	NaN	NaN	NaN	-5.10199	-5.14887	-5.20711	-4.76859	-5.30107	-4.83947	-5.0689	-4.67334	NaN	NaN	NaN	NaN	NaN	NaN	NaN	NaN
Q9Y4A5	0.975472	1.26893	1.28198	1.41203	1.23362	1.29063	1.21734	1.26503	NaN	NaN	NaN	NaN	NaN	NaN	NaN	NaN	NaN	NaN	NaN	NaN	NaN	NaN	NaN	NaN	NaN	NaN	NaN	NaN	NaN	NaN	NaN	NaN
Q9Y490	3.44853	3.39086	3.32703	3.33331	3.34335	3.34278	3.34233	3.36114	3.31817	3.37083	3.33108	3.33977	3.4039	3.36178	3.36573	3.40843	3.33245	3.31794	3.37321	3.34417	3.40117	3.36881	3.33312	3.42117	3.36093	3.33974	3.3719	3.40636	3.33658	3.31453	3.38883	3.3783
Q9Y478;O43741	NaN	NaN	NaN	NaN	NaN	NaN	NaN	NaN	NaN	NaN	NaN	NaN	NaN	NaN	NaN	NaN	-3.65167	-3.75907	-3.4958	-3.49321	-3.39388	-3.60422	-3.61466	-3.33045	NaN	NaN	NaN	NaN	NaN	NaN	NaN	NaN
Q9Y446	-2.93678	-2.92391	-2.66176	-2.76677	-2.85515	-3.07378	-2.66979	-2.9985	-3.01905	-2.92968	-3.00138	-2.95809	-2.64695	-2.79253	-2.71186	-2.85024	-2.66641	-2.64039	-3.00755	-3.1756	-2.72193	-2.75927	-2.93448	-3.03803	-2.94598	-3.08559	-2.67588	-2.53197	-2.69135	-3.01391	-2.84384	-3.12091
Q9Y3Y2	NaN	NaN	NaN	NaN	NaN	NaN	NaN	NaN	0.680269	0.724739	0.938742	0.714349	0.820549	0.633169	0.691904	0.798315	NaN	NaN	NaN	NaN	NaN	NaN	NaN	NaN	NaN	NaN	NaN	NaN	NaN	NaN	NaN	NaN
Q9Y3X0	NaN	NaN	NaN	NaN	NaN	NaN	NaN	NaN	-1.65208	-1.65546	-1.52084	-1.49727	-1.70468	-1.84934	-1.48295	-1.59161	NaN	NaN	NaN	NaN	NaN	NaN	NaN	NaN	NaN	NaN	NaN	NaN	NaN	NaN	NaN	NaN
Q9Y3U8	0.347423	0.686887	0.706336	0.573656	0.491731	0.470353	0.493342	0.470084	0.407498	0.494293	0.63798	0.473664	0.554332	0.449065	0.598353	0.639162	0.850542	0.82069	0.515482	0.347454	0.368889	0.259848	0.75179	0.311859	0.897701	0.854012	0.458407	0.523385	0.235434	0.248633	0.251131	0.740974
Q9Y3T9	-0.158624	-0.29443	-0.25043	-0.319336	-0.4549	-0.368546	-0.396273	-0.320033	-0.227202	-0.261934	-0.30455	-0.26716	-0.240659	-0.454856	-0.4094	-0.397652	-0.38234	-0.324091	-0.190564	-0.329569	-0.303478	-0.206375	-0.426534	-0.391918	-0.396607	-0.360076	-0.27631	-0.287745	-0.406799	-0.215756	-0.251472	-0.358362
Q9Y3P9	-2.40333	-2.3666	-2.55281	-2.48862	-2.52407	-2.47087	-2.68463	-2.49559	-2.54103	-2.41228	-2.51269	-2.2653	-2.44123	-2.56288	-2.56239	-2.72471	-2.62021	-2.4469	-2.59545	-2.38403	-2.21065	-2.74661	-2.57822	-2.44309	-2.49063	-2.72412	-2.30929	-2.52546	-2.63582	-2.37871	-2.44234	-2.46223
Q9Y3I0	1.11001	1.02992	1.10691	1.03699	0.966274	0.950579	1.05211	1.0739	1.11275	1.0726	1.04082	0.926541	1.00668	1.02512	1.0818	1.04302	1.07577	1.04824	1.039	1.12605	1.00057	0.936577	0.955615	1.11747	1.04043	1.07643	1.10198	1.07941	1.0786	0.939595	1.01206	0.979951
Q9Y3F4	1.22896	1.42194	1.13623	1.45254	1.43454	1.3923	1.24549	1.41834	1.49828	1.50057	1.12221	1.44597	1.39002	1.39508	1.18511	1.20549	1.24609	1.28958	1.29043	1.4586	1.38755	1.25036	1.35685	1.47468	1.45389	1.43785	1.25395	1.29969	1.39492	1.14828	1.33182	1.40663
Q9Y3E7	-3.53246	-3.38398	-3.42225	-3.15854	-3.31645	-3.56853	-3.3617	-3.59846	NaN	NaN	NaN	NaN	NaN	NaN	NaN	NaN	NaN	NaN	NaN	NaN	NaN	NaN	NaN	NaN	-3.37368	-3.28359	-3.5782	-3.35063	-3.53281	-3.48883	-3.57383	-3.1225
Q9Y3D9	-1.68926	-1.60421	-1.59684	-1.97311	-1.65182	-1.73307	-1.72771	-1.75642	-1.94759	-1.6453	-1.6327	-1.81873	-1.50901	-1.76262	-1.6701	-1.742	-1.77756	-1.75525	-1.56972	-1.78241	-1.72161	-1.67036	-1.71524	-1.7199	NaN	NaN	NaN	NaN	NaN	NaN	NaN	NaN
Q9Y3D7	NaN	NaN	NaN	NaN	NaN	NaN	NaN	NaN	-2.00925	-1.97365	-1.89471	-2.19837	-1.82804	-1.86231	-2.10652	-1.99557	NaN	NaN	NaN	NaN	NaN	NaN	NaN	NaN	-1.97444	-2.08871	-1.80024	-1.89645	-1.85655	-2.18723	-1.88634	-2.15566
Q9Y3D6	0.597398	0.491013	0.781617	0.738609	0.566818	0.528005	0.357082	0.568458	0.480565	0.566697	0.748294	0.520914	0.639948	0.553869	0.555274	0.532365	0.412722	0.52175	0.624188	0.772638	0.603296	0.729819	0.389319	0.563084	0.499823	0.46547	0.53961	0.617996	0.596027	0.763522	0.672363	0.47861
Q9Y3C6	0.362101	0.162098	0.206161	0.291842	0.278706	0.131623	0.163481	0.186217	NaN	NaN	NaN	NaN	NaN	NaN	NaN	NaN	0.197308	0.117296	0.25693	0.390977	0.228875	0.149858	0.0945849	0.361125	0.216034	0.238152	0.221555	0.322248	0.199083	0.0209652	0.282557	0.299042
Q9Y3C1	NaN	NaN	NaN	NaN	NaN	NaN	NaN	NaN	-1.55142	-1.48258	-1.71626	-1.53489	-1.25388	-1.53298	-1.73729	-1.86893	NaN	NaN	NaN	NaN	NaN	NaN	NaN	NaN	NaN	NaN	NaN	NaN	NaN	NaN	NaN	NaN
Q9Y3B9	-1.33778	-1.55774	-1.74202	-1.54484	-1.41734	-1.58809	-1.64148	-1.618	-1.50616	-1.52387	-1.76231	-1.64064	-1.43012	-1.37953	-1.65267	-1.56096	NaN	NaN	NaN	NaN	NaN	NaN	NaN	NaN	-1.68003	-1.71435	-1.35002	-1.58527	-1.43193	-1.58689	-1.48923	-1.63492
Q9Y3B7	-1.63402	-1.94621	-2.08134	-2.11602	-1.95904	-1.93578	-1.82408	-1.83613	NaN	NaN	NaN	NaN	NaN	NaN	NaN	NaN	-1.95635	-1.73866	-2.15257	-2.09537	-1.83869	-1.84488	-1.86645	-1.90865	NaN	NaN	NaN	NaN	NaN	NaN	NaN	NaN
Q9Y3B4	NaN	NaN	NaN	NaN	NaN	NaN	NaN	NaN	NaN	NaN	NaN	NaN	NaN	NaN	NaN	NaN	-1.754	-1.85258	-1.93558	-1.74793	-2.09237	-1.97651	-1.99599	-1.80439	NaN	NaN	NaN	NaN	NaN	NaN	NaN	NaN
Q9Y3B3	-2.02064	-1.99645	-1.94574	-1.88493	-1.77841	-1.78087	-1.94453	-1.95115	-2.09087	-1.90618	-2.06725	-2.08744	-1.7875	-1.60397	-1.81958	-2.04228	-2.10851	-1.9651	-2.16007	-2.0919	-1.81329	-1.65503	-1.68023	-1.96618	NaN	NaN	NaN	NaN	NaN	NaN	NaN	NaN
Q9Y3A6	-2.88321	-2.47525	-2.39653	-2.741	-2.68859	-2.28734	-2.53772	-2.74165	NaN	NaN	NaN	NaN	NaN	NaN	NaN	NaN	-2.24411	-2.30421	-2.65367	-2.71379	-2.70202	-2.75316	-2.57199	-2.77288	NaN	NaN	NaN	NaN	NaN	NaN	NaN	NaN
Q9Y3A5	-0.340585	-0.476567	-0.483588	-0.515316	-0.345763	-0.315298	-0.294601	-0.396749	-0.483907	-0.366165	-0.449575	-0.319289	-0.399389	-0.384734	-0.429049	-0.307681	-0.321753	-0.402764	-0.220064	-0.39716	-0.462216	-0.522031	-0.405914	-0.400502	-0.448922	-0.479295	-0.427617	-0.347813	-0.373065	-0.300824	-0.273908	-0.572934
Q9Y394	NaN	NaN	NaN	NaN	NaN	NaN	NaN	NaN	-1.0879	-1.04427	-1.0407	-1.09157	-1.11283	-1.032	-1.16695	-1.09099	NaN	NaN	NaN	NaN	NaN	NaN	NaN	NaN	-1.06914	-1.0573	-1.15252	-1.15254	-1.09801	-1.13058	-1.07049	-0.948395
Q9Y383	1.83352	1.88165	2.03849	2.01355	1.85206	1.80037	1.84611	1.89926	1.78308	1.82029	2.0296	1.90346	1.86633	1.80486	2.00194	1.96164	1.79973	1.8125	1.87127	1.94907	1.90361	2.01238	1.83853	1.98187	1.8384	1.79594	1.9378	2.00747	1.83597	1.94866	1.9217	1.90687
Q9Y376	0.224515	0.295696	0.393809	0.272563	0.0486465	-0.011367	0.169037	0.157446	0.229458	0.258851	0.412449	0.348575	0.0214419	-0.0951802	0.301748	0.0818785	0.482832	-0.251929	0.0664692	0.171238	0.469544	-0.0153903	0.249893	0.212101	0.359351	0.24769	0.249954	0.298544	0.00413112	-0.0237135	0.245912	0.165175
Q9Y365	2.08295	1.99583	2.11661	2.03985	1.93569	2.03973	1.94836	1.94438	2.03342	2.00222	2.17497	2.00083	1.86134	2.03812	2.00596	1.96611	2.02602	1.90544	1.95767	2.05588	1.91154	2.12394	2.02159	2.08264	2.00168	2.02261	1.90766	2.03993	2.06165	2.10613	2.01383	1.93261
Q9Y333	-0.697725	-1.59558	-1.5325	-1.3202	-1.30554	-1.35179	-1.37015	-1.30825	NaN	NaN	NaN	NaN	NaN	NaN	NaN	NaN	-1.65508	-1.77009	-1.25729	-1.1591	-1.11065	-1.1825	-1.56461	-0.827548	NaN	NaN	NaN	NaN	NaN	NaN	NaN	NaN
Q9Y314	-0.460759	-0.570321	-0.354477	-0.417311	-0.443409	-0.558716	-0.583602	-0.567361	-0.442272	-0.4438	-0.520012	-0.497191	-0.294491	-0.65933	-0.598813	-0.510614	-0.466096	-0.481993	-0.480621	-0.390107	-0.423167	-0.403686	-0.639134	-0.663971	-0.449793	-0.341506	-0.501216	-0.438872	-0.688148	-0.624204	-0.531951	-0.412992
Q9Y312	NaN	NaN	NaN	NaN	NaN	NaN	NaN	NaN	-3.4052	-3.40642	-3.39316	-3.46475	-3.2981	-3.52086	-3.0115	-3.38239	-3.47827	-3.04907	-3.23509	-3.40275	-3.13547	-3.821	-3.50726	-3.29794	NaN	NaN	NaN	NaN	NaN	NaN	NaN	NaN
Q9Y305	0.0598958	-0.0131315	0.138743	-0.118664	-0.0557066	0.148492	-0.0031656	0.0571794	0.0106104	0.06698	0.158204	0.00177898	-0.0654787	0.0275434	0.0290118	0.0357754	0.106077	0.111487	0.0295185	0.0513874	-0.0362678	0.0364505	0.0317739	-0.0980899	0.0568757	-0.0250834	0.0576462	-0.00901454	-0.00290472	0.139555	0.033148	0.0111053
Q9Y2Z4	-3.5891	-3.25915	-3.17402	-3.27098	-3.29938	-3.28847	-3.40144	-3.12354	NaN	NaN	NaN	NaN	NaN	NaN	NaN	NaN	NaN	NaN	NaN	NaN	NaN	NaN	NaN	NaN	NaN	NaN	NaN	NaN	NaN	NaN	NaN	NaN
Q9Y2Z0	0.400086	0.351522	0.212042	0.171902	0.108576	0.159638	0.239047	0.151483	NaN	NaN	NaN	NaN	NaN	NaN	NaN	NaN	0.285574	0.235194	0.319849	0.302023	0.216718	0.0617648	0.218895	0.150451	0.221577	0.257949	0.203944	0.308571	0.252746	0.118519	0.196116	0.237665
Q9Y2X8;P51668	-1.11377	-1.25591	-1.20386	-1.2146	-1.14274	-1.41697	-1.12867	-1.25649	-1.24005	-1.09241	-1.30128	-1.23302	-1.18832	-1.04508	-1.26577	-1.3734	-1.2921	-1.31185	-1.218	-1.27304	-1.21088	-1.03862	-1.34268	-1.0485	-1.30749	-1.23627	-1.2043	-1.19458	-1.06411	-1.04701	-1.25501	-1.43845
Q9Y2X3	0.365579	0.557371	0.677257	0.552978	0.440878	0.441621	0.514477	0.540784	0.510775	0.580553	0.485915	0.376397	0.52391	0.630103	0.433075	0.520687	0.569642	0.40046	0.501937	0.498936	0.530654	0.536446	0.490426	0.541764	0.721545	0.651324	0.449739	0.452857	0.426009	0.465353	0.36678	0.562783
Q9Y2W6	-2.63675	-2.77802	-2.77803	-2.78642	-2.63063	-2.49868	-2.55899	-2.52871	NaN	NaN	NaN	NaN	NaN	NaN	NaN	NaN	NaN	NaN	NaN	NaN	NaN	NaN	NaN	NaN	-2.60915	-2.45867	-2.55159	-2.97621	-2.67983	-2.72156	-2.50063	-2.75012
Q9Y2W1	1.60285	1.5862	1.81135	1.53521	1.56777	1.52668	1.59315	1.59915	1.56513	1.68352	1.67629	1.5853	1.55767	1.54838	1.63809	1.55016	1.67097	1.60062	1.67079	1.61657	1.55555	1.61288	1.55971	1.53592	1.65057	1.59222	1.70437	1.69456	1.49866	1.64169	1.47904	1.55006
Q9Y2T1	NaN	NaN	NaN	NaN	NaN	NaN	NaN	NaN	-0.271564	-0.258	-0.225838	-0.380737	-0.351858	-0.367833	-0.2946	-0.0485535	-0.0592126	-0.104993	-0.200849	-0.355136	-0.441462	-0.342727	-0.356707	-0.324863	-0.137682	-0.0942257	-0.232843	-0.339962	-0.420995	-0.278768	-0.517442	-0.187922
Q9Y2S7	-2.12117	-2.05854	-2.13385	-2.33964	-2.13434	-1.96807	-2.09653	-2.11644	-2.25421	-2.16261	-2.1605	-2.06787	-2.05221	-2.11748	-2.02991	-2.15132	-2.37701	-2.24883	-2.34587	-2.33796	-1.8807	-1.90036	-2.24357	-1.72285	-2.22465	-2.33619	-2.15958	-2.03292	-2.00937	-1.8284	-2.21325	-2.19033
Q9Y2S2	-0.232464	-0.396991	-0.335025	-0.449111	-0.346556	-0.170684	-0.271322	-0.270107	-0.438604	-0.337341	-0.153871	-0.238718	-0.359359	-0.271381	-0.409515	-0.298364	-0.331642	-0.339455	-0.0792111	-0.336056	-0.355412	-0.2536	-0.411404	-0.398456	-0.298653	-0.366406	-0.189593	-0.351183	-0.347555	-0.236656	-0.337845	-0.357279
Q9Y2S0	NaN	NaN	NaN	NaN	NaN	NaN	NaN	NaN	NaN	NaN	NaN	NaN	NaN	NaN	NaN	NaN	0	0.133382	0.0757256	-0.109774	0.106869	0.00477028	0.0221043	0.0459509	NaN	NaN	NaN	NaN	NaN	NaN	NaN	NaN
Q9Y2R9	NaN	NaN	NaN	NaN	NaN	NaN	NaN	NaN	-0.398844	-0.337688	-0.689642	-0.330261	-0.327081	-0.382398	-0.397725	-0.386505	NaN	NaN	NaN	NaN	NaN	NaN	NaN	NaN	-0.423344	-0.56411	-0.440394	-0.300859	-0.458653	-0.401301	-0.233513	-0.439787
Q9Y2R5	NaN	NaN	NaN	NaN	NaN	NaN	NaN	NaN	NaN	NaN	NaN	NaN	NaN	NaN	NaN	NaN	0.422832	0.410037	0.44205	0.362447	0.526376	0.52091	0.411665	0.571369	0.387878	0.37136	0.533418	0.553735	0.459412	0.528831	0.393706	0.448769
Q9Y2R4	-0.378774	-0.554497	-0.804287	-0.501812	-0.389283	-0.263953	-0.502823	-0.330215	NaN	NaN	NaN	NaN	NaN	NaN	NaN	NaN	NaN	NaN	NaN	NaN	NaN	NaN	NaN	NaN	NaN	NaN	NaN	NaN	NaN	NaN	NaN	NaN
Q9Y2R0	0.375877	0.250295	0.304894	0.16471	0.327556	0.205306	0.206128	0.300288	0.248296	0.23022	0.167657	0.297453	0.301291	0.355812	0.233634	0.308936	0.203301	0.284871	0.135851	0.267351	0.285123	0.359686	0.296018	0.308765	0.288765	0.250045	0.21346	0.178604	0.340873	0.312864	0.222307	0.334237
Q9Y2Q5	-2.91683	-2.85331	-2.82845	-2.87188	-2.8251	-2.47465	-2.62491	-2.68122	-2.9849	-2.96984	-2.94409	-2.82161	-2.62697	-2.52033	-2.60226	-2.60929	-2.50869	-2.89228	-2.67357	-2.97236	-2.70388	-2.52527	-2.9604	-2.89562	-2.98402	-2.93925	-2.61125	-2.71492	-2.66032	-2.40759	-2.90129	-2.85841
Q9Y2Q3	1.98933	2.01407	1.99282	1.93281	1.97018	2.09669	1.879	2.07709	1.95007	1.97676	1.99786	1.91912	2.04131	2.13478	1.97932	1.96007	1.9144	1.97428	2.10035	1.95707	1.99367	2.07475	1.97485	1.98977	1.92729	1.91299	2.07714	1.95407	2.01067	2.1493	1.97596	1.96969
Q9Y2L1	-2.15723	-2.0976	-2.21699	-2.32731	-2.20744	-2.36589	-2.35718	-2.26731	-2.40004	-2.27056	-2.41043	-2.28997	-2.18868	-2.08601	-2.16973	-2.16235	-2.30785	-2.12835	-2.23251	-2.18392	-2.21997	-2.45215	-2.04954	-2.45539	-2.28857	-2.47051	-2.23127	-2.21379	-2.1352	-2.12525	-2.22475	-2.29515
Q9Y2H5	NaN	NaN	NaN	NaN	NaN	NaN	NaN	NaN	NaN	NaN	NaN	NaN	NaN	NaN	NaN	NaN	-1.86088	-1.71884	-1.51892	-1.39472	-1.7579	-1.70643	-1.52601	-1.74495	NaN	NaN	NaN	NaN	NaN	NaN	NaN	NaN
Q9Y2B0	-1.45649	-1.50506	-1.57927	-1.09514	-1.48916	-1.28934	-1.40116	-1.68089	-1.32852	-1.52382	-1.44957	-1.24179	-1.67288	-1.35734	-1.38994	-1.5168	-1.50506	-1.35946	-1.55162	-1.3998	-1.43472	-1.57493	-1.33578	-1.28332	-1.39372	-1.5403	-1.68775	-1.20236	-1.48254	-1.6317	-1.12679	-1.42057
Q9Y2A9	-3.45387	-3.75368	-3.91421	-3.88601	-3.74558	-3.8081	-3.48387	-3.62346	-3.85517	-3.75814	-4.0902	-3.67003	-3.48222	-3.45253	-3.82218	-3.50811	NaN	NaN	NaN	NaN	NaN	NaN	NaN	NaN	NaN	NaN	NaN	NaN	NaN	NaN	NaN	NaN
Q9Y2A7	-0.835121	-0.907587	-0.826288	-0.806447	-0.831052	-0.671022	-0.986505	-0.754604	-0.910439	-0.862946	-0.647191	-0.762844	-0.767413	-0.975438	-0.813993	-0.878565	-0.963483	-0.967125	-0.725846	-0.713259	-0.652438	-0.766377	-0.920486	-0.916358	-0.859777	-0.873624	-0.76952	-0.753391	-0.974735	-0.869839	-0.705385	-0.794434
Q9Y295	0.877364	0.763531	0.636657	0.684628	0.711646	0.789442	0.684591	0.755276	0.731737	0.803876	0.721728	0.73087	0.822459	0.659353	0.672463	0.728753	0.664369	0.755934	0.820005	0.68275	0.793652	0.740927	0.694613	0.71548	0.649349	0.601914	0.810526	0.796084	0.754909	0.7528	0.819542	0.714526
Q9Y291	NaN	NaN	NaN	NaN	NaN	NaN	NaN	NaN	-3.36804	-3.22676	-3.31753	-3.3697	-3.32699	-3.25569	-3.36938	-3.19963	NaN	NaN	NaN	NaN	NaN	NaN	NaN	NaN	NaN	NaN	NaN	NaN	NaN	NaN	NaN	NaN
Q9Y289	-2.58905	-2.52889	-2.25736	-2.6805	-2.06291	-2.41664	-2.23434	-2.45434	-2.79868	-2.31469	-2.41811	-2.50488	-2.22235	-2.26828	-2.33725	-2.22623	NaN	NaN	NaN	NaN	NaN	NaN	NaN	NaN	NaN	NaN	NaN	NaN	NaN	NaN	NaN	NaN
Q9Y277	2.15891	2.30116	2.45747	2.25947	2.2631	2.18955	2.34022	2.29794	2.2066	2.28013	2.47374	2.26857	2.12215	2.20554	2.3316	2.3703	2.26954	2.31564	2.28949	2.14102	2.306	2.37312	2.24041	2.3128	2.43407	2.44463	2.26036	2.30372	2.16882	2.21334	2.1362	2.3066
Q9Y276	NaN	NaN	NaN	NaN	NaN	NaN	NaN	NaN	NaN	NaN	NaN	NaN	NaN	NaN	NaN	NaN	-2.47141	-2.57333	-2.23665	-2.20782	-1.86195	-2.18939	-2.21803	-1.86347	NaN	NaN	NaN	NaN	NaN	NaN	NaN	NaN
Q9Y266	1.69016	1.69929	1.42588	1.72407	1.64729	1.43828	1.42228	1.50638	1.66934	1.68422	1.37368	1.72533	1.51665	1.45064	1.54062	1.59032	1.58621	1.58606	1.48282	1.71393	1.63918	1.28269	1.54989	1.71517	1.59719	1.61009	1.42053	1.62749	1.64498	1.35725	1.55476	1.73226
Q9Y265	2.43865	2.60262	2.48219	2.59223	2.57123	2.53022	2.48924	2.4696	2.45401	2.47629	2.54594	2.49821	2.44713	2.50055	2.61553	2.64074	2.59063	2.49726	2.53808	2.42164	2.4929	2.48454	2.56547	2.5819	2.5923	2.6091	2.44869	2.50253	2.46684	2.47774	2.44791	2.60986
Q9Y263	-0.719848	-0.831342	-0.790917	-0.730935	-0.787682	-0.641337	-0.746684	-0.905865	-0.765686	-0.910197	-0.888968	-0.77473	-0.82566	-0.783176	-0.599118	-0.674583	-0.855603	-0.803907	-0.759248	-0.712018	-0.943053	-0.662346	-0.629623	-0.806985	-0.823295	-0.831819	-0.642463	-0.695925	-0.789578	-0.835868	-0.6475	-0.864958
Q9Y262	1.22167	1.10642	1.13797	1.30994	1.19824	1.04802	1.21908	1.1866	1.23663	1.23959	1.05906	1.2327	1.28823	1.12463	1.11331	1.15563	1.16865	1.12808	1.21556	1.27305	1.25195	1.13608	1.1013	1.18842	1.11912	1.16368	1.23634	1.2867	1.17372	1.02144	1.24502	1.22502
Q9Y237	-1.88684	-1.67968	-1.83736	-1.79275	-1.93376	-1.67627	-1.8567	-1.67102	-1.84074	-1.63355	-1.7345	-1.68379	-1.90836	-1.96618	-1.92987	-1.66784	-1.5316	-1.72628	-1.79947	-1.85887	-1.8943	-1.75631	-1.76622	-2.00214	-1.57655	-1.63378	-1.87577	-1.8519	-1.8658	-1.95336	-1.92371	-1.65606
Q9Y230	2.4277	2.47794	2.34369	2.38812	2.39332	2.39056	2.37144	2.43459	2.39981	2.43835	2.31692	2.42656	2.40155	2.42291	2.40974	2.41191	2.41345	2.41463	2.44634	2.32817	2.45686	2.37456	2.39427	2.38613	2.45519	2.44721	2.40372	2.39722	2.43082	2.30446	2.36461	2.39716
Q9Y224	0.110764	0.46099	0.408145	0.45825	0.471967	0.391308	0.316662	0.44802	0.156286	0.287927	0.593141	0.3519	0.224143	0.281506	0.609109	0.538833	0.564606	0.615702	0.335753	0.213721	0.320651	0.217023	0.506989	0.273961	0.542961	0.596181	0.368872	0.203943	0.299699	0.230817	0.254064	0.565346
Q9Y223	NaN	NaN	NaN	NaN	NaN	NaN	NaN	NaN	NaN	NaN	NaN	NaN	NaN	NaN	NaN	NaN	-0.984098	-0.849521	-0.865115	-0.980034	-0.651766	-0.761234	-0.984609	-0.84147	NaN	NaN	NaN	NaN	NaN	NaN	NaN	NaN
Q9Y221	NaN	NaN	NaN	NaN	NaN	NaN	NaN	NaN	NaN	NaN	NaN	NaN	NaN	NaN	NaN	NaN	-1.3291	-1.26565	-1.33591	-1.75197	-1.47762	-1.47946	-1.54074	-1.76435	NaN	NaN	NaN	NaN	NaN	NaN	NaN	NaN
Q9UQE7	1.56891	1.40749	1.51979	1.3599	1.36301	1.38389	1.38872	1.43557	1.40286	1.51226	1.4997	1.38282	1.44426	1.40413	1.40044	1.39278	1.44619	1.46274	1.48765	1.40443	1.42199	1.52176	1.35681	1.31234	1.4482	1.43351	1.47873	1.3913	1.36908	1.48584	1.42099	1.40536
Q9UQ80	3.83957	4.00178	3.92969	4.07866	3.98908	3.97849	3.8791	3.90594	3.89508	3.93618	4.00684	4.02317	3.84126	3.8573	4.00124	4.04985	4.04676	3.99555	3.91012	3.97203	3.91418	3.80497	4.04193	3.91102	4.00161	3.97285	3.89147	3.98165	3.91942	3.86086	3.92607	4.0545
Q9UQ35	-1.21687	-1.61145	-1.41572	-1.83137	-1.37399	-1.47394	-1.5171	-1.65394	-1.43106	-1.49497	-1.65895	-1.60357	-1.26156	-1.43377	-1.58291	-1.61758	-1.62958	-1.61302	-1.57478	-1.31129	-1.47845	-1.28076	-1.62353	-1.56889	-1.7389	-1.7994	-1.3669	-1.44614	-1.56805	-1.25325	-1.39284	-1.52163
Q9UPY8;Q15555	NaN	NaN	NaN	NaN	NaN	NaN	NaN	NaN	NaN	NaN	NaN	NaN	NaN	NaN	NaN	NaN	NaN	NaN	NaN	NaN	NaN	NaN	NaN	NaN	-0.946849	-0.755091	-0.707821	-0.972587	-0.835659	-0.735521	-0.918964	-0.791618
Q9UPT8	NaN	NaN	NaN	NaN	NaN	NaN	NaN	NaN	NaN	NaN	NaN	NaN	NaN	NaN	NaN	NaN	NaN	NaN	NaN	NaN	NaN	NaN	NaN	NaN	-3.78619	-3.97379	-3.48974	-3.68991	-4.189	-3.5179	-3.862	-3.28046
Q9UNZ2	1.66096	1.65606	1.62129	1.69748	1.71905	1.6781	1.57126	1.56838	1.6972	1.67072	1.54292	1.74336	1.67113	1.65019	1.6292	1.55939	1.60927	1.59413	1.61464	1.62846	1.64235	1.63465	1.69891	1.74404	1.67759	1.60615	1.5901	1.64914	1.75135	1.57789	1.57962	1.7173
Q9UNS2	-1.71	-1.61891	-1.71272	-1.68586	-1.43671	-1.47282	-1.63411	-1.85821	-1.63417	-1.47364	-1.77994	-1.64942	-1.67723	-1.61024	-1.80282	-1.49071	-1.79271	-1.73022	-1.83079	-1.64562	-1.58964	-1.57619	-1.465	-1.49762	-1.89304	-1.55435	-1.7252	-1.79932	-1.41348	-1.60746	-1.55436	-1.58765
Q9UNM6	1.65031	1.51914	1.49439	1.50057	1.49444	1.51989	1.48551	1.55195	1.52835	1.62214	1.48568	1.52605	1.5387	1.53246	1.51739	1.47872	1.55642	1.43614	1.5087	1.62711	1.51691	1.52263	1.52537	1.51741	1.45005	1.5169	1.50978	1.57822	1.55825	1.54971	1.54996	1.51582
Q9UNL2	NaN	NaN	NaN	NaN	NaN	NaN	NaN	NaN	-0.97941	-0.842285	-1.02843	-0.960592	-0.94395	-0.963595	-1.17189	-0.977144	NaN	NaN	NaN	NaN	NaN	NaN	NaN	NaN	-0.901295	-0.914709	-1.05553	-0.963609	-1.05685	-1.06935	-1.17	-0.850714
Q9UNI6	-2.05387	-2.13721	-2.15253	-2.24116	-2.05724	-1.92879	-2.01857	-1.98694	NaN	NaN	NaN	NaN	NaN	NaN	NaN	NaN	NaN	NaN	NaN	NaN	NaN	NaN	NaN	NaN	-2.21269	-2.32122	-2.02998	-1.98969	-1.7638	-1.89701	-2.23351	-2.14493
Q9UNH7	-0.835898	-1.02039	-0.950232	-1.07349	-0.761643	-0.581954	-0.836626	-0.852375	NaN	NaN	NaN	NaN	NaN	NaN	NaN	NaN	NaN	NaN	NaN	NaN	NaN	NaN	NaN	NaN	NaN	NaN	NaN	NaN	NaN	NaN	NaN	NaN
Q9UNF1	-2.17259	-2.42962	-2.131	-2.20508	-2.31954	-2.23943	-2.32624	-2.46267	NaN	NaN	NaN	NaN	NaN	NaN	NaN	NaN	NaN	NaN	NaN	NaN	NaN	NaN	NaN	NaN	NaN	NaN	NaN	NaN	NaN	NaN	NaN	NaN
Q9UNF0	-0.429634	-0.211463	-0.44382	-0.195913	-0.288795	-0.279947	-0.243334	-0.20268	-0.331898	-0.219934	-0.113429	-0.252782	-0.493826	-0.510303	-0.227747	-0.170424	-0.208324	-0.0864233	-0.192161	-0.273052	-0.332214	-0.5399	-0.387677	-0.294681	-0.197335	-0.14593	-0.283341	-0.229647	-0.34849	-0.51083	-0.489294	-0.119822
Q9UN86	0.327768	0.310306	0.16359	0.385133	0.344976	0.137131	0.27676	0.234466	0.337133	0.336476	0.0974726	0.240623	0.46087	0.291644	0.190343	0.250806	0.379331	0.225465	0.160443	0.286518	0.425734	0.215677	0.292494	0.213977	0.226833	0.11341	0.41221	0.335462	0.351702	0.229668	0.350591	0.189459
Q9UMY4	0.68244	0.344219	0.369875	0.555966	0.648288	0.523241	0.57143	0.557851	0.645494	0.501193	0.460061	0.556288	0.599704	0.623809	0.477959	0.433466	0.331365	0.537582	0.455078	0.624372	0.510318	0.549169	0.559306	0.690373	0.37515	0.49261	0.476504	0.510653	0.671481	0.643037	0.623945	0.493954
Q9UMS4	0.729367	0.808142	0.762696	0.760244	0.873137	0.832045	0.84342	0.897161	0.735882	0.729955	0.880396	0.834979	0.769236	0.792589	0.914413	0.864587	0.852542	0.84775	0.802005	0.772052	0.80009	0.740299	0.808203	0.882766	0.810359	0.777756	0.724368	0.783897	0.747223	0.932046	0.837739	0.871961
Q9UMS0	-2.82311	-2.7696	-2.63988	-2.89494	-2.36428	-2.62954	-2.63441	-2.60721	-2.74207	-2.70045	-2.39901	-2.7424	-2.88714	-2.90962	-2.5116	-2.46151	-2.40384	-2.56383	-2.68062	-2.74275	-2.79036	-2.8084	-2.73787	-2.63303	NaN	NaN	NaN	NaN	NaN	NaN	NaN	NaN
Q9UMN6	NaN	NaN	NaN	NaN	NaN	NaN	NaN	NaN	1.98172	2.04513	1.83447	2.08446	1.96579	1.96502	1.90836	1.94936	1.98007	1.90672	1.94223	1.95227	1.94542	1.89849	2.02287	2.07743	1.94693	1.90343	1.95072	1.99951	2.00607	1.93211	2.04557	1.93705
Q9UM54	1.03617	1.16	1.18599	1.1024	1.05296	1.15336	1.1991	1.15075	1.10423	1.13605	1.27738	1.14075	1.07496	1.01248	1.15924	1.17433	1.12221	1.20406	1.26903	1.12339	1.0945	1.08879	1.10069	1.07928	1.18593	1.14235	1.24271	1.06352	1.10107	1.07882	1.05776	1.19311
Q9UM22	NaN	NaN	NaN	NaN	NaN	NaN	NaN	NaN	-2.41413	-2.35505	-2.1645	-2.00357	-2.19828	-2.2602	-2.24821	-2.18406	NaN	NaN	NaN	NaN	NaN	NaN	NaN	NaN	NaN	NaN	NaN	NaN	NaN	NaN	NaN	NaN
Q9UM00	NaN	NaN	NaN	NaN	NaN	NaN	NaN	NaN	-0.310554	-0.261893	-0.298134	-0.316832	-0.298308	-0.420831	-0.36097	-0.397314	-0.438464	-0.409158	-0.339242	-0.235729	-0.133179	-0.283291	-0.47809	-0.349128	NaN	NaN	NaN	NaN	NaN	NaN	NaN	NaN
Q9ULZ3	-1.16823	-1.32099	-1.23516	-1.16444	-1.39284	-1.1323	-1.35862	-1.14653	-1.32297	-1.32125	-1.1094	-1.36358	-1.21549	-1.2822	-1.1454	-1.16552	-1.33532	-1.17064	-1.29891	-1.37468	-1.27523	-1.16909	-1.0456	-1.25941	-1.24847	-1.14439	-1.37172	-1.31701	-1.11418	-1.13426	-1.30603	-1.29288
Q9ULX6	NaN	NaN	NaN	NaN	NaN	NaN	NaN	NaN	-2.93624	-2.60588	-2.77091	-2.48652	-2.57568	-2.67739	-2.4922	-2.68875	-2.747	-2.64124	-2.44402	-2.77887	-2.55948	-2.4601	-2.66617	-2.87519	NaN	NaN	NaN	NaN	NaN	NaN	NaN	NaN
Q9ULV4	0.91732	1.01487	0.860675	0.954648	0.9805	0.969257	0.892446	1.03706	0.926463	0.978569	0.942884	0.90863	0.89241	0.933424	0.978891	1.07697	0.990628	0.865509	0.865565	1.04208	0.958731	0.98628	0.956993	0.956713	0.983186	0.983438	0.843772	0.936786	0.979388	0.95496	1.03665	0.911001
Q9ULV0	NaN	NaN	NaN	NaN	NaN	NaN	NaN	NaN	NaN	NaN	NaN	NaN	NaN	NaN	NaN	NaN	NaN	NaN	NaN	NaN	NaN	NaN	NaN	NaN	-1.73227	-1.64678	-1.36813	-1.33481	-1.48564	-1.55266	-1.41064	-1.75544
Q9ULR0	NaN	NaN	NaN	NaN	NaN	NaN	NaN	NaN	NaN	NaN	NaN	NaN	NaN	NaN	NaN	NaN	NaN	NaN	NaN	NaN	NaN	NaN	NaN	NaN	-1.94017	-2.12967	-1.95685	-1.94299	-2.0294	-1.75241	-1.59355	-2.03582
Q9ULK2	NaN	NaN	NaN	NaN	NaN	NaN	NaN	NaN	-0.268043	-0.402713	0.0377645	-0.191405	-0.373947	-0.288988	0.0396128	0.122805	NaN	NaN	NaN	NaN	NaN	NaN	NaN	NaN	NaN	NaN	NaN	NaN	NaN	NaN	NaN	NaN
Q9ULE6	NaN	NaN	NaN	NaN	NaN	NaN	NaN	NaN	NaN	NaN	NaN	NaN	NaN	NaN	NaN	NaN	NaN	NaN	NaN	NaN	NaN	NaN	NaN	NaN	-3.3192	-3.47753	-3.29855	-3.70472	-3.51566	-3.84335	-3.6224	-3.74654
Q9ULC5	1.44377	1.5522	1.53478	1.44069	1.41496	1.36764	1.52973	1.44635	1.44805	1.59476	1.43572	1.48257	1.48087	1.52868	1.36318	1.3765	1.42803	1.45517	1.55442	1.53562	1.3963	1.52264	1.301	1.52939	1.44419	1.41359	1.65215	1.49868	1.41555	1.48416	1.43915	1.39979
Q9ULC4	-2.33098	-2.12962	-2.37395	-2.14276	-2.27829	-2.34539	-2.28961	-2.53873	-2.34215	-2.35919	-2.43476	-2.29109	-2.29752	-2.34727	-2.13598	-2.16339	-1.92614	-2.3335	-1.91437	-2.49073	-2.47309	-2.48832	-2.38203	-2.45957	-2.32983	-1.96566	-2.20036	-2.56997	-2.19404	-2.16629	-2.37229	-2.67498
Q9ULA0	0.602033	0.437744	0.512485	0.601068	0.346129	0.447159	0.415828	0.495732	0.38765	0.48995	0.490219	0.532708	0.534508	0.606484	0.403516	0.422825	0.3899	0.349142	0.473348	0.480414	0.494753	0.596714	0.514611	0.568682	0.38484	0.40837	0.37466	0.476245	0.603727	0.647334	0.499036	0.471946
Q9UL46	1.71157	1.83545	1.78298	1.87794	1.93813	1.94593	1.84739	1.89287	1.83809	1.81555	1.7858	1.94786	1.73447	1.83154	1.92594	1.97958	1.88326	1.88341	1.83499	1.88065	1.8606	1.70809	1.9013	1.90684	1.91185	1.82477	1.85841	1.92937	1.85497	1.70705	1.90382	1.85673
Q9UL26;Q13636	NaN	NaN	NaN	NaN	NaN	NaN	NaN	NaN	NaN	NaN	NaN	NaN	NaN	NaN	NaN	NaN	NaN	NaN	NaN	NaN	NaN	NaN	NaN	NaN	-1.03398	-1.09798	-0.722595	-0.664808	-0.788593	-0.518371	-0.626381	-0.745428
Q9UL25	NaN	NaN	NaN	NaN	NaN	NaN	NaN	NaN	NaN	NaN	NaN	NaN	NaN	NaN	NaN	NaN	-0.544394	-0.630748	-0.796458	-0.911629	-0.801919	-1.09418	-0.759715	-0.622354	-0.608541	-0.524081	-0.684027	-0.837859	-0.785622	-1.07244	-1.0037	-0.614163
Q9UL15	NaN	NaN	NaN	NaN	NaN	NaN	NaN	NaN	-4.24202	-3.78725	-3.5402	-3.97946	-4.12711	-3.82774	-3.76304	-3.36159	NaN	NaN	NaN	NaN	NaN	NaN	NaN	NaN	NaN	NaN	NaN	NaN	NaN	NaN	NaN	NaN
Q9UKY7	1.56466	1.65532	1.45846	1.862	1.68591	1.65201	1.51581	1.63213	1.82167	1.56572	1.46325	1.86494	1.6271	1.5404	1.53881	1.5842	1.84187	1.84357	1.62616	1.5232	1.44334	1.33181	1.74418	1.62917	1.75853	1.67074	1.5483	1.59135	1.52763	1.44982	1.62653	1.84098
Q9UKX7	-2.19529	-2.28692	-2.25791	-2.06835	-2.39503	-2.17647	-2.37763	-2.20851	NaN	NaN	NaN	NaN	NaN	NaN	NaN	NaN	NaN	NaN	NaN	NaN	NaN	NaN	NaN	NaN	NaN	NaN	NaN	NaN	NaN	NaN	NaN	NaN
Q9UKV3	1.43599	1.36358	1.49116	1.36771	1.31435	1.39534	1.32677	1.33129	1.3359	1.4457	1.43355	1.37718	1.44795	1.34033	1.30643	1.33035	1.33724	1.35002	1.40919	1.33905	1.3696	1.52875	1.3302	1.33538	1.34375	1.36402	1.33777	1.39019	1.35637	1.51815	1.32379	1.38781
Q9UKM9	3.45306	3.42112	3.58229	3.40127	3.37554	3.38486	3.34574	3.41813	3.36877	3.42443	3.54549	3.38607	3.40741	3.37424	3.42597	3.46061	3.47399	3.38204	3.48516	3.4486	3.38475	3.50081	3.36026	3.37756	3.48653	3.48084	3.40846	3.3961	3.31887	3.48438	3.33112	3.49087
Q9UKK9	0.142764	-0.0495111	-0.154675	0.0451995	0.0112681	0.0624537	-0.0636281	0.0856279	0.153282	-0.0340579	-0.18524	0.120222	-0.0602633	0.0207929	0.0138023	0.00590857	-0.0528469	-0.0660585	-0.0595191	-0.0946772	0.070678	0.0257995	0.0603022	0.172404	-0.0214552	0.104318	-0.155714	-0.0223101	0.163394	0.0638308	-0.0848704	-0.0444108
Q9UKK6	-2.03805	-2.41587	-2.36232	-2.39109	-2.327	-2.54148	-2.20847	-2.27848	NaN	NaN	NaN	NaN	NaN	NaN	NaN	NaN	-2.52449	-2.22023	-2.19086	-2.40463	-2.31389	-2.23265	-2.35793	-2.33528	-2.42852	-2.54851	-2.25214	-2.09205	-2.23363	-2.23361	-2.20448	-2.57185
Q9UKK3	-2.09806	-1.76507	-1.82545	-1.76072	-1.61367	-1.67806	-1.64172	-1.82283	-1.92089	-1.72659	-1.94989	-1.78435	-1.5729	-1.6657	-1.78948	-1.74466	-1.66861	-1.82802	-2.04761	-1.63876	-1.79351	-1.63231	-1.78769	-1.80505	-1.82154	-1.80145	-1.69918	-1.76117	-1.82766	-1.72346	-1.67209	-1.85824
Q9UKI8	NaN	NaN	NaN	NaN	NaN	NaN	NaN	NaN	-3.52367	-3.53119	-3.36772	-3.66721	-3.60295	-3.62758	-3.32703	-3.49464	NaN	NaN	NaN	NaN	NaN	NaN	NaN	NaN	-3.40025	-3.44649	-3.44016	-3.46091	-3.56341	-3.53833	-3.44702	-3.81247
Q9UKG1;Q8NEU8	NaN	NaN	NaN	NaN	NaN	NaN	NaN	NaN	-2.42113	-2.40009	-2.31998	-2.37976	-2.31758	-2.47299	-2.46852	-2.14734	NaN	NaN	NaN	NaN	NaN	NaN	NaN	NaN	NaN	NaN	NaN	NaN	NaN	NaN	NaN	NaN
Q9UKD2	-1.53672	-1.71221	-2.07485	-1.61411	-1.7921	-1.59838	-1.72428	-1.68651	NaN	NaN	NaN	NaN	NaN	NaN	NaN	NaN	NaN	NaN	NaN	NaN	NaN	NaN	NaN	NaN	NaN	NaN	NaN	NaN	NaN	NaN	NaN	NaN
Q9UK76	-0.590631	-0.792966	-1.12816	-0.666907	-0.672328	-0.826527	-0.982365	-0.900149	-0.552041	-0.894996	-1.18168	-0.560846	-0.702143	-0.769121	-0.984358	-0.889696	-1.07346	-0.811287	-0.843	-0.743326	-0.599757	-0.90007	-0.878797	-0.739312	-1.00058	-0.959287	-0.832956	-0.66359	-0.768343	-0.938249	-0.549403	-0.843952
Q9UK45	NaN	NaN	NaN	NaN	NaN	NaN	NaN	NaN	-0.442767	-0.4922	-0.475429	-0.273895	-0.672815	-0.613957	-0.488087	-0.370537	NaN	NaN	NaN	NaN	NaN	NaN	NaN	NaN	-0.423387	-0.66209	-0.354565	-0.355876	-0.357637	-0.66032	-0.545118	-0.809995
Q9UJZ1	0.716762	0.831668	0.991123	0.840889	0.789457	0.897636	0.977214	0.958061	0.830977	0.833095	1.01666	0.742584	0.861278	0.895219	0.869331	0.929849	0.924978	0.912268	0.889147	0.687391	0.890667	0.98559	0.890565	0.820261	0.898823	0.940981	0.802524	0.729369	0.835101	1.03312	0.866207	0.882496
Q9UJU6	-0.590916	-0.77956	-0.777594	-0.833154	-0.726861	-0.85289	-0.814155	-0.850656	-0.675369	-0.77164	-0.949977	-0.66885	-0.700123	-0.801441	-0.871042	-0.77539	-0.859793	-0.773057	-0.852941	-0.763238	-0.612429	-0.825768	-0.824936	-0.700291	-0.853366	-0.895088	-0.770292	-0.957502	-0.677233	-0.701302	-0.601481	-0.827725
Q9UJS0	2.75313	2.76698	2.93843	2.73159	2.71527	2.7397	2.77599	2.77433	2.76127	2.80305	2.86436	2.82248	2.68156	2.79237	2.71964	2.72651	2.84036	2.80814	2.81371	2.70048	2.71717	2.80792	2.756	2.74914	2.85357	2.85415	2.76859	2.74427	2.70454	2.76442	2.68508	2.81916
Q9UJC3	-3.49763	-3.08904	-3.14167	-2.97718	-2.86539	-3.12644	-2.92808	-2.95221	-3.11628	-3.24589	-3.33208	-3.21239	-3.11476	-2.84488	-2.81915	-2.88045	-2.81837	-2.9288	-2.9765	-3.17799	-3.18594	-3.12465	-2.92744	-3.44529	-2.845	-2.83801	-3.00085	-2.98112	-3.2552	-3.40842	-3.26789	-2.98176
Q9UJA5	-1.66585	-1.86242	-1.94604	-1.87363	-1.64661	-1.60938	-1.59371	-1.86814	-1.75918	-1.78754	-1.98209	-1.82957	-1.48422	-1.55981	-1.77072	-1.90575	NaN	NaN	NaN	NaN	NaN	NaN	NaN	NaN	-1.91518	-1.85767	-1.71528	-1.77798	-1.7225	-1.56026	-1.47674	-2.04797
Q9UIQ6	-4.65122	-4.37709	-4.32365	-4.09014	-4.33864	-4.38086	-4.07645	-4.02092	-4.39621	-4.70746	-4.10726	-4.13703	-4.79851	-4.17454	-3.78911	-4.14992	-4.20828	-4.00756	-4.73036	-3.82713	-4.3739	-4.57477	-3.86087	-4.68125	-4.11142	-3.66198	-4.02638	-4.59127	-4.48451	-4.1003	-4.79107	-4.50541
Q9UIJ7	2.46942	2.45393	2.68033	2.41202	2.33587	2.48457	2.39985	2.41973	2.38766	2.43522	2.68421	2.43403	2.36296	2.45441	2.45522	2.44462	2.45114	2.39139	2.49786	2.47461	2.41403	2.62815	2.39227	2.41238	2.40985	2.46957	2.48158	2.40025	2.40924	2.64647	2.42455	2.42137
Q9UII2	NaN	NaN	NaN	NaN	NaN	NaN	NaN	NaN	-2.16341	-1.72732	-1.81084	-2.01587	-1.8623	-1.87928	-2.27528	-2.07301	-2.25326	-2.04658	-2.05371	-1.80907	-1.76676	-1.59528	-2.2675	-2.01731	-2.33784	-2.27112	-1.83182	-1.96879	-1.84369	-1.50184	-2.02574	-2.06869
Q9UIG0	0.917541	0.898855	0.949535	0.899079	0.996654	0.854193	0.942423	0.938842	0.821388	0.992637	1.04305	0.938924	0.869032	0.80425	1.02513	0.93951	0.997003	1.02355	0.995149	0.921776	0.888607	0.898448	0.933186	0.782149	1.07481	1.03585	0.896869	0.871478	0.829575	0.838216	0.866904	1.01218
Q9UID3	NaN	NaN	NaN	NaN	NaN	NaN	NaN	NaN	-2.75382	-2.65114	-2.78561	-2.5216	-2.445	-2.49129	-2.50056	-2.6061	NaN	NaN	NaN	NaN	NaN	NaN	NaN	NaN	-2.59667	-2.47652	-2.53062	-2.64774	-2.67193	-2.56014	-2.76745	-2.46505
Q9UI36;Q96NX9	-1.81329	-1.82524	-1.22924	-1.77858	-1.50617	-1.52796	-1.65966	-1.50243	NaN	NaN	NaN	NaN	NaN	NaN	NaN	NaN	-1.68612	-1.71751	-1.62632	-1.49557	-1.49427	-1.29465	-1.76469	-1.74531	-1.63898	-1.79289	-1.61566	-1.55733	-1.61105	-1.32184	-1.6286	-1.6176
Q9UI30	-1.5337	-1.74438	-1.98997	-1.67996	-1.66123	-1.76362	-1.65301	-1.60283	-1.77122	-1.71607	-1.62058	-1.67275	-1.97998	-1.81819	-1.51481	-1.59291	-1.70188	-1.77424	-1.8046	-1.48217	-1.70145	-1.90761	-1.64717	-1.61104	-1.65863	-1.73405	-1.86197	-1.61431	-1.53705	-1.99718	-1.63148	-1.5934
Q9UHY7	-1.90108	-1.9272	-2.06654	-1.92212	-1.9376	-1.8409	-1.77644	-1.86893	-1.95755	-1.92369	-1.94245	-2.15004	-1.75943	-1.76272	-1.9207	-1.868	-1.83922	-1.99587	-2.08988	-1.89635	-1.90844	-1.79129	-1.99697	-1.77528	NaN	NaN	NaN	NaN	NaN	NaN	NaN	NaN
Q9UHY1	NaN	NaN	NaN	NaN	NaN	NaN	NaN	NaN	NaN	NaN	NaN	NaN	NaN	NaN	NaN	NaN	NaN	NaN	NaN	NaN	NaN	NaN	NaN	NaN	-1.75519	-2.11431	-1.82938	-1.81512	-1.63002	-1.63872	-1.71074	-2.01729
Q9UHX1	1.32927	1.47726	1.337	1.45311	1.37734	1.34753	1.38557	1.44875	1.42201	1.41878	1.21589	1.35375	1.4142	1.37615	1.47099	1.45133	1.47054	1.48381	1.30454	1.34745	1.3777	1.26639	1.45743	1.42391	1.47948	1.4549	1.37395	1.4233	1.31594	1.36001	1.3316	1.38896
Q9UHV9	NaN	NaN	NaN	NaN	NaN	NaN	NaN	NaN	0.289536	0.366285	-0.244565	0.194837	0.296387	0.26713	-0.199594	-0.152846	-0.0645421	-0.0530986	0.0502321	0.0322061	0.154419	0.134726	0.274686	0.309514	NaN	NaN	NaN	NaN	NaN	NaN	NaN	NaN
Q9UHQ9	-4.03109	-3.16275	-3.48458	-3.0655	-3.25943	-3.0461	-3.04368	-3.13032	-3.58064	-3.933	-2.94497	-3.34813	-3.35655	-3.22541	-2.8161	-3.02172	-3.02441	-2.99279	-3.06167	-3.72301	-3.4553	-3.38128	-3.01976	-3.55182	NaN	NaN	NaN	NaN	NaN	NaN	NaN	NaN
Q9UHL4	-1.98411	-1.85032	-1.70955	-1.96617	-1.89847	-2.07557	-1.94346	-1.97168	-1.89045	-1.99081	-1.91651	-2.01522	-1.81625	-1.9275	-1.86619	-1.97445	-1.9074	-2.0028	-1.89752	-2.0988	-1.98181	-1.87407	-1.81238	-1.82714	-1.89743	-1.95742	-1.91662	-1.81524	-2.00906	-1.80789	-2.0712	-1.92847
Q9UHK6	-0.435718	-0.595798	-0.413832	-0.422063	-0.468253	-0.443127	-0.335166	-0.322113	-0.656302	-0.482325	-0.317926	-0.520757	-0.384234	-0.317918	-0.384882	-0.350485	-0.350693	-0.423249	-0.511043	-0.539536	-0.597755	-0.265638	-0.349319	-0.365228	-0.376458	-0.364913	-0.394791	-0.55501	-0.525517	-0.321198	-0.41404	-0.485663
Q9UHG3	1.24626	1.43452	1.55107	1.46037	1.46897	1.47162	1.33504	1.47582	1.35801	1.4054	1.64811	1.47452	1.27906	1.27587	1.47435	1.49012	1.46618	1.51417	1.2603	1.32134	1.34351	1.55086	1.53953	1.41997	1.39944	1.51766	1.35764	1.41294	1.36993	1.5444	1.32117	1.49809
Q9UHD8	1.12376	1.05522	1.05796	0.96841	0.985157	1.0168	1.05622	1.09522	1.06581	1.06446	1.11207	1.04595	1.10574	0.974317	0.977345	1.00754	1.08735	0.954379	1.05874	1.01179	1.09054	1.04571	1.06075	1.03927	1.03582	0.992786	1.04574	1.11498	1.06977	1.05369	1.06317	0.985656
Q9UHD1	-2.29381	-1.87193	-2.25186	-1.83431	-1.76662	-1.88903	-1.96732	-1.86091	-1.95395	-2.1084	-2.068	-1.96909	-2.0437	-2.08202	-1.75064	-1.75601	-1.84008	-1.85461	-2.07688	-2.29535	-1.79	-2.13302	-1.80792	-1.933	-1.69146	-1.80488	-2.12113	-2.18113	-1.96404	-2.0869	-2.1267	-1.75922
Q9UHB9	0.107875	0.262154	0.0545036	0.187357	0.17808	0.257325	0.224138	0.244356	0.0831049	0.20798	0.0737937	0.161251	0.274786	0.282879	0.252915	0.20015	0.152799	0.131582	0.246155	0.189655	0.258126	0.183214	0.141853	0.236725	0.128391	0.12311	0.0895332	0.222557	0.240597	0.156642	0.276169	0.284571
Q9UHA4	NaN	NaN	NaN	NaN	NaN	NaN	NaN	NaN	-1.42459	-1.53213	-1.18399	-1.34753	-1.22647	-1.38998	-1.17159	-1.30821	-1.20976	-1.39238	-1.33987	-1.2181	-1.47074	-1.27508	-1.3489	-1.35181	NaN	NaN	NaN	NaN	NaN	NaN	NaN	NaN
Q9UH99	-3.18003	-2.72607	-2.63884	-2.75415	-2.71738	-2.85535	-2.60039	-2.76405	-2.86861	-2.87414	-2.72865	-2.91809	-3.13378	-2.77453	-2.43059	-2.54938	-2.60213	-2.44984	-3.30233	-3.03081	-2.61657	-2.65163	-2.75087	-2.88948	-2.65903	-2.84729	-2.94761	-2.83276	-2.84955	-2.77133	-2.69454	-2.6374
Q9UGV2	-1.8419	-1.83599	-1.80169	-1.70109	-1.71277	-1.72014	-1.87539	-1.83428	-1.92386	-1.78047	-1.89815	-1.77475	-1.74947	-1.87996	-1.59909	-1.74099	-1.78706	-1.75333	-1.87054	-1.96902	-1.74156	-1.69677	-1.8395	-1.66964	NaN	NaN	NaN	NaN	NaN	NaN	NaN	NaN
Q9UGP8	-1.42064	-1.47091	-1.60344	-1.36983	-1.5272	-1.17398	-1.26571	-1.28292	-1.57345	-1.56623	-1.21556	-1.38912	-1.51287	-1.33882	-1.16409	-1.34677	-1.58464	-1.31904	-1.25913	-1.30782	-1.32503	-1.34537	-1.48122	-1.46986	-1.56318	-1.41283	-1.25836	-1.27672	-1.19366	-1.52072	-1.41588	-1.46906
Q9UGK3	-6.00934	-5.33692	-6.42814	-4.95982	-6.00873	-5.6043	-4.89444	-5.56946	NaN	NaN	NaN	NaN	NaN	NaN	NaN	NaN	-5.04166	-4.56449	-5.80542	-5.90964	-7.30501	-5.87591	-5.06349	-5.25614	NaN	NaN	NaN	NaN	NaN	NaN	NaN	NaN
Q9UGI8	0.122637	0.225226	0.242986	0.129379	-0.0773708	0.0204714	0.0215916	0.0681244	0.138236	0.242781	0.0782473	0.0777227	0.142965	0.027949	-0.00753159	0.0445602	-0.0397374	0.081955	0.200223	0.0920778	0.0927778	0.125149	0.0973949	0.119643	0.257438	0.282406	0.133219	0.0760504	-0.0520879	-0.0593675	0.0527603	0.0803931
Q9UG63	NaN	NaN	NaN	NaN	NaN	NaN	NaN	NaN	NaN	NaN	NaN	NaN	NaN	NaN	NaN	NaN	-1.56771	-1.51787	-1.76069	-1.80811	-1.55111	-1.81152	-1.7235	-1.47473	NaN	NaN	NaN	NaN	NaN	NaN	NaN	NaN
Q9UEY8	NaN	NaN	NaN	NaN	NaN	NaN	NaN	NaN	-2.79292	-2.97392	-2.82931	-2.751	-2.97996	-2.76711	-2.62106	-2.35861	NaN	NaN	NaN	NaN	NaN	NaN	NaN	NaN	NaN	NaN	NaN	NaN	NaN	NaN	NaN	NaN
Q9UEW8	-2.31746	-2.31518	-2.39047	-2.50763	-2.57312	-2.60817	-2.50295	-2.77309	-2.54607	-2.52751	-2.41211	-2.41925	-2.44092	-2.56424	-2.51554	-2.58305	NaN	NaN	NaN	NaN	NaN	NaN	NaN	NaN	NaN	NaN	NaN	NaN	NaN	NaN	NaN	NaN
Q9UER7	NaN	NaN	NaN	NaN	NaN	NaN	NaN	NaN	-5.42217	-5.50104	-4.98182	-4.94079	-4.49331	-4.97166	-5.00833	-5.16807	NaN	NaN	NaN	NaN	NaN	NaN	NaN	NaN	NaN	NaN	NaN	NaN	NaN	NaN	NaN	NaN
Q9UDY2	1.09778	0.995368	0.902532	0.924611	0.949933	0.925448	0.878834	0.892294	0.945056	1.02159	0.861146	0.968922	1.00847	0.836546	0.976611	0.967759	0.930088	0.938586	1.02423	1.0121	1.00741	0.817528	0.92093	0.930611	0.918042	0.935608	0.945549	1.01741	0.940616	0.851209	0.997015	0.998162
Q9UDT6	NaN	NaN	NaN	NaN	NaN	NaN	NaN	NaN	-1.52788	-1.55223	-1.58523	-1.46027	-1.35003	-1.43353	-1.51625	-1.6092	-1.74273	-1.42011	-1.57521	-1.48177	-1.53899	-1.51053	-1.4754	-1.35653	-1.50951	-1.67433	-1.47916	-1.42709	-1.37274	-1.44823	-1.58894	-1.54883
Q9UD71	0.129723	0.136003	0.227681	0.210812	-0.025738	-0.0117568	-0.0611403	0.133293	0.0816501	0.174043	0.221885	0.0712732	0.0622547	-0.0249321	0.00580201	0.157424	0.059366	0.163718	0.119595	0.0768839	0.0802103	0.0798675	0.0505847	0.111951	0.217721	0.259243	0.0859246	0.0274727	0.0129355	0.0611167	-0.0622711	0.141014
Q9UBX3	0.124863	0.21155	-0.0099158	0.329246	0.24014	0.205968	0.229692	0.386943	0.130877	0.0833582	0.226086	0.20893	0.138915	0.110436	0.444821	0.38213	0.303454	0.347754	0.260484	0.203271	0.109205	0.0741239	0.282291	0.179423	0.260887	0.298104	0.172171	0.315472	0.156958	0.101576	0.17207	0.304829
Q9UBV8	-0.826251	-0.818128	-0.814142	-0.874007	-1.04265	-0.858065	-0.952502	-0.932387	-0.897585	-0.710228	-1.0767	-0.847001	-0.817819	-0.813274	-0.959545	-0.988546	-1.00429	-0.959743	-0.84708	-0.88271	-0.707133	-0.67525	-1.08778	-0.93398	-0.923129	-1.08881	-0.782746	-0.842962	-0.930636	-0.818364	-0.787665	-0.926496
Q9UBV2	NaN	NaN	NaN	NaN	NaN	NaN	NaN	NaN	NaN	NaN	NaN	NaN	NaN	NaN	NaN	NaN	-3.39401	-3.13891	-3.09156	-3.06684	-3.17763	-3.03791	-2.94611	-2.82162	-3.23071	-3.21391	-3.22381	-3.11366	-2.74404	-2.89303	-3.05759	-3.17488
Q9UBU9	-0.38926	-0.705396	-0.650654	-0.604002	-0.560663	-0.462661	-0.546143	-0.890289	-0.57648	-0.51624	-0.62429	-0.565189	-0.5215	-0.544511	-0.639479	-0.722647	-0.710116	-0.647891	-0.630886	-0.532116	-0.604813	-0.429459	-0.760308	-0.410252	-0.705215	-0.765304	-0.586615	-0.476135	-0.46609	-0.521964	-0.512783	-0.669885
Q9UBU7	NaN	NaN	NaN	NaN	NaN	NaN	NaN	NaN	NaN	NaN	NaN	NaN	NaN	NaN	NaN	NaN	NaN	NaN	NaN	NaN	NaN	NaN	NaN	NaN	-1.27048	-1.40151	-1.38784	-1.27072	-1.11879	-1.51079	-1.16664	-1.20356
Q9UBT2	1.80939	1.78123	1.814	1.81223	1.65343	1.66803	1.72676	1.79947	1.70204	1.80903	1.82341	1.74603	1.72689	1.65428	1.78472	1.84406	1.75023	1.76728	1.84639	1.81809	1.80253	1.77747	1.64636	1.66244	1.71282	1.81063	1.72366	1.88433	1.74434	1.70316	1.68917	1.78609
Q9UBS4	-0.305812	-0.415314	-0.551066	-0.327097	-0.328718	-0.338302	-0.195448	-0.263323	-0.312224	-0.25925	-0.470924	-0.341357	-0.343613	-0.448131	-0.358528	-0.204119	-0.354338	-0.374229	-0.320611	-0.412588	-0.205024	-0.341607	-0.372434	-0.323279	-0.238846	-0.33067	-0.360064	-0.256475	-0.232981	-0.473233	-0.481596	-0.374212
Q9UBR2	NaN	NaN	NaN	NaN	NaN	NaN	NaN	NaN	-0.765603	-0.778869	-0.465874	-0.686071	-0.87912	-0.864854	-0.868636	-0.788454	NaN	NaN	NaN	NaN	NaN	NaN	NaN	NaN	-0.792896	-0.688423	-0.791058	-0.737248	-0.749759	-0.793388	-0.620873	-0.983073
Q9UBQ7	1.16398	1.09346	1.20458	1.10027	1.14091	1.24914	1.09361	1.14983	1.22415	1.13746	1.2232	1.12354	1.11714	1.23693	1.07645	1.05187	1.13989	1.1178	1.13292	1.12865	1.01732	1.28355	1.17126	1.20016	1.06642	1.09009	1.12768	1.1758	1.12895	1.30759	1.19489	1.11056
Q9UBQ5	-0.296903	0.0328135	-0.333582	-0.050845	-0.248633	-0.285832	-0.0308188	0.0163278	0.0768531	0.00372284	-0.413247	-0.097775	-0.143509	-0.216064	-0.219592	-0.173531	-0.00579728	0.157975	-0.204359	-0.254611	-0.180327	-0.368454	-0.252054	-0.0807955	-0.408471	-0.390579	0.0927246	0.0497131	-0.0437694	-0.00824561	0.0135443	-0.463976
Q9UBQ0	-1.3751	-1.46207	-1.23336	-1.5946	-1.39013	-1.29987	-1.14606	-1.52263	-1.46545	-1.29407	-1.55287	-1.22931	-1.3419	-1.31069	-1.39007	-1.33775	-1.29468	-1.34291	-1.25105	-1.28809	-1.44116	-1.59363	-1.46779	-1.31412	-1.41718	-1.44453	-1.32215	-1.19298	-1.41696	-1.52395	-1.31734	-1.28958
Q9UBP6	-4.32103	-4.55662	-4.4765	-4.36677	-4.54283	-4.34967	-4.6503	-4.34792	NaN	NaN	NaN	NaN	NaN	NaN	NaN	NaN	-4.60985	-4.32978	-4.50306	-4.56394	-4.25982	-4.28328	-4.19615	-4.87511	NaN	NaN	NaN	NaN	NaN	NaN	NaN	NaN
Q9UBM7	-1.31793	-0.965376	-1.11466	-0.654241	-0.883644	-1.02274	-0.786758	-0.975256	-0.972968	-0.808384	-1.0724	-0.907536	-0.774637	-1.07216	-1.01213	-1.04376	-0.839465	-0.771959	-0.925017	-1.08294	-0.886661	-1.05708	-1.07213	-1.03075	-0.638498	-0.565191	-1.11416	-1.06599	-0.96798	-1.44526	-1.3474	-0.585535
Q9UBL3	NaN	NaN	NaN	NaN	NaN	NaN	NaN	NaN	-3.97959	-3.81439	-3.73155	-3.7027	-3.77977	-3.96114	-3.65103	-3.66633	NaN	NaN	NaN	NaN	NaN	NaN	NaN	NaN	-3.80044	-3.92642	-4.03121	-3.52315	-3.73112	-3.88647	-3.75275	-3.62139
Q9UBF2;Q92521	-1.75125	-1.85816	-1.73436	-1.76582	-1.94454	-1.96409	-1.94064	-1.70754	-1.87821	-1.8071	-1.72987	-1.90046	-1.771	-2.03056	-1.84409	-1.70511	-1.93049	-1.93363	-1.68881	-1.75229	-1.89363	-1.8776	-1.90272	-1.68472	-2.01116	-1.78873	-1.75658	-1.81494	-1.75831	-1.94306	-1.87257	-1.73132
Q9UBE0	1.08351	1.00588	0.945627	1.05872	1.05067	1.00208	1.04727	1.1552	1.0906	1.10443	0.941389	1.02568	0.957205	1.0608	1.08566	1.08786	1.05393	1.10477	1.07517	0.961694	1.0398	1.00208	1.00711	1.0963	1.03041	1.00214	1.0877	1.02423	1.10025	1.0433	0.96295	1.08606
Q9UBB4	-0.993196	-0.996896	-1.06989	-1.11131	-1.27852	-1.19047	-1.11647	-1.31855	-1.09802	-1.00916	-1.2447	-1.02992	-0.992257	-1.40425	-1.16912	-1.12048	-1.1442	-1.12177	-1.04948	-0.951508	-1.15239	-1.30256	-1.24003	-1.10269	-1.14741	-1.13121	-1.11965	-1.08631	-1.17487	-1.24077	-1.16505	-1.00034
Q9P2X0	NaN	NaN	NaN	NaN	NaN	NaN	NaN	NaN	NaN	NaN	NaN	NaN	NaN	NaN	NaN	NaN	-2.19242	-2.19737	-2.09229	-2.07203	-2.01053	-2.32561	-1.975	-2.54222	NaN	NaN	NaN	NaN	NaN	NaN	NaN	NaN
Q9P2R7	2.51058	2.49779	2.64536	2.51089	2.48627	2.48254	2.45505	2.40183	2.47696	2.42016	2.68816	2.51419	2.39543	2.46976	2.49923	2.5381	2.50242	2.47607	2.53274	2.36856	2.39241	2.59761	2.59371	2.52495	2.48252	2.4798	2.46448	2.469	2.43052	2.63246	2.52126	2.53093
Q9P2R3	-4.08637	-3.59224	-4.22348	-3.47591	-3.89748	-3.85882	-3.60367	-3.19236	-3.87155	-3.92317	-3.86659	-3.90379	-3.86718	-3.75184	-3.33886	-3.43139	NaN	NaN	NaN	NaN	NaN	NaN	NaN	NaN	-3.62518	-3.45219	-3.59211	-3.78491	-3.73324	-4.03293	-3.40653	-4.34862
Q9P2J5	-0.430901	-0.380136	-0.428321	-0.395325	-0.446282	-0.31475	-0.236482	-0.260968	-0.41412	-0.339716	-0.411346	-0.516735	-0.313863	-0.229268	-0.294183	-0.40733	-0.34944	-0.288424	-0.396692	-0.450902	-0.300338	-0.268773	-0.516376	-0.338618	-0.25496	-0.283018	-0.302931	-0.424493	-0.366971	-0.441841	-0.466653	-0.368847
Q9P2I0	-1.44382	-1.506	-1.45584	-1.53576	-1.57627	-1.38862	-1.48772	-1.33736	NaN	NaN	NaN	NaN	NaN	NaN	NaN	NaN	-1.51219	-1.48015	-1.40709	-1.445	-1.69857	-1.51259	-1.49323	-1.30779	NaN	NaN	NaN	NaN	NaN	NaN	NaN	NaN
Q9P2E9;Q8N4C6	3.74431	3.66131	3.71233	3.63569	3.64727	3.60711	3.5673	3.63324	3.59208	3.63798	3.6975	3.67254	3.72543	3.58185	3.63404	3.66079	3.64593	3.61863	3.68251	3.69036	3.70364	3.72977	3.57642	3.56452	3.5899	3.57157	3.70477	3.67865	3.66129	3.69543	3.66104	3.65209
Q9P2D7	-2.29713	-2.0118	-1.94067	-2.11924	-1.90281	-1.99441	-2.21202	-2.2766	NaN	NaN	NaN	NaN	NaN	NaN	NaN	NaN	NaN	NaN	NaN	NaN	NaN	NaN	NaN	NaN	-1.79973	-2.07404	-2.24717	-2.24879	-2.24266	-1.99169	-2.29197	-1.90232
Q9P289;O00506	-3.3292	-3.45925	-3.73597	-3.27297	-3.68491	-3.65208	-2.81999	-3.10989	-3.49307	-3.32796	-3.78242	-3.6217	-3.53434	-3.36645	-2.95988	-2.98374	-3.08934	-2.85706	-3.66372	-3.85288	-3.36961	-3.58176	-3.54692	-3.13638	-3.06185	-3.13995	-3.49083	-3.57337	-3.30198	-3.48813	-3.82758	-3.22386
Q9P287	-0.0652252	0.167404	-0.00609159	0.0817294	0.167854	0.150364	0.033272	0.180109	0.148399	0.1423	0.0552073	-0.0209962	0.0548187	-0.070892	0.0345785	0.268725	NaN	NaN	NaN	NaN	NaN	NaN	NaN	NaN	NaN	NaN	NaN	NaN	NaN	NaN	NaN	NaN
Q9P260	-3.73209	-3.84602	-3.43301	-3.96333	-3.53602	-3.7293	-3.53279	-3.44694	-3.47762	-4.34289	-3.58178	-3.80023	-3.54502	-3.79009	-3.43407	-3.3442	-3.84426	-3.70227	-3.5747	-3.68118	-3.39083	-3.63016	-3.99387	-3.41619	-3.76615	-3.48257	-3.57984	-3.4296	-3.79074	-3.7354	-3.78509	-3.67702
Q9P258	2.52275	2.62916	2.63895	2.63258	2.53735	2.57739	2.5398	2.59964	2.56511	2.65011	2.62962	2.59883	2.59621	2.48951	2.56485	2.623	2.55324	2.5587	2.59764	2.63191	2.63914	2.63534	2.51367	2.56992	2.62765	2.61738	2.59579	2.55919	2.54878	2.59578	2.52234	2.63661
Q9P253	-3.95052	-4.26192	-4.27535	-3.76121	-4.42915	-3.62677	-3.93277	-3.79697	NaN	NaN	NaN	NaN	NaN	NaN	NaN	NaN	-4.35845	-4.55825	-4.00461	-3.86648	-3.83422	-3.81349	-3.78925	-3.82243	-4.06751	-4.11786	-3.92139	-4.04194	-3.99557	-3.64034	-4.17197	-4.05794
Q9P1F3	-1.36837	-0.800172	-0.709163	-0.514541	-0.725301	-0.634698	-0.629394	-0.53747	-0.919495	-0.736162	-0.697542	-0.443632	-1.21224	-0.952976	-0.5942	-0.42026	-0.434064	-0.438895	-0.985296	-1.06102	-0.949758	-0.845236	-0.343408	-0.895662	-0.35661	-0.275699	-1.14806	-0.911492	-0.950282	-1.00996	-0.930254	-0.389855
Q9P0R6	NaN	NaN	NaN	NaN	NaN	NaN	NaN	NaN	NaN	NaN	NaN	NaN	NaN	NaN	NaN	NaN	-0.488223	-0.473838	-0.39004	-0.36108	-0.405211	-0.359262	-0.419553	-0.300017	NaN	NaN	NaN	NaN	NaN	NaN	NaN	NaN
Q9P0M9	-0.506933	-0.378798	-0.268277	-0.546822	-0.318324	-0.316281	-0.203397	-0.429021	-0.466147	-0.498937	-0.433799	-0.316177	-0.172852	-0.218468	-0.403127	-0.44813	NaN	NaN	NaN	NaN	NaN	NaN	NaN	NaN	NaN	NaN	NaN	NaN	NaN	NaN	NaN	NaN
Q9P0M6	0.80474	0.860251	0.989751	0.796097	0.742132	0.837565	0.837536	0.823139	0.753183	0.840561	0.876602	0.69608	0.924159	0.875076	0.833503	0.881385	0.800265	0.793889	0.824729	0.853251	0.887269	0.999869	0.771491	0.778427	0.876636	0.79241	0.85657	0.823546	0.847569	0.925171	0.805597	0.748497
Q9P0L0	0.205963	0.0951255	0.0357328	-0.00893497	-0.0661879	-0.0285164	-0.0324781	0.220201	-0.0137489	0.0458262	0.0058617	-0.00796135	0.222605	0.196024	-0.0614492	0.0386855	-0.107976	-0.0728725	0.0558186	0.155447	0.16412	0.232913	-0.124831	0.126044	-0.129429	-0.0590547	0.176945	0.0952762	0.0717885	0.0965603	0.201982	-0.0221762
Q9P0J7	-4.12945	-4.5294	-4.57293	-4.4063	-4.49137	-4.49212	-3.9686	-4.03147	-4.83974	-4.0506	-4.21368	-4.6616	-4.1726	-4.41489	-3.95146	-4.38366	-4.7547	-4.0916	-4.58651	-4.44023	-4.19567	-4.34137	-4.2235	-4.05754	NaN	NaN	NaN	NaN	NaN	NaN	NaN	NaN
Q9P0J0	-1.25906	-1.11951	-1.15052	-1.17316	-1.1222	-1.18513	-1.41059	-1.16654	-1.30425	-1.22534	-1.06611	-1.27472	-1.22636	-1.13229	-1.14002	-1.20686	-1.17411	-1.29345	-1.24499	-1.22515	-1.06267	-1.10441	-1.31595	-1.1688	-1.05483	-1.24861	-1.18024	-1.19178	-1.18039	-1.19117	-1.32605	-1.22464
Q9P035	0.562054	0.7285	0.558821	0.667065	0.574985	0.568829	0.675214	0.732321	0.592226	0.559006	0.462554	0.61918	0.671716	0.661126	0.707227	0.765147	0.666671	0.694866	0.602796	0.607055	0.585948	0.454463	0.758108	0.669925	0.634604	0.601958	0.649304	0.654575	0.647727	0.631232	0.62539	0.593851
Q9P015	NaN	NaN	NaN	NaN	NaN	NaN	NaN	NaN	-0.41823	-0.439329	-0.441234	-0.491986	-0.515929	-0.427578	-0.36767	-0.207695	-0.409463	-0.310994	-0.510439	-0.605872	-0.505198	-0.265571	-0.243767	-0.456712	-0.257127	-0.233968	-0.526445	-0.430383	-0.475415	-0.545568	-0.562411	-0.285046
Q9P013	-0.102762	-0.00660148	-0.0860103	-0.154311	-0.199803	-0.23184	-0.210282	-0.180744	-0.0622203	-0.202986	-0.0640163	-0.133608	-0.171452	-0.169118	-0.169788	-0.149556	NaN	NaN	NaN	NaN	NaN	NaN	NaN	NaN	NaN	NaN	NaN	NaN	NaN	NaN	NaN	NaN
Q9P000	NaN	NaN	NaN	NaN	NaN	NaN	NaN	NaN	NaN	NaN	NaN	NaN	NaN	NaN	NaN	NaN	-5.37331	-4.92506	-4.25923	-4.54584	-4.13456	-4.82932	-4.80314	-4.74273	NaN	NaN	NaN	NaN	NaN	NaN	NaN	NaN
Q9NZZ3	-2.17467	-2.16746	-2.13079	-2.28926	-2.20061	-1.97919	-1.86092	-2.30098	NaN	NaN	NaN	NaN	NaN	NaN	NaN	NaN	-2.24021	-2.35348	-2.15075	-2.23532	-1.90488	-1.87329	-2.33005	-2.05173	NaN	NaN	NaN	NaN	NaN	NaN	NaN	NaN
Q9NZM1;O75923	-5.09996	-5.09698	-4.68973	-5.04182	-4.92958	-4.67984	-4.69463	-5.97998	-5.46641	-5.05718	-5.60894	-4.67175	-4.68733	-4.99769	-5.11522	-4.58111	-5.1016	-5.03086	-5.43172	-4.90602	-4.90417	-5.0081	-4.92667	-4.85631	NaN	NaN	NaN	NaN	NaN	NaN	NaN	NaN
Q9NZL4	-1.52783	-1.17183	-1.62748	-1.39722	-1.53673	-1.42016	-1.65898	-1.41003	-1.50498	-1.5345	-1.64414	-1.41093	-1.5147	-1.30986	-1.49557	-1.34108	-1.48057	-1.29756	-1.61802	-1.40996	-1.54148	-1.6662	-1.3416	-1.3987	-1.42713	-1.41032	-1.70511	-1.35706	-1.47675	-1.64204	-1.50125	-1.24482
Q9NZB2;Q9NX05	-0.265387	-0.449135	-0.28828	-0.392645	-0.506691	-0.47093	-0.394968	-0.360778	-0.379459	-0.440536	-0.424015	-0.48215	-0.350218	-0.425227	-0.356063	-0.264293	NaN	NaN	NaN	NaN	NaN	NaN	NaN	NaN	-0.473427	-0.528975	-0.267331	-0.305744	-0.398807	-0.394086	-0.317038	-0.441114
Q9NZ45	-0.351944	-0.332538	-0.315766	-0.474922	-0.453031	-0.475627	-0.526944	-0.590562	-0.397919	-0.401352	-0.40503	-0.46602	-0.30479	-0.37809	-0.52454	-0.646429	NaN	NaN	NaN	NaN	NaN	NaN	NaN	NaN	-0.622915	-0.532272	-0.391327	-0.330515	-0.41917	-0.31059	-0.344548	-0.578773
Q9NZ01	-3.31201	-3.04194	-2.90517	-2.98046	-2.98425	-2.82971	-2.94719	-2.76858	-3.17617	-3.1918	-2.99548	-2.7254	-3.18378	-3.20597	-2.70997	-2.57342	-2.91821	-2.92099	-3.03995	-3.07225	-2.94934	-3.28845	-2.89589	-2.68125	-3.04488	-2.94639	-3.32674	-3.04609	-2.85595	-3.08285	-2.7916	-2.69809
Q9NYU2	-0.648053	-0.477533	-0.783636	-0.834417	-0.62122	-0.722069	-0.540028	-0.61653	-0.641773	-0.576076	-0.900693	-0.512648	-0.543647	-0.634923	-0.552207	-0.828975	-0.729951	-0.659015	-0.578565	-0.424601	-0.755378	-0.674415	-0.692599	-0.68582	-0.801408	-0.78086	-0.529599	-0.521174	-0.652201	-0.63058	-0.407847	-0.896296
Q9NYL9;P28289	-0.0919912	-0.204307	-0.177337	-0.143292	-0.246004	-0.236018	-0.314956	-0.0884094	-0.176438	-0.169562	-0.186976	-0.112837	-0.193474	-0.125171	-0.281784	-0.258631	-0.263606	-0.19551	-0.271146	-0.0514227	-0.252853	-0.239546	-0.177556	-0.0750172	-0.0482341	-0.152297	-0.19857	-0.208674	-0.232269	-0.256846	-0.291033	-0.129847
Q9NYL2	NaN	NaN	NaN	NaN	NaN	NaN	NaN	NaN	NaN	NaN	NaN	NaN	NaN	NaN	NaN	NaN	NaN	NaN	NaN	NaN	NaN	NaN	NaN	NaN	-3.87866	-3.91567	-3.59484	-3.81734	-3.94168	-4.00281	-3.67747	-4.30074
Q9NYK5	NaN	NaN	NaN	NaN	NaN	NaN	NaN	NaN	NaN	NaN	NaN	NaN	NaN	NaN	NaN	NaN	NaN	NaN	NaN	NaN	NaN	NaN	NaN	NaN	-2.61364	-2.17687	-2.57617	-2.16231	-2.32857	-2.24684	-2.32078	-2.28917
Q9NYF8	NaN	NaN	NaN	NaN	NaN	NaN	NaN	NaN	NaN	NaN	NaN	NaN	NaN	NaN	NaN	NaN	-4.49207	-4.13216	-4.04671	-4.12447	-4.3843	-4.21801	-4.19029	-4.27011	NaN	NaN	NaN	NaN	NaN	NaN	NaN	NaN
Q9NY33	3.28182	3.21217	3.1244	3.11692	3.11869	3.11188	3.13222	3.12428	3.1625	3.20347	3.13468	3.12769	3.1476	3.15336	3.12008	3.16838	3.1231	3.12099	3.23184	3.1895	3.17967	3.16919	3.02291	3.1883	3.1276	3.11406	3.24638	3.19353	3.15289	3.16505	3.1529	3.08162
Q9NY27	NaN	NaN	NaN	NaN	NaN	NaN	NaN	NaN	-1.32626	-1.26319	-1.39627	-1.19671	-1.36826	-1.16518	-1.27395	-1.482	NaN	NaN	NaN	NaN	NaN	NaN	NaN	NaN	-1.33214	-1.20081	-1.38185	-1.16132	-1.46085	-1.47718	-1.24232	-1.22657
Q9NY12	-0.786573	-0.834023	-0.836075	-0.72842	-0.890594	-1.02233	-0.741827	-0.659103	NaN	NaN	NaN	NaN	NaN	NaN	NaN	NaN	-0.77429	-0.767206	-0.604457	-0.739251	-0.892369	-0.830827	-0.970952	-0.828631	-0.840415	-0.510804	-0.903896	-0.882897	-0.780065	-0.883083	-0.903281	-0.758176
Q9NXJ5	-2.49492	-2.80299	-2.72129	-2.75496	-2.7157	-2.45501	-2.38565	-2.44703	-2.67308	-2.53822	-2.61264	-2.73278	-2.67628	-2.59803	-2.54718	-2.39388	NaN	NaN	NaN	NaN	NaN	NaN	NaN	NaN	NaN	NaN	NaN	NaN	NaN	NaN	NaN	NaN
Q9NXH9	NaN	NaN	NaN	NaN	NaN	NaN	NaN	NaN	NaN	NaN	NaN	NaN	NaN	NaN	NaN	NaN	-4.70178	-4.29678	-4.67199	-4.32372	-4.14404	-4.48639	-4.7111	-4.37535	NaN	NaN	NaN	NaN	NaN	NaN	NaN	NaN
Q9NXG6	-3.40622	-4.08394	-4.35438	-3.76819	-3.52364	-3.70609	-3.59368	-3.90754	NaN	NaN	NaN	NaN	NaN	NaN	NaN	NaN	-3.80635	-3.56878	-4.01955	-4.02094	-3.49621	-4.0397	-3.78546	-3.62376	-3.78177	-3.55453	-3.875	-4.10116	-3.44817	-3.90224	-3.96096	-3.72282
Q9NXG2	-2.22976	-2.22641	-1.85065	-2.07132	-2.30151	-2.08738	-2.16019	-2.18938	-2.28938	-2.26734	-1.78763	-2.08356	-2.1197	-2.20339	-2.1397	-2.25231	-2.03391	-2.10696	-2.10156	-2.00903	-2.26981	-2.2106	-2.16253	-2.24958	-2.19408	-2.03241	-2.19087	-2.12912	-2.05963	-1.94056	-2.32954	-2.27451
Q9NXF1	NaN	NaN	NaN	NaN	NaN	NaN	NaN	NaN	-2.67449	-2.62662	-2.85415	-3.01711	-2.71899	-2.89397	-2.79162	-2.60105	-2.70887	-2.74348	-2.83144	-2.77496	-2.53575	-3.06933	-2.86192	-2.67759	-2.88251	-3.01327	-2.86804	-2.69561	-2.63902	-2.58413	-2.66299	-2.79157
Q9NXE4	NaN	NaN	NaN	NaN	NaN	NaN	NaN	NaN	NaN	NaN	NaN	NaN	NaN	NaN	NaN	NaN	NaN	NaN	NaN	NaN	NaN	NaN	NaN	NaN	-2.71898	-2.93226	-2.45814	-2.40154	-2.64474	-2.48517	-2.18624	-2.73601
Q9NX63	-0.735597	-0.829341	-0.471017	-0.969214	-1.40425	-1.08984	-1.02316	-0.990211	NaN	NaN	NaN	NaN	NaN	NaN	NaN	NaN	NaN	NaN	NaN	NaN	NaN	NaN	NaN	NaN	-0.864344	-0.901729	-0.760006	-0.892406	-1.07765	-0.852391	-0.932683	-1.00981
Q9NX58	NaN	NaN	NaN	NaN	NaN	NaN	NaN	NaN	-1.20056	-1.17918	-1.04455	-1.28213	-1.21912	-1.06619	-1.0383	-0.973533	-1.38095	-1.28573	-1.10244	-1.09093	-1.11601	-1.02779	-1.16079	-0.942414	NaN	NaN	NaN	NaN	NaN	NaN	NaN	NaN
Q9NX55	NaN	NaN	NaN	NaN	NaN	NaN	NaN	NaN	NaN	NaN	NaN	NaN	NaN	NaN	NaN	NaN	NaN	NaN	NaN	NaN	NaN	NaN	NaN	NaN	-1.91473	-2.11414	-1.90324	-1.8137	-1.86343	-1.87876	-1.96881	-1.95846
Q9NX40	-4.48387	-3.92011	-3.55774	-3.02386	-3.14996	-3.13455	-2.99775	-3.1971	-3.19185	-3.39348	-3.59044	-3.22272	-3.38807	-3.35517	-3.53607	-3.73507	NaN	NaN	NaN	NaN	NaN	NaN	NaN	NaN	-2.76167	-3.04779	-4.80506	-3.52171	-3.21202	-3.40581	-3.44149	-3.35637
Q9NX24	-1.46699	-1.04592	-1.02951	-1.07675	-1.06956	-0.948223	-1.18596	-1.14508	-1.47124	-1.26332	-0.869948	-1.18993	-1.27155	-1.16528	-0.766885	-0.994249	-0.988408	-0.829006	-1.14218	-1.37488	-1.26405	-1.14772	-0.91642	-1.29673	-0.946085	-0.988065	-1.2093	-1.3572	-1.35352	-1.03234	-1.39503	-0.729235
Q9NWZ8	NaN	NaN	NaN	NaN	NaN	NaN	NaN	NaN	-3.99958	-4.27755	-4.49904	-4.45518	-4.23227	-4.06013	-4.47972	-4.09177	NaN	NaN	NaN	NaN	NaN	NaN	NaN	NaN	NaN	NaN	NaN	NaN	NaN	NaN	NaN	NaN
Q9NWU5	-1.61488	-1.73119	-1.63328	-1.61404	-1.78299	-1.89111	-1.59823	-1.69979	-1.73191	-1.51533	-1.70034	-1.62901	-1.77637	-1.67066	-1.7194	-1.81214	-1.69811	-1.90793	-1.59283	-1.58171	-1.67549	-1.59328	-1.74111	-1.72006	-1.55642	-1.76463	-1.65423	-1.67005	-1.58872	-1.80212	-1.69243	-1.82361
Q9NWH9	-1.98107	-2.21329	-2.20378	-2.01456	-2.19342	-2.3065	-2.64433	-1.93421	-2.30439	-1.88766	-2.04169	-2.21096	-2.13648	-2.45317	-2.13141	-2.22654	NaN	NaN	NaN	NaN	NaN	NaN	NaN	NaN	NaN	NaN	NaN	NaN	NaN	NaN	NaN	NaN
Q9NWB6	NaN	NaN	NaN	NaN	NaN	NaN	NaN	NaN	NaN	NaN	NaN	NaN	NaN	NaN	NaN	NaN	0.225914	0.0867944	0.133769	0.200871	0.174061	0.312599	-0.00552431	0.0470466	0.0485713	0.0770812	0.212957	0.15909	0.10658	0.340315	0.166644	0.0859732
Q9NW13	-1.76787	-1.83521	-1.78136	-1.85401	-1.69973	-1.67787	-1.38328	-1.7815	-1.82558	-1.54032	-1.93438	-1.90277	-1.44552	-1.47957	-1.871	-1.78712	-2.18782	-1.78341	-1.66859	-1.47844	-1.68409	-1.53368	-1.87876	-1.57179	-1.83971	-1.99717	-1.7972	-1.59577	-1.55936	-1.56379	-1.49699	-1.94237
Q9NVU7	NaN	NaN	NaN	NaN	NaN	NaN	NaN	NaN	NaN	NaN	NaN	NaN	NaN	NaN	NaN	NaN	NaN	NaN	NaN	NaN	NaN	NaN	NaN	NaN	-3.47757	-3.59	-3.21027	-3.44569	-3.14188	-3.87326	-3.49461	-3.2073
Q9NVS2	-2.31723	-2.24854	-2.06153	-2.23821	-2.22415	-2.21116	-2.36003	-2.20894	NaN	NaN	NaN	NaN	NaN	NaN	NaN	NaN	-2.35108	-2.17177	-2.1869	-2.32569	-2.29692	-2.15261	-2.31538	-2.03848	NaN	NaN	NaN	NaN	NaN	NaN	NaN	NaN
Q9NVP1	-0.63013	-0.736705	-0.72426	-0.7632	-0.596461	-0.642373	-0.601316	-0.633409	-0.700303	-0.722978	-0.690682	-0.738685	-0.631223	-0.589294	-0.659032	-0.642208	-0.621086	-0.782485	-0.674125	-0.503881	-0.678876	-0.659897	-0.722678	-0.719491	-0.805372	-0.715411	-0.693907	-0.565772	-0.619961	-0.673903	-0.61775	-0.630389
Q9NVJ2	-0.140767	0.0207873	-0.05305	-0.174053	-0.174521	-0.141069	-0.0794584	-0.108526	NaN	NaN	NaN	NaN	NaN	NaN	NaN	NaN	-0.125949	-0.143459	0.0435874	-0.0281465	-0.181951	-0.12686	-0.16531	-0.0989633	-0.102533	-0.0767389	-0.154958	-0.0109992	-0.127829	-0.0760777	-0.0658671	-0.214852
Q9NVI7;Q5T2N8	2.33909	2.48595	2.63525	2.45673	2.42637	2.44393	2.40145	2.48688	2.34482	2.42064	2.52752	2.36483	2.36099	2.42923	2.56258	2.61997	2.44016	2.33509	2.50852	2.49176	2.57043	2.49473	2.37006	2.4526	2.53345	2.52362	2.47684	2.42415	2.38071	2.50143	2.34796	2.49604
Q9NVH1	-1.41506	-1.89329	-1.85652	-1.84078	-1.94508	-1.90587	-1.87833	-1.88001	-1.88813	-1.8468	-1.80442	-1.90484	-1.9268	-1.62322	-1.82077	-1.78125	-2.07315	-1.9303	-1.78228	-1.82569	-1.63894	-1.59666	-1.88651	-1.88542	-2.16838	-1.7574	-1.70334	-1.92619	-1.77168	-1.65085	-1.70629	-1.94716
Q9NVH0	-2.6115	-2.79075	-2.7157	-3.06388	-3.04805	-2.82676	-2.89296	-2.76749	NaN	NaN	NaN	NaN	NaN	NaN	NaN	NaN	NaN	NaN	NaN	NaN	NaN	NaN	NaN	NaN	-2.82758	-2.96879	-2.56527	-2.91973	-2.73908	-2.7537	-2.91838	-3.03109
Q9NVA2;Q14141	-0.673882	-0.361266	-0.473145	-0.468822	-0.314087	-0.360171	-0.421174	-0.399402	-0.552904	-0.64853	-0.473419	-0.522701	-0.377029	-0.338981	-0.254113	-0.322642	-0.273184	-0.286503	-0.584403	-0.676343	-0.42621	-0.520372	-0.316289	-0.441987	-0.374343	-0.369823	-0.48598	-0.511001	-0.416029	-0.34844	-0.540303	-0.426338
Q9NUU7;Q9UMR2	-0.59548	-0.455564	-0.625665	-0.443603	-0.629986	-0.630709	-0.601547	-0.600506	-0.520719	-0.62994	-0.581181	-0.56193	-0.609725	-0.574399	-0.501128	-0.609447	-0.534246	-0.536328	-0.488642	-0.707493	-0.697116	-0.401045	-0.692271	-0.617062	-0.531581	-0.482881	-0.612319	-0.540364	-0.657274	-0.735484	-0.591021	-0.448743
Q9NUU6	-0.322735	-0.0784351	-0.144976	-0.0771044	-0.218906	-0.14544	-0.147588	-0.0568391	-0.150601	-0.139357	-0.120197	-0.115591	-0.353509	-0.200837	-0.0762188	-0.0182863	-0.162686	-0.0824404	0.0239193	-0.121419	-0.178306	-0.390475	-0.0842371	-0.170877	NaN	NaN	NaN	NaN	NaN	NaN	NaN	NaN
Q9NUT2;Q03519;Q9NRK6	-1.27064	-1.7195	-1.4539	-1.38581	-1.42011	-1.51213	-1.55184	-1.50697	-1.40646	-1.44987	-1.61274	-1.27276	-1.38962	-1.4799	-1.5999	-1.60651	-1.6349	-1.61025	-1.48731	-1.24866	-1.35331	-1.34548	-1.71194	-1.41398	-1.5235	-1.58432	-1.55106	-1.54841	-1.31958	-1.35465	-1.38969	-1.54744
Q9NUQ9	-0.281349	-0.311578	-0.173148	-0.289968	-0.159705	-0.311789	-0.384848	-0.506924	-0.393466	-0.303891	-0.201731	-0.23335	-0.266245	-0.235393	-0.332316	-0.439209	-0.462164	-0.421808	-0.222725	-0.315595	-0.0809135	-0.207294	-0.3846	-0.289644	NaN	NaN	NaN	NaN	NaN	NaN	NaN	NaN
Q9NUQ8	-1.92018	-2.21087	-2.1829	-2.01084	-1.95371	-2.08602	-1.97282	-2.17993	-2.13298	-2.07741	-2.1495	-2.27365	-2.05145	-1.89407	-1.98143	-1.94642	-2.08257	-2.21251	-2.00912	-1.90534	-2.01567	-2.18337	-2.04063	-2.06548	-2.16157	-2.08923	-1.97596	-2.2214	-1.97529	-2.03002	-2.12358	-1.96665
Q9NUQ6	NaN	NaN	NaN	NaN	NaN	NaN	NaN	NaN	-4.71748	-4.72858	-4.2438	-4.81095	-3.91999	-4.08032	-4.29261	-4.11783	NaN	NaN	NaN	NaN	NaN	NaN	NaN	NaN	-3.81166	-3.81373	-6.2981	-3.97582	-4.4228	-4.36126	-4.23356	-4.05299
Q9NUQ2	NaN	NaN	NaN	NaN	NaN	NaN	NaN	NaN	-1.39555	-1.29153	-1.39877	-1.42596	-1.43113	-1.46051	-1.50811	-1.50781	NaN	NaN	NaN	NaN	NaN	NaN	NaN	NaN	NaN	NaN	NaN	NaN	NaN	NaN	NaN	NaN
Q9NUP9;O14910;Q9HAP6	0.391891	0.296972	0.519236	0.346634	0.320031	0.377587	0.262901	0.341564	0.425882	0.36152	0.438943	0.304847	0.386979	0.404622	0.262213	0.251055	0.40188	0.44483	0.266973	0.372631	0.294208	0.358828	0.387893	0.299815	0.499914	0.464904	0.279983	0.292154	0.174293	0.433762	0.255291	0.386713
Q9NUP1	NaN	NaN	NaN	NaN	NaN	NaN	NaN	NaN	NaN	NaN	NaN	NaN	NaN	NaN	NaN	NaN	NaN	NaN	NaN	NaN	NaN	NaN	NaN	NaN	-2.72399	-2.38531	-2.47125	-2.71858	-2.34574	-2.49037	-2.3095	-2.43107
Q9NUI1	NaN	NaN	NaN	NaN	NaN	NaN	NaN	NaN	NaN	NaN	NaN	NaN	NaN	NaN	NaN	NaN	NaN	NaN	NaN	NaN	NaN	NaN	NaN	NaN	-2.07214	-2.04295	-2.11932	-2.09748	-2.19139	-2.19957	-1.90698	-2.05756
Q9NUG6	NaN	NaN	NaN	NaN	NaN	NaN	NaN	NaN	-3.08238	-2.89599	-3.31359	-2.93641	-3.03148	-3.19811	-2.93123	-2.75594	NaN	NaN	NaN	NaN	NaN	NaN	NaN	NaN	-2.91908	-2.74752	-3.00216	-3.0488	-3.10829	-3.27394	-2.927	-3.06982
Q9NUB1	NaN	NaN	NaN	NaN	NaN	NaN	NaN	NaN	-1.87257	-1.77903	-2.01888	-1.77467	-1.5389	-1.60016	-1.89997	-1.93899	NaN	NaN	NaN	NaN	NaN	NaN	NaN	NaN	-1.72626	-1.96126	-1.51562	-1.67022	-1.90819	-1.80407	-1.77509	-1.9965
Q9NU22	NaN	NaN	NaN	NaN	NaN	NaN	NaN	NaN	-4.29376	-4.69774	-4.33933	-4.40873	-4.16558	-4.16788	-4.56276	-4.23558	NaN	NaN	NaN	NaN	NaN	NaN	NaN	NaN	NaN	NaN	NaN	NaN	NaN	NaN	NaN	NaN
Q9NTZ6	-0.079166	0.213957	0.229071	0.181457	0.143417	0.180768	0.101547	0.166035	0.0277	-0.00938906	0.264542	0.0934159	0.0648992	0.124285	0.293155	0.279289	0.308186	0.198065	0.0191003	0.0644848	-0.0128069	0.189743	0.28604	-0.00451049	0.0807841	0.0258176	0.228221	0.171283	0.244227	0.0976616	0.167912	0.125145
Q9NTK5	1.82753	1.93728	1.7533	1.92252	1.86591	1.85384	1.86814	1.89399	1.91227	1.89039	1.80172	1.89372	1.82746	1.79509	1.86761	1.94689	1.92009	1.9011	1.82469	1.83834	1.82447	1.80194	1.91199	1.90544	1.86139	1.87998	1.82099	1.87341	1.87411	1.73192	1.89917	1.96315
Q9NTJ5	-0.863316	-0.813444	-0.854024	-0.755067	-0.659232	-0.66963	-0.894708	-0.808001	-0.797407	-0.877952	-0.652476	-0.764256	-0.949337	-0.820602	-0.73169	-0.727821	-0.716592	-0.655551	-0.708884	-0.779824	-0.95832	-0.905334	-0.801253	-0.810616	-0.804432	-0.898946	-0.896819	-0.790667	-0.788322	-0.765444	-0.83762	-0.594548
Q9NTJ3	-2.30868	-2.1562	-2.46688	-2.19406	-2.2099	-2.56139	-2.30078	-2.49243	-2.51449	-2.28506	-2.51997	-2.23025	-2.17912	-2.4165	-2.18788	-2.34562	-2.37675	-2.45375	-2.53424	-2.13142	-2.20026	-2.31826	-2.28695	-2.35268	-2.30425	-2.39493	-2.46043	-2.20572	-2.26708	-2.60182	-2.19224	-2.25303
Q9NTI5	1.65209	1.58608	1.67473	1.58788	1.48445	1.52764	1.52549	1.60176	1.48911	1.6227	1.6575	1.51463	1.60233	1.55704	1.59603	1.60642	1.55828	1.57649	1.56482	1.54614	1.60385	1.69638	1.5125	1.58872	1.70337	1.59323	1.58497	1.60146	1.50389	1.5373	1.52296	1.57708
Q9NT62	-0.827435	-0.89522	-1.15847	-0.804008	-0.908102	-0.873634	-0.795182	-0.992767	-0.858303	-0.852211	-1.00217	-1.00423	-0.944195	-0.734571	-0.847694	-0.977749	-0.771826	-1.01879	-0.974568	-0.836328	-0.915081	-1.0443	-0.86688	-0.820147	NaN	NaN	NaN	NaN	NaN	NaN	NaN	NaN
Q9NSE4	0.0688858	0.0393782	0.290667	-0.0311987	0.0580182	0.154509	0.128059	0.228016	0.0597775	0.0525702	0.298647	-0.02467	0.0376676	0.097844	0.167909	0.246744	0.16622	0.0859165	0.158611	0.152971	0.0115441	0.145964	0.208839	0.00403945	0.19484	0.149334	0.215051	0.0950754	-0.0425988	0.136601	0.0694542	0.109791
Q9NSD9	-1.37761	-1.50006	-1.65989	-1.68309	-1.61324	-1.78858	-1.57279	-1.59097	-1.56503	-1.53203	-1.6346	-1.64544	-1.42212	-1.56179	-1.70354	-1.7164	-1.70596	-1.55283	-1.57536	-1.63906	-1.43652	-1.60506	-1.50544	-1.75558	-1.63632	-1.53246	-1.49552	-1.44188	-1.72465	-1.66062	-1.54933	-1.74457
Q9NS86	4.46437	4.81945	4.51897	4.86453	4.71757	4.74663	4.58686	4.63048	4.67464	4.64073	4.71842	4.78062	4.42159	4.51617	4.7809	4.80885	4.76747	4.76203	4.55802	4.64295	4.60558	4.40224	4.88664	4.7136	4.84222	4.87316	4.50548	4.61463	4.63684	4.43053	4.5662	4.86327
Q9NS69	NaN	NaN	NaN	NaN	NaN	NaN	NaN	NaN	NaN	NaN	NaN	NaN	NaN	NaN	NaN	NaN	NaN	NaN	NaN	NaN	NaN	NaN	NaN	NaN	-1.11442	-1.34573	-1.33393	-1.14618	-1.07551	-1.09466	-1.0943	-1.13606
Q9NRX4	NaN	NaN	NaN	NaN	NaN	NaN	NaN	NaN	NaN	NaN	NaN	NaN	NaN	NaN	NaN	NaN	NaN	NaN	NaN	NaN	NaN	NaN	NaN	NaN	-3.08498	-3.4002	-3.22908	-3.06034	-3.31708	-3.00303	-2.96828	-3.38421
Q9NRX1	-1.91965	-2.1207	-2.24973	-2.1818	-2.1957	-2.04081	-2.16037	-2.20486	-2.24049	-2.2145	-2.05031	-2.15148	-1.99261	-2.00959	-2.16485	-2.26115	-2.17882	-2.38587	-2.13929	-2.11417	-2.04743	-2.1017	-1.96195	-2.16289	-2.23362	-2.04983	-2.00391	-2.14029	-2.14332	-2.28502	-2.14832	-2.07878
Q9NRV9	0.286344	0.487251	0.508476	0.614875	0.39369	0.514426	0.43442	0.466199	0.591003	0.490842	0.521136	0.508538	0.304995	0.456396	0.360586	0.439871	0.381439	0.379769	0.459236	0.536897	0.477017	0.356796	0.599681	0.505696	0.449112	0.606398	0.341991	0.488269	0.460173	0.374129	0.443936	0.49821
Q9NRP0	-1.02639	-0.797622	-1.0774	-0.899117	-0.876304	-0.817457	-0.75292	-0.810679	-0.992024	-0.914371	-0.853924	-0.884022	-0.940559	-0.966496	-0.809251	-0.695825	-0.684192	-0.776096	-1.00477	-0.896366	-0.974611	-0.951717	-0.880339	-0.893826	-0.687093	-0.771303	-0.859934	-1.00554	-1.02463	-0.92979	-1.02643	-0.761991
Q9NRA0	NaN	NaN	NaN	NaN	NaN	NaN	NaN	NaN	-1.48155	-1.5791	-1.23635	-1.54501	-1.65169	-1.3869	-1.21521	-1.33403	NaN	NaN	NaN	NaN	NaN	NaN	NaN	NaN	NaN	NaN	NaN	NaN	NaN	NaN	NaN	NaN
Q9NR46	NaN	NaN	NaN	NaN	NaN	NaN	NaN	NaN	-0.87477	-0.897799	-0.820693	-0.794387	-0.614014	-0.596069	-0.712763	-0.650316	-0.885599	-0.833969	-0.804542	-0.688497	-0.618954	-0.616842	-0.733592	-0.678094	-0.795853	-0.743994	-0.69922	-0.760743	-0.659666	-0.667814	-0.675652	-0.853864
Q9NR45	0.112296	0.0446483	-0.0898098	-0.0140434	-0.0288222	0.0356887	0.138178	-0.0524774	0.0656376	-0.0612386	-0.0933938	0.121986	-0.0655919	0.104954	-0.0150247	0.0955334	0.0181206	-0.047175	-0.0453693	-0.0681408	-0.0376051	0.0661391	0.0016304	0.254981	0.139445	0.0935163	-0.170606	-0.0623925	0.136535	-0.00427439	-0.0889166	0.0940274
Q9NR31;Q9Y6B6	-1.05887	-1.03201	-1.10747	-0.929717	-0.98136	-1.10239	-0.993669	-0.919451	-1.05946	-1.06373	-1.14943	-0.939474	-0.974642	-0.948643	-0.990316	-1.0142	-0.855421	-0.949275	-1.01905	-1.0136	-1.08628	-1.14505	-1.00464	-1.07236	-1.05305	-0.924572	-1.11142	-1.06922	-0.906294	-1.07365	-1.05081	-0.938822
Q9NR30	0.876859	0.677902	0.466736	0.686993	0.640426	0.52253	0.61611	0.645074	0.607762	0.610622	0.51796	0.647478	0.779793	0.650855	0.582766	0.674002	0.641388	0.678213	0.637625	0.696453	0.600644	0.413792	0.684612	0.734738	0.667055	0.583667	0.609418	0.777975	0.659119	0.487237	0.654475	0.668642
Q9NR19	NaN	NaN	NaN	NaN	NaN	NaN	NaN	NaN	NaN	NaN	NaN	NaN	NaN	NaN	NaN	NaN	-0.199104	-0.19647	0.0155869	-0.0740267	-0.107383	-0.0261571	-0.108211	-0.130579	-0.159207	-0.162322	0.0313045	-0.100329	-0.00960549	-0.149587	-0.118295	-0.156681
Q9NR09;REV__Q96C03;REV__Q9NR09	NaN	NaN	NaN	NaN	NaN	NaN	NaN	NaN	NaN	NaN	NaN	NaN	NaN	NaN	NaN	NaN	NaN	NaN	NaN	NaN	NaN	NaN	NaN	NaN	-1.99821	-2.1545	-1.92649	-1.70214	-2.15227	-2.08887	-2.01025	-1.88051
Q9NQZ2	NaN	NaN	NaN	NaN	NaN	NaN	NaN	NaN	-3.85864	-3.92459	-3.96061	-3.78396	-3.97359	-3.88269	-3.5951	-3.79887	-3.49306	-3.96738	-4.05738	-3.8741	-4.00849	-3.94836	-3.78357	-3.72277	NaN	NaN	NaN	NaN	NaN	NaN	NaN	NaN
Q9NQW7	-1.69512	-1.51207	-1.6512	-1.5743	-1.22047	-1.62196	-1.50529	-1.51014	-1.38271	-1.26959	-1.66756	-1.53838	-1.65058	-1.60308	-1.56887	-1.63352	NaN	NaN	NaN	NaN	NaN	NaN	NaN	NaN	-1.49686	-1.53403	-1.68375	-1.47013	-1.56386	-1.51752	-1.46842	-1.46464
Q9NQR4	1.39611	1.57555	1.61294	1.60801	1.50408	1.59255	1.51419	1.54611	1.44232	1.51205	1.64545	1.58563	1.36326	1.52262	1.66516	1.59574	1.5873	1.54825	1.62909	1.51389	1.45764	1.46032	1.58565	1.54997	1.6317	1.60594	1.52417	1.48154	1.39152	1.47648	1.54964	1.66904
Q9NQP4	NaN	NaN	NaN	NaN	NaN	NaN	NaN	NaN	NaN	NaN	NaN	NaN	NaN	NaN	NaN	NaN	NaN	NaN	NaN	NaN	NaN	NaN	NaN	NaN	-0.972107	-0.841495	-0.907813	-0.693788	-0.898649	-0.955667	-0.633843	-0.872881
Q9NQG5	0.249375	0.228409	0.072824	0.0401437	-0.0583555	0.00693437	0.177943	0.15906	0.0932486	0.198364	0.0683563	-0.0334851	0.244719	0.163914	0.0856338	0.0813308	NaN	NaN	NaN	NaN	NaN	NaN	NaN	NaN	-0.00736152	-0.0341949	0.120139	0.12448	0.22434	0.213656	0.251842	-0.0133884
Q9NQC3	0.713902	0.829194	0.885719	0.926507	0.977153	1.00792	0.941967	0.960654	0.825788	0.820909	0.95635	0.867779	0.818134	0.87318	1.03807	1.04498	1.0154	0.957319	0.886679	0.838598	0.851506	0.807577	1.0635	0.827135	0.921277	0.967802	0.866191	0.924006	0.843184	0.83669	0.85002	1.03135
Q9NQA3;C4AMC7;Q6VEQ5;A8K0Z3;A8MWX3	NaN	NaN	NaN	NaN	NaN	NaN	NaN	NaN	-2.48465	-2.5407	-2.51802	-2.51174	-2.43826	-2.60406	-2.32245	-2.59311	NaN	NaN	NaN	NaN	NaN	NaN	NaN	NaN	-2.53375	-2.76436	-2.30426	-2.45153	-2.51686	-2.2237	-2.40793	-2.80174
Q9NQ88	NaN	NaN	NaN	NaN	NaN	NaN	NaN	NaN	-2.26594	-2.64188	-2.603	-2.43806	-2.65686	-2.52129	-2.41268	-2.53457	NaN	NaN	NaN	NaN	NaN	NaN	NaN	NaN	NaN	NaN	NaN	NaN	NaN	NaN	NaN	NaN
Q9NQ55	NaN	NaN	NaN	NaN	NaN	NaN	NaN	NaN	-1.23216	-1.01088	-1.25896	-1.1973	-0.974284	-1.10257	-1.35396	-1.26654	NaN	NaN	NaN	NaN	NaN	NaN	NaN	NaN	-1.29892	-1.18027	-1.26321	-1.02598	-1.19391	-1.10338	-1.10209	-1.20298
Q9NQ50	-2.43029	-3.0098	-2.76384	-2.61265	-2.85194	-2.68897	-2.61647	-2.77651	-2.79537	-2.89976	-2.89081	-2.62933	-2.63087	-2.2993	-2.85602	-2.73909	-2.81358	-2.57067	-2.8363	-2.79103	-2.66412	-2.59863	-2.81197	-2.66234	-3.08049	-2.90372	-2.55658	-2.77704	-2.52029	-2.52113	-2.59399	-2.78923
Q9NQ29	NaN	NaN	NaN	NaN	NaN	NaN	NaN	NaN	NaN	NaN	NaN	NaN	NaN	NaN	NaN	NaN	NaN	NaN	NaN	NaN	NaN	NaN	NaN	NaN	-2.93088	-3.20505	-3.34988	-3.21385	-3.13213	-3.10778	-2.96322	-3.47324
Q9NPR9	NaN	NaN	NaN	NaN	NaN	NaN	NaN	NaN	0.838562	0.938573	0.850896	0.720616	0.749738	0.660682	0.757079	0.887956	0.88368	0.826651	0.947264	0.83226	0.679874	0.72224	0.670342	0.80536	NaN	NaN	NaN	NaN	NaN	NaN	NaN	NaN
Q9NPJ3	NaN	NaN	NaN	NaN	NaN	NaN	NaN	NaN	-0.0286975	-0.0135126	0.203403	0.0580929	0.0856129	0.127637	0.168764	0.104197	0.0495723	0.0942692	0.145777	0.0404987	0.0917833	0.188326	-0.0266483	0.150045	NaN	NaN	NaN	NaN	NaN	NaN	NaN	NaN
Q9NPH0	NaN	NaN	NaN	NaN	NaN	NaN	NaN	NaN	-4.12052	-3.93641	-3.75655	-4.15968	-4.06524	-3.76363	-4.31422	-3.84975	NaN	NaN	NaN	NaN	NaN	NaN	NaN	NaN	NaN	NaN	NaN	NaN	NaN	NaN	NaN	NaN
Q9NPA0	-0.215771	-0.16082	-0.19902	-0.154257	-0.210848	-0.294606	-0.296557	-0.31757	-0.15682	-0.23476	-0.240421	-0.123211	-0.242042	-0.278156	-0.231483	-0.335682	-0.29185	-0.292719	-0.109388	-0.0262955	-0.346567	-0.329726	-0.164982	-0.284449	-0.295658	-0.402939	-0.13817	-0.0221555	-0.218674	-0.317981	-0.0757521	-0.389601
Q9NP92	-2.24777	-2.39271	-2.34883	-2.41598	-2.41103	-2.26971	-2.3371	-2.36225	-2.45239	-2.38651	-2.56967	-2.46725	-2.11887	-2.11154	-2.24843	-2.43207	-2.72025	-2.45663	-2.68578	-2.53436	-2.10729	-2.08576	-2.10318	-2.16996	-2.83715	-2.55062	-2.54617	-2.3482	-2.05771	-2.12678	-2.34864	-2.05
Q9NP81	NaN	NaN	NaN	NaN	NaN	NaN	NaN	NaN	NaN	NaN	NaN	NaN	NaN	NaN	NaN	NaN	NaN	NaN	NaN	NaN	NaN	NaN	NaN	NaN	-1.43354	-1.51694	-1.12953	-1.18844	-1.0359	-1.03816	-1.00534	-1.2512
Q9NP79	-3.10679	-2.65943	-2.99586	-2.71752	-2.86176	-2.91991	-2.7212	-3.26082	-3.2141	-2.82138	-2.86668	-3.07425	-3.13929	-2.96174	-2.59605	-2.57566	NaN	NaN	NaN	NaN	NaN	NaN	NaN	NaN	NaN	NaN	NaN	NaN	NaN	NaN	NaN	NaN
Q9NP72	-1.57322	-1.69627	-1.70728	-1.64861	-1.41399	-1.58507	-1.5863	-1.75116	-1.55161	-1.50812	-1.76454	-1.69382	-1.55364	-1.57192	-1.62483	-1.65428	-1.68913	-1.64388	-1.65615	-1.60949	-1.58993	-1.73769	-1.48084	-1.51799	-1.72886	-1.40891	-1.65073	-1.66658	-1.59373	-1.68411	-1.58503	-1.60922
Q9NP66	-1.35363	-1.35164	-1.39063	-1.38207	-1.5066	-1.46562	-1.65825	-1.37813	NaN	NaN	NaN	NaN	NaN	NaN	NaN	NaN	NaN	NaN	NaN	NaN	NaN	NaN	NaN	NaN	-1.41224	-1.52151	-1.33889	-1.50467	-1.58859	-1.43449	-1.31035	-1.37758
Q9NNW7	NaN	NaN	NaN	NaN	NaN	NaN	NaN	NaN	-1.80744	-1.90507	-1.73248	-1.68072	-2.13238	-1.97962	-1.9707	-1.80815	NaN	NaN	NaN	NaN	NaN	NaN	NaN	NaN	NaN	NaN	NaN	NaN	NaN	NaN	NaN	NaN
Q9HDC9	2.48656	2.46567	2.34304	2.47648	2.53641	2.53004	2.37115	2.41981	2.51084	2.42753	2.37193	2.52117	2.44357	2.52773	2.41569	2.41341	2.37855	2.35924	2.43322	2.45538	2.41161	2.48171	2.49905	2.59966	2.37056	2.40063	2.33428	2.47478	2.53743	2.48343	2.56315	2.44289
Q9HD45	-0.435361	-0.166654	-0.28127	-0.299618	0.0346682	0.130239	-0.10792	-0.122666	-0.068305	-0.0141318	-0.151318	-0.127012	-0.283715	-0.265127	-0.112506	-0.150524	-0.182552	-0.246138	-0.289223	-0.32195	0.101042	-0.123	0.0196147	-0.177648	0.0488904	-0.047004	-0.241312	-0.335646	-0.207731	-0.206038	-0.253438	0.0304522
Q9HD33	-1.64104	-1.46089	-1.63048	-1.43807	-1.55325	-1.5114	-1.54793	-1.37514	-1.71408	-1.54233	-1.24445	-1.44022	-1.71819	-1.60881	-1.37645	-1.42997	-1.43733	-1.53277	-1.2676	-1.38798	-1.57705	-1.54316	-1.80008	-1.62269	NaN	NaN	NaN	NaN	NaN	NaN	NaN	NaN
Q9HD20	NaN	NaN	NaN	NaN	NaN	NaN	NaN	NaN	NaN	NaN	NaN	NaN	NaN	NaN	NaN	NaN	-2.63413	-2.81709	-2.32075	-2.68056	-2.45945	-2.44079	-2.47596	-2.37338	-2.48089	-2.38763	-2.65964	-2.50124	-2.59987	-2.51321	-2.54473	-2.48415
Q9HCU5	-1.11633	-1.25078	-1.3809	-1.28372	-1.41994	-1.23768	-1.51988	-1.43892	-1.33903	-1.03542	-1.44728	-1.27533	-1.06099	-1.36335	-1.57123	-1.56782	NaN	NaN	NaN	NaN	NaN	NaN	NaN	NaN	-1.42222	-1.50426	-1.17668	-1.33422	-1.15293	-1.29435	-1.20769	-1.52946
Q9HCC0	-1.70085	-1.60813	-1.49726	-1.79571	-1.63208	-1.7681	-1.6345	-1.83994	-1.83121	-1.6897	-1.6351	-1.76608	-1.66826	-1.4186	-1.65872	-1.7607	-1.66302	-1.78052	-1.60976	-1.58566	-1.60879	-1.51529	-1.64645	-2.08785	-1.82117	-1.81994	-1.67854	-1.73837	-1.59633	-1.55743	-1.60895	-1.63907
Q9HC38	1.11364	1.21385	1.37997	1.35647	1.30852	1.42019	1.22215	1.26645	1.37542	1.16017	1.40354	1.39875	1.20092	1.23618	1.23696	1.22805	1.2467	1.18524	1.2044	1.28077	1.20527	1.30506	1.37386	1.44953	1.22055	1.21753	1.25885	1.37669	1.24589	1.39143	1.39058	1.12805
Q9HC35	1.32214	1.34694	1.51627	1.27191	1.3419	1.35969	1.35073	1.36541	1.31108	1.39891	1.44018	1.31303	1.37556	1.32413	1.26814	1.43954	1.33387	1.29281	1.40806	1.31304	1.34678	1.53503	1.27859	1.3721	1.34885	1.31516	1.42155	1.33091	1.30639	1.47905	1.32474	1.34884
Q9HB71	3.62549	3.72	3.48802	3.71549	3.6052	3.53854	3.45007	3.5442	3.63969	3.65748	3.43919	3.66465	3.53216	3.52179	3.59679	3.61022	3.58581	3.60733	3.46995	3.70126	3.64886	3.43109	3.58045	3.66311	3.6125	3.60825	3.49325	3.6883	3.61315	3.3999	3.54594	3.72639
Q9HB07	-1.84253	-1.7402	-1.8885	-2.06152	-2.01022	-1.90464	-1.88671	-1.8354	NaN	NaN	NaN	NaN	NaN	NaN	NaN	NaN	-1.98562	-1.85694	-2.10699	-1.73797	-2.022	-1.93057	-1.77723	-1.75955	NaN	NaN	NaN	NaN	NaN	NaN	NaN	NaN
Q9HAW8;Q9HAW9;Q9HAW7	0.291967	0.245374	0.330074	0.317784	0.348559	0.348214	0.622414	0.415312	0.288189	0.259238	0.452601	0.28952	0.282766	0.294058	0.515708	0.539416	0.558816	0.382704	0.329007	0.271991	0.382691	0.38239	0.319074	0.307461	0.478861	0.522274	0.357217	0.306319	0.265572	0.292519	0.213607	0.488767
Q9HAV7	1.01519	0.977009	0.884592	0.911858	1.03292	1.00366	0.893139	0.871298	0.997557	1.0214	0.89509	1.05495	0.937605	0.898856	0.924526	0.848425	0.870749	0.856992	0.934363	1.0511	1.0309	0.92727	0.920085	1.00337	0.87108	0.816079	0.920153	1.0669	0.8893	0.995169	1.00781	0.978591
Q9HAV4	NaN	NaN	NaN	NaN	NaN	NaN	NaN	NaN	-2.22766	-2.35883	-2.44997	-2.42134	-2.19718	-2.34637	-2.00462	-1.9168	NaN	NaN	NaN	NaN	NaN	NaN	NaN	NaN	-2.06597	-1.90452	-2.39054	-2.4388	-2.17806	-2.58174	-2.3537	-2.01369
Q9HAT2	-3.46131	-3.88925	-3.59113	-3.58906	-3.60008	-3.99459	-4.0256	-3.93217	-3.6526	-4.19725	-3.68657	-4.04607	-3.48072	-3.64444	-3.65405	-3.74302	NaN	NaN	NaN	NaN	NaN	NaN	NaN	NaN	-3.67817	-3.7102	-4.21256	-3.83507	-3.80194	-3.42845	-3.65055	-3.78237
Q9HA77	-0.792689	-0.498688	-0.341201	-0.491927	-0.561436	-0.38744	-0.49624	-0.438131	-0.427646	-0.389057	-0.403318	-0.514686	-0.571237	-0.524076	-0.507345	-0.592473	-0.560484	-0.612188	-0.487726	-0.51065	-0.509392	-0.361507	-0.518	-0.387698	-0.517458	-0.47532	-0.528861	-0.370273	-0.681053	-0.370345	-0.416201	-0.599231
Q9H9P8	-2.71734	-3.07057	-2.68977	-3.20299	-2.88529	-2.72518	-2.87444	-2.79984	-3.02589	-3.05512	-2.90236	-3.04102	-2.70132	-2.62554	-2.73068	-2.88751	-2.81746	-3.05939	-2.79838	-2.83353	-2.73331	-3.08947	-2.88809	-2.7639	-2.73933	-2.97345	-3.25237	-2.64969	-2.58754	-2.99216	-2.84236	-3.02922
Q9H9J2	-1.05315	-0.878364	-0.738688	-0.786563	-1.03858	-1.01733	-0.984594	-1.02258	-1.14574	-0.820157	-0.791829	-0.948457	-1.0436	-1.10497	-0.811723	-0.887051	NaN	NaN	NaN	NaN	NaN	NaN	NaN	NaN	-0.764216	-0.853201	-0.968876	-1.02246	-0.970641	-1.16723	-0.965162	-0.82577
Q9H9H4	NaN	NaN	NaN	NaN	NaN	NaN	NaN	NaN	NaN	NaN	NaN	NaN	NaN	NaN	NaN	NaN	-3.38876	-3.76922	-3.87066	-3.83616	-3.27508	-3.84545	-3.53405	-3.76612	-3.70059	-3.5168	-3.56817	-3.46758	-3.36156	-4.23727	-3.46053	-3.93796
Q9H9B4	-0.823324	-0.80577	-0.751931	-0.954791	-0.851155	-0.684572	-0.906172	-0.716214	-0.888447	-0.836496	-0.743731	-0.792029	-0.682492	-0.902967	-0.758157	-0.830857	NaN	NaN	NaN	NaN	NaN	NaN	NaN	NaN	-0.801822	-0.809762	-0.7909	-0.944121	-0.902732	-0.75624	-0.688346	-0.746234
Q9H9A5	-2.85639	-2.75313	-2.89695	-2.62104	-2.70866	-2.65961	-2.60343	-2.98388	NaN	NaN	NaN	NaN	NaN	NaN	NaN	NaN	NaN	NaN	NaN	NaN	NaN	NaN	NaN	NaN	NaN	NaN	NaN	NaN	NaN	NaN	NaN	NaN
Q9H993	-1.55942	-1.65267	-1.54152	-1.78542	-1.67206	-1.49492	-1.59428	-1.62252	-1.74732	-1.68078	-1.59094	-1.69049	-1.57043	-1.6554	-1.56186	-1.41612	-1.53572	-1.53593	-1.66608	-1.49541	-1.77951	-1.66418	-1.74041	-1.50133	-1.57465	-1.71636	-1.61477	-1.54088	-1.48778	-1.79932	-1.60679	-1.57846
Q9H974	-2.72243	-3.14795	-2.87674	-2.74331	-2.85927	-2.91199	-2.64321	-2.98346	NaN	NaN	NaN	NaN	NaN	NaN	NaN	NaN	-2.67549	-2.9804	-3.15581	-2.82582	-2.87644	-2.86994	-2.56328	-2.95473	-2.9715	-3.03272	-2.79257	-2.75965	-2.76839	-2.75641	-2.68845	-3.08188
Q9H930	-2.09535	-1.97084	-1.80658	-1.84775	-1.75921	-1.80696	-1.87809	-1.79161	-2.15624	-1.99358	-1.48446	-1.90799	-1.92872	-1.94465	-1.78324	-1.77798	-1.78414	-1.69005	-2.04775	-2.02646	-2.02448	-1.75637	-1.81868	-1.8375	NaN	NaN	NaN	NaN	NaN	NaN	NaN	NaN
Q9H910	-1.45176	-1.5097	-1.70734	-1.33024	-1.32592	-1.67321	-1.62879	-1.593	-1.50325	-1.41378	-1.76549	-1.40769	-1.32601	-1.61191	-1.49463	-1.69882	NaN	NaN	NaN	NaN	NaN	NaN	NaN	NaN	NaN	NaN	NaN	NaN	NaN	NaN	NaN	NaN
Q9H8Y8	-2.94881	-3.01651	-2.86087	-2.83722	-3.18742	-2.53123	-2.29149	-2.87675	-3.08626	-2.82995	-2.69513	-2.88008	-3.13739	-2.83155	-2.39853	-2.6212	NaN	NaN	NaN	NaN	NaN	NaN	NaN	NaN	-2.45656	-2.39579	-2.96317	-2.9041	-3.05066	-3.29413	-2.96401	-2.45716
Q9H8Y5	NaN	NaN	NaN	NaN	NaN	NaN	NaN	NaN	NaN	NaN	NaN	NaN	NaN	NaN	NaN	NaN	NaN	NaN	NaN	NaN	NaN	NaN	NaN	NaN	-0.899403	-0.921232	-0.894293	-0.825899	-0.858752	-0.911962	-0.864996	-1.11822
Q9H8S9;Q7L9L4	-0.805903	-0.937377	-0.889576	-0.940864	-0.682524	-1.00192	-0.793349	-0.687357	-0.82037	-0.837222	-0.835864	-0.90871	-0.727039	-0.805571	-0.815119	-0.924376	-0.818639	-0.752821	-0.808166	-0.822614	-0.888154	-0.951475	-0.813802	-0.867232	-0.902634	-0.832358	-0.830066	-0.880078	-0.921167	-0.771238	-0.739136	-0.798156
Q9H857	NaN	NaN	NaN	NaN	NaN	NaN	NaN	NaN	NaN	NaN	NaN	NaN	NaN	NaN	NaN	NaN	-1.08571	-1.16187	-0.87069	-0.989401	-0.885068	-0.870277	-1.34244	-1.3181	-1.05244	-1.07721	-0.963417	-1.00365	-1.54692	-0.849053	-1.05457	-1.13362
Q9H845	-1.66023	-1.71478	-1.44034	-1.67292	-1.58937	-1.66871	-1.52509	-1.38141	-1.7868	-1.80235	-1.42964	-1.71633	-1.60731	-1.37072	-1.48962	-1.5009	-1.72807	-1.55322	-1.49958	-1.65522	-1.60998	-1.54756	-1.53796	-1.50694	-1.45627	-1.80204	-1.87024	-1.41927	-1.59015	-1.4441	-1.49645	-1.63386
Q9H7Z7	-0.733572	-0.435457	-0.433351	-0.385069	-0.28038	-0.437258	-0.442995	-0.5739	-0.515935	-0.467947	-0.339568	-0.404192	-0.542011	-0.583357	-0.466475	-0.366376	-0.53816	-0.407488	-0.628751	-0.39422	-0.487006	-0.400068	-0.527795	-0.331836	-0.552064	-0.546651	-0.414737	-0.348238	-0.321207	-0.444217	-0.357371	-0.726567
Q9H7N4	NaN	NaN	NaN	NaN	NaN	NaN	NaN	NaN	-1.44181	-1.38687	-1.23755	-1.36356	-1.35027	-1.20689	-1.2188	-1.18805	NaN	NaN	NaN	NaN	NaN	NaN	NaN	NaN	-1.24611	-1.26028	-1.31158	-1.38904	-1.29832	-1.24186	-1.41701	-1.21653
Q9H7B2	NaN	NaN	NaN	NaN	NaN	NaN	NaN	NaN	-0.804914	-0.84626	-0.649345	-0.740646	-0.535887	-0.641623	-0.661917	-0.616671	-0.700364	-0.74892	-0.629174	-0.653871	-0.728332	-0.806464	-0.658541	-0.596457	NaN	NaN	NaN	NaN	NaN	NaN	NaN	NaN
Q9H773	-1.60618	-1.96847	-2.22412	-1.81874	-1.83323	-1.80361	-2.11365	-1.90748	-1.89808	-2.13911	-1.99958	-1.66078	-2.2472	-1.76151	-1.7169	-1.92335	-2.03851	-2.06215	-1.88101	-1.78506	-1.89131	-2.173	-1.84485	-1.60783	-2.05703	-2.23938	-1.81602	-1.65408	-1.82699	-1.95791	-1.79547	-1.93679
Q9H6V9	-4.10464	-4.24793	-4.1099	-4.19717	-4.09876	-4.19579	-4.00797	-3.8925	NaN	NaN	NaN	NaN	NaN	NaN	NaN	NaN	NaN	NaN	NaN	NaN	NaN	NaN	NaN	NaN	NaN	NaN	NaN	NaN	NaN	NaN	NaN	NaN
Q9H6T3	NaN	NaN	NaN	NaN	NaN	NaN	NaN	NaN	NaN	NaN	NaN	NaN	NaN	NaN	NaN	NaN	NaN	NaN	NaN	NaN	NaN	NaN	NaN	NaN	-1.38043	-1.36498	-1.26892	-1.28547	-1.46661	-1.5518	-1.37554	-1.43781
Q9H6R4	NaN	NaN	NaN	NaN	NaN	NaN	NaN	NaN	-2.18669	-2.32465	-2.76424	-2.31397	-2.27492	-2.13051	-2.42141	-2.61162	NaN	NaN	NaN	NaN	NaN	NaN	NaN	NaN	NaN	NaN	NaN	NaN	NaN	NaN	NaN	NaN
Q9H6F5	-2.80691	-2.96536	-2.98735	-2.86162	-3.05274	-2.95835	-3.06958	-2.86012	NaN	NaN	NaN	NaN	NaN	NaN	NaN	NaN	NaN	NaN	NaN	NaN	NaN	NaN	NaN	NaN	NaN	NaN	NaN	NaN	NaN	NaN	NaN	NaN
Q9H583	-2.96759	-2.96667	-3.10727	-2.59972	-2.80135	-2.56177	-2.59781	-2.93873	-2.7847	-2.98938	-2.84009	-3.01809	-2.63491	-2.66626	-2.55477	-3.02832	-2.56396	-2.87117	-2.93772	-2.75565	-2.80836	-3.06226	-2.84075	-2.66459	-2.82078	-2.85749	-2.71348	-2.71661	-2.88845	-3.06654	-2.7155	-2.70934
Q9H553	-4.01748	-4.2616	-4.25552	-5.30832	-4.40345	-4.41603	-4.36587	-4.27009	NaN	NaN	NaN	NaN	NaN	NaN	NaN	NaN	NaN	NaN	NaN	NaN	NaN	NaN	NaN	NaN	-4.59388	-4.91499	-4.46883	-4.53351	-4.17228	-4.03644	-3.94923	-4.54901
Q9H4M9	-0.923187	-1.17566	-1.39074	-1.0688	-1.27309	-1.32279	-1.22731	-1.30619	-1.17131	-1.05617	-1.47473	-1.3737	-0.978524	-1.11434	-1.23277	-1.27579	-1.202	-1.45275	-1.1585	-1.25281	-1.07595	-1.1613	-1.29807	-1.08073	-1.33632	-1.13698	-1.20777	-1.05099	-1.08978	-1.42356	-1.05466	-1.36697
Q9H4K7	NaN	NaN	NaN	NaN	NaN	NaN	NaN	NaN	-2.85354	-2.69546	-3.16531	-2.83353	-2.6407	-2.56753	-2.61514	-2.5232	-2.64678	-2.65176	-3.08589	-2.75779	-2.57226	-2.67123	-2.71618	-2.80154	-2.7397	-2.87586	-2.85705	-2.62483	-2.77578	-2.78719	-2.42374	-2.82574
Q9H4G0	0.272745	0.291461	0.414636	0.329085	0.198795	0.368625	0.388998	0.377114	0.169479	0.29133	0.48413	0.272831	0.270228	0.36523	0.337175	0.443379	0.244115	0.407321	0.402819	0.287572	0.393898	0.36323	0.203234	0.299765	0.210648	0.243675	0.297225	0.339579	0.387662	0.531888	0.372981	0.225911
Q9H4A6	NaN	NaN	NaN	NaN	NaN	NaN	NaN	NaN	-3.61161	-3.69641	-3.27544	-3.35842	-3.82866	-3.3675	-3.00409	-2.97094	-3.35969	-3.11019	-3.55926	-3.33306	-3.3848	-3.15951	-3.53272	-3.70529	-3.18456	-2.74934	-3.45295	-3.2207	-3.64359	-3.89112	-3.64616	-3.36863
Q9H4A4	2.94959	2.90915	3.0303	3.00145	2.94427	2.97502	2.91966	3.00162	2.96836	2.94241	3.02784	2.96755	2.94571	2.96693	2.97206	2.94292	2.94192	2.911	2.97012	2.99861	2.95483	3.02741	2.93196	3.00085	2.97813	2.95544	2.98977	2.99614	2.88452	2.98227	2.99586	2.9506
Q9H490	NaN	NaN	NaN	NaN	NaN	NaN	NaN	NaN	-3.46618	-3.11942	-3.2911	-2.96006	-3.202	-3.28155	-3.06537	-3.02923	-3.25765	-3.13275	-3.46284	-3.32479	-3.06986	-3.15727	-2.77449	-3.28645	-3.08185	-2.85746	-3.3884	-3.07956	-3.22315	-3.53811	-3.28069	-2.99354
Q9H488	0.929117	0.79268	0.810883	0.684911	0.674694	0.807204	0.768646	0.766941	0.799989	0.746752	0.730135	0.756355	0.795525	0.931458	0.771673	0.703282	0.734688	0.827947	0.789852	0.768152	0.762068	0.742024	0.674004	0.920858	0.681326	0.704833	0.94278	0.829066	0.772088	0.802891	0.792855	0.720168
Q9H461	NaN	NaN	NaN	NaN	NaN	NaN	NaN	NaN	NaN	NaN	NaN	NaN	NaN	NaN	NaN	NaN	NaN	NaN	NaN	NaN	NaN	NaN	NaN	NaN	-1.80503	-1.88891	-1.83491	-2.01714	-1.78894	-1.99771	-1.83358	-2.14846
Q9H444;P59074	2.63123	2.57821	2.52623	2.7027	2.54211	2.50951	2.4572	2.46354	2.56115	2.61731	2.50896	2.622	2.49309	2.57677	2.55473	2.43274	2.52405	2.55948	2.43944	2.66664	2.5554	2.51923	2.53154	2.59517	2.50668	2.5275	2.44465	2.60252	2.62963	2.5745	2.61246	2.50355
Q9H3U1	-1.93021	-2.10044	-2.09706	-2.07083	-2.05085	-2.18254	-2.03749	-2.15005	-2.03461	-1.98277	-2.20183	-2.16247	-1.98745	-2.18839	-2.07198	-2.03174	-2.10771	-1.98714	-2.21359	-1.86186	-2.12603	-1.97413	-2.08036	-2.32355	-1.91157	-2.1238	-2.14776	-2.06736	-2.0354	-2.17466	-1.7483	-2.55674
Q9H3R2	1.92503	2.22919	2.40044	2.17925	2.05685	2.007	2.09916	2.11821	2.00584	2.11226	2.49363	2.11654	1.93115	1.89654	2.20808	2.25081	2.28918	2.23323	1.82237	2.03548	1.94561	2.28526	2.33304	2.05416	2.32912	2.305	1.96299	2.0844	1.93534	2.28545	1.92938	2.17044
Q9H3P7	-4.54309	-4.95606	-4.55195	-4.5858	-4.60394	-4.97596	-4.60092	-4.69044	NaN	NaN	NaN	NaN	NaN	NaN	NaN	NaN	NaN	NaN	NaN	NaN	NaN	NaN	NaN	NaN	NaN	NaN	NaN	NaN	NaN	NaN	NaN	NaN
Q9H3P2	-3.76141	-3.65355	-3.44962	-3.7351	-3.57554	-3.45614	-3.45527	-3.47602	NaN	NaN	NaN	NaN	NaN	NaN	NaN	NaN	-4.68709	-3.06061	-3.24155	-3.18833	-3.33975	-3.5806	-4.4323	-3.24789	NaN	NaN	NaN	NaN	NaN	NaN	NaN	NaN
Q9H3N1	-0.0521596	0.246036	0.13164	0.334963	0.246919	0.0568161	0.173837	0.263459	0.0497002	0.220864	0.242962	0.0939564	-0.00735015	0.100434	0.293876	0.40144	NaN	NaN	NaN	NaN	NaN	NaN	NaN	NaN	0.348609	0.304371	0.030294	0.22233	0.172145	-0.0591085	0.0969101	0.345678
Q9H3K6	1.30251	1.41876	1.3193	1.50336	1.44091	1.4724	1.33214	1.38511	1.40985	1.40017	1.29409	1.49377	1.34528	1.3844	1.42015	1.45659	1.48719	1.39828	1.38068	1.35024	1.34519	1.26792	1.53817	1.43536	1.38003	1.38767	1.3715	1.51344	1.45447	1.21398	1.41778	1.43222
Q9H3K2	-0.0742306	-0.0595859	-0.0959195	0.0230207	-0.0953688	-0.0731367	-0.162362	-0.0449077	-0.13702	-0.072564	-0.0157155	-0.0529262	-0.184932	-0.0883002	0.0132032	-0.0631599	-0.0846036	-0.0902659	-0.144211	-0.0239033	-0.186662	-0.0739571	0.0595065	-0.0684161	NaN	NaN	NaN	NaN	NaN	NaN	NaN	NaN
Q9H307	-1.80459	-1.78331	-1.65762	-1.94276	-1.92812	-2.01632	-1.94186	-1.70541	-2.08087	-1.76215	-1.80571	-1.89961	-1.72637	-1.70552	-1.94994	-1.84802	-1.84154	-1.82232	-1.92814	-1.80886	-1.87656	-1.82476	-1.8985	-1.78353	-1.91709	-2.03705	-1.93764	-1.82386	-1.91324	-1.63036	-1.76776	-1.81147
Q9H2W6	-2.57744	-2.62421	-2.47565	-2.70311	-2.52066	-2.78524	-2.66707	-2.90033	-2.57827	-2.60735	-2.61364	-2.72728	-2.59253	-2.5955	-2.75925	-2.71636	-2.79789	-3.0343	-2.61415	-2.48552	-2.59889	-2.67574	-2.67256	-2.37322	-2.8519	-2.69228	-2.94456	-2.46133	-2.59815	-2.63983	-2.3178	-2.76229
Q9H2U2	NaN	NaN	NaN	NaN	NaN	NaN	NaN	NaN	-0.235772	-0.222214	0.017981	-0.121689	-0.311679	-0.119925	-0.0897614	-0.018443	0.0145978	-0.054312	-0.123098	-0.170611	-0.182063	-0.158846	-0.107938	-0.123575	NaN	NaN	NaN	NaN	NaN	NaN	NaN	NaN
Q9H2U1	-1.70811	-2.02125	-2.42214	-2.1963	-2.02027	-2.08721	-1.98592	-2.14284	NaN	NaN	NaN	NaN	NaN	NaN	NaN	NaN	NaN	NaN	NaN	NaN	NaN	NaN	NaN	NaN	-2.10351	-1.99066	-2.29337	-2.18029	-1.82564	-2.10271	-1.90435	-2.20896
Q9H2P0	NaN	NaN	NaN	NaN	NaN	NaN	NaN	NaN	-1.69451	-1.59653	-1.15829	-1.38461	-1.47674	-1.40139	-1.13728	-1.19236	NaN	NaN	NaN	NaN	NaN	NaN	NaN	NaN	-1.13398	-1.36459	-1.56247	-1.68492	-1.35402	-1.27515	-1.42047	-1.26945
Q9H2J4	NaN	NaN	NaN	NaN	NaN	NaN	NaN	NaN	NaN	NaN	NaN	NaN	NaN	NaN	NaN	NaN	-3.59688	-3.51057	-3.54885	-3.65413	-3.84304	-3.78578	-3.53801	-4.01246	NaN	NaN	NaN	NaN	NaN	NaN	NaN	NaN
Q9H299	1.04531	1.03626	1.2047	1.3287	1.22758	1.25981	1.09581	1.09478	NaN	NaN	NaN	NaN	NaN	NaN	NaN	NaN	NaN	NaN	NaN	NaN	NaN	NaN	NaN	NaN	1.09886	1.06525	1.10691	1.28278	1.15405	1.10205	1.28192	1.22953
Q9H223;Q9NZN3;Q9NZN4	-0.612328	-0.749867	-0.975357	-0.787841	-0.91045	-0.97683	-0.955172	-0.654327	-0.748292	-0.714396	-1.0666	-0.672546	-0.832658	-0.969556	-0.865925	-0.743454	-0.715214	-0.890172	-0.966856	-0.858062	-0.846809	-0.947047	-0.553358	-0.889096	-0.86594	-0.817219	-0.683962	-0.702639	-0.873368	-0.993463	-0.840523	-0.822915
Q9H1Z9	NaN	NaN	NaN	NaN	NaN	NaN	NaN	NaN	NaN	NaN	NaN	NaN	NaN	NaN	NaN	NaN	1.32957	1.23948	1.21087	1.23096	1.19296	1.35977	1.12803	1.04022	NaN	NaN	NaN	NaN	NaN	NaN	NaN	NaN
Q9H1E3	1.37029	1.47236	1.78737	1.48098	1.45253	1.49671	1.43128	1.39021	1.35565	1.40106	1.84524	1.42467	1.3486	1.33209	1.56336	1.58711	1.56438	1.46555	1.38488	1.56467	1.4703	1.70002	1.44037	1.29941	1.66001	1.60044	1.40466	1.36789	1.31024	1.59589	1.36735	1.57679
Q9H173	NaN	NaN	NaN	NaN	NaN	NaN	NaN	NaN	-4.26004	-4.53	-4.62383	-4.60896	-4.57546	-4.5808	-4.11478	-4.41204	-4.13044	-4.78994	-4.41996	-4.5143	-4.36357	-4.44868	-4.79799	-4.24854	-4.59944	-4.40989	-4.46546	-4.21803	-4.55004	-5.10982	-4.09612	-4.28652
Q9H0U4;Q92928;P59190	3.38739	3.34282	3.22285	3.35312	3.28012	3.17939	3.30102	3.29414	3.32168	3.32697	3.27644	3.36592	3.23758	3.17934	3.30739	3.35044	3.36671	3.3763	3.27764	3.3512	3.28141	3.18672	3.22794	3.30023	3.33417	3.29396	3.31443	3.40283	3.23785	3.18869	3.2992	3.2734
Q9H0U3	0.0551424	0.0841146	0.0378359	0.0258085	-0.0317807	-0.0704907	-0.11609	-0.0791908	0.0745457	0.142794	0.0177626	-0.0090432	-0.0559049	-0.152621	-0.00534153	-0.0968503	-0.0703999	-0.0726197	-0.0224936	0.0994053	0.0340666	0.112094	-0.0114692	-0.151147	0.00786848	-0.0522639	-0.117811	-0.00369232	0.00547029	-0.0938328	0.0806427	0.094733
Q9H0S4	-0.388214	-0.415107	-0.47988	-0.578472	-0.509314	-0.52076	-0.460048	-0.491956	-0.436579	-0.420238	-0.491276	-0.536427	-0.494971	-0.396182	-0.536461	-0.562163	-0.516887	-0.448511	-0.43686	-0.517826	-0.437244	-0.393654	-0.597926	-0.52227	-0.510762	-0.512928	-0.587433	-0.481919	-0.312888	-0.428798	-0.481281	-0.562014
Q9H0R4	-2.74371	-2.7081	-2.94671	-2.49474	-2.76918	-2.61538	-2.71638	-2.48776	-2.66498	-2.83057	-2.67527	-2.93019	-2.65623	-2.51981	-2.73376	-2.42168	-2.74705	-2.94216	-2.69642	-2.68138	-2.55362	-2.56035	-2.65798	-2.57394	-2.93795	-2.76061	-2.96206	-2.48463	-2.3569	-2.61226	-2.59741	-2.77918
Q9H0N0	-1.4601	-1.76473	-1.6614	-1.41314	-1.63604	-1.56852	-1.50473	-1.50786	-1.39579	-1.57622	-1.88869	-1.68684	-1.32421	-1.54119	-1.59198	-1.57386	-1.47969	-1.48624	-1.72559	-1.81332	-1.5167	-1.53751	-1.59429	-1.36901	NaN	NaN	NaN	NaN	NaN	NaN	NaN	NaN
Q9H0D6	0.421294	0.518402	0.473548	0.397637	0.414209	0.300648	0.29493	0.466669	0.31578	0.424672	0.439228	0.379853	0.386824	0.429417	0.530073	0.434721	0.371423	0.366738	0.399465	0.460072	0.425894	0.393538	0.382804	0.527758	0.471391	0.369716	0.381746	0.49888	0.374033	0.370242	0.449971	0.427599
Q9H0C8	-2.47818	-1.99322	-2.23385	-2.30096	-2.18752	-2.19342	-1.88957	-2.07847	-2.28859	-2.2505	-2.02894	-2.27992	-2.36345	-2.32388	-1.86329	-1.95634	NaN	NaN	NaN	NaN	NaN	NaN	NaN	NaN	-2.01668	-2.58673	-2.00375	-2.00755	-1.91457	-2.17394	-2.29023	-2.46939
Q9H0A0	2.01589	1.8666	1.79885	1.90602	1.91551	1.9089	1.88166	1.95188	1.94696	1.91794	1.73186	1.85905	1.97415	1.93969	1.91057	1.94421	1.80679	1.78549	1.87675	1.95394	1.98232	1.96903	1.86568	2.01252	1.83554	1.75839	1.9226	1.96844	1.99957	1.87296	1.98014	1.90831
Q9H078	-1.03114	-1.43195	-1.28342	-1.49982	-1.25104	-1.0444	-1.51939	-1.28498	NaN	NaN	NaN	NaN	NaN	NaN	NaN	NaN	NaN	NaN	NaN	NaN	NaN	NaN	NaN	NaN	NaN	NaN	NaN	NaN	NaN	NaN	NaN	NaN
Q9H074	-4.13578	-3.81012	-4.18246	-3.75671	-3.85054	-4.06419	-3.75228	-3.67096	-3.89481	-4.15576	-4.03008	-4.19497	-3.84498	-3.44402	-3.61279	-4.06421	NaN	NaN	NaN	NaN	NaN	NaN	NaN	NaN	-3.829	-4.14122	-4.3184	-3.82743	-3.96516	-3.79432	-3.89327	-3.47139
Q9H008	NaN	NaN	NaN	NaN	NaN	NaN	NaN	NaN	-3.90276	-4.01868	-3.61185	-3.87839	-3.56644	-3.78779	-3.85486	-3.88377	NaN	NaN	NaN	NaN	NaN	NaN	NaN	NaN	-3.85777	-3.84428	-3.90234	-3.78886	-4.02109	-3.6258	-3.39054	-3.95341
Q9GZZ1	-1.60245	-1.44111	-1.68	-1.45466	-1.57597	-1.62461	-1.62482	-1.53204	-1.2154	-1.36571	-2.03332	-1.52039	-1.29199	-1.53584	-1.8588	-1.74141	-1.53372	-1.51002	-1.9747	-1.75243	-1.454	-1.51831	-1.27428	-1.56472	NaN	NaN	NaN	NaN	NaN	NaN	NaN	NaN
Q9GZT8;A6NNP5	-0.399666	-0.308821	-0.136186	-0.363513	-0.348732	-0.251118	-0.48011	-0.440966	-0.377705	-0.292197	-0.157993	-0.3357	-0.327199	-0.328295	-0.464567	-0.435904	-0.32833	-0.284233	-0.429976	-0.363662	-0.317028	-0.268847	-0.423716	-0.299801	-0.475572	-0.290875	-0.385159	-0.392714	-0.316055	-0.146264	-0.384083	-0.325923
Q9GZT3	2.23912	2.36549	2.35755	2.35602	2.37219	2.33577	2.31123	2.38182	2.31356	2.33694	2.27278	2.30713	2.41544	2.38202	2.32166	2.35378	2.36986	2.35145	2.30108	2.34842	2.25755	2.36995	2.36653	2.36606	2.36613	2.33117	2.34415	2.36075	2.35116	2.31442	2.28653	2.38174
Q9GZS3	-2.64033	-2.84621	-2.72504	-2.54675	-2.23415	-2.49253	-2.24531	-2.52903	NaN	NaN	NaN	NaN	NaN	NaN	NaN	NaN	NaN	NaN	NaN	NaN	NaN	NaN	NaN	NaN	NaN	NaN	NaN	NaN	NaN	NaN	NaN	NaN
Q9GZP4	NaN	NaN	NaN	NaN	NaN	NaN	NaN	NaN	NaN	NaN	NaN	NaN	NaN	NaN	NaN	NaN	-2.43554	-2.03974	-2.10443	-2.15034	-2.20848	-1.97277	-2.16263	-2.05001	NaN	NaN	NaN	NaN	NaN	NaN	NaN	NaN
Q9GZN8	-2.14963	-1.43888	-1.62417	-1.29659	-1.5537	-1.62522	-1.60317	-1.60681	-1.60974	-1.80851	-1.54415	-1.55205	-1.9185	-1.8049	-1.29552	-1.38534	NaN	NaN	NaN	NaN	NaN	NaN	NaN	NaN	-1.33055	-1.467	-1.37825	-1.59767	-2.0057	-2.07922	-1.4704	-1.59313
Q9GZL7	NaN	NaN	NaN	NaN	NaN	NaN	NaN	NaN	NaN	NaN	NaN	NaN	NaN	NaN	NaN	NaN	NaN	NaN	NaN	NaN	NaN	NaN	NaN	NaN	-1.58486	-1.39211	-1.69627	-1.61921	-1.5919	-1.94538	-1.88698	-1.44986
Q9C0I1	NaN	NaN	NaN	NaN	NaN	NaN	NaN	NaN	-5.75683	-5.73025	-5.57848	-4.78976	-5.11841	-5.20406	-5.11576	-4.84999	-4.96793	-5.92165	-5.25607	-4.73622	-4.95175	-4.99205	-6.15242	-5.18507	-4.97522	-5.17807	-4.86377	-5.10337	-5.26693	-5.57516	-5.91065	-5.27805
Q9C0E2	-3.82803	-3.38984	-3.7153	-3.90718	-4.11316	-3.87747	-3.38692	-3.49298	NaN	NaN	NaN	NaN	NaN	NaN	NaN	NaN	NaN	NaN	NaN	NaN	NaN	NaN	NaN	NaN	-3.62077	-3.58638	-3.80067	-4.04898	-3.51872	-3.6635	-3.96741	-3.45354
Q9C0C9	-2.52127	-2.91836	-2.96579	-2.76181	-2.90434	-2.93623	-2.71268	-2.97533	-2.76743	-3.09826	-2.71326	-2.72813	-2.8844	-2.79396	-2.86974	-2.84415	-2.8359	-2.78708	-3.06893	-2.76805	-2.88144	-2.95442	-2.69238	-2.71625	-2.96493	-2.96647	-2.81367	-2.58774	-2.79993	-2.84748	-2.91703	-2.80766
Q9C0B1	-3.30826	-3.32281	-3.77488	-3.57754	-3.56875	-4.02937	-3.53813	-3.8806	NaN	NaN	NaN	NaN	NaN	NaN	NaN	NaN	NaN	NaN	NaN	NaN	NaN	NaN	NaN	NaN	NaN	NaN	NaN	NaN	NaN	NaN	NaN	NaN
Q9C005	-2.3096	-2.28635	-2.42578	-2.27248	-2.48216	-2.48166	-2.41224	-2.37762	-2.3114	-2.56166	-2.70239	-2.46221	-2.33614	-2.22652	-2.10826	-2.3534	-2.31771	-2.20119	-2.37233	-2.4174	-2.60426	-2.4103	-2.42899	-2.29836	-2.11308	-2.4662	-2.55161	-2.2771	-2.38549	-2.36804	-2.34997	-2.55575
Q9BZZ5	-0.126219	-0.220587	-0.00467033	-0.178142	-0.124393	-0.0558868	-0.133981	-0.218464	-0.219109	-0.231226	-0.0229848	-0.125934	-0.0554384	-0.123312	-0.175103	-0.107745	-0.118855	-0.301726	-0.0582988	-0.168449	-0.150866	-0.0126206	-0.186809	-0.103927	-0.116471	-0.0907929	-0.194223	-0.187586	-0.107219	-0.104083	-0.156795	-0.116033
Q9BZX2	NaN	NaN	NaN	NaN	NaN	NaN	NaN	NaN	-0.144402	-0.169672	-0.207444	-0.135276	0.0240784	0.000499725	0.00614452	-0.0707636	NaN	NaN	NaN	NaN	NaN	NaN	NaN	NaN	NaN	NaN	NaN	NaN	NaN	NaN	NaN	NaN
Q9BZK7	-0.152199	0.0825043	0.106572	-0.0787277	0.0067482	-0.0175037	-0.00263786	-0.09027	NaN	NaN	NaN	NaN	NaN	NaN	NaN	NaN	NaN	NaN	NaN	NaN	NaN	NaN	NaN	NaN	NaN	NaN	NaN	NaN	NaN	NaN	NaN	NaN
Q9BZH6	-2.24402	-2.57606	-2.38593	-2.6073	-2.63793	-2.4974	-2.40391	-2.31102	-2.65474	-2.60738	-2.29162	-2.30455	-2.53048	-2.32418	-2.41802	-2.47155	NaN	NaN	NaN	NaN	NaN	NaN	NaN	NaN	NaN	NaN	NaN	NaN	NaN	NaN	NaN	NaN
Q9BZE9	-4.77067	-4.1583	-4.35561	-4.57263	-4.20673	-4.43293	-3.71118	-4.30233	-4.46121	-4.48433	-4.42149	-4.39151	-4.13066	-4.21048	-3.82288	-4.52408	NaN	NaN	NaN	NaN	NaN	NaN	NaN	NaN	NaN	NaN	NaN	NaN	NaN	NaN	NaN	NaN
Q9BZE4	-1.96736	-2.20327	-1.95613	-2.00351	-2.10365	-2.09505	-2.14858	-2.13265	-2.03974	-2.08044	-2.29221	-1.9995	-1.99336	-1.99881	-2.07897	-2.12084	-1.97536	-1.91416	-2.02755	-2.28436	-2.1167	-1.98975	-2.10721	-2.14295	-2.09119	-2.04333	-2.06224	-1.96589	-2.21166	-1.89353	-2.24477	-2.07897
Q9BZE1	-1.1178	-1.24048	-1.22415	-1.25468	-1.28315	-0.996145	-1.06173	-1.04808	-1.23808	-1.16978	-1.19399	-1.08706	-1.00442	-1.25503	-1.13423	-1.15831	-1.15987	-1.04181	-1.04055	-1.21176	-1.21884	-1.1052	-1.26645	-1.20069	-1.2554	-1.33059	-1.14971	-1.07882	-1.09054	-1.0336	-1.12745	-1.12184
Q9BYX7	NaN	NaN	NaN	NaN	NaN	NaN	NaN	NaN	-0.430028	-0.517337	-0.521323	-0.320685	-0.168699	-0.31765	-0.260053	-0.175907	NaN	NaN	NaN	NaN	NaN	NaN	NaN	NaN	-0.452236	-0.489316	-0.374249	-0.308381	-0.251347	-0.226992	-0.258348	-0.329741
Q9BYG3	-2.4608	-2.59701	-2.84012	-2.68217	-2.93223	-2.77326	-2.34518	-2.65795	-2.77513	-2.71995	-2.55927	-2.9015	-2.68284	-2.6815	-2.48791	-2.47154	-2.30329	-2.40137	-3.05872	-3.07008	-2.94161	-2.45503	-2.22703	-2.90445	-3.00335	-2.49061	-2.70106	-2.6541	-2.45711	-2.72676	-2.54294	-2.71944
Q9BYF1	NaN	NaN	NaN	NaN	NaN	NaN	NaN	NaN	0.48436	0.672377	0.790109	0.604365	0.665268	0.619056	0.503921	0.569213	0.575842	0.441634	0.732627	0.592405	0.740189	0.863865	0.389784	0.593853	NaN	NaN	NaN	NaN	NaN	NaN	NaN	NaN
Q9BYD6	NaN	NaN	NaN	NaN	NaN	NaN	NaN	NaN	-0.993091	-0.900542	-0.84818	-1.05221	-0.664622	-0.953027	-0.799747	-0.691825	-0.942242	-1.04617	-0.755359	-0.98832	-0.887428	-0.598447	-0.868069	-0.80415	-0.823135	-1.11077	-0.913871	-0.783984	-0.83881	-0.689898	-0.789989	-0.947357
Q9BYD2	NaN	NaN	NaN	NaN	NaN	NaN	NaN	NaN	NaN	NaN	NaN	NaN	NaN	NaN	NaN	NaN	NaN	NaN	NaN	NaN	NaN	NaN	NaN	NaN	-2.39548	-2.40654	-2.36108	-2.29922	-2.33842	-2.30276	-1.92694	-2.4712
Q9BYD1	-1.21307	-0.839568	-0.968034	-0.942952	-0.862386	-0.922572	-1.07844	-1.03019	-1.07421	-0.978514	-1.02304	-1.02304	-0.841595	-1.08466	-0.997697	-0.854752	-0.996249	-0.962578	-0.849271	-1.1137	-0.837867	-1.02926	-0.970916	-1.13413	NaN	NaN	NaN	NaN	NaN	NaN	NaN	NaN
Q9BYC9	-1.93423	-1.90987	-2.27002	-2.05625	-2.09561	-1.98083	-1.91282	-1.90218	NaN	NaN	NaN	NaN	NaN	NaN	NaN	NaN	-2.16071	-1.80978	-1.92102	-2.03634	-2.06918	-1.9063	-2.13881	-2.02358	-2.0145	-2.08076	-1.95924	-1.94488	-1.9997	-1.99617	-1.95673	-2.11429
Q9BY77	-1.7884	-1.94312	-1.71741	-2.06878	-2.18554	-1.92198	-1.64981	-1.8274	NaN	NaN	NaN	NaN	NaN	NaN	NaN	NaN	NaN	NaN	NaN	NaN	NaN	NaN	NaN	NaN	NaN	NaN	NaN	NaN	NaN	NaN	NaN	NaN
Q9BY44	1.39184	1.40995	1.38842	1.44972	1.35462	1.38184	1.23414	1.36242	1.30051	1.40024	1.22312	1.3969	1.41446	1.38332	1.41169	1.40657	1.43239	1.37782	1.26715	1.29362	1.32578	1.38692	1.38503	1.49367	1.2779	1.34792	1.43374	1.478	1.40369	1.29235	1.35653	1.32184
Q9BY43	1.62986	1.59576	1.6769	1.67912	1.63549	1.69475	1.45204	1.54306	NaN	NaN	NaN	NaN	NaN	NaN	NaN	NaN	NaN	NaN	NaN	NaN	NaN	NaN	NaN	NaN	NaN	NaN	NaN	NaN	NaN	NaN	NaN	NaN
Q9BY32	-1.12119	-0.999655	-1.19107	-1.124	-1.03769	-1.05798	-1.20566	-1.21662	-1.17248	-1.15802	-1.22215	-1.19479	-1.03246	-1.09531	-1.01524	-1.06081	-1.12813	-1.05933	-1.21935	-1.11428	-1.08234	-1.23288	-1.07234	-1.0531	-1.12057	-1.1042	-1.13191	-1.20674	-1.17654	-1.06873	-1.20136	-0.950827
Q9BXW7	-1.6367	-1.80565	-1.68586	-1.61452	-1.62995	-1.80277	-1.96406	-1.65734	NaN	NaN	NaN	NaN	NaN	NaN	NaN	NaN	-1.92667	-1.79714	-1.80437	-1.60107	-1.71068	-1.6056	-1.73529	-1.61591	NaN	NaN	NaN	NaN	NaN	NaN	NaN	NaN
Q9BXS4	NaN	NaN	NaN	NaN	NaN	NaN	NaN	NaN	NaN	NaN	NaN	NaN	NaN	NaN	NaN	NaN	NaN	NaN	NaN	NaN	NaN	NaN	NaN	NaN	-4.21944	-4.03922	-4.03285	-3.73172	-4.05723	-3.73269	-3.72373	-4.60854
Q9BXR0	NaN	NaN	NaN	NaN	NaN	NaN	NaN	NaN	-2.47938	-2.54383	-2.73822	-2.37084	-2.54994	-2.37874	-2.5042	-2.27398	NaN	NaN	NaN	NaN	NaN	NaN	NaN	NaN	NaN	NaN	NaN	NaN	NaN	NaN	NaN	NaN
Q9BXP5	0.786498	0.775692	0.944734	0.7847	0.733312	0.731722	0.694726	0.750046	0.729627	0.800526	0.754307	0.7562	0.904226	0.720043	0.735844	0.781424	0.796433	0.861643	0.858751	0.6887	0.703041	0.743477	0.710322	0.808311	0.807755	0.807794	0.74085	0.71341	0.735662	0.824467	0.701376	0.893568
Q9BXJ9	-0.535401	-0.662843	-0.908926	-0.653712	-0.585214	-0.613201	-0.548514	-0.608441	-0.65999	-0.721286	-0.823886	-0.838868	-0.726129	-0.749874	-0.318863	-0.3838	-0.691769	-0.643878	-0.665711	-0.71033	-0.579425	-0.681088	-0.539345	-0.598804	-0.360129	-0.451043	-0.556906	-0.648451	-0.849824	-0.885506	-0.852863	-0.524311
Q9BXJ8	NaN	NaN	NaN	NaN	NaN	NaN	NaN	NaN	NaN	NaN	NaN	NaN	NaN	NaN	NaN	NaN	NaN	NaN	NaN	NaN	NaN	NaN	NaN	NaN	-3.32214	-2.93601	-3.32893	-3.42864	-3.38553	-3.32707	-3.18054	-3.04208
Q9BXB4	NaN	NaN	NaN	NaN	NaN	NaN	NaN	NaN	-3.12088	-3.3694	-3.43917	-3.19479	-3.28169	-3.18026	-3.17649	-3.13794	-3.35566	-3.49502	-3.07759	-3.20686	-3.33033	-3.12069	-3.04937	-3.31315	NaN	NaN	NaN	NaN	NaN	NaN	NaN	NaN
Q9BWJ5	-0.554474	-0.309055	-0.224744	-0.255369	-0.240302	-0.286097	-0.368223	-0.430566	-0.435996	-0.455955	-0.140392	-0.311987	-0.492929	-0.413547	-0.180344	-0.242861	NaN	NaN	NaN	NaN	NaN	NaN	NaN	NaN	-0.158613	-0.30815	-0.388821	-0.422577	-0.470566	-0.344419	-0.446503	-0.131364
Q9BWF3	1.23567	1.33953	1.38578	1.28666	1.32574	1.2908	1.20607	1.32001	1.25034	1.30261	1.34361	1.32995	1.3434	1.20209	1.33173	1.30339	1.3051	1.30069	1.18891	1.28971	1.26699	1.35924	1.35877	1.3202	1.37794	1.29254	1.26146	1.2595	1.27272	1.26701	1.26023	1.40428
Q9BWD1	-2.04472	-1.71634	-1.76019	-1.61449	-1.51324	-1.52682	-1.37459	-1.3957	-1.55048	-1.54534	-1.68914	-1.30331	-1.73873	-1.7828	-1.70028	-1.62432	-1.95146	-1.45451	-1.69436	-1.41361	-1.6168	-1.87861	-1.63241	-1.35843	-1.66071	-1.69659	-1.63777	-1.60397	-1.5218	-1.72716	-1.51461	-1.57681
Q9BVP2	NaN	NaN	NaN	NaN	NaN	NaN	NaN	NaN	-0.850976	-0.830165	-1.16788	-0.973469	-0.85755	-0.903511	-1.0622	-0.945389	-0.967261	-0.885147	-0.989255	-1.1559	-0.901126	-0.833736	-0.850535	-1.09537	-0.85955	-0.853755	-1.00788	-0.908329	-1.04876	-1.10329	-1.11115	-0.697406
Q9BVL2	-0.844242	-0.796977	-0.785335	-0.892603	-0.860092	-0.765162	-0.989423	-0.845557	NaN	NaN	NaN	NaN	NaN	NaN	NaN	NaN	NaN	NaN	NaN	NaN	NaN	NaN	NaN	NaN	NaN	NaN	NaN	NaN	NaN	NaN	NaN	NaN
Q9BVJ7	NaN	NaN	NaN	NaN	NaN	NaN	NaN	NaN	NaN	NaN	NaN	NaN	NaN	NaN	NaN	NaN	NaN	NaN	NaN	NaN	NaN	NaN	NaN	NaN	-1.29774	-1.39675	-1.2614	-1.43169	-1.49644	-1.26392	-1.03806	-1.23421
Q9BVJ6;Q5TAP6	-2.04915	-2.05493	-2.00442	-1.90023	-1.90476	-1.92341	-2.00005	-2.01806	-2.10581	-1.95551	-2.1257	-2.15466	-1.84188	-1.83529	-2.05299	-1.89446	NaN	NaN	NaN	NaN	NaN	NaN	NaN	NaN	NaN	NaN	NaN	NaN	NaN	NaN	NaN	NaN
Q9BVG4	-0.901469	-0.966826	-1.12287	-0.905114	-0.967429	-0.946493	-1.12627	-1.07472	-1.00212	-1.02879	-1.15639	-0.910835	-0.871039	-0.996261	-1.03975	-0.991975	-1.1533	-0.981778	-0.983285	-0.978255	-0.981214	-0.972968	-1.02848	-0.896756	-1.03714	-1.03264	-1.0641	-1.065	-0.957171	-0.932768	-0.923079	-1.00609
Q9BVC6	0.166996	0.152534	-0.104548	0.0349967	0.203879	0.01434	0.104416	0.0562153	NaN	NaN	NaN	NaN	NaN	NaN	NaN	NaN	NaN	NaN	NaN	NaN	NaN	NaN	NaN	NaN	-0.0396697	0.101841	0.0171951	0.198165	0.108147	0.199264	0.145923	-0.0922703
Q9BV86	NaN	NaN	NaN	NaN	NaN	NaN	NaN	NaN	-2.16348	-2.05639	-2.04684	-2.13365	-1.9434	-1.99291	-2.04361	-1.98597	NaN	NaN	NaN	NaN	NaN	NaN	NaN	NaN	-2.0822	-2.08336	-2.07395	-1.98302	-1.95374	-2.1556	-1.95345	-2.01932
Q9BUZ4	NaN	NaN	NaN	NaN	NaN	NaN	NaN	NaN	NaN	NaN	NaN	NaN	NaN	NaN	NaN	NaN	NaN	NaN	NaN	NaN	NaN	NaN	NaN	NaN	-6.2768	-5.15379	-5.3789	-6.35005	-5.50897	-5.68177	-5.84614	-5.10972
Q9BUQ8	-0.523392	-0.785497	-0.606939	-0.627005	-0.783891	-0.584217	-0.647793	-0.6021	-0.749367	-0.691778	-0.55103	-0.621726	-0.665871	-0.677362	-0.587837	-0.569529	-0.709066	-0.665296	-0.670258	-0.761418	-0.658956	-0.584111	-0.545099	-0.53994	-0.72732	-0.691457	-0.566521	-0.581997	-0.568164	-0.606609	-0.564405	-0.858923
Q9BUP3	1.22213	1.34689	1.47434	1.49399	1.35369	1.28754	1.21014	1.31356	1.41304	1.26125	1.54716	1.47558	1.14293	1.18665	1.29704	1.31198	1.32694	1.39629	1.22105	1.26991	1.19576	1.34425	1.48157	1.44489	1.50171	1.48368	1.16097	1.32443	1.23437	1.27064	1.2753	1.42503
Q9BUL8	-0.817827	-1.02446	-1.14842	-1.10607	-1.24513	-1.31789	-1.31761	-1.2197	-0.927309	-0.878496	-1.40778	-1.04422	-1.19759	-1.10571	-1.32107	-1.27561	-1.25652	-1.28998	-1.08137	-0.873418	-1.13351	-1.16624	-1.26186	-1.10188	NaN	NaN	NaN	NaN	NaN	NaN	NaN	NaN
Q9BUJ2	1.89584	2.06613	2.03948	1.97471	1.87994	1.89285	1.97842	2.00641	1.90371	1.97762	2.15531	1.93645	1.89785	1.91356	2.00561	1.99052	2.06386	2.02688	2.03696	1.89244	1.88264	1.92337	1.99063	1.93175	2.08725	2.04811	1.94279	1.96804	1.90584	1.95384	1.84544	1.99657
Q9BUB7	-0.0553362	0.101019	-0.0394168	0.0171477	-0.0973206	-0.0565504	-0.0834752	-0.101029	NaN	NaN	NaN	NaN	NaN	NaN	NaN	NaN	-0.159188	-0.135117	0.0473794	-0.00329448	-0.0345344	0.0135008	0.026275	-0.0406084	-0.0749457	-0.109642	0.0737018	-0.00410815	-0.0367981	-0.104141	0.0445621	-0.093665
Q9BU61	-2.73402	-2.76435	-2.44822	-2.48167	-2.55231	-2.65711	-2.62531	-2.46918	-2.58567	-2.42625	-2.79218	-2.51838	-2.54194	-2.55095	-2.72118	-2.57744	NaN	NaN	NaN	NaN	NaN	NaN	NaN	NaN	NaN	NaN	NaN	NaN	NaN	NaN	NaN	NaN
Q9BU23	-3.8979	-3.95514	-4.36712	-4.35079	-3.61478	-3.31767	-3.69722	-4.23319	-3.9406	-4.11677	-4.43031	-3.70659	-3.69918	-3.57517	-3.90709	-4.02358	NaN	NaN	NaN	NaN	NaN	NaN	NaN	NaN	NaN	NaN	NaN	NaN	NaN	NaN	NaN	NaN
Q9BTY7	NaN	NaN	NaN	NaN	NaN	NaN	NaN	NaN	NaN	NaN	NaN	NaN	NaN	NaN	NaN	NaN	-1.0072	-0.841832	-0.993739	-0.906685	-0.716075	-0.729453	-0.744278	-0.656598	NaN	NaN	NaN	NaN	NaN	NaN	NaN	NaN
Q9BTY2	NaN	NaN	NaN	NaN	NaN	NaN	NaN	NaN	-2.31795	-2.18562	-2.10067	-2.17052	-1.94371	-2.00197	-2.03554	-2.14244	NaN	NaN	NaN	NaN	NaN	NaN	NaN	NaN	-2.07977	-2.21945	-2.30473	-1.95645	-2.27219	-2.11584	-1.83732	-2.1363
Q9BTV4	-1.1481	-1.40451	-1.43418	-1.46694	-1.49876	-1.36044	-1.30552	-1.39893	-1.46775	-1.52261	-1.50287	-1.36776	-1.24821	-1.26615	-1.36711	-1.28175	-1.23418	-1.50955	-1.53821	-1.3287	-1.38586	-1.36324	-1.44462	-1.20959	-1.49268	-1.47256	-1.37465	-1.39981	-1.35855	-1.23887	-1.18505	-1.4975
Q9BTU6	NaN	NaN	NaN	NaN	NaN	NaN	NaN	NaN	NaN	NaN	NaN	NaN	NaN	NaN	NaN	NaN	NaN	NaN	NaN	NaN	NaN	NaN	NaN	NaN	-3.39684	-3.38573	-3.2199	-3.48132	-3.02403	-3.28691	-2.99954	-3.34309
Q9BTT6	-2.86159	-2.88793	-2.86201	-2.81052	-2.99455	-2.97673	-2.55759	-2.87379	-2.88014	-2.73276	-2.84158	-2.89087	-2.84504	-2.90354	-2.89612	-2.77337	NaN	NaN	NaN	NaN	NaN	NaN	NaN	NaN	NaN	NaN	NaN	NaN	NaN	NaN	NaN	NaN
Q9BTD8	NaN	NaN	NaN	NaN	NaN	NaN	NaN	NaN	-2.46475	-2.59171	-2.24873	-2.43542	-2.43753	-2.64332	-2.42773	-2.26791	-2.42866	-2.33817	-2.42517	-2.52785	-2.44336	-2.28431	-2.71573	-2.35964	-2.26129	-2.31648	-2.63429	-2.58313	-2.50491	-2.4247	-2.51932	-2.22104
Q9BTC0	-2.36623	-2.26472	-2.23822	-2.08814	-2.29133	-2.16978	-2.26808	-2.25501	-2.31987	-2.42463	-2.11939	-2.27116	-1.91881	-2.35533	-2.2435	-2.34085	-2.95202	-2.24732	-2.29663	-2.04861	-2.02282	-2.17398	-2.08257	-2.23126	-2.19346	-2.46008	-2.16183	-2.20475	-2.22515	-2.10955	-2.23935	-2.34294
Q9BT22	0.200126	0.0995537	-0.058438	-0.0184971	0.0141621	-0.172437	0.0448544	0.00379	0.0907265	0.10447	-0.167164	-0.0510153	0.0968755	0.0228173	-0.0189975	0.0489242	0.0281573	0.10694	0.0972587	0.0606959	-0.0332161	-0.0983013	-0.155759	0.115024	0.0535624	0.0700252	0.102117	0.115031	0.00709208	-0.169744	-0.02531	-0.0320612
Q9BT09	NaN	NaN	NaN	NaN	NaN	NaN	NaN	NaN	NaN	NaN	NaN	NaN	NaN	NaN	NaN	NaN	-0.0718279	-0.102538	-0.0653973	-0.016923	0.11525	-0.0520945	-0.0295458	0.0391111	NaN	NaN	NaN	NaN	NaN	NaN	NaN	NaN
Q9BSJ8	-1.80537	-1.78433	-1.80907	-1.69898	-1.77482	-1.57325	-1.79249	-1.97112	-1.82055	-1.78316	-1.93524	-1.93625	-1.59212	-1.47946	-1.80137	-1.81045	-1.81661	-1.53805	-1.92698	-1.89473	-1.64968	-1.626	-1.85753	-1.89225	-2.0426	-1.92097	-1.71779	-1.72749	-1.59745	-1.6124	-1.57815	-1.96915
Q9BSJ2	-3.0771	-3.39804	-3.35387	-3.52415	-3.49356	-3.41388	-3.33947	-3.26699	-3.55237	-3.23022	-3.59321	-3.32649	-3.31335	-3.4248	-3.1935	-3.27241	-3.23135	-3.5661	-3.15858	-3.65916	-3.5108	-3.10327	-3.36391	-3.31501	-3.45008	-3.67314	-3.28436	-3.39139	-3.29673	-3.3493	-3.26845	-3.19817
Q9BSH5	NaN	NaN	NaN	NaN	NaN	NaN	NaN	NaN	-0.82465	-0.721192	-1.00273	-0.950511	-0.734227	-0.675022	-1.08746	-1.05192	-0.89105	-0.884177	-1.05693	-0.98419	-0.866725	-0.671403	-0.847606	-0.900321	-0.897468	-0.977067	-0.835332	-0.839388	-0.82475	-0.988813	-0.7719	-0.902602
Q9BSE5	-2.66005	-2.49632	-2.74812	-2.68524	-2.89424	-2.60845	-2.37879	-2.62029	-2.55497	-2.74589	-2.70837	-2.72206	-2.62928	-2.54296	-2.53946	-2.64625	-2.964	-2.67252	-2.49658	-2.74627	-2.67909	-2.42725	-2.49236	-2.60534	-2.78062	-3.02737	-2.62904	-2.43372	-2.67887	-2.35567	-2.46963	-2.73257
Q9BSC4	NaN	NaN	NaN	NaN	NaN	NaN	NaN	NaN	NaN	NaN	NaN	NaN	NaN	NaN	NaN	NaN	NaN	NaN	NaN	NaN	NaN	NaN	NaN	NaN	-2.50437	-2.59419	-2.68107	-2.3558	-2.67109	-2.59495	-2.1337	-2.5531
Q9BS26	0.92143	1.04837	0.828696	1.03723	0.844736	0.884757	0.835265	0.936408	0.940467	0.811167	1.01759	0.957028	0.712355	0.821535	1.01702	1.06912	0.894587	0.944074	0.849064	0.920712	0.882584	0.822799	1.0482	0.987144	0.968223	0.902063	0.806183	0.936688	0.913441	0.840536	0.911364	1.06821
Q9BRZ2	NaN	NaN	NaN	NaN	NaN	NaN	NaN	NaN	-3.89	-3.94902	-3.81859	-4.08683	-3.81115	-3.41832	-3.50824	-3.78867	-3.57478	-3.72661	-3.80727	-4.10078	-3.7689	-3.78911	-3.73931	-3.76095	-3.96503	-3.60765	-3.59469	-3.78062	-4.02909	-3.6357	-3.69496	-3.95566
Q9BRT2	-1.33308	-1.58498	-1.43252	-1.58646	-1.52912	-1.66301	-1.59589	-1.40048	NaN	NaN	NaN	NaN	NaN	NaN	NaN	NaN	NaN	NaN	NaN	NaN	NaN	NaN	NaN	NaN	NaN	NaN	NaN	NaN	NaN	NaN	NaN	NaN
Q9BRP8	-0.517508	-0.790057	-0.845403	-0.752628	-0.615215	-0.712264	-0.699049	-0.892672	NaN	NaN	NaN	NaN	NaN	NaN	NaN	NaN	-0.68055	-0.85729	-0.490629	-0.648647	-0.825415	-0.977184	-0.667452	-0.730304	-0.913003	-0.938427	-0.615993	-0.60441	-0.657032	-0.745091	-0.576996	-0.764678
Q9BRK5	-0.411344	-0.522166	-0.641453	-0.649253	-0.558372	-0.694528	-0.710967	-0.54812	-0.502483	-0.518095	-0.816745	-0.576058	-0.57304	-0.59334	-0.587993	-0.575648	-0.643889	-0.594917	-0.620082	-0.467306	-0.60289	-0.741059	-0.511673	-0.566388	-0.745537	-0.553733	-0.627016	-0.515554	-0.437739	-0.807558	-0.588185	-0.512028
Q9BRJ6	NaN	NaN	NaN	NaN	NaN	NaN	NaN	NaN	-3.01834	-2.87432	-3.03997	-3.09684	-2.7496	-2.70032	-2.78466	-2.83819	NaN	NaN	NaN	NaN	NaN	NaN	NaN	NaN	NaN	NaN	NaN	NaN	NaN	NaN	NaN	NaN
Q9BRG1	NaN	NaN	NaN	NaN	NaN	NaN	NaN	NaN	NaN	NaN	NaN	NaN	NaN	NaN	NaN	NaN	-3.56335	-3.4908	-3.49658	-3.51163	-3.32241	-3.59994	-3.52584	-3.49285	NaN	NaN	NaN	NaN	NaN	NaN	NaN	NaN
Q9BRA2	1.92381	1.90597	1.79935	1.83842	1.75275	1.76963	1.68971	1.79613	1.85865	1.92434	1.81558	1.87748	1.62392	1.75494	1.80641	1.7904	1.85609	1.85732	1.93255	1.79818	1.7006	1.73709	1.73762	1.85049	1.8845	1.90108	1.86271	1.78205	1.71194	1.66068	1.76243	1.89323
Q9BR76	3.29755	3.26829	3.37304	3.34513	3.29672	3.39423	3.28398	3.32666	3.26344	3.34866	3.38444	3.30282	3.2882	3.35983	3.29511	3.34955	3.31902	3.30297	3.31022	3.35794	3.36817	3.40247	3.23264	3.29473	3.32975	3.32414	3.3117	3.29828	3.29421	3.41135	3.23293	3.3824
Q9BR11	1.38811	2.07373	1.69427	1.94565	1.95666	2.05164	1.68749	1.94576	NaN	NaN	NaN	NaN	NaN	NaN	NaN	NaN	NaN	NaN	NaN	NaN	NaN	NaN	NaN	NaN	2.28511	2.17151	1.52247	1.59598	1.62858	1.66234	1.54528	2.3128
Q9BQL6;Q96AC1	0.641571	0.626592	0.494658	0.577829	0.534758	0.65323	0.561421	0.569277	0.496352	0.483645	0.401466	0.518456	0.735083	0.786727	0.664513	0.52467	0.489004	0.555019	0.537036	0.629644	0.585474	0.642578	0.586775	0.612138	0.452091	0.419203	0.654942	0.701849	0.618713	0.586628	0.769923	0.428569
Q9BQG0	0.947983	1.08124	1.12852	1.05389	1.10576	1.09633	1.12914	1.18092	1.02211	1.12363	1.05327	1.08031	1.09557	0.990899	1.1574	1.17268	1.18362	1.14075	1.1124	1.07888	1.06577	0.982979	1.09648	1.03249	1.11025	1.01146	1.12754	1.05476	1.19788	1.05656	1.13779	0.993632
Q9BQE3	5.09183	5.1366	5.06668	5.05988	4.94544	4.87601	4.96749	4.98161	5.07914	5.12773	4.98513	5.07029	4.98497	4.8751	4.97989	5.01054	5.08685	5.06848	5.06292	5.04568	4.99621	4.8975	4.943	5.00726	5.09753	5.06687	5.05502	5.08334	4.93102	4.90753	4.95163	5.01399
Q9BQC3	NaN	NaN	NaN	NaN	NaN	NaN	NaN	NaN	-3.77627	-3.72141	-4.05204	-3.80561	-3.18118	-3.28797	-3.74194	-3.70801	NaN	NaN	NaN	NaN	NaN	NaN	NaN	NaN	-3.97565	-4.04078	-3.36817	-3.628	-3.44764	-3.61984	-3.24144	-3.92184
Q9BQA1	-1.98564	-1.8039	-1.72618	-1.78753	-1.88692	-1.50193	-1.52699	-1.93701	-1.77829	-1.63766	-1.90199	-1.96121	-1.79109	-1.68431	-1.68559	-1.67086	-1.72736	-1.79002	-1.68568	-1.68513	-1.86629	-1.83575	-1.62213	-1.90483	-1.82893	-2.00759	-1.49651	-1.62299	-1.7	-1.94212	-1.66515	-1.84901
Q9BQ69	NaN	NaN	NaN	NaN	NaN	NaN	NaN	NaN	-2.60311	-2.63544	-2.72772	-2.75255	-2.22273	-2.24808	-2.64013	-2.71417	-2.83185	-2.62038	-2.53819	-2.49354	-2.64103	-2.15108	-2.66012	-2.626	NaN	NaN	NaN	NaN	NaN	NaN	NaN	NaN
Q9BQ67	0.311002	0.46507	0.183359	0.436704	0.3035	0.171093	0.319575	0.312661	0.247877	0.359857	0.270423	0.363671	0.290814	0.195495	0.346317	0.434552	0.438035	0.357436	0.262828	0.22771	0.323938	0.264193	0.421676	0.218478	0.456343	0.40724	0.22919	0.276015	0.25203	0.152173	0.249767	0.495994
Q9BQ52	NaN	NaN	NaN	NaN	NaN	NaN	NaN	NaN	-3.32421	-3.05447	-2.90546	-2.93523	-2.85759	-2.79457	-2.67217	-2.68329	-2.86608	-2.82257	-2.95919	-3.17429	-2.81631	-2.76925	-2.8458	-2.97629	-2.90966	-2.86632	-3.35003	-2.81667	-2.91391	-2.9465	-2.77874	-2.66507
Q9BQ39	NaN	NaN	NaN	NaN	NaN	NaN	NaN	NaN	NaN	NaN	NaN	NaN	NaN	NaN	NaN	NaN	-4.51609	-4.40777	-4.69645	-4.5851	-4.34949	-4.58909	-4.26328	-4.29364	NaN	NaN	NaN	NaN	NaN	NaN	NaN	NaN
Q9BPZ3	NaN	NaN	NaN	NaN	NaN	NaN	NaN	NaN	NaN	NaN	NaN	NaN	NaN	NaN	NaN	NaN	NaN	NaN	NaN	NaN	NaN	NaN	NaN	NaN	-1.66102	-1.42449	-1.40764	-1.42998	-1.21646	-1.00897	-1.25809	-1.10229
Q9BPX5	NaN	NaN	NaN	NaN	NaN	NaN	NaN	NaN	NaN	NaN	NaN	NaN	NaN	NaN	NaN	NaN	NaN	NaN	NaN	NaN	NaN	NaN	NaN	NaN	-3.95268	-4.06262	-4.35543	-4.65556	-4.41004	-3.72273	-4.10683	-3.94081
Q9BPW8	-0.815731	-0.611096	-0.605631	-0.56469	-0.813834	-0.80505	-0.608915	-0.419244	-0.792535	-0.71798	-0.456002	-0.769735	-0.635032	-0.640017	-0.496789	-0.768395	NaN	NaN	NaN	NaN	NaN	NaN	NaN	NaN	-0.599952	-0.496224	-0.43332	-0.719472	-0.828601	-0.721067	-0.75041	-0.711109
Q9BPU6	2.18385	2.33471	2.62298	2.3312	2.19774	2.24519	2.17007	2.19513	NaN	NaN	NaN	NaN	NaN	NaN	NaN	NaN	2.36366	2.37182	2.30572	2.26107	2.3166	2.46108	2.0719	2.15366	2.3968	2.42635	2.22153	2.20199	2.10617	2.34486	2.21408	2.40912
Q99986	-0.355973	-0.109415	0.0256801	-0.0917834	-0.216635	-0.0539533	-0.0465742	-0.0124556	-0.17639	0.0534312	-0.161616	-0.0154211	0.0233771	-0.261257	-0.114008	-0.0992345	-0.184349	-0.167184	-0.0552107	0.108457	0.00626937	-0.0848421	-0.220851	-0.154069	-0.00936524	-0.138702	-0.120123	0.0567455	-0.103583	-0.256286	-0.106926	-0.085052
Q99961;Q99962	NaN	NaN	NaN	NaN	NaN	NaN	NaN	NaN	-1.43647	-1.28192	-1.31616	-1.25432	-1.1553	-1.26742	-1.18876	-1.28847	NaN	NaN	NaN	NaN	NaN	NaN	NaN	NaN	-1.39459	-1.25798	-1.4663	-1.4075	-1.12628	-1.1443	-1.18549	-1.27823
Q99959	-1.4764	-1.57469	-1.54755	-1.68729	-1.67021	-1.5863	-1.63752	-1.6054	-1.62626	-1.605	-1.83328	-1.81758	-1.51569	-1.44182	-1.46207	-1.54317	-1.57564	-1.4762	-1.7211	-1.63169	-1.54512	-1.57979	-1.49884	-1.77109	-1.58173	-1.44683	-1.51381	-1.71972	-1.61239	-1.72679	-1.46226	-1.77625
Q99933	-4.28018	-4.10596	-3.84424	-3.43191	-3.6408	-3.72789	-3.92033	-3.79792	-3.89364	-3.87096	-3.79329	-3.70352	-4.30234	-3.83438	-3.71533	-3.62753	-3.89581	-3.63285	-3.87587	-4.13781	-4.03922	-3.593	-3.51649	-4.06289	-3.79544	-4.00395	-4.07186	-3.77219	-3.57979	-4.03043	-3.894	-3.60685
Q99879;Q99877;Q93079;Q5QNW6;P62807;P58876;O60814;P57053;Q99880;Q96A08	4.88758	4.80473	5.01668	4.78853	4.60199	4.6496	4.75128	4.79178	4.85661	4.94572	4.97775	4.77468	4.70011	4.61451	4.71898	4.71043	4.93279	4.92668	4.89283	4.85666	4.59942	4.79758	4.59744	4.69746	4.90639	4.91706	4.8449	4.81069	4.67809	4.81269	4.67654	4.64453
Q99878;Q96KK5;Q9BTM1;Q16777;Q6FI13;P20671;P0C0S8	1.38375	1.28829	1.60356	1.24174	1.22167	1.33013	1.28017	1.36138	1.34072	1.28218	1.51694	1.21397	1.30224	1.32463	1.32881	1.39421	1.3669	1.24698	1.35044	1.25087	1.35797	1.64404	1.17198	1.31607	1.47561	1.44497	1.40012	1.28954	1.33231	1.4935	1.12377	1.093
Q99873;Q9NR22	1.55378	2.0268	1.86898	1.88359	1.82369	1.78576	1.95846	1.8688	1.74563	1.78435	2.01521	1.80997	1.65776	1.64625	2.06539	2.03642	2.07022	2.0698	1.72855	1.7556	1.73067	1.61686	2.05371	1.72042	2.07119	2.09549	1.7705	1.80039	1.69725	1.61839	1.70412	2.01486
Q99848	NaN	NaN	NaN	NaN	NaN	NaN	NaN	NaN	NaN	NaN	NaN	NaN	NaN	NaN	NaN	NaN	NaN	NaN	NaN	NaN	NaN	NaN	NaN	NaN	-0.427756	-0.416552	-0.394522	-0.460823	-0.363549	-0.218816	-0.291306	-0.33011
Q99832	2.09076	2.10408	2.14916	2.20332	2.11937	2.10248	2.17794	2.21605	2.12884	2.20478	2.11515	2.12689	2.19764	2.08328	2.14988	2.19464	2.16253	2.16892	2.14772	2.08866	2.16293	2.13615	2.16642	2.14974	2.11559	2.11696	2.16613	2.23264	2.14314	2.07275	2.14948	2.19126
Q99829	1.81206	1.74226	1.73193	1.72208	1.74293	1.74996	1.68529	1.77253	1.73731	1.8297	1.73393	1.64825	1.78047	1.72931	1.69364	1.77429	1.72234	1.66877	1.75131	1.7787	1.76822	1.77922	1.67943	1.82763	1.7199	1.64867	1.78004	1.80239	1.73821	1.77331	1.76169	1.74258
Q99828	NaN	NaN	NaN	NaN	NaN	NaN	NaN	NaN	NaN	NaN	NaN	NaN	NaN	NaN	NaN	NaN	-1.72695	-1.77991	-1.78211	-1.58143	-1.47446	-1.7546	-1.97268	-1.67406	NaN	NaN	NaN	NaN	NaN	NaN	NaN	NaN
Q99816	NaN	NaN	NaN	NaN	NaN	NaN	NaN	NaN	-3.70773	-3.95651	-3.98585	-3.64629	-3.85106	-3.49766	-3.65096	-3.67337	-3.86631	-3.76255	-3.63852	-3.58344	-3.78992	-4.00897	-3.57445	-3.81466	NaN	NaN	NaN	NaN	NaN	NaN	NaN	NaN
Q99805	-3.77426	-3.63322	-3.97532	-4.37764	-3.36565	-3.68339	-3.62043	-3.50634	NaN	NaN	NaN	NaN	NaN	NaN	NaN	NaN	NaN	NaN	NaN	NaN	NaN	NaN	NaN	NaN	NaN	NaN	NaN	NaN	NaN	NaN	NaN	NaN
Q99798	2.05883	2.14874	2.18566	2.14027	2.02283	2.0672	2.08959	2.17469	2.15562	2.13895	2.1981	2.10721	2.03359	2.08724	2.08072	2.08592	2.08889	2.07904	2.08686	2.10522	2.08793	2.20596	2.08413	2.14253	2.07792	2.01285	2.16802	2.15377	2.09705	2.18362	2.13394	2.06424
Q99797	-1.26541	-1.53209	-1.61176	-1.60417	-1.37568	-1.31132	-1.36037	-1.54082	-1.43675	-1.50934	-1.837	-1.38212	-1.10168	-1.24091	-1.57844	-1.54658	-1.8104	-1.59646	-1.50922	-1.47486	-1.17584	-1.18699	-1.54124	-1.33529	-1.75946	-1.84116	-1.43891	-1.32241	-1.25449	-1.28045	-1.28918	-1.45535
Q99795	1.50109	1.59417	1.37662	1.53716	1.48972	1.51539	1.39384	1.3649	1.46557	1.4719	1.36682	1.64037	1.27443	1.5321	1.52368	1.4634	1.47072	1.47939	1.60312	1.55299	1.33856	1.32935	1.50103	1.51701	1.62704	1.53636	1.53228	1.5229	1.40759	1.29093	1.37695	1.47213
Q99766	-3.43315	-3.59068	-3.49727	-3.4103	-3.35526	-3.35379	-3.19605	-3.44014	NaN	NaN	NaN	NaN	NaN	NaN	NaN	NaN	NaN	NaN	NaN	NaN	NaN	NaN	NaN	NaN	NaN	NaN	NaN	NaN	NaN	NaN	NaN	NaN
Q99757	-2.50293	-1.93464	-2.00348	-1.94298	-2.00497	-1.88119	-2.09314	-2.0371	NaN	NaN	NaN	NaN	NaN	NaN	NaN	NaN	-1.80618	-2.00655	-2.22314	-2.47474	-2.02479	-2.09307	-1.7412	-2.04239	-1.95642	-1.82528	-2.16901	-2.18525	-2.37066	-1.9415	-2.1583	-1.79725
Q99747	-2.67319	-2.69094	-2.93417	-2.78489	-2.88866	-2.91286	-2.75929	-2.62741	-2.98357	-2.8258	-2.89016	-2.62322	-2.60225	-2.95793	-2.64921	-2.82292	NaN	NaN	NaN	NaN	NaN	NaN	NaN	NaN	-2.69292	-2.88817	-2.57483	-2.79533	-3.01722	-2.70308	-2.96905	-2.70685
Q99735	NaN	NaN	NaN	NaN	NaN	NaN	NaN	NaN	-0.901737	-0.837565	-0.920612	-0.813221	-0.907755	-0.898931	-0.983769	-0.915686	NaN	NaN	NaN	NaN	NaN	NaN	NaN	NaN	NaN	NaN	NaN	NaN	NaN	NaN	NaN	NaN
Q99733	-1.87666	-1.8414	-1.72624	-1.88688	-1.83982	-1.68902	-1.60819	-1.89542	-1.82233	-1.88251	-2.08013	-1.8736	-1.73771	-1.88925	-1.46995	-1.6237	-1.79429	-1.91641	-1.74387	-1.98277	-1.54898	-1.76805	-1.92092	-1.66398	-1.8418	-1.93673	-1.88825	-1.80539	-1.58697	-1.80459	-1.64008	-1.83708
Q99729	-1.00386	-1.46583	-1.22227	-1.03181	-0.993567	-1.07106	-0.667076	-0.870892	-1.08952	-0.934037	-1.00873	-1.30798	-0.866962	-1.00126	-1.09866	-0.97619	-1.40006	-1.47252	-0.891362	-0.710204	-0.723244	-0.744952	-1.50806	-0.834108	-1.11165	-1.07539	-1.24829	-0.999164	-1.16189	-0.820841	-0.81007	-1.10366
Q99720	-1.16905	-1.79212	-1.75586	-1.54425	-1.54444	-1.7697	-1.84122	-1.7061	-1.49897	-1.42585	-2.06169	-1.45921	-1.38606	-1.42149	-2.02955	-1.85869	NaN	NaN	NaN	NaN	NaN	NaN	NaN	NaN	-1.98311	-2.10398	-1.47139	-1.50966	-1.36812	-1.54791	-1.29218	-1.85485
Q99714	1.86625	1.98898	1.99582	1.95772	2.02059	2.02095	1.99998	2.04531	1.94465	2.0155	2.08341	1.97095	1.95229	1.96443	1.99357	1.98717	1.9693	1.91537	1.97786	1.99461	1.98408	2.07289	1.94933	2.02906	1.93371	1.97175	2.05204	1.96446	1.97217	2.04924	1.97307	1.99777
Q99627	-1.93344	-1.72334	-1.76312	-1.62823	-1.61479	-1.71284	-1.77861	-1.69892	NaN	NaN	NaN	NaN	NaN	NaN	NaN	NaN	NaN	NaN	NaN	NaN	NaN	NaN	NaN	NaN	-1.78955	-1.85265	-1.60327	-1.89873	-1.56436	-1.79451	-1.5206	-1.81816
Q99623	2.98256	2.93041	3.06722	2.9304	2.89907	2.96132	2.90186	2.9359	2.88612	2.964	3.0906	2.93654	2.89961	2.85956	2.98367	2.97153	3.00512	2.95617	2.98517	2.94149	2.91657	3.04748	2.89943	2.87277	2.97877	3.0278	2.96972	2.94872	2.88121	3.00793	2.90716	2.90757
Q99615	-3.14615	-3.31393	-3.54753	-2.81839	-3.16674	-3.47993	-3.01391	-2.92487	NaN	NaN	NaN	NaN	NaN	NaN	NaN	NaN	NaN	NaN	NaN	NaN	NaN	NaN	NaN	NaN	NaN	NaN	NaN	NaN	NaN	NaN	NaN	NaN
Q99613;B5ME19	-0.636097	-0.456755	-0.627718	-0.517245	-0.462667	-0.437239	-0.502468	-0.500381	-0.622888	-0.444062	-0.590842	-0.515965	-0.469538	-0.425644	-0.546397	-0.524252	-0.458332	-0.542073	-0.541284	-0.507639	-0.551594	-0.548195	-0.497658	-0.451876	-0.435117	-0.534812	-0.550939	-0.536679	-0.50653	-0.549366	-0.507333	-0.450599
Q99611	-2.69691	-2.87052	-2.96212	-2.66544	-2.81712	-2.40749	-2.77655	-2.65797	NaN	NaN	NaN	NaN	NaN	NaN	NaN	NaN	NaN	NaN	NaN	NaN	NaN	NaN	NaN	NaN	NaN	NaN	NaN	NaN	NaN	NaN	NaN	NaN
Q99598	-3.71632	-3.85094	-3.4028	-3.22636	-3.51103	-3.48602	-3.46255	-3.54831	NaN	NaN	NaN	NaN	NaN	NaN	NaN	NaN	NaN	NaN	NaN	NaN	NaN	NaN	NaN	NaN	-3.71919	-3.67803	-3.58388	-3.45758	-3.40177	-3.25831	-3.63302	-3.45373
Q99584	NaN	NaN	NaN	NaN	NaN	NaN	NaN	NaN	NaN	NaN	NaN	NaN	NaN	NaN	NaN	NaN	NaN	NaN	NaN	NaN	NaN	NaN	NaN	NaN	-1.8645	-2.04527	-2.29525	-1.86126	-2.31945	-2.07382	-2.21529	-1.78758
Q99575	-1.62085	-1.3041	-1.52611	-1.24331	-1.20021	-1.3333	-1.19729	-1.27572	-1.41419	-1.32702	-1.48364	-1.234	-1.36531	-1.30138	-1.246	-1.24167	-1.43006	-1.29417	-1.47185	-1.28263	-1.09394	-1.5438	-1.14528	-1.44126	-1.41375	-1.36034	-1.33939	-1.27526	-1.20805	-1.40402	-1.2623	-1.34517
Q99570	NaN	NaN	NaN	NaN	NaN	NaN	NaN	NaN	NaN	NaN	NaN	NaN	NaN	NaN	NaN	NaN	-4.30025	-4.58215	-4.18888	-4.31845	-4.2248	-4.20431	-4.1602	-4.14655	NaN	NaN	NaN	NaN	NaN	NaN	NaN	NaN
Q99567	NaN	NaN	NaN	NaN	NaN	NaN	NaN	NaN	NaN	NaN	NaN	NaN	NaN	NaN	NaN	NaN	NaN	NaN	NaN	NaN	NaN	NaN	NaN	NaN	-1.86792	-1.89813	-1.84842	-1.83729	-1.87879	-1.69881	-1.77251	-1.84725
Q99549	NaN	NaN	NaN	NaN	NaN	NaN	NaN	NaN	-1.97912	-1.86561	-2.10165	-1.91506	-1.7026	-1.84098	-2.00186	-1.86372	-2.17405	-1.97296	-1.94588	-1.96838	-1.75035	-1.88151	-1.95054	-1.6251	-1.98791	-2.22559	-1.66119	-1.73574	-1.84098	-1.76842	-1.86803	-2.2139
Q99543	NaN	NaN	NaN	NaN	NaN	NaN	NaN	NaN	NaN	NaN	NaN	NaN	NaN	NaN	NaN	NaN	NaN	NaN	NaN	NaN	NaN	NaN	NaN	NaN	-2.21116	-2.23841	-2.19699	-2.1117	-1.97557	-1.88171	-1.98798	-2.14539
Q99541	0.223712	-0.06045	0.399547	0.0795538	-0.139093	-0.00137413	0.00350467	0.0214739	0.0572881	0.046276	0.334704	0.0313509	0.0991853	0.0698805	-0.0954538	-0.0327251	NaN	NaN	NaN	NaN	NaN	NaN	NaN	NaN	0.0329694	0.0048179	0.21411	0.0923669	0.13696	0.140948	-0.0117705	-0.0828694
Q99538	NaN	NaN	NaN	NaN	NaN	NaN	NaN	NaN	NaN	NaN	NaN	NaN	NaN	NaN	NaN	NaN	NaN	NaN	NaN	NaN	NaN	NaN	NaN	NaN	-2.50105	-2.36408	-1.71909	-1.93689	-2.23182	-1.92837	-1.95654	-2.31404
Q99536	-0.250076	-0.641098	-0.42976	-0.427049	-0.449093	-0.275483	-0.475874	-0.581844	-0.320395	-0.351483	-0.576252	-0.475333	-0.364005	-0.298671	-0.578256	-0.558625	-0.623392	-0.646777	-0.417972	-0.409723	-0.334879	-0.333761	-0.378305	-0.352752	-0.605688	-0.662878	-0.531812	-0.315146	-0.35377	-0.288835	-0.241941	-0.504142
Q99519	-0.682049	-0.929796	-0.587652	-0.82863	-0.819827	-0.950425	-0.824006	-0.792854	-0.923322	-0.946411	-0.624162	-0.768251	-0.825768	-0.694738	-0.841539	-0.933392	-0.832978	-0.810257	-0.87731	-0.916468	-0.822796	-0.48937	-0.814301	-0.845182	NaN	NaN	NaN	NaN	NaN	NaN	NaN	NaN
Q99497	2.91298	3.14006	3.01908	3.06391	3.01001	3.12016	2.85376	2.86454	2.97061	2.93153	3.21153	3.08189	2.74774	2.84081	3.10455	3.12772	3.19302	3.15883	2.84561	2.90469	2.86356	2.87465	3.11616	3.05778	3.18567	3.19694	2.87855	2.93495	2.88602	2.91123	2.83047	3.15184
Q99471	0.487778	0.584443	0.371352	0.668352	0.562124	0.561142	0.504348	0.41243	0.618277	0.522489	0.367026	0.6465	0.476795	0.600789	0.428155	0.479241	0.44442	0.320469	0.478972	0.582635	0.530774	0.587401	0.54207	0.634419	0.522494	0.455082	0.347829	0.567821	0.623966	0.513514	0.624424	0.472598
Q99460	0.254224	0.02013	-0.0634721	-0.0404695	-0.0297653	-0.0562795	-0.0305796	-0.0433899	-0.0720759	0.0345019	-0.179143	0.00150213	0.0701444	0.0701916	0.0960108	0.00777345	-0.0500553	-0.165459	0.0149867	0.147763	-0.0111678	-0.000911138	-0.0598952	0.159345	-0.0642031	0.170675	-0.0664813	-0.0706262	0.0263099	0.0498083	-0.0120911	-0.0538883
Q99459	NaN	NaN	NaN	NaN	NaN	NaN	NaN	NaN	NaN	NaN	NaN	NaN	NaN	NaN	NaN	NaN	-0.441623	-0.277217	-0.27793	-0.195242	-0.123577	-0.199744	-0.353415	-0.246524	-0.260654	-0.305746	-0.279808	-0.283026	-0.220669	-0.215971	-0.222829	-0.288693
Q99447	-2.17884	-2.02778	-1.94679	-1.96552	-1.93761	-2.06957	-2.17127	-2.3835	-2.03329	-1.98759	-2.10554	-1.8308	-2.12392	-2.13343	-2.26065	-2.17661	-2.31945	-2.11654	-2.1493	-2.08207	-1.9304	-2.22802	-2.02115	-1.79437	NaN	NaN	NaN	NaN	NaN	NaN	NaN	NaN
Q99439	0.062274	0.0814286	0.0280763	0.0772168	-0.0851416	0.13866	0.160202	0.136254	0.134473	-0.137237	0.108355	-0.0363836	0.0612855	0.114625	0.0886549	0.159876	0.113107	0.106261	0.164869	0.106811	0.0733152	0.0138165	0.0120228	0.0482881	0.150822	0.203741	0.0543738	0.0651661	0.0638479	-0.066154	0.0175298	0.153535
Q99436	-5.26068	-4.49369	-4.89207	-4.40512	-4.22726	-4.48284	-4.33605	-4.73499	-4.4407	-4.55845	-5.12834	-4.80086	-4.41374	-4.44754	-4.56046	-4.49543	-5.49549	-5.02142	-4.22437	-4.53983	-4.18121	-4.61353	-4.36082	-4.42388	-4.44042	-4.46883	-4.71632	-4.45197	-4.6834	-4.40174	-4.77046	-4.92772
Q99426	-1.33947	-1.19798	-1.64817	-1.11433	-1.39665	-1.41517	-1.35955	-1.33733	-1.21999	-1.37502	-1.34846	-1.28709	-1.51265	-1.39955	-1.19101	-1.45845	-1.14787	-1.38691	-1.44397	-1.19772	-1.56568	-1.44857	-1.35012	-1.24945	-1.40906	-1.36275	-1.29259	-1.2332	-1.36006	-1.44871	-1.2545	-1.4297
Q99417	0.313664	0.0288048	-0.0641441	0.285689	0.160444	0.240215	0.285078	0.0826454	NaN	NaN	NaN	NaN	NaN	NaN	NaN	NaN	NaN	NaN	NaN	NaN	NaN	NaN	NaN	NaN	NaN	NaN	NaN	NaN	NaN	NaN	NaN	NaN
Q96TA2	NaN	NaN	NaN	NaN	NaN	NaN	NaN	NaN	-1.40571	-1.4438	-1.35926	-1.47019	-1.34589	-1.26386	-1.22669	-0.969346	-1.10759	-1.07138	-1.40627	-1.65827	-1.37869	-1.29787	-1.21117	-1.37088	-1.16056	-1.27336	-1.39861	-1.43698	-1.40009	-1.25035	-1.4951	-1.09296
Q96TA1	0.974241	0.652247	0.700048	0.547679	0.625556	0.595645	0.6237	0.692429	0.698464	0.703767	0.656887	0.621019	0.833595	0.695046	0.594185	0.588154	0.643126	0.658595	0.618984	0.507704	0.741038	0.930925	0.614551	0.678025	0.594451	0.583394	0.683968	0.741255	0.733686	0.709576	0.728531	0.622496
Q96T76	-1.22771	-1.75555	-1.80911	-1.78719	-1.45498	-1.74818	-1.59474	-1.47541	NaN	NaN	NaN	NaN	NaN	NaN	NaN	NaN	NaN	NaN	NaN	NaN	NaN	NaN	NaN	NaN	-1.56835	-1.41894	-1.59639	-1.44743	-1.59631	-1.80199	-1.79858	-1.56552
Q96T60	-4.59206	-4.59169	-5.75402	-4.36149	-4.64151	-4.67921	-4.41769	-4.92698	-5.18684	-4.29729	-4.75452	-4.64438	-4.5496	-4.4184	-4.84387	-5.26859	-4.78969	-4.66734	-4.77942	-5.85114	-3.97984	-4.44321	-4.7601	-4.69723	-4.72481	-4.4571	-4.67434	-4.5211	-5.65143	-4.71253	-4.51975	-4.72122
Q96T37	-2.53592	-2.79213	-2.62628	-3.13866	-2.52974	-2.55642	-2.55478	-2.85132	NaN	NaN	NaN	NaN	NaN	NaN	NaN	NaN	NaN	NaN	NaN	NaN	NaN	NaN	NaN	NaN	-2.8329	-2.72568	-2.57379	-2.63335	-2.57322	-2.55227	-2.63198	-3.00583
Q96T23	NaN	NaN	NaN	NaN	NaN	NaN	NaN	NaN	NaN	NaN	NaN	NaN	NaN	NaN	NaN	NaN	NaN	NaN	NaN	NaN	NaN	NaN	NaN	NaN	-4.60408	-4.87126	-4.314	-4.58276	-4.12828	-3.85893	-4.36969	-4.10839
Q96SY0	NaN	NaN	NaN	NaN	NaN	NaN	NaN	NaN	-4.94527	-4.57226	-4.79085	-4.87811	-4.58833	-4.47589	-4.63896	-4.82839	NaN	NaN	NaN	NaN	NaN	NaN	NaN	NaN	-4.69849	-4.87249	-4.40953	-4.97376	-4.77709	-4.30041	-5.10389	-4.55002
Q96ST3	-4.09922	-4.498	-4.07488	-4.27221	-4.48035	-4.09	-4.10803	-3.8454	-4.09565	-4.59682	-4.46008	-3.90766	-3.89176	-4.1553	-4.06951	-4.28276	-3.92757	-4.52388	-3.99659	-4.45025	-3.78238	-4.09044	-4.38476	-4.33861	-4.58186	-3.78983	-4.27302	-4.21717	-4.01491	-4.10096	-4.32464	-4.18478
Q96SQ9	-1.67109	-2.28148	-1.82935	-2.18199	-2.13919	-1.76809	-1.99454	-2.27686	-2.39011	-2.22144	-1.5659	-2.16655	-2.1146	-1.8614	-1.86628	-1.95192	-2.21979	-2.0617	-2.00655	-1.8861	-1.9545	-1.87603	-2.17713	-1.91341	-2.0215	-2.0554	-1.76085	-1.93673	-2.12692	-1.86372	-2.01703	-2.28189
Q96SB8	NaN	NaN	NaN	NaN	NaN	NaN	NaN	NaN	-4.73083	-4.59482	-4.01454	-4.38656	-4.1178	-3.88399	-4.10909	-4.32602	-4.05107	-4.51867	-4.39696	-4.16828	-3.97123	-4.47405	-4.43195	-4.14902	-4.63154	-4.55031	-4.59862	-4.30772	-4.07451	-3.8876	-3.73285	-4.39041
Q96S94	NaN	NaN	NaN	NaN	NaN	NaN	NaN	NaN	0.798932	0.703424	0.49539	0.841877	0.415883	0.58551	0.353661	0.589964	NaN	NaN	NaN	NaN	NaN	NaN	NaN	NaN	NaN	NaN	NaN	NaN	NaN	NaN	NaN	NaN
Q96RS6	NaN	NaN	NaN	NaN	NaN	NaN	NaN	NaN	0.609403	0.579806	0.403305	0.676098	0.590531	0.623895	0.562616	0.596938	0.562556	0.409563	0.528122	0.675002	0.681778	0.666105	0.425767	0.695778	0.393991	0.396721	0.63325	0.582898	0.634507	0.62182	0.707857	0.666924
Q96RQ3	-2.14843	-2.19895	-1.92658	-1.997	-2.28943	-2.2004	-1.87816	-2.26252	-2.29305	-2.2645	-1.87568	-2.20253	-2.2316	-2.10298	-2.02831	-1.88983	NaN	NaN	NaN	NaN	NaN	NaN	NaN	NaN	-2.26743	-2.19618	-2.13319	-2.04756	-2.02561	-1.99124	-1.93576	-2.22828
Q96RP9	0.821165	0.937956	0.844385	0.850233	0.802832	0.732499	0.775358	0.754059	0.794014	0.98168	0.824583	0.755613	0.808255	0.761808	0.813385	0.743302	0.769111	0.764489	0.805603	0.832518	0.952571	0.807753	0.754439	0.850727	0.828846	0.796753	0.7425	0.838984	0.702151	0.773045	0.922403	0.916423
Q96QU8	NaN	NaN	NaN	NaN	NaN	NaN	NaN	NaN	NaN	NaN	NaN	NaN	NaN	NaN	NaN	NaN	NaN	NaN	NaN	NaN	NaN	NaN	NaN	NaN	-5.20588	-5.56336	-4.88562	-5.01994	-5.1121	-5.01739	-5.47489	-6.25171
Q96QR8	-2.14522	-2.14044	-2.00358	-2.18531	-1.87289	-1.97748	-2.20843	-1.9286	-2.31367	-2.43721	-2.34054	-2.1556	-1.88685	-1.75662	-1.70692	-1.88695	-1.96863	-2.11192	-1.98071	-2.22263	-1.95964	-1.8621	-2.11653	-2.18867	-2.31445	-2.372	-2.08681	-2.44263	-1.78606	-1.92145	-1.68919	-1.90222
Q96QK1	1.19543	1.45038	1.55467	1.49515	1.43811	1.46155	1.51341	1.48175	1.30556	1.43325	1.6567	1.44134	1.32327	1.34728	1.52536	1.57473	1.60358	1.56769	1.47893	1.40942	1.44435	1.34465	1.47549	1.26692	1.60578	1.57804	1.37733	1.33617	1.36342	1.39597	1.29188	1.63088
Q96Q11	NaN	NaN	NaN	NaN	NaN	NaN	NaN	NaN	NaN	NaN	NaN	NaN	NaN	NaN	NaN	NaN	-3.40697	-4.0492	-3.76976	-3.67825	-3.83516	-3.52504	-4.08887	-3.72413	NaN	NaN	NaN	NaN	NaN	NaN	NaN	NaN
Q96PZ0	-1.07642	-0.707941	-0.822675	-0.660315	-0.579093	-0.651049	-0.615452	-0.726306	-0.879896	-0.782171	-0.768543	-0.696478	-0.780254	-0.78963	-0.574853	-0.552926	NaN	NaN	NaN	NaN	NaN	NaN	NaN	NaN	NaN	NaN	NaN	NaN	NaN	NaN	NaN	NaN
Q96PU4	0.939057	1.00844	0.703612	0.96851	0.826225	0.762737	0.835879	0.890977	NaN	NaN	NaN	NaN	NaN	NaN	NaN	NaN	NaN	NaN	NaN	NaN	NaN	NaN	NaN	NaN	0.79311	0.729664	0.958028	0.960923	0.829286	0.761939	0.86514	0.840439
Q96PK6	1.83706	1.93871	2.08868	2.03247	1.79781	1.76048	1.80306	1.87148	1.80049	1.86796	2.06348	1.92723	1.84301	1.71821	1.94918	1.95199	2.10843	2.01203	1.89617	1.84569	1.79394	1.84019	1.84141	1.7905	1.97978	1.9628	1.95571	2.03942	1.72355	1.77151	1.8099	1.88869
Q96P70	-0.166883	-0.212655	-0.272577	-0.210894	-0.392173	-0.275859	-0.183034	-0.252911	-0.293037	-0.153305	-0.292928	-0.178687	-0.276846	-0.348256	-0.17814	-0.245057	-0.260842	-0.389083	-0.20941	-0.167112	-0.0665652	-0.25318	-0.269647	-0.381702	-0.301443	-0.271612	-0.138174	-0.335542	-0.230519	-0.295509	-0.234873	-0.174151
Q96P48	NaN	NaN	NaN	NaN	NaN	NaN	NaN	NaN	-4.02256	-3.88939	-3.91301	-3.68707	-3.45722	-3.60304	-3.36736	-3.59944	-3.83928	-3.70765	-3.58135	-3.64248	-3.7779	-3.70407	-3.8418	-3.45498	NaN	NaN	NaN	NaN	NaN	NaN	NaN	NaN
Q96N66	-1.94174	-1.79893	-1.73014	-1.79645	-1.85638	-1.8886	-1.80532	-1.755	NaN	NaN	NaN	NaN	NaN	NaN	NaN	NaN	-1.66374	-1.79813	-1.77685	-1.86973	-1.98545	-1.93244	-1.62817	-1.96759	-1.79061	-2.01508	-1.58862	-1.82719	-1.73661	-1.94224	-1.70868	-2.0341
Q96MW7	NaN	NaN	NaN	NaN	NaN	NaN	NaN	NaN	NaN	NaN	NaN	NaN	NaN	NaN	NaN	NaN	NaN	NaN	NaN	NaN	NaN	NaN	NaN	NaN	-0.471247	-0.468205	-0.0707989	-0.270001	-0.516317	-0.28198	-0.268584	-0.303553
Q96MW1	-1.85814	-1.69659	-1.7292	-1.558	-1.60653	-1.59922	-1.56613	-1.5983	-1.66301	-1.56632	-1.65964	-1.68376	-1.74041	-1.78083	-1.61159	-1.48141	NaN	NaN	NaN	NaN	NaN	NaN	NaN	NaN	NaN	NaN	NaN	NaN	NaN	NaN	NaN	NaN
Q96MP5	NaN	NaN	NaN	NaN	NaN	NaN	NaN	NaN	0.977471	1.10439	0.979527	0.8358	0.710544	0.538094	0.648077	0.784471	NaN	NaN	NaN	NaN	NaN	NaN	NaN	NaN	NaN	NaN	NaN	NaN	NaN	NaN	NaN	NaN
Q96MA6	NaN	NaN	NaN	NaN	NaN	NaN	NaN	NaN	NaN	NaN	NaN	NaN	NaN	NaN	NaN	NaN	NaN	NaN	-6.54995	-5.82458	-6.19802	-6.11774	-6.88977	-6.42471	-6.37551	NaN	NaN	-6.16161	NaN	NaN	-6.44604	NaN
Q96M27	-3.15308	-3.43601	-3.95636	-3.06703	-3.19205	-3.29588	-3.36104	-3.04859	NaN	NaN	NaN	NaN	NaN	NaN	NaN	NaN	-3.2829	-3.34179	-3.42264	-3.49281	-3.26787	-3.16879	-3.39827	-3.13402	-3.47254	-3.41423	-3.02541	-3.3477	-3.24602	-3.37454	-3.14418	-3.47559
Q96L42	-1.40663	-1.51167	-1.73665	-1.66227	-1.42764	-1.53194	-1.5514	-1.58875	-1.50434	-1.53496	-1.7199	-1.62794	-1.44693	-1.34155	-1.54844	-1.70047	NaN	NaN	NaN	NaN	NaN	NaN	NaN	NaN	-1.79	-1.53944	-1.58756	-1.73213	-1.45499	-1.4203	-1.41905	-1.49404
Q96KR1	NaN	NaN	NaN	NaN	NaN	NaN	NaN	NaN	NaN	NaN	NaN	NaN	NaN	NaN	NaN	NaN	-2.74154	-2.40817	-2.50188	-2.66712	-2.5008	-2.51651	-2.5175	-2.50156	NaN	NaN	NaN	NaN	NaN	NaN	NaN	NaN
Q96KP4	2.46991	2.43257	2.3749	2.48702	2.41792	2.32358	2.35315	2.44383	2.42471	2.44538	2.4069	2.48327	2.35298	2.42275	2.34503	2.45086	2.43685	2.41833	2.46237	2.48836	2.35404	2.39857	2.38056	2.38336	2.40316	2.42098	2.46056	2.49835	2.39589	2.39072	2.39466	2.36069
Q96KP1	NaN	NaN	NaN	NaN	NaN	NaN	NaN	NaN	-1.90875	-1.99372	-2.00358	-1.7801	-1.78611	-1.94654	-1.97694	-2.08237	NaN	NaN	NaN	NaN	NaN	NaN	NaN	NaN	NaN	NaN	NaN	NaN	NaN	NaN	NaN	NaN
Q96JB5	NaN	NaN	NaN	NaN	NaN	NaN	NaN	NaN	NaN	NaN	NaN	NaN	NaN	NaN	NaN	NaN	NaN	NaN	NaN	NaN	NaN	NaN	NaN	NaN	-2.39282	-2.58916	-2.43461	-2.38296	-2.47956	-2.70155	-2.75763	-2.75645
Q96IX5	NaN	NaN	NaN	NaN	NaN	NaN	NaN	NaN	NaN	NaN	NaN	NaN	NaN	NaN	NaN	NaN	NaN	NaN	NaN	NaN	NaN	NaN	NaN	NaN	-0.0732689	0.00131798	0.11297	-0.0626907	-0.0302191	-0.0535164	-0.0246477	-0.0527096
Q96IU4	-0.275002	-0.277323	-0.496614	-0.293613	-0.26341	-0.251979	-0.314128	-0.222688	-0.322468	-0.360676	-0.380908	-0.362794	-0.271285	-0.174564	-0.252786	-0.275033	-0.280264	-0.325983	-0.293	-0.44364	-0.378323	-0.319514	-0.25789	-0.117499	-0.242398	-0.422571	-0.356308	-0.254785	-0.269777	-0.283831	-0.189732	-0.37941
Q96IR7	1.44101	1.3961	1.29858	1.29969	1.32584	1.36089	1.30994	1.26157	1.30586	1.37378	1.29824	1.25126	1.30802	1.43986	1.36824	1.32916	1.22535	1.20549	1.38966	1.42436	1.41371	1.39389	1.24179	1.41373	1.23209	1.20365	1.37801	1.39042	1.39377	1.47226	1.40666	1.22158
Q96IJ6	-1.21675	-1.20052	-0.976974	-1.23706	-1.11784	-0.953003	-0.987855	-0.901834	NaN	NaN	NaN	NaN	NaN	NaN	NaN	NaN	NaN	NaN	NaN	NaN	NaN	NaN	NaN	NaN	NaN	NaN	NaN	NaN	NaN	NaN	NaN	NaN
Q96I99	2.69109	2.68718	2.78641	2.69452	2.70529	2.78284	2.55605	2.63985	2.74916	2.61551	2.78964	2.74008	2.60031	2.75329	2.66694	2.62346	2.6433	2.66375	2.67128	2.60361	2.64901	2.8245	2.70926	2.78451	2.7112	2.68532	2.64442	2.63597	2.66693	2.84994	2.74035	2.61284
Q96I24	-1.11117	-0.796849	-0.763415	-0.834566	-0.687688	-0.808138	-0.964316	-0.87118	NaN	NaN	NaN	NaN	NaN	NaN	NaN	NaN	-0.838898	-0.918948	-0.816429	-0.869108	-0.743607	-0.948143	-0.792192	-0.942935	NaN	NaN	NaN	NaN	NaN	NaN	NaN	NaN
Q96HY6	-2.73677	-2.7941	-2.92146	-2.74993	-2.58251	-2.78649	-2.72798	-2.91831	NaN	NaN	NaN	NaN	NaN	NaN	NaN	NaN	-2.80684	-2.83404	-2.84984	-2.79692	-2.79364	-2.7815	-2.73473	-2.64724	NaN	NaN	NaN	NaN	NaN	NaN	NaN	NaN
Q96HW7	-5.0026	-5.30382	-4.80492	-5.05143	-5.18997	-4.87623	-4.7942	-5.37867	-5.34212	-5.85559	-4.99034	-4.92522	-4.93009	-4.60011	-4.81235	-4.94596	-5.02916	-4.91362	-5.31624	-4.89814	-4.87868	-5.43358	-5.30524	-4.62291	-4.85113	-5.67972	-4.9345	-5.04965	-5.04597	-4.90756	-4.93584	-5.00699
Q96HS1	1.19452	1.33787	1.45247	1.3908	1.39638	1.38793	1.34847	1.36288	1.34001	1.26988	1.25375	1.40256	1.46736	1.32718	1.40858	1.36131	1.31846	1.29686	1.28006	1.33203	1.50921	1.42217	1.37306	1.31071	1.36346	1.37778	1.37952	1.29636	1.2696	1.36621	1.29328	1.50824
Q96HP0	-5.08794	-4.7681	-5.0013	-4.84856	-5.14956	-5.12016	-4.73489	-4.85935	-4.91872	-5.07526	-5.33994	-4.74332	-5.09418	-4.9883	-4.8369	-4.581	-5.03839	-4.8887	-4.97943	-4.8386	-4.58716	-5.32554	-4.99281	-4.91081	NaN	NaN	NaN	NaN	NaN	NaN	NaN	NaN
Q96HE7;Q86YB8	1.7948	1.8284	1.55175	1.82953	1.73715	1.73144	1.666	1.75544	1.8253	1.7361	1.6824	1.85621	1.57341	1.7029	1.72999	1.78407	1.83385	1.88401	1.69317	1.64256	1.60374	1.53081	1.94445	1.69499	1.82452	1.76288	1.67048	1.77506	1.81765	1.54338	1.72747	1.75706
Q96HC4	-1.65837	-1.68674	-1.62358	-1.75246	-1.838	-1.72022	-1.65371	-1.58692	-1.56167	-1.69441	-1.71573	-1.7355	-1.68966	-1.65091	-1.82485	-1.64317	NaN	NaN	NaN	NaN	NaN	NaN	NaN	NaN	-1.77493	-1.73894	-1.72589	-1.70028	-1.75876	-1.52345	-1.67426	-1.61347
Q96GW9	-4.09701	-4.01304	-4.15231	-4.38459	-4.14242	-3.99349	-3.74449	-3.87382	-4.11033	-4.07168	-4.19608	-4.01507	-3.97577	-4.03427	-3.88609	-4.11856	-4.26286	-4.04081	-4.05378	-4.05541	-3.68981	-4.07364	-4.33432	-3.90097	-4.21904	-4.29462	-3.85352	-4.4866	-3.78558	-3.88114	-3.86759	-4.02921
Q96GQ7	-1.0633	-1.01392	-1.13929	-1.14371	-0.991033	-0.952027	-1.04691	-0.953502	-1.28209	-1.01432	-1.05898	-1.06548	-1.00255	-1.03848	-0.92754	-0.958508	-0.978633	-1.07828	-1.00797	-1.12968	-1.10154	-0.936727	-1.03663	-1.01672	-1.09904	-1.29145	-1.00761	-0.935239	-0.790794	-1.01614	-1.05099	-1.16046
Q96GJ1	NaN	NaN	NaN	NaN	NaN	NaN	NaN	NaN	NaN	NaN	NaN	NaN	NaN	NaN	NaN	NaN	NaN	NaN	NaN	NaN	NaN	NaN	NaN	NaN	-4.25747	-4.24949	-4.50994	-3.91194	-4.0596	-5.35486	-4.35981	-4.8885
Q96GG9	NaN	NaN	NaN	NaN	NaN	NaN	NaN	NaN	-1.41754	-1.41589	-1.38282	-1.31548	-1.72314	-1.65205	-1.41926	-1.34348	-1.52303	-1.42645	-1.4246	-1.41828	-1.62373	-1.46074	-1.69213	-1.20457	-1.21633	-1.36236	-1.63065	-1.42681	-1.58121	-1.6413	-1.50086	-1.34911
Q96G03	-2.28026	-2.24217	-2.27323	-2.44397	-2.13874	-2.27122	-2.13631	-2.53574	NaN	NaN	NaN	NaN	NaN	NaN	NaN	NaN	-2.33359	-2.24425	-2.37596	-2.44771	-2.22934	-2.33627	-2.35136	-1.99143	-2.19156	-2.20815	-2.37108	-2.37691	-2.32145	-2.42762	-2.24424	-2.11012
Q96FW1	2.22424	2.12578	2.07136	2.14246	2.04794	2.06429	2.06903	2.10934	2.13042	2.10279	2.06685	2.14021	2.04894	2.1418	2.09629	2.12029	2.10031	2.1244	2.13814	2.11827	2.06049	1.99802	2.14353	2.15605	2.11993	2.04961	2.14768	2.13726	2.16212	2.13673	2.0328	2.07258
Q96FQ6	NaN	NaN	NaN	NaN	NaN	NaN	NaN	NaN	-2.8014	-2.63696	-2.61111	-2.51865	-2.68089	-2.43501	-2.51961	-2.72072	NaN	NaN	NaN	NaN	NaN	NaN	NaN	NaN	-2.41729	-2.44421	-2.55783	-2.86989	-2.53864	-2.67473	-2.75717	-2.66689
Q96FJ0	NaN	NaN	NaN	NaN	NaN	NaN	NaN	NaN	NaN	NaN	NaN	NaN	NaN	NaN	NaN	NaN	-4.18436	-4.29719	-3.91897	-3.70501	-4.30317	-4.32607	-4.13379	-4.24229	NaN	NaN	NaN	NaN	NaN	NaN	NaN	NaN
Q96F86	NaN	NaN	NaN	NaN	NaN	NaN	NaN	NaN	NaN	NaN	NaN	NaN	NaN	NaN	NaN	NaN	NaN	NaN	NaN	NaN	NaN	NaN	NaN	NaN	-2.86948	-2.67388	-2.66269	-2.41052	-2.36369	-2.39683	-2.19096	-2.37644
Q96EY8	NaN	NaN	NaN	NaN	NaN	NaN	NaN	NaN	-2.44707	-2.18083	-2.22822	-2.47673	-2.49448	-2.70801	-2.41737	-2.19553	-2.55404	-2.33774	-2.59504	-2.37616	-2.47896	-2.39337	-2.09631	-2.3197	-2.3854	-2.30044	-2.48654	-2.74285	-2.38228	-2.32721	-2.17288	-2.346
Q96EY7	-1.11059	-1.40284	-1.24685	-1.19663	-1.28364	-1.26875	-1.15406	-0.908737	NaN	NaN	NaN	NaN	NaN	NaN	NaN	NaN	-1.16888	-1.23773	-1.22155	-1.27084	-1.2613	-1.15537	-1.09973	-1.13628	-1.00218	-1.18387	-1.13637	-1.47783	-1.22965	-1.11801	-1.1265	-1.37972
Q96EY1	-4.60123	-4.91474	-4.89834	-4.37805	-4.7997	-4.18123	-4.04946	-4.44531	-4.59089	-4.67212	-4.54092	-4.73003	-4.57012	-4.53816	-4.09661	-4.51007	-4.54546	-4.0831	-4.36887	-4.83053	-4.3199	-4.67457	-4.8755	-4.56935	-5.28076	-4.31823	-4.36595	-4.84395	-4.34775	-4.25335	-4.10069	-4.75356
Q96ES7	NaN	NaN	NaN	NaN	NaN	NaN	NaN	NaN	-1.03793	-1.0223	-2.42949	-1.37284	-1.0464	-0.97631	-2.01022	-1.98208	NaN	NaN	NaN	NaN	NaN	NaN	NaN	NaN	-2.06984	-2.24485	-1.12065	-1.16911	-0.951869	-1.27929	-0.926146	-2.02759
Q96EP5	-0.907326	-1.16302	-1.17302	-1.10658	-1.01177	-0.835943	-0.847479	-0.861975	-1.01251	-0.986572	-1.06936	-0.981928	-0.799574	-0.875982	-1.10487	-1.07362	-1.15852	-1.10739	-1.18482	-1.02335	-0.79967	-0.779147	-0.891112	-0.979559	-1.11182	-1.07155	-0.999984	-1.14675	-0.843549	-0.797296	-0.961276	-0.984287
Q96EL3	-1.34911	-1.30015	-1.14968	-1.16255	-1.31539	-1.17572	-1.19669	-1.16013	NaN	NaN	NaN	NaN	NaN	NaN	NaN	NaN	-1.13155	-1.30485	-1.02473	-1.1511	-1.18351	-1.1774	-1.39372	-1.33275	NaN	NaN	NaN	NaN	NaN	NaN	NaN	NaN
Q96EE3	NaN	NaN	NaN	NaN	NaN	NaN	NaN	NaN	-1.36054	-1.38612	-1.28043	-1.39701	-1.33315	-1.29227	-1.28205	-1.16274	NaN	NaN	NaN	NaN	NaN	NaN	NaN	NaN	-1.25828	-1.12732	-1.459	-1.20052	-1.37059	-1.3076	-1.33384	-1.42095
Q96DX5	-1.82192	-2.20414	-2.27272	-2.05407	-2.17636	-2.17624	-1.91754	-2.13359	NaN	NaN	NaN	NaN	NaN	NaN	NaN	NaN	NaN	NaN	NaN	NaN	NaN	NaN	NaN	NaN	-2.1828	-2.22813	-2.17904	-2.06612	-1.81456	-2.03806	-1.77862	-2.44
Q96DV4	-1.60925	-1.55053	-1.75411	-1.66748	-1.58708	-1.45641	-1.58787	-1.62615	NaN	NaN	NaN	NaN	NaN	NaN	NaN	NaN	-1.48956	-1.72951	-1.58026	-1.56875	-1.65196	-1.47175	-1.68162	-1.64666	-1.56976	-1.48084	-1.57098	-1.68473	-1.43437	-1.57157	-1.79148	-1.73644
Q96DI7	-1.50072	-1.15894	-1.07257	-1.067	-1.11152	-0.922164	-1.18802	-1.16656	-1.41235	-1.27536	-0.982595	-1.20499	-1.21902	-1.16804	-1.02934	-0.892402	-0.858247	-1.02432	-1.22752	-1.32778	-1.36383	-1.2831	-0.834139	-1.28274	-0.844702	-0.979508	-1.37636	-1.33343	-1.20546	-1.1462	-1.43555	-0.890271
Q96CW5	NaN	NaN	NaN	NaN	NaN	NaN	NaN	NaN	NaN	NaN	NaN	NaN	NaN	NaN	NaN	NaN	NaN	NaN	NaN	NaN	NaN	NaN	NaN	NaN	-3.05965	-3.20881	-3.01076	-3.15941	-3.23435	-3.24361	-3.5925	-2.95371
Q96CW1	0.179143	0.0592039	0.0508836	0.141527	-0.0267265	0.117878	0.0895679	0.131819	0.0033479	0.164399	0.193019	0.0575242	0.0602404	-0.0022434	0.201138	0.0172882	0.151466	0.129962	0.0839341	0.0527086	-0.0170036	0.130711	0.0915354	0.154088	NaN	NaN	NaN	NaN	NaN	NaN	NaN	NaN
Q96CV9	NaN	NaN	NaN	NaN	NaN	NaN	NaN	NaN	-4.55499	-4.33036	-4.21748	-4.71757	-4.58677	-4.33119	-4.33158	-4.46283	-4.53877	-4.31705	-4.41545	-4.6317	-4.59752	-4.27748	-4.47562	-4.30806	NaN	NaN	NaN	NaN	NaN	NaN	NaN	NaN
Q96CT7	-0.977876	-1.04378	-1.07895	-1.09002	-0.85463	-0.696406	-1.01586	-0.81329	NaN	NaN	NaN	NaN	NaN	NaN	NaN	NaN	-1.02594	-1.02964	-1.19364	-1.01171	-0.859531	-0.81548	-0.805493	-0.852753	NaN	NaN	NaN	NaN	NaN	NaN	NaN	NaN
Q96CM8	-0.922612	-0.87285	-0.821409	-0.909591	-1.15456	-1.15502	-1.12219	-0.901874	NaN	NaN	NaN	NaN	NaN	NaN	NaN	NaN	NaN	NaN	NaN	NaN	NaN	NaN	NaN	NaN	NaN	NaN	NaN	NaN	NaN	NaN	NaN	NaN
Q96CF2	-1.03814	-1.11152	-1.02106	-1.13852	-1.01374	-1.08089	-1.21344	-1.00837	-1.01134	-1.02189	-1.0697	-1.00676	-0.989765	-1.06874	-1.25062	-1.20538	NaN	NaN	NaN	NaN	NaN	NaN	NaN	NaN	-1.10646	-1.19412	-1.1023	-1.21784	-1.00029	-0.891064	-1.08098	-1.02484
Q96C90	NaN	NaN	NaN	NaN	NaN	NaN	NaN	NaN	1.69701	1.66898	1.5516	1.81194	1.58464	1.60306	1.55694	1.61866	NaN	NaN	NaN	NaN	NaN	NaN	NaN	NaN	NaN	NaN	NaN	NaN	NaN	NaN	NaN	NaN
Q96C86	-3.57342	-3.24392	-3.38516	-3.18691	-2.93615	-2.99221	-3.56447	-3.23753	-3.4991	-3.74375	-2.8569	-3.2008	-3.31536	-3.31419	-3.08623	-3.09811	-3.02044	-3.23273	-3.32136	-3.28326	-3.91004	-3.18327	-2.99937	-3.17611	-3.09851	-3.15927	-3.52769	-3.32877	-3.42037	-3.37063	-3.30014	-2.91615
Q96C23	-1.62521	-1.68712	-1.51405	-1.40866	-1.34515	-1.95241	-1.66319	-1.5487	-1.60196	-1.8673	-1.59186	-1.64882	-1.78053	-1.72351	-1.26001	-1.24556	-1.40298	-1.26113	-1.77945	-1.5359	-1.69261	-1.85629	-1.61164	-1.59409	-1.29285	-1.12617	-1.9882	-1.65772	-1.61481	-1.75178	-1.673	-1.64338
Q96C19;Q9BUP0	1.74349	1.66432	1.54671	1.67913	1.65807	1.63254	1.60864	1.61213	1.61898	1.66505	1.59682	1.69924	1.61068	1.6435	1.63457	1.65444	1.68573	1.59466	1.59742	1.67474	1.71634	1.64761	1.63385	1.54664	1.68293	1.6732	1.65713	1.6406	1.58764	1.59968	1.56064	1.71621
Q96C01	-1.32286	-1.00543	-1.1115	-0.823618	-0.745447	-0.804073	-1.0034	-0.768536	-1.04412	-1.20166	-0.886222	-0.836243	-1.25037	-1.09961	-0.715001	-0.551379	-0.695528	-0.659126	-1.01157	-1.30951	-0.964055	-1.10296	-0.794043	-1.04598	-0.660887	-0.762307	-1.14274	-1.18889	-1.00069	-0.876683	-1.14591	-0.784458
Q96BR5	NaN	NaN	NaN	NaN	NaN	NaN	NaN	NaN	NaN	NaN	NaN	NaN	NaN	NaN	NaN	NaN	NaN	NaN	NaN	NaN	NaN	NaN	NaN	NaN	-0.598619	-0.689373	-0.618922	-0.531688	-0.827714	-0.944889	-0.59239	-0.871361
Q96BM9	-0.155258	-0.264994	-0.103103	-0.37263	-0.37343	-0.238713	-0.497481	-0.209826	-0.33858	-0.176407	-0.11109	-0.299679	-0.287272	-0.163414	-0.321508	-0.503219	NaN	NaN	NaN	NaN	NaN	NaN	NaN	NaN	NaN	NaN	NaN	NaN	NaN	NaN	NaN	NaN
Q96B97	0.787576	0.712907	0.532227	0.703786	0.705131	0.783271	0.620463	0.75001	0.730284	0.76719	0.506281	0.738551	0.696592	0.720646	0.715982	0.701385	0.698182	0.727331	0.805719	0.675322	0.604973	0.522546	0.748856	0.805027	0.669382	0.683646	0.855254	0.70002	0.725079	0.510796	0.677296	0.774174
Q96B36	-2.99088	-2.73499	-2.90995	-2.7651	-2.8111	-3.04129	-2.90552	-2.93273	-2.78447	-2.85239	-2.94261	-3.02628	-2.74898	-2.87931	-2.74173	-3.11613	-2.82208	-3.0166	-2.94549	-2.96527	-2.94296	-2.93856	-2.78534	-2.67711	-2.77585	-3.05942	-3.06686	-2.76203	-2.8254	-2.91859	-2.9235	-2.77443
Q96AY3	-1.72366	-1.94866	-2.34487	-1.93713	-2.16916	-2.18508	-2.06736	-2.11545	-1.99138	-1.83643	-2.36548	-2.0828	-1.91431	-1.98601	-2.09405	-2.21361	-2.10839	-2.17895	-1.76119	-2.12381	-2.02057	-2.1714	-1.94422	-2.1979	-2.1083	-2.24703	-1.95976	-1.82837	-2.07573	-2.26891	-1.84554	-2.16479
Q96AX1	NaN	NaN	NaN	NaN	NaN	NaN	NaN	NaN	-3.24611	-3.21237	-2.97204	-3.22065	-3.04718	-3.22626	-2.93689	-3.02545	NaN	NaN	NaN	NaN	NaN	NaN	NaN	NaN	-3.31115	-3.18366	-3.12938	-3.10183	-2.98863	-3.15545	-2.92269	-3.12262
Q96AT9	-0.642058	-0.668446	-0.624027	-0.480152	-0.679962	-0.513926	-0.553219	-0.497771	-0.530093	-0.557865	-0.711106	-0.550215	-0.507175	-0.619334	-0.576152	-0.61	-0.563708	-0.569037	-0.653574	-0.636492	-0.506917	-0.588753	-0.669374	-0.466453	-0.625065	-0.532265	-0.580319	-0.637307	-0.648792	-0.588882	-0.560688	-0.485641
Q96AQ6	-4.14751	-3.97332	-3.72528	-3.77765	-3.86955	-3.7342	-3.90519	-4.22138	NaN	NaN	NaN	NaN	NaN	NaN	NaN	NaN	NaN	NaN	NaN	NaN	NaN	NaN	NaN	NaN	NaN	NaN	NaN	NaN	NaN	NaN	NaN	NaN
Q96AG4	0.518431	0.870526	0.656079	0.752312	0.803815	0.63037	0.659533	0.735355	0.531856	0.705541	0.795467	0.640122	0.642879	0.539996	0.883634	0.873725	0.76788	0.764045	0.666855	0.783404	0.705133	0.581747	0.74357	0.648892	0.797975	0.783283	0.64226	0.762948	0.672609	0.518568	0.642513	0.833541
Q96AE4	1.45784	1.4267	1.30877	1.55661	1.47323	1.53462	1.41505	1.35871	1.57111	1.45808	1.31311	1.56565	1.43687	1.4692	1.38117	1.3272	1.44483	1.47577	1.35822	1.30508	1.49776	1.42248	1.40785	1.60459	1.36323	1.40163	1.32873	1.43722	1.58871	1.42991	1.46871	1.5231
Q96A65	-2.89626	-3.0111	-2.96253	-3.03485	-2.87084	-2.85604	-2.8994	-2.6708	-2.96493	-2.93064	-3.13537	-2.95829	-2.6884	-2.62623	-2.91504	-2.98639	-2.86478	-3.03385	-2.85515	-2.72662	-2.84958	-2.8397	-3.03713	-3.00387	-2.98163	-2.99933	-2.99349	-2.89249	-2.80871	-2.67753	-2.7416	-3.11911
Q96A49	NaN	NaN	NaN	NaN	NaN	NaN	NaN	NaN	NaN	NaN	NaN	NaN	NaN	NaN	NaN	NaN	-0.30839	-0.198948	-0.893414	-1.10979	-1.02454	-1.08294	-0.398152	-1.0741	NaN	NaN	NaN	NaN	NaN	NaN	NaN	NaN
Q96A33	-0.580549	-0.716993	-0.729759	-0.635711	-0.420141	-0.582631	-0.649281	-0.537639	NaN	NaN	NaN	NaN	NaN	NaN	NaN	NaN	-0.647997	-0.656718	-0.637392	-0.718514	-0.510543	-0.500089	-0.660048	-0.471637	-0.663856	-0.601167	-0.6522	-0.590922	-0.569856	-0.60143	-0.570105	-0.565489
Q96A26	0.874718	0.840869	0.813258	0.794836	0.667058	0.793323	0.678258	0.734553	0.872337	0.833212	0.74565	0.849097	0.738843	0.784673	0.674308	0.728547	0.705031	0.680551	0.741387	0.819959	0.712982	0.859135	0.821246	0.885013	0.721341	0.722562	0.84621	0.772886	0.758543	0.825507	0.831762	0.704775
Q969Z0	0.7819	0.735064	0.671351	0.627628	0.971516	1.07809	0.939824	0.800473	0.749958	0.804894	1.13347	0.805741	0.562812	0.563017	1.00971	0.98777	0.778907	0.790686	0.627033	0.612218	1.00924	1.07714	0.914707	0.828114	1.06567	1.08331	0.606615	0.667252	0.718889	0.823586	0.665528	1.0167
Q969X6	NaN	NaN	NaN	NaN	NaN	NaN	NaN	NaN	NaN	NaN	NaN	NaN	NaN	NaN	NaN	NaN	-0.867833	-0.969678	-0.641609	-0.701038	-0.695186	-0.552528	-0.843837	-0.621455	NaN	NaN	NaN	NaN	NaN	NaN	NaN	NaN
Q969U7	NaN	NaN	NaN	NaN	NaN	NaN	NaN	NaN	NaN	NaN	NaN	NaN	NaN	NaN	NaN	NaN	NaN	NaN	NaN	NaN	NaN	NaN	NaN	NaN	-1.82818	-1.93622	-2.51589	-2.32607	-2.33607	-2.17465	-2.3165	-1.62857
Q969S3	NaN	NaN	NaN	NaN	NaN	NaN	NaN	NaN	-3.12271	-3.32353	-3.02064	-3.19669	-3.13136	-2.79003	-2.86645	-2.98138	-2.88692	-3.04741	-2.95496	-3.20735	-2.91299	-3.04625	-3.44362	-2.96123	-3.1147	-3.12337	-2.91128	-2.94262	-2.97073	-2.84208	-3.13386	-3.3075
Q969Q0	0.183894	0.175961	0.13692	0.0950509	-0.110025	-0.135018	-0.0923976	0.0437826	0.155577	0.212501	-0.0796704	0.150632	0.0119596	-0.141951	-0.0737015	0.075637	0.0239953	0.00890174	0.217841	0.18923	0.0992638	0.00610118	-0.147705	-0.0912738	0.0125385	0.0274242	0.24871	0.154829	-0.0141315	-0.116151	0.0541404	-0.0667531
Q969H8	NaN	NaN	NaN	NaN	NaN	NaN	NaN	NaN	0.244919	0.174294	-0.255306	0.33389	-0.0765154	-0.00244627	-0.0460857	-0.0294388	0.104005	0.159082	0.082927	0.0375365	0.000983602	-0.275663	0.130648	0.110925	0.0229017	0.0896178	0.00851634	0.327764	0.0226631	-0.209196	0.196932	-0.135396
Q969G6	-2.58468	-2.53533	-2.58203	-2.70759	-2.74281	-2.73473	-2.98632	-3.01869	NaN	NaN	NaN	NaN	NaN	NaN	NaN	NaN	NaN	NaN	NaN	NaN	NaN	NaN	NaN	NaN	NaN	NaN	NaN	NaN	NaN	NaN	NaN	NaN
Q969G3	NaN	NaN	NaN	NaN	NaN	NaN	NaN	NaN	NaN	NaN	NaN	NaN	NaN	NaN	NaN	NaN	NaN	NaN	NaN	NaN	NaN	NaN	NaN	NaN	-3.09371	-2.9179	-2.80273	-2.87545	-2.8161	-3.0136	-2.9823	-3.40495
Q93100	-5.34481	-4.54549	-4.70792	-4.45077	-3.93715	-4.55743	-4.21551	-4.24727	-4.6072	-5.29258	-5.03224	-4.2314	-4.87483	-3.93182	-3.85161	-4.20454	NaN	NaN	NaN	NaN	NaN	NaN	NaN	NaN	-4.58977	-4.65079	-4.81729	-4.76596	-3.80195	-3.73499	-4.83363	-4.84289
Q93077;Q7L7L0;P04908	0.847974	0.642847	0.809941	0.699088	0.547686	0.74242	0.494252	0.746952	0.701293	0.766957	0.731877	0.687447	0.698274	0.770091	0.620649	0.626292	0.589705	0.584504	0.637521	0.623263	0.785661	1.02803	0.563493	0.718698	0.606975	0.591464	0.720195	0.793786	0.740014	0.964609	0.589305	0.611759
Q93052	-2.23222	-1.69455	-1.79504	-1.71393	-1.67088	-1.73611	-1.76454	-1.76904	-1.80035	-1.8892	-1.57453	-1.7856	-1.92056	-2.05043	-1.70387	-1.64183	-1.49344	-1.68127	-1.79378	-2.08445	-1.86184	-1.8149	-1.64938	-1.95496	NaN	NaN	NaN	NaN	NaN	NaN	NaN	NaN
Q93045	1.39257	1.39959	1.27089	1.46764	1.39763	1.30291	1.14679	1.32918	1.4929	1.39593	1.31774	1.41908	1.3518	1.26495	1.24026	1.23798	1.36846	1.32267	1.1925	1.37965	1.37543	1.23958	1.36144	1.49572	1.36877	1.27484	1.19065	1.34631	1.44766	1.32575	1.43096	1.34009
Q93009	0.520535	0.548716	0.564145	0.495448	0.53758	0.47791	0.342169	0.565781	0.502123	0.469584	0.471298	0.421388	0.576966	0.49526	0.581112	0.537018	0.561515	0.508682	0.551618	0.597278	0.438539	0.477666	0.432392	0.483632	0.425467	0.475911	0.517225	0.498289	0.583439	0.5428	0.582356	0.458028
Q93008;O00507	-1.03893	-1.354	-1.42453	-1.3195	-1.0482	-1.20195	-1.1457	-1.25964	-1.29319	-1.16118	-1.19175	-1.29983	-1.25834	-1.15136	-1.08348	-1.15977	-1.31113	-1.26403	-1.15326	-1.20516	-1.13007	-1.11853	-1.14761	-1.22458	NaN	NaN	NaN	NaN	NaN	NaN	NaN	NaN
Q92979	NaN	NaN	NaN	NaN	NaN	NaN	NaN	NaN	NaN	NaN	NaN	NaN	NaN	NaN	NaN	NaN	-3.74922	-3.98141	-3.84287	-4.18553	-3.81652	-3.96783	-3.58017	-3.76364	-3.78387	-3.47776	-4.04412	-3.99435	-4.11092	-3.91825	-3.70499	-3.82139
Q92974	NaN	NaN	NaN	NaN	NaN	NaN	NaN	NaN	-4.72961	-5.54798	-5.35749	-5.02601	-5.22532	-5.28426	-4.70626	-5.61984	NaN	NaN	NaN	NaN	NaN	NaN	NaN	NaN	-5.33824	-5.91625	-5.08663	-5.01076	-5.19098	-4.86839	-4.64912	-5.40703
Q92973	1.38138	1.27117	1.24528	1.27367	1.28954	1.25985	1.19284	1.26028	1.29779	1.33119	1.15198	1.286	1.34729	1.24086	1.27587	1.24691	1.21823	1.17022	1.30659	1.33059	1.31086	1.32007	1.19085	1.32313	1.20453	1.2459	1.21673	1.27615	1.3605	1.23328	1.32657	1.30193
Q92945	3.15218	3.01784	2.99427	3.16964	3.151	3.19088	2.96125	2.96334	3.18317	3.05867	2.92718	3.19419	3.13431	3.12157	2.9753	3.00291	3.00952	3.00393	2.98916	3.14397	3.12439	3.13325	3.01494	3.18963	2.9871	2.96104	2.98963	3.11091	3.19987	3.1286	3.19596	3.04085
Q92905	-1.757	-2.04909	-2.01025	-1.91598	-1.86323	-1.77066	-1.91754	-1.92157	-1.89282	-1.97046	-1.95054	-1.82924	-1.82499	-1.86282	-1.79663	-2.02451	-1.76932	-1.80582	-1.97503	-1.97692	-1.98053	-1.95589	-1.94654	-1.76721	NaN	NaN	NaN	NaN	NaN	NaN	NaN	NaN
Q92900	1.02108	0.899936	0.971414	1.08456	0.939437	0.972757	0.994228	1.07697	0.965475	0.997587	0.843671	0.989971	1.10194	1.08149	1.01753	0.928109	0.929774	0.910001	0.964391	1.06994	1.11418	1.08864	0.951832	0.944564	0.990253	0.901675	0.982966	1.05363	1.06092	1.00746	0.978552	0.992397
Q92896	NaN	NaN	NaN	NaN	NaN	NaN	NaN	NaN	NaN	NaN	NaN	NaN	NaN	NaN	NaN	NaN	-3.07558	-3.38555	-3.12647	-3.51882	-3.39739	-3.41366	-3.80072	-3.44899	-3.38482	-3.32919	-3.54478	-3.39725	-3.40033	-3.12825	-3.23621	-3.57017
Q92890	NaN	NaN	NaN	NaN	NaN	NaN	NaN	NaN	0.917735	0.942426	0.796177	0.849406	0.855224	0.861302	0.867591	0.857449	0.902359	0.869292	0.792719	0.928713	0.879668	0.81701	0.86635	0.883881	0.82598	0.85397	0.919309	0.888002	0.844038	0.834211	0.901734	0.874162
Q92889	NaN	NaN	NaN	NaN	NaN	NaN	NaN	NaN	NaN	NaN	NaN	NaN	NaN	NaN	NaN	NaN	NaN	NaN	NaN	NaN	NaN	NaN	NaN	NaN	-4.95952	-5.27743	-4.36086	-4.4151	-5.30441	-5.31796	-4.50147	-5.21428
Q92888;REV__Q9BZR6	-1.09484	-1.34707	-1.19108	-1.13881	-0.955654	-1.04922	-1.22774	-1.04762	-1.30856	-1.25991	-1.28131	-1.19561	-0.87343	-0.957406	-1.11167	-1.07397	-1.11952	-1.05712	-1.11052	-1.0048	-1.01622	-1.31059	-1.17331	-1.25703	-1.19996	-1.13415	-0.983458	-1.08779	-1.25844	-1.17652	-1.07441	-1.11393
Q92882	NaN	NaN	NaN	NaN	NaN	NaN	NaN	NaN	-3.33739	-3.22595	-3.10538	-3.22435	-3.43526	-3.17086	-3.22177	-3.09112	NaN	NaN	NaN	NaN	NaN	NaN	NaN	NaN	-2.92864	-3.21754	-3.29624	-3.08738	-3.24049	-3.24549	-3.26574	-3.51177
Q92879;O95319	-2.2112	-2.38414	-2.22947	-2.29336	-2.32155	-2.31989	-2.08845	-2.26282	NaN	NaN	NaN	NaN	NaN	NaN	NaN	NaN	-2.44027	-2.06586	-2.22684	-2.37954	-2.33418	-2.40049	-2.00979	-2.2663	NaN	NaN	NaN	NaN	NaN	NaN	NaN	NaN
Q92878	-0.94501	-0.987918	-1.01827	-0.891483	-1.06559	-1.02244	-1.00675	-1.0781	-1.2148	-1.09395	-0.981983	-1.15849	-0.914599	-0.716636	-0.985767	-1.03407	-1.03088	-1.03217	-1.0571	-0.993857	-0.96113	-1.0391	-0.948474	-0.960709	-1.10068	-1.27194	-1.0151	-0.958868	-1.00936	-0.719588	-0.897093	-1.06219
Q92841	2.25068	2.10375	2.13304	2.12493	2.09609	2.07429	2.15519	2.21884	2.07746	2.19481	2.15743	2.14301	2.15797	2.1661	2.15578	2.14045	2.23204	2.10495	2.16255	2.17467	2.05806	2.15601	2.16665	2.14254	2.19816	2.13644	2.14704	2.13265	2.11656	2.19084	2.06997	2.1978
Q92820	1.29997	1.26218	1.50241	1.36342	1.3398	1.31512	1.46566	1.61379	1.42082	1.45461	1.76358	1.40726	1.12987	1.19641	1.42513	1.41884	1.6255	1.61876	1.23686	1.16266	1.35694	1.45016	1.42301	1.31567	1.58423	1.63812	1.40041	1.42509	1.19474	1.3539	1.27927	1.32319
Q92804	-1.91757	-2.1798	-1.99056	-2.14067	-2.34336	-1.98192	-1.71529	-2.04662	-2.08383	-2.15893	-1.99258	-1.80191	-1.85343	-2.22481	-2.06199	-2.13011	-2.02394	-2.17785	-2.00542	-1.89293	-2.02264	-1.89532	-2.19767	-1.99548	-2.10978	-1.93716	-2.1088	-1.97618	-2.04276	-2.18792	-1.98314	-1.96596
Q92797	NaN	NaN	NaN	NaN	NaN	NaN	NaN	NaN	NaN	NaN	NaN	NaN	NaN	NaN	NaN	NaN	NaN	NaN	NaN	NaN	NaN	NaN	NaN	NaN	-2.81714	-2.88103	-3.02807	-2.97406	-2.91289	-2.83062	-2.88975	-3.04557
Q92783;O75886	-1.40919	-1.49929	-1.49435	-1.34389	-1.48473	-1.30452	-1.53772	-1.28717	NaN	NaN	NaN	NaN	NaN	NaN	NaN	NaN	NaN	NaN	NaN	NaN	NaN	NaN	NaN	NaN	-1.4645	-1.32771	-1.54211	-1.35112	-1.47759	-1.47037	-1.43242	-1.27127
Q92769	-1.82007	-1.15239	-1.25999	-0.913994	-0.991295	-1.20253	-0.647696	-1.2209	-1.13295	-1.02596	-1.21004	-1.21132	-1.05458	-1.13079	-1.20954	-1.07666	-1.13044	-1.03207	-1.2854	-1.10084	-1.08149	-1.12483	-1.17209	-1.15344	-1.12807	-1.02372	-1.12417	-1.10532	-1.13402	-1.29868	-1.15629	-1.09891
Q92734	-0.144381	0.0248731	0.0140075	0.0215165	-0.127485	-0.066734	-0.10103	0.0858376	-0.113272	0.00371051	-0.011179	-0.10651	-0.146179	-0.137916	0.105876	0.0504313	0.0160345	0.0109219	-0.0679973	-0.0839463	-0.0444823	-0.000894881	0.0836807	-0.216502	-0.013847	-0.0125149	0.00552587	0.0360598	-0.195614	-0.0439268	-0.021792	-0.0594811
Q92688	1.88305	2.25606	2.26586	2.25416	2.11919	2.11203	2.09448	2.11051	2.00403	2.1093	2.40359	2.09688	1.87885	2.02735	2.31856	2.27392	2.3997	2.3014	2.04272	1.93194	2.02331	2.10783	2.24813	2.05822	2.38787	2.3495	1.97173	2.00509	1.9996	2.14835	1.95999	2.28469
Q92665	NaN	NaN	NaN	NaN	NaN	NaN	NaN	NaN	NaN	NaN	NaN	NaN	NaN	NaN	NaN	NaN	-0.814938	-0.710394	-0.711244	-0.668422	-0.696093	-0.63566	-0.964439	-0.785349	NaN	NaN	NaN	NaN	NaN	NaN	NaN	NaN
Q92625	-2.82763	-2.90473	-2.96702	-2.98514	-3.01154	-2.95656	-2.78285	-2.7029	NaN	NaN	NaN	NaN	NaN	NaN	NaN	NaN	NaN	NaN	NaN	NaN	NaN	NaN	NaN	NaN	NaN	NaN	NaN	NaN	NaN	NaN	NaN	NaN
Q92621	-0.902376	-0.385042	-0.315121	-0.338213	-0.362866	-0.499672	-0.380027	-0.460002	-0.615972	-0.426986	-0.408253	-0.47146	-0.556941	-0.470242	-0.295432	-0.36129	-0.533117	-0.495322	-0.513241	-0.372982	-0.380456	-0.249025	-0.440565	-0.595807	-0.248266	-0.264567	-0.595132	-0.454461	-0.570999	-0.554844	-0.574133	-0.344378
Q92616	2.72476	2.72232	2.61835	2.66629	2.67032	2.62914	2.66182	2.68673	2.68049	2.71113	2.57453	2.69542	2.73452	2.63671	2.67007	2.68232	2.67912	2.63889	2.71915	2.71801	2.71264	2.58413	2.60316	2.73347	2.63255	2.63361	2.74172	2.75062	2.69298	2.57648	2.71076	2.64479
Q92615	-1.18362	-1.17933	-1.28819	-1.20644	-1.40412	-1.50642	-1.31058	-1.35448	-1.52149	-1.22559	-1.25662	-1.28582	-1.30976	-1.35914	-1.24098	-1.224	-1.34947	-1.32015	-1.28291	-1.19465	-1.27386	-1.37029	-1.41708	-1.19638	NaN	NaN	NaN	NaN	NaN	NaN	NaN	NaN
Q92598;O95757	4.94332	4.99765	4.693	4.98012	4.89107	4.72938	4.81609	4.85838	4.89122	4.92949	4.69036	4.9492	4.86853	4.75184	4.893	4.92456	4.96163	4.92434	4.79415	4.88108	4.8949	4.6388	4.91151	4.89923	4.94687	4.93281	4.73974	4.89832	4.86561	4.65872	4.85252	5.0086
Q92597	-2.99821	-2.73499	-2.30177	-3.03521	-2.84808	-2.86724	-2.79423	-2.65731	-3.08253	-2.69922	-2.32826	-2.59471	-2.7128	-3.02829	-2.85551	-2.9031	-2.8248	-2.93045	-2.9652	-3.07798	-2.76625	-2.4281	-2.37227	-2.82664	NaN	NaN	NaN	NaN	NaN	NaN	NaN	NaN
Q92552	-0.0255425	-0.364882	-0.171995	-0.335455	-0.518262	-0.441258	-0.328923	-0.284381	-0.38935	-0.376246	-0.147957	-0.364599	-0.472278	-0.414753	-0.143037	-0.141493	-0.308945	-0.407825	-0.226318	-0.320353	-0.221416	-0.295332	-0.515254	-0.154044	-0.408393	-0.326612	-0.210062	-0.176167	-0.321703	-0.22867	-0.346891	-0.400444
Q92544	-1.35141	-0.916135	-1.28268	-1.15368	-1.1505	-1.08694	-1.21324	-1.06026	-1.30103	-1.32904	-0.96361	-1.07965	-1.36847	-1.42885	-0.877769	-0.887979	-0.993378	-0.843343	-1.23083	-1.33826	-1.156	-1.52352	-0.985573	-1.16712	-1.2724	-0.89424	-1.08271	-0.931104	-1.10886	-1.38074	-1.29709	-1.27653
Q92542	-1.71943	-1.80354	-1.39169	-1.797	-1.54962	-1.69695	-1.83816	-1.4871	-1.82468	-1.61406	-1.56244	-1.60312	-1.67374	-1.48377	-1.77316	-1.76086	-1.9104	-1.76735	-1.68819	-1.75667	-1.7519	-1.30683	-1.61357	-1.49873	NaN	NaN	NaN	NaN	NaN	NaN	NaN	NaN
Q92530	NaN	NaN	NaN	NaN	NaN	NaN	NaN	NaN	-0.0526734	0.0200102	-0.361019	-0.0664462	-0.0468575	-0.102004	-0.488569	-0.465569	-0.0615413	-0.108736	-0.155423	-0.137293	-0.249774	-0.520231	-0.135887	-0.18832	-0.286434	-0.270891	-0.0830658	-0.119221	-0.157949	-0.202838	-0.0524001	-0.341876
Q92522	NaN	NaN	NaN	NaN	NaN	NaN	NaN	NaN	NaN	NaN	NaN	NaN	NaN	NaN	NaN	NaN	-0.931701	-1.03329	-0.778468	-0.989895	-0.728683	-0.639774	-0.907006	-0.969489	NaN	NaN	NaN	NaN	NaN	NaN	NaN	NaN
Q92520	-1.66138	-1.63864	-1.60414	-1.75367	-1.7773	-1.52787	-1.34337	-1.50698	NaN	NaN	NaN	NaN	NaN	NaN	NaN	NaN	-1.70936	-1.74108	-1.59782	-1.54688	-1.41398	-1.56785	-1.58151	-1.46777	NaN	NaN	NaN	NaN	NaN	NaN	NaN	NaN
Q92506	NaN	NaN	NaN	NaN	NaN	NaN	NaN	NaN	NaN	NaN	NaN	NaN	NaN	NaN	NaN	NaN	NaN	NaN	NaN	NaN	NaN	NaN	NaN	NaN	-1.25639	-1.32396	-1.31029	-1.35732	-1.01501	-0.738574	-0.945219	-1.09666
Q92504	-0.823518	-0.948339	-0.916164	-0.907967	-1.05467	-0.839895	-1.19359	-1.05043	-0.939589	-0.867673	-1.07763	-0.978325	-0.884274	-0.962378	-1.09518	-0.915522	-1.04723	-0.973038	-0.782304	-0.889483	-0.885512	-0.979483	-1.11137	-1.04152	-0.869578	-1.12649	-0.836886	-0.865091	-0.895023	-1.06701	-1.03449	-1.03667
Q92499	-0.0825704	-0.0448116	0.0222352	0.0705418	-0.0725332	0.0969637	0.0213765	0.0154237	-0.192681	-0.0178704	0.014686	-0.0682592	0.00541019	0.0022184	0.125278	0.129191	0.0924518	0.0701219	-0.121251	-0.135626	0.0578666	-0.0336116	0.0297215	0.0267813	0.0615919	0.0800564	-0.134797	0.0177687	0.0279826	0.0514373	-0.192252	0.0533067
Q8WZA9	-1.87992	-2.09807	-2.00091	-1.95499	-1.8695	-1.83097	-1.99841	-1.61945	NaN	NaN	NaN	NaN	NaN	NaN	NaN	NaN	NaN	NaN	NaN	NaN	NaN	NaN	NaN	NaN	NaN	NaN	NaN	NaN	NaN	NaN	NaN	NaN
Q8WZA0	-2.13641	-2.60396	-2.4599	-2.34336	-2.56798	-2.33244	-2.32715	-2.61661	-2.38592	-2.45726	-2.51343	-2.57058	-2.19438	-2.42849	-2.31625	-2.50642	-2.35184	-2.3164	-2.22533	-2.39872	-2.70325	-2.4702	-2.41013	-2.51154	-2.40258	-2.42185	-2.64124	-2.34307	-2.35307	-2.47748	-2.28567	-2.45241
Q8WZ82	-3.9177	-3.91469	-3.93663	-3.71276	-3.97959	-3.66044	-3.76475	-3.77153	-4.07629	-4.10838	-3.73177	-3.53757	-3.87893	-4.01027	-3.57154	-3.73483	NaN	NaN	NaN	NaN	NaN	NaN	NaN	NaN	NaN	NaN	NaN	NaN	NaN	NaN	NaN	NaN
Q8WXX5	-0.291782	-0.361432	-0.401351	-0.342033	-0.352644	-0.419268	-0.366456	-0.327375	-0.456388	-0.339466	-0.442055	-0.375881	-0.254258	-0.277534	-0.390098	-0.367958	-0.481675	-0.342287	-0.331474	-0.367655	-0.341191	-0.330169	-0.351089	-0.308479	-0.391664	-0.32354	-0.446535	-0.277934	-0.339149	-0.416992	-0.285644	-0.368366
Q8WXI4	NaN	NaN	NaN	NaN	NaN	NaN	NaN	NaN	NaN	NaN	NaN	NaN	NaN	NaN	NaN	NaN	-0.647453	-0.620019	-0.661602	-0.736862	-0.761975	-0.653191	-0.540048	-0.796032	-0.657403	-0.719506	-0.770919	-0.597782	-0.705949	-0.674299	-0.573184	-0.669939
Q8WXH0	NaN	NaN	NaN	NaN	NaN	NaN	NaN	NaN	-3.30382	-3.14374	-3.02149	-3.34063	-3.15322	-3.08083	-3.07226	-3.19636	NaN	NaN	NaN	NaN	NaN	NaN	NaN	NaN	-3.33123	-3.01203	-2.93609	-3.29016	-3.18673	-3.34962	-3.09385	-3.24058
Q8WXF1	0.549892	0.623083	0.460274	0.565549	0.446921	0.444284	0.479737	0.569645	0.565915	0.501168	0.55334	0.496326	0.4222	0.524759	0.528553	0.547437	0.444302	0.621655	0.503804	0.569936	0.4229	0.584176	0.459151	0.523592	0.459405	0.563215	0.461948	0.580133	0.565157	0.492697	0.493594	0.515725
Q8WXC6	NaN	NaN	NaN	NaN	NaN	NaN	NaN	NaN	NaN	NaN	NaN	NaN	NaN	NaN	NaN	NaN	NaN	NaN	NaN	NaN	NaN	NaN	NaN	NaN	-4.47525	-4.62918	-4.41953	-5.77035	-5.37574	-6.31042	-5.05892	-4.61333
Q8WWY3	-0.485698	-0.672986	-0.422301	-0.56596	-0.66283	-0.636722	-0.48972	-0.597719	NaN	NaN	NaN	NaN	NaN	NaN	NaN	NaN	NaN	NaN	NaN	NaN	NaN	NaN	NaN	NaN	-0.563811	-0.497335	-0.535904	-0.500208	-0.623573	-0.570708	-0.61151	-0.487933
Q8WWM7	-1.03509	-1.38923	-1.1958	-1.35005	-1.30616	-1.285	-1.5431	-1.37895	-1.19761	-1.27167	-1.41863	-1.36482	-1.03672	-1.29805	-1.48103	-1.40284	-1.36054	-1.32866	-1.47713	-1.28497	-1.27716	-1.33029	-1.16985	-1.2688	-1.46551	-1.42199	-1.14526	-1.21545	-1.44172	-1.22623	-1.18148	-1.37323
Q8WWI1	0.0560395	0.0138075	0.165468	0.115214	-0.121827	-0.0465355	-0.0857528	-0.0556758	0.00177158	0.0464579	0.198631	0.0578736	-0.0893574	-0.0968001	0.0520419	-0.136599	-0.137071	-0.0415298	0.0564963	0.0536928	0.0353232	0.169079	-0.132849	0.0720164	-0.10945	-0.0703823	0.0432001	0.0355838	0.0315229	0.142154	0.0332778	-0.0597044
Q8WWC4	-0.825661	-0.795143	-0.633041	-0.829159	-0.771433	-0.770073	-1.03028	-1.03014	-0.917367	-0.772019	-0.766481	-0.793603	-0.737837	-0.915205	-0.927156	-0.847059	-0.978212	-0.855786	-0.770496	-0.843387	-0.659503	-0.650131	-0.999125	-0.913865	-0.830276	-0.882732	-0.871877	-0.787892	-0.860715	-0.631125	-0.880132	-0.925572
Q8WW12	NaN	NaN	NaN	NaN	NaN	NaN	NaN	NaN	-0.109448	-0.223337	-0.0930588	-0.111112	-0.198997	-0.332561	-0.173176	-0.202922	-0.158238	-0.255297	-0.133142	-0.0658151	-0.222463	-0.10898	-0.349481	-0.141547	-0.21313	-0.245103	-0.078991	-0.135481	-0.253107	-0.130013	-0.183704	-0.155931
Q8WVV9	-0.840988	-0.660038	-0.560035	-0.529463	-0.549158	-0.569466	-0.727663	-0.507707	-0.640184	-0.538189	-0.626817	-0.604705	-0.512812	-0.789036	-0.549767	-0.691871	-0.699214	-0.675837	-0.521656	-0.494164	-0.678873	-0.510622	-0.815633	-0.554819	-0.691292	-0.668404	-0.383628	-0.609195	-0.629422	-0.630661	-0.588151	-0.751799
Q8WVV4	1.82703	1.82431	2.20294	1.86798	1.90455	1.85599	1.9561	1.89895	1.82452	1.83923	2.12093	1.86432	1.88586	1.82509	1.99475	2.0117	2.01278	2.02528	1.91591	1.81562	1.81346	2.00946	1.92319	1.83915	2.06435	2.06551	1.90766	1.86196	1.78787	1.98555	1.71017	1.96488
Q8WVM8	-1.05817	-1.05911	-1.1597	-1.07273	-1.01955	-0.972572	-0.996391	-1.06073	-1.09376	-1.13672	-0.957113	-1.10612	-1.09575	-1.04417	-0.998018	-0.954326	-1.04968	-1.07554	-1.23769	-0.965718	-0.950544	-1.02865	-1.06626	-1.0367	-1.0732	-1.01357	-1.04453	-0.957712	-1.18337	-1.1686	-1.00048	-0.954667
Q8WVM7	-5.85568	-4.92143	-5.65658	-4.90705	-4.60114	-4.94077	-5.05121	-4.41185	NaN	NaN	NaN	NaN	NaN	NaN	NaN	NaN	-5.0765	-5.28664	-5.22749	-4.6964	-5.08637	-4.73351	-5.23667	-4.99247	NaN	NaN	NaN	NaN	NaN	NaN	NaN	NaN
Q8WUY1	-1.16872	-1.23398	-1.36178	-1.22987	-1.19026	-1.01179	-1.14976	-1.06654	-1.31104	-1.10239	-1.21921	-1.20708	-1.27873	-1.11584	-0.999906	-1.14127	-1.033	-1.13631	-1.18065	-1.31069	-1.20582	-1.11933	-1.14763	-1.24979	-1.16559	-1.09306	-1.13442	-1.19755	-1.24554	-1.38542	-1.13976	-1.01923
Q8WUM4	3.56525	3.64379	3.70185	3.61632	3.56789	3.54742	3.59144	3.59545	3.57659	3.58963	3.67334	3.59148	3.59345	3.55227	3.62564	3.64459	3.6336	3.63165	3.64234	3.57775	3.58574	3.58176	3.63548	3.54556	3.66651	3.6274	3.63168	3.60818	3.54172	3.61683	3.52083	3.62755
Q8WUM0	-0.0731206	-0.579825	-0.565147	-0.538465	-0.679902	-0.516445	-0.556012	-0.570397	NaN	NaN	NaN	NaN	NaN	NaN	NaN	NaN	NaN	NaN	NaN	NaN	NaN	NaN	NaN	NaN	-0.747842	-0.791317	-0.431192	-0.505302	-0.341683	-0.372192	-0.183578	-0.682297
Q8WUA2	NaN	NaN	NaN	NaN	NaN	NaN	NaN	NaN	NaN	NaN	NaN	NaN	NaN	NaN	NaN	NaN	NaN	NaN	NaN	NaN	NaN	NaN	NaN	NaN	-3.22539	-3.08679	-3.41399	-3.33145	-3.22066	-3.13315	-3.10018	-3.24457
Q8WU90	-0.293188	-0.551694	-0.611144	-0.447977	-0.534191	-0.697345	-0.493247	-0.603133	-0.528485	-0.401047	-0.641684	-0.47603	-0.563367	-0.575673	-0.633115	-0.397683	-0.574607	-0.520821	-0.498641	-0.572672	-0.406407	-0.516405	-0.773571	-0.357017	-0.574284	-0.588681	-0.450985	-0.424724	-0.549454	-0.587789	-0.429392	-0.60405
Q8WTV0	NaN	NaN	NaN	NaN	NaN	NaN	NaN	NaN	NaN	NaN	NaN	NaN	NaN	NaN	NaN	NaN	-0.0924702	-0.253799	-0.163363	0.135507	0.0737963	-0.0415611	0.204216	0.272771	NaN	NaN	NaN	NaN	NaN	NaN	NaN	NaN
Q8TEX9	0.313554	0.306163	0.281569	0.218967	0.228432	0.152425	0.455106	0.193845	0.239608	0.275613	0.112605	0.264045	0.373034	0.350003	0.297632	0.247452	0.26274	0.19515	0.24013	0.293909	0.361804	0.241988	0.23272	0.333298	0.164743	0.215257	0.369862	0.313453	0.321937	0.191884	0.425128	0.160093
Q8TEM1	-2.21768	-1.87161	-1.57064	-1.87695	-2.04063	-1.52191	-1.92823	-1.93979	-1.96374	-1.87169	-1.81369	-1.92298	-1.89026	-1.73577	-1.84702	-1.86751	-1.98154	-2.16842	-1.60433	-1.97021	-1.86199	-1.84141	-1.70209	-1.78964	-2.17255	-2.01241	-1.74295	-1.59598	-1.68096	-1.90904	-1.72756	-2.11972
Q8TED0	-3.75256	-3.73198	-3.54278	-3.51244	-3.76818	-4.15174	-3.96173	-4.01009	-4.02109	-3.93174	-3.745	-3.86643	-4.12235	-3.95088	-3.41304	-3.38835	-3.59978	-3.67215	-4.05631	-3.86821	-4.15345	-4.02492	-3.49294	-3.56665	-3.39275	-3.79565	-4.05861	-4.03109	-3.83444	-3.68087	-3.75774	-3.89414
Q8TEA8	-0.304441	-0.131343	-0.446473	-0.0495802	-0.341887	-0.243262	-0.310138	-0.299102	NaN	NaN	NaN	NaN	NaN	NaN	NaN	NaN	-0.165805	-0.0913356	-0.221529	-0.285618	-0.209973	-0.432952	-0.231893	-0.423696	NaN	NaN	NaN	NaN	NaN	NaN	NaN	NaN
Q8TE67	-2.10106	-2.40841	-2.43854	-2.36727	-2.32702	-2.5531	-2.45442	-2.2524	-2.48905	-2.25828	-2.33928	-2.56685	-2.30288	-2.04446	-2.45726	-2.44051	-2.49111	-2.28494	-2.66198	-2.27428	-2.34129	-2.12227	-2.5412	-2.18415	-2.23831	-2.69966	-2.54759	-2.28664	-2.17775	-2.38957	-2.25006	-2.30928
Q8TDP1	NaN	NaN	NaN	NaN	NaN	NaN	NaN	NaN	-2.02239	-2.14817	-2.50593	-2.49208	-1.91931	-2.00164	-2.09314	-2.49679	NaN	NaN	NaN	NaN	NaN	NaN	NaN	NaN	NaN	NaN	NaN	NaN	NaN	NaN	NaN	NaN
Q8TDN6	-1.07933	-0.963639	-0.887804	-0.925759	-0.950256	-0.850076	-0.898082	-0.794809	-0.987341	-0.88515	-0.905984	-0.791808	-1.06729	-1.08533	-0.773884	-0.842249	-0.92218	-0.799167	-0.832464	-0.897066	-1.03567	-1.10332	-0.913151	-0.844224	-0.952491	-0.94184	-0.825217	-0.845525	-1.00845	-0.981142	-0.840975	-0.928522
Q8TDB6	NaN	NaN	NaN	NaN	NaN	NaN	NaN	NaN	-2.79869	-2.94871	-3.3449	-3.05064	-2.92651	-3.28471	-2.9409	-3.24392	-3.18731	-2.81111	-2.82188	-3.00974	-3.2477	-3.35602	-3.02722	-3.11364	NaN	NaN	NaN	NaN	NaN	NaN	NaN	NaN
Q8TD57	-2.11255	-1.43909	-1.44154	-1.43065	-1.56734	-1.49084	-1.60483	-1.56776	-1.86985	-1.74809	-1.43272	-1.53453	-1.76099	-1.7956	-1.28011	-1.24889	-1.48737	-1.31711	-1.69676	-1.60298	-1.52512	-1.91856	-1.28827	-1.82588	-1.66659	-1.50123	-1.56026	-1.41924	-1.64379	-1.66144	-1.74817	-1.43408
Q8TCT9	NaN	NaN	NaN	NaN	NaN	NaN	NaN	NaN	-0.826147	-0.904165	-0.590272	-0.521273	-0.859372	-0.844766	-0.557535	-0.376449	-0.54662	-0.699847	-0.697117	-0.675764	-0.615019	-0.910076	-0.526507	-0.726522	-0.750992	-0.810593	-0.59004	-0.647744	-0.659613	-0.632918	-0.547158	-0.814261
Q8TCS8	-0.90009	-0.919537	-1.01846	-1.00531	-0.953159	-1.12999	-1.00323	-1.1195	NaN	NaN	NaN	NaN	NaN	NaN	NaN	NaN	-1.18521	-0.856596	-0.943031	-0.955507	-1.13818	-1.00973	-1.00712	-0.973772	-0.966263	-0.680513	-0.964281	-0.9266	-1.19408	-1.20476	-1.20833	-1.02209
Q8TCJ2	2.36393	2.3748	2.16148	2.28323	2.26092	2.19951	2.16905	2.26023	2.27688	2.34495	2.0662	2.31052	2.35177	2.19703	2.26065	2.26139	2.19662	2.09318	2.3139	2.38299	2.38159	2.22008	2.15407	2.34187	2.1422	2.17213	2.35014	2.39549	2.33447	2.15412	2.33223	2.19578
Q8TCF1	NaN	NaN	NaN	NaN	NaN	NaN	NaN	NaN	NaN	NaN	NaN	NaN	NaN	NaN	NaN	NaN	-3.55505	-3.78092	-3.99893	-3.78051	-4.05274	-3.76755	-3.57416	-3.80918	NaN	NaN	NaN	NaN	NaN	NaN	NaN	NaN
Q8TCC3	NaN	NaN	NaN	NaN	NaN	NaN	NaN	NaN	NaN	NaN	NaN	NaN	NaN	NaN	NaN	NaN	-0.717286	-0.781759	-0.763326	-0.892134	-0.818185	-0.834227	-0.914101	-0.93686	-0.734066	-0.778834	-0.787541	-0.857889	-1.01547	-0.936376	-0.871621	-0.753821
Q8TC12;Q96NR8	-1.97181	-2.09431	-2.51789	-2.16743	-2.05385	-1.93664	-1.62422	-1.91473	-2.171	-2.18868	-2.05771	-2.25223	-1.94134	-1.90756	-1.90471	-1.80161	-2.02014	-1.94441	-2.08074	-2.34497	-1.89427	-2.22503	-1.65734	-2.10201	-2.08748	-1.96561	-2.13362	-2.33919	-1.87123	-2.02069	-1.89133	-1.92502
Q8TBZ0	-0.0892061	0.0241893	-0.164377	-0.0924083	-0.209923	-0.0398541	-0.434743	-0.393549	0.0110388	-0.0498216	-0.207791	-0.107994	-0.251301	-0.170536	-0.324612	-0.24108	-0.219165	-0.211892	-0.174275	-0.0821165	-0.348178	-0.282654	-0.0954934	0.0758036	-0.189856	-0.355474	-0.181972	-0.166193	-0.132902	-0.264156	0.0406552	-0.109341
Q8TBX8	NaN	NaN	NaN	NaN	NaN	NaN	NaN	NaN	NaN	NaN	NaN	NaN	NaN	NaN	NaN	NaN	-3.38799	-3.3337	-3.25435	-3.15114	-3.28855	-3.55657	-3.16304	-3.38872	NaN	NaN	NaN	NaN	NaN	NaN	NaN	NaN
Q8TBF2	NaN	NaN	NaN	NaN	NaN	NaN	NaN	NaN	NaN	NaN	NaN	NaN	NaN	NaN	NaN	NaN	-1.74941	-1.88368	-1.62416	-1.68613	-1.53479	-1.67513	-1.66923	-1.60703	NaN	NaN	NaN	NaN	NaN	NaN	NaN	NaN
Q8TBC4	0.119298	0.0442332	0.0985753	0.0488905	0.0220937	-0.0423343	0.010964	0.126892	0.00503663	-0.00491567	-0.0651396	0.0070545	0.171424	0.117276	0.0435437	0.0889116	0.055165	0.0135732	0.0722698	0.0791392	0.0311048	-0.00162901	0.0522936	0.124363	0.0804427	0.0725844	-0.0150633	0.0740014	0.0672051	0.0685791	0.102058	-0.0283074
Q8TB72	NaN	NaN	NaN	NaN	NaN	NaN	NaN	NaN	NaN	NaN	NaN	NaN	NaN	NaN	NaN	NaN	-2.68138	-2.7001	-2.57368	-2.58192	-2.40191	-2.60248	-2.83168	-2.38859	NaN	NaN	NaN	NaN	NaN	NaN	NaN	NaN
Q8TB61	-2.66836	-2.63075	-2.5842	-2.65701	-2.68583	-2.566	-2.96224	-2.76718	-2.6247	-2.7328	-2.54137	-2.71592	-2.73181	-2.69124	-2.69667	-2.77995	-2.63076	-2.72798	-2.7198	-2.73199	-2.61332	-2.51861	-2.79759	-2.78342	-2.75063	-2.59845	-2.79491	-2.57951	-2.80146	-2.66494	-2.51787	-2.81666
Q8TAV3	NaN	NaN	NaN	NaN	NaN	NaN	NaN	NaN	-3.07505	-2.78665	-2.74547	-2.98968	-2.78321	-2.89165	-2.71239	-3.03995	NaN	NaN	NaN	NaN	NaN	NaN	NaN	NaN	NaN	NaN	NaN	NaN	NaN	NaN	NaN	NaN
Q8TAT6	-0.77415	-0.664128	-0.562724	-0.472822	-0.464616	-0.441817	-0.316955	-0.571401	-0.64183	-0.58636	-0.392183	-0.585764	-0.712287	-0.636406	-0.273137	-0.448352	NaN	NaN	NaN	NaN	NaN	NaN	NaN	NaN	-0.237242	-0.494053	-0.649663	-0.690463	-0.715785	-0.578211	-0.546723	-0.377361
Q8TAQ2	-1.17128	-1.21852	-1.38437	-1.20354	-1.46347	-1.34882	-1.34486	-1.15218	-1.31701	-1.27096	-1.3048	-1.22161	-1.33341	-1.4033	-1.19788	-1.23392	-1.30867	-1.11911	-1.28293	-1.26509	-1.17388	-1.29635	-1.53155	-1.30996	-1.51741	-1.40009	-1.16232	-1.18437	-1.1763	-1.2545	-1.28675	-1.308
Q8TAG9	NaN	NaN	NaN	NaN	NaN	NaN	NaN	NaN	NaN	NaN	NaN	NaN	NaN	NaN	NaN	NaN	NaN	NaN	NaN	NaN	NaN	NaN	NaN	NaN	-0.577889	-0.705762	-0.543715	-0.398853	-0.279818	-0.340395	-0.275283	-0.678629
Q8NI36	-4.00803	-3.72188	-3.75991	-3.71313	-4.02094	-3.49781	-3.64697	-3.72431	NaN	NaN	NaN	NaN	NaN	NaN	NaN	NaN	NaN	NaN	NaN	NaN	NaN	NaN	NaN	NaN	-3.31448	-3.47638	-3.808	-3.82374	-3.97942	-3.79538	-3.90645	-4.00642
Q8NI35	NaN	NaN	NaN	NaN	NaN	NaN	NaN	NaN	-3.74139	-3.77119	-3.65453	-3.87728	-3.7234	-3.60555	-3.57431	-3.73703	NaN	NaN	NaN	NaN	NaN	NaN	NaN	NaN	NaN	NaN	NaN	NaN	NaN	NaN	NaN	NaN
Q8NI27	NaN	NaN	NaN	NaN	NaN	NaN	NaN	NaN	-2.58931	-2.48103	-2.51606	-2.66473	-2.59771	-2.57797	-2.78866	-2.75576	-2.60171	-2.50572	-2.64973	-2.78193	-2.58632	-2.49879	-2.64474	-2.68805	NaN	NaN	NaN	NaN	NaN	NaN	NaN	NaN
Q8NGC4	-0.995934	-0.788632	-0.680834	-0.409992	-1.84578	-1.74465	-0.448197	-1.67943	NaN	NaN	NaN	NaN	NaN	NaN	NaN	NaN	NaN	NaN	NaN	NaN	NaN	NaN	NaN	NaN	NaN	NaN	NaN	NaN	NaN	NaN	NaN	NaN
Q8NFW8	-1.75764	-2.25177	-1.96448	-1.98645	-2.04908	-1.94936	-1.65943	-1.81844	NaN	NaN	NaN	NaN	NaN	NaN	NaN	NaN	NaN	NaN	NaN	NaN	NaN	NaN	NaN	NaN	-1.87942	-2.14377	-1.82673	-1.8185	-2.01843	-1.70475	-1.92969	-2.10488
Q8NFV4	NaN	NaN	NaN	NaN	NaN	NaN	NaN	NaN	0.223456	0.315601	0.405369	0.21623	0.228103	0.256491	0.289502	0.254186	0.261073	0.182059	0.251505	0.261582	0.33586	0.406067	0.23539	0.258345	0.193672	0.274099	0.27696	0.311563	0.304385	0.257595	0.301875	0.252495
Q8NFU3	1.38598	1.16983	1.39996	1.2375	1.23738	1.37446	1.32467	1.3334	1.32508	1.36854	1.12416	1.33441	1.37355	1.45715	1.2096	1.26092	1.19488	1.25971	1.38507	1.4057	1.33047	1.42755	1.17928	1.26512	1.27583	1.26874	1.4457	1.30719	1.31966	1.33085	1.27346	1.2494
Q8NFH5	-2.34267	-2.24873	-2.40109	-2.36143	-2.26099	-2.09213	-2.59006	-2.4487	-2.44645	-2.38481	-2.38068	-2.31697	-2.16195	-2.29428	-2.39572	-2.34816	-2.33388	-2.54914	-2.33817	-2.27001	-2.17081	-2.52535	-2.36699	-2.17097	-2.62376	-2.34146	-2.18661	-2.41424	-2.39558	-2.22452	-2.16138	-2.38091
Q8NFF5	NaN	NaN	NaN	NaN	NaN	NaN	NaN	NaN	NaN	NaN	NaN	NaN	NaN	NaN	NaN	NaN	-1.58469	-1.61826	-1.7317	-1.73465	-1.77741	-1.90437	-1.65139	-1.78006	-1.70087	-1.82335	-2.02121	-1.70767	-1.76766	-1.51305	-1.75644	-1.67418
Q8NF37	NaN	NaN	NaN	NaN	NaN	NaN	NaN	NaN	-4.21142	-3.97207	-3.84437	-4.23589	-3.88352	-3.83523	-3.70882	-4.02973	-4.14871	-4.18456	-4.02044	-3.61326	-4.05153	-4.0093	-3.94212	-3.76185	-3.95013	-3.76436	-3.50614	-4.13043	-4.13182	-4.39229	-4.01712	-3.85891
Q8NEA6	-0.768886	-1.11041	-1.08248	-1.16857	-1.24734	-1.06189	-1.1183	-0.842529	NaN	NaN	NaN	NaN	NaN	NaN	NaN	NaN	NaN	NaN	NaN	NaN	NaN	NaN	NaN	NaN	NaN	NaN	NaN	NaN	NaN	NaN	NaN	NaN
Q8NE86	-0.993762	-1.13174	-0.948439	-1.10218	-1.37016	-1.08679	-1.29458	-1.08902	-1.27608	-1.15013	-0.987205	-1.11089	-1.14573	-1.06855	-1.22688	-1.03949	-1.06553	-1.28484	-0.998364	-1.02354	-1.06294	-1.02996	-1.3725	-1.17249	-1.13719	-1.19031	-1.01324	-1.07835	-1.26323	-1.13084	-1.12457	-1.08316
Q8NE71	-0.0742729	0.0477238	-0.0285266	0.11118	0.0870601	0.105262	0.0728385	0.12957	-0.0720829	0.0228641	-0.0348692	-0.0181858	0.112546	0.15857	0.17384	0.0888329	0.0408716	0.206779	0.0510839	-0.06271	0.0225563	0.0504869	0.141698	-0.0213626	0.117931	0.145446	0.0229361	0.0222813	0.0430577	0.00886308	-0.069969	0.145035
Q8NE62	NaN	NaN	NaN	NaN	NaN	NaN	NaN	NaN	-3.04812	-2.94142	-2.77522	-2.88884	-3.16398	-3.00774	-2.79812	-2.77871	-2.71202	-2.7849	-3.14136	-2.98125	-2.93637	-2.87172	-2.83053	-3.15559	NaN	NaN	NaN	NaN	NaN	NaN	NaN	NaN
Q8NDZ6	NaN	NaN	NaN	NaN	NaN	NaN	NaN	NaN	-1.36657	-1.37555	-1.52399	-1.44487	-1.50687	-1.41958	-1.56754	-1.34535	NaN	NaN	NaN	NaN	NaN	NaN	NaN	NaN	NaN	NaN	NaN	NaN	NaN	NaN	NaN	NaN
Q8NDF8	NaN	NaN	NaN	NaN	NaN	NaN	NaN	NaN	NaN	NaN	NaN	NaN	NaN	NaN	NaN	NaN	NaN	NaN	NaN	NaN	NaN	NaN	NaN	NaN	-3.49953	-2.91683	-3.49696	-3.34953	-3.14517	-3.44169	-3.17222	-3.41485
Q8ND56	NaN	NaN	NaN	NaN	NaN	NaN	NaN	NaN	NaN	NaN	NaN	NaN	NaN	NaN	NaN	NaN	-0.621241	-0.567699	-0.531637	-0.479191	-0.605237	-0.643171	-0.729314	-0.652142	NaN	NaN	NaN	NaN	NaN	NaN	NaN	NaN
Q8NCW5	0.118575	0.1444	-0.14459	0.0293884	0.000980486	0.141806	-0.00521615	0.103614	0.0426702	0.158939	0.122044	0.180952	-0.0856122	-0.0173741	-0.0204072	0.0476991	0.176249	0.133474	0.258464	0.0948405	-0.266005	-0.235577	0.165631	0.0346347	0.00193289	0.00408462	0.0766015	0.0849945	0.0673151	0.0621812	0.0315285	0.10324
Q8NCL4;Q14435	-4.64759	-3.87928	-3.40591	-3.2347	-3.69772	-3.03185	-3.21971	-4.03495	-3.51562	-3.65272	-3.89168	-3.59254	-3.58074	-3.44709	-3.37784	-4.09662	NaN	NaN	NaN	NaN	NaN	NaN	NaN	NaN	-3.55884	-3.42395	-3.70266	-3.69872	-3.72714	-3.68821	-3.90108	-3.35461
Q8NCF5	NaN	NaN	NaN	NaN	NaN	NaN	NaN	NaN	-3.79585	-3.93597	-3.9557	-3.65323	-3.53242	-3.5601	-3.6949	-3.77651	-3.61576	-3.94278	-3.59988	-3.43334	-3.88675	-3.94093	-3.57311	-3.97786	NaN	NaN	NaN	NaN	NaN	NaN	NaN	NaN
Q8NCD3	NaN	NaN	NaN	NaN	NaN	NaN	NaN	NaN	0.452188	0.432566	0.740069	0.642145	0.275218	0.292924	0.531321	0.651939	NaN	NaN	NaN	NaN	NaN	NaN	NaN	NaN	0.651359	0.508611	0.496274	0.557007	0.43761	0.498603	0.303434	0.617951
Q8NCA5	NaN	NaN	NaN	NaN	NaN	NaN	NaN	NaN	NaN	NaN	NaN	NaN	NaN	NaN	NaN	NaN	NaN	NaN	NaN	NaN	NaN	NaN	NaN	NaN	-2.61472	-2.4207	-2.43795	-2.25769	-2.46428	-2.32536	-2.44595	-2.31817
Q8NC56	-1.65971	-1.37636	-1.08865	-1.23543	-1.10571	-1.25039	-1.33446	-1.40082	-1.56289	-1.32149	-1.15643	-1.32761	-1.49079	-1.29812	-1.09395	-1.20644	NaN	NaN	NaN	NaN	NaN	NaN	NaN	NaN	-1.38875	-0.957318	-1.27236	-1.50197	-1.64161	-1.07077	-1.66493	-1.12336
Q8NC51	2.31567	2.09909	2.01714	2.1127	2.17891	2.15453	1.97454	2.13452	2.11631	2.20988	1.99495	2.20876	2.20126	2.04138	2.11371	2.13912	2.21125	2.19839	2.13008	2.19929	2.095	1.92937	2.18658	2.07993	2.05971	2.07074	2.13341	2.09208	2.25647	2.09334	2.16058	2.14411
Q8NBX0	NaN	NaN	NaN	NaN	NaN	NaN	NaN	NaN	NaN	NaN	NaN	NaN	NaN	NaN	NaN	NaN	NaN	NaN	NaN	NaN	NaN	NaN	NaN	NaN	-3.95223	-3.59752	-3.26698	-3.35961	-3.58766	-3.43421	-3.25333	-4.26414
Q8NBU5	NaN	NaN	NaN	NaN	NaN	NaN	NaN	NaN	-3.78727	-3.2269	-3.63307	-3.42328	-3.28744	-3.45591	-3.43785	-3.24946	NaN	NaN	NaN	NaN	NaN	NaN	NaN	NaN	-3.44172	-3.36591	-3.22087	-3.34782	-3.64893	-3.62223	-3.30072	-3.53498
Q8NBT2	NaN	NaN	NaN	NaN	NaN	NaN	NaN	NaN	NaN	NaN	NaN	NaN	NaN	NaN	NaN	NaN	-4.63169	-4.98056	-4.59884	-4.59874	-4.86628	-4.60397	-4.94886	-5.1535	NaN	NaN	NaN	NaN	NaN	NaN	NaN	NaN
Q8NBS9	3.24593	3.16887	2.9602	3.29376	3.13335	3.09087	3.06235	3.13081	3.24878	3.18578	2.95143	3.22549	3.08274	3.08543	3.13163	3.16464	3.14084	3.17297	3.03531	3.15033	3.0918	2.94133	3.2663	3.26388	3.14176	3.12901	3.10719	3.24729	3.16573	2.87376	3.21217	3.18319
Q8NBQ5	0.00907667	-0.217717	-0.0290207	-0.0427071	-0.0886252	-0.120164	-0.139633	0.0304188	-0.131634	-0.0797169	0.0680089	-0.0794367	-0.056732	-0.142716	-0.0862336	-0.0212741	-0.0201777	-0.0706051	0.0241587	-0.155606	-0.174074	-0.0806201	-0.0713225	-0.0279528	-0.0819722	-0.0116523	0.0104812	-0.0679503	-0.123438	-0.0229686	-0.155386	-0.0830398
Q8NBN7	-3.74871	-3.91801	-3.64235	-3.15665	-3.74104	-3.47721	-3.3256	-3.42005	NaN	NaN	NaN	NaN	NaN	NaN	NaN	NaN	-3.602	-3.32964	-3.61176	-3.68251	-3.68804	-3.69933	-3.62696	-3.18793	NaN	NaN	NaN	NaN	NaN	NaN	NaN	NaN
Q8NBJ7	-1.64639	-1.91125	-2.11454	-1.6478	-1.75557	-1.60061	-1.75228	-2.06738	NaN	NaN	NaN	NaN	NaN	NaN	NaN	NaN	NaN	NaN	NaN	NaN	NaN	NaN	NaN	NaN	NaN	NaN	NaN	NaN	NaN	NaN	NaN	NaN
Q8NBJ5	-0.793629	-0.76794	-1.21372	-0.727278	-0.768207	-0.750186	-0.917826	-0.790493	-0.856846	-0.630636	-1.16865	-0.809874	-0.66905	-0.934862	-0.859399	-0.804039	-1.03827	-0.844145	-0.954835	-0.841009	-0.662872	-0.941776	-0.69771	-0.752044	-0.879506	-0.978793	-0.907417	-0.668918	-0.758483	-1.05798	-0.728835	-0.720432
Q8NBF6	-3.88632	-3.58066	-3.40167	-3.74923	-3.58163	-3.71613	-3.8589	-3.63528	-3.91504	-3.62746	-3.98164	-3.61925	-3.5626	-3.55979	-3.59011	-3.55102	-3.6634	-3.68507	-3.38997	-3.57539	-3.89307	-3.99241	-3.69945	-3.49705	-3.81615	-3.68735	-3.41836	-3.59297	-3.99133	-3.74776	-3.68602	-3.46618
Q8N983	NaN	NaN	NaN	NaN	NaN	NaN	NaN	NaN	-1.00768	-1.10345	-0.999441	-1.2079	-1.00487	-1.00584	-1.09781	-1.03242	-1.27691	-0.959398	-1.05433	-0.935952	-0.982039	-1.0407	-1.18594	-1.02984	-1.23152	-1.09557	-1.05339	-0.922447	-1.09444	-0.916623	-0.95733	-1.21844
Q8N8K9	-1.04623	-0.249463	-0.15629	-0.62252	-0.539526	-0.670348	-0.43189	-0.393155	-0.737464	-0.47947	-0.0772991	-0.68139	-0.896742	-0.741405	-0.25983	-0.245371	-0.125396	-0.195685	-0.498774	-0.84244	-0.747301	-0.750269	-0.272686	-0.679719	-0.139955	-0.0247141	-0.562954	-0.627906	-0.719452	-0.812051	-0.977297	-0.270049
Q8N766	-1.53972	-1.85613	-1.82408	-1.77832	-1.92974	-1.55177	-1.6565	-1.77781	-1.70131	-1.7054	-2.05617	-1.79412	-1.51698	-1.61688	-1.81122	-1.70454	-1.80551	-1.9937	-1.80315	-1.62856	-1.53172	-1.77738	-1.68418	-1.68547	-1.78504	-2.08347	-1.8009	-1.59755	-1.52337	-1.60522	-1.77295	-1.73254
Q8N6T3	NaN	NaN	NaN	NaN	NaN	NaN	NaN	NaN	NaN	NaN	NaN	NaN	NaN	NaN	NaN	NaN	NaN	NaN	NaN	NaN	NaN	NaN	NaN	NaN	-2.94541	-2.98459	-3.22294	-3.52181	-3.17317	-3.4965	-2.8822	-3.30168
Q8N6R0	-1.83401	-2.15503	-2.10675	-2.02706	-1.9126	-2.12048	-2.09705	-2.08498	NaN	NaN	NaN	NaN	NaN	NaN	NaN	NaN	-2.34257	-2.0941	-2.2912	-2.11742	-1.60795	-1.90703	-1.92996	-2.10357	-2.31484	-2.26332	-2.03115	-1.98557	-1.73409	-1.95467	-1.85697	-2.19918
Q8N6H7	0.76853	0.685732	0.602451	0.670622	0.655919	0.659477	0.59194	0.719835	0.650088	0.69324	0.632413	0.715111	0.749776	0.582683	0.642287	0.683012	0.68913	0.608759	0.586931	0.591704	0.736142	0.712741	0.622119	0.798531	0.606641	0.64888	0.715907	0.768993	0.615136	0.674656	0.749121	0.572182
Q8N684	-2.74858	-2.9726	-2.98553	-2.82562	-2.81019	-2.93321	-2.90867	-2.92904	-3.05053	-2.79345	-2.88538	-2.84262	-2.90675	-2.957	-2.73326	-2.90269	-2.84629	-2.89041	-2.87345	-2.81012	-2.99328	-3.05107	-2.82964	-2.82336	-3.12679	-2.90615	-2.97804	-2.80634	-2.7225	-2.97066	-2.8185	-2.81278
Q8N5N7	-1.3	-1.17877	-1.27345	-1.30577	-1.33082	-1.46673	-1.37761	-1.21221	-1.2895	-1.33042	-1.20507	-1.2447	-1.24555	-1.3943	-1.44141	-1.31901	-1.17886	-1.34762	-1.21314	-1.35991	-1.35226	-1.392	-1.27615	-1.32903	-1.43137	-1.24758	-1.1761	-1.31365	-1.23484	-1.31784	-1.3155	-1.42477
Q8N5M9	-1.87278	-1.67118	-1.67674	-1.97324	-1.77848	-1.64904	-1.75359	-1.74445	NaN	NaN	NaN	NaN	NaN	NaN	NaN	NaN	NaN	NaN	NaN	NaN	NaN	NaN	NaN	NaN	-1.67331	-1.64296	-1.93482	-1.71968	-1.64236	-1.94962	-1.86585	-1.68941
Q8N5M4	-0.575233	-0.554779	-0.616727	-0.604699	-0.57202	-0.567137	-0.772174	-0.46312	-0.475349	-0.562452	-0.757564	-0.549272	-0.556884	-0.581062	-0.624446	-0.617998	NaN	NaN	NaN	NaN	NaN	NaN	NaN	NaN	-0.556913	-0.561893	-0.58356	-0.486175	-0.615388	-0.707748	-0.582121	-0.631
Q8N5K1	-0.600133	-0.489921	-0.616606	-0.387625	-0.380978	-0.56039	-0.489431	-0.470209	-0.480749	-0.345024	-0.629883	-0.518353	-0.397933	-0.481589	-0.570978	-0.518447	-0.445303	-0.524894	-0.502326	-0.710653	-0.552979	-0.481822	-0.398929	-0.380499	-0.575737	-0.509635	-0.603567	-0.438853	-0.511525	-0.38181	-0.472658	-0.456105
Q8N4T8	-0.480143	-0.646818	-0.340776	-0.549521	-0.0542249	-0.13378	-0.315036	-0.293277	NaN	NaN	NaN	NaN	NaN	NaN	NaN	NaN	-0.486074	-0.591054	-0.435217	-0.509322	-0.251248	-0.0791601	-0.301934	-0.17161	NaN	NaN	NaN	NaN	NaN	NaN	NaN	NaN
Q8N4P3	NaN	NaN	NaN	NaN	NaN	NaN	NaN	NaN	-2.50855	-2.47383	-2.37644	-2.42892	-2.02711	-1.82459	-2.14586	-1.95137	NaN	NaN	NaN	NaN	NaN	NaN	NaN	NaN	NaN	NaN	NaN	NaN	NaN	NaN	NaN	NaN
Q8N490	-2.51833	-2.1968	-2.01712	-1.96813	-1.99871	-2.08833	-2.09244	-2.03044	-2.30974	-2.02474	-2.26301	-1.96696	-2.10795	-2.05795	-2.06451	-2.10905	-1.9833	-1.91832	-2.09808	-2.24484	-2.09366	-2.21589	-1.95446	-2.36684	NaN	NaN	NaN	NaN	NaN	NaN	NaN	NaN
Q8N465	-3.44788	-3.9221	-3.50332	-3.64584	-4.19531	-4.19967	-3.28303	-3.61174	NaN	NaN	NaN	NaN	NaN	NaN	NaN	NaN	-4.05133	-3.41716	-4.1747	-4.01292	-3.42178	-3.3742	-3.43156	-3.95957	-3.90711	-3.92285	-3.67769	-3.63786	-3.41871	-3.72816	-3.64015	-3.84185
Q8N3R9	NaN	NaN	NaN	NaN	NaN	NaN	NaN	NaN	-4.52557	-4.70143	-4.32435	-4.25971	-4.52133	-4.07571	-4.0163	-4.11294	-4.1421	-4.39224	-4.40499	-3.91166	-4.15893	-4.32766	-4.71929	-4.47716	-4.14101	-4.13976	-4.6994	-4.40398	-4.06205	-4.24098	-4.56353	-4.28969
Q8N3E9	NaN	NaN	NaN	NaN	NaN	NaN	NaN	NaN	NaN	NaN	NaN	NaN	NaN	NaN	NaN	NaN	-4.23364	-4.41451	-3.9823	-3.7487	-4.38324	-4.65522	-3.74234	-4.07728	NaN	NaN	NaN	NaN	NaN	NaN	NaN	NaN
Q8N392	-1.42969	-1.57341	-1.47666	-1.70266	-1.85486	-1.72384	-1.73678	-1.64128	NaN	NaN	NaN	NaN	NaN	NaN	NaN	NaN	NaN	NaN	NaN	NaN	NaN	NaN	NaN	NaN	NaN	NaN	NaN	NaN	NaN	NaN	NaN	NaN
Q8N335	-0.493851	-0.509141	-0.559613	-0.437777	-0.586075	-0.522766	-0.519259	-0.582974	-0.491974	-0.521133	-0.500972	-0.563233	-0.508454	-0.67531	-0.472085	-0.512818	-0.439407	-0.586002	-0.589675	-0.551582	-0.460607	-0.457267	-0.571756	-0.542893	-0.586371	-0.541859	-0.447812	-0.551028	-0.507743	-0.420504	-0.5681	-0.578147
Q8N302	NaN	NaN	NaN	NaN	NaN	NaN	NaN	NaN	NaN	NaN	NaN	NaN	NaN	NaN	NaN	NaN	-0.35651	-0.269207	-0.164225	-0.260402	-0.265973	-0.0783119	-0.196636	-0.188525	NaN	NaN	NaN	NaN	NaN	NaN	NaN	NaN
Q8N2K0	0.0727245	-0.0204411	-0.135444	-0.0826657	-0.00854273	0.0840516	-0.00824395	-0.114775	-0.0868333	0.0072334	-0.120046	-0.0314682	0.116425	-0.0307281	-0.0176804	0.0011145	NaN	NaN	NaN	NaN	NaN	NaN	NaN	NaN	-0.0674841	-0.0873381	-0.0244184	-0.0135945	-0.12475	0.112791	0.0242046	0.0220895
Q8N2F6	-0.73351	-1.09088	-1.04172	-1.081	-1.15981	-1.03601	-1.13225	-1.05858	-0.875425	-0.982186	-1.09741	-1.13889	-1.01045	-0.921883	-1.0689	-1.24375	-0.96463	-1.07236	-1.0427	-1.05442	-0.93466	-1.28072	-0.973551	-1.06217	-1.15541	-0.975638	-0.797974	-1.15138	-1.00602	-0.98835	-1.06689	-1.25154
Q8N228	NaN	NaN	NaN	NaN	NaN	NaN	NaN	NaN	2.79256	2.96249	2.8294	2.83187	2.74134	2.79954	2.7308	2.8248	2.79215	2.80682	2.85046	2.85516	2.72716	2.70405	2.85529	2.93397	2.8615	2.88949	2.76723	2.86033	2.87798	2.72973	2.71596	2.82931
Q8N1G4	-1.32512	-1.72077	-1.69152	-1.67108	-1.84858	-1.6561	-1.61114	-1.73604	-1.68271	-1.47163	-1.75632	-1.90746	-1.50926	-1.63419	-1.61403	-1.72351	-1.72943	-1.97243	-1.52339	-1.61182	-1.60662	-1.63572	-1.53496	-1.68458	-1.63145	-1.70102	-1.96244	-1.73411	-1.7003	-1.62214	-1.32695	-1.62659
Q8N1G0	-0.173738	-0.224901	-0.0369526	-0.238503	-0.292039	-0.232005	-0.0196283	-0.296473	-0.261557	-0.232461	-0.0599584	-0.16198	-0.139886	-0.332596	-0.0753977	-0.241728	-0.215389	-0.129298	-0.221322	-0.236737	-0.186741	-0.00773829	-0.195554	-0.31332	-0.165549	-0.111994	-0.0719162	-0.18043	-0.239578	-0.305533	-0.110377	-0.319449
Q8N1F7	-0.253233	-0.324223	-0.463273	-0.322924	-0.245728	-0.277827	-0.106718	-0.319784	-0.352502	-0.256685	-0.414612	-0.332873	-0.11352	-0.134258	-0.304289	-0.357572	-0.428161	-0.395482	-0.312287	-0.345097	-0.0373573	-0.159215	-0.412811	-0.206167	-0.401614	-0.370775	-0.430741	-0.333153	-0.31275	-0.0947322	-0.143258	-0.249235
Q8N183	-0.528512	-0.571087	-0.589256	-0.444643	-0.660777	-0.689549	-0.686366	-0.521344	-0.429552	-0.507173	-0.582675	-0.56629	-0.61559	-0.639718	-0.6478	-0.720019	-0.636419	-0.646375	-0.535477	-0.561378	-0.663246	-0.625466	-0.566884	-0.482258	-0.483619	-0.640133	-0.591509	-0.556471	-0.671698	-0.493931	-0.530556	-0.845969
Q8N163	0.997515	1.02851	1.04197	0.986481	0.929338	1.03136	1.00003	1.01259	0.957762	0.995744	0.902583	0.989551	1.14653	1.05622	1.01434	0.948354	0.916395	0.972474	0.982774	1.01731	1.04664	1.09254	0.987862	1.03021	0.904524	0.944523	0.996799	1.01762	1.06169	1.1293	1.06191	0.939144
Q8N0U8	-1.83904	-1.59225	-1.43865	-1.53347	-1.64822	-1.51685	-1.51468	-1.47974	-1.71926	-1.48216	-1.52294	-1.56437	-1.70733	-1.49194	-1.50078	-1.58712	-1.508	-1.37669	-1.48626	-1.69879	-1.59758	-1.68851	-1.51203	-1.70187	-1.44162	-1.46279	-1.57277	-1.54466	-1.74581	-1.75571	-1.64552	-1.41403
Q8IZL8	-2.70009	-2.74472	-2.66898	-2.96065	-2.69824	-2.94715	-3.07254	-2.58312	-2.87939	-2.77271	-2.68294	-2.75257	-2.7923	-2.94989	-2.82847	-2.61565	-2.77965	-2.83515	-2.68812	-2.90004	-2.81855	-2.73912	-2.74863	-2.79189	-2.87872	-2.75033	-2.8648	-2.90422	-3.26259	-2.69804	-2.43613	-2.62017
Q8IZ83	-6.54201	-5.23705	-5.36355	-4.53443	-5.11068	-4.68682	-5.18969	-5.02927	-5.76625	-4.74882	-5.46604	-5.28605	-4.45471	-5.27046	-5.31117	-5.43972	-6.54914	-4.75394	-5.14581	-4.83524	-4.68951	-5.58818	-5.13239	-5.00619	-5.09969	-5.20178	-5.04123	-5.32309	-5.25521	-5.30135	-4.90438	-5.55344
Q8IZ07	-0.395018	-0.269773	-0.232353	-0.209672	-0.556062	-0.445649	-0.453663	-0.318057	NaN	NaN	NaN	NaN	NaN	NaN	NaN	NaN	NaN	NaN	NaN	NaN	NaN	NaN	NaN	NaN	NaN	NaN	NaN	NaN	NaN	NaN	NaN	NaN
Q8IYU8	NaN	NaN	NaN	NaN	NaN	NaN	NaN	NaN	-2.69795	-2.6915	-2.25769	-2.56387	-2.499	-2.57588	-2.37211	-2.27178	-2.1274	-2.29995	-2.7115	-2.48841	-2.54467	-2.96271	-2.44373	-2.4038	NaN	NaN	NaN	NaN	NaN	NaN	NaN	NaN
Q8IYT4	1.5077	1.5054	1.33708	1.43239	1.296	1.21612	1.3077	1.39993	1.41257	1.42954	1.54607	1.39238	1.1514	1.19142	1.41275	1.44043	NaN	NaN	NaN	NaN	NaN	NaN	NaN	NaN	1.53519	1.52488	1.27381	1.27664	1.34874	1.24802	1.34154	1.33176
Q8IYS2	NaN	NaN	NaN	NaN	NaN	NaN	NaN	NaN	NaN	NaN	NaN	NaN	NaN	NaN	NaN	NaN	NaN	NaN	NaN	NaN	NaN	NaN	NaN	NaN	-4.15486	-4.20121	-4.95562	-4.17697	-3.92914	-4.40348	-4.63958	-5.14434
Q8IYB3	NaN	NaN	NaN	NaN	NaN	NaN	NaN	NaN	NaN	NaN	NaN	NaN	NaN	NaN	NaN	NaN	-1.28059	-1.4919	-1.84153	-1.91306	-1.84679	-1.75324	-1.58518	-1.76228	-2.36522	-2.30268	-1.19925	-1.41535	-1.4998	-1.29142	-1.21144	-2.17826
Q8IY81	-2.15102	-2.57969	-2.27715	-2.51293	-2.33714	-2.28865	-2.36875	-2.38502	-2.48739	-2.2854	-2.68429	-2.46106	-2.16208	-2.24761	-2.25913	-2.352	-2.70523	-2.36418	-2.38864	-2.34701	-2.15686	-2.15831	-2.54143	-2.32773	-2.47401	-2.50354	-2.11042	-2.18864	-2.15499	-2.44494	-2.56858	-2.51078
Q8IY67	-1.76927	-1.67261	-1.82404	-1.66338	-1.7945	-1.46725	-1.82656	-1.65178	-1.80828	-1.61477	-1.65284	-1.93665	-1.60418	-1.65026	-1.63427	-1.76626	-1.76158	-1.74642	-1.62529	-1.83486	-1.86027	-1.51686	-1.80196	-1.52109	-1.86049	-1.73129	-1.74138	-1.71382	-1.78619	-1.59932	-1.63198	-1.60466
Q8IXM3	-2.50793	-2.16896	-2.23454	-2.20329	-2.24192	-2.17118	-2.12484	-2.20106	-2.06261	-2.32519	-2.43211	-2.26691	-2.20115	-2.38134	-2.17699	-2.10343	-2.15392	-2.0645	-2.33789	-2.21866	-2.30455	-2.42492	-2.07243	-2.30103	NaN	NaN	NaN	NaN	NaN	NaN	NaN	NaN
Q8IXI1;Q8IXI2	-1.29142	-1.38977	-1.29991	-1.54239	-1.50332	-1.38162	-1.25029	-1.43898	-1.37508	-1.31896	-1.19696	-1.58521	-1.28492	-1.53746	-1.34665	-1.44105	-1.33988	-1.29717	-1.18401	-1.30758	-1.35867	-1.44426	-1.69005	-1.48624	-1.39952	-1.23499	-1.22258	-1.30914	-1.69856	-1.48608	-1.36656	-1.39787
Q8IXH7	NaN	NaN	NaN	NaN	NaN	NaN	NaN	NaN	-2.05714	-2.14017	-2.05153	-2.01573	-1.93586	-1.91185	-1.83915	-1.86604	-1.87949	-2.16509	-1.90394	-2.02575	-1.79945	-1.93893	-2.11057	-1.96702	-2.20132	-1.95725	-1.86675	-2.05839	-1.65006	-2.18125	-1.75934	-2.23326
Q8IXB1	-3.13831	-3.07074	-3.56291	-3.59944	-3.12653	-3.16057	-2.94825	-3.21706	-3.40232	-3.27462	-3.25195	-3.44419	-3.01271	-3.27267	-3.1502	-2.97764	-3.11985	-3.30273	-3.35012	-3.32821	-3.00254	-3.41274	-3.11917	-3.1391	-3.33493	-3.29774	-3.09922	-3.04752	-3.11108	-3.13515	-3.29027	-3.45471
Q8IX12	NaN	NaN	NaN	NaN	NaN	NaN	NaN	NaN	NaN	NaN	NaN	NaN	NaN	NaN	NaN	NaN	-0.408703	-0.450808	-0.332955	-0.225437	-0.191217	-0.116586	-0.509041	-0.354022	NaN	NaN	NaN	NaN	NaN	NaN	NaN	NaN
Q8IWX8	-2.35017	-2.45101	-2.43705	-2.561	-2.59155	-2.61491	-2.43297	-2.48468	-2.50773	-2.49233	-2.82941	-2.39981	-2.61474	-2.56198	-2.23517	-2.62506	NaN	NaN	NaN	NaN	NaN	NaN	NaN	NaN	NaN	NaN	NaN	NaN	NaN	NaN	NaN	NaN
Q8IWB9	-0.825009	-0.82015	-0.558159	-1.00463	-0.764603	-0.863822	-0.874199	-0.922776	NaN	NaN	NaN	NaN	NaN	NaN	NaN	NaN	-0.913945	-0.997479	-0.770793	-0.878046	-0.889035	-0.538107	-0.856299	-0.784537	-0.947863	-0.958836	-0.807507	-0.816795	-0.914675	-0.607212	-0.746614	-0.825036
Q8IWA4	NaN	NaN	NaN	NaN	NaN	NaN	NaN	NaN	-4.29793	-4.21645	-4.13762	-4.13353	-4.66163	-3.49189	-3.87553	-3.77956	NaN	NaN	NaN	NaN	NaN	NaN	NaN	NaN	-4.26075	-4.51617	-4.70011	-3.77824	-3.74195	-3.69088	-4.20689	-3.67257
Q8IWA0	-4.0126	-4.47922	-4.67485	-4.21935	-3.89222	-4.41506	-4.39751	-4.08938	NaN	NaN	NaN	NaN	NaN	NaN	NaN	NaN	NaN	NaN	NaN	NaN	NaN	NaN	NaN	NaN	NaN	NaN	NaN	NaN	NaN	NaN	NaN	NaN
Q8IW41	-2.32741	-2.36249	-2.16616	-2.367	-2.47237	-2.21331	-2.26842	-2.16566	NaN	NaN	NaN	NaN	NaN	NaN	NaN	NaN	NaN	NaN	NaN	NaN	NaN	NaN	NaN	NaN	NaN	NaN	NaN	NaN	NaN	NaN	NaN	NaN
Q8IVT2	-0.510773	-0.869755	-0.874052	-0.787848	-0.810992	-0.761446	-0.723294	-0.867459	-0.896004	-0.825775	-0.90662	-0.714563	-0.574639	-0.689809	-0.726891	-0.831308	-0.788351	-0.911231	-0.854956	-0.74614	-0.715516	-0.769141	-0.747337	-0.628226	-0.834275	-1.02564	-0.897149	-0.65289	-0.678679	-0.60278	-0.71239	-0.817004
Q8IVS2	NaN	NaN	NaN	NaN	NaN	NaN	NaN	NaN	NaN	NaN	NaN	NaN	NaN	NaN	NaN	NaN	NaN	NaN	NaN	NaN	NaN	NaN	NaN	NaN	-2.47252	-2.66746	-2.4515	-2.3813	-2.38569	-2.129	-2.41615	-2.48808
Q8IVP5	NaN	NaN	NaN	NaN	NaN	NaN	NaN	NaN	-4.24491	-4.36575	-4.13521	-3.79009	-4.34422	-4.09274	-3.83826	-4.01868	-4.42241	-4.04197	-4.40716	-4.09097	-3.80969	-4.08785	-3.7598	-4.22165	-4.11505	-4.1651	-4.17994	-3.82814	-4.00218	-4.63274	-3.98248	-3.93716
Q8IVF2	NaN	NaN	NaN	NaN	NaN	NaN	NaN	NaN	-5.09424	-5.24721	-5.49509	-4.63187	-5.23684	-4.90899	-5.18889	-5.0798	NaN	NaN	NaN	NaN	NaN	NaN	NaN	NaN	NaN	NaN	NaN	NaN	NaN	NaN	NaN	NaN
Q8IVD9	NaN	NaN	NaN	NaN	NaN	NaN	NaN	NaN	NaN	NaN	NaN	NaN	NaN	NaN	NaN	NaN	NaN	NaN	NaN	NaN	NaN	NaN	NaN	NaN	-5.69138	NaN	-7.97785	-5.35355	-5.43082	-6.56695	-5.2059	-7.14783
Q8IV56	NaN	NaN	NaN	NaN	NaN	NaN	NaN	NaN	NaN	NaN	NaN	NaN	NaN	NaN	NaN	NaN	-1.9378	-2.02166	-1.71725	-1.69547	-1.58255	-1.16504	-1.79144	-1.34586	-1.87378	-1.96131	-1.68763	-1.43171	-1.52051	-1.42599	-1.3216	-2.00213
Q8IUE6	0.722214	0.844055	1.07357	0.91957	0.755361	0.813393	0.805292	0.91373	0.791522	0.808853	1.00967	0.858015	0.826494	0.74341	0.867638	0.937693	0.976802	0.812353	0.9172	0.805852	0.862531	0.974717	0.837652	0.619051	0.822508	0.839911	0.900074	0.860084	0.80683	1.01618	0.768931	0.831988
Q8IUC4;A8MT19	NaN	NaN	NaN	NaN	NaN	NaN	NaN	NaN	-1.15772	-1.26023	-1.5436	-1.37543	-1.05594	-1.26253	-1.13118	-1.36742	-1.14127	-1.41385	-1.21746	-1.19567	-1.18575	-1.23824	-1.2174	-1.17208	NaN	NaN	NaN	NaN	NaN	NaN	NaN	NaN
Q8IU81	-1.67739	-2.22497	-2.19134	-2.20503	-2.21854	-2.09644	-2.15935	-2.16746	NaN	NaN	NaN	NaN	NaN	NaN	NaN	NaN	-2.32424	-2.21537	-2.1438	-1.90727	-1.92678	-2.06999	-2.24507	-2.09641	NaN	NaN	NaN	NaN	NaN	NaN	NaN	NaN
Q86YP4	-1.79959	-2.01693	-1.97595	-2.09302	-2.2093	-1.93743	-2.09655	-2.05498	NaN	NaN	NaN	NaN	NaN	NaN	NaN	NaN	NaN	NaN	NaN	NaN	NaN	NaN	NaN	NaN	-2.10535	-2.13809	-1.88638	-1.91041	-1.9201	-2.25688	-2.00669	-1.93955
Q86YN1	NaN	NaN	NaN	NaN	NaN	NaN	NaN	NaN	NaN	NaN	NaN	NaN	NaN	NaN	NaN	NaN	-4.57903	-5.04891	-4.92982	-5.78525	-4.80058	-4.90277	-5.53223	-5.09478	-5.01631	-5.48606	-5.01763	-4.84847	-5.13875	-5.27468	-5.16688	-4.70043
Q86Y79	NaN	NaN	NaN	NaN	NaN	NaN	NaN	NaN	NaN	NaN	NaN	NaN	NaN	NaN	NaN	NaN	-2.22294	-2.14893	-2.0077	-2.0861	-2.21871	-1.80616	-2.0013	-1.91596	-2.22337	-1.9214	-1.92285	-1.98798	-2.12033	-2.03054	-2.12905	-2.04805
Q86Y56	-3.04871	-3.10907	-3.10906	-3.02502	-3.15655	-2.9798	-2.76831	-2.8873	-3.064	-3.12731	-3.09806	-3.0216	-2.93482	-2.96933	-2.81146	-3.0977	-3.27722	-3.25037	-3.08262	-2.89378	-2.89283	-3.10792	-2.89862	-2.74326	-3.18147	-3.08134	-2.81426	-2.93411	-3.13087	-3.08805	-2.90323	-3.00921
Q86Y39	NaN	NaN	NaN	NaN	NaN	NaN	NaN	NaN	NaN	NaN	NaN	NaN	NaN	NaN	NaN	NaN	-2.45675	-2.35823	-2.52475	-2.56805	-2.36385	-2.38973	-2.40828	-2.1849	NaN	NaN	NaN	NaN	NaN	NaN	NaN	NaN
Q86XP3	-1.43087	-1.63367	-1.83826	-1.72963	-1.33926	-1.52129	-1.45678	-1.67081	-1.6085	-1.55651	-1.73859	-1.69988	-1.41267	-1.44987	-1.72859	-1.44099	-1.56199	-1.83543	-1.60666	-1.57247	-1.35783	-1.54845	-1.67534	-1.46141	-1.72162	-1.66779	-1.41568	-1.63248	-1.44967	-1.52114	-1.38063	-1.82465
Q86X55	NaN	NaN	NaN	NaN	NaN	NaN	NaN	NaN	-0.455147	-0.325205	-1.01757	-0.674866	-0.442341	-0.423281	-0.734268	-0.89952	NaN	NaN	NaN	NaN	NaN	NaN	NaN	NaN	-0.705596	-0.800166	-0.637635	-0.577655	-0.411756	-0.584258	-0.449351	-0.706123
Q86X10	-2.1196	-2.18354	-2.07974	-2.166	-2.5168	-2.56016	-2.41981	-2.12122	NaN	NaN	NaN	NaN	NaN	NaN	NaN	NaN	NaN	NaN	NaN	NaN	NaN	NaN	NaN	NaN	-2.36056	-2.08478	-2.15371	-2.29573	-2.26002	-2.25195	-2.27191	-2.45704
Q86WA6	-1.27161	-1.40328	-1.16197	-1.32877	-1.61065	-1.21434	-1.28207	-1.399	-1.39855	-1.46994	-1.12039	-1.37754	-1.4618	-1.20691	-1.2524	-1.38682	-1.39529	-1.39759	-1.11803	-1.45579	-1.46723	-1.10758	-1.32333	-1.40641	-1.31982	-1.32737	-1.17227	-1.50923	-1.43735	-1.08534	-1.49432	-1.33824
Q86W56	-3.75954	-3.31727	-3.14418	-3.34029	-3.48097	-3.32519	-3.01221	-3.3502	-3.653	-3.54964	-3.34032	-3.33909	-3.27429	-3.39712	-2.94532	-3.23455	-3.01363	-3.51272	-3.52512	-3.17992	-3.44428	-3.57536	-3.18432	-3.29282	NaN	NaN	NaN	NaN	NaN	NaN	NaN	NaN
Q86VX2	NaN	NaN	NaN	NaN	NaN	NaN	NaN	NaN	NaN	NaN	NaN	NaN	NaN	NaN	NaN	NaN	NaN	NaN	NaN	NaN	NaN	NaN	NaN	NaN	-3.1101	-2.85947	-2.97897	-2.97604	-2.89058	-2.96847	-2.71211	-3.13044
Q86VV8	1.19289	1.23652	1.18609	1.19588	1.18632	1.15568	1.18644	1.21699	1.09408	1.13265	1.22413	1.16567	1.13078	1.18929	1.26028	1.32463	NaN	NaN	NaN	NaN	NaN	NaN	NaN	NaN	NaN	NaN	NaN	NaN	NaN	NaN	NaN	NaN
Q86VU5	-1.25203	-1.36384	-1.40943	-1.60498	-1.10047	-1.22776	-1.45595	-1.31092	NaN	NaN	NaN	NaN	NaN	NaN	NaN	NaN	-1.42383	-1.47265	-1.48179	-1.44198	-1.17145	-1.06839	-1.30109	-1.37699	-1.503	-1.42867	-1.47531	-1.40584	-1.13581	-1.26359	-1.35796	-1.16558
Q86VS8	-4.98549	-5.49037	-4.55808	-4.85834	-4.8868	-5.48043	-4.74167	-5.11984	NaN	NaN	NaN	NaN	NaN	NaN	NaN	NaN	-5.17154	-5.35819	-5.45038	-5.06133	-4.91626	-4.78688	-4.62238	-4.76096	-4.72344	-4.81361	-4.39467	-5.25028	-5.25723	-5.25411	-4.98039	-5.45545
Q86VP6	1.35785	1.32273	1.36247	1.24409	1.20308	1.18527	1.30313	1.28033	1.19688	1.35849	1.30372	1.29484	1.34229	1.26034	1.22642	1.23644	1.35249	1.31162	1.28538	1.27976	1.23949	1.24252	1.26061	1.27478	1.19366	1.17628	1.30196	1.26737	1.29323	1.36978	1.28046	1.33392
Q86V81	1.14648	1.02233	1.00544	1.02782	0.922225	0.886616	0.761789	0.941795	1.08851	1.11708	0.938253	0.928209	1.01314	0.964394	0.751587	0.919271	1.17543	1.0813	1.10293	1.08512	0.791982	0.745917	0.850071	0.848516	0.836745	0.93596	0.961014	0.904664	1.02479	1.17081	0.909991	0.974712
Q86UP2	1.57787	1.46241	1.55778	1.54575	1.5859	1.67422	1.54155	1.50109	1.48102	1.51732	1.55749	1.55098	1.60932	1.66163	1.52889	1.50725	1.43288	1.45376	1.59566	1.54692	1.60205	1.69261	1.53211	1.58668	1.52094	1.46941	1.66533	1.54011	1.54665	1.66452	1.49184	1.48746
Q86UE4	-1.72111	-1.58901	-1.73352	-1.80235	-1.80857	-1.6898	-1.6664	-1.75877	-1.86301	-1.72445	-1.97375	-1.75723	-1.70164	-1.49021	-1.68811	-1.57883	-1.78255	-1.60265	-1.86738	-1.69116	-1.61508	-1.6641	-2.07376	-1.51304	-1.67166	-1.80596	-1.78	-1.7143	-1.77162	-1.73157	-1.69734	-1.56372
Q86U42	-0.692876	-0.880375	-0.740685	-0.919167	-0.902212	-1.00491	-1.00992	-0.844958	-1.05896	-0.934771	-1.11974	-0.829375	-0.770481	-0.749072	-0.758269	-0.884871	-0.999875	-0.774762	-0.945643	-0.893432	-0.805304	-0.808358	-1.03998	-0.817543	-0.81505	-0.833673	-0.792178	-0.883524	-0.881047	-0.902152	-0.796693	-1.10015
Q86U38	NaN	NaN	NaN	NaN	NaN	NaN	NaN	NaN	NaN	NaN	NaN	NaN	NaN	NaN	NaN	NaN	NaN	NaN	NaN	NaN	NaN	NaN	NaN	NaN	-1.16351	-1.04076	-1.17104	-1.27584	-1.25533	-1.35974	-1.27323	-1.09366
Q86TX2;P49753	2.55907	2.46167	2.46767	2.52512	2.47835	2.36445	2.32968	2.388	2.41419	2.47679	2.51263	2.48825	2.47742	2.34776	2.37779	2.47505	2.43634	2.35104	2.53116	2.54752	2.52664	2.43693	2.32139	2.43655	2.49474	2.45205	2.37876	2.46664	2.40855	2.43377	2.44245	2.50516
Q86TU7	-0.742072	-0.824851	-1.08422	-0.864946	-0.854719	-0.968035	-0.836888	-0.803094	-0.88141	-0.831193	-1.06894	-0.913382	-0.858662	-0.844098	-0.774129	-0.80233	NaN	NaN	NaN	NaN	NaN	NaN	NaN	NaN	-1.00284	-0.908732	-0.834642	-0.796542	-0.719949	-0.95678	-0.835073	-0.914992
Q86TI2	-3.59591	-3.65738	-3.77279	-3.64415	-3.6936	-3.43899	-3.6764	-3.77924	NaN	NaN	NaN	NaN	NaN	NaN	NaN	NaN	NaN	NaN	NaN	NaN	NaN	NaN	NaN	NaN	NaN	NaN	NaN	NaN	NaN	NaN	NaN	NaN
Q86TB9	NaN	NaN	NaN	NaN	NaN	NaN	NaN	NaN	NaN	NaN	NaN	NaN	NaN	NaN	NaN	NaN	-3.81341	-4.32226	-3.86362	-4.09529	-3.92571	-4.54569	-4.87934	-3.92861	-4.22422	-4.2935	-3.81442	-4.13639	-4.46433	-4.11737	-3.63491	-4.64279
Q86SX6	-1.04484	-1.66802	-1.54354	-1.614	-1.62892	-1.53207	-1.41311	-1.63189	-1.42295	-1.51918	-1.72524	-1.59356	-1.30708	-1.54026	-1.46847	-1.50246	-1.81328	-1.71712	-1.51967	-1.41485	-1.48726	-1.22499	-1.50271	-1.39631	-1.71021	-1.80747	-1.40479	-1.47075	-1.37669	-1.35595	-1.29818	-1.65876
Q7Z7H8	-2.41658	-2.35652	-2.84318	-2.70649	-2.37416	-2.58913	-2.17224	-2.39484	-2.66014	-2.85317	-2.59412	-2.63962	-2.50363	-2.21319	-2.03434	-2.34883	-2.6701	-2.54409	-2.50148	-2.47972	-2.33353	-2.37042	-2.57815	-2.29485	-2.25377	-2.59297	-2.36394	-2.56927	-2.40564	-2.2581	-2.71966	-2.6868
Q7Z739	-0.099528	-0.22258	-0.162302	-0.155739	0.00418596	-0.0492495	-0.404224	-0.303387	-0.129761	-0.0914742	-0.198413	-0.165656	0.0379142	-0.232954	-0.354037	-0.227428	-0.0861896	-0.212559	-0.163084	-0.0729809	-0.0975362	-0.306371	-0.210874	-0.173443	-0.110466	-0.158795	-0.147845	-0.115235	-0.222176	-0.22605	-0.251145	-0.100312
Q7Z6Z7	-0.205889	-0.0657871	-0.202086	-0.0718549	-0.0673335	-0.142032	-0.0962	-0.0787209	-0.200067	-0.109323	-0.0146385	-0.0696822	-0.154025	-0.195021	-0.167486	-0.0316383	-0.0848812	-0.030373	-0.146801	-0.0782888	-0.119398	-0.285066	-0.0527881	-0.14187	-0.166224	-0.162087	-0.0919718	-0.14209	0.0265318	-0.139649	-0.0787399	-0.182124
Q7Z5L9	NaN	NaN	NaN	NaN	NaN	NaN	NaN	NaN	0.326736	0.269145	0.385407	0.45346	0.125324	0.102347	0.118505	0.241664	NaN	NaN	NaN	NaN	NaN	NaN	NaN	NaN	NaN	NaN	NaN	NaN	NaN	NaN	NaN	NaN
Q7Z4W1	NaN	NaN	NaN	NaN	NaN	NaN	NaN	NaN	0.833712	0.712111	0.862358	0.91499	0.803846	0.84322	0.706716	0.800861	NaN	NaN	NaN	NaN	NaN	NaN	NaN	NaN	NaN	NaN	NaN	NaN	NaN	NaN	NaN	NaN
Q7Z434	-2.30951	-2.50094	-2.55138	-2.33468	-2.42305	-2.57242	-2.61942	-2.46844	-2.47097	-2.33872	-2.62855	-2.49025	-2.39125	-2.39721	-2.48953	-2.58405	-2.31046	-2.42258	-2.494	-2.67724	-2.37278	-2.49242	-2.41193	-2.6694	-2.39032	-2.4629	-2.69605	-2.46699	-2.48268	-2.37822	-2.6556	-2.31838
Q7Z406	4.53862	4.49156	4.6075	4.48339	4.47741	4.55883	4.54086	4.56461	4.4513	4.49923	4.58412	4.49143	4.57537	4.55826	4.5519	4.54393	4.48341	4.46929	4.57922	4.53471	4.56439	4.62412	4.47077	4.53724	4.50933	4.50062	4.59877	4.54432	4.53464	4.59835	4.49605	4.49313
Q7Z2Z2	NaN	NaN	NaN	NaN	NaN	NaN	NaN	NaN	NaN	NaN	NaN	NaN	NaN	NaN	NaN	NaN	NaN	NaN	NaN	NaN	NaN	NaN	NaN	NaN	-4.01318	-3.55431	-3.91743	-3.91166	-3.90076	-4.07221	-3.80052	-3.87274
Q7Z2W9	-1.16282	-1.39634	-1.46082	-1.44937	-1.18597	-1.23591	-1.30103	-1.14984	-1.50762	-1.36405	-1.42355	-1.34348	-1.19312	-1.12519	-1.15624	-1.24926	NaN	NaN	NaN	NaN	NaN	NaN	NaN	NaN	-1.41014	-1.36043	-1.4066	-1.41027	-1.09156	-0.998883	-1.12264	-1.57676
Q7Z2W4	-4.48587	-5.17003	-4.7841	-4.97312	-4.48695	-4.95392	-4.77966	-4.53071	-4.82142	-5.06505	-4.99466	-4.76159	-4.96775	-4.41432	-4.46445	-4.67476	-4.8071	-4.74051	-5.00566	-4.7042	-4.39413	-5.12284	-5.11018	-4.28485	-4.69909	-4.66378	-4.6107	-4.94818	-4.96301	-4.77504	-4.87423	-4.63918
Q7Z2K6	0.0213104	0.0174289	-0.15857	0.0226508	-0.132614	-0.19724	-0.015625	-0.00706082	-0.0578166	-0.16642	-0.240616	0.0105456	0.0190263	0.049157	-0.04152	-0.0349888	-0.0662831	0.0112299	-0.107615	-0.0685662	-0.07391	-0.15336	-0.0470161	0.0551593	-0.229851	-0.133626	-0.0522902	-0.064802	-0.0359168	0.0213167	-0.0246008	0.0596158
Q7L8L6	-3.95169	-4.29888	-3.65452	-3.9992	-3.93439	-4.00763	-3.67857	-3.67509	NaN	NaN	NaN	NaN	NaN	NaN	NaN	NaN	-3.86206	-3.64133	-3.80098	-4.21045	-3.73531	-3.56663	-4.2519	-4.14846	-3.65338	-3.51631	-4.1559	-3.89514	-3.76038	-4.077	-4.04502	-4.1071
Q7L775	-2.61733	-2.74079	-2.87906	-2.6737	-2.6715	-2.94186	-2.43465	-2.56119	NaN	NaN	NaN	NaN	NaN	NaN	NaN	NaN	NaN	NaN	NaN	NaN	NaN	NaN	NaN	NaN	-2.63713	-2.52629	-2.87932	-2.72012	-2.81371	-2.80763	-2.48258	-2.62765
Q7L5Y9	0.672951	0.801491	1.01704	0.795256	0.462948	0.43681	0.489879	0.43922	NaN	NaN	NaN	NaN	NaN	NaN	NaN	NaN	NaN	NaN	NaN	NaN	NaN	NaN	NaN	NaN	NaN	NaN	NaN	NaN	NaN	NaN	NaN	NaN
Q7L5Y1	-3.01815	-2.74736	-2.9909	-2.75888	-3.00276	-2.95872	-2.81056	-3.05127	-3.11314	-3.20109	-2.98381	-2.85379	-2.97242	-2.95257	-2.66928	-2.60867	NaN	NaN	NaN	NaN	NaN	NaN	NaN	NaN	-3.00692	-3.03942	-3.15982	-2.65309	-2.75191	-2.83652	-2.97184	-2.94664
Q7L5N7	-1.34415	-1.17444	-0.831834	-1.02525	-1.11728	-1.38679	-1.046	-1.09147	-1.1626	-1.0366	-1.17065	-1.39588	-0.908429	-0.906112	-1.11195	-1.24692	-1.04447	-1.12342	-1.11906	-1.15864	-1.12128	-1.04918	-1.04193	-1.23632	-1.02168	-1.08385	-1.18339	-1.22737	-1.0892	-1.0572	-1.13296	-1.11216
Q7L5N1	NaN	NaN	NaN	NaN	NaN	NaN	NaN	NaN	NaN	NaN	NaN	NaN	NaN	NaN	NaN	NaN	NaN	NaN	NaN	NaN	NaN	NaN	NaN	NaN	-0.205641	-0.0487013	0.0569649	0.124557	0.129743	0.201515	0.152798	-0.108548
Q7L592	NaN	NaN	NaN	NaN	NaN	NaN	NaN	NaN	NaN	NaN	NaN	NaN	NaN	NaN	NaN	NaN	NaN	NaN	NaN	NaN	NaN	NaN	NaN	NaN	-2.81124	-2.71137	-3.00056	-2.82779	-2.83003	-2.82152	-2.79457	-2.94905
Q7L576	-0.810151	-0.765006	-0.752899	-0.692963	-0.687882	-0.811028	-0.645886	-0.833243	-0.858938	-0.846001	-0.809451	-0.85167	-0.614056	-0.62335	-0.62564	-0.786649	-0.758033	-0.753693	-0.724954	-0.681785	-0.638704	-0.71247	-0.89975	-0.825984	-0.6683	-0.821925	-0.713547	-0.788896	-0.732859	-0.729345	-0.670564	-0.887493
Q7L2H7	NaN	NaN	NaN	NaN	NaN	NaN	NaN	NaN	-2.47334	-2.24403	-2.24891	-2.22726	-2.36715	-2.49666	-1.96573	-2.15962	NaN	NaN	NaN	NaN	NaN	NaN	NaN	NaN	-2.20377	-2.09266	-2.58603	-2.03449	-2.50893	-2.40359	-2.29058	-2.04837
Q7L2E3	-0.984358	-0.880022	-1.08373	-1.02973	-0.779052	-0.944002	-0.89967	-0.894264	-0.874773	-0.838239	-1.12938	-1.01839	-0.845311	-0.871972	-1.01175	-0.909395	-0.732965	-0.856703	-1.00652	-0.989542	-0.887938	-1.0169	-1.00086	-1.03952	-1.03545	-1.00754	-0.910523	-0.764898	-0.89104	-1.13575	-0.914543	-0.863197
Q7L1Q6	1.82486	1.76393	1.72596	1.90679	1.81676	1.75454	1.79853	1.69241	NaN	NaN	NaN	NaN	NaN	NaN	NaN	NaN	1.80763	1.76159	1.79521	1.79071	1.83927	1.65977	1.88809	1.77352	1.85901	1.78354	1.68851	1.85476	1.77814	1.72715	1.78422	1.83053
Q7L0Y3	-0.34521	0.0164321	0.0821264	0.172407	-0.0258624	-0.0652948	0.1306	0.0988047	NaN	NaN	NaN	NaN	NaN	NaN	NaN	NaN	0.245776	0.292485	-0.0816806	-0.135051	-0.224889	-0.213827	0.217463	-0.052826	0.32285	0.259437	-0.0895093	-0.00244954	-0.135624	-0.264141	-0.226175	0.187602
Q7L014	NaN	NaN	NaN	NaN	NaN	NaN	NaN	NaN	0.438054	0.484161	0.330074	0.501233	0.667816	0.565294	0.426168	0.372434	0.395143	0.298058	0.428282	0.561825	0.497042	0.581444	0.450174	0.581688	0.351376	0.340063	0.489788	0.508502	0.58595	0.550703	0.595478	0.359393
Q7KZI7	-2.32198	-2.42917	-2.35893	-2.32151	-2.3898	-2.33239	-2.39581	-2.02192	-2.30837	-2.36734	-2.36235	-2.27827	-2.21663	-2.27663	-2.28453	-2.47661	-2.40882	-2.41904	-2.42356	-2.28172	-2.16336	-2.27412	-2.27849	-2.32208	-2.48573	-2.49872	-2.47863	-2.22927	-2.2338	-2.26248	-2.10922	-2.2674
Q7KZF4	3.74985	3.87018	3.68519	3.89606	3.80448	3.74452	3.73327	3.73889	3.80226	3.87629	3.64378	3.80359	3.81549	3.75287	3.749	3.76884	3.7561	3.74146	3.79265	3.86861	3.83541	3.64204	3.75379	3.82455	3.81193	3.80485	3.76134	3.82828	3.77087	3.63134	3.75745	3.85949
Q71UM5;P42677	0.694727	1.10667	1.02555	1.10931	1.0919	1.07313	0.96349	1.01163	0.959249	1.00827	1.025	1.06831	0.933826	0.803482	1.07483	1.20714	1.11944	0.936759	0.913927	0.871797	1.04295	1.17552	1.06271	0.928492	1.10718	1.16457	0.965342	0.888233	0.923139	1.0672	0.858244	1.07378
Q71UI9;P0C0S5	2.98759	2.70988	2.87112	2.78402	2.73382	2.72221	2.72041	2.82853	2.70126	2.76702	2.92002	2.74841	2.75001	2.83215	2.79041	2.85243	2.7489	2.69033	2.86677	2.78189	2.80347	2.97714	2.69497	2.79724	2.72354	2.78434	2.80132	2.82869	2.78333	2.96416	2.78186	2.68991
Q71RC2	NaN	NaN	NaN	NaN	NaN	NaN	NaN	NaN	NaN	NaN	NaN	NaN	NaN	NaN	NaN	NaN	NaN	NaN	NaN	NaN	NaN	NaN	NaN	NaN	-3.65601	-3.99596	-3.70765	-3.17106	-3.26575	-3.29495	-3.13602	-3.71145
Q71DI3	4.4315	4.7256	4.8908	4.81287	4.64602	4.71315	4.80265	4.82293	4.65882	4.73512	4.9015	4.70929	4.52932	4.49844	4.89404	4.91748	4.99425	4.98436	4.62433	4.60438	4.66828	4.70625	4.6657	4.59429	4.96399	4.98064	4.58662	4.64652	4.59315	4.67605	4.52864	4.86695
Q709C8	NaN	NaN	NaN	NaN	NaN	NaN	NaN	NaN	-2.16808	-2.02755	-1.98861	-2.01604	-2.03325	-1.95354	-1.85252	-1.86611	-1.74106	-1.90724	-1.9809	-2.15905	-1.97106	-2.02518	-2.02094	-2.16494	NaN	NaN	NaN	NaN	NaN	NaN	NaN	NaN
Q6ZVF9	-1.47812	-1.63554	-1.77169	-1.54139	-1.77753	-1.82219	-1.60439	-1.60312	-1.48656	-1.47773	-1.88901	-1.59974	-1.68093	-1.64903	-1.78758	-1.66721	-1.7556	-1.71374	-1.70908	-1.37744	-1.57254	-1.78725	-1.76945	-1.55074	-1.53021	-1.68502	-1.87055	-1.52373	-1.55499	-1.84306	-1.59723	-1.65701
Q6ZRP7	NaN	NaN	NaN	NaN	NaN	NaN	NaN	NaN	NaN	NaN	NaN	NaN	NaN	NaN	NaN	NaN	-4.17491	-3.61971	-4.15585	-4.05793	-4.2248	-4.07312	-3.86488	-3.86276	-3.95532	-4.18997	-3.74348	-3.84389	-3.98383	-4.02646	-4.02905	-4.2548
Q6ZNJ1	NaN	NaN	NaN	NaN	NaN	NaN	NaN	NaN	-1.53058	-1.31547	-1.62656	-1.52315	-1.5021	-1.26381	-1.2465	-1.40869	NaN	NaN	NaN	NaN	NaN	NaN	NaN	NaN	-1.27126	-1.30173	-1.53515	-1.37052	-1.67872	-1.40438	-1.32318	-1.54996
Q6ZN11	NaN	NaN	NaN	NaN	NaN	NaN	NaN	NaN	1.53707	1.18868	0.904998	1.72823	0.877522	1.22406	1.07506	1.23626	NaN	NaN	NaN	NaN	NaN	NaN	NaN	NaN	1.41919	1.40642	1.22877	1.45137	1.34769	0.698119	1.00498	1.22218
Q6ZMG9	NaN	NaN	NaN	NaN	NaN	NaN	NaN	NaN	0.746672	0.893243	0.551696	0.710317	0.827985	0.749291	0.564953	0.680311	0.567989	0.582061	0.707098	0.771869	0.812622	0.805114	0.622398	0.85597	0.610165	0.599178	0.818269	0.83172	0.718471	0.753758	0.819805	0.553027
Q6YN16	-0.00672527	0.066905	0.279228	0.104024	-0.0292877	-0.180849	0.0046488	-0.110419	-0.0371307	-0.174782	0.128748	-0.143934	0.0534242	0.11139	0.169209	-0.0297074	-0.0220218	-0.0394621	0.143669	-0.0254248	-0.0290757	0.0747027	-0.0916169	0.118532	0.0577511	0.0414032	0.0843885	0.0665796	-0.0456336	0.00379151	-0.0130677	-0.0625608
Q6XQN6	3.14253	3.06619	3.02079	3.11347	3.08215	3.17896	3.13245	3.15141	3.16657	3.16727	3.01561	3.14291	3.06264	3.2054	3.06069	3.08446	3.10038	3.04714	3.24835	3.10155	3.05027	3.11215	3.05995	3.1982	3.08456	3.03417	3.1819	3.07695	3.12264	3.15455	3.19709	3.06099
Q6UXN9	-1.15837	-0.753134	-0.748491	-0.825997	-0.821903	-0.850781	-0.760688	-0.81453	-1.00353	-0.840637	-0.688766	-0.863233	-0.844519	-0.905902	-0.851918	-0.776285	-0.826659	-0.694828	-0.958529	-0.955705	-0.773331	-0.917805	-0.650937	-0.956532	-0.84157	-0.915266	-0.944013	-0.862383	-0.933762	-0.892721	-0.790983	-0.607052
Q6UXH1	-3.28821	-3.49711	-3.48003	-2.93106	-3.00639	-3.06548	-3.16514	-3.51073	-3.07991	-3.27224	-3.39409	-2.97949	-3.26685	-3.66986	-3.14563	-3.11946	-3.04916	-3.14081	-3.0556	-3.19505	-3.34567	-3.78149	-3.0256	-3.32557	NaN	NaN	NaN	NaN	NaN	NaN	NaN	NaN
Q6UX53	NaN	NaN	NaN	NaN	NaN	NaN	NaN	NaN	NaN	NaN	NaN	NaN	NaN	NaN	NaN	NaN	-0.641576	-0.748203	-0.466746	-0.485393	-0.320697	-0.407523	-0.743639	-0.617642	-0.763534	-0.590476	-0.541941	-0.575016	-0.5819	-0.478746	-0.398244	-0.492873
Q6UX06	-3.13471	-3.06276	-3.37592	-2.97311	-3.78591	-3.27258	-2.9176	-3.20564	-3.04252	-3.23512	-3.41964	-2.94562	-3.50516	-3.33029	-3.05892	-3.18211	-3.45425	-3.33871	-3.4921	-2.92982	-2.97516	-3.53921	-3.1964	-2.80198	-2.86538	-3.00787	-3.17482	-3.12758	-3.3379	-3.42718	-3.32744	-3.46135
Q6UW78	-3.84981	-3.99656	-4.04357	-4.23845	-3.58764	-3.74264	-3.76162	-3.89964	-3.70439	-4.24863	-3.8898	-3.84311	-4.01444	-3.69431	-3.75327	-3.94933	NaN	NaN	NaN	NaN	NaN	NaN	NaN	NaN	NaN	NaN	NaN	NaN	NaN	NaN	NaN	NaN
Q6UW68	-1.13923	-1.12969	-0.941335	-1.05752	-0.996375	-0.976117	-1.17111	-1.23242	-1.15349	-1.09561	-1.08144	-1.26341	-0.987977	-0.993812	-0.970385	-1.07082	-1.10377	-1.12889	-1.09065	-1.08276	-1.17364	-0.9396	-0.920366	-1.1599	NaN	NaN	NaN	NaN	NaN	NaN	NaN	NaN
Q6UN15	-2.01216	-2.04966	-1.88534	-2.08828	-2.30543	-2.28701	-2.1883	-1.91721	-2.24388	-2.11385	-2.05704	-2.10578	-1.93136	-1.91262	-1.96931	-2.45065	-2.22703	-2.13501	-2.03365	-1.90735	-2.0961	-2.09778	-2.0941	-2.10547	-2.07031	-1.72171	-1.98788	-2.13485	-2.2361	-2.287	-2.12959	-2.17111
Q6ULP2	-4.26495	-4.4141	-4.27172	-4.80175	-4.04922	-4.24738	-4.23171	-4.28157	NaN	NaN	NaN	NaN	NaN	NaN	NaN	NaN	NaN	NaN	NaN	NaN	NaN	NaN	NaN	NaN	-4.5872	-4.28851	-4.51589	-4.38276	-4.3659	-4.20425	-3.90379	-4.34704
Q6UB35	NaN	NaN	NaN	NaN	NaN	NaN	NaN	NaN	NaN	NaN	NaN	NaN	NaN	NaN	NaN	NaN	-2.15119	-2.22574	-2.1801	-2.19752	-1.95624	-1.90706	-2.23911	-2.19944	NaN	NaN	NaN	NaN	NaN	NaN	NaN	NaN
Q6PKG0	NaN	NaN	NaN	NaN	NaN	NaN	NaN	NaN	-4.13363	-3.75538	-3.61025	-3.8326	-4.12136	-3.96154	-3.87153	-3.87485	NaN	NaN	NaN	NaN	NaN	NaN	NaN	NaN	NaN	NaN	NaN	NaN	NaN	NaN	NaN	NaN
Q6PJT7	-1.82495	-1.89026	-1.79834	-1.93569	-1.94465	-1.95269	-2.13436	-1.93916	-1.81279	-1.94704	-1.92553	-1.8168	-1.97267	-1.94096	-2.02026	-1.97792	NaN	NaN	NaN	NaN	NaN	NaN	NaN	NaN	NaN	NaN	NaN	NaN	NaN	NaN	NaN	NaN
Q6PIU2	NaN	NaN	NaN	NaN	NaN	NaN	NaN	NaN	-2.3529	-2.26419	-2.62323	-2.36029	-2.12317	-2.00874	-2.44405	-2.56073	-2.18878	-2.57755	-2.37949	-2.54211	-2.23962	-2.25433	-2.12293	-2.5048	-2.74265	-2.32624	-2.31122	-2.34368	-2.13599	-2.4797	-2.28282	-2.19385
Q6PI48	-0.784448	-0.871883	-0.596038	-0.987504	-0.953855	-0.712944	-0.795484	-0.864855	-0.920756	-0.746949	-0.715097	-1.05699	-0.872976	-0.702994	-0.75918	-0.744886	NaN	NaN	NaN	NaN	NaN	NaN	NaN	NaN	-0.802997	-1.15507	-0.890618	-0.896722	-0.728358	-0.612098	-0.75401	-0.745828
Q6PGP7	NaN	NaN	NaN	NaN	NaN	NaN	NaN	NaN	-3.11161	-3.46525	-3.78806	-3.50381	-3.29484	-3.40618	-3.44492	-3.16578	NaN	NaN	NaN	NaN	NaN	NaN	NaN	NaN	-3.57237	-3.36759	-3.44855	-3.24602	-3.55804	-3.21354	-3.15079	-3.6246
Q6PCE3	NaN	NaN	NaN	NaN	NaN	NaN	NaN	NaN	NaN	NaN	NaN	NaN	NaN	NaN	NaN	NaN	NaN	NaN	NaN	NaN	NaN	NaN	NaN	NaN	-1.97778	-1.83117	-1.87063	-1.72025	-2.02868	-2.05892	-1.82779	-1.77399
Q6P9B9	NaN	NaN	NaN	NaN	NaN	NaN	NaN	NaN	NaN	NaN	NaN	NaN	NaN	NaN	NaN	NaN	NaN	NaN	NaN	NaN	NaN	NaN	NaN	NaN	-3.81376	-3.81476	-3.80504	-3.86765	-3.393	-3.78645	-3.64213	-4.19503
Q6P996;Q6P474	NaN	NaN	NaN	NaN	NaN	NaN	NaN	NaN	-2.34066	-2.21172	-2.32389	-2.19849	-2.2663	-1.98968	-2.14261	-2.04869	-2.00393	-2.16017	-2.28965	-2.08768	-2.2662	-2.38285	-2.07993	-2.17024	NaN	NaN	NaN	NaN	NaN	NaN	NaN	NaN
Q6P6C2	NaN	NaN	NaN	NaN	NaN	NaN	NaN	NaN	-3.0198	-3.17385	-3.14246	-3.29767	-2.84161	-2.85065	-2.91348	-2.96685	NaN	NaN	NaN	NaN	NaN	NaN	NaN	NaN	-2.78359	-3.16131	-3.30009	-2.99329	-2.98715	-3.02205	-3.00819	-2.94805
Q6P4A8	-0.288276	-0.528096	-0.577304	-0.54928	-0.473721	-0.489192	-0.510044	-0.742291	NaN	NaN	NaN	NaN	NaN	NaN	NaN	NaN	NaN	NaN	NaN	NaN	NaN	NaN	NaN	NaN	-0.637133	-0.575606	-0.501914	-0.392773	-0.398356	-0.424565	-0.381198	-0.849552
Q6P2Q9	1.41649	1.39884	1.43896	1.43499	1.5004	1.47796	1.42018	1.46616	1.38672	1.38485	1.29201	1.35133	1.64421	1.5892	1.47081	1.41025	1.29837	1.38216	1.33052	1.39104	1.58783	1.60501	1.38782	1.54508	1.45023	1.33717	1.40788	1.46037	1.5015	1.50297	1.43447	1.47102
Q6P2E9	-0.947796	-1.11689	-0.986914	-1.186	-0.77418	-0.89969	-0.863192	-0.871175	-1.06683	-0.882146	-0.914357	-1.13981	-0.91323	-0.841379	-0.92692	-0.936999	-0.961857	-1.10623	-0.991372	-0.889772	-0.884897	-0.870139	-0.9556	-0.97342	-1.09579	-0.977044	-0.923911	-0.841554	-0.960534	-0.789429	-0.930161	-1.09895
Q6P1X6	-3.02826	-2.57586	-2.33005	-2.19853	-2.36647	-2.35779	-2.2101	-2.09873	-2.68384	-2.45018	-2.17093	-2.40261	-2.59175	-2.6318	-2.12262	-2.10592	-2.07775	-2.24051	-2.65989	-2.51817	-2.56846	-2.39706	-2.35413	-2.34844	-2.96836	-2.42679	-2.24344	-2.56211	-2.30621	-2.3755	-2.33107	-2.04346
Q6P1N0	-1.97964	-2.13665	-2.32645	-2.267	-2.17074	-2.1752	-2.18109	-2.21323	-2.33968	-2.40763	-2.13232	-2.04886	-2.22181	-2.2434	-2.10421	-2.05897	-2.1028	-2.22199	-2.10019	-2.28296	-2.13481	-2.2335	-2.20389	-2.21414	-2.30814	-2.21064	-2.28982	-2.0498	-2.12337	-2.18203	-2.17191	-2.11643
Q6P1L8	-1.75832	-1.79936	-1.65611	-1.58487	-1.76748	-1.70852	-1.55856	-1.73831	-1.74862	-1.72348	-1.70059	-1.73049	-1.58855	-1.59478	-1.68974	-1.71215	-1.84593	-1.90283	-1.69157	-1.69346	-1.53697	-1.6662	-1.66044	-1.62194	NaN	NaN	NaN	NaN	NaN	NaN	NaN	NaN
Q6P1J9	-3.1983	-3.04021	-3.24169	-3.17725	-3.24353	-2.93966	-3.13547	-3.1113	-3.13021	-3.34085	-3.39412	-3.12613	-3.01936	-3.11742	-2.90267	-3.0593	-3.04946	-3.26035	-3.31947	-2.92614	-2.99505	-3.09943	-3.17854	-3.2656	-3.16885	-3.21549	-3.12882	-2.92015	-3.28366	-3.3161	-3.11725	-2.94507
Q6NYC1	NaN	NaN	NaN	NaN	NaN	NaN	NaN	NaN	NaN	NaN	NaN	NaN	NaN	NaN	NaN	NaN	NaN	NaN	NaN	NaN	NaN	NaN	NaN	NaN	-2.46507	-2.4696	-2.47964	-2.07748	-2.12973	-2.31831	-2.28086	-2.47845
Q6NXR4	NaN	NaN	NaN	NaN	NaN	NaN	NaN	NaN	NaN	NaN	NaN	NaN	NaN	NaN	NaN	NaN	NaN	NaN	NaN	NaN	NaN	NaN	NaN	NaN	-3.94608	-4.02311	-4.2472	-4.48651	-4.2246	-3.96906	-4.27348	-3.96686
Q6NXG1;Q9H6T0	0.528587	0.701777	0.857911	0.657159	0.789988	0.879632	0.737841	0.813221	0.631734	0.708442	0.843273	0.710599	0.70474	0.689429	0.886515	0.836503	0.816954	0.827533	0.701391	0.595289	0.724095	0.858623	0.7875	0.682699	0.819006	0.81024	0.589977	0.684023	0.65153	0.78151	0.739752	0.913774
Q6NXE6	-2.85705	-3.13597	-3.25327	-2.88953	-3.14576	-2.80633	-2.68261	-2.8807	NaN	NaN	NaN	NaN	NaN	NaN	NaN	NaN	-3.06641	-2.85557	-2.62558	-3.33026	-3.00932	-2.77339	-3.06885	-2.92511	NaN	NaN	NaN	NaN	NaN	NaN	NaN	NaN
Q6NVY1	0.545058	0.913654	1.09457	0.855844	0.730408	0.927709	0.918825	0.814758	0.801361	0.779628	1.12245	0.816437	0.722748	0.841792	0.881046	0.872556	0.87337	0.887072	0.934422	0.764441	0.715699	0.976557	0.858727	0.820253	1.04255	1.06222	0.684615	0.680454	0.798348	0.795258	0.609386	1.0962
Q6NUQ4	-1.80665	-2.06918	-1.65524	-2.10338	-1.60594	-1.93163	-1.72514	-1.69721	-1.84372	-1.904	-1.79217	-1.53182	-1.77857	-2.06933	-1.7769	-1.76907	NaN	NaN	NaN	NaN	NaN	NaN	NaN	NaN	-1.74907	-1.84654	-1.75096	-1.83188	-1.69926	-1.99997	-1.84993	-1.72551
Q6NUM9	-4.4707	-4.34664	-4.50234	-4.50879	-4.37479	-4.45134	-4.48122	-4.23245	-4.53547	-4.49418	-4.05194	-4.11534	-5.02438	-4.61166	-4.33883	-4.2701	-4.33368	-4.18573	-4.35126	-4.65482	-4.32675	-4.00152	-4.60803	-4.97953	-4.49258	-4.09439	-4.20352	-4.77684	-4.38421	-4.19801	-4.55302	-4.74166
Q6NUK1	2.10141	2.06437	2.29495	2.10243	2.05804	2.08783	2.08665	2.15348	2.04441	2.06373	2.25133	2.05129	2.1459	2.15218	2.09071	2.13863	2.10806	2.05315	2.13697	2.11783	2.13711	2.30227	2.05677	2.02061	2.13673	2.18947	2.134	2.0004	2.04611	2.24459	2.05747	2.10018
Q6L8Q7	-2.47824	-2.64944	-2.48202	-2.45032	-2.4178	-2.33875	-2.63545	-2.53408	NaN	NaN	NaN	NaN	NaN	NaN	NaN	NaN	NaN	NaN	NaN	NaN	NaN	NaN	NaN	NaN	-2.74123	-2.60571	-2.45882	-2.48848	-2.30183	-2.49583	-2.30221	-2.82044
Q6JQN1	-2.14639	-3.91215	-4.49236	-4.14906	-4.1825	-4.13192	-4.16638	-4.66553	NaN	NaN	NaN	NaN	NaN	NaN	NaN	NaN	NaN	NaN	NaN	NaN	NaN	NaN	NaN	NaN	NaN	NaN	NaN	NaN	NaN	NaN	NaN	NaN
Q6IN85;Q5MIZ7	-3.39706	-3.09397	-3.02146	-2.99671	-2.82035	-2.67922	-2.85225	-2.86958	-3.14797	-2.85776	-2.99079	-2.84962	-2.94601	-2.9787	-2.89416	-2.98555	-2.60236	-3.11718	-3.12713	-2.97295	-3.0874	-2.90423	-2.92141	-2.97855	-3.16313	-2.90424	-2.94292	-2.76915	-2.86301	-3.13029	-2.89328	-3.04696
Q6IN84	-1.29994	-1.44694	-1.48035	-1.38297	-1.35886	-1.28109	-1.14327	-1.24278	-1.30094	-1.23984	-1.32236	-1.37168	-1.20224	-1.52053	-1.39044	-1.32885	-1.28937	-1.33817	-1.32238	-1.26521	-1.47655	-1.38244	-1.25568	-1.34637	NaN	NaN	NaN	NaN	NaN	NaN	NaN	NaN
Q6IBS0	0.268805	0.174868	0.153953	0.185522	0.143115	0.219863	0.198622	0.290221	0.202425	0.311204	0.257455	0.152927	0.158343	0.0980161	0.211017	0.253506	0.277309	0.20714	0.288605	0.158474	0.0524022	0.143068	0.326836	0.188735	0.251221	0.257566	0.261996	0.310882	0.0872137	0.0677112	0.151663	0.250045
Q6IAN0	-3.35656	-3.19768	-3.36386	-3.29473	-3.47433	-3.14177	-2.96415	-3.19368	-3.46687	-3.45091	-2.93104	-3.44113	-3.34582	-2.96384	-3.2323	-3.15647	-3.29035	-2.96927	-3.28365	-3.47227	-3.18139	-3.3437	-2.98415	-3.4605	-3.20851	-3.19177	-3.13631	-3.39932	-2.96719	-3.51071	-3.19501	-3.38524
Q6IAA8	-0.610289	-0.702252	-0.649868	-0.831519	-0.807023	-0.612823	-0.517223	-0.530498	-0.777595	-0.664058	-0.538234	-0.692365	-0.614524	-0.733613	-0.595283	-0.639606	NaN	NaN	NaN	NaN	NaN	NaN	NaN	NaN	-0.748811	-0.65946	-0.510085	-0.667545	-0.75849	-0.526199	-0.763083	-0.622991
Q6FI81	0.776522	0.739133	0.637938	0.70483	0.902596	0.723287	0.575526	0.685094	0.807472	0.779445	0.58448	0.749584	0.802025	0.714321	0.625855	0.687247	0.623575	0.598617	0.699704	0.815637	0.866025	0.683375	0.679738	0.778641	0.555458	0.762525	0.640713	0.774663	0.816421	0.69903	0.679149	0.818475
Q6DKI1	-2.47882	-2.0623	-2.61949	-2.33257	-2.03845	-2.03406	-2.03576	-1.97418	NaN	NaN	NaN	NaN	NaN	NaN	NaN	NaN	NaN	NaN	NaN	NaN	NaN	NaN	NaN	NaN	NaN	NaN	NaN	NaN	NaN	NaN	NaN	NaN
Q6DD88	-3.29244	-2.5103	-2.66867	-2.72557	-2.71196	-3.08052	-2.63467	-2.89018	NaN	NaN	NaN	NaN	NaN	NaN	NaN	NaN	NaN	NaN	NaN	NaN	NaN	NaN	NaN	NaN	NaN	NaN	NaN	NaN	NaN	NaN	NaN	NaN
Q69YL0	-3.30584	-3.11346	-3.0741	-2.89846	-3.22574	-3.24106	-2.68219	-2.84035	NaN	NaN	NaN	NaN	NaN	NaN	NaN	NaN	NaN	NaN	NaN	NaN	NaN	NaN	NaN	NaN	-2.96463	-2.82319	-3.06647	-3.10695	-3.45533	-3.17084	-2.65197	-3.14996
Q68E01	-3.4272	-3.20669	-3.52559	-3.29602	-3.33271	-3.01111	-3.04463	-3.01107	-3.26955	-3.27638	-3.53659	-3.17024	-3.29942	-3.09119	-3.01188	-3.19259	-3.10455	-3.13368	-3.26264	-3.31969	-3.29182	-3.28992	-3.10526	-3.34756	-2.96451	-3.19508	-3.42495	-3.33764	-2.88786	-3.45749	-3.20994	-3.37971
Q68CZ6	NaN	NaN	NaN	NaN	NaN	NaN	NaN	NaN	NaN	NaN	NaN	NaN	NaN	NaN	NaN	NaN	NaN	NaN	NaN	NaN	NaN	NaN	NaN	NaN	-1.36211	-1.45225	-1.55636	-1.63051	-1.90226	-1.56968	-1.67578	-1.53573
Q66K74	NaN	NaN	NaN	NaN	NaN	NaN	NaN	NaN	-3.26705	-2.94825	-3.0372	-3.3081	-3.18015	-3.29128	-2.92706	-3.20345	-3.02691	-3.17121	-2.94249	-3.049	-3.02945	-3.34091	-3.33586	-3.25107	-3.02101	-3.23633	-3.02279	-3.04794	-3.29952	-3.14035	-3.35505	-3.04991
Q66GS9	-2.02869	-1.77224	-1.47989	-1.67886	-1.71454	-1.42803	-1.74696	-1.52373	-1.8985	-1.75362	-1.59107	-1.84707	-1.42596	-1.72482	-1.61372	-1.53628	NaN	NaN	NaN	NaN	NaN	NaN	NaN	NaN	-1.73212	-1.69442	-1.98534	-1.65155	-1.51136	-1.56739	-1.75013	-1.49746
Q658Y4	-3.41985	-3.49085	-3.88679	-4.00322	-3.32168	-3.37258	-3.09848	-3.20535	NaN	NaN	NaN	NaN	NaN	NaN	NaN	NaN	-3.61963	-3.59976	-3.35833	-3.57095	-3.4577	-3.42162	-3.32658	-3.4468	-3.33798	-3.31117	-3.86013	-3.73313	-3.21986	-3.24222	-3.37247	-3.71616
Q643R3	NaN	NaN	NaN	NaN	NaN	NaN	NaN	NaN	NaN	NaN	NaN	NaN	NaN	NaN	NaN	NaN	-4.35761	-3.96522	-4.01432	-4.16789	-3.77458	-4.18543	-4.23516	-4.02542	-4.39819	-4.26169	-4.04401	-3.90773	-3.96468	-4.11785	-3.81269	-4.19906
Q641Q2	NaN	NaN	NaN	NaN	NaN	NaN	NaN	NaN	NaN	NaN	NaN	NaN	NaN	NaN	NaN	NaN	-1.24621	-1.03495	-1.02099	-1.02576	-1.1997	-1.27751	-1.44621	-1.02092	NaN	NaN	NaN	NaN	NaN	NaN	NaN	NaN
Q63HN8	-1.78185	-1.85487	-1.67415	-1.89598	-1.77906	-1.91729	-1.63976	-1.85378	-1.77898	-1.6175	-1.90115	-1.7564	-1.72995	-1.8281	-1.89999	-1.88856	-1.92479	-1.87237	-1.73391	-1.7119	-1.74897	-1.69295	-1.94479	-1.76069	-1.84537	-1.91521	-1.66322	-1.69463	-1.74402	-1.73044	-1.93338	-1.86108
Q5XKP0	-0.174694	-0.0189296	0.0787397	-0.0165495	-0.0581909	-0.024854	-0.144365	0.0241875	-0.123243	-0.00796121	0.103493	-0.0542101	-0.0713368	-0.119918	-0.0292038	-0.0378704	0.045639	-0.0389469	0.0430092	-0.0897756	0.0316367	0.0533861	-0.182641	-0.170517	0.0341391	-0.0197023	-0.154752	-0.0560369	-0.0713152	0.0571244	-0.121811	0.0120924
Q5W0Z9	-1.40338	-1.66164	-1.55479	-1.43121	-1.58629	-1.30674	-1.31263	-1.6797	NaN	NaN	NaN	NaN	NaN	NaN	NaN	NaN	-1.60898	-1.49732	-1.42708	-1.5038	-1.64384	-1.26188	-1.46551	-1.54052	NaN	NaN	NaN	NaN	NaN	NaN	NaN	NaN
Q5VZ89	-4.08422	-3.72302	-3.42357	-3.80605	-3.78238	-3.41322	-3.80227	-4.0853	-3.89661	-3.74123	-3.82621	-3.80992	-3.66127	-3.88409	-3.58636	-3.69282	-3.6852	-3.67169	-3.96343	-3.84238	-3.78514	-3.60094	-3.37125	-4.09535	-3.70665	-3.70291	-3.77664	-3.61971	-3.85001	-3.88281	-3.50596	-3.97598
Q5VYK3	-0.0669154	-0.171991	-0.333735	-0.182763	-0.153317	-0.158258	-0.0506146	-0.102163	-0.237716	-0.162359	-0.197314	-0.137113	-0.18912	-0.276558	0.00174179	-0.0401691	-0.158952	-0.227224	-0.0403145	-0.141065	-0.178064	-0.271013	-0.0040657	-0.232934	-0.168763	-0.270787	-0.0547202	-0.0940915	-0.167703	-0.182492	-0.138574	-0.176119
Q5VV41	-1.63343	-1.71727	-1.54248	-1.49607	-1.47836	-1.64221	-1.52071	-1.43239	NaN	NaN	NaN	NaN	NaN	NaN	NaN	NaN	NaN	NaN	NaN	NaN	NaN	NaN	NaN	NaN	-1.5968	-1.68981	-1.5329	-1.31199	-1.60853	-1.57205	-1.58017	-1.57244
Q5VTU8;P56381	0.616633	1.09721	1.13801	1.0241	0.77927	0.776659	0.826902	0.957926	0.879283	0.958064	1.14684	0.957427	0.705057	0.683055	0.944407	0.967201	1.21026	1.13854	0.915185	0.802279	0.880992	0.77425	0.800201	0.718454	0.9068	0.984497	1.0158	0.989255	0.83561	0.836095	0.849302	0.875981
Q5VTR2	NaN	NaN	NaN	NaN	NaN	NaN	NaN	NaN	-2.63927	-2.7814	-2.60591	-2.49125	-2.5317	-2.64197	-2.33153	-2.57471	NaN	NaN	NaN	NaN	NaN	NaN	NaN	NaN	-2.69491	-2.63117	-2.42265	-2.62669	-2.666	-2.53483	-2.55677	-2.44325
Q5VTL8	NaN	NaN	NaN	NaN	NaN	NaN	NaN	NaN	NaN	NaN	NaN	NaN	NaN	NaN	NaN	NaN	NaN	NaN	NaN	NaN	NaN	NaN	NaN	NaN	-2.2099	-1.93459	-2.36778	-2.29495	-2.13324	-2.43366	-2.30362	-2.06988
Q5VTE0;P68104;Q05639	5.58484	5.57945	5.30584	5.51929	5.38965	5.34842	5.35493	5.39745	5.48063	5.5567	5.27607	5.49775	5.45515	5.31902	5.43756	5.46277	5.49273	5.49429	5.43037	5.55185	5.51465	5.26744	5.31545	5.41931	5.46628	5.44345	5.42949	5.56049	5.45619	5.24626	5.41143	5.45541
Q5VT97	NaN	NaN	NaN	NaN	NaN	NaN	NaN	NaN	NaN	NaN	NaN	NaN	NaN	NaN	NaN	NaN	0.55446	0.48075	-0.0984995	-0.0245972	0.0531833	-0.107125	0.263613	-0.0867436	0.538688	0.502933	0.0299619	-0.0137571	-0.18154	-0.0635112	-0.215974	0.502166
Q5VT52	-2.88066	-2.93564	-3.01226	-2.87714	-2.84591	-2.79315	-2.88158	-3.04874	NaN	NaN	NaN	NaN	NaN	NaN	NaN	NaN	-2.81834	-2.83295	-2.86817	-2.98852	-2.92514	-2.96866	-2.8559	-3.02725	-2.84847	-2.7525	-2.84795	-2.92884	-2.99422	-2.91643	-3.05278	-2.93047
Q5TZA2	NaN	NaN	NaN	NaN	NaN	NaN	NaN	NaN	NaN	NaN	NaN	NaN	NaN	NaN	NaN	NaN	-0.842267	-0.938028	-0.893414	-0.760015	-0.776004	-0.379623	-0.957489	-0.889107	NaN	NaN	NaN	NaN	NaN	NaN	NaN	NaN
Q5TFE4	-3.56629	-3.94435	-4.48883	-4.29876	-4.04109	-4.2596	-3.98474	-4.2881	-4.08668	-4.12378	-4.48869	-4.24264	-3.96794	-3.84773	-4.12176	-3.8533	-4.18096	-4.37891	-3.71642	-3.82343	-3.87234	-4.36026	-4.12886	-4.3951	NaN	NaN	NaN	NaN	NaN	NaN	NaN	NaN
Q5TDH0	-1.96245	-2.26725	-2.03198	-1.9255	-2.18554	-2.04127	-2.13603	-2.08722	-2.33936	-2.08805	-2.11955	-2.21699	-2.10301	-1.84634	-1.94543	-1.97256	NaN	NaN	NaN	NaN	NaN	NaN	NaN	NaN	NaN	NaN	NaN	NaN	NaN	NaN	NaN	NaN
Q5TBB1	-1.08123	-0.958055	-0.84581	-0.886001	-0.851061	-0.670098	-0.785158	-0.83379	NaN	NaN	NaN	NaN	NaN	NaN	NaN	NaN	NaN	NaN	NaN	NaN	NaN	NaN	NaN	NaN	NaN	NaN	NaN	NaN	NaN	NaN	NaN	NaN
Q5T9A4	NaN	NaN	NaN	NaN	NaN	NaN	NaN	NaN	0.297338	0.301373	0.674985	0.311114	0.169165	0.138484	0.54091	0.519441	NaN	NaN	NaN	NaN	NaN	NaN	NaN	NaN	NaN	NaN	NaN	NaN	NaN	NaN	NaN	NaN
Q5T8P6	-2.79893	-2.50647	-2.47531	-2.54251	-2.52409	-2.62342	-2.4384	-2.46372	NaN	NaN	NaN	NaN	NaN	NaN	NaN	NaN	-2.55586	-2.47152	-2.64402	-2.84932	-2.41059	-2.44163	-2.46858	-2.54599	-2.33451	-2.28708	-2.72965	-2.61875	-2.67895	-2.70951	-2.72223	-2.29607
Q5T6V5	NaN	NaN	NaN	NaN	NaN	NaN	NaN	NaN	NaN	NaN	NaN	NaN	NaN	NaN	NaN	NaN	-3.63181	-3.89273	-3.52374	-3.5072	-3.6816	-3.91424	-3.75272	-3.84169	NaN	NaN	NaN	NaN	NaN	NaN	NaN	NaN
Q5T6F2	-0.389607	-0.523934	-0.61198	-0.518921	-0.345543	-0.431879	-0.53461	-0.512583	-0.503156	-0.523545	-0.563599	-0.453125	-0.406461	-0.496027	-0.381089	-0.501838	-0.434022	-0.413881	-0.500036	-0.445056	-0.448451	-0.554565	-0.516515	-0.526967	-0.537265	-0.588685	-0.453879	-0.384371	-0.511348	-0.505138	-0.374569	-0.476959
Q5T653	-1.95313	-2.39435	-2.27239	-2.54887	-1.997	-1.97074	-1.96136	-2.37146	-1.9165	-1.8479	-2.71235	-2.47798	-1.59216	-1.88102	-2.44179	-2.58987	-2.58106	-2.5522	-2.12025	-1.92103	-2.09321	-1.85261	-2.45015	-1.89069	-2.63178	-2.71757	-1.92759	-1.84336	-2.01709	-1.87004	-1.71954	-2.74506
Q5T4S7	-1.41479	-1.18989	-1.48315	-1.21434	-1.34552	-1.11511	-1.17909	-1.0772	-1.38522	-1.20906	-1.39776	-1.29415	-1.29161	-1.1568	-1.11538	-1.16808	-1.14067	-1.21312	-1.20751	-1.39383	-1.25438	-1.39089	-1.08866	-1.32924	-1.21241	-1.2481	-1.30112	-1.56159	-1.41496	-1.13422	-0.995508	-1.19218
Q5T447	NaN	NaN	NaN	NaN	NaN	NaN	NaN	NaN	-3.34427	-3.43411	-3.10447	-3.45651	-3.35988	-3.18455	-3.11162	-3.20861	-3.47768	-3.21567	-3.05263	-3.30845	-3.38401	-3.3147	-3.24511	-3.2233	NaN	NaN	NaN	NaN	NaN	NaN	NaN	NaN
Q5SVZ6	NaN	NaN	NaN	NaN	NaN	NaN	NaN	NaN	NaN	NaN	NaN	NaN	NaN	NaN	NaN	NaN	-1.17082	-1.15979	-0.926445	-1.23549	-1.13461	-0.95153	-1.00697	-0.893927	-1.22872	-1.11309	-1.11081	-1.05358	-0.909551	-0.87253	-1.09056	-1.09442
Q5SSJ5	-0.220603	-0.24825	0.0651423	-0.289761	-0.396035	-0.317415	-0.21657	-0.288612	-0.306621	-0.183475	0.0518049	-0.191036	-0.247375	-0.38326	-0.338613	-0.305419	-0.274036	-0.275782	-0.0555771	-0.139043	-0.285769	-0.202031	-0.381771	-0.290929	-0.203836	-0.267347	-0.0235843	-0.200778	-0.288137	-0.152705	-0.277387	-0.486129
Q5SRE5	NaN	NaN	NaN	NaN	NaN	NaN	NaN	NaN	-4.1673	-4.43044	-4.16084	-4.12405	-3.79969	-3.96569	-4.19861	-4.21527	-4.03734	-4.23377	-4.24854	-4.43247	-3.76463	-4.24084	-4.17123	-3.9496	-4.09185	-4.16174	-4.22056	-4.08247	-4.01842	-4.32977	-3.76224	-4.41182
Q5RKV6	-2.20826	-2.51613	-2.26516	-2.30673	-2.31905	-2.69836	-2.48819	-2.20387	-2.45237	-2.21013	-2.43537	-2.3005	-2.13323	-2.73894	-2.45745	-2.26053	-2.56306	-2.27056	-2.33883	-2.5127	-2.47939	-2.1047	-2.36034	-2.3527	-2.57713	-2.65744	-2.2331	-2.31334	-2.2149	-2.29793	-2.37859	-2.31866
Q5RI15	-1.10026	-1.06062	-0.919948	-0.971844	-0.87228	-0.854037	-0.878643	-0.788505	-1.17039	-0.926739	-0.844041	-0.984107	-0.944296	-0.84006	-0.768094	-0.965947	-0.989166	-0.822636	-1.107	-1.046	-1.00487	-0.751776	-0.796194	-0.929598	-0.824119	-0.849283	-1.0183	-1.07326	-1.02157	-0.695748	-1.01452	-0.951104
Q5R3I4	-3.278	-3.10526	-3.12126	-3.22727	-3.08894	-3.27432	-2.8667	-3.33382	-3.05837	-3.2236	-3.05105	-3.26264	-3.26226	-3.35257	-2.82566	-3.24243	-3.33368	-3.13076	-3.31437	-3.21861	-3.03553	-3.05095	-3.16424	-3.05098	-2.99646	-2.97594	-3.00742	-2.90971	-3.33627	-3.59593	-3.11914	-3.3461
Q5JTV8;Q8NFQ8	-0.366168	-0.785213	-0.573228	-0.716461	-0.526404	-0.402844	-0.755025	-0.627576	-0.66121	-0.614354	-0.740077	-0.678415	-0.313067	-0.360813	-0.617229	-0.760244	-0.758435	-0.896255	-0.517703	-0.397894	-0.44075	-0.390907	-0.73481	-0.59105	-0.811752	-0.875704	-0.515771	-0.532656	-0.435415	-0.526354	-0.432909	-0.600029
Q5JTH9	-1.27072	-1.29405	-1.13153	-1.18005	-1.17627	-1.02458	-1.07	-1.14656	-1.23396	-1.2153	-1.13765	-1.11988	-1.20837	-1.19014	-1.06002	-1.14164	-1.16884	-1.21906	-1.18351	-1.075	-1.07536	-1.2073	-1.19912	-1.15672	-1.17956	-1.02276	-1.33038	-1.21073	-1.22929	-1.12401	-1.20632	-1.07061
Q5JRX3	-1.7551	-1.31594	-1.24021	-1.19543	-1.35232	-1.4999	-1.41639	-1.21949	-1.53748	-1.48158	-1.10053	-1.37973	-1.70801	-1.48451	-1.14825	-1.15381	-1.47244	-1.41865	-1.42243	-1.39775	-1.60537	-1.35097	-0.9484	-1.38568	-1.1728	-1.26371	-1.46836	-1.42788	-1.5121	-1.49445	-1.4999	-1.14259
Q5JPE7;P69849	0.853829	0.837652	0.669586	0.813539	0.773014	0.844178	0.765186	0.875436	0.829345	0.923092	0.636698	0.766183	0.907079	0.935319	0.72181	0.714404	0.753942	0.756581	0.849142	0.905752	0.935543	0.724819	0.693487	0.834171	0.671378	0.646818	0.788207	0.805724	0.94052	0.925464	0.807659	0.849582
Q5H9R7	-0.821503	-0.560913	-0.377389	-0.508184	-0.405516	-0.380307	-0.377965	-0.589621	NaN	NaN	NaN	NaN	NaN	NaN	NaN	NaN	-0.663033	-0.688355	-0.587043	-0.558318	-0.204813	-0.372458	-0.328955	-0.515908	NaN	NaN	NaN	NaN	NaN	NaN	NaN	NaN
Q5C9Z4	NaN	NaN	NaN	NaN	NaN	NaN	NaN	NaN	NaN	NaN	NaN	NaN	NaN	NaN	NaN	NaN	-3.46536	-3.68102	-3.76831	-4.03365	-3.71927	-3.83893	-3.71416	-3.83382	NaN	NaN	NaN	NaN	NaN	NaN	NaN	NaN
Q5BKZ1	-1.88882	-1.8954	-1.58874	-2.09259	-2.09098	-2.12044	-2.13027	-1.88466	-1.9775	-1.85231	-1.9083	-1.83437	-1.88521	-2.02758	-2.13266	-2.00617	-2.10422	-2.21334	-1.94326	-1.99371	-1.7304	-1.80684	-1.9972	-1.84617	NaN	NaN	NaN	NaN	NaN	NaN	NaN	NaN
Q59GN2;P62891	-2.28197	-3.0237	-2.511	-2.61293	-2.74633	-2.35157	-2.68948	-2.57949	-2.53905	-2.4241	-2.94252	-2.90606	-2.43486	-2.35166	-2.55444	-2.60768	-2.81587	-2.87296	-2.72927	-2.59635	-2.32931	-2.21332	-2.742	-2.44563	NaN	NaN	NaN	NaN	NaN	NaN	NaN	NaN
Q58FF8	1.45469	1.48838	1.07788	1.48349	1.2595	1.17165	1.23551	1.36397	1.3484	1.32363	1.28249	1.42331	1.22402	1.05764	1.40343	1.44544	1.39249	1.4338	1.28613	1.38405	1.19119	1.00206	1.44137	1.39284	1.31125	1.24087	1.32434	1.54881	1.36844	1.08904	1.42426	1.21579
Q53H96	-0.897567	-0.797238	-0.862742	-0.917141	-0.849724	-0.733479	-0.704163	-0.883249	NaN	NaN	NaN	NaN	NaN	NaN	NaN	NaN	-1.00987	-1.0019	-0.830174	-0.863656	-0.763305	-0.719661	-0.721349	-0.732326	-0.976645	-0.782896	-0.743388	-0.949486	-0.773898	-0.674376	-0.890011	-0.861764
Q53H82	-1.1281	-1.25072	-1.36328	-1.18658	-1.16322	-0.939928	-1.15891	-1.36849	-1.07622	-1.08683	-1.28723	-1.08652	-1.39856	-1.15486	-1.38419	-1.10169	-1.24635	-1.17289	-1.23444	-1.14288	-1.17705	-1.37579	-1.17905	-0.982221	-1.08759	-1.18671	-1.32997	-1.11856	-1.19553	-1.3399	-1.07615	-1.23222
Q53GS9	-1.03242	-1.26314	-1.03583	-1.19581	-1.16801	-1.30159	-1.01115	-1.01386	-1.18901	-1.17074	-0.948717	-1.18008	-1.1672	-1.29095	-0.988977	-1.08408	-1.31967	-1.07106	-1.00841	-1.32048	-1.12954	-1.01455	-1.15966	-1.00204	-1.12298	-1.00281	-1.12292	-1.07431	-1.30381	-1.14797	-1.14716	-1.101
Q53GQ0	0.720262	0.740039	0.528296	0.647312	0.504387	0.451659	0.729889	0.662906	0.656838	0.665744	0.430518	0.642505	0.625121	0.645634	0.692907	0.630172	0.768834	0.641209	0.702302	0.608031	0.687091	0.517721	0.376366	0.678271	0.740009	0.66014	0.664241	0.776374	0.579662	0.374348	0.533613	0.654098
Q53EP0	-5.33226	-6.34702	-6.02866	-5.30883	-6.55238	-6.97767	-5.4697	-5.10885	-6.46831	-6.18578	-6.01862	-6.16773	-5.88045	-5.57118	-4.98192	-5.88812	NaN	NaN	NaN	NaN	NaN	NaN	NaN	NaN	-5.41843	-6.28299	-5.08953	-5.78131	-6.87567	-6.19242	-5.30157	-6.23217
Q53EL6	-0.0145848	-0.0560627	0.190039	-0.203293	0.1353	-0.00806244	0.083521	-0.0120008	-0.0102768	-6.63e-06	0.108284	-0.078105	0.10708	0.0787492	0.0559007	-0.133146	0.087817	-0.0279894	-0.108893	-0.0822611	0.0266148	0.180545	-0.0519136	0.0907816	-0.0515546	0.00486131	0.0358192	0.0350817	0.09386	0.120633	0.114896	-0.242876
Q52LJ0	-2.02831	-1.60112	-1.62152	-1.61233	-1.47179	-1.77065	-1.70591	-1.53211	-1.50275	-2.07952	-1.91339	-1.86283	-1.69564	-1.28379	-1.38524	-1.69276	-1.73889	-1.6904	-1.8943	-1.81805	-1.38083	-1.37354	-1.99585	-1.52884	-1.5389	-1.40863	-1.83535	-1.80568	-1.75193	-1.6765	-1.96483	-1.36694
Q4VC31	0.0194072	0.145149	0.0501571	0.270775	0.244145	0.359817	0.126119	0.105208	0.0916892	0.131522	0.0966194	0.39992	0.0683192	0.107443	0.203192	0.209827	0.341602	0.340884	0.109307	-0.0149739	0.201914	-0.0709485	0.259283	0.131191	0.323095	0.386821	0.0178841	0.0809113	0.00827176	0.0191895	0.0900282	0.36881
Q4KWH8	NaN	NaN	NaN	NaN	NaN	NaN	NaN	NaN	-2.74661	-2.71569	-2.91301	-2.69424	-2.78244	-2.86497	-2.58141	-2.83305	NaN	NaN	NaN	NaN	NaN	NaN	NaN	NaN	NaN	NaN	NaN	NaN	NaN	NaN	NaN	NaN
Q4G176	NaN	NaN	NaN	NaN	NaN	NaN	NaN	NaN	-2.1967	-2.30556	-2.37623	-2.20892	-2.16497	-2.07119	-2.27574	-2.08743	-2.16583	-2.28308	-2.3019	-2.30232	-2.14444	-1.97065	-2.28551	-2.13573	NaN	NaN	NaN	NaN	NaN	NaN	NaN	NaN
Q4G0J3	-1.44461	-1.59478	-1.4935	-1.69378	-1.34113	-1.25614	-1.39231	-1.52572	-1.39544	-1.49799	-1.44142	-1.65218	-1.08138	-1.45713	-1.56197	-1.68036	-1.8275	-1.77127	-1.43566	-1.38328	-1.52862	-1.14048	-1.26022	-1.43187	-1.90002	-1.45883	-1.2215	-1.549	-1.57846	-1.25339	-1.24369	-1.57634
Q49A26	-3.84762	-3.82257	-3.68264	-3.92802	-4.18992	-3.66284	-4.21618	-3.84983	-3.87473	-3.83877	-4.10997	-3.80169	-3.88652	-3.66158	-3.94322	-4.0103	-3.93615	-4.04703	-3.85514	-3.79049	-3.892	-3.66739	-4.11189	-3.88297	-3.95375	-3.97607	-3.72171	-4.00931	-4.01106	-4.12652	-3.57807	-3.81413
Q3ZCQ8	-0.194936	-0.118009	-0.255922	-0.362459	-0.323228	-0.417166	-0.408646	-0.300552	-0.488617	-0.549339	-0.0263005	-0.310778	-0.632153	-0.473401	0.0552493	-0.0657914	-0.334431	-0.350533	-0.233535	-0.29464	-0.331845	-0.226505	-0.277066	-0.306551	-0.218856	-0.230352	-0.196078	-0.233978	-0.387558	-0.382317	-0.403948	-0.329852
Q3ZCM7	-1.85886	-1.54899	-1.62947	-1.43026	-1.69459	-1.89257	-1.48513	-1.3626	-1.77755	-1.79225	-1.42579	-1.70826	-1.85396	-2.08452	-1.10166	-1.22499	-1.13769	-1.2009	-1.78069	-1.92916	-1.83126	-1.8552	-1.3807	-1.79192	-1.11254	-1.27533	-1.78317	-1.81871	-1.94373	-1.91517	-1.83988	-1.21108
Q3YEC7	-0.623481	-0.679306	-0.586149	-0.643158	-0.624206	-0.501979	-0.639362	-0.691482	-0.688839	-0.591935	-0.570118	-0.646375	-0.64994	-0.600675	-0.670084	-0.57289	-0.76134	-0.634274	-0.622251	-0.630048	-0.626864	-0.471725	-0.629168	-0.620557	-0.712176	-0.598451	-0.560344	-0.651607	-0.589121	-0.537169	-0.600275	-0.731213
Q3MHD2	NaN	NaN	NaN	NaN	NaN	NaN	NaN	NaN	-1.8248	-1.99493	-1.91609	-1.66053	-1.80835	-1.99485	-1.73876	-1.78167	NaN	NaN	NaN	NaN	NaN	NaN	NaN	NaN	NaN	NaN	NaN	NaN	NaN	NaN	NaN	NaN
Q3KQV9	-4.38724	-4.34808	-4.44273	-4.19255	-4.91652	-4.59937	-4.27605	-4.31453	NaN	NaN	NaN	NaN	NaN	NaN	NaN	NaN	-4.3436	-4.19743	-4.09295	-4.45855	-4.45656	-4.3824	-4.37887	-5.18357	-4.13312	-4.29517	-4.49038	-4.43003	-4.63964	-4.44057	-4.91201	-4.14793
Q330K2	-4.46888	-4.22782	-4.08166	-4.59454	-4.25283	-4.4632	-4.0623	-4.22705	-4.70577	-4.14983	-4.26955	-4.23586	-4.31811	-4.24519	-4.18173	-4.2673	NaN	NaN	NaN	NaN	NaN	NaN	NaN	NaN	-4.45099	-4.10496	-4.13256	-3.91185	-4.41617	-4.47857	-4.71092	-4.20263
Q32P44	NaN	NaN	NaN	NaN	NaN	NaN	NaN	NaN	-3.05011	-2.95356	-3.27792	-3.13428	-2.57941	-2.64378	-2.85943	-2.7165	NaN	NaN	NaN	NaN	NaN	NaN	NaN	NaN	NaN	NaN	NaN	NaN	NaN	NaN	NaN	NaN
Q2TAY7	-1.75115	-1.37397	-1.45385	-1.47982	-1.48633	-1.35051	-1.58339	-1.74196	-1.81896	-1.47497	-1.27903	-1.50151	-1.68334	-1.68806	-1.4336	-1.33754	-1.44895	-1.56443	-1.61574	-1.52136	-1.41747	-1.37394	-1.54212	-1.71482	-1.46118	-1.36246	-1.83454	-1.60707	-1.41808	-1.59597	-1.46074	-1.44581
Q2TAA2	-3.77341	-4.32337	-3.77952	-4.23663	-3.92583	-4.04525	-3.85572	-4.01619	NaN	NaN	NaN	NaN	NaN	NaN	NaN	NaN	NaN	NaN	NaN	NaN	NaN	NaN	NaN	NaN	NaN	NaN	NaN	NaN	NaN	NaN	NaN	NaN
Q2M389	-3.08938	-3.30292	-3.54012	-3.08365	-3.53197	-3.36566	-3.60141	-3.60552	-3.36642	-3.34293	-3.43308	-3.83553	-3.50615	-3.26813	-3.10516	-3.27199	-3.28566	-3.21633	-3.63792	-3.578	-3.732	-3.14329	-3.27073	-3.26985	-3.12226	-3.33789	-3.17139	-3.32719	-3.32203	-3.45168	-3.79962	-3.59963
Q2M1P5	NaN	NaN	NaN	NaN	NaN	NaN	NaN	NaN	-2.18603	-2.02638	-2.18199	-1.91063	-2.14927	-2.30877	-2.07009	-2.21087	NaN	NaN	NaN	NaN	NaN	NaN	NaN	NaN	NaN	NaN	NaN	NaN	NaN	NaN	NaN	NaN
Q29RF7	-2.76645	-2.12393	-2.33538	-2.16482	-2.28953	-2.48958	-2.27578	-2.34751	-2.51101	-2.39536	-2.62621	-2.43237	-2.09568	-2.11688	-2.24628	-2.35038	-2.35167	-2.34735	-2.45216	-2.55366	-2.31906	-2.15812	-2.3746	-2.15944	-2.46381	-2.31703	-2.35882	-2.29872	-2.31898	-2.3206	-2.12514	-2.55025
Q27J81	-0.73519	-0.90107	-1.10958	-0.897248	-0.863057	-0.859881	-0.737779	-0.775064	-0.972485	-0.884939	-0.968922	-1.0734	-0.697967	-0.820597	-0.759361	-0.752384	-0.894517	-0.823218	-1.00523	-0.853268	-0.800282	-0.945536	-0.840396	-0.749134	-0.853904	-0.893852	-0.971485	-0.974886	-0.758383	-0.821241	-0.798192	-0.835551
Q1MSJ5	-0.947492	-0.835137	-0.887352	-0.747152	-0.915555	-0.84885	-1.10562	-0.843213	-0.991071	-0.932431	-0.745273	-0.88675	-0.920716	-1.07109	-0.857896	-0.721999	-0.884057	-0.879416	-0.741201	-0.817758	-0.855071	-1.009	-0.929814	-1.00705	-0.90586	-0.895178	-0.936976	-0.997926	-0.880631	-1.01695	-0.84813	-0.659484
Q1KMD3	3.89365	3.90665	4.13092	3.90886	3.83523	3.86409	3.83309	3.90845	3.84188	3.93318	4.12999	3.88599	3.78587	3.85613	3.91475	3.94146	3.92345	3.92079	3.91039	3.85219	3.92078	4.09843	3.80992	3.83432	4.06474	4.00933	3.87586	3.86148	3.78662	3.95313	3.75542	3.98067
Q16891	3.01393	3.1226	3.28106	3.17237	3.1401	3.14446	3.09691	3.14339	3.06681	3.14308	3.27281	3.11624	3.14549	3.08732	3.1184	3.18372	3.1166	3.11491	3.17193	3.13696	3.19229	3.29719	3.03193	3.06619	3.15882	3.18352	3.13086	3.09585	3.06507	3.24577	3.09648	3.13774
Q16881	0.555096	0.540318	0.481314	0.470348	0.416382	0.326712	0.264581	0.374711	0.563073	0.550632	0.432135	0.434676	0.446915	0.398116	0.384302	0.232576	0.31267	0.375945	0.444211	0.536996	0.46375	0.490079	0.388982	0.448096	0.384532	0.379073	0.450874	0.513513	0.471493	0.408388	0.529261	0.306105
Q16851	0.79541	0.750846	0.744016	0.769671	0.748792	0.618619	0.763054	0.775881	0.678656	0.847387	0.685501	0.734562	0.783415	0.760117	0.731148	0.712569	0.769669	0.702991	0.760918	0.75914	0.644068	0.757116	0.772256	0.767798	0.675041	0.778484	0.721922	0.808513	0.741198	0.756061	0.761647	0.683899
Q16850	-4.57377	-3.53847	-3.70488	-3.44518	-3.53621	-3.48201	-4.4641	-3.45555	-3.7183	-3.79155	-4.45569	-3.72343	-3.73103	-3.80113	-3.35009	-3.54118	-3.70416	-3.75587	-3.80784	-3.54805	-3.74824	-4.34184	-3.49032	-3.72384	-3.85414	-3.57861	-4.48785	-4.23117	-3.54959	-3.78918	-3.56455	-3.1453
Q16836	2.56473	2.56296	2.67972	2.63089	2.55061	2.72234	2.46126	2.45418	2.63176	2.53164	2.75337	2.63417	2.40878	2.65175	2.54728	2.46334	2.53565	2.52761	2.47434	2.54901	2.48186	2.74796	2.6345	2.70683	2.62305	2.58741	2.44164	2.45592	2.59567	2.75557	2.56835	2.59649
Q16822;P35558	2.66824	2.60458	2.8246	2.55853	2.55041	2.64544	2.68231	2.70155	2.62005	2.63855	2.82887	2.54228	2.57491	2.71268	2.64028	2.69554	2.65722	2.70485	2.75966	2.5718	2.58021	2.73639	2.60209	2.62302	2.70975	2.72731	2.71412	2.60919	2.57064	2.7382	2.55909	2.62754
Q16795	0.110255	0.0843074	0.15491	-0.000805412	0.195745	0.168438	0.232095	0.169233	0.0194632	0.0668641	0.219687	0.011104	0.2344	0.152544	0.193074	0.231263	0.217455	0.258649	0.163798	0.10495	0.0579168	0.111638	0.0914856	0.115338	0.219129	0.103803	0.139564	0.105349	0.0543093	0.29623	0.0935116	0.0997432
Q16778;P33778;P23527;P06899;Q8N257	4.01672	4.01822	4.18704	3.90562	3.49635	3.45868	3.72108	3.79335	3.93555	4.04916	4.13174	3.85507	3.57177	3.43057	3.78466	3.82347	4.06368	4.04949	3.95338	3.9432	3.53019	3.7577	3.58851	3.71219	4.12037	4.11911	3.94485	3.92087	3.50639	3.5965	3.66192	3.7256
Q16762	1.1351	1.21652	1.29944	1.27884	1.23904	1.32728	1.1441	1.24689	1.15447	1.2083	1.38101	1.18975	1.14692	1.23087	1.27717	1.31875	1.33359	1.2229	1.16705	1.20811	1.15123	1.26	1.32266	1.24671	1.26919	1.26508	1.24141	1.28739	1.12105	1.2038	1.27071	1.24431
Q16718	-1.88842	-1.80755	-1.8897	-1.8836	-1.88352	-1.58319	-1.68507	-1.81588	-1.833	-1.72271	-1.69913	-1.72313	-1.81258	-2.00196	-1.89339	-1.69804	-1.80308	-1.80315	-1.77481	-1.82386	-1.72492	-1.53078	-2.17693	-1.80378	-1.84256	-1.66432	-1.66891	-1.82171	-1.84233	-1.59405	-1.94496	-2.05871
Q16698	1.05173	1.08061	1.10807	1.05052	1.10105	1.1833	1.07783	0.987567	1.03141	0.995677	1.11123	1.06655	1.12324	1.21808	1.03966	1.05257	0.979239	1.05251	1.08504	1.1057	1.05454	1.16794	1.12781	1.0571	1.00053	1.12556	0.986613	1.03981	1.08812	1.18241	1.13578	1.08406
Q16644;P49137	-0.139845	-0.250455	-0.317179	-0.243404	-0.466997	-0.35265	-0.270912	-0.224595	NaN	NaN	NaN	NaN	NaN	NaN	NaN	NaN	-0.308978	-0.43678	-0.142022	-0.22046	-0.304844	-0.338682	-0.367089	-0.171031	NaN	NaN	NaN	NaN	NaN	NaN	NaN	NaN
Q16630	-0.621972	-0.710298	-0.609613	-0.575399	-0.767035	-0.882606	-0.710778	-0.738836	-0.711604	-0.575497	-0.645829	-0.681181	-0.635166	-0.759889	-0.752481	-0.851669	-0.8694	-0.725485	-0.826623	-0.797718	-0.729087	-0.53185	-0.545563	-0.637366	-0.759636	-0.775802	-0.767047	-0.815005	-0.748262	-0.603093	-0.521583	-0.65642
Q16629	2	1.6862	1.69622	1.62063	1.5134	1.53159	1.50145	1.62346	1.7862	1.8082	1.50333	1.66808	1.7498	1.75873	1.41228	1.47385	1.55575	1.5633	1.71789	1.76035	1.66243	1.79657	1.38928	1.72744	1.52369	1.5578	1.79375	1.888	1.62833	1.66222	1.61099	1.50608
Q16576;Q09028	1.56234	1.81686	1.62629	1.80518	1.68383	1.5762	1.64614	1.6179	1.67642	1.73256	1.72606	1.76577	1.57023	1.47603	1.64316	1.74087	1.72268	1.77721	1.55837	1.73363	1.67381	1.5288	1.73066	1.61196	1.82009	1.75789	1.55323	1.66952	1.59747	1.57049	1.6226	1.73944
Q16555;Q14194	0.815254	0.66123	0.605329	0.797203	0.717653	0.676307	0.715516	0.774975	0.785019	0.702808	0.597597	0.741418	0.778886	0.878191	0.631688	0.636786	0.660175	0.595104	0.676745	0.829276	0.798111	0.736182	0.69683	0.789169	0.672209	0.61426	0.645131	0.795867	0.835542	0.672127	0.775296	0.762189
Q16543	-0.879215	-1.05219	-1.16298	-0.919622	-0.92197	-1.08689	-0.934698	-0.885343	-0.922787	-1.0087	-1.15363	-0.827408	-0.972287	-0.979388	-0.950684	-0.962945	-0.970873	-0.981005	-0.952453	-1.07429	-0.96049	-1.18434	-0.956342	-0.776565	-1.03832	-0.925205	-0.892517	-1.0353	-0.910644	-1.10448	-0.922454	-1.01269
Q16540	-0.920228	-1.33733	-1.32155	-1.36553	-1.23158	-1.10469	-1.19827	-1.21065	-0.93104	-1.17546	-1.33174	-1.30636	-1.01834	-1.15293	-1.47597	-1.31754	-1.2365	-1.54466	-1.17338	-1.08343	-1.1884	-1.02668	-1.41283	-1.04816	-1.39489	-1.42279	-1.1108	-1.25693	-1.13554	-0.985264	-1.06449	-1.34257
Q16539	-2.00295	-2.21663	-2.38429	-2.33595	-2.36007	-2.52719	-1.98334	-2.08185	-2.14704	-2.42943	-2.30905	-2.44424	-2.11465	-2.16991	-2.098	-2.14637	-2.40826	-2.50597	-2.43452	-2.10373	-1.96367	-2.06711	-2.36772	-2.03726	-2.24509	-2.36237	-2.25774	-2.30825	-2.27381	-2.20169	-2.06498	-2.14144
Q16531	1.26243	1.40699	1.27128	1.3314	1.33353	1.246	1.32966	1.37839	1.28813	1.22741	1.31409	1.27906	1.31317	1.27433	1.35522	1.47166	1.35392	1.30789	1.319	1.3084	1.33078	1.24972	1.33495	1.34646	1.3132	1.37648	1.21703	1.28739	1.35071	1.32388	1.28277	1.3949
Q16401	0.171919	0.195159	0.220264	0.161955	0.145834	0.382141	0.288767	0.214338	0.325791	0.313971	0.0704706	0.200162	0.349894	0.325604	0.155951	0.0658408	0.0507769	0.15816	0.23489	0.272147	0.290281	0.446586	0.16352	0.200434	0.00183146	0.0584718	0.32037	0.3756	0.260692	0.322122	0.343673	0.127094
Q16254	NaN	NaN	NaN	NaN	NaN	NaN	NaN	NaN	NaN	NaN	NaN	NaN	NaN	NaN	NaN	NaN	NaN	NaN	NaN	NaN	NaN	NaN	NaN	NaN	-4.4867	-4.41233	-4.68259	-4.38619	-4.40674	-4.43259	-4.50562	-4.85011
Q16222	-1.87442	-1.82976	-2.06391	-1.54633	-1.69935	-1.7731	-1.76048	-1.691	-1.45318	-1.88481	-2.10003	-1.76371	-1.56025	-1.76462	-1.89568	-1.84086	-1.73933	-1.81767	-1.9069	-1.75667	-1.951	-1.88027	-1.56189	-1.61267	-1.88907	-1.66113	-1.9149	-1.60228	-1.5664	-2.09054	-1.72827	-1.78343
Q16204	-0.742955	-0.729242	-0.752086	-0.679025	-0.875145	-0.686469	-0.54959	-0.76336	-0.665235	-0.74728	-0.751491	-0.859008	-0.561056	-0.728896	-0.726088	-0.756287	-0.828683	-0.793457	-0.755109	-0.768556	-0.668575	-0.583341	-0.649906	-0.731711	-0.860653	-0.836799	-0.591198	-0.681343	-0.700202	-0.662084	-0.677386	-0.79154
Q16186	-2.19079	-2.01674	-2.22817	-2.19403	-2.12296	-2.30975	-2.34082	-2.19977	-2.28754	-2.32172	-2.37311	-2.21826	-2.1156	-2.29236	-1.99596	-2.08516	NaN	NaN	NaN	NaN	NaN	NaN	NaN	NaN	-2.30282	-2.32736	-2.15274	-2.16873	-2.17445	-2.24632	-2.09531	-2.10771
Q16181;Q6ZU15	1.67431	1.81763	2.00383	1.79383	1.78095	1.80394	1.85014	1.82348	1.75211	1.85623	1.91836	1.84495	1.87622	1.80137	1.76095	1.76055	1.88181	1.86115	1.83322	1.76921	1.74331	1.92516	1.83045	1.7379	1.85478	1.83181	1.81138	1.83071	1.76645	1.83962	1.76294	1.88539
Q15942	-1.02559	-0.868383	-0.900015	-0.75127	-0.791051	-0.894872	-0.659409	-1.05878	-1.01864	-0.900844	-0.935229	-0.708749	-0.973851	-0.876324	-0.637729	-0.886388	-1.00924	-0.862957	-0.765005	-0.747058	-1.05223	-0.902207	-0.70778	-0.88711	-0.830753	-0.947961	-0.755861	-0.800902	-1.01893	-0.963028	-0.667074	-0.949333
Q15907;P62491	2.21219	2.20893	2.00185	2.15214	2.13191	2.15953	1.99197	2.1272	2.22876	2.16299	1.97201	2.19663	2.09581	2.15235	2.08345	2.10897	2.09155	2.15664	2.0601	2.08106	2.05968	2.08049	2.1774	2.29172	2.02263	2.24199	1.9287	2.13385	2.17004	2.13451	2.14753	2.18363
Q15843	NaN	NaN	NaN	NaN	NaN	NaN	NaN	NaN	NaN	NaN	NaN	NaN	NaN	NaN	NaN	NaN	0.913003	0.832301	0.711446	0.628211	0.509594	0.480639	0.735908	0.492265	0.860378	0.800838	0.589746	0.698604	0.558347	0.497007	0.484676	0.877477
Q15836;P63027	NaN	NaN	NaN	NaN	NaN	NaN	NaN	NaN	NaN	NaN	NaN	NaN	NaN	NaN	NaN	NaN	NaN	NaN	NaN	NaN	NaN	NaN	NaN	NaN	-1.2194	-1.16303	-1.40522	-1.26276	-1.30287	-1.69383	-1.46997	-1.34224
Q15833	NaN	NaN	NaN	NaN	NaN	NaN	NaN	NaN	-2.48059	-2.27035	-2.55066	-2.2077	-2.11149	-2.3462	-2.24555	-2.37691	NaN	NaN	NaN	NaN	NaN	NaN	NaN	NaN	NaN	NaN	NaN	NaN	NaN	NaN	NaN	NaN
Q15819	NaN	NaN	NaN	NaN	NaN	NaN	NaN	NaN	NaN	NaN	NaN	NaN	NaN	NaN	NaN	NaN	NaN	NaN	NaN	NaN	NaN	NaN	NaN	NaN	0.966419	0.926247	0.897527	1.0613	0.981482	0.911394	1.04395	0.979885
Q15814	-5.19244	-4.70598	-5.06877	-4.70284	-4.44868	-4.33811	-4.84212	-4.71081	NaN	NaN	NaN	NaN	NaN	NaN	NaN	NaN	NaN	NaN	NaN	NaN	NaN	NaN	NaN	NaN	NaN	NaN	NaN	NaN	NaN	NaN	NaN	NaN
Q15813	NaN	NaN	NaN	NaN	NaN	NaN	NaN	NaN	-3.32068	-3.59437	-3.59579	-3.45149	-3.07557	-3.51944	-3.36454	-3.38029	-3.80407	-3.14605	-3.47768	-3.26094	-3.0925	-3.46047	-3.52914	-3.54909	-3.65738	-3.42185	-3.66032	-3.6003	-3.03148	-3.22572	-3.2107	-3.45827
Q15785	-0.559015	-0.668855	-0.655247	-0.556809	-0.663853	-0.937156	-0.734407	-0.497893	-0.694873	-0.657857	-0.871071	-0.627199	-0.66001	-0.700491	-0.536149	-0.48207	-0.553191	-0.675197	-0.753384	-0.61025	-0.429003	-0.74654	-0.673262	-0.785477	-0.634086	-0.78498	-0.581033	-0.533245	-0.773007	-0.640016	-0.529701	-0.785124
Q15758	0.140781	-0.0759631	-0.230156	-0.109143	0.0606277	0.0742547	0.0131158	-0.0842257	-0.0028291	0.034822	-0.246079	0.00314833	0.128656	0.117044	-0.0909004	-0.152616	-0.107064	-0.0751319	0.10875	0.0317794	0.0907451	-0.140436	-0.00162386	-0.143514	-0.0856022	-0.0903384	0.142241	-0.126893	0.0839092	-0.111224	0.0399888	-0.0879894
Q15746	-0.907773	-0.906996	-1.08144	-0.897445	-1.03539	-1.0598	-0.80135	-1.12625	NaN	NaN	NaN	NaN	NaN	NaN	NaN	NaN	-0.988788	-0.987503	-0.891116	-0.994017	-0.945142	-0.969494	-0.905368	-1.12725	-0.944377	-1.05627	-0.910743	-0.870941	-1.11391	-0.91327	-0.809908	-1.20204
Q15738	-1.89126	-1.72745	-1.93732	-1.78435	-1.7074	-1.69687	-1.81371	-1.9736	NaN	NaN	NaN	NaN	NaN	NaN	NaN	NaN	NaN	NaN	NaN	NaN	NaN	NaN	NaN	NaN	-1.82432	-1.91597	-2.11504	-1.67743	-1.61905	-1.76204	-1.89325	-1.87769
Q15717	2.45471	2.39801	2.39706	2.40814	2.35477	2.30225	2.33671	2.35899	2.31574	2.37923	2.45932	2.35432	2.34961	2.29876	2.41679	2.43957	2.46415	2.42899	2.37307	2.38557	2.25951	2.35842	2.35261	2.39001	2.43267	2.44257	2.32759	2.32327	2.34127	2.40262	2.28757	2.45044
Q15691	2.34143	2.48332	2.29674	2.45818	2.41327	2.35354	2.37351	2.50948	2.35342	2.3585	2.40025	2.43826	2.36169	2.33061	2.47191	2.51944	2.3188	2.31729	2.41338	2.54755	2.41558	2.39285	2.26501	2.56346	2.32009	2.34263	2.42955	2.55861	2.39692	2.32353	2.48377	2.38449
Q15654	-2.3234	-2.8033	-2.56943	-2.57722	-2.85105	-2.47669	-2.54824	-2.5659	-2.65712	-2.56991	-2.70703	-2.51898	-2.70788	-2.46297	-2.62097	-2.46588	-2.818	-2.60816	-2.46807	-2.37256	-2.36011	-2.68529	-2.8106	-2.58803	-2.67525	-2.7895	-2.56211	-2.34597	-2.4736	-2.60271	-2.47928	-2.77479
Q15637	0.0199672	0.247725	0.172362	0.296896	0.161919	0.0182078	0.13033	0.194023	0.191313	0.236734	0.184528	0.330421	0.0258134	0.0316066	0.124333	0.144807	NaN	NaN	NaN	NaN	NaN	NaN	NaN	NaN	0.13697	0.164438	0.157409	0.195509	-0.000231902	0.0802518	0.202222	0.284224
Q15631	NaN	NaN	NaN	NaN	NaN	NaN	NaN	NaN	NaN	NaN	NaN	NaN	NaN	NaN	NaN	NaN	-1.01443	-1.03471	-0.895278	-0.804594	-1.09043	-0.855604	-0.774487	-0.803626	-0.564425	-0.54998	-1.19075	-0.937548	-1.15884	-0.964592	-1.33438	-0.654798
Q15582	-5.13097	-5.08719	-4.79538	-5.15407	-4.73585	-4.74221	-4.96911	-4.67611	NaN	NaN	NaN	NaN	NaN	NaN	NaN	NaN	NaN	NaN	NaN	NaN	NaN	NaN	NaN	NaN	NaN	NaN	NaN	NaN	NaN	NaN	NaN	NaN
Q15477	-3.06583	-3.45675	-3.63816	-3.60199	-3.33492	-3.24869	-3.14976	-3.10379	NaN	NaN	NaN	NaN	NaN	NaN	NaN	NaN	NaN	NaN	NaN	NaN	NaN	NaN	NaN	NaN	NaN	NaN	NaN	NaN	NaN	NaN	NaN	NaN
Q15459	0.880897	0.797736	0.742544	0.858067	0.723557	0.827329	0.797684	0.731214	0.791447	0.811858	0.869947	0.799546	0.814335	0.818116	0.702039	0.754727	0.792002	0.754987	0.807835	0.855963	0.769919	0.824349	0.696885	0.869278	0.786853	0.751981	0.825271	0.845676	0.774952	0.817485	0.750864	0.819309
Q15437	NaN	NaN	NaN	NaN	NaN	NaN	NaN	NaN	NaN	NaN	NaN	NaN	NaN	NaN	NaN	NaN	-3.77596	-4.00172	-3.63948	-3.66083	-3.35201	-4.09972	-3.95799	-3.18325	NaN	NaN	NaN	NaN	NaN	NaN	NaN	NaN
Q15436	-2.54366	-2.70343	-2.48749	-2.45914	-2.4432	-2.35882	-2.27765	-2.5019	-2.68853	-2.66048	-2.51725	-2.36579	-2.45091	-2.48923	-2.30563	-2.26559	-2.60816	-2.61888	-2.36324	-2.32348	-2.43424	-2.38303	-2.5388	-2.46462	-2.52244	-2.51486	-2.58314	-2.62492	-2.44883	-2.42692	-2.18948	-2.44376
Q15435	NaN	NaN	NaN	NaN	NaN	NaN	NaN	NaN	NaN	NaN	NaN	NaN	NaN	NaN	NaN	NaN	NaN	NaN	NaN	NaN	NaN	NaN	NaN	NaN	-1.12425	-0.953998	-1.12928	-1.25278	-1.27642	-1.13343	-1.19589	-1.28339
Q15428	-1.21106	-1.03933	-0.998353	-1.10083	-0.972962	-1.06529	-1.24948	-1.1566	-1.24037	-1.06799	-0.994611	-1.05293	-0.974524	-1.12894	-1.13174	-1.19142	-0.985798	-1.20838	-1.02895	-1.06606	-1.11674	-0.992048	-1.23519	-1.17567	-1.17473	-1.24794	-1.11904	-1.13163	-0.950943	-1.07516	-1.12587	-0.957571
Q15427	NaN	NaN	NaN	NaN	NaN	NaN	NaN	NaN	-3.03487	-2.86764	-2.47075	-2.64865	-2.62436	-2.63196	-2.55447	-2.58837	-2.47933	-2.36079	-2.42961	-2.73343	-2.6945	-2.89393	-2.72829	-3.09578	-2.48743	-2.49103	-2.47087	-2.8672	-2.98696	-2.88138	-2.82022	-2.40924
Q15424	0.325463	0.306894	0.46912	0.284385	0.161737	0.199241	0.161304	0.267755	0.191708	0.370494	0.359235	0.387047	0.31317	0.0858952	0.142913	0.250369	0.292523	0.225191	0.304441	0.191736	0.314107	0.404619	0.200487	0.261907	0.265125	0.364482	0.248215	0.252093	0.295335	0.315809	0.106799	0.321595
Q15418	-0.413175	-0.445372	-0.435369	-0.441752	-0.797493	-0.788786	-0.516396	-0.642075	NaN	NaN	NaN	NaN	NaN	NaN	NaN	NaN	-0.610883	-0.596152	-0.393376	-0.584091	-0.629782	-0.783931	-0.627772	-0.303305	-0.614157	-0.474735	-0.570725	-0.437517	-0.645255	-0.762805	-0.445706	-0.528796
Q15417	-1.06478	-1.11146	-1.05802	-1.13705	-1.08968	-1.29992	-1.18285	-1.10364	NaN	NaN	NaN	NaN	NaN	NaN	NaN	NaN	-1.23548	-1.06092	-1.17265	-1.21744	-0.977845	-1.04897	-1.28431	-1.13973	-1.06322	-0.920257	-1.23189	-1.19801	-1.2436	-1.23461	-1.16773	-1.03057
Q15413	-0.314713	-0.307848	0.201233	0.0788475	-1.85704	-1.7053	0.165486	-1.84619	-0.526949	-0.348448	0.0964951	0.288088	-1.3996	-1.92317	0.158074	-1.90179	-0.549653	-0.563504	0.276201	0.386653	-1.61501	-1.69764	0.0808147	-1.86615	-0.526589	-0.385151	0.225472	0.129934	-1.5628	-1.68896	0.181549	-1.97076
Q15404	-1.49592	-1.49456	-1.70846	-1.38796	-1.4444	-1.65945	-1.44078	-1.39685	-1.51705	-1.61873	-1.63599	-1.56165	-1.43101	-1.58726	-1.48562	-1.22161	-1.48269	-1.23566	-1.64723	-2.06881	-1.25077	-1.61538	-1.43589	-1.396	-1.31692	-1.38193	-1.48991	-1.547	-1.47236	-1.72185	-1.65864	-1.43298
Q15397	-3.31453	-3.0109	-3.12105	-3.05672	-2.98244	-3.00947	-2.85752	-2.92131	-3.13849	-3.16269	-3.29447	-3.05523	-2.68742	-3.00828	-2.98398	-2.96973	-3.26547	-2.81234	-3.13958	-3.17482	-2.94126	-3.1694	-2.84042	-2.96503	-2.97418	-2.829	-3.48542	-3.02595	-2.89035	-2.97835	-3.10482	-2.99608
Q15393	2.34446	2.29041	2.26419	2.25023	2.23589	2.25921	2.25712	2.18374	2.21977	2.2828	2.21411	2.21784	2.27109	2.27428	2.2971	2.31661	2.21477	2.19315	2.27937	2.23039	2.28736	2.33397	2.22319	2.3265	2.19386	2.21118	2.24557	2.25925	2.29104	2.29796	2.333	2.25359
Q15392	-2.84263	-3.52781	-3.73235	-3.40056	-3.17175	-3.27396	-3.14287	-3.02711	-3.29711	-3.288	-3.36906	-3.5556	-3.21777	-3.15525	-2.96733	-3.22171	NaN	NaN	NaN	NaN	NaN	NaN	NaN	NaN	NaN	NaN	NaN	NaN	NaN	NaN	NaN	NaN
Q15388	NaN	NaN	NaN	NaN	NaN	NaN	NaN	NaN	-0.78594	-0.664557	-1.09432	-0.876679	-0.566077	-0.618906	-0.89565	-1.00333	-1.10055	-1.20482	-0.786008	-0.71968	-0.705098	-0.507467	-0.975271	-0.480631	NaN	NaN	NaN	NaN	NaN	NaN	NaN	NaN
Q15382	-0.16272	0.0628561	-0.169522	-0.0574425	-0.0908546	-0.285377	-0.277916	-0.138648	-0.123563	-0.0910543	-0.214453	-0.0578799	-0.138628	-0.274362	-0.111327	-0.100885	-0.129615	-0.197686	-0.131961	0.0470954	-0.0603561	-0.298267	-0.139201	-0.191316	-0.193612	-0.0457379	-0.239375	-0.121139	-0.0559827	-0.182566	-0.198118	-0.0745607
Q15370	0.716286	0.834146	0.676343	0.890054	0.834105	0.863343	0.739477	0.820605	NaN	NaN	NaN	NaN	NaN	NaN	NaN	NaN	0.843978	0.763382	0.657011	0.809998	0.819803	0.830215	0.794698	0.835411	0.793758	0.80473	0.728916	0.87657	0.872268	0.699102	0.819885	0.793837
Q15366;P57721	0.713582	0.904504	0.893428	0.865909	0.796449	0.954407	0.865975	0.799628	0.751702	0.845444	0.938476	0.854754	0.749742	0.721185	0.935146	0.974836	0.844621	0.978615	0.77714	0.656824	0.831727	0.855798	0.967613	0.864351	0.930545	0.861178	0.663281	0.820455	0.885362	0.853222	0.825095	0.94754
Q15365;P57723	2.76454	2.90796	2.87848	2.89606	2.87487	2.84953	2.86147	2.86687	2.93101	2.9697	2.82268	2.86508	2.84814	2.8099	2.83657	2.83775	2.91881	2.89098	2.8261	2.79896	2.92606	2.85192	2.81832	2.86848	2.85751	2.90973	2.7937	2.80709	2.86624	2.84732	2.847	2.94783
Q15363	-0.290397	-0.236151	-0.104577	-0.103353	-0.255527	0.0430197	-0.0479338	0.0549441	-0.00472391	0.066304	-0.218	0.0324701	-0.0469995	-0.132061	-0.309197	-0.288335	-0.223473	-0.343386	-0.00214166	0.0358557	0.0112441	0.0132967	-0.301704	-0.0837291	-0.221084	-0.369025	0.025968	-0.0485251	-0.0945905	0.0058708	0.0120414	-0.222122
Q15345	NaN	NaN	NaN	NaN	NaN	NaN	NaN	NaN	NaN	NaN	NaN	NaN	NaN	NaN	NaN	NaN	NaN	NaN	NaN	NaN	NaN	NaN	NaN	NaN	-2.27826	-2.4857	-2.05584	-2.14393	-1.96322	-2.05236	-1.91211	-2.18253
Q15293	2.44451	2.63581	2.54629	2.65811	2.60331	2.59242	2.47311	2.55548	2.54809	2.55363	2.55332	2.51197	2.49349	2.5588	2.60634	2.67338	2.61499	2.62029	2.66879	2.59905	2.46494	2.4183	2.56813	2.57552	2.48187	2.48299	2.69796	2.64595	2.5627	2.52618	2.58617	2.5321
Q15291	-2.6951	-2.40751	-2.64173	-2.45281	-2.43071	-2.41254	-2.33878	-2.44897	NaN	NaN	NaN	NaN	NaN	NaN	NaN	NaN	-2.59958	-2.58358	-2.47375	-2.57711	-2.35969	-2.67792	-2.30389	-2.28245	NaN	NaN	NaN	NaN	NaN	NaN	NaN	NaN
Q15287	NaN	NaN	NaN	NaN	NaN	NaN	NaN	NaN	NaN	NaN	NaN	NaN	NaN	NaN	NaN	NaN	NaN	NaN	NaN	NaN	NaN	NaN	NaN	NaN	-2.11881	-1.93185	-2.00517	-1.9929	-2.0395	-2.19696	-2.04	-1.85861
Q15286;Q15771	-0.72826	-0.821442	-0.960165	-0.936186	-0.837452	-0.874802	-0.879953	-1.05915	-0.969028	-0.91575	-0.886034	-0.925608	-1.01639	-0.735024	-1.0091	-0.674236	-1.16895	-1.00383	-0.885301	-0.705335	-0.762243	-0.875521	-0.849137	-0.879396	-1.05052	-1.07794	-0.94378	-0.81585	-0.862118	-0.795051	-0.721161	-0.824024
Q15257	0.827207	1.04289	0.877169	0.917752	0.868759	0.902155	0.990332	0.808721	0.770268	0.896077	0.993274	0.899077	0.795711	0.8276	1.03212	1.00324	0.80947	0.786459	0.911495	0.852014	1.0183	1.04666	0.963646	0.871847	0.905068	0.865218	0.857937	0.810818	0.94432	1.02057	0.877253	0.982419
Q15233	3.59475	3.46111	3.47216	3.4702	3.41759	3.41678	3.38434	3.47728	3.51162	3.48905	3.37741	3.48172	3.5597	3.45499	3.41703	3.40343	3.437	3.41296	3.49927	3.55112	3.45833	3.48482	3.33817	3.51187	3.34409	3.36908	3.47406	3.57932	3.47465	3.4787	3.51999	3.46609
Q15185	2.10711	2.55457	2.44382	2.53614	2.49905	2.44287	2.43914	2.46807	2.33626	2.41461	2.56057	2.40098	2.29712	2.22337	2.59288	2.66404	2.6496	2.64601	2.35472	2.3261	2.33291	2.22285	2.62966	2.32282	2.63198	2.6818	2.28922	2.36746	2.37533	2.29558	2.26329	2.57463
Q15181	3.61727	3.76928	3.47838	3.84998	3.59408	3.6734	3.5606	3.59631	3.71177	3.66475	3.63183	3.80085	3.41663	3.58024	3.65044	3.67892	3.70819	3.68114	3.65019	3.64926	3.52211	3.43265	3.73496	3.76298	3.69158	3.7084	3.5995	3.71833	3.62231	3.4341	3.64154	3.72348
Q15165	NaN	NaN	NaN	NaN	NaN	NaN	NaN	NaN	NaN	NaN	NaN	NaN	NaN	NaN	NaN	NaN	NaN	NaN	NaN	NaN	NaN	NaN	NaN	NaN	-2.14713	-2.51456	-2.19458	-2.1724	-1.97391	-2.17541	-2.13187	-2.24603
Q15149;REV__Q8IWV8;P58107	4.8921	4.78052	4.81643	4.79566	4.80598	4.81008	4.80044	4.84344	4.75142	4.80293	4.79435	4.76355	4.85726	4.86487	4.84924	4.8549	4.78468	4.76609	4.84476	4.83596	4.86435	4.85715	4.75864	4.83602	4.80177	4.78541	4.87309	4.83989	4.83617	4.82515	4.81255	4.78313
Q15126	-3.0849	-3.42428	-3.8188	-2.93071	-3.29049	-3.23138	-2.74413	-3.47369	-3.22819	-3.27409	-3.37544	-3.14915	-3.27769	-3.1972	-3.2673	-3.13117	-3.39575	-3.37276	-3.31576	-2.93281	-3.0669	-3.38207	-3.29231	-3.14301	-2.96707	-2.78202	-3.66143	-3.48502	-3.36489	-3.1774	-3.3823	-3.17714
Q15121	-1.16643	-0.882317	-1.25046	-1.04755	-0.978547	-0.986998	-1.19133	-1.14956	-1.16102	-1.16018	-1.10916	-1.06869	-1.22035	-0.973282	-1.04763	-0.923429	NaN	NaN	NaN	NaN	NaN	NaN	NaN	NaN	-1.17493	-1.08403	-1.10926	-1.1088	-1.02146	-1.24028	-1.15928	-0.771064
Q15102	0.461342	0.36832	0.324666	0.51635	0.326513	0.52013	0.315263	0.361648	0.553374	0.371356	0.266883	0.464347	0.377061	0.540101	0.308208	0.304749	0.351929	0.440351	0.424702	0.347445	0.36621	0.311001	0.363873	0.612669	0.502909	0.456008	0.223613	0.40985	0.471362	0.262553	0.516883	0.357517
Q15084	3.89943	3.63503	3.4432	3.60761	3.59171	3.50419	3.45101	3.56467	3.75628	3.76305	3.3524	3.65357	3.66908	3.65186	3.41177	3.46063	3.49345	3.4567	3.54248	3.69044	3.66968	3.5393	3.50984	3.81347	3.5016	3.49219	3.5327	3.74864	3.75821	3.50315	3.62538	3.54598
Q15075	0.876578	0.771011	0.836081	0.663761	0.777295	0.755424	0.772736	0.776959	0.751726	0.769189	0.748495	0.694061	0.814293	0.817948	0.826008	0.804152	0.655185	0.748536	0.751842	0.753902	0.825515	0.932925	0.72001	0.81725	0.720284	0.740352	0.777497	0.663204	0.829866	0.93656	0.763621	0.754813
Q15067	-2.11835	-2.15369	-2.62995	-2.03451	-1.5832	-1.62027	-1.72045	-2.02274	NaN	NaN	NaN	NaN	NaN	NaN	NaN	NaN	NaN	NaN	NaN	NaN	NaN	NaN	NaN	NaN	-2.38027	-2.0282	-2.22835	-2.30754	-1.7999	-1.7964	-1.85	-1.51905
Q15056	1.47991	1.61257	1.48282	1.72333	1.59602	1.53908	1.61888	1.72063	1.56549	1.53816	1.52186	1.68253	1.60746	1.60351	1.60814	1.62667	1.6613	1.68176	1.51814	1.67374	1.63418	1.50631	1.48151	1.59995	1.56293	1.60512	1.61412	1.58741	1.56443	1.50801	1.60935	1.71363
Q15054	NaN	NaN	NaN	NaN	NaN	NaN	NaN	NaN	-2.27346	-1.96791	-2.48274	-2.37733	-2.1838	-2.48517	-2.34249	-1.89007	NaN	NaN	NaN	NaN	NaN	NaN	NaN	NaN	NaN	NaN	NaN	NaN	NaN	NaN	NaN	NaN
Q15050	-2.01708	-2.06407	-2.49529	-2.45846	-2.14993	-2.32212	-2.0156	-1.9145	NaN	NaN	NaN	NaN	NaN	NaN	NaN	NaN	NaN	NaN	NaN	NaN	NaN	NaN	NaN	NaN	NaN	NaN	NaN	NaN	NaN	NaN	NaN	NaN
Q15046	2.48058	2.51605	2.33252	2.45499	2.44835	2.46787	2.40779	2.52397	2.4688	2.47712	2.3475	2.41962	2.42779	2.50393	2.46755	2.51541	2.47466	2.38346	2.49619	2.49352	2.39916	2.45631	2.40293	2.52347	2.51209	2.435	2.45673	2.42936	2.52748	2.41211	2.45272	2.40473
Q15041	NaN	NaN	NaN	NaN	NaN	NaN	NaN	NaN	0.541772	0.541483	0.54844	0.54183	0.514805	0.429331	0.606818	0.702742	NaN	NaN	NaN	NaN	NaN	NaN	NaN	NaN	0.641315	0.629632	0.390063	0.574279	0.539541	0.465608	0.546975	0.633082
Q15031	-2.91068	-3.239	-3.16353	-2.74942	-2.65035	-3.04395	-2.87852	-2.88469	-2.91564	-2.9282	-2.74614	-3.24007	-2.89179	-2.80146	-2.96282	-3.0569	-2.93272	-3.16329	-2.75157	-2.96921	-2.81179	-2.85215	-3.33333	-2.73576	-2.99856	-3.07789	-2.94709	-2.83113	-2.84771	-2.7396	-3.01371	-3.05321
Q15029	1.55791	1.51852	1.4559	1.43242	1.48605	1.4287	1.46522	1.40658	1.4055	1.53516	1.44981	1.4666	1.50301	1.48852	1.44122	1.46061	1.47618	1.44451	1.52452	1.3954	1.52979	1.51786	1.43048	1.43046	1.49533	1.41686	1.40538	1.51281	1.48498	1.51297	1.47972	1.46941
Q15024	-4.48003	-4.05553	-4.71647	-4.15044	-4.348	-4.82993	-4.09486	-4.02953	NaN	NaN	NaN	NaN	NaN	NaN	NaN	NaN	-3.87453	-4.20436	-4.34427	-4.72217	-4.2986	-4.34671	-4.37996	-4.54739	-4.05758	-4.19893	-4.68954	-4.28037	-4.70894	-4.49371	-4.35834	-3.91432
Q15021	-2.25016	-1.91212	-2.21618	-1.80414	-1.82381	-1.7608	-1.94122	-2.04315	-1.94439	-2.03687	-2.07142	-1.76594	-2.14696	-2.15173	-1.88416	-1.78566	NaN	NaN	NaN	NaN	NaN	NaN	NaN	NaN	NaN	NaN	NaN	NaN	NaN	NaN	NaN	NaN
Q15020	0.493016	0.463925	0.647945	0.461015	0.432122	0.473048	0.563378	0.513772	0.501275	0.515724	0.49178	0.403031	0.521273	0.550032	0.57661	0.486839	0.44766	0.393389	0.582525	0.580433	0.513168	0.488647	0.410535	0.622797	0.420689	0.42399	0.539404	0.497967	0.573882	0.599917	0.517433	0.469733
Q15019	1.13809	1.19735	1.23178	1.0815	1.07898	1.05869	1.16136	1.14379	1.06512	1.19507	1.18691	1.09903	1.0931	1.1314	1.14879	1.16745	1.05342	1.08861	1.06249	1.12287	1.18359	1.19385	1.11569	1.24946	1.06495	1.09395	1.16585	1.1518	1.06252	1.19295	1.23871	1.10964
Q15008	1.80682	1.76811	1.60554	1.74156	1.65045	1.72053	1.66937	1.69814	1.69432	1.74859	1.60278	1.74833	1.76894	1.61602	1.71021	1.77818	1.70526	1.69341	1.80477	1.79387	1.73535	1.64203	1.67026	1.62052	1.75804	1.67945	1.71429	1.76555	1.71819	1.58823	1.64171	1.80177
Q15006	-1.72863	-1.678	-1.77279	-1.84196	-1.6369	-1.61775	-1.72046	-1.69573	-1.69998	-1.76628	-1.80513	-1.76562	-1.52595	-1.60945	-1.70167	-1.8296	-1.87352	-1.89856	-1.71479	-1.61949	-1.73473	-1.6241	-1.51659	-1.72137	-1.81133	-1.84188	-1.75551	-1.7347	-1.64841	-1.48936	-1.58125	-1.83967
Q15005	-0.196271	-0.0690935	-0.13164	-0.0823698	-0.0776754	-0.0640953	-0.197266	-0.257182	-0.234238	-0.241096	-0.0156761	-0.0780542	-0.206934	-0.144398	-0.131354	-0.024563	-0.190902	-0.210117	-0.0828748	0.00376605	-0.0817956	-0.140051	-0.219146	-0.112059	-0.188294	-0.21765	-0.115872	-0.0446448	-0.0525018	-0.251167	-0.0348307	-0.119024
Q14C86	-3.90155	-4.48454	-4.32286	-4.2074	-4.12878	-4.32151	-4.19834	-4.04734	-4.31892	-4.33727	-4.2909	-3.82623	-3.95852	-4.25702	-4.45945	-4.16755	NaN	NaN	NaN	NaN	NaN	NaN	NaN	NaN	NaN	NaN	NaN	NaN	NaN	NaN	NaN	NaN
Q14997	-2.77929	-3.3898	-3.08578	-2.69517	-2.77833	-2.80596	-2.6276	-2.74053	-2.95574	-2.74245	-2.49294	-2.73041	-2.92642	-3.01551	-3.09734	-2.81548	-2.69208	-2.52337	-3.27113	-2.59198	-2.751	-3.50171	-2.81307	-2.77956	NaN	NaN	NaN	NaN	NaN	NaN	NaN	NaN
Q14980	1.27063	1.16328	1.29135	1.17652	1.131	1.13944	1.25443	1.25216	1.11425	1.18225	1.26957	1.20556	1.23083	1.24216	1.23891	1.18292	1.1196	1.18432	1.23917	1.22481	1.31376	1.2795	1.14064	1.16504	1.12278	1.22734	1.24931	1.19411	1.23163	1.29831	1.19891	1.16726
Q14978	3.42757	3.32368	3.18521	3.38883	3.33278	3.24259	3.23175	3.31263	3.29683	3.37773	3.13729	3.31228	3.41278	3.25422	3.31267	3.33892	3.29529	3.26765	3.29388	3.41406	3.42733	3.1828	3.18767	3.39036	3.28531	3.28782	3.31855	3.3457	3.35357	3.19346	3.28102	3.3668
Q14974	2.91189	2.91515	2.85236	2.94187	2.87473	2.81736	2.80456	2.87128	2.8848	2.93745	2.81999	2.92544	2.85543	2.79758	2.89466	2.90178	2.8962	2.8753	2.83702	2.90666	2.9019	2.84722	2.86142	2.88282	2.89979	2.91398	2.85673	2.87328	2.87226	2.79103	2.83221	2.95848
Q14938;Q12857	NaN	NaN	NaN	NaN	NaN	NaN	NaN	NaN	NaN	NaN	NaN	NaN	NaN	NaN	NaN	NaN	-1.3853	-1.44238	-1.61898	-1.82798	-1.4681	-1.53387	-1.29461	-1.64229	NaN	NaN	NaN	NaN	NaN	NaN	NaN	NaN
Q14847	3.80755	3.79326	3.83091	3.92457	3.80042	3.87358	3.67097	3.73279	3.90797	3.81449	3.80975	3.95537	3.66549	3.75747	3.72852	3.79203	3.85465	3.83081	3.85831	3.84201	3.75692	3.76085	3.68437	3.84944	3.88679	3.84066	3.76136	3.8223	3.79029	3.74684	3.75956	3.81913
Q14839;Q8TDI0;Q12873	0.112421	-0.00878863	-0.0764788	-0.118315	-0.165135	-0.0187236	-0.0534224	0.0145135	-0.163286	-0.0558555	-0.178463	-0.0375775	0.0242697	0.0772866	0.0396414	-0.046164	-0.124289	-0.140732	-0.0638915	-0.0920233	0.00965627	0.0908523	-0.130395	0.111759	-0.181372	-0.0691071	0.00447133	-0.0962876	0.11932	-0.0087649	-0.0276047	-0.0794926
Q14790	NaN	NaN	NaN	NaN	NaN	NaN	NaN	NaN	-1.87456	-1.85566	-1.82638	-1.91282	-2.04663	-1.92168	-1.8286	-1.79226	NaN	NaN	NaN	NaN	NaN	NaN	NaN	NaN	-1.84462	-1.8068	-1.81051	-1.85544	-1.72928	-2.05831	-1.94039	-1.99192
Q14764	1.18683	1.00752	1.00621	1.00062	1.02065	0.948937	0.93148	0.961516	0.93339	1.04027	0.962057	1.05637	0.955667	1.03479	1.01796	1.04771	0.978683	1.05095	1.0462	1.04444	1.02847	0.952479	0.904227	1.05225	1.03615	1.03394	1.06965	0.998045	1.00765	0.926937	0.97173	1.00251
Q14739	2.06444	1.90787	1.98367	1.96885	1.84799	1.84539	1.80286	1.94519	2.01034	1.94227	1.80188	1.93646	2.02435	1.91036	1.83962	1.92404	1.93027	1.91189	1.91007	1.99895	2.01895	1.98611	1.79816	1.84595	2.06794	2.01293	1.9322	1.89282	1.80766	1.84951	1.82231	2.00013
Q14738;Q13362	-1.04424	-0.833517	-0.96152	-0.978109	-0.96038	-0.889141	-1.10744	-1.05159	-1.1652	-1.12448	-0.832181	-0.970204	-1.08248	-1.08868	-0.83234	-0.74091	-0.919329	-0.762089	-1.05378	-1.18698	-1.06708	-1.00989	-0.866422	-0.975457	-0.81209	-0.848297	-1.03563	-1.03532	-1.00825	-1.14111	-1.16953	-0.796793
Q14728	-5.20373	-5.02784	-4.97785	-5.55904	-5.93426	-5.0034	-5.37324	-4.71399	-5.86147	-5.15561	-5.62326	-4.98569	-5.0938	-5.10514	-5.0785	-4.89541	-5.00424	-6.11547	-4.85287	-5.00179	-5.06363	-4.76753	-5.36958	-5.62677	-4.97351	-4.961	-5.36517	-5.7553	-6.16495	-4.98124	-4.85959	-4.75939
Q14697	4.19942	4.28725	4.11794	4.27578	4.15783	4.20325	4.13596	4.19899	4.14374	4.1386	4.26058	4.23674	4.0689	4.16531	4.28452	4.27641	4.2447	4.20871	4.14596	4.21631	4.16733	4.10197	4.22745	4.2586	4.31282	4.28145	4.1436	4.18886	4.1278	4.09038	4.12356	4.30975
Q14696	-0.665094	-0.619966	-0.895878	-0.564291	-0.678271	-0.541081	-0.786928	-0.756211	NaN	NaN	NaN	NaN	NaN	NaN	NaN	NaN	-0.500607	-0.612493	-0.699795	-0.869607	-0.823284	-0.865908	-0.598418	-0.594275	NaN	NaN	NaN	NaN	NaN	NaN	NaN	NaN
Q14694	-3.75312	-4.19256	-3.82498	-4.10639	-3.82667	-4.27399	-4.38808	-3.78067	NaN	NaN	NaN	NaN	NaN	NaN	NaN	NaN	NaN	NaN	NaN	NaN	NaN	NaN	NaN	NaN	NaN	NaN	NaN	NaN	NaN	NaN	NaN	NaN
Q14690	-1.52069	-1.6699	-1.47359	-1.69905	-1.62126	-1.4758	-1.56276	-1.48424	NaN	NaN	NaN	NaN	NaN	NaN	NaN	NaN	-1.4803	-1.70667	-1.58095	-1.54274	-1.40282	-1.68782	-1.56295	-1.57615	-1.76099	-1.56275	-1.59051	-1.48726	-1.53135	-1.46471	-1.48833	-1.64808
Q14684	-0.621137	-0.380956	-0.227331	-0.474831	-0.518104	-0.580599	-0.36179	-0.413969	NaN	NaN	NaN	NaN	NaN	NaN	NaN	NaN	NaN	NaN	NaN	NaN	NaN	NaN	NaN	NaN	-0.359378	-0.33704	-0.298196	-0.493255	-0.610773	-0.540423	-0.529889	-0.441982
Q14683	1.15432	1.25368	1.36456	1.2504	1.20293	1.20343	1.25659	1.27123	1.17046	1.2203	1.37806	1.19384	1.23622	1.24462	1.26862	1.24225	1.31114	1.23712	1.25617	1.22582	1.22002	1.27704	1.24192	1.20504	1.23958	1.27555	1.28149	1.33213	1.19033	1.2808	1.18421	1.20281
Q14669	NaN	NaN	NaN	NaN	NaN	NaN	NaN	NaN	-4.79131	-4.91958	-5.52202	-4.84268	-4.76194	-5.10331	-4.74605	-4.8593	-4.93361	-4.7505	-5.23278	-4.70457	-4.99326	-5.31782	-4.77323	-4.84585	-4.91136	-4.77794	-4.36209	-4.6603	-5.4956	-5.34537	-5.08743	-4.91251
Q14651	1.17578	1.08432	1.18693	1.10894	1.04273	1.0905	1.04948	1.17969	1.01266	1.13339	1.14919	1.17761	1.01999	1.06398	1.13681	1.18052	1.1939	1.10596	1.0922	1.01088	1.07974	1.1183	1.14674	1.14389	1.15536	1.07086	1.09607	1.15635	1.09237	1.22426	0.97867	1.09776
Q14573	-3.09062	-4.0295	-3.76673	-3.3865	-3.63076	-3.22211	-3.04015	-3.57333	-3.51892	-3.49189	-3.48594	-3.45673	-3.49757	-3.16592	-3.58039	-3.48407	-3.51419	-3.6547	-3.48608	-3.50484	-3.37609	-3.3311	-3.20338	-3.61412	-3.35612	-3.39929	-3.74027	-3.56218	-3.39731	-3.61352	-3.45946	-3.19896
Q14566	1.69749	1.75573	1.65246	1.74467	1.6449	1.55897	1.60502	1.6342	1.65452	1.72756	1.50844	1.62045	1.77747	1.67871	1.64729	1.69254	1.60876	1.60486	1.63579	1.78075	1.76924	1.59077	1.63462	1.68445	1.61	1.65497	1.57455	1.73052	1.73093	1.6153	1.66846	1.72109
Q14562	NaN	NaN	NaN	NaN	NaN	NaN	NaN	NaN	-2.75102	-2.65834	-2.69064	-2.71108	-2.54093	-2.67994	-2.44115	-2.57501	NaN	NaN	NaN	NaN	NaN	NaN	NaN	NaN	NaN	NaN	NaN	NaN	NaN	NaN	NaN	NaN
Q14558	-2.48967	-2.51342	-2.59763	-2.52507	-2.92413	-2.73042	-2.36992	-2.64911	-2.45052	-2.60535	-2.75946	-2.69643	-2.66841	-2.78167	-2.59823	-2.24552	-2.57583	-2.56352	-2.51772	-2.44736	-2.67655	-2.89347	-2.64146	-2.46649	-2.54628	-2.4344	-2.77619	-2.40191	-2.48995	-2.87632	-2.76966	-2.51876
Q14534	-2.0453	-2.1432	-2.46455	-2.33484	-2.30381	-2.42208	-2.33842	-2.24123	-2.21904	-2.0922	-2.6544	-2.27608	-2.21564	-2.25475	-2.20497	-2.33853	NaN	NaN	NaN	NaN	NaN	NaN	NaN	NaN	NaN	NaN	NaN	NaN	NaN	NaN	NaN	NaN
Q14498	0.979402	1.25711	1.33147	1.24161	1.22689	1.19384	1.18371	1.25191	1.08932	1.14439	1.31963	1.16482	1.15297	1.05727	1.32049	1.37372	1.3407	1.34622	1.19716	1.07515	1.11635	1.15056	1.27581	1.16403	1.37732	1.31876	1.1504	1.19702	1.12866	1.14008	1.01498	1.33933
Q14451	NaN	NaN	NaN	NaN	NaN	NaN	NaN	NaN	-1.93264	-1.81642	-2.50908	-2.26461	-1.90942	-2.11254	-2.49838	-2.49358	NaN	NaN	NaN	NaN	NaN	NaN	NaN	NaN	NaN	NaN	NaN	NaN	NaN	NaN	NaN	NaN
Q14444	1.82024	2.00521	1.66306	1.91673	1.81982	1.5963	1.66034	1.69815	1.88784	1.8242	1.56152	1.86821	1.83216	1.67569	1.78383	1.74697	1.98085	1.94009	1.70302	1.79988	1.72444	1.50925	1.79667	1.73921	1.91026	1.87961	1.71192	1.82589	1.69935	1.57217	1.6543	1.9237
Q14376	-1.15075	-1.38778	-1.54285	-1.23976	-1.54162	-1.42407	-1.49394	-1.18761	-1.15799	-1.2623	-1.48527	-1.27353	-1.55448	-1.24091	-1.5068	-1.49739	-1.52639	-1.35129	-1.24418	-1.3711	-1.32086	-1.37911	-1.52894	-1.25883	-1.3505	-1.49229	-1.3034	-1.2186	-1.50613	-1.35277	-1.30666	-1.43697
Q14258	0.0260011	-0.281394	-0.143146	-0.349937	-0.2409	-0.211916	-0.208469	-0.166896	-0.361774	-0.398046	-0.165476	-0.297245	-0.180075	-0.192645	0.0744881	-0.0784939	-0.1974	-0.264867	-0.251774	-0.240801	-0.178063	-0.20745	-0.198123	-0.0648979	-0.125934	0.0240909	-0.266383	-0.314714	-0.307202	-0.203758	-0.393399	-0.0131353
Q14257	NaN	NaN	NaN	NaN	NaN	NaN	NaN	NaN	NaN	NaN	NaN	NaN	NaN	NaN	NaN	NaN	NaN	NaN	NaN	NaN	NaN	NaN	NaN	NaN	-1.78762	-1.5784	-1.66117	-1.44018	-1.41868	-1.7786	-1.65227	-1.45479
Q14254	-1.5298	-1.50193	-1.45127	-1.69528	-1.7227	-1.57748	-1.71419	-1.71261	-1.55094	-1.68031	-1.5229	-1.91528	-1.52782	-1.49235	-1.6394	-1.56638	-1.63717	-1.72787	-1.72117	-1.53915	-1.6025	-1.43382	-1.74448	-1.4945	NaN	NaN	NaN	NaN	NaN	NaN	NaN	NaN
Q14247	2.63553	2.60401	2.5208	2.62591	2.48877	2.4671	2.5218	2.50249	2.6141	2.6201	2.41833	2.60808	2.60694	2.58104	2.43917	2.47942	2.61262	2.589	2.63399	2.62701	2.51113	2.43792	2.42731	2.54484	2.57201	2.5488	2.67128	2.61693	2.47128	2.44877	2.50395	2.55579
Q14244	NaN	NaN	NaN	NaN	NaN	NaN	NaN	NaN	-0.952948	-0.925209	-1.04338	-0.971816	-0.887268	-0.881021	-1.14608	-0.882718	-1.00098	-1.07978	-0.976558	-0.832295	-0.854217	-1.07293	-0.996582	-0.878243	NaN	NaN	NaN	NaN	NaN	NaN	NaN	NaN
Q14232	-0.693693	-0.685645	-1.00486	-0.703622	-0.941194	-0.842264	-1.01653	-0.903852	-0.783413	-0.75851	-0.967817	-0.762978	-0.866985	-0.7403	-0.927376	-0.992743	-0.879604	-0.960265	-0.786193	-0.865955	-0.828113	-0.986679	-0.827788	-0.658899	-0.938387	-1.00067	-0.763669	-0.705726	-0.698163	-0.935202	-0.846704	-0.922255
Q14204	4.02112	4.04879	3.96164	4.01191	3.96912	3.99197	4.01483	4.03298	3.98403	3.99346	3.94238	3.99184	4.06643	4.00978	4.02378	4.05206	3.9882	3.9626	4.04903	4.02212	4.05203	4.00458	3.94862	4.02759	4.01082	4.03672	3.97995	4.02851	4.02189	3.97637	3.97968	4.02648
Q14166	1.79036	1.89345	1.8188	1.87406	1.78556	1.73323	1.86308	1.8867	1.75029	1.78542	1.92063	1.83073	1.68363	1.77475	1.96515	1.92995	1.94057	1.90908	1.80666	1.72895	1.75351	1.75747	1.89704	1.85962	1.93741	1.87318	1.8366	1.80012	1.7713	1.71589	1.75537	1.96616
Q14165	3.3282	3.36257	3.12766	3.40065	3.27484	3.23029	3.16161	3.12248	3.3841	3.29776	3.16143	3.41859	3.16692	3.17181	3.2031	3.22853	3.29697	3.269	3.3175	3.31216	3.18774	3.05687	3.19952	3.37016	3.29695	3.24702	3.21468	3.32665	3.231	3.06377	3.32097	3.32488
Q14160	0.798011	0.655461	0.785147	0.665745	0.675965	0.747443	0.678875	0.68677	0.74198	0.736977	0.743772	0.655931	0.804918	0.639261	0.688236	0.671632	0.670643	0.6707	0.7232	0.747422	0.76131	0.774077	0.631145	0.727806	0.739833	0.707827	0.647977	0.767136	0.78391	0.658956	0.712478	0.697861
Q14157	-0.29804	-0.260589	-0.45714	-0.339485	-0.303659	-0.502216	-0.342899	-0.238391	-0.317366	-0.278891	-0.526906	-0.260835	-0.350375	-0.443825	-0.317125	-0.262866	-0.164591	-0.269319	-0.384634	-0.330427	-0.353892	-0.536565	-0.432034	-0.322936	-0.287527	-0.346376	-0.32131	-0.274772	-0.47722	-0.414624	-0.30711	-0.295767
Q14152	2.03773	1.95702	1.8685	2.0027	1.96115	1.89413	2.04358	1.98432	1.90527	2.03401	1.86005	2.0289	1.98949	1.96116	2.01495	1.95717	1.9495	1.95716	1.98748	2.03474	2.03043	1.89475	1.91031	2.00369	2.01714	1.98126	1.91597	1.98013	2.00265	1.84651	2.00764	1.99584
Q14137	-0.309071	-0.193068	-0.287595	-0.300024	-0.263369	-0.226208	-0.212499	-0.363569	-0.360929	-0.342288	-0.219357	-0.286555	-0.270839	-0.209907	-0.256799	-0.22029	-0.296035	-0.29155	-0.294888	-0.323693	-0.205692	-0.325074	-0.266378	-0.16134	-0.262427	-0.374742	-0.207827	-0.328841	-0.310702	-0.247549	-0.240727	-0.194263
Q14126	2.42984	2.25775	2.26011	2.2669	2.26471	2.30035	2.27828	2.32574	2.2411	2.32717	2.28673	2.29273	2.35544	2.30173	2.27117	2.30246	2.23633	2.2654	2.31948	2.26447	2.33342	2.37621	2.23942	2.34806	2.30737	2.27152	2.28001	2.25839	2.30248	2.34791	2.3197	2.30004
Q14108	0.535317	0.353683	0.524994	0.50013	0.525663	0.597477	0.507494	0.49477	0.366465	0.514716	0.577551	0.526094	0.397802	0.599337	0.569332	0.485481	0.482906	0.528364	0.513721	0.480434	0.368137	0.631828	0.504887	0.558324	0.46	0.509761	0.436028	0.482235	0.47358	0.65985	0.568647	0.442687
Q14103	3.82519	3.75005	3.83705	3.74	3.62141	3.63232	3.67449	3.67931	3.67667	3.73553	3.83964	3.71048	3.61194	3.61175	3.76708	3.81767	3.68837	3.69063	3.73488	3.79079	3.72161	3.83404	3.57011	3.73909	3.74336	3.72242	3.74652	3.74126	3.6769	3.81812	3.68347	3.6346
Q14019	-0.486696	-0.69806	-0.73755	-0.494132	-0.630391	-0.717197	-0.626497	-0.72201	-0.696523	-0.789676	-0.49672	-0.560947	-0.776324	-0.783851	-0.511138	-0.510779	NaN	NaN	NaN	NaN	NaN	NaN	NaN	NaN	-0.493844	-0.527904	-0.867246	-0.859989	-0.75147	-0.689794	-0.768937	-0.301977
Q14011	-3.25039	-2.87441	-2.95537	-2.65492	-2.95992	-2.6555	-2.60531	-2.4013	-2.94239	-3.19044	-2.60164	-2.9044	-3.11013	-2.66048	-2.57502	-2.3747	-2.52504	-2.57646	-2.7061	-3.02107	-2.90005	-2.92467	-2.59445	-3.07849	-2.56057	-2.55004	-2.98765	-2.83348	-2.71215	-2.97008	-3.06523	-2.6604
Q14008	0.458714	0.364582	0.241407	0.346529	0.404625	0.324844	0.291877	0.23535	0.339873	0.439285	0.15795	0.349854	0.404391	0.290036	0.294077	0.402354	0.371957	0.203484	0.414886	0.38388	0.399198	0.0991146	0.420308	0.350145	0.563616	0.337323	0.331998	0.369231	0.199876	0.159762	0.196417	0.436998
Q13951	-4.54439	-5.31687	-4.71345	-4.72903	-4.44463	-4.48485	-4.45203	-4.73877	NaN	NaN	NaN	NaN	NaN	NaN	NaN	NaN	NaN	NaN	NaN	NaN	NaN	NaN	NaN	NaN	NaN	NaN	NaN	NaN	NaN	NaN	NaN	NaN
Q13907;Q9BXS1	-2.01678	-2.35407	-2.29591	-2.05244	-1.91431	-2.15905	-2.09086	-1.92496	-2.22387	-2.1371	-2.34391	-2.1012	-1.83694	-2.0274	-2.0595	-2.11018	-1.97443	-1.97664	-2.31002	-2.16786	-2.2939	-2.274	-1.89481	-1.95442	-2.0054	-2.05271	-2.29531	-1.78425	-2.21874	-2.38538	-2.00389	-2.10811
Q13895	NaN	NaN	NaN	NaN	NaN	NaN	NaN	NaN	NaN	NaN	NaN	NaN	NaN	NaN	NaN	NaN	NaN	NaN	NaN	NaN	NaN	NaN	NaN	NaN	-3.96277	-3.95604	-3.98335	-4.06839	-3.87658	-3.94251	-3.97337	-3.87537
Q13884	-3.92953	-4.32888	-3.7548	-3.87762	-3.5918	-3.72888	-4.07686	-4.25343	-3.99561	-3.94975	-4.43039	-3.9763	-3.83243	-3.61028	-3.76629	-3.97185	-4.12233	-3.93815	-3.71446	-3.82275	-3.97607	-3.65422	-3.92313	-4.36624	-4.20604	-4.08038	-3.634	-4.10231	-4.22961	-3.75325	-3.73178	-3.79709
Q13838	2.72643	2.56324	2.63876	2.51641	2.45665	2.59329	2.60573	2.59146	2.5219	2.55479	2.75252	2.5503	2.47294	2.4822	2.67146	2.7129	2.69942	2.72149	2.59726	2.51125	2.51935	2.60097	2.51963	2.5505	2.51051	2.64397	2.6122	2.5904	2.61845	2.6489	2.55173	2.51012
Q13813	4.82904	4.88083	4.9354	4.89019	4.86088	4.91481	4.85946	4.93225	4.79464	4.88077	4.9375	4.86906	4.85141	4.84938	4.93321	4.97921	4.92418	4.92721	4.91945	4.81269	4.8857	4.89504	4.87732	4.85529	4.96254	4.94792	4.89524	4.86276	4.8194	4.87246	4.79804	4.94228
Q13765;E9PAV3	1.1809	1.44633	1.18367	1.44218	1.26107	1.16826	1.27305	1.22915	1.36965	1.26669	1.34046	1.36822	1.05106	1.21172	1.30025	1.32866	1.34975	1.33456	1.26302	1.13854	1.12951	1.19533	1.46017	1.34188	1.32701	1.36158	1.14966	1.29441	1.26642	1.28894	1.13996	1.37946
Q13724	0.795603	0.672159	0.599451	0.68428	0.8305	0.891351	0.79765	0.840788	0.667297	0.750959	0.615439	0.694546	0.910084	0.959166	0.830698	0.674021	0.689243	0.851713	0.714199	0.679758	0.787382	0.871105	0.687161	0.812805	0.682049	0.64814	0.754385	0.643253	0.851846	0.897187	0.864773	0.756441
Q13685	NaN	NaN	NaN	NaN	NaN	NaN	NaN	NaN	NaN	NaN	NaN	NaN	NaN	NaN	NaN	NaN	NaN	NaN	NaN	NaN	NaN	NaN	NaN	NaN	-3.20561	-3.0479	-3.63429	-3.56312	-3.31631	-3.58896	-3.46747	-2.55624
Q13671	NaN	NaN	NaN	NaN	NaN	NaN	NaN	NaN	-5.36262	-4.95968	-5.08016	-4.48015	-4.7915	-4.68945	-4.50183	-4.67297	-4.33284	-5.25298	-5.01406	-4.84419	-4.45329	-4.99598	-4.98248	-4.63981	NaN	NaN	NaN	NaN	NaN	NaN	NaN	NaN
Q13630	0.719007	0.827519	0.687973	0.701318	0.634827	0.546542	0.61898	0.666291	0.764194	0.690164	0.640263	0.619979	0.625462	0.632464	0.736537	0.688544	0.74453	0.674343	0.728489	0.594854	0.596485	0.713397	0.614138	0.742553	0.679236	0.78262	0.599712	0.573392	0.590448	0.728563	0.657831	0.781489
Q13620	NaN	NaN	NaN	NaN	NaN	NaN	NaN	NaN	NaN	NaN	NaN	NaN	NaN	NaN	NaN	NaN	-1.19458	-1.13396	-0.833444	-0.991014	-0.975085	-0.947721	-1.01874	-1.06098	NaN	NaN	NaN	NaN	NaN	NaN	NaN	NaN
Q13619	-1.02579	-1.09956	-1.19594	-1.11306	-1.10454	-1.23857	-1.29767	-1.13223	-1.06312	-1.31349	-1.12761	-1.0555	-1.26451	-1.24448	-0.987643	-1.23911	-1.29874	-1.16319	-1.2337	-1.15159	-0.980295	-1.15246	-1.0475	-1.23863	-1.13428	-1.29798	-1.07984	-1.17275	-1.07445	-1.07471	-1.17316	-1.23583
Q13616	-0.43244	-0.501541	-0.435662	-0.512295	-0.470831	-0.673192	-0.490664	-0.42755	NaN	NaN	NaN	NaN	NaN	NaN	NaN	NaN	-0.604076	-0.583201	-0.512278	-0.367051	-0.408121	-0.372858	-0.544424	-0.575062	-0.496239	-0.604935	-0.501405	-0.350632	-0.428594	-0.55009	-0.468257	-0.540588
Q13596	-1.85292	-1.92322	-1.90034	-1.91751	-1.90517	-1.87248	-1.84108	-1.86932	-1.952	-1.86657	-1.80311	-1.84921	-1.93507	-1.88846	-1.84534	-1.93063	-1.84809	-1.83192	-1.99009	-1.96508	-1.91723	-1.95718	-1.80595	-1.80445	-1.9606	-1.97587	-1.93116	-1.8339	-1.98221	-1.78879	-1.87194	-1.79358
Q13595	NaN	NaN	NaN	NaN	NaN	NaN	NaN	NaN	NaN	NaN	NaN	NaN	NaN	NaN	NaN	NaN	-2.6991	-2.64307	-2.50759	-2.69664	-2.24655	-2.41559	-2.58648	-2.30502	NaN	NaN	NaN	NaN	NaN	NaN	NaN	NaN
Q13586	-1.31844	-1.43476	-1.33776	-1.31471	-1.30304	-1.11905	-1.3047	-1.37359	-1.25909	-1.3646	-1.59894	-1.35847	-1.16784	-1.17638	-1.32441	-1.27081	NaN	NaN	NaN	NaN	NaN	NaN	NaN	NaN	-1.4876	-1.43901	-1.30226	-1.23165	-1.23475	-1.1093	-1.35336	-1.35173
Q13576	NaN	NaN	NaN	NaN	NaN	NaN	NaN	NaN	0.765252	0.83779	0.854304	0.839341	0.920905	0.868007	0.858172	0.974289	NaN	NaN	NaN	NaN	NaN	NaN	NaN	NaN	NaN	NaN	NaN	NaN	NaN	NaN	NaN	NaN
Q13572	-2.08703	-2.2222	-2.31482	-2.13587	-2.38999	-2.29618	-1.83804	-2.34527	-2.32817	-2.05764	-2.52472	-2.09142	-2.08873	-2.09743	-2.10142	-2.33914	-2.49052	-2.38331	-2.13845	-2.10109	-2.10759	-2.01873	-2.33655	-2.05788	-2.50726	-2.35295	-1.92844	-2.13498	-2.09279	-2.32988	-1.97238	-2.3146
Q13564	-1.88017	-2.04613	-2.08019	-1.84073	-1.85547	-1.82636	-1.94007	-1.86851	-1.98203	-2.00979	-1.96305	-2.04511	-1.88611	-1.98064	-1.7877	-1.71523	-2.03111	-2.40235	-2.41305	-2.37556	-1.70072	-1.36446	-1.63895	-1.55495	-1.93805	-2.12938	-1.82056	-1.68017	-1.903	-1.88747	-1.93388	-2.08552
Q13561	-1.4083	-1.43671	-1.70667	-1.56421	-1.41536	-1.57796	-1.42584	-1.54653	-1.47821	-1.56905	-1.7969	-1.60811	-1.36546	-1.26221	-1.46679	-1.54746	-1.47075	-1.78031	-1.41873	-1.64936	-1.32913	-1.56265	-1.35673	-1.55797	-1.52611	-1.79873	-1.50201	-1.43964	-1.42255	-1.36135	-1.32597	-1.7096
Q13555;Q9UQM7;Q13554	NaN	NaN	NaN	NaN	NaN	NaN	NaN	NaN	-2.04895	-1.88005	-1.69576	-1.95603	-2.01717	-1.87854	-1.68741	-1.9776	-1.83836	-1.94797	-1.78214	-1.74729	-1.85758	-2.19995	-1.90463	-1.87219	-1.68432	-1.84456	-1.79999	-1.80335	-1.97564	-2.07559	-1.9969	-1.96767
Q13547	-4.93065	-4.03035	-4.51924	-4.06677	-3.86499	-4.39282	-3.68393	-3.11243	-4.68001	-4.26224	-3.7694	-4.2584	-5.02285	-3.93264	-3.44999	-3.25259	-3.57046	-3.31627	-3.82545	-4.67635	-3.63617	-4.53206	-4.22875	-4.81008	-3.53724	-3.2139	-4.07078	-4.59947	-4.30724	-4.83472	-4.33233	-3.71955
Q13523	NaN	NaN	NaN	NaN	NaN	NaN	NaN	NaN	-0.969471	-0.922005	-0.902577	-0.90799	-0.888913	-0.901769	-1.12878	-1.04314	-1.10636	-1.0948	-0.955074	-0.919757	-0.843449	-0.790323	-1.01668	-0.928101	-1.00212	-1.01615	-0.956942	-0.821641	-1.06834	-0.931297	-0.83699	-1.06581
Q13509	-0.553405	-0.447102	-0.585622	-0.613197	-0.804508	-0.718651	-0.541809	-0.428657	NaN	NaN	NaN	NaN	NaN	NaN	NaN	NaN	-0.347389	-0.34443	-0.561682	-0.635059	-0.653036	-0.85312	-0.667053	-0.632175	-0.482522	-0.314847	-0.739815	-0.551994	-0.790902	-0.684991	-0.574954	-0.555341
Q13505	NaN	NaN	NaN	NaN	NaN	NaN	NaN	NaN	NaN	NaN	NaN	NaN	NaN	NaN	NaN	NaN	NaN	NaN	NaN	NaN	NaN	NaN	NaN	NaN	-2.61962	-2.46114	-2.1902	-2.45701	-2.38836	-2.25244	-2.44655	-2.44759
Q13492;O60641	NaN	NaN	NaN	NaN	NaN	NaN	NaN	NaN	NaN	NaN	NaN	NaN	NaN	NaN	NaN	NaN	NaN	NaN	NaN	NaN	NaN	NaN	NaN	NaN	-2.77394	-2.8098	-2.82531	-2.89158	-2.9695	-3.06015	-2.9584	-2.74275
Q13443	-4.04443	-4.43736	-4.07815	-4.04317	-4.20071	-3.47582	-4.25569	-4.08638	-4.01374	-4.21412	-4.02081	-4.12014	-4.01002	-3.81862	-3.86561	-4.54029	-3.99064	-3.91712	-3.92407	-3.98013	-4.91105	-3.90775	-4.19361	-3.7934	-4.19436	-4.07259	-4.00491	-4.13307	-4.05066	-4.34296	-3.53855	-4.25803
Q13442	-0.224714	-0.377509	-0.502764	-0.327881	-0.259879	-0.203618	-0.351514	-0.400297	-0.309361	-0.280832	-0.449277	-0.490808	-0.301793	-0.17135	-0.216054	-0.44766	-0.347592	-0.484059	-0.430813	-0.348091	-0.182569	-0.239411	-0.297693	-0.331229	-0.412693	-0.412378	-0.335346	-0.328484	-0.121539	-0.387775	-0.276408	-0.406858
Q13435	2.08383	2.10677	2.21752	2.13271	2.04504	2.06522	2.00558	2.06064	2.05203	2.07627	2.07605	2.13556	2.12787	2.11192	2.06222	2.09862	2.06265	2.06439	2.10559	2.05503	2.06884	2.23853	2.03819	2.09547	2.08068	2.08679	2.10265	2.05527	2.05397	2.15279	2.04652	2.14703
Q13428	-3.28562	-3.41747	-3.58675	-3.62443	-3.3541	-3.69782	-3.33536	-3.56011	-3.74033	-3.44138	-3.61636	-3.48356	-3.43026	-3.39429	-3.44981	-3.30921	-3.56683	-3.49466	-3.36558	-3.41223	-3.66829	-3.3334	-3.67252	-3.34788	-3.35092	-3.45862	-3.33446	-3.40594	-3.68379	-3.73936	-3.25055	-3.66481
Q13427	-1.81972	-1.55876	-1.54826	-1.61274	-1.71453	-1.80536	-1.70574	-1.57714	-1.84764	-1.7359	-1.62785	-1.73551	-1.5987	-1.58297	-1.64303	-1.57063	-1.66481	-1.85097	-1.6544	-1.69349	-1.69738	-1.58574	-1.56878	-1.6305	-1.79926	-1.73796	-1.64942	-1.52484	-1.75447	-1.59126	-1.57442	-1.72613
Q13423	2.54997	2.49722	2.63777	2.41297	2.4527	2.45791	2.44463	2.38277	2.48549	2.48459	2.56316	2.49536	2.50481	2.52522	2.37232	2.4126	2.44069	2.43393	2.55479	2.48893	2.48092	2.6388	2.35791	2.46106	2.39059	2.44939	2.53348	2.4594	2.4588	2.65727	2.49203	2.39656
Q13409;O14576	-1.42349	-1.17677	-1.58516	-1.58133	-1.79595	-1.63509	-1.46789	-1.54424	-1.65629	-1.55149	-1.58579	-1.53305	-1.33311	-1.35359	-1.55554	-1.54979	-1.3739	-1.56316	-1.47567	-1.51213	-1.445	-1.7115	-1.26127	-1.79762	-1.58738	-1.46381	-1.82118	-1.39144	-1.47935	-1.48144	-1.61706	-1.313
Q13405	-1.57468	-1.5151	-1.33251	-1.37039	-1.57562	-1.32109	-1.4119	-1.40148	-1.52445	-1.54639	-1.41064	-1.55777	-1.28599	-1.32983	-1.52641	-1.33411	-1.34953	-1.32515	-1.5162	-1.56247	-1.54847	-1.42333	-1.33031	-1.4391	-1.58917	-1.58812	-1.53262	-1.30889	-1.43578	-1.24909	-1.34008	-1.4743
Q13404	1.31112	1.40668	1.40841	1.52822	1.60282	1.62641	1.57638	1.58638	1.52853	1.60382	1.37452	1.6242	1.5331	1.50078	1.48516	1.46399	1.58567	1.54242	1.51197	1.61874	1.44196	1.32712	1.55167	1.53518	1.49169	1.52721	1.44554	1.67344	1.57303	1.3525	1.59136	1.45545
Q13363	NaN	NaN	NaN	NaN	NaN	NaN	NaN	NaN	-0.276848	-0.493184	-0.449956	-0.348646	-0.269098	-0.199045	-0.408284	-0.243621	-0.219388	-0.285417	-0.263972	-0.359753	-0.420549	-0.289453	-0.318938	-0.491967	-0.34957	-0.455717	-0.282726	-0.464488	-0.265802	-0.26785	-0.1509	-0.526967
Q13347	NaN	NaN	NaN	NaN	NaN	NaN	NaN	NaN	0.282837	0.456904	0.515006	0.515012	0.416501	0.339117	0.550642	0.569715	0.514284	0.588423	0.378208	0.321519	0.582035	0.445071	0.507625	0.315289	0.452533	0.414401	0.435844	0.55205	0.550908	0.376355	0.415641	0.527567
Q13310	0.0377566	-0.101428	-0.298423	0.0964884	-0.0532432	-0.00975426	-0.100599	-0.046881	-0.0766812	-0.0287998	-0.153104	-0.00923936	0.0335318	-0.017826	0.0384335	-0.133138	-0.0230661	-0.0645635	0.0757995	-0.0460586	-0.107293	-0.160439	-0.10677	0.0678828	-0.0868269	-0.0656123	0.11317	-0.0332525	-0.149057	-0.0633895	0.0233681	-0.139701
Q13286	-1.6068	-1.65385	-1.43481	-1.50695	-1.68134	-1.16958	-1.35553	-1.49998	-1.34295	-1.67089	-1.61937	-1.5393	-1.71071	-1.31291	-1.28639	-1.39703	NaN	NaN	NaN	NaN	NaN	NaN	NaN	NaN	NaN	NaN	NaN	NaN	NaN	NaN	NaN	NaN
Q13283	0.161971	0.143514	1.9e-05	0.266389	0.113501	-0.0328978	0.0920276	-0.000785655	0.13015	-0.00779223	0.161778	-0.000299807	-0.079307	-0.037862	0.26384	0.276246	0.192142	0.0837212	0.0706703	0.041291	0.0952319	-0.0358672	0.105978	0.196805	0.159811	0.233895	-0.0431354	0.0412456	0.119596	-0.0099486	0.0191433	0.201646
Q13263	3.45565	3.37493	3.34473	3.38034	3.37127	3.3141	3.31641	3.38448	3.33401	3.39152	3.3993	3.36389	3.38248	3.31177	3.35572	3.41236	3.357	3.33931	3.34677	3.38336	3.39569	3.44389	3.29944	3.3755	3.35158	3.37966	3.32574	3.36901	3.349	3.42398	3.35039	3.39316
Q13247	2.23706	2.23665	2.1974	2.18682	2.18536	2.09704	2.11855	2.14199	2.13261	2.22933	2.17898	2.19248	2.20065	2.14274	2.105	2.22088	2.2045	2.169	2.12114	2.18055	2.26134	2.21064	2.13434	2.12554	2.1502	2.12728	2.18175	2.25623	2.20288	2.19299	2.13384	2.1891
Q13243	-0.626332	-1.03926	-0.933082	-1.00836	-0.995164	-1.05137	-1.08749	-0.964697	-0.880942	-0.718718	-1.26388	-1.0542	-0.923646	-1.08241	-0.884996	-1.00494	-1.03126	-1.08836	-0.836567	-0.90818	-0.815089	-0.792314	-1.28636	-0.974047	NaN	NaN	NaN	NaN	NaN	NaN	NaN	NaN
Q13242	NaN	NaN	NaN	NaN	NaN	NaN	NaN	NaN	NaN	NaN	NaN	NaN	NaN	NaN	NaN	NaN	NaN	NaN	NaN	NaN	NaN	NaN	NaN	NaN	1.71097	1.6861	1.62507	1.68583	1.64126	1.47751	1.57809	1.68526
Q13228	2.27817	2.30665	2.48841	2.43383	2.41883	2.56231	2.32498	2.35305	2.39495	2.23478	2.55439	2.40722	2.22301	2.41247	2.42962	2.48717	2.47925	2.37485	2.44669	2.21113	2.29202	2.48436	2.4044	2.46516	2.46523	2.46058	2.32406	2.37976	2.3665	2.46735	2.34819	2.33735
Q13217	-0.578103	-0.749552	-0.857005	-0.775726	-0.905001	-0.913646	-0.813282	-0.72632	-0.693948	-0.85143	-0.816072	-0.82154	-0.804153	-0.983459	-0.772914	-0.651894	-0.62809	-0.834394	-0.884115	-0.792988	-0.768747	-0.963985	-0.843215	-0.650605	-0.867269	-0.625283	-0.877057	-0.747148	-0.769671	-0.915814	-0.819773	-0.770128
Q13200	0.97803	1.02978	0.917424	0.937499	1.02063	1.02745	0.987463	0.995356	0.93905	1.05637	0.907914	1.0096	1.02242	0.966806	0.926483	1.06847	1.03293	1.09213	1.00546	0.881277	0.979115	0.859903	1.0157	0.979077	1.05031	1.06763	0.953705	0.99975	0.930995	0.944583	0.908513	1.04573
Q13185;P45973	2.88334	2.81408	2.75283	2.81241	2.70537	2.64401	2.6989	2.67406	2.78343	2.83098	2.7393	2.71462	2.80606	2.65751	2.72354	2.72461	2.84902	2.85517	2.61223	2.72795	2.6957	2.69827	2.76468	2.77854	2.85285	2.84544	2.6213	2.73676	2.74023	2.68345	2.71407	2.79278
Q13177;O75914	1.89586	1.76555	1.73711	1.80006	1.7351	1.77547	1.80853	1.74384	1.71964	1.85604	1.83386	1.77831	1.75707	1.7122	1.7868	1.82407	1.79732	1.79902	1.83472	1.73344	1.78793	1.7282	1.72779	1.86961	1.8496	1.80358	1.73886	1.78192	1.74775	1.78942	1.75322	1.81099
Q13162	0.911967	1.0853	0.807783	1.11322	0.838805	0.789037	0.893465	0.896507	0.951944	0.944646	0.907243	0.987374	0.753058	0.834844	0.952303	1.01023	1.08726	1.08664	0.910115	0.876668	0.742919	0.649345	1.07638	0.925138	1.16735	1.07374	0.828406	0.844047	0.797862	0.701727	0.812563	1.12898
Q13158	-3.94536	-4.09702	-4.40825	-4.13269	-4.2012	-3.95081	-3.65476	-3.86038	NaN	NaN	NaN	NaN	NaN	NaN	NaN	NaN	NaN	NaN	NaN	NaN	NaN	NaN	NaN	NaN	-3.771	-4.34235	-4.06794	-3.74852	-3.68735	-4.11379	-4.13862	-4.31168
Q13155	-0.0181752	0.125404	0.000989317	0.0246352	0.209652	0.230541	0.223746	0.271399	-0.0156905	0.0659757	0.013148	0.0328509	0.0686664	0.0882206	0.342684	0.382426	0.0760391	0.0878279	0.0905502	0.0843954	0.274116	0.237401	0.0296534	0.1964	0.186738	0.275123	0.176259	0.102855	-0.00647337	0.133061	-0.0390207	0.184183
Q13153	-0.704118	-0.860921	-0.608367	-0.883083	-0.774171	-0.765729	-0.667727	-0.611885	NaN	NaN	NaN	NaN	NaN	NaN	NaN	NaN	NaN	NaN	NaN	NaN	NaN	NaN	NaN	NaN	-0.845207	-0.851468	-0.819967	-0.739908	-0.579039	-0.622869	-0.587686	-0.822645
Q13151	1.59211	1.68968	1.74165	1.74852	1.60238	1.58308	1.72649	1.77645	1.49487	1.55408	1.81643	1.64946	1.61357	1.63155	1.84421	1.84703	1.84455	1.88575	1.64685	1.57023	1.54067	1.60376	1.8143	1.5754	1.6998	1.82945	1.63051	1.66565	1.63415	1.62649	1.5727	1.79126
Q13148	-0.396798	-0.478338	-0.549571	-0.457712	-0.503934	-0.580055	-0.557145	-0.426426	-0.619549	-0.520531	-0.437911	-0.648925	-0.413929	-0.339073	-0.430393	-0.554105	-0.628367	-0.432623	-0.567024	-0.476735	-0.461166	-0.285825	-0.551089	-0.56248	-0.473844	-0.559672	-0.574063	-0.421904	-0.393291	-0.363369	-0.597893	-0.570234
Q13144	-1.5116	-1.97412	-2.03506	-1.9867	-1.52994	-1.62642	-1.72255	-1.75903	NaN	NaN	NaN	NaN	NaN	NaN	NaN	NaN	NaN	NaN	NaN	NaN	NaN	NaN	NaN	NaN	-2.10717	-1.97661	-1.87646	-1.70035	-1.53917	-1.49949	-1.52354	-1.90614
Q13131	-2.87055	-3.16034	-3.15975	-3.25197	-3.11644	-3.08486	-3.24495	-3.15609	NaN	NaN	NaN	NaN	NaN	NaN	NaN	NaN	-2.52245	-2.82609	-3.13929	-3.28687	-3.19441	-3.59835	-3.17464	-3.41245	-2.8321	-3.14694	-3.20074	-2.92928	-2.9736	-3.32753	-3.19108	-3.52582
Q13126	NaN	NaN	NaN	NaN	NaN	NaN	NaN	NaN	1.39368	1.167	0.965673	1.37027	1.04898	1.29513	0.933127	1.07489	NaN	NaN	NaN	NaN	NaN	NaN	NaN	NaN	NaN	NaN	NaN	NaN	NaN	NaN	NaN	NaN
Q13123	-1.37542	-1.60552	-1.7046	-1.59189	-1.42243	-1.57385	-1.50899	-1.73823	-1.57035	-1.53436	-1.49798	-1.51055	-1.51348	-1.59128	-1.63599	-1.6169	-1.79207	-1.51865	-1.62301	-1.43116	-1.52523	-1.3868	-1.5383	-1.70391	-1.71129	-1.59952	-1.40241	-1.43435	-1.62156	-1.54962	-1.56486	-1.58301
Q13098	-2.45654	-2.19588	-2.16254	-2.39436	-2.42684	-2.10399	-2.04722	-2.15813	-2.25229	-2.08344	-2.23569	-2.4243	-2.11125	-2.13524	-2.12402	-2.57638	-2.27122	-2.44016	-2.2686	-2.26536	-2.48751	-1.95712	-2.17763	-2.07431	-2.38915	-2.3569	-2.11818	-2.14699	-2.25607	-2.13064	-2.16098	-2.32476
Q13085	NaN	NaN	NaN	NaN	NaN	NaN	NaN	NaN	-2.58049	-2.60705	-2.65408	-2.5008	-2.51218	-2.57502	-2.417	-2.18183	NaN	NaN	NaN	NaN	NaN	NaN	NaN	NaN	-2.45674	-2.5848	-2.46423	-2.42207	-2.43445	-2.59405	-2.26364	-2.63959
Q13084	NaN	NaN	NaN	NaN	NaN	NaN	NaN	NaN	-1.46907	-1.54322	-1.40924	-1.40151	-1.66011	-1.67852	-1.48148	-1.50593	-1.45932	-1.53812	-1.33728	-1.48577	-1.44351	-1.6098	-1.72567	-1.54201	-1.62032	-1.48896	-1.55228	-1.43227	-1.5844	-1.59236	-1.4158	-1.45039
Q13057	-3.81966	-3.72945	-3.65045	-3.62693	-3.71088	-3.51126	-4.1245	-4.19964	-3.90241	-3.83784	-3.8228	-3.50437	-4.13886	-3.99046	-3.48137	-3.71069	NaN	NaN	NaN	NaN	NaN	NaN	NaN	NaN	-3.76292	-3.54118	-3.66345	-3.71819	-3.84899	-4.04403	-4.12256	-3.64038
Q13045	-0.800039	-0.973603	-1.01234	-0.838335	-0.835264	-1.01254	-0.597561	-0.871059	-0.853711	-0.817259	-1.00182	-0.936303	-0.749337	-0.773921	-0.855858	-0.858837	-0.797797	-0.970562	-0.82175	-0.865507	-0.694888	-0.927578	-0.906051	-0.880887	-0.943067	-0.903749	-0.85877	-0.89068	-0.679465	-0.849777	-0.862617	-0.869913
Q13023	NaN	NaN	NaN	NaN	NaN	NaN	NaN	NaN	NaN	NaN	NaN	NaN	NaN	NaN	NaN	NaN	NaN	NaN	NaN	NaN	NaN	NaN	NaN	NaN	0.863414	0.703174	0.237065	0.126345	0.1379	0.279851	-0.0771694	0.764761
Q13011	2.80754	2.78802	2.93189	2.80137	2.72472	2.80342	2.67253	2.6886	2.96771	2.99854	2.64367	2.84566	2.82137	2.93598	2.50181	2.49912	2.67082	2.65353	2.68538	2.80106	2.82468	3.03134	2.64505	2.90675	2.85328	2.84401	2.64233	2.68493	2.71283	2.8608	2.81428	2.79878
Q12996	-0.881657	-0.909685	-0.94001	-0.874464	-0.67316	-0.638775	-0.595958	-0.695961	-0.905164	-0.938478	-0.713873	-0.838631	-0.76422	-0.711698	-0.683281	-0.620762	-0.817642	-0.785973	-0.881113	-0.770205	-0.731317	-0.694829	-0.65742	-0.8564	-0.727345	-0.700346	-0.845282	-0.826185	-0.796418	-0.779752	-0.910768	-0.626293
Q12965;O00160	-2.83288	-2.83733	-2.60852	-2.7972	-2.83093	-2.91105	-2.75971	-2.83852	NaN	NaN	NaN	NaN	NaN	NaN	NaN	NaN	-2.82092	-2.92634	-2.83462	-2.94696	-2.65561	-2.79745	-2.63118	-2.77692	-2.64332	-2.89136	-2.74672	-2.91891	-2.62596	-2.78974	-2.88115	-2.91215
Q12959	-2.06725	-2.02479	-1.99305	-1.79086	-1.74128	-1.85506	-1.54507	-2.03256	-1.91386	-1.90129	-2.06472	-1.92865	-1.71073	-1.67883	-1.81809	-2.05054	-1.66053	-1.7644	-1.95433	-1.74939	-1.91582	-2.05878	-1.97501	-1.96357	-1.85701	-1.4689	-1.92865	-2.1672	-2.2187	-1.80339	-1.97618	-1.65901
Q12933	NaN	NaN	NaN	NaN	NaN	NaN	NaN	NaN	-3.74922	-4.02661	-3.9905	-3.90121	-3.72245	-3.82743	-3.68057	-3.40338	NaN	NaN	NaN	NaN	NaN	NaN	NaN	NaN	-3.91631	-3.99777	-3.60519	-3.52982	-3.99259	-3.76065	-3.72891	-3.75918
Q12931	1.98478	2.1637	2.06006	2.11659	1.97929	1.98277	2.1177	2.08423	2.1167	2.16049	1.94813	2.06023	2.13702	2.04376	2.01692	2.05492	2.08467	1.98207	2.10393	2.13007	2.06089	2.0512	1.97014	2.14621	2.07975	2.01982	2.15198	2.18154	2.03858	1.94447	2.08944	2.02233
Q12907	-1.58716	-1.56511	-1.99774	-1.86009	-1.90243	-1.82178	-2.00462	-1.93792	-2.05594	-1.83607	-2.01455	-1.81194	-1.91927	-1.47758	-1.74421	-1.82632	-1.92297	-2.02626	-1.91815	-1.83526	-1.69983	-1.80573	-1.93465	-1.53315	-1.90344	-1.73895	-1.98799	-1.97175	-1.78359	-1.61963	-1.87854	-1.74198
Q12906	2.25083	2.43019	2.47684	2.38334	2.35827	2.44372	2.32765	2.39064	2.28244	2.36336	2.52091	2.34635	2.30283	2.33729	2.43032	2.48669	2.48642	2.45625	2.35054	2.30245	2.35179	2.45894	2.37928	2.29375	2.46136	2.42647	2.35549	2.32919	2.36311	2.48737	2.22666	2.42042
Q12905	2.07988	1.93014	2.03734	2.00771	1.92723	2.00947	1.9683	2.00243	1.99239	2.04487	1.96291	1.96007	2.07698	2.07758	1.89249	1.94107	1.97722	1.94744	2.00676	2.03203	1.9856	2.09775	1.86541	2.03913	1.91947	1.93972	2.05768	2.03225	1.96202	2.11512	2.00007	1.93317
Q12904	1.65218	1.61345	1.57339	1.57596	1.68114	1.67708	1.55529	1.65122	1.54495	1.56494	1.65401	1.59167	1.61166	1.61784	1.66897	1.71647	1.70829	1.66364	1.60837	1.57681	1.58901	1.58981	1.6402	1.61698	1.63712	1.58858	1.5766	1.60405	1.60544	1.62056	1.71034	1.62958
Q12899	-2.82087	-2.8787	-2.90724	-2.73134	-2.67031	-2.59028	-2.73671	-2.7055	-2.63575	-2.69464	-2.8783	-2.71219	-2.68707	-2.90247	-2.69441	-2.81537	NaN	NaN	NaN	NaN	NaN	NaN	NaN	NaN	NaN	NaN	NaN	NaN	NaN	NaN	NaN	NaN
Q12874	-0.0449482	-0.0394969	-0.0630016	-0.0485059	-0.0361027	0.108339	0.104004	-0.0168556	-0.108542	0.0533342	-0.0950268	-0.0483497	0.0559432	0.0854457	0.0372318	-0.0028081	0.103451	-0.0123497	-0.0734304	-0.0658119	-0.0250876	0.0515327	0.0177804	-0.0342736	-0.0237673	-0.0245132	0.0238257	-0.0382642	0.0377812	-0.00668386	-0.0108585	0.0490178
Q12864	3.98233	4.02853	3.99136	4.0581	3.97479	4.06443	3.9802	4.00736	4.0162	3.91637	4.01789	4.02764	3.93415	4.03637	4.0508	4.07928	4.04406	4.00977	4.07703	3.96939	3.96268	4.02526	3.96266	4.02749	4.09227	4.06098	4.03858	3.96449	3.98567	3.98776	3.91424	4.04522
Q12849	-0.84539	-0.794152	-0.795299	-0.610167	-0.619986	-0.724406	-0.495663	-0.798169	-0.670497	-0.734729	-0.888382	-0.668285	-0.511272	-0.645591	-0.669104	-0.885553	-0.862399	-0.725073	-0.779602	-0.667084	-0.571107	-0.676174	-0.665814	-0.715726	-0.729008	-0.77541	-0.778596	-0.6051	-0.678125	-0.775268	-0.683741	-0.618685
Q12824	-1.68047	-1.72728	-1.71643	-1.68941	-1.64621	-1.73838	-1.77434	-1.70898	-1.59389	-1.80201	-1.79515	-1.69019	-1.66445	-1.78094	-1.81272	-1.53207	-1.62895	-1.71878	-1.75468	-1.79437	-1.46066	-1.76623	-1.71458	-1.84717	-1.73165	-1.80344	-1.86229	-1.5273	-1.72519	-1.6686	-1.67809	-1.68932
Q12800	NaN	NaN	NaN	NaN	NaN	NaN	NaN	NaN	-1.31477	-1.25186	-1.11505	-1.26362	-1.20289	-1.42281	-1.13412	-1.0769	NaN	NaN	NaN	NaN	NaN	NaN	NaN	NaN	-1.21503	-1.27924	-1.16156	-1.20221	-1.41732	-1.17923	-1.18963	-1.10825
Q12797	-2.10154	-2.03984	-2.011	-2.08156	-2.46534	-2.09619	-2.36381	-2.1255	-2.13725	-2.25835	-2.36678	-2.24472	-2.1341	-2.03331	-2.11404	-1.94374	-1.87003	-2.10823	-2.13757	-2.18052	-2.3155	-2.00353	-2.55248	-2.11742	-2.2851	-2.15927	-2.29454	-1.95328	-2.15678	-2.12118	-1.96376	-2.34208
Q12792	NaN	NaN	NaN	NaN	NaN	NaN	NaN	NaN	NaN	NaN	NaN	NaN	NaN	NaN	NaN	NaN	NaN	NaN	NaN	NaN	NaN	NaN	NaN	NaN	-4.06872	NaN	NaN	-3.7252	-3.48888	-3.44978	-3.76546	-3.78929
Q12789	-3.48285	-3.20991	-3.52282	-3.55778	-3.51889	-3.58372	-3.2358	-3.54238	-3.54731	-3.61067	-3.19296	-3.63184	-3.43718	-3.54696	-3.28278	-3.40286	-3.56927	-3.57988	-3.37193	-3.54177	-3.49167	-3.13373	-3.81857	-3.18571	-3.49812	-3.42356	-3.46297	-3.42404	-3.38467	-3.3276	-3.34397	-3.7836
Q12788	-1.86071	-2.10013	-2.0332	-2.08647	-2.09293	-2.06156	-1.84699	-1.97024	-2.13151	-2.19093	-2.18939	-2.01345	-1.8247	-1.80109	-1.97795	-1.91694	-2.15201	-2.24957	-2.03438	-1.80909	-1.96675	-1.97464	-2.02268	-1.84346	-1.81057	-2.4487	-2.02209	-1.74133	-1.96171	-1.981	-2.02235	-2.16273
Q12769	-0.420865	-0.185656	-0.216716	-0.143371	-0.11993	-0.107145	-0.0247933	-0.0676927	-0.3058	-0.278377	-0.132238	-0.133512	-0.142211	-0.215554	-0.00921519	-0.044656	-0.163706	-0.121987	-0.220864	-0.340246	-0.0873403	-0.016797	-0.156221	-0.130008	0.0130896	-0.164755	-0.188362	-0.148853	-0.246747	-0.200336	-0.27034	-0.0656075
Q12765	NaN	NaN	NaN	NaN	NaN	NaN	NaN	NaN	NaN	NaN	NaN	NaN	NaN	NaN	NaN	NaN	NaN	NaN	NaN	NaN	NaN	NaN	NaN	NaN	-1.47571	-1.59471	-1.27958	-1.44993	-1.31718	-1.2302	-1.35749	-1.42426
Q10713	NaN	NaN	NaN	NaN	NaN	NaN	NaN	NaN	NaN	NaN	NaN	NaN	NaN	NaN	NaN	NaN	-1.91267	-1.86701	-1.68869	-1.66805	-1.61011	-1.68532	-1.83652	-1.69061	NaN	NaN	NaN	NaN	NaN	NaN	NaN	NaN
Q10567	-1.52188	-1.62384	-1.48753	-1.38539	-1.66421	-1.43137	-1.43377	-1.31253	-1.62209	-1.69977	-1.83793	-1.78004	-1.19895	-1.17869	-1.27835	-1.36149	-1.56668	-1.51146	-1.49506	-1.62147	-1.35504	-1.39768	-1.36006	-1.57101	-1.41252	-1.50959	-1.48448	-1.54069	-1.54205	-1.53203	-1.36898	-1.45081
Q10471	-0.90103	-0.855396	-1.02428	-1.03802	-0.95917	-1.12595	-1.01104	-0.849115	-0.891092	-0.966835	-0.939691	-0.892644	-1.00123	-1.047	-1.0973	-0.911289	-0.964701	-0.883623	-0.898114	-0.903158	-0.97125	-1.0731	-1.04521	-1.00418	-0.991173	-0.947195	-0.926594	-0.915895	-0.938697	-1.0453	-0.921809	-1.0468
Q09666	3.35366	3.31639	3.48832	3.33886	3.31621	3.44607	3.36353	3.41024	3.27249	3.31763	3.49074	3.33449	3.36625	3.37976	3.38062	3.47673	3.36346	3.32293	3.45349	3.37843	3.33463	3.46887	3.32174	3.37727	3.36349	3.35562	3.37326	3.36757	3.35868	3.50461	3.31411	3.39031
Q09161	-0.508153	-0.405918	-0.317483	-0.30095	-0.425211	-0.256982	-0.246362	-0.217574	-0.456546	-0.454091	-0.188747	-0.313663	-0.454611	-0.396211	-0.168338	-0.238484	-0.273652	-0.315039	-0.401477	-0.447898	-0.382271	-0.392187	-0.238038	-0.219943	-0.300769	-0.334915	-0.437096	-0.375403	-0.275779	-0.30756	-0.34955	-0.27101
Q08J23	1.06946	1.15042	1.1013	1.10586	1.05393	0.98751	1.02598	1.05284	1.00526	1.0941	1.11466	1.06667	0.97148	0.983961	1.14026	1.14231	1.13067	1.11162	1.05658	1.00592	1.10318	0.973804	1.08341	1.07668	1.02411	1.16052	1.00984	1.05937	1.10471	1.08137	1.05096	1.04844
Q08AE8	-1.38613	-1.918	-1.88174	-1.83798	-1.85509	-1.97872	-1.8687	-1.92736	NaN	NaN	NaN	NaN	NaN	NaN	NaN	NaN	NaN	NaN	NaN	NaN	NaN	NaN	NaN	NaN	NaN	NaN	NaN	NaN	NaN	NaN	NaN	NaN
Q08945	1.67007	1.67494	1.74196	1.59344	1.58209	1.64007	1.66409	1.62722	1.56734	1.68245	1.67075	1.64483	1.65358	1.61608	1.69599	1.67164	1.62733	1.63708	1.66897	1.66874	1.71823	1.66925	1.53953	1.66007	1.748	1.72529	1.61696	1.65403	1.5712	1.60394	1.62177	1.6295
Q08752	-0.53605	-0.247236	-0.567654	-0.276048	-0.346053	-0.166018	-0.342803	-0.354477	-0.336363	-0.32711	-0.55434	-0.421798	-0.286103	-0.193823	-0.239578	-0.460308	-0.241928	-0.314754	-0.579794	-0.536327	-0.257227	-0.513597	-0.130713	-0.252376	-0.253009	-0.231401	-0.42628	-0.350184	-0.355841	-0.509224	-0.458031	-0.200783
Q08722	NaN	NaN	NaN	NaN	NaN	NaN	NaN	NaN	-2.83155	-2.95927	-2.60898	-2.66812	-2.94237	-2.69902	-2.81564	-2.82695	NaN	NaN	NaN	NaN	NaN	NaN	NaN	NaN	NaN	NaN	NaN	NaN	NaN	NaN	NaN	NaN
Q08380	2.25196	2.22681	2.22252	2.22349	2.20948	2.23912	2.09717	2.13535	2.27376	2.19357	2.23106	2.25517	2.14535	2.24174	2.13217	2.12606	2.19845	2.10336	2.15296	2.2433	2.23114	2.23359	2.17772	2.24485	2.15869	2.15178	2.12303	2.19419	2.22312	2.27301	2.27833	2.20202
Q08257	NaN	NaN	NaN	NaN	NaN	NaN	NaN	NaN	-0.0374451	-0.0410566	0.0216122	-0.0358715	-0.066329	-0.0312481	-0.0982819	-0.052392	NaN	NaN	NaN	NaN	NaN	NaN	NaN	NaN	NaN	NaN	NaN	NaN	NaN	NaN	NaN	NaN
Q08211	4.23776	4.15344	4.23577	4.14016	4.02922	4.00225	4.14119	4.13929	4.09501	4.15623	4.19819	4.14879	4.17714	4.03235	4.13465	4.14085	4.20456	4.17717	4.17324	4.16359	4.10207	4.10476	4.05995	4.09392	4.22273	4.20607	4.11229	4.16809	4.05672	4.12593	4.04445	4.13627
Q08209;P16298	NaN	NaN	NaN	NaN	NaN	NaN	NaN	NaN	NaN	NaN	NaN	NaN	NaN	NaN	NaN	NaN	-4.77738	-4.91377	-5.47224	-5.02046	-4.89249	-5.83636	-4.56818	-4.52394	NaN	NaN	NaN	NaN	NaN	NaN	NaN	NaN
Q08170	-1.82097	-1.76134	-1.47649	-1.96345	-1.80069	-1.6139	-1.89008	-1.72768	NaN	NaN	NaN	NaN	NaN	NaN	NaN	NaN	NaN	NaN	NaN	NaN	NaN	NaN	NaN	NaN	NaN	NaN	NaN	NaN	NaN	NaN	NaN	NaN
Q07960	1.82671	1.94846	1.61539	1.85509	1.83461	1.87457	1.8532	1.92788	1.86145	1.86456	1.65784	1.85705	1.84747	1.81834	1.93708	1.94628	1.79477	1.8935	1.93601	1.90075	1.81037	1.67775	1.90607	1.85778	1.92176	1.86672	1.89276	1.8895	1.78472	1.66132	1.84063	1.94301
Q07955	2.04579	2.01117	2.0594	1.99333	1.97744	2.00169	2.00039	1.97459	2.00647	2.1044	2.09265	1.97124	2.02064	1.95886	1.93982	2.01008	2.05319	2.10425	2.02043	1.98515	1.96643	2.04089	1.93185	1.99981	2.1014	2.12069	2.01067	1.95703	1.90277	2.0315	1.86936	2.02789
Q07866	NaN	NaN	NaN	NaN	NaN	NaN	NaN	NaN	0.196608	0.289169	0.103075	0.202141	0.325365	0.304107	0.292132	0.228715	0.275972	0.271751	0.182131	0.210971	0.183455	0.180969	0.354605	0.308822	0.266665	0.165892	0.175448	0.326935	0.235584	0.146182	0.292172	0.317387
Q07817	-0.548187	-0.591787	-0.399728	-0.678716	-0.750735	-0.598698	-0.499138	-0.64618	NaN	NaN	NaN	NaN	NaN	NaN	NaN	NaN	NaN	NaN	NaN	NaN	NaN	NaN	NaN	NaN	NaN	NaN	NaN	NaN	NaN	NaN	NaN	NaN
Q07666;Q5VWX1;O75525;Q9UBC1;Q9H6N6	1.98396	2.05556	2.19929	2.14848	2.06837	2.00381	1.97987	1.99133	2.09066	2.01574	2.19483	2.14346	2.00976	1.95307	1.93803	2.03884	2.04046	2.00977	2.07438	2.14275	2.0906	2.20805	1.84579	1.99554	2.05322	1.97572	2.08303	2.12163	2.02905	2.13132	1.99894	2.05027
Q07343	0.691161	0.590969	0.365458	0.295279	0.16156	0.116588	0.202631	0.227166	NaN	NaN	NaN	NaN	NaN	NaN	NaN	NaN	NaN	NaN	NaN	NaN	NaN	NaN	NaN	NaN	NaN	NaN	NaN	NaN	NaN	NaN	NaN	NaN
Q07021	-1.33526	-1.30061	-1.06804	-1.24267	-1.13528	-0.905302	-1.02571	-1.05227	-1.27838	-1.23973	-1.08002	-1.34203	-1.0217	-0.855051	-1.10597	-1.1798	-1.16893	-1.12327	-1.16026	-1.27544	-1.19325	-1.05113	-1.08197	-1.04947	-0.902229	-1.04759	-1.31458	-1.32452	-1.15004	-1.11245	-1.25905	-0.960295
Q07020	2.96202	3.05724	3.03352	2.99068	2.98901	2.9852	3.01875	3.02235	2.92754	2.97634	3.03242	2.96493	2.96252	2.97327	3.10136	3.12894	3.13425	3.08355	2.99697	2.96026	2.99908	2.97111	3.00799	2.89036	3.11482	3.04962	2.97461	2.98898	2.95145	3.00433	2.87777	3.10538
Q06830	4.81734	4.51394	4.23786	4.52651	4.42594	4.39503	4.24256	4.30073	4.679	4.60265	4.1984	4.58171	4.41788	4.47141	4.23533	4.28286	4.24396	4.21859	4.4643	4.60622	4.53326	4.37091	4.25732	4.77096	4.27354	4.24938	4.51717	4.61816	4.57443	4.3156	4.6873	4.21831
Q06787	NaN	NaN	NaN	NaN	NaN	NaN	NaN	NaN	NaN	NaN	NaN	NaN	NaN	NaN	NaN	NaN	NaN	NaN	NaN	NaN	NaN	NaN	NaN	NaN	-3.88793	-3.92478	-3.91989	-4.25263	-4.30991	-4.07558	-3.66315	-4.13483
Q06323	3.43416	3.41334	3.26935	3.52162	3.4153	3.45901	3.30204	3.31705	3.57489	3.4289	3.31649	3.54718	3.29451	3.37548	3.28871	3.31379	3.44409	3.39587	3.39707	3.45656	3.38808	3.09585	3.42138	3.53884	3.41911	3.3835	3.39621	3.52248	3.4374	3.13148	3.47657	3.36608
Q06210	1.57456	1.61603	1.39131	1.5579	1.54137	1.38602	1.44694	1.57408	1.43566	1.45424	1.36938	1.52324	1.53446	1.53207	1.61046	1.60469	1.53667	1.57434	1.49204	1.49165	1.55488	1.35541	1.56486	1.51213	1.4185	1.42108	1.42587	1.57053	1.55313	1.47655	1.68896	1.49252
Q05519	-0.744362	-0.822894	-0.767675	-0.902011	-0.924048	-0.947081	-0.820921	-0.717168	-0.82993	-0.649201	-0.968642	-0.873525	-0.750061	-0.827481	-0.901122	-0.849535	-0.889707	-0.80403	-0.693823	-0.73897	-0.859041	-0.850564	-1.04128	-0.772653	-0.896023	-0.884682	-0.649677	-0.749428	-0.902639	-0.714997	-0.794211	-1.06698
Q05397	-1.3543	-1.57967	-1.55621	-1.64884	-1.52172	-1.32469	-1.57218	-1.63199	-1.50087	-1.41184	-1.49056	-1.55542	-1.56284	-1.47324	-1.52053	-1.66489	NaN	NaN	NaN	NaN	NaN	NaN	NaN	NaN	NaN	NaN	NaN	NaN	NaN	NaN	NaN	NaN
Q05048	NaN	NaN	NaN	NaN	NaN	NaN	NaN	NaN	NaN	NaN	NaN	NaN	NaN	NaN	NaN	NaN	NaN	NaN	NaN	NaN	NaN	NaN	NaN	NaN	-1.62166	-1.36653	-1.35662	-1.30267	-1.40803	-1.37205	-1.24551	-1.24163
Q04941	-1.34218	-1.02127	-0.94835	-0.803127	-0.795225	-0.786868	-1.011	-1.01236	-0.982778	-0.959525	-0.902627	-1.18771	-1.02939	-0.871094	-0.836231	-0.962506	-0.883331	-0.970985	-1.11219	-1.05357	-0.931836	-0.914339	-0.81901	-1.04436	-0.934431	-0.831466	-1.13938	-0.971058	-1.0862	-0.94772	-1.06754	-0.754956
Q04917	2.26851	2.10092	1.99689	2.03012	1.97833	1.84018	1.88027	2.00535	2.16423	2.17493	1.81763	2.08147	2.04319	2.02027	1.87783	1.92425	2.00545	2.11601	2.09175	1.99414	2.02063	1.89783	1.95864	1.99043	2.09293	2.00691	2.06987	2.11348	2.01209	1.78629	2.01086	2.01271
Q04912	NaN	NaN	NaN	NaN	NaN	NaN	NaN	NaN	-3.67953	-3.82794	-4.00897	-3.84011	-3.55446	-3.49652	-3.57914	-3.96911	NaN	NaN	NaN	NaN	NaN	NaN	NaN	NaN	-3.76867	-3.80576	-3.56857	-3.76563	-3.76331	-3.71448	-3.71911	-3.85248
Q04837	2.15674	2.07338	2.13473	2.03554	1.91293	1.91595	1.97536	2.01597	2.06188	2.06417	2.08959	2.0285	2.01554	1.94178	1.97821	2.04334	2.11633	2.12254	2.08284	2.0133	1.95876	2.00044	1.90174	2.01435	2.13562	2.12798	2.09394	2.03709	1.89934	1.99775	2.00179	1.93701
Q04828;P52895	-1.23489	-0.700452	-0.605623	-0.841304	-0.816775	-0.910509	-1.07974	-0.706797	NaN	NaN	NaN	NaN	NaN	NaN	NaN	NaN	NaN	NaN	NaN	NaN	NaN	NaN	NaN	NaN	-0.586732	-0.569738	-1.06442	-0.990655	-0.981648	-0.940681	-1.04138	-0.650763
Q04760	1.27849	1.34983	1.13123	1.43206	1.40818	1.40228	1.17672	1.23681	1.48547	1.20767	1.16536	1.44323	1.20005	1.30836	1.30597	1.28621	1.27486	1.26668	1.2482	1.39599	1.37713	1.1755	1.19505	1.48656	1.38483	1.33835	1.22719	1.23992	1.34562	1.19285	1.307	1.36975
Q04637;REV__Q8NEG2	3.21056	3.2219	2.89064	3.16206	3.16483	3.11206	3.07701	3.12968	3.14742	3.17031	2.90115	3.10704	3.22639	3.07755	3.15563	3.17909	3.16109	3.12894	3.14294	3.15521	3.16531	2.91163	3.15174	3.14651	3.05802	3.04021	3.14144	3.2413	3.25485	2.94452	3.15555	3.11623
Q04323	0.749026	0.438235	0.433983	0.369572	0.537527	0.552851	0.566743	0.547888	0.504618	0.636103	0.399707	0.563162	0.729418	0.62943	0.374023	0.353038	0.363421	0.46084	0.665523	0.657324	0.588824	0.519271	0.34518	0.595967	0.446273	0.342437	0.589618	0.617678	0.585116	0.551348	0.569266	0.511132
Q03701	-3.41132	-3.30908	-3.02038	-3.04133	-2.57428	-2.68499	-3.0883	-3.10921	-2.99737	-3.28711	-3.08171	-3.10044	-3.05019	-2.9792	-2.85882	-2.7843	-3.05603	-3.29712	-3.39391	-3.23211	-2.67209	-2.75865	-2.90325	-2.88181	NaN	NaN	NaN	NaN	NaN	NaN	NaN	NaN
Q03426	-2.90927	-2.65443	-2.89935	-2.55999	-2.68688	-2.75513	-2.8229	-2.57506	NaN	NaN	NaN	NaN	NaN	NaN	NaN	NaN	NaN	NaN	NaN	NaN	NaN	NaN	NaN	NaN	-2.86034	-2.58288	-2.44733	-2.6918	-2.79284	-3.14414	-2.79182	-2.59846
Q03252	2.6939	2.53254	2.70388	2.57938	2.57019	2.53054	2.55009	2.65232	2.53591	2.61533	2.6801	2.55101	2.62492	2.5623	2.56257	2.68808	2.55302	2.55966	2.61748	2.62249	2.64879	2.75581	2.51626	2.58042	2.62311	2.59039	2.65915	2.59287	2.56951	2.71027	2.56119	2.53495
Q03154	2.28571	2.14743	2.03008	2.12232	2.16802	2.1411	2.09752	2.11257	2.1625	2.12913	2.02258	2.20491	2.05315	2.18519	2.14174	2.21549	2.11943	2.13306	2.21982	2.15861	2.16484	2.09944	2.04087	2.18082	2.23727	2.21855	2.12276	2.03689	2.08624	2.10457	2.05654	2.23063
Q02978	-0.667861	-0.694233	-0.810812	-0.754716	-1.04604	-0.89936	-0.547468	-0.687572	-0.77531	-0.66463	-0.697162	-0.698773	-0.97184	-0.904629	-0.622939	-0.67263	-0.588681	-0.616729	-0.840465	-0.838568	-0.868428	-0.84471	-0.628545	-0.788646	-0.572761	-0.628371	-0.720276	-0.755909	-0.97556	-0.83351	-0.858208	-0.676842
Q02880	0.304342	0.291792	0.433245	0.368697	0.371754	0.327676	0.361437	0.409997	0.295729	0.317169	0.455698	0.342738	0.368725	0.388093	0.300763	0.398157	0.37405	0.274951	0.351932	0.342545	0.324287	0.466322	0.409337	0.322237	0.428485	0.426481	0.311512	0.343363	0.375117	0.384713	0.277386	0.330517
Q02878	3.75696	3.69204	3.54848	3.62428	3.53591	3.56877	3.49872	3.58089	3.64829	3.70705	3.53222	3.61908	3.62044	3.48878	3.58471	3.59852	3.64838	3.63414	3.66473	3.65184	3.62056	3.48738	3.51274	3.578	3.63706	3.58725	3.69314	3.73293	3.57181	3.45345	3.57415	3.55384
Q02818	-0.581613	-0.783789	-0.530223	-0.496939	-0.487546	-0.549322	-0.524013	-0.517547	NaN	NaN	NaN	NaN	NaN	NaN	NaN	NaN	-0.541649	-0.589988	-0.654558	-0.548908	-0.470408	-0.598778	-0.451002	-0.538749	-0.61975	-0.591893	-0.635783	-0.587954	-0.514962	-0.580814	-0.432971	-0.426246
Q02809	NaN	NaN	NaN	NaN	NaN	NaN	NaN	NaN	-2.5166	-2.58624	-2.52716	-2.27911	-2.35436	-2.42389	-2.37151	-2.42235	-2.36855	-2.34158	-2.37903	-2.41077	-2.36749	-2.55518	-2.65915	-2.41857	-2.45025	-2.37766	-2.41125	-2.42113	-2.26958	-2.49252	-2.34513	-2.7275
Q02790	2.35511	2.26978	2.09443	2.32068	2.19093	2.09982	2.14714	2.23685	2.32392	2.32979	2.01122	2.36508	2.26418	2.13686	2.13216	2.15399	2.25831	2.24238	2.18436	2.19669	2.30809	2.07035	2.22881	2.22642	2.18479	2.15415	2.14724	2.31776	2.25469	2.09924	2.26722	2.28053
Q02750	-2.87708	-2.87232	-3.03737	-2.8092	-2.96346	-3.12084	-2.64012	-3.15554	NaN	NaN	NaN	NaN	NaN	NaN	NaN	NaN	NaN	NaN	NaN	NaN	NaN	NaN	NaN	NaN	-2.92752	-2.98725	-2.97443	-3.01316	-2.84222	-2.57805	-3.02026	-3.16256
Q02543	2.7391	2.70606	2.60372	2.6897	2.55755	2.66426	2.72262	2.72679	2.60387	2.69677	2.66707	2.65829	2.65189	2.60612	2.72318	2.81007	2.75338	2.74771	2.75581	2.60966	2.63102	2.60187	2.63745	2.65932	2.74455	2.75558	2.64148	2.67852	2.65862	2.55423	2.5776	2.80858
Q02487	NaN	NaN	NaN	NaN	NaN	NaN	NaN	NaN	-1.70485	-1.74993	-1.80849	-1.82462	-1.59412	-1.46091	-1.6751	-1.71074	-1.76386	-2.0082	-1.69117	-1.88318	-1.57738	-1.37966	-1.79601	-1.4493	NaN	NaN	NaN	NaN	NaN	NaN	NaN	NaN
Q02338	0.384815	0.650117	0.913041	0.549658	0.56442	0.616011	0.717788	0.675453	0.47512	0.573501	1.04195	0.592901	0.428097	0.475033	0.722854	0.758776	0.825571	0.80848	0.65954	0.366066	0.49226	0.688153	0.698985	0.538064	0.909273	0.904295	0.560362	0.49496	0.34947	0.668657	0.527427	0.647541
Q02218;Q9ULD0	1.0442	0.941684	0.977967	0.95975	0.980253	1.0443	0.915484	0.893418	0.95338	0.897451	1.07899	1.00302	0.884179	1.01525	0.982061	0.951955	0.890942	0.921698	0.985707	0.932704	0.925982	1.05636	1.00359	1.02587	0.949853	0.963525	0.953164	0.947995	0.934097	1.00543	1.0076	1.00427
Q01970	-1.59153	-1.47492	-1.50984	-1.31706	-1.49329	-1.39289	-1.24557	-1.41851	-1.38496	-1.59915	-1.60675	-1.41942	-1.29342	-1.40081	-1.36784	-1.42908	NaN	NaN	NaN	NaN	NaN	NaN	NaN	NaN	-1.32483	-1.4866	-1.49229	-1.461	-1.42717	-1.50024	-1.43439	-1.31884
Q01844	2.03104	1.90911	2.13645	1.94451	1.94159	2.03587	1.92306	2.12536	1.97316	2.03208	2.08391	1.92513	2.07264	2.01867	1.95147	1.98255	1.95282	1.95092	2.02367	1.96791	1.97183	2.19874	1.94612	2.02256	2.00321	1.89023	2.04961	2.03238	2.01492	2.14594	1.94412	1.9537
Q01826	1.20709	1.23071	1.26817	1.14556	1.18254	1.03584	1.19405	1.12211	NaN	NaN	NaN	NaN	NaN	NaN	NaN	NaN	1.1344	1.15967	1.08098	1.23796	1.22423	1.26929	1.14015	1.18492	1.09588	1.17019	1.10465	1.21174	1.23839	1.2257	1.16054	1.20735
Q01780	NaN	NaN	NaN	NaN	NaN	NaN	NaN	NaN	NaN	NaN	NaN	NaN	NaN	NaN	NaN	NaN	NaN	NaN	NaN	NaN	NaN	NaN	NaN	NaN	-2.6622	-2.76323	-2.40492	-2.7586	-2.46073	-2.46958	-2.58712	-3.01767
Q01518	3.13024	3.2541	3.18961	3.23202	3.26062	3.23342	3.15302	3.25622	3.15926	3.2324	3.15718	3.24752	3.16825	3.12332	3.27906	3.34325	3.33651	3.33764	3.2111	3.17361	3.18825	3.08716	3.22174	3.16247	3.32823	3.31929	3.18407	3.17354	3.14627	3.12155	3.14402	3.29999
Q01469;A8MUU1	2.14496	2.74201	2.40623	2.82951	2.66471	2.76161	2.59171	2.61207	2.54961	2.49566	2.60483	2.76119	2.29806	2.39912	2.80254	2.85393	2.85121	2.80671	2.3809	2.36545	2.49071	2.31381	2.97681	2.56772	2.72647	2.64989	2.40089	2.71604	2.72153	2.25669	2.54883	2.76799
Q01415	-0.975134	-1.05933	-0.904982	-0.958283	-0.982224	-0.629192	-0.789894	-0.76918	NaN	NaN	NaN	NaN	NaN	NaN	NaN	NaN	NaN	NaN	NaN	NaN	NaN	NaN	NaN	NaN	NaN	NaN	NaN	NaN	NaN	NaN	NaN	NaN
Q01105;P0DME0	2.3138	2.18598	2.0738	2.17533	2.0401	2.0041	2.09948	2.07573	2.17203	2.21411	2.19241	2.11106	1.97671	2.09079	2.06837	2.17445	1.99332	2.05592	2.07077	2.23236	2.14687	2.19596	2.00684	2.27129	2.22424	2.24008	1.95006	2.05684	2.08407	2.15838	2.07408	2.17233
Q01085	0.0725254	0.00277636	0.283443	0.065935	0.0220566	-0.0593525	-0.0830518	0.144753	0.160155	0.132809	0.147382	0.109178	-0.0535573	-0.028941	-0.0453122	0.0550349	-0.0404484	-0.144346	0.0544848	0.035919	0.0806243	0.183085	0.126376	0.172294	0.0110929	-0.175277	0.0465177	0.133473	0.133076	0.0255156	0.207164	0.0831004
Q01082;P11277	5.07321	5.08619	5.13181	5.08756	5.03665	5.10706	5.04982	5.10377	5.04139	5.1106	5.09891	5.06538	5.12302	5.0953	5.06682	5.07749	5.09136	5.05914	5.13558	5.07415	5.11273	5.10482	5.02127	5.07295	5.11126	5.08791	5.12966	5.09484	5.03121	5.08598	5.0486	5.09683
Q00839	4.95147	5.06079	5.18965	5.08011	4.97704	4.96303	4.98153	5.01599	4.94681	5.01963	5.2047	5.03086	4.94039	4.90311	5.0747	5.09936	5.10153	5.04754	5.06075	5.03257	4.98057	5.09478	4.94979	4.95816	5.15671	5.14282	4.97704	5.00138	4.911	5.00678	4.88633	5.12853
Q00796	3.29802	3.42103	3.2763	3.42535	3.35352	3.36197	3.29054	3.27235	3.38758	3.42924	3.29605	3.44024	3.25587	3.29907	3.29211	3.32657	3.48858	3.41962	3.29736	3.29573	3.29638	3.22554	3.4111	3.271	3.42831	3.41268	3.28152	3.35528	3.33371	3.21543	3.28104	3.41629
Q00765	-1.52881	-1.62488	-1.79092	-1.33574	-1.47247	-1.39722	-1.59436	-1.51038	-1.39502	-1.47044	-1.69728	-1.52713	-1.34331	-1.43374	-1.77775	-1.66613	-1.57652	-1.66224	-1.45227	-1.4218	-1.42071	-1.63541	-1.56943	-1.47338	NaN	NaN	NaN	NaN	NaN	NaN	NaN	NaN
Q00688	2.37361	2.32486	2.35144	2.44396	2.28388	2.23908	2.14246	2.29362	2.35126	2.50473	2.26355	2.36775	2.30679	2.21314	2.17649	2.26016	2.3154	2.23293	2.3144	2.46366	2.34048	2.283	2.18677	2.3146	2.44751	2.39625	2.22114	2.27281	2.25979	2.24421	2.20804	2.4127
Q00610	4.56786	4.62993	4.67667	4.58658	4.55444	4.52567	4.57696	4.5948	4.52682	4.61943	4.6515	4.5577	4.58295	4.52977	4.59467	4.64336	4.68318	4.66392	4.59983	4.55809	4.55156	4.57397	4.56653	4.5165	4.68708	4.66446	4.56382	4.59737	4.50477	4.54929	4.50484	4.65611
Q00577	NaN	NaN	NaN	NaN	NaN	NaN	NaN	NaN	-2.729	-2.75458	-2.37024	-2.8934	-2.56008	-2.55297	-2.5393	-2.63208	NaN	NaN	NaN	NaN	NaN	NaN	NaN	NaN	NaN	NaN	NaN	NaN	NaN	NaN	NaN	NaN
Q00341	0.656453	0.435272	0.391285	0.401212	0.492711	0.486878	0.488833	0.483058	0.416399	0.520396	0.366018	0.513007	0.596291	0.467387	0.503609	0.477548	0.476142	0.407083	0.552436	0.516123	0.547792	0.484269	0.408534	0.444096	0.400776	0.376732	0.511444	0.411936	0.599282	0.52536	0.49234	0.514224
Q00325	2.81765	2.87287	2.92475	2.78413	2.73938	2.74224	2.73273	2.75003	2.76294	2.84922	2.89706	2.80317	2.796	2.71469	2.74472	2.7844	2.82829	2.82797	2.8681	2.81887	2.77956	2.83466	2.699	2.69957	2.79754	2.76825	2.85466	2.76006	2.78099	2.83686	2.7764	2.75654
Q00059	3.15962	3.18596	3.28352	3.18553	3.05937	3.06027	3.07977	3.12551	3.12606	3.22934	3.30802	3.14977	3.07685	3.06035	3.06425	3.11846	3.14531	3.11529	3.18595	3.19264	3.09674	3.2524	3.05358	3.08326	3.2362	3.23049	3.16726	3.1325	3.00872	3.15055	3.06559	3.13931
P99999	-2.37028	-2.58102	-2.37187	-2.43285	-2.63151	-2.64749	-2.48256	-2.61449	NaN	NaN	NaN	NaN	NaN	NaN	NaN	NaN	-2.40047	-2.42799	-2.3915	-2.63343	-2.67226	-2.39767	-2.79152	-2.48417	-2.45535	-2.3	-2.32668	-2.75403	-2.45659	-2.48955	-2.63353	-2.73972
P98179	NaN	NaN	NaN	NaN	NaN	NaN	NaN	NaN	NaN	NaN	NaN	NaN	NaN	NaN	NaN	NaN	NaN	NaN	NaN	NaN	NaN	NaN	NaN	NaN	-0.722899	-0.715347	-0.708941	-0.603539	-0.976309	-1.01283	-0.893383	-0.969607
P98175	NaN	NaN	NaN	NaN	NaN	NaN	NaN	NaN	NaN	NaN	NaN	NaN	NaN	NaN	NaN	NaN	-0.389775	-0.494798	-0.451653	-0.443443	-0.303027	-0.178001	-0.394322	-0.458044	NaN	NaN	NaN	NaN	NaN	NaN	NaN	NaN
P98082	-3.2318	-3.0253	-2.85628	-2.8256	-3.04944	-3.04836	-2.98701	-2.84131	-3.34059	-3.07667	-2.59398	-2.96494	-3.10315	-3.10825	-2.7974	-2.90847	NaN	NaN	NaN	NaN	NaN	NaN	NaN	NaN	-2.78041	-2.6839	-3.10773	-3.07508	-3.01505	-3.14647	-3.28398	-2.8025
P85037	-1.77283	-1.58114	-1.6638	-1.60809	-1.64684	-1.95516	-1.37812	-1.75912	-1.75396	-1.88797	-1.53803	-1.65392	-1.86488	-1.58021	-1.50561	-1.57907	-1.69972	-1.68481	-1.58567	-1.84461	-1.55625	-1.65507	-1.78351	-1.56058	-1.45873	-1.71291	-1.44483	-1.55285	-1.74985	-1.76845	-1.82196	-1.86416
P84243;Q6NXT2	1.55034	1.9173	1.96048	2.05574	1.92152	2.02893	2.37956	2.4647	1.84834	1.82209	2.34761	1.97325	1.72123	1.71164	2.4242	2.44931	2.41295	2.54984	1.89816	1.64668	1.9795	1.90804	1.92411	1.94592	2.46694	2.54179	1.90499	1.82336	1.84034	1.83171	1.63525	2.24263
P84103	3.04421	3.02135	3.14829	3.02186	2.73796	2.76072	2.8798	2.93951	2.80331	2.93023	3.18394	2.89532	2.82766	2.77601	3.00589	3.09002	3.05643	3.06915	3.03537	2.98016	2.73255	2.82216	2.93178	2.92552	3.09771	3.07923	2.96066	3.04921	2.77131	2.7971	2.86206	2.93335
P84098	1.74728	1.84938	1.82784	1.86086	1.71684	1.74767	1.84811	1.86291	1.75945	1.88844	1.73931	1.85469	1.89292	1.75358	1.80353	1.74421	1.7796	1.75461	1.88305	1.87399	1.87117	1.77018	1.70594	1.8307	1.85015	1.79844	1.79038	1.92462	1.83851	1.68776	1.73792	1.79384
P84095	0.0637137	0.0624743	-0.0790535	0.0666731	-0.068883	-0.020351	0.150355	0.0497603	0.0567803	0.140098	-0.126184	0.0636813	0.0696017	0.0176179	-0.0470716	0.0315571	0.0329846	0.0396417	0.0798673	0.0156488	0.062103	-0.134996	-0.0455984	0.163041	-0.0227831	0.0339331	0.0438724	0.149496	0.0614564	-0.0395679	0.0629289	-0.0641587
P84090	1.65837	1.7206	1.81105	1.88582	1.49452	1.64662	1.58095	1.70324	1.89522	1.89046	1.67307	1.85879	1.56594	1.58963	1.49095	1.59685	1.77084	1.70358	1.79599	1.80676	1.56281	1.50297	1.54432	1.86385	1.84229	1.75727	1.73508	1.82349	1.55949	1.50735	1.74649	1.58477
P84085	1.22803	1.18924	1.1221	1.12453	1.09118	1.0856	1.13993	1.1522	1.142	1.23568	1.06329	1.14591	1.19372	1.06643	1.12611	1.17332	1.20918	1.09787	1.14545	1.1186	1.24224	1.0525	1.15021	1.08936	1.14661	1.13168	1.17313	1.21787	1.15845	1.07306	1.15408	1.08149
P84077;P61204	1.98095	2.25936	2.08267	2.14983	2.19449	2.16737	2.20681	2.26963	2.12928	2.13145	2.08382	2.17511	2.14484	2.05845	2.27696	2.28239	2.25798	2.19512	2.11762	2.07427	2.19795	1.99964	2.25682	2.17551	2.30908	2.2576	2.04307	2.15882	2.13583	2.02419	2.12048	2.23316
P84022;Q15796;O15198;Q99717;Q15797	-2.15491	-2.04028	-2.11931	-1.99857	-2.15204	-2.1964	-1.97545	-2.05042	NaN	NaN	NaN	NaN	NaN	NaN	NaN	NaN	-2.14742	-2.16284	-2.18312	-2.05238	-2.10831	-2.10068	-1.89376	-2.2509	NaN	NaN	NaN	NaN	NaN	NaN	NaN	NaN
P83916	NaN	NaN	NaN	NaN	NaN	NaN	NaN	NaN	-3.7617	-3.74761	-3.66383	-3.89479	-3.72116	-3.89601	-3.44089	-3.49513	-3.69289	-3.38503	-3.90376	-4.06201	-3.66079	-3.77471	-3.48799	-3.67979	NaN	NaN	NaN	NaN	NaN	NaN	NaN	NaN
P83881	0.917076	1.39031	1.36563	1.40019	1.26328	1.25325	1.3202	1.28147	1.21588	1.25705	1.32227	1.36521	1.18918	1.0467	1.35185	1.45353	1.3404	1.39774	1.34364	1.2772	1.34191	1.10605	1.34865	1.04564	1.38526	1.3339	1.26632	1.35273	1.22441	1.0941	1.1779	1.39205
P83731	3.46583	3.59896	3.46272	3.58354	3.4724	3.49545	3.4597	3.56458	3.55762	3.65425	3.39412	3.46929	3.58149	3.4912	3.44924	3.52634	3.57105	3.63026	3.48466	3.50633	3.47599	3.42996	3.56783	3.44731	3.60387	3.59032	3.55667	3.5269	3.47104	3.35903	3.46987	3.54136
P82979	1.24708	1.1262	1.18503	1.07719	1.06137	1.19212	1.1494	1.16517	1.14584	1.14599	1.16176	1.15937	1.22115	1.23427	1.02578	1.11926	1.11981	1.08059	1.09021	1.15342	1.17956	1.31384	1.11207	1.16603	1.07536	1.09751	1.1871	1.15676	1.13791	1.27808	1.14882	1.14162
P82933	NaN	NaN	NaN	NaN	NaN	NaN	NaN	NaN	-2.20846	-2.19585	-1.91593	-2.23648	-2.32445	-2.34533	-1.76101	-1.65239	-1.89133	-1.84218	-2.09893	-2.18368	-2.42631	-2.22857	-1.72715	-2.24796	NaN	NaN	NaN	NaN	NaN	NaN	NaN	NaN
P82930	-0.327447	-0.271691	-0.191746	-0.421425	-0.359742	-0.336956	-0.257128	-0.332154	-0.447302	-0.257848	-0.259239	-0.323303	-0.28179	-0.250016	-0.350888	-0.334087	-0.414096	-0.40184	-0.304477	-0.260434	-0.231683	-0.227007	-0.314366	-0.337976	-0.394267	-0.31067	-0.243939	-0.249505	-0.267176	-0.287346	-0.319262	-0.40049
P82914	NaN	NaN	NaN	NaN	NaN	NaN	NaN	NaN	-0.411886	-0.341538	-0.451218	-0.322463	-0.20829	-0.315638	-0.570129	-0.351657	NaN	NaN	NaN	NaN	NaN	NaN	NaN	NaN	-0.508184	-0.531635	-0.326257	-0.369581	-0.258164	-0.124704	-0.44099	-0.407511
P82673	NaN	NaN	NaN	NaN	NaN	NaN	NaN	NaN	-2.89356	-2.69094	-2.33832	-2.59124	-3.10755	-2.85533	-2.35885	-2.56277	NaN	NaN	NaN	NaN	NaN	NaN	NaN	NaN	NaN	NaN	NaN	NaN	NaN	NaN	NaN	NaN
P82663	-3.02285	-3.05247	-2.91319	-2.92576	-2.91777	-3.43299	-3.02989	-2.834	-2.93914	-2.95914	-2.93674	-2.85326	-2.92216	-3.28288	-3.12664	-3.11687	-2.96521	-2.89868	-2.99917	-2.88115	-2.74982	-3.20642	-3.37468	-3.03229	NaN	NaN	NaN	NaN	NaN	NaN	NaN	NaN
P82650	-1.03218	-1.40499	-1.34571	-1.25529	-1.45199	-1.43223	-1.31148	-1.5031	-1.55043	-1.36952	-1.25536	-1.5673	-1.51792	-1.25546	-1.22488	-1.05897	NaN	NaN	NaN	NaN	NaN	NaN	NaN	NaN	-1.54642	-1.5027	-1.20397	-1.14773	-1.33603	-1.27084	-1.25073	-1.48669
P82094	NaN	NaN	NaN	NaN	NaN	NaN	NaN	NaN	NaN	NaN	NaN	NaN	NaN	NaN	NaN	NaN	-5.32409	-5.16677	-2.5078	-1.72059	-1.91833	-2.33351	-4.50176	-2.16102	NaN	NaN	NaN	NaN	NaN	NaN	NaN	NaN
P80365	NaN	NaN	NaN	NaN	NaN	NaN	NaN	NaN	-1.43744	-1.32248	-1.59931	-1.57868	-1.29098	-1.28516	-1.37264	-1.44612	NaN	NaN	NaN	NaN	NaN	NaN	NaN	NaN	-1.50353	-1.46313	-1.35106	-1.20576	-1.28939	-1.58868	-1.36289	-1.55767
P80303	NaN	NaN	NaN	NaN	NaN	NaN	NaN	NaN	-0.865603	-0.920646	-0.95635	-0.866114	-1.08409	-0.798467	-1.07356	-0.961985	-0.925983	-0.894785	-1.05922	-0.971937	-0.933675	-1.04264	-0.924702	-0.774943	NaN	NaN	NaN	NaN	NaN	NaN	NaN	NaN
P78527	5.30814	5.38681	5.41197	5.3583	5.28791	5.28175	5.33532	5.40023	5.28065	5.33079	5.41984	5.32154	5.31414	5.27866	5.39697	5.42984	5.40249	5.36347	5.38452	5.32082	5.33156	5.37847	5.29522	5.2952	5.42418	5.40272	5.34967	5.34278	5.30702	5.30365	5.24996	5.39795
P78504	-2.40512	-2.80615	-2.95094	-2.75726	-2.56916	-2.2686	-2.56632	-2.3708	-2.47288	-2.87786	-2.9456	-2.63105	-2.382	-2.57079	-2.40798	-2.39433	-2.58024	-2.64852	-2.55415	-2.46898	-2.43658	-2.93916	-2.83458	-2.22819	-2.75875	-2.84885	-2.64657	-2.57357	-2.26338	-2.46308	-2.47268	-2.67247
P78417	0.595699	0.53002	0.346242	0.633605	0.587288	0.718222	0.413464	0.416649	0.622374	0.523972	0.327331	0.600316	0.550067	0.69954	0.446025	0.460577	0.399757	0.505974	0.460382	0.499332	0.596636	0.462992	0.605666	0.708979	0.532152	0.483701	0.413994	0.554726	0.703016	0.506662	0.630077	0.424823
P78406	-0.568066	-0.692962	-0.789886	-0.820026	-0.831277	-0.693844	-0.756411	-0.7796	-0.756385	-0.753292	-0.773878	-0.770225	-0.673284	-0.702253	-0.686535	-0.835442	-0.801411	-0.885694	-0.795395	-0.754586	-0.663574	-0.682486	-0.73522	-0.628027	NaN	NaN	NaN	NaN	NaN	NaN	NaN	NaN
P78371	2.53106	2.54086	2.52676	2.50291	2.55748	2.49434	2.53418	2.47885	2.53079	2.5586	2.42467	2.50493	2.57718	2.53634	2.51158	2.53484	2.454	2.43813	2.52387	2.56748	2.58658	2.52214	2.47778	2.57888	2.54491	2.48119	2.49964	2.522	2.58286	2.4914	2.52739	2.52886
P78347;Q86UP8;Q6EKJ0	2.6272	2.47115	2.43316	2.49106	2.57668	2.479	2.53311	2.57055	2.48372	2.53056	2.51459	2.46841	2.58003	2.49343	2.58032	2.5789	2.56055	2.54723	2.48706	2.51753	2.52362	2.61375	2.46248	2.51235	2.50573	2.42656	2.50855	2.55386	2.57601	2.57216	2.53647	2.5347
P78344	-0.32907	-0.358608	-0.378435	-0.302816	-0.179597	-0.327493	-0.301381	-0.244966	-0.401482	-0.282512	-0.334137	-0.377501	-0.176242	-0.273252	-0.249104	-0.316362	-0.100463	-0.182938	-0.351047	-0.428942	-0.438165	-0.421971	-0.20028	-0.372675	-0.490866	-0.422958	-0.298025	-0.208428	-0.264142	-0.192035	-0.336714	-0.204465
P78318	-2.83854	-2.93714	-2.97133	-2.80217	-3.20324	-3.0304	-2.7378	-2.57413	-2.92192	-3.0383	-3.08874	-3.13529	-3.06679	-2.9133	-2.48709	-2.49001	NaN	NaN	NaN	NaN	NaN	NaN	NaN	NaN	NaN	NaN	NaN	NaN	NaN	NaN	NaN	NaN
P78316	NaN	NaN	NaN	NaN	NaN	NaN	NaN	NaN	-0.625511	-0.576883	-0.589678	-0.617678	-0.415529	-0.526447	-0.695245	-0.632637	NaN	NaN	NaN	NaN	NaN	NaN	NaN	NaN	NaN	NaN	NaN	NaN	NaN	NaN	NaN	NaN
P78310	-4.00165	-4.04642	-3.2936	-3.53265	-3.99553	-4.20066	-4.58999	-3.93485	-4.1828	-4.08967	-3.79515	-4.26109	-3.84581	-3.95578	-3.84125	-3.60391	-3.71956	-3.84635	-3.88734	-3.77568	-4.81492	-3.53546	-4.07375	-3.95655	-4.02051	-3.82886	-4.05649	-3.78177	-3.97387	-3.41549	-4.1851	-4.30797
P68431;Q16695	-1.98362	-1.22191	-1.24953	-0.846054	-1.12456	-1.25848	-0.646878	-0.434114	-1.40555	-1.34055	-0.904306	-1.2093	-1.47125	-1.37585	-0.512249	-0.58771	-0.339327	-0.356165	-1.31085	-1.37651	-1.50615	-1.66804	-1.11746	-1.15534	-0.320983	-0.34923	-1.41702	-1.32034	-1.25017	-1.53195	-1.79101	-0.845187
P68402	-0.885246	-0.748893	-1.0313	-0.69295	-0.796623	-0.700211	-1.04868	-0.830098	-0.613249	-0.94235	-1.02898	-0.688	-0.917233	-0.706376	-0.893761	-0.951725	-0.851012	-0.800265	-0.939144	-0.967389	-0.819205	-0.838791	-0.894086	-0.639919	NaN	NaN	NaN	NaN	NaN	NaN	NaN	NaN
P68400;Q8NEV1	1.2481	1.09879	1.00859	1.04796	0.921089	0.973182	1.01013	1.0369	1.08995	1.17528	0.97569	0.992865	1.01159	1.08504	1.03968	0.982888	0.994117	1.06473	1.02471	1.10912	1.09468	1.10903	0.862641	1.0763	1.03143	1.00209	1.14285	1.13493	1.01323	0.964764	1.10898	0.956625
P68371	5.81295	5.85927	5.82572	5.79434	5.75454	5.71395	5.74573	5.79425	5.74054	5.82346	5.80671	5.76656	5.77971	5.7156	5.8367	5.84263	5.84664	5.83059	5.76317	5.78991	5.75679	5.75031	5.79103	5.78471	5.82948	5.83689	5.74655	5.8209	5.78025	5.72957	5.73892	5.82619
P68366	1.74541	1.82142	1.78841	1.86168	1.77171	1.74752	1.78529	1.86652	1.6957	1.80843	1.85015	1.72794	1.77566	1.80908	1.84942	1.88235	1.9086	1.82518	1.82826	1.79235	1.77683	1.7691	1.70726	1.81393	1.88355	1.86134	1.77613	1.76617	1.81751	1.73864	1.70593	1.85344
P68363;A6NHL2;Q9H853	1.25048	1.57112	1.51075	1.53921	1.51177	1.40314	1.73725	1.67624	1.37349	1.51655	1.72452	1.4429	1.31706	1.39675	1.72667	1.70562	1.83862	1.80612	1.38367	1.26835	1.39452	1.36638	1.76422	1.39608	1.81522	1.87715	1.42463	1.38615	1.33225	1.37044	1.31276	1.67175
P68133;P68032;P63267;P62736	2.02082	2.24872	2.13901	2.29314	2.07484	2.14755	2.1863	2.19042	2.12238	2.05881	2.27297	2.17916	2.02742	2.18671	2.2138	2.22428	2.27513	2.32793	2.21327	2.1083	1.9733	2.01847	2.30657	2.04433	2.25024	2.25065	2.15077	2.13133	2.07587	2.03398	2.06674	2.32284
P68036	-0.762677	-0.802326	-0.6179	-0.734567	-0.723092	-0.783127	-0.872842	-0.739031	-0.949039	-0.732525	-0.828219	-0.921442	-0.568387	-0.818253	-0.691782	-0.599543	-0.765245	-0.905397	-0.827706	-0.711768	-0.545976	-0.624346	-0.928171	-0.728549	-0.630178	-0.565585	-0.787071	-0.985542	-0.937505	-0.738969	-0.793571	-0.622648
P67936;Q2TAC2	4.29775	4.45102	4.43298	4.55033	4.44196	4.47096	4.32696	4.38418	4.33327	4.37846	4.54013	4.47407	4.316	4.34889	4.46631	4.50956	4.45953	4.42141	4.46217	4.47134	4.41435	4.37265	4.43246	4.34378	4.48249	4.48407	4.41103	4.38967	4.37061	4.36149	4.32641	4.5444
P67870	-1.60801	-1.04125	-1.27027	-1.12421	-1.26567	-1.39904	-1.3329	-0.967858	-1.45918	-1.2889	-1.19242	-1.31767	-1.40373	-1.39757	-1.01828	-0.924341	-0.818105	-0.815922	-1.46812	-1.6024	-1.30207	-1.57053	-1.06585	-1.37985	-0.89769	-0.989765	-1.32832	-1.23235	-1.40233	-1.65629	-1.45819	-1.0067
P67812;P0C7V7	NaN	NaN	NaN	NaN	NaN	NaN	NaN	NaN	-1.75726	-1.53034	-1.64136	-1.58309	-1.56581	-1.60964	-1.7635	-1.71127	NaN	NaN	NaN	NaN	NaN	NaN	NaN	NaN	NaN	NaN	NaN	NaN	NaN	NaN	NaN	NaN
P67809;Q9Y2T7	-0.927331	-1.08262	-1.11734	-0.98632	-1.31556	-1.4891	-1.25476	-1.31758	-1.27197	-1.08846	-1.22952	-1.06911	-1.14385	-1.27354	-1.09801	-1.23202	-1.16223	-1.1365	-1.18277	-1.19056	-1.10917	-1.31516	-1.04523	-1.24258	-1.30144	-1.15483	-1.09486	-1.20048	-1.16285	-1.15969	-1.08404	-1.2624
P67775;P62714;P60510	NaN	NaN	NaN	NaN	NaN	NaN	NaN	NaN	-0.621239	-0.70112	-0.701704	-0.600217	-0.412103	-0.663054	-0.688376	-0.821811	-0.566986	-0.621383	-0.57873	-0.633511	-0.73488	-0.732192	-0.593182	-0.6532	-0.418437	-0.453212	-0.671974	-0.765951	-0.693989	-0.844102	-0.728439	-0.569572
P63313;CON__P21752	-0.0986589	-0.0229897	0.000363602	0.496102	0.461907	0.557298	0.420441	0.470515	0.302472	0.0515727	-0.26541	0.447694	0.667455	0.588426	0.254253	0.245585	0.210898	0.132511	0.501131	0.765304	0.429436	0.195077	-0.160236	0.192412	0.29401	0.301765	0.625914	0.628789	0.0697801	-0.0934599	0.244783	0.221189
P63279	-3.2225	-2.81077	-2.88412	-2.90598	-2.90415	-2.93649	-2.98121	-2.82672	-2.49714	-2.60942	-3.28424	-3.82009	-2.58748	-2.74848	-3.40027	-2.67748	-2.89885	-2.99747	-2.99814	-3.00039	-3.03592	-2.77562	-2.93171	-2.82389	NaN	-3.26995	-2.78262	NaN	-3.46367	NaN	NaN	-2.36909
P63261;P60709;Q6S8J3;A5A3E0;P0CG39	6.01998	5.95254	5.79934	5.915	5.87408	5.90937	5.81047	5.85063	5.96219	5.89302	5.88939	5.966	5.753	5.89655	5.86692	5.90695	5.95031	5.92605	5.92158	5.92526	5.80486	5.7499	5.91639	5.93983	5.92395	5.9352	5.90968	5.92085	5.85733	5.78618	5.88478	5.91786
P63244	3.5919	3.7337	3.59307	3.68884	3.70044	3.67775	3.63755	3.70933	3.61506	3.67092	3.68256	3.64974	3.57073	3.58084	3.75521	3.78767	3.75698	3.70117	3.62542	3.60748	3.68435	3.56659	3.71437	3.66709	3.72305	3.73357	3.61434	3.65167	3.65256	3.60711	3.56699	3.7639
P63241;Q6IS14;Q9GZV4	2.59799	2.69499	2.54081	2.69126	2.58959	2.6707	2.54117	2.58376	2.70829	2.69592	2.40534	2.66873	2.61539	2.69445	2.55138	2.59547	2.69066	2.67481	2.59523	2.59916	2.60347	2.46583	2.57032	2.6881	2.66751	2.64764	2.49844	2.62486	2.59806	2.61846	2.65974	2.58085
P63220	NaN	NaN	NaN	NaN	NaN	NaN	NaN	NaN	2.66237	2.63119	2.52136	2.76571	2.47776	2.52604	2.58987	2.55647	2.63109	2.6102	2.61701	2.64081	2.5343	2.40604	2.66527	2.64588	NaN	NaN	NaN	NaN	NaN	NaN	NaN	NaN
P63208	0.915788	1.12691	0.948084	1.24835	1.21657	1.15432	0.986175	1.06933	1.19175	1.03452	0.890662	1.19691	1.07126	1.07766	1.11692	1.08123	1.22703	1.19421	0.91587	0.978898	1.03085	0.889339	1.30208	1.15437	1.16155	1.09909	0.893747	1.06317	1.23192	0.980383	1.12796	1.08803
P63173	-0.753122	-0.299142	-0.302515	-0.305404	-0.538208	-0.625645	-0.366062	-0.387187	-0.541871	-0.511372	-0.605546	-0.520133	-0.354258	-0.324339	-0.396106	-0.268451	-0.441673	-0.425073	-0.605991	-0.427321	-0.311432	-0.368466	-0.60564	-0.332818	-0.618274	-0.582542	-0.520708	-0.37314	-0.392901	-0.340479	-0.380368	-0.31893
P63172	NaN	NaN	NaN	NaN	NaN	NaN	NaN	NaN	NaN	NaN	NaN	NaN	NaN	NaN	NaN	NaN	-0.825979	-0.847647	-0.826387	-0.9467	-0.850526	-0.929717	-0.944358	-0.778149	-0.85242	-0.721914	-0.784892	-0.993889	-0.833671	-0.96265	-1.00727	-0.802497
P63167	0.668132	1.00369	1.07622	1.04385	0.923724	0.79229	0.806129	0.966952	0.960569	0.937595	0.888102	0.963409	1.09309	0.947647	0.712814	0.796319	0.879632	0.8585	0.956828	1.04321	0.826676	0.960778	0.777453	0.987827	0.882499	0.804542	1.01768	1.06271	0.893156	0.898336	0.901948	0.827647
P63165	NaN	NaN	NaN	NaN	NaN	NaN	NaN	NaN	0.58883	0.59374	0.727452	0.810024	0.155651	0.300438	0.546725	0.595771	0.600795	0.744487	0.634313	0.479926	0.399315	0.398781	0.613534	0.456867	0.780449	0.671004	0.481736	0.527592	0.348739	0.410554	0.42385	0.727375
P63162;P14678	0.983181	0.815496	0.894844	0.82111	0.913676	0.963042	0.876658	0.883162	0.882289	0.96856	0.872499	0.902252	0.873212	0.931401	0.898682	0.825892	0.908087	0.921601	0.793733	0.909083	0.947999	1.03884	0.799359	0.874753	0.785428	0.801663	0.964639	0.917869	0.916677	0.96589	0.968412	0.825223
P63151;Q00005;Q66LE6	NaN	NaN	NaN	NaN	NaN	NaN	NaN	NaN	-3.07847	-3.12876	-3.24581	-3.2717	-3.11191	-3.11254	-3.01482	-2.77891	NaN	NaN	NaN	NaN	NaN	NaN	NaN	NaN	NaN	NaN	NaN	NaN	NaN	NaN	NaN	NaN
P63104	4.92988	5.07921	4.91846	5.04051	4.95263	4.97378	4.89381	4.92861	5.0227	4.98749	5.05538	5.04207	4.78325	4.90132	4.93943	4.99718	5.08477	5.04945	4.93102	4.97918	4.82784	4.91175	4.98605	4.957	5.06317	5.03684	4.86696	4.94828	4.9015	4.96048	4.92944	5.01221
P63098	NaN	NaN	NaN	NaN	NaN	NaN	NaN	NaN	-2.13271	-2.08871	-1.82067	-1.96953	-1.94443	-1.95904	-1.46875	-1.46404	NaN	NaN	NaN	NaN	NaN	NaN	NaN	NaN	-1.69205	-1.6348	-1.93947	-1.92587	-2.00687	-1.78414	-2.12052	-1.77385
P63092;Q5JWF2;P11488;P19087;P09471;A8MTJ3;P38405	0.667343	0.514337	0.69909	0.570505	0.507102	0.552325	0.535532	0.562395	0.518111	0.664624	0.647674	0.455909	0.537094	0.550031	0.604269	0.624691	0.546148	0.701205	0.588253	0.450065	0.51979	0.652127	0.52483	0.60594	0.595921	0.625724	0.663434	0.597401	0.500789	0.57006	0.458456	0.555625
P63010	1.22436	1.29429	1.28491	1.38165	1.30252	1.17826	1.40259	1.4075	1.19702	1.29514	1.5166	1.30489	1.18732	1.2069	1.35691	1.43154	1.35018	1.35617	1.34298	1.29204	1.29287	1.35308	1.35591	1.16175	1.45885	1.42423	1.24516	1.2673	1.19995	1.19664	1.19541	1.50291
P63000;P60763;P15153;P17081;Q9H4E5	2.98577	2.97009	2.74408	2.91841	2.89131	2.83061	2.70559	2.78629	2.83283	2.88439	2.90939	2.8834	2.69377	2.71636	2.9304	2.96388	2.87829	2.89001	2.80731	2.89457	2.79521	2.65513	2.95791	2.9504	2.97198	2.98294	2.79696	2.91097	2.81485	2.68973	2.75359	2.90985
P62995	1.85711	1.87886	1.79159	1.73703	1.66578	1.64147	1.83131	1.93397	1.86705	1.92548	1.66341	1.72744	1.91391	1.85673	1.64799	1.75167	1.77178	1.78527	1.88051	1.80365	1.85866	1.89315	1.5387	1.81813	1.52361	1.56258	1.96275	1.87826	1.96401	1.98128	1.85949	1.57228
P62993	NaN	NaN	NaN	NaN	NaN	NaN	NaN	NaN	NaN	NaN	NaN	NaN	NaN	NaN	NaN	NaN	-3.87191	-3.73715	-3.55653	-3.43655	-3.56876	-3.75952	-3.49719	-3.31825	-3.97229	NaN	-3.37103	NaN	-3.3451	-3.91245	NaN	NaN
P62987;P0CG47;P0CG48	0.290695	0.582253	0.559916	0.676312	0.649517	0.434006	0.550572	0.523784	NaN	NaN	NaN	NaN	NaN	NaN	NaN	NaN	0.754332	0.748038	0.525122	0.441014	0.586912	0.383046	0.575822	0.262425	0.75181	0.721909	0.520719	0.518131	0.383869	0.252728	0.402557	0.7238
P62979	3.90158	4.06253	4.08851	4.00912	3.86738	3.83093	3.9483	4.03063	3.87603	4.08807	4.12357	3.92223	3.87837	3.86138	3.9787	4.00776	4.10023	4.03961	3.99231	3.9997	3.88797	3.89881	3.91481	3.90677	4.08046	4.08377	3.94718	4.00859	3.79756	3.90096	3.91113	4.01111
P62942	-1.60991	-1.80344	-1.08215	-1.34498	-1.33606	-0.969255	-1.12692	-1.34842	NaN	NaN	NaN	NaN	NaN	NaN	NaN	NaN	-1.24289	-1.47567	-1.64314	-0.805229	-1.43742	-1.30373	-1.19696	-1.54683	-1.30854	-1.16137	-0.820653	-1.21524	-1.7115	-1.55839	-1.1729	-1.68135
P62937;P0DN26;A0A0B4J2A2;A0A075B759;Q9Y536;F5H284;P0DN37	4.30624	4.19209	4.24042	4.36584	4.42105	4.64345	4.48572	4.57241	4.30732	4.31494	4.12101	4.48166	4.58157	4.59591	4.39656	4.42213	4.58247	4.56496	4.46621	4.55161	4.28277	4.21691	4.2961	4.26355	4.49177	4.48593	4.34055	4.51853	4.27127	4.15681	4.44925	4.48807
P62917	3.38954	3.24446	3.22609	3.31947	3.19321	3.11236	3.25777	3.3473	3.25905	3.33295	3.17632	3.25905	3.28144	3.23828	3.24142	3.30463	3.31568	3.28124	3.31892	3.32763	3.23879	3.15744	3.12528	3.33352	3.35653	3.37531	3.28547	3.30088	3.18674	3.08484	3.18891	3.28734
P62913	2.71198	2.96995	2.97804	2.91443	2.94721	2.92113	2.88935	2.96058	3.06867	3.12899	2.60044	2.96052	3.10752	3.01067	2.66246	2.74069	2.7387	2.68972	3.00865	3.069	3.03811	3.0654	2.58786	3.08654	3.04831	3.07528	2.90451	2.91106	2.78697	2.76159	2.71085	3.0614
P62910	1.52068	1.55944	1.51734	1.51197	1.59108	1.72978	1.59371	1.65062	1.53868	1.62881	1.54567	1.5471	1.51894	1.52112	1.66622	1.71151	1.68708	1.56362	1.58543	1.62506	1.67227	1.53528	1.51501	1.51396	1.70951	1.639	1.49368	1.48502	1.58321	1.47158	1.52646	1.74012
P62906	3.35624	3.28414	3.17315	3.25955	3.18362	3.16519	3.18452	3.24452	3.24202	3.34896	3.13209	3.21317	3.34259	3.23773	3.14268	3.1995	3.22134	3.2508	3.32859	3.33912	3.22366	3.16533	3.09593	3.25097	3.29331	3.28015	3.26894	3.31973	3.21756	3.09163	3.15653	3.23885
P62899	1.9631	1.89896	1.80322	2.00696	1.91614	1.90423	1.8757	1.96518	1.9704	1.95021	1.69806	1.99065	2.02454	1.89309	1.88548	1.91724	1.96154	1.85067	1.96632	1.98615	1.97164	1.96268	1.76222	1.86964	1.9539	1.90882	1.87243	2.01182	1.97114	1.78502	1.84881	1.99918
P62888	1.23926	1.29469	1.23397	1.30925	1.21674	1.27442	1.26482	1.25159	1.26053	1.29378	1.12937	1.31064	1.25361	1.21426	1.28802	1.32874	1.22329	1.32429	1.19488	1.20695	1.32213	1.18486	1.33171	1.26397	1.34388	1.30135	1.27159	1.30946	1.22197	1.1277	1.245	1.25602
P62879	1.31312	1.54365	1.49849	1.51116	1.46229	1.42909	1.50016	1.46417	1.3982	1.43798	1.62612	1.44586	1.37501	1.37388	1.52939	1.51623	1.47165	1.54511	1.36027	1.37109	1.48662	1.56307	1.4342	1.46651	1.55881	1.59692	1.4052	1.35204	1.43669	1.46396	1.35437	1.53627
P62873;Q9HAV0;P16520	-0.643514	-0.572555	-0.535222	-0.692601	-0.611265	-0.443873	-0.489569	-0.580181	-0.680623	-0.420114	-0.593134	-0.634976	-0.536222	-0.517796	-0.637429	-0.597601	-0.529021	-0.630342	-0.525653	-0.676224	-0.627286	-0.460386	-0.534393	-0.598644	-0.581107	-0.488682	-0.66775	-0.660458	-0.580962	-0.50213	-0.60477	-0.485764
P62861	-1.20263	-1.51656	-1.48035	-1.26671	-1.1818	-1.21843	-1.26476	-1.4239	NaN	NaN	NaN	NaN	NaN	NaN	NaN	NaN	NaN	NaN	NaN	NaN	NaN	NaN	NaN	NaN	-1.01579	-1.27959	-1.28926	-1.15762	-1.47616	-1.65384	-1.39889	-1.2395
P62857	1.354	1.35564	1.24511	1.5102	1.42672	1.32839	1.24355	1.32684	1.33009	1.26475	1.31695	1.44927	1.18883	1.22385	1.5293	1.47665	1.23744	1.28278	1.36278	1.56966	1.46691	1.40302	1.09867	1.32745	1.51119	1.46041	1.26103	1.30658	1.36027	1.15684	1.22232	1.50461
P62854;Q5JNZ5	1.31211	1.44641	1.44707	1.52823	1.51689	1.52064	1.51287	1.5403	1.43597	1.49291	1.39	1.44986	1.53044	1.51689	1.50488	1.52181	1.50049	1.48429	1.44896	1.51225	1.5393	1.47025	1.42064	1.46758	1.55693	1.56618	1.38665	1.42189	1.4227	1.43958	1.43911	1.59945
P62851	2.00806	2.04378	1.91526	2.05794	1.8972	1.95589	1.83745	1.90457	1.93239	2.03962	1.98605	1.9711	1.90714	1.84565	1.90452	2.00012	2.00579	1.938	2.00753	2.01121	1.85119	1.84817	1.91416	2.01154	2.06383	1.98909	1.91826	2.00413	1.82741	1.8834	1.89597	2.00015
P62847	1.22933	1.04139	0.932586	1.00551	0.902583	0.895894	0.937049	1.02634	1.01006	1.04112	0.833223	1.02672	1.02986	1.009	0.96258	1.06677	0.990649	1.03391	1.0619	1.03376	1.05156	0.802497	0.971621	1.02686	1.05958	1.07395	1.08712	1.08525	1.01198	0.742784	1.00471	0.903884
P62841	1.33178	1.31747	1.36403	1.194	1.10402	1.11126	1.15623	1.19879	NaN	NaN	NaN	NaN	NaN	NaN	NaN	NaN	NaN	NaN	NaN	NaN	NaN	NaN	NaN	NaN	1.24475	1.18347	1.28303	1.35247	1.1724	1.15915	1.22807	1.20009
P62834;P61224;A6NIZ1	0.495245	0.423951	0.287697	0.419745	0.424667	0.401428	0.346016	0.301215	0.273403	0.321767	0.397926	0.450565	0.286801	0.370384	0.494974	0.453928	0.44913	0.415705	0.359595	0.415843	0.356425	0.235471	0.46156	0.360355	0.377209	0.298992	0.334078	0.474147	0.51148	0.343241	0.394255	0.34631
P62829	1.51021	1.57934	1.55113	1.4416	1.44393	1.47186	1.42338	1.48592	1.39585	1.51353	1.58145	1.49029	1.39467	1.40537	1.55243	1.58434	1.53981	1.58528	1.54694	1.42228	1.46337	1.42283	1.39597	1.49179	1.47286	1.56622	1.57941	1.47863	1.42818	1.46994	1.42379	1.48506
P62826	4.0475	3.97539	3.86692	3.89498	3.84249	3.77	3.7856	3.85502	3.954	4.03251	3.72288	3.90285	3.94073	3.84026	3.8023	3.84864	3.86576	3.90054	3.94707	4.02928	3.89168	3.76103	3.74157	3.91509	3.86775	3.81568	3.93389	4.04497	3.92135	3.80818	3.89001	3.75032
P62820	1.43472	1.59467	1.46978	1.71854	1.47772	1.40052	1.39541	1.47465	1.50782	1.46977	1.64465	1.60618	1.30998	1.25672	1.54053	1.62034	1.63303	1.62761	1.52168	1.52586	1.40301	1.34296	1.52369	1.37849	1.61773	1.67909	1.48143	1.48988	1.38457	1.34038	1.37601	1.59499
P62805	4.67754	4.83776	5.1173	4.81002	4.72039	4.76078	4.82287	4.86102	4.86478	4.9825	4.95262	4.71568	4.83867	4.82276	4.69189	4.74988	4.86534	4.84194	4.79708	4.76145	4.76344	5.04004	4.67517	4.87412	4.76714	4.72932	4.93037	4.83726	4.73171	5.00179	4.89234	4.71192
P62753	3.76269	3.63747	3.63727	3.68821	3.52802	3.46857	3.4738	3.5644	3.56802	3.66613	3.55555	3.64653	3.64286	3.48539	3.5959	3.58686	3.54038	3.52418	3.68208	3.73609	3.68861	3.54398	3.45675	3.5871	3.51745	3.55699	3.69219	3.74985	3.57028	3.44605	3.64591	3.57341
P62750;REV__Q969S3	2.95276	2.82457	2.67544	2.7473	2.67466	2.65713	2.60669	2.75017	2.74067	2.89514	2.53316	2.77128	2.85399	2.76861	2.66528	2.66951	2.80863	2.74984	2.80413	2.85162	2.69955	2.54654	2.73089	2.71123	2.68234	2.64056	2.87684	2.83301	2.77952	2.57453	2.86597	2.66596
P62701;Q8TD47;P22090	3.70853	3.82746	3.68744	3.75342	3.73232	3.74862	3.66725	3.7153	3.80513	3.83869	3.62328	3.71239	3.81596	3.74508	3.64366	3.65673	3.68344	3.68109	3.75178	3.77721	3.8205	3.77012	3.6204	3.74741	3.73986	3.70921	3.79814	3.81582	3.72875	3.63018	3.76452	3.66471
P62633	-1.93195	-1.57266	-1.65522	-1.49887	-1.81703	-1.9051	-1.96704	-2.45442	-1.76549	-1.96587	-1.78965	-1.65957	-2.01411	-2.13414	-1.83812	-1.56207	-1.67943	-1.61214	-1.77801	-1.77069	-1.8296	-2.11307	-1.85064	-2.09826	-1.69185	-1.72573	-1.61958	-1.64812	-2.04025	-2.24157	-2.12547	-1.64098
P62495	-0.748359	-0.964824	-1.08966	-0.948498	-0.896072	-0.983112	-0.929046	-0.982453	-1.04414	-0.921609	-1.1439	-0.920437	-0.955032	-0.961707	-0.844371	-0.787068	-1.17986	-0.953264	-0.957331	-0.991577	-0.846268	-1.065	-0.930639	-0.688419	-0.985684	-0.871318	-0.940475	-0.898287	-0.824136	-1.25418	-0.866908	-0.955867
P62424	3.9277	3.9626	3.89936	3.97526	3.87253	3.8394	3.83863	3.88069	3.86444	3.91534	3.83455	3.85274	3.88557	3.85076	3.97041	4.00845	3.9671	3.93339	3.88889	3.90742	3.95809	3.82466	3.84588	3.87155	4.01291	3.97974	3.8886	3.90172	3.83354	3.81162	3.81257	3.94452
P62333	2.01743	1.95127	1.89881	1.9352	1.82539	1.7675	1.85499	1.92123	1.94314	2.00225	1.76949	1.88136	2.01037	1.8989	1.84844	1.82219	1.8465	1.87357	1.87736	1.89803	2.00564	1.8947	1.81274	1.96986	1.89536	1.79071	1.87041	2.02516	1.90748	1.88477	1.93671	1.8592
P62328;O14604	1.01515	1.86882	1.75088	2.25351	2.28387	2.58509	2.00162	2.14002	1.63739	1.20213	1.96586	2.25642	1.85593	1.96724	2.47458	2.51478	2.63834	2.60945	2.1594	2.07729	1.48482	1.25123	2.15787	1.52162	2.59708	2.55503	1.93738	1.98152	1.25544	1.42012	1.57942	2.54145
P62318	2.1158	2.00606	2.03838	1.94194	1.90422	1.8647	1.93654	1.94943	1.96324	2.00715	2.0667	2.02205	1.93379	1.89693	1.93346	1.93748	2.02597	2.00813	1.91937	2.02974	1.90965	1.97606	1.96689	1.92427	2.03055	2.01754	2.01676	2.05206	1.91964	1.96463	1.85761	1.90129
P62316	-0.535208	-0.5284	-0.378616	-0.476842	-0.403905	-0.323623	-0.40725	-0.461173	NaN	NaN	NaN	NaN	NaN	NaN	NaN	NaN	-0.263472	-0.474239	-0.611022	-0.47999	-0.424114	-0.50456	-0.309032	-0.512078	-0.403316	-0.521959	-0.438902	-0.409153	-0.484723	-0.339958	-0.491298	-0.414329
P62314	NaN	NaN	NaN	NaN	NaN	NaN	NaN	NaN	NaN	NaN	NaN	NaN	NaN	NaN	NaN	NaN	-3.48073	-3.47892	-3.32703	-3.36727	-3.34256	-3.35282	-3.45216	-3.01535	-3.58855	-3.4844	-3.16038	-3.22548	-3.39063	-3.1612	-3.32431	-3.49451
P62312	0.511508	0.277804	0.190531	0.304752	0.43876	0.298322	0.304077	0.186127	0.428516	0.178281	0.198082	0.437456	0.253336	0.331441	0.35192	0.352752	NaN	NaN	NaN	NaN	NaN	NaN	NaN	NaN	0.312635	0.331437	0.285045	0.251919	0.327105	0.411037	0.330266	0.262807
P62308;A8MWD9	1.90938	1.78812	1.82451	1.83311	1.72157	1.68262	1.66311	1.73049	1.83464	1.85862	1.79459	1.77321	1.81603	1.65348	1.67945	1.75421	1.76387	1.7254	1.76447	1.8655	1.85301	1.819	1.64017	1.72636	1.77133	1.69413	1.7511	1.84413	1.7006	1.78428	1.83077	1.7913
P62306	0.138983	0.264816	0.151696	0.195128	-0.149702	0.0131727	0.0366391	0.0453664	0.0848652	0.181109	0.190057	0.19377	-0.0725683	-0.218742	0.13504	0.212827	0.318695	0.200291	-0.023087	0.058282	-0.0125249	-0.108771	0.13804	0.135372	0.258565	0.245283	0.1432	0.0726038	-0.00222459	-0.214483	-0.0318861	0.223952
P62304	-1.44813	-1.28565	-1.45362	-1.11126	-1.25466	-1.22347	-0.888668	-1.1204	-1.3619	-1.45555	-1.09823	-1.28567	-1.41325	-1.58925	-0.87024	-0.742279	-0.882235	-1.00579	-1.30053	-1.26509	-1.30332	-1.46863	-1.02289	-1.51348	-1.19819	-1.1552	-1.20959	-1.44319	-1.01266	-1.20675	-1.3195	-1.27268
P62280	4.43776	4.39431	4.26103	4.33207	4.21806	4.23148	4.23529	4.34142	4.304	4.39082	4.25148	4.31854	4.30619	4.18197	4.33652	4.37372	4.38164	4.36341	4.35364	4.36108	4.35232	4.14358	4.19887	4.29452	4.32044	4.29392	4.39424	4.45001	4.28561	4.15743	4.31327	4.25619
P62277	3.36836	3.19576	3.08555	3.12506	2.98799	2.96665	3.06158	3.08935	3.06867	3.1227	3.20268	3.14512	2.98128	2.96126	3.1643	3.22107	3.13725	3.14774	3.15459	3.18259	3.10924	3.01	3.02702	3.09344	3.1275	3.03646	3.21865	3.27354	3.12227	3.05075	3.07525	2.94486
P62273	0.128136	-0.0366827	-0.116872	-0.102529	-0.169879	-0.0936325	-0.181448	-0.0734187	-0.00970448	-0.109067	-0.174273	-0.0399915	-0.0455951	-0.162699	-0.0109888	-0.0688986	-0.0606793	-0.039467	-0.0636501	-0.0457664	0.00994115	-0.0862242	-0.10844	-0.209985	-0.0170011	-0.0744814	-0.00210524	0.00785246	-0.0658955	-0.160565	-0.0563849	-0.194929
P62269	3.50376	3.61252	3.4835	3.57063	3.48566	3.53492	3.48089	3.48419	3.48038	3.54654	3.52503	3.55458	3.53981	3.39816	3.52754	3.60285	3.56667	3.5293	3.603	3.56149	3.54415	3.48487	3.4516	3.4375	3.44225	3.38054	3.58755	3.64185	3.5491	3.48669	3.58911	3.47043
P62266	2.94514	2.96788	2.9111	2.88723	2.89981	2.81631	2.70925	2.89814	2.90671	3.02408	2.73121	2.94038	2.94619	2.80349	2.83059	2.8867	2.87629	2.87907	2.93347	2.97319	2.95941	2.82081	2.75856	2.87417	2.87077	2.8879	2.94772	2.9987	2.86291	2.76429	2.87623	2.86249
P62263	1.81931	1.72602	1.64879	1.54418	1.69733	1.61915	1.64383	1.64799	1.69687	1.75745	1.51004	1.63216	1.80369	1.71995	1.60672	1.62486	1.59398	1.57486	1.76002	1.76865	1.75364	1.5862	1.6001	1.72906	1.61647	1.57009	1.75873	1.75212	1.68438	1.54677	1.77451	1.65687
P62258	3.37203	3.5061	3.33827	3.5178	3.49732	3.46676	3.25266	3.38605	3.33272	3.30183	3.64335	3.48769	3.17124	3.27932	3.54363	3.59453	3.54224	3.56708	3.33361	3.37003	3.23205	3.21411	3.65729	3.43183	3.60287	3.61967	3.25563	3.37972	3.29387	3.26799	3.26528	3.66133
P62249	3.70853	3.78352	3.72132	3.742	3.62627	3.61969	3.57098	3.60193	3.70811	3.77434	3.70282	3.73459	3.62598	3.52692	3.61851	3.68031	3.73647	3.73848	3.65767	3.73714	3.67978	3.62653	3.60714	3.59544	3.69541	3.6907	3.67887	3.74625	3.68153	3.66642	3.57895	3.65301
P62244	2.50419	2.3844	2.282	2.32412	2.37192	2.40223	2.27596	2.33182	2.32715	2.30527	2.24911	2.39269	2.33264	2.40036	2.41737	2.4135	2.42747	2.35661	2.39532	2.36397	2.36874	2.29125	2.35396	2.28691	2.30741	2.2896	2.44386	2.49433	2.43081	2.31415	2.36913	2.26206
P62241	4.00806	4.04415	3.88129	4.04536	3.88366	3.88803	3.88793	3.94584	3.92194	3.99191	3.89216	3.947	3.87951	3.84438	4.03112	4.0605	4.01575	4.01014	4.01769	3.993	3.92129	3.76348	3.91883	3.93918	4.04802	4.05254	3.9415	4.02287	3.88954	3.76612	3.85874	3.98605
P62195	-0.2583	-0.126556	-0.0981285	-0.121148	-0.150579	-0.0399426	-0.146964	-0.0402318	-0.183785	-0.10123	-0.157743	-0.158734	-0.175624	-0.121097	-0.00140774	-0.0899288	-0.0944503	-0.0666051	-0.176995	-0.196866	-0.191745	-0.171001	-0.0729912	-0.0297355	-0.154841	-0.161875	-0.0571089	-0.164907	-0.0737117	0.00383234	-0.212783	-0.258332
P62191	2.00556	1.9118	1.93146	1.96143	1.87771	1.82232	1.88299	1.92999	1.9316	1.98304	1.82537	1.94179	1.99828	1.86763	1.87196	1.88826	1.84182	1.87661	1.95146	1.88052	2.00139	1.88759	1.90809	1.94202	1.94409	1.84616	1.91022	1.96164	1.91821	1.8517	1.94197	1.9459
P62158;P27482;P02585	1.69818	1.81798	1.49584	1.94916	1.88199	1.94688	1.60278	1.70338	1.95972	1.68748	1.65278	1.99247	1.53297	1.71312	1.7611	1.77466	1.92324	1.85821	1.80188	1.71534	1.74823	1.38169	1.82414	1.8353	2.07535	2.00007	1.56849	1.66655	1.77185	1.54027	1.57926	1.82275
P62140	-0.43393	-0.431748	-0.39783	-0.384005	-0.566634	-0.4448	-0.603571	-0.582629	-0.601894	-0.431506	-0.484723	-0.475797	-0.492035	-0.52681	-0.415743	-0.399866	-0.536966	-0.509841	-0.453335	-0.441505	-0.3852	-0.51913	-0.545517	-0.438071	-0.491335	-0.387549	-0.450183	-0.404391	-0.495752	-0.557478	-0.516475	-0.525385
P62136	2.4289	2.60779	2.50293	2.57998	2.59111	2.55679	2.52861	2.56808	2.50193	2.53928	2.55244	2.48527	2.53244	2.50623	2.59426	2.63735	2.64347	2.56646	2.48879	2.5228	2.5315	2.47004	2.55464	2.5598	2.62808	2.62753	2.52033	2.55916	2.48276	2.45883	2.48448	2.59592
P62081	2.69306	2.60864	2.50829	2.51711	2.43212	2.47563	2.51258	2.51493	2.52213	2.57857	2.56311	2.55086	2.55702	2.37414	2.56009	2.61265	2.49617	2.55662	2.59023	2.65974	2.61632	2.5334	2.40247	2.48006	2.64371	2.61404	2.5418	2.61562	2.46382	2.41882	2.47622	2.55176
P61981	1.86484	1.84237	1.74279	1.76499	1.78824	1.81888	1.69994	1.71616	1.76141	1.78723	1.77799	1.83995	1.72249	1.83624	1.75096	1.75597	1.85761	1.82679	1.8464	1.71188	1.70193	1.72146	1.73255	1.82583	1.79324	1.81326	1.75775	1.73815	1.73216	1.90894	1.79631	1.67655
P61978	4.09657	4.05273	4.07935	4.02796	3.96876	3.98312	3.94135	4.02061	3.96948	4.05164	4.08536	4.02185	3.98985	3.95854	4.00575	4.09045	3.97613	3.9915	4.0449	4.05973	4.05307	4.07508	3.93083	4.0438	4.04036	4.09412	4.01986	4.07216	3.99894	3.99571	3.93362	4.01841
P61970	-0.20782	-0.288133	-0.289389	-0.337864	-0.547236	-0.314843	-0.436981	-0.35284	-0.310172	-0.281576	-0.296727	-0.284324	-0.471145	-0.378783	-0.39545	-0.270962	-0.372779	-0.260429	-0.144098	-0.324129	-0.473702	-0.354556	-0.403247	-0.441848	-0.418713	-0.270441	-0.24104	-0.279092	-0.514014	-0.201784	-0.38616	-0.501445
P61964;Q86VZ2	NaN	NaN	NaN	NaN	NaN	NaN	NaN	NaN	NaN	NaN	NaN	NaN	NaN	NaN	NaN	NaN	NaN	NaN	NaN	NaN	NaN	NaN	NaN	NaN	-1.73798	-1.70478	-2.15763	-1.99788	-1.95562	-1.77326	-1.93567	-1.69336
P61962	-0.754026	-0.972046	-1.09637	-0.972607	-1.21147	-0.947712	-1.01979	-1.16082	NaN	NaN	NaN	NaN	NaN	NaN	NaN	NaN	NaN	NaN	NaN	NaN	NaN	NaN	NaN	NaN	NaN	NaN	NaN	NaN	NaN	NaN	NaN	NaN
P61960	0.902915	1.05255	1.14203	1.09858	1.03518	1.13865	1.01166	0.99584	1.00084	1.00555	1.08346	1.02213	1.14519	1.02587	1.02563	1.07546	1.1237	1.10023	1.00036	1.02646	1.03662	1.01548	1.09486	0.990724	1.01622	1.12954	1.03118	1.03604	1.01344	0.982108	1.05082	1.12403
P61927	3.0516	2.97398	2.68654	2.9107	2.80452	2.77015	2.628	2.72461	2.80924	3.04047	2.70735	2.97343	2.81365	2.67561	2.73854	2.80139	2.8031	2.79671	2.92464	2.94807	2.96854	2.74385	2.64596	2.7364	2.8722	2.84637	2.87108	2.95562	2.71203	2.60772	2.85853	2.83419
P61916	1.2245	1.52685	1.53078	1.75341	1.65374	1.6299	1.43333	1.51751	1.48144	1.39105	1.6533	1.74088	1.38444	1.33542	1.64274	1.64003	1.68848	1.65242	1.37854	1.40857	1.44227	1.42472	1.70378	1.56964	1.76534	1.66921	1.292	1.48862	1.38845	1.41411	1.49078	1.75896
P61758	1.33237	1.22212	1.12399	1.3538	1.12638	1.14363	1.01228	1.03878	1.31817	1.20222	1.10425	1.26255	1.05084	1.12758	1.09425	1.18774	1.0851	1.1015	1.08872	1.26733	1.20563	1.10995	1.24186	1.2638	1.21604	1.18909	0.985819	1.06971	1.22522	1.15508	1.27081	1.23282
P61619;Q9H9S3	-2.82	-2.92755	-2.78479	-2.65099	-2.28818	-2.75453	-2.5244	-2.57344	NaN	NaN	NaN	NaN	NaN	NaN	NaN	NaN	-2.61674	-2.64983	-2.50547	-2.72492	-2.64096	-2.94137	-2.52649	-2.61934	-2.81624	-2.60726	-2.60469	-2.519	-2.62715	-3.19015	-2.47477	-2.49559
P61604	4.25282	4.25717	4.24506	4.23445	4.28634	4.31902	4.02974	4.11011	4.32911	4.20954	4.26285	4.33975	4.07488	4.2763	4.12701	4.12207	4.19879	4.22332	4.0953	4.15424	4.1694	4.27557	4.23927	4.35505	4.26928	4.25253	4.04852	4.15919	4.26315	4.33272	4.21074	4.1976
P61586;P08134;P62745	0.916228	1.51011	1.36176	1.51103	1.50003	1.45217	1.37371	1.37286	1.267	1.28279	1.54435	1.41298	1.13863	1.214	1.52142	1.61453	1.43899	1.57495	1.17356	1.22253	1.26656	1.32443	1.62819	1.33384	1.72595	1.7189	1.10233	1.17576	1.27829	1.21488	1.18833	1.5603
P61513;A6NKH3	1.46384	1.3907	1.25286	1.39932	1.05555	0.984453	1.21513	1.32876	1.34903	1.32678	1.469	1.24346	1.08654	1.00313	1.3235	1.28318	1.5322	1.45255	1.29984	1.27834	1.1236	1.05222	1.15035	1.19701	1.42508	1.5019	1.3111	1.3192	1.14942	1.02872	1.10234	1.24745
P61457;Q9H0N5	0.680716	0.484952	0.158169	0.536987	0.54792	0.684423	0.346551	0.395689	0.807614	0.571996	0.191354	0.775689	0.499637	0.54899	0.135821	0.290479	0.425773	0.427246	0.346992	0.306395	0.581735	0.475203	0.522458	0.72918	0.838539	0.648821	0.193647	0.381846	0.453177	0.305651	0.211218	0.744868
P61353	4.06816	3.97269	3.91511	3.96498	3.82979	3.84042	3.85383	3.93178	3.97697	4.07951	3.78894	3.92658	4.02347	3.93143	3.79543	3.83741	3.94679	3.9457	3.99607	3.96263	3.94395	3.82775	3.82415	3.9206	3.97499	3.91848	3.98856	4.00915	3.91047	3.8038	3.83242	3.93429
P61326;Q96A72	1.20941	1.17859	1.22407	1.18702	1.10219	1.25171	1.0387	1.16141	1.23138	1.17627	1.23542	1.18747	1.08711	1.15108	1.1021	1.18948	1.17522	1.1797	1.08635	1.20977	1.15669	1.15729	1.18811	1.20268	1.15597	1.21285	1.07553	1.13203	1.20592	1.19779	1.19249	1.17965
P61313	2.18237	2.24485	2.20056	2.29148	2.02761	1.98606	2.09482	2.19597	2.09765	2.13929	2.26194	2.21544	2.04799	1.96223	2.21632	2.27883	2.26746	2.21699	2.12535	2.16992	2.18529	1.96181	2.18049	2.10982	2.27077	2.22159	2.18433	2.22694	2.11425	1.98613	2.05743	2.1752
P61289	-0.307637	-0.720366	-0.790313	-0.466726	-0.6024	-0.639979	-0.564317	-0.651464	-0.569337	-0.4836	-0.858735	-0.594963	-0.394817	-0.499314	-0.656952	-0.646273	-0.668622	-0.470862	-0.450947	-0.578148	-0.517968	-0.895705	-0.656836	-0.524817	-0.853069	-0.679713	-0.539165	-0.387155	-0.57305	-0.634959	-0.498223	-0.557821
P61254;Q9UNX3	2.98487	2.89431	2.77001	2.92542	2.77344	2.82574	2.7527	2.79056	2.92272	2.96136	2.70743	2.9071	2.91449	2.79458	2.72677	2.78106	2.85256	2.80955	2.91373	2.95285	2.90164	2.78924	2.69724	2.80381	2.8708	2.83655	2.93027	2.95179	2.82296	2.64016	2.88223	2.78712
P61247	4.62202	4.57297	4.49654	4.54178	4.44201	4.41584	4.43519	4.44345	4.5022	4.59872	4.45068	4.51982	4.5118	4.38775	4.48793	4.50822	4.52557	4.49386	4.54174	4.55674	4.55066	4.47904	4.35187	4.47213	4.59411	4.56959	4.49445	4.53144	4.43003	4.38354	4.41795	4.54975
P61225	NaN	NaN	NaN	NaN	NaN	NaN	NaN	NaN	-5.16474	-4.96432	-4.31547	-4.61623	-4.8178	-4.42981	-4.15659	-4.03506	NaN	NaN	NaN	NaN	NaN	NaN	NaN	NaN	NaN	NaN	NaN	NaN	NaN	NaN	NaN	NaN
P61221	2.14735	2.25751	2.14523	2.20077	2.25628	2.2681	2.26375	2.20485	2.24037	2.25009	2.10034	2.20166	2.26884	2.26089	2.21517	2.23694	2.22601	2.27354	2.22953	2.20864	2.19832	2.10637	2.28558	2.2305	2.21299	2.20914	2.26015	2.26415	2.27925	2.1056	2.23643	2.21136
P61201	-1.19262	-1.43603	-1.35336	-1.48414	-1.51465	-1.41846	-1.39764	-1.41154	-1.35726	-1.32092	-1.47344	-1.56316	-1.32753	-1.3583	-1.27636	-1.51258	-1.5169	-1.35494	-1.33847	-1.2719	-1.46244	-1.37391	-1.5256	-1.36886	-1.37198	-1.45231	-1.24759	-1.42812	-1.54553	-1.38267	-1.30839	-1.45612
P61163	-1.37144	-1.61603	-1.48434	-1.42932	-1.43852	-1.54145	-1.47392	-1.32975	-1.51697	-1.67671	-1.36251	-1.35493	-1.43505	-1.49474	-1.37741	-1.48596	-1.63291	-1.58193	-1.34638	-1.42315	-1.43541	-1.38161	-1.41461	-1.46807	-1.48491	-1.56513	-1.56145	-1.36587	-1.361	-1.39789	-1.41612	-1.48651
P61160	1.08825	1.23875	1.18597	1.24854	1.14486	1.3166	1.18683	1.29034	1.22219	1.22684	1.20226	1.16007	1.04869	1.16151	1.28942	1.39573	1.27073	1.30389	1.26123	1.191	1.22035	1.08128	1.2878	1.08949	1.3689	1.35038	1.15778	1.20509	1.09891	1.08204	1.16374	1.28343
P61158;Q9C0K3;Q9P1U1	1.9811	2.13174	2.25667	2.10198	1.98844	1.90521	2.10094	2.09209	2.00713	2.04541	2.24989	2.0967	1.86291	1.92021	2.21996	2.16787	2.20357	2.14766	2.11252	2.06413	2.00048	1.99096	2.08565	1.96454	2.22149	2.23061	2.13824	2.05687	1.93778	1.97004	1.87023	2.14198
P61106	1.14589	1.09648	1.00937	1.07812	1.08536	0.937613	1.05211	1.0597	1.09553	1.07849	0.968893	1.17574	1.0661	1.04291	1.05331	0.975365	1.04152	0.944331	1.06457	1.18043	1.04855	0.941472	1.02141	1.19431	0.968606	0.92757	1.13256	1.12663	1.09865	1.0086	1.17403	1.02866
P61088;Q5JXB2	3.40603	3.66585	3.49346	3.67785	3.56807	3.61274	3.50341	3.58979	3.63819	3.69297	3.42357	3.60873	3.65234	3.5986	3.42342	3.47208	3.51513	3.45534	3.64662	3.64881	3.59572	3.53803	3.44212	3.67925	3.46063	3.45207	3.6108	3.63545	3.64544	3.53942	3.65393	3.50004
P61086	NaN	NaN	NaN	NaN	NaN	NaN	NaN	NaN	NaN	NaN	NaN	NaN	NaN	NaN	NaN	NaN	-3.84977	-4.12079	-4.11272	-3.96149	-3.76903	-3.88638	-4.13827	-3.50773	-3.75257	-4.1877	-4.13377	-4.10837	-3.67376	-3.66564	-3.68886	-4.11297
P61081	1.21084	1.30833	1.31206	1.38175	1.13073	1.23149	1.28212	1.38368	1.15836	1.25766	1.37549	1.26114	1.12938	1.18271	1.4017	1.46055	1.43313	1.36443	1.25749	1.31556	1.23939	1.14964	1.28159	1.18028	1.49175	1.35655	1.21849	1.24002	1.16529	1.18852	1.18607	1.37815
P61026	1.03547	1.21211	1.05717	1.10121	1.17403	1.13473	0.910054	1.01253	1.03009	1.10676	1.06759	1.1794	0.99783	1.03269	1.13056	1.08482	1.0666	1.08841	1.07985	1.21837	1.04213	0.922452	1.1276	1.11893	1.07344	1.02546	1.02217	1.01782	1.22929	1.01753	1.04344	1.17862
P61019;Q8WUD1	2.13735	2.08817	1.96631	1.98705	1.99416	2.0006	1.94795	1.97224	1.94706	1.96881	1.98404	1.99565	2.02578	2.01832	2.05533	2.12956	2.00035	1.9921	2.00102	2.01023	1.97735	2.00609	1.9709	2.1294	2.04721	2.04238	1.94655	1.99297	1.96172	2.02203	1.96683	2.1231
P61011	0.555937	0.565481	0.450545	0.453795	0.487619	0.532887	0.361252	0.480904	0.464101	0.449426	0.349486	0.428054	0.527071	0.562354	0.496749	0.610561	0.410354	0.462966	0.511702	0.455522	0.584833	0.492089	0.449508	0.532555	0.378806	0.338757	0.558085	0.516606	0.479045	0.50817	0.588112	0.519745
P61006;Q92930	-0.370909	-0.258079	-0.350092	-0.228918	-0.387413	-0.556058	-0.383625	-0.379799	-0.375782	-0.402295	-0.372622	-0.282267	-0.436751	-0.431033	-0.362848	-0.264446	-0.299457	-0.564302	-0.379343	-0.409803	-0.36969	-0.354098	-0.447403	-0.137921	-0.514613	-0.391206	-0.450843	-0.319352	-0.307788	-0.375897	-0.153749	-0.429846
P60983	-0.334272	-0.473816	-0.528207	-0.573334	-0.352118	-0.362765	-0.280454	-0.449347	-0.431553	-0.475658	-0.387126	-0.477259	-0.401265	-0.473338	-0.447353	-0.257368	-0.5326	-0.441454	-0.334115	-0.47515	-0.383328	-0.414916	-0.360312	-0.407336	-0.457883	-0.377682	-0.476305	-0.548248	-0.311782	-0.304695	-0.511828	-0.366141
P60981	2.14044	2.36395	2.29119	2.25128	2.18486	2.07519	2.18395	2.21417	2.16035	2.22097	2.29845	2.17777	2.05228	2.11202	2.31583	2.34472	2.32675	2.33672	2.11885	2.21527	2.16537	2.18564	2.19463	2.15771	2.29727	2.27261	2.11646	2.20609	2.17291	2.1986	2.15009	2.26389
P60953	1.78829	1.99095	1.8863	1.90378	1.90681	1.815	1.816	1.87899	1.90739	1.89791	1.87192	1.92037	1.82429	1.7825	1.92289	1.87718	1.96246	1.93562	1.83608	1.88233	1.83572	1.90594	1.84093	1.79361	1.99613	1.96617	1.82463	1.88359	1.85312	1.86611	1.80743	1.80932
P60903	1.6182	2.30054	2.48475	2.29135	2.18329	2.23605	2.25906	2.35444	2.20502	2.33696	2.25859	2.22509	2.33024	2.19892	2.03626	2.136	2.61419	2.53965	2.27753	1.98818	1.92717	2.03009	2.29071	2.04548	2.16703	2.21106	2.40964	2.28648	2.08796	2.23257	2.20352	2.11509
P60900	1.90259	2.02328	1.91621	1.94291	1.92752	1.86755	1.88811	1.92509	1.86133	1.95706	2.02452	1.92933	1.75717	1.81198	2.00692	2.06497	2.08963	1.9899	1.88696	1.79738	1.89773	1.90227	1.9418	1.88901	2.08109	2.10071	1.80284	1.86248	1.87743	1.84424	1.79705	2.03477
P60891	-1.27175	-1.35518	-1.57402	-1.45153	-1.44386	-1.4603	-1.38259	-1.23077	NaN	NaN	NaN	NaN	NaN	NaN	NaN	NaN	NaN	NaN	NaN	NaN	NaN	NaN	NaN	NaN	NaN	NaN	NaN	NaN	NaN	NaN	NaN	NaN
P60866	2.24136	2.35777	2.31756	2.32618	2.23335	2.22312	2.18513	2.28162	2.26178	2.33574	2.2736	2.27541	2.26157	2.17516	2.26245	2.31005	2.2818	2.27341	2.32569	2.28847	2.28154	2.21332	2.23748	2.25258	2.29372	2.30255	2.33288	2.24865	2.23186	2.23883	2.2146	2.25754
P60842	4.73834	4.67407	4.47832	4.62577	4.52127	4.48701	4.47453	4.57477	4.63825	4.73566	4.3786	4.60187	4.64987	4.53571	4.50952	4.54197	4.59504	4.59334	4.6018	4.68182	4.59797	4.42976	4.44683	4.64029	4.5993	4.59422	4.64783	4.73089	4.56223	4.348	4.57482	4.52514
P60660;P14649	2.69034	2.6602	2.73028	2.71732	2.63472	2.61935	2.62012	2.68521	2.62469	2.65554	2.63965	2.68365	2.71547	2.71196	2.66297	2.67473	2.70061	2.65507	2.72662	2.64982	2.70801	2.67597	2.61591	2.64378	2.69052	2.68517	2.64571	2.6804	2.66157	2.72956	2.63916	2.62041
P60604	-0.274813	-0.293614	-0.425395	-0.276542	-0.0831495	-0.165026	-0.364905	-0.257939	-0.232488	-0.354701	-0.474316	-0.316663	-0.0775883	-0.134154	-0.220791	-0.342447	NaN	NaN	NaN	NaN	NaN	NaN	NaN	NaN	-0.264005	-0.414717	-0.296376	-0.28466	-0.284826	-0.200288	-0.13407	-0.268286
P60468	NaN	NaN	NaN	NaN	NaN	NaN	NaN	NaN	NaN	NaN	NaN	NaN	NaN	NaN	NaN	NaN	-1.83989	-1.87577	-1.9184	-2.32137	-1.63863	-1.94183	-2.25564	-1.48228	NaN	NaN	NaN	NaN	NaN	NaN	NaN	NaN
P60228	-0.662647	-0.902938	-0.85847	-0.734447	-0.934117	-0.866532	-0.869618	-0.855832	-0.891661	-0.917612	-0.963815	-0.774901	-0.734769	-0.848017	-0.854648	-0.743091	-0.810582	-0.86295	-0.873369	-0.836835	-0.772754	-0.946182	-0.934988	-0.649956	-0.917923	-0.901448	-0.83582	-0.673089	-0.742759	-0.923222	-0.748268	-0.903527
P60174	4.42264	4.40862	4.19046	4.546	4.42114	4.55037	4.13469	4.21706	4.56349	4.29597	4.31944	4.58619	4.1915	4.39262	4.26854	4.27515	4.41017	4.40861	4.26321	4.22619	4.2552	4.21351	4.52565	4.6053	4.48977	4.47938	4.13799	4.35701	4.44797	4.28406	4.38437	4.29361
P60033	-1.05606	-1.09433	-1.27551	-1.05781	-1.32398	-1.13693	-1.17233	-1.00699	-0.981051	-1.08278	-1.36769	-1.10559	-1.10532	-1.08055	-1.24375	-1.15353	-1.1017	-1.11158	-1.08926	-1.18374	-1.17479	-1.30222	-1.18429	-0.952969	-1.23046	-1.12722	-0.962874	-1.09499	-1.06533	-1.12856	-1.25285	-1.26629
P59998	0.12718	0.0284879	0.0331093	-0.0087545	-0.0444565	-0.313201	-0.324314	-0.0729476	-0.14319	-0.118601	-0.102094	-0.0129967	-0.00161587	-0.141449	-0.016958	0.0598506	-0.169729	0.188781	-0.0582735	-0.0773256	-0.0972279	-0.224127	-0.162541	0.0462214	-0.0555659	-0.0735769	-0.0458385	-0.0382516	-0.060303	-0.108725	-0.0349711	-0.0634948
P58546	1.43357	1.33638	1.46998	1.59732	1.50255	1.50364	1.47518	1.63634	1.46004	1.45636	1.51773	1.61135	1.3839	1.37868	1.56886	1.58725	1.47731	1.39886	1.54142	1.6688	1.43919	1.53567	1.36885	1.55952	1.60635	1.55903	1.53037	1.57291	1.41454	1.26839	1.45066	1.53549
P57772	-1.27768	-1.29924	-1.48915	-1.47053	-1.31036	-1.30061	-1.19477	-1.25542	-1.38022	-1.47912	-1.38728	-1.28715	-1.27536	-1.4646	-1.07755	-1.31066	-1.31429	-1.24017	-1.29328	-1.33595	-1.30403	-1.38184	-1.3751	-1.35272	-1.32541	-1.28578	-1.31161	-1.36459	-1.42063	-1.60255	-1.21045	-1.13732
P57740	NaN	NaN	NaN	NaN	NaN	NaN	NaN	NaN	NaN	NaN	NaN	NaN	NaN	NaN	NaN	NaN	NaN	NaN	NaN	NaN	NaN	NaN	NaN	NaN	-6.42531	-5.57821	-5.75247	-6.49545	-5.79877	-5.1804	-5.65919	-5.86646
P57682	-1.68739	-1.91401	-1.51702	-1.7561	-2.07751	-1.99432	-1.88354	-1.75507	NaN	NaN	NaN	NaN	NaN	NaN	NaN	NaN	-1.81738	-1.94033	-1.62134	-1.87771	-1.8118	-1.60305	-1.90856	-1.98155	-1.78509	-1.73751	-1.76719	-1.81999	-1.80078	-1.74917	-1.91703	-1.99045
P57678	-4.24903	-4.40177	-4.9779	-4.13666	-4.29072	-4.1359	-4.52005	-4.1459	-4.57859	-4.57648	-4.40235	-3.85926	-4.83948	-4.07867	-4.53367	-4.02648	NaN	NaN	NaN	NaN	NaN	NaN	NaN	NaN	NaN	NaN	NaN	NaN	NaN	NaN	NaN	NaN
P57088	NaN	NaN	NaN	NaN	NaN	NaN	NaN	NaN	-1.7507	-1.68559	-1.85421	-1.74421	-1.53421	-1.66315	-1.61809	-1.72325	NaN	NaN	NaN	NaN	NaN	NaN	NaN	NaN	NaN	NaN	NaN	NaN	NaN	NaN	NaN	NaN
P56715	NaN	NaN	NaN	NaN	NaN	NaN	NaN	NaN	NaN	NaN	NaN	NaN	NaN	NaN	NaN	NaN	NaN	NaN	NaN	NaN	NaN	NaN	NaN	NaN	-2.21968	-1.93778	-2.23605	-2.26083	-1.88862	-1.70436	-2.16862	-2.10484
P56545	-0.717463	-0.781543	-0.811427	-0.957375	-0.869161	-0.851939	-0.874329	-0.904836	-0.849058	-0.868748	-1.01442	-0.824637	-0.725704	-0.731238	-0.79589	-0.95467	-0.853196	-0.970968	-0.743616	-0.89557	-0.753426	-0.74027	-0.978578	-0.834683	-1.02359	-0.959144	-0.817008	-0.760947	-0.75402	-0.873363	-0.687188	-0.903498
P56537	1.91945	2.02952	1.99885	2.11401	2.10912	2.19951	2.04448	2.07305	1.99825	1.95361	2.03359	2.00497	2.04009	2.20039	2.11749	2.13069	2.04039	2.04983	2.0059	1.90628	2.13117	2.06339	2.13198	2.14222	2.07759	2.07853	1.94245	1.95592	2.16329	2.04957	2.09887	2.11918
P56470	4.729	4.78745	4.81471	4.73099	4.68229	4.77418	4.64918	4.72551	4.69347	4.71099	4.84507	4.72193	4.69404	4.68451	4.74408	4.78789	4.80822	4.75721	4.79432	4.73744	4.67558	4.73374	4.68016	4.69178	4.81047	4.77412	4.73946	4.7116	4.69808	4.74648	4.61467	4.78209
P56385	NaN	NaN	NaN	NaN	NaN	NaN	NaN	NaN	NaN	NaN	NaN	NaN	NaN	NaN	NaN	NaN	-0.473146	-0.218725	-0.357262	-0.254251	-0.324313	-0.398157	-0.31197	-0.398767	NaN	NaN	NaN	NaN	NaN	NaN	NaN	NaN
P56192	0.207379	0.111066	0.00336897	0.126855	0.0729319	0.068677	-0.00398002	0.0582961	-0.0069639	0.0715935	-0.0226099	0.0560061	0.0882459	0.164662	0.151333	0.156576	0.153512	0.172956	0.057381	-0.0320545	0.0632952	0.140041	-0.193248	0.181237	0.00666897	0.0471237	0.195783	0.116505	0.164831	-0.0326567	0.080731	0.0686067
P56182	-2.13116	-2.19159	-1.96139	-1.92898	-1.85222	-1.82382	-1.93611	-1.90205	-2.04614	-2.20169	-2.02133	-1.92047	-1.8986	-1.93491	-1.87463	-1.82589	-1.79577	-1.62474	-2.00372	-2.35581	-2.09919	-2.14159	-1.85653	-1.90634	-1.93925	-1.70478	-1.80583	-1.92976	-1.85235	-2.3055	-2.2693	-1.97955
P56134	NaN	NaN	NaN	NaN	NaN	NaN	NaN	NaN	0.213841	0.109448	0.0059513	0.176423	0.194156	0.10244	0.0752816	0.0818899	0.119365	0.0785092	0.131838	0.129114	0.0763801	0.094035	0.0539024	0.259647	0.226357	0.0348343	0.173989	0.0944837	0.105516	0.111705	0.117887	0.0903674
P55957	-1.21478	-1.20175	-1.45224	-1.3166	-1.15476	-0.984871	-1.02197	-1.31348	-1.1128	-1.43121	-1.32914	-1.2443	-1.29053	-1.01235	-1.11191	-1.12235	-0.990031	-1.15706	-1.39498	-1.26821	-1.16646	-1.36091	-1.08643	-1.19672	-1.02466	-1.20699	-1.27762	-1.38707	-1.17985	-1.23419	-1.14238	-1.15935
P55899	NaN	NaN	NaN	NaN	NaN	NaN	NaN	NaN	NaN	NaN	NaN	NaN	NaN	NaN	NaN	NaN	NaN	NaN	NaN	NaN	NaN	NaN	NaN	NaN	-4.58037	-3.86057	-3.48369	-3.74479	-4.03493	-3.52157	-3.50532	-3.96828
P55884	3.16544	3.21877	3.09182	3.24001	3.07132	3.04673	3.07	3.14513	3.17703	3.20406	3.00245	3.21801	3.19755	2.99744	3.12651	3.11804	3.09874	3.08014	3.17505	3.23361	3.19466	2.99321	3.11814	3.16375	3.16863	3.10839	3.14193	3.25054	3.10941	2.97641	3.11117	3.1887
P55795	0.410256	0.67837	0.774804	0.648359	0.636797	0.692524	0.731885	0.6727	0.518864	0.554675	0.739176	0.554361	0.656921	0.665956	0.72734	0.797237	0.631284	0.642333	0.56226	0.619826	0.565121	0.860581	0.54651	0.753155	0.61232	0.738721	0.521891	0.721574	0.647757	0.677223	0.748351	0.530033
P55786;A6NEC2	2.94709	2.87672	2.87571	2.79496	2.81554	2.85978	2.77098	2.84325	2.84084	2.91134	2.8646	2.82685	2.8586	2.85052	2.82023	2.82738	2.83808	2.83375	2.89973	2.90297	2.83183	2.92544	2.76097	2.79163	2.83756	2.82498	2.8981	2.86432	2.84104	2.8949	2.80545	2.83343
P55769	2.05014	2.21329	2.3069	2.2453	2.13504	2.25325	2.20511	2.27921	2.1308	2.20507	2.32243	2.13019	2.12675	2.16923	2.21984	2.3962	2.41862	2.34909	2.09883	2.08298	2.16027	2.25096	2.26838	2.045	2.33804	2.36507	2.15385	2.08365	2.10834	2.24789	2.09271	2.30235
P55735	-0.419553	-0.0894072	-0.0975904	-0.12813	-0.206595	-0.132457	-0.124201	-0.127188	-0.367183	-0.247329	-0.0689037	-0.18219	-0.273583	-0.21063	0.0856375	-0.0586391	-0.477787	-0.287738	-0.229574	-0.0290722	-0.0146773	-0.124637	-0.143736	-0.0838173	0.0121355	-0.0444388	-0.245312	-0.178704	-0.258605	-0.212851	-0.352253	-0.0494693
P55327	1.53122	1.46791	1.25234	1.52023	1.44732	1.45971	1.25762	1.38039	1.61434	1.52758	1.26398	1.52174	1.34449	1.41153	1.29212	1.35385	1.41127	1.34821	1.46349	1.4429	1.3788	1.30988	1.38992	1.5728	1.37908	1.40779	1.47523	1.4295	1.47082	1.31279	1.51366	1.33896
P55265	-0.229253	-0.314184	-0.138419	-0.131943	-0.430245	-0.177753	-0.228138	-0.31856	-0.394703	-0.161028	-0.181089	-0.280509	-0.284951	-0.327438	-0.177532	-0.147555	-0.091375	-0.210592	-0.206763	-0.219523	-0.464126	-0.239323	-0.313153	-0.25006	-0.224982	-0.0905417	-0.123805	-0.236299	-0.282109	-0.368956	-0.31074	-0.358228
P55263	-3.12871	-2.94889	-3.50645	-2.8945	-3.11757	-2.88397	-3.08232	-3.06266	-2.85071	-3.34653	-3.0523	-3.1881	-3.04909	-3.1887	-2.87327	-3.08802	-2.96455	-2.99234	-3.17515	-3.10522	-2.91633	-3.35857	-3.06304	-2.9701	NaN	NaN	NaN	NaN	NaN	NaN	NaN	NaN
P55212	NaN	NaN	NaN	NaN	NaN	NaN	NaN	NaN	-2.604	-2.71827	-2.63556	-2.62581	-2.88371	-2.6309	-2.52913	-2.73169	NaN	NaN	NaN	NaN	NaN	NaN	NaN	NaN	NaN	NaN	NaN	NaN	NaN	NaN	NaN	NaN
P55209	-3.09947	-2.95012	-2.93976	-3.16467	-2.76616	-3.27123	-2.85077	-2.79413	NaN	NaN	NaN	NaN	NaN	NaN	NaN	NaN	NaN	NaN	NaN	NaN	NaN	NaN	NaN	NaN	-2.84313	-2.72619	-3.30498	-2.88819	-3.02607	-3.26923	-3.17081	-2.61265
P55145	-0.246855	-0.0720299	-0.26303	-0.012989	-0.239108	-0.268167	-0.0304739	-0.121232	NaN	NaN	NaN	NaN	NaN	NaN	NaN	NaN	-0.0860599	-0.11458	-0.107989	-0.346704	-0.26596	-0.283131	-0.028795	-0.0372574	-0.117506	-0.224777	-0.214929	-0.274269	-0.149468	-0.164845	-0.023875	-0.104759
P55084	1.99291	1.95184	2.14069	1.94046	1.91736	1.93406	1.94181	2.00844	1.88744	1.93846	2.10615	1.9387	1.92356	2.02941	1.98032	2.02308	1.98783	2.00214	2.00933	1.93231	1.90757	2.13685	1.92113	1.93501	2.009	1.93944	2.04069	1.9414	1.9	2.12423	1.91072	1.96672
P55081	NaN	NaN	NaN	NaN	NaN	NaN	NaN	NaN	NaN	NaN	NaN	NaN	NaN	NaN	NaN	NaN	NaN	NaN	NaN	NaN	NaN	NaN	NaN	NaN	-2.19884	-2.05306	-1.91835	-2.04564	-2.12983	-2.22453	-1.97425	-2.2188
P55072	5.29341	5.50029	5.3496	5.4246	5.39105	5.34583	5.32766	5.35662	5.31359	5.36365	5.44979	5.38931	5.2632	5.27589	5.46138	5.47773	5.49835	5.45338	5.28298	5.34024	5.33676	5.32352	5.44099	5.32328	5.45254	5.44622	5.25032	5.32068	5.34984	5.35223	5.31725	5.51275
P55060	2.87188	2.84748	2.62444	2.74996	2.72874	2.63938	2.69363	2.69864	2.80627	2.81124	2.54647	2.7611	2.84427	2.62406	2.69867	2.77616	2.68313	2.69932	2.73167	2.85141	2.82955	2.5676	2.70942	2.79563	2.72228	2.68955	2.68802	2.86509	2.78019	2.56974	2.78925	2.75675
P55039	-2.50195	-2.60758	-2.69863	-2.68179	-2.61685	-2.44432	-2.5606	-2.75745	-2.71559	-2.74035	-2.75479	-2.54135	-2.63061	-2.45524	-2.36048	-2.67378	-2.72042	-2.64118	-2.63185	-2.69683	-2.56985	-2.61333	-2.32476	-2.67438	-2.69159	-2.74843	-2.46433	-2.56791	-2.68377	-2.67421	-2.36372	-2.69152
P55036;A2A3N6	-1.97266	-1.85679	-1.99971	-1.72531	-1.76807	-1.70013	-1.87782	-1.6525	-2.02279	-1.68735	-2.09892	-1.67271	-1.89652	-1.82675	-1.80802	-1.64109	-1.51898	-1.95338	-1.82541	-1.98691	-1.92407	-1.81195	-1.68927	-1.94745	-1.64832	-1.72987	-1.83132	-1.83922	-1.89864	-1.97875	-1.95735	-1.67938
P55011	1.53959	1.51364	1.65267	1.5192	1.47745	1.4224	1.50102	1.47476	1.54249	1.60213	1.5787	1.49655	1.49916	1.36138	1.50804	1.54311	1.60103	1.60123	1.48386	1.55241	1.42972	1.54296	1.47253	1.46746	1.55705	1.53083	1.37314	1.53129	1.59581	1.49873	1.47719	1.56473
P55010	0.561908	0.366966	0.344769	0.350018	0.402928	0.264337	0.417106	0.472722	0.364418	0.423213	0.314383	0.420185	0.500579	0.46659	0.384563	0.325042	0.355876	0.348803	0.308784	0.440546	0.483776	0.496557	0.305789	0.454341	0.305013	0.30219	0.421974	0.503828	0.465652	0.483063	0.344701	0.372374
P54920;Q9H115	1.05839	1.02352	0.979737	1.1015	1.07718	1.02193	0.958332	1.02203	1.08363	1.04397	0.983106	1.08103	1.02695	1.04984	0.990341	0.943332	1.00807	1.02121	0.98464	0.979855	1.04235	1.03121	0.987078	1.15692	1.00162	0.9958	1.07848	1.01047	1.0261	1.00373	1.06042	1.03788
P54886	0.613918	0.605992	0.735845	0.54203	0.587548	0.470413	0.643378	0.573648	0.455716	0.722928	0.722449	0.492735	0.540455	0.541047	0.65551	0.599855	0.500586	0.519731	0.543401	0.574956	0.626555	0.777806	0.530641	0.682927	0.503795	0.580069	0.656514	0.622459	0.592993	0.747475	0.563613	0.486923
P54868	3.15802	3.41362	3.75048	3.39343	3.3411	3.46381	3.3588	3.41853	3.28677	3.25855	3.79795	3.3602	3.18287	3.35527	3.51142	3.53597	3.53451	3.47592	3.49731	3.21341	3.20355	3.5419	3.50793	3.31411	3.49638	3.51682	3.38547	3.26933	3.26682	3.69859	3.27963	3.37371
P54855;O75795	-0.532961	-0.663512	-0.170771	-0.479755	-0.614023	-0.588124	-0.466725	-0.488934	NaN	NaN	NaN	NaN	NaN	NaN	NaN	NaN	NaN	NaN	NaN	NaN	NaN	NaN	NaN	NaN	-0.576751	-0.655301	-0.58366	-0.55815	-0.476331	-0.0790455	-0.528299	-0.564036
P54819	0.965475	0.926971	0.939881	1.04368	1.0262	1.14365	1.01539	0.937952	1.05714	0.955987	1.00947	1.0484	0.941265	1.03681	0.998169	0.939037	0.992672	0.968588	0.97525	0.914894	1.05576	0.927851	1.03964	1.10803	0.98266	0.976228	0.960323	0.970719	1.066	1.00901	1.12033	0.915209
P54802	NaN	NaN	NaN	NaN	NaN	NaN	NaN	NaN	NaN	NaN	NaN	NaN	NaN	NaN	NaN	NaN	-1.58966	-1.58917	-1.45478	-1.37186	-1.46715	-1.32374	-1.34955	-1.29933	NaN	NaN	NaN	NaN	NaN	NaN	NaN	NaN
P54727	1.04946	1.13199	1.16719	1.32069	1.1446	1.1966	0.98609	1.16778	1.18219	1.07059	1.2497	1.2449	0.907522	1.04387	1.21088	1.22552	1.30151	1.26164	1.05876	1.0561	1.14399	1.05712	1.2279	1.04724	1.29247	1.21928	1.01767	1.04985	1.20057	1.05385	1.08948	1.218
P54709	1.70296	1.60153	1.32352	1.61783	1.50535	1.39185	1.39037	1.4799	1.62381	1.66127	1.30177	1.55907	1.6417	1.45992	1.36875	1.37495	1.49628	1.49513	1.48487	1.62106	1.54426	1.35416	1.37425	1.63084	1.37016	1.35942	1.52251	1.61349	1.62025	1.41746	1.64066	1.46293
P54619	-1.00898	-1.19401	-1.40238	-1.40758	-1.2665	-1.25653	-1.39544	-1.03116	NaN	NaN	NaN	NaN	NaN	NaN	NaN	NaN	-1.36636	-1.38679	-1.19761	-1.24909	-1.1564	-1.08158	-1.2789	-1.22334	NaN	NaN	NaN	NaN	NaN	NaN	NaN	NaN
P54578	1.36582	1.59277	1.50772	1.66172	1.65056	1.59349	1.48991	1.63963	1.55364	1.58181	1.5144	1.50867	1.53666	1.65087	1.46148	1.72956	1.70362	1.6348	1.52594	1.61291	1.576	1.44915	1.54445	1.48294	1.6887	1.7006	1.4823	1.42771	1.52888	1.53883	1.38957	1.79657
P54577	1.93122	1.956	1.86194	1.9666	1.89692	2.01202	1.92341	1.98476	1.89386	1.92404	1.8675	1.92394	1.90648	2.02532	1.99192	1.99495	1.93501	1.89646	2.11298	1.94293	1.97071	1.84849	1.90576	1.90791	1.99248	1.96472	2.07077	1.97711	1.89416	1.79292	1.90771	1.93747
P54136	0.308699	0.179109	0.199051	0.152896	0.154647	0.138518	0.120936	0.240005	0.126218	0.136918	0.249482	0.178274	0.127373	0.107	0.294374	0.228983	0.19184	0.271636	0.215633	0.149537	0.11379	0.110992	0.220537	0.206959	0.236416	0.252778	0.267036	0.133677	0.0233439	0.221676	0.165959	0.118046
P54105	-0.0673647	-0.146268	-0.550014	-0.111418	-0.348896	-0.366308	-0.196218	-0.283615	-0.0732341	-0.156107	-0.479036	-0.275592	-0.125378	-0.306241	-0.229774	-0.417869	-0.304355	-0.280074	-0.22289	-0.134879	-0.157951	-0.448109	-0.2393	-0.2543	-0.365692	-0.340424	-0.292215	-0.0885308	-0.118903	-0.477562	-0.0798679	-0.303973
P53999	2.1847	1.81101	1.90263	1.73193	1.75	1.77449	1.84097	1.86309	1.75292	1.82747	2.0814	1.73828	1.8138	1.73238	2.00095	1.92528	1.91708	1.88107	1.77835	1.73821	1.74981	1.98875	1.8526	1.96057	2.01678	1.90479	1.78569	1.85407	1.72853	1.90617	1.7277	1.94736
P53992	-1.30781	-1.22309	-1.20473	-1.20698	-0.977587	-0.997018	-1.06041	-1.10177	-1.33008	-1.18368	-0.934683	-1.26256	-1.23818	-1.19199	-0.976776	-0.947564	-0.984244	-1.10002	-1.19104	-1.31387	-1.28027	-1.20166	-0.931943	-1.06715	-0.998623	-1.02811	-1.20805	-1.10779	-1.22729	-1.2004	-1.36557	-0.94037
P53985	-1.83717	-2.06505	-2.07597	-2.06864	-2.40934	-2.20117	-1.9397	-1.87956	NaN	NaN	NaN	NaN	NaN	NaN	NaN	NaN	-2.14289	-2.02839	-2.00823	-1.96837	-2.18442	-2.16345	-2.13243	-1.80564	NaN	NaN	NaN	NaN	NaN	NaN	NaN	NaN
P53801	NaN	NaN	NaN	NaN	NaN	NaN	NaN	NaN	NaN	NaN	NaN	NaN	NaN	NaN	NaN	NaN	-1.45206	-1.55356	-1.70912	-1.62191	-1.67494	-1.5539	-1.38006	-1.67925	-1.50462	-1.682	-1.75792	-1.59742	-1.4922	-1.4969	-1.45912	-1.6239
P53701	-1.87377	-1.54214	-1.39195	-1.45593	-1.31662	-1.28083	-1.67474	-1.5191	NaN	NaN	NaN	NaN	NaN	NaN	NaN	NaN	NaN	NaN	NaN	NaN	NaN	NaN	NaN	NaN	-1.61667	-1.62349	-1.5716	-1.46718	-1.36326	-1.39167	-1.45704	-1.50283
P53680	-1.21642	-1.26176	-1.30793	-1.34166	-0.986974	-1.11567	-1.14911	-1.03181	NaN	NaN	NaN	NaN	NaN	NaN	NaN	NaN	-1.2349	-1.41614	-1.26641	-1.38964	-0.950199	-0.982416	-1.14804	-1.02622	-1.44659	-1.34385	-1.24385	-1.20676	-1.03496	-0.966842	-1.07576	-1.09363
P53634	NaN	NaN	NaN	NaN	NaN	NaN	NaN	NaN	0.454225	0.398163	0.720206	0.517882	0.280374	0.454785	0.660326	0.690504	0.647509	0.659984	0.448509	0.29492	0.375968	0.560203	0.773419	0.394744	0.696413	0.70767	0.30322	0.381004	0.443807	0.495807	0.454493	0.698774
P53621	1.25031	1.27585	1.22739	1.28188	1.30108	1.20403	1.29677	1.3092	1.22832	1.21174	1.18058	1.21306	1.37732	1.36537	1.27601	1.2723	1.23246	1.24942	1.29192	1.29749	1.30527	1.285	1.22747	1.25067	1.14251	1.24413	1.1995	1.33621	1.37845	1.27724	1.31172	1.21192
P53618	-3.25961	-3.10817	-3.10577	-2.86779	-3.03935	-2.77729	-2.74595	-2.9349	NaN	NaN	NaN	NaN	NaN	NaN	NaN	NaN	NaN	NaN	NaN	NaN	NaN	NaN	NaN	NaN	NaN	NaN	NaN	NaN	NaN	NaN	NaN	NaN
P53597	2.07537	2.26193	2.36923	2.16908	2.17446	2.25294	2.08211	2.12845	2.14017	2.09066	2.43213	2.22518	2.02927	2.11926	2.21628	2.2861	2.26308	2.17799	2.18837	2.10924	2.09962	2.30511	2.26014	2.11082	2.28432	2.31797	2.13876	2.01539	2.11486	2.28396	2.11287	2.24479
P53582	-1.58278	-1.22181	-1.29507	-1.22843	-1.18689	-1.1271	-1.19581	-1.26419	-1.2286	-1.20816	-1.33751	-1.20697	-1.13025	-1.32172	-1.36425	-1.33802	NaN	NaN	NaN	NaN	NaN	NaN	NaN	NaN	-0.939239	-1.10233	-1.4156	-1.28105	-1.38816	-1.33907	-1.50372	-1.09532
P53396	3.07022	3.1651	3.00983	3.15256	3.13121	2.97377	3.0317	3.02257	3.1164	3.12641	2.94684	3.16522	3.07772	3.00937	3.06223	3.04533	3.13291	3.10186	2.9932	3.08591	3.07789	2.98349	3.10735	3.07909	3.14572	3.10852	2.99528	3.09109	3.04884	2.92349	3.06927	3.1675
P53367	NaN	NaN	NaN	NaN	NaN	NaN	NaN	NaN	-1.78658	-1.85803	-1.90556	-1.87045	-1.70873	-1.68205	-1.78133	-1.71834	NaN	NaN	NaN	NaN	NaN	NaN	NaN	NaN	-1.76653	-1.91906	-1.63871	-1.81283	-1.72149	-1.82246	-1.84573	-1.93694
P53041	0.964956	0.920542	0.9205	0.914187	0.923031	0.936876	0.812692	0.914854	0.932048	0.998395	0.826244	0.957162	0.9173	0.888431	0.893595	0.896616	0.963807	0.862802	0.909278	0.882069	0.876456	0.90291	1.00955	0.862548	0.948796	0.8448	0.898916	0.962886	0.853204	0.878197	0.950094	0.963954
P53007	1.2122	1.14014	1.43447	1.17485	1.21026	1.26082	1.09657	1.21949	1.18371	1.175	1.28976	1.19187	1.35994	1.22916	1.11079	1.21277	1.10951	1.12422	1.28659	1.25313	1.23623	1.42307	1.09575	1.2159	1.17791	1.09843	1.27671	1.18361	1.22433	1.3419	1.27579	1.17929
P52948	-1.74361	-1.83896	-2.00382	-1.87866	-1.85822	-1.89506	-2.01	-1.87777	-2.00841	-1.90298	-1.9888	-1.79904	-1.80218	-1.73988	-1.91605	-1.92445	-1.95957	-1.82277	-1.78872	-1.61541	-2.13703	-2.02962	-1.8	-2.02641	-1.97411	-2.02102	-1.91832	-1.84188	-1.76003	-1.86849	-1.89167	-1.83225
P52907	0.106497	0.205758	0.127919	0.233394	0.276316	0.0968866	0.0471443	0.221852	0.147375	0.240882	0.0186099	0.212485	0.176096	0.263594	0.0936118	0.172917	0.263685	0.227401	0.0017459	0.0657526	0.161644	0.108067	0.301765	0.179018	0.216021	0.267813	0.112796	0.168228	0.187456	0.0560219	0.159717	0.142647
P52888	-1.64689	-1.74305	-1.58451	-1.59347	-1.28265	-1.63794	-1.50612	-1.32221	NaN	NaN	NaN	NaN	NaN	NaN	NaN	NaN	-1.78607	-1.73568	-1.44637	-1.62664	-1.47327	-1.34979	-1.61543	-1.25358	-1.74825	-1.60715	-1.55392	-1.53673	-1.36015	-1.36033	-1.35342	-1.76398
P52815	0.514759	0.809067	0.818601	0.856806	0.729784	0.77408	0.608559	0.724635	0.804357	0.904548	0.647373	0.79786	0.568373	0.673748	0.55839	0.802502	0.78707	0.859456	0.854666	0.634954	0.665996	0.596453	0.544272	0.803347	0.725517	0.598267	0.844587	0.838378	0.696459	0.705341	0.748694	0.612719
P52789	-0.348385	-0.619801	-1.05079	-0.566935	-0.491988	-0.625357	-0.806574	-0.661438	-0.536867	-0.508445	-1.25737	-0.585025	-0.497852	-0.456862	-0.663312	-0.663181	-0.814559	-0.863778	-0.658538	-0.406889	-0.319773	-0.880644	-0.735192	-0.493076	-0.748845	-0.771632	-0.403413	-0.596701	-0.327039	-1.01669	-0.659407	-0.657939
P52788	-0.411347	-0.455763	-0.451635	-0.308959	-0.653418	-0.44248	-0.330082	-0.419346	-0.497695	-0.461556	-0.414008	-0.466524	-0.426251	-0.44195	-0.36017	-0.356093	-0.427097	-0.514052	-0.432118	-0.36341	-0.406491	-0.293764	-0.489096	-0.458773	-0.429623	-0.32059	-0.52493	-0.369132	-0.485944	-0.360044	-0.412859	-0.51802
P52758	0.160736	0.454524	0.280767	0.530895	0.499466	0.571715	0.457368	0.442469	0.484706	0.319977	0.504732	0.510112	0.168966	0.311697	0.588309	0.498418	0.54717	0.538638	0.293348	0.255316	0.3189	0.28844	0.554856	0.599552	0.632896	0.598243	0.275828	0.282436	0.373946	0.313931	0.410576	0.500951
P52701	-1.44171	-1.62943	-1.77761	-1.67158	-1.44839	-1.57145	-1.50509	-1.57281	-1.62081	-1.60794	-1.81336	-1.65075	-1.60444	-1.48748	-1.52389	-1.37268	-1.6906	-1.72553	-1.62454	-1.47037	-1.36659	-1.68748	-1.61514	-1.43189	-1.71178	-1.62005	-1.71205	-1.52833	-1.48134	-1.41673	-1.44522	-1.70599
P52597	2.86584	2.78115	2.71809	2.74732	2.62575	2.62187	2.72024	2.75662	2.76462	2.83925	2.71859	2.75085	2.69787	2.64637	2.67557	2.73933	2.80739	2.81194	2.7749	2.73591	2.65932	2.6434	2.64725	2.76013	2.85988	2.83243	2.69546	2.7706	2.65141	2.59417	2.63536	2.83481
P52565	3.0418	2.86413	2.71051	2.98138	2.89478	2.9254	2.72924	2.71666	3.08122	2.90508	2.73987	3.00068	2.78539	2.87248	2.73317	2.7592	2.80605	2.78491	2.82907	2.91924	2.76189	2.72767	2.94792	3.08772	2.79786	2.79509	2.82895	2.97222	2.89348	2.76954	3.01437	2.80307
P52434	-0.662195	-0.458186	-0.691371	-0.606379	-0.582499	-0.621671	-0.713025	-0.602064	-0.612976	-0.650624	-0.730551	-0.656698	-0.586674	-0.634656	-0.539707	-0.518251	-0.603408	-0.619558	-0.557829	-0.573167	-0.561484	-0.583274	-0.626542	-0.806271	-0.620054	-0.668959	-0.722649	-0.465461	-0.584846	-0.640194	-0.611266	-0.616632
P52306	-2.03178	-2.0131	-2.27693	-2.05623	-2.15451	-2.01202	-2.11067	-2.03243	-2.12869	-2.0864	-2.31701	-2.16175	-2.00607	-2.03255	-1.89228	-2.1065	-2.13017	-2.13617	-2.00559	-1.92161	-2.12458	-2.10422	-2.30836	-2.00228	-2.12661	-2.35555	-2.00922	-2.13356	-2.03621	-2.25468	-1.88061	-1.93181
P52298	-1.01965	-1.32926	-1.32678	-1.28264	-1.14347	-1.13584	-1.2098	-1.40041	-1.07664	-1.11999	-1.24203	-1.10623	-1.15008	-1.37101	-1.45463	-1.36011	-1.2386	-1.29755	-1.12455	-1.04444	-1.22888	-1.27314	-1.29624	-1.33606	-1.30531	-1.2733	-1.1284	-1.06912	-1.25889	-1.45086	-1.16207	-1.18351
P52294;O60684;O15131	-2.96272	-3.26373	-3.11026	-3.07027	-3.15881	-3.07777	-2.78052	-2.66093	-3.09593	-3.35168	-2.92712	-2.90217	-2.79988	-3.22649	-3.19273	-2.649	-3.00317	-2.95679	-3.06112	-3.15626	-3.16262	-3.02442	-2.8544	-2.8617	-3.14751	-3.16418	-3.04858	-2.82336	-2.83912	-3.19243	-2.91889	-2.91221
P52272	4.37938	4.43158	4.58799	4.37382	4.30678	4.32478	4.36821	4.43165	4.28097	4.34913	4.61171	4.32645	4.3048	4.31562	4.48212	4.51796	4.47234	4.46803	4.3909	4.31728	4.35743	4.52285	4.3479	4.32099	4.5122	4.4954	4.36123	4.31747	4.32403	4.47583	4.26338	4.4491
P52209	4.22755	4.18195	4.10093	4.12736	4.09909	4.08317	4.0094	4.10297	4.20397	4.22988	3.96247	4.18989	4.12833	4.11995	4.03198	4.07491	4.16973	4.19474	4.13706	4.16646	4.1095	3.96376	4.08911	4.10415	4.18392	4.17519	4.11247	4.16217	4.10088	3.97185	4.02274	4.20752
[truncated: 983 more rows]
