# Supplementary material for: HarmonizR enables data harmonization across independent proteomic datasets with appropriate handling of missing values
Source: Nat Commun. 2022 Jun 20;13:3523. doi: 10.1038/s41467-022-31007-x (PMC9209422; doi:10.1038/s41467-022-31007-x)
Supplement: Supplementary file 3 — Source Data [file 41467_2022_31007_MOESM3_ESM.zip › Source Data/Figure2;Supplementary Figure 2-10;Unharmonized data_FN:FP:TP:TN calculations.xlsx]

## Sheet: Sheet1
T: Protein	TripleTOF6600 SWATH 5%Yeast 15%EColi R1	TripleTOF6600 SWATH 5%Yeast 15%EColi R2	TripleTOF6600 SWATH 5%Yeast 15%EColi R3	TripleTOF6600 SWATH 10%Yeast 10%EColi R1	TripleTOF6600 SWATH 10%Yeast 10%EColi R2	TripleTOF6600 SWATH 10%Yeast 10%EColi R3	QExactive DDA 5%Yeast 15%EColi R1	QExactive DDA 5%Yeast 15%EColi R2	QExactive DDA 5%Yeast 15%EColi R3	QExactive DDA 10%Yeast 10%EColi R1	QExactive DDA 10%Yeast 10%EColi R2	QExactive DDA 10%Yeast 10%EColi R3	QExactive DIA 5%Yeast 15%EColi R1	QExactive DIA 5%Yeast 15%EColi R2	QExactive DIA 5%Yeast 15%EColi R3	QExactive DIA 10%Yeast 10%EColi R1	QExactive DIA 10%Yeast 10%EColi R2	QExactive DIA 10%Yeast 10%EColi R3	C: Taxonomy	N: Student's T-test p-value TripleTOF6600 SWATH 5%Yeast 15%EColi_TripleTOF6600 SWATH 10%Yeast 10%EColi_	N: Student's T-test Difference TripleTOF6600 SWATH 5%Yeast 15%EColi_TripleTOF6600 SWATH 10%Yeast 10%EColi_	N: Student's T-test p-value QExactive DDA 5%Yeast 15%EColi_QExactive DDA 10%Yeast 10%EColi_	N: Student's T-test Difference QExactive DDA 5%Yeast 15%EColi_QExactive DDA 10%Yeast 10%EColi_	N: Student's T-test p-value QExactive DIA 5%Yeast 15%EColi_QExactive DIA 10%Yeast 10%EColi_	N: Student's T-test Difference QExactive DIA 5%Yeast 15%EColi_QExactive DIA 10%Yeast 10%EColi_	N: Student's T-test p-value 5%Yeast 15%EColi_10%Yeast 10%EColi	N: Student's T-test Difference 5%Yeast 15%EColi_10%Yeast 10%EColi	-	Swath	QE DDA	QE DIA	combined (unharmonized)		Taxonomy				Swath	QE DDA	QE DIA	combined (unharmonized)					Mean difference SWATH (p-value<0.05)	Mean difference QE DDA (p-value<0.05)	Mean difference QE DIA (p-value<0.05)
Q9Y3L3;Q6ZT62	-3.30825	-3.03655	-3.4548	-3.9252	-3.39975	-3.19005	NaN	NaN	NaN	NaN	NaN	NaN	NaN	NaN	NaN	NaN	NaN	NaN	Homo sapiens	0.395258	0.238467	NaN	0	NaN	0	0.395258	0.238467		TN	NaN	NaN	TN		Homo sapiens			TN	1955	3372	2135	3785				Escherichia coli	0.59	0.52	0.45
Q9NPJ3	-0.94265	-1.31625	-1.5476	-1.437	-1.21155	-1.42755	0.721149	0.629899	0.703151	0.569799	0.6325	0.6089	-0.49885	-0.317999	-0.5333	-0.47335	-0.402751	-0.5498	Homo sapiens	0.662497	0.089867	0.0721393	0.081	0.765612	0.0252504	0.873914	0.0653725		TN	TN	TN	TN		Escherichia coli			TP	614	325	166	391				Saccharomyces cerevisiae	-0.88	-0.69	-0.57
O00116	-0.37825	-0.240149	-0.9993	-0.491099	-0.44325	-0.384851	1.94945	2.1325	2.01665	1.9554	1.9254	1.9213	0.848249	0.619001	0.9293	0.49895	0.675149	0.6955	Homo sapiens	0.694349	-0.0994997	0.144137	0.0988337	0.191656	0.175651	0.91063	0.0583282		TN	TN	TN	TN		Saccharomyces cerevisiae			FN	537	418	676	1118
P11766	3.05965	3.11855	3.1533	3.0549	3.05445	2.99185	3.72845	3.7131	3.83375	3.6005	3.5771	3.6863	3.19485	3.1793	3.1732	3.19265	3.03225	3.1506	Homo sapiens	0.0896644	0.0767666	0.0529217	0.137134	0.302545	0.0572837	0.52498	0.0903948		TN	TN	TN	TN					FP	8	3	8	8					0.531	0.468	0.405	could be used as lower FC cut off
Q9NRN7	0.146351	0.0725508	0.106201	0.2389	0.0281496	0.112549	2.22865	2.1887	2.17815	2.212	1.9071	1.9396	-0.152451	0.1887	-0.0739994	0.0448503	0.172851	-0.0682001	Homo sapiens	0.793274	-0.0181653	0.141567	0.178933	0.642358	-0.062417	0.946915	0.0327837		TN	TN	TN	TN					Total	3114	4118	2985	5302					-0.792	-0.621	-0.513
P05141;P12236;P12235	4.73265	4.77805	4.7484	4.6396	4.55795	4.64605	NaN	NaN	NaN	NaN	NaN	NaN	NaN	NaN	NaN	NaN	NaN	NaN	Homo sapiens	0.0114934	0.138501	NaN	0	NaN	0	0.0114934	0.138501		TN	NaN	NaN	TN					TRUE	82.5	89.8	77.1	78.8
Q53H12	0.55125	0.74965	0.562901	0.663699	0.565749	0.469849	0.69705	0.6186	0.63835	0.6077	0.442301	0.7339	-2.43515	-2.2937	-2.5807	-2.48735	-2.52475	-2.7422	Homo sapiens	0.554994	0.0548347	0.552978	0.0566998	0.26612	0.14825	0.907912	0.0865949		TN	TN	TN	TN					FALSE	17.5	10.2	22.9	21.2
P49748	0.0778503	0.38845	0.3785	0.270499	0.399051	0.43895	0.530451	0.6337	0.563849	0.701401	0.660801	0.4998	-1.76285	-1.8186	-2.0035	-2.84455	-1.71795	-2.1676	Homo sapiens	0.48328	-0.0878998	0.55084	-0.0446669	0.318623	0.381717	0.892815	0.08305		TN	TN	TN	TN
O96019	2.87235	2.81895	2.8044	2.7175	2.72755	2.76115	3.14345	3.1621	3.18165	3.1414	3.0995	3.1363	2.03555	1.9111	1.8567	1.97305	1.95155	1.945	Homo sapiens	0.0170063	0.0965007	0.100004	0.0366662	0.701489	-0.0220836	0.885004	0.0370278		TN	TN	TN	TN
Q99798	1.34395	1.16415	1.2759	1.1942	1.14595	1.07455	2.90885	2.9709	2.94765	2.8373	2.8322	2.878	1.20125	1.3044	1.2668	1.18205	1.26315	1.1449	Homo sapiens	0.121913	0.123101	0.0158106	0.0933005	0.257954	0.0607837	0.819065	0.0923949		TN	TN	TN	TN
P13798	-1.09895	-1.26825	-1.0097	-1.2846	-1.21015	-1.28135	0.38295	0.2247	0.47215	0.266199	0.2922	0.339199	NaN	NaN	NaN	NaN	NaN	NaN	Homo sapiens	0.169974	0.133067	0.465921	0.0607338	NaN	0	0.845282	0.0969003		TN	TN	NaN	TN
P35611	-0.506651	-0.480451	-0.580299	-0.557799	-0.73845	-0.86865	0.893351	0.9392	1.00145	0.8498	0.816099	0.922998	-2.31645	-2.4448	-2.5011	-2.57795	-2.23695	-2.2488	Homo sapiens	0.103948	0.199166	0.139997	0.0817013	0.622682	-0.0662171	0.916857	0.0715502		TN	TN	TN	TN
Q13685	0.0868492	0.38725	0.1684	0.0644007	-0.13515	0.0608501	0.0983505	-0.110499	0.21145	0.0721989	0.00460052	-0.0150013	-2.14855	-2.2848	-1.9021	-2.24295	-1.83695	-1.9894	Homo sapiens	0.122447	0.217466	0.66412	0.0458342	0.61513	-0.0887168	0.910567	0.0581945		TN	TN	TN	TN
Q9NRW3	0.221451	0.22305	0.0937996	0.280299	0.0417509	0.224049	0.385151	0.2711	0.441251	0.2911	0.229401	0.3349	-1.67865	-2.1423	-2.0865	-1.95595	-2.16735	-2.4064	Homo sapiens	0.976731	-0.0025994	0.240987	0.0807006	0.348897	0.207416	0.865549	0.0951725		TN	TN	TN	TN
Q13085	-0.0482502	-0.0521498	0.353701	0.2646	0.18415	0.319849	2.55025	2.6	2.53105	2.4973	2.4085	2.5461	-0.21945	-0.440599	-0.8414	-0.450349	-0.39375	-0.5621	Homo sapiens	0.287976	-0.171766	0.166051	0.0764675	0.874495	-0.03175	0.948836	-0.0423495		TN	TN	TN	TN
Q9H845	-2.12375	-2.91565	-2.2501	-2.6534	-2.66975	-2.91015	-2.85815	-2.7196	-2.90675	-2.9487	-2.9308	-2.8349	NaN	NaN	NaN	NaN	NaN	NaN	Homo sapiens	0.291729	0.3146	0.311891	0.0766328	NaN	0	0.231163	0.195617		TN	TN	NaN	TN
P61981;P31946	2.14935	2.20715	2.2025	2.0864	2.04595	2.16415	NaN	NaN	NaN	NaN	NaN	NaN	NaN	NaN	NaN	NaN	NaN	NaN	Homo sapiens	0.0901217	0.0874993	NaN	0	NaN	0	0.0901217	0.0874993		TN	NaN	NaN	TN
P31946	3.54555	3.49835	3.4111	3.3327	3.34295	3.30265	4.43265	4.3518	4.46775	4.33	4.3434	4.4184	3.57255	3.6933	3.6325	3.61615	3.65635	3.6169	Homo sapiens	0.018192	0.1589	0.291035	0.0534662	0.940106	0.00298278	0.739673	0.0717831		TN	TN	TN	TN
P61981;P31946;P27348;Q04917	4.84055	4.86775	4.6846	4.8548	4.62625	4.81665	NaN	NaN	NaN	NaN	NaN	NaN	NaN	NaN	NaN	NaN	NaN	NaN	Homo sapiens	0.744463	0.0317335	NaN	0	NaN	0	0.744463	0.0317335		TN	NaN	NaN	TN
P63104;P31946;P27348	0.53265	0.607751	0.528601	0.1137	0.0864496	0.412849	NaN	NaN	NaN	NaN	NaN	NaN	0.86825	1.425	0.559601	0.89605	0.85745	1.2712	Homo sapiens	0.0308153	0.352001	NaN	0	0.850787	-0.0572831	0.556685	0.147359		TN	NaN	TN	TN
P62258	5.76675	5.71585	5.712	5.6654	5.65385	5.58755	6.50235	6.4757	6.51495	6.4366	6.4533	6.4827	5.62975	5.5724	5.451	5.44385	5.58595	5.4603	Homo sapiens	0.0329495	0.0959336	0.0867062	0.0401338	0.476214	0.0543489	0.766161	0.0634721		TN	TN	TN	TN
Q04917	1.44085	1.46015	1.5496	1.4801	1.40535	1.35585	3.09965	3.0874	3.15075	3.0346	3.0389	3.0917	3.57565	3.6022	3.5388	3.50515	3.48135	3.4936	Homo sapiens	0.229627	0.0697667	0.0975407	0.0575333	0.015892	0.0788507	0.880048	0.0687169		TN	TN	TN	TN
O95336	0.51325	0.62655	0.5889	0.426999	0.46215	0.401949	0.61735	0.762799	0.66075	0.456699	0.696899	0.684999	-0.33345	-0.376699	-0.443699	-0.53695	-0.43105	-0.5239	Homo sapiens	0.0178688	0.145867	0.49201	0.0674337	0.0715266	0.112684	0.661195	0.108662		TN	TN	TN	TN
P17174	2.30475	2.27305	2.3297	2.2812	2.15625	2.11815	3.57175	3.6334	3.66835	3.561	3.594	3.615	2.81845	2.8443	2.788	2.83135	2.80565	2.7613	Homo sapiens	0.0866715	0.1173	0.345874	0.0345001	0.540222	0.0174837	0.843126	0.0564281		TN	TN	TN	TN
P00505	0.261351	0.319249	0.366701	0.384799	0.170751	0.44755	1.83855	1.8605	1.96565	1.7664	1.7708	1.8379	2.53315	2.4408	2.5386	2.46455	2.45745	2.5461	Homo sapiens	0.844938	-0.0185995	0.101356	0.0965341	0.745579	0.0148166	0.946776	0.0309171		TN	TN	TN	TN
Q96IU4	-0.93015	-0.79685	-0.8005	-0.7874	-0.92685	-0.915051	1.89995	1.7318	1.86735	1.7823	1.3145	1.373	0.394051	0.479401	0.5828	0.526551	0.331149	0.3767	Homo sapiens	0.616395	0.0339336	0.0925753	0.3431	0.409663	0.0739501	0.775655	0.150328		TN	TN	TN	TN
P53396	4.90865	4.85495	4.8715	4.8042	4.80415	4.78885	4.95965	4.9907	5.00955	4.9205	4.943	4.9498	3.83575	3.7936	3.7205	3.68615	3.75665	3.6238	Homo sapiens	0.00894094	0.0793002	0.0454929	0.0488663	0.138068	0.0944173	0.791593	0.0741946		TN	TN	TN	TN
P63261;P60709;Q562R1	3.50975	3.49595	3.4879	3.4069	3.35425	3.51595	NaN	NaN	NaN	NaN	NaN	NaN	NaN	NaN	NaN	NaN	NaN	NaN	Homo sapiens	0.207462	0.0721668	NaN	0	NaN	0	0.207462	0.0721668		TN	NaN	NaN	TN
P63261;P60709	8.48395	8.49105	8.4901	8.4508	8.38475	8.45095	NaN	NaN	NaN	NaN	NaN	NaN	NaN	NaN	NaN	NaN	NaN	NaN	Homo sapiens	0.0548087	0.0595344	NaN	0	NaN	0	0.0548087	0.0595344		TN	NaN	NaN	TN
Q12904	2.44555	2.30825	2.3142	2.2824	2.37055	2.19105	3.24935	3.263	3.33085	3.1563	3.1966	3.2184	1.11145	1.0657	1.1139	0.986651	1.21625	0.9817	Homo sapiens	0.337003	0.0746673	0.0434128	0.0906334	0.676365	0.0354834	0.881797	0.066928		TN	TN	TN	TN
O00170	-0.76505	-0.93805	-0.894199	-0.9947	-0.88775	-1.01025	1.15725	1.1974	1.39295	1.3038	1.1753	1.2395	-0.21995	-0.481298	-0.379999	-0.16915	-0.422151	-0.5137	Homo sapiens	0.20237	0.0984672	0.911531	0.00966644	0.953673	0.00791772	0.93412	0.0386838		TN	TN	TN	TN
O43823	-2.63635	-3.40255	-2.2293	-3.7528	-3.79755	-3.25535	-1.28805	-1.2338	-1.14645	-1.1647	-1.2011	-1.212	NaN	NaN	NaN	NaN	NaN	NaN	Homo sapiens	0.0931648	0.845834	0.527569	-0.0301666	NaN	0	0.551448	0.407834		TN	TN	NaN	TN
O94788	3.64985	3.70545	3.761	3.7222	3.55485	3.54405	4.02705	4.0739	4.09045	3.9651	4.0471	4.0108	3.33885	3.2429	3.3076	3.27465	3.27195	3.283	Homo sapiens	0.210206	0.0983998	0.138407	0.0561333	0.522458	0.0199162	0.712115	0.0581498		TN	TN	TN	TN
P61221	3.23685	3.18805	3.3651	3.229	3.23385	3.04795	3.74715	3.7273	3.80935	3.7389	3.7342	3.7196	2.66725	2.6362	2.6305	2.57765	2.55435	2.6259	Homo sapiens	0.31359	0.0930681	0.297715	0.0303675	0.0705384	0.0586837	0.797308	0.0607065		TN	TN	TN	TN
Q9UG63	2.05335	2.01525	2.1414	2.094	1.96105	2.01725	3.16325	3.1832	3.11815	3.1027	3.0927	3.1795	1.91725	1.8284	1.8688	1.89225	1.85945	1.73	Homo sapiens	0.4406	0.0459	0.422492	0.0299002	0.472103	0.0442502	0.89002	0.0400168		TN	TN	TN	TN
Q9NUQ8	-2.69245	-2.63635	-2.5523	-3.004	-2.73345	-2.99935	0.39065	0.5167	0.633651	0.2033	0.401199	0.430199	-2.06845	-2.4568	-3.4215	-2.31975	-2.11835	-3.4819	Homo sapiens	0.0439868	0.285234	0.166842	0.168767	0.988572	-0.0089159	0.847764	0.148362		TN	TN	TN	TN
Q9UKV3	1.68375	1.67315	1.665	1.4528	1.48035	1.55895	2.42865	2.4259	2.57495	2.437	2.378	2.4757	1.34775	1.0931	1.1392	1.16995	1.03825	1.1711	Homo sapiens	0.00541988	0.176601	0.461318	0.0462672	0.497993	0.0669171	0.726554	0.0965951		TN	TN	TN	TN
P11310	1.29475	1.22755	1.0243	1.1791	1.11765	1.04685	2.17335	2.1485	2.12385	2.0933	2.0993	2.0969	-1.13865	-0.9058	-1.0296	-1.08875	-0.936049	-1.3008	Homo sapiens	0.493192	0.0676667	0.0224169	0.0520668	0.540124	0.0838499	0.920429	0.0678611		TN	TN	TN	TN
P55263	0.86595	0.830251	0.924601	0.6212	1.06825	0.745449	2.41765	2.5091	2.58085	2.3703	2.4483	2.4803	1.53025	1.3893	1.4865	1.49355	1.79835	1.4373	Homo sapiens	0.672366	0.0619675	0.292383	0.0695667	0.418849	-0.107717	0.981567	0.00793923		TN	TN	TN	TN
P05141	3.96535	3.97285	3.9314	4.0692	3.87915	3.94195	2.14445	2.1423	2.15455	2.2282	2.0773	2.1611	2.56155	2.4486	2.7275	2.60095	2.58925	2.6564	Homo sapiens	0.910023	-0.00689983	0.856743	-0.00843302	0.686403	-0.0363162	0.964977	-0.0172164		TN	TN	TN	TN
P12236	-0.0674496	-0.713349	-1.9297	-0.3621	-3.60875	-1.03055	4.97465	4.9854	5.02555	4.9845	4.9446	4.9705	0.719851	0.8491	0.759501	0.75475	0.875751	0.684701	Homo sapiens	0.536362	0.763634	0.213629	0.0286674	0.951073	0.00441647	0.846201	0.265573		TN	TN	TN	TN
P12236;P12235	-0.295151	-0.79915	-0.356199	-0.3753	-0.806149	-0.709051	NaN	NaN	NaN	NaN	NaN	NaN	NaN	NaN	NaN	NaN	NaN	NaN	Homo sapiens	0.514906	0.146667	NaN	0	NaN	0	0.514906	0.146667		TN	NaN	NaN	TN
P63104	6.22665	6.29665	6.2434	6.1534	6.00315	6.19775	5.43065	5.3956	5.43465	5.32	5.3726	5.4021	5.12215	5.0845	5.0832	5.08775	5.05545	4.9695	Homo sapiens	0.0928922	0.137467	0.109696	0.0554008	0.190709	0.0590506	0.727074	0.0839729		TN	TN	TN	TN
P52209	5.49985	5.48775	5.4923	5.4265	5.40135	5.42105	4.88115	4.9053	5.00995	4.8676	4.9176	4.9367	4.62035	4.7566	4.6773	4.56885	4.59425	4.6052	Homo sapiens	0.000791317	0.077	0.607151	0.024833	0.0804566	0.0953163	0.705195	0.0657164		TN	TN	TN	TN
Q15758	3.20405	3.31835	3.3151	3.24	3.15465	3.20075	2.43345	2.3992	2.43685	2.1874	2.2146	2.3291	2.59565	2.643	2.4481	2.64505	2.65545	2.5921	Homo sapiens	0.146987	0.0807002	0.0163504	0.179468	0.329664	-0.0686165	0.74575	0.0638504		TN	TN	TN	TN
P28288	-3.94895	-3.81245	-3.7604	-3.7782	-3.46455	-3.83435	-3.09305	-3.4474	-3.36685	-3.2549	-3.3031	-3.3841	NaN	NaN	NaN	NaN	NaN	NaN	Homo sapiens	0.311458	-0.148233	0.923632	0.0115999	NaN	0	0.689068	-0.0683166		TN	TN	NaN	TN
Q13541	-0.83055	-0.664451	-0.9052	-0.8331	-1.26605	-0.90725	-0.376049	-0.547999	-0.53365	-0.624001	-0.558901	-0.6546	-0.35025	-0.8349	-0.8351	-0.73795	-0.603551	-0.664701	Homo sapiens	0.252994	0.202067	0.110237	0.126601	0.97887	-0.00468286	0.303307	0.107995		TN	TN	TN	TN
O43707;P12814	4.15845	4.11645	4.1909	4.0922	3.93255	4.07385	NaN	NaN	NaN	NaN	NaN	NaN	NaN	NaN	NaN	NaN	NaN	NaN	Homo sapiens	0.0894508	0.122401	NaN	0	NaN	0	0.0894508	0.122401		TN	NaN	NaN	TN
P61163	-0.130449	-0.0949507	-0.428999	-0.0397997	-0.429549	-0.593851	1.03125	1.1587	1.20585	0.959101	1.0098	1.0273	-3.29325	-3.1868	-3.1235	-3.39455	-3.19655	-3.3683	Homo sapiens	0.524146	0.136267	0.0761627	0.1332	0.209609	0.118617	0.888204	0.129361		TN	TN	TN	TN
P61981	4.47155	4.38185	4.6649	4.3427	4.56235	4.53085	4.11365	4.1841	4.16135	4.0686	4.1284	4.1066	3.95225	3.9713	3.893	3.86295	3.85985	3.902	Homo sapiens	0.811888	0.0274668	0.128698	0.0518328	0.0785135	0.0639168	0.708085	0.0477388		TN	TN	TN	TN
P31947	4.84055	4.86775	4.6846	4.8548	4.62625	4.81665	3.15745	3.1745	3.16205	3.0998	3.1528	3.1665	NaN	NaN	NaN	NaN	NaN	NaN	Homo sapiens	0.744463	0.0317335	0.299566	0.0249666	NaN	0	0.95735	0.02835		TN	TN	NaN	TN
P27348	4.35015	4.38945	4.4548	4.3128	4.29155	4.31615	4.30055	4.3177	4.38435	4.2803	4.2655	4.3257	4.01495	3.8896	3.8974	3.90715	3.92525	3.8469	Homo sapiens	0.0440965	0.0912994	0.235471	0.0437005	0.433071	0.0408831	0.569592	0.0586277		TN	TN	TN	TN
P30153;P30154	2.99235	3.00885	3.0279	2.8728	2.81245	2.88715	NaN	NaN	NaN	NaN	NaN	NaN	NaN	NaN	NaN	NaN	NaN	NaN	Homo sapiens	0.00372412	0.152233	NaN	0	NaN	0	0.00372412	0.152233		TN	NaN	NaN	TN
P30153	3.59495	3.59765	3.587	3.5237	3.51975	3.51625	4.33775	4.376	4.37085	4.3031	4.2868	4.3461	3.47015	3.4909	3.4615	3.45795	3.32045	3.3881	Homo sapiens	4.49951e-05	0.0733004	0.0812775	0.0495332	0.103645	0.0853497	0.734082	0.0693944		TN	TN	TN	TN
P30154	0.92655	0.633451	0.7817	0.609099	0.65775	0.64645	1.71415	1.7227	1.74595	1.629	1.6451	1.7729	NaN	NaN	NaN	NaN	NaN	NaN	Homo sapiens	0.171688	0.1428	0.385462	0.0452665	NaN	0	0.773705	0.0940334		TN	TN	NaN	TN
P63151	0.40085	0.851951	0.555601	0.568099	0.334451	0.401949	1.36285	1.4543	1.55105	1.4041	1.2362	1.4047	1.05965	1.1344	1.1224	1.12715	1.08285	1.064	Homo sapiens	0.323929	0.167968	0.239744	0.107733	0.65957	0.0141503	0.61883	0.096617		TN	TN	TN	TN
P11171	1.20075	1.21395	1.1593	1.2518	1.12555	1.25615	2.74385	2.7299	2.74855	2.6097	2.6906	2.7057	-0.18605	-0.358099	-0.0515995	-0.209249	-0.26265	-0.241099	Homo sapiens	0.687836	-0.0198329	0.0761928	0.0721003	0.686649	0.0390832	0.95999	0.0304502		TN	TN	TN	TN
P08195	1.90495	1.88695	2.0488	1.7356	1.85955	1.81305	2.80735	2.749	2.77725	2.7172	2.6642	2.7926	2.09085	2.0685	1.9924	2.29545	2.07895	2.0825	Homo sapiens	0.0829617	0.144167	0.263077	0.0532004	0.259799	-0.101716	0.868847	0.0318837		TN	TN	TN	TN
Q96GX2	0.266451	-0.00344944	0.4256	0.3264	0.160649	0.114849	-2.57695	-2.6005	-2.71045	-2.9167	-2.6554	-2.5947	NaN	NaN	NaN	NaN	NaN	NaN	Homo sapiens	0.847334	0.0289011	0.433985	0.0929667	NaN	0	0.948366	0.0609339		TN	TN	NaN	TN
Q8NE71	1.76905	1.77265	1.7957	1.6749	1.63925	1.62665	2.13845	2.1132	2.21815	2.0833	2.1021	2.1822	0.0199509	-0.250799	-0.00659943	-0.196849	-0.27505	-0.1473	Homo sapiens	0.00137379	0.132201	0.480266	0.0340672	0.246621	0.12725	0.846248	0.0978394		TN	TN	TN	TN
Q9H4A4	0.84635	0.89775	0.9641	0.7991	0.802751	0.898748	3.08285	3.0201	3.15785	3.0284	3.0437	3.0333	2.14095	2.0561	2.0535	2.09905	2.20935	2.0633	Homo sapiens	0.216347	0.0692002	0.265732	0.0518004	0.484736	-0.0403833	0.953079	0.0268724		TN	TN	TN	TN
P39687	3.98245	3.96045	3.9768	3.8577	3.88065	3.92255	4.89625	4.8936	4.82025	4.8416	4.8026	4.8141	3.68135	3.5959	3.6404	3.71725	3.63055	3.6619	Homo sapiens	0.0127242	0.0862672	0.13916	0.0506001	0.434656	-0.0306826	0.891354	0.0353949		TN	TN	TN	TN
Q9BTT0	2.90885	2.75995	2.7621	2.7107	2.87455	2.72645	2.34875	2.2035	2.38645	2.1003	2.2647	2.121	0.218849	0.503401	-0.0856991	-0.41455	0.38555	0.00129986	Homo sapiens	0.609373	0.0397329	0.118216	0.150901	0.483306	0.221417	0.817866	0.13735		TN	TN	TN	TN
Q99873	2.63355	2.57025	2.6303	2.4618	2.52015	2.35345	3.01355	3.1345	3.14995	2.9773	3.0361	3.0208	2.17965	2.145	2.1034	2.07545	2.06245	2.0891	Homo sapiens	0.0349611	0.166234	0.132095	0.0879332	0.0454403	0.0670169	0.590635	0.107061		TN	TN	TN	TN
Q8IWZ3;O75179	0.16555	0.0223494	0.2432	0.0932989	0.0869493	0.0966492	NaN	NaN	NaN	NaN	NaN	NaN	NaN	NaN	NaN	NaN	NaN	NaN	Homo sapiens	0.4717	0.0514008	NaN	0	NaN	0	0.4717	0.0514008		TN	NaN	NaN	TN
O75179	-2.91495	-2.98535	-2.6249	-2.9393	-2.91685	-2.96075	-1.25385	-1.0997	-1.03555	-1.2341	-1.3992	-1.1461	NaN	NaN	NaN	NaN	NaN	NaN	Homo sapiens	0.430612	0.0972338	0.257003	0.130101	NaN	0	0.837601	0.113667		TN	TN	NaN	TN
P20073	1.32825	1.31065	1.2267	1.3414	1.34945	1.23725	2.83485	2.8593	2.93665	2.7732	2.7604	2.8231	1.99115	1.9717	1.96	1.86025	1.86525	1.9177	Homo sapiens	0.685609	-0.0208324	0.0648638	0.0913671	0.010434	0.0932163	0.864716	0.0545837		TN	TN	TN	TN
P27695	2.25515	2.22415	2.3326	2.1922	2.22235	2.14765	3.00385	2.9736	2.93045	2.889	2.797	2.9565	1.37315	1.1878	1.1276	1.36275	1.12135	1.1121	Homo sapiens	0.0989352	0.0832332	0.157162	0.0884666	0.794224	0.0307837	0.850875	0.0674945		TN	TN	TN	TN
P50995	2.99605	3.00555	3.1023	2.9848	2.99345	2.90045	2.99795	2.9965	3.06445	3.032	2.9685	3.1119	1.80605	1.7962	1.6425	1.86165	1.71685	1.6568	Homo sapiens	0.171199	0.0750672	0.724498	-0.0178331	0.970713	0.00314935	0.947368	0.0201278		TN	TN	TN	TN
P07355	4.95645	4.92775	4.9557	4.8553	4.83745	4.81835	NaN	NaN	NaN	NaN	NaN	NaN	5.39625	5.3709	5.2964	5.32775	5.33015	5.262	Homo sapiens	0.00153645	0.1096	NaN	0	0.26931	0.047883	0.58681	0.0787414		TN	NaN	TN	TN
P63010;Q10567	2.78905	2.65545	2.7318	2.5458	2.62135	2.61475	NaN	NaN	NaN	NaN	NaN	NaN	2.50845	2.5476	2.5481	2.48605	2.73765	2.5549	Homo sapiens	0.0449326	0.131466	NaN	0	0.487967	-0.0581503	0.54345	0.036658		TN	NaN	TN	TN
P63010	1.62065	1.56965	1.6441	1.4282	1.32375	1.45455	4.06615	4.1645	4.15895	4.0592	4.0269	4.0876	1.63825	1.7555	1.6864	1.66255	1.72795	1.6428	Homo sapiens	0.0100972	0.209299	0.119193	0.0719674	0.732858	0.0156164	0.86902	0.0989611		TN	TN	TN	TN
Q96CW1	1.12945	1.19635	1.1622	1.0391	1.17875	1.12675	2.27945	2.2803	2.22845	2.1806	2.1804	2.1799	0.470551	0.00550079	0.1108	0.323651	0.379149	0.247701	Homo sapiens	0.348904	0.0478004	0.00859703	0.0824331	0.452649	-0.121217	0.994169	0.00300556		TN	TN	TN	TN
O00203;Q13367	-2.95985	-3.61495	-3.1607	-3.196	-3.07155	-3.11475	NaN	NaN	NaN	NaN	NaN	NaN	NaN	NaN	NaN	NaN	NaN	NaN	Homo sapiens	0.582595	-0.117733	NaN	0	NaN	0	0.582595	-0.117733		TN	NaN	NaN	TN
P84077;P61204;P18085;P84085	2.39825	2.45135	2.4328	2.4877	2.49315	2.15845	NaN	NaN	NaN	NaN	NaN	NaN	NaN	NaN	NaN	NaN	NaN	NaN	Homo sapiens	0.691481	0.0477006	NaN	0	NaN	0	0.691481	0.0477006		TN	NaN	NaN	TN
P84077;P61204	3.31715	3.57265	3.3944	3.2971	3.27905	3.43115	3.16695	3.1687	3.23115	3.1402	3.1775	3.1686	NaN	NaN	NaN	NaN	NaN	NaN	Homo sapiens	0.36107	0.0923007	0.324789	0.0268339	NaN	0	0.462789	0.0595673		TN	TN	NaN	TN
P18085	-0.69195	-0.70605	-1.5767	-1.9758	-1.66395	-1.21715	3.19965	3.1328	3.26985	3.0949	3.1119	3.1561	0.533051	0.657001	0.5798	0.54185	0.66915	0.6512	Homo sapiens	0.161792	0.627401	0.140965	0.0798003	0.597468	-0.030783	0.810302	0.225473		TN	TN	TN	TN
P12814	1.18885	1.20015	1.2077	1.1697	1.17765	1.16835	2.67955	2.5598	2.67805	2.5996	2.5495	2.637	1.63355	1.7996	1.7835	1.78915	1.72995	1.6723	Homo sapiens	0.0120982	0.0270007	0.405143	0.0437673	0.899715	0.00841745	0.930004	0.0263952		TN	TN	TN	TN
P30837	-0.93395	-0.83945	-0.8543	-0.8024	-0.94295	-1.00705	-0.330549	-0.226901	-0.39955	-0.5746	-0.527399	-0.712301	NaN	NaN	NaN	NaN	NaN	NaN	Homo sapiens	0.569593	0.0415668	0.0187655	0.285767	NaN	0	0.299974	0.163667		TN	TN	NaN	TN
P04075	7.68055	7.72275	7.6846	7.6542	7.52375	7.62805	7.54075	7.583	7.62825	7.5363	7.5746	7.5561	7.60155	7.6701	7.6725	7.62715	7.61865	7.5999	Homo sapiens	0.0891669	0.0939671	0.362291	0.0283349	0.253304	0.0328175	0.0518569	0.0517065		TN	TN	TN	TN
P04075;P09972	3.41835	3.46905	3.5039	3.442	3.45575	3.38625	NaN	NaN	NaN	NaN	NaN	NaN	NaN	NaN	NaN	NaN	NaN	NaN	Homo sapiens	0.335323	0.0357669	NaN	0	NaN	0	0.335323	0.0357669		TN	NaN	NaN	TN
Q9H2P0	-3.30855	-3.61475	-3.3547	-3.6272	-3.59105	-3.87005	-0.50905	-0.519401	-0.35995	-0.479799	-0.579901	-0.568501	-1.64565	-1.5168	-1.6823	-1.69465	-1.72985	-1.7026	Homo sapiens	0.105247	0.2701	0.256624	0.0799332	0.140503	0.0941165	0.81782	0.14805		TN	TN	TN	TN
O95433	2.85505	2.89425	2.8668	2.8448	2.67455	2.79345	3.41595	3.4427	3.43635	3.3767	3.3553	3.4562	2.73805	2.7729	2.7515	2.71995	2.76625	2.6991	Homo sapiens	0.122396	0.1011	0.324764	0.0356007	0.312785	0.0257177	0.725254	0.0541395		TN	TN	TN	TN
Q13155	-1.75065	-1.89455	-3.3551	-0.826501	-0.20235	-0.622551	1.56105	1.602	1.54845	1.4435	1.5233	1.5622	1.36815	1.244	1.3288	1.22455	1.09595	1.1516	Homo sapiens	0.0306523	-1.78297	0.189192	0.0608336	0.0402571	0.156283	0.481106	-0.52195		NaN	TN	TN	TN
Q92667	-2.67655	-4.66835	-4.6418	-5.4139	-4.55315	-5.07825	-3.60995	-3.4847	-3.56085	-3.4917	-3.6278	-3.5671	NaN	NaN	NaN	NaN	NaN	NaN	Homo sapiens	0.221946	1.01953	0.856153	0.0103677	NaN	0	0.293289	0.514951		TN	TN	NaN	TN
P02768	1.95825	1.83475	1.9872	1.8649	1.88435	1.79655	2.03665	2.0725	2.03515	1.9881	2.0141	1.9583	2.76755	2.8702	2.9685	2.89585	2.92855	2.7862	Homo sapiens	0.22003	0.0781336	0.0387903	0.0612659	0.984948	-0.0014499	0.836729	0.0459832		TN	TN	TN	TN
P09972	3.41425	3.43155	3.8184	3.3616	3.31925	3.29355	2.44965	2.4634	2.52175	2.2898	2.3653	2.4686	1.44465	1.7895	1.8196	1.72795	1.47635	1.7563	Homo sapiens	0.159895	0.229934	0.139491	0.1037	0.845723	0.0310507	0.745584	0.121561		TN	TN	TN	TN
P28838	2.98295	2.93085	2.9298	2.8829	2.83225	2.90915	3.47135	3.5242	3.53985	3.4249	3.3588	3.4673	2.89255	3.0419	3.0289	2.98705	2.91475	2.8892	Homo sapiens	0.0628203	0.0731007	0.0660298	0.0947997	0.363207	0.0574497	0.562331	0.0751167		TN	TN	TN	TN
Q92688	5.38515	5.40575	5.3826	5.2867	5.17945	5.29205	3.87885	3.9566	3.82835	3.7734	3.847	3.8651	4.78275	4.766	4.8839	4.78665	4.83855	4.7566	Homo sapiens	0.0208076	0.138434	0.271763	0.0594343	0.719213	0.0169497	0.816751	0.0716059		TN	TN	TN	TN
P39687;Q92688	4.11605	4.03315	3.9352	3.9952	3.97065	3.96545	NaN	NaN	NaN	NaN	NaN	NaN	2.85235	2.7823	2.9013	2.80015	2.78295	2.7728	Homo sapiens	0.390665	0.0510333	NaN	0	0.165638	0.0600169	0.8857	0.0555251		TN	NaN	TN	TN
P02647	-0.375549	-0.11235	-0.242599	-0.325601	-0.147349	-0.693451	-0.561251	-0.522401	-0.283151	-0.743101	-0.796999	-0.3307	-0.675449	-1.7261	-1.0602	-1.05315	-1.78935	-1.616	Homo sapiens	0.459757	0.145301	0.381569	0.167999	0.430058	0.33225	0.406724	0.215183		TN	TN	TN	TN
O14561	2.61405	2.45955	2.3291	2.5355	2.28975	2.46165	1.03505	1.2174	1.28625	0.9195	1.223	1.1225	0.217449	-0.154299	-0.2463	0.127351	0.05445	0.0584993	Homo sapiens	0.74318	0.0386	0.477506	0.0912336	0.381646	-0.14115	0.994107	-0.0037721		TN	TN	TN	TN
O95394	0.384451	0.630349	0.690599	0.343801	0.411151	0.535349	1.10165	1.0622	1.12385	1.1303	0.971901	1.0662	-0.248051	-0.297998	-0.3197	-0.750249	-0.41335	-0.338099	Homo sapiens	0.273712	0.138366	0.466017	0.0397669	0.174303	0.211983	0.677738	0.130039		TN	TN	TN	TN
P14550	0.20035	-0.0898504	-0.0650005	-0.136901	-0.197749	-0.146851	1.49985	1.437	1.52595	1.3395	1.2325	1.4121	0.79785	0.7575	0.721001	0.709151	0.553451	0.6412	Homo sapiens	0.137388	0.175666	0.0524742	0.159566	0.0688005	0.124183	0.621735	0.153138		TN	TN	TN	TN
Q04828	1.49675	1.49155	1.4803	1.3241	1.40715	1.41585	3.60915	3.6545	3.74195	3.5977	3.6174	3.5782	1.43885	1.4687	1.4157	1.51715	1.37595	1.4846	Homo sapiens	0.0224479	0.107167	0.156146	0.0707671	0.709527	-0.0181494	0.919189	0.0532617		TN	TN	TN	TN
P16157	0.522949	0.60065	0.5464	0.2566	0.278451	0.373949	2.74605	2.7881	2.83605	2.7408	2.7268	2.8015	0.808849	0.627201	0.5249	0.535251	0.525849	0.5615	Homo sapiens	0.00404425	0.253666	0.385986	0.0337009	0.249147	0.112784	0.806279	0.133384		TN	TN	TN	TN
O43707	5.29155	5.29855	5.218	5.2195	5.17255	5.16865	6.54765	6.5799	6.63025	6.5205	6.5103	6.5535	4.27165	4.2259	4.2207	4.33465	4.17315	4.1937	Homo sapiens	0.0539148	0.0824671	0.101894	0.057834	0.921572	0.00558376	0.919861	0.0486283		TN	TN	TN	TN
Q16186	1.32615	1.36695	1.2822	1.4113	1.34775	1.33365	1.59025	1.5952	1.74205	1.6091	1.6386	1.6084	1.83895	1.871	1.7303	1.84575	1.73045	1.832	Homo sapiens	0.31627	-0.0391328	0.663687	0.0238005	0.857963	0.0106834	0.987661	-0.00154961		TN	TN	TN	TN
Q9Y4W6	-0.09165	-0.0297499	-0.105999	-0.406001	-0.466451	-0.377451	-0.404551	-0.1836	-0.05305	-0.117701	-0.149599	-0.1021	NaN	NaN	NaN	NaN	NaN	NaN	Homo sapiens	0.000633258	0.340835	0.430914	-0.0906003	NaN	0	0.183051	0.125117		TN	TN	NaN	TN
O95831	2.76645	2.81925	2.7391	2.7098	2.69695	2.67125	2.83175	2.7305	2.77055	2.7299	2.8009	2.7949	2.54785	2.4605	2.4307	2.47075	2.52205	2.4167	Homo sapiens	0.0344896	0.0822668	0.952299	0.00236766	0.842536	0.0098505	0.657999	0.031495		TN	TN	TN	TN
Q9ULX6	-1.49145	-1.46175	-1.6	-1.4616	-1.43955	-1.32705	1.09215	1.0449	0.939151	0.965599	0.9373	0.971498	-2.61065	-2.8447	-2.5354	-2.79565	-2.86905	-3.0271	Homo sapiens	0.141093	-0.108333	0.221103	0.0672677	0.113037	0.233684	0.935696	0.064206		TN	TN	TN	TN
Q03154	0.50485	0.549951	0.6775	0.5701	0.475551	0.51865	1.63345	1.6908	1.71945	1.5836	1.7133	1.6703	-2.02405	-2.3015	-2.4302	-2.43015	-2.36135	-2.4579	Homo sapiens	0.392483	0.0560001	0.607069	0.0255006	0.252688	0.16455	0.923815	0.0820168		TN	TN	TN	TN
O60678	-0.98245	-0.78375	-0.855499	-0.9993	-1.13805	-1.09165	-0.0996494	0.0370989	-0.0922499	-0.1593	-0.3181	-0.104101	-1.89365	-2.0999	-2.2987	-2.24015	-2.29395	-2.2435	Homo sapiens	0.0462976	0.202434	0.142343	0.142234	0.24299	0.161784	0.695879	0.168817		TN	TN	TN	TN
O14744	2.39105	2.34605	2.3534	2.2244	2.22205	2.19035	3.75345	3.8508	3.85395	3.7744	3.7888	3.7888	3.65295	3.7299	3.8295	3.69015	3.73355	3.7569	Homo sapiens	0.00103948	0.151233	0.348114	0.0354004	0.856058	0.0105836	0.853278	0.0657391		TN	TN	TN	TN
O95782	2.49625	2.29725	2.3369	2.2642	2.24285	2.18745	3.51945	3.5741	3.64695	3.5042	3.5153	3.4861	2.80405	2.8452	2.7724	2.81045	2.72855	2.648	Homo sapiens	0.0889759	0.145301	0.107716	0.0782998	0.202827	0.0782175	0.700133	0.100606		TN	TN	TN	TN
P62330	-1.34455	-1.61895	-1.4421	-1.7219	-1.62185	-1.61545	-1.50475	-1.4827	-1.46035	-1.4075	-1.4788	-1.7516	NaN	NaN	NaN	NaN	NaN	NaN	Homo sapiens	0.102307	0.184534	0.580928	0.0633672	NaN	0	0.0893898	0.12395		TN	TN	NaN	TN
O43681	0.298651	-0.0494509	-0.0251999	0.2618	0.0342493	-0.0613499	1.29575	1.2769	1.31605	1.2652	1.2181	1.2025	-1.55505	-1.4647	-1.4123	-1.52385	-1.47275	-1.4967	Homo sapiens	0.981876	-0.00356642	0.0370187	0.0676339	0.668332	0.0204166	0.96086	0.0281614		TN	TN	TN	TN
P08243	4.73075	4.55595	4.6434	4.5083	4.49735	4.49785	4.75325	4.7975	4.85605	4.7325	4.7237	4.7963	4.35425	4.4086	4.3628	4.35855	4.35735	4.3397	Homo sapiens	0.0482664	0.1422	0.242566	0.0514336	0.262956	0.0233501	0.419714	0.0723279		TN	TN	TN	TN
O15143	-0.475349	-0.83015	-0.5047	-0.6811	-0.567451	-0.693651	1.85285	1.7182	1.86625	1.9348	1.6844	1.7764	-1.32595	-1.2068	-1.2549	-1.26575	-1.11535	-1.2768	Homo sapiens	0.733629	0.0440009	0.880909	0.0139001	0.527161	-0.0432501	0.994182	0.00488366		TN	TN	TN	TN
P04083	5.72685	5.70405	5.7466	5.6095	5.60795	5.53495	6.00055	6.0222	6.02125	5.9544	5.9928	5.9559	5.64315	5.7503	5.7031	5.72815	5.68375	5.6636	Homo sapiens	0.00672911	0.1417	0.0310875	0.0469659	0.856513	0.00701745	0.412385	0.0652279		TN	TN	TN	TN
P07741	3.11475	3.02335	3.0196	2.986	3.00715	2.88855	2.37015	2.3777	2.50605	2.2987	2.3099	2.3585	3.45705	3.3764	3.2996	3.34555	3.34675	3.3643	Homo sapiens	0.12762	0.0920006	0.11591	0.0955995	0.608036	0.0254831	0.736202	0.0710278		TN	TN	TN	TN
Q92974	-0.91965	-0.77025	-0.9017	-0.878301	-0.74355	-1.02995	1.91865	1.94	2.04575	2.0082	1.8794	1.9496	1.16315	0.8186	0.9196	0.702151	0.69805	0.7093	Homo sapiens	0.843339	0.0200672	0.700236	0.0224005	0.0613411	0.263949	0.86342	0.102139		TN	TN	TN	TN
P08758	2.04435	2.07975	2.0533	1.9637	1.94425	1.94695	2.59545	2.5362	2.57915	2.5871	2.5601	2.5586	2.91605	2.9565	2.7283	2.62855	2.67075	2.8114	Homo sapiens	0.000928341	0.1075	0.937422	0.00166702	0.14173	0.163383	0.594785	0.0908502		TN	TN	TN	TN
P84085	-3.39375	-1.49985	-2.1553	-2.8323	-1.49605	-2.03215	0.62225	0.851899	0.794049	0.784	0.8099	0.8419	1.30925	1.432	1.4278	1.41405	1.37665	1.3195	Homo sapiens	0.75189	-0.229467	0.475157	-0.0558675	0.707852	0.0196174	0.914893	-0.0885723		TN	TN	TN	TN
Q8N6H7	-0.614849	-0.60815	-0.627299	-0.734799	-0.520749	-0.679651	0.741449	0.5608	0.672351	0.6406	0.596201	0.649399	-0.49675	-1.0169	-0.9126	-0.81125	-1.58015	-0.9176	Homo sapiens	0.683078	0.0283006	0.621399	0.0294666	0.365096	0.29425	0.746805	0.117339		TN	TN	TN	TN
Q8IWZ3	-2.86815	-2.91205	-2.8205	-2.8906	-3.04255	-3.31055	-0.16485	-0.238801	-0.15545	0.0102997	-0.2728	-0.112001	-3.07815	-2.8567	-2.8809	-2.78405	-3.01525	-2.8534	Homo sapiens	0.163051	0.214334	0.514345	-0.061533	0.608844	-0.0543496	0.960954	0.0328171		TN	TN	TN	TN
O60306	-0.401051	-0.341149	-0.4536	-0.503301	-0.559051	-0.650751	1.36095	1.2563	1.33915	1.1765	1.0428	1.2684	-3.28005	-3.4994	-3.8217	-3.57945	-3.90965	-3.3229	Homo sapiens	0.0328887	0.172434	0.0985512	0.156233	0.776551	0.0702836	0.895591	0.132984		TN	TN	TN	TN
Q8N6T3	-2.84275	-2.60295	-2.7186	-2.5409	-2.50055	-2.59245	-1.98005	-2.1356	-1.98975	-1.9101	-2.1442	-2.0587	-1.46965	-1.6673	-1.6775	-1.51615	-1.60035	-1.5763	Homo sapiens	0.0756858	-0.176799	0.977624	0.00253359	0.604019	-0.0405499	0.747917	-0.0716052		TN	TN	TN	TN
Q99856	-2.16995	-2.24165	-2.2452	-2.3565	-2.15345	-2.22525	0.346149	0.391799	0.28325	0.4023	0.086401	0.0650997	-0.658051	-0.8685	-1.0162	-0.97125	-0.843551	-1.0058	Homo sapiens	0.705243	0.0261335	0.241693	0.155799	0.465889	0.0926167	0.860457	0.0915165		TN	TN	TN	TN
Q9BPX5	-1.42815	-1.43965	-1.5044	-1.5348	-1.80375	-1.58755	-0.917351	-1.0039	-1.19945	-0.719101	-0.979	-1.2045	NaN	NaN	NaN	NaN	NaN	NaN	Homo sapiens	0.097315	0.184634	0.679001	-0.0726999	NaN	0	0.780568	0.0559672		TN	TN	NaN	TN
P59998	0.49575	0.640149	0.542601	0.528899	0.665351	0.561749	-0.519249	-0.511401	-0.631049	-0.294001	-0.4492	-0.556101	0.0954494	-0.0310993	0.168701	0.11435	-0.0636511	0.151	Homo sapiens	0.684883	-0.0258328	0.229841	-0.120799	0.911511	0.0104507	0.840331	-0.0453938		TN	TN	TN	TN
Q9UBL3	-0.94585	-0.535451	-0.5224	-0.635301	-0.52035	-0.714951	0.38175	0.4927	0.44765	0.289299	0.440901	0.427099	-0.864349	-1.0545	-0.7694	-1.30235	-1.52135	-1.4155	Homo sapiens	0.782207	-0.0443665	0.398235	0.0549335	0.00790667	0.516984	0.608743	0.17585		TN	TN	TN	TN
Q10567	1.10565	1.07415	1.0908	0.8289	0.95165	1.05185	1.22965	1.2585	1.29275	1.2305	1.2701	1.2548	-0.31885	-0.233599	-0.3176	0.842851	-0.350551	-0.46	Homo sapiens	0.088285	0.146066	0.713684	0.00850105	0.511769	-0.300783	0.885012	-0.0487385		TN	TN	TN	TN
O43747	-1.58585	-1.35765	-1.5958	-1.2578	-1.19995	-1.53005	0.727251	0.7646	0.780049	0.703899	0.681499	0.771099	0.0232506	1.5127	0.1206	0.12465	1.50805	0.8245	Homo sapiens	0.224559	-0.183833	0.284458	0.0384674	0.691462	-0.266883	0.801149	-0.137416		TN	TN	TN	TN
P02656	-0.75715	-0.707351	-0.680699	-0.9596	-0.672151	-0.77635	-1.77405	-1.8187	-2.06175	-2.0462	-1.6739	-1.9638	NaN	NaN	NaN	NaN	NaN	NaN	Homo sapiens	0.370562	0.0876338	0.949006	0.00980059	NaN	0	0.896648	0.0487172		TN	TN	NaN	TN
O14497	-0.90925	-0.80745	-0.643499	-0.9528	-1.01815	-0.81205	1.05045	1.1377	1.04985	1.1706	0.972799	1.1548	-1.31805	-1.3252	-1.4035	-1.27105	-1.24115	-1.3436	Homo sapiens	0.225495	0.140933	0.788179	-0.0200659	0.194796	-0.0636498	0.971376	0.0190725		TN	TN	TN	TN
P40616	-0.79045	-0.93275	-1.0838	-1.0178	-1.12685	-0.754351	-2.14115	-1.9397	-1.89855	-2.1274	-2.2067	-2.1117	-1.34425	-1.0175	-0.9863	-1.22945	-1.21175	-1.158	Homo sapiens	0.836507	0.0306673	0.125687	0.155467	0.512023	0.083717	0.723974	0.0899503		TN	TN	TN	TN
P61160	2.58285	2.60145	2.546	2.4887	2.42745	2.46845	1.81835	1.8219	1.75275	1.7089	1.7356	1.6427	1.44135	1.5007	1.3565	1.58195	1.52825	1.2885	Homo sapiens	0.00901185	0.115233	0.04581	0.101934	0.753958	-0.0333834	0.791765	0.0612613		TN	TN	TN	TN
Q9BZZ5	-0.150949	-0.27455	-0.0235004	-0.479501	-0.26785	-0.58695	1.96735	1.912	1.93115	1.8611	1.8692	1.8678	-0.393351	-0.1891	-0.1031	-0.156549	-0.40425	-0.3896	Homo sapiens	0.0674461	0.2951	0.012529	0.0708001	0.494831	0.0882826	0.773946	0.151394		TN	TN	TN	TN
Q9Y2Y0	-5.47015	-4.40415	-4.4464	-4.9134	-5.07065	-4.18795	-1.97165	-2.0778	-2.23555	-2.4531	-2.0323	-1.9407	0.0673504	-1.4255	-0.0522995	-0.561349	-2.17025	-0.335599	Homo sapiens	0.916112	-0.049566	0.801852	0.0470333	0.502557	0.55225	0.83613	0.183239		TN	TN	TN	TN
P61158	2.41795	2.48625	2.4056	2.3334	2.31435	2.30975	2.53065	2.6409	2.65545	2.4553	2.4527	2.58	0.95155	0.9223	0.894701	0.804851	0.75925	0.949201	Homo sapiens	0.0108335	0.117434	0.121265	0.113001	0.226317	0.0850833	0.783342	0.105173		TN	TN	TN	TN
O15145	-2.63405	-2.73545	-2.7865	-3.3311	-2.82295	-2.88945	0.87335	0.702399	0.78155	0.812201	0.8869	0.7493	NaN	NaN	NaN	NaN	NaN	NaN	Homo sapiens	0.148629	0.295834	0.65704	-0.0303669	NaN	0	0.911441	0.132734		TN	TN	NaN	TN
Q9Y294;Q9NVP2	0.302349	0.28275	0.5355	0.3184	0.33665	0.432449	NaN	NaN	NaN	NaN	NaN	NaN	NaN	NaN	NaN	NaN	NaN	NaN	Homo sapiens	0.906854	0.0110331	NaN	0	NaN	0	0.906854	0.0110331		TN	NaN	NaN	TN
Q9NVI7	1.60145	1.55425	1.4482	1.4287	1.22205	1.31875	2.54825	2.6426	2.68465	2.5563	2.5547	2.5322	0.930349	0.930801	1.0221	0.899451	0.86885	0.961101	Homo sapiens	0.0477507	0.211467	0.132467	0.0774333	0.277424	0.0512832	0.748416	0.113394		TN	TN	TN	TN
P05023	1.82845	1.89235	1.921	1.8315	1.80225	1.75555	NaN	NaN	NaN	NaN	NaN	NaN	3.16485	3.1919	3.0583	3.05975	3.32425	3.0863	Homo sapiens	0.074957	0.0841665	NaN	0	0.853387	-0.018417	0.93867	0.0328747		TN	NaN	TN	TN
O75947	1.18485	1.17555	1.2306	1.2211	1.19265	1.17015	1.76025	1.7635	1.76595	1.6328	1.7491	1.7256	1.47205	1.4228	1.3812	1.36095	1.33305	1.979	Homo sapiens	0.92131	0.00236734	0.162677	0.0607338	0.567153	-0.132318	0.859184	-0.0230721		TN	TN	TN	TN
P00846	-1.30665	-1.62835	-1.4321	-1.4709	-1.43015	-3.77415	-0.43005	-0.384601	-0.388749	-0.6215	-0.497101	-0.337301	NaN	NaN	NaN	NaN	NaN	NaN	Homo sapiens	0.37994	0.769367	0.370599	0.0841675	NaN	0	0.474696	0.426767		TN	TN	NaN	TN
O00154	1.04085	0.92155	0.897301	0.6715	0.85945	0.630548	2.61955	2.7361	2.70395	2.6381	2.706	2.7453	2.46705	1.9101	2.4066	2.11895	2.18085	2.0764	Homo sapiens	0.0490731	0.232734	0.842233	-0.0099322	0.490212	0.135851	0.767186	0.119551		TN	TN	TN	TN
P30049	1.32575	1.47555	1.6157	1.46	1.45365	1.44055	1.25415	1.3521	1.36525	1.3099	1.3238	1.2095	0.16725	0.275501	0.0494003	0.288251	-0.320149	0.4075	Homo sapiens	0.815285	0.0209335	0.442666	0.0427666	0.876498	0.0388498	0.911446	0.0341833		TN	TN	TN	TN
P48047	2.21755	2.16795	2.1357	2.0331	2.11145	1.97505	2.89475	2.9365	2.88805	2.7793	2.7598	2.8499	2.93055	3.0179	3.1931	3.25115	3.13795	3.2431	Homo sapiens	0.0440467	0.133868	0.0244669	0.1101	0.127901	-0.16355	0.904704	0.0268057		TN	TN	TN	TN
Q8WWM7	1.25635	1.47555	1.131	1.2566	1.22025	1.26105	2.54995	2.6032	2.61165	2.6164	2.5474	2.5393	2.35665	2.3894	2.3484	2.41645	2.46015	2.44	Homo sapiens	0.702499	0.041667	0.545384	0.0205669	0.0140968	-0.0740506	0.989421	-0.00393889		TN	TN	TN	TN
Q99700	-2.58595	-2.82725	-2.7528	-2.8759	-2.84165	-2.62775	0.60095	0.633201	0.694751	0.430099	0.370001	0.5688	NaN	NaN	NaN	NaN	NaN	NaN	Homo sapiens	0.601119	0.0597668	0.0453411	0.186667	NaN	0	0.908533	0.123217		TN	TN	NaN	TN
Q9BXK5	-1.04025	-1.19065	-1.4382	-1.4529	-1.20605	-1.50855	NaN	-0.882501	NaN	NaN	NaN	NaN	NaN	NaN	NaN	NaN	NaN	NaN	Homo sapiens	0.326356	0.166134	1	NaN	NaN	0	0.177234	0.251267		TN	TN	NaN	TN
Q99933	-2.17935	-2.19355	-2.5413	-2.478	-2.43535	-2.45405	NaN	NaN	NaN	NaN	NaN	NaN	NaN	NaN	NaN	NaN	NaN	NaN	Homo sapiens	0.273093	0.151067	NaN	0	NaN	0	0.273093	0.151067		TN	NaN	NaN	TN
P46379	2.45645	2.39125	2.3224	2.2862	2.19135	2.26125	2.12985	2.1114	2.17775	2.0894	2.0721	2.1131	1.24955	1.1942	0.9881	1.15005	1.07925	1.0175	Homo sapiens	0.0401243	0.143767	0.105246	0.0481339	0.523234	0.0616833	0.754152	0.084528		TN	TN	TN	TN
P25705	5.63915	5.67355	5.6565	5.5425	5.49995	5.54015	5.88875	5.832	5.86985	5.8221	5.7628	5.8212	5.39375	5.5159	5.456	5.41695	5.46105	5.4275	Homo sapiens	0.00162716	0.128867	0.0753275	0.0615012	0.622895	0.0200497	0.404354	0.0701394		TN	TN	TN	TN
Q9NVJ2;Q96BM9	0.17495	0.22885	0.0890007	0.1408	-0.0201502	0.0172501	NaN	NaN	NaN	NaN	NaN	NaN	NaN	NaN	NaN	NaN	NaN	NaN	Homo sapiens	0.135601	0.1183	NaN	0	NaN	0	0.135601	0.1183		TN	NaN	NaN	TN
Q9NVJ2	-1.82835	-1.52655	-1.4456	-1.8432	-1.96275	-1.71835	1.22525	1.2422	1.23065	1.0469	1.0751	1.0093	-0.0926495	-0.0198002	0.0360012	-0.0128489	-0.199349	0.049201	Homo sapiens	0.151113	0.241267	0.000661174	0.188934	0.747007	0.0288496	0.798294	0.153017		TN	TN	TN	TN
O15144	-0.14035	-0.20515	-0.275	-0.382001	-0.11325	-0.239651	1.65395	1.6652	1.76395	1.7479	1.7063	1.6918	0.57925	0.6052	0.6985	0.78435	0.708249	0.750501	Homo sapiens	0.683178	0.0381339	0.617416	-0.0209668	0.0471983	-0.12005	0.932025	-0.0342943		TN	TN	TN	TN
P54709	0.64065	0.541049	0.6418	0.558999	0.54885	0.62805	1.25835	1.046	1.26515	1.0353	1.1196	1.1499	-0.38685	-0.4571	-0.629099	-0.575749	-0.55565	-0.717401	Homo sapiens	0.521838	0.0291999	0.330325	0.0882339	0.228349	0.12525	0.823063	0.0808947		TN	TN	TN	TN
Q9NT62	-1.76695	-1.82755	-1.7366	-1.795	-1.66195	-1.95365	0.514151	0.455699	0.572249	0.447199	0.619301	0.532598	-0.70965	-0.507599	-0.7365	-0.32875	-0.775651	-0.3681	Homo sapiens	0.779403	0.0265004	0.767347	-0.0189997	0.373023	-0.160416	0.91609	-0.0509718		TN	TN	TN	TN
P18859	-0.24365	-0.146251	-0.3535	-0.513501	-0.29235	-0.323051	1.52575	1.5213	1.57675	1.5652	1.3851	1.6548	-0.97735	-1.0728	-1.2431	-1.15175	-1.16845	-1.2517	Homo sapiens	0.2328	0.1285	0.942538	0.00623449	0.329054	0.0928837	0.894348	0.0758728		TN	TN	TN	TN
P36542	2.90275	2.88515	2.8641	2.8369	2.82105	2.74005	3.14825	3.2119	3.19415	3.1631	3.1931	3.265	2.75235	2.9112	3.6072	2.90145	2.84965	3.5316	Homo sapiens	0.0572601	0.0846669	0.565955	-0.0222994	0.991266	-0.00398286	0.878138	0.0194615		TN	TN	TN	TN
P56134	0.178749	0.25295	0.275301	0.1804	0.0182505	0.27985	0.555851	0.5526	0.62955	0.415501	0.4543	0.603699	0.552851	0.614901	0.5944	0.538651	0.54905	0.589601	Homo sapiens	0.40361	0.0761665	0.231972	0.0881672	0.303465	0.0282831	0.485856	0.0642056		TN	TN	TN	TN
Q9UBB4	-0.153049	-0.102851	-0.231899	-0.0679007	-0.275451	-0.237452	0.381849	0.3283	0.35295	0.0650005	0.2586	0.162899	-2.48005	-2.3815	-2.3495	-2.66775	-2.60205	-2.6788	Homo sapiens	0.696913	0.0310011	0.029536	0.1922	0.00591282	0.245851	0.801823	0.15635		TN	TN	TN	TN
P53004	2.01655	1.82005	1.9478	1.8398	1.79565	1.85825	1.72585	1.7571	1.76265	1.5652	1.5764	1.6783	1.45395	1.6417	1.6778	1.32165	1.43915	1.6155	Homo sapiens	0.184441	0.0969006	0.0198061	0.141901	0.29525	0.132384	0.151075	0.123729		TN	TN	TN	TN
P24539	1.26905	1.24285	1.4662	1.1947	1.15645	1.19455	2.00395	2.103	2.01385	1.9241	1.9622	1.978	0.0332508	0.546501	0.2232	0.10995	0.208449	0.496501	Homo sapiens	0.114509	0.144134	0.0727379	0.0855007	0.984235	-0.00398286	0.836735	0.0752174		TN	TN	TN	TN
O00244	0.348749	0.206651	-0.0429993	0.4217	0.194949	0.141748	0.54265	0.3198	0.51965	0.2384	0.3263	0.3272	NaN	NaN	NaN	NaN	NaN	NaN	Homo sapiens	0.597308	-0.0819991	0.0999964	0.163401	NaN	0	0.686186	0.0407008		TN	TN	NaN	TN
O75964	0.29565	0.260249	0.1271	0.171399	0.19535	0.318748	0.652851	0.7018	0.645949	0.5996	0.689501	0.649799	1.58755	1.6115	1.5949	1.55005	1.58295	1.4314	Homo sapiens	0.990909	-0.000832558	0.548161	0.0205669	0.175688	0.0765168	0.90982	0.0320837		TN	TN	TN	TN
O14965	-2.49875	-2.42975	-2.4722	-2.6541	-2.69755	-2.83315	NaN	-2.8744	-2.78765	-2.9497	-2.8478	-2.8848	NaN	NaN	NaN	NaN	NaN	NaN	Homo sapiens	0.0104804	0.261367	0.298149	0.0630744	NaN	0	0.0700356	0.198633		TN	TN	NaN	TN
P56211	-1.03745	-1.28795	-0.9731	-1.3455	-1.50945	-1.17805	-1.78925	NaN	NaN	-1.8015	NaN	NaN	NaN	NaN	NaN	NaN	NaN	NaN	Homo sapiens	0.145201	0.244834	1	0.0122509	NaN	0	0.444199	0.186688		TN	TN	NaN	TN
P06576	5.95315	5.99805	6.0178	5.8864	5.88825	5.86815	6.13865	6.1693	6.23575	6.0596	6.0927	6.1021	5.39095	5.3598	5.3326	5.29215	5.29435	5.2325	Homo sapiens	0.0057315	0.108734	0.0373349	0.0964336	0.0287448	0.0881166	0.582621	0.0977614		TN	TN	TN	TN
Q9P287	1.82875	1.75265	1.7567	1.6883	1.65335	1.74845	1.86905	1.9427	1.97685	2.1538	1.9511	1.9896	0.0589504	-0.0904999	-0.0443993	-0.0373487	-0.21705	-0.0609007	Homo sapiens	0.0902663	0.0826674	0.217954	-0.101966	0.327803	0.0797834	0.965421	0.0201617		TN	TN	TN	TN
P55957	-1.08455	-1.26335	-1.209	-1.477	-1.34695	-1.29565	0.81385	0.754399	0.81425	0.645399	0.6066	0.741798	-0.339451	0.000699997	-0.605101	0.222251	-0.36815	0.0231009	Homo sapiens	0.0681063	0.187567	0.0445871	0.129567	0.329289	-0.273685	0.972964	0.0144832		TN	TN	TN	TN
Q9NYF8	0.154751	0.18625	0.3578	0.2035	0.0950499	0.0755501	3.27615	3.2716	3.42375	3.2594	3.2751	3.2459	1.68725	1.8453	1.7666	1.78315	1.56265	1.7674	Homo sapiens	0.220423	0.108233	0.277201	0.0637004	0.503497	0.0619834	0.904026	0.0779724		TN	TN	TN	TN
Q14692	-0.25235	-0.204049	-0.059	-0.279201	-0.28085	-0.240051	2.25925	2.291	2.32205	2.2416	2.1794	2.2394	0.567051	0.3123	0.272701	0.33615	0.20795	0.3357	Homo sapiens	0.186581	0.0949011	0.0606965	0.0706336	0.422291	0.0907507	0.874219	0.0854284		TN	TN	TN	TN
Q13867	1.98035	2.08445	1.9744	1.9036	1.89705	1.89915	2.87385	2.8812	2.99305	2.8236	2.834	2.8202	1.59075	1.7202	1.6312	1.66045	1.74015	1.6823	Homo sapiens	0.0341361	0.113134	0.0808897	0.0901	0.356249	-0.046916	0.842089	0.052106		TN	TN	TN	TN
Q96K17	1.35315	1.35035	1.2494	1.2219	1.14615	1.26545	1.43425	1.3093	1.49735	1.3323	1.2305	1.3272	-1.45015	-1.4176	-1.3595	-1.69415	-1.61955	-1.5572	Homo sapiens	0.094466	0.106467	0.14359	0.116967	0.0107966	0.214551	0.82952	0.145995		TN	TN	TN	TN
P20290	3.83615	3.93325	3.9475	3.7916	3.85325	3.77595	3.09695	3.1543	3.17835	2.9509	3.3953	3.2284	2.39155	2.567	2.5227	2.80415	2.55855	2.4664	Homo sapiens	0.0794659	0.0986999	0.732475	-0.0483329	0.365615	-0.115949	0.937015	-0.0218608		TN	TN	TN	TN
Q6UB35	-3.75465	-4.08365	-3.9103	-3.9829	-3.99725	-3.88535	2.62415	2.2676	2.68765	2.2528	2.4719	2.4201	-4.35625	-3.9463	-4.0676	-4.06485	-4.19005	-4.2289	Homo sapiens	0.720095	0.0389671	0.378692	0.144866	0.787238	0.0378834	0.962131	0.0739056		TN	TN	TN	TN
O95861	-0.86145	-0.80945	-0.8859	-1.1053	-0.58385	-1.03975	0.706751	0.725699	0.62515	0.5273	0.5595	0.605299	-0.0205498	1.79	-0.275999	-0.24665	-0.21305	-0.167899	Homo sapiens	0.74638	0.057367	0.0333905	0.121834	0.338323	0.707017	0.443958	0.295406		TN	TN	TN	TN
Q7L1Q6	-0.52445	-0.26695	-0.663099	-0.7081	-0.82555	-0.13665	1.27655	1.1742	1.32705	1.1945	1.1706	1.2496	2.13955	2.3153	2.2469	2.30935	2.30775	2.2033	Homo sapiens	0.7814	0.0719337	0.343819	0.0543664	0.558384	-0.0395498	0.960699	0.0289168		TN	TN	TN	TN
Q99622	-1.75885	-2.23565	-2.0787	-1.625	-2.00235	-1.62535	-3.04435	-3.0168	-2.75685	-3.1285	-2.8434	-2.7375	NaN	NaN	NaN	NaN	NaN	NaN	Homo sapiens	0.220189	-0.2735	0.819272	-0.0362002	NaN	0	0.664051	-0.15485		TN	TN	NaN	TN
Q14137	-0.25115	0.13625	0.059	-0.0929995	-0.0248499	0.123749	2.06235	2.1723	2.25775	2.0794	2.1342	2.1478	0.57255	0.5415	0.500999	0.359551	0.558549	0.499301	Homo sapiens	0.885746	-0.0205997	0.509017	0.0436675	0.351446	0.0658827	0.949507	0.0296502		TN	TN	TN	TN
Q5VW32	-0.71245	-0.72755	-0.9262	-0.839301	-0.83365	-1.00455	-0.14715	-0.2566	-0.14675	-0.1912	-0.148001	-0.281101	-0.438749	-0.345299	-0.4153	-0.32985	-0.50125	-0.431899	Homo sapiens	0.307459	0.103767	0.686606	0.0232671	0.729265	0.021217	0.726452	0.0494172		TN	TN	TN	TN
Q06187	-2.53095	-2.10945	-2.2632	-2.2018	-2.48325	-2.58365	0.143551	-0.745999	-0.71835	-0.939501	-1.1668	-1.4334	-2.95785	-2.5387	-4.3553	-4.54445	-4.44165	-3.6969	Homo sapiens	0.508943	0.1217	0.0852013	0.739634	0.197136	0.943717	0.362361	0.601684		TN	TN	TN	TN
P11586	2.87925	2.93875	2.8834	2.8258	2.76675	2.81245	3.64635	3.7067	3.76265	3.6358	3.6421	3.6935	2.91025	2.9521	2.8999	2.89115	2.88005	2.9689	Homo sapiens	0.0196356	0.098801	0.276761	0.0481014	0.829802	0.00738366	0.789343	0.0514287		TN	TN	TN	TN
P11586;Q6UB35	-0.67205	-0.61325	-0.8755	-0.8709	-0.86495	-0.91785	NaN	NaN	NaN	NaN	NaN	NaN	NaN	NaN	NaN	NaN	NaN	NaN	Homo sapiens	0.113037	0.1643	NaN	0	NaN	0	0.113037	0.1643		TN	NaN	NaN	TN
O43852	3.37375	3.33985	3.2493	3.2726	3.32535	3.25775	3.21845	3.1909	3.28375	3.0989	3.1333	3.1324	2.40395	2.3344	2.3333	2.20445	2.28135	2.3005	Homo sapiens	0.447121	0.0357339	0.0212329	0.1095	0.064303	0.0951166	0.722486	0.0801169		TN	TN	TN	TN
P27824	-2.35555	-1.31835	-2.5918	-2.8739	-2.56925	-2.59495	0.36665	0.3567	0.49145	0.3915	0.301701	0.341299	-2.16405	-2.3205	-2.345	-2.00945	-2.34165	-1.9455	Homo sapiens	0.216603	0.590801	0.300176	0.0600999	0.259254	-0.177649	0.81003	0.157751		TN	TN	TN	TN
Q01518	5.02435	5.01835	5.0921	5.0217	4.94595	4.99655	4.91885	4.8858	4.96185	4.8498	4.8523	4.9276	4.23335	4.3422	4.3314	4.28415	4.29645	4.2647	Homo sapiens	0.154924	0.0568666	0.247545	0.0456003	0.597044	0.0205501	0.800653	0.0410057		TN	TN	TN	TN
P30043	3.92655	4.08565	4.0137	4.0573	3.83175	4.01215	4.45275	4.4515	4.49775	4.4232	4.3978	4.4375	4.39725	4.4674	4.3635	4.32315	4.34555	4.347	Homo sapiens	0.642206	0.0415672	0.066797	0.0478325	0.0882402	0.070817	0.613301	0.0534055		TN	TN	TN	TN
Q5VTR2	-2.86655	-3.30375	-2.8047	-2.9461	-2.78315	-2.77545	-1.32575	-1.4725	-1.33015	-1.8323	-1.3347	-1.7482	NaN	NaN	NaN	NaN	NaN	NaN	Homo sapiens	0.400061	-0.156767	0.178979	0.262267	NaN	0	0.911229	0.0527501		TN	TN	NaN	TN
Q07021	4.33275	4.32665	4.3296	4.2348	4.26875	4.13615	3.77955	3.7563	3.81645	3.5889	3.6945	3.6895	3.01985	2.9962	2.9079	2.95425	2.92395	3.0068	Homo sapiens	0.043032	0.116434	0.0306016	0.126467	0.771557	0.012983	0.754539	0.0852945		TN	TN	TN	TN
P17655	0.21475	0.0894499	0.210501	0.0908003	0.125649	0.150749	1.41515	1.5605	1.53545	1.3365	1.4072	1.4802	0.59885	0.565701	0.3472	0.620751	0.77315	0.465001	Homo sapiens	0.332183	0.0491673	0.192234	0.0957336	0.385665	-0.115717	0.972421	0.0097279		TN	TN	TN	TN
Q86VP6	3.68525	3.56475	3.6356	3.539	3.55955	3.45395	3.50865	3.5304	3.60635	3.4363	3.4279	3.553	2.78705	2.9028	2.8396	2.86225	2.78215	2.7757	Homo sapiens	0.0800935	0.111033	0.203333	0.076067	0.449475	0.0364504	0.66925	0.0745169		TN	TN	TN	TN
Q14444	2.53015	2.61555	2.5429	2.5149	2.48795	2.50075	4.00585	3.9154	3.96385	3.9112	3.8575	3.9415	3.44335	3.1784	3.4818	3.45545	2.95195	3.2038	Homo sapiens	0.0900902	0.0616668	0.179346	0.0583007	0.398605	0.164116	0.749152	0.0946946		TN	TN	TN	TN
P41223	-0.609751	-0.79535	-0.356899	-0.848201	-0.76095	-0.855251	1.53635	1.5718	1.59265	1.4704	1.351	1.4373	0.960251	1.0125	0.6411	0.92785	0.93905	0.906701	Homo sapiens	0.147557	0.234134	0.0197873	0.147367	0.671241	-0.0532497	0.818059	0.109417		TN	TN	TN	TN
Q6PJG6	-3.12585	-3.59725	-3.5462	-3.5981	-3.36265	-3.86345	-0.320351	-0.236701	-0.33495	-0.381201	-0.258699	-0.5021	-3.01675	-2.5372	-2.5684	-3.22915	-2.86325	-3.1532	Homo sapiens	0.423949	0.184967	0.338034	0.0833327	0.121311	0.374417	0.761252	0.214239		TN	TN	TN	TN
Q9Y6E2	-0.340549	-0.295051	-0.292799	-1.0942	-0.569551	-0.286951	2.92275	2.9601	2.97615	3.0371	2.9574	2.9437	2.03955	2.1969	2.4018	2.01985	2.16685	2.4038	Homo sapiens	0.223875	0.340768	0.470274	-0.0263996	0.922313	0.0159171	0.884319	0.110095		TN	TN	TN	TN
P05937	1.91125	1.84525	1.8492	1.6899	1.78125	1.78245	1.35385	1.4513	1.43895	1.3611	1.3204	1.4085	0.81415	0.990501	0.9328	0.96005	0.95585	0.897901	Homo sapiens	0.0348169	0.117366	0.266683	0.0513674	0.671185	-0.0254494	0.797033	0.0477615		TN	TN	TN	TN
P47756	2.43375	2.50015	2.432	2.3931	2.37645	2.39825	3.67475	3.7095	3.71755	3.6251	3.6675	3.6735	3.61445	3.5617	3.4324	3.51985	3.44975	3.4388	Homo sapiens	0.0475869	0.066034	0.0877323	0.0452334	0.326663	0.0667168	0.833896	0.0593281		TN	TN	TN	TN
P54687	1.37285	1.32425	1.2964	1.3419	1.21625	1.12895	1.47595	1.4742	1.53145	1.3551	1.4008	1.4252	1.43445	1.4894	1.4131	1.45745	1.38915	1.5881	Homo sapiens	0.195121	0.102134	0.0228188	0.100166	0.630383	-0.0325823	0.289949	0.0565726		TN	TN	TN	TN
Q8TDN6	0.855249	0.83775	0.8116	0.702001	0.70745	0.663349	3.38545	3.4038	3.37585	3.2949	3.244	3.2831	1.92845	2.0896	2.0306	1.99845	2.30115	1.9544	Homo sapiens	0.0015651	0.143933	0.0027911	0.114367	0.595116	-0.06845	0.905725	0.0632835		TN	TN	TN	TN
O75531	3.08315	2.98915	3.1962	2.979	2.99455	3.13255	3.35755	3.3496	3.42735	3.2624	3.2365	3.2963	2.72185	2.7281	2.6225	2.78435	2.69925	2.7627	Homo sapiens	0.521948	0.0541341	0.0199534	0.1131	0.246129	-0.0579507	0.778576	0.0364278		TN	TN	TN	TN
O95816	2.49835	2.32855	2.4191	2.3399	2.40335	2.31095	1.95095	1.9833	2.00135	1.885	1.9456	1.9527	1.40125	1.6162	1.3627	1.87265	1.52895	1.4689	Homo sapiens	0.318291	0.0639334	0.123164	0.0507666	0.332696	-0.16345	0.929134	-0.01625		TN	TN	TN	TN
Q9H3K6	0.460751	0.556451	0.4597	0.3702	0.435149	0.243149	1.23215	1.426	1.59285	1.2491	1.3931	1.3609	-0.0988503	-0.1325	-0.185699	-0.0690489	-0.179049	-0.0276003	Homo sapiens	0.0925127	0.142801	0.505102	0.082634	0.41432	-0.0471169	0.851127	0.0594393		TN	TN	TN	TN
P07339	0.717251	0.72165	0.6513	0.593801	0.809649	0.58165	1.13525	1.1523	1.36475	1.0936	1.032	1.171	0.0612507	0.1045	-0.0137997	0.0387506	-0.103351	0.0577002	Homo sapiens	0.674562	0.0350339	0.231232	0.118567	0.437509	0.0529502	0.773837	0.0688504		TN	TN	TN	TN
Q6NZI2	-0.70895	-0.86785	-0.9474	-0.8355	-0.67415	-0.968651	2.31015	2.0936	2.06725	1.9061	1.7731	1.9778	-1.27495	-1.5909	-1.5823	-1.77915	-1.20905	-1.4097	Homo sapiens	0.896366	-0.0153001	0.0497557	0.271334	0.936216	-0.01675	0.918132	0.0797614		TN	TN	TN	TN
P35520;P0DN79	2.44195	2.47885	2.491	2.3917	2.36605	2.41045	3.21595	3.2141	3.28445	3.1356	3.1173	3.1257	NaN	NaN	NaN	NaN	NaN	NaN	Homo sapiens	0.0142777	0.0812006	0.00920208	0.111966	NaN	0	0.693801	0.0965835		TN	TN	NaN	TN
P13987	-0.66345	-0.59155	-0.691899	-0.7601	-0.76805	-0.69375	-2.56825	-2.3038	-2.33895	-2.5261	-2.5327	-2.638	NaN	NaN	NaN	NaN	NaN	NaN	Homo sapiens	0.0735308	0.0916672	0.148045	0.161933	NaN	0	0.827785	0.1268		TN	TN	NaN	TN
Q13112	-0.484949	-0.76875	-0.8511	-0.9346	-0.55145	-0.887251	0.0973511	0.295699	0.22195	0.285	0.2768	0.2162	-1.13485	-1.3437	-0.882	-0.927449	-1.50835	-1.5794	Homo sapiens	0.613928	0.0895004	0.429049	-0.0543334	0.42496	0.218217	0.793589	0.0844613		TN	TN	TN	TN
P04040	2.50895	2.59805	2.6102	2.4755	2.51205	2.50265	3.57045	3.533	3.59935	3.5254	3.5479	3.574	2.80785	2.7537	2.7314	2.77225	2.78755	2.7017	Homo sapiens	0.0884088	0.0756674	0.480241	0.0185006	0.778519	0.0104831	0.876196	0.0348837		TN	TN	TN	TN
Q13185;P83916	0.75585	0.60185	0.4223	0.5311	0.43735	0.59845	NaN	NaN	NaN	NaN	NaN	NaN	-0.21995	-0.485498	-0.1616	-0.589749	-0.35905	-0.5046	Homo sapiens	0.543465	0.0710332	NaN	0	0.179547	0.19545	0.674373	0.133242		TN	NaN	TN	TN
P83916	-0.92605	-0.93315	-0.9485	-0.987801	-0.99475	-0.91215	NaN	-0.393701	-0.600949	-0.6789	-0.6292	-0.657301	NaN	NaN	NaN	NaN	NaN	NaN	Homo sapiens	0.347488	0.0290003	0.141158	0.157809	NaN	0	0.707611	0.0495469		TN	TN	NaN	TN
P45973	0.317049	0.345349	0.0580006	0.0318995	0.0339499	-0.0227509	2.63605	2.7486	2.80105	2.5692	2.6577	2.6704	-0.133949	-0.1154	-0.157799	-0.11555	-0.136651	-0.142499	Homo sapiens	0.0727757	0.225767	0.17367	0.0961329	0.792421	-0.00414944	0.869828	0.105917		TN	TN	TN	TN
Q13185;P45973	1.37635	1.11605	1.2707	1.0096	1.05745	1.09415	NaN	NaN	NaN	NaN	NaN	NaN	2.05215	2.1977	2.0434	1.81925	1.86965	1.4139	Homo sapiens	0.0649889	0.200634	NaN	0	0.0601157	0.396817	0.259456	0.298725		TN	NaN	TN	TN
P07384	2.49635	2.56255	2.5419	2.3551	2.35365	2.35605	3.31395	3.3665	3.36455	3.2546	3.3047	3.3204	2.15255	2.2876	2.3991	2.26885	2.02735	2.276	Homo sapiens	0.000798447	0.178667	0.103848	0.0551001	0.457809	0.0890169	0.656952	0.107595		TN	TN	TN	TN
O95810	-0.23735	-0.0561495	-0.364901	-0.162	-0.277749	-0.39315	1.44655	1.4365	1.41675	1.3289	1.2925	1.3439	-0.761549	-1.1883	-1.1674	-1.18715	-1.08305	-1.2241	Homo sapiens	0.630042	0.0581662	0.00317313	0.111501	0.43547	0.125684	0.851378	0.0984503		TN	TN	TN	TN
P16152	-1.88335	-1.72075	-1.8973	-1.9674	-1.85495	-1.73665	-0.35515	-0.205901	-0.06565	-0.436001	-0.194599	-0.1441	NaN	NaN	NaN	NaN	NaN	NaN	Homo sapiens	0.836984	0.0192003	0.708594	0.0493329	NaN	0	0.948115	0.0342666		TN	TN	NaN	TN
Q13185	3.75915	3.76185	3.8024	3.6771	3.74995	3.62095	3.40535	3.4484	3.46355	3.3551	3.4455	3.3557	2.80915	2.678	2.6868	2.64615	2.64275	2.6351	Homo sapiens	0.0827501	0.0918004	0.197138	0.0536664	0.121191	0.0833171	0.733165	0.0762613		TN	TN	TN	TN
Q9UQ88;P21127	0.274349	0.20205	0.305901	0.232299	0.165151	0.0859489	1.54355	1.6293	1.70895	1.5317	1.3669	1.6129	NaN	NaN	NaN	NaN	NaN	NaN	Homo sapiens	0.129404	0.0996339	0.227662	0.123434	NaN	0	0.800948	0.111534		TN	TN	NaN	TN
P06493;P24941	0.575451	0.583751	0.520599	0.4253	0.44135	0.197149	NaN	NaN	NaN	NaN	NaN	NaN	NaN	NaN	NaN	NaN	NaN	NaN	Homo sapiens	0.0649918	0.205334	NaN	0	NaN	0	0.0649918	0.205334		TN	NaN	NaN	TN
P06493	3.24005	3.19235	3.2009	3.1205	3.04955	3.13605	3.56255	3.5665	3.60105	3.5313	3.5422	3.4428	2.99565	2.9026	2.8731	2.86785	2.85405	2.993	Homo sapiens	0.0230169	0.109067	0.102424	0.0712674	0.76027	0.0188163	0.619434	0.0663836		TN	TN	TN	TN
P24941	-0.69325	-0.80015	-0.8425	-0.820201	-0.90705	-0.735352	2.21905	2.1588	2.13935	2.1212	2.2125	2.0728	0.50255	0.830801	0.7967	0.81915	0.69435	0.790299	Homo sapiens	0.560154	0.0422344	0.480343	0.0368996	0.628843	-0.0579163	0.99081	0.00707255		TN	TN	TN	TN
P27797	4.06695	4.05895	3.968	3.9776	3.94825	3.90235	5.15935	5.1193	5.21825	5.1232	5.1092	5.1251	4.12745	4.0375	3.994	3.99225	3.95935	3.9466	Homo sapiens	0.0832019	0.0885668	0.186394	0.0464668	0.104797	0.0869163	0.787875	0.0739833		TN	TN	TN	TN
Q9NXV6	-5.00455	-4.11595	-4.5451	-3.9819	-4.61415	-4.27065	-1.49795	-1.0501	-1.08505	-1.1525	-0.781099	-1.729	NaN	NaN	NaN	NaN	NaN	NaN	Homo sapiens	0.445487	-0.266299	0.976291	0.00983365	NaN	0	0.903753	-0.128233		TN	TN	NaN	TN
Q8IX12	0.0480499	0.22355	0.7794	0.568601	0.569449	0.67655	2.28665	2.272	2.37815	2.2785	2.2491	2.2285	1.74965	1.2756	1.7476	1.82875	1.53555	1.7818	Homo sapiens	0.318017	-0.254533	0.171855	0.0602341	0.531799	-0.124416	0.785896	-0.106238		TN	TN	TN	TN
Q8N163	2.14805	2.16105	2.2092	2.0444	2.05395	2.06345	2.65325	2.6053	2.58465	2.5587	2.4956	2.5342	2.22665	2.3125	2.3096	2.29465	2.10175	2.2956	Homo sapiens	0.00359518	0.118833	0.0362298	0.0849005	0.49882	0.0522502	0.399682	0.085328		TN	TN	TN	TN
Q96CT7	0.322149	0.451051	0.4727	0.412499	-0.0946493	0.25655	0.47905	0.6566	0.51455	0.270901	0.590799	0.399199	-1.59485	-1.5007	-1.5161	-1.40625	-1.51255	-1.4503	Homo sapiens	0.227497	0.223833	0.294336	0.129767	0.12947	-0.0808509	0.843098	0.0909165		TN	TN	TN	TN
Q9Y5K6	0.685551	0.57615	0.651501	0.5418	0.643849	0.56765	2.13295	1.9839	2.18845	2.0879	1.928	2.0377	-0.331949	-0.461699	-0.4555	-0.376449	-0.41805	-0.3702	Homo sapiens	0.29742	0.0533005	0.338201	0.0839005	0.564238	-0.0281496	0.943637	0.0363505		TN	TN	TN	TN
Q9UJX2	-2.61045	-1.91745	-1.8541	-2.7606	-2.30505	-2.33745	-1.76315	-1.9031	-1.70425	-2.0205	-1.7864	-1.967	-1.28765	-2.4127	-2.6357	-1.85625	-2.61935	-1.3771	Homo sapiens	0.295751	0.340367	0.218306	0.134467	0.784951	-0.161117	0.623462	0.104573		TN	TN	TN	TN
Q6P1J9	-0.79465	-0.60875	-0.503201	-0.7527	-0.56375	-0.68045	0.37685	0.324201	0.51855	0.328501	0.25	0.3377	-2.14095	-1.9249	-2.8037	-2.11615	-2.18845	-2.1865	Homo sapiens	0.781424	0.0300999	0.191196	0.101133	0.659415	-0.12615	0.997529	0.00169447		TN	TN	TN	TN
O60563	-4.92405	-5.01615	-5.5825	-5.3312	-5.13965	-5.17595	-3.04545	-1.6938	NaN	-2.3458	-1.6798	-2.5672	NaN	NaN	NaN	NaN	NaN	NaN	Homo sapiens	0.856188	0.0413672	0.796317	-0.172025	NaN	0	0.738318	-0.34579		TN	TN	NaN	TN
O43684	2.98015	3.13385	3.0881	2.9446	3.01455	2.99445	3.73475	3.7275	3.69465	3.6809	3.611	3.6636	3.32925	3.2973	3.5082	3.63585	3.30995	3.283	Homo sapiens	0.173494	0.0828333	0.0511354	0.0671336	0.822646	-0.0313495	0.783639	0.0395391		TN	TN	TN	TN
Q13895	1.60765	1.53505	1.4979	1.4933	1.64225	1.65215	2.08065	2.1826	2.09335	1.9984	2.0675	2.0384	1.71945	1.6695	1.5264	1.56775	1.55255	1.4363	Homo sapiens	0.46417	-0.0490332	0.0902189	0.0841007	0.168374	0.119583	0.681101	0.0515503		TN	TN	TN	TN
Q86X55	-0.60955	-0.17085	-0.5488	-0.359099	-0.558351	-0.36475	0.31085	0.2672	0.372251	0.0436993	0.210199	0.207399	NaN	NaN	NaN	NaN	NaN	NaN	Homo sapiens	0.922899	-0.0156666	0.0606201	0.163001	NaN	0	0.751395	0.073667		TN	TN	NaN	TN
P52907	2.83855	2.87625	2.7936	2.7305	2.78775	2.66655	3.77405	3.9434	3.90845	3.8494	3.8325	3.9175	3.24515	3.2324	3.2029	3.22015	3.20755	3.2024	Homo sapiens	0.0636265	0.107867	0.885911	0.00883357	0.284046	0.0167831	0.845696	0.0444946		TN	TN	TN	TN
P52907;P47755	-2.97545	-2.92005	-3.106	-3.175	-3.31875	-3.09295	NaN	NaN	NaN	NaN	NaN	NaN	NaN	NaN	NaN	NaN	NaN	NaN	Homo sapiens	0.0858501	0.195067	NaN	0	NaN	0	0.0858501	0.195067		TN	NaN	NaN	TN
P47755	1.00535	1.09395	1.0597	1.0393	1.00775	0.891649	0.82415	0.8782	0.922151	0.8589	1.0041	0.753199	-1.15155	-1.2731	-1.7626	-1.39825	-1.29295	-1.4505	Homo sapiens	0.229089	0.0734332	0.97342	0.00276693	0.940893	-0.0151834	0.971179	0.0203389		TN	TN	TN	TN
Q8IVM0	-2.44575	-2.46975	-2.4611	-2.491	-2.22735	-2.56885	NaN	NaN	NaN	NaN	NaN	NaN	NaN	NaN	NaN	NaN	NaN	NaN	Homo sapiens	0.787848	-0.0297998	NaN	0	NaN	0	0.787848	-0.0297998		TN	NaN	NaN	TN
O75794	-2.20285	-3.47325	-3.2092	-2.5006	-2.43855	-3.19745	-1.89915	-1.9443	-2.01495	-2.6836	-2.2489	-2.321	NaN	NaN	NaN	NaN	NaN	NaN	Homo sapiens	0.614141	-0.249567	0.0284693	0.465033	NaN	0	0.741475	0.107733		TN	TN	NaN	TN
Q16543	3.59805	3.34635	3.35	3.3707	3.08255	3.24995	2.73085	2.6467	2.72535	2.6084	2.6533	2.687	3.23385	3.2611	3.2119	3.16825	3.27285	3.3092	Homo sapiens	0.170159	0.197067	0.22073	0.0514005	0.761573	-0.0144822	0.614901	0.0779951		TN	TN	TN	TN
P60953	0.449249	0.472949	0.382999	0.367801	0.387151	0.364149	2.40555	2.5561	2.42315	2.4236	2.366	2.3516	1.97105	1.8709	1.6409	1.89035	1.69955	1.7174	Homo sapiens	0.089851	0.0620324	0.195927	0.0812009	0.638001	0.0585165	0.875757	0.0672499		TN	TN	TN	TN
P32929	-0.310551	-0.31985	-0.2017	-0.6163	-0.374049	-0.690651	1.71285	1.6373	1.66765	1.6562	1.633	1.6281	-2.38945	-2.4687	-2.5461	-2.49985	-2.55165	-2.5092	Homo sapiens	0.0512848	0.282966	0.228746	0.0335	0.337907	0.0521504	0.886636	0.122872		TN	TN	TN	TN
Q9Y376	-2.67015	-1.74895	-1.2609	-2.2437	-1.25605	-1.47485	1.01095	1.1396	1.06675	1.0286	0.907801	1.002	-0.26915	-0.255299	-0.3004	-0.332349	-0.428451	-0.395801	Homo sapiens	0.668897	-0.235133	0.149825	0.0929667	0.0239376	0.110584	0.986038	-0.0105274		TN	TN	TN	TN
Q9UBR2	-0.420851	-0.562249	-0.555599	-0.5083	-0.62255	-0.738152	-0.43235	-0.3562	-0.48335	-0.545601	-0.544899	-0.3435	-2.80705	-3.294	-3.2497	-3.52875	-2.97225	-3.0834	Homo sapiens	0.244551	0.110101	0.520142	0.0540333	0.75232	0.0778831	0.899482	0.0806724		TN	TN	TN	TN
Q9BY43	-0.463949	-0.299951	-0.592699	-0.284699	-0.65175	-0.465851	-0.75985	-0.7119	-0.562949	-0.7355	-0.730999	-0.647501	-3.32895	-3.0045	-2.9041	-3.03555	-3.05965	-3.2888	Homo sapiens	0.916002	0.0152337	0.708521	0.0264339	0.763401	0.048817	0.960589	0.0301615		TN	TN	TN	TN
O75390	1.88825	1.76545	1.8628	1.7011	1.71165	1.64455	3.67175	3.6603	3.73755	3.6183	3.6109	3.6153	3.10665	3.0544	3.0022	3.06245	3.03065	2.9631	Homo sapiens	0.0232924	0.153068	0.0360445	0.0750338	0.443782	0.0356836	0.8263	0.0879283		TN	TN	TN	TN
O75122;Q7Z460	-1.99325	-2.04325	-2.0239	-1.8058	-1.84125	-2.11165	NaN	NaN	NaN	NaN	NaN	NaN	NaN	NaN	NaN	NaN	NaN	NaN	Homo sapiens	0.361384	-0.100567	NaN	0	NaN	0	0.361384	-0.100567		TN	NaN	NaN	TN
O00299;Q9Y696	3.22885	3.43195	3.4076	3.3551	3.32525	3.29225	NaN	NaN	NaN	NaN	NaN	NaN	NaN	NaN	NaN	NaN	NaN	NaN	Homo sapiens	0.656405	0.0319338	NaN	0	NaN	0	0.656405	0.0319338		TN	NaN	NaN	TN
O00299	7.24215	7.20205	7.1988	7.1646	7.10345	7.05305	6.95905	6.9275	6.98975	6.8527	6.9238	6.9231	6.90975	6.9334	6.8856	6.93055	6.89275	6.9186	Homo sapiens	0.0378818	0.107301	0.117927	0.0588996	0.817037	-0.00438341	0.378712	0.053939		TN	TN	TN	TN
O76031	-1.08655	-2.39885	-0.9183	-1.1109	-1.11675	-1.33755	-0.49305	-0.3066	-0.251651	-0.3713	-0.326	-0.192801	-2.70685	-2.4896	0.8916	-2.15355	-2.48735	1.3326	Homo sapiens	0.587046	-0.2795	0.584988	-0.0537332	0.853581	-0.332184	0.695942	-0.221805		TN	TN	TN	TN
Q9H444	0.71615	0.58985	0.436201	0.5006	0.41035	0.310349	-1.10185	-1.0407	-1.14535	-1.1927	-0.979099	-0.9958	-2.18275	-2.2357	-2.3338	-2.27145	-2.45655	-2.2662	Homo sapiens	0.150583	0.173635	0.621222	-0.0401007	0.3521	0.08065	0.90222	0.0713946		TN	TN	TN	TN
Q14011	1.26515	1.20355	1.3111	1.0144	0.834849	1.06485	1.93815	1.8445	1.87235	1.7961	1.8228	1.8463	1.85425	1.8225	1.7754	1.76825	1.46385	1.5499	Homo sapiens	0.019513	0.288567	0.113524	0.0632668	0.0751305	0.223383	0.262468	0.191739		TN	TN	TN	TN
Q9Y2B0	-0.558149	-0.51295	-0.4881	-0.320001	-0.482749	-0.503551	0.044651	0.1053	0.214049	0.0888996	0.108101	-0.00250053	-1.02335	-1.0187	-0.997999	-1.47315	-1.45195	-1.4407	Homo sapiens	0.242625	-0.0842994	0.400852	0.0565001	3.57845e-06	0.441917	0.627002	0.138039		TN	TN	TN	TN
Q00534	0.78105	0.78975	0.871601	0.754001	0.61605	0.719849	1.19565	1.1256	1.18365	1.0832	1.1383	1.0719	-1.05885	-1.3836	-1.6789	-1.39395	-1.56665	-1.5554	Homo sapiens	0.0806313	0.117501	0.0772305	0.0705001	0.521707	0.13155	0.854108	0.106517		TN	TN	TN	TN
Q9Y6H1;Q5T1J5	-1.01305	-0.87175	-0.905399	-0.839499	-0.972549	-0.776451	-0.63415	-1.5134	-0.12375	-0.6901	-0.492001	-0.5186	NaN	NaN	NaN	NaN	NaN	NaN	Homo sapiens	0.40214	-0.0672331	0.667257	-0.1902	NaN	0	0.537392	-0.128716		TN	TN	NaN	TN
Q8IWX8	-0.0851498	0.10875	0.000299454	-0.206201	-0.110351	0.00504875	2.58305	2.5694	2.60085	2.4697	2.4757	2.5795	1.25415	1.3702	1.4471	1.33175	1.21615	1.2747	Homo sapiens	0.248896	0.111801	0.107275	0.0761337	0.272583	0.0829503	0.867052	0.0902949		TN	TN	TN	TN
Q9UKY7	-1.12305	-1.27045	-2.4849	-1.93	-1.47385	-1.91725	1.21435	1.3603	1.40925	1.3622	1.2171	1.2835	1.07175	1.0326	0.9755	0.90655	0.890651	0.830001	Homo sapiens	0.762846	0.147567	0.605007	0.0403665	0.0143157	0.150883	0.870961	0.112939		TN	TN	TN	TN
P61604	5.94265	6.01895	6.0572	5.9813	5.89575	5.92705	5.07005	5.0652	5.16105	5.0784	5.0368	5.0879	6.03125	6.1674	6.1483	6.07355	6.06575	6.1183	Homo sapiens	0.163055	0.0715666	0.423671	0.0310669	0.54931	0.0297823	0.848297	0.0441386		TN	TN	TN	TN
Q14839	-2.33305	-2.32655	-2.1613	-2.8839	-2.27065	-2.87365	2.04665	1.9253	2.03435	1.9056	1.888	1.8779	0.248951	0.401701	0.320499	0.227551	0.35015	0.253301	Homo sapiens	0.128312	0.402434	0.0472396	0.1116	0.46422	0.0467164	0.840759	0.186917		TN	TN	TN	TN
O43633	-3.09285	-3.29365	-3.5637	-3.727	-3.66495	-3.45355	NaN	-1.6025	-1.24445	-1.5176	-1.6976	NaN	NaN	NaN	NaN	NaN	NaN	NaN	Homo sapiens	0.134774	0.298434	0.45515	0.184125	NaN	0	0.721566	0.25271		TN	TN	NaN	TN
Q9Y224	1.21315	1.33455	1.1492	1.1703	1.17425	1.23065	2.86585	2.7966	2.91325	2.7705	2.6906	2.7994	1.86665	1.846	1.8482	1.83035	1.72555	1.7841	Homo sapiens	0.52109	0.0405664	0.0889133	0.105068	0.0765618	0.0736163	0.827226	0.0730835		TN	TN	TN	TN
O75419	-0.84875	-0.80365	-0.8077	-0.9676	-1.00575	-1.11085	0.13975	0.233399	0.113851	0.195601	0.183001	0.202499	NaN	NaN	NaN	NaN	NaN	NaN	Homo sapiens	0.010004	0.208033	0.441549	-0.031367	NaN	0	0.806679	0.0883331		TN	TN	NaN	TN
Q9UNE7	-0.51285	-0.74415	-0.3818	-0.4983	-0.47775	-0.794651	1.00875	0.8541	1.08575	0.7791	0.7889	1.0068	0.29545	0.401201	0.5474	0.38445	0.267949	0.2419	Homo sapiens	0.780221	0.0439669	0.284087	0.1246	0.242939	0.116584	0.764748	0.0950503		TN	TN	TN	TN
Q9UHD1	2.35105	2.50465	2.4429	2.4276	2.42225	2.39465	3.81515	3.8782	3.92565	3.8103	3.842	3.8851	2.14145	2.1326	2.3283	2.17955	2.22455	2.2079	Homo sapiens	0.713725	0.018033	0.520441	0.0272001	0.962994	-0.00321611	0.970124	0.0140057		TN	TN	TN	TN
P10809	6.89925	6.89375	6.9233	6.8155	6.78115	6.81835	6.55605	6.6496	6.68365	6.5399	6.5221	6.5609	6.38125	6.3644	6.3945	6.37925	6.30415	6.4127	Homo sapiens	0.00259273	0.100434	0.089276	0.0888004	0.68167	0.0146825	0.508041	0.0679722		TN	TN	TN	TN
Q14008	0.57935	0.62415	0.6798	0.7345	0.53135	0.48855	2.16545	2.2012	2.17715	2.0972	2.0453	2.145	-0.212549	-0.235498	-0.3657	-0.49945	-0.47475	-0.4395	Homo sapiens	0.624857	0.0429665	0.0494506	0.085434	0.0169642	0.199984	0.835166	0.109461		TN	TN	TN	TN
Q00610	6.16935	6.16345	6.121	6.0437	6.05115	6.04585	6.55355	6.5647	6.60005	6.4618	6.5127	6.5139	5.97565	5.9506	5.8685	5.91525	5.87185	5.8365	Homo sapiens	0.00246745	0.104367	0.0258781	0.0766315	0.222825	0.0570498	0.558365	0.0793493		TN	TN	TN	TN
Q9Y696	-1.57985	-1.31385	-1.7032	-1.048	-1.58995	-2.70545	1.30685	1.4896	1.46055	1.3508	1.2717	1.3898	0.333151	-0.0922985	-0.0622005	0.18995	0.540851	-0.2995	Homo sapiens	0.645644	0.248834	0.287219	0.0815671	0.778263	-0.0842161	0.900341	0.0820616		TN	TN	TN	TN
Q9H078	-5.27285	-4.20705	-4.0328	-4.3687	-4.92655	-4.78175	-1.29015	-1.3273	-1.31045	-1.203	-1.1493	-1.0452	NaN	NaN	NaN	NaN	NaN	NaN	Homo sapiens	0.67891	0.1881	0.0205067	-0.1768	NaN	0	0.995952	0.0056502		TN	TN	NaN	TN
O75153	0.432751	0.411651	0.5569	0.4458	0.251651	0.272949	1.97345	1.9258	2.01985	1.9163	1.8579	2.0118	0.0387497	-0.157999	-0.1192	-0.21185	-0.22935	-0.308	Homo sapiens	0.133161	0.143634	0.445107	0.0443668	0.0640145	0.17025	0.793618	0.119417		TN	TN	TN	TN
Q99459	1.15375	1.04945	1.0435	1.0804	0.956151	1.09835	2.94815	3.0756	3.09195	3.0121	2.9481	2.9739	0.993351	0.825201	0.9792	0.946351	0.893849	0.973701	Homo sapiens	0.550744	0.0372674	0.285201	0.0605342	0.931371	-0.00538286	0.9491	0.0308062		TN	TN	TN	TN
Q03701	0.398149	0.529849	0.6092	0.4605	0.45555	0.473749	1.59605	1.4458	1.55575	1.4425	1.326	1.5385	-2.43405	-2.7142	-2.5978	-2.84185	-2.85295	-2.6073	Homo sapiens	0.471008	0.049133	0.271989	0.0968672	0.179596	0.18535	0.902524	0.11045		TN	TN	TN	TN
Q9Y2V2	0.48365	0.336551	0.7679	0.434199	0.348451	0.260349	1.54935	1.5042	1.48605	1.3995	1.3476	1.249	NaN	NaN	NaN	NaN	NaN	NaN	Homo sapiens	0.253025	0.181701	0.0195081	0.181167	NaN	0	0.580699	0.181434		TN	TN	NaN	TN
Q9NZ45	-0.12775	0.103351	-0.1283	-0.00190067	-0.138749	-0.116451	0.542551	0.508399	0.444051	0.431799	0.4634	0.539299	-2.01675	-1.7835	-1.687	-1.76355	-1.86885	-2.0547	Homo sapiens	0.712711	0.0348005	0.663678	0.0201677	0.634616	0.0666164	0.93687	0.0405282		TN	TN	TN	TN
P61024	0.0687504	-0.0764494	-0.1234	-0.0745001	-0.17785	-0.168451	0.0260506	-0.00840092	-0.00674915	0.0862999	0.112801	0.1057	NaN	NaN	NaN	NaN	NaN	NaN	Homo sapiens	0.22059	0.0965675	0.00204173	-0.0979665	NaN	0	0.991351	-0.00069952		TN	TN	NaN	TN
Q9Y6H1	0.62525	0.563149	0.5809	0.735299	0.57985	0.32065	NaN	NaN	NaN	NaN	NaN	NaN	0.47875	0.7362	0.7286	0.718551	0.71515	0.7242	Homo sapiens	0.734468	0.0445	NaN	0	0.446004	-0.0714502	0.866556	-0.0134751		TN	NaN	TN	TN
P09497	-0.68625	-0.428349	-0.4583	-0.9503	-0.62695	-0.859751	0.32715	0.227399	0.23245	0.385599	0.273701	0.357899	0.25425	0.176201	0.331501	0.437451	0.246949	0.2518	Homo sapiens	0.0844343	0.288034	0.17599	-0.0767333	0.493079	-0.0580829	0.830348	0.0510727		TN	TN	TN	TN
Q9Y3Y2	-2.59745	-2.35765	-2.5575	-2.7221	-2.44095	-2.64265	-1.11165	-1.0244	-0.75645	-0.8354	-0.952	-0.947401	-1.11175	-1.2593	-1.1544	-1.20505	-1.22535	-1.2181	Homo sapiens	0.431599	0.0977001	0.667247	-0.0525665	0.406333	0.0410166	0.937024	0.0287167		TN	TN	TN	TN
O15247	0.99815	0.96135	1.1353	0.956599	1.10255	0.80205	0.667551	0.7953	0.695849	0.526899	0.646101	0.694799	-0.360649	-0.408899	-0.335699	-0.41495	-0.669049	-0.709001	Homo sapiens	0.486276	0.0778672	0.199457	0.0969671	0.072411	0.229251	0.679685	0.134695		TN	TN	TN	TN
Q99439	1.18295	1.11275	1.0517	1.0829	1.15725	0.983049	2.41905	2.3509	2.40335	2.2871	2.3291	2.4017	1.15885	1.1087	0.946701	1.04225	1.05365	0.984099	Homo sapiens	0.547733	0.0414	0.257956	0.0518004	0.54384	0.0447505	0.882547	0.0459836		TN	TN	TN	TN
P38432	-1.61775	-1.29615	-1.4268	-1.6377	-1.64785	-1.48925	-0.38065	-0.157701	-0.256949	-0.4226	-0.403	-0.244202	-0.76515	-0.709	-0.686699	-0.67695	-0.72985	-0.821799	Homo sapiens	0.245904	0.1447	0.345953	0.0915006	0.664606	0.0225833	0.738772	0.0862613		TN	TN	TN	TN
Q96DG6	1.40555	1.58535	1.4371	1.3265	1.20285	1.23005	3.20925	3.2945	3.20645	3.1419	3.1451	3.1686	3.30465	3.202	3.1508	3.17315	4.75685	3.1443	Homo sapiens	0.0291093	0.222867	0.0478327	0.0848668	0.426974	-0.472283	0.913359	-0.0548496		TN	TN	TN	TN
Q15003	-2.95055	-2.93295	-2.9536	-2.9474	-3.26775	-3.31035	1.28435	1.1481	1.22675	1.1667	1.2549	1.2063	-0.0706501	-0.0156994	0.000200272	-0.160449	0.0358496	-0.2536	Homo sapiens	0.1161	0.229467	0.835231	0.0104332	0.330504	0.0973501	0.901767	0.112417		TN	TN	TN	TN
Q9H9A5	-3.74955	-3.73665	-3.7223	-3.6255	-3.89635	-3.51745	-2.11655	-1.7147	-1.79975	-1.6868	-1.8472	-2.0039	NaN	NaN	NaN	NaN	NaN	NaN	Homo sapiens	0.643813	-0.0563997	0.848911	-0.0310332	NaN	0	0.942402	-0.0437164		TN	TN	NaN	TN
O14579	1.39745	1.41485	1.4624	1.2436	1.33225	1.18655	1.88065	1.8151	1.95865	1.9361	1.781	1.7675	-0.85895	-1.0818	-0.1856	-1.03755	-1.18355	-0.215699	Homo sapiens	0.0215267	0.170767	0.45307	0.0565999	0.810529	0.103484	0.85117	0.110283		TN	TN	TN	TN
Q9UBF2;Q9Y678	0.15575	-0.0549498	-0.0667	-0.645	0.377749	-0.0698509	NaN	NaN	NaN	NaN	NaN	NaN	NaN	NaN	NaN	NaN	NaN	NaN	Homo sapiens	0.705468	0.123734	NaN	0	NaN	0	0.705468	0.123734		TN	NaN	NaN	TN
Q9UBF2	-0.54055	-0.53465	-0.6783	-0.818	-0.85895	-0.864151	0.77055	0.850299	0.929351	0.754	0.7803	0.779999	NaN	NaN	NaN	NaN	NaN	NaN	Homo sapiens	0.00591844	0.262534	0.167247	0.0786336	NaN	0	0.732111	0.170584		TN	TN	NaN	TN
P09496	2.25035	1.92295	2.1678	1.9116	2.00275	1.77455	1.51445	1.7062	1.56225	1.5361	1.5852	1.6229	2.28495	2.2685	2.2249	2.16215	2.11315	2.1877	Homo sapiens	0.140689	0.217401	0.847439	0.0129	0.0205116	0.105117	0.424565	0.111806		TN	TN	TN	TN
Q9UJS0	-0.90565	-1.10505	-0.8547	-1.0013	-1.01905	-1.21295	-0.0353489	0.084199	-0.0259504	-0.115499	-0.0585003	-0.0290012	NaN	NaN	NaN	NaN	NaN	NaN	Homo sapiens	0.296078	0.122633	0.177096	0.0753002	NaN	0	0.760591	0.0989668		TN	TN	NaN	TN
P62633	2.05375	2.09505	2.04	2.0958	1.91575	2.08875	3.04855	3.069	3.10095	3.0188	2.9391	2.989	2.96815	2.6695	2.7615	2.71255	2.75015	2.7424	Homo sapiens	0.654744	0.0295006	0.0311943	0.0905329	0.507819	0.064683	0.772808	0.0615722		TN	TN	TN	TN
P23528	6.42165	6.36055	6.3565	6.2674	6.28115	6.25685	6.18485	6.2276	6.26955	6.1621	6.166	6.1888	6.20605	6.1755	6.1633	6.03795	6.14895	6.1186	Homo sapiens	0.00748683	0.111101	0.100145	0.055034	0.0877636	0.0797828	0.0627678	0.0819725		TN	TN	TN	TN
Q86X83	-1.75745	-1.57015	-1.7488	-2.1416	-1.66485	-1.88935	NaN	NaN	NaN	NaN	NaN	NaN	NaN	NaN	NaN	NaN	NaN	NaN	Homo sapiens	0.242345	0.206467	NaN	0	NaN	0	0.242345	0.206467		TN	NaN	NaN	TN
P53618	3.02995	3.02105	3.0974	2.8778	2.87725	2.85765	3.49055	3.4972	3.55855	3.3906	3.3962	3.4735	2.61575	2.4147	2.4455	2.31155	2.40125	2.3801	Homo sapiens	0.00203184	0.178568	0.0502977	0.0953337	0.134183	0.127683	0.539825	0.133862		TN	TN	TN	TN
Q9NYJ1	-0.58255	-0.61395	-0.6283	-0.812501	-0.98315	-0.83045	-0.37575	0.1275	-0.34485	-0.23	-0.00979996	-0.762501	-0.209249	-0.359999	-0.3771	-0.0815496	-0.194951	-0.594399	Homo sapiens	0.00873222	0.2671	0.647626	0.1364	0.885839	-0.0251493	0.401971	0.126117		TN	TN	TN	TN
Q5JTJ3	-0.37755	-0.51155	-0.537899	-0.561101	-0.567149	-0.44725	0.25975	0.322101	0.278649	0.302401	0.2918	0.3041	-0.44035	-0.5835	-0.4464	-0.579049	-0.487149	-0.5081	Homo sapiens	0.476807	0.0495005	0.540559	-0.0125999	0.558342	0.0346829	0.901419	0.0238611		TN	TN	TN	TN
P53621	1.91555	1.83395	1.8524	1.8161	1.82695	1.86125	3.17425	3.1645	3.21795	3.0461	3.1117	3.1442	1.51565	1.712	1.7842	1.79775	1.83365	1.5621	Homo sapiens	0.312968	0.0325327	0.0628402	0.0848999	0.632122	-0.0605504	0.954346	0.0189607		TN	TN	TN	TN
Q9ULV4	2.47245	2.57385	2.4538	2.4874	2.32955	2.39635	2.83005	2.8729	2.92185	2.8576	2.7692	2.8602	1.90065	2.0884	2.0317	2.06605	2.01625	2.0415	Homo sapiens	0.180615	0.0956004	0.314552	0.0459334	0.58195	-0.0343504	0.837695	0.0357278		TN	TN	TN	TN
Q6FI81	1.51975	1.43325	1.4105	1.3861	1.27195	1.47215	1.43025	1.4303	1.50775	1.4007	1.2461	1.4625	0.61035	0.548201	0.7703	0.728551	0.64265	0.6955	Homo sapiens	0.309395	0.0777667	0.281087	0.0863336	0.551314	-0.0459503	0.829914	0.0393834		TN	TN	TN	TN
Q8N684	-2.12745	-2.09235	-2.1702	-2.1297	-2.02175	-1.99715	0.709949	0.7051	0.805949	0.616699	0.672199	0.799099	0.43375	0.1464	0.250101	0.401052	0.39845	0.199401	Homo sapiens	0.158712	-0.0804663	0.521577	0.0443338	0.628103	-0.0562169	0.961031	-0.0307831		TN	TN	TN	TN
P68400;Q8NEV1	0.0111504	-0.0286493	-0.0760002	-0.150701	-0.192849	0.00344849	NaN	NaN	NaN	NaN	NaN	NaN	NaN	NaN	NaN	NaN	NaN	NaN	Homo sapiens	0.273165	0.0822007	NaN	0	NaN	0	0.273165	0.0822007		TN	NaN	NaN	TN
P61201	-2.77495	-2.82895	-2.7812	-2.7059	-2.92755	-2.81205	0.818649	0.886001	0.95855	0.944399	0.8291	0.8622	-0.85405	-0.5501	-0.8929	0.0669508	-0.746751	-1.0022	Homo sapiens	0.776308	0.020134	0.87102	0.00916735	0.579127	-0.205017	0.939786	-0.0585718		TN	TN	TN	TN
Q15021	1.62555	1.56725	1.6239	1.4857	1.52805	1.43925	1.94725	2.0544	2.11935	1.923	1.9446	1.9995	0.36475	1.6084	0.7533	0.295651	0.48495	0.3042	Homo sapiens	0.0193197	0.121233	0.199345	0.0846341	0.215737	0.547216	0.4272	0.251028		TN	TN	TN	TN
Q96KP4	1.91825	1.88325	1.805	1.8446	1.81915	1.72075	2.32265	2.2812	2.30015	2.0953	2.2903	2.0979	1.21095	1.1908	1.0711	1.12805	1.18385	1.073	Homo sapiens	0.216441	0.0740004	0.0997234	0.140167	0.616802	0.0293163	0.72518	0.0811613		TN	TN	TN	TN
P04632	2.47525	2.49135	2.4638	2.4884	2.35285	2.47965	3.08155	3.2313	3.18645	3.0466	3.0714	3.1165	2.65225	2.807	2.7701	2.67825	2.76685	2.8644	Homo sapiens	0.458343	0.0365	0.145144	0.088267	0.726488	-0.0267166	0.817202	0.0326835		TN	TN	TN	TN
Q9P2I0	-2.83175	-3.36235	-2.4598	-2.6195	-2.78785	-2.93255	0.92115	0.8362	0.92345	0.798399	0.6523	0.756399	-1.34825	-1.3952	-3.2	-1.58145	-3.33275	-1.5119	Homo sapiens	0.724793	-0.104666	0.0386596	0.1579	0.859471	0.160883	0.932294	0.0713725		TN	TN	TN	TN
O43809	-0.545349	-0.476451	-0.531099	-0.683499	-0.86905	-0.525351	2.06375	2.0429	2.02735	2.0458	1.8818	2.0976	-0.70635	-0.718599	-0.782499	-0.847049	-0.78655	-1.2771	Homo sapiens	0.159831	0.175	0.611333	0.036267	0.207861	0.234417	0.823256	0.148561		TN	TN	TN	TN
Q16630	2.27275	2.31715	2.4298	2.2842	2.27995	2.20945	2.28845	2.2864	2.40845	2.2334	2.188	2.2738	0.41695	0.3015	0.2939	0.401551	0.13655	0.1352	Homo sapiens	0.194231	0.0820335	0.112446	0.0960331	0.309133	0.113016	0.840612	0.0970277		TN	TN	TN	TN
Q9BPX3	-2.33945	-2.04875	-1.9349	-2.4902	-2.09765	-2.23625	0.958349	1.051	0.98615	0.818899	0.74	0.8713	-1.04845	-1.222	-1.0174	-1.24975	-1.18405	-1.3127	Homo sapiens	0.37258	0.167	0.0160144	0.188433	0.106703	0.152883	0.796549	0.169439		TN	TN	TN	TN
A5YKK6	-0.393049	-0.724151	-0.465	-0.662301	-0.47775	-0.717951	1.36555	1.2568	1.36325	1.3086	1.328	1.2377	-0.86595	-0.9203	-1.1562	-0.97615	-1.11125	-1.1317	Homo sapiens	0.499652	0.0919339	0.457551	0.0371005	0.415298	0.0922168	0.886434	0.0737504		TN	TN	TN	TN
P21964	1.31915	1.16455	1.2825	1.1212	1.17145	1.01005	2.33885	2.34	2.27825	2.2145	2.167	2.2256	0.75415	0.147902	0.5175	0.74385	0.835851	0.4141	Homo sapiens	0.081471	0.154501	0.012726	0.116667	0.429438	-0.191416	0.941749	0.0265838		TN	TN	TN	TN
P35606	0.151951	-0.0238504	-0.0324001	-0.0278006	-0.00865078	-0.0386505	2.85175	2.815	2.91495	2.8048	2.7365	2.8156	1.44815	1.5544	1.5127	1.46525	1.45465	1.507	Homo sapiens	0.40146	0.056934	0.121887	0.0749334	0.444982	0.0294504	0.926822	0.0537726		TN	TN	TN	TN
P48444	1.42505	1.39405	1.4012	1.3275	1.32655	1.29425	3.03625	3.0471	3.10645	2.9425	3.1005	3.0166	1.95225	1.9471	1.9324	1.93505	1.92915	1.8238	Homo sapiens	0.00324927	0.0906668	0.439292	0.0434004	0.260902	0.0479161	0.864517	0.0606611		TN	TN	TN	TN
P61923	-0.96155	-1.24535	-1.5776	-1.2865	-1.30165	-1.37035	-0.43895	-0.1359	-0.37695	-0.1761	-0.1733	-0.1271	0.784349	0.8727	0.8284	0.811751	0.75455	0.759	Homo sapiens	0.76327	0.0580006	0.166436	-0.158433	0.164671	0.0533826	0.971484	-0.0156834		TN	TN	TN	TN
Q9BR76	-1.83065	-1.61455	-1.694	-1.6875	-1.96855	-1.88865	1.93925	1.8181	1.97565	1.7939	1.9413	1.8165	0.666651	0.649801	0.477001	0.499351	0.520949	0.4658	Homo sapiens	0.266472	0.135167	0.412275	0.0604337	0.177554	0.102451	0.8973	0.0993506		TN	TN	TN	TN
Q14019	2.44155	2.29335	2.3843	2.2897	2.20675	2.24895	2.71105	2.6719	2.59995	2.4714	2.5133	2.4578	2.56515	2.5646	2.5199	2.46225	2.46965	2.398	Homo sapiens	0.0650171	0.1246	0.00789764	0.180133	0.0173671	0.106583	0.0325021	0.137105		TN	TN	TN	TN
P20674	2.11645	2.07955	2.1671	2.0012	1.95685	1.93645	2.27375	2.2498	2.39605	2.2576	2.268	2.2794	2.19685	2.1495	2.1486	2.08525	2.06565	2.0792	Homo sapiens	0.00794881	0.1562	0.450458	0.038201	0.00648704	0.0882832	0.106161	0.0942281		TN	TN	TN	TN
P10606	-0.56555	-0.98425	-1.5117	-0.2877	-2.13795	-1.49005	1.23875	1.3069	0.0246496	1.1894	1.2635	2.4634	1.35125	1.2335	1.6795	1.28255	1.35275	1.3136	Homo sapiens	0.663563	0.284733	0.253272	-0.782	0.479618	0.105117	0.841645	-0.130716		TN	TN	TN	TN
Q9UKF6	-1.11295	-1.06995	-1.2972	-1.3431	-1.22775	-1.42115	1.39625	1.2589	1.47225	1.3852	1.2237	1.2512	-0.00855064	0.0167999	0.0370998	0.0030508	-0.00495052	-0.0535002	Homo sapiens	0.129318	0.170634	0.32734	0.0891005	0.202544	0.033583	0.855261	0.0977724		TN	TN	TN	TN
O75534	3.53405	3.58085	3.5612	3.5193	3.49695	3.48045	4.03465	3.9947	4.09275	3.9634	3.972	3.9693	3.20475	3.2303	3.1726	3.10605	3.16385	3.0436	Homo sapiens	0.0274782	0.0598008	0.0642726	0.0724672	0.0636402	0.0980495	0.666334	0.0767725		TN	TN	TN	TN
Q7L576;Q96F07	-1.40855	-1.43455	-1.3998	-1.6473	-1.44555	-1.66415	NaN	NaN	NaN	NaN	NaN	NaN	NaN	NaN	NaN	NaN	NaN	NaN	Homo sapiens	0.0732624	0.171367	NaN	0	NaN	0	0.0732624	0.171367		TN	NaN	NaN	TN
P14406	0.57165	0.877749	1.0001	0.722499	0.88045	0.709049	-0.82295	-0.6356	-0.50435	-1.0009	-0.528	-0.725201	1.16105	1.2747	1.3075	1.27935	0.884351	1.2365	Homo sapiens	0.757797	0.0458339	0.588798	0.0970669	0.437667	0.11435	0.838605	0.0857502		TN	TN	TN	TN
Q9HB71	5.12435	5.13435	5.0319	5.0675	4.93665	5.04055	5.34195	5.4054	5.43475	5.3012	5.3454	5.4356	4.08765	4.0567	4.1292	4.08095	4.01525	4.0378	Homo sapiens	0.186858	0.0819667	0.526868	0.0333004	0.178069	0.0465161	0.849433	0.0539277		TN	TN	TN	TN
P99999	3.90115	3.87915	3.9816	3.8879	3.88025	3.78785	3.82825	3.9518	3.87335	3.7453	3.8234	3.8336	3.80305	3.7954	3.6967	3.71905	3.68245	3.6234	Homo sapiens	0.199947	0.0686331	0.140423	0.0837002	0.110892	0.0900838	0.0710763	0.0808057		TN	TN	TN	TN
Q05048	-1.02965	-0.79825	-0.912399	-0.9879	-0.969049	-1.09755	1.33485	1.1976	1.32305	1.1998	1.1804	1.2309	-1.00995	-1.165	-1.2994	-1.38775	-1.29595	-0.8632	Homo sapiens	0.249951	0.104733	0.153388	0.0814667	0.900749	0.0241836	0.900102	0.0701279		TN	TN	TN	TN
P33240	-0.46785	-0.449651	-0.552401	-0.585299	-0.62815	-0.334051	1.78275	1.878	1.78245	1.8139	1.7613	1.8335	0.378651	0.464701	0.359301	0.39255	0.37095	0.399199	Homo sapiens	0.802984	0.0258665	0.779583	0.0115	0.711251	0.0133174	0.972174	0.0168947		TN	TN	TN	TN
Q12996	-2.98375	-3.44685	-3.4692	-3.3497	-3.29715	-3.59735	-0.315649	-0.0802011	0.0264502	-0.3337	-0.725399	-0.420301	NaN	NaN	NaN	NaN	NaN	NaN	Homo sapiens	0.565103	0.1148	0.076627	0.37	NaN	0	0.807933	0.2424		TN	TN	NaN	TN
P46109	4.15645	4.09575	4.1272	4.0286	4.03535	4.00215	4.17505	4.2027	4.20915	4.1179	4.1311	4.1089	3.67415	3.7626	3.7509	3.65675	3.63815	3.6651	Homo sapiens	0.00670361	0.104434	0.0034148	0.076334	0.0582292	0.0758829	0.414566	0.0855503		TN	TN	TN	TN
Q5DJT8;P0DMV2;P0DMV1;P0DMU9	-3.32905	-2.75765	-2.2857	-2.9668	-3.77345	-4.73415	NaN	NaN	NaN	NaN	NaN	NaN	NaN	NaN	NaN	NaN	NaN	NaN	Homo sapiens	0.156298	1.034	NaN	0	NaN	0	0.156298	1.034		TN	NaN	NaN	TN
Q5JQC4	-3.61845	-3.52055	-3.8272	-3.8465	-3.55915	-3.70205	-2.76025	-2.6836	-2.41145	-2.6918	-3.1375	-2.6036	NaN	NaN	NaN	NaN	NaN	NaN	Homo sapiens	0.720266	0.0471668	0.382053	0.192534	NaN	0	0.718204	0.11985		TN	TN	NaN	TN
Q13616	-1.21435	-0.98325	-1.3255	-1.1688	-1.42375	-1.10255	2.09155	1.9995	2.00995	1.8622	1.9193	1.9543	-2.20345	-2.0088	-2.2564	-2.41925	-2.93285	-2.1227	Homo sapiens	0.704171	0.0573339	0.0371106	0.121733	0.248195	0.335385	0.853559	0.171484		TN	TN	TN	TN
Q13617	-1.94105	-2.11395	-2.1474	-2.0413	-2.18535	-2.21695	-0.0074501	0.0770998	0.0927496	-0.0307999	-0.167299	0.126499	-0.151251	-0.2829	-0.0534	-0.362149	-0.208951	-0.389199	Homo sapiens	0.391321	0.0804001	0.436932	0.0779998	0.144357	0.157583	0.827363	0.105328		TN	TN	TN	TN
Q9BRF8	-1.90095	-1.57925	-1.8536	-1.7365	-2.41315	-1.89575	0.132549	0.2415	0.423249	0.2073	0.1488	0.332399	NaN	NaN	NaN	NaN	NaN	NaN	Homo sapiens	0.356054	0.2372	0.73672	0.0362663	NaN	0	0.846415	0.136733		TN	TN	NaN	TN
Q92905	-0.334351	-0.24845	-0.302999	-0.536799	-0.378051	-0.30825	1.16985	1.0556	1.10905	1.0298	1.0386	1.0743	-0.17115	-0.103498	-0.340399	-0.21585	2.57105	-0.290401	Homo sapiens	0.19405	0.112433	0.147788	0.0639331	0.397713	-0.893282	0.575121	-0.238972		TN	TN	TN	TN
P21291	-4.11075	-4.42355	-3.9978	-4.3619	-4.06635	-3.85565	-1.51085	-1.3097	-1.47455	-1.6153	-1.4426	-1.5245	-1.97995	-1.9369	-1.9514	-1.82125	-1.81555	-2.0164	Homo sapiens	0.692239	-0.0827328	0.294688	0.0957673	0.346343	-0.0716823	0.973756	-0.0195493		TN	TN	TN	TN
Q2VPK5	-2.48215	-2.16095	-2.5947	-2.5857	-2.95205	-2.36085	-2.79195	-2.584	-2.57545	-2.8048	-2.5965	-2.8393	NaN	NaN	NaN	NaN	NaN	NaN	Homo sapiens	0.365108	0.220267	0.405365	0.0963999	NaN	0	0.224369	0.158333		TN	TN	NaN	TN
O60888	3.54095	3.59545	3.5356	3.4113	3.45375	3.36665	1.43615	1.6251	1.56595	1.4389	1.3492	1.4633	1.79865	1.72	1.7243	1.77035	1.78815	1.7668	Homo sapiens	0.00969044	0.146768	0.129267	0.125267	0.356692	-0.0274496	0.856596	0.0815283		TN	TN	TN	TN
P08574	1.33995	1.42095	1.4826	1.2867	1.35395	1.19205	1.57225	1.6313	1.60515	1.5753	1.3841	1.5009	0.707649	0.936701	0.6626	0.53555	0.68175	0.7308	Homo sapiens	0.0937415	0.136935	0.116764	0.116133	0.310712	0.119617	0.505515	0.124228		TN	TN	TN	TN
P19784	-0.85135	-0.96045	-0.756599	-1.0749	-0.83125	-1.01505	1.09765	1.1115	1.16785	1.0673	1.1232	1.1225	-1.97065	-2.4002	-1.6861	-1.64565	-1.86485	-1.5503	Homo sapiens	0.27924	0.117601	0.493613	0.0213337	0.218161	-0.33205	0.91929	-0.0643719		TN	TN	TN	TN
Q13098	-2.78255	-2.94775	-4.2202	-2.7951	-2.79755	-4.12235	0.14155	0.0651007	0.40405	0.133999	0.2896	0.319599	-1.47665	-1.4455	-1.5673	-1.55615	-1.67655	-1.5369	Homo sapiens	0.9074	-0.0784995	0.726446	-0.0441659	0.176436	0.0933841	0.98963	-0.00976043		TN	TN	TN	TN
Q9BT78	-0.44825	-0.89465	-0.3846	-0.4353	-0.71015	-0.32815	1.50975	1.7007	1.50295	1.5128	1.4439	1.4882	0.464149	0.955301	0.928301	0.43205	0.75125	0.592101	Homo sapiens	0.689167	-0.0846335	0.257735	0.0895004	0.358652	0.190784	0.881714	0.0652168		TN	TN	TN	TN
P14854	1.86645	1.74015	1.8728	1.8417	1.72295	1.68725	2.32585	2.5715	2.37355	2.3256	2.4282	2.3011	3.34525	3.0849	3.234	3.19195	3.05415	3.3024	Homo sapiens	0.299056	0.0758327	0.443102	0.0719999	0.730016	0.0385497	0.834666	0.0621274		TN	TN	TN	TN
P67870	1.18125	1.07585	1.2542	0.981	1.08575	1.09655	2.03535	1.9951	2.09055	1.9763	1.9865	1.9793	1.66495	1.5548	1.6055	1.54195	1.40655	1.5504	Homo sapiens	0.141964	0.116	0.0987938	0.0596339	0.126183	0.108783	0.615789	0.0948056		TN	TN	TN	TN
Q8WYA6	0.165251	0.28955	0.4291	0.108399	0.135751	0.186949	0.42485	0.4346	0.439651	0.2854	0.321301	0.330299	0.12965	0.153	0.0688	0.0573511	0.0397501	-0.1172	Homo sapiens	0.130855	0.150934	0.00110421	0.1207	0.111728	0.12385	0.0825629	0.131828		TN	TN	TN	TN
Q13363	-0.635151	-0.575049	-0.5112	-0.556901	-0.638749	-0.796051	0.81595	0.8201	0.817451	0.6472	0.794399	0.739399	-2.57215	-2.9601	-2.824	-2.80745	-2.73485	-2.8234	Homo sapiens	0.316498	0.0901003	0.101984	0.0908343	0.979783	0.00315062	0.934378	0.0613617		TN	TN	TN	TN
P57076	-1.22705	-1.31645	-1.3501	-1.321	-1.23215	-1.53885	0.152451	-0.1011	0.12255	-0.0403996	-0.0429001	-0.114201	-1.29895	-1.5134	-1.7022	-1.54615	-1.52385	-1.7472	Homo sapiens	0.537682	0.0661338	0.212663	0.1238	0.500685	0.100883	0.783308	0.0969391		TN	TN	TN	TN
Q9P013	-0.216551	-0.211249	-0.3456	-0.3238	-0.361449	0.0602493	0.0335503	0.0155001	0.130651	0.194099	-0.0126991	0.177799	-0.913151	-0.720299	-1.0722	-1.03875	-1.08375	-1.1772	Homo sapiens	0.744638	-0.0494668	0.471884	-0.0598329	0.14512	0.198017	0.902414	0.0295724		TN	TN	TN	TN
Q14061	-4.47045	-4.63595	-5.3933	-4.1201	-4.91145	-4.78305	-0.650249	-0.5678	NaN	-0.704599	-0.7222	-0.9645	NaN	NaN	NaN	NaN	NaN	NaN	Homo sapiens	0.575689	-0.228367	0.193253	0.188076	NaN	0	0.748692	-0.442567		TN	TN	NaN	TN
P00403	0.0124493	0.266749	0.0317001	0.1172	0.226451	0.0237484	1.03955	1.1543	1.14205	1.1451	0.9552	1.0772	0.824551	1.0541	1.0104	1.00515	1.16035	0.931201	Homo sapiens	0.860561	-0.0188335	0.47107	0.0528005	0.517061	-0.0692167	0.9589	-0.0117499		TN	TN	TN	TN
O75629	0.49395	0.23825	0.331699	0.304999	0.27315	0.298349	0.390551	0.452399	0.39325	0.2787	0.314899	0.449699	-0.193951	-0.446499	-0.223099	-0.30465	-0.260251	-0.309501	Homo sapiens	0.453568	0.0624666	0.313393	0.0643005	0.966636	0.00361792	0.78403	0.0434617		TN	TN	TN	TN
Q9H0L4	-3.62415	-3.39025	-3.1962	-3.267	-3.28735	-3.47205	-2.88245	NaN	NaN	-3.4776	NaN	NaN	NaN	NaN	NaN	NaN	NaN	NaN	Homo sapiens	0.683322	-0.0613998	1	0.59515	NaN	0	0.561076	0.102738		TN	TN	NaN	TN
O60716	-0.124651	-0.0703497	-0.1366	-0.131101	-0.22685	-0.219151	1.56215	1.5142	1.58745	1.5794	1.4079	1.5148	-0.79825	-0.621799	-0.5975	-0.756749	-0.826751	-0.7699	Homo sapiens	0.0906225	0.0818332	0.378056	0.053901	0.169088	0.11195	0.865397	0.0825615		TN	TN	TN	TN
Q13620	-1.50645	-1.63325	-1.5004	-1.6294	-1.86625	-1.73775	0.91815	0.841599	1.09105	0.8999	0.8563	0.913099	-1.78615	-1.6978	-1.7547	-1.81025	-1.05255	-1.6405	Homo sapiens	0.0711006	0.197767	0.469204	0.0604998	0.348492	-0.245116	0.994341	0.00438362		TN	TN	TN	TN
P04080	2.49755	2.52785	2.4802	2.4073	2.39435	2.34965	3.63255	3.61	3.65385	3.5616	3.5591	3.6308	2.29145	2.3085	2.1566	2.17055	2.32925	2.2562	Homo sapiens	0.0061381	0.1181	0.144578	0.0483004	0.997922	0.000184059	0.855802	0.055528		TN	TN	TN	TN
Q14203	0.263451	0.418151	0.349501	0.3332	0.22195	0.22645	1.89205	1.8514	1.95075	1.7344	1.798	1.685	-0.209551	-0.2197	1.348	-0.215549	-0.59645	-0.427699	Homo sapiens	0.222652	0.0831677	0.021869	0.158933	0.247951	0.719482	0.477119	0.320528		TN	TN	TN	TN
Q13409	-2.44495	-2.28965	-2.6929	-2.583	-2.63585	-2.48975	0.75355	0.7762	0.771649	0.482901	0.591499	0.740999	-2.09205	-2.0174	-2.521	-2.29665	-2.47205	-2.1507	Homo sapiens	0.495023	0.0937004	0.0973176	0.162	0.625305	0.096317	0.874368	0.117339		TN	TN	TN	TN
Q9Y6G9	0.383949	0.51665	0.573299	0.529201	0.367749	0.44105	2.54355	2.4043	2.59455	2.4631	2.4498	2.4641	0.54175	0.6103	0.562	0.618251	0.73035	0.6808	Homo sapiens	0.56843	0.0452998	0.388513	0.0551332	0.0515842	-0.105117	0.997332	-0.00156127		TN	TN	TN	TN
Q9NUU7;Q9UMR2	1.38645	1.45415	1.5215	1.3402	1.18795	1.53565	NaN	NaN	NaN	NaN	NaN	NaN	NaN	NaN	NaN	NaN	NaN	NaN	Homo sapiens	0.408995	0.0994336	NaN	0	NaN	0	0.408995	0.0994336		TN	NaN	NaN	TN
Q92841	2.18905	2.23625	2.2155	2.1861	2.09795	2.18205	3.64365	3.6606	3.70525	3.6009	3.6048	3.68	3.16285	3.0352	2.8551	2.96485	2.98085	3.0044	Homo sapiens	0.141141	0.0582342	0.26193	0.0412674	0.722127	0.0343504	0.884031	0.0446173		TN	TN	TN	TN
P17844;Q92841	4.91105	4.87085	4.9618	4.7821	4.80065	4.82765	NaN	NaN	NaN	NaN	NaN	NaN	NaN	NaN	NaN	NaN	NaN	NaN	Homo sapiens	0.0195615	0.1111	NaN	0	NaN	0	0.0195615	0.1111		TN	NaN	NaN	TN
P35659	1.10565	1.09175	1.074	1.1437	0.901851	0.96365	2.66485	2.7527	2.66965	2.6054	2.6651	2.6297	1.74855	1.9561	1.826	2.05145	1.94785	1.9779	Homo sapiens	0.297997	0.0873995	0.135163	0.0623334	0.0935452	-0.14885	0.999306	0.000294367		TN	TN	TN	TN
P00367	0.19265	0.590449	0.5804	0.6085	0.469951	0.70265	NaN	NaN	NaN	NaN	NaN	NaN	1.44235	1.5492	1.6035	1.62635	1.50155	1.576	Homo sapiens	0.398355	-0.139201	NaN	0	0.575685	-0.0362838	0.797203	-0.0877422		TN	NaN	TN	TN
O43143	2.71035	2.84295	2.8815	2.7687	2.72735	2.46965	3.63085	3.6665	3.76275	3.6257	3.577	3.6457	2.19985	2.6528	2.642	2.07375	2.27815	2.1663	Homo sapiens	0.21756	0.156367	0.186885	0.0705668	0.112462	0.325484	0.523948	0.184139		TN	TN	TN	TN
Q86Y56	-1.98495	-1.76285	-1.814	-1.8774	-1.92365	-1.99205	0.55545	0.475101	0.74125	0.497799	0.3195	0.647699	-2.02435	-1.728	-1.8981	-1.34695	-1.95275	-1.8109	Homo sapiens	0.361793	0.0771004	0.453599	0.102268	0.423529	-0.179949	0.999732	-0.000193702		TN	TN	TN	TN
Q96EP5	2.57805	2.60555	2.5875	2.5718	2.65925	2.49915	3.33705	3.4163	3.44565	3.2809	3.341	3.3387	2.05295	1.9673	1.7948	1.76295	1.75545	1.8566	Homo sapiens	0.786081	0.013634	0.104219	0.0794665	0.150392	0.146683	0.797883	0.0799279		TN	TN	TN	TN
Q9BTE7	-1.16055	-1.05475	-1.2111	-1.3024	-1.12765	-1.29995	-1.76305	-1.7421	-1.24875	-1.7178	-1.5622	-1.731	-1.05015	-1.0311	-1.3439	-1.15475	-1.20165	-1.3179	Homo sapiens	0.242962	0.1012	0.652814	0.0857004	0.500471	0.0830507	0.470848	0.0899838		TN	TN	TN	TN
P11926	-2.82265	-2.70845	-2.7413	-2.9917	-2.53795	-2.56175	-1.06815	-1.0583	-1.03325	-1.1982	-1.1406	-1.1406	-2.47475	-2.8259	-2.1051	-2.31975	-2.49665	-2.317	Homo sapiens	0.710437	-0.0603333	0.00815114	0.106567	0.696414	-0.0907838	0.967659	-0.0148501		TN	TN	TN	TN
Q16698	0.991249	0.871051	0.5777	0.556399	0.80115	0.734549	1.70395	1.739	1.61815	1.6402	1.652	1.7316	-0.0239506	0.000200272	-0.184599	-0.14405	-0.171451	-0.2506	Homo sapiens	0.462611	0.115967	0.800147	0.0124334	0.146058	0.11925	0.827513	0.0825503		TN	TN	TN	TN
Q13561	0.20665	0.497451	0.5154	0.4024	0.532149	0.31255	2.24025	2.2525	2.25825	2.1469	2.2162	2.119	1.79095	1.7953	1.824	1.84405	1.71425	1.8344	Homo sapiens	0.941916	-0.00919946	0.0379925	0.0896333	0.8984	0.00585016	0.941555	0.0287613		TN	TN	TN	TN
Q16531	3.24765	3.19215	3.3045	3.1874	3.19995	3.11755	3.50575	3.5118	3.53815	3.4077	3.3494	3.4213	3.25445	3.202	3.1006	3.06665	2.88735	2.9507	Homo sapiens	0.125765	0.0798	0.00652125	0.125767	0.0348385	0.217451	0.110365	0.141006		TN	TN	TN	TN
Q9NVP1	2.84585	2.76335	2.8066	2.6607	2.68535	2.68185	2.97405	2.9646	2.98305	2.774	2.8229	2.8236	-0.452749	-0.3022	-0.2967	0.0404501	-0.250451	-0.318299	Homo sapiens	0.00667887	0.129301	0.000637506	0.167067	0.223864	-0.17445	0.956187	0.0406397		TN	TN	TN	TN
Q86XP3	-0.33375	-0.494651	-0.567999	-0.500501	-0.31565	-0.58795	2.23995	2.2321	2.25205	2.1801	2.1383	2.2299	-1.41825	-0.7516	-1.1919	-1.10655	-1.17175	-1.1728	Homo sapiens	0.981833	0.00256697	0.0966657	0.0586007	0.887118	0.0297829	0.967215	0.0303169		TN	TN	TN	TN
P26196	2.38315	2.35965	2.2594	2.187	2.18055	2.22515	3.32145	3.4051	3.35645	3.3155	3.3338	3.357	1.62915	1.7584	1.7623	1.61005	1.71605	1.654	Homo sapiens	0.0278537	0.1365	0.398312	0.0255667	0.349645	0.0565831	0.835279	0.0728834		TN	TN	TN	TN
O00571	4.08335	3.99805	3.9915	3.9375	3.93505	3.86725	NaN	NaN	NaN	NaN	NaN	NaN	3.81095	3.7848	3.7241	3.73195	3.64755	3.6034	Homo sapiens	0.0414704	0.111034	NaN	0	0.0696571	0.112317	0.212474	0.111676		TN	NaN	TN	TN
P08670;P05787;P04264	3.90595	3.96455	3.834	3.9966	3.72935	3.89485	NaN	NaN	NaN	NaN	NaN	NaN	NaN	NaN	NaN	NaN	NaN	NaN	Homo sapiens	0.763316	0.0278997	NaN	0	NaN	0	0.763316	0.0278997		TN	NaN	NaN	TN
Q9UJU6	-0.0390491	-0.0974493	-0.204599	-0.223701	-0.31585	-0.66925	0.24155	0.266799	0.33525	0.228399	0.2124	0.372999	-3.01965	-2.0167	-1.8519	-2.30535	-1.76665	-1.8308	Homo sapiens	0.115321	0.289234	0.872854	0.00993347	0.460258	-0.328483	0.985648	-0.00977156		TN	TN	TN	TN
O00273	-1.34415	-1.63335	-1.307	-1.7398	-1.68845	-1.66775	0.96545	0.8597	0.84855	0.6854	0.7745	0.773399	NaN	NaN	NaN	NaN	NaN	NaN	Homo sapiens	0.0621354	0.2705	0.0366155	0.1468	NaN	0	0.787912	0.20865		TN	TN	NaN	TN
P51659	1.89215	1.87535	1.5428	1.7789	1.60095	1.85925	2.25655	2.2535	2.33995	2.2324	2.1417	2.1577	0.97785	0.939501	0.9429	0.92385	0.972249	0.8732	Homo sapiens	0.870856	0.0237347	0.0560653	0.106066	0.385	0.030317	0.845998	0.0533727		TN	TN	TN	TN
Q9BUQ8	-0.99425	-1.09205	-0.8017	-1.1607	-1.00515	-1.15705	1.53135	1.657	1.67575	1.5932	1.5674	1.6357	0.494751	0.4554	0.601101	0.33565	0.710151	0.7356	Homo sapiens	0.218879	0.144967	0.671741	0.0226008	0.603873	-0.0767164	0.956492	0.0302838		TN	TN	TN	TN
Q96GQ7	-0.18955	0.12325	-0.308899	-0.237599	-0.0461493	-0.0259514	1.17465	1.0622	1.13365	1.1137	1.0297	1.0296	-0.0433502	-0.0562	-0.0723	-0.0764494	-0.0227499	-0.1429	Homo sapiens	0.887929	-0.0218331	0.202024	0.0658347	0.548161	0.0234162	0.937591	0.0224726		TN	TN	TN	TN
O60610	3.56925	3.49505	3.4822	3.4174	3.38175	3.43855	3.77135	3.7935	3.83295	3.7124	3.6758	3.7694	2.57355	2.6731	2.4887	2.48715	2.56275	2.3735	Homo sapiens	0.0317412	0.102934	0.0702837	0.0800667	0.246058	0.103984	0.72188	0.0956616		TN	TN	TN	TN
Q08211	5.63915	5.60545	5.5953	5.5025	5.50705	5.50475	5.95015	5.979	6.02735	5.9213	5.9346	5.9524	5.36905	5.3489	5.3318	5.30485	5.34995	5.2817	Homo sapiens	0.0012338	0.108534	0.111375	0.0493997	0.17235	0.0377506	0.624812	0.0652281		TN	TN	TN	TN
P33316	4.42065	4.34005	4.3627	4.3216	4.30865	4.32825	3.97875	4.0748	4.08395	3.9734	4.0511	3.9867	3.77895	3.8315	3.7543	3.84245	3.77855	3.762	Homo sapiens	0.0898868	0.0549676	0.36591	0.0421003	0.864605	-0.00608285	0.795961	0.0303283		TN	TN	TN	TN
Q9NY33	0.98415	1.07725	1.0551	1.0718	0.906051	0.984749	2.07225	2.0498	2.08035	1.9483	1.9815	2.0383	-1.07795	-1.3809	-1.3548	-1.28575	-1.34115	-1.3612	Homo sapiens	0.407595	0.0513004	0.0484492	0.0781002	0.590378	0.0581497	0.929675	0.0625167		TN	TN	TN	TN
Q9C005	1.10595	1.05755	1.3337	0.8266	1.18705	0.939249	0.328751	0.150599	0.33855	0.119499	0.226601	0.00239944	1.59185	1.6695	1.6922	1.64385	1.67355	1.6628	Homo sapiens	0.254004	0.181433	0.153599	0.156467	0.79253	-0.00888411	0.723762	0.109672		TN	TN	TN	TN
Q14204	3.20715	3.17365	3.1084	3.1124	3.15525	2.93275	4.47165	4.5307	4.58995	4.4456	4.4636	4.4798	3.18695	3.1741	3.2324	3.18845	3.21205	3.1188	Homo sapiens	0.263538	0.0962674	0.129301	0.0677668	0.496851	0.024717	0.846061	0.0629171		TN	TN	TN	TN
P50570	1.96995	1.95215	1.916	1.7818	1.87465	1.84025	2.23955	2.2691	2.34495	2.1723	2.1501	2.1935	0.468849	0.5107	0.523001	0.488851	0.481851	0.407599	Homo sapiens	0.0222896	0.1138	0.0290903	0.112567	0.249025	0.0414165	0.816741	0.0892609		TN	TN	TN	TN
O60832	1.01045	1.11495	1.1083	1.179	1.06895	1.13405	2.93475	2.9711	3.00495	2.9254	2.9047	2.9816	1.82225	1.9874	1.9391	1.93995	1.79575	1.9379	Homo sapiens	0.347607	-0.0494324	0.341628	0.0330334	0.732818	0.0250502	0.994038	0.0028837		TN	TN	TN	TN
Q8WXX5	-0.90655	-0.695649	-0.795099	-0.8476	-0.583249	-0.866652	1.89965	1.9963	2.07245	1.8967	1.8564	1.9494	0.361851	0.361401	0.1427	0.250251	0.255549	0.1223	Homo sapiens	0.777186	-0.0332661	0.193602	0.0886339	0.403689	0.0792837	0.937567	0.0448838		TN	TN	TN	TN
P60981	1.00955	1.05815	1.0468	0.9633	0.82805	0.954248	2.15465	2.2286	2.14375	2.0755	2.0852	2.0453	1.45935	1.6071	1.4774	1.56845	1.35945	1.3627	Homo sapiens	0.0558047	0.122968	0.0215822	0.107	0.368359	0.084417	0.663373	0.104795		TN	TN	TN	TN
P09622	3.03345	2.97085	3.0665	2.9699	2.91265	2.93605	3.38115	3.307	3.44275	3.3026	3.293	3.31	3.44965	3.2909	3.282	3.29845	3.37105	3.1738	Homo sapiens	0.0614152	0.0840667	0.130413	0.0751006	0.492928	0.0597499	0.407005	0.0729724		TN	TN	TN	TN
P28340	-2.02885	-2.11875	-2.1233	-2.0558	-2.18785	-2.17505	1.05155	1.2119	1.13015	0.881599	1.0526	0.9914	NaN	NaN	NaN	NaN	NaN	NaN	Homo sapiens	0.397818	0.0492675	0.0839641	0.156	NaN	0	0.920499	0.102634		TN	TN	NaN	TN
Q9NRF9	-0.99955	-1.10155	-1.2189	-1.0566	-1.01905	-1.31145	0.49135	0.634099	0.56005	0.4291	0.5737	0.521198	-0.827351	-0.9151	-0.809799	-0.83225	-0.879849	-1.0739	Homo sapiens	0.850916	0.0223672	0.413396	0.0538336	0.38931	0.0779161	0.890792	0.0513723		TN	TN	TN	TN
P49366	-0.93365	-1.46695	-1.033	-1.5734	-0.95505	-1.33585	0.136049	0.0852995	0.223651	0.210501	-0.00149918	0.1064	-2.05775	-2.48	-2.5061	-2.52345	-2.47315	-2.4028	Homo sapiens	0.587007	0.143567	0.587491	0.0431995	0.472147	0.118517	0.848638	0.101761		TN	TN	TN	TN
P31689	3.07055	2.96485	2.9945	2.9299	2.88615	2.89485	3.81265	3.7623	3.85045	3.8057	3.7262	3.7867	2.41045	2.4525	2.4751	2.49725	2.42625	2.4639	Homo sapiens	0.0359004	0.106334	0.366856	0.0356	0.587382	-0.0164499	0.881581	0.0418282		TN	TN	TN	TN
Q96EY1	-1.96215	-1.62725	-1.6659	-1.9154	-1.54255	-1.62425	-1.06505	-0.7517	-1.00375	-0.9188	-0.7381	-0.977402	-1.12975	-1.1132	-1.2615	-1.31415	-1.23845	-1.3769	Homo sapiens	0.728418	-0.0576992	0.63205	-0.0620664	0.0831783	0.141684	0.967928	0.0073061		TN	TN	TN	TN
Q99543	-0.74515	-0.61375	-0.2656	-0.485301	-0.486051	-0.501951	0.79915	0.794799	0.77525	0.6717	0.7945	0.774899	-2.93965	-2.3821	-2.7	-2.80195	-3.04045	-2.5509	Homo sapiens	0.742591	-0.0503988	0.332791	0.0427004	0.594774	0.123851	0.958236	0.0387175		TN	TN	TN	TN
O75937	1.84205	1.76565	1.8343	1.7681	1.68905	1.73585	2.35405	2.34	2.30935	2.3065	2.2626	2.1571	1.94385	2.0873	1.841	1.84095	1.80725	1.8996	Homo sapiens	0.0678824	0.0830011	0.116437	0.0924002	0.229691	0.108116	0.414846	0.0945059		TN	TN	TN	TN
P49916	-1.51515	-1.65215	-1.317	-1.3547	-1.41985	-1.78335	-0.461649	-0.3338	-0.30725	-0.5103	-0.5443	-0.4685	-2.68045	-3.0019	-2.6989	-2.92215	-2.67275	-2.7138	Homo sapiens	0.889041	0.0245339	0.0557355	0.140134	0.861151	-0.0241842	0.924038	0.0468277		TN	TN	TN	TN
O00429	0.855749	0.74005	0.859301	0.5426	0.713851	0.580149	1.75535	1.7463	1.85215	1.6205	1.6497	1.7795	0.693451	1.0377	0.807501	0.67405	1.37615	0.788501	Homo sapiens	0.0339229	0.206167	0.16343	0.101367	0.698141	-0.100016	0.773171	0.0691728		TN	TN	TN	TN
Q9H773	1.80675	1.79875	1.7837	1.7062	1.62585	1.71785	1.70805	1.6967	1.72555	1.6839	1.707	1.7337	1.90515	1.5945	1.8204	1.45845	1.64295	1.7644	Homo sapiens	0.0189713	0.1131	0.914665	0.00190036	0.303893	0.151417	0.0527845	0.0888059		TN	TN	TN	TN
Q92499	3.41805	3.56985	3.5585	3.37	3.43575	3.35265	4.27525	4.2802	4.31095	4.1757	4.1254	4.2735	3.26315	3.3257	3.3564	3.62575	3.24305	3.205	Homo sapiens	0.0783435	0.129334	0.0961561	0.0972672	0.770288	-0.0428508	0.770706	0.0612501		TN	TN	TN	TN
Q9NR30	4.33565	4.25795	4.3864	4.3046	4.23575	4.20265	4.54175	4.5776	4.62165	4.5369	4.4761	4.5601	2.86335	2.8893	2.9531	2.86855	2.82295	2.8855	Homo sapiens	0.174611	0.0790002	0.17584	0.0559667	0.257842	0.0429169	0.873794	0.0592946		TN	TN	TN	TN
Q9NR30;Q9BQ39	1.85495	1.90805	1.8604	1.801	1.74155	1.71385	NaN	NaN	NaN	NaN	NaN	NaN	1.02965	0.981201	0.877201	0.842351	0.87165	1.6327	Homo sapiens	0.0164178	0.122334	NaN	0	0.591655	-0.152883	0.956851	-0.0152747		TN	NaN	TN	TN
Q9BQ39	-4.28135	-3.90915	-4.2088	-5.045	-4.61775	-4.04525	0.71105	0.741399	0.89585	0.7661	0.8773	0.753199	0.73435	1.1789	0.788601	0.885451	0.865251	0.576701	Homo sapiens	0.233627	0.436234	0.828094	-0.0160999	0.50799	0.124816	0.883783	0.18165		TN	TN	TN	TN
O60884	-2.59375	-3.33365	-2.8945	-5.0499	-3.06635	-4.38935	2.93535	2.9326	2.97135	2.8353	2.8019	2.9473	1.34855	1.4731	1.9649	1.94275	1.77725	1.4846	Homo sapiens	0.119371	1.2279	0.136689	0.084933	0.578826	-0.139349	0.786534	0.391161		TN	TN	TN	TN
Q9Y295	1.22425	0.94465	1.1696	1.0703	0.956851	1.13095	1.29595	1.2991	1.34775	1.2004	1.2694	1.2517	0.133051	-0.0735989	-0.0818996	-0.185449	-0.304749	-0.119201	Homo sapiens	0.578641	0.0601333	0.0503341	0.0737673	0.0923863	0.19565	0.726393	0.10985		TN	TN	TN	TN
P06132	2.65525	2.68245	2.7447	2.6057	2.51525	2.59245	3.37015	3.4101	3.45025	3.3675	3.32	3.4135	2.19115	2.4208	2.1962	2.16845	2.19025	2.1638	Homo sapiens	0.0335406	0.123	0.291346	0.0431665	0.279368	0.0952171	0.724871	0.0871279		TN	TN	TN	TN
Q5TDH0	1.15095	1.12465	1.1365	0.9621	0.993449	1.13725	1.42385	1.2866	1.30105	1.2364	1.2581	1.2095	-1.06355	-0.8146	-0.714399	-0.765649	-0.379149	-0.8879	Homo sapiens	0.122328	0.106434	0.0886051	0.1025	0.370523	-0.186617	0.987505	0.00743887		TN	TN	TN	TN
Q7L014	3.31555	3.17405	3.2891	3.1972	3.22435	3.08255	3.47605	3.492	3.45225	3.4475	3.4482	3.441	2.83145	2.8339	3.1322	2.92125	2.85825	2.879	Homo sapiens	0.210521	0.0915333	0.0770954	0.0278664	0.671772	0.0463495	0.645538	0.0552497		TN	TN	TN	TN
Q9H0S4	-0.38035	-0.22745	-0.262199	-0.3546	-0.30145	-0.446051	0.25585	0.0402994	-0.0519495	-0.2033	-0.1614	0.0179996	-1.75335	-1.5079	-1.2875	-0.74805	-1.68905	-1.7308	Homo sapiens	0.284425	0.0773668	0.158199	0.196967	0.733671	-0.12695	0.882852	0.0491278		TN	TN	TN	TN
Q9NY93	-1.55925	-1.00555	-1.4745	-1.1804	-1.43985	-1.48975	0.61055	0.5818	0.69695	0.379499	0.494801	0.657499	0.15465	0.422501	0.2288	0.23235	0.107049	0.269	Homo sapiens	0.910584	0.0235669	0.246006	0.119167	0.520941	0.0658503	0.872469	0.0695279		TN	TN	TN	TN
P17844	4.32565	4.23175	4.2563	4.1842	4.15065	4.27165	6.13415	6.1403	6.17635	6.1025	6.1167	6.1055	4.99075	5.056	5.0831	5.02375	5.05685	5.031	Homo sapiens	0.205482	0.0690667	0.0386229	0.0420335	0.845121	0.00608222	0.921095	0.0390608		TN	TN	TN	TN
P25685	-0.80735	-0.75445	-0.635699	-0.645	-0.62605	-0.632351	0.43185	0.3882	0.59205	0.3799	0.477301	0.493399	-1.82095	-2.7274	-1.7565	-2.75745	-2.15165	-2.7294	Homo sapiens	0.127262	-0.098033	0.788269	0.0205002	0.296328	0.44455	0.836916	0.122339		TN	TN	TN	TN
Q99615	2.12615	2.05915	2.1407	2.0592	2.09145	2.09225	2.79025	2.8192	2.92185	2.794	2.8336	2.879	1.59105	1.6984	1.5831	1.66515	1.56645	1.5106	Homo sapiens	0.368755	0.0277001	0.86911	0.00823275	0.498988	0.0434497	0.918756	0.0264609		TN	TN	TN	TN
P18858	-1.43775	-1.51535	-1.3973	-1.3579	-1.47635	-1.64005	1.42945	1.5146	1.46855	1.348	1.4339	1.3492	-0.444651	-0.360899	-0.35	-0.55985	-0.41315	-0.401599	Homo sapiens	0.666155	0.0413005	0.0671063	0.0938339	0.283991	0.0730162	0.909259	0.0693835		TN	TN	TN	TN
Q14232	0.991449	0.960349	1.0482	0.8075	0.97755	0.69195	0.289551	0.408	0.30565	0.333799	0.303499	0.411798	-0.156851	-0.0882988	-0.311699	-0.193149	-0.20555	-0.220599	Homo sapiens	0.115124	0.174333	0.771176	-0.0152988	0.770064	0.0208165	0.797625	0.0599503		TN	TN	TN	TN
P49770	-0.586849	-0.54045	-0.299999	-0.5775	-0.44875	-0.655251	-0.361851	0.220399	-0.0653505	-0.8571	-0.495899	-0.3265	NaN	NaN	NaN	NaN	NaN	NaN	Homo sapiens	0.474159	0.0847343	0.0993525	0.490899	NaN	0	0.0758657	0.287817		TN	TN	NaN	TN
Q14152	2.71805	2.79235	2.8164	2.7298	2.66165	2.67915	4.41415	4.4404	4.46265	4.4086	4.3464	4.4138	3.15565	3.1352	3.0798	3.24525	3.16165	3.1	Homo sapiens	0.0764647	0.0853999	0.127586	0.0494671	0.395847	-0.0454168	0.934739	0.0298167		TN	TN	TN	TN
O75822	1.65425	1.79455	1.7127	1.6694	1.74975	1.45395	2.60205	2.6297	2.64485	2.5511	2.5923	2.5778	2.53265	2.6046	2.6306	2.54025	2.54705	2.444	Homo sapiens	0.378778	0.0961339	0.040822	0.051801	0.149926	0.0788507	0.730022	0.0755952		TN	TN	TN	TN
P55084	1.36085	1.33145	1.3135	1.251	1.15155	1.38805	2.89425	2.9811	2.97845	2.9699	2.8718	2.9349	1.77915	1.8559	1.8321	1.77035	1.97605	1.9344	Homo sapiens	0.362999	0.0717332	0.559346	0.0257339	0.346176	-0.0712169	0.979895	0.00875007		TN	TN	TN	TN
P30084	1.76405	1.61465	1.7656	1.5023	1.62485	1.56095	1.83785	1.7008	1.71855	1.6184	1.7419	1.6297	0.912849	1.0233	0.9049	0.871451	0.80705	1.0522	Homo sapiens	0.0681764	0.152067	0.20165	0.0890668	0.679596	0.0367829	0.613354	0.0926389		TN	TN	TN	TN
P42126	-0.10285	-0.20025	-0.2332	-0.14	-0.20655	-0.15485	2.16435	2.1709	2.12925	2.0571	2.0824	2.1529	0.411051	0.1842	0.2092	0.0766497	0.19955	0.154	Homo sapiens	0.804645	-0.0116332	0.142144	0.0573673	0.19514	0.12475	0.911665	0.0568282		TN	TN	TN	TN
O75521	-1.03635	-1.09105	-0.9077	-1.1421	-1.12925	-1.14605	1.01985	0.974	0.990149	0.917099	0.980101	0.948999	NaN	NaN	NaN	NaN	NaN	NaN	Homo sapiens	0.0798349	0.127433	0.111978	0.0459334	NaN	0	0.896241	0.0866834		TN	TN	NaN	TN
Q99613;B5ME19	2.20325	2.23245	2.2382	1.8011	2.08855	2.08975	3.56875	3.6337	3.65725	3.5357	3.522	3.5744	NaN	NaN	NaN	NaN	NaN	NaN	Homo sapiens	0.0746909	0.231501	0.0692407	0.0758673	NaN	0	0.749742	0.153684		TN	TN	NaN	TN
Q15369	0.769751	0.57825	0.6196	0.6065	0.59315	0.662849	2.34755	2.4405	2.39135	2.3241	2.3886	2.3865	1.16915	1.2444	1.1596	1.20325	1.27055	1.1141	Homo sapiens	0.602083	0.0350339	0.477873	0.0267334	0.930088	-0.00491683	0.959134	0.0189501		TN	TN	TN	TN
Q13011	-2.70155	-2.84315	-3.1254	-3.1195	-3.11285	-3.02095	-0.194349	-0.0164995	-0.0594492	0.0408993	-0.115999	-0.0974007	NaN	NaN	NaN	NaN	NaN	NaN	Homo sapiens	0.20508	0.1944	0.678055	-0.0325991	NaN	0	0.931987	0.0809005		TN	TN	NaN	TN
P68104;Q05639	6.14285	6.15115	6.0912	6.0084	5.93485	6.05035	NaN	NaN	NaN	NaN	NaN	NaN	NaN	NaN	NaN	NaN	NaN	NaN	Homo sapiens	0.0277759	0.130534	NaN	0	NaN	0	0.0277759	0.130534		TN	NaN	NaN	TN
P68104	7.41385	7.39175	7.37	7.3183	7.29135	7.31085	NaN	NaN	NaN	NaN	NaN	NaN	7.44385	7.5652	7.5259	7.51405	7.50385	7.512	Homo sapiens	0.00476764	0.0850337	NaN	0	0.964808	0.00168451	0.452957	0.0433591		TN	NaN	TN	TN
P26641	5.73665	5.68625	5.7147	5.5844	5.53955	5.60455	5.89325	5.9266	5.93095	5.8571	5.8752	5.8937	5.66655	5.6521	5.5767	5.64515	5.62055	5.6126	Homo sapiens	0.00482406	0.136367	0.0592277	0.0415999	0.856742	0.00568358	0.352289	0.061217		TN	TN	TN	TN
P60228	3.60565	3.57565	3.5781	3.4081	3.46935	3.31115	3.15995	3.2094	3.27555	3.2284	3.112	3.1685	3.17085	3.0631	3.2612	3.14415	2.78875	3.0256	Homo sapiens	0.0155511	0.190267	0.393406	0.0453339	0.207627	0.178884	0.175264	0.138162		TN	TN	TN	TN
P30046	0.483351	0.42015	0.291601	0.317599	0.23305	0.402449	NaN	NaN	NaN	NaN	NaN	NaN	-2.00195	-2.0064	-1.9601	-1.96515	-1.95415	-1.9499	Homo sapiens	0.34072	0.0806678	NaN	0	0.0986609	-0.0330826	0.97492	0.0237926		TN	NaN	TN	TN
Q9UBX3	-1.00085	-1.13195	-1.2459	-0.88	-0.94575	-0.997651	-2.20515	-2.273	-2.17015	-2.3099	-1.8588	-1.9391	NaN	NaN	NaN	NaN	NaN	NaN	Homo sapiens	0.0779804	-0.1851	0.273827	-0.180167	NaN	0	0.616128	-0.182633		TN	TN	NaN	TN
Q9NVH1	-0.69765	-0.678149	-0.6275	-0.7667	-0.80625	-1.04885	-0.21735	-0.1895	-0.29025	-0.3673	-0.250299	-0.2796	-1.23915	-1.165	-1.7186	-1.18595	-1.18215	-1.3818	Homo sapiens	0.0853066	0.206167	0.222601	0.0667	0.539776	-0.124282	0.828383	0.0495284		TN	TN	TN	TN
Q5F1R6	-2.90385	-2.72225	-3.0006	-2.9229	-2.63715	-2.86055	-3.64235	-3.5906	-3.20945	-3.1338	-2.9085	-3.3566	NaN	NaN	NaN	NaN	NaN	NaN	Homo sapiens	0.594925	-0.0686995	0.138045	-0.347832	NaN	0	0.28198	-0.208266		TN	TN	NaN	TN
Q9NP97	-0.603149	-0.667251	-0.584	-0.555699	-0.73335	-0.63965	NaN	NaN	NaN	NaN	NaN	NaN	NaN	NaN	NaN	NaN	NaN	NaN	Homo sapiens	0.687107	0.0247666	NaN	0	NaN	0	0.687107	0.0247666		TN	NaN	NaN	TN
Q9BU89	0.789749	0.77745	0.7164	0.6396	0.73245	0.664549	1.17855	1.1091	1.10155	0.9512	1.0632	1.1106	0.36585	0.077301	0.335501	0.204751	0.227349	0.1057	Homo sapiens	0.0831506	0.0823336	0.173399	0.0880667	0.462359	0.0802838	0.650138	0.0835614		TN	TN	TN	TN
Q13838;O00148	4.96025	4.96105	4.8119	4.8187	4.75915	4.84505	NaN	NaN	NaN	NaN	NaN	NaN	NaN	NaN	NaN	NaN	NaN	NaN	Homo sapiens	0.13695	0.103434	NaN	0	NaN	0	0.13695	0.103434		TN	NaN	NaN	TN
O00148	1.81685	1.56705	1.7951	1.5297	1.75255	1.74575	5.84925	5.8584	5.88825	5.8403	5.8489	5.8213	2.18855	2.1076	2.0635	2.18865	2.09155	2.1432	Homo sapiens	0.666374	0.0503346	0.117787	0.0284659	0.668954	-0.0212501	0.983838	0.0191835		TN	TN	TN	TN
Q13838	3.66405	3.56125	3.7725	3.5028	3.63145	3.49935	4.19575	4.2343	4.27535	4.0997	4.1471	4.165	3.84395	3.8831	3.7923	3.79555	3.80365	3.8045	Homo sapiens	0.180352	0.121401	0.0314251	0.0978667	0.21869	0.038551	0.493731	0.0859394		TN	TN	TN	TN
Q99848	-0.18235	0.17485	0.1478	0.252299	0.17315	-0.0729504	2.47635	2.5664	2.53855	2.4156	2.4778	2.4672	1.12815	0.9767	0.9135	0.86695	1.02815	0.7534	Homo sapiens	0.663684	-0.0707331	0.0885181	0.0735671	0.293466	0.123284	0.934221	0.0420392		TN	TN	TN	TN
P63167	0.56255	0.572551	0.2493	0.4912	0.226951	0.278549	1.80785	1.8562	2.03325	1.8047	1.821	1.854	NaN	NaN	NaN	NaN	NaN	NaN	Homo sapiens	0.387593	0.129233	0.358822	0.0725339	NaN	0	0.833851	0.100884		TN	TN	NaN	TN
Q96FJ2;P63167	-2.56295	-2.77425	-4.2397	-3.024	-3.08605	-3.65645	NaN	NaN	NaN	NaN	NaN	NaN	-0.719749	-0.690699	-0.3295	-0.83595	-0.818749	-0.8721	Homo sapiens	0.916228	0.0632003	NaN	0	0.106824	0.262284	0.849594	0.162742		TN	NaN	TN	TN
Q96FJ2	-1.27235	-0.74845	-1.0666	-1.2025	-0.99065	-1.04925	-1.89915	-2.1658	-1.83045	-2.0768	-2.4289	-1.809	-2.70455	-2.8049	-3.143	-3.19705	-2.87195	-3.147	Homo sapiens	0.769776	0.0516669	0.535805	0.139767	0.322932	0.187851	0.757823	0.126428		TN	TN	TN	TN
P19525	-0.620951	-0.63865	-0.6412	-0.9334	-0.68835	-0.842651	0.368151	0.2501	0.193549	0.2579	0.1369	0.230499	NaN	NaN	NaN	NaN	NaN	NaN	Homo sapiens	0.0590397	0.187867	0.380606	0.0621668	NaN	0	0.694694	0.125017		TN	TN	NaN	TN
Q5VYK3	0.88455	0.945649	0.7995	0.9705	0.817149	0.79335	0.647449	0.653899	0.578549	0.5473	0.556101	0.5439	0.876949	0.901501	0.621901	0.67895	0.591649	0.565	Homo sapiens	0.827604	0.0162331	0.0335555	0.0775325	0.120812	0.188251	0.195632	0.0940054		TN	TN	TN	TN
Q6P2E9	1.45355	1.50585	1.3282	1.4314	1.31355	1.38615	2.85255	2.7256	2.81145	2.6368	2.7143	2.7377	1.25945	1.2151	1.3678	1.17925	1.29035	0.991099	Homo sapiens	0.453517	0.0521676	0.10627	0.100267	0.265714	0.127218	0.789085	0.0932174		TN	TN	TN	TN
P29692	4.31905	4.32725	4.28	4.2118	4.19045	4.18235	5.51865	5.5358	5.52655	5.5348	5.5349	5.5497	3.71415	3.6855	3.6218	3.66025	3.68395	3.6099	Homo sapiens	0.00259256	0.1139	0.141652	-0.0127989	0.555618	0.0224498	0.917401	0.0411837		TN	TN	TN	TN
P13639	8.28465	8.34125	8.3423	8.2464	8.18395	8.23215	7.91495	7.9546	7.98775	7.9098	7.8959	7.9254	7.91715	7.9482	7.8874	7.86875	7.87065	7.8495	Homo sapiens	0.0191293	0.101901	0.13752	0.0420678	0.0439432	0.054616	0.455257	0.066195		TN	TN	TN	TN
P13639;Q15029	3.99875	3.17545	2.7756	3.7568	3.09245	2.82375	NaN	NaN	NaN	NaN	NaN	NaN	4.87375	5.0351	5.0172	5.00605	4.91485	4.9555	Homo sapiens	0.849031	0.092267	NaN	0	0.787678	0.0165504	0.926409	0.0544087		TN	NaN	TN	TN
Q96C19	0.68615	0.846049	0.837999	0.598001	0.796651	0.831049	1.26975	1.3175	1.30445	1.1517	1.2013	1.2947	1.32245	1.381	1.2955	1.41315	1.22955	1.2697	Homo sapiens	0.618378	0.048166	0.140089	0.0813344	0.661786	0.0288502	0.686075	0.0527835		TN	TN	TN	TN
Q13144	-1.03885	-1.12535	-1.3031	-1.0022	-0.82925	-1.04485	-0.92115	-0.3247	-0.344951	-0.664499	-0.6224	-0.430201	NaN	NaN	NaN	NaN	NaN	NaN	Homo sapiens	0.125504	-0.197	0.849767	0.0420996	NaN	0	0.698712	-0.07745		TN	TN	NaN	TN
Q9NR50	1.02985	0.97495	1.1838	0.8558	1.04195	1.09935	2.37085	2.2487	2.35215	2.2159	2.2712	2.4041	0.98115	1.0603	1.0387	0.911151	1.00355	0.899001	Homo sapiens	0.544432	0.0638336	0.711434	0.0268339	0.0939022	0.088816	0.849222	0.0598278		TN	TN	TN	TN
O60739;P41567	2.79965	2.83595	2.7648	2.8001	2.72635	2.75955	NaN	NaN	NaN	NaN	NaN	NaN	NaN	NaN	NaN	NaN	NaN	NaN	Homo sapiens	0.267224	0.0381339	NaN	0	NaN	0	0.267224	0.0381339		TN	NaN	NaN	TN
Q9BY44	-1.09935	-1.24545	-1.2319	-1.205	-1.22165	-1.09005	2.33525	2.4325	2.49625	2.4284	2.3391	2.4758	0.538651	0.6042	0.9881	0.838851	0.75685	0.917399	Homo sapiens	0.764339	-0.0199995	0.916236	0.00690015	0.436906	-0.127383	0.950166	-0.0468275		TN	TN	TN	TN
O15372	1.45695	1.42995	1.4797	1.3246	1.41285	1.29145	3.07765	3.01	3.18905	2.9698	2.9416	3.0358	2.42515	2.4404	2.4363	2.76595	2.58185	2.5551	Homo sapiens	0.0446547	0.112567	0.137114	0.109833	0.0393247	-0.200349	0.983297	0.00735029		TN	TN	TN	TN
P00374	1.38365	1.25895	1.4237	1.3546	1.22305	1.28505	0.67815	0.701699	0.680051	0.6231	0.6001	0.641998	-1.12235	-1.1452	-1.1228	-1.28835	-1.23465	-1.3013	Homo sapiens	0.338508	0.067867	0.0104483	0.0649007	0.00265545	0.14465	0.86478	0.0924727		TN	TN	TN	TN
P43897	-1.61185	-2.06855	-3.0131	-3.278	-1.69525	-3.57825	0.981649	0.8756	1.00465	0.7845	0.9998	0.9368	-1.82755	-1.4737	-1.7364	-1.67185	-1.76435	-1.9107	Homo sapiens	0.435318	0.619334	0.566672	0.0469329	0.461963	0.103083	0.744528	0.25645		TN	TN	TN	TN
P49411	4.23565	4.12695	4.2134	4.0399	4.15065	4.17685	5.08575	5.0628	5.14825	5.0404	4.9917	5.0695	3.76095	3.7369	3.7161	3.71835	3.72435	3.6238	Homo sapiens	0.263436	0.0695333	0.129534	0.0650673	0.233425	0.0491508	0.831007	0.0612505		TN	TN	TN	TN
Q8N3D4	-3.35215	-3.48795	-3.3251	-3.5882	-3.31815	-3.47465	-2.80615	-3.1086	-2.91355	-2.6903	-3.0181	-3.0261	NaN	NaN	NaN	NaN	NaN	NaN	Homo sapiens	0.482837	0.0719334	0.836148	-0.0312665	NaN	0	0.909967	0.0203334		TN	TN	NaN	TN
Q9H4M9	0.196951	0.188149	-0.0158997	0.1561	0.312051	0.37245	2.12835	2.2057	2.17855	2.0973	2.1676	2.1235	-1.81505	-1.8419	-1.6262	-1.76535	-1.47875	-1.8179	Homo sapiens	0.172782	-0.157133	0.247015	0.0413996	0.588079	-0.0737168	0.937473	-0.0631502		TN	TN	TN	TN
Q16643	1.50995	1.40645	1.4558	1.4659	1.42445	1.30645	2.00605	2.0942	2.18295	2.0485	1.9652	2.0693	0.0639496	-0.0026989	-0.2278	-0.56445	-0.377551	0.1326	Homo sapiens	0.35804	0.0584669	0.329523	0.066733	0.397187	0.214284	0.814038	0.113161		TN	TN	TN	TN
P55265	-0.43985	-0.52465	-0.4603	-0.575601	-0.627049	-0.713051	2.11565	2.0782	2.24365	2.2414	2.0759	2.1737	-2.20165	-2.17	-2.1044	-2.10065	-1.89605	-2.1365	Homo sapiens	0.0262502	0.163634	0.809888	-0.0178331	0.227202	-0.114284	0.99063	0.0105057		TN	TN	TN	TN
Q96RP9	0.70965	0.79975	0.8764	0.6951	0.795449	0.80995	0.846849	0.846499	0.867551	0.819799	0.6975	0.7451	-0.49225	-0.2584	-0.629799	-0.48495	-0.307351	-0.289899	Homo sapiens	0.6614	0.0284338	0.0517147	0.0995	0.471083	-0.0994164	0.974016	0.0095058		TN	TN	TN	TN
P40939	4.05065	4.02325	4.0308	3.9759	3.98305	3.91175	3.80855	3.7934	3.78245	3.6781	3.6703	3.754	2.48235	2.5579	2.6856	2.49875	2.50495	2.4649	Homo sapiens	0.0317672	0.0780001	0.0275864	0.0939999	0.230015	0.0857503	0.792009	0.0859167		TN	TN	TN	TN
Q8N9N8	-1.21285	-1.22985	-1.3272	-1.4667	-1.30685	-1.31485	-0.410749	-0.3595	-0.35885	-0.733299	-0.440201	-0.2495	NaN	NaN	NaN	NaN	NaN	NaN	Homo sapiens	0.167406	0.106167	0.527492	0.0979671	NaN	0	0.730525	0.102067		TN	TN	NaN	TN
O60739	-1.17065	-1.39575	-1.0064	-1.7231	-1.64165	-1.61615	-1.30955	-1.1723	-1.31225	-1.3408	-1.2547	-1.2967	-1.16485	-1.4024	-1.026	-1.24345	-1.41095	-1.4642	Homo sapiens	0.0161431	0.469367	0.566897	0.0327009	0.244489	0.175117	0.00986762	0.225728		TN	TN	TN	TN
O95163	-0.67895	-0.680551	-0.596701	-0.842601	-0.88515	-0.907051	1.18435	1.3541	1.26005	1.2317	1.3092	1.2291	-1.12565	-0.9608	-1.0928	-0.861249	-0.795051	-0.904901	Homo sapiens	0.002518	0.2262	0.872809	0.00950114	0.025957	-0.206017	0.98459	0.00989479		TN	TN	TN	TN
P14625	3.56425	3.62505	3.6136	3.6435	3.51655	3.47415	4.78865	4.8428	4.85825	4.7588	4.7393	4.7482	4.47435	4.4604	4.442	4.43005	4.46805	4.4567	Homo sapiens	0.358017	0.0562328	0.0205701	0.0811335	0.643661	0.00731691	0.853667	0.0482277		TN	TN	TN	TN
O75530	-1.59835	-1.74015	-1.6071	-1.8923	-1.99515	-1.68445	-0.0502491	-0.1307	-0.0414495	-0.0599995	-0.125401	-0.1492	NaN	NaN	NaN	NaN	NaN	NaN	Homo sapiens	0.110731	0.208767	0.391385	0.0374006	NaN	0	0.820354	0.123084		TN	TN	NaN	TN
P24534	4.82005	4.74405	4.7845	4.613	4.71435	4.68035	5.04025	5.0358	5.05465	4.9257	4.9103	4.9513	4.37705	4.482	4.478	4.47005	4.47495	4.3958	Homo sapiens	0.0372458	0.113633	0.000984879	0.114468	0.978123	-0.00124963	0.510522	0.075617		TN	TN	TN	TN
Q9UBQ5	1.28385	1.21695	1.2876	1.0594	1.13905	1.02525	2.86245	2.9499	2.89445	2.9556	2.8731	2.91	2.14695	2.149	2.2058	2.16135	2.20325	2.0837	Homo sapiens	0.00991667	0.188233	0.776143	-0.0106335	0.67892	0.0178162	0.857623	0.0651387		TN	TN	TN	TN
Q6IA86	-2.84185	-3.10465	-2.5412	-3.1799	-3.01625	-3.28365	0.0335503	0.1071	0.233649	0.0140991	-0.197201	-0.0493011	NaN	NaN	NaN	NaN	NaN	NaN	Homo sapiens	0.14076	0.3307	0.0775326	0.202234	NaN	0	0.786745	0.266467		TN	TN	NaN	TN
O43768	1.23215	1.53655	1.1698	1.2683	0.911349	1.27575	1.81955	1.8519	1.93285	1.8484	1.8034	1.7739	2.49195	2.288	2.3555	2.31475	2.27545	2.3788	Homo sapiens	0.384897	0.161033	0.211418	0.0595334	0.45492	0.0554838	0.700418	0.0920169		TN	TN	TN	TN
P55884	4.04815	4.06625	4.0444	4.0066	3.99745	3.97135	3.91225	3.9631	4.04365	3.9908	3.8829	3.9416	3.93245	3.975	3.8958	3.83965	3.84965	3.8488	Homo sapiens	0.00817028	0.0611334	0.522292	0.0345675	0.0186995	0.088383	0.072482	0.0613613		TN	TN	TN	TN
O15371	2.00475	1.95845	2.0286	1.9041	1.76545	1.77155	3.10705	3.1271	3.07205	2.9906	2.9965	3.0153	2.34125	2.292	2.3825	2.29105	2.27755	2.2342	Homo sapiens	0.0209563	0.183567	0.00464342	0.101266	0.0857916	0.0709823	0.625739	0.118605		TN	TN	TN	TN
Q15717	3.30475	3.24895	3.2191	3.2086	3.03975	3.23215	3.71195	3.7574	3.79905	3.6645	3.6359	3.684	3.42195	3.443	3.5686	3.37725	3.42785	3.3552	Homo sapiens	0.21156	0.097434	0.0302014	0.0946668	0.146103	0.0910832	0.383419	0.0943947		TN	TN	TN	TN
P06733	9.01495	9.08235	9.0513	8.9757	8.88805	8.97635	8.30075	8.3699	8.40455	8.2934	8.3069	8.3222	8.25645	8.3254	8.2987	8.30845	8.23705	8.1841	Homo sapiens	0.0431961	0.102834	0.1828	0.0508989	0.289463	0.0503168	0.687481	0.0680165		TN	TN	TN	TN
P15170	2.70665	2.77985	2.7879	2.7137	2.64585	2.63075	NaN	NaN	NaN	NaN	NaN	NaN	3.77835	3.9379	3.9192	3.72175	3.87225	3.8238	Homo sapiens	0.0595588	0.0947002	NaN	0	0.340462	0.0725501	0.820717	0.0836252		TN	NaN	TN	TN
P30040	2.19185	2.13475	2.1272	2.1534	1.99495	2.04675	1.95295	1.8665	1.98125	1.817	1.8205	1.9175	0.880951	1.0172	1.1919	1.06775	1.13415	1.1359	Homo sapiens	0.165571	0.0862341	0.16115	0.0819003	0.423554	-0.0825828	0.901468	0.0285172		TN	TN	TN	TN
Q9BS26	-2.36975	-2.70595	-2.5799	-2.4844	-2.84105	-2.59005	1.29825	1.3069	1.44295	1.333	1.3924	1.307	0.316151	0.226601	0.316	0.29065	0.113549	0.431001	Homo sapiens	0.580442	0.0866337	0.926428	0.00523313	0.939113	0.00785033	0.968711	0.033239		TN	TN	TN	TN
P10768	3.25275	3.17145	3.1958	3.1557	3.06445	3.08915	3.52655	3.4962	3.55255	3.3379	3.4631	3.4379	2.11895	2.0949	2.1343	2.16115	2.04635	2.0438	Homo sapiens	0.0465119	0.103567	0.0541813	0.112134	0.468606	0.0322835	0.781896	0.0826615		TN	TN	TN	TN
P15311	3.56035	3.54515	3.561	3.3359	3.43915	3.34295	4.09565	4.056	4.09205	3.9998	4.0086	4.0187	2.53595	2.9505	2.5064	2.56535	2.81365	2.5742	Homo sapiens	0.00559987	0.182834	0.00635422	0.0721995	0.93994	0.013217	0.761117	0.0894167		TN	TN	TN	TN
P26038;P15311;P35241	4.71995	4.66815	4.6861	4.5498	4.54955	4.56715	NaN	NaN	NaN	NaN	NaN	NaN	NaN	NaN	NaN	NaN	NaN	NaN	Homo sapiens	0.00112181	0.1359	NaN	0	NaN	0	0.00112181	0.1359		TN	NaN	NaN	TN
Q13347	4.26405	4.25435	4.2688	4.2393	4.16515	4.14605	4.26265	4.3411	4.33305	4.2369	4.271	4.2596	3.48375	3.3928	3.3346	3.34695	3.27915	3.258	Homo sapiens	0.051705	0.0788997	0.103508	0.0564334	0.0994669	0.109017	0.708997	0.0814499		TN	TN	TN	TN
Q9Y262	2.65765	2.66975	2.6509	2.6434	2.54925	2.53815	3.51355	3.4816	3.46845	3.4407	3.399	3.4442	2.69795	2.636	2.5389	2.61285	2.57285	2.5935	Homo sapiens	0.0713639	0.0825001	0.0386766	0.0598996	0.548599	0.031216	0.775937	0.0578719		TN	TN	TN	TN
Q7L2H7	1.16115	1.19275	1.1471	0.9222	1.18605	1.05595	3.19285	3.2306	3.32225	3.1772	3.1125	3.1185	0.650249	0.7372	0.604801	0.56335	0.58855	0.291501	Homo sapiens	0.220324	0.112267	0.0613577	0.1125	0.149504	0.18295	0.813369	0.135906		TN	TN	TN	TN
P60002	-1.43495	-1.29775	-1.4528	-1.5083	-1.41225	-1.66185	-0.0130501	-0.1913	0.0182505	-0.2649	-0.368299	-0.313702	NaN	NaN	NaN	NaN	NaN	NaN	Homo sapiens	0.205702	0.1323	0.0241546	0.2536	NaN	0	0.644841	0.19295		TN	TN	NaN	TN
Q00013	2.83705	2.86965	2.8047	2.6628	2.63735	2.73745	3.54885	3.5347	3.56205	3.3981	3.501	3.5021	2.43945	2.4833	2.4146	2.46075	2.38445	2.4571	Homo sapiens	0.0111575	0.157934	0.0826837	0.0814673	0.733114	0.0116835	0.714764	0.0836949		TN	TN	TN	TN
Q9HC35	-4.03415	-3.47275	-3.5748	-5.0535	-3.32305	-3.84525	-0.46365	-0.404901	-0.391549	-0.3613	-0.560101	-0.246	1.04915	1.0782	0.682001	0.98865	0.970651	0.973599	Homo sapiens	0.520942	0.380034	0.759762	-0.0308997	0.763094	-0.0411825	0.922097	0.102651		TN	TN	TN	TN
Q9UBC2	-3.67855	-4.10055	-3.9964	-6.1544	-3.83915	-4.09595	-1.12705	-0.769	-0.86365	-1.511	-1.0787	-1.1422	NaN	NaN	NaN	NaN	NaN	NaN	Homo sapiens	0.358198	0.771334	0.132909	0.324066	NaN	0	0.622721	0.5477		TN	TN	NaN	TN
Q01844	2.50835	2.50575	2.5228	2.5314	2.54195	2.53535	2.51625	2.5586	2.53875	2.435	2.4929	2.4526	2.28135	2.1931	2.1792	2.27075	2.18675	2.2028	Homo sapiens	0.0174956	-0.0239325	0.0210148	0.0777009	0.959535	-0.00221666	0.812624	0.0171839		TN	TN	TN	TN
Q9UNN5	1.45985	1.49805	1.4984	1.3192	1.38995	1.39795	1.15625	1.0068	1.21995	0.9557	0.955801	1.0422	1.80745	1.8988	1.7129	1.81955	1.44645	1.8166	Homo sapiens	0.0143552	0.1164	0.108326	0.1431	0.452717	0.112183	0.416972	0.123894		TN	TN	TN	TN
P62495	3.52415	3.38195	3.5205	3.2953	3.24175	3.27855	3.98645	4.0912	4.10655	3.9638	3.9982	4.0203	3.40615	3.5546	3.3755	3.46895	3.56805	3.3865	Homo sapiens	0.0145828	0.203667	0.177379	0.0672995	0.722258	-0.0290836	0.597851	0.0806277		TN	TN	TN	TN
Q96C01	-0.81805	-0.739249	-0.606501	-0.7573	-0.79255	-0.927851	1.72385	1.7431	1.80785	1.8779	1.7461	1.7883	NaN	NaN	NaN	NaN	NaN	NaN	Homo sapiens	0.264512	0.104634	0.379441	-0.0458323	NaN	0	0.971736	0.0294007		TN	TN	NaN	TN
Q9GZU8	-0.91165	-0.76115	-0.7403	-0.790401	-0.74065	-0.922351	0.63525	0.691899	0.72535	0.561899	0.532	0.741999	-1.50965	-1.5315	-1.6314	-1.60175	-1.78925	-1.5371	Homo sapiens	0.869139	0.0134338	0.364652	0.0722008	0.369893	0.0851838	0.904541	0.0569394		TN	TN	TN	TN
P38117	1.86605	1.73825	1.8741	1.63	1.71825	1.55085	3.17345	3.1273	3.19695	2.9662	3.1004	3.0993	2.45385	2.554	2.5773	2.49335	2.48275	2.4673	Homo sapiens	0.0418125	0.1931	0.0870594	0.1106	0.288259	0.0472511	0.686074	0.116984		TN	TN	TN	TN
Q13868	2.04405	2.07325	2.0959	2.0085	2.06095	1.93275	0.94425	1.0331	1.04855	0.913599	0.756599	0.903999	1.21315	1.2933	1.1182	1.16995	1.17875	1.3094	Homo sapiens	0.15449	0.0703338	0.0670235	0.150567	0.877312	-0.01115	0.771087	0.069917		TN	TN	TN	TN
Q96A26	-1.32385	-1.71435	-1.3821	-1.7127	-1.59585	-1.59055	-0.239349	-0.273301	-0.19065	-0.4265	-0.3664	-0.283201	NaN	NaN	NaN	NaN	NaN	NaN	Homo sapiens	0.280443	0.1596	0.0606592	0.124267	NaN	0	0.731434	0.141934		TN	TN	NaN	TN
Q01469	-1.97245	-1.59255	-1.6933	-1.8164	-1.79815	-1.65265	2.06405	2.1001	2.07895	1.9086	1.8747	1.925	1.78455	1.6881	1.6812	1.48785	1.58085	1.5132	Homo sapiens	0.982182	0.0029672	0.0006	0.178267	0.0117534	0.19065	0.885065	0.123961		TN	TN	TN	TN
O00303	3.61645	3.55945	3.5833	3.4076	3.42345	3.37155	3.58915	3.5442	3.63405	3.498	3.5382	3.475	3.01435	3.0272	3.0379	3.02335	3.03875	2.9806	Homo sapiens	0.00119174	0.185533	0.055108	0.0854003	0.54774	0.0122506	0.443901	0.0943947		TN	TN	TN	TN
O75821	2.66715	2.59805	2.6092	2.623	2.54755	2.62955	3.20955	3.2236	3.27265	3.1289	3.1459	3.1666	2.78385	2.8544	2.6679	2.76015	2.75295	2.7227	Homo sapiens	0.50582	0.0247672	0.0160846	0.0881335	0.694698	0.0234499	0.720476	0.0454502		TN	TN	TN	TN
Q9NPA8	0.84635	0.800151	0.753099	0.8296	0.81375	0.658649	1.03885	1.4914	1.04685	1.4588	1.9015	0.550798	1.25735	1.3743	1.4929	0.381951	1.46555	1.4726	Homo sapiens	0.621043	0.0325333	0.806175	-0.111333	0.50734	0.26815	0.756395	0.0631167		TN	TN	TN	TN
Q15149;P58107;P58107;P58107;P58107;P58107;P58107;P58107	-1.37745	-1.49505	-1.4782	-1.9371	-1.40345	-1.79765	NaN	NaN	NaN	NaN	NaN	NaN	NaN	NaN	NaN	NaN	NaN	NaN	Homo sapiens	0.18463	0.2625	NaN	0	NaN	0	0.18463	0.2625		TN	NaN	NaN	TN
Q15149;Q15149;P58107;P58107;P58107;P58107;P58107;P58107	0.521049	0.532849	0.639	0.515399	0.49215	0.539349	NaN	NaN	NaN	NaN	NaN	NaN	NaN	NaN	NaN	NaN	NaN	NaN	Homo sapiens	0.289605	0.048667	NaN	0	NaN	0	0.289605	0.048667		TN	NaN	NaN	TN
P58107;P58107;P58107;P58107	-0.78585	-0.86435	-0.9129	-1.2073	-0.94435	-1.23515	NaN	NaN	NaN	NaN	NaN	NaN	NaN	NaN	NaN	NaN	NaN	NaN	Homo sapiens	0.0512574	0.274567	NaN	0	NaN	0	0.0512574	0.274567		TN	NaN	NaN	TN
P58107;P58107;P58107;P58107;P58107	-1.73945	-1.81685	-2.0913	-1.7535	-3.56445	-1.94485	NaN	NaN	NaN	NaN	NaN	NaN	NaN	NaN	NaN	NaN	NaN	NaN	Homo sapiens	0.408931	0.5384	NaN	0	NaN	0	0.408931	0.5384		TN	NaN	NaN	TN
Q14677	-0.79005	-0.604751	-0.781899	-0.7398	-0.90645	-0.806252	0.958349	0.7627	0.92435	0.768499	0.8769	0.873199	-0.54615	-0.643099	-0.6078	-0.555749	-0.628449	-0.5558	Homo sapiens	0.300974	0.0919342	0.578728	0.0422668	0.63679	-0.0190166	0.91792	0.0383948		TN	TN	TN	TN
P84090	1.15285	1.28195	1.1368	1.1271	1.12015	1.18425	3.38785	3.405	3.39415	3.3109	3.335	3.3455	2.91245	2.8995	2.8281	2.84385	2.77585	2.7742	Homo sapiens	0.405146	0.0466998	0.0046261	0.0652002	0.0781271	0.0820506	0.891979	0.0646502		TN	TN	TN	TN
P13804	3.07105	2.97135	3.0038	2.8897	2.87965	2.96155	3.56635	3.5238	3.62825	3.4125	3.4542	3.5946	1.76245	1.6771	1.5139	1.77485	1.62065	1.453	Homo sapiens	0.0546837	0.105101	0.24457	0.0856997	0.78185	0.0349836	0.852927	0.0752614		TN	TN	TN	TN
Q9NQT5	-1.31085	-1.07115	-1.4084	-1.2676	-1.28125	-1.52815	0.72945	0.7235	0.760051	0.5889	0.559601	0.707199	NaN	NaN	NaN	NaN	NaN	NaN	Homo sapiens	0.506793	0.0955337	0.0626077	0.119101	NaN	0	0.868584	0.107317		TN	TN	NaN	TN
Q9NPD3	-0.84935	-0.96235	-0.616499	-0.836101	-0.92855	-0.915151	-0.65645	-0.5689	-0.37345	-0.0461998	-0.636801	-0.436901	-0.862049	-0.615999	-0.519199	-0.72825	-0.814151	-0.773999	Homo sapiens	0.472412	0.0838674	0.453687	-0.159633	0.368378	0.106384	0.928972	0.0102061		TN	TN	TN	TN
Q9NRY5	-1.91415	-1.86855	-1.6229	-1.6025	-1.56585	-1.56815	-1.21535	-0.641601	-0.919351	-0.818201	-0.953899	-1.3607	-3.75905	-3.1888	-3.4022	-3.30525	-3.40375	-3.4202	Homo sapiens	0.0708247	-0.223033	0.636047	0.118834	0.687609	-0.0736163	0.910422	-0.059272		TN	TN	TN	TN
Q9NUQ9	-0.0726509	-0.23585	-0.0167999	-0.1417	-0.373851	0.019949	2.18425	2.1613	2.24875	2.1222	2.0996	2.1705	0.816549	0.8342	0.7155	0.88865	0.818851	0.7681	Homo sapiens	0.688949	0.0567668	0.114835	0.0673332	0.513321	-0.0364504	0.951641	0.0292166		TN	TN	TN	TN
P12259	-0.70885	-1.00765	-0.7584	-0.744201	-0.90255	-0.879751	NaN	NaN	NaN	NaN	NaN	NaN	NaN	NaN	NaN	NaN	NaN	NaN	Homo sapiens	0.877633	0.0172005	NaN	0	NaN	0	0.877633	0.0172005		TN	NaN	NaN	TN
P16930	1.98155	1.89085	1.8232	1.7997	1.74505	1.67005	2.30075	2.2499	2.29305	2.1879	2.1397	2.2419	0.450951	0.7201	0.662901	0.73005	0.703151	0.598701	Homo sapiens	0.0539477	0.160267	0.0524967	0.0914001	0.509164	-0.0659831	0.857529	0.0618947		TN	TN	TN	TN
Q9Y3D6	0.0700493	-0.000449181	-0.0152988	-0.119901	-0.00994968	-0.00505066	-0.980949	-0.891	-1.04445	-1.1736	-1.1018	-1.0146	-0.101851	-0.883699	-0.3997	-0.346049	-0.333449	-0.464499	Homo sapiens	0.240657	0.0630674	0.123512	0.124533	0.745938	-0.0804173	0.874383	0.0357278		TN	TN	TN	TN
Q06265	-0.523951	-1.12005	-0.706699	-1.1429	-0.92685	-0.646851	0.68655	0.733199	0.61885	0.745501	0.5609	0.494598	-0.84655	-0.988199	-0.8535	-0.958549	-0.826051	-1.0823	Homo sapiens	0.620142	0.121967	0.389216	0.0792001	0.532053	0.0595496	0.816056	0.0869056		TN	TN	TN	TN
Q01780	-1.92995	-1.92985	-1.9694	-2.1882	-2.19435	-1.99625	0.87715	0.813899	0.92505	0.928699	0.9039	0.987	-1.76395	-1.6848	-1.5987	-1.57985	-1.53355	-1.8539	Homo sapiens	0.0507946	0.183201	0.169515	-0.0678336	0.821266	-0.0267166	0.96463	0.0295502		TN	TN	TN	TN
Q14320;Q9Y247	-3.15115	-3.10645	-2.9104	-3.5914	-3.32965	-2.49855	1.03025	1.044	1.00355	0.792799	0.7229	1.0646	NaN	NaN	NaN	NaN	NaN	NaN	Homo sapiens	0.81606	0.0838671	0.18905	0.165834	NaN	0	0.924675	0.12485		TN	TN	NaN	TN
P22087	3.22365	3.16675	3.2381	3.1786	3.07895	3.06295	4.06155	4.1543	4.19945	4.0957	4.0588	4.0544	2.67515	2.552	2.6781	2.56585	2.58495	2.5278	Homo sapiens	0.0718835	0.102667	0.182019	0.0688006	0.167128	0.0755498	0.795002	0.0823392		TN	TN	TN	TN
Q9Y3I1	-1.54785	-2.08345	-2.4192	-1.8851	-1.83945	-2.24875	-1.91725	-1.6859	-1.54625	-1.6849	-1.7206	-1.7501	NaN	NaN	NaN	NaN	NaN	NaN	Homo sapiens	0.932365	-0.025733	0.985884	0.00206693	NaN	0	0.943873	-0.011833		TN	TN	NaN	TN
Q9Y613	-1.08295	-1.19995	-0.9505	-1.1225	-0.76735	-1.14115	-0.152849	-0.154901	-0.0469503	-0.300501	0.0170002	-0.0908012	-3.76725	-2.1008	-2.2571	-2.24815	-3.20355	-2.2526	Homo sapiens	0.65807	-0.0674661	0.95094	0.00653394	0.83185	-0.140283	0.904824	-0.0670718		TN	TN	TN	TN
P62942	-0.91305	-0.688951	-1.1083	-1.077	-1.31245	-1.00975	2.21825	2.0967	2.04175	2.0733	1.8165	1.8489	1.69185	1.7667	1.8468	1.78615	1.74195	1.7171	Homo sapiens	0.205336	0.229634	0.0987323	0.206001	0.703846	0.0200497	0.828385	0.151895		TN	TN	TN	TN
P21333;Q14315;O75369	3.51505	3.33995	3.4112	3.2405	3.20495	3.17055	NaN	NaN	NaN	NaN	NaN	NaN	NaN	NaN	NaN	NaN	NaN	NaN	Homo sapiens	0.0166491	0.216734	NaN	0	NaN	0	0.0166491	0.216734		TN	NaN	NaN	TN
P21333	5.42765	5.44195	5.435	5.3426	5.33435	5.35575	6.47525	6.5249	6.54705	6.4464	6.4778	6.4878	5.27525	5.2735	5.2995	5.27585	5.29075	5.2442	Homo sapiens	0.000265443	0.0906343	0.141155	0.0450662	0.481026	0.0124839	0.859548	0.0493948		TN	TN	TN	TN
P21333;O75369	-1.31115	-1.52375	-1.3812	-1.798	-1.24165	-1.25995	NaN	NaN	NaN	NaN	NaN	NaN	NaN	NaN	NaN	NaN	NaN	NaN	Homo sapiens	0.892249	0.0278336	NaN	0	NaN	0	0.892249	0.0278336		TN	NaN	NaN	TN
P30042	2.06355	1.59875	1.7689	1.6483	1.87245	1.63075	1.52195	1.5997	1.62635	1.5121	1.5848	1.5302	NaN	NaN	NaN	NaN	NaN	NaN	Homo sapiens	0.583387	0.0932334	0.350803	0.0402997	NaN	0	0.504709	0.0667666		TN	TN	NaN	TN
P49327	6.20135	6.20335	6.1373	6.0769	6.05955	6.06535	6.71705	6.742	6.76135	6.6503	6.6415	6.6697	6.07015	6.0717	6.0543	5.99465	5.95355	5.9685	Homo sapiens	0.00703477	0.1134	0.00485311	0.0862993	0.00214745	0.0931508	0.52248	0.0976166		TN	TN	TN	TN
Q9Y324	-2.90425	-2.77525	-2.6276	-3.0168	-2.95375	-3.03055	NaN	NaN	NaN	NaN	NaN	NaN	NaN	NaN	NaN	NaN	NaN	NaN	Homo sapiens	0.0500455	0.231333	NaN	0	NaN	0	0.0500455	0.231333		TN	NaN	NaN	TN
Q00688	1.44445	1.48295	1.4501	1.4809	1.43275	1.50205	1.58625	1.6744	1.63205	1.6637	1.4508	1.6088	0.44475	0.447001	0.1884	0.546651	0.428349	0.316701	Homo sapiens	0.620443	-0.0127325	0.45731	0.0564671	0.551207	-0.0705169	0.974299	-0.00892745		TN	TN	TN	TN
Q02790	4.00225	4.11595	4.1012	4.0604	4.02615	4.02845	4.52965	4.5907	4.59155	4.5379	4.4939	4.5374	3.36015	3.3958	3.394	3.31345	3.35205	3.3346	Homo sapiens	0.404426	0.0348005	0.131578	0.0475667	0.0360877	0.0499506	0.858947	0.044106		TN	TN	TN	TN
P49354	-1.36395	-1.13975	-0.9559	-1.241	-1.41345	-1.43915	-0.277149	-0.221	0.000349998	-0.2234	-0.2731	-0.0723	NaN	NaN	NaN	NaN	NaN	NaN	Homo sapiens	0.188273	0.211334	0.831179	0.023667	NaN	0	0.745	0.1175		TN	TN	NaN	TN
Q9Y3B2	-3.10035	-3.17405	-3.2413	-3.0866	-3.27855	-3.01045	-0.0893497	0.245299	0.189851	0.1859	-0.325399	0.0738983	-1.60585	-1.7353	-1.6712	-1.62165	-1.66185	-1.6816	Homo sapiens	0.62956	-0.0466998	0.503052	0.137134	0.722478	-0.0157499	0.970193	0.0248947		TN	TN	TN	TN
P50502;Q8NFI4	3.77225	3.73695	3.7697	3.596	3.66865	3.71935	NaN	NaN	NaN	NaN	NaN	NaN	NaN	NaN	NaN	NaN	NaN	NaN	Homo sapiens	0.0589587	0.0983006	NaN	0	NaN	0	0.0589587	0.0983006		TN	NaN	NaN	TN
P50502	-0.81235	-0.72215	-0.978499	-0.797999	-1.03985	-0.850651	NaN	NaN	NaN	NaN	NaN	NaN	1.73415	1.6289	1.8867	1.59345	1.92955	1.7006	Homo sapiens	0.607189	0.0585003	NaN	0	0.94742	0.00871627	0.968474	0.0336083		TN	NaN	TN	TN
Q8NCA5	-2.53985	-2.52755	-2.6096	-2.4706	-2.59235	-2.58185	-1.25155	-1.4077	-1.53505	-1.5663	-1.6545	-1.3814	NaN	NaN	NaN	NaN	NaN	NaN	Homo sapiens	0.829079	-0.010733	0.302096	0.135966	NaN	0	0.861242	0.0626165		TN	TN	NaN	TN
Q52LJ0	-0.43445	-0.346551	-0.289	-0.4593	-0.555051	-0.194151	-0.25705	-0.407001	-0.27745	-0.4573	-0.343901	-0.340302	-0.155149	0.1157	-0.0713005	-0.0261488	-0.0138502	-0.4484	Homo sapiens	0.7108	0.0461671	0.333497	0.0666676	0.484911	0.125883	0.37605	0.0795725		TN	TN	TN	TN
P39748	3.22805	3.29665	3.2733	3.1901	3.21555	3.19495	3.68925	3.6536	3.79375	3.5758	3.6579	3.626	2.88005	2.9084	2.7636	2.78735	2.77105	2.6949	Homo sapiens	0.0381416	0.0658	0.129002	0.0923004	0.131671	0.0995836	0.635851	0.0858947		TN	TN	TN	TN
Q9BSJ8	-1.07595	-1.22895	-1.2486	-1.6066	-1.40955	-1.51475	0.0654507	0.0449991	0.136649	-0.0237999	-0.000999451	-0.00419998	-0.408951	-0.670399	-0.541201	-0.59995	-0.59055	-0.702899	Homo sapiens	0.0144768	0.3258	0.032607	0.0920328	0.337871	0.0909497	0.561926	0.169594		TN	TN	TN	TN
Q5RKV6	-0.314051	-0.323951	-0.330599	-0.3599	-0.39865	-0.430851	0.44615	0.345901	0.558351	0.3766	0.290001	0.4037	0.46615	0.484201	0.5723	0.475051	0.344951	0.460601	Homo sapiens	0.0250387	0.0736005	0.254803	0.0933666	0.200066	0.0806831	0.669169	0.08255		TN	TN	TN	TN
Q15024	0.69585	0.51875	0.4645	0.436799	0.505851	0.345549	0.33375	0.4812	0.524449	0.567699	0.4041	0.262798	NaN	NaN	NaN	NaN	NaN	NaN	Homo sapiens	0.195252	0.130301	0.756781	0.0349337	NaN	0	0.235428	0.0826173		TN	TN	NaN	TN
Q96B26	-0.0281506	0.00994968	0.173901	0.00629902	0.10695	0.0315495	-0.14135	-0.122001	0.0371504	-0.2243	-0.219	-0.163	-1.92295	-1.9618	-2.0549	-2.49475	-2.22855	-2.163	Homo sapiens	0.960504	0.00363382	0.101711	0.1267	0.0440247	0.31555	0.769036	0.148628		TN	TN	TN	TN
Q14315;O75369	0.84985	0.78065	0.997	0.756801	0.76755	0.79945	NaN	NaN	NaN	NaN	NaN	NaN	NaN	NaN	NaN	NaN	NaN	NaN	Homo sapiens	0.194718	0.101233	NaN	0	NaN	0	0.194718	0.101233		TN	NaN	NaN	TN
O75369	-2.62355	-2.28815	-2.4946	-2.6012	-2.80475	-2.40005	2.92045	2.9646	2.95595	2.9744	2.9248	2.8879	1.38975	1.6792	1.6031	1.65555	1.52375	1.6569	Homo sapiens	0.431011	0.133234	0.562226	0.0179672	0.603677	-0.0547164	0.978322	0.0321615		TN	TN	TN	TN
Q13643	0.82375	0.741651	0.6835	0.724099	0.63865	0.689449	2.06895	2.2014	2.22945	2.059	2.0898	2.1126	1.34225	1.2982	1.4038	1.18395	1.21125	1.2742	Homo sapiens	0.240855	0.0655673	0.200281	0.0794671	0.0371345	0.124951	0.760815	0.0899951		TN	TN	TN	TN
P26885	-1.67865	-1.50335	-1.7314	-1.7576	-1.31145	-1.46245	0.31385	0.5134	0.41365	0.245501	0.2316	0.236799	0.298349	0.295301	0.259701	-0.094449	0.0760508	0.1829	Homo sapiens	0.438328	-0.1273	0.0383279	0.175667	0.0483117	0.229616	0.834176	0.0926612		TN	TN	TN	TN
P08631;P07948;P12931;P07947;P06241;P09769	-0.81885	-1.28365	-1.1326	-1.1881	-1.18045	-1.08375	NaN	NaN	NaN	NaN	NaN	NaN	NaN	NaN	NaN	NaN	NaN	NaN	Homo sapiens	0.634558	0.0724001	NaN	0	NaN	0	0.634558	0.0724001		TN	NaN	NaN	TN
Q96AE4	4.59585	4.55305	4.597	4.5212	4.42625	4.48755	4.98385	5.0282	5.06515	4.9823	4.9154	4.9939	4.59575	4.5808	4.6048	4.64285	4.60325	4.5456	Homo sapiens	0.0297199	0.103634	0.142256	0.0618674	0.911338	-0.0034488	0.612189	0.0540176		TN	TN	TN	TN
Q92945	4.37935	4.32005	4.3359	4.3779	4.15825	4.27745	4.59265	4.6312	4.64465	4.5268	4.5194	4.5844	5.17435	5.1575	5.2183	5.19585	5.13635	5.0828	Homo sapiens	0.324968	0.0739005	0.0370986	0.0793006	0.294133	0.04505	0.717148	0.0660837		TN	TN	TN	TN
Q96I24	-0.620649	-0.38585	-0.4335	-0.448199	-0.626349	-0.537251	2.12175	2.0693	2.18935	2.1005	1.9841	2.0493	1.06405	1.3177	1.2903	1.03665	1.35325	1.4727	Homo sapiens	0.551563	0.0572666	0.164758	0.0821667	0.699195	-0.0635163	0.963454	0.0253056		TN	TN	TN	TN
Q13283	1.64295	1.67745	1.5149	1.6647	1.73685	1.58765	4.84675	4.8094	4.89365	4.8148	4.8069	4.8469	4.27935	4.3469	4.2746	4.24905	4.27745	4.2832	Homo sapiens	0.477784	-0.0512997	0.377105	0.0270672	0.301345	0.0303837	0.997694	0.0020504		TN	TN	TN	TN
Q9UN86	1.20635	1.01065	1.1274	1.0289	1.14985	1.02685	3.36535	3.3156	3.35795	3.228	3.2429	3.2945	2.16895	2.3416	2.396	2.17645	2.39815	2.146	Homo sapiens	0.54417	0.0462669	0.0230302	0.0911668	0.586285	0.0619834	0.885125	0.0664724		TN	TN	TN	TN
P04406	8.68205	8.79815	8.6875	8.7496	8.56295	8.71165	7.93285	7.9592	7.98815	7.8667	7.9367	7.9588	7.48825	7.6108	7.5679	7.51785	7.49225	7.5022	Homo sapiens	0.522711	0.0478341	0.286696	0.0393327	0.232481	0.0515515	0.851649	0.0462394		TN	TN	TN	TN
Q13066;Q6NT46;Q9UEU5;Q4V326	4.23645	4.17355	4.1296	4.1126	4.01465	4.05865	NaN	NaN	NaN	NaN	NaN	NaN	NaN	NaN	NaN	NaN	NaN	NaN	Homo sapiens	0.0484424	0.117901	NaN	0	NaN	0	0.0484424	0.117901		TN	NaN	NaN	TN
Q14376	0.537849	0.45415	0.5289	0.493699	0.435149	0.265348	0.829849	0.771699	0.83925	0.677799	0.725	0.635599	-0.35745	-0.378099	-0.408899	-0.466249	-0.48005	-0.5379	Homo sapiens	0.212249	0.108901	0.0158573	0.134133	0.0130046	0.11325	0.645152	0.118761		TN	TN	TN	TN
Q9NY12	1.49385	1.44275	1.6819	1.2098	1.38995	1.25285	1.97175	2.1561	2.12145	1.9685	2.056	2.0614	-0.42625	-0.3454	-0.511299	-0.493949	-0.394549	-0.6144	Homo sapiens	0.048173	0.2553	0.443214	0.0544669	0.409077	0.0733163	0.814879	0.127694		TN	TN	TN	TN
P02765	1.22645	1.24535	1.2591	1.1953	1.18225	1.24005	2.30905	2.2232	2.35185	2.2766	2.2221	2.1851	1.63945	1.8364	1.4118	1.11285	1.59195	1.9294	Homo sapiens	0.130517	0.0377671	0.22215	0.0667667	0.767325	0.0844831	0.78643	0.0630057		TN	TN	TN	TN
O75955	0.658751	0.75685	0.6817	0.660899	0.79635	0.667149	1.22615	1.2074	1.30525	1.2263	1.1097	1.2058	0.26375	0.276901	0.0431995	0.24285	0.135051	0.0831003	Homo sapiens	0.873341	-0.00903225	0.233276	0.0656675	0.670072	0.0409498	0.881542	0.0325283		TN	TN	TN	TN
Q14254	-1.87205	-1.60445	-1.5837	-1.9466	-1.76045	-1.81675	0.92205	0.879199	1.01955	0.815701	0.7845	1.0444	-0.184549	-0.0394993	-0.182899	0.191451	-0.204949	0.193299	Homo sapiens	0.225636	0.154533	0.557329	0.058733	0.237414	-0.195583	0.9917	0.00589445		TN	TN	TN	TN
Q13451	2.62605	2.58715	2.6385	2.4021	2.41995	2.57505	3.25455	3.3239	3.38215	3.2676	3.2204	3.25	2.10915	2.1136	2.1007	2.11645	2.12295	1.9495	Homo sapiens	0.0566247	0.151533	0.132548	0.0742003	0.474585	0.0448497	0.721276	0.0901945		TN	TN	TN	TN
Q15007	-3.22295	-2.69595	-2.7229	-2.8345	-3.11605	-3.07475	-0.376551	-0.4462	-0.43415	-0.4519	-0.554199	-0.445101	0.85375	0.8601	-1.4684	0.58385	0.875949	0.620801	Homo sapiens	0.543021	0.127834	0.192056	0.0647666	0.477012	-0.611716	0.854463	-0.139705		TN	TN	TN	TN
P14324	0.94475	1.06775	0.8908	0.837399	0.90285	0.91345	3.12715	3.0633	3.15855	3.0921	3.1235	3.1469	1.05555	0.9394	1.2295	1.05935	1.05115	1.0637	Homo sapiens	0.221515	0.0832001	0.895632	-0.00450007	0.85233	0.0167494	0.950258	0.0318165		TN	TN	TN	TN
Q16658	4.71545	4.74975	4.6894	4.6339	4.62365	4.62375	5.46685	5.5429	5.56085	5.5283	5.4396	5.507	5.79145	5.9143	5.877	5.91175	5.87505	5.8991	Homo sapiens	0.00690044	0.0910997	0.462531	0.0319004	0.415849	-0.0343847	0.908489	0.0295385		TN	TN	TN	TN
P07954	4.48665	4.45425	4.5048	4.3905	4.42175	4.38605	4.44655	4.4101	4.46215	4.2905	4.3785	4.3829	3.10805	3.0489	3.1077	3.15765	2.98525	3.0731	Homo sapiens	0.0113213	0.0824671	0.0581239	0.088967	0.776965	0.0162166	0.845648	0.0625502		TN	TN	TN	TN
P0CL82;P0CL81;P0CL80;O76087;Q13068;Q13065;A6NER3	3.22095	3.21055	3.1935	3.1626	3.21555	3.19485	NaN	NaN	NaN	NaN	NaN	NaN	NaN	NaN	NaN	NaN	NaN	NaN	Homo sapiens	0.374561	0.017333	NaN	0	NaN	0	0.374561	0.017333		TN	NaN	NaN	TN
P41250	4.33575	4.30115	4.3324	4.1893	4.18955	4.16215	4.54255	4.5741	4.62715	4.477	4.4818	4.5238	4.08145	4.2244	4.1204	4.15305	4.03535	4.0049	Homo sapiens	0.000563195	0.142767	0.0390966	0.0870673	0.279552	0.0776498	0.285071	0.102495		TN	TN	TN	TN
Q13068	-3.29645	-3.33085	-3.598	-3.4722	-3.19665	-3.38435	NaN	NaN	NaN	NaN	NaN	NaN	NaN	NaN	NaN	NaN	NaN	NaN	Homo sapiens	0.670713	-0.0573661	NaN	0	NaN	0	0.670713	-0.0573661		TN	NaN	NaN	TN
P35637	4.59255	4.58485	4.6241	4.5415	4.49915	4.52755	4.43805	4.3958	4.47165	4.3899	4.3578	4.3425	2.49395	2.5319	2.4597	2.45975	2.47835	2.4437	Homo sapiens	0.0108715	0.0777667	0.0508978	0.0717672	0.209204	0.0345831	0.89845	0.0613723		TN	TN	TN	TN
Q96CP2	-3.45665	-3.37575	-3.0899	-3.1395	-3.44345	-3.43105	NaN	NaN	NaN	NaN	NaN	NaN	NaN	NaN	NaN	NaN	NaN	NaN	Homo sapiens	0.847601	0.0305672	NaN	0	NaN	0	0.847601	0.0305672		TN	NaN	NaN	TN
P0A9B2	4.04135	4.19795	3.9985	3.4191	3.34145	3.44995	4.98595	5.0533	5.08375	4.5611	4.5567	4.5754	3.24745	3.2044	3.2159	2.65515	2.76035	2.6412	Escherichia coli	0.000598176	0.675767	8.5184e-05	0.476601	0.000173696	0.537017	0.157879	0.563128		TP	FN	FN	FN
Q14315	4.14665	4.15225	4.1284	4.0992	4.05115	4.06525	5.11575	5.1284	5.16505	5.0664	5.0378	5.084	4.27055	4.2608	4.3523	4.18375	4.17035	4.2293	Homo sapiens	0.0115338	0.0705671	0.0211229	0.0736663	0.04245	0.100083	0.715975	0.0814389		TN	TN	TN	TN
Q06546	-1.38445	-1.59025	-1.4096	-1.5836	-1.82015	-1.89295	NaN	-1.3805	-1.22855	-1.1001	-1.465	NaN	NaN	NaN	NaN	NaN	NaN	NaN	Homo sapiens	0.0554822	0.304134	0.921621	-0.0219746	NaN	0	0.287691	0.173691		TN	TN	NaN	TN
P62873;P62879	0.10985	0.49175	0.319401	0.276401	-0.051549	0.24795	NaN	NaN	NaN	NaN	NaN	NaN	NaN	NaN	NaN	NaN	NaN	NaN	Homo sapiens	0.382159	0.1494	NaN	0	NaN	0	0.382159	0.1494		TN	NaN	NaN	TN
P35573	-1.06605	-1.06835	-1.0596	-1.2257	-1.33325	-1.10475	-1.05145	-0.986001	-1.09255	-1.0878	-1.1752	-1.0522	NaN	NaN	NaN	NaN	NaN	NaN	Homo sapiens	0.07679	0.156567	0.267254	0.0617332	NaN	0	0.0358892	0.10915		TN	TN	NaN	TN
O75496	-1.91265	-2.30805	-2.5303	-1.6961	-2.91625	-1.83555	0.0227509	0.1627	0.306451	0.0977001	0.3239	0.0817986	-4.66405	-4.3729	-4.2959	-4.65065	-4.43035	-4.4206	Homo sapiens	0.824094	-0.101033	0.97462	-0.0038325	0.698195	0.0562499	0.986689	-0.0162053		TN	TN	TN	TN
O75223	1.21095	1.19605	1.1135	1.0959	1.06525	1.07075	0.647051	0.643399	0.621449	0.4802	0.5219	0.561899	1.12615	1.0757	0.9858	0.96115	0.89745	1.0085	Homo sapiens	0.0387515	0.0962006	0.0096149	0.115967	0.109838	0.10685	0.384712	0.106339		TN	TN	TN	TN
P62873	-0.417049	-0.91255	-0.902599	-1.0659	-0.575549	-0.673851	-0.75565	-0.447501	-0.66735	-0.7633	-0.933001	-0.855701	-1.07795	-0.788799	-1.0165	-1.18055	-1.10855	-1.0792	Homo sapiens	0.906619	0.0277004	0.0941186	0.227167	0.156971	0.161683	0.203811	0.13885		TN	TN	TN	TN
P62879	0.0268497	0.180249	-0.142799	0.0712004	0.21075	0.116449	1.30675	1.3746	1.39765	1.3057	1.2611	1.3778	-0.83005	-1.4026	-0.759899	-0.666549	-1.04025	-1.567	Homo sapiens	0.336051	-0.111367	0.362167	0.0447998	0.791135	0.0937503	0.985686	0.00906118		TN	TN	TN	TN
P63218	-0.273951	-0.19415	-0.4086	-0.238299	-0.45415	-0.24835	-1.60655	-1.5269	-1.27125	-1.4565	-1.2955	-1.3664	NaN	NaN	NaN	NaN	NaN	NaN	Homo sapiens	0.831585	0.0213664	0.439741	-0.0954329	NaN	0	0.920068	-0.0370332		TN	TN	NaN	TN
P23434	0.242649	0.303149	0.2911	0.2641	0.265651	0.237949	0.0779495	0.0306997	0.0748491	0.0548992	0.0321999	0.0994987	-2.42535	-2.4892	-2.5432	-2.50335	-2.58415	-2.6051	Homo sapiens	0.324641	0.0230659	0.968982	-0.00103315	0.164492	0.0782836	0.958694	0.0334388		TN	TN	TN	TN
P50395	5.05825	5.10305	5.1039	4.9758	5.00165	4.99885	5.31585	5.3692	5.39155	5.3058	5.2575	5.3668	4.00895	4.1118	4.006	4.06215	4.09135	4.0438	Homo sapiens	0.00495162	0.0962998	0.276461	0.0488338	0.564015	-0.023516	0.884463	0.0405392		TN	TN	TN	TN
P50395;P31150	3.43305	3.30315	3.4745	3.3102	3.14565	3.32915	NaN	NaN	NaN	NaN	NaN	NaN	NaN	NaN	NaN	NaN	NaN	NaN	Homo sapiens	0.142383	0.1419	NaN	0	NaN	0	0.142383	0.1419		TN	NaN	NaN	TN
P52566	-1.07275	-0.94055	-1.6957	-1.1715	-1.23305	-1.55735	1.58965	1.6335	1.70285	1.5897	1.5442	1.5476	-1.30685	-1.3333	-1.2128	-1.23695	-1.22305	-1.4715	Homo sapiens	0.763569	0.0843007	0.0866433	0.0814997	0.782079	0.0261831	0.92681	0.0639945		TN	TN	TN	TN
Q7L5D6	-0.437851	-0.205251	-0.362801	-2.7316	-0.44975	-0.37875	-0.79225	-0.715001	-0.534949	-0.8412	-0.8501	-0.881102	-3.25485	-3.5715	-3.6498	-3.92845	-3.58515	-3.6428	Homo sapiens	0.33405	0.851399	0.0838677	0.176734	0.231201	0.22675	0.565055	0.418294		TN	TN	TN	TN
P51114	0.57465	0.578151	0.5338	0.567399	0.43925	0.48325	1.78995	1.8534	1.89345	1.6777	1.7478	1.8201	-1.24215	-1.4261	-1.853	-1.60235	-1.71645	-1.6266	Homo sapiens	0.17821	0.0655673	0.129575	0.0970669	0.48561	0.141383	0.886423	0.101339		TN	TN	TN	TN
Q14C86	-0.50585	-0.50995	-0.4496	-0.5776	-0.357749	-0.69235	1.34655	1.4195	1.54175	1.3794	1.4005	1.4574	-4.60695	-4.039	-4.0658	-4.17825	-4.22615	-4.3695	Homo sapiens	0.617497	0.0540997	0.721915	0.0235004	0.919988	0.0207167	0.978162	0.0327723		TN	TN	TN	TN
Q9H3P7	-1.60485	-1.89015	-1.8192	-2.2159	-1.59815	-1.66205	-0.29495	-0.3086	-0.30215	-0.0876999	-0.2848	-0.226301	NaN	NaN	NaN	NaN	NaN	NaN	Homo sapiens	0.813382	0.0539672	0.15566	-0.1023	NaN	0	0.962401	-0.0241664		TN	TN	NaN	TN
P06744	4.18835	4.14125	4.1233	4.0742	3.96735	4.01145	5.44175	5.5431	5.53425	5.4814	5.4584	5.5053	5.21175	5.278	5.2607	5.24295	5.24145	5.2165	Homo sapiens	0.021865	0.1333	0.521223	0.0246665	0.487342	0.0165173	0.852409	0.0581612		TN	TN	TN	TN
Q92616	3.64665	3.58745	3.5799	3.5154	3.43345	3.42785	4.28465	4.3033	4.34045	4.2553	4.2349	4.3139	2.89095	2.8646	2.768	2.84695	2.78145	2.8249	Homo sapiens	0.0145008	0.145768	0.223675	0.0414333	0.607195	0.0234162	0.817212	0.0702057		TN	TN	TN	TN
P11413	3.75555	3.61755	3.708	3.6461	3.59855	3.61345	4.77295	4.8407	4.86035	4.7258	4.7452	4.7817	4.25585	4.2024	4.2125	4.06095	4.16555	4.267	Homo sapiens	0.15773	0.0743341	0.0768785	0.0737673	0.392513	0.059083	0.769977	0.0690615		TN	TN	TN	TN
Q14697	2.10445	2.11635	2.1263	2.0018	1.99275	2.07255	3.46545	3.3943	3.49555	3.3793	3.377	3.3793	2.76145	2.6732	2.6378	2.65765	2.70535	2.7128	Homo sapiens	0.0229839	0.0933339	0.0712992	0.0732333	0.979385	-0.00111675	0.843978	0.0551501		TN	TN	TN	TN
Q8TEQ6	-0.0814495	-0.0779505	-0.0354004	-0.2189	-0.312751	-0.376051	2.69285	2.604	2.70605	2.5409	2.5586	2.6538	-1.97355	-2.0628	-2.1333	-2.22085	-1.93955	-2.0913	Homo sapiens	0.00775162	0.237634	0.154702	0.0832005	0.784465	0.0273498	0.905825	0.116061		TN	TN	TN	TN
P52565	3.34305	3.29845	3.3141	3.2336	3.20995	3.14065	3.58655	3.6573	3.68075	3.5303	3.5808	3.6315	2.95035	2.8887	2.8647	2.87665	2.85365	2.8443	Homo sapiens	0.0158686	0.1238	0.210165	0.060667	0.189424	0.0430498	0.621226	0.0758389		TN	TN	TN	TN
Q06210	0.49015	0.565551	0.837	0.5419	0.581151	0.521149	2.30555	2.3891	2.43365	2.3264	2.357	2.2948	1.61035	1.4147	1.4699	1.00675	1.55135	1.2604	Homo sapiens	0.481222	0.0828339	0.295602	0.0500329	0.250112	0.225483	0.747966	0.11945		TN	TN	TN	TN
P34897	3.01615	3.01625	3.0173	2.9842	2.92545	2.96015	4.00395	4.0491	4.04135	3.8832	3.9324	3.9659	3.21405	3.2601	3.0895	3.28795	3.06555	3.0191	Homo sapiens	0.0245435	0.0599661	0.0198413	0.104301	0.548764	0.0636835	0.732994	0.0759835		TN	TN	TN	TN
P34897;P34896	0.801649	0.680551	0.8727	0.716701	0.76925	0.666849	NaN	NaN	NaN	NaN	NaN	NaN	NaN	NaN	NaN	NaN	NaN	NaN	Homo sapiens	0.347917	0.0673666	NaN	0	NaN	0	0.347917	0.0673666		TN	NaN	NaN	TN
P36969	0.17445	-0.124049	-0.0524998	0.0078001	-0.0364504	0.10685	-0.87965	-0.9912	-1.08215	-1.1395	-1.1582	-1.1454	NaN	NaN	NaN	NaN	NaN	NaN	Homo sapiens	0.801136	-0.0267661	0.0499444	0.163366	NaN	0	0.847606	0.0683001		TN	TN	NaN	TN
Q12849	0.236151	0.174251	0.255899	0.000300407	0.0104494	0.0890503	1.03395	0.9469	1.05505	0.9146	0.937099	0.917799	-1.94395	-2.0241	-2.0939	-2.24515	-1.97645	-2.6299	Homo sapiens	0.00716897	0.188834	0.0585281	0.0888011	0.247453	0.263183	0.788814	0.180273		TN	TN	TN	TN
Q9Y2Q3	0.98625	1.07775	1.0778	1.063	0.87835	0.835649	2.03495	1.9301	1.92885	1.6524	1.8379	1.8357	-1.71555	-1.6901	-1.4616	-1.44235	-1.42535	-1.4736	Homo sapiens	0.185507	0.1216	0.0556232	0.189301	0.0992233	-0.175317	0.950957	0.0451946		TN	TN	TN	TN
P16403;P10412;P16402	4.35145	4.40565	4.2864	4.3215	4.20765	4.28125	3.63885	3.8027	3.83725	3.7432	3.7403	3.8173	NaN	NaN	NaN	NaN	NaN	NaN	Homo sapiens	0.180466	0.0777	0.917105	-0.00733312	NaN	0	0.846344	0.0351834		TN	TN	NaN	TN
O75367	0.67325	0.61975	0.637199	0.606999	0.598849	0.382349	1.90745	1.951	2.00545	1.7817	1.8099	1.7982	1.00965	1.0044	0.981201	0.98705	0.983649	0.887101	Homo sapiens	0.204261	0.114001	0.0058615	0.158033	0.24802	0.0458167	0.701392	0.10595		TN	TN	TN	TN
P16104;Q8IUE6;Q96QV6	7.82895	7.80165	7.6599	7.7751	7.68835	7.78095	NaN	NaN	NaN	NaN	NaN	NaN	NaN	NaN	NaN	NaN	NaN	NaN	Homo sapiens	0.811542	0.0153678	NaN	0	NaN	0	0.811542	0.0153678		TN	NaN	NaN	TN
Q9BQ67	1.01365	0.91285	1.1272	0.948199	1.12505	0.883249	1.16445	1.3723	1.30855	1.198	1.1333	1.2235	0.40675	0.398701	0.3006	0.26505	0.255549	0.189799	Homo sapiens	0.750593	0.0324011	0.22237	0.0968335	0.0336542	0.131884	0.671137	0.0870395		TN	TN	TN	TN
Q8TDB8;P11169	-5.22705	-3.87525	-3.2907	-4.7803	-3.39555	-4.74635	NaN	NaN	NaN	NaN	NaN	NaN	NaN	NaN	NaN	NaN	NaN	NaN	Homo sapiens	0.82157	0.1764	NaN	0	NaN	0	0.82157	0.1764		TN	NaN	NaN	TN
P11166	-0.0160503	-0.172851	0.0177002	-0.3108	-0.16775	-0.0818501	-0.913851	-1.0113	-1.00835	-1.1211	-1.2453	-0.985201	-0.462351	-0.2948	-0.961899	-0.444549	-0.424951	-0.5269	Homo sapiens	0.218295	0.129733	0.163008	0.139367	0.623938	-0.10755	0.794629	0.05385		TN	TN	TN	TN
P36915	-2.53505	-2.32915	-2.3708	-2.4001	-2.44275	-2.68925	-0.244049	-0.3012	-0.331349	-0.2206	-0.2603	-0.454401	-1.60615	-1.4922	-1.5842	-1.61635	-1.68195	-1.7123	Homo sapiens	0.418371	0.0990334	0.811055	0.0195675	0.071752	0.109351	0.866905	0.0759838		TN	TN	TN	TN
O60234;P60983	0.17885	0.0372496	0.0809002	-0.0872011	-0.00585079	0.183649	NaN	NaN	NaN	NaN	NaN	NaN	NaN	NaN	NaN	NaN	NaN	NaN	Homo sapiens	0.489479	0.0688009	NaN	0	NaN	0	0.489479	0.0688009		TN	NaN	NaN	TN
Q14344;Q03113	1.35335	1.17955	1.2826	1.2105	1.28545	1.15855	NaN	NaN	NaN	NaN	NaN	NaN	NaN	NaN	NaN	NaN	NaN	NaN	Homo sapiens	0.438757	0.0536661	NaN	0	NaN	0	0.438757	0.0536661		TN	NaN	NaN	TN
P46926	-2.45355	-2.54595	-2.4624	-2.8878	-2.36185	-2.52265	0.468451	0.4934	0.53675	0.440199	0.369101	0.485899	NaN	NaN	NaN	NaN	NaN	NaN	Homo sapiens	0.549178	0.103467	0.160449	0.0678005	NaN	0	0.930173	0.0856338		TN	TN	NaN	TN
Q08378	-4.47195	-4.20945	-4.3906	-4.3072	-4.61345	-4.39645	-3.59625	-3.3054	-3.21235	-3.8195	NaN	-3.3832	NaN	NaN	NaN	NaN	NaN	NaN	Homo sapiens	0.531826	0.081701	0.373956	0.230017	NaN	0	0.477128	0.239627		TN	TN	NaN	TN
Q9UBQ7	-0.463551	-0.32385	-0.2649	-0.282599	-0.365951	-0.451851	1.41965	1.4691	1.48705	1.3111	1.3304	1.4835	-1.68055	-1.4379	-1.5992	-1.43095	-1.41835	-1.4779	Homo sapiens	0.844293	0.0160335	0.223835	0.0836004	0.151605	-0.13015	0.986748	-0.0101719		TN	TN	TN	TN
O76003	2.73605	2.62175	2.7131	2.5731	2.54505	2.51305	3.31655	3.5083	3.49545	3.429	3.4361	3.4581	3.37935	3.2711	3.2112	3.19675	3.25555	3.2811	Homo sapiens	0.019777	0.146567	0.988405	-0.00096639	0.481729	0.042751	0.731501	0.0627838		TN	TN	TN	TN
Q86SX6	-1.37715	-1.07815	-1.1762	-1.3266	-1.06605	-1.43575	-0.422449	-0.3828	-0.277551	-0.635401	-0.283899	-0.447201	NaN	NaN	NaN	NaN	NaN	NaN	Homo sapiens	0.664946	0.0656338	0.43986	0.094567	NaN	0	0.777542	0.0801004		TN	TN	NaN	TN
P14314	0.988251	1.05065	0.900101	0.933801	0.82035	0.737349	2.80775	2.867	2.92125	2.7359	2.7795	2.777	2.13255	2.1185	1.9955	2.08455	2.04845	2.1089	Homo sapiens	0.106168	0.149168	0.0470923	0.101201	0.975244	0.00154972	0.834125	0.0839727		TN	TN	TN	TN
Q8N954	-3.66695	-3.56085	-3.508	-3.6248	-3.49385	-3.54185	NaN	NaN	NaN	NaN	NaN	NaN	NaN	NaN	NaN	NaN	NaN	NaN	Homo sapiens	0.699023	-0.0250994	NaN	0	NaN	0	0.699023	-0.0250994		TN	NaN	NaN	TN
Q5T3I0	-5.27995	-4.66875	-4.9352	-4.6912	-4.76525	-5.32235	0.323151	0.374101	0.238549	0.5289	0.2033	0.378799	NaN	NaN	NaN	NaN	NaN	NaN	Homo sapiens	0.901731	-0.0350329	0.597785	-0.0583998	NaN	0	0.978313	-0.0467164		TN	TN	NaN	TN
Q9BVP2	1.95475	1.98715	2.0096	1.8343	1.90965	1.89725	2.41335	2.4101	2.39995	2.2953	2.417	2.3837	1.84815	1.8545	1.7982	1.75485	1.80425	1.6825	Homo sapiens	0.0215329	0.103433	0.309713	0.0424678	0.0944099	0.0864166	0.555244	0.0774392		TN	TN	TN	TN
Q9HC38	-0.473249	-0.380151	-0.0723	-0.284501	-0.35855	-0.0649509	1.74535	1.5956	1.72955	1.6355	1.7197	1.6346	0.14085	0.2316	0.123701	0.21135	0.214549	0.1456	Homo sapiens	0.653482	-0.072566	0.651832	0.0269	0.567067	-0.0251163	0.955835	-0.0235941		TN	TN	TN	TN
Q08379	-3.81445	-3.66925	-4.0783	-3.9457	-3.60975	-3.59145	0.70055	0.847699	0.84015	0.7957	0.691601	0.6705	-0.77775	-1.194	-1.3668	-1.03275	-0.889951	-1.292	Homo sapiens	0.451722	-0.138366	0.279712	0.0768661	0.854234	-0.0412836	0.971259	-0.0342613		TN	TN	TN	TN
Q9H4A6	-0.90875	-1.49115	-1.0492	-1.9095	-1.72275	-1.67465	-0.12195	-0.2086	-0.16005	-0.2384	-0.158899	-0.2073	NaN	NaN	NaN	NaN	NaN	NaN	Homo sapiens	0.0308645	0.619267	0.327732	0.0379995	NaN	0	0.455143	0.328633		FP	TN	NaN	TN
Q96EK6	-2.24195	-2.50235	-2.1554	-2.3387	-2.21285	-2.19125	-2.44335	-2.3494	-2.25415	-2.6952	-2.5148	-2.4947	NaN	NaN	NaN	NaN	NaN	NaN	Homo sapiens	0.670088	-0.0522995	0.0592949	0.219267	NaN	0	0.406145	0.0834837		TN	TN	NaN	TN
Q92917	-2.05135	-1.91565	-2.0123	-2.0287	-2.22375	-2.30335	0.77865	0.6368	0.829949	0.707001	0.6299	0.743898	-0.698349	-1.0518	-0.907799	-0.822549	-1.03395	-0.980599	Homo sapiens	0.102321	0.192167	0.457682	0.0548668	0.646604	0.0597169	0.861903	0.10225		TN	TN	TN	TN
Q9H8Y8	-0.149349	-0.0894499	-0.1336	-0.129701	-0.15515	-0.16485	0.812151	0.7648	0.76055	0.758101	0.688299	0.888399	-0.976749	-1.0668	-1.071	-1.04145	-0.99875	-1.097	Homo sapiens	0.282478	0.0257673	0.98891	0.000900904	0.865697	0.00755024	0.975939	0.0114062		TN	TN	TN	TN
P62993	0.341049	0.16775	0.340601	0.0510988	0.16645	0.184849	2.43355	2.4945	2.43955	2.4269	2.544	2.4134	1.93345	1.9278	1.8034	2.14085	1.91785	1.8449	Homo sapiens	0.104772	0.149001	0.909087	-0.00556628	0.464574	-0.0796499	0.965378	0.0212616		TN	TN	TN	TN
P07900;P08238;Q58FF7	7.90285	7.94085	7.8358	7.8663	7.74085	7.84065	NaN	NaN	NaN	NaN	NaN	NaN	NaN	NaN	NaN	NaN	NaN	NaN	Homo sapiens	0.190567	0.077234	NaN	0	NaN	0	0.190567	0.077234		TN	NaN	NaN	TN
P07900;P08238	7.02755	7.03605	6.9207	6.9469	6.72525	6.95735	NaN	NaN	NaN	NaN	NaN	NaN	6.91915	7.0246	6.9427	6.96265	6.97995	6.9414	Homo sapiens	0.233272	0.118267	NaN	0	0.981919	0.000816027	0.219226	0.0595414		TN	NaN	TN	TN
P08238	8.35105	8.38995	8.3523	8.2879	8.22085	8.26025	9.06195	9.1278	9.16465	9.0975	9.0825	9.0965	8.61005	8.7515	8.7166	8.67075	8.69145	8.6739	Homo sapiens	0.00969069	0.1081	0.441482	0.0259686	0.760944	0.0140162	0.766611	0.0493615		TN	TN	TN	TN
P69891;P69892;P02100;P02042	5.33245	5.22165	5.3667	5.3766	5.15285	5.16495	NaN	NaN	NaN	NaN	NaN	NaN	NaN	NaN	NaN	NaN	NaN	NaN	Homo sapiens	0.423875	0.0754677	NaN	0	NaN	0	0.423875	0.0754677		TN	NaN	NaN	TN
P51610	0.46645	0.54935	0.795401	0.5673	0.621249	0.593449	2.85505	2.8632	2.95845	2.7908	2.8108	2.8559	1.49835	1.679	1.6765	1.55845	1.89645	1.4499	Homo sapiens	0.927135	0.00973415	0.129607	0.0730667	0.913687	-0.0169827	0.962902	0.0219394		TN	TN	TN	TN
P09211	6.48855	6.44555	6.4992	6.4347	6.39445	6.45425	6.00725	6.0317	6.05015	5.9515	5.8601	6.0336	5.83815	5.9526	5.8393	5.85895	5.88255	5.8742	Homo sapiens	0.106395	0.0499678	0.190419	0.0813007	0.907293	0.00478458	0.72538	0.045351		TN	TN	TN	TN
P16401	-0.401051	-0.41705	-0.481899	-0.511201	-0.42415	-0.423552	-1.49615	-1.7132	-1.54925	-1.5204	-1.6562	-1.5787	NaN	NaN	NaN	NaN	NaN	NaN	Homo sapiens	0.63431	0.0196339	0.989188	-0.00109927	NaN	0	0.980152	0.00926733		TN	TN	NaN	TN
Q92522	-1.36015	-1.32935	-1.4538	-1.1857	-1.11285	-1.14805	-1.16175	-1.0739	-1.08085	-1.0838	-0.9298	NaN	NaN	NaN	NaN	NaN	NaN	NaN	Homo sapiens	0.00565491	-0.232233	0.242356	-0.0987008	NaN	0	0.0988773	-0.15126		TN	TN	NaN	TN
Q99880;Q99877;Q93079;P62807;P58876;P57053;O60814;Q99879;Q5QNW6;Q16778;P23527;P06899;P33778;Q8N257	8.30045	8.23125	8.4565	8.309	8.11975	8.28325	NaN	NaN	NaN	NaN	NaN	NaN	NaN	NaN	NaN	NaN	NaN	NaN	Homo sapiens	0.360125	0.0920674	NaN	0	NaN	0	0.360125	0.0920674		TN	NaN	NaN	TN
Q99880;Q99877;Q93079;P62807;P58876;P57053;O60814;Q99879;Q5QNW6	4.45665	4.94775	4.9261	4.7069	4.71795	4.79515	NaN	NaN	NaN	NaN	NaN	NaN	NaN	NaN	NaN	NaN	NaN	NaN	Homo sapiens	0.831898	0.0368331	NaN	0	NaN	0	0.831898	0.0368331		TN	NaN	NaN	TN
P62805	3.81365	3.78765	3.7657	3.6602	3.69965	3.55205	3.74795	3.7061	3.78385	3.7808	3.8498	3.801	4.04165	4.1191	3.983	3.86625	3.97575	3.9723	Homo sapiens	0.030492	0.1517	0.100908	-0.0645663	0.108593	0.109817	0.348229	0.0656503		TN	TN	TN	TN
Q13442	-0.72305	-0.89615	-0.9015	-0.803401	-1.18955	-1.10285	2.38295	2.3035	2.37655	2.2582	2.3143	2.25	NaN	NaN	NaN	NaN	NaN	NaN	Homo sapiens	0.216739	0.191701	0.0693199	0.0801665	NaN	0	0.897599	0.135934		TN	TN	NaN	TN
P69905	4.93265	4.96625	4.9521	4.9422	4.88425	4.89475	5.18045	5.2691	5.27115	5.2388	5.1641	5.2339	4.00055	4.0993	4.1169	4.14135	4.15475	4.1515	Homo sapiens	0.100216	0.0432673	0.506958	0.0279662	0.102244	-0.0769504	0.993678	-0.00190565		TN	TN	TN	TN
P02100	1.82765	2.20165	1.9063	1.8924	1.86595	1.95765	3.53095	3.6063	3.64375	3.5364	3.5974	3.5653	3.03805	3.1261	3.2207	3.08615	3.18195	3.0406	Homo sapiens	0.565669	0.0731999	0.507559	0.0272999	0.724839	0.0253833	0.905275	0.041961		TN	TN	TN	TN
Q13547;Q92769	0.620649	1.01035	0.750999	0.847499	0.77715	0.767849	NaN	NaN	NaN	NaN	NaN	NaN	1.31625	1.2586	1.2346	1.23095	1.01515	1.133	Homo sapiens	0.97762	-0.00349967	NaN	0	0.0987025	0.14345	0.63454	0.0699752		TN	NaN	TN	TN
Q92769	-0.70395	-0.80575	-0.7458	-0.9523	-0.91065	-0.719751	1.87075	1.8297	1.99565	1.8669	1.8477	1.8727	-1.71405	-1.568	-1.7842	-1.61685	-1.41615	-1.4368	Homo sapiens	0.231819	0.109067	0.512144	0.036267	0.0919672	-0.198817	0.981196	-0.0178275		TN	TN	TN	TN
Q7Z4H3	0.232651	0.341451	0.282501	0.150899	0.14235	0.14435	1.43425	1.5532	1.58295	1.4658	1.3838	1.4841	-0.0969505	-0.0140991	-0.1569	-0.0862494	-0.114051	-0.0735998	Homo sapiens	0.01145	0.139668	0.22408	0.0789	0.965494	0.00198332	0.832411	0.0735171		TN	TN	TN	TN
Q9H583	1.81535	1.68505	1.7549	1.74	1.62065	1.65405	2.62075	2.677	2.68705	2.5384	2.5294	2.5322	0.956551	0.966702	0.9252	0.829251	0.97615	0.8572	Homo sapiens	0.196331	0.0801999	0.00351119	0.128267	0.255636	0.0619504	0.796412	0.090139		TN	TN	TN	TN
Q9Y5Z4	0.10565	0.16455	-0.0278988	-0.0383997	-0.0137491	0.185049	-0.503849	-0.4327	-0.61675	-0.4319	-0.465799	-0.640501	-1.00925	-1.1048	-1.3164	-1.17555	-0.936151	-1.2483	Homo sapiens	0.708493	0.0364669	0.955072	-0.00503286	0.866314	-0.0234836	0.991652	0.00265015		TN	TN	TN	TN
Q8WW33	1.49065	1.50585	1.5268	1.4168	1.46395	1.45115	2.74895	2.8253	2.65445	2.686	2.7905	2.584	1.70245	1.6951	1.7369	1.74335	1.67835	1.6406	Homo sapiens	0.0220518	0.0638005	0.509085	0.0560671	0.502304	0.0240501	0.861586	0.0479726		TN	TN	TN	TN
P49915	4.22065	4.17945	4.2387	4.1705	4.11155	4.11185	4.85355	4.9113	4.94665	4.7952	4.7877	4.8998	3.79235	3.7997	3.7351	3.76435	3.90255	3.7538	Homo sapiens	0.036075	0.0816342	0.167002	0.0762666	0.581665	-0.0311836	0.852661	0.0422391		TN	TN	TN	TN
P02008	5.72745	5.67655	5.634	5.4924	5.52455	5.58825	5.40015	5.4842	5.43705	5.3411	5.3618	5.3502	5.24285	5.3703	5.4264	5.35485	5.37235	5.3787	Homo sapiens	0.0208928	0.144267	0.0233706	0.0894343	0.707004	-0.0221173	0.265872	0.070528		TN	TN	TN	TN
Q9BXL5	0.894951	0.85295	0.808701	0.605599	0.623151	0.597649	2.92535	2.9224	2.98425	2.7712	2.8943	2.9309	0.679251	0.712301	0.7743	0.635051	0.697949	0.693999	Homo sapiens	0.000726843	0.243401	0.207849	0.0785338	0.25077	0.046284	0.815378	0.12274		TN	TN	TN	TN
P11021	3.91465	3.96395	3.9559	3.8288	3.90865	3.88825	4.44985	4.4717	4.54485	4.4186	4.4272	4.4532	3.91965	3.8942	3.867	3.89235	3.81675	3.8609	Homo sapiens	0.0704249	0.0696007	0.141809	0.0558001	0.238306	0.0369507	0.693697	0.0541172		TN	TN	TN	TN
P08238;Q58FF7	7.47115	7.54735	7.4673	7.4379	7.41375	7.47295	NaN	NaN	NaN	NaN	NaN	NaN	NaN	NaN	NaN	NaN	NaN	NaN	Homo sapiens	0.160352	0.0537335	NaN	0	NaN	0	0.160352	0.0537335		TN	NaN	NaN	TN
Q9BTY7	-1.55485	-1.58915	-1.5154	-1.7571	-1.59595	-1.62535	0.22065	0.545699	0.447249	0.376999	0.3069	0.146799	0.13125	0.025301	0.409401	0.58265	0.47515	0.6202	Homo sapiens	0.119966	0.106334	0.339927	0.127633	0.0389379	-0.370683	0.923845	-0.0455719		TN	TN	TN	TN
Q14687	-1.49735	-1.44205	-1.4477	-1.5518	-1.67295	-1.63805	0.157249	0.2342	0.270249	0.1882	-0.093399	0.130199	-2.19775	-2.2293	-2.0482	-1.87985	-1.94845	-2.1389	Homo sapiens	0.0167053	0.158567	0.1891	0.145566	0.150931	-0.16935	0.926088	0.0449278		TN	TN	TN	TN
P00390	2.03615	1.93405	2.1383	1.964	1.97365	1.89625	3.55405	3.6315	3.65775	3.5314	3.5862	3.5881	1.35195	1.496	1.3869	1.35125	1.33305	1.3377	Homo sapiens	0.224649	0.0915333	0.274535	0.0458666	0.179979	0.0709492	0.883785	0.0694497		TN	TN	TN	TN
P78347	2.13665	2.03985	2.1112	1.9437	2.10365	1.82745	2.36685	2.416	2.55065	2.4809	2.4251	2.4075	0.983551	1.0846	0.9445	0.971951	0.97635	0.8924	Homo sapiens	0.181301	0.137633	0.915799	0.00666682	0.314438	0.0573168	0.831394	0.0672056		TN	TN	TN	TN
P69891;P69892	4.25365	4.35265	4.4312	4.1796	4.31765	4.29575	NaN	NaN	NaN	NaN	NaN	NaN	NaN	NaN	NaN	NaN	NaN	NaN	Homo sapiens	0.289975	0.0815001	NaN	0	NaN	0	0.289975	0.0815001		TN	NaN	NaN	TN
Q99714	3.47515	3.45005	3.4171	3.2842	3.32275	3.23775	3.28325	3.2638	3.39305	3.3142	3.1435	3.2583	3.12125	2.9864	3.0398	3.00005	2.95305	2.8894	Homo sapiens	0.00508592	0.165867	0.310385	0.0747013	0.115193	0.101651	0.185817	0.114073		TN	TN	TN	TN
Q16836	-1.92535	-2.82465	-2.1141	-2.4032	-2.10215	-3.27885	1.14085	0.818099	0.891551	0.8993	0.8557	0.9256	-1.27435	-1.2133	-1.2178	-1.18765	-1.20755	-1.2766	Homo sapiens	0.530047	0.3067	0.600641	0.0566336	0.75354	-0.0112162	0.870537	0.117373		TN	TN	TN	TN
P51858	4.03795	4.13655	4.006	4.0758	3.93775	4.04015	3.95035	4.0103	4.04495	3.9908	3.9511	3.9953	3.34975	3.3228	3.3171	3.28915	3.16995	3.2032	Homo sapiens	0.499952	0.0422672	0.502771	0.0228011	0.0417199	0.109117	0.745946	0.0580616		TN	TN	TN	TN
P36551	-0.32555	-0.17365	-0.3388	-0.1664	-0.179549	-0.349651	0.36215	0.253499	0.64005	0.379499	0.5256	0.445	-1.22665	-1.1451	-1.3237	-1.22615	-1.33155	-1.3099	Homo sapiens	0.581738	-0.0474666	0.810112	-0.0314668	0.398776	0.0573829	0.98393	-0.0071835		TN	TN	TN	TN
O14929	1.88955	1.83225	1.6246	1.84	1.68165	1.83135	3.29715	3.3232	3.32575	3.1987	3.2051	3.2529	2.02545	2.141	1.9613	1.90805	2.06065	2.0026	Homo sapiens	0.982728	-0.00219949	0.00762159	0.0964661	0.491025	0.0521498	0.88348	0.0488054		TN	TN	TN	TN
P69891	1.90325	1.88595	1.9701	1.9009	1.93495	1.74855	5.23895	5.2634	5.29635	5.155	5.1689	5.1901	4.07225	4.1324	4.0898	4.02585	4.04095	3.9952	Homo sapiens	0.405704	0.0583003	0.00825666	0.0949001	0.0257028	0.0774832	0.912652	0.0768945		TN	TN	TN	TN
Q08623	-4.79185	-4.43265	-5.1078	-5.1591	-4.54655	-4.89885	-1.32485	-1.3853	-1.26905	-1.4514	-2.2453	-1.4181	NaN	NaN	NaN	NaN	NaN	NaN	Homo sapiens	0.748119	0.0907338	0.237033	0.378534	NaN	0	0.829342	0.234634		TN	TN	NaN	TN
P08397	2.18295	2.37595	2.4379	2.2196	2.15335	2.02345	2.45645	2.4876	2.53635	2.4396	2.5114	2.5034	1.00145	0.807501	0.763901	0.79025	0.732049	0.642701	Homo sapiens	0.105411	0.200134	0.802955	0.00866636	0.183684	0.13595	0.764102	0.114917		TN	TN	TN	TN
Q71UI9;P0C0S5	2.77795	2.80755	2.6835	2.705	2.66015	2.67585	1.68415	1.6742	1.66625	1.7014	1.6331	1.648	NaN	NaN	NaN	NaN	NaN	NaN	Homo sapiens	0.127716	0.0760005	0.547281	0.014033	NaN	0	0.895131	0.0450168		TN	TN	NaN	TN
P38646	6.21115	6.16435	6.136	6.1199	6.04185	6.09655	6.18695	6.1947	6.20905	6.123	6.1776	6.1441	6.25845	6.2585	6.1917	6.16505	6.23165	6.1753	Homo sapiens	0.0570354	0.0843992	0.0470862	0.0486673	0.208386	0.0455497	0.0177484	0.0595387		TN	TN	TN	TN
P0DMV9;P0DMV8;P38646	2.61685	2.86325	2.7644	2.6245	2.68555	2.69565	NaN	NaN	NaN	NaN	NaN	NaN	NaN	NaN	NaN	NaN	NaN	NaN	Homo sapiens	0.34815	0.0796003	NaN	0	NaN	0	0.34815	0.0796003		TN	NaN	NaN	TN
P78417	4.94175	4.88015	4.9749	4.9114	4.77455	4.87035	4.78195	4.796	4.88515	4.7925	4.76	4.7838	4.93325	4.9548	4.8717	4.87245	4.91895	4.8585	Homo sapiens	0.178123	0.0801675	0.278572	0.0422668	0.301398	0.036617	0.100537	0.0530171		TN	TN	TN	TN
P84243	-0.42205	-0.48385	-0.603199	-1.1449	-0.461049	-0.44265	NaN	NaN	NaN	NaN	NaN	NaN	NaN	NaN	NaN	NaN	NaN	NaN	Homo sapiens	0.490429	0.179833	NaN	0	NaN	0	0.490429	0.179833		TN	NaN	NaN	TN
O43390	4.15905	4.14955	4.1266	4.0309	4.01065	4.04765	5.26655	5.2683	5.26555	5.1243	5.1799	5.2006	3.62035	3.5468	3.5511	3.50595	3.48475	3.4728	Homo sapiens	0.00131608	0.115334	0.012422	0.0985336	0.0299176	0.0849168	0.780332	0.0995948		TN	TN	TN	TN
O43390;O60506	3.45465	3.54295	3.4954	3.3932	3.44085	3.44695	NaN	NaN	NaN	NaN	NaN	NaN	4.18005	4.3214	4.3033	4.30745	4.19585	4.2355	Homo sapiens	0.0824623	0.0706676	NaN	0	0.710425	0.0219838	0.858414	0.0463257		TN	NaN	TN	TN
P34932	5.13645	5.18405	5.1325	5.0365	5.06885	5.02235	5.30565	5.2881	5.35635	5.2226	5.2539	5.2574	4.71815	4.67	4.6039	4.61915	4.74325	4.6483	Homo sapiens	0.00730744	0.108434	0.0362855	0.0720679	0.907049	-0.006217	0.661497	0.0580949		TN	TN	TN	TN
P34932;O95757	1.67085	1.66705	1.6091	1.6202	1.57925	1.50265	NaN	NaN	NaN	NaN	NaN	NaN	NaN	NaN	NaN	NaN	NaN	NaN	Homo sapiens	0.109712	0.0816342	NaN	0	NaN	0	0.109712	0.0816342		TN	NaN	NaN	TN
P0DMV9;P0DMV8	6.93865	6.90965	6.865	6.8423	6.80535	6.82705	7.30805	7.3222	7.36445	7.2878	7.2854	7.3214	NaN	NaN	NaN	NaN	NaN	NaN	Homo sapiens	0.0293686	0.0795336	0.179652	0.0333678	NaN	0	0.70181	0.0564507		TN	TN	NaN	TN
P11142;P54652	6.14385	6.11335	6.0946	6.0409	5.95525	6.00855	NaN	NaN	NaN	NaN	NaN	NaN	NaN	NaN	NaN	NaN	NaN	NaN	Homo sapiens	0.0158998	0.115701	NaN	0	NaN	0	0.0158998	0.115701		TN	NaN	NaN	TN
P11142	8.34745	8.42005	8.3702	8.3551	8.25825	8.31425	8.27215	8.2568	8.29745	8.2054	8.2244	8.2712	8.26765	8.4021	8.3924	8.35415	8.38105	8.3488	Homo sapiens	0.118431	0.0700343	0.141503	0.0418008	0.877716	-0.00728385	0.262271	0.0348504		TN	TN	TN	TN
P04792	4.08555	4.22525	4.0329	4.1624	3.94885	4.01895	4.53165	4.5075	4.58605	4.4707	4.5106	4.4512	3.99615	4.075	4.0021	4.02695	3.98945	4.0457	Homo sapiens	0.450092	0.0711667	0.0916771	0.0642351	0.90818	0.0037171	0.685435	0.0463729		TN	TN	TN	TN
P09429;P26583	1.89725	1.77335	1.7745	1.6757	1.63265	1.67515	NaN	NaN	NaN	NaN	NaN	NaN	NaN	NaN	NaN	NaN	NaN	NaN	Homo sapiens	0.0240961	0.153867	NaN	0	NaN	0	0.0240961	0.153867		TN	NaN	NaN	TN
P26583	3.62305	3.59035	3.5128	3.5011	3.46185	3.52155	4.10355	4.1704	4.22895	4.088	4.0872	4.0739	3.65445	3.8225	3.7087	3.78755	3.72515	3.7276	Homo sapiens	0.0955692	0.0805674	0.0814083	0.0846004	0.750852	-0.0182174	0.70007	0.0489835		TN	TN	TN	TN
O15347	-0.168949	-0.186851	-0.155399	-0.259801	-0.26405	-0.29265	1.23795	1.3113	1.23655	1.2737	1.2533	1.2515	0.423349	0.6894	0.6087	0.56965	0.50365	0.508	Homo sapiens	0.00178273	0.101768	0.929106	0.00243314	0.59758	0.0467164	0.870555	0.0503057		TN	TN	TN	TN
P07910	7.20805	7.24025	7.2177	7.1585	7.11325	7.16015	5.83575	5.9213	5.88395	5.7692	5.7819	5.8484	6.78085	6.9183	6.9346	6.87105	6.86395	6.9016	Homo sapiens	0.0125018	0.0780344	0.0821919	0.0804996	0.985799	-0.000948906	0.857653	0.0525284		TN	TN	TN	TN
P31943	4.41745	4.47395	4.4361	4.4615	4.39875	4.43335	5.78415	5.8238	5.88575	5.7622	5.7735	5.8181	2.86495	3.0589	2.8912	2.54305	3.18635	2.9291	Homo sapiens	0.669916	0.0113007	0.243671	0.0466328	0.80376	0.0521841	0.951509	0.0367059		TN	TN	TN	TN
P31943;P55795	4.30345	4.38675	4.363	4.2898	4.30875	4.29565	NaN	NaN	NaN	NaN	NaN	NaN	3.86245	3.7976	3.795	3.77475	3.77275	3.7447	Homo sapiens	0.105243	0.0530011	NaN	0	0.0874222	0.0542828	0.757998	0.053642		TN	NaN	TN	TN
P31943;P52597	3.04565	2.91525	2.9094	2.8748	2.91775	2.82815	NaN	NaN	NaN	NaN	NaN	NaN	3.41155	3.5784	3.4877	3.43555	3.50575	3.4947	Homo sapiens	0.181177	0.0832001	NaN	0	0.806012	0.0138839	0.796969	0.048542		TN	NaN	TN	TN
P31943;P52597;P55795	1.75855	1.87515	1.8354	1.8409	1.69565	1.79575	NaN	NaN	NaN	NaN	NaN	NaN	3.18795	3.1862	3.1911	3.11305	3.08695	3.1107	Homo sapiens	0.452838	0.0456006	NaN	0	0.000555298	0.0848506	0.881448	0.0652256		TN	NaN	TN	TN
Q9BUJ2	0.896049	1.01985	1.0286	1.0786	0.854251	0.972349	2.42235	2.5175	2.59515	2.4831	2.437	2.4292	1.85245	1.785	1.4174	1.62705	1.66575	1.719	Homo sapiens	0.874215	0.0131006	0.305496	0.0619005	0.92207	0.0143493	0.924987	0.0297835		TN	TN	TN	TN
Q14103	6.30275	6.26265	6.2915	6.1539	6.15145	6.16115	5.63785	5.5361	5.66905	5.5204	5.5513	5.5726	5.20555	5.2957	5.1737	5.21275	5.13725	5.17	Homo sapiens	0.000450415	0.130134	0.197532	0.066234	0.291816	0.0516488	0.701186	0.0826721		TN	TN	TN	TN
Q14103;O14979	4.82575	4.88835	4.8764	4.8933	4.71405	4.78945	NaN	NaN	NaN	NaN	NaN	NaN	3.34715	3.4444	3.3853	3.33445	3.36525	3.3713	Homo sapiens	0.308522	0.0645672	NaN	0	0.311782	0.0352831	0.915993	0.0499252		TN	NaN	TN	TN
P61978	7.06365	7.05215	7.0773	6.9319	6.96295	6.98735	6.78225	6.7855	6.84095	6.6965	6.7087	6.7351	7.02885	7.0736	6.9491	7.14785	7.12425	7.1387	Homo sapiens	0.00417202	0.103634	0.0157205	0.0894667	0.0319191	-0.11975	0.747479	0.0244503		TN	TN	TN	TN
O60506	4.47365	4.41745	4.4395	4.3747	4.35725	4.38015	4.25435	4.2012	4.36715	4.1976	4.2134	4.275	3.74875	3.8533	3.7489	3.91825	3.78285	3.7408	Homo sapiens	0.0148047	0.0728343	0.448796	0.0455672	0.659766	-0.0303164	0.826545	0.0293617		TN	TN	TN	TN
Q00839	6.33535	6.27525	6.3523	6.2774	6.23705	6.26215	6.64625	6.6715	6.67535	6.6036	6.5711	6.6283	6.83425	6.8333	6.7579	6.74295	6.77515	6.7422	Homo sapiens	0.076566	0.0621004	0.0285472	0.0633666	0.116134	0.0550496	0.569281	0.0601722		TN	TN	TN	TN
P00492	2.92275	2.87975	2.866	2.8857	2.76445	2.78665	3.37945	3.4628	3.52345	3.424	3.3805	3.4509	3.19895	3.2878	3.2473	3.27575	3.25465	3.1874	Homo sapiens	0.132729	0.077234	0.473437	0.0367667	0.890688	0.00541719	0.751993	0.0398059		TN	TN	TN	TN
Q6YN16	-0.93125	-0.91585	-0.986899	-1.0006	-0.94635	-1.17895	-0.0521507	0.0973005	-0.00944996	-0.3209	-0.0186005	-0.0507011	NaN	NaN	NaN	NaN	NaN	NaN	Homo sapiens	0.256143	0.0973005	0.250254	0.141967	NaN	0	0.699449	0.119634		TN	TN	NaN	TN
Q13547	1.39515	1.52015	1.4915	1.4334	1.31075	1.41885	3.24985	3.2781	3.34735	3.2718	3.2614	3.2727	1.45955	1.5349	1.4245	1.42105	1.36875	1.3365	Homo sapiens	0.207427	0.0812667	0.472408	0.0231336	0.0752708	0.0975498	0.879658	0.0673167		TN	TN	TN	TN
Q01581	3.45305	3.34505	3.4079	3.3211	3.31205	3.28405	3.29505	3.2597	3.35315	3.2127	3.2667	3.2933	1.98805	1.9534	1.9367	2.06065	1.93315	2.0783	Homo sapiens	0.044301	0.0962667	0.280147	0.0450668	0.250611	-0.0646493	0.936091	0.0255614		TN	TN	TN	TN
P55795	0.375549	0.36855	0.5231	0.3826	0.26485	0.336849	0.207951	0.105399	0.348451	0.188799	0.301701	0.1973	-0.12635	0.109501	-0.170799	-0.41715	-0.14125	-0.2035	Homo sapiens	0.196675	0.0943003	0.918188	-0.00866636	0.187666	0.191417	0.462877	0.0923502		TN	TN	TN	TN
P05114	1.82955	1.90265	1.7096	1.8389	1.69585	1.75335	1.24235	1.3833	1.26105	1.2567	1.3264	1.1399	1.85355	1.6316	1.5986	1.59085	1.66615	1.6276	Homo sapiens	0.504543	0.0512336	0.479788	0.0545667	0.468386	0.0663837	0.629862	0.0573947		TN	TN	TN	TN
P07900	7.90965	7.90885	7.9521	7.8375	7.81935	7.82975	7.15325	7.1611	7.22765	7.0684	7.1237	7.1638	7.01845	7.1388	7.0719	7.03775	7.15605	7.1004	Homo sapiens	0.00340314	0.0946671	0.163158	0.062034	0.679673	-0.0216831	0.806154	0.045006		TN	TN	TN	TN
O75506	-0.39325	-0.48305	-0.483099	-0.549201	-0.646449	-0.63595	-0.63665	-0.8446	-0.85175	-1.361	-1.0465	-0.8624	NaN	NaN	NaN	NaN	NaN	NaN	Homo sapiens	0.0215169	0.1574	0.125716	0.3123	NaN	0	0.147367	0.23485		TN	TN	NaN	TN
Q9H0R4	-1.45215	-1.52205	-1.6921	-1.6357	-1.50255	-1.54375	-2.33735	NaN	-2.47835	NaN	-2.412	-2.2548	NaN	NaN	NaN	NaN	NaN	NaN	Homo sapiens	0.951817	0.00523376	0.553799	-0.0744491	NaN	0	0.928397	-0.0266394		TN	TN	NaN	TN
P06865	-1.20115	-1.09715	-0.844299	-1.5904	-1.12665	-1.13995	-1.83715	-1.5398	-1.66905	-1.8205	-1.7974	-1.6677	NaN	NaN	NaN	NaN	NaN	NaN	Homo sapiens	0.268831	0.238134	0.462283	0.079867	NaN	0	0.446673	0.159001		TN	TN	NaN	TN
P07686	-1.11655	-1.00055	-1.4139	-1.1561	-1.14625	-1.47735	-0.022049	0.1004	0.125051	0.0012989	0.0785007	-0.0448017	NaN	NaN	NaN	NaN	NaN	NaN	Homo sapiens	0.64031	0.0829	0.387849	0.0561345	NaN	0	0.867284	0.0695173		TN	TN	NaN	TN
P09429	2.43955	2.51385	2.4499	2.3963	2.40665	2.43425	4.91855	4.9727	5.01675	4.9311	4.9315	4.956	3.79265	3.8973	3.8192	3.79825	3.79725	3.7676	Homo sapiens	0.0988652	0.0553668	0.370528	0.0298004	0.213923	0.0486835	0.931928	0.0446169		TN	TN	TN	TN
Q6NVY1	-0.89395	-0.85475	-0.774799	-1.0386	-0.83805	-0.920951	-1.40505	-1.4081	-1.26915	-1.7493	-1.536	-1.5611	-2.20605	-2.2615	-2.5523	-2.67055	-2.44765	-2.5177	Homo sapiens	0.249815	0.0913671	0.0352486	0.254699	0.178314	0.205351	0.578669	0.183806		TN	TN	TN	TN
Q53FT3	-3.97295	-3.93225	-3.5073	-4.4489	-4.13425	-4.03705	NaN	NaN	NaN	NaN	NaN	NaN	NaN	NaN	NaN	NaN	NaN	NaN	Homo sapiens	0.106558	0.402567	NaN	0	NaN	0	0.106558	0.402567		TN	NaN	NaN	TN
P31942	2.57475	2.58425	2.605	2.3913	2.45495	2.60575	4.03355	3.9572	4.04175	3.918	3.8966	3.9571	4.07965	4.1184	4.0654	4.03105	4.05655	4.0387	Homo sapiens	0.180619	0.104001	0.0542237	0.0869338	0.0596893	0.0457169	0.82461	0.0788839		TN	TN	TN	TN
P10591;P10592;P22202	1.51515	1.56435	1.6694	2.6739	2.76805	2.70615	NaN	NaN	NaN	NaN	NaN	NaN	NaN	NaN	NaN	NaN	NaN	NaN	Saccharomyces cerevisiae	2.87822e-05	-1.13307	NaN	0	NaN	0	2.87822e-05	-1.13307		TP	NaN	NaN	TP
O95757	0.15745	0.0820494	0.0258007	0.171899	0.13305	0.0752487	1.85825	1.8965	1.93825	1.7666	1.8058	1.8105	-1.94055	-2.1742	-1.912	-2.33855	-2.14135	-2.0419	Homo sapiens	0.464043	-0.0382992	0.0185739	0.103367	0.24239	0.165017	0.925441	0.0766951		TN	TN	TN	TN
P20810	-0.47385	-0.445951	-0.4284	-0.5631	-0.68625	-0.546951	0.34725	0.314	0.58125	0.2661	0.4182	0.503599	-0.38385	-0.0785999	0.0262012	-0.161149	-0.016551	-0.277499	Homo sapiens	0.0313285	0.149367	0.875564	0.0182006	0.967183	0.00631682	0.774527	0.0579614		TN	TN	TN	TN
Q9NZL4	1.52715	1.66865	1.6423	1.5064	1.53975	1.39915	0.721149	0.816501	0.78975	0.7369	0.6001	0.913799	-1.64955	-1.7982	-1.8618	-1.82995	-1.80385	-1.857	Homo sapiens	0.0972791	0.130933	0.801679	0.0255337	0.403497	0.0604169	0.920803	0.0722947		TN	TN	TN	TN
P37235	-1.68015	-1.65085	-1.5235	-1.6973	-1.84735	-1.77255	-0.11685	-0.2329	-0.0585508	-0.1467	-0.209499	-0.161201	0.0935497	0.253201	0.087101	0.16545	0.13095	0.186801	Homo sapiens	0.0757246	0.154234	0.542141	0.0363668	0.786171	-0.0164499	0.888026	0.0580502		TN	TN	TN	TN
Q9NWY4	-0.92885	-1.20505	-1.0576	-1.3643	-1.18275	-1.91305	-0.57085	-0.480201	-0.20725	-0.7495	-0.3074	-0.364201	NaN	NaN	NaN	NaN	NaN	NaN	Homo sapiens	0.144479	0.422867	0.774092	0.0542666	NaN	0	0.443044	0.238567		TN	TN	NaN	TN
O43719	0.78385	0.615451	0.568501	0.4318	0.60625	0.777149	0.223051	0.386899	0.44605	0.365299	0.380699	0.395399	-1.34025	-1.4848	-1.7596	-1.53915	-1.51945	-1.5582	Homo sapiens	0.691583	0.0508674	0.693901	-0.0284659	0.935016	0.0107171	0.98212	0.0110395		TN	TN	TN	TN
P50213	0.734449	0.80165	0.7495	0.713599	0.70675	0.73275	1.55495	1.5163	1.42345	1.433	1.4258	1.3933	0.44755	0.4776	0.525	0.48895	0.347249	0.497201	Homo sapiens	0.112685	0.0441669	0.119103	0.0808665	0.508272	0.0389166	0.798475	0.05465		TN	TN	TN	TN
O75874	0.174351	0.231549	0.0844002	-0.101501	0.23425	0.0978489	1.95975	2.0417	2.09735	1.9704	2.0115	1.9908	1.69105	1.7666	1.7505	1.60545	1.88645	1.6728	Homo sapiens	0.461848	0.0865672	0.370348	0.0420335	0.876932	0.0144828	0.910725	0.0476945		TN	TN	TN	TN
P47813;O14602	2.40485	2.35075	2.5133	2.1178	2.30435	2.15655	2.24715	2.3351	2.28575	2.2287	2.2304	2.1215	NaN	NaN	NaN	NaN	NaN	NaN	Homo sapiens	0.0362857	0.230066	0.0955864	0.0957998	NaN	0	0.00753594	0.162933		TN	TN	NaN	TN
P17096	3.64595	3.68185	3.6994	3.4488	3.51375	3.56185	2.45235	2.6667	2.61375	2.5921	2.5684	2.6063	3.19155	3.3668	3.4286	3.43015	2.91855	3.3933	Homo sapiens	0.00993729	0.1676	0.870851	-0.0113328	0.672596	0.0816501	0.722403	0.0793056		TN	TN	TN	TN
O14979	4.52675	4.51025	4.5056	4.453	4.40245	4.45165	3.85035	3.8599	3.90835	3.8392	3.8559	3.8851	3.69945	3.7661	3.6964	3.70255	3.61065	3.6897	Homo sapiens	0.0116547	0.0785004	0.598448	0.0128009	0.221495	0.0530163	0.778467	0.0481059		TN	TN	TN	TN
O14979;Q99729	3.83025	3.85865	3.8862	3.7137	3.70015	3.64525	NaN	NaN	NaN	NaN	NaN	NaN	NaN	NaN	NaN	NaN	NaN	NaN	Homo sapiens	0.00287966	0.172	NaN	0	NaN	0	0.00287966	0.172		TN	NaN	NaN	TN
Q1KMD3	2.59265	2.80185	2.4627	2.6697	2.48035	2.64695	3.08455	3.1468	3.23835	3.0621	3.0508	3.1053	1.61915	1.5213	1.5368	1.62715	1.51265	1.4399	Homo sapiens	0.870422	0.0200669	0.15335	0.0838343	0.629752	0.0325168	0.89216	0.0454727		TN	TN	TN	TN
P14866;Q8WVV9	-0.44985	-1.46365	0.5354	-0.8476	0.53275	0.683149	NaN	NaN	NaN	NaN	NaN	NaN	NaN	NaN	NaN	NaN	NaN	NaN	Homo sapiens	0.483811	-0.582133	NaN	0	NaN	0	0.483811	-0.582133		TN	NaN	NaN	TN
P52597	4.38935	4.36555	4.3052	4.1859	4.28375	4.16585	4.98005	4.9657	5.11075	4.9449	4.9242	4.9624	3.94375	3.8896	3.7808	3.88605	3.84385	3.7722	Homo sapiens	0.0328359	0.141534	0.189096	0.0750001	0.556666	0.03735	0.722514	0.084628		TN	TN	TN	TN
P14866	4.48915	4.57875	4.5206	4.4684	4.41225	4.36345	5.28635	5.3695	5.35555	5.2445	5.2472	5.2526	4.46045	4.5023	4.4813	4.43965	4.50245	4.4678	Homo sapiens	0.0458066	0.1148	0.026093	0.0890338	0.62934	0.0113827	0.716228	0.0717388		TN	TN	TN	TN
P52272	6.73295	6.72625	6.7209	6.66	6.62545	6.67395	6.45385	6.5009	6.51895	6.4341	6.4248	6.4542	6.36435	6.4891	6.3187	6.36115	6.39265	6.3872	Homo sapiens	0.00770455	0.0735674	0.0654571	0.0535336	0.851039	0.0103833	0.50344	0.0458281		TN	TN	TN	TN
P52272;P52272	2.76685	2.65175	2.5098	2.623	2.44335	2.53045	NaN	NaN	NaN	NaN	NaN	NaN	NaN	NaN	NaN	NaN	NaN	NaN	Homo sapiens	0.289676	0.110533	NaN	0	NaN	0	0.289676	0.110533		TN	NaN	NaN	TN
Q9Y241	-2.67115	-0.88625	-2.9823	-2.8148	-3.08715	-3.05515	-3.00245	-3.0431	-3.02365	-3.0574	-3.2422	-3.1504	-1.98165	-2.1172	-2.1894	-2.27795	-2.33355	-2.2741	Homo sapiens	0.288324	0.8058	0.0808013	0.126934	0.035581	0.199117	0.189478	0.377284		TN	TN	TN	TN
P49773	3.74485	3.85115	3.6892	3.7589	3.78595	3.82075	4.44865	4.5504	4.58395	4.4756	4.4693	4.5391	1.93855	1.7949	1.7545	1.84335	1.75895	1.9548	Homo sapiens	0.625494	-0.0268005	0.516094	0.0330009	0.786527	-0.02305	0.992177	-0.00561651		TN	TN	TN	TN
Q0VDF9	2.28255	2.25735	2.3034	2.2255	2.23545	2.27375	1.68775	1.6857	1.62255	1.5922	1.4944	1.5317	1.16095	1.5062	2.6487	1.53955	1.50285	1.1096	Homo sapiens	0.142083	0.0362012	0.0241672	0.125901	0.455648	0.38795	0.400821	0.183351		TN	TN	TN	TN
Q9Y4L1	0.82375	1.01685	0.8473	0.7856	0.83385	0.80485	2.64815	2.7271	2.67745	2.5605	2.5274	2.5638	1.39625	1.4966	1.3652	1.46965	1.44005	1.3302	Homo sapiens	0.231979	0.0878668	0.00660865	0.133666	0.922035	0.00604979	0.839801	0.075861		TN	TN	TN	TN
P41091	3.75915	3.81215	3.7767	3.7654	3.70465	3.70765	NaN	NaN	NaN	NaN	NaN	NaN	4.25805	4.3519	4.2819	4.30345	4.33845	4.3168	Homo sapiens	0.0871711	0.0567675	NaN	0	0.498227	-0.0222832	0.924131	0.0172421		TN	NaN	TN	TN
O60841	2.80015	2.79455	2.7953	2.6669	2.66835	2.64885	3.84065	3.8606	3.91975	3.8511	3.7967	3.849	3.68955	3.45	3.6237	3.57265	3.61055	3.3262	Homo sapiens	3.17282e-05	0.135301	0.235463	0.0414009	0.500002	0.0846179	0.721142	0.0871065		TN	TN	TN	TN
Q9NZI8;O00425	2.52175	2.56655	2.6346	2.3829	2.40805	2.55185	NaN	NaN	NaN	NaN	NaN	NaN	NaN	NaN	NaN	NaN	NaN	NaN	Homo sapiens	0.110563	0.1267	NaN	0	NaN	0	0.110563	0.1267		TN	NaN	NaN	TN
P23588	3.21085	3.16195	3.0548	3.174	2.92995	3.27215	3.90625	3.8611	3.94345	3.9186	3.8529	3.9351	2.82735	2.6645	2.7676	2.66595	2.68485	2.7201	Homo sapiens	0.88528	0.0171671	0.96965	0.00140063	0.278282	0.0628513	0.91407	0.0271397		TN	TN	TN	TN
P63241	5.73755	5.88515	5.7284	5.7538	5.66295	5.73155	NaN	NaN	NaN	NaN	NaN	NaN	6.21105	6.3312	6.334	6.30585	6.26015	6.2618	Homo sapiens	0.306272	0.0676006	NaN	0	0.727492	0.0161498	0.812719	0.0418752		TN	NaN	TN	TN
Q15653	-4.07395	-4.08475	-3.9413	-3.9731	-4.16865	-4.11445	NaN	NaN	NaN	NaN	NaN	NaN	NaN	NaN	NaN	NaN	NaN	NaN	Homo sapiens	0.522224	0.0520671	NaN	0	NaN	0	0.522224	0.0520671		TN	NaN	NaN	TN
P54105	-0.232149	-0.342351	-0.2873	-0.2926	-0.26345	-0.27655	1.84835	1.9377	1.98275	1.9148	1.8056	1.921	-2.33245	-1.8903	-2.0588	-1.69025	-2.06715	-2.1269	Homo sapiens	0.782133	-0.00973352	0.478967	0.0424671	0.519717	-0.132415	0.967626	-0.0332273		TN	TN	TN	TN
P47813	0.246849	0.36745	0.313801	0.1407	0.285649	0.354549	NaN	NaN	NaN	NaN	NaN	NaN	1.69165	1.6109	1.6891	1.79335	1.64885	1.6407	Homo sapiens	0.533148	0.0490669	NaN	0	0.617205	-0.0304168	0.983619	0.00932503		TN	NaN	TN	TN
Q12906	4.83455	4.79735	4.8302	4.7711	4.70915	4.71275	5.20765	5.2722	5.31985	5.2317	5.2039	5.2296	4.53215	4.595	4.6254	4.57985	4.53765	4.5123	Homo sapiens	0.0181991	0.089701	0.254381	0.0448341	0.292622	0.0409174	0.688111	0.0584842		TN	TN	TN	TN
Q12906;Q96SI9	1.88615	2.13255	2.0356	1.9314	1.85735	1.98075	NaN	NaN	NaN	NaN	NaN	NaN	2.24075	2.3056	2.26	2.25565	2.28415	2.3584	Homo sapiens	0.301732	0.0949341	NaN	0	0.444871	-0.0306164	0.772931	0.0321589		TN	NaN	TN	TN
Q14974	6.15665	6.02775	6.0566	5.9387	5.96135	5.96015	5.40265	5.5223	5.55895	5.3955	5.435	5.5154	4.62445	4.6952	4.5705	4.57935	4.46845	4.5077	Homo sapiens	0.0330969	0.126933	0.478598	0.0459995	0.0831856	0.11155	0.75487	0.0948274		TN	TN	TN	TN
Q92598	2.55815	2.51635	2.5641	2.3637	2.53455	2.50585	4.41055	4.4881	4.49755	4.3517	4.4133	4.3977	3.35675	3.256	3.3289	3.34395	3.32585	3.3808	Homo sapiens	0.227713	0.0781666	0.0789233	0.0778338	0.347039	-0.0363169	0.920579	0.0398945		TN	TN	TN	TN
Q7Z6Z7	0.76985	0.52945	0.7675	0.6977	0.59105	0.509748	2.27625	2.2365	2.29145	2.1267	2.14	2.1258	0.69845	0.3692	0.6819	0.51905	0.67195	0.267501	Homo sapiens	0.406695	0.089434	0.00128299	0.137234	0.575374	0.0970163	0.782325	0.107895		TN	TN	TN	TN
P05198	3.85135	3.85005	3.9304	3.8215	3.81385	3.83155	3.92045	3.97	3.95055	3.9226	3.9161	3.9409	3.95135	3.9998	4.0005	3.91975	3.98955	3.9528	Homo sapiens	0.112038	0.0549676	0.275398	0.0204671	0.313383	0.0298491	0.228521	0.0350946		TN	TN	TN	TN
Q9NX55	0.821051	0.774751	0.858601	0.7961	0.93385	0.68125	1.02185	1.0259	1.19805	1.1085	0.906401	0.935999	1.02995	0.978401	0.9175	1.15595	1.11955	1.0206	Homo sapiens	0.860639	0.0144008	0.315274	0.0983003	0.0760795	-0.123417	0.958823	-0.00357204		TN	TN	TN	TN
Q9NZI8	3.53365	3.48995	3.4432	3.48	3.41815	3.42995	4.46075	4.5087	4.54415	4.4443	4.465	4.5022	4.15995	4.1599	4.0965	4.07765	4.08305	4.1273	Homo sapiens	0.225237	0.0462332	0.313022	0.0340341	0.179767	0.0427834	0.848805	0.0410169		TN	TN	TN	TN
P20042	2.66585	2.72035	2.6957	2.6388	2.55555	2.55875	3.40185	3.4427	3.46395	3.3928	3.4254	3.407	2.96755	2.8896	2.8939	2.89475	2.92765	2.7326	Homo sapiens	0.0252712	0.109599	0.247434	0.0277672	0.374084	0.0653505	0.687917	0.0675723		TN	TN	TN	TN
P60842;P38919;Q14240	1.00265	1.35315	1.1263	1.2764	1.10465	1.20425	NaN	NaN	NaN	NaN	NaN	NaN	2.80605	2.9108	2.9161	2.88575	2.93635	2.864	Homo sapiens	0.778017	-0.0343994	NaN	0	0.693163	-0.0177164	0.962673	-0.0260579		TN	NaN	TN	TN
P60842;Q14240	5.82025	5.74385	5.7448	5.7437	5.70905	5.70695	NaN	NaN	NaN	NaN	NaN	NaN	5.65735	5.6106	5.4953	5.50485	5.72585	5.5089	Homo sapiens	0.150059	0.0497338	NaN	0	0.932506	0.00788339	0.670503	0.0288086		TN	NaN	TN	TN
P60842	5.07575	4.99595	5.0558	4.8433	4.94585	4.83555	6.12245	6.2037	6.17585	6.0905	6.1018	6.1121	4.82445	4.9876	4.8781	4.91945	4.92395	4.8624	Homo sapiens	0.0174097	0.167601	0.05562	0.0658677	0.924819	-0.00521692	0.793386	0.0760839		TN	TN	TN	TN
P30740	-0.31455	-0.34415	-0.4333	-0.6981	-0.72225	-0.441151	2.21325	2.2168	2.31575	2.031	2.0758	2.1052	NaN	NaN	NaN	NaN	NaN	NaN	Homo sapiens	0.0569398	0.2565	0.0111854	0.177933	NaN	0	0.801195	0.217216		TN	TN	NaN	TN
Q12905	4.42005	4.36085	4.3914	4.3787	4.36245	4.32235	4.13915	4.1512	4.19415	4.0777	4.1192	4.1101	3.49775	3.6376	3.5202	3.61315	3.55715	3.4408	Homo sapiens	0.204191	0.0362666	0.0473595	0.0591672	0.835231	0.0148166	0.836581	0.0367502		TN	TN	TN	TN
O60684;O15131;P52294	-1.71035	-1.74135	-1.7032	-1.8109	-1.99545	-1.83005	NaN	NaN	NaN	NaN	NaN	NaN	NaN	NaN	NaN	NaN	NaN	NaN	Homo sapiens	0.0548605	0.160501	NaN	0	NaN	0	0.0548605	0.160501		TN	NaN	NaN	TN
Q13907	-1.84365	-1.70325	-1.8481	-2.0523	-1.77615	-1.95235	1.04115	0.9975	0.97705	0.926399	0.953001	0.929998	NaN	NaN	NaN	NaN	NaN	NaN	Homo sapiens	0.241813	0.1286	0.0291411	0.0687675	NaN	0	0.914583	0.098684		TN	TN	NaN	TN
P55010	2.10345	2.03415	2.3186	2.094	2.08605	2.14235	3.19455	3.2571	3.26335	3.2699	3.1269	3.1868	3.18685	3.0924	3.1542	3.24785	3.16485	3.1958	Homo sapiens	0.6368	0.0446005	0.403408	0.0438004	0.187911	-0.0583499	0.968954	0.010017		TN	TN	TN	TN
O00629	2.00995	1.95035	1.9072	1.8616	1.86575	1.86985	2.88395	2.8981	2.94425	2.8333	2.8796	2.8666	0.44195	0.66	0.402	0.436551	0.350249	0.367	Homo sapiens	0.0393526	0.0901003	0.098794	0.0489324	0.238959	0.116717	0.867407	0.0852498		TN	TN	TN	TN
O00629;O00505	0.328251	-0.149449	0.1136	-0.0290003	0.0637503	0.0774498	NaN	NaN	NaN	NaN	NaN	NaN	-0.378651	-0.103899	-0.6476	-0.48985	-0.52665	-0.8129	Homo sapiens	0.69429	0.0600672	NaN	0	0.281152	0.233083	0.496961	0.146575		TN	NaN	TN	TN
O00505	-2.56305	-3.19825	-3.1221	-2.953	-3.08895	-3.07475	0.00214958	0.214299	0.133149	-0.0382996	0.00819969	0.0520992	NaN	NaN	NaN	NaN	NaN	NaN	Homo sapiens	0.723511	0.0777671	0.178918	0.1092	NaN	0	0.925363	0.0934833		TN	TN	NaN	TN
O60684	-2.47505	-1.97315	-1.9811	-2.2813	-2.24825	-2.58435	NaN	NaN	NaN	NaN	NaN	NaN	NaN	NaN	NaN	NaN	NaN	NaN	Homo sapiens	0.312149	0.2282	NaN	0	NaN	0	0.312149	0.2282		TN	NaN	NaN	TN
P12268	4.80755	4.80055	4.7932	4.6951	4.74445	4.72595	5.17515	5.2572	5.28855	5.2184	5.1887	5.2361	4.66595	4.6594	4.6163	4.76405	4.66705	4.5651	Homo sapiens	0.0063082	0.0785996	0.517424	0.0259005	0.775197	-0.0181831	0.822527	0.0287724		TN	TN	TN	TN
P12268;P20839	1.54785	1.61705	1.6173	1.4151	1.32925	1.54945	NaN	NaN	NaN	NaN	NaN	NaN	NaN	NaN	NaN	NaN	NaN	NaN	Homo sapiens	0.0751694	0.1628	NaN	0	NaN	0	0.0751694	0.1628		TN	NaN	NaN	TN
Q9NPH2	2.05695	2.05355	2.0618	1.8604	1.91115	1.99045	2.04715	2.0782	2.06395	1.9421	1.8586	1.9811	0.967251	0.848801	0.940599	0.84035	0.83435	0.698201	Homo sapiens	0.0226192	0.136766	0.0217999	0.135833	0.0946922	0.127917	0.62645	0.133505		TN	TN	TN	TN
O95373	2.96665	2.95375	2.9718	2.985	2.78515	2.89265	3.68145	3.6746	3.77695	3.6868	3.5603	3.6366	2.14035	2.24	2.1601	2.10015	2.19945	2.105	Homo sapiens	0.257765	0.0764672	0.168049	0.0831	0.365592	0.0452833	0.828291	0.0682835		TN	TN	TN	TN
Q96P70	-0.97955	-1.36105	-0.7602	-1.772	-1.74005	-1.57205	0.51605	0.1878	0.35085	0.0741997	0.3251	0.0773983	-2.48085	-2.1794	-2.1274	-2.30775	-2.35615	-2.2104	Homo sapiens	0.0237781	0.661101	0.20108	0.192668	0.819001	0.0288839	0.588497	0.294217		FP	TN	TN	TN
P19367	0.206249	0.0794497	0.122	0.243899	0.00764942	0.066349	1.88875	1.9784	2.05125	1.8861	1.853	1.9546	0.0815506	0.1982	0.258501	0.0528498	0.196549	0.0737009	Homo sapiens	0.727903	0.0299336	0.249966	0.0748997	0.354892	0.0717173	0.891961	0.0588502		TN	TN	TN	TN
P48735	0.29565	0.388249	0.273701	0.220099	0.0233507	0.236549	1.88975	1.9157	1.95755	1.8363	1.8375	1.8607	0.537951	0.807201	0.618401	0.596551	1.03825	0.2998	Homo sapiens	0.1074	0.1592	0.0232087	0.0761674	0.96839	0.00965087	0.821676	0.0816729		TN	TN	TN	TN
O00425	1.72425	1.69345	1.5875	1.6115	1.40665	1.59875	2.60725	2.6772	2.75025	2.6254	2.6041	2.6444	1.04175	1.1211	1.0222	1.12005	1.07415	1.0047	Homo sapiens	0.17297	0.129434	0.279567	0.0536003	0.92348	-0.00461674	0.85969	0.0594726		TN	TN	TN	TN
P29218	-1.31555	-1.16435	-1.1069	-1.5538	-1.11665	-1.46135	-0.12425	-0.0213995	-0.0547495	-0.177601	-0.128201	-0.0402012	-1.48725	-1.4042	-1.3029	-1.37135	-1.41655	-1.4107	Homo sapiens	0.283713	0.181667	0.389435	0.0485344	0.980738	0.00141684	0.800375	0.0772061		TN	TN	TN	TN
O15397	-2.51565	-2.57325	-2.8043	-2.9243	-2.77595	-2.65875	0.179451	0.0868998	0.35045	0.138399	0.2118	0.445999	NaN	NaN	NaN	NaN	NaN	NaN	Homo sapiens	0.25507	0.155267	0.646206	-0.0597992	NaN	0	0.960276	0.0477339		TN	TN	NaN	TN
P05161	-1.20365	-1.36065	-1.1864	-1.4439	-1.08705	-1.61235	-1.98305	-1.8826	-1.95805	-2.5103	-2.3791	-2.1731	NaN	NaN	NaN	NaN	NaN	NaN	Homo sapiens	0.470789	0.130867	0.0158414	0.412934	NaN	0	0.355399	0.2719		TN	TN	NaN	TN
Q9BY32	-2.95315	-2.82065	-2.9578	-2.8912	-3.30895	-2.92985	0.39505	0.4388	0.474151	0.418499	0.3179	0.620998	NaN	NaN	NaN	NaN	NaN	NaN	Homo sapiens	0.398553	0.1328	0.866686	-0.0164655	NaN	0	0.958291	0.0581673		TN	TN	NaN	TN
P06730	0.55555	0.49355	0.5539	0.464299	0.43835	0.484549	2.31625	2.452	2.47555	2.3363	2.3733	2.3101	0.328051	0.500301	0.4279	0.292151	0.19295	0.250501	Homo sapiens	0.0419903	0.0719341	0.230919	0.0747007	0.0394821	0.17355	0.821169	0.106728		TN	TN	TN	TN
P78344	2.13425	2.12795	2.2323	2.0807	2.16095	2.02875	3.12445	3.2121	3.15985	3.1387	3.0894	3.1146	1.86325	1.8405	2.1257	2.04995	1.98345	2.0186	Homo sapiens	0.21822	0.0747004	0.153823	0.0512339	0.471975	-0.0741828	0.947964	0.0172505		TN	TN	TN	TN
Q15056	3.32515	3.35405	3.3004	3.2175	3.26415	3.25885	2.94445	2.9245	3.01465	2.8596	2.9098	2.9244	2.38775	2.1598	2.349	2.18695	2.16405	2.1766	Homo sapiens	0.0203862	0.0797002	0.133277	0.0632674	0.157058	0.122984	0.691187	0.0886506		TN	TN	TN	TN
P78318	-4.62865	-4.31075	-4.4129	-4.1043	-4.06235	-3.94815	-0.90135	-0.7828	-0.76035	-1.2564	-0.939199	-0.8297	-3.90495	-4.0813	-4.005	-4.41875	-3.36335	-3.08	Homo sapiens	0.0169494	-0.412499	0.225477	0.1936	0.411092	-0.376383	0.795743	-0.198427		TN	TN	TN	TN
P52292	4.25985	4.21365	4.1834	4.1362	4.07435	4.10465	4.34215	4.2967	4.29615	4.2288	4.2712	4.2849	4.01445	4.0655	3.9636	4.02865	4.00005	3.9714	Homo sapiens	0.0161988	0.113901	0.0927077	0.0500336	0.68986	0.0144828	0.334778	0.0594726		TN	TN	TN	TN
Q96ST2	-1.56955	-1.43835	-1.4616	-1.6349	-1.78395	-1.52325	0.0907497	-0.1233	-0.10645	0.00250053	0.0592995	0.144699	-0.93165	-0.9632	-1.0081	-1.09265	-1.02955	-1.1248	Homo sapiens	0.139723	0.157534	0.224269	-0.115166	0.0325216	0.114683	0.876287	0.0523502		TN	TN	TN	TN
Q04637	3.94265	3.91125	3.929	3.9072	3.80465	3.87195	4.73035	4.7786	4.80945	4.7774	4.7665	4.7615	3.64645	3.6064	3.567	3.43185	3.36525	3.5295	Homo sapiens	0.102267	0.0663671	0.862616	0.0043335	0.035989	0.164416	0.769112	0.0783723		TN	TN	TN	TN
P56537	2.96495	2.95655	2.886	2.9216	2.77065	2.81655	3.59775	3.5568	3.68285	3.4585	3.5316	3.5287	2.58545	2.6664	2.6845	2.61315	2.61655	2.6196	Homo sapiens	0.12378	0.0995671	0.0739255	0.1062	0.395413	0.0290168	0.696682	0.0782613		TN	TN	TN	TN
P20839	-0.49725	-0.77365	-0.597099	-0.723201	-0.700049	-0.66625	0.340151	0.4961	0.639251	0.443501	0.420799	0.351799	-1.75475	-1.5664	-1.4603	-0.775849	-1.42615	-1.6076	Homo sapiens	0.421305	0.0738338	0.394233	0.0864677	0.291415	-0.323949	0.892678	-0.0545493		TN	TN	TN	TN
Q8N201	-2.05635	-1.75845	-2.103	-2.0406	-2.13575	-1.88585	-1.17975	-0.9334	-1.05795	-0.967501	-1.2048	-0.8568	NaN	NaN	NaN	NaN	NaN	NaN	Homo sapiens	0.730333	0.0481335	0.723924	-0.0473334	NaN	0	0.999013	0.000400066		TN	TN	NaN	TN
Q96CN7	0.668051	0.682151	0.561399	0.7984	0.54815	0.48015	1.01065	0.947101	0.967549	0.792601	0.903	1.0505	0.721451	0.656801	0.6756	0.56215	0.512151	0.527801	Homo sapiens	0.798999	0.0283003	0.481293	0.0597337	0.00340718	0.150584	0.376196	0.0795392		TN	TN	TN	TN
P05783;P08727;P13645	0.80415	0.90025	0.7523	0.6071	0.83435	0.641048	NaN	NaN	NaN	NaN	NaN	NaN	NaN	NaN	NaN	NaN	NaN	NaN	Homo sapiens	0.207265	0.124734	NaN	0	NaN	0	0.207265	0.124734		TN	NaN	NaN	TN
P12277	5.61505	5.57815	5.5324	5.4629	5.46515	5.44165	5.60985	5.6141	5.67975	5.5027	5.5444	5.5794	4.86465	4.9132	4.7991	4.77685	4.73745	4.7372	Homo sapiens	0.0090638	0.118634	0.0433714	0.0924002	0.0380911	0.108483	0.556848	0.106506		TN	TN	TN	TN
O60271	-2.18625	-2.17705	-2.4445	-2.8438	-2.35465	-2.09885	0.560051	0.612199	0.65195	0.4506	0.557199	0.534698	-1.27915	-1.3885	-1.2523	-1.28305	-1.22995	-1.3192	Homo sapiens	0.526463	0.163167	0.0888179	0.0939007	0.58312	-0.0292501	0.901865	0.0759392		TN	TN	TN	TN
Q9UK76	1.34075	1.15585	1.3378	1.0323	1.37525	1.24275	2.53235	2.5006	2.55875	2.3927	2.4171	2.5268	0.21015	0.0102005	-0.1057	-0.0617495	-0.05585	-0.122199	Homo sapiens	0.627897	0.0613667	0.128829	0.0850334	0.280017	0.11815	0.865977	0.0881833		TN	TN	TN	TN
Q9H910	1.30805	1.33535	1.2553	1.2546	1.15145	1.24975	1.83195	1.8744	1.88925	1.8444	1.7599	1.875	0.675051	0.6194	0.6947	0.608651	0.57895	0.4595	Homo sapiens	0.119528	0.0809666	0.370538	0.0387669	0.0884202	0.114017	0.763208	0.0779167		TN	TN	TN	TN
P08727	1.25635	1.33675	1.2973	1.1898	1.34755	1.11295	2.00725	2.0735	2.07655	1.9888	1.9107	1.985	0.82885	0.543501	0.752701	0.92665	0.64565	0.635001	Homo sapiens	0.33362	0.0800333	0.0556454	0.0909341	0.840929	-0.0274165	0.860242	0.0478503		TN	TN	TN	TN
P38919	3.78275	3.68125	3.7279	3.6367	3.60835	3.64465	4.08925	4.1367	4.15135	4.0499	4.1015	4.0751	3.58295	3.7007	3.615	3.54185	3.64965	3.556	Homo sapiens	0.0324355	0.100733	0.103695	0.0502675	0.360005	0.0503836	0.551363	0.0671281		TN	TN	TN	TN
Q9UI26	0.63365	0.675651	1.0042	0.401	0.82865	0.539949	1.98425	1.9383	1.92675	1.837	1.8261	1.9419	0.0798492	-0.0704994	-0.134399	-0.122249	-0.24175	-0.0962	Homo sapiens	0.351328	0.1813	0.117188	0.0814342	0.223982	0.111716	0.768493	0.124817		TN	TN	TN	TN
O00410	3.71675	3.80665	3.8282	3.641	3.61145	3.58605	3.87325	3.9496	4.00495	3.836	3.8457	3.9147	3.05055	3.0709	3.0145	3.00615	2.99665	2.969	Homo sapiens	0.0104684	0.171033	0.165369	0.0771338	0.0514112	0.0547164	0.60358	0.100961		TN	TN	TN	TN
P05787;P04264;P12035;Q8N1N4	2.00445	1.95515	1.8994	1.8478	1.77495	1.92895	NaN	NaN	NaN	NaN	NaN	NaN	NaN	NaN	NaN	NaN	NaN	NaN	Homo sapiens	0.129868	0.102433	NaN	0	NaN	0	0.129868	0.102433		TN	NaN	NaN	TN
P18759	2.44145	2.45095	2.5046	2.4873	2.48795	2.44545	NaN	NaN	NaN	NaN	NaN	NaN	NaN	NaN	NaN	NaN	NaN	NaN	Saccharomyces cerevisiae	0.760164	-0.00789992	NaN	0	NaN	0	0.760164	-0.00789992		FN	NaN	NaN	FN
P05783	4.67925	4.71155	4.707	4.626	4.54735	4.58585	4.54445	4.5233	4.64865	4.4554	4.4475	4.5384	3.92415	4.2364	4.1226	4.16705	4.15815	4.0723	Homo sapiens	0.0104795	0.112867	0.13127	0.0917002	0.711907	-0.0381168	0.647677	0.0554835		TN	TN	TN	TN
Q8TEX9	1.98475	1.89425	1.8436	1.8144	1.88585	1.77165	2.65225	2.6011	2.64465	2.53	2.4471	2.511	1.72835	1.665	1.6807	1.66925	1.76955	1.5921	Homo sapiens	0.190305	0.0835676	0.0100383	0.136634	0.805884	0.014383	0.688589	0.0781947		TN	TN	TN	TN
Q15181	5.08405	4.99635	4.971	4.9137	4.90435	4.89845	5.50175	5.5353	5.59315	5.4804	5.4144	5.5	4.78825	4.8467	4.8169	4.75375	4.77625	4.7566	Homo sapiens	0.0319011	0.111634	0.10249	0.0784664	0.0395284	0.0550833	0.600941	0.081728		TN	TN	TN	TN
P48200	-2.12305	-2.41085	-2.143	-2.4434	-2.76805	-2.29105	-0.55135	-0.61	-0.311549	-1.3722	-0.7519	-0.459801	NaN	NaN	NaN	NaN	NaN	NaN	Homo sapiens	0.177772	0.275201	0.262321	0.370334	NaN	0	0.572908	0.322767		TN	TN	NaN	TN
P13861	-1.72245	-1.38525	-1.5111	-1.7155	-1.39475	-1.88185	-0.39365	-0.290801	-0.33665	-0.3337	-0.4571	-0.423	-2.55825	-2.573	-2.2124	-2.73775	-2.46745	-2.4859	Homo sapiens	0.512975	0.124433	0.246127	0.0642331	0.473633	0.115816	0.82141	0.101494		TN	TN	TN	TN
P31323	-0.18895	-0.0455503	-0.00930023	0.0593004	-0.0798502	0.0758495	1.85125	1.702	1.89885	1.6158	1.7676	1.7818	-0.14855	-0.310699	-0.000999451	-0.29935	0.102349	0.0623007	Homo sapiens	0.248062	-0.0997	0.295931	0.0956338	0.524826	-0.108516	0.932599	-0.0375275		TN	TN	TN	TN
Q9H2U2	-0.80215	-0.583249	-0.655399	-0.8107	-0.65495	-0.72805	0.806551	0.9329	0.825049	0.882	0.9107	0.8571	-1.44605	-1.3866	-1.409	-1.51285	-1.41165	-1.3043	Homo sapiens	0.551855	0.0509675	0.538589	-0.0284328	0.948776	-0.00428359	0.989998	0.0060837		TN	TN	TN	TN
P46940	1.64235	1.68285	1.6012	1.5497	1.63825	1.46285	3.32055	3.3504	3.37425	3.2818	3.2881	3.2749	0.480751	0.00790024	0.4158	0.11065	0.0917501	0.0572004	Homo sapiens	0.175348	0.0918678	0.0139578	0.0668011	0.222111	0.21495	0.848168	0.12454		TN	TN	TN	TN
Q96AB3	-1.95785	-2.01415	-1.9266	-2.0683	-2.14095	-2.15555	0.50975	0.7217	0.570649	0.498301	0.5019	0.304298	-3.86625	-3.8445	-3.7374	-3.99665	-4.04245	-3.7287	Homo sapiens	0.0139528	0.155401	0.141502	0.165867	0.37022	0.106551	0.876178	0.142606		TN	TN	TN	TN
P05771	0.830851	0.914649	0.684	0.549399	0.51995	0.617449	2.00435	2.0421	2.14895	1.9915	2.1116	2.0373	0.851351	0.749401	0.605501	0.545751	0.791249	0.588601	Homo sapiens	0.0278862	0.247567	0.758452	0.0183334	0.419259	0.0935507	0.717989	0.119817		TN	TN	TN	TN
P30085	2.37385	2.44565	2.279	2.2812	2.15085	2.33345	3.61845	3.6136	3.67195	3.5733	3.626	3.6489	3.07855	3.2348	3.3237	3.01545	2.94785	2.8939	Homo sapiens	0.20123	0.111	0.558268	0.0186005	0.0311728	0.25995	0.640481	0.12985		TN	TN	TN	TN
P52732	0.192749	0.18555	0.193701	0.019599	-0.0824499	0.134249	0.615049	0.6643	0.693749	0.383999	0.59	0.618399	NaN	NaN	NaN	NaN	NaN	NaN	Homo sapiens	0.0561701	0.166867	0.17619	0.1269	NaN	0	0.381461	0.146884		TN	TN	NaN	TN
P33176	2.28065	2.26305	2.237	2.1544	2.08835	2.11425	2.49665	2.5581	2.63535	2.5309	2.5148	2.5667	-0.405451	-0.2554	-0.2577	-0.220649	-0.42645	-0.2807	Homo sapiens	0.00357771	0.141233	0.579074	0.0258999	0.970642	0.00308259	0.93004	0.0567385		TN	TN	TN	TN
P41743	-2.32455	-2.91175	-2.3897	-2.3324	-1.95025	-2.69485	-0.55015	-0.6078	-0.32215	-0.459801	-0.6311	-0.387201	NaN	NaN	NaN	NaN	NaN	NaN	Homo sapiens	0.489196	-0.216166	0.995589	-0.0006663	NaN	0	0.866747	-0.108416		TN	TN	NaN	TN
Q9P0J7	-1.88385	-2.26875	-1.7346	-2.3287	-2.10815	-2.24675	NaN	NaN	NaN	NaN	NaN	NaN	NaN	NaN	NaN	NaN	NaN	NaN	Homo sapiens	0.196859	0.265467	NaN	0	NaN	0	0.196859	0.265467		TN	NaN	NaN	TN
O60341	0.23925	0.14915	0.136101	0.1879	0.25855	0.200949	2.04485	2.1365	2.20605	2.0073	1.9015	1.9713	0.36235	0.358301	0.5818	0.180451	0.451751	0.1368	Homo sapiens	0.353036	-0.0409657	0.0393172	0.1691	0.22215	0.177817	0.812129	0.101984		TN	TN	TN	TN
Q07666	4.13205	4.18315	4.1724	4.0903	4.08385	4.09715	3.98665	3.9646	4.09465	3.9919	3.9476	3.997	4.14345	4.2795	4.259	4.18035	4.18135	4.0944	Homo sapiens	0.0108207	0.0721	0.445483	0.0364672	0.215587	0.075284	0.191707	0.0612837		TN	TN	TN	TN
P51812	-2.31335	-2.32515	-2.5523	-2.3252	-2.42295	-2.58795	1.06505	1.1599	1.25245	1.0586	1.043	1.1939	-0.185249	-0.144299	-0.1257	-0.28815	-0.24005	-0.3571	Homo sapiens	0.680321	0.0484336	0.44866	0.060634	0.0199892	0.143351	0.909991	0.0841395		TN	TN	TN	TN
Q6NYC1	-0.88365	-0.99285	-0.555599	-0.847199	-0.77285	-0.85075	-1.20825	-1.2625	-1.19955	-1.4807	-1.0298	-1.5703	NaN	NaN	NaN	NaN	NaN	NaN	Homo sapiens	0.927841	0.0129	0.462069	0.136834	NaN	0	0.685204	0.0748669		TN	TN	NaN	TN
Q96AT1	-1.63275	-1.59975	-1.592	-1.6293	-1.87015	-1.68315	-0.587349	-0.720201	-0.74175	-0.655201	-0.7658	-0.749001	-1.55385	-2.0598	-1.9472	-1.86595	-1.90715	-1.8827	Homo sapiens	0.182235	0.119367	0.534595	0.0402342	0.847041	0.0316496	0.809391	0.0637502		TN	TN	TN	TN
P05787	4.61365	4.60175	4.5903	4.6294	4.46975	4.56685	5.41735	5.3651	5.39775	5.3535	5.3284	5.3628	4.90545	4.8596	4.889	4.87695	4.79055	4.8324	Homo sapiens	0.37725	0.046567	0.0698752	0.0451673	0.143834	0.0513837	0.775986	0.047706		TN	TN	TN	TN
P00568	-0.70175	-0.662749	-0.792399	-0.688001	-0.89475	-0.82325	1.34215	1.4156	1.47705	1.1998	1.3181	1.3646	0.47345	0.321501	0.2819	0.235351	0.151349	0.4089	Homo sapiens	0.311637	0.0830339	0.134213	0.117433	0.382741	0.0937503	0.823756	0.0980724		TN	TN	TN	TN
P54819	4.32395	4.26805	4.3091	4.2493	4.24715	4.22695	4.71935	4.8228	4.82645	4.674	4.7311	4.7217	4.40465	4.5316	4.4873	4.45275	4.53515	4.4465	Homo sapiens	0.0310798	0.0592343	0.109616	0.0806007	0.94225	-0.00361602	0.656231	0.0454063		TN	TN	TN	TN
Q99661;O00139	-0.436951	-0.72355	-1.817	-1.8665	-0.705449	-0.695051	NaN	NaN	NaN	NaN	NaN	NaN	NaN	NaN	NaN	NaN	NaN	NaN	Homo sapiens	0.874356	0.0965001	NaN	0	NaN	0	0.874356	0.0965001		TN	NaN	NaN	TN
Q9BW19	-4.01375	-4.33525	-4.4756	-4.1284	-4.61345	-4.33075	-3.09515	-3.0655	-2.84305	-3.1225	-2.9329	-3.0864	NaN	NaN	NaN	NaN	NaN	NaN	Homo sapiens	0.695081	0.082667	0.664654	0.0460339	NaN	0	0.881337	0.0643504		TN	TN	NaN	TN
P04183	2.18715	2.36475	2.2031	2.2299	2.19445	2.24605	2.35915	2.4558	2.48645	2.2986	2.3237	2.3124	1.16515	1.0646	1.1689	1.27455	0.967851	1.0232	Homo sapiens	0.65624	0.0282005	0.0351513	0.122234	0.681407	0.0443494	0.822837	0.0649278		TN	TN	TN	TN
Q6PKG0	1.02665	1.15125	1.1129	0.9633	0.962951	0.94145	2.67035	2.6479	2.73745	2.6683	2.579	2.6406	1.66685	1.5205	1.5481	1.55055	1.54115	1.68	Homo sapiens	0.0198393	0.141033	0.211898	0.0559343	0.858182	-0.0120834	0.858268	0.0616279		TN	TN	TN	TN
P05455	6.21205	6.15785	6.2065	6.1072	6.08645	6.02575	6.10905	6.0742	6.12905	6.0369	6.0551	6.0778	5.72795	5.7286	5.6526	5.66295	5.64565	5.6251	Homo sapiens	0.0163892	0.119	0.0756129	0.0474987	0.100549	0.0584828	0.479873	0.074994		TN	TN	TN	TN
P09382	3.68325	3.75505	3.7574	3.6187	3.53245	3.63685	4.14685	4.1553	4.19185	4.0878	4.0833	4.0975	4.26545	4.2622	4.341	4.21935	4.21585	4.1786	Homo sapiens	0.028124	0.135901	0.00648656	0.0751336	0.0422228	0.0849504	0.447766	0.0986616		TN	TN	TN	TN
Q7LBC6	-3.35375	-3.42695	-3.3093	-3.3932	-3.62595	-3.72515	-0.0506496	-0.0366011	0.0473509	-0.0643997	-0.0508003	-0.1574	-2.41125	-2.747	-2.5494	-2.57165	-2.37845	-2.6362	Homo sapiens	0.104429	0.2181	0.162486	0.0775668	0.761447	-0.0404507	0.907986	0.0850721		TN	TN	TN	TN
Q71RC2	-1.96255	-2.18075	-1.8607	-2.1646	-2.19485	-2.29125	0.33935	0.319499	0.263949	0.4744	0.2808	0.305599	-3.66385	-4.1757	-4.1826	-4.20305	-4.17185	-4.7313	Homo sapiens	0.101704	0.215567	0.51742	-0.0460002	0.221722	0.361349	0.851121	0.176972		TN	TN	TN	TN
P00338;P07195	5.00785	4.99995	4.8846	4.9801	4.77345	4.99785	NaN	NaN	NaN	NaN	NaN	NaN	NaN	NaN	NaN	NaN	NaN	NaN	Homo sapiens	0.598514	0.0470006	NaN	0	NaN	0	0.598514	0.0470006		TN	NaN	NaN	TN
P00338	6.47995	6.46285	6.4523	6.3832	6.32515	6.37485	6.87305	6.9094	6.96265	6.8552	6.8285	6.8805	6.75555	6.7757	6.7505	6.74225	6.70335	6.6972	Homo sapiens	0.00632706	0.103967	0.115144	0.0602996	0.0448944	0.0463165	0.490181	0.0701942		TN	TN	TN	TN
Q07866	-3.05785	-2.98475	-3.6021	-3.3616	-3.76375	-2.66005	1.05035	0.960099	1.08435	0.975599	0.9569	0.912699	-1.25665	-1.2963	-1.4906	-1.45495	-1.30225	-1.5849	Homo sapiens	0.906931	0.0469004	0.115473	0.0832005	0.413188	0.0995169	0.931223	0.0765393		TN	TN	TN	TN
P23919	0.165951	0.29675	0.281601	0.0609007	0.0889502	0.158049	0.812651	0.3886	0.58475	0.5499	0.5882	0.535	-2.19435	-2.2935	-2.2779	-2.23485	-2.20335	-2.1819	Homo sapiens	0.0447153	0.145467	0.775853	0.0376339	0.23108	-0.0485493	0.943363	0.0448507		TN	TN	TN	TN
Q9Y383	2.23715	2.29665	2.3213	2.2494	2.22055	2.23205	4.13865	4.1954	4.24345	4.139	4.1211	4.1476	3.23415	3.3297	2.8801	3.28635	3.10645	3.2505	Homo sapiens	0.124807	0.051034	0.144604	0.0566006	0.675456	-0.0664504	0.97247	0.013728		TN	TN	TN	TN
Q9Y383;Q9NQ29	0.947451	1.73955	1.1172	0.7399	1.08775	1.16105	NaN	NaN	NaN	NaN	NaN	NaN	NaN	NaN	NaN	NaN	NaN	NaN	Homo sapiens	0.37666	0.271834	NaN	0	NaN	0	0.37666	0.271834		TN	NaN	NaN	TN
P20700	5.20095	5.20465	5.1772	5.1064	5.08535	5.09285	5.10455	5.1611	5.17715	5.0914	5.0689	5.1063	4.46665	4.4663	4.4908	4.41715	4.43935	4.4438	Homo sapiens	0.000714759	0.0993999	0.0750132	0.0587336	0.0236077	0.0411501	0.683697	0.0664279		TN	TN	TN	TN
P20700;P02545;Q03252	2.91405	3.01665	3.0045	3.043	2.88785	2.90075	NaN	NaN	NaN	NaN	NaN	NaN	2.96515	2.7755	3.087	2.78665	2.79295	3.0704	Homo sapiens	0.591673	0.0345329	NaN	0	0.672954	0.0592165	0.493224	0.0468747		TN	NaN	TN	TN
Q03252	2.12855	2.21235	2.1733	2.1416	2.10615	2.02855	2.27435	2.2342	2.34295	2.2659	2.2189	2.2307	1.82085	1.9092	1.9484	1.97725	1.88665	1.8732	Homo sapiens	0.126832	0.0792996	0.261998	0.0453332	0.715225	-0.0195494	0.658523	0.0350278		TN	TN	TN	TN
Q9UHA4	0.14395	0.0541506	-0.142599	0.00559902	-0.0715494	0.0425491	-1.73955	-1.4061	-1.33685	-1.5571	-1.1889	-1.5878	NaN	NaN	NaN	NaN	NaN	NaN	Homo sapiens	0.787039	0.0263007	0.795064	-0.0495663	NaN	0	0.980945	-0.0116328		TN	TN	NaN	TN
Q9NQ29	-2.07575	-2.04095	-1.9099	-2.0749	-1.92205	-2.01135	-0.668751	-0.896399	-0.769549	-0.753901	-0.9907	-0.928501	NaN	NaN	NaN	NaN	NaN	NaN	Homo sapiens	0.932033	-0.0060997	0.30845	0.112801	NaN	0	0.889566	0.0533504		TN	TN	NaN	TN
Q9UHB6	-3.18855	-2.96605	-3.0654	-3.2492	-3.00575	-3.22825	-1.82055	-1.6851	-1.59625	-1.7687	-1.7601	-1.8436	-4.19105	-4.4662	-3.7931	-3.89945	-3.51115	-4.1433	Homo sapiens	0.434212	0.0877333	0.269481	0.0901674	0.328006	-0.298817	0.93327	-0.0403055		TN	TN	TN	TN
P50851	-1.56855	-1.83875	-1.5182	-1.5634	-1.56385	-1.52675	1.81665	1.798	1.78505	1.6601	1.7061	1.6597	-2.54795	-2.4059	-2.5072	-2.68165	-2.63705	-2.5785	Homo sapiens	0.417844	-0.0904999	0.00225033	0.124601	0.0482826	0.145383	0.949044	0.0598279		TN	TN	TN	TN
P14618	5.44515	5.42485	5.4014	5.2856	5.28235	5.29975	5.94575	5.9398	6.02505	5.8337	5.872	5.9351	5.15525	5.1615	5.1044	5.08885	5.10965	5.1192	Homo sapiens	0.000606241	0.134567	0.0897836	0.0899334	0.162671	0.0344833	0.61705	0.0863279		TN	TN	TN	TN
P14618;P30613	2.74525	2.89645	2.8332	2.674	2.62355	2.66465	NaN	NaN	NaN	NaN	NaN	NaN	NaN	NaN	NaN	NaN	NaN	NaN	Homo sapiens	0.0212901	0.170901	NaN	0	NaN	0	0.0212901	0.170901		TN	NaN	NaN	TN
P42166	1.52695	1.40005	1.5368	1.5412	1.57825	1.46295	2.89835	2.9333	2.96145	2.7624	2.8954	2.8528	2.27055	2.3061	2.3236	2.30215	2.19325	2.2038	Homo sapiens	0.516503	-0.0395327	0.095041	0.0941664	0.152789	0.0670169	0.887749	0.0405502		TN	TN	TN	TN
Q14847	1.94815	1.96515	1.9711	1.9386	1.81465	1.87825	2.61455	2.6031	2.54715	2.5207	2.5284	2.558	1.76495	1.6977	1.5874	1.56735	1.64155	2.0845	Homo sapiens	0.0817257	0.0843	0.0910363	0.0525665	0.657299	-0.0811167	0.922017	0.0185833		TN	TN	TN	TN
P07195	6.56055	6.58685	6.6453	6.4828	6.46515	6.38125	6.37975	6.3956	6.44815	6.3716	6.3597	6.3878	6.51225	6.5683	6.4886	6.39725	6.47115	6.4622	Homo sapiens	0.0182681	0.154501	0.192325	0.0348008	0.0746173	0.079517	0.0183947	0.0896062		TN	TN	TN	TN
Q8WVC0	-1.98385	-2.22525	-2.5	-2.3951	-2.27145	-2.52495	NaN	NaN	NaN	NaN	NaN	NaN	NaN	NaN	NaN	NaN	NaN	NaN	Homo sapiens	0.38781	0.1608	NaN	0	NaN	0	0.38781	0.1608		TN	NaN	NaN	TN
P48059	-0.97295	-1.13465	-0.8573	-1.0211	-0.85145	-1.31315	-0.294849	-0.6359	-0.49215	-0.417801	-0.672199	-0.479301	-0.96685	-1.4078	-1.4454	-1.39415	-1.33395	-1.7721	Homo sapiens	0.663629	0.0736001	0.716309	0.0488008	0.332713	0.226717	0.571197	0.116373		TN	TN	TN	TN
P43034	-0.61565	-0.411651	-0.7409	-0.4924	-0.66685	-0.406851	1.72095	1.7458	1.80815	1.6139	1.6261	1.7243	0.467449	0.2509	0.3629	0.227851	0.310649	0.2772	Homo sapiens	0.612231	-0.0673666	0.0760624	0.103534	0.2569	0.0885166	0.930355	0.0415613		TN	TN	TN	TN
P42704	4.64225	4.63865	4.6419	4.604	4.50715	4.55715	5.31175	5.3328	5.36225	5.2822	5.2348	5.2974	4.15855	4.2488	4.2734	4.21065	4.21725	4.3125	Homo sapiens	0.0387328	0.0848341	0.0548494	0.0641333	0.699815	-0.0198832	0.849049	0.0430281		TN	TN	TN	TN
P30613	1.13775	1.05295	1.1531	1.0381	1.08975	1.07685	2.25155	2.3395	2.33925	2.2111	2.2516	2.3002	1.51765	1.5034	1.5274	1.51285	1.43495	1.5239	Homo sapiens	0.253504	0.046368	0.225661	0.0558001	0.425222	0.0255842	0.865553	0.0425841		TN	TN	TN	TN
Q4G0J3	-4.43635	-4.25205	-3.7567	-3.7758	-4.09095	-3.95405	NaN	-1.079	-0.974349	-1.1676	-1.372	-1.1988	-1.45145	-1.2139	-1.0181	-1.70605	-1.31375	-1.2002	Homo sapiens	0.40259	-0.2081	0.094582	0.21946	0.417323	0.17885	0.916137	-0.075048		TN	TN	TN	TN
Q9Y4W2	-1.74985	-1.69145	-1.7659	-1.8041	-1.71015	-2.17965	1.14695	1.0862	1.16225	1.0643	1.0509	1.1541	-1.17265	-1.052	-1.0033	-1.00545	-0.83715	-0.8429	Homo sapiens	0.326446	0.162233	0.351145	0.0420335	0.0726676	-0.180816	0.990078	0.00781684		TN	TN	TN	TN
Q99661	0.55225	0.560349	0.507999	0.299699	0.53305	0.507149	2.90065	2.9105	2.98855	2.8859	2.8754	2.9476	1.41525	1.4598	1.3897	1.42385	1.40595	1.4252	Homo sapiens	0.283619	0.0935672	0.445249	0.0302664	0.886635	0.00325044	0.933561	0.0423614		TN	TN	TN	TN
O95232	1.97625	2.10585	2.2762	2.1394	2.05785	1.99735	1.93515	1.9992	2.03445	1.9343	1.9679	1.9941	1.08715	1.1671	1.1257	1.03865	1.13555	1.095	Homo sapiens	0.600562	0.0545664	0.514431	0.0241674	0.367419	0.0369164	0.864254	0.0385501		TN	TN	TN	TN
P16150	0.906651	0.87445	0.8839	0.6986	0.687051	0.70385	0.372351	0.5489	0.42155	0.343599	0.121201	0.3613	NaN	NaN	NaN	NaN	NaN	NaN	Homo sapiens	5.83264e-05	0.191833	0.13914	0.172234	NaN	0	0.230779	0.182033		TN	TN	NaN	TN
P02545	4.96735	5.04595	5.0418	4.9708	4.89745	4.92605	5.53305	5.5557	5.58945	5.4905	5.4968	5.5053	5.34255	5.3681	5.3394	5.31765	5.33465	5.2976	Homo sapiens	0.0592942	0.0869335	0.0217227	0.0618674	0.076223	0.033384	0.605722	0.0607283		TN	TN	TN	TN
Q6ZN17	-2.03245	-1.83655	-1.9913	-1.9465	-1.98585	-1.97565	-0.171249	-0.2515	-0.216149	-0.233999	-0.1653	-0.193001	-0.333851	-0.3449	-0.541599	-0.560349	-0.352151	-0.449901	Homo sapiens	0.806575	0.0159006	0.638622	-0.0155328	0.628078	0.0473502	0.968097	0.015906		TN	TN	TN	TN
O95202	-0.83255	-0.94035	-0.7824	-0.9538	-0.82375	-0.929851	1.86005	1.8651	1.87715	1.8105	1.8405	1.8203	-0.03405	-0.2558	-0.0576992	-0.242049	-0.30935	-0.38	Homo sapiens	0.45526	0.0507002	0.012773	0.0436675	0.0736747	0.194617	0.870301	0.0963281		TN	TN	TN	TN
Q04760	4.52695	4.49245	4.5228	4.4838	4.37215	4.39695	4.17865	4.1638	4.26505	4.056	4.125	4.1544	4.27845	4.35	4.3828	4.34425	4.24335	4.2626	Homo sapiens	0.0534054	0.096434	0.102435	0.0907001	0.286181	0.0536833	0.244372	0.0802725		TN	TN	TN	TN
Q9UK45	-3.21065	-3.14705	-2.7681	-4.2123	-3.34255	-3.74315	0.12985	0.1655	0.33645	0.4023	0.177	0.336699	1.95495	2.1089	1.9724	2.00425	2.07285	2.0519	Homo sapiens	0.0650327	0.724067	0.363289	-0.0947329	0.589168	-0.0309165	0.863074	0.199473		TN	TN	TN	TN
P27816	3.28535	3.37345	3.2858	3.1734	3.15545	3.19775	3.50845	3.5309	3.52885	3.468	3.4779	3.4785	2.14725	2.0826	2.102	2.16585	2.00485	2.0609	Homo sapiens	0.0118005	0.139334	0.00378479	0.0479336	0.547526	0.0334171	0.813304	0.0735616		TN	TN	TN	TN
O95983	-0.0247498	0.59615	0.3377	-0.215001	-0.15005	-0.115351	-1.06595	-1.1297	-0.737651	-1.0822	-0.8239	-0.887901	-3.29365	-3.3454	-3.2999	-3.29145	-3.23945	-3.3723	Homo sapiens	0.0640548	0.463168	0.763523	-0.0464331	0.790457	-0.0119168	0.852228	0.134939		TN	TN	TN	TN
Q5VZF2;Q9NUK0;Q9NR56	0.20495	0.0427504	0.2365	0.0451994	0.0767508	-0.00395012	NaN	NaN	NaN	NaN	NaN	NaN	NaN	NaN	NaN	NaN	NaN	NaN	Homo sapiens	0.131144	0.122067	NaN	0	NaN	0	0.131144	0.122067		TN	NaN	NaN	TN
P49736	4.33225	4.34215	4.3953	4.3346	4.26995	4.29795	4.33975	4.3734	4.41565	4.3315	4.3439	4.3752	3.75425	3.7709	3.6894	3.77005	3.74665	3.6914	Homo sapiens	0.10873	0.0557343	0.364754	0.0260677	0.952732	0.0021499	0.848902	0.027984		TN	TN	TN	TN
P40926	6.32235	6.32035	6.322	6.249	6.19525	6.24505	6.59125	6.5876	6.60705	6.5436	6.5411	6.5951	6.66925	6.7395	6.7172	6.71435	6.68845	6.6586	Homo sapiens	0.00606915	0.0918004	0.129768	0.0353654	0.458371	0.0215184	0.58844	0.0495614		TN	TN	TN	TN
Q3MHD2	-0.000549316	-0.0212507	-0.0137005	-0.1538	-0.190049	-0.0554504	0.236151	0.3936	0.32525	0.1362	0.2554	0.2139	0.17325	0.091301	0.0636997	-0.0268488	-0.0827494	-0.0173998	Homo sapiens	0.0406478	0.121266	0.112399	0.1165	0.017236	0.15175	0.0952515	0.129839		TN	TN	TN	TN
Q96GA3	0.74785	0.51435	0.452101	0.4807	0.504251	0.534649	2.04775	2.0669	2.05845	2.0259	1.9461	2.0648	-0.15465	0.412401	-0.295099	-0.17575	-0.337951	-0.3576	Homo sapiens	0.516711	0.0649004	0.268341	0.0454337	0.282055	0.277984	0.783144	0.129439		TN	TN	TN	TN
O60732;Q9UBF1;P43361;P43355;P43360;P43357;P43356	-0.468451	-0.619149	-0.478001	-0.4411	-0.513551	-0.64735	NaN	NaN	NaN	NaN	NaN	NaN	NaN	NaN	NaN	NaN	NaN	NaN	Homo sapiens	0.883335	0.0121336	NaN	0	NaN	0	0.883335	0.0121336		TN	NaN	NaN	TN
Q9NZL9	1.26175	1.35485	1.3757	1.3244	1.24555	1.28035	1.07135	1.0391	1.15335	1.028	0.962601	1.0337	0.830151	0.900002	0.3167	0.76135	0.86745	0.495101	Homo sapiens	0.32079	0.0473337	0.123011	0.0798333	0.91054	-0.0256828	0.81387	0.0338281		TN	TN	TN	TN
P09960	0.26005	0.17645	0.261801	0.228	0.078351	0.16115	1.09375	1.0687	1.06305	1.0853	1.0704	0.9984	-1.90495	-2.6756	-2.4551	-2.55485	-2.10145	-1.6731	Homo sapiens	0.210506	0.0769332	0.449772	0.0237999	0.529664	-0.235416	0.949959	-0.0448943		TN	TN	TN	TN
Q32MZ4	-3.06325	-3.04775	-3.185	-3.0009	-3.30345	-3.06985	0.784151	0.859099	0.98075	0.8538	0.8526	0.8734	-1.44995	-1.6574	-1.6242	-1.51725	-1.42525	-1.5721	Homo sapiens	0.809647	0.0260671	0.810982	0.0147336	0.402448	-0.0723162	0.989928	-0.0105051		TN	TN	TN	TN
Q9UFC0	-2.10085	-2.07215	-2.1155	-1.9803	-2.38865	-2.20265	-0.906549	-0.766	-0.752151	-1.0525	-0.665699	-0.866201	-1.89715	-1.6543	-1.7736	-1.85245	-1.84605	-1.7143	Homo sapiens	0.47119	0.094367	0.685324	0.0532335	0.743254	0.0292501	0.836926	0.0589502		TN	TN	TN	TN
O15116	-1.52655	-1.42645	-1.4323	-1.3776	-3.16545	-1.57245	-0.0875492	-0.294	-0.132051	-0.4291	0.00830078	-0.235601	-0.910851	-0.944	-0.864201	-0.83945	-1.01855	-0.7604	Homo sapiens	0.366748	0.576734	0.753045	0.0476004	0.695755	-0.0335506	0.59899	0.196928		TN	TN	TN	TN
Q9Y333	1.18255	1.28135	1.3103	1.1549	1.08315	1.25295	2.43585	2.3158	2.41465	2.386	2.179	2.3213	1.76115	1.8036	1.7116	1.79455	1.80215	1.7344	Homo sapiens	0.205979	0.0944007	0.261558	0.0933342	0.621341	-0.0182498	0.811599	0.056495		TN	TN	TN	TN
Q9Y4Z0	0.0734501	0.156449	0.0626011	0.3227	-0.0783491	-0.03335	1.27895	1.4376	1.36975	1.4204	1.29	1.4029	0.898451	0.875101	1.024	0.757451	1.03865	0.9745	Homo sapiens	0.844991	0.0271667	0.890724	-0.00900014	0.930541	0.00898393	0.973758	0.00905016		TN	TN	TN	TN
O95777	1.97945	1.95925	2.1341	2.0069	2.08405	2.02275	2.43985	2.4214	2.59835	2.2809	2.3385	2.4585	1.56885	1.5622	1.6198	1.51555	1.45485	1.3894	Homo sapiens	0.831473	-0.0136328	0.172712	0.127233	0.0328549	0.13035	0.671803	0.0813168		TN	TN	TN	TN
Q9NX58	1.02745	1.12025	0.9021	0.9182	0.94485	0.980749	1.65085	1.6536	1.77165	1.6488	1.583	1.767	-0.14595	-0.2435	-0.2621	0.0664511	-0.35525	-0.1808	Homo sapiens	0.355303	0.0686668	0.719939	0.025767	0.659184	-0.0606502	0.977198	0.0112612		TN	TN	TN	TN
O75608	2.64865	2.73285	2.6872	2.6012	2.47905	2.49275	2.09845	2.245	2.23745	2.1071	2.1424	2.1451	1.27965	1.2144	1.3502	1.21945	1.41825	1.2957	Homo sapiens	0.0223834	0.165233	0.275367	0.0621001	0.692745	-0.0297168	0.813253	0.0658722		TN	TN	TN	TN
Q9Y6R4	-3.73165	-4.21405	-4.8867	-5.0374	-4.63135	-4.74725	NaN	NaN	NaN	NaN	NaN	NaN	NaN	NaN	NaN	NaN	NaN	NaN	Homo sapiens	0.212323	0.527867	NaN	0	NaN	0	0.212323	0.527867		TN	NaN	NaN	TN
P36776	2.69465	2.61265	2.6646	2.5435	2.55215	2.44435	2.70925	2.6738	2.75945	2.5767	2.5531	2.6417	1.79225	1.7271	1.6986	1.74595	1.67085	1.5983	Homo sapiens	0.0267213	0.143968	0.0271529	0.123667	0.254313	0.0676171	0.613525	0.11175		TN	TN	TN	TN
Q8N1G4	0.738951	0.68015	0.7054	0.5969	0.48615	0.456348	2.61595	2.6088	2.66105	2.521	2.4869	2.5256	2.99615	3.2538	3.0983	3.16395	3.24685	3.0952	Homo sapiens	0.0132892	0.195034	0.00452304	0.117434	0.577318	-0.0525827	0.875334	0.0866284		TN	TN	TN	TN
Q02978	-0.69445	-0.89215	-0.932099	-1.0583	-1.05885	-0.975451	-0.745449	-0.333899	-0.580251	-0.8002	-0.5916	-0.575401	-0.70075	-1.042	-0.850199	-1.15995	-0.875751	-1.124	Homo sapiens	0.0714919	0.1913	0.503888	0.102534	0.229033	0.188917	0.131837	0.160917		TN	TN	TN	TN
Q9UPN3	-0.63835	-0.71955	-0.4076	-0.4733	-0.508651	-0.73365	1.48085	1.5776	1.64305	1.5337	1.4703	1.6182	-0.877449	-1.1592	-0.954399	-0.31235	-1.15095	-0.3758	Homo sapiens	0.899779	-0.016633	0.699352	0.0264339	0.245503	-0.383982	0.820647	-0.124727		TN	TN	TN	TN
P62310	2.63865	2.66665	2.6593	2.4739	2.47935	2.55685	2.32015	2.1935	2.36375	2.1826	2.392	2.2621	3.13015	3.1973	3.1253	3.20085	3.15325	3.0305	Homo sapiens	0.00570121	0.151501	0.872893	0.013567	0.704837	0.0227162	0.732839	0.0625947		TN	TN	TN	TN
O95372	-2.13055	-2.08665	-2.3116	-2.2873	-2.04665	-2.19665	1.69175	1.6566	1.71145	1.4775	1.7537	1.6461	NaN	NaN	NaN	NaN	NaN	NaN	Homo sapiens	0.995421	0.000600179	0.499179	0.0608336	NaN	0	0.980302	0.0307169		TN	TN	NaN	TN
Q8WZA0	0.60745	0.61115	0.6639	0.485299	0.461551	0.661049	1.37635	1.412	1.47815	1.3117	1.164	1.308	0.858551	1.0039	1.263	0.739551	1.32595	0.9168	Homo sapiens	0.234828	0.091534	0.0477708	0.160934	0.831466	0.0477171	0.562895	0.100062		TN	TN	TN	TN
P49137	0.71035	0.56895	0.8521	0.7352	0.522851	0.532749	NaN	NaN	NaN	NaN	NaN	NaN	NaN	NaN	NaN	NaN	NaN	NaN	Homo sapiens	0.348849	0.113533	NaN	0	NaN	0	0.348849	0.113533		TN	NaN	NaN	TN
Q15555	0.37985	0.50615	0.4084	0.495	0.27115	0.334549	1.90225	1.9041	1.91365	1.8996	1.8372	1.9447	-1.90615	-1.9039	-2.0801	-1.89755	-1.82115	-2.4869	Homo sapiens	0.447877	0.0645672	0.703372	0.0128339	0.655187	0.10515	0.94101	0.0608504		TN	TN	TN	TN
Q15691	2.87355	2.86265	2.8902	2.8344	2.81625	2.69935	3.84185	3.7629	3.81855	3.713	3.7511	3.7889	3.19445	3.1605	3.158	3.11795	3.18605	3.1344	Homo sapiens	0.0991754	0.0921342	0.151431	0.0567671	0.352552	0.0248505	0.773415	0.0579173		TN	TN	TN	TN
P33991	4.10675	4.12025	4.0693	4.0313	3.96735	3.99495	4.62545	4.6537	4.68105	4.5534	4.584	4.6097	4.30355	4.3449	4.321	4.27135	4.29585	4.2509	Homo sapiens	0.0136175	0.1009	0.0359502	0.0710335	0.0462053	0.050451	0.535914	0.074128		TN	TN	TN	TN
Q8N6R0	-1.85405	-1.72965	-1.848	-1.9638	-1.80175	-1.60205	0.301651	0.3117	0.35805	0.116499	0.1618	0.2915	NaN	NaN	NaN	NaN	NaN	NaN	Homo sapiens	0.858223	-0.0213661	0.0725043	0.133867	NaN	0	0.933081	0.0562506		TN	TN	NaN	TN
Q96AG4	-0.79935	-0.65095	-0.8642	-0.662101	-0.66575	-0.880851	-0.821449	-0.910001	-0.900649	-1.1598	-1.1346	-0.8999	NaN	NaN	NaN	NaN	NaN	NaN	Homo sapiens	0.731924	-0.0352662	0.0985994	0.1874	NaN	0	0.449179	0.076067		TN	TN	NaN	TN
P62312	-0.15065	-0.272349	-0.0541	-0.1307	-0.21185	-0.36775	NaN	NaN	NaN	NaN	NaN	NaN	0.63295	0.707701	0.5872	0.51575	0.70885	0.5456	Homo sapiens	0.454478	0.0777337	NaN	0	0.491865	0.0525503	0.809222	0.065142		TN	NaN	TN	TN
O43504	0.61445	0.33925	0.7066	0.592099	0.776851	0.227949	1.00535	0.971799	1.09325	0.9562	0.7325	0.933498	0.162649	0.149101	0.0902004	0.20925	0.0589495	0.0784998	Homo sapiens	0.919077	0.0211337	0.134408	0.1494	0.74184	0.018417	0.731225	0.0629836		TN	TN	TN	TN
P43366	0.00925064	-0.0623503	0.0258999	-0.309701	-0.192451	-0.23595	0.77285	0.7487	0.809751	0.605	0.941799	0.697599	-0.94475	-1.1507	-1.1076	-0.99895	-1.34855	-1.2618	Homo sapiens	0.00557703	0.236967	0.790531	0.0289675	0.330599	0.135417	0.736798	0.133784		TN	TN	TN	TN
O60732	0.158449	-0.0280504	0.0648994	-0.0749998	-0.13975	-0.110451	0.66955	0.7035	0.67385	0.6409	0.5623	0.556	0.92775	0.406801	0.681801	0.66595	0.475749	0.8215	Homo sapiens	0.0382568	0.1735	0.0307714	0.0959002	0.926589	0.0177177	0.577463	0.0957059		TN	TN	TN	TN
Q9HCC0	-2.12105	-2.07845	-2.4842	-2.3545	-2.51995	-2.25595	-1.18255	-0.8149	-1.11995	-0.7013	-1.1653	-1.2511	NaN	NaN	NaN	NaN	NaN	NaN	Homo sapiens	0.377116	0.1489	0.999635	9.98179e-05	NaN	0	0.861434	0.0745001		TN	TN	NaN	TN
Q9BXY0	-0.0866508	-0.20995	-0.3062	-0.325801	-0.32635	-0.425051	0.64505	0.657599	0.660649	0.4662	0.4652	0.507198	NaN	NaN	NaN	NaN	NaN	NaN	Homo sapiens	0.0917517	0.158134	0.000280978	0.1749	NaN	0	0.550962	0.166517		TN	TN	NaN	TN
Q8NI22	-1.73145	-1.53635	-1.2783	-1.4554	-1.61195	-1.74135	1.21995	0.824399	1.58785	0.9573	0.8706	0.838999	NaN	NaN	NaN	NaN	NaN	NaN	Homo sapiens	0.60265	0.087534	0.222959	0.321767	NaN	0	0.811291	0.20465		TN	TN	NaN	TN
P33993	4.27335	4.28265	4.3164	4.2488	4.25405	4.16125	4.69235	4.6844	4.71745	4.6448	4.6486	4.6639	3.97315	4.0643	4.0554	3.94395	3.93385	3.8571	Homo sapiens	0.101815	0.0694335	0.0167755	0.045634	0.0403883	0.119317	0.598863	0.0781282		TN	TN	TN	TN
Q9NX70	-4.17515	-3.43155	-4.0108	-4.1127	-3.80775	-4.12645	NaN	NaN	NaN	NaN	NaN	NaN	NaN	NaN	NaN	NaN	NaN	NaN	Homo sapiens	0.595269	0.143134	NaN	0	NaN	0	0.595269	0.143134		TN	NaN	NaN	TN
Q16891	2.65565	2.69185	2.714	2.5907	2.66285	2.62525	3.35655	3.4578	3.38815	3.3465	3.3596	3.4015	2.11105	2.1883	2.0817	2.07795	2.21125	2.0737	Homo sapiens	0.086257	0.0609001	0.407333	0.0316334	0.918046	0.00604979	0.90073	0.0328611		TN	TN	TN	TN
P28482	3.35735	3.37265	3.3609	3.2306	3.26335	3.25005	4.17105	4.1484	4.17185	4.077	4.0962	4.1384	3.59015	3.668	3.6156	3.59925	3.57755	3.6224	Homo sapiens	0.000397144	0.115633	0.0383558	0.0599003	0.398586	0.0248512	0.701985	0.0667949		TN	TN	TN	TN
P33992	3.10095	3.16095	3.1408	3.027	3.04055	2.98955	4.01845	4.0568	4.07025	4.0293	3.9993	4.0029	3.17455	3.2358	3.2583	3.20045	3.11795	3.0892	Homo sapiens	0.00780599	0.115201	0.104717	0.0380001	0.105142	0.0870174	0.713411	0.0800728		TN	TN	TN	TN
P40925	4.31965	4.28655	4.3451	4.194	4.16455	4.24655	4.32105	4.3312	4.34145	4.297	4.2798	4.2727	4.00075	4.0263	3.9983	3.96155	3.95655	3.9649	Homo sapiens	0.0171101	0.115401	0.00668991	0.0480677	0.00690836	0.0474501	0.343979	0.0703061		TN	TN	TN	TN
Q9BQA1	2.22255	2.01345	2.1387	2.0289	2.08895	1.98655	2.85935	2.8095	2.87855	2.8089	2.7598	2.8213	2.34465	2.1535	2.118	2.17845	2.27305	2.0399	Homo sapiens	0.253607	0.0901003	0.132745	0.052468	0.692162	0.0415837	0.719626	0.061384		TN	TN	TN	TN
P25205	4.05385	4.00985	4.0823	3.9321	3.94695	3.92485	4.48195	4.4773	4.51115	4.3808	4.3792	4.3879	4.21495	4.2146	4.1049	4.09695	4.19265	4.1278	Homo sapiens	0.00665031	0.114034	0.000598366	0.1075	0.446149	0.039017	0.365943	0.0868505		TN	TN	TN	TN
Q14566	3.89055	3.86045	3.8398	3.7688	3.75875	3.78405	4.44915	4.5325	4.53375	4.4668	4.4485	4.4758	4.48415	4.537	4.4906	4.46465	4.50025	4.3948	Homo sapiens	0.0048301	0.0930669	0.227906	0.0414333	0.222897	0.0506837	0.699993	0.0617279		TN	TN	TN	TN
P31153	2.86135	2.83195	2.8228	2.7084	2.64125	2.77965	3.70965	3.7121	3.80125	3.7314	3.7329	3.7025	1.76375	1.9051	1.6915	1.72125	1.74815	1.961	Homo sapiens	0.0362861	0.128933	0.586502	0.0187333	0.824107	-0.0233501	0.91801	0.0414388		TN	TN	TN	TN
P43243	4.74055	4.73125	4.7251	4.6875	4.67365	4.64115	5.17135	5.1401	5.19625	5.1267	5.1041	5.1231	4.49075	4.4157	4.4457	4.41085	4.39955	4.3737	Homo sapiens	0.0109183	0.0648667	0.0442167	0.0512676	0.0835389	0.056016	0.704795	0.0573834		TN	TN	TN	TN
P56270	-3.16585	-3.52175	-3.5752	-3.7271	-3.66365	-3.69685	-1.29085	-1.0061	-1.09835	-1.4439	-1.1792	-1.3277	-3.79025	-4.2619	-3.4654	-4.35815	-4.50385	-4.3755	Homo sapiens	0.101503	0.274933	0.178422	0.185167	0.071834	0.573317	0.594844	0.344473		TN	TN	TN	TN
Q9BQG0	1.33975	1.39395	1.3759	1.2805	1.29175	1.27405	1.85865	1.7763	1.98525	1.816	1.6725	1.7757	0.98255	1.4883	0.9751	1.35025	1.44405	1.3923	Homo sapiens	0.00634483	0.087767	0.185418	0.118666	0.224494	-0.246884	0.924312	-0.0134835		TN	TN	TN	TN
O43324	1.77085	1.83515	1.8523	1.7907	1.70605	1.66075	2.00705	2.118	2.12005	2.0414	2.088	2.039	0.141951	0.163301	0.198299	-0.230449	0.14185	0.1191	Homo sapiens	0.0919809	0.100267	0.562997	0.0255667	0.264472	0.157683	0.831763	0.0945057		TN	TN	TN	TN
P55081	-1.19375	-0.96375	-1.1082	-1.1977	-1.05835	-1.13085	0.547251	0.3702	0.53575	0.4492	0.364799	0.386599	NaN	NaN	NaN	NaN	NaN	NaN	Homo sapiens	0.632898	0.0404002	0.249425	0.0842012	NaN	0	0.90186	0.0623007		TN	TN	NaN	TN
Q9NX63	-0.346251	-0.19435	-0.1642	-0.251401	-0.107949	-0.19095	2.06135	2.1809	2.24355	2.1031	2.1917	2.1269	1.22605	1.1225	1.2638	1.16155	1.11265	1.226	Homo sapiens	0.502823	-0.0515	0.738264	0.0213668	0.523149	0.0373831	0.99609	0.00241661		TN	TN	TN	TN
Q9ULC4	1.55835	1.54135	1.4487	1.4358	1.42935	1.40065	1.74345	1.7058	1.73845	1.6923	1.6331	1.7583	1.07985	0.967701	0.868101	0.705951	0.91245	0.8191	Homo sapiens	0.0578564	0.0941998	0.413645	0.0346673	0.135648	0.159383	0.590064	0.0960835		TN	TN	TN	TN
P61326	-0.78575	-0.721551	-0.8545	-0.701001	-0.95405	-0.766451	-1.95885	-2.1334	-2.55815	-2.4226	-2.2547	-2.0463	-1.36525	-1.4206	-1.486	-1.52415	-1.35455	-1.2432	Homo sapiens	0.826375	0.0199003	0.912522	0.0244001	0.603672	-0.049983	0.99507	-0.00189421		TN	TN	TN	TN
P61326;Q96A72	-0.66035	-0.720851	-0.7365	-0.876901	-0.67625	-0.791552	NaN	NaN	NaN	NaN	NaN	NaN	2.63675	2.5956	2.6102	2.51695	2.62085	2.4673	Homo sapiens	0.293346	0.0756671	NaN	0	0.166157	0.0791502	0.942681	0.0774086		TN	NaN	TN	TN
O15479	1.17815	1.26245	1.2376	1.0561	1.21685	1.22085	1.91775	1.8922	1.89855	1.863	1.8334	1.8987	0.50705	0.4897	0.4816	0.56145	0.41595	0.359099	Homo sapiens	0.361726	0.0614672	0.137225	0.0378005	0.479637	0.0472835	0.868315	0.0488504		TN	TN	TN	TN
P53582	-0.0709496	-0.364051	-0.1991	-0.447101	-0.22465	-0.21435	0.585449	0.606799	0.68715	0.418699	0.4165	0.546099	0.74925	0.690701	0.7062	0.79255	0.64675	0.5855	Homo sapiens	0.501562	0.084	0.0348048	0.166033	0.560856	0.0404501	0.654521	0.0968278		TN	TN	TN	TN
P46821	-2.02675	-2.05215	-1.7084	-1.6971	-1.82025	-2.27495	0.0946503	-0.2207	-0.0945501	-0.308701	-0.3419	-0.2901	NaN	NaN	NaN	NaN	NaN	NaN	Homo sapiens	0.993977	0.00166734	0.0610512	0.240033	NaN	0	0.833392	0.12085		TN	TN	NaN	TN
P50579	2.07685	2.03045	2.0515	2.0646	1.99015	1.87155	2.82995	2.8283	2.91885	2.7467	2.825	2.7605	0.780451	0.752501	0.810801	0.69555	0.66775	0.6342	Homo sapiens	0.250986	0.077501	0.10088	0.0816332	0.00917242	0.115417	0.834882	0.0915171		TN	TN	TN	TN
Q9BYG3	0.179951	0.18625	0.2162	0.262401	0.0629492	0.0833492	1.07535	1.1653	1.06345	1.0936	0.987499	1.0011	0.97555	0.0558014	0.132801	0.48055	-0.15455	-0.00360012	Homo sapiens	0.419028	0.0579004	0.185459	0.0739676	0.469313	0.280584	0.557372	0.137484		TN	TN	TN	TN
P19105;O14950	2.45875	2.56995	2.5612	2.4652	2.35105	2.39875	NaN	NaN	NaN	NaN	NaN	NaN	NaN	NaN	NaN	NaN	NaN	NaN	Homo sapiens	0.0621752	0.124967	NaN	0	NaN	0	0.0621752	0.124967		TN	NaN	NaN	TN
Q9H8S9;Q7L9L4	-2.49845	-3.24025	-4.3231	-2.8565	-2.20275	-2.05805	NaN	NaN	NaN	NaN	NaN	NaN	NaN	NaN	NaN	NaN	NaN	NaN	Homo sapiens	0.1681	-0.981499	NaN	0	NaN	0	0.1681	-0.981499		TN	NaN	NaN	TN
Q10713	-0.14975	-0.286349	-0.3153	-0.522	-0.576249	-0.282551	1.25975	1.2267	1.33755	1.1552	1.3254	1.1659	0.0835495	-0.0160999	0.1297	0.0318499	-0.0259504	-0.0129995	Homo sapiens	0.113008	0.2098	0.408216	0.0591672	0.2166	0.0680831	0.747783	0.11235		TN	TN	TN	TN
Q9HCE1	-3.09235	-3.86985	-1.4962	-3.0371	-1.17705	-4.22745	1.19575	1.2083	1.21935	1.1513	1.175	1.2914	-1.29835	-1.253	-1.3456	-1.21545	-1.14325	-1.2729	Homo sapiens	0.996282	-0.00559998	0.967493	0.00190036	0.127221	-0.0884498	0.972903	-0.0307165		TN	TN	TN	TN
Q02750	-0.25415	0.10855	-0.0811996	-0.00669956	-0.115251	-0.188351	-0.593849	-0.497201	-0.51435	-0.6686	-0.649799	-0.7215	NaN	NaN	NaN	NaN	NaN	NaN	Homo sapiens	0.824067	0.0278336	0.0168734	0.144833	NaN	0	0.630066	0.0863334		TN	TN	NaN	TN
Q02750;P36507	-0.256651	-0.194949	-0.363699	-0.432799	-0.140149	-0.345251	NaN	NaN	NaN	NaN	NaN	NaN	NaN	NaN	NaN	NaN	NaN	NaN	Homo sapiens	0.748277	0.0343002	NaN	0	NaN	0	0.748277	0.0343002		TN	NaN	NaN	TN
P36507	-0.42915	-0.576751	-0.576399	-0.540801	-0.628949	-0.550751	1.20725	1.2827	1.36315	1.3203	1.4503	1.3436	NaN	NaN	NaN	NaN	NaN	NaN	Homo sapiens	0.460608	0.0460672	0.221972	-0.0870323	NaN	0	0.973239	-0.0204825		TN	TN	NaN	TN
O00566	-0.0517502	-0.237149	-0.1082	-0.0663004	-0.22635	-0.166651	1.24165	1.4385	1.41885	1.3046	1.201	1.4271	NaN	NaN	NaN	NaN	NaN	NaN	Homo sapiens	0.787812	0.0207338	0.573263	0.0554339	NaN	0	0.937194	0.0380839		TN	TN	NaN	TN
P13995	-3.63225	-2.63155	-2.4703	-4.5648	-3.32355	-2.92605	0.13365	0.3061	0.14445	0.0258999	0.1141	-0.0478001	-1.38785	-0.349998	-0.791399	-1.47735	-1.49535	-1.6627	Homo sapiens	0.321125	0.693434	0.0873918	0.164	0.0837726	0.702051	0.483421	0.519828		TN	TN	TN	TN
Q9NV56	-0.82785	-0.99485	-0.968699	-1.1124	-0.95185	-1.08725	-2.10075	-1.8974	-2.15135	-2.0034	-2.0273	-2.0293	-1.19935	-1.3206	-1.3923	-1.65315	-1.41985	-1.537	Homo sapiens	0.170531	0.120034	0.721726	-0.0298328	0.0570152	0.232584	0.630829	0.107595		TN	TN	TN	TN
Q9UKD2	2.43125	2.39095	2.4072	2.315	2.32105	2.21035	2.65055	2.6158	2.71015	2.5709	2.5342	2.6053	1.36505	1.2804	1.2134	1.23545	0.68015	0.8541	Homo sapiens	0.0278345	0.127667	0.0612141	0.0887006	0.0992345	0.36305	0.571293	0.193139		TN	TN	TN	TN
P43246	-0.00665092	0.0121508	0.0774002	-0.2179	-0.277749	-0.0737514	2.42385	2.4103	2.54875	2.3336	2.2949	2.4019	1.20125	1.3311	1.3856	1.34875	1.30665	1.1949	Homo sapiens	0.0296417	0.217434	0.0953413	0.117501	0.767899	0.0225509	0.817969	0.119162		TN	TN	TN	TN
Q9Y6C9	-1.56465	-1.05855	-2.2403	-2.8825	-2.21215	-3.49255	1.92575	1.817	1.97405	1.8068	1.9026	1.8618	0.876051	0.932501	0.8125	0.82985	0.79425	0.9376	Homo sapiens	0.0694413	1.24123	0.420403	0.0485344	0.738619	0.019784	0.634401	0.436517		TN	TN	TN	TN
Q9BV20	-0.88515	-0.87535	-0.7438	-0.903601	-1.26865	-0.865952	0.115551	0.0656004	0.027051	-0.178699	-0.156099	-0.0156002	-1.33815	-1.4927	-1.4331	-1.44375	-0.83425	-1.6079	Homo sapiens	0.261581	0.177967	0.0310351	0.1862	0.626749	-0.126016	0.789064	0.0793839		TN	TN	TN	TN
Q5XKP0	-2.37005	-1.78955	-1.9552	-2.2321	-3.00005	-2.09755	-0.29635	-0.240001	-0.20935	-0.3032	-0.230801	-0.2304	NaN	NaN	NaN	NaN	NaN	NaN	Homo sapiens	0.286904	0.404967	0.867825	0.00623322	NaN	0	0.758031	0.2056		TN	TN	NaN	TN
P14174	4.21105	4.26315	4.1855	4.2687	4.20165	4.30255	2.85725	2.8317	2.94725	2.8318	2.8846	2.9631	5.10955	5.153	5.116	5.02355	5.14095	4.9866	Homo sapiens	0.370449	-0.0377328	0.794331	-0.0144329	0.192742	0.0758168	0.986366	0.00788371		TN	TN	TN	TN
O94776	1.50955	1.37665	1.5227	1.6471	1.60865	1.34235	2.99745	3.0418	3.06605	2.9867	2.9728	3.0412	1.64045	1.6389	1.7182	1.67095	1.56725	1.5068	Homo sapiens	0.585826	-0.0630662	0.295058	0.0348676	0.198074	0.0841831	0.957664	0.0186615		TN	TN	TN	TN
P49006	1.83495	1.85475	1.9046	1.8852	1.76315	1.77975	2.39745	2.3036	2.43905	2.2253	2.2758	2.3383	2.65915	2.2743	2.3513	2.42015	2.30935	2.3406	Homo sapiens	0.271544	0.0554005	0.124552	0.100233	0.589371	0.0715507	0.570235	0.0757281		TN	TN	TN	TN
P52701	2.06065	2.10265	2.047	2.0725	1.98665	1.94235	2.01635	2.0613	2.14085	2.0406	1.973	1.9605	0.81605	0.696001	0.893101	0.640151	0.758451	0.5855	Homo sapiens	0.170524	0.0696014	0.138354	0.0814673	0.141532	0.14035	0.756785	0.0971396		TN	TN	TN	TN
P58546	3.99685	3.94655	3.8793	3.9591	3.83345	3.90935	3.37745	3.542	3.46435	3.4831	3.3964	3.3933	2.41435	2.1709	2.0512	2.42575	2.19825	2.3666	Homo sapiens	0.46528	0.040267	0.544219	0.0370007	0.404308	-0.11805	0.969462	-0.0135941		TN	TN	TN	TN
O75431	-1.96765	-2.12355	-2.1396	-1.6436	-1.95455	-1.80565	-0.0282497	0.0398989	0.0950499	-0.0258999	0.164101	-0.102901	-0.13925	0.468401	0.380501	0.38185	0.838651	0.327201	Homo sapiens	0.0587919	-0.275667	0.797941	0.0237999	0.325524	-0.27935	0.736474	-0.177072		TN	TN	TN	TN
Q96T76	-1.27095	-1.18345	-1.072	-1.5466	-1.49805	-1.46485	0.20845	0.3478	0.127049	0.3302	0.246599	0.2239	-3.54395	-3.7026	-3.5364	-3.52295	-3.82585	-3.5915	Homo sapiens	0.00624443	0.3277	0.616137	-0.0391331	0.648219	0.0524511	0.888197	0.113673		TN	TN	TN	TN
O95563	-2.16395	-2.25405	-2.0301	-2.052	-2.25825	-2.10735	-0.23785	-0.0446005	-0.120351	-0.000699997	-0.2248	-0.0570011	0.0027504	0.142	0.188499	0.332351	0.0634489	0.1696	Homo sapiens	0.915144	-0.0101665	0.671222	-0.0401001	0.46568	-0.0773834	0.935116	-0.04255		TN	TN	TN	TN
Q00325	3.00495	2.95605	3.0042	2.9201	2.85495	2.96205	3.46065	3.5014	3.52315	3.4101	3.4135	3.4601	3.99825	3.9993	4.1044	4.01245	3.94265	3.9911	Homo sapiens	0.0962641	0.076033	0.0512726	0.0671673	0.272319	0.0519177	0.767853	0.0650393		TN	TN	TN	TN
P26038	5.00025	5.03665	4.9516	4.9594	4.95445	4.95365	6.47975	6.4813	6.52345	6.4329	6.412	6.4642	5.14525	5.1426	5.1787	5.13565	5.10985	5.1197	Homo sapiens	0.17784	0.0403344	0.0486438	0.0584672	0.0710894	0.0337833	0.896306	0.044195		TN	TN	TN	TN
P26038;P35241	1.47925	1.51775	1.3281	1.5155	1.17095	1.39455	NaN	NaN	NaN	NaN	NaN	NaN	NaN	NaN	NaN	NaN	NaN	NaN	Homo sapiens	0.522847	0.0813672	NaN	0	NaN	0	0.522847	0.0813672		TN	NaN	NaN	TN
P20645	-0.65085	-0.498151	-0.394699	-0.776	-0.441449	-0.81785	-0.30315	-0.4175	-0.31895	-0.4811	-0.446199	-0.456301	NaN	NaN	NaN	NaN	NaN	NaN	Homo sapiens	0.308085	0.163866	0.0369858	0.114667	NaN	0	0.150356	0.139266		TN	TN	NaN	TN
P11717	-0.85185	-0.88635	-0.9484	-1.0376	-1.00025	-1.04105	1.30025	1.384	1.37165	1.249	1.2742	1.3433	NaN	NaN	NaN	NaN	NaN	NaN	Homo sapiens	0.0136758	0.130768	0.175656	0.0631332	NaN	0	0.895821	0.0969504		TN	TN	NaN	TN
P49959	-1.06825	-1.03395	-1.0645	-1.0931	-0.97755	-1.20385	1.26855	1.1202	1.14305	1.0415	1.155	1.1838	0.11655	0.0158005	-0.1579	-0.000149727	0.0519495	-0.0810003	Homo sapiens	0.616244	0.0359338	0.470007	0.0505002	0.989743	0.00121721	0.949701	0.0292171		TN	TN	TN	TN
E9PAV3;Q13765	3.99125	3.92885	3.9446	3.8068	3.80175	3.85845	NaN	NaN	NaN	NaN	NaN	NaN	NaN	NaN	NaN	NaN	NaN	NaN	Homo sapiens	0.00704821	0.132567	NaN	0	NaN	0	0.00704821	0.132567		TN	NaN	NaN	TN
Q969H8	-0.489651	-1.69375	-0.2073	-1.5427	-1.27125	-1.89135	-0.47555	-0.590001	-0.458449	NaN	NaN	-0.443701	NaN	NaN	NaN	NaN	NaN	NaN	Homo sapiens	0.190356	0.771533	1	-0.0642993	NaN	0	0.118073	0.6348		TN	TN	NaN	TN
Q99417	1.28175	1.15555	1.3041	1.2674	1.15955	1.19055	1.74295	1.7486	1.64105	1.6411	1.6537	1.6546	NaN	NaN	NaN	NaN	NaN	NaN	Homo sapiens	0.503672	0.0412995	0.15794	0.0610669	NaN	0	0.734213	0.0511832		TN	TN	NaN	TN
P41227	1.28375	1.38885	1.3313	1.2752	1.22855	1.24525	3.31275	3.3444	3.37635	3.2686	3.3035	3.3161	1.67385	1.7472	1.7406	2.19475	1.87235	2.201	Homo sapiens	0.0632455	0.0849676	0.105263	0.0484333	0.0293246	-0.368817	0.8572	-0.0784719		TN	TN	TN	TN
Q9GZZ1	0.18915	0.65615	0.275301	0.3919	0.14495	0.765749	1.91765	1.9347	1.97805	2.0337	1.8757	1.9054	1.72135	1.6408	1.5021	1.43825	1.57135	1.495	Homo sapiens	0.805437	-0.0606661	0.924732	0.00520007	0.184	0.119884	0.949706	0.0214725		TN	TN	TN	TN
Q09161	1.95745	1.99705	1.9851	1.8032	1.87315	1.83405	2.62615	2.6634	2.68425	2.4901	2.4465	2.5111	0.785749	0.875601	0.7099	0.799451	0.707351	0.6851	Homo sapiens	0.00361862	0.143067	0.00234542	0.175367	0.370555	0.059783	0.740791	0.126072		TN	TN	TN	TN
P43121	-2.60355	-2.62265	-2.9713	-3.007	-2.89615	-3.07505	NaN	NaN	NaN	NaN	NaN	NaN	NaN	NaN	NaN	NaN	NaN	NaN	Homo sapiens	0.116699	0.260233	NaN	0	NaN	0	0.116699	0.260233		TN	NaN	NaN	TN
P35579;P35580	1.84015	1.76815	1.7626	1.7287	1.69255	1.80445	NaN	NaN	NaN	NaN	NaN	NaN	NaN	NaN	NaN	NaN	NaN	NaN	Homo sapiens	0.3069	0.0484006	NaN	0	NaN	0	0.3069	0.0484006		TN	NaN	NaN	TN
P35579	3.93555	4.01915	4.0112	3.8494	3.88835	3.95345	4.99075	5.0087	5.03955	4.9271	4.9018	5.0221	3.35835	3.3344	3.275	3.28785	3.35115	3.2356	Homo sapiens	0.0859751	0.091567	0.185977	0.0626672	0.496829	0.03105	0.860474	0.0617614		TN	TN	TN	TN
P35580	2.96905	2.95115	2.9373	2.9257	2.89975	2.93595	4.06005	4.114	4.18245	4.0396	4.0081	4.0777	2.93555	2.9778	3.0438	2.97775	3.12865	2.8982	Homo sapiens	0.0864661	0.032033	0.131572	0.0770334	0.84238	-0.0158161	0.907902	0.0310834		TN	TN	TN	TN
P12829	2.49395	2.40545	2.4536	2.3232	2.36255	2.31725	2.98315	2.9995	3.08295	2.996	2.9905	3.0034	2.72555	2.8428	2.7146	2.79835	2.77475	2.8005	Homo sapiens	0.0163094	0.116667	0.463063	0.0252336	0.510239	-0.0302172	0.776866	0.0372278		TN	TN	TN	TN
P60660	2.09375	1.92285	2.0088	1.9629	1.93655	1.90145	2.32785	2.322	2.30165	2.2085	2.3045	2.345	1.37745	1.493	1.4582	1.44205	1.52195	1.5293	Homo sapiens	0.226785	0.0748345	0.491934	0.0311667	0.281997	-0.054883	0.922738	0.0170394		TN	TN	TN	TN
Q9BXJ9	1.67555	1.70295	1.7263	1.5242	1.61525	1.63175	3.10485	3.2096	3.15335	3.0015	3.0417	3.0704	1.56595	1.5975	1.6122	1.50705	1.52545	1.5931	Homo sapiens	0.0382046	0.111201	0.0312129	0.118067	0.165291	0.0500161	0.794892	0.0930947		TN	TN	TN	TN
Q9BWU0	-0.88255	-1.03025	-0.7525	-0.745101	-1.06015	-1.11765	-0.0125504	-0.208701	0.0448503	0	-0.2146	-0.0742016	-2.10475	-2.1318	-2.8053	-2.18155	-2.10115	-2.1209	Homo sapiens	0.575101	0.0858676	0.724993	0.0374667	0.408089	-0.21275	0.948438	-0.0298052		TN	TN	TN	TN
P42898	-1.63275	-1.62745	-1.5541	-1.8188	-1.56345	-1.59675	NaN	NaN	NaN	NaN	NaN	NaN	NaN	NaN	NaN	NaN	NaN	NaN	Homo sapiens	0.549359	0.0549002	NaN	0	NaN	0	0.549359	0.0549002		TN	NaN	NaN	TN
P53602	-1.63065	-2.09365	-1.9508	-2.2877	-2.65685	-1.95605	-0.430149	0.070199	-0.22585	-0.4401	-0.339899	-0.505701	NaN	NaN	NaN	NaN	NaN	NaN	Homo sapiens	0.169874	0.408501	0.202074	0.2333	NaN	0	0.591831	0.3209		TN	TN	NaN	TN
Q96S97	-1.71645	-1.91745	-1.9419	-2.0908	-1.66775	-1.96905	-2.88725	-3.1653	-2.98255	-3.1773	-3.1384	-3.1805	NaN	NaN	NaN	NaN	NaN	NaN	Homo sapiens	0.744048	0.0506007	0.13661	0.1537	NaN	0	0.797939	0.10215		TN	TN	NaN	TN
P43490	0.352949	0.316449	0.426401	0.3648	0.267251	0.406849	3.50895	3.5545	3.68245	3.589	3.5612	3.5636	2.71295	2.7424	2.6673	2.59835	2.46035	2.6928	Homo sapiens	0.736115	0.0189664	0.848986	0.0107002	0.15612	0.123717	0.940775	0.051128		TN	TN	TN	TN
P49321	5.55595	5.56915	5.6102	5.5012	5.46085	5.49325	5.29365	5.291	5.37935	5.2275	5.2051	5.2399	4.87535	4.9375	4.867	4.86655	4.91065	4.8129	Homo sapiens	0.0103455	0.0933332	0.0341982	0.0971667	0.452258	0.0299171	0.594798	0.0734723		TN	TN	TN	TN
Q9H0A0	0.45755	0.68455	0.6527	0.5437	0.755851	0.65575	1.42555	1.3699	1.46335	1.3972	1.3491	1.3275	0.19375	0.6355	-0.1117	0.276052	0.229751	0.297	Homo sapiens	0.598762	-0.0535002	0.144573	0.0616665	0.902489	-0.0284173	0.978495	-0.00675032		TN	TN	TN	TN
O14777	-2.32455	-2.25815	-2.3758	-2.4539	-2.44325	-2.34995	-1.56795	-1.2268	-1.44575	-1.7586	-1.2061	-1.5052	NaN	NaN	NaN	NaN	NaN	NaN	Homo sapiens	0.11246	0.0962003	0.705451	0.0764675	NaN	0	0.781074	0.0863339		TN	TN	NaN	TN
P22392	4.16085	4.18875	4.1285	4.1329	3.98785	4.06295	NaN	NaN	NaN	NaN	NaN	NaN	NaN	NaN	NaN	NaN	NaN	NaN	Homo sapiens	0.0964904	0.098134	NaN	0	NaN	0	0.0964904	0.098134		TN	NaN	NaN	TN
P22392;P15531	5.43285	5.58685	5.5213	5.5197	5.40705	5.56175	NaN	NaN	NaN	NaN	NaN	NaN	NaN	NaN	NaN	NaN	NaN	NaN	Homo sapiens	0.79871	0.0175002	NaN	0	NaN	0	0.79871	0.0175002		TN	NaN	NaN	TN
O14745	-2.40455	-2.35545	-2.0735	-2.3445	-2.42515	-2.18185	0.00934982	0.074399	0.15965	-0.0307007	0.101299	0.196199	0.13435	0.168301	0.0556011	0.14165	0.19015	0.1379	Homo sapiens	0.769685	0.039334	0.925991	-0.00779978	0.376561	-0.0371497	0.997419	-0.00187185		TN	TN	TN	TN
O00483	-2.99995	0.239051	0.366301	0.176499	0.260751	0.37055	0.58905	0.6244	0.659751	0.755899	0.759001	0.8503	0.683651	0.652	0.5774	0.389451	0.10205	0.4089	Homo sapiens	0.387924	-1.06747	0.01149	-0.164	0.0315796	0.33755	0.475407	-0.297972		TN	TN	TN	TN
Q16718	1.07035	1.07205	1.0895	0.948501	1.11615	1.06075	1.11335	1.0656	1.08535	1.0278	1.0231	0.997398	-1.69175	-1.8273	-1.5479	-1.60865	-1.81935	-1.9009	Homo sapiens	0.514467	0.0354999	0.012706	0.0720011	0.50275	0.0873168	0.922648	0.0649393		TN	TN	TN	TN
Q16795	-1.49465	-1.20635	-1.5763	-1.5754	-1.45735	-2.05215	-0.27795	-0.335801	-0.13565	-0.2661	-0.458401	-0.333	-1.97745	-2.0974	-2.1507	-2.15765	-2.25405	-2.2834	Homo sapiens	0.276174	0.2692	0.278308	0.1027	0.0701292	0.156517	0.659691	0.176139		TN	TN	TN	TN
O95299	-0.21505	-0.29375	-0.219599	-0.9919	-0.71665	-0.71735	-0.97175	-0.890601	-0.570951	-0.9865	-0.912001	-1.3137	NaN	NaN	NaN	NaN	NaN	NaN	Homo sapiens	0.00400645	0.565834	0.209399	0.259633	NaN	0	0.0318784	0.412734		TN	TN	NaN	TN
O75489	-0.141649	0.00534916	0.2383	-0.0346994	-0.100049	0.168949	0.725349	0.779901	0.625951	0.7257	0.542101	0.5343	-2.05225	-2.4359	-2.1202	-2.30105	-2.11685	-2.6509	Homo sapiens	0.877064	0.0225999	0.227797	0.1097	0.477798	0.153483	0.882608	0.095261		TN	TN	TN	TN
Q86WB0	-2.21015	-2.33935	-2.0148	-2.7569	-2.51515	0.620649	-0.41925	-0.356	-0.195649	-0.380501	-0.4223	-0.311401	-3.42475	-3.4577	-3.5717	-3.40045	-3.71085	-3.5396	Homo sapiens	0.590583	-0.637633	0.553689	0.0477676	0.548491	0.0655839	0.812691	-0.174761		TN	TN	TN	TN
Q9H6R4	-2.78665	-3.00495	-2.8947	-2.972	-2.81475	-2.93755	1.34685	1.405	1.66585	1.3523	1.3487	1.5021	-0.214849	-0.421799	-0.443699	-0.526549	1.49125	1.5221	Homo sapiens	0.880458	0.012667	0.552148	0.0715332	0.156067	-1.18905	0.702603	-0.368283		TN	TN	TN	TN
Q5SY16	-1.08265	-1.24135	-1.1983	-1.0423	-1.58665	-1.17335	0.47595	0.4455	0.443549	0.257599	0.3969	0.4107	NaN	NaN	NaN	NaN	NaN	NaN	Homo sapiens	0.613682	0.0933336	0.11634	0.0999336	NaN	0	0.856357	0.0966336		TN	TN	NaN	TN
P15559	-0.432449	-0.415851	-0.1859	-0.335999	-0.43065	-0.21805	0.57645	0.359399	0.70785	0.198299	0.383101	0.460499	-1.88775	-1.5499	-2.1387	-2.19485	-1.89035	-1.3506	Homo sapiens	0.877619	-0.0165002	0.192002	0.2006	0.883487	-0.0468505	0.92594	0.0457499		TN	TN	TN	TN
P15531	1.89895	1.98985	1.8846	1.8775	1.90905	1.86065	5.02975	5.1221	5.16255	4.9568	4.9966	5.0601	4.42535	4.4854	4.4862	4.45495	4.44515	4.418	Homo sapiens	0.306045	0.0420669	0.112637	0.100301	0.316579	0.0262836	0.935445	0.0562172		TN	TN	TN	TN
Q14919	-0.94005	-0.84735	-0.738999	-1.5375	-1.08805	-1.27415	-0.159349	0.0586004	-0.0967493	-0.2721	-0.140699	-0.1362	NaN	NaN	NaN	NaN	NaN	NaN	Homo sapiens	0.0326824	0.457767	0.210482	0.117167	NaN	0	0.37966	0.287467		TN	TN	NaN	TN
O75380	-0.55345	-1.14245	-0.744699	-0.565301	-0.683949	-0.654051	NaN	NaN	-4.72965	NaN	NaN	NaN	-4.45505	-4.1214	-4.139	-4.08345	-4.34025	-3.6	Homo sapiens	0.369079	-0.179099	1	NaN	0.395652	-0.230583	0.631216	-0.519647		TN	TN	TN	TN
Q9GZT8	-1.15415	-1.17245	-0.9844	-1.1428	-1.24685	-1.20815	-3.84645	-4.0532	-4.26505	-3.8969	-4.0907	-4.1045	-1.69615	-1.8302	-2.4506	-1.94865	-1.75335	-1.9604	Homo sapiens	0.227502	0.0956004	0.869489	-0.0241992	0.687034	-0.10485	0.985785	-0.0111495		TN	TN	TN	TN
Q9UN36	-3.12725	-3.80085	-3.3399	-2.9424	-3.23175	-3.08575	-1.34185	-1.5572	-1.45555	-1.6103	-1.5426	-1.4383	-2.83785	-2.7514	-2.8229	-2.93915	-3.29085	-2.8225	Homo sapiens	0.194164	-0.336033	0.379056	0.078867	0.210507	0.21345	0.970953	-0.0145721		TN	TN	TN	TN
P49821	-0.83785	-0.91265	-0.8474	-0.9236	-0.96735	-0.916151	-0.51335	-0.6268	-0.341649	-0.5217	-0.545401	-0.623501	NaN	NaN	NaN	NaN	NaN	NaN	Homo sapiens	0.0701421	0.0697339	0.475151	0.0696011	NaN	0	0.588912	0.0696675		TN	TN	NaN	TN
Q15843	0.76935	0.55075	0.6598	0.3707	0.365451	0.44425	1.19635	0.9821	0.939851	0.953501	0.7409	0.691299	-0.828751	-0.880499	-1.4415	-1.36505	-1.57535	-2.2035	Homo sapiens	0.0172928	0.2665	0.0967973	0.2442	0.1059	0.664384	0.457516	0.391695		TN	TN	TN	TN
Q9NX24	1.36855	1.47805	1.4097	1.3316	1.41925	1.38535	1.10945	1.0257	0.986051	1.0055	1.0671	1.0022	-1.03765	-1.0998	-1.1666	-0.709649	-0.830649	-1.1592	Homo sapiens	0.382845	0.0400337	0.73165	0.0154673	0.221734	-0.201517	0.927997	-0.0486719		TN	TN	TN	TN
O96000	1.84385	1.96425	1.9384	1.8312	1.74265	1.81515	1.32255	1.4719	1.55225	1.3441	1.4787	1.3354	0.21505	0.0156002	0.308901	0.39685	0.0519495	0.1822	Homo sapiens	0.0592815	0.119166	0.48492	0.0628338	0.829489	-0.0304829	0.888589	0.0505057		TN	TN	TN	TN
Q92979	-2.71505	-2.54575	-2.7824	-2.6126	-2.85045	-3.01095	0.66835	0.521399	0.677449	0.3862	0.4916	0.528299	NaN	NaN	NaN	NaN	NaN	NaN	Homo sapiens	0.348823	0.1436	0.0807107	0.1537	NaN	0	0.889732	0.14865		TN	TN	NaN	TN
Q9UMS0	-1.11795	-0.851151	-0.835899	-1.0131	-1.03105	-1.11495	-0.91325	-0.968101	-0.88025	-1.2542	-1.1487	-1.0392	-2.91705	-3.2462	-3.6492	-2.70935	-2.43575	-2.4103	Homo sapiens	0.28974	0.118033	0.027834	0.226834	0.0317326	-0.75235	0.772937	-0.135827		TN	TN	NaN	TN
P55769	0.97295	0.896951	1.0959	1.0356	0.987149	0.922749	3.06805	3.1067	3.14205	3.0493	3.1283	2.9714	2.85965	3.0551	2.8816	2.82805	2.79735	2.7954	Homo sapiens	0.923887	0.00676759	0.326608	0.0559343	0.11664	0.125184	0.896029	0.0626286		TN	TN	TN	TN
Q9Y221	-1.01285	-0.65865	-0.965199	-0.9177	-1.19845	-0.85815	0.425449	0.4189	0.375449	-0.0300999	0.0286999	0.363699	-2.09965	-2.2496	-2.3806	-2.21025	-2.20565	-2.2669	Homo sapiens	0.502113	0.112534	0.0818787	0.285833	0.860192	-0.0156832	0.80749	0.127561		TN	TN	TN	TN
Q13423	-1.40945	-1.55785	-1.5768	-1.4272	-1.67425	-1.77535	0.73625	0.803199	0.908351	0.6217	0.7509	0.8412	NaN	NaN	NaN	NaN	NaN	NaN	Homo sapiens	0.39376	0.110901	0.390256	0.0779998	NaN	0	0.901619	0.0944502		TN	TN	NaN	TN
Q9NPE3	-2.16145	-1.94505	-1.7595	-1.8936	-1.95655	-2.00295	0.12635	0.122199	0.21425	0.0876007	0.0823994	-0.0402012	NaN	NaN	NaN	NaN	NaN	NaN	Homo sapiens	0.973221	-0.0042998	0.0970699	0.111	NaN	0	0.936378	0.0533501		TN	TN	NaN	TN
P06748	8.50785	8.53845	8.4526	8.5241	8.27315	8.46975	7.10665	7.0781	7.15475	7.0483	7.0891	7.1112	7.71265	7.8306	7.7116	7.70525	7.73265	7.7045	Homo sapiens	0.390009	0.0773001	0.35473	0.0303008	0.407763	0.0374829	0.864949	0.0483612		TN	TN	TN	TN
P16083	-1.97805	-2.01125	-1.8811	-2.1179	-1.73715	-2.14355	0.165451	-0.1289	0.14465	-0.00329971	-0.0638008	-0.00209999	-2.03335	-2.6718	-2.8353	-2.72545	-2.77265	-2.9189	Homo sapiens	0.770808	0.0427335	0.438054	0.0834675	0.309924	0.292184	0.811623	0.139462		TN	TN	TN	TN
Q9NVX2	-0.92125	-0.696549	-0.471701	-0.5825	-1.05055	-1.22405	0.757549	0.6225	0.60715	0.5385	0.472401	0.505798	NaN	NaN	NaN	NaN	NaN	NaN	Homo sapiens	0.330887	0.255866	0.0380923	0.156834	NaN	0	0.661991	0.20635		TN	TN	NaN	TN
Q96D46	-0.20455	-0.350751	-0.2556	-0.264701	-0.326249	-0.363251	0.505051	0.667199	0.666249	0.363899	0.4785	0.440199	-2.00305	-2.1226	-1.925	-2.10075	-2.11365	-2.1025	Homo sapiens	0.406892	0.0477667	0.0434292	0.1853	0.198224	0.0887505	0.84496	0.107272		TN	TN	TN	TN
Q9ULX3	-2.36135	-2.39975	-2.7285	-3.5989	-2.28635	-2.66965	2.06965	2.2571	2.26145	2.0146	2.109	2.1017	-0.12505	-0.1173	-0.3319	-0.132249	-0.21955	-0.264899	Homo sapiens	0.431896	0.355101	0.159571	0.120967	0.868751	0.0141497	0.87097	0.163406		TN	TN	TN	TN
Q96P11	-3.13495	-2.56125	-3.1584	-2.3989	-3.27035	-2.78155	0.38895	0.466001	0.58075	0.204399	0.204401	0.364799	-1.07405	-0.5994	-1.2704	-0.706349	-1.11305	-1.3377	Homo sapiens	0.694706	-0.1346	0.046028	0.220701	0.806515	0.0710834	0.939411	0.0523948		TN	TN	TN	TN
Q13823	-0.22625	-0.175349	-0.3137	-0.428401	-0.31655	-0.43985	0.161551	0.339099	0.307549	0.171299	0.187901	0.0149994	-1.75035	-1.5234	-1.4189	-1.41365	-1.52585	-1.4962	Homo sapiens	0.0500406	0.156501	0.135787	0.144667	0.454173	-0.0856498	0.84581	0.0718392		TN	TN	TN	TN
Q14978	3.55855	3.67505	3.5368	3.43	3.45935	3.56575	2.60505	2.6731	2.66645	2.6346	2.59	2.5863	2.61535	2.7723	2.7177	2.70615	2.68395	2.5732	Homo sapiens	0.152188	0.1051	0.169733	0.0445671	0.48562	0.0473502	0.759323	0.0656726		TN	TN	TN	TN
P55209	3.97755	3.86645	3.9247	3.8896	3.83815	3.84615	4.96885	5.0147	4.99585	4.7833	4.8403	4.8538	3.18625	3.184	3.1933	3.15475	3.18725	3.1187	Homo sapiens	0.144299	0.0649335	0.00273819	0.167334	0.161553	0.0342836	0.80674	0.0888502		TN	TN	TN	TN
P55209;Q99733	1.21525	0.70115	1.1604	0.8578	1.17175	0.52355	NaN	NaN	NaN	NaN	NaN	NaN	2.77005	2.8786	2.9607	2.90345	2.79535	2.9166	Homo sapiens	0.520598	0.174567	NaN	0	0.97752	-0.00201639	0.892514	0.0862751		TN	NaN	TN	TN
Q9HCD5	0.0992508	0.228351	0.1056	0.0451002	-0.0120497	0.04175	-1.08415	-1.0527	-1.15245	-1.0985	-1.1831	-1.0665	NaN	NaN	NaN	NaN	NaN	NaN	Homo sapiens	0.059925	0.119467	0.68928	0.0195999	NaN	0	0.857742	0.0695335		TN	TN	NaN	TN
O75251	-0.88245	-0.55305	-0.7457	-0.9319	-1.13315	-1.15425	-0.50625	-0.590199	-0.58285	-0.5935	-0.6007	-0.6602	NaN	NaN	NaN	NaN	NaN	NaN	Homo sapiens	0.0437244	0.346034	0.162746	0.0583668	NaN	0	0.127623	0.2022		TN	TN	NaN	TN
O00217	-1.15255	-1.30475	-0.367899	-0.9778	-0.677949	-0.96195	-0.749649	-1.0077	-0.995151	-0.848301	-1.2044	-1.2705	NaN	NaN	NaN	NaN	NaN	NaN	Homo sapiens	0.832347	-0.0691665	0.288903	0.190233	NaN	0	0.717213	0.0605334		TN	TN	NaN	TN
Q8WX92	-0.77835	-0.65705	-0.8825	-0.820001	-0.84585	-0.80155	0.28565	0.2912	0.17245	0.156099	0.0953007	0.1099	-0.485849	-0.654699	-0.629499	-0.67065	-0.76665	-0.6795	Homo sapiens	0.494682	0.0498336	0.0391243	0.129333	0.130362	0.115584	0.65858	0.0982503		TN	TN	TN	TN
P18615	-2.31515	-2.43335	-2.4635	-2.4066	-2.64525	-2.69825	NaN	-3.4164	NaN	-3.1667	-3.38	-3.6026	NaN	NaN	NaN	NaN	NaN	NaN	Homo sapiens	0.148779	0.179367	1	-0.0333001	NaN	0	0.328213	0.326133		TN	TN	NaN	TN
P30419	0.515751	0.14375	0.457201	0.374499	0.406051	0.448549	1.90335	1.9172	2.01595	1.8417	1.8851	1.9862	0.34635	0.357201	0.2054	0.397351	0.29775	0.286601	Homo sapiens	0.765717	-0.0374657	0.500011	0.0411676	0.707895	-0.0242503	0.985584	-0.0068495		TN	TN	TN	TN
Q08J23	2.57275	2.52195	2.5233	2.4498	2.43585	2.44285	3.50325	3.5116	3.55835	3.4625	3.4636	3.4667	2.94215	3.0604	3.2	3.05295	3.09825	3.1015	Homo sapiens	0.00494908	0.0965007	0.0249445	0.0601336	0.836987	-0.016717	0.824881	0.0466391		TN	TN	TN	TN
Q9BV86	-0.0531502	0.00265026	-0.281799	-0.310401	-0.171149	-0.472151	-0.172649	-0.1482	-0.0574503	-0.1537	-0.279499	-0.1898	0.74395	0.6833	0.175001	0.70135	0.625449	0.728801	Homo sapiens	0.167549	0.207134	0.186703	0.0815665	0.455387	-0.151116	0.824358	0.0458614		TN	TN	TN	TN
Q9BSD7	-0.60075	-0.20955	-0.096199	-0.396001	-0.384851	-0.716251	-1.13245	-1.6966	-1.20175	-1.3557	-1.5566	-1.838	-3.89635	-3.1	-3.578	-3.34905	-3.55095	-3.593	Homo sapiens	0.353036	0.196868	0.348592	0.239833	0.916647	-0.0271165	0.837626	0.136528		TN	TN	TN	TN
O95989	-0.89485	-0.61185	-0.906099	-0.935201	-1.00735	-0.846951	-1.54165	-1.507	-1.50385	-1.3978	-1.7324	-1.4998	-4.18945	-2.9174	-4.4515	-3.90865	-3.76725	-4.2995	Homo sapiens	0.305118	0.125567	0.808433	0.0258331	0.794684	0.139017	0.887453	0.096806		TN	TN	TN	TN
Q7Z417	-1.51995	-1.45655	-1.5446	-1.5912	-1.73585	-1.47455	0.48525	0.544	0.54235	0.4811	0.357901	0.344898	NaN	NaN	NaN	NaN	NaN	NaN	Homo sapiens	0.307383	0.0935005	0.0529483	0.129234	NaN	0	0.864903	0.111367		TN	TN	NaN	TN
Q8NFH3	0.817749	0.917649	0.725	0.2496	0.365649	0.590649	1.68705	1.7672	1.84935	1.6319	1.5755	1.6719	0.555151	0.652601	0.4	0.675151	0.376349	0.5484	Homo sapiens	0.0217484	0.418167	0.0605486	0.141434	0.982724	0.0026172	0.502877	0.187406		TN	TN	TN	TN
Q8NFH5	-3.79155	-5.19735	-6.8905	-4.0052	-4.99655	-4.04095	0.641451	0.961699	0.80885	0.796999	0.7057	0.758799	-1.61205	-1.7194	-1.4043	-1.44255	-1.37515	-1.4306	Homo sapiens	0.37721	-0.945566	0.629544	0.0501677	0.161657	-0.162482	0.770328	-0.352627		TN	TN	TN	TN
Q9BW27	-0.88895	-0.38585	-0.539999	-0.399501	-0.73325	-0.628551	0.812151	0.6484	0.80055	0.5166	0.510599	0.663599	NaN	NaN	NaN	NaN	NaN	NaN	Homo sapiens	0.925225	-0.0178324	0.0591312	0.190101	NaN	0	0.83678	0.0861343		TN	TN	NaN	TN
Q9Y3T9	-0.90775	-0.74025	-0.8103	-0.9324	-0.22425	-0.724051	1.38975	1.4523	1.41975	1.3886	1.3632	1.3501	0.721849	0.8892	0.848101	0.882051	0.75315	0.722001	Homo sapiens	0.422435	-0.192533	0.0666497	0.0533002	0.653867	0.0339829	0.939048	-0.0350833		TN	TN	TN	TN
Q9H0G5	-4.54635	-4.53465	-4.5625	-4.7297	-4.22625	-4.65465	-3.82545	-4.6151	-3.53685	NaN	-3.7526	-3.7464	NaN	NaN	NaN	NaN	NaN	NaN	Homo sapiens	0.947672	-0.0109666	0.600248	-0.242966	NaN	0	0.868839	-0.0482295		TN	TN	NaN	TN
P19338	5.98075	5.90205	5.8102	5.7298	5.65175	5.90745	5.78655	5.8447	5.86615	5.7563	5.7738	5.7798	6.50615	6.5167	6.504	6.49045	6.48715	6.4746	Homo sapiens	0.210116	0.134666	0.0653643	0.0624994	0.016134	0.0248842	0.65631	0.0740166		TN	TN	TN	TN
P08559	-0.95625	-0.67125	-0.921	-1.1365	-0.90575	-1.01875	1.02305	1.1362	1.06375	1.0528	0.9814	0.9907	NaN	NaN	NaN	NaN	NaN	NaN	Homo sapiens	0.201013	0.170834	0.173814	0.0660337	NaN	0	0.854052	0.118434		TN	TN	NaN	TN
O00567	-0.0248508	-0.27885	-0.1975	-0.3318	-0.386649	-0.37145	0.85195	0.825999	0.75225	0.8671	0.8228	0.814999	-2.15175	-1.8658	-1.8922	-1.97465	-1.91635	-1.9099	Homo sapiens	0.0626293	0.196233	0.504387	-0.0248998	0.717825	-0.0362838	0.938296	0.0450164		TN	TN	TN	TN
Q8TAT6	0.26585	0.32775	0.0165005	-0.000300407	0.13215	0.0335503	1.24555	1.4322	1.39465	1.3294	1.3239	1.2262	-2.74835	-3.3529	-2.8111	-3.03185	-2.84715	-3.0197	Homo sapiens	0.223839	0.148234	0.385909	0.0643005	0.983022	-0.00454998	0.940043	0.0693281		TN	TN	TN	TN
Q9UHY1	-1.70175	-1.45065	-1.4464	-1.8077	-1.65575	-1.72065	0.62525	0.6759	0.693749	0.5975	0.4499	0.6915	-0.83815	-0.6684	-0.8501	-0.835849	-0.72545	-1.1046	Homo sapiens	0.109781	0.1951	0.308746	0.0853335	0.462386	0.103083	0.788828	0.127839		TN	TN	TN	TN
Q14249	-0.20595	-0.220851	-0.147299	-0.560201	-0.28575	-0.356152	-0.709351	-0.945901	-0.842349	-1.4667	-0.7262	-0.834702	-1.43865	-1.1852	-1.3521	-1.45505	-1.23925	-1.3479	Homo sapiens	0.0701479	0.209334	0.503869	0.176667	0.831117	0.0220823	0.560453	0.136028		TN	TN	TN	TN
O15381	-3.69335	-3.38315	-3.4975	-3.4098	-3.23635	-3.68435	-0.940849	-0.924901	-0.75195	-0.9468	-1.0801	-0.9326	NaN	NaN	NaN	NaN	NaN	NaN	Homo sapiens	0.636154	-0.0811659	0.211055	0.113933	NaN	0	0.984304	0.0163835		TN	TN	NaN	TN
P28331	-1.37245	-1.09365	-1.0259	-1.4259	-1.29725	-1.38325	1.00905	0.8627	1.14055	0.974199	1.0695	1.0485	NaN	NaN	NaN	NaN	NaN	NaN	Homo sapiens	0.143048	0.2048	0.770454	-0.0266329	NaN	0	0.904757	0.0890837		TN	TN	NaN	TN
P40261	-1.00605	0.175651	-1.3093	-1.1114	-1.30045	-1.31455	-1.03575	-1.1448	-1.03535	-1.3417	-1.151	-1.0726	-2.34445	-2.5157	-2.5456	-2.64445	-2.63525	-2.6927	Homo sapiens	0.312177	0.528901	0.255398	0.116467	0.0441464	0.188884	0.480153	0.278084		TN	TN	TN	TN
Q9Y314	-0.82845	-0.74775	-0.627299	-0.788199	-0.662749	-0.785751	0.97085	1.0017	0.985049	0.9098	0.9566	0.945599	0.24225	-0.0874996	0.2591	-0.11375	0.28605	0.152101	Homo sapiens	0.884699	0.0110668	0.0438887	0.0485338	0.863666	0.0298166	0.933417	0.0298057		TN	TN	TN	TN
Q99733	-0.274151	-0.53695	-0.492001	-0.5664	-0.79125	-0.45175	3.11165	3.154	3.14525	3.096	3.1287	3.1653	1.60345	0.9244	1.4945	1.44865	1.43485	1.5514	Homo sapiens	0.259526	0.168766	0.78443	0.00696691	0.555006	-0.137516	0.986659	0.0127389		TN	TN	TN	TN
O75607	0.12545	-0.27115	0.091301	-0.3066	-0.50035	-0.25065	2.41105	2.3193	2.40385	2.2716	2.4026	2.2461	1.82295	2.052	1.9113	1.89475	1.89825	1.9093	Homo sapiens	0.0863403	0.3344	0.277172	0.0713005	0.696955	0.0279837	0.798033	0.144562		TN	TN	TN	TN
Q8WUM0	-0.23975	-0.202649	-0.309401	-0.2615	-0.44295	-0.226751	1.95815	1.8768	2.03885	1.8406	1.8421	1.8255	-1.62995	-1.5954	-1.9354	-2.02525	-1.98605	-1.9533	Homo sapiens	0.464191	0.0598008	0.0607767	0.121867	0.0715578	0.26795	0.848202	0.149873		TN	TN	TN	TN
P49790	-2.91565	-2.57295	-5.2314	-2.399	-3.13075	-2.74865	2.28555	2.2804	2.33445	2.2527	2.3404	2.3263	0.51795	0.355501	0.3095	0.30935	1.20335	0.4565	Homo sapiens	0.39817	-0.813867	0.853619	-0.0063324	0.40815	-0.262083	0.762157	-0.360761		TN	TN	TN	TN
Q96RS6	-2.82805	-3.38965	-2.9417	-3.8474	-3.62475	-3.66125	1.26205	1.2498	1.32565	1.2906	0.985001	0.967299	-0.77055	-0.727098	-0.412699	-1.05975	-0.388051	-0.9919	Homo sapiens	0.0235615	0.658001	0.139113	0.198201	0.505376	0.176451	0.719511	0.344218		FP	TN	TN	TN
Q9Y266	5.69615	5.65175	5.6479	5.6065	5.55005	5.54585	5.52775	5.5698	5.61295	5.5544	5.5387	5.5414	5.36675	5.3925	5.3444	5.33755	5.32245	5.2871	Homo sapiens	0.0172295	0.0978003	0.369374	0.025334	0.0628714	0.0521828	0.349572	0.058439		TN	TN	TN	TN
P22307	-0.51025	-0.462951	-0.458099	-0.4845	-0.47845	-0.56015	0.663651	0.712699	0.69885	0.6924	0.733801	0.7307	-1.57185	-1.2636	-1.3689	-1.45325	-1.47385	-1.3891	Homo sapiens	0.380924	0.0305999	0.240171	-0.0272338	0.711864	0.0372833	0.975595	0.0135498		TN	TN	TN	TN
Q8NCW5	-1.07325	-1.60145	-0.9508	-1.3671	-1.03045	-1.46885	1.51045	1.5564	1.46945	1.4186	1.4454	1.5104	-1.02495	-1.0459	-1.0107	-1.29275	-1.17715	-1.1692	Homo sapiens	0.754341	0.0803003	0.219052	0.0539672	0.0107435	0.18585	0.868432	0.106706		TN	TN	TN	TN
Q9BVI4	0.677151	0.77535	0.8897	0.5878	0.678149	0.60895	0.966551	1.1041	0.957049	0.941	0.938499	1.0027	-0.862551	-0.9042	-0.9186	-0.84645	-0.946851	-0.940299	Homo sapiens	0.0813308	0.155767	0.403318	0.0485007	0.682453	0.0160831	0.862368	0.0734503		TN	TN	TN	TN
Q9BZE4	-1.54975	-1.68515	-1.576	-1.7006	-1.87125	-1.79345	1.34635	1.5219	1.41425	1.4425	1.4238	1.4094	-3.14505	-3.0155	-3.3986	-2.92165	-3.14555	-3.0816	Homo sapiens	0.0455575	0.1848	0.967312	0.0022672	0.354491	-0.136783	0.986151	0.0167615		TN	TN	TN	TN
Q9H8H0	-0.84265	-0.76725	-1.0614	-1.0377	-1.10865	-1.17165	1.21255	1.2117	0.971049	1.2725	0.908701	0.786299	-1.16085	-1.7173	-1.4394	-1.84095	-1.63865	-1.1922	Homo sapiens	0.0888222	0.215567	0.440426	0.1426	0.661383	0.118084	0.780895	0.15875		TN	TN	TN	TN
Q15233	4.41895	4.58075	4.6738	4.5684	4.50355	4.46185	5.12605	5.1367	5.25385	5.1408	5.1163	5.1635	5.04105	5.0805	5.0371	5.03795	5.00905	5.0626	Homo sapiens	0.594626	0.0465663	0.499499	0.0320002	0.475221	0.0163501	0.821604	0.0316389		TN	TN	TN	TN
P78316	-2.47315	-2.47765	-2.3228	-2.7992	-2.63285	-2.94535	-0.34655	-0.0253	-0.141351	-0.0764008	-0.377199	-0.0344009	-0.732149	-0.2834	-0.4804	-0.533648	-1.00615	0.304801	Homo sapiens	0.0237866	0.367934	0.956003	-0.00839996	0.840341	-0.0869837	0.873518	0.09085		TN	TN	TN	TN
Q9Y2X3	-0.89715	-1.12455	-0.8922	-1.3301	-0.88685	-1.21565	2.01405	2.0709	2.08335	2.1132	1.9469	2.0967	0.677851	0.746601	0.4785	0.507051	1.21655	0.295199	Homo sapiens	0.322643	0.172901	0.949635	0.00383377	0.900489	-0.0386159	0.943885	0.0460395		TN	TN	TN	TN
O75694	1.97545	1.97045	2.0273	1.8917	1.85405	1.84255	2.72565	2.6762	2.69145	2.6045	2.584	2.6195	0.745251	0.934801	0.7705	0.896951	0.757751	0.7977	Homo sapiens	0.00544216	0.1283	0.00600782	0.0951004	0.993616	-0.000616391	0.846667	0.0742613		TN	TN	TN	TN
O43847	0.763849	0.90615	0.966101	0.843299	0.762851	0.845049	2.73855	2.645	2.69175	2.6558	2.6771	2.6736	1.56635	1.4523	1.2765	1.49595	1.38015	1.4121	Homo sapiens	0.402081	0.0616337	0.455736	0.022934	0.980921	0.00231775	0.940771	0.0289618		TN	TN	TN	TN
Q12769	0.915951	0.90685	0.947001	0.603999	0.899449	0.736649	1.45755	1.4204	1.36785	1.2607	1.2785	1.2656	-0.230049	-0.112099	-0.1675	-0.346749	-0.29115	-0.3264	Homo sapiens	0.110184	0.176568	0.00520646	0.147001	0.0159263	0.151551	0.640026	0.158373		TN	TN	TN	TN
Q8NFH4	0.223049	0.37255	0.247499	0.1533	0.302449	0.31275	1.54765	1.495	1.50545	1.4163	1.5576	1.4894	-1.47875	-1.3209	-1.3688	-1.46755	-1.37865	-1.5738	Homo sapiens	0.737746	0.0248664	0.55434	0.0282669	0.316162	0.0838499	0.940495	0.0456611		TN	TN	TN	TN
Q8N1F7	2.94065	2.92425	2.936	2.9361	2.83085	2.80245	2.96985	3.0156	2.96985	2.9615	2.9461	2.9461	1.96335	2.0877	1.967	1.96125	1.99925	1.8339	Homo sapiens	0.132555	0.0771672	0.103098	0.0338669	0.31255	0.0745503	0.790159	0.0618615		TN	TN	TN	TN
Q9BXS6	-1.82725	-1.87245	-1.8501	-2.2173	-1.94405	-1.93445	-3.21855	-3.7148	-3.26055	-3.2227	-3.3445	-3.2185	NaN	NaN	NaN	NaN	NaN	NaN	Homo sapiens	0.123856	0.182	0.453785	-0.136067	NaN	0	0.960311	0.0229667		TN	TN	NaN	TN
Q5SRE5	-1.04365	-1.08925	-0.974	-1.2183	-1.19255	-1.35075	0.32935	0.3378	0.41175	0.305399	0.303699	0.219198	0.12385	0.137701	0.240499	-0.0077486	0.119649	0.0842009	Homo sapiens	0.0212822	0.218234	0.096813	0.0835342	0.125951	0.101983	0.684265	0.134584		TN	TN	TN	TN
Q92621	1.35945	1.38655	1.2935	1.2431	1.16405	1.21185	2.86635	2.956	2.97125	2.8933	2.8868	2.9688	1.15295	0.9949	0.9818	0.976851	1.03835	1.1119	Homo sapiens	0.0175433	0.140167	0.740632	0.0149002	0.990551	0.000849724	0.902965	0.0519723		TN	TN	TN	TN
P35658	2.92435	2.91565	2.8709	2.8112	2.81975	2.80665	3.85545	3.888	3.96955	3.8517	3.8177	3.8504	2.64465	2.6473	2.6179	2.48155	2.48855	2.4644	Homo sapiens	0.00584781	0.0911004	0.145671	0.0644004	0.000178874	0.15845	0.7151	0.10465		TN	TN	TN	TN
Q9Y5Y2	-0.311951	-0.61305	-0.2164	-0.8318	-0.59435	-0.661751	-0.63805	-0.578101	-0.42715	-0.7152	-0.785099	-0.735901	NaN	NaN	NaN	NaN	NaN	NaN	Homo sapiens	0.0854962	0.3155	0.0403024	0.197633	NaN	0	0.00878983	0.256567		TN	TN	NaN	TN
P80303	-1.17865	-1.11035	-1.0383	-1.2502	-1.44545	-1.26485	-0.923651	-0.909699	-0.893451	-0.9692	-1.097	-1.2048	NaN	NaN	NaN	NaN	NaN	NaN	Homo sapiens	0.0476049	0.211067	0.0574382	0.1814	NaN	0	0.037527	0.196234		TN	TN	NaN	TN
Q9UKK9	2.07585	2.03815	1.9795	2.02	2.00285	1.85765	2.26105	2.3523	2.32405	2.2618	2.3178	2.3294	1.46615	1.2923	1.3766	1.32745	1.16615	1.3196	Homo sapiens	0.292572	0.0710001	0.795091	0.00946617	0.213745	0.107284	0.766631	0.0625833		TN	TN	TN	TN
P04181	3.14775	3.10625	3.081	2.9534	2.98415	2.98125	3.56855	3.5602	3.63605	3.4728	3.4933	3.5042	2.67535	2.5647	2.6662	2.73675	2.55765	2.6202	Homo sapiens	0.00311953	0.138733	0.0188223	0.0981674	0.967056	-0.00278314	0.680809	0.0780392		TN	TN	TN	TN
Q8N543	-1.41615	-1.16595	-0.9745	-1.508	-1.54825	-1.36825	1.22865	1.4821	1.39035	1.3071	1.15	1.3016	-1.67565	-1.6524	-1.7697	-1.72565	-1.61715	-1.7514	Homo sapiens	0.105896	0.289301	0.274501	0.114134	0.983745	-0.00118287	0.844477	0.134084		TN	TN	TN	TN
P68402	-0.381451	-0.35715	-0.499599	-0.6697	-0.77365	-0.82885	1.96785	2.0693	2.09725	1.9295	1.8771	1.9667	1.83235	1.8874	1.8658	1.81365	1.77525	1.7942	Homo sapiens	0.0057892	0.344666	0.063028	0.120367	0.0257041	0.0674829	0.767148	0.177505		TN	TN	TN	TN
P62937	8.16115	8.28975	8.1467	8.1753	8.05235	8.18755	7.15795	7.1795	7.21995	7.0483	7.1333	7.1264	8.01885	8.0415	7.9799	7.98305	7.98725	7.9047	Homo sapiens	0.387084	0.0608002	0.064131	0.0831343	0.16347	0.0550826	0.771147	0.0663391		TN	TN	TN	TN
Q9H074	-0.485149	-0.55075	-0.649099	-0.6393	-0.87795	-0.72065	-1.02875	-1.2693	-1.44125	-1.4519	-1.3876	-1.3344	-0.78055	-0.674599	-0.756599	-0.736049	-0.57565	-0.717799	Homo sapiens	0.0952105	0.1843	0.308781	0.144867	0.368536	-0.06075	0.584318	0.0894725		TN	TN	TN	TN
Q9NX40	-1.25445	-1.12855	-0.9951	-1.1244	-1.05725	-1.26065	0.00605011	0.0381002	0.0749502	0.0475006	0.1406	0.101999	0.83215	0.852301	0.8458	0.742951	0.62515	0.764701	Homo sapiens	0.834263	0.0214005	0.16455	-0.0569998	0.0388605	0.132483	0.936141	0.0322945		TN	TN	TN	TN
Q02218	-0.88485	-0.82675	-0.9515	-0.9884	-0.82505	-1.05595	1.49145	1.5681	1.57255	1.337	1.4433	1.4623	-0.669451	-0.517	-0.8325	-0.636949	-0.615251	-0.674699	Homo sapiens	0.424702	0.0687675	0.0508526	0.129833	0.75734	-0.0306845	0.918595	0.0559721		TN	TN	TN	TN
Q9UQ80	6.50425	6.56435	6.4527	6.3753	6.47455	6.42645	6.15325	6.1572	6.19715	6.155	6.1099	6.1845	6.39655	6.4813	6.4706	6.41175	6.44175	6.4536	Homo sapiens	0.131355	0.0816666	0.494333	0.0194009	0.663772	0.0137822	0.602707	0.0382832		TN	TN	TN	TN
Q9UNZ2	0.84795	1.01875	1.0776	0.843999	0.770949	0.922049	1.84335	1.9646	1.98265	1.9386	1.8143	1.9288	-1.30425	-1.4056	-1.5142	-1.56895	-1.53175	-1.556	Homo sapiens	0.171173	0.135768	0.572925	0.0363	0.0792488	0.144217	0.884232	0.105428		TN	TN	TN	TN
Q9H1E3	0.82855	0.870151	0.8752	0.9434	0.68455	0.61145	-0.27055	-0.1734	-0.199149	-0.136101	-0.3382	-0.312302	-0.647949	-0.750599	-1.3388	-1.17235	-1.32205	-1.5154	Homo sapiens	0.334836	0.1115	0.530944	0.0478344	0.148044	0.42415	0.636155	0.194495		TN	TN	TN	TN
Q8WVJ2	-0.0619507	-0.27365	-0.341099	-0.487401	-0.42665	-0.29735	-0.10545	-0.0275011	0.00935078	0.0254993	-0.0776005	-0.00960159	-0.297251	-0.121899	-0.2293	-0.27395	-0.292451	-0.248799	Homo sapiens	0.152551	0.178234	0.673059	-0.0206324	0.350144	0.0555836	0.343977	0.0710617		TN	TN	TN	TN
Q14980	-0.48455	-0.62765	-0.5035	-0.8869	-0.70515	-0.71575	2.82185	2.8665	2.90435	2.7529	2.7816	2.8324	-0.103149	-0.328699	-0.2875	-0.27905	-0.504651	-0.1743	Homo sapiens	0.0356757	0.2307	0.0866392	0.0752665	0.54241	0.0795507	0.87142	0.128506		TN	TN	TN	TN
Q7Z3B4	-0.73265	-0.80325	-0.8318	-1.0172	-0.83305	-0.92135	0.579651	0.683499	0.77115	0.705799	0.704401	0.724899	NaN	NaN	NaN	NaN	NaN	NaN	Homo sapiens	0.0911584	0.134634	0.579155	-0.0335999	NaN	0	0.920365	0.0505169		TN	TN	NaN	TN
P37198	0.42495	0.218049	0.3036	0.186999	0.17035	0.19495	1.83745	1.9318	1.88785	1.8123	1.8812	1.8988	0.18655	-0.121	0.128	0.242051	0.17335	0.572501	Homo sapiens	0.0953956	0.131433	0.599605	0.0216001	0.16307	-0.264784	0.92599	-0.0372503		TN	TN	TN	TN
Q9NTK5	4.16205	4.16415	4.2141	4.1158	4.12495	4.15045	3.78105	3.799	3.87585	3.6871	3.7527	3.8317	3.43835	3.4584	3.3331	3.42725	3.41785	3.4006	Homo sapiens	0.0671344	0.0497001	0.293876	0.0614662	0.900399	-0.00528304	0.820507	0.0352944		TN	TN	TN	TN
O60313	-1.94735	-1.86485	-1.8871	-1.7157	-1.63355	-1.90745	2.04195	2.0147	2.23655	2.0137	2.1586	2.0984	NaN	NaN	NaN	NaN	NaN	NaN	Homo sapiens	0.156918	-0.147533	0.931124	0.00749969	NaN	0	0.956118	-0.0700165		TN	TN	NaN	TN
Q9NZT2	-2.19535	-1.97895	-2.1051	-2.2547	-2.39365	-1.86015	-0.67955	-0.7898	-0.50055	-1.1419	-0.853199	-0.8162	-3.23785	-3.6818	-3.6924	-3.62455	-3.82445	-3.6727	Homo sapiens	0.679445	0.0763671	0.102731	0.280467	0.352027	0.169883	0.767048	0.175572		TN	TN	TN	TN
Q96FW1	1.72695	1.75925	1.7218	1.6794	1.52035	1.56475	1.48865	1.6282	1.61295	1.4523	1.3497	1.478	0.291451	0.186401	0.1716	0.154351	0.0827494	0.1918	Homo sapiens	0.0388308	0.147833	0.0640982	0.149933	0.211398	0.0735172	0.715241	0.123761		TN	TN	TN	TN
P11177	-0.98035	-1.10345	-1.1193	-1.1611	-1.28295	-1.25135	0.736351	0.8068	0.93945	0.644899	0.8563	0.845299	-1.86915	-1.497	-1.7361	-1.77565	-1.75115	-1.6737	Homo sapiens	0.0453068	0.1641	0.643968	0.0453676	0.786586	0.0327501	0.883487	0.0807392		TN	TN	TN	TN
Q9BVL2	-0.11145	-0.32705	-0.1527	-0.251401	-0.58495	-0.348351	-1.18405	-1.2326	-1.25295	-1.5044	-1.4352	-1.542	-0.820549	-0.493	-0.7397	-0.675349	-1.05805	-0.4871	Homo sapiens	0.171963	0.197834	0.00192717	0.270667	0.78887	0.0557502	0.457731	0.17475		TN	TN	TN	TN
P10515	2.80295	2.83625	2.759	2.6764	2.75535	2.63925	3.05925	3.1181	3.12705	3.0591	3.0616	3.0623	2.69805	2.5764	2.5604	2.60385	2.60825	2.6602	Homo sapiens	0.0559719	0.109067	0.130099	0.0404669	0.803983	-0.0124839	0.65508	0.0456833		TN	TN	TN	TN
P11940	4.47965	4.49545	4.4358	4.4181	4.29975	4.34165	5.54265	5.5645	5.57805	5.5055	5.5209	5.5367	4.98185	5.0238	4.9676	4.95755	4.94315	4.9393	Homo sapiens	0.0397191	0.117134	0.0410376	0.0407009	0.0666881	0.0444161	0.774274	0.0674169		TN	TN	TN	TN
P11940;Q13310	3.34875	3.36645	3.3797	3.3383	3.25485	3.24605	NaN	NaN	NaN	NaN	NaN	NaN	NaN	NaN	NaN	NaN	NaN	NaN	Homo sapiens	0.0501458	0.0852334	NaN	0	NaN	0	0.0501458	0.0852334		TN	NaN	NaN	TN
Q13310	2.20655	2.10975	2.0485	1.9036	1.83655	1.99025	3.55145	3.5203	3.54065	3.5007	3.4571	3.5593	3.45105	3.6472	3.573	3.51545	3.63085	3.531	Homo sapiens	0.0298174	0.211467	0.363199	0.0317669	0.97765	-0.00201639	0.826637	0.0804058		TN	TN	TN	TN
O75459	-0.562151	-0.449849	-0.4972	-0.477	-0.561749	-0.547152	0.88835	1.0897	1.15935	1.0647	1.0807	1.0307	-1.63785	-1.3749	-1.559	-1.77645	-1.44815	-1.51	Homo sapiens	0.573467	0.0255671	0.883436	-0.0128994	0.691827	0.0542835	0.967369	0.022317		TN	TN	TN	TN
Q8NC51	4.35175	4.41705	4.3309	4.3572	4.26245	4.29855	5.24855	5.3307	5.45635	5.2721	5.2851	5.2823	4.70705	4.8144	4.6201	4.61155	4.70915	4.6908	Homo sapiens	0.185559	0.0605001	0.341109	0.0653661	0.533364	0.0433499	0.785282	0.0564054		TN	TN	TN	TN
Q13177	2.53135	2.61515	2.5639	2.497	2.56915	2.40335	3.39395	3.3959	3.41465	3.2834	3.2988	3.3601	2.29515	2.467	2.4665	2.41625	2.32205	2.2476	Homo sapiens	0.210102	0.0802997	0.022938	0.0874004	0.342408	0.0809177	0.709261	0.0828726		TN	TN	TN	TN
Q15365;Q15366;P57721	4.36645	4.31435	4.4254	4.4136	4.36025	4.28085	NaN	NaN	NaN	NaN	NaN	NaN	NaN	NaN	NaN	NaN	NaN	NaN	Homo sapiens	0.749419	0.0171665	NaN	0	NaN	0	0.749419	0.0171665		TN	NaN	NaN	TN
Q15365	5.13335	5.25185	5.1891	5.148	5.03055	5.12115	5.89395	5.8998	5.97775	5.8272	5.8093	5.8551	4.94885	4.9927	5.0152	4.94835	4.91665	4.9197	Homo sapiens	0.137137	0.0915333	0.0363004	0.0933005	0.0591888	0.0573505	0.690778	0.0807281		TN	TN	TN	TN
O14737	3.32305	3.31325	3.3097	3.2929	3.17655	3.22375	2.49065	2.3864	2.44175	2.392	2.45	2.3398	-0.0704498	0.258801	0.1866	0.120351	0.15795	0.1305	Homo sapiens	0.068435	0.084267	0.356146	0.0456664	0.916051	-0.0112836	0.953251	0.0395499		TN	TN	TN	TN
Q9BRP1	-0.92975	-0.99145	-1.0873	-0.860701	-0.94735	-0.892651	-0.81555	-1.0583	-0.898049	-1.2213	-1.1238	-1.3011	NaN	NaN	NaN	NaN	NaN	NaN	Homo sapiens	0.121591	-0.1026	0.0293868	0.291434	NaN	0	0.297096	0.0944171		TN	TN	NaN	TN
P54886	-0.0717506	-0.0868502	0.00180054	-0.1429	-0.17785	-0.19025	1.73465	1.783	1.82895	1.7118	1.6416	1.6624	-0.30415	-0.457899	-0.102299	-0.353549	-0.49915	-0.453401	Homo sapiens	0.018634	0.118066	0.0323613	0.110267	0.257398	0.147251	0.792042	0.125195		TN	TN	TN	TN
Q99497	5.41745	5.44115	5.3716	5.3257	5.23935	5.37945	5.21115	5.2379	5.27065	5.137	5.2141	5.2296	5.34975	5.3866	5.3308	5.31935	5.30475	5.2639	Homo sapiens	0.105164	0.0952336	0.23774	0.0463333	0.0625807	0.0597162	0.0808398	0.0670944		TN	TN	TN	TN
O75340	1.27985	1.16725	1.2612	0.8929	1.02245	1.01815	2.15845	2.2131	2.26855	2.133	2.1749	2.1181	0.12565	0.1495	0.241199	0.189551	0.16145	0.1113	Homo sapiens	0.00930545	0.258267	0.118812	0.0713673	0.690076	0.0180159	0.782577	0.115884		TN	TN	TN	TN
Q9GZP0	-5.55655	-5.06565	-5.7435	-5.2401	-5.65425	-5.49215	NaN	NaN	NaN	NaN	NaN	NaN	NaN	NaN	NaN	NaN	NaN	NaN	Homo sapiens	0.977906	0.00693353	NaN	0	NaN	0	0.977906	0.00693353		TN	NaN	NaN	TN
O00151	2.32215	2.25415	2.1936	2.2872	2.13165	2.11315	3.87135	3.9762	3.92935	3.8249	3.8343	3.7915	1.77745	2.0088	1.8024	1.54725	1.75155	1.4455	Homo sapiens	0.2991	0.0792996	0.0300433	0.108733	0.0723851	0.281451	0.73907	0.156494		TN	TN	TN	TN
Q96HC4	0.37615	0.47215	0.3365	0.4336	0.22445	0.28335	2.99375	3.0223	3.05425	2.9308	2.8784	2.9758	2.18685	2.4319	2.1743	2.18755	2.36805	2.246	Homo sapiens	0.335366	0.0811332	0.0454342	0.0950998	0.978477	-0.0028499	0.918338	0.0577944		TN	TN	TN	TN
Q15154	-1.31615	-1.27355	-1.1535	-1.1136	-1.39535	-1.14735	1.87425	1.737	1.98905	1.9682	1.949	1.8827	-2.22255	-2.3369	-2.3565	-2.44655	-2.42135	-2.3875	Homo sapiens	0.789114	-0.0289666	0.438061	-0.0665328	0.0662785	0.11315	0.994879	0.00588353		TN	TN	TN	TN
Q15121	-1.11195	-1.34475	-1.2514	-1.4513	-1.59175	-1.27715	0.286251	0.236899	0.221749	0.2313	0.174801	0.127499	-1.94425	-1.578	-1.8202	-2.01655	-1.82675	-1.8758	Homo sapiens	0.146309	0.204034	0.120294	0.0704333	0.360398	0.12555	0.766013	0.133339		TN	TN	TN	TN
Q9BRX2	-1.60965	-1.50035	-1.3648	-1.4955	-1.40765	-1.53215	-0.63035	-0.5988	-0.61365	-0.5648	-0.5569	-0.455301	-2.23735	-2.495	-2.4398	-2.57165	-2.26315	-2.4213	Homo sapiens	0.877066	-0.0131661	0.0717469	-0.0885995	0.82507	0.027983	0.94881	-0.0245942		TN	TN	TN	TN
O60925	-2.95095	-3.06245	-3.2547	-3.3662	-3.23775	-3.18265	1.62505	1.6683	1.69505	1.5651	1.4969	1.6081	0.803551	0.870001	0.757401	0.742751	1.01245	0.762801	Homo sapiens	0.172043	0.172834	0.0501765	0.1061	0.769915	-0.0290168	0.937677	0.0833057		TN	TN	TN	TN
Q9UHV9	1.25235	1.19935	0.927	1.1527	1.09535	0.97905	2.51445	2.4786	2.65785	2.5444	2.4691	2.4783	2.98895	3.1373	3.0571	3.03355	3.00245	3.0936	Homo sapiens	0.677854	0.0505336	0.424386	0.0530332	0.740829	0.0179167	0.923282	0.0404945		TN	TN	TN	TN
P00558	6.49615	6.46285	6.4646	6.4054	6.39955	6.36855	6.51305	6.5591	6.63625	6.4906	6.5888	6.5733	5.99895	5.9803	5.9866	5.91925	5.90865	5.8779	Homo sapiens	0.00610452	0.0833661	0.713692	0.0185668	0.00307075	0.0866823	0.644193	0.0628717		TN	TN	TN	TN
P32322	-0.0185509	-0.0425501	-0.216799	-0.1941	-0.25265	-0.234451	2.10405	2.297	2.29845	2.1737	2.1626	2.2678	0.38065	0.3757	0.409901	0.29165	0.387549	0.3429	Homo sapiens	0.106749	0.134434	0.684289	0.0318	0.180885	0.0480502	0.890537	0.0714281		TN	TN	TN	TN
P32322;Q96C36	1.70025	1.79825	1.9382	1.7553	1.73805	1.68385	NaN	NaN	NaN	NaN	NaN	NaN	NaN	NaN	NaN	NaN	NaN	NaN	Homo sapiens	0.297733	0.0865005	NaN	0	NaN	0	0.297733	0.0865005		TN	NaN	NaN	TN
Q96GU1	2.84705	2.86175	2.8651	2.8381	2.75865	2.79785	2.95665	2.9977	3.10595	2.9091	2.9289	2.9983	1.95565	1.9286	1.8771	1.86355	1.88975	1.8538	Homo sapiens	0.0644632	0.0597671	0.225097	0.0746676	0.113118	0.0514161	0.800408	0.0619503		TN	TN	TN	TN
P09874	3.89855	3.92125	3.8812	3.7043	3.84105	3.77035	4.48665	4.5589	4.61185	4.5036	4.4867	4.5289	3.41395	3.4065	3.3832	3.35745	3.35365	3.2995	Homo sapiens	0.0354927	0.128434	0.295383	0.0460676	0.0368747	0.0643492	0.74352	0.079617		TN	TN	TN	TN
Q15366	5.24415	5.23255	5.2923	5.1814	5.21615	5.13515	4.81665	4.8858	4.88565	4.7854	4.8113	4.8086	4.10885	4.0968	4.0462	3.80515	4.03385	3.9795	Homo sapiens	0.0571197	0.0787681	0.0673157	0.0609334	0.11384	0.14445	0.712578	0.094717		TN	TN	TN	TN
Q15366;P57721	3.15015	3.36765	3.2911	3.2558	3.12915	3.31125	NaN	NaN	NaN	NaN	NaN	NaN	NaN	NaN	NaN	NaN	NaN	NaN	Homo sapiens	0.675851	0.0375675	NaN	0	NaN	0	0.675851	0.0375675		TN	NaN	NaN	TN
P12004	4.03365	3.95135	4.0757	3.8749	3.96235	3.86965	4.83165	4.849	4.83315	4.7607	4.754	4.8355	4.63375	4.5719	4.5431	4.54695	4.48705	4.4515	Homo sapiens	0.0672495	0.117934	0.110677	0.0545336	0.0854752	0.0877504	0.633142	0.0867392		TN	TN	TN	TN
Q8WW12	1.69435	1.70825	1.6662	1.5649	1.55595	1.61875	1.81555	1.845	1.90905	1.8636	1.752	1.8479	0.614851	0.524801	0.6661	0.624551	0.618249	0.569501	Homo sapiens	0.00908694	0.109733	0.471036	0.0353673	0.963483	-0.00218296	0.862869	0.0476392		TN	TN	TN	TN
O00541	0.752449	0.63255	0.6996	0.707999	0.733451	0.668749	1.45335	1.6865	1.60845	1.6526	1.5732	1.5086	0.74235	0.842901	0.7124	0.509851	0.78065	0.6867	Homo sapiens	0.839407	-0.00853316	0.956682	0.00463422	0.294663	0.106817	0.872127	0.034306		TN	TN	TN	TN
Q9NQP4	-1.24975	-1.35655	-1.5221	-1.2811	-1.38815	-1.45365	0.0136509	-0.0852003	0.132051	-0.228399	-0.0457001	-0.1651	-2.20755	-2.4863	-2.4257	-2.48475	-2.58945	-2.5793	Homo sapiens	0.985352	-0.00183296	0.113754	0.166567	0.12205	0.177983	0.819648	0.114239		TN	TN	TN	TN
P18669	4.49495	4.38535	4.3746	4.3539	4.30835	4.25595	4.62365	4.6372	4.70035	4.6775	4.5999	4.672	3.89635	3.9535	3.9785	3.88495	3.88005	3.8932	Homo sapiens	0.0784428	0.112233	0.914467	0.00393422	0.0825449	0.0567172	0.711687	0.0576282		TN	TN	TN	TN
Q96HS1	1.44405	1.43855	1.4899	1.3764	1.29745	1.42665	0.94215	1.0587	1.21045	1.0826	1.0095	1.2425	0.769449	0.6546	0.6294	0.725751	0.74735	0.5405	Homo sapiens	0.0913413	0.0906674	0.712254	-0.0410995	0.873893	0.0132831	0.894807	0.0209503		TN	TN	TN	TN
Q9Y3B8	1.04035	1.24275	1.2335	0.9511	1.21015	1.06815	1.71905	1.8177	1.78765	1.7947	1.8326	1.8481	0.46385	0.609501	0.472801	0.433551	0.50225	0.5449	Homo sapiens	0.391815	0.0957327	0.204356	-0.050333	0.722343	0.0218172	0.93421	0.0224056		TN	TN	TN	TN
Q5VVQ6	-1.46475	-1.47545	-1.2715	-1.725	-1.43055	-1.67795	-0.37455	-0.3124	-0.129251	-0.3328	-0.667	-0.2959	NaN	NaN	NaN	NaN	NaN	NaN	Homo sapiens	0.140106	0.207267	0.314609	0.159833	NaN	0	0.634328	0.18355		TN	TN	NaN	TN
Q8N6M0	-1.91095	-2.28055	-1.9264	-2.2446	-2.19005	-2.30875	0.471951	0.505099	0.49825	0.3584	0.365601	0.275599	-0.49695	-0.688799	-0.6724	-0.911849	-0.75785	-0.814401	Homo sapiens	0.171943	0.208501	0.00659152	0.158567	0.0518279	0.20865	0.719316	0.191906		TN	TN	TN	TN
O95747	1.56085	1.56445	1.5608	1.5712	1.47395	1.51895	1.42295	1.4322	1.52375	1.4451	1.3948	1.4463	1.18755	1.3428	1.2236	1.32765	1.25685	1.2476	Homo sapiens	0.221735	0.0406669	0.443399	0.030901	0.650549	-0.0260502	0.807876	0.0151725		TN	TN	TN	TN
Q86YP4	-2.58265	-2.11465	-2.1959	-2.5025	-2.38515	-1.98925	1.44175	1.3748	1.41835	1.3822	1.4714	1.5093	-0.379049	-0.4702	-0.163599	-0.312949	-0.26135	-0.2459	Homo sapiens	0.980784	-0.00543308	0.371965	-0.0426661	0.528417	-0.0642163	0.961553	-0.0374385		TN	TN	TN	TN
Q86U42	1.83455	1.86095	1.9108	1.7593	1.89425	1.86395	2.79905	2.7702	2.82765	2.8273	2.6608	2.7607	0.677851	0.7024	0.6658	0.66335	0.55215	0.6279	Homo sapiens	0.559757	0.0296011	0.389103	0.0493666	0.121985	0.0675503	0.912177	0.0488394		TN	TN	TN	TN
P07237	3.47105	3.53265	3.4922	3.3803	3.36945	3.33165	4.16915	4.1854	4.27245	4.1708	4.1589	4.2432	3.55585	3.4664	3.5739	3.56585	3.36575	3.5038	Homo sapiens	0.00406782	0.138167	0.686312	0.018034	0.473779	0.0535835	0.695493	0.0699281		TN	TN	TN	TN
P30101	5.14195	5.11855	5.1368	5.0768	5.06215	5.02345	4.78315	4.7924	4.89745	4.7566	4.7788	4.7661	4.68205	4.7687	4.7662	4.71215	4.66155	4.7364	Homo sapiens	0.0108779	0.0783008	0.199324	0.0571664	0.378661	0.0356175	0.496853	0.0570282		TN	TN	TN	TN
P13667	3.10515	2.92285	2.9496	2.9514	2.95985	2.85265	3.54665	3.5792	3.63685	3.5082	3.4763	3.568	2.97695	2.917	2.9194	2.98035	2.94585	2.9788	Homo sapiens	0.344035	0.0712341	0.136275	0.0700671	0.247753	-0.0305503	0.799857	0.0369169		TN	TN	TN	TN
Q9BY77	-2.90375	-3.13725	-2.9878	-2.9536	-2.87985	-3.14225	0.119051	0.205199	0.10205	0.0557995	0.094101	0.105299	-0.572849	-0.9748	-0.532799	-0.566749	-1.06245	-0.9113	Homo sapiens	0.872836	-0.0176999	0.181185	0.0570335	0.493147	0.15335	0.923552	0.0642278		TN	TN	TN	TN
Q99471	2.44895	2.39835	2.3978	2.3734	2.38485	2.40315	2.42115	2.5267	2.44695	2.4391	2.4202	2.4312	1.49205	1.5637	1.6837	1.62805	1.46015	1.3704	Homo sapiens	0.216759	0.0279004	0.341532	0.0347665	0.375448	0.0936162	0.809406	0.0520944		TN	TN	TN	TN
P22059	-0.61005	-0.513749	-0.5068	-0.6834	-0.563451	-0.626551	1.04295	0.972499	1.00785	0.934099	0.8659	0.963299	-2.80935	-3.0751	-2.8202	-1.66895	-2.50665	-2.7951	Homo sapiens	0.167496	0.0809342	0.0700793	0.0866667	0.172768	-0.577983	0.856341	-0.136794		TN	TN	TN	TN
Q6IN85	-3.38375	-3.52595	-3.6921	-3.1749	-3.54885	-3.69975	-2.38255	-2.7776	-2.60355	-2.8961	-3.0639	-2.5683	-3.14855	-3.1666	-3.1887	-3.21265	-3.14025	-2.7839	Homo sapiens	0.75739	-0.059433	0.240485	0.254868	0.409722	-0.12235	0.897507	0.0243616		TN	TN	TN	TN
Q96C36	0.46785	0.54915	0.3587	0.308101	0.274751	0.32375	1.82405	1.9626	1.89295	1.8704	1.8709	1.8665	-1.44735	-1.7671	-1.8713	-1.82315	-2.12025	-2.325	Homo sapiens	0.0518194	0.156366	0.58201	0.0239347	0.11146	0.394217	0.808899	0.191506		TN	TN	TN	TN
Q15102	2.81155	2.76035	2.9363	2.7728	2.81035	2.77535	2.85725	2.9622	2.97075	2.8345	2.8429	2.8533	2.46175	2.5837	2.567	2.54815	2.50955	2.5358	Homo sapiens	0.404852	0.049901	0.0789867	0.0865002	0.881682	0.00631682	0.557056	0.0475727		TN	TN	TN	TN
Q15645	-4.02285	-1.45315	-1.4529	-1.6336	-1.57715	-1.55895	0.318251	0.2858	0.54695	0.197701	0.228901	0.477798	-2.44915	-2.5898	-2.9973	-2.78985	-2.56465	-2.5503	Homo sapiens	0.448222	-0.719733	0.533755	0.0822004	0.821347	-0.0438166	0.747975	-0.227116		TN	TN	TN	TN
Q9BUL8	0.94845	1.00275	0.930601	1.0709	0.99035	1.10315	1.22685	1.2873	1.39075	1.1492	1.24	1.0705	-0.00185013	0.192701	-0.0222988	-0.129849	-0.121951	-0.00800037	Homo sapiens	0.0778261	-0.0941992	0.0960942	0.1484	0.145053	0.142784	0.813732	0.0656617		TN	TN	TN	TN
Q8WUM4	4.12655	4.12365	4.0968	3.9723	4.04615	4.03335	4.77445	4.8023	4.83865	4.746	4.7455	4.7664	4.46495	4.7288	4.5582	4.43395	4.41465	4.4584	Homo sapiens	0.0162929	0.0984004	0.0570587	0.0525004	0.131039	0.148317	0.513334	0.0997393		TN	TN	TN	TN
Q9H2J4	-0.272949	-0.26105	-0.400999	-0.556701	-0.40385	-0.57995	0.348351	0.411201	0.413449	0.273399	0.3736	0.303299	-0.16205	-0.260199	0.323299	-0.486449	-0.196549	-0.1323	Homo sapiens	0.0469616	0.201834	0.112207	0.074234	0.320457	0.238783	0.335439	0.171617		TN	TN	TN	TN
Q15084	2.68315	2.70675	2.7301	2.7053	2.62485	2.69715	2.81435	2.8922	2.85375	2.8403	2.8545	2.8308	2.42535	2.535	2.3706	2.37585	2.37735	2.3924	Homo sapiens	0.345757	0.0309	0.648436	0.0115668	0.272697	0.0617838	0.709996	0.0347502		TN	TN	TN	TN
Q9BVG4	-1.15765	-1.43905	-0.9993	-1.4446	-1.15945	-1.27905	-1.72195	-1.2415	-1.22175	-1.2428	-1.5418	-1.4998	NaN	NaN	NaN	NaN	NaN	NaN	Homo sapiens	0.565255	0.0957003	0.869175	0.0330671	NaN	0	0.605699	0.0643837		TN	TN	NaN	TN
O00764	-1.96025	-2.12935	-2.3347	-1.9385	-1.81895	-2.04095	1.33565	1.4878	1.25175	1.2955	1.1628	1.2319	0.240049	0.3491	0.304901	0.0826502	0.32655	0.3408	Homo sapiens	0.172677	-0.208633	0.179598	0.128333	0.620295	0.0480165	0.987917	-0.0107609		TN	TN	TN	TN
Q9UBV8	0.553551	0.507951	0.6985	0.415299	0.518651	0.443249	0.143749	0.224799	0.30985	0.3127	-0.0674	0.105999	-0.621849	-0.172699	-0.624199	-0.65595	0.23095	-0.4451	Homo sapiens	0.122014	0.127601	0.414507	0.109033	0.583142	-0.182883	0.933956	0.017917		TN	TN	TN	TN
P08670	6.24245	6.30785	6.3175	6.1778	6.23795	6.24405	6.45295	6.4744	6.46035	6.4147	6.4234	6.4329	6.20215	6.1906	6.1515	6.13255	6.11965	6.1211	Homo sapiens	0.0937248	0.0693343	0.00899886	0.0389004	0.0228968	0.0569836	0.380781	0.0550728		TN	TN	TN	TN
O15212	1.76265	1.73035	1.8786	1.8264	1.68325	1.58415	2.14705	2.4246	2.33645	2.1918	2.3124	2.2419	2.84545	2.7484	2.5957	2.61745	2.71915	2.668	Homo sapiens	0.329557	0.0926008	0.57693	0.0540002	0.475604	0.0616503	0.732788	0.0694171		TN	TN	TN	TN
P61758	2.73685	2.53515	2.609	2.593	2.52125	2.41455	2.52025	2.5037	2.44035	2.5191	2.3307	2.3767	1.56705	1.2247	1.4025	1.33205	0.99455	1.0679	Homo sapiens	0.208997	0.117401	0.268349	0.0792669	0.134491	0.266583	0.612694	0.154417		TN	TN	TN	TN
Q01813	2.38305	2.33455	2.2467	2.3207	2.26465	2.30285	2.53455	2.5778	2.65605	2.4586	2.5609	2.5886	1.34835	1.1745	0.955601	1.11475	1.17535	1.0487	Homo sapiens	0.588549	0.0253674	0.371779	0.0534344	0.716423	0.0465511	0.895534	0.0417843		TN	TN	TN	TN
P53350	-1.27375	-0.97525	-0.978	-1.1345	-1.14675	-1.14745	-0.45295	-0.3667	-0.423551	-0.287701	-0.4002	-0.4818	-1.25525	-1.3347	-1.4569	-1.92755	-1.53485	-1.6384	Homo sapiens	0.534848	0.0672334	0.711584	-0.0244999	0.0555111	0.351317	0.592532	0.13135		TN	TN	TN	TN
P30086	4.18135	4.11075	4.0868	4.0014	4.01345	4.06005	4.75175	4.8504	4.85655	4.7376	4.7768	4.7636	3.83815	3.7731	3.8736	3.77945	3.81125	3.7711	Homo sapiens	0.0391305	0.101334	0.168261	0.0602334	0.26751	0.0410166	0.749585	0.067528		TN	TN	TN	TN
Q9H7Z7	0.22275	0.0675497	-0.0601997	0.283799	0.0350504	-0.0755501	0.532949	0.5321	0.586051	0.3666	0.375401	0.397299	-0.83045	-0.734098	-1.0994	-0.724149	-0.86135	-0.908	Homo sapiens	0.975398	-0.00439994	0.00104496	0.1706	0.666761	-0.0568164	0.899484	0.0364613		TN	TN	TN	TN
Q96G03	0.817551	0.901349	0.9016	0.7919	0.83735	0.717749	1.72005	1.8227	1.80845	1.7036	1.7426	1.7889	-1.01505	-0.830299	-1.0063	-1.35605	-1.07285	-0.9948	Homo sapiens	0.110965	0.0911671	0.393183	0.0387007	0.202307	0.190684	0.857552	0.106851		TN	TN	TN	TN
A6NDG6	0.0897503	-0.0156507	0.1462	-0.143901	0.10645	-0.191351	0.319151	0.0493994	0.37205	0.2586	0.3002	0.364698	NaN	NaN	NaN	NaN	NaN	NaN	Homo sapiens	0.222868	0.1497	0.591159	-0.0609659	NaN	0	0.707714	0.0443673		TN	TN	NaN	TN
P35232	4.49025	4.53805	4.5448	4.4467	4.45065	4.48155	4.76125	4.8524	4.84145	4.7302	4.7258	4.7824	4.55725	4.7036	4.6688	4.68115	4.64805	4.6183	Homo sapiens	0.0337562	0.0647332	0.100826	0.0722338	0.906803	-0.00594997	0.495111	0.0436723		TN	TN	TN	TN
Q8IWS0	-2.02475	-2.10925	-2.0222	-1.8428	-2.33805	-2.03345	0.84495	0.973001	1.01655	0.873899	0.889	0.861099	-0.00255013	0.1353	-0.1129	-0.16575	0.17065	-0.00489902	Homo sapiens	0.901564	0.0193672	0.249505	0.0701675	0.958945	0.00661627	0.959696	0.0320503		TN	TN	TN	TN
Q9NRX4	-2.43805	-2.30205	-2.4472	-2.3801	-2.66475	-2.52765	-0.13245	-0.251599	-0.0129499	-0.1709	-0.2194	-0.0881004	NaN	NaN	NaN	NaN	NaN	NaN	Homo sapiens	0.24641	0.1284	0.748049	0.0271339	NaN	0	0.917719	0.0777672		TN	TN	NaN	TN
P62140	-0.67235	-0.66995	-0.521299	-0.6771	-0.81375	-0.51775	0.565149	0.5747	0.426749	0.373899	0.4473	0.2981	NaN	NaN	NaN	NaN	NaN	NaN	Homo sapiens	0.651113	0.0483338	0.0813927	0.1491	NaN	0	0.783668	0.0987169		TN	TN	NaN	TN
P62140;P62136;P36873	2.98255	2.97145	3.0964	2.8547	2.88155	2.89625	NaN	NaN	NaN	NaN	NaN	NaN	NaN	NaN	NaN	NaN	NaN	NaN	Homo sapiens	0.0289098	0.1393	NaN	0	NaN	0	0.0289098	0.1393		TN	NaN	NaN	TN
P40855	-0.540051	-0.73265	-0.583	-1.1849	-0.66015	-1.16245	-0.329451	-0.3975	-0.40725	-0.519199	-0.233	-0.5375	-3.18575	-3.2525	-3.068	-3.14265	-3.21495	-3.1807	Homo sapiens	0.101169	0.383933	0.636743	0.0518328	0.862428	0.010684	0.811946	0.148817		TN	TN	TN	TN
Q99623	3.24405	3.24585	3.2943	3.1612	3.20865	3.17335	4.31725	4.4059	4.43105	4.3641	4.3264	4.3316	3.98915	4.0102	3.9986	4.07215	3.89985	3.8746	Homo sapiens	0.0209775	0.0803334	0.293839	0.0440337	0.463938	0.0504503	0.809658	0.0582725		TN	TN	TN	TN
Q13492	1.08015	1.25985	1.1314	0.844899	0.97305	0.95875	3.29805	3.2459	3.21915	3.1814	3.0901	3.1676	2.58505	2.4923	2.5091	2.52535	2.46085	2.4702	Homo sapiens	0.0260103	0.231568	0.0421411	0.108	0.282225	0.0433493	0.780838	0.127639		TN	TN	TN	TN
P22061	3.87585	3.85325	3.8656	3.7022	3.79595	3.74305	4.28215	4.3041	4.33285	4.2299	4.2507	4.2701	3.81055	3.6624	3.6337	3.65015	3.67435	3.6395	Homo sapiens	0.0134629	0.117834	0.0399604	0.0561333	0.441832	0.0475499	0.579678	0.073839		TN	TN	TN	TN
Q9Y237	-0.236349	-0.20745	-0.283899	-0.306901	-0.34925	-0.39275	1.07735	1.2462	1.18365	1.0318	1.0231	1.1346	NaN	NaN	NaN	NaN	NaN	NaN	Homo sapiens	0.0325173	0.107067	0.157129	0.1059	NaN	0	0.816787	0.106484		TN	TN	NaN	TN
P13796	5.00915	4.95075	5.021	4.9064	4.87565	4.89275	4.68375	4.716	4.78455	4.7076	4.6805	4.7224	4.55405	4.5488	4.5089	4.49545	4.43655	4.5171	Homo sapiens	0.0121722	0.102033	0.48685	0.024601	0.124635	0.0542173	0.511497	0.0602839		TN	TN	TN	TN
Q9NRX1	-2.37365	-2.63995	-2.7334	-2.5608	-2.73345	-2.60525	-0.0697498	-0.0955	-0.0787497	-0.0995007	-0.0293007	-0.108601	NaN	NaN	NaN	NaN	NaN	NaN	Homo sapiens	0.692576	0.050834	0.937058	-0.00219917	NaN	0	0.976384	0.0243174		TN	TN	NaN	TN
Q8TBX8	-1.81535	-1.61675	-1.6829	-1.9923	-1.94475	-1.97735	-1.76955	-1.9074	-1.76175	-1.7503	-1.9307	-1.7822	-2.46765	-2.6579	-2.8606	-2.70755	-2.87095	-3.2068	Homo sapiens	0.0113566	0.266467	0.916301	0.00816663	0.224662	0.266383	0.459378	0.180339		TN	TN	TN	TN
Q13526	0.131849	-0.191649	-0.00370026	0.0194998	-0.0917501	-0.0933514	0.162651	0.3133	0.320849	0.17	0.0879002	0.0523987	-1.30685	-0.969099	-2.8649	-3.13385	-1.65645	-1.7925	Homo sapiens	0.752981	0.0340338	0.0595612	0.162167	0.556689	0.48065	0.67587	0.225617		TN	TN	TN	TN
P55036	2.37405	2.35345	2.3726	2.2728	2.33275	2.34775	2.47185	2.4707	2.62275	2.486	2.5006	2.4278	1.92405	2.0923	1.9901	2.02925	2.14685	2.0281	Homo sapiens	0.109361	0.048934	0.413509	0.0503	0.3533	-0.0659164	0.913012	0.0111059		TN	TN	TN	TN
Q9GZP4	1.08455	1.25865	1.0244	1.1675	0.84485	1.05595	1.49185	1.5175	1.64935	1.5467	1.5191	1.5786	0.414249	0.667	0.632601	0.726451	0.64235	0.567201	Homo sapiens	0.444845	0.0997674	0.931017	0.00476646	0.463906	-0.0740506	0.9598	0.0101611		TN	TN	TN	TN
Q9Y263	-2.45155	-3.06145	-2.5836	-2.9862	-3.24045	-3.48245	0.100151	0.1398	0.28095	0.00349998	0.167601	0.1994	-4.92385	-4.8855	-5.036	-5.22745	-5.16905	-5.1653	Homo sapiens	0.0833851	0.5375	0.573178	0.0501334	0.00845461	0.238817	0.801043	0.275483		TN	TN	TN	TN
Q9Y244	0.477551	0.64325	0.5867	0.5736	0.35205	0.44565	1.63765	1.6234	1.56025	1.531	1.4857	1.5389	-1.62995	-1.4961	-1.6966	-1.74735	-1.50995	-1.6659	Homo sapiens	0.23652	0.112067	0.037834	0.0885671	0.731992	0.0335169	0.907906	0.0780504		TN	TN	TN	TN
Q15149	1.33705	1.55755	1.4912	1.5674	1.20465	1.32445	3.43715	3.4805	3.44365	3.4768	3.4798	3.4231	1.63965	1.8918	1.4458	1.31195	1.33815	1.3793	Homo sapiens	0.483837	0.0964333	0.801574	-0.00613213	0.072816	0.315951	0.779558	0.135417		TN	TN	TN	TN
P00491	4.43365	4.41525	4.4187	4.3257	4.35345	4.41165	4.31275	4.3393	4.37015	4.2433	4.2585	4.344	4.32285	4.4102	4.3295	4.23555	4.31915	4.3202	Homo sapiens	0.0856051	0.0589336	0.172614	0.0588004	0.190084	0.0625493	0.0279701	0.0600944		TN	TN	TN	TN
Q9H307	2.32165	2.24945	2.2931	2.1714	2.14415	2.10565	2.68245	2.6972	2.71105	2.7063	2.6412	2.6804	1.90235	1.7687	1.7595	1.64955	1.65225	1.6631	Homo sapiens	0.00648857	0.147667	0.367977	0.0209332	0.0285903	0.155217	0.589509	0.107939		TN	TN	TN	TN
O60664	2.84225	2.82255	2.8627	2.7931	2.76375	2.74615	3.01075	3.0204	3.06715	3.011	2.9001	3.0243	2.22345	2.2643	2.1895	2.22585	2.14945	2.1898	Homo sapiens	0.0140179	0.0748339	0.275747	0.0542997	0.292882	0.0373844	0.748861	0.055506		TN	TN	TN	TN
P48739	-1.32865	-1.52485	-1.419	-1.1694	-1.25885	-1.27955	0.763849	0.711801	0.762851	0.787899	0.7596	0.8006	NaN	NaN	NaN	NaN	NaN	NaN	Homo sapiens	0.0463153	-0.188233	0.157331	-0.0365327	NaN	0	0.868874	-0.112383		TN	TN	NaN	TN
Q9Y446	-0.68515	-0.80025	-0.710899	-0.7396	-0.556849	-0.871651	0.715651	0.702399	0.50685	0.6752	0.8804	0.701799	-3.06305	-2.718	-2.8425	-3.14535	-3.05325	-2.8747	Homo sapiens	0.927984	-0.00939973	0.30063	-0.110833	0.307868	0.149917	0.989673	0.0098949		TN	TN	TN	TN
Q8IV08	-1.12415	-1.29815	-1.1353	-1.3722	-1.43415	-1.26525	-2.98885	-2.8802	-2.74585	-3.2203	-3.1402	-2.8689	-1.56845	-1.5303	-1.88	-1.63625	-1.65745	-1.7361	Homo sapiens	0.0838196	0.171333	0.183308	0.204833	0.889376	0.017017	0.726552	0.131061		TN	TN	TN	TN
Q96A00	-2.80035	-2.91375	-2.971	-3.1391	-3.05775	-2.54285	-1.47285	-1.0933	-1.37115	-1.3523	-1.047	-1.5686	NaN	NaN	NaN	NaN	NaN	NaN	Homo sapiens	0.929511	0.0182002	0.959568	0.0102005	NaN	0	0.97859	0.0142004		TN	TN	NaN	TN
Q96C90	-0.163549	0.0794497	0.0419006	-0.184501	0.0757494	-0.20965	0.918251	0.655601	NaN	0.6357	0.7236	0.734699	NaN	NaN	NaN	NaN	NaN	NaN	Homo sapiens	0.480355	0.0920674	0.462728	0.0889258	NaN	0	0.97073	0.0103974		TN	TN	NaN	TN
Q06830	6.60715	6.63395	6.6675	6.4529	6.53215	6.51375	7.09895	7.1061	7.15805	7.1033	7.0595	7.0994	6.21695	6.3437	6.3116	6.29405	6.28035	6.279	Homo sapiens	0.00995981	0.1366	0.222305	0.0336336	0.877788	0.00628376	0.734792	0.0588392		TN	TN	TN	TN
Q06830;P32119	4.82615	4.89435	4.8581	4.8816	4.76805	4.78125	NaN	NaN	NaN	NaN	NaN	NaN	0.94105	1.1926	1.1681	1.12275	1.02545	1.1358	Homo sapiens	0.295141	0.0492334	NaN	0	0.949233	0.00591628	0.981857	0.0275749		TN	NaN	TN	TN
Q06830;Q13162	1.01805	3.73685	1.9139	-0.2273	1.70075	1.88455	NaN	NaN	NaN	NaN	NaN	NaN	NaN	NaN	NaN	NaN	NaN	NaN	Homo sapiens	0.351281	1.1036	NaN	0	NaN	0	0.351281	1.1036		TN	NaN	NaN	TN
O43172	1.33575	1.12805	1.3184	0.963901	1.05655	1.11095	2.25365	2.242	2.30595	2.1505	2.167	2.1459	0.18605	-0.2122	0.2948	0.17665	-0.58155	-0.0731001	Homo sapiens	0.0519112	0.216934	0.00550313	0.112734	0.410593	0.248883	0.684556	0.19285		TN	TN	TN	TN
O43395	-1.46885	-1.17995	-1.4537	-1.3995	-1.49345	-1.36375	NaN	NaN	-0.191751	NaN	NaN	NaN	NaN	NaN	NaN	NaN	NaN	NaN	Homo sapiens	0.639313	0.0514002	1	NaN	NaN	0	0.379052	0.345338		TN	TN	NaN	TN
P67775	-0.143551	-0.11185	-0.124399	-0.298301	-0.324149	-0.159151	NaN	NaN	NaN	NaN	NaN	NaN	NaN	NaN	NaN	NaN	NaN	NaN	Homo sapiens	0.0618034	0.133934	NaN	0	NaN	0	0.0618034	0.133934		TN	NaN	NaN	TN
P67775;P62714	0.51185	0.54695	0.623899	0.457099	0.521451	0.38995	3.44045	3.4228	3.49385	3.3559	3.3447	3.3806	NaN	NaN	NaN	NaN	NaN	NaN	Homo sapiens	0.106061	0.104733	0.0181991	0.0919666	NaN	0	0.916685	0.09835		TN	TN	NaN	TN
Q08752	0.617649	0.71345	0.422901	0.3049	0.26835	0.49165	2.43645	2.3204	2.31455	2.3394	2.3418	2.3406	1.25535	1.2792	1.3522	1.14265	1.20375	1.2972	Homo sapiens	0.104931	0.2297	0.698455	0.0165335	0.204742	0.0810506	0.782021	0.109095		TN	TN	TN	TN
Q9UNP9	0.0796509	0.402551	0.00830078	0.288499	-0.10605	0.16185	1.25755	1.2225	1.33345	1.1527	1.2098	1.2635	-0.35845	-0.369799	0.00650024	-0.41945	-0.31445	-0.3275	Homo sapiens	0.786215	0.0487343	0.243901	0.0624994	0.426137	0.113217	0.823209	0.074817		TN	TN	TN	TN
P53041	-1.07975	-1.51255	-1.9676	-2.5814	-1.78305	-1.88725	0.548349	0.568601	0.581151	0.405001	0.4797	0.494099	-0.79105	-0.689699	-0.790699	-0.97055	-0.83295	-0.725499	Homo sapiens	0.190766	0.563933	0.021918	0.106434	0.335716	0.0858501	0.613124	0.252072		TN	TN	TN	TN
Q8WWY3	-1.53605	-1.86985	-2.3842	-2.1539	-2.16915	-2.19095	1.86465	1.8879	1.89015	1.6046	1.7124	1.666	0.0999508	-0.0898991	-0.0594006	0.325351	-0.0674505	0.2643	Homo sapiens	0.383777	0.2413	0.00242291	0.219901	0.232416	-0.190516	0.910222	0.0902282		TN	TN	TN	TN
O14818	4.63975	4.64775	4.6157	4.4525	4.55845	4.50335	4.32135	4.4198	4.42995	4.318	4.3039	4.3544	4.00065	4.0262	4.0266	3.93675	3.92765	3.86	Homo sapiens	0.0155811	0.129633	0.160606	0.0649338	0.0129496	0.109684	0.435889	0.101417		TN	TN	TN	TN
Q9NVS9	-2.64055	-2.43525	-2.7678	-2.7119	-2.43725	-2.89815	0.410151	0.3483	0.47125	0.2166	0.223101	0.326698	-2.21485	-1.9685	-2.5453	-2.30545	-2.44735	-2.6999	Homo sapiens	0.702193	0.0679003	0.0373204	0.154434	0.300321	0.24135	0.822106	0.154561		TN	TN	TN	TN
P24666	0.56175	0.80935	0.5954	0.414399	0.396649	0.68095	1.99015	2.0955	2.18845	1.8671	1.9822	2.0144	0.67535	0.4538	0.5786	0.48335	0.424951	0.288199	Homo sapiens	0.258827	0.158167	0.132877	0.136801	0.119682	0.170417	0.668459	0.155128		TN	TN	TN	TN
P30405	0.700951	0.629251	0.6042	0.7601	0.66805	0.631649	1.91735	1.8349	1.93585	1.7165	1.7956	1.8093	-1.31385	-1.5086	-1.0727	-1.15675	-1.38195	-1.6291	Homo sapiens	0.432768	-0.0417992	0.044941	0.122233	0.650253	0.0908823	0.932027	0.0571054		TN	TN	TN	TN
Q96BP3	-1.72655	-2.44575	-1.3811	-1.7451	-1.50405	-2.38225	-1.49595	-1.3785	-1.30375	-1.3846	-1.4538	-1.4911	-2.65335	-1.8824	-2.8267	-2.82905	-2.90745	-2.7758	Homo sapiens	0.952317	0.0260003	0.475091	0.0504328	0.260565	0.383283	0.611389	0.153239		TN	TN	TN	TN
Q8NAV1	-4.75775	-3.96485	-4.1613	-4.0503	-4.70495	-2.86455	-0.994749	-0.807799	-0.85525	-1.0072	-0.994101	-0.843801	-2.26815	-2.1506	-2.1264	-2.44505	-2.21495	-2.3225	Homo sapiens	0.513908	-0.421366	0.461773	0.0624345	0.140961	0.145783	0.917428	-0.0710494		TN	TN	TN	TN
P48634	-1.00635	-1.09235	-1.1657	-1.0809	-1.23205	-0.99715	1.12355	1.045	1.22465	1.0916	1.1217	1.1346	-1.33075	-1.4759	-1.4139	-1.51465	-0.915549	-1.2472	Homo sapiens	0.86287	0.0152337	0.791892	0.0150998	0.367342	-0.18105	0.928938	-0.0502389		TN	TN	TN	TN
Q9Y520	-0.41165	-0.0932493	-0.291599	-0.3782	-0.21605	-0.37245	2.37945	2.4631	2.46255	2.3993	2.4051	2.3581	-0.46035	-0.4925	-0.5261	-0.56265	-0.621551	-0.5155	Homo sapiens	0.623894	0.0567338	0.205624	0.0475337	0.110975	0.0735833	0.930385	0.0592836		TN	TN	TN	TN
P32119	4.96595	4.93765	4.9102	4.8525	4.79795	4.79345	4.91205	4.8752	4.84085	4.754	4.8247	4.8047	5.25955	5.0691	5.2567	5.20165	5.22295	5.1073	Homo sapiens	0.00773303	0.1233	0.0501864	0.0815671	0.817585	0.0178169	0.381861	0.0742281		TN	TN	TN	TN
O75569	-2.14885	-2.09415	-2.409	-2.3812	-2.49705	-2.47105	2.67865	2.7329	2.65325	2.8494	2.6164	2.7894	-0.677851	-1.1067	-0.8701	-1.14945	-0.884351	-0.428399	Homo sapiens	0.0875771	0.232434	0.437674	-0.0634664	0.805895	-0.0641502	0.974214	0.034939		TN	TN	TN	TN
P62136	-0.567751	-0.526549	0.0438995	-0.683499	-0.77685	-0.632151	3.62955	3.7114	3.71595	3.5967	3.6402	3.6281	-0.523649	-0.4275	-0.371799	-0.458949	-0.561351	-0.549699	Homo sapiens	0.160408	0.347366	0.10738	0.0639674	0.208036	0.0823501	0.869042	0.164561		TN	TN	TN	TN
P36873	-0.94685	-0.88945	-1.0457	-0.9617	-0.86105	-0.84395	0.595051	0.5734	0.59205	0.5023	0.48	0.4632	-0.18395	-0.2048	-0.170401	-0.07055	-0.51555	-0.0293989	Homo sapiens	0.28774	-0.0717665	0.00135101	0.105	0.909952	0.0187826	0.954966	0.0173388		TN	TN	TN	TN
Q96QC0	-2.37075	-2.13415	-2.549	-2.2163	-2.42115	-2.63055	-1.23975	-1.4366	-1.21155	-1.5839	-1.4406	-1.3145	-2.35115	-2.2849	-3.6193	-2.76865	-2.86375	-2.2291	Homo sapiens	0.695397	0.0713666	0.226118	0.150366	0.796789	-0.131283	0.926085	0.03015		TN	TN	TN	TN
O75400	1.41075	1.50775	1.4751	1.4549	1.27115	1.28075	2.36835	2.3626	2.40965	2.1988	2.2127	2.2934	0.63735	0.489401	0.596401	0.765651	0.629449	0.6829	Homo sapiens	0.123146	0.128933	0.0116874	0.145234	0.116773	-0.118283	0.882005	0.0519615		TN	TN	TN	TN
P78395	0.78475	0.65055	0.7742	0.7438	0.768849	0.62595	1.55105	1.5217	1.58115	1.4718	1.5153	1.641	0.364151	0.4081	0.0771999	0.298451	0.32315	0.340701	Homo sapiens	0.720835	0.0236336	0.880198	0.00860023	0.73701	-0.037617	0.994607	-0.00179439		TN	TN	TN	TN
Q15435	-3.18105	-2.56765	-2.624	-2.8046	-3.14015	-2.87555	0.871151	0.713099	0.838651	0.6581	0.8039	0.7876	-0.279051	-0.200199	-0.8529	-0.350549	-0.19505	-0.5223	Homo sapiens	0.53623	0.1492	0.435341	0.0577672	0.717008	-0.0880836	0.959343	0.0396279		TN	TN	TN	TN
O43447	3.03235	2.89205	3.1222	3.0319	2.93745	2.82405	2.02325	1.9201	2.05475	2.0348	1.9432	2.0028	-0.412451	-0.156	-0.4594	-0.465949	-0.24385	-0.3753	Homo sapiens	0.401311	0.0844011	0.911482	0.00576719	0.875425	0.0190827	0.95911	0.036417		TN	TN	TN	TN
P30048	2.91745	2.93145	2.9704	2.8617	2.93065	2.82915	2.95965	3.0717	3.01215	3.0401	3.1297	3.0515	1.00645	0.9666	1.0115	0.95345	1.03045	0.845901	Homo sapiens	0.123317	0.0659342	0.239302	-0.0592658	0.40427	0.0515833	0.967864	0.0194172		TN	TN	TN	TN
P30044	1.83835	1.78535	1.7546	1.7337	1.80055	1.73835	2.28175	2.3106	2.32795	2.2784	2.2189	2.2493	2.21545	2.3732	2.323	2.17285	2.23405	2.226	Homo sapiens	0.340578	0.0352341	0.0568564	0.0578995	0.138644	0.0929168	0.605648	0.0620168		TN	TN	TN	TN
P30041	6.82815	6.85225	6.8457	6.7511	6.69765	6.73975	6.35375	6.3667	6.44035	6.2825	6.2686	6.2997	6.35695	6.3995	6.4256	6.36385	6.35205	6.3346	Homo sapiens	0.00318898	0.112534	0.0220667	0.103334	0.113843	0.0438496	0.413237	0.0865726		TN	TN	TN	TN
P17980	3.93205	3.82215	3.8032	3.7521	3.78975	3.68185	3.62305	3.6353	3.69695	3.513	3.6512	3.6254	3.09185	3.1082	3.0273	3.03445	3.05995	3.0047	Homo sapiens	0.0951668	0.111234	0.315673	0.0552343	0.219701	0.0427497	0.669331	0.0697394		TN	TN	TN	TN
P43686	2.69315	2.73285	2.7874	2.719	2.77555	2.71625	3.79255	3.8053	3.83495	3.7021	3.7331	3.7194	3.08245	3.1663	3.0403	3.21065	3.02615	2.9928	Homo sapiens	0.98056	0.000867526	0.00386216	0.0927334	0.810096	0.0198164	0.862553	0.0378058		TN	TN	TN	TN
P62195	3.66475	3.69495	3.7282	3.5991	3.58805	3.58025	3.87415	3.92	3.90055	3.8287	3.8627	3.8721	3.62175	3.363	3.2322	3.30975	3.20055	3.1178	Homo sapiens	0.00503502	0.106833	0.0796689	0.0437336	0.197792	0.196284	0.363516	0.115617		TN	TN	TN	TN
P25787	3.23625	3.16155	3.3056	3.1687	3.22945	3.15945	3.68115	3.7448	3.81735	3.7233	3.6998	3.6317	2.98625	3.0473	2.9936	2.94035	2.95505	2.9204	Homo sapiens	0.359821	0.0486008	0.260529	0.0628338	0.0314988	0.0704501	0.703059	0.0606283		TN	TN	TN	TN
Q99436	3.38125	3.51155	3.3592	3.4449	3.36735	3.41915	3.16285	3.1551	3.16255	3.0458	3.0401	3.0432	2.75695	2.8062	2.8631	2.73595	2.76775	2.7969	Homo sapiens	0.902662	0.00686677	2.65146e-06	0.117133	0.301808	0.0418825	0.675368	0.0552942		TN	TN	TN	TN
P60510	-0.57575	-0.33245	-0.8175	-0.8792	-0.50805	-0.264851	-0.778549	-0.7674	-0.80045	-0.941801	-1.0192	-1.1466	NaN	NaN	NaN	NaN	NaN	NaN	Homo sapiens	0.919127	-0.0245333	0.0137543	0.253734	NaN	0	0.484714	0.1146		TN	TN	NaN	TN
P50897	-1.09275	-1.01495	-1.0764	-0.9329	-1.43495	-1.26555	1.24175	1.3352	1.30875	1.3924	1.2959	1.2639	NaN	NaN	NaN	NaN	NaN	NaN	Homo sapiens	0.372706	0.149767	0.665618	-0.0221666	NaN	0	0.936101	0.0638003		TN	TN	NaN	TN
P49643	-1.87635	-1.19025	-0.976999	-1.0529	-0.42035	-1.39465	-0.764851	-0.624301	-0.78795	-0.625101	-0.5613	-0.5723	-2.41415	-2.4761	-2.5303	-2.61015	-2.55945	-2.6656	Homo sapiens	0.375963	-0.3919	0.0636309	-0.139467	0.0383554	0.138217	0.758592	-0.13105		TN	TN	TN	TN
P78527	3.56865	3.59935	3.585	3.4872	3.52355	3.46635	5.28245	5.2891	5.30475	5.2168	5.1842	5.2289	4.51845	4.5289	4.5725	4.40125	4.48415	4.4664	Homo sapiens	0.00827575	0.0919669	0.00527913	0.082133	0.0414139	0.0893501	0.805398	0.0878167		TN	TN	TN	TN
P49593	2.24685	2.00605	2.1378	1.9236	2.06755	1.87505	2.57575	2.4054	2.54605	2.3986	2.3747	2.4427	1.44945	1.3988	1.4393	1.31915	1.40555	1.3892	Homo sapiens	0.125495	0.174833	0.138589	0.103734	0.132301	0.0578833	0.617315	0.11215		TN	TN	TN	TN
O15355	2.11475	2.08485	1.9646	2.0347	1.87805	1.96785	3.12985	3.1173	3.10595	3.037	3.006	3.153	1.61115	1.5987	1.4766	1.51575	1.46745	1.4663	Homo sapiens	0.21684	0.094533	0.311719	0.0523663	0.160505	0.0789843	0.821889	0.0752945		TN	TN	TN	TN
P28074	1.93395	1.79395	1.9645	1.9264	1.66805	1.77805	3.01475	3.054	3.10905	3.0193	3.0615	3.0789	2.24415	2.3744	2.2774	2.32125	2.25875	2.085	Homo sapiens	0.308298	0.106634	0.862078	0.00603294	0.394428	0.0769841	0.80683	0.063217		TN	TN	TN	TN
P28072	1.97815	1.85745	2.0337	1.9172	1.85355	2.11445	3.01105	3.1601	3.10885	3.08	3.0241	3.0185	2.65925	2.6874	2.6647	2.67875	2.58705	2.6868	Homo sapiens	0.957836	-0.00529957	0.335135	0.0524667	0.586282	0.0195831	0.924505	0.0222501		TN	TN	TN	TN
P29590	-1.23105	-1.10435	-1.1313	-1.4693	-1.21405	-1.47305	-1.76365	-1.7895	-1.73715	-1.6439	-1.606	-1.887	-1.57235	-1.7664	-1.9288	-1.77985	-1.88715	-1.8211	Homo sapiens	0.0707272	0.2299	0.597648	-0.0511328	0.532225	0.0735165	0.527062	0.0840947		TN	TN	TN	TN
Q8TF05	-0.20965	-0.41805	-0.4025	-0.2254	-0.25475	-0.550751	0.0252495	-0.2084	-0.297351	-0.330101	-0.3631	-0.258202	NaN	NaN	NaN	NaN	NaN	NaN	Homo sapiens	0.998583	0.00023365	0.195335	0.156967	NaN	0	0.363454	0.0786004		TN	TN	NaN	TN
Q9NY27	-2.50685	-2.71105	-2.7326	-2.634	-2.87045	-2.51355	-0.588949	-0.4915	-0.597449	-1.3621	-0.945499	-0.798401	-3.25645	-3.4876	-3.5328	-3.49935	-3.49405	-3.6068	Homo sapiens	0.868119	0.0225004	0.0506186	0.476034	0.311552	0.107783	0.726335	0.202106		TN	TN	TN	TN
Q5H9R7	-0.182751	-0.285451	-0.3022	-0.4689	-0.242049	-0.31345	1.13445	1.214	1.27035	1.1874	1.227	1.2667	-0.520451	-0.6061	-0.351099	-0.527049	-0.447551	-0.324901	Homo sapiens	0.331449	0.0846656	0.672364	-0.0207653	0.566738	-0.0593831	0.996889	0.00150575		TN	TN	TN	TN
P23284	4.35385	4.39315	4.396	4.212	4.34795	4.30705	4.41655	4.4463	4.40795	4.3899	4.3974	4.3971	4.69145	4.7013	4.7258	4.74005	4.68115	4.7205	Homo sapiens	0.0964055	0.092	0.0723305	0.0288003	0.720682	-0.00771618	0.65552	0.0376947		TN	TN	TN	TN
Q8WUA2	-4.94195	-2.89005	-2.5703	-5.0342	-2.92085	-4.43475	-2.33845	-2.1482	-2.26035	-2.8938	-2.0715	-1.4446	-0.68195	-0.5793	-0.611799	0.13495	-0.46605	0.0558004	Homo sapiens	0.533475	0.6625	0.803749	-0.112366	0.0493556	-0.532583	0.994097	0.00585058		TN	TN	TN	TN
Q9Y570	1.21015	1.11025	1.0567	0.945399	1.16915	0.960548	1.85265	1.859	1.87805	1.8566	1.8988	1.767	-0.401751	-0.390299	-0.260201	-0.380149	-0.38725	-0.290099	Homo sapiens	0.302098	0.100667	0.601331	0.0224342	0.976203	0.00174936	0.928649	0.0416169		TN	TN	TN	TN
Q15008	2.04245	2.20415	2.1056	2.0448	2.01325	1.97865	3.17075	3.2214	3.26735	3.1764	3.211	3.1894	2.72435	2.722	2.6887	2.69165	3.15925	2.6091	Homo sapiens	0.107104	0.105168	0.405364	0.0275669	0.562338	-0.108317	0.973558	0.00813929		TN	TN	TN	TN
P48556	-2.10145	-1.51715	-1.7242	-1.9285	-1.79185	-2.10105	1.96495	2.1099	2.13005	2.0089	2.0391	2.0361	0.380951	0.504801	0.467001	0.494651	0.46345	0.420501	Homo sapiens	0.45497	0.159534	0.488797	0.0402673	0.849179	-0.00861645	0.937867	0.0637282		TN	TN	TN	TN
O00233	0.320551	0.237451	0.247	0.209001	0.218249	0.248749	1.29115	1.3261	1.31205	1.2866	1.1886	1.2583	1.18885	1.0528	1.0579	1.39545	1.05555	1.0081	Homo sapiens	0.210602	0.0430009	0.101751	0.0652676	0.703108	-0.0531829	0.937611	0.0183618		TN	TN	TN	TN
P61289	3.44245	3.43435	3.5092	3.3463	3.33785	3.34335	2.96285	3.0053	3.07785	2.8264	2.9265	2.9489	2.91575	3.0486	2.9454	3.00865	2.96875	3.0011	Homo sapiens	0.00742928	0.119501	0.0853397	0.114733	0.614989	-0.0229158	0.513262	0.0704394		TN	TN	TN	TN
Q969U7	-0.0244503	-0.000649452	-0.0799999	0.000500679	-0.258349	-0.15135	-0.685551	-0.814401	-0.442349	-0.6761	-0.9554	-0.756001	NaN	NaN	NaN	NaN	NaN	NaN	Homo sapiens	0.267155	0.101366	0.339949	0.1484	NaN	0	0.571179	0.124883		TN	TN	NaN	TN
P26599	5.38035	5.31835	5.401	5.2283	5.21265	5.19055	5.93395	6.0037	6.02485	5.9412	5.8989	5.8863	4.84945	4.891	4.9117	4.80455	4.77975	4.7353	Homo sapiens	0.00453487	0.156068	0.0702654	0.0787004	0.0153462	0.11085	0.623748	0.115206		TN	TN	TN	TN
P26599;O95758	3.92705	3.85915	3.8376	3.6558	3.67665	3.70305	NaN	NaN	NaN	NaN	NaN	NaN	-4.45145	-2.4177	-4.3927	-5.85355	-0.78065	-3.3197	Homo sapiens	0.00290852	0.196101	NaN	0	0.799913	-0.435984	0.96151	-0.119941		TN	NaN	TN	TN
P06454	4.47395	4.56095	4.3802	4.4798	4.42165	4.43315	4.40505	4.2914	4.46465	4.3645	4.2279	4.4355	5.55195	5.3293	5.4698	5.50595	5.35895	5.4329	Homo sapiens	0.651955	0.0268329	0.605552	0.0444005	0.830362	0.0177495	0.905581	0.029661		TN	TN	TN	TN
P30566	1.80405	1.71885	1.8823	1.7303	1.56695	1.67835	2.49735	2.4398	2.50215	2.2413	2.1762	2.3529	0.98555	0.724201	0.6798	0.813951	0.58005	0.4325	Homo sapiens	0.100991	0.1432	0.0157521	0.222967	0.269079	0.187683	0.601676	0.184617		TN	TN	TN	TN
Q06323	1.85795	2.02835	1.9902	1.9025	1.83315	1.85055	2.72025	2.8301	2.78405	2.7951	2.7883	2.8214	2.46045	3.7099	2.6187	2.53305	2.64365	2.4337	Homo sapiens	0.157185	0.0967671	0.521174	-0.0234655	0.378838	0.392883	0.520008	0.155395		TN	TN	TN	TN
O95456	-0.67175	-0.32635	-0.570601	-0.5323	-0.520749	-0.25865	1.45595	1.4918	1.61165	1.5387	1.4411	1.4199	1.52845	1.4566	1.4209	1.28215	1.59665	1.5123	Homo sapiens	0.562933	-0.0856673	0.422381	0.0532335	0.962582	0.00494989	0.984526	-0.00916131		TN	TN	TN	TN
P17812	2.30915	2.15805	2.2521	2.1517	2.16225	2.13045	2.67225	2.5793	2.59515	2.5621	2.4794	2.5388	2.21225	2.2223	2.1833	2.13275	2.13345	2.0961	Homo sapiens	0.111608	0.0916338	0.0786874	0.0888004	0.00742585	0.0851831	0.36222	0.0885391		TN	TN	TN	TN
O15067	1.71235	1.77715	1.7992	1.5974	1.63665	1.36735	3.62065	3.7572	3.74875	3.6068	3.6383	3.6478	1.22925	1.2882	1.4031	1.23865	1.25515	1.3311	Homo sapiens	0.0597289	0.2291	0.164762	0.0778999	0.614389	0.0318842	0.832419	0.112961		TN	TN	TN	TN
P31939	4.94055	4.90635	4.9449	4.7906	4.84775	4.84225	4.94015	4.9438	5.03125	4.8872	4.8662	4.9459	4.52055	4.564	4.541	4.54115	4.50845	4.494	Homo sapiens	0.00907016	0.103734	0.132308	0.0719668	0.21912	0.0273167	0.470193	0.0676725		TN	TN	TN	TN
P30520	1.95725	1.92075	1.9748	1.9275	1.91505	1.90175	2.04445	2.049	2.13065	1.873	1.907	1.9006	1.39755	1.0434	1.3176	1.35055	0.84365	1.026	Homo sapiens	0.10864	0.0361675	0.00373882	0.181168	0.382215	0.17945	0.509521	0.132262		TN	TN	TN	TN
P11908;P21108	-0.71695	-0.74325	-0.845099	-0.8928	-0.80945	-0.70105	NaN	NaN	NaN	NaN	NaN	NaN	NaN	NaN	NaN	NaN	NaN	NaN	Homo sapiens	0.655513	0.0326668	NaN	0	NaN	0	0.655513	0.0326668		TN	NaN	NaN	TN
P11908;P60891	-0.599649	-0.51175	-0.7862	-0.651601	-1.10615	-0.60425	NaN	NaN	NaN	NaN	NaN	NaN	NaN	NaN	NaN	NaN	NaN	NaN	Homo sapiens	0.43661	0.1548	NaN	0	NaN	0	0.43661	0.1548		TN	NaN	NaN	TN
P11908;P60891;P21108	1.39155	1.39105	1.2727	1.3668	1.21155	1.37915	NaN	NaN	NaN	NaN	NaN	NaN	NaN	NaN	NaN	NaN	NaN	NaN	Homo sapiens	0.651382	0.0326001	NaN	0	NaN	0	0.651382	0.0326001		TN	NaN	NaN	TN
P62191	3.21955	3.19695	3.2523	3.1816	3.17875	3.08235	3.60785	3.5399	3.65705	3.5411	3.4847	3.5801	1.84225	1.8573	1.715	1.79375	1.52375	1.5776	Homo sapiens	0.106901	0.0753667	0.204835	0.0663007	0.139403	0.173151	0.796462	0.104939		TN	TN	TN	TN
P55786	2.17625	2.13345	2.1352	2.1641	2.11115	2.07855	2.58875	2.7347	2.66315	2.5633	2.5549	2.6254	1.65105	1.6164	1.6657	1.57065	1.57005	1.6734	Homo sapiens	0.347918	0.0303679	0.164304	0.0810013	0.347692	0.0396833	0.80869	0.0503508		TN	TN	TN	TN
Q9BT73	-1.27815	-1.12085	-1.0059	-1.1701	-1.11355	-1.25475	-0.412649	-0.755801	-0.55725	-0.565599	-0.999399	-0.597101	-3.33665	-2.853	-2.9508	-2.82305	-2.92895	-3.1887	Homo sapiens	0.643099	0.0445007	0.443975	0.145466	0.734797	-0.0665833	0.937282	0.0411279		TN	TN	TN	TN
Q06203	-4.50885	-3.18025	-3.3231	-4.3788	-4.02195	-3.64535	1.53025	1.6332	1.63135	1.4898	1.5244	1.4998	-1.04615	-1.6282	-1.7751	-1.36385	-1.48925	-1.6647	Homo sapiens	0.505187	0.344633	0.0579285	0.0936006	0.928658	0.0227836	0.892127	0.153673		TN	TN	TN	TN
P20618	2.35865	2.41675	2.5077	2.401	2.36095	2.32445	3.49075	3.4614	3.51045	3.4548	3.4254	3.3807	3.28585	3.3486	3.2973	3.30055	3.34555	3.402	Homo sapiens	0.24928	0.0655673	0.0598592	0.0672334	0.33144	-0.0387831	0.896637	0.0313392		TN	TN	TN	TN
O00231	2.93785	2.62425	2.8813	2.9441	2.78635	2.78665	4.28715	4.376	4.36545	4.3089	4.2759	4.3325	2.81535	2.9673	2.9569	3.14325	3.11935	2.945	Homo sapiens	0.834027	-0.024567	0.317038	0.0371011	0.120899	-0.156017	0.889334	-0.0478276		TN	TN	TN	TN
O00232	2.75775	2.73425	2.8028	2.6063	2.73065	2.65715	2.34775	2.4496	2.53925	2.3256	2.4074	2.3357	1.63715	1.474	1.4952	1.40275	1.42755	1.2844	Homo sapiens	0.0723108	0.100233	0.217168	0.0893002	0.0725108	0.163884	0.668142	0.117806		TN	TN	TN	TN
Q9BRX5	-2.75735	-2.71965	-2.8441	-3.1826	-2.89095	-2.60855	-1.19185	-1.2163	-1.30715	-1.5061	-1.385	-1.2669	-1.43455	-1.2595	-1.594	-1.60575	-1.46275	-1.4565	Homo sapiens	0.517564	0.120334	0.129445	0.147566	0.505844	0.0789843	0.743574	0.115628		TN	TN	TN	TN
P20962	1.98695	2.05065	1.8395	1.8835	1.83255	1.84345	NaN	-3.0215	NaN	NaN	-4.9286	NaN	-6.25065	-4.3106	-6.2613	-8.44765	-2.90135	-5.3818	Homo sapiens	0.175655	0.105867	1	1.9071	0.986744	-0.0305827	0.890159	0.304708		TN	TN	TN	TN
Q6GMV3	0.12075	0.21325	0.243999	0.0579996	-0.45655	-0.0156498	1.07775	1.186	1.23745	1.106	1.1461	1.0591	NaN	NaN	NaN	NaN	NaN	NaN	Homo sapiens	0.115319	0.330733	0.300919	0.0633335	NaN	0	0.59753	0.197033		TN	TN	NaN	TN
Q9UHX1	3.09815	3.05275	3.1458	2.9722	2.99405	2.94515	3.74705	3.8014	3.77505	3.7623	3.7155	3.7634	3.04105	3.0239	2.9553	3.00005	3.03585	2.9005	Homo sapiens	0.0133649	0.128434	0.285262	0.0274334	0.59329	0.02795	0.734543	0.0612725		TN	TN	TN	TN
P22234	5.20415	5.23095	5.1145	5.1582	5.08435	5.15135	5.44145	5.4826	5.52595	5.4416	5.4671	5.4473	5.15385	5.1263	5.1319	5.16055	5.08375	5.1032	Homo sapiens	0.287753	0.0518999	0.28796	0.0313333	0.430056	0.0215165	0.663346	0.0349166		TN	TN	TN	TN
Q5JRX3	-1.47315	-2.08215	-1.505	-1.7675	-1.99805	-1.73445	-0.68355	-0.867499	-0.739551	-1.0738	-0.8456	-0.909302	-1.05615	-1.0843	-1.4527	-0.97145	-0.96775	-1.2255	Homo sapiens	0.532075	0.146566	0.108519	0.179368	0.405148	-0.142817	0.774337	0.0610391		TN	TN	TN	TN
Q96S44	-1.85295	-1.82295	-1.7641	-1.8505	-1.94565	-1.93915	-2.20075	-2.1385	-2.13475	-2.3233	-2.4327	-2.1809	NaN	NaN	NaN	NaN	NaN	NaN	Homo sapiens	0.0709474	0.0984335	0.112087	0.154299	NaN	0	0.333141	0.126366		TN	TN	NaN	TN
P60891;P21108	-4.19815	-3.61295	-4.0133	-4.1003	-4.07155	-4.46975	NaN	NaN	NaN	NaN	NaN	NaN	NaN	NaN	NaN	NaN	NaN	NaN	Homo sapiens	0.274091	0.2724	NaN	0	NaN	0	0.274091	0.2724		TN	NaN	NaN	TN
P60891	-0.224051	0.0616503	-0.1584	0.0204	-0.156051	-0.0680504	2.88805	3.0076	3.02005	2.9768	2.9572	3.0017	1.54735	1.4107	1.3949	1.45365	1.44955	1.7048	Homo sapiens	0.716969	-0.0390329	0.886924	-0.00666618	0.431566	-0.0850172	0.945437	-0.0435721		TN	TN	TN	TN
Q96M27	-0.89065	-1.04575	-0.6762	-0.9628	-1.00145	-1.13015	0.00984955	-0.2672	-0.46415	-0.4464	-0.499599	-0.572601	NaN	NaN	NaN	NaN	NaN	NaN	Homo sapiens	0.246741	0.1606	0.1352	0.2657	NaN	0	0.314549	0.21315		TN	TN	NaN	TN
P62333	3.44255	3.39765	3.4058	3.4356	3.33725	3.25425	3.93555	3.9664	3.90935	3.8505	3.9109	3.9263	3.08465	3.203	2.9618	3.14015	3.16865	3.1481	Homo sapiens	0.249469	0.0729672	0.220551	0.0412	0.380053	-0.0691506	0.930399	0.0150055		TN	TN	TN	TN
P35998	3.07555	3.11815	3.1507	3.0944	3.05515	3.02495	4.22305	4.2491	4.28445	4.2212	4.1831	4.2159	3.73845	3.7607	3.6671	3.64515	3.67115	3.5	Homo sapiens	0.128497	0.0566333	0.100957	0.045468	0.125023	0.116651	0.759687	0.0729173		TN	TN	TN	TN
P28066	4.27045	4.16065	4.262	4.1386	4.09645	4.18265	4.14865	4.2073	4.22595	4.1177	4.1774	4.1654	2.68965	2.825	2.8282	2.78565	2.75655	2.7383	Homo sapiens	0.100611	0.0918004	0.243081	0.0404657	0.685504	0.0207834	0.880081	0.0510165		TN	TN	TN	TN
P60900	3.88085	3.88615	3.9137	3.8218	3.81925	3.82885	4.21895	4.245	4.25725	4.2229	4.216	4.2535	3.69365	3.774	3.665	3.69235	3.73285	3.6719	Homo sapiens	0.00266723	0.070267	0.58386	0.00960032	0.766118	0.0118494	0.789019	0.0305723		TN	TN	TN	TN
P07737	6.86305	6.94775	6.8549	6.7872	6.74605	6.87065	6.34625	6.5029	6.47575	6.393	6.3759	6.4232	6.24985	6.3349	6.3103	6.25075	6.28045	6.2122	Homo sapiens	0.137956	0.0872666	0.428275	0.0442677	0.19016	0.0505495	0.629322	0.0606946		TN	TN	TN	TN
O94906	0.692949	0.84105	0.797901	0.6739	0.65515	0.687849	1.96575	1.9882	2.07665	1.9789	1.998	2.0461	-0.61175	-0.6896	-0.6234	-0.50105	-0.684951	-0.6792	Homo sapiens	0.0798912	0.105	0.951696	0.00253423	0.77548	-0.0198495	0.957492	0.0292284		TN	TN	TN	TN
Q6P2Q9	3.20175	3.19825	3.1703	3.0945	3.13905	3.15795	4.73975	4.699	4.79285	4.6659	4.6733	4.7288	3.56375	3.5845	3.5555	3.58565	3.54885	3.6254	Homo sapiens	0.0487674	0.0595999	0.180395	0.0545336	0.474345	-0.0187165	0.92425	0.0318057		TN	TN	TN	TN
Q16401	2.45325	2.53995	2.4746	2.491	2.47025	2.43485	2.98245	3.0629	3.00685	3.0193	3.0283	2.9451	3.25915	3.4111	3.2824	3.39685	3.38395	3.3225	Homo sapiens	0.481133	0.0239007	0.60642	0.0198339	0.393199	-0.050217	0.990543	-0.00216081		TN	TN	TN	TN
P51665	1.94115	1.92425	1.9762	1.8235	1.69215	1.80745	3.02575	3.0323	2.94345	2.9925	2.8835	3.0031	1.42535	1.5512	1.1971	1.47325	1.54005	1.366	Homo sapiens	0.0172693	0.172834	0.44084	0.0408001	0.58437	-0.0685498	0.88551	0.0483615		TN	TN	TN	TN
Q9UL46	0.246651	0.188451	0.202301	0.369599	-0.20745	0.0773487	1.28625	1.3302	1.36805	1.3623	1.33	1.4158	2.03285	2.0976	2.0809	2.00065	2.05695	1.9184	Homo sapiens	0.472776	0.132635	0.297384	-0.0411994	0.15387	0.0784496	0.887337	0.0566283		TN	TN	TN	TN
P18031	-1.75325	-1.62225	-1.7646	-1.6359	-1.85925	-1.97015	-1.40175	-1.7055	-1.71585	-1.4166	-1.4335	-1.6298	-1.89865	-1.6963	-1.8954	-2.02965	-2.09965	-2.0767	Homo sapiens	0.373848	0.108401	0.407304	-0.1144	0.0270989	0.238551	0.463194	0.077517		TN	TN	TN	TN
Q15257	-0.0356503	-0.15655	-0.0851002	-0.131301	0.120049	0.000450134	0.726749	0.817599	0.810651	0.792	0.726	0.400499	-0.78945	-0.799099	-0.905199	-1.04155	-0.888949	-0.773601	Homo sapiens	0.332384	-0.0888332	0.307369	0.1455	0.460667	0.070117	0.898774	0.0422613		TN	TN	TN	TN
P08575	-0.526251	-0.461949	-0.487801	-0.6752	-0.56775	-0.52025	0.32785	0.313001	0.314851	0.355801	0.4879	0.247999	-3.06925	-3.0342	-3.2136	-3.05935	-3.09185	-3.1945	Homo sapiens	0.1252	0.0957333	0.54997	-0.0453326	0.895646	0.00954978	0.978587	0.0199835		TN	TN	TN	TN
Q15397	-1.64975	-1.83785	-1.5361	-1.8345	-1.88725	-2.13685	0.657051	0.736899	0.63465	0.539801	0.4739	0.540998	NaN	NaN	NaN	NaN	NaN	NaN	Homo sapiens	0.095727	0.278301	0.0143513	0.157967	NaN	0	0.781349	0.218134		TN	TN	NaN	TN
P49721	3.42995	3.37575	3.2052	3.2144	3.17485	3.17775	3.06845	3.1709	3.03655	3.0402	3.0602	2.9998	2.82565	2.9462	2.8247	2.78325	2.83975	2.7243	Homo sapiens	0.0982551	0.147967	0.256222	0.058567	0.187553	0.0830838	0.322086	0.0965394		TN	TN	TN	TN
P49720	2.90775	2.87545	2.867	2.8272	2.72255	2.79195	2.59705	2.5806	2.65715	2.3826	2.3721	2.4945	1.84835	1.8776	1.8597	1.87665	1.71615	1.7868	Homo sapiens	0.0361618	0.102833	0.0127981	0.1952	0.219455	0.0686839	0.570566	0.122239		TN	TN	TN	TN
P28070	0.256651	0.40305	0.3123	0.2324	0.20955	0.155849	1.93435	1.941	2.09155	1.8733	1.8305	1.9806	1.14375	1.2717	1.1721	0.95445	1.25355	1.1324	Homo sapiens	0.0612445	0.124734	0.238491	0.0941671	0.435347	0.0823832	0.774828	0.100428		TN	TN	TN	TN
Q9UNM6	2.47845	2.48045	2.4838	2.3849	2.41085	2.48475	3.88015	3.837	3.84985	3.8057	3.7921	3.7956	1.64265	1.7349	1.6186	1.52085	1.79415	1.6665	Homo sapiens	0.145363	0.0540679	0.0125444	0.0578664	0.957705	0.00488377	0.931787	0.0389394		TN	TN	TN	TN
Q99460	3.00905	2.95755	3.0078	2.8886	2.91495	2.96665	3.90015	3.9835	4.02535	3.8836	3.8999	3.8548	3.84945	3.8781	3.8774	3.74405	3.71725	3.7527	Homo sapiens	0.0754244	0.0680666	0.0821744	0.0902335	0.000792398	0.130317	0.661513	0.0962056		TN	TN	TN	TN
Q8WXF1	-0.356951	-0.39745	-0.314699	-0.5057	-0.33845	-0.37965	1.32785	1.2591	1.44125	1.0947	1.2114	1.2764	-1.34165	-1.6312	-1.3723	-1.19185	-1.44315	-1.756	Homo sapiens	0.406902	0.0515668	0.119178	0.148567	0.938866	0.0152839	0.900223	0.0718057		TN	TN	TN	TN
Q9UMS4	4.71935	4.72285	4.7934	4.639	4.66395	4.65045	4.34465	4.4147	4.48575	4.3388	4.3855	4.3967	2.81395	2.8965	2.9026	2.93465	2.92045	2.8066	Homo sapiens	0.0201841	0.0940669	0.404472	0.0413666	0.760082	-0.016216	0.921804	0.0397392		TN	TN	TN	TN
P25786	4.09145	4.12535	4.0857	3.9934	3.97995	4.02485	4.92165	4.8746	4.94765	4.8532	4.8275	4.8684	5.02065	5.0614	5.076	5.10615	5.04695	5.0495	Homo sapiens	0.00504508	0.101434	0.0568542	0.0649344	0.590878	-0.014849	0.821917	0.0505064		TN	TN	TN	TN
P25788	3.20445	3.09645	3.2577	3.2002	3.16375	3.14035	3.60495	3.4724	3.66505	3.482	3.6543	3.581	2.77085	2.7544	2.7854	2.70965	2.88545	2.789	Homo sapiens	0.738291	0.0181004	0.917324	0.00836627	0.659962	-0.0244837	0.996852	0.000661002		TN	TN	TN	TN
P25789	4.23805	4.21335	4.3187	4.212	4.17835	4.17615	3.84095	3.8655	3.83705	3.6725	3.7326	3.7581	3.19865	3.3871	3.2146	3.22925	3.27075	3.1496	Homo sapiens	0.115533	0.0678676	0.00921172	0.126767	0.51269	0.0502501	0.691796	0.0816284		TN	TN	TN	TN
O00487	1.04635	0.850249	1.058	0.933	0.96725	0.790249	2.69005	2.6061	2.68225	2.5063	2.6668	2.589	-2.18215	-2.0892	-2.2022	-2.20255	-2.05445	-2.3725	Homo sapiens	0.366278	0.088034	0.249187	0.0721003	0.624766	0.0519838	0.944326	0.070706		TN	TN	TN	TN
Q15269	0.70035	0.783151	0.7801	0.5519	0.42485	0.682249	1.21085	1.1499	1.28265	1.1478	1.2113	1.2011	0.35655	0.257101	0.361801	0.288751	0.239551	0.1837	Homo sapiens	0.0634432	0.201534	0.555143	0.0277335	0.126524	0.0878172	0.589333	0.105695		TN	TN	TN	TN
P09651	7.22245	7.22925	7.2132	7.1476	7.12775	7.16725	NaN	NaN	NaN	NaN	NaN	NaN	6.93825	6.8684	6.8783	6.80415	6.84115	6.8095	Homo sapiens	0.00384226	0.0741008	NaN	0	0.035958	0.0767171	0.486822	0.0754089		TN	NaN	TN	TN
Q9H0U4;P62820;P61026;Q92928;P61006	1.61775	1.66135	1.541	1.3087	1.38365	1.34895	NaN	NaN	NaN	NaN	NaN	NaN	NaN	NaN	NaN	NaN	NaN	NaN	Homo sapiens	0.00327472	0.2596	NaN	0	NaN	0	0.00327472	0.2596		TN	NaN	NaN	TN
Q9H0U4;P62820;Q92928	1.65375	1.50965	1.6066	1.4661	1.71595	1.54435	NaN	NaN	NaN	NaN	NaN	NaN	NaN	NaN	NaN	NaN	NaN	NaN	Homo sapiens	0.872703	0.014533	NaN	0	NaN	0	0.872703	0.014533		TN	NaN	NaN	TN
Q9H0U4;Q92928	-0.163349	-0.13355	-0.235899	-0.114501	-0.235749	-0.17815	2.38325	2.4393	2.43755	2.2732	2.3504	2.3751	NaN	NaN	NaN	NaN	NaN	NaN	Homo sapiens	0.976295	-0.0014658	0.0715874	0.0871334	NaN	0	0.958765	0.0428338		TN	TN	NaN	TN
P22695	0.89945	0.92715	0.945601	0.988999	0.80325	0.857849	3.13555	3.0794	3.22055	3.0679	3.0683	3.072	1.06365	1.1433	1.1603	1.11615	1.16465	1.3084	Homo sapiens	0.51274	0.0407006	0.138674	0.0757669	0.318309	-0.0739826	0.977442	0.0141616		TN	TN	TN	TN
P07919	1.51335	1.43865	1.4454	1.2476	1.42105	1.42795	1.96385	1.942	1.87375	1.9081	1.9656	1.9325	-0.32025	0.00979996	0.0207005	0.20305	0.147849	-0.0712996	Homo sapiens	0.190261	0.100266	0.794467	-0.00886663	0.246065	-0.189783	0.937569	-0.0327943		TN	TN	TN	TN
P61106	-0.82135	-0.84755	-0.823299	-0.8696	-1.00455	-0.78915	-0.19895	-0.0711012	-0.0552492	-0.182501	-0.2323	-0.0343018	NaN	NaN	NaN	NaN	NaN	NaN	Homo sapiens	0.419223	0.0570335	0.610833	0.0412674	NaN	0	0.838563	0.0491505		TN	TN	NaN	TN
P63000;P15153	-0.68685	-0.849751	-0.571699	-0.834901	-0.673551	-0.95775	NaN	NaN	NaN	NaN	NaN	NaN	NaN	NaN	NaN	NaN	NaN	NaN	Homo sapiens	0.359001	0.119301	NaN	0	NaN	0	0.359001	0.119301		TN	NaN	NaN	TN
P27708	3.21715	3.14965	3.1636	3.0888	3.07435	3.12825	4.10835	4.1439	4.14315	4.0554	4.0325	4.0644	3.25365	3.1753	3.0309	3.17085	3.10965	3.1774	Homo sapiens	0.0380648	0.0796671	0.00580589	0.0810337	0.992897	0.000650724	0.813558	0.0537838		TN	TN	TN	TN
P14927	0.0757504	0.136451	0.136801	0.1148	-0.187551	-0.0736504	-0.588949	-0.699201	-0.615149	-0.741001	-0.7229	-0.5499	-1.85675	-1.7251	-1.8698	-1.90675	-1.70115	-1.9142	Homo sapiens	0.14199	0.165134	0.623669	0.0368341	0.793009	0.0234823	0.848501	0.0751502		TN	TN	TN	TN
P61026	0.808649	0.64725	0.628201	0.452399	0.60395	0.65205	1.23485	1.4957	1.37785	1.3683	1.3953	1.3484	1.18715	1.3763	1.3782	1.68355	1.63525	1.5842	Homo sapiens	0.206007	0.125234	0.988259	-0.00119972	0.00997879	-0.32045	0.74388	-0.0654719		TN	TN	TN	TN
P62820	-0.66775	-0.41405	-0.4561	-0.4425	-0.59665	-0.529251	-0.818951	-0.2391	-0.60485	-0.7332	-0.698299	-0.6476	0.717051	0.7934	0.6621	0.60365	1.11515	1.0312	Homo sapiens	0.915776	0.0101668	0.462949	0.138733	0.302775	-0.192483	0.966282	-0.0145277		TN	TN	TN	TN
P61006	-3.65545	-3.47595	-3.5633	-3.5066	-3.62075	-3.69015	-2.82525	-2.7971	-2.44405	-2.7673	-2.703	-2.8893	-2.38085	-2.8441	-2.7302	-2.59515	-2.53405	-2.7914	Homo sapiens	0.611892	0.0409333	0.506986	0.0977325	0.945917	-0.0115163	0.850444	0.0423832		TN	TN	TN	TN
O75832	-1.48565	-1.46625	-1.2347	-1.4359	-1.59225	-1.48655	1.67345	1.6191	1.65655	1.6959	1.6777	1.5992	-0.75695	-1.2546	-1.0834	-0.88675	-1.21185	-1.2056	Homo sapiens	0.304095	0.109367	0.826361	-0.0078996	0.719858	0.0697508	0.935431	0.0570727		TN	TN	TN	TN
Q13200	4.09105	4.00175	4.1144	3.8511	3.99275	3.83405	4.82555	4.8294	4.85635	4.7896	4.7409	4.8378	4.28955	4.3656	4.2572	4.22065	4.25245	4.254	Homo sapiens	0.0442386	0.176434	0.182639	0.0476672	0.142774	0.0617501	0.592324	0.0952837		TN	TN	TN	TN
O43242	2.46915	2.54815	2.4972	2.4641	2.43535	2.52015	3.01485	3.0488	3.08815	3.0559	3.0605	3.0334	2.10415	2.3337	2.2698	2.24885	2.36825	2.2148	Homo sapiens	0.404562	0.0316343	0.978019	0.000667572	0.642904	-0.0414165	0.985867	-0.00303819		TN	TN	TN	TN
O95758	0.362049	0.26155	0.226	0.137401	0.116651	0.145248	0.43255	0.565801	0.538751	0.5977	0.382	0.471899	0.59165	0.591501	0.492001	0.37795	0.60175	0.4138	Homo sapiens	0.022632	0.1501	0.721891	0.0285009	0.289344	0.0938838	0.263833	0.0908282		TN	TN	TN	TN
Q96PZ0	0.414949	0.329249	0.2271	0.297299	0.506551	0.31995	1.93855	1.996	1.99805	1.8829	1.9204	1.9482	-0.479151	-1.1041	0.205299	-1.01865	0.00935078	0.250701	Homo sapiens	0.584966	-0.0508337	0.0904262	0.0603669	0.722937	-0.206451	0.898809	-0.0656393		TN	TN	TN	TN
P22102	6.02745	5.95265	5.9898	5.9876	5.90225	5.93055	6.04065	6.0504	6.12265	5.9086	5.9448	5.9608	5.66895	5.7889	5.7084	5.65785	5.74425	5.5993	Homo sapiens	0.206755	0.0498336	0.0115013	0.133168	0.3738	0.0549517	0.290069	0.0793177		TN	TN	TN	TN
O14957	-0.45435	-0.460151	-0.7961	-0.6491	-0.464749	-0.643051	NaN	NaN	NaN	NaN	NaN	NaN	NaN	NaN	NaN	NaN	NaN	NaN	Homo sapiens	0.909931	0.0154336	NaN	0	NaN	0	0.909931	0.0154336		TN	NaN	NaN	TN
Q9UDW1	-1.34335	-1.22825	-1.2508	-1.3729	-1.27515	-1.36925	0.13695	-0.0264997	-0.0856504	-0.0461998	0.0279007	-0.0413017	-1.20155	-1.1447	-1.1678	-1.12345	-1.26725	-1.1289	Homo sapiens	0.243848	0.0649665	0.711153	0.0281334	0.972166	0.00185108	0.915472	0.0316503		TN	TN	TN	TN
P40429	4.65165	4.69515	4.6989	4.6073	4.61935	4.67215	NaN	NaN	NaN	NaN	NaN	NaN	4.71935	4.9346	4.7624	4.72215	4.88375	4.8845	Homo sapiens	0.122074	0.048967	NaN	0	0.786162	-0.0246827	0.856484	0.0121422		TN	NaN	TN	TN
Q9UL25	-1.54005	-1.34065	-1.4534	-4.3077	-1.53945	-4.09265	-2.97315	-3.0107	-2.65845	-2.9787	-3.0539	-2.974	NaN	NaN	NaN	NaN	NaN	NaN	Homo sapiens	0.103973	1.86857	0.349231	0.121433	NaN	0	0.0841943	0.995		TN	TN	NaN	TN
P43487	6.07485	6.14105	6.0371	6.0631	5.97725	6.00275	6.05285	6.0614	6.13575	5.9631	5.9545	6.0706	5.25195	5.2763	5.2419	5.20215	5.15965	5.1853	Homo sapiens	0.152269	0.069967	0.128775	0.0872669	0.00974784	0.0743507	0.697878	0.0771948		TN	TN	TN	TN
Q15042	-1.91675	-2.15455	-1.9738	-2.1725	-1.98495	-2.23935	-0.90745	-1.1824	-0.85625	-0.921301	-0.9811	-1.0909	NaN	NaN	NaN	NaN	NaN	NaN	Homo sapiens	0.325009	0.117234	0.895801	0.0157337	NaN	0	0.853111	0.0664838		TN	TN	NaN	TN
Q09028;Q16576	2.12415	2.21375	2.1392	2.1817	1.90315	1.98775	NaN	NaN	NaN	NaN	NaN	NaN	NaN	NaN	NaN	NaN	NaN	NaN	Homo sapiens	0.196034	0.134833	NaN	0	NaN	0	0.196034	0.134833		TN	NaN	NaN	TN
Q16576	1.50245	1.44845	1.4029	1.5029	1.37615	1.39595	3.74905	3.8115	3.83935	3.7025	3.689	3.825	1.91495	1.8552	1.7958	1.97155	1.81645	1.7772	Homo sapiens	0.61868	0.0262671	0.295441	0.0611343	0.997264	0.000250181	0.954879	0.0292172		TN	TN	TN	TN
Q59GN2;P62891	2.49755	2.53745	2.7101	2.4857	2.49295	2.50475	NaN	NaN	NaN	NaN	NaN	NaN	NaN	NaN	NaN	NaN	NaN	NaN	Homo sapiens	0.253507	0.0872335	NaN	0	NaN	0	0.253507	0.0872335		TN	NaN	NaN	TN
O60216	-0.330851	0.0424509	0.0282993	-0.0131006	-0.0697508	-0.112551	-0.0565491	-0.0455008	0.195451	-0.0895996	-0.131701	-0.1394	-2.66855	-2.5382	-2.6035	-2.69715	-2.67115	-2.7285	Homo sapiens	0.871899	-0.0215661	0.144679	0.151367	0.0808814	0.0955165	0.903958	0.0751059		TN	TN	TN	TN
Q9H6Z4	-1.78215	-1.65945	-1.595	-1.874	-2.02395	-1.88065	0.99695	1.0263	1.11325	1.111	1.047	1.0172	-0.900049	-0.752499	-0.9793	-1.10225	-0.836751	-1.0113	Homo sapiens	0.0281978	0.247334	0.786555	-0.0129	0.358432	0.106151	0.852064	0.113528		TN	TN	TN	TN
P61224;P62834	0.218349	-1.12725	-0.363199	-1.727	0.36415	-0.356852	NaN	NaN	NaN	NaN	NaN	NaN	NaN	NaN	NaN	NaN	NaN	NaN	Homo sapiens	0.847329	0.149201	NaN	0	NaN	0	0.847329	0.149201		TN	NaN	NaN	TN
P61224;P62834;A6NIZ1	-1.16135	-1.07205	-1.4608	-1.4106	-0.94955	-1.30595	NaN	NaN	NaN	NaN	NaN	NaN	NaN	NaN	NaN	NaN	NaN	NaN	Homo sapiens	0.961523	-0.00936635	NaN	0	NaN	0	0.961523	-0.00936635		TN	NaN	NaN	TN
Q15907;P62491	3.13335	3.09455	3.0921	3.0214	2.86355	2.91725	2.35985	2.6042	2.56155	2.4635	2.522	2.462	NaN	NaN	NaN	NaN	NaN	NaN	Homo sapiens	0.023186	0.172601	0.755025	0.0260334	NaN	0	0.57755	0.0993171		TN	TN	NaN	TN
P51159;O00194	-2.37895	-2.37645	-0.6914	-2.4507	-2.60925	-2.35485	NaN	NaN	NaN	NaN	NaN	NaN	NaN	NaN	NaN	NaN	NaN	NaN	Homo sapiens	0.311653	0.656	NaN	0	NaN	0	0.311653	0.656		TN	NaN	NaN	TN
P31930	1.78665	1.80045	1.8022	1.654	1.75675	1.61415	3.18525	3.1749	3.24925	3.1663	3.1822	3.217	2.62075	2.8071	2.6886	2.60105	2.56895	2.7227	Homo sapiens	0.0468439	0.121467	0.624703	0.0146332	0.357686	0.0745834	0.819712	0.0702279		TN	TN	TN	TN
P46060	2.66715	2.69495	2.7655	2.5793	2.64565	2.57575	2.97955	2.9749	3.09935	2.9648	2.942	3.0378	1.77765	2.2253	1.846	2.01355	1.85315	1.8626	Homo sapiens	0.0423823	0.108968	0.50644	0.0364005	0.801682	0.0398836	0.789902	0.0617506		TN	TN	TN	TN
Q96T37	-1.66615	-1.27305	-1.6027	-1.6485	-1.87865	-1.46095	0.14995	0.0605993	0.129149	0.130899	0.00650024	0.0726986	-1.35345	-1.5952	-1.2738	-1.56325	-1.54385	-1.5223	Homo sapiens	0.434899	0.148734	0.390888	0.0432002	0.235946	0.13565	0.78196	0.109195		TN	TN	TN	TN
P46063	-1.38255	-4.01175	-1.3475	-2.6165	-2.77465	-5.86255	-0.15995	-0.0236998	-0.24285	-0.3081	0	-0.329401	NaN	NaN	NaN	NaN	NaN	NaN	Homo sapiens	0.335983	1.50397	0.601259	0.0703335	NaN	0	0.494038	0.78715		TN	TN	NaN	TN
P63000	1.11345	1.06745	1.0708	1.0793	0.98735	0.91935	NaN	NaN	NaN	NaN	NaN	NaN	1.14105	1.3003	1.2075	1.12405	1.14175	1.1886	Homo sapiens	0.142814	0.0885674	NaN	0	0.264873	0.0648171	0.196375	0.0766923		TN	NaN	TN	TN
Q92878	-1.81485	-1.57785	-1.6562	-1.7198	-1.73065	-1.58105	1.73095	1.8584	1.87555	1.7831	1.8989	1.8906	0.95085	1.0906	1.159	1.22175	0.978049	0.574401	Homo sapiens	0.948714	-0.00579961	0.575215	-0.0359001	0.513597	0.142083	0.965116	0.0334611		TN	TN	TN	TN
P62826	4.65395	4.72395	4.577	4.6129	4.51285	4.65355	6.30435	6.4177	6.43705	6.3935	6.4161	6.3467	4.32485	4.3851	4.3356	4.19475	4.30325	4.2559	Homo sapiens	0.381433	0.0585337	0.984826	0.000933965	0.0560864	0.0972166	0.910854	0.0522281		TN	TN	TN	TN
Q8IXT5	-2.12635	-1.92305	-1.976	-2.2244	-2.19155	-2.15175	0.37015	0.5978	0.44325	0.367899	0.358801	0.368999	NaN	NaN	NaN	NaN	NaN	NaN	Homo sapiens	0.0484943	0.180767	0.192546	0.105167	NaN	0	0.861224	0.142967		TN	TN	NaN	TN
Q08257	0.72135	1.02885	0.8836	0.842	0.74405	0.86475	1.50555	1.6281	1.62085	1.3401	1.3269	1.4901	0.384951	0.173101	0.0830002	0.61625	0.15405	0.165101	Homo sapiens	0.560559	0.0609999	0.0387263	0.199134	0.608128	-0.0981162	0.837318	0.0540059		TN	TN	TN	TN
P51148	0.59585	0.575049	0.584	0.486899	0.501149	0.56045	1.36735	1.5355	1.47425	1.4495	1.4576	1.4982	0.15995	-0.156399	0.0367012	-0.0962496	-0.074151	-0.0220003	Homo sapiens	0.0419181	0.0688003	0.863774	-0.00939941	0.458625	0.0775512	0.884154	0.0456507		TN	TN	TN	TN
P51149	0.27515	0.38005	0.500401	0.1687	0.123851	-0.13855	2.16575	2.3525	2.22185	2.1173	2.2875	2.1998	-0.219049	-0.0639	-0.2397	-0.136649	0.0149508	-0.4591	Homo sapiens	0.0449041	0.333866	0.574575	0.0451673	0.903668	0.0193828	0.805721	0.132806		TN	TN	TN	TN
P78406	0.77755	0.809951	0.859001	0.617499	0.874351	0.77655	2.44405	2.5312	2.59825	2.4488	2.4143	2.4925	-0.37145	-0.5124	-0.3804	-0.398349	-0.267051	-0.5314	Homo sapiens	0.491592	0.0593672	0.220316	0.0726337	0.812763	-0.0224835	0.951908	0.0365058		TN	TN	TN	TN
Q96PK6	2.56765	2.62135	2.6464	2.5379	2.46585	2.47005	3.23695	3.3203	3.27395	3.2588	3.2827	3.2577	2.33925	2.2497	2.2358	2.30175	2.26025	2.1936	Homo sapiens	0.0215862	0.120534	0.696699	0.0106665	0.636936	0.02305	0.812426	0.0514168		TN	TN	TN	TN
Q14498	1.09685	1.21895	1.0915	1.0557	1.08965	1.11105	3.35875	3.4731	3.43835	3.3364	3.4016	3.3715	2.80215	2.8929	2.8462	2.82165	2.82395	2.7099	Homo sapiens	0.322769	0.0502996	0.238894	0.0535666	0.24832	0.0619167	0.910809	0.055261		TN	TN	TN	TN
P98179	1.57155	1.29965	1.3817	1.248	1.21455	0.965549	3.10605	3.2028	3.22755	3.1664	3.0753	3.1072	1.45005	1.2685	1.2927	1.29395	1.47305	1.3927	Homo sapiens	0.0839196	0.274933	0.24304	0.0625006	0.555207	-0.0494833	0.827888	0.0959835		TN	TN	TN	TN
P49792	1.64215	1.77195	1.7498	1.6588	1.64055	1.67615	3.94985	3.9337	3.90125	3.8724	3.8209	3.8365	2.35215	2.3203	2.3142	2.40885	2.22765	2.2267	Homo sapiens	0.203745	0.062801	0.0152533	0.0850004	0.541265	0.0411495	0.89345	0.0629836		TN	TN	TN	TN
P49792;P49792	-1.83375	-1.84205	-1.9228	-1.698	-2.03215	-2.02535	NaN	NaN	NaN	NaN	NaN	NaN	NaN	NaN	NaN	NaN	NaN	NaN	Homo sapiens	0.669862	0.0523005	NaN	0	NaN	0	0.669862	0.0523005		TN	NaN	NaN	TN
P18754	3.37285	3.24515	3.3547	3.2688	3.06935	3.30995	3.39395	3.5141	3.54755	3.4101	3.516	3.4957	2.49575	2.5774	2.5787	2.52385	2.39725	2.4212	Homo sapiens	0.268754	0.1082	0.852477	0.0112667	0.0957798	0.103183	0.732753	0.0742168		TN	TN	TN	TN
Q96PU8	0.58185	0.449349	0.6395	0.4371	0.45515	0.38765	1.71585	1.713	1.68275	1.6017	1.654	1.8095	0.0879498	0.180101	-0.406099	-0.233649	0.289849	-0.2534	Homo sapiens	0.0949097	0.130267	0.818972	0.0154673	0.941964	0.0197172	0.884699	0.0551503		TN	TN	TN	TN
P63244	6.25335	6.25205	6.2042	6.2235	6.17255	6.15995	6.30275	6.2655	6.27215	6.1884	6.1796	6.2175	6.29925	6.3058	6.2664	6.27905	6.25345	6.2642	Homo sapiens	0.112776	0.0511999	0.00633036	0.0849667	0.155751	0.0249173	0.00845174	0.0536946		TN	TN	TN	TN
P49756	0.973749	1.04535	0.749701	0.743699	0.51105	0.95645	1.92335	1.8737	1.83075	1.8589	1.8752	1.8825	-0.67695	-0.844599	-1.0239	-0.843049	-0.89585	-0.9369	Homo sapiens	0.300505	0.185867	0.899113	0.00373332	0.696987	0.0434504	0.893009	0.0776836		TN	TN	TN	TN
Q9P2N5	0.0749493	0.00854969	-0.0909004	0.4122	-0.0300493	-0.0388508	-0.37365	-0.222501	-0.37935	-0.434	-0.3444	-0.258301	NaN	NaN	NaN	NaN	NaN	NaN	Homo sapiens	0.496623	-0.1169	0.791495	0.0204004	NaN	0	0.750166	-0.04825		TN	TN	NaN	TN
Q9Y5S9	2.28765	2.23975	2.1371	2.1162	2.01105	2.22555	3.22845	3.2595	3.24435	3.0595	3.0441	3.1265	3.05785	3.2787	3.0047	3.10895	3.03855	3.1476	Homo sapiens	0.244425	0.1039	0.00336483	0.1674	0.872248	0.0153824	0.684077	0.0955609		TN	TN	TN	TN
Q9P258	3.81545	3.81775	3.8914	3.7839	3.76385	3.74735	4.66615	4.8153	4.78015	4.719	4.7193	4.6947	4.23935	4.3079	4.2951	4.29785	4.22545	4.4176	Homo sapiens	0.0476294	0.0765003	0.401792	0.0428677	0.612295	-0.0328493	0.882194	0.0288395		TN	TN	TN	TN
Q9P2K3;Q9UKL0	-2.15875	-2.19945	-2.1662	-2.2604	-2.34115	-2.60365	NaN	NaN	NaN	NaN	NaN	NaN	NaN	NaN	NaN	NaN	NaN	NaN	Homo sapiens	0.0953426	0.226934	NaN	0	NaN	0	0.0953426	0.226934		TN	NaN	NaN	TN
P54725	0.595249	0.62765	0.848801	0.5766	0.594649	0.718349	-0.792549	-0.9889	-0.805051	-0.942301	-0.9063	-0.993101	-3.57305	-3.8341	-3.9007	-3.58125	-3.90355	-3.8645	Homo sapiens	0.542422	0.0607004	0.280813	0.0850671	0.927426	0.0138172	0.954613	0.0531949		TN	TN	TN	TN
P54727;P54725	0.66605	0.53585	0.623501	0.4253	0.58615	0.176149	NaN	NaN	NaN	NaN	NaN	NaN	NaN	NaN	NaN	NaN	NaN	NaN	Homo sapiens	0.164924	0.2126	NaN	0	NaN	0	0.164924	0.2126		TN	NaN	NaN	TN
Q9UKM9	1.67035	1.67875	1.6447	1.6198	1.66205	1.38195	2.72635	2.823	2.80315	2.758	2.7011	2.7672	1.91385	1.9698	1.8681	1.94375	1.87735	1.9753	Homo sapiens	0.278417	0.110001	0.30745	0.0420672	0.736245	-0.0148827	0.854614	0.0457285		TN	TN	TN	TN
P61224;A6NIZ1	0.77125	0.83965	0.498001	0.729699	0.70435	0.767149	1.44395	1.3982	1.39185	1.342	1.3361	1.2933	NaN	NaN	NaN	NaN	NaN	NaN	Homo sapiens	0.785957	-0.0307659	0.0176005	0.0875346	NaN	0	0.896032	0.0283844		TN	TN	NaN	TN
Q8IY67	0.886049	0.87625	0.921801	0.892699	0.58735	0.873749	1.82185	1.7937	1.81025	1.8284	1.6198	1.7597	1.21065	1.2487	1.2016	1.23685	1.15395	1.1961	Homo sapiens	0.331591	0.110101	0.305847	0.0726337	0.426989	0.0246833	0.727687	0.0691393		TN	TN	TN	TN
Q09028	3.60125	3.52605	3.341	3.3514	3.36515	3.43865	5.33445	5.4108	5.47105	5.2799	5.2779	5.3281	1.08905	1.212	0.962601	0.988851	0.91785	0.840301	Homo sapiens	0.271712	0.104367	0.0617515	0.110133	0.109082	0.172217	0.886717	0.128906		TN	TN	TN	TN
Q9NTZ6	1.36915	1.33405	1.2967	1.3813	1.36395	1.23045	1.76245	1.9096	1.95255	1.7609	1.912	1.7456	0.59095	0.792	0.540201	0.454251	0.74805	0.662301	Homo sapiens	0.884324	0.00806713	0.429881	0.0686995	0.874848	0.0195163	0.900097	0.0320943		TN	TN	TN	TN
Q9NW13	-0.548349	-0.74005	-0.471701	-0.6953	-0.47395	-0.63295	0.669149	0.7692	0.63675	0.7841	0.6259	0.675299	-2.63065	-1.9515	-2.0985	-0.529449	-2.02315	-0.7583	Homo sapiens	0.898692	0.0140333	0.958516	-0.00339953	0.0916148	-1.12325	0.487938	-0.370872		TN	TN	TN	TN
P38159	4.73345	4.74195	4.7524	4.6007	4.57015	4.67275	4.92425	4.9728	4.98315	4.9494	4.9106	4.9349	3.28995	3.6983	3.8603	3.78135	3.84745	3.6465	Homo sapiens	0.0143301	0.128067	0.254596	0.0284335	0.472882	-0.14225	0.986541	0.00475036		TN	TN	TN	TN
Q8NBN7	-2.97625	-2.90465	-2.7181	-2.5882	-3.14175	-3.04385	-0.34845	-0.5003	-0.33505	-0.502201	-0.4893	-0.430302	NaN	NaN	NaN	NaN	NaN	NaN	Homo sapiens	0.771046	0.0582676	0.239286	0.0793343	NaN	0	0.931735	0.0688009		TN	TN	NaN	TN
P15927	1.00005	0.973849	0.9928	0.574599	0.69275	0.750149	2.60865	2.6841	2.65855	2.5649	2.7074	2.6516	0.95665	1.0917	1.0058	0.88845	1.08815	0.9152	Homo sapiens	0.00375763	0.3164	0.855404	0.00913366	0.505065	0.0541175	0.763074	0.12655		TN	TN	TN	TN
P35244	2.92905	2.60565	2.8653	2.6877	2.60375	2.69355	2.93035	2.9787	2.97045	2.9711	2.9587	2.9571	0.850149	0.5963	0.696701	0.917151	0.674251	0.7844	Homo sapiens	0.250661	0.138335	0.881825	-0.00246684	0.488935	-0.0775506	0.969333	0.0194391		TN	TN	TN	TN
Q9BZI7	-4.34715	-5.75045	-5.2954	-5.4679	-5.01475	-6.84045	-2.07105	-2.241	-2.32215	-2.0609	-2.177	-2.3891	NaN	NaN	NaN	NaN	NaN	NaN	Homo sapiens	0.402104	0.643367	0.985157	-0.00240008	NaN	0	0.772048	0.320483		TN	TN	NaN	TN
Q92900	2.76125	2.69705	2.7761	2.626	2.70235	2.64125	3.84185	3.9203	3.94145	3.8331	3.8538	3.9233	2.07005	2.12	2.1187	2.25695	2.13425	2.2028	Homo sapiens	0.0586276	0.0882667	0.487618	0.0311337	0.0719518	-0.0950836	0.982462	0.0081056		TN	TN	TN	TN
P40938	-1.43915	-1.59455	-1.7825	-1.4704	-1.61555	-1.54375	1.18625	1.2412	1.12425	1.2356	1.171	1.2153	-0.786751	-0.6166	-0.416901	-0.986749	-0.557651	-0.5715	Homo sapiens	0.594877	-0.0621662	0.578923	-0.0233994	0.606883	0.0985492	0.994133	0.00432788		TN	TN	TN	TN
P61586	-1.84725	-1.94485	-1.9173	-2.1607	-1.99565	-1.68125	NaN	NaN	NaN	NaN	NaN	NaN	0.899651	0.876301	1.0042	0.850451	0.812949	0.920001	Homo sapiens	0.780825	0.0427338	NaN	0	0.262243	0.0655832	0.95288	0.0541585		TN	NaN	TN	TN
P84095	-2.08255	-2.34455	-2.3822	-2.0859	-2.05535	-2.36675	1.27255	1.3555	1.40255	1.2628	1.1802	1.1529	0.57765	0.456301	0.600901	0.426251	0.50335	0.3814	Homo sapiens	0.503432	-0.100433	0.0451221	0.144901	0.132441	0.10795	0.946818	0.0508059		TN	TN	TN	TN
Q15382	-0.67855	-0.91625	-1.1432	-0.803201	-1.14215	-1.39145	NaN	NaN	NaN	NaN	NaN	NaN	NaN	NaN	NaN	NaN	NaN	NaN	Homo sapiens	0.409563	0.199601	NaN	0	NaN	0	0.409563	0.199601		TN	NaN	NaN	TN
Q9BWF3;Q9BQ04	0.36245	0.0759497	0.1521	0.215899	0.60435	0.218449	1.92185	1.938	1.97085	1.8581	1.8224	1.8739	NaN	NaN	NaN	NaN	NaN	NaN	Homo sapiens	0.389445	-0.1494	0.0117692	0.0921014	NaN	0	0.957174	-0.0286492		TN	TN	NaN	TN
P54727	2.99895	3.01315	3.1234	3.0057	2.94115	2.87705	3.58935	3.6272	3.63925	3.5609	3.5711	3.6351	3.49555	3.4287	3.4379	3.50125	3.34405	3.3907	Homo sapiens	0.127256	0.103867	0.345344	0.0295671	0.456722	0.0420504	0.660917	0.0584948		TN	TN	TN	TN
Q07960	-1.08105	-1.13415	-1.0223	-1.2212	-1.18225	-1.19065	1.24255	1.1545	1.21935	1.1328	1.0619	1.0768	-2.55275	-2.9697	-2.6181	-2.25415	-2.95545	-2.2543	Homo sapiens	0.0259299	0.118867	0.0279026	0.114967	0.446137	-0.225549	0.997206	0.00276163		TN	TN	TN	TN
P35250	1.34985	1.68845	1.4074	1.5637	1.68845	1.23605	1.00645	0.951699	1.01975	0.987499	0.892	0.9245	1.02305	1.0763	1.0642	1.01195	1.03595	1.1087	Homo sapiens	0.937847	-0.0141668	0.172264	0.0579669	0.947807	0.00231647	0.904317	0.0153722		TN	TN	TN	TN
P40937	-0.71025	-0.53325	-0.6234	-0.8283	-0.83675	-0.61145	1.67455	2.0115	1.97595	1.8476	1.8274	1.8321	0.0708504	0.0817013	0.226801	0.369451	0.0725508	0.324901	Homo sapiens	0.202668	0.136533	0.654802	0.0516338	0.286877	-0.129183	0.970992	0.0196614		TN	TN	TN	TN
P08134	-0.20125	-0.404151	-0.2115	-0.295001	-0.495749	-0.59845	NaN	NaN	NaN	NaN	NaN	NaN	NaN	NaN	NaN	NaN	NaN	NaN	Homo sapiens	0.160474	0.190766	NaN	0	NaN	0	0.160474	0.190766		TN	NaN	NaN	TN
P13489	4.08365	3.99055	3.9565	3.9467	3.92065	3.87355	4.00595	3.9608	4.00015	3.9287	3.854	3.9314	3.45885	3.4799	3.4327	3.43205	3.41465	3.373	Homo sapiens	0.0911367	0.0966012	0.0441192	0.0842673	0.0850135	0.0505845	0.54382	0.077151		TN	TN	TN	TN
P27635	4.72195	4.84025	4.783	4.7687	4.71555	4.74355	4.55125	4.5439	4.60985	4.5686	4.51	4.5937	5.10405	5.2364	5.212	5.15935	5.16815	5.1712	Homo sapiens	0.354995	0.0391334	0.753507	0.0109011	0.683376	0.0179173	0.862689	0.0226506		TN	TN	TN	TN
P31350	1.40335	1.49475	1.26	1.3998	1.26505	1.27405	2.31895	2.2781	2.36025	2.2655	2.1723	2.2821	1.19155	1.1328	1.2593	1.32555	1.22205	1.1698	Homo sapiens	0.417967	0.073067	0.129855	0.079134	0.488925	-0.044584	0.882509	0.0358724		TN	TN	TN	TN
P27694	1.86455	1.90595	1.7545	1.902	1.50405	1.79645	2.42815	2.3929	2.32445	2.3306	2.3426	2.2441	0.11315	0.1385	0.1667	0.163651	0.255651	0.140401	Homo sapiens	0.446009	0.1075	0.155025	0.076067	0.287488	-0.0471176	0.923246	0.0454831		TN	TN	TN	TN
O43665	-2.70025	-2.66495	-2.3595	-2.8265	-2.57235	-2.49025	-0.18895	-0.0187998	-0.0432501	-0.370399	-0.324699	-0.2173	-1.44515	-1.769	-1.8454	-1.71245	-1.73815	-1.704	Homo sapiens	0.730206	0.0548	0.0343163	0.220467	0.809601	0.0316833	0.84068	0.102317		TN	TN	TN	TN
Q9NPQ8	-2.28875	-2.42195	-2.4292	-2.4991	-2.49085	-2.44705	-0.12005	-0.117301	-0.107949	-0.2369	-0.164999	-0.257801	0.94685	0.00100136	1.0709	-0.49335	-0.12955	0.224101	Homo sapiens	0.110325	0.0990337	0.0208811	0.1048	0.11177	0.80585	0.587753	0.336561		TN	TN	TN	TN
P35249	0.87005	0.69015	0.812099	0.9194	0.76735	0.86145	0.941351	0.999101	1.06105	0.892799	0.7694	1.009	0.0175495	-0.5756	-0.680599	0.12835	-0.0685511	-0.8206	Homo sapiens	0.443888	-0.0586335	0.227609	0.110101	0.682433	-0.159283	0.908807	-0.0359385		TN	TN	TN	TN
Q13123	0.144449	0.21185	0.0846004	0.0995989	0.06215	0.064249	0.527151	0.4924	0.56005	0.371599	0.557501	0.5959	-2.48515	-1.8842	-2.4835	-2.07065	-1.76775	-2.2009	Homo sapiens	0.137912	0.071634	0.812794	0.0182006	0.317514	-0.271183	0.91995	-0.0604494		TN	TN	TN	TN
P62913	3.26415	3.23355	3.2491	3.0523	3.07255	3.22145	3.63505	3.6641	3.59305	3.4282	3.3924	3.4518	2.97985	2.9647	2.8937	2.90245	2.78465	2.7087	Homo sapiens	0.0689712	0.1335	0.00154497	0.2066	0.0770672	0.147483	0.250611	0.162528		TN	TN	TN	TN
O76021	1.75455	1.64495	1.723	1.5247	1.70695	1.62365	2.98415	2.939	2.97095	2.8661	2.9257	2.9435	2.71065	2.6301	2.6927	2.72585	2.73595	2.6837	Homo sapiens	0.223792	0.0890665	0.121179	0.052934	0.269892	-0.03735	0.901589	0.0348835		TN	TN	TN	TN
P47914	-1.69015	-1.66705	-2.1673	-2.026	-1.96935	-1.87985	1.24155	1.2685	1.25975	1.2043	1.2238	1.1977	0.00964928	-0.032999	0.0578995	-0.0922499	-0.021451	-0.0493994	Homo sapiens	0.525999	0.1169	0.0126099	0.0480003	0.119543	0.0658833	0.906635	0.0769279		TN	TN	TN	TN
P26373	5.21055	5.19665	5.2314	5.1495	5.19255	5.16705	4.30915	4.3402	4.39705	4.2667	4.2999	4.3403	4.91215	4.8824	4.8262	4.84165	4.77105	4.7544	Homo sapiens	0.0548509	0.0431674	0.236201	0.0464999	0.082856	0.0845499	0.748804	0.0580724		TN	TN	TN	TN
P18621	4.09705	4.16855	4.1825	4.1658	4.03625	4.06005	4.14295	4.1805	4.26115	4.2278	4.2295	4.2334	3.83665	3.8239	3.7485	3.84035	3.87445	3.8193	Homo sapiens	0.264429	0.0620006	0.368303	-0.0353667	0.260817	-0.0416829	0.954127	-0.00501633		TN	TN	TN	TN
P46776	4.38435	4.42755	4.2929	4.3148	4.26425	4.36205	4.21495	4.3251	4.23125	4.2718	4.2692	4.2596	4.67295	4.6528	4.6908	4.73045	4.63725	4.6446	Homo sapiens	0.325347	0.054567	0.791299	-0.00976626	0.966668	0.00141684	0.867806	0.0154059		TN	TN	TN	TN
P46779	0.94655	1.07885	0.871799	0.787799	0.821851	0.976049	3.33265	3.4048	3.32915	3.3191	3.3172	3.3809	3.09835	3.0901	3.075	3.01635	3.01625	2.9861	Homo sapiens	0.282947	0.103834	0.637392	0.0164668	0.00257567	0.081584	0.902803	0.0672949		TN	TN	TN	TN
Q9BVS4	-2.55225	-2.60335	-2.4757	-2.8462	-2.74305	-2.75375	0.29545	0.240699	0.265349	0.122601	0.2686	0.347599	-1.61275	-1.4824	-1.4937	-1.82365	-1.65995	-1.8594	Homo sapiens	0.00868211	0.237234	0.77321	0.0208995	0.0276031	0.251383	0.783134	0.169839		TN	TN	TN	TN
P23921	1.90355	1.84485	2.0262	1.7593	1.97965	1.80605	3.38075	3.4017	3.46385	3.3583	3.2926	3.367	2.42125	2.3729	2.3489	2.29945	2.47465	2.3037	Homo sapiens	0.422394	0.0765333	0.090422	0.0761344	0.741465	0.0217492	0.854615	0.058139		TN	TN	TN	TN
P62906	3.17155	3.04265	3.1693	2.9022	2.98305	3.05035	4.28955	4.3093	4.30775	4.2937	4.198	4.3713	4.28365	4.3131	4.2669	4.38745	4.32815	4.2871	Homo sapiens	0.068822	0.1493	0.787866	0.014534	0.222318	-0.0463502	0.896509	0.0391613		TN	TN	TN	TN
Q02543	4.59015	4.50425	4.5499	4.3462	4.33835	4.39725	3.77835	3.8117	3.86095	3.7658	3.7337	3.7903	3.71515	3.9183	3.8276	3.76625	3.76735	3.713	Homo sapiens	0.00373851	0.187501	0.138076	0.0537338	0.30926	0.0714839	0.522368	0.10424		TN	TN	TN	TN
P35268	4.73525	4.71735	4.7497	4.638	4.61415	4.61395	4.42865	4.4642	4.50305	4.3773	4.4233	4.4131	4.39415	4.4066	4.3784	4.41825	4.36385	4.3613	Homo sapiens	0.0008049	0.112067	0.0767349	0.0607338	0.588468	0.0119168	0.359713	0.0615726		TN	TN	TN	TN
P83731	3.45255	3.36335	3.3202	3.2748	3.23235	3.30745	3.50215	3.4509	3.55315	3.4365	3.4304	3.5255	3.40305	3.3742	3.4693	3.46505	3.29835	3.367	Homo sapiens	0.0742301	0.107167	0.423667	0.0379327	0.527132	0.038717	0.155273	0.0612723		TN	TN	TN	TN
P30050	5.00885	5.05915	5.0159	4.9653	4.98145	4.92535	5.24165	5.1675	5.31665	5.2117	5.098	5.1994	3.98015	4.0509	3.9911	4.04785	3.98185	4.0159	Homo sapiens	0.0369134	0.0705996	0.267625	0.0722332	0.801484	-0.00781663	0.865252	0.0450054		TN	TN	TN	TN
P50914	1.02565	1.12205	0.9748	0.8863	0.896649	1.00725	3.20975	3.1544	3.20535	3.0682	3.0832	3.1962	3.21195	3.2931	3.3152	3.21475	3.22715	3.2334	Homo sapiens	0.128727	0.110767	0.169039	0.0739663	0.204012	0.0483173	0.883807	0.0776836		TN	TN	TN	TN
P18077	2.58655	2.83355	0.9576	2.5663	2.41785	2.63815	3.16385	3.2064	3.13125	3.0947	3.1707	3.0581	3.13255	3.2851	3.1555	3.29215	3.30985	3.0511	Homo sapiens	0.522091	-0.414866	0.208991	0.0593332	0.795116	-0.0266504	0.64121	-0.127395		TN	TN	TN	TN
P62979	5.10635	5.13525	4.8996	5.0103	4.97935	4.96325	NaN	NaN	NaN	NaN	NaN	NaN	3.56295	3.5206	3.5482	3.48105	3.48215	3.2753	Homo sapiens	0.452395	0.0627667	NaN	0	0.133919	0.131083	0.846675	0.0969251		TN	NaN	TN	TN
P32969	4.19035	4.11865	4.1973	3.9901	4.05355	4.02115	4.51145	4.5892	4.61415	4.5173	4.3857	4.5461	3.93455	3.9181	3.8383	3.76925	3.81285	3.7716	Homo sapiens	0.00909492	0.147167	0.203077	0.0885671	0.0269144	0.112417	0.430273	0.11605		TN	TN	TN	TN
P62899	1.89325	1.92445	1.648	1.4387	1.87215	1.87935	3.41455	3.4319	3.44915	3.3326	3.338	3.3438	4.02875	4.1942	4.0672	3.86055	4.10035	4.158	Homo sapiens	0.61755	0.0918341	0.000870072	0.0937335	0.611935	0.0570828	0.869347	0.0808834		TN	TN	TN	TN
P39023	4.35915	4.52555	4.4991	4.3659	4.36975	4.44075	5.74545	5.8294	5.86845	5.8044	5.783	5.7794	5.25295	5.2591	5.2229	5.26575	5.24335	5.2206	Homo sapiens	0.292445	0.0691334	0.529822	0.0255006	0.92369	0.00175126	0.91107	0.0321284		TN	TN	TN	TN
P46777	4.98945	5.02905	5.0535	4.9994	4.98995	4.96195	5.00125	5.0789	5.14065	4.9931	5.0239	5.048	5.23815	5.2882	5.2582	5.25715	5.27975	5.2451	Homo sapiens	0.13852	0.0402346	0.296999	0.0519339	0.964035	0.000850995	0.60266	0.0310065		TN	TN	TN	TN
P46778	2.10155	1.86755	1.9293	1.8328	1.90715	1.80385	4.33255	4.3651	4.41185	4.3375	4.306	4.2994	3.02995	3.3515	3.3686	3.23215	3.25315	3.38	Homo sapiens	0.197098	0.118201	0.0980993	0.0555344	0.763825	-0.0384162	0.929268	0.0451063		TN	TN	TN	TN
P62829	4.71525	4.66945	4.7385	4.5857	4.65795	4.64235	4.64495	4.731	4.87705	4.772	4.6572	4.7474	3.81955	3.836	3.8875	3.70465	3.67965	3.7699	Homo sapiens	0.0572521	0.0790669	0.755012	0.0254676	0.0185475	0.129617	0.726389	0.0780504		TN	TN	TN	TN
P62888	4.29395	4.34725	4.3457	4.2526	4.23045	4.28275	4.58645	4.4819	4.59175	4.5578	4.5144	4.5139	4.79685	4.866	4.8199	4.72505	4.77175	4.7336	Homo sapiens	0.0334718	0.0736996	0.557678	0.0246671	0.0277839	0.0841169	0.559334	0.0608279		TN	TN	TN	TN
P05388	6.14085	6.21405	6.2048	6.1127	6.15345	6.16685	6.01835	6.0237	6.08295	5.9209	5.9255	5.9719	5.41795	5.437	5.405	5.37825	5.38205	5.3217	Homo sapiens	0.208472	0.0422328	0.0178225	0.102232	0.0516789	0.0593157	0.688847	0.0679268		TN	TN	TN	TN
P05386	5.20315	5.16155	5.2446	5.0105	5.11865	5.07955	4.71855	4.5939	4.79385	4.4799	4.468	4.6601	NaN	NaN	NaN	NaN	NaN	NaN	Homo sapiens	0.0281645	0.133534	0.123066	0.1661	NaN	0	0.396098	0.149817		TN	TN	NaN	TN
P61313	4.77185	4.77935	4.8286	4.7347	4.77185	4.72065	5.00645	5.0761	5.06345	4.9561	4.9935	4.9972	5.07635	5.1718	5.1346	5.09875	5.10665	5.1632	Homo sapiens	0.095936	0.0508668	0.0574039	0.0664005	0.897546	0.00471783	0.601548	0.0406617		TN	TN	TN	TN
Q07020	5.00675	4.93675	5.0657	4.9732	4.95405	4.87475	4.13395	4.1345	4.12655	4.0332	4.0542	4.0771	4.68605	4.7121	4.7354	4.63805	4.63715	4.585	Homo sapiens	0.223025	0.0690667	0.00402607	0.0768337	0.0157062	0.0911169	0.670291	0.0790058		TN	TN	TN	TN
P84098	1.61795	1.84835	1.5296	1.7315	1.59045	1.64805	2.53475	2.725	2.72395	2.7257	2.7715	2.7816	2.13615	2.1925	2.2341	2.15315	2.22175	2.1691	Homo sapiens	0.937499	0.00863425	0.207784	-0.0983664	0.867491	0.00625006	0.899884	-0.0278274		TN	TN	TN	TN
Q9UNX3;P61254	2.52905	2.73035	2.6597	2.7594	2.70525	2.82225	NaN	NaN	NaN	NaN	NaN	NaN	NaN	NaN	NaN	NaN	NaN	NaN	Homo sapiens	0.145593	-0.1226	NaN	0	NaN	0	0.145593	-0.1226		TN	NaN	NaN	TN
P61353	4.04175	4.15715	3.8331	4.0175	3.84665	4.07745	4.43715	4.5147	4.44295	4.4865	4.4361	4.4441	5.20195	5.2646	5.1833	5.21835	5.16985	5.1952	Homo sapiens	0.810027	0.0301332	0.766247	0.00936699	0.477528	0.0221491	0.935958	0.0205498		TN	TN	TN	TN
P49207	2.13165	2.16345	2.2229	1.94	2.11755	2.15335	2.92765	3.1528	2.94255	3.0185	3.1519	3.1244	2.77865	2.7627	2.7592	2.78185	2.77175	2.7902	Homo sapiens	0.223772	0.102367	0.337886	-0.0905991	0.146563	-0.0144161	0.996511	-0.000882679		TN	TN	TN	TN
P42766	2.56575	2.56985	2.6097	2.5245	2.34515	2.44645	3.00355	2.8477	2.95235	2.8078	2.843	2.8545	2.61125	2.8037	2.7892	2.81625	2.81595	2.7131	Homo sapiens	0.056368	0.143067	0.106873	0.0994326	0.542493	-0.0470495	0.457278	0.0651502		TN	TN	TN	TN
P62750	4.42395	4.52935	4.4109	4.4586	4.30225	4.44465	4.19195	4.2081	4.28565	4.229	4.1228	4.2058	4.05725	4.1246	4.0275	4.05965	4.11835	4.0258	Homo sapiens	0.444737	0.0529	0.379967	0.0426998	0.964832	0.00185045	0.683472	0.0324834		TN	TN	TN	TN
P83881;Q969Q0	2.08965	2.10975	2.2575	2.1989	2.05265	2.05605	2.10925	2.264	2.25075	2.2022	2.1066	2.1896	NaN	NaN	NaN	NaN	NaN	NaN	Homo sapiens	0.525141	0.0497669	0.509606	0.0418669	NaN	0	0.335694	0.0458169		TN	TN	NaN	TN
P62910	2.81625	2.80675	2.7608	2.8609	2.81215	2.83395	4.52775	4.5814	4.70215	4.5279	4.4662	4.5978	3.66525	3.6184	3.6125	3.51935	3.70275	3.5735	Homo sapiens	0.137736	-0.0410668	0.317363	0.0731328	0.587513	0.0335169	0.952223	0.021861		TN	TN	TN	TN
P05387	5.49685	5.51025	5.5866	5.5652	5.53895	5.56995	5.69955	5.6499	5.77965	5.5998	5.6008	5.712	5.14145	5.2671	5.2532	5.20495	5.19055	5.1231	Homo sapiens	0.415973	-0.0268011	0.24538	0.0721671	0.36827	0.0477184	0.768538	0.0310281		TN	TN	TN	TN
Q9Y3U8	4.37435	4.36315	4.3753	4.2601	4.19555	4.33185	3.51615	3.5935	3.62035	3.5784	3.4374	3.5854	3.72205	3.7932	3.7406	3.73955	3.69385	3.7074	Homo sapiens	0.0518443	0.108433	0.496364	0.0429331	0.203478	0.0383501	0.7053	0.0632388		TN	TN	TN	TN
P63173	4.10985	4.14685	4.1469	4.132	3.99015	4.09255	2.84815	2.7818	2.89115	2.6868	2.6965	2.7301	3.89425	3.6951	4.0347	4.11345	4.04995	4.0975	Homo sapiens	0.22597	0.062967	0.0168175	0.1359	0.101865	-0.212283	0.988461	-0.00447188		TN	TN	TN	TN
Q9Y3B9	-0.40255	-0.662551	-0.5576	-0.560599	-0.48215	-0.591051	1.12005	1.2346	1.23615	1.1673	1.1343	1.2778	-2.34805	-1.9673	-1.9368	-1.86715	-2.00855	-1.8822	Homo sapiens	0.966252	0.00369994	0.950882	0.00380007	0.303582	-0.164749	0.937261	-0.0524165		TN	TN	TN	TN
O43159	-2.55735	-2.76685	-2.8759	-2.4004	-3.56995	-2.63925	-0.0438499	-0.282001	-0.06145	-0.157301	-0.274401	-0.0866013	-3.38435	-3.4995	-3.4963	-3.83575	-3.24515	-3.4217	Homo sapiens	0.730063	0.1365	0.666989	0.0436675	0.830876	0.0408169	0.920721	0.0736616		TN	TN	TN	TN
Q13151	1.94585	1.93245	1.9659	1.7463	1.77495	1.77745	2.96275	3.0233	3.08045	2.9939	2.8818	3.0412	1.99655	1.8162	1.811	1.78275	1.85565	1.7229	Homo sapiens	0.00019937	0.181834	0.439938	0.049867	0.291578	0.087484	0.702465	0.106395		TN	TN	TN	TN
Q9H6T3	-2.14915	-2.36585	-2.1798	-2.4677	-2.18095	-2.14905	0.34395	0.383599	0.401851	0.2778	0.274401	0.3685	-2.70595	-2.6579	-3.0029	-2.32495	-2.84965	-2.7814	Homo sapiens	0.792308	0.0343002	0.11959	0.0695667	0.525105	-0.136916	0.987215	-0.0110164		TN	TN	TN	TN
P62487	-1.45535	-1.59395	-1.458	-1.8278	-1.68025	-1.60505	-0.63125	-0.7636	-0.77345	-0.8435	-0.8717	-0.819302	-0.991051	-1.4781	-2.2827	-0.82245	-1.01945	-0.874801	Homo sapiens	0.0647198	0.201934	0.0647877	0.122067	0.149742	-0.678383	0.607544	-0.118128		TN	TN	TN	TN
P36578	6.32875	6.37745	6.317	6.214	6.16195	6.29705	5.83415	5.9397	5.92915	5.9057	5.8861	5.9096	5.82395	5.9751	5.9274	5.89525	5.89265	5.8784	Homo sapiens	0.054939	0.116734	0.988351	0.000533422	0.678431	0.0200497	0.630904	0.0457723		TN	TN	TN	TN
Q02878	6.37055	6.47615	6.3926	6.3318	6.27595	6.28905	5.87805	5.9455	5.98265	5.9445	5.9005	5.9322	5.82315	5.9009	5.8339	5.86515	5.82805	5.8353	Homo sapiens	0.0347162	0.114167	0.785972	0.00966962	0.733087	0.00981744	0.699035	0.0445514		TN	TN	TN	TN
P10155	2.17095	2.12165	2.1348	2.0873	1.96235	1.94945	1.83055	1.748	1.88275	1.8326	1.7114	1.7697	1.48325	1.342	1.3534	1.32445	1.31045	1.2668	Homo sapiens	0.0369568	0.142767	0.402296	0.0492001	0.129811	0.0923166	0.540705	0.0947611		TN	TN	TN	TN
P51991	4.36125	4.41135	4.4131	4.3822	4.28985	4.41315	5.83105	5.8778	5.92325	5.8157	5.8041	5.8298	5.82245	5.8272	5.7894	5.74685	5.74705	5.7407	Homo sapiens	0.457198	0.033501	0.0925066	0.0608336	0.00484304	0.0681518	0.874962	0.0541621		TN	TN	TN	TN
Q99729	4.39245	4.46795	4.4606	4.4628	4.35185	4.30155	3.72495	3.7538	3.77235	3.6535	3.6205	3.6767	3.49005	3.4983	3.237	3.39775	3.36115	3.3767	Homo sapiens	0.269897	0.0682669	0.00938402	0.100134	0.746629	0.0299164	0.761625	0.0661057		TN	TN	TN	TN
Q9GZS1	-3.73425	-3.80875	-4.8464	-4.4443	-5.36245	-4.21545	NaN	NaN	NaN	NaN	NaN	NaN	NaN	NaN	NaN	NaN	NaN	NaN	Homo sapiens	0.338976	0.544267	NaN	0	NaN	0	0.338976	0.544267		TN	NaN	NaN	TN
P52434	0.04035	0.000449181	0.149099	-0.115399	0.11625	-0.0169506	1.44235	1.575	1.58635	1.5547	1.4432	1.4816	-0.0463505	-0.2216	-0.1047	-0.284549	-0.221351	-0.161099	Homo sapiens	0.441668	0.0686661	0.505203	0.0414009	0.192375	0.0981162	0.856516	0.0693944		TN	TN	TN	TN
Q9H7B2	-1.97165	-1.76615	-2.0814	-1.9303	-2.00835	-2.04225	-0.872549	-0.888	-0.841451	-1.1577	-0.7784	-1.1369	-1.77965	-1.8226	-1.7464	-1.96345	-1.91565	-1.9366	Homo sapiens	0.612141	0.0539001	0.273759	0.157	0.00393108	0.155684	0.608811	0.122195		TN	TN	TN	TN
Q9UHA3	-0.458851	-0.261149	-0.4837	-0.3656	-0.53275	-0.558352	NaN	NaN	NaN	NaN	NaN	NaN	-2.11955	-1.6983	-1.8407	-1.89055	-1.65345	-1.7085	Homo sapiens	0.41483	0.0843337	NaN	0	0.397367	-0.13535	0.955201	-0.0255082		TN	NaN	TN	TN
P52815	1.10865	1.04845	1.0126	1.0054	1.11155	0.93635	1.88205	1.7959	1.98325	1.8264	1.8773	1.8923	1.11545	0.992001	0.9247	0.875651	0.952149	0.872701	Homo sapiens	0.541144	0.0387996	0.725548	0.021733	0.147211	0.11055	0.789801	0.0570274		TN	TN	TN	TN
Q9H9Y6	-1.90465	-1.88665	-1.6317	-1.9079	-1.92725	-1.85875	-1.55895	-1.5429	-1.48665	-1.4027	-1.5661	-1.594	NaN	NaN	NaN	NaN	NaN	NaN	Homo sapiens	0.37468	0.0903002	0.8993	-0.00856654	NaN	0	0.731594	0.0408669		TN	TN	NaN	TN
Q9BYD3	-2.40105	-2.24865	-1.6694	-2.286	-2.54175	-2.21985	-0.713049	-0.9215	-0.947749	-0.7045	-0.819201	-1.008	NaN	NaN	NaN	NaN	NaN	NaN	Homo sapiens	0.375119	0.242834	0.890972	-0.0168654	NaN	0	0.808177	0.112984		TN	TN	NaN	TN
Q96EL3	-3.63875	-3.53225	-3.6773	-3.7837	-4.02395	-3.25485	NaN	NaN	NaN	NaN	NaN	NaN	NaN	NaN	NaN	NaN	NaN	NaN	Homo sapiens	0.772942	0.0714	NaN	0	NaN	0	0.772942	0.0714		TN	NaN	NaN	TN
P24928	-2.93395	-3.07165	-3.9609	-3.2715	-2.87315	-3.15695	1.04115	1.1816	0.94275	0.830299	1.025	0.999699	-3.35965	-3.7174	-4.0734	-3.71945	-3.62555	-3.7269	Homo sapiens	0.553291	-0.221633	0.325396	0.103501	0.90617	-0.0261838	0.96448	-0.0481052		TN	TN	TN	TN
P49247	1.06695	1.07095	1.1151	1.0415	0.82705	0.876549	1.58335	1.6061	1.59495	1.5841	1.5192	1.579	NaN	NaN	NaN	NaN	NaN	NaN	Homo sapiens	0.0639392	0.169301	0.194263	0.0340335	NaN	0	0.598017	0.101667		TN	TN	NaN	TN
Q15050	-1.18935	-1.15975	-1.3234	-1.2262	-1.31165	-1.20425	0.795549	0.8089	0.93365	0.805599	0.818001	0.851299	2.17015	2.0171	1.32	1.34635	1.98465	2.1515	Homo sapiens	0.718983	0.0232004	0.671048	0.0210667	0.98275	0.00825024	0.978766	0.0175058		TN	TN	TN	TN
P46783	4.63375	4.45005	4.4981	4.4807	4.45145	4.48535	3.42775	3.4446	3.47985	3.3427	3.4436	3.369	4.32915	4.161	4.1149	4.18735	4.25135	4.0653	Homo sapiens	0.383329	0.0548004	0.124889	0.0656338	0.711984	0.0336835	0.825571	0.0513725		TN	TN	TN	TN
Q9NYK5	-3.17045	-4.68665	-3.86	-3.3325	-3.31125	-3.54215	-0.446249	-0.4283	-0.415549	-0.3715	-0.6054	-0.704	NaN	NaN	NaN	NaN	NaN	NaN	Homo sapiens	0.314801	-0.5104	0.258572	0.130267	NaN	0	0.856377	-0.190066		TN	TN	NaN	TN
Q15287	2.53215	2.68005	2.5512	2.5935	2.45455	2.60775	2.70745	2.6705	2.68925	2.6525	2.6436	2.6694	3.45875	3.3831	3.5466	3.37655	3.47185	3.4839	Homo sapiens	0.622905	0.0358674	0.0605496	0.0338999	0.763782	0.0187165	0.884045	0.0294946		TN	TN	TN	TN
P19388	1.81355	1.56375	1.65	1.6214	1.63345	1.42985	1.25195	1.2814	1.23085	1.2588	1.1437	1.1973	0.879551	1.1932	1.2716	1.09225	1.16105	1.1439	Homo sapiens	0.311077	0.1142	0.206057	0.0547994	0.891774	-0.017616	0.672063	0.050461		TN	TN	TN	TN
O15160	1.28885	1.30375	1.2697	1.2034	1.25275	1.22835	2.14825	2.1169	2.17905	2.1871	2.0521	2.1036	0.721649	0.5783	0.593601	0.41125	0.48455	0.426	Homo sapiens	0.0267448	0.0592674	0.478004	0.0338008	0.0197416	0.190584	0.776301	0.0945507		TN	TN	TN	TN
P30876	-1.99165	-3.94885	-2.1838	-2.1153	-2.03245	-2.27865	1.66695	1.7742	1.82325	1.6652	1.6008	1.6952	-0.563549	-0.400099	-0.5448	-0.425349	-0.296849	-0.4197	Homo sapiens	0.417774	-0.565966	0.134049	0.101067	0.140108	-0.122183	0.823977	-0.195694		TN	TN	TN	TN
P19387	-3.00785	-3.34235	-3.2709	-2.8739	-3.21455	-3.02345	-0.92425	-0.9288	-0.94465	-1.4358	-1.5603	-0.972502	-3.68945	-3.9629	-4.393	-4.18015	-4.55015	-4.8396	Homo sapiens	0.296931	-0.169733	0.0946171	0.390301	0.143622	0.508184	0.718245	0.242918		TN	TN	TN	TN
O15514	-2.20205	-2.26225	-2.2195	-2.3266	-2.23665	-2.39675	-0.494049	-0.6813	-0.51455	-0.888901	-1.0033	-0.637402	-3.23505	-2.6849	-3.044	-2.76355	-2.94285	-2.7329	Homo sapiens	0.137396	0.0920668	0.085664	0.279901	0.371851	-0.174884	0.890291	0.0656946		TN	TN	TN	TN
P62424	4.76845	4.71235	4.723	4.7758	4.53875	4.69335	4.96485	5.0862	5.02265	4.9932	5.0537	5.0451	4.77375	4.8846	4.8653	4.87175	4.95535	4.889	Homo sapiens	0.413218	0.0652997	0.885655	-0.0060997	0.206924	-0.0641502	0.982212	-0.00165007		TN	TN	TN	TN
P18124	5.48675	5.42025	5.4289	5.3631	5.29045	5.31265	5.33735	5.4046	5.41115	5.392	5.3327	5.4251	5.44005	5.5293	5.4848	5.46765	5.51645	5.5077	Homo sapiens	0.0146966	0.123234	0.976994	0.00110054	0.695482	-0.0125519	0.283647	0.0372609		TN	TN	TN	TN
P62917	3.99145	4.30995	4.3477	4.3147	4.22145	4.31135	4.09595	4.1552	4.23005	4.0829	3.9956	4.0677	-1.00725	-0.404799	-0.4541	-0.454049	-0.34085	-0.500501	Homo sapiens	0.602227	-0.0661332	0.0772815	0.111668	0.392895	-0.190249	0.965924	-0.0482383		TN	TN	TN	TN
P62841	2.19085	2.02705	2.0218	1.8203	1.91265	1.79145	2.85175	3.2759	3.31315	3.1549	3.0295	3.2359	2.82985	2.8982	2.7372	2.84315	2.81245	2.7779	Homo sapiens	0.0230019	0.238434	0.967923	0.00683276	0.843682	0.0105836	0.743505	0.0852833		TN	TN	TN	TN
P63220	3.19625	3.22665	3.091	3.0494	3.07205	2.99295	3.90205	3.9052	3.90635	3.9203	3.8784	3.8952	4.81495	4.9304	4.8345	4.83565	4.77235	4.8269	Homo sapiens	0.048205	0.133167	0.620095	0.006567	0.301903	0.0483173	0.861847	0.0626837		TN	TN	TN	TN
P62854;Q5JNZ5	0.76955	0.748349	1.4429	1.2007	0.596551	1.62495	3.55655	3.6316	3.69455	3.6002	3.4316	3.6603	NaN	NaN	NaN	NaN	NaN	NaN	Homo sapiens	0.703139	-0.1538	0.467526	0.0635338	NaN	0	0.957169	-0.0451331		TN	TN	NaN	TN
P42677;Q71UM5	2.88155	2.76875	2.8222	2.6332	2.61345	2.65405	NaN	NaN	NaN	NaN	NaN	NaN	NaN	NaN	NaN	NaN	NaN	NaN	Homo sapiens	0.00530994	0.1906	NaN	0	NaN	0	0.00530994	0.1906		TN	NaN	NaN	TN
P42677	2.45975	2.56725	2.7141	2.4451	2.42675	2.42705	3.43955	3.4923	3.47785	3.4909	3.4845	3.481	3.76465	3.7881	3.7155	3.64145	3.67735	3.6748	Homo sapiens	0.117075	0.1474	0.385754	-0.0155665	0.0196931	0.0915505	0.780064	0.0744614		TN	TN	TN	TN
P62701	5.67625	5.64135	5.709	5.6498	5.59765	5.57015	5.26195	5.3149	5.35605	5.19	5.2477	5.2907	5.52235	5.4103	5.5426	5.49865	5.51905	5.3284	Homo sapiens	0.0840335	0.0696675	0.162817	0.0681667	0.58763	0.0430498	0.454518	0.0602947		TN	TN	TN	TN
P46781	2.93285	2.57125	2.9066	2.1784	2.78485	2.81055	4.76975	4.7771	4.81045	4.7146	4.7732	4.7407	5.03705	5.1336	5.0963	5.09095	5.09735	5.0662	Homo sapiens	0.421196	0.212301	0.111292	0.0429338	0.895512	0.00415071	0.873469	0.0864618		TN	TN	TN	TN
P14678;P63162	4.06825	4.08955	4.3373	3.938	4.00175	4.05605	3.89965	3.9301	3.96655	3.8717	3.8543	3.8139	NaN	NaN	NaN	NaN	NaN	NaN	Homo sapiens	0.14751	0.166433	0.029678	0.085467	NaN	0	0.126968	0.12595		TN	TN	NaN	TN
P22626	6.64325	6.70825	6.6867	6.6928	6.56115	6.67305	7.22035	7.2302	7.27435	7.1694	7.1865	7.2146	7.81675	7.7572	7.7213	7.74305	7.69755	7.6602	Homo sapiens	0.458497	0.0370665	0.0721357	0.051466	0.152316	0.0648177	0.818872	0.0511167		TN	TN	TN	TN
P22626;P09651;P51991	3.22915	3.19195	3.1471	3.1429	3.10895	3.06545	NaN	NaN	NaN	NaN	NaN	NaN	NaN	NaN	NaN	NaN	NaN	NaN	Homo sapiens	0.0624598	0.0836344	NaN	0	NaN	0	0.0624598	0.0836344		TN	NaN	NaN	TN
Q14690	-1.85175	-2.11475	-1.6904	-2.2151	-1.57295	-2.41765	1.42665	1.388	1.53155	1.4158	1.4136	1.5015	-1.33765	-1.339	-1.4017	-1.46815	-1.28415	-1.3848	Homo sapiens	0.553309	0.182933	0.926213	0.00510025	0.749458	0.0195837	0.927693	0.0692058		TN	TN	TN	TN
P08708	4.10735	4.13525	4.0945	3.9662	4.08655	4.02885	4.23995	4.2037	4.26345	4.1297	4.1276	4.1655	3.06025	3.1953	3.1573	3.12055	3.13125	3.1299	Homo sapiens	0.0815036	0.0851666	0.0112355	0.0947673	0.809617	0.0103833	0.79232	0.0634391		TN	TN	TN	TN
P15880	4.62375	4.56005	4.6584	4.5714	4.51815	4.54755	5.17885	5.2982	5.27595	5.1947	5.2052	5.1993	5.32165	5.3219	5.3795	5.37625	5.35935	5.3197	Homo sapiens	0.104441	0.0683667	0.235674	0.051267	0.695183	-0.0107508	0.832864	0.0362943		TN	TN	TN	TN
P25398	4.83825	4.84685	4.8309	4.8159	4.67595	4.87175	5.23005	5.3712	5.35655	5.2137	5.1938	5.2508	4.55975	4.6235	4.6466	4.52535	4.60255	4.5448	Homo sapiens	0.433582	0.0508	0.105101	0.0998338	0.206837	0.0523831	0.646074	0.0676723		TN	TN	TN	TN
P62249	4.30775	4.42425	4.3564	4.3891	4.26685	4.29365	4.04035	4.0402	4.05905	3.9718	4.0597	4.0339	4.69065	4.7727	4.7457	4.67025	4.66695	4.6803	Homo sapiens	0.408661	0.0462669	0.408704	0.0247339	0.0594901	0.0638507	0.749226	0.0449505		TN	TN	TN	TN
P46782	4.94365	4.95985	5.0118	4.8878	4.94285	4.81965	4.27615	4.3226	4.35165	4.3494	4.3313	4.3788	4.23485	4.1929	4.3304	4.27655	4.09285	4.187	Homo sapiens	0.0982726	0.0883341	0.234163	-0.0363668	0.371302	0.0672496	0.804096	0.039739		TN	TN	TN	TN
P62753	4.61475	4.67235	4.7064	4.7048	4.49455	4.60665	4.01805	4.0972	4.08895	3.9331	3.9441	3.9705	4.35495	4.2985	4.3809	4.27575	4.41195	4.2081	Homo sapiens	0.399648	0.0625003	0.0123793	0.118834	0.51474	0.046183	0.569961	0.0758389		TN	TN	TN	TN
Q5JTH9	0.0183506	0.0514498	-0.0184994	-0.226201	-0.0276499	-0.0660515	0.67235	0.688199	0.75055	0.748199	0.635099	0.7377	-0.46455	-0.3724	-0.4279	-0.466649	-0.43385	-0.474799	Homo sapiens	0.12564	0.123734	0.94286	-0.00329971	0.28101	0.036816	0.829229	0.0524169		TN	TN	TN	TN
Q14684	-1.96405	-2.12465	-1.7855	-2.3842	-2.19125	-2.60805	-0.993151	-0.5915	-0.758651	-0.853201	-0.7453	-0.889301	-3.43245	-3.3161	-4.0379	-3.72475	-3.85015	-3.6855	Homo sapiens	0.0482455	0.436433	0.718035	0.0481669	0.528522	0.157984	0.723028	0.214195		TN	TN	TN	TN
P62280	4.00915	3.99445	3.7953	3.8605	3.68915	3.91285	4.69425	4.7859	4.74475	4.6664	4.6915	4.7042	4.41345	4.466	4.5208	4.52095	4.40425	4.4542	Homo sapiens	0.310006	0.112133	0.131978	0.0542672	0.886881	0.00695006	0.750595	0.0577836		TN	TN	TN	TN
P62244	4.31315	4.34885	4.4091	4.267	4.25145	4.30945	4.28675	4.2689	4.23645	4.1607	4.1836	4.1799	4.07385	4.27	4.2801	4.19275	4.21105	4.1571	Homo sapiens	0.0695563	0.0810664	0.00545729	0.0893002	0.775778	0.0210174	0.0883602	0.0637947		TN	TN	TN	TN
Q9NQG5	0.0465508	0.270949	0.1453	0.187301	0.188849	0.0258503	1.08875	0.745599	0.978551	0.750999	0.679199	0.850599	-0.553551	-0.5117	-0.2964	-0.788749	-0.61605	-0.146199	Homo sapiens	0.822248	0.0202665	0.190641	0.177368	0.776535	0.0631158	0.762292	0.0869166		TN	TN	TN	TN
P56182	0.254549	0.34455	0.4921	-0.1958	0.37585	0.0763493	0.30345	0.142301	0.15755	0.1432	0.149	0.1612	-0.85725	-0.390999	-0.9666	-1.28765	-0.73875	-0.643701	Homo sapiens	0.195057	0.278267	0.388013	0.0499668	0.600519	0.15175	0.544213	0.159995		TN	TN	TN	TN
P62277	-0.97285	1.77705	-1.281	-0.0406008	-0.133651	-0.0845509	4.77825	4.7158	4.80535	4.6469	4.6309	4.7195	3.30665	3.3857	3.2932	3.39495	3.32025	3.2997	Homo sapiens	0.944021	-0.0726662	0.0570973	0.1007	0.822556	-0.00978374	0.995474	0.00608349		TN	TN	TN	TN
P62263	3.95075	4.00185	3.9189	3.9445	3.83955	3.92745	3.89945	3.8016	3.94665	4.0142	3.887	3.7733	4.53455	4.4993	4.5949	4.51115	4.52325	4.4882	Homo sapiens	0.258348	0.053333	0.918146	-0.00893275	0.300008	0.0353829	0.859953	0.0265944		TN	TN	TN	TN
P60866	4.41625	4.39435	4.4915	4.4646	4.34275	4.42655	4.07055	4.2145	4.20265	4.1482	4.1008	4.1747	4.59945	4.823	4.8038	4.71245	4.73895	4.7228	Homo sapiens	0.650426	0.0227334	0.696914	0.0213337	0.821299	0.0173496	0.869083	0.0204722		TN	TN	TN	TN
P62266	1.81535	1.77565	1.8481	1.5552	1.64715	1.64975	2.80775	2.8305	2.88885	2.8618	2.7209	2.8174	2.87625	3.0336	3.0231	2.96805	2.93335	2.8639	Homo sapiens	0.0064314	0.195666	0.428444	0.0423342	0.399404	0.0558825	0.729806	0.097961		TN	TN	TN	TN
P31949	1.72235	1.59515	1.9728	1.5497	2.08425	1.78425	2.79495	2.8919	2.85155	2.8025	2.7953	2.8155	2.85685	3.1106	2.9695	3.03705	2.97425	2.8563	Homo sapiens	0.833764	-0.0426334	0.220306	0.041701	0.811043	0.0231167	0.978554	0.00739479		TN	TN	TN	TN
P62847	3.18935	3.12665	2.9647	3.0851	2.95235	2.87825	3.88625	3.8836	3.90585	3.7841	3.8588	3.8351	3.08555	3.0556	2.9664	2.92765	2.76095	2.7425	Homo sapiens	0.248789	0.121668	0.0464326	0.0659002	0.0307198	0.225484	0.525586	0.137684		TN	TN	TN	TN
P62851	5.39615	5.41485	5.4336	5.3497	5.22865	5.27695	4.07975	4.039	4.00185	4.088	4.0967	3.92	4.48155	4.7498	4.5893	4.60935	4.58155	4.5617	Homo sapiens	0.0243214	0.129767	0.935726	0.00529989	0.788662	0.0226831	0.848598	0.0525833		TN	TN	TN	TN
P62306	2.70485	2.74435	2.8296	2.6767	2.63385	2.64275	2.94825	2.9833	3.07525	2.9671	2.8817	2.9936	1.96925	1.5308	1.667	1.69035	1.67455	1.5793	Homo sapiens	0.049922	0.1085	0.340846	0.0548	0.609187	0.0742826	0.781736	0.0791942		TN	TN	TN	TN
P62861	4.31285	4.28275	4.3069	4.282	4.17755	4.29255	2.92275	2.8827	2.95705	2.8695	2.8482	2.8847	3.16165	3.3784	3.3124	3.33605	3.15535	3.2792	Homo sapiens	0.255807	0.0501331	0.0897894	0.053367	0.760049	0.027283	0.883538	0.0435944		TN	TN	TN	TN
P61247	4.46725	4.48605	4.4702	4.4188	4.35565	4.50005	5.73025	5.73	5.76645	5.6876	5.6791	5.7543	5.59365	5.7824	5.7305	5.72155	5.70165	5.7301	Homo sapiens	0.304461	0.049667	0.257155	0.0352332	0.797828	-0.0155834	0.939499	0.0231056		TN	TN	TN	TN
P62081	6.28105	6.29515	6.2693	6.2194	6.16935	6.21085	5.66545	5.7481	5.79365	5.6232	5.6979	5.6562	5.48665	5.5397	5.4166	5.39035	5.38895	5.3234	Homo sapiens	0.00881133	0.0819667	0.151473	0.0766328	0.0538465	0.113414	0.602614	0.0906713		TN	TN	TN	TN
P62241	5.15015	5.15845	5.175	5.0826	5.06415	5.08355	5.08085	5.1141	5.16565	5.0216	5.0723	5.0719	4.71745	4.7632	4.753	4.66555	4.67755	4.7316	Homo sapiens	0.000942287	0.0844336	0.095356	0.0649338	0.0975278	0.0529826	0.473228	0.06745		TN	TN	TN	TN
P08865	5.87225	5.85615	5.9307	5.8989	5.78545	5.80825	6.15465	6.2818	6.24775	6.0996	6.1576	6.1766	5.03745	5.0976	5.0384	4.97395	4.98255	4.9901	Homo sapiens	0.251064	0.0555003	0.133955	0.0834688	0.0208231	0.0756172	0.775217	0.0715288		TN	TN	TN	TN
Q92541	-2.19655	-2.15255	-2.1858	-2.0094	-2.19445	-2.14425	-2.74195	-2.6847	-2.99845	-2.9304	-2.8399	-2.6352	NaN	NaN	NaN	NaN	NaN	NaN	Homo sapiens	0.334667	-0.062266	0.962361	-0.0065333	NaN	0	0.877596	-0.0343997		TN	TN	NaN	TN
P09234	0.73785	0.780749	0.8283	0.933801	0.54745	0.93795	2.45685	2.5321	2.58415	2.3791	2.3564	2.4176	0.44095	0.451	0.339901	0.263051	0.17735	0.2993	Homo sapiens	0.8641	-0.0241003	0.0269981	0.140001	0.0317154	0.16405	0.841334	0.0933168		TN	TN	TN	TN
O00442	-0.00765038	-0.293349	-0.334	-0.2182	-0.279651	-0.368151	-0.134449	0.1228	-0.00335026	0.0578003	0.0680008	0.224699	-0.64045	-0.5956	-0.680901	-0.536849	0.16805	-0.8187	Homo sapiens	0.527889	0.0770006	0.255275	-0.121833	0.455376	-0.24315	0.542309	-0.0959943		TN	TN	TN	TN
P08621	0.975349	1.29445	1.0403	1.2151	1.10715	1.01995	3.36525	3.3957	3.43635	3.3288	3.4084	3.3306	3.51565	3.6253	3.5286	3.53255	3.59455	3.4952	Homo sapiens	0.928827	-0.0106999	0.265282	0.0431671	0.744653	0.0157506	0.977346	0.0160726		TN	TN	TN	TN
Q9Y512	-0.80025	-0.668851	-0.7715	-0.8502	-0.77135	-0.915151	-0.42355	-0.488299	-0.252351	-0.4163	-0.3815	-0.292702	-2.07755	-2.2003	-2.1651	-2.46915	-2.21395	-2.4637	Homo sapiens	0.161834	0.0986999	0.772533	-0.024566	0.0628166	0.234617	0.803895	0.102917		TN	TN	TN	TN
Q9NSI8	0.0280495	-0.676749	-0.1845	-1.0291	-0.21395	-0.83465	2.20675	2.1015	1.99975	1.9903	1.992	1.9542	-0.19195	-0.3162	-0.145899	-0.238549	-0.381051	-0.0309	Homo sapiens	0.267704	0.414834	0.112277	0.123834	0.992196	-0.00118287	0.760146	0.179162		TN	TN	TN	TN
O00422	-0.99305	-1.21275	-1.2163	-1.3646	-1.16715	-1.32365	1.15535	1.1103	1.15395	1.1115	1.058	1.0763	-0.49325	-0.3932	-0.6707	-0.563449	-0.592151	-0.7053	Homo sapiens	0.203987	0.144433	0.0548799	0.0579332	0.332735	0.10125	0.839443	0.101206		TN	TN	TN	TN
Q15020	-4.18995	-2.55145	-4.0124	-5.0982	-5.23175	-3.92785	1.30835	1.3672	1.36855	1.2949	1.2981	1.4633	0.279551	0.343601	0.2714	-0.0126486	0.16035	0.1179	Homo sapiens	0.153432	1.168	0.948404	-0.00406583	0.0210483	0.20965	0.710214	0.457862		TN	TN	TN	TN
Q9Y230	4.10285	4.14065	4.1694	4.1232	4.17445	4.12085	4.22865	4.2083	4.23355	4.1954	4.1895	4.2313	3.94805	3.9456	3.9478	3.91225	3.95675	3.9415	Homo sapiens	0.946269	-0.00186634	0.298923	0.0181007	0.474383	0.0103159	0.881077	0.0088501		TN	TN	TN	TN
Q15424	1.50645	1.39805	1.3889	1.3547	1.31495	1.55705	3.26385	3.3362	3.37095	3.2145	3.3581	3.2865	1.68585	1.5445	1.3366	1.52235	1.42795	1.4158	Homo sapiens	0.804161	0.0222343	0.51355	0.0372995	0.564993	0.0669502	0.924589	0.0421613		TN	TN	TN	TN
Q15424;Q14151	1.98375	1.93205	1.8296	1.8363	1.74015	1.89665	NaN	NaN	NaN	NaN	NaN	NaN	0.32115	-0.1304	0.182701	-0.0352488	-0.0974493	-0.0740995	Homo sapiens	0.230619	0.0907672	NaN	0	0.22462	0.193416	0.813474	0.142092		TN	NaN	TN	TN
P23526	4.18775	4.20385	4.309	4.0034	4.02655	4.09065	5.29655	5.3469	5.41825	5.3365	5.3385	5.3633	4.06045	4.2245	4.0855	4.09585	4.11085	4.0984	Homo sapiens	0.0137767	0.193334	0.840548	0.00780042	0.692589	0.0217829	0.801364	0.0743059		TN	TN	TN	TN
P62857	3.42575	3.63895	3.5036	3.4154	3.49665	3.55605	2.98895	3.1166	2.97965	3.0607	3.0328	3.0499	4.18895	4.2448	4.2115	4.16235	3.99155	4.1104	Homo sapiens	0.676891	0.0334005	0.688097	-0.0194003	0.0750174	0.126983	0.841109	0.0469945		TN	TN	TN	TN
Q9Y3D9	-1.08725	-0.75765	-1.212	-1.2951	-1.16915	-0.95635	-0.898149	-0.5223	-0.933351	-0.787399	-0.818501	-0.7208	-1.91265	-2.0364	-2.0714	-2.43125	-2.19185	-3.1214	Homo sapiens	0.509861	0.121234	0.949737	-0.0090332	0.11193	0.574683	0.520742	0.228961		TN	TN	TN	TN
P82663	-1.28335	-1.08165	-1.1668	-1.3237	-1.17645	-1.20735	-0.517651	-0.7053	-0.664149	-0.591801	-0.736	-0.6394	-3.93675	-4.3268	-3.8908	-4.26195	-4.13655	-3.9647	Homo sapiens	0.471127	0.058567	0.725996	0.0267003	0.691213	0.069616	0.94641	0.0516278		TN	TN	TN	TN
Q9Y3I0	2.82885	2.79995	2.973	2.7833	2.69855	2.74465	3.90935	3.9277	3.91295	3.8967	3.8228	3.8543	1.84535	1.797	1.7109	1.70265	1.54065	1.6001	Homo sapiens	0.100731	0.1251	0.0567732	0.058733	0.050716	0.16995	0.795496	0.117928		TN	TN	TN	TN
Q9NQC3	-0.485149	-0.239751	-0.353199	-0.362201	-0.63915	-0.537151	1.13995	0.876399	1.04445	1.1148	1.0202	1.0079	NaN	NaN	NaN	NaN	NaN	NaN	Homo sapiens	0.226769	0.153467	0.761218	-0.0273666	NaN	0	0.895887	0.0630504		TN	TN	NaN	TN
Q8TB61	-1.72695	-1.54675	-1.6508	-1.8875	-1.71095	-1.75885	NaN	NaN	NaN	NaN	NaN	NaN	NaN	NaN	NaN	NaN	NaN	NaN	Homo sapiens	0.123779	0.144267	NaN	0	NaN	0	0.123779	0.144267		TN	NaN	NaN	TN
Q8NBI5	-0.97485	-0.72145	-0.7135	-0.9167	-0.94955	-1.02285	-1.63605	-1.8707	-1.65985	NaN	-1.6753	-1.2673	-0.57415	-0.3536	-0.3962	-0.62695	-0.51155	-0.424699	Homo sapiens	0.155302	0.159767	0.257583	-0.250899	0.422817	0.0797497	0.798496	-0.0645649		TN	TN	TN	TN
Q15437;Q15436	0.332251	0.27785	0.329599	0.536901	0.0885496	-0.21335	NaN	NaN	NaN	NaN	NaN	NaN	NaN	NaN	NaN	NaN	NaN	NaN	Homo sapiens	0.466325	0.175867	NaN	0	NaN	0	0.466325	0.175867		TN	NaN	NaN	TN
P53992	1.50005	1.41095	1.4414	1.4487	1.32165	1.30765	2.10985	2.05	2.18715	2.1194	2.1428	2.0823	0.85565	0.7936	0.5721	0.686351	0.711551	0.6401	Homo sapiens	0.152964	0.0914672	0.985596	0.000834147	0.528107	0.0611162	0.861684	0.0511392		TN	TN	TN	TN
Q99590	-3.11425	-3.49145	-3.6106	-3.023	-3.38505	-3.57725	-0.95545	-1.0267	-1.04015	-0.808001	-1.0274	-0.885302	-4.24365	-4.6862	-4.4148	-4.18805	-4.17745	-4.0166	Homo sapiens	0.744943	-0.077	0.221115	-0.100533	0.0841055	-0.320849	0.817211	-0.166128		TN	TN	TN	TN
Q92552	-0.16325	-0.0662508	-0.1182	-0.183101	-0.0654497	-0.13715	-0.0872498	0.0285006	0.125251	-0.257299	-0.284201	-0.3405	-4.25785	-4.1779	-4.7245	-4.24915	-4.60165	-4.2151	Homo sapiens	0.788863	0.0126664	0.0087718	0.316167	0.888476	-0.03145	0.922476	0.0991279		TN	TN	TN	TN
Q9UBE0	2.69775	2.75555	2.6797	2.5922	2.60305	2.58915	3.32435	3.3795	3.38315	3.2316	3.3689	3.3193	2.46795	2.372	2.364	2.30135	2.32975	2.2608	Homo sapiens	0.00751488	0.1162	0.277893	0.0557334	0.0556994	0.104017	0.662557	0.0919836		TN	TN	TN	TN
Q9UBT2	2.90715	2.72475	2.8722	2.7764	2.78915	2.65415	3.50695	3.4772	3.50395	3.4678	3.4016	3.4819	2.48035	2.4999	2.8276	2.45255	2.47575	2.3752	Homo sapiens	0.250141	0.0948	0.160385	0.0456003	0.223008	0.168118	0.623288	0.102839		TN	TN	TN	TN
P62269	4.96055	4.90975	5.0109	4.8116	4.77955	4.91865	4.91425	4.9601	4.90865	4.9066	4.8949	4.9463	5.30125	5.504	5.4408	5.42475	5.43005	5.4382	Homo sapiens	0.0729175	0.1238	0.629969	0.011734	0.807165	-0.0156507	0.751867	0.0399611		TN	TN	TN	TN
P39019	4.47465	4.50355	4.39	4.1744	4.11595	4.26635	4.12355	4.0673	4.18035	4.1292	4.0417	4.1364	4.05475	4.0925	4.134	4.08545	4.07165	4.0778	Homo sapiens	0.00818151	0.2705	0.658047	0.0213006	0.542394	0.0154505	0.12931	0.102417		TN	TN	TN	TN
P23396	6.22155	6.25945	6.2222	6.1468	6.12485	6.13495	5.80515	5.8599	5.87585	5.7758	5.8075	5.8432	6.00945	6.0032	6.0198	5.92515	5.93835	5.8976	Homo sapiens	0.00214417	0.0988671	0.257994	0.0381323	0.00220623	0.09045	0.323979	0.0758165		TN	TN	TN	TN
P51398	-0.80615	-0.66505	-0.7294	-0.6736	-0.75765	-0.736151	1.08555	1.0933	1.22895	0.858299	0.995701	0.991699	NaN	NaN	NaN	NaN	NaN	NaN	Homo sapiens	0.828795	-0.0110661	0.044611	0.187366	NaN	0	0.87845	0.0881502		TN	TN	NaN	TN
P62304	3.54485	3.36765	3.5198	3.3113	3.22725	3.28985	2.39095	2.3102	2.39655	2.2011	2.2362	2.2103	NaN	NaN	NaN	NaN	NaN	NaN	Homo sapiens	0.0296861	0.2013	0.00731805	0.150034	NaN	0	0.621494	0.175667		TN	TN	NaN	TN
P62308;A8MWD9	2.91835	2.87885	2.8862	2.8474	2.95645	2.80555	1.81615	1.9869	1.77185	1.6217	1.6349	1.7005	NaN	NaN	NaN	NaN	NaN	NaN	Homo sapiens	0.624481	0.0246668	0.0422036	0.205934	NaN	0	0.754986	0.1153		TN	TN	NaN	TN
Q9UHR5	-1.74835	-1.88085	-1.7433	-1.7016	-1.68215	-1.73275	NaN	NaN	NaN	NaN	NaN	NaN	NaN	NaN	NaN	NaN	NaN	NaN	Homo sapiens	0.146076	-0.0853329	NaN	0	NaN	0	0.146076	-0.0853329		TN	NaN	NaN	TN
Q9H4L4	-1.38115	-1.87075	-1.8293	-1.822	-2.09955	-1.59805	-2.90585	-2.2685	-2.70595	-2.7013	-2.8465	-2.7943	NaN	NaN	NaN	NaN	NaN	NaN	Homo sapiens	0.531392	0.146134	0.469629	0.153933	NaN	0	0.652273	0.150033		TN	TN	NaN	TN
Q15459	2.74405	2.78865	2.7521	2.6545	2.58635	2.69735	3.98345	4.0419	4.07455	3.9407	3.956	3.9926	2.92485	2.9245	2.9337	2.82285	3.00125	2.8479	Homo sapiens	0.0302034	0.115533	0.0846919	0.0702	0.543658	0.0370175	0.797701	0.0742501		TN	TN	TN	TN
Q15428	1.71205	1.81815	1.9074	1.7681	1.59175	1.61755	2.57875	2.7183	2.71115	2.4769	2.4972	2.5456	1.00975	1.2304	1.1749	0.93275	1.66125	1.1463	Homo sapiens	0.123479	0.1534	0.0306773	0.162834	0.656676	-0.108417	0.818757	0.0692724		TN	TN	TN	TN
O75533	3.08645	3.12555	3.1022	3.029	2.99155	2.96525	4.14045	4.1931	4.23695	4.1325	4.1057	4.1796	3.70075	3.7635	3.7225	3.68915	3.70225	3.7156	Homo sapiens	0.00726542	0.109467	0.222573	0.0509001	0.2529	0.026583	0.789468	0.0623167		TN	TN	TN	TN
Q9Y3B4	0.474951	0.54515	0.494501	0.361199	0.366651	0.41185	1.30475	1.1751	1.25975	1.1326	1.1862	1.2772	-0.503349	-0.408699	-0.6621	-0.705049	-0.637851	-0.943601	Homo sapiens	0.00903987	0.124967	0.446785	0.0478675	0.115884	0.237451	0.727094	0.136762		TN	TN	TN	TN
P09661	2.13175	2.11875	2.0444	2.1661	2.05615	2.01535	2.06755	2.0681	2.05005	2.0188	2.0455	2.04	1.94595	2.0598	1.9886	1.99075	1.88095	1.9169	Homo sapiens	0.73489	0.0191011	0.0543859	0.0271333	0.212974	0.0685835	0.270557	0.0382726		TN	TN	TN	TN
P08579;P09012	1.81345	1.71835	1.5385	1.4231	1.60435	1.64295	NaN	NaN	NaN	NaN	NaN	NaN	NaN	NaN	NaN	NaN	NaN	NaN	Homo sapiens	0.274334	0.1333	NaN	0	NaN	0	0.274334	0.1333		TN	NaN	NaN	TN
P08579	-4.05535	-3.99545	-4.4803	-4.8626	-5.36415	-3.18815	1.08845	0.841599	1.04645	0.976099	0.9541	0.9508	NaN	NaN	NaN	NaN	NaN	NaN	Homo sapiens	0.685186	0.2946	0.699283	0.0318336	NaN	0	0.925586	0.163217		TN	TN	NaN	TN
Q9Y265	4.18885	4.24405	4.2144	4.0968	4.07725	4.15955	4.08985	4.166	4.14865	4.0763	4.0643	4.1142	3.32895	3.3237	3.2749	3.27545	3.26625	3.2312	Homo sapiens	0.0239314	0.104567	0.143952	0.0499001	0.0778177	0.0515502	0.738246	0.0686724		TN	TN	TN	TN
Q96ER3	-2.52375	-2.72415	-2.6557	-2.8849	-2.57225	-2.28435	-1.01945	-1.2976	-1.09505	-1.0046	-1.2899	-1.3131	-2.70965	-2.8621	-2.8521	-2.68975	-2.82555	-2.9659	Homo sapiens	0.782616	-0.054033	0.640908	0.0651671	0.848293	0.019117	0.978765	0.0100837		TN	TN	TN	TN
Q9UPN6;O95104	-0.0956497	-0.20625	-0.3631	-0.228301	-0.308949	-0.164251	NaN	NaN	NaN	NaN	NaN	NaN	-0.47435	-0.6071	-0.9069	-0.412749	-0.552951	-0.779599	Homo sapiens	0.896902	0.0121673	NaN	0	0.65239	-0.0810169	0.824609	-0.0344248		TN	NaN	TN	TN
P07602	2.01465	1.90145	2.1677	1.8592	1.89125	1.81325	1.88675	1.7227	1.79395	1.6316	1.6856	1.6206	3.84685	3.9097	3.9893	3.92275	3.91065	3.9099	Homo sapiens	0.0972863	0.173367	0.039561	0.1552	0.984618	0.000849724	0.82696	0.109805		TN	TN	TN	TN
Q9NR31	1.13155	1.19335	1.1255	1.0889	1.15525	1.03135	1.29815	1.2702	1.27105	1.2085	1.2814	1.2944	1.23005	0.5497	0.9415	0.45905	0.812249	0.4413	Homo sapiens	0.236023	0.0583003	0.551217	0.0183671	0.219593	0.336217	0.325944	0.137628		TN	TN	TN	TN
Q9NR31;Q9Y6B6	-4.84855	-1.87295	-2.0772	-4.1142	-1.88015	-2.77005	NaN	NaN	NaN	NaN	NaN	NaN	1.11745	0.7752	0.619101	0.61815	0.67735	0.593301	Homo sapiens	0.9926	-0.0114326	NaN	0	0.236563	0.20765	0.939971	0.0981088		TN	NaN	TN	TN
P82979	1.41865	1.62605	1.5576	1.4614	1.43395	1.43335	2.75035	2.7235	2.71645	2.6397	2.6386	2.6505	1.28415	1.3284	1.4364	1.39425	1.47305	1.3079	Homo sapiens	0.213513	0.0912002	0.00137419	0.0871677	0.556784	-0.0420834	0.881055	0.0454282		TN	TN	TN	TN
Q9Y3A5	1.72385	1.47175	1.5107	1.5537	1.77665	1.69215	2.22055	2.1795	2.20325	2.0973	2.1182	2.2094	0.89945	1.362	1.2357	1.40005	1.27205	1.2174	Homo sapiens	0.358963	-0.1054	0.177795	0.0594673	0.427557	-0.130783	0.773351	-0.0589053		TN	TN	TN	TN
P50454	3.03675	3.06235	3.07	2.9305	2.88485	2.84335	3.58725	3.7137	3.74975	3.6284	3.648	3.7175	1.66125	1.6831	1.5946	1.55445	1.65245	1.5472	Homo sapiens	0.0032872	0.170134	0.753122	0.0189336	0.226322	0.0616166	0.847684	0.0835614		TN	TN	TN	TN
O75368	0.0775509	0.106151	0.1675	0.13	0.16315	-0.127651	0.13975	0.273601	0.27485	0.2117	0.192101	0.311699	-0.50765	-0.0979996	-0.457899	-0.38705	-0.33355	-0.383901	Homo sapiens	0.552841	0.0619008	0.883219	-0.00909996	0.921558	0.0136506	0.872757	0.0221505		TN	TN	TN	TN
Q9H299	2.06455	2.14785	2.1952	2.1361	2.13905	2.24295	2.46595	2.3911	2.45765	2.3437	2.3606	2.5371	1.95275	1.8272	1.8669	1.91935	1.85085	1.8149	Homo sapiens	0.517014	-0.0368331	0.730868	0.0244331	0.690605	0.0205825	0.981645	0.00272751		TN	TN	TN	TN
Q8N357	-2.26685	-2.32855	-2.2443	-2.37	-2.70505	-2.23375	-2.42525	-2.7131	-2.34575	-2.2775	-2.6132	-2.2289	NaN	NaN	NaN	NaN	NaN	NaN	Homo sapiens	0.333454	0.156366	0.501052	-0.121499	NaN	0	0.876538	0.0174335		TN	TN	NaN	TN
Q9NQZ2	-2.69995	-2.31605	-2.6412	-2.6654	-2.62615	-2.71715	-0.75695	-0.510701	-0.67035	-0.8752	-0.6446	-0.893801	-2.23715	-2.3083	-2.3259	-2.42885	-2.19375	-2.4575	Homo sapiens	0.392158	0.117167	0.215415	0.158533	0.47263	0.0695829	0.786794	0.115094		TN	TN	TN	TN
Q15437	0.63365	0.71585	0.785101	0.5617	0.46765	0.47735	1.10435	1.144	1.07715	1.0154	0.9781	1.02	0.243549	0.3034	0.156101	0.440551	0.32775	0.3	Homo sapiens	0.0168215	0.2093	0.011478	0.104001	0.115064	-0.12175	0.698391	0.0638502		TN	TN	TN	TN
O94979	1.97815	2.21765	2.2923	2.1862	2.23685	2.17125	2.34335	2.422	2.44065	2.4043	2.2739	2.3124	0.10985	0.321501	0.0809002	0.19855	0.22475	0.149501	Homo sapiens	0.73315	-0.0353994	0.215469	0.0717996	0.810899	-0.0201832	0.991444	0.00540564		TN	TN	TN	TN
P31040	1.79555	1.89555	1.8394	1.5972	1.69595	1.76515	2.17155	2.1773	2.25955	2.1165	1.8029	2.1006	-0.56815	-0.4592	-0.7356	-0.442649	-0.640349	-0.5974	Homo sapiens	0.049968	0.1574	0.137584	0.196134	0.797459	-0.027517	0.857977	0.108672		TN	TN	TN	TN
Q96EE3	-2.27085	-2.01115	-2.253	-2.2264	-2.42925	-2.21265	0.37215	0.363099	0.339749	0.475201	0.2451	0.131699	NaN	NaN	NaN	NaN	NaN	NaN	Homo sapiens	0.366357	0.1111	0.504596	0.0743332	NaN	0	0.911216	0.0927167		TN	TN	NaN	TN
Q9NVA2;Q14141	-0.336451	-0.438149	-0.1786	-0.509601	-0.234849	-0.549551	NaN	NaN	NaN	NaN	NaN	NaN	NaN	NaN	NaN	NaN	NaN	NaN	Homo sapiens	0.412954	0.1136	NaN	0	NaN	0	0.412954	0.1136		TN	NaN	NaN	TN
Q9NVA2	0.45595	0.35245	0.3146	0.1843	0.107249	0.196749	2.43795	2.3822	2.53375	2.3992	2.3612	2.4418	-0.30615	-0.192699	-0.332699	-0.173949	-0.37795	-0.3201	Homo sapiens	0.0139765	0.211567	0.369104	0.0505664	0.864909	0.0134834	0.877331	0.0918723		TN	TN	TN	TN
Q01105	4.93535	5.00475	4.9409	4.9192	4.87635	4.91345	6.20935	6.2456	6.20915	6.0603	6.0883	6.0993	5.39085	5.3746	5.407	5.39715	5.40695	5.3363	Homo sapiens	0.092137	0.0573339	0.00116799	0.138732	0.679169	0.0106846	0.78832	0.068917		TN	TN	TN	TN
Q13435	3.55395	3.61035	3.574	3.5378	3.48865	3.52275	4.08645	4.0118	4.10015	3.9971	3.9679	4.0481	3.99585	3.9312	3.9552	4.00135	3.97515	4.0116	Homo sapiens	0.0456702	0.0630337	0.162208	0.0617676	0.180332	-0.0352837	0.790122	0.0298392		TN	TN	TN	TN
Q15427	1.70575	1.59325	1.7259	1.5985	1.54185	1.55405	0.270849	-0.0339003	-0.673551	0.0144997	-0.348999	-0.143301	-0.846451	-0.917299	-1.0475	-1.07445	-0.981351	-0.8152	Homo sapiens	0.0694182	0.110167	0.965396	0.0137329	0.845779	0.0199162	0.93091	0.0479387		TN	TN	TN	TN
O15027	-4.73405	-3.49575	-4.5477	-3.6095	-3.43605	-4.10715	-0.226851	-0.000800133	0.000349998	0.165899	-0.0144997	-0.0996017	-3.59205	-3.7683	-3.6337	-3.61425	-3.95945	-3.7626	Homo sapiens	0.280875	-0.5416	0.440623	-0.0930328	0.370733	0.114083	0.8521	-0.173516		TN	TN	TN	TN
Q8WW01	-1.81645	-1.94825	-1.7967	-1.9377	-1.80845	-2.15365	-0.70425	-0.681901	-0.56795	-0.605301	-0.695801	-0.701101	NaN	NaN	NaN	NaN	NaN	NaN	Homo sapiens	0.368397	0.1128	0.774953	0.0160338	NaN	0	0.875158	0.064417		TN	TN	NaN	TN
Q15019	0.856449	0.88675	0.7586	0.755799	0.60035	0.695049	2.28975	2.3872	2.36665	2.3468	2.326	2.3939	0.16305	-0.00989914	0.00640106	0.81055	0.52605	0.522099	Homo sapiens	0.0650713	0.1502	0.840319	-0.00769933	0.00680886	-0.566382	0.753488	-0.141294		TN	TN	TN	TN
Q16181	1.40905	1.63245	1.4374	1.4419	1.35535	1.40085	2.38015	2.3801	2.49115	2.3448	2.322	2.4611	1.94215	2.0741	2.2469	2.02425	2.18365	2.3325	Homo sapiens	0.277547	0.0936003	0.508634	0.0411669	0.501795	-0.0924164	0.946298	0.0141169		TN	TN	TN	TN
Q92599	-1.85975	-2.16715	-2.0086	-1.9848	-2.16595	-2.36515	-0.772249	NaN	-0.28045	-0.5478	-0.304199	-0.5697	-1.31125	-1.3361	-1.4458	-1.89735	-1.52455	-1.281	Homo sapiens	0.32016	0.160134	0.821934	-0.0524497	0.331135	0.20325	0.984487	0.00683142		TN	TN	TN	TN
P23246	4.75325	4.71875	4.846	4.664	4.66225	4.68225	5.83165	5.8365	5.90315	5.8122	5.7483	5.8318	5.49765	5.4535	5.3828	5.39455	5.40425	5.3515	Homo sapiens	0.0553679	0.103167	0.155718	0.0596663	0.174907	0.0612167	0.748537	0.0746833		TN	TN	TN	TN
Q14151	-1.34625	-2.03065	-1.175	-1.5254	-1.09745	-1.93305	1.03595	1.1396	1.17685	1.1654	1.0876	1.0909	-1.75805	-1.6169	-1.4949	-2.12345	-1.89765	-1.7309	Homo sapiens	0.997188	0.00133387	0.956846	0.00283368	0.0980678	0.294051	0.882668	0.099406		TN	TN	TN	TN
Q9UHD8	0.380951	0.361449	0.1066	0.238299	0.12605	0.28775	2.15735	2.1897	2.27015	2.1558	2.1143	2.1983	0.70215	0.5914	0.625601	0.565751	0.579551	0.4168	Homo sapiens	0.54933	0.0656335	0.296854	0.0496006	0.125223	0.119016	0.855937	0.0780835		TN	TN	TN	TN
P21912	0.817749	0.804749	0.9261	0.8133	0.61345	0.56995	1.23055	1.4049	1.33835	1.3148	1.3461	1.3688	-0.267349	0.0139008	0.3232	-0.42065	-0.10975	-0.4892	Homo sapiens	0.094296	0.183966	0.743616	-0.0186329	0.153763	0.363117	0.585745	0.17615		TN	TN	TN	TN
Q15637	3.66625	3.59715	3.6348	3.549	3.51025	3.51195	3.47135	3.5269	3.51445	3.5031	3.4619	3.5243	2.58555	2.6601	2.6095	2.56885	2.47105	2.5752	Homo sapiens	0.00994792	0.109	0.769537	0.00779978	0.117642	0.0800174	0.777052	0.0656058		TN	TN	TN	TN
Q12874	0.34865	0.622649	0.6474	0.5202	0.25615	0.40535	3.51535	3.5436	3.53965	3.4387	3.4012	3.4939	2.68265	2.6432	2.2812	2.31995	2.22585	2.271	Homo sapiens	0.30016	0.145666	0.0356889	0.0882676	0.113906	0.263416	0.794983	0.165783		TN	TN	TN	TN
Q9BRT9	-4.47075	-4.08925	-3.9839	-4.8373	-5.14635	-3.93115	-2.02295	-2.0275	-1.90545	-2.2674	-2.0254	-2.2084	NaN	NaN	NaN	NaN	NaN	NaN	Homo sapiens	0.310089	0.456967	0.0939319	0.181767	NaN	0	0.683522	0.319367		TN	TN	NaN	TN
O00193	0.0650501	0.0037508	0.0209999	-0.13	-0.209649	-0.0212498	-0.81625	-1.0306	-1.05675	-1.2012	-0.8571	-1.038	-1.76085	-1.8105	-1.8577	-1.88035	-1.80615	-1.9963	Homo sapiens	0.0594505	0.150233	0.635004	0.0642331	0.244173	0.0845836	0.791981	0.0996833		TN	TN	TN	TN
Q9UQE7	1.01515	1.09485	1.1806	1.0012	0.93295	1.05515	1.89805	1.7297	1.72055	1.7344	1.7427	1.715	-0.34635	-0.0774002	0.0500011	-0.24245	0.20505	-0.221299	Homo sapiens	0.166318	0.100434	0.422166	0.0520668	0.847367	-0.0383501	0.923184	0.0380501		TN	TN	TN	TN
P51532;P51531	-0.0617504	0.188649	0.1418	0.0614996	0.151151	0.076149	NaN	NaN	NaN	NaN	NaN	NaN	NaN	NaN	NaN	NaN	NaN	NaN	Homo sapiens	0.938593	-0.0067002	NaN	0	NaN	0	0.938593	-0.0067002		TN	NaN	NaN	TN
Q969G3	-1.34455	-0.97075	-1.0864	-1.2048	-1.33285	-0.973551	1.00825	0.9346	1.16535	0.965099	1.1435	0.883598	0.79435	0.4498	0.6443	0.43765	0.399051	0.2368	Homo sapiens	0.822622	0.0365003	0.725328	0.0386677	0.0813172	0.27165	0.807692	0.115606		TN	TN	TN	TN
Q7KZF4	5.50115	5.45225	5.4971	5.4146	5.38925	5.39335	5.74085	5.7616	5.78585	5.6751	5.6905	5.7029	4.82345	4.8989	4.9001	4.86805	4.91575	4.8105	Homo sapiens	0.00854077	0.0844342	0.0086986	0.073267	0.824347	0.00938384	0.759438	0.055695		TN	TN	TN	TN
Q13596	-0.80535	-0.77305	-0.687799	-0.7119	-0.74075	-0.843651	0.810051	0.756801	0.830251	0.6404	0.7048	0.675098	-0.727449	-0.674799	-0.5492	-0.844249	-0.75105	-1.3164	Homo sapiens	0.859539	0.0100336	0.0119714	0.125601	0.154853	0.320083	0.682398	0.151906		TN	TN	TN	TN
P35237	1.92885	2.10925	1.9741	2.0155	1.99945	1.93965	2.67965	2.6212	2.65425	2.5406	2.5921	2.6108	2.05695	1.9449	1.9025	2.14015	2.16945	1.8393	Homo sapiens	0.760776	0.0192003	0.0590377	0.0705331	0.517983	-0.0815172	0.985725	0.00273874		TN	TN	TN	TN
Q8NBT2	-1.29325	-1.78605	-0.922899	-2.592	-1.83955	-1.80845	1.41915	1.2745	1.43925	1.3327	1.3112	1.2769	-1.01175	-0.9289	-1.2508	-1.35435	-1.51855	-1.4794	Homo sapiens	0.105546	0.745934	0.263396	0.0706997	0.0234271	0.38695	0.56587	0.401195		TN	TN	TN	TN
Q92922	1.16615	1.14065	1.1389	1.0551	0.91265	0.91885	3.29505	3.3284	3.35625	3.2529	3.2386	3.2829	0.844049	0.643301	0.732601	0.744651	0.778649	0.5706	Homo sapiens	0.0169718	0.186367	0.0357779	0.0684338	0.653428	0.0420173	0.864846	0.0989393		TN	TN	TN	TN
Q92922;Q8TAQ2	-0.50215	-0.530749	-0.5919	-0.845401	-0.52045	-0.404551	NaN	NaN	NaN	NaN	NaN	NaN	NaN	NaN	NaN	NaN	NaN	NaN	Homo sapiens	0.736602	0.0485341	NaN	0	NaN	0	0.736602	0.0485341		TN	NaN	NaN	TN
Q2TAY7	1.15235	1.04865	1.2393	1.0872	0.89075	1.05095	1.85155	1.9979	1.87185	1.9098	1.9709	1.971	0.453449	0.537901	0.556	0.501651	0.49965	0.4747	Homo sapiens	0.168666	0.137134	0.434648	-0.0434659	0.508169	0.023783	0.89598	0.0391502		TN	TN	TN	TN
O95721	0.51515	0.918851	0.8888	0.8129	0.62395	0.560549	2.21625	2.2175	2.22005	2.1345	2.1616	2.1919	2.16535	2.1233	2.0761	2.06955	2.09355	1.964	Homo sapiens	0.510561	0.108467	0.0292091	0.0552667	0.17008	0.0792163	0.813507	0.0809835		TN	TN	TN	TN
Q9UNH7	0.47735	0.51195	0.5949	0.348899	0.287551	0.30455	0.38295	0.5551	0.78745	0.6313	0.637701	0.6355	-1.39045	-1.2009	-0.323599	-1.37415	-1.24785	-0.325299	Homo sapiens	0.0055273	0.2144	0.637518	-0.059667	0.982651	0.0107838	0.886596	0.0551724		TN	TN	TN	TN
P30626	1.95385	1.91055	1.898	1.9113	1.79655	1.85875	2.29675	2.3313	2.34085	2.264	2.2534	2.2881	1.36165	1.4657	1.3667	1.37425	1.41405	1.3384	Homo sapiens	0.154459	0.0652672	0.0320546	0.0544669	0.607245	0.0224498	0.802798	0.0473946		TN	TN	TN	TN
Q08945	2.55405	2.44905	2.647	2.4594	2.40835	2.43525	3.37075	3.4428	3.39265	3.2719	3.2607	3.3393	2.29085	2.3325	2.5073	2.08225	2.42175	2.3224	Homo sapiens	0.121638	0.1157	0.0266078	0.111434	0.447834	0.101417	0.63604	0.109517		TN	TN	TN	TN
Q9H9B4	0.165751	0.0904493	0.0778999	-0.1452	0.00464916	0.0900497	1.22755	1.2979	1.44675	1.275	1.3005	1.3297	-0.931549	-0.968199	-1.0274	-0.949649	-0.85555	-1.1145	Homo sapiens	0.158341	0.1282	0.753935	0.0223338	0.976918	-0.00248305	0.917587	0.0493503		TN	TN	TN	TN
Q9Y2Z0	1.00765	0.93345	1.034	0.8488	0.88865	0.797749	2.42595	2.432	2.40835	2.3401	2.284	2.3509	1.99985	2.0368	1.9001	1.90845	1.82915	1.9233	Homo sapiens	0.0214307	0.146634	0.0114147	0.0971012	0.141002	0.0919498	0.718813	0.111895		TN	TN	TN	TN
O43765	-0.403049	-0.95815	-0.2516	-0.9341	-0.93855	-0.74345	2.44725	2.5706	2.56045	2.3834	2.3712	2.4591	2.05875	1.9246	1.9443	2.02865	2.00175	2.0209	Homo sapiens	0.210043	0.334434	0.0650869	0.121534	0.387857	-0.0412169	0.846536	0.13825		TN	TN	TN	TN
Q9Y371	-0.175051	-0.39545	-0.512199	-0.269	-0.31005	-0.411551	-1.28635	-1.422	-1.17515	-1.4027	-1.6435	-1.3315	NaN	NaN	NaN	NaN	NaN	NaN	Homo sapiens	0.789462	-0.0306997	0.23633	0.164733	NaN	0	0.84559	0.0670168		TN	TN	NaN	TN
Q14683	-0.47275	0.0140505	-0.0970001	-0.373799	-0.22215	-0.209051	2.23065	2.2799	2.30275	2.2426	2.2143	2.2148	0.68705	0.2544	0.576	0.575051	-0.0988493	0.627999	Homo sapiens	0.623518	0.0831003	0.112063	0.0472005	0.633759	0.13775	0.868372	0.0893502		TN	TN	TN	TN
O95347	-0.70235	-0.45095	-0.127501	-0.644601	-0.431951	-0.288551	2.50065	2.5897	2.47645	2.3885	2.438	2.4959	0.866449	1.1086	1.091	1.05955	1.08405	1.0874	Homo sapiens	0.892878	0.028101	0.153669	0.0814673	0.52197	-0.0549835	0.976183	0.0181949		TN	TN	TN	TN
Q9NTJ3	0.73695	0.75595	0.6964	0.8094	0.688149	0.788549	2.57935	2.6153	2.61505	2.5627	2.6322	2.5766	0.80275	0.904301	-0.2346	1.09355	0.796649	0.7315	Homo sapiens	0.478739	-0.0322663	0.628794	0.0127335	0.371073	-0.383083	0.774078	-0.134205		TN	TN	TN	TN
Q9NR45	2.62295	2.61865	2.5111	2.6072	2.57635	2.49405	3.57895	3.6137	3.56285	3.4515	3.5022	3.57	2.92225	2.8929	2.8922	2.85645	2.83735	2.8975	Homo sapiens	0.64154	0.0250336	0.108143	0.0772673	0.129692	0.0386839	0.820912	0.046995		TN	TN	TN	TN
P62316	3.00705	3.12425	3.0899	3.0049	3.20975	3.01625	4.37995	4.4245	4.46425	4.307	4.3142	4.3284	4.90985	4.9805	4.9132	4.92985	4.95005	4.8737	Homo sapiens	0.967697	-0.00323264	0.0133722	0.106367	0.634643	0.0166502	0.919449	0.0399282		TN	TN	TN	TN
Q96H20	-1.57045	-1.66505	-2.4315	-2.4086	-2.76315	-2.44255	NaN	NaN	NaN	NaN	NaN	NaN	NaN	NaN	NaN	NaN	NaN	NaN	Homo sapiens	0.0926895	0.6491	NaN	0	NaN	0	0.0926895	0.6491		TN	NaN	NaN	TN
Q13573	-2.70435	-2.62055	-2.4407	-2.5648	-2.47305	-2.89035	1.42035	1.3252	1.40665	1.2886	1.2485	1.3222	-1.52305	-2.2145	-2.1873	-2.09655	-2.33085	-2.1806	Homo sapiens	0.733755	0.0542002	0.0557254	0.097634	0.389679	0.227717	0.887443	0.126517		TN	TN	TN	TN
P00441	4.32255	4.36395	4.3519	4.3192	4.23285	4.34125	5.26525	5.308	5.48265	5.32	5.2995	5.3328	3.21655	3.1287	3.2279	3.19815	3.42825	3.1987	Homo sapiens	0.242362	0.0483669	0.634416	0.0345338	0.367672	-0.0839834	0.999342	-0.000360913		TN	TN	TN	TN
A6NHR9	1.37495	1.31225	1.3822	1.0742	1.16315	1.05535	2.81405	2.8911	2.92095	2.7637	2.7707	2.8154	0.79155	0.873201	0.7129	0.83175	0.927449	0.8718	Homo sapiens	0.00292929	0.2589	0.0614624	0.0921001	0.19262	-0.0844495	0.840139	0.0888502		TN	TN	TN	TN
P54920	2.12795	2.12605	2.2573	2.1168	2.08225	2.04595	2.42755	2.4016	2.44805	2.386	2.349	2.4228	1.34255	1.2825	1.189	1.27195	1.20085	1.2457	Homo sapiens	0.138171	0.0887671	0.189254	0.0397994	0.553149	0.0318505	0.830618	0.0534723		TN	TN	TN	TN
Q96DI7	0.52685	0.398749	0.4305	0.2482	0.345851	0.149849	3.11165	3.1429	3.17885	3.1078	3.1233	3.1513	1.55985	1.863	1.7238	1.59715	1.65925	1.49	Homo sapiens	0.0406811	0.204066	0.504587	0.0170002	0.255395	0.133417	0.838548	0.118161		TN	TN	TN	TN
P18583	-0.54015	-0.575351	-0.873	-0.7835	-0.74545	-0.816751	2.62845	2.7448	2.74945	2.6029	2.5591	2.6845	-0.81045	-0.582899	-1.2924	-0.96955	-0.92895	-0.895801	Homo sapiens	0.330406	0.119067	0.163449	0.0920671	0.871711	0.036184	0.921553	0.0824393		TN	TN	TN	TN
Q9Y5B9	2.12165	2.06435	2.1045	2.0477	1.92145	2.02055	2.61205	2.636	2.66465	2.5094	2.455	2.4901	1.13995	1.2521	0.7062	0.963552	1.25285	1.0919	Homo sapiens	0.0751867	0.100266	0.00226721	0.152735	0.726135	-0.0700178	0.84916	0.0609945		TN	TN	TN	TN
O75934	-2.18615	-1.88085	-1.9742	-2.2803	-2.22535	-2.32465	1.37735	1.3006	1.32575	1.3153	1.3697	1.3168	-0.86095	-0.8494	-0.7502	-0.837449	-0.92195	-0.9849	Homo sapiens	0.0500605	0.263034	0.98352	0.00063324	0.162487	0.0945832	0.870313	0.119417		TN	TN	TN	TN
O75940	-3.02155	-2.22535	-3.3159	-2.455	-2.26605	-3.31615	0.24065	0.1142	0.14705	0.0660992	0.0102005	-0.0236015	NaN	NaN	NaN	NaN	NaN	NaN	Homo sapiens	0.722013	-0.1752	0.0312951	0.149734	NaN	0	0.989331	-0.012733		TN	TN	NaN	TN
P49903	-0.206551	-0.357551	-0.4496	-0.4875	-0.740849	-0.504951	1.09065	1.0764	0.967851	1.0736	1.0406	0.974699	0.11845	0.108501	0.0522003	0.13165	0.0931501	0.0936995	Homo sapiens	0.0907968	0.239867	0.76753	0.0153338	0.617243	-0.0131159	0.799038	0.0806948		TN	TN	TN	TN
Q01082	-1.94505	-2.38325	-2.0959	-1.9571	-2.10215	-2.09735	1.79915	1.7386	1.80335	1.6237	1.6385	1.6619	0.76865	0.0426006	0.973101	0.872251	1.03605	0.1023	Homo sapiens	0.55063	-0.0891997	0.00421374	0.139	0.860731	-0.0754162	0.99173	-0.00853867		TN	TN	TN	TN
O15042	0.906549	1.15835	0.911501	0.902699	0.868051	1.02705	2.39435	2.413	2.52075	2.3912	2.4344	2.3105	0.734251	0.796101	0.664301	0.753551	0.80355	0.731601	Homo sapiens	0.569216	0.0595331	0.298239	0.0640004	0.512069	-0.0313495	0.935034	0.030728		TN	TN	TN	TN
Q96ES7	-3.16625	-3.38445	-3.1568	-3.4795	-3.48525	-3.46805	-1.65255	-1.9094	-1.62205	-1.8632	-1.7781	-1.5406	-4.12655	-4.2071	-4.1948	-4.05105	-4.38155	-3.9945	Homo sapiens	0.0315577	0.241767	0.996045	-0.000699997	0.797615	-0.0337833	0.893901	0.0690946		TN	TN	TN	TN
P42285	1.82465	1.84935	1.9734	1.7563	1.74725	1.78785	3.25445	3.2962	3.25745	3.1646	3.1719	3.1636	1.44875	1.5272	1.5755	1.44355	1.51755	1.6541	Homo sapiens	0.0674163	0.118667	0.00169446	0.102666	0.782227	-0.0212501	0.85912	0.0666943		TN	TN	TN	TN
Q8WU79	-1.94265	-1.93755	-1.9188	-2.1287	-2.02345	-2.03425	-0.49715	-0.2307	0.135949	-0.5235	-0.7232	-0.486401	-0.62455	-0.4074	-0.351599	-0.259149	-0.281449	-0.323501	Homo sapiens	0.0195178	0.129134	0.126676	0.3804	0.112431	-0.17315	0.777587	0.112128		TN	TN	TN	TN
O60264	0.00225067	-0.0785494	-0.126299	-0.0816011	-0.29865	-0.0124512	1.67425	1.7198	1.73015	1.5913	1.5923	1.6557	-1.08875	-1.2141	-1.5791	-1.29425	-1.32695	-1.4075	Homo sapiens	0.537287	0.0633682	0.0255605	0.0949669	0.762023	0.0489168	0.911763	0.069084		TN	TN	TN	TN
P62314	3.37005	3.31665	3.4839	3.1259	3.25305	3.38495	3.54415	3.5416	3.62485	3.3558	3.3949	3.5497	2.61895	2.7538	2.6275	2.73835	2.63755	2.6381	Homo sapiens	0.204761	0.135567	0.104021	0.136733	0.937578	-0.00458304	0.632812	0.0892391		TN	TN	TN	TN
Q12824	-1.56525	-1.94085	-3.0976	-1.8306	-1.76835	-1.85115	-0.175949	-0.033	-0.33335	0.163599	-0.0900002	-0.423302	NaN	NaN	NaN	NaN	NaN	NaN	Homo sapiens	0.451836	-0.384534	0.753425	-0.0641988	NaN	0	0.729678	-0.224366		TN	TN	NaN	TN
P62318	4.70875	4.71295	4.7151	4.6456	4.68115	4.55895	3.59185	3.5528	3.62505	3.5094	3.5174	3.5521	2.99795	3.0806	3.0538	3.02265	3.06585	2.7803	Homo sapiens	0.0826299	0.0837005	0.0613285	0.0636005	0.394347	0.0878496	0.82484	0.0783836		TN	TN	TN	TN
O43290	-2.33665	-2.30335	-2.1968	-2.2298	-2.17035	-2.43575	1.65095	1.5169	1.56895	1.577	1.5371	1.5884	NaN	NaN	NaN	NaN	NaN	NaN	Homo sapiens	0.997527	-0.000299454	0.798938	0.0114333	NaN	0	0.996446	0.00556691		TN	TN	NaN	TN
Q8IY81	0.40115	0.337251	0.4303	0.3273	0.21235	0.19175	1.69415	1.5707	1.63965	1.505	1.4593	1.526	-1.76575	-1.5223	-2.5223	-1.77005	-1.77215	-2.0172	Homo sapiens	0.044295	0.145767	0.0276522	0.138067	0.801908	-0.083649	0.927496	0.0667284		TN	TN	TN	TN
O43175	3.95835	3.86485	3.9079	3.8451	3.88665	3.79105	3.50595	3.5607	3.61385	3.4144	3.4619	3.4638	2.94275	3.0131	2.9483	2.81565	2.94015	3.232	Homo sapiens	0.147067	0.0694329	0.0318691	0.113468	0.834973	-0.0278832	0.78694	0.0516724		TN	TN	TN	TN
Q9Y617	3.54265	3.48895	3.5713	3.4048	3.48155	3.35935	3.09945	3.0841	3.13475	3.0448	2.9151	3.053	2.05705	2.1981	2.0972	2.10605	2.08505	2.0728	Homo sapiens	0.0505821	0.119067	0.096803	0.1018	0.531201	0.0294835	0.775759	0.0834503		TN	TN	TN	TN
Q9GZT3	1.59335	1.65805	1.6143	1.5299	1.49805	1.49325	2.45035	2.5989	2.42985	2.5804	2.5718	2.5987	0.895149	0.7756	0.8039	0.802651	0.93485	0.798699	Homo sapiens	0.00670495	0.114833	0.16777	-0.0906003	0.739122	-0.020517	0.997223	0.00123851		TN	TN	TN	TN
Q9NWH9	-2.62625	-2.62365	-2.7893	-2.8098	-2.94485	-2.42045	-0.364849	-0.398601	-0.232551	-0.380501	-0.537199	-0.352901	-2.32785	-2.4595	-2.4473	-2.48545	-2.44255	-2.5922	Homo sapiens	0.799004	0.0453002	0.297873	0.0915337	0.194755	0.0951834	0.884643	0.0773391		TN	TN	TN	TN
Q14160	-2.49515	-2.50755	-2.9882	-2.8706	-2.62055	-2.78665	-1.53315	-1.4141	-1.34205	-1.6193	-1.4154	-1.377	NaN	NaN	NaN	NaN	NaN	NaN	Homo sapiens	0.619911	0.0956338	0.685348	0.0408007	NaN	0	0.870851	0.0682173		TN	TN	NaN	TN
Q9HCN8	1.04755	0.88215	0.873501	0.651	0.89145	0.604549	1.81225	1.8412	1.86175	1.6624	1.6714	1.807	0.298349	0.0600014	0.0969009	0.31895	0.13605	0.0749006	Homo sapiens	0.106621	0.218734	0.0632527	0.1248	0.823026	-0.024883	0.755136	0.106217		TN	TN	TN	TN
P55735	1.96555	1.91745	1.703	1.9777	1.80685	1.71715	3.05795	3.2075	3.21405	2.967	2.9517	3.1706	1.36815	1.2315	1.1992	1.16615	1.11765	1.1801	Homo sapiens	0.812861	0.0281006	0.209411	0.130067	0.112826	0.11165	0.822273	0.0899393		TN	TN	TN	TN
Q15393	3.46895	3.44505	3.4749	3.4124	3.36245	3.30955	4.28155	4.307	4.31205	4.1968	4.2671	4.2433	2.20495	2.214	2.2289	2.03585	2.22995	2.137	Homo sapiens	0.0308629	0.101501	0.0468618	0.0644671	0.221652	0.0816838	0.850185	0.0825505		TN	TN	TN	TN
Q9BWJ5	-0.71815	-0.53375	-0.444099	-0.5547	-0.74485	-0.60465	1.49155	1.5597	1.55665	1.4643	1.4611	1.4535	0.269051	0.3563	0.261	0.435851	0.41355	0.355901	Homo sapiens	0.52085	0.0694005	0.0272925	0.0763334	0.0515595	-0.106317	0.976031	0.0131389		TN	TN	TN	TN
P63208	1.51735	1.45705	1.456	1.4108	1.53325	1.40875	2.53155	2.4476	2.56055	2.564	2.519	2.4062	2.53035	2.4336	2.3025	2.38765	2.31805	2.3689	Homo sapiens	0.603055	0.0258665	0.785624	0.0168336	0.407839	0.0639505	0.881599	0.0355502		TN	TN	TN	TN
P02549	0.525949	0.56915	0.578899	0.526799	0.433049	0.37875	4.00215	3.9282	4.01135	3.9606	3.9802	3.9416	0.0455494	-0.000900269	-0.0268993	-0.0697489	-0.137549	-0.120799	Homo sapiens	0.0727725	0.1118	0.527223	0.0197665	0.0172444	0.115282	0.927509	0.082283		TN	TN	TN	TN
Q9UHB9	1.75675	1.71985	1.825	1.7778	1.74595	1.77755	1.28415	1.4668	1.41805	1.3186	1.3478	1.4971	1.06565	1.1351	1.1421	0.841451	0.984849	0.949401	Homo sapiens	0.997694	0.000100136	0.982297	0.00183423	0.0188506	0.18905	0.689981	0.0636616		TN	TN	TN	TN
O76094	1.26495	1.18525	1.2239	1.2266	1.15115	1.02775	2.63385	2.5463	2.66925	2.5915	2.5252	2.5201	0.959351	1.044	0.9786	1.03955	0.946349	1.2009	Homo sapiens	0.224398	0.0895332	0.176066	0.0708669	0.43425	-0.0682828	0.931447	0.0307058		TN	TN	TN	TN
P84103	2.45415	2.31335	2.3899	2.4427	2.24955	2.44175	3.49765	3.5926	3.61275	3.5835	3.5034	3.5151	4.82585	4.8747	4.8951	4.77125	4.87425	4.9636	Homo sapiens	0.923234	0.00779947	0.481199	0.0336666	0.94331	-0.00448386	0.980962	0.0123274		TN	TN	TN	TN
Q16629;P84103	2.52655	2.56265	2.5186	2.6311	2.53955	2.54925	NaN	NaN	NaN	NaN	NaN	NaN	1.27355	1.387	1.3825	1.27745	1.39155	1.2858	Homo sapiens	0.308351	-0.0373665	NaN	0	0.603108	0.0294167	0.992016	-0.00397491		TN	NaN	TN	TN
Q16629	3.66055	3.65125	3.6223	3.702	3.59735	3.66705	4.41715	4.3419	4.37545	4.4011	4.2166	4.3825	3.62005	3.6533	3.7099	3.64545	3.66605	3.5614	Homo sapiens	0.759504	-0.0107667	0.513773	0.0447661	0.424269	0.0367842	0.8907	0.0235945		TN	TN	TN	TN
Q16384;Q7RTT4	-2.20935	-2.34825	-2.1549	-2.1651	-2.11015	-2.24915	NaN	NaN	NaN	NaN	NaN	NaN	NaN	NaN	NaN	NaN	NaN	NaN	Homo sapiens	0.423073	-0.0626996	NaN	0	NaN	0	0.423073	-0.0626996		TN	NaN	NaN	TN
P42229	1.34935	1.21585	1.231	1.0866	1.13285	0.970249	4.13505	4.0925	4.18165	4.0538	4.0206	4.1083	1.00995	1.2396	1.0727	1.10325	1.40635	1.3007	Homo sapiens	0.0345355	0.202167	0.105905	0.0754999	0.220637	-0.162683	0.956446	0.038328		TN	TN	TN	TN
P42229;P51692	2.87455	2.86885	2.6383	2.7588	2.68635	2.93985	NaN	NaN	NaN	NaN	NaN	NaN	NaN	NaN	NaN	NaN	NaN	NaN	Homo sapiens	0.992384	-0.00110022	NaN	0	NaN	0	0.992384	-0.00110022		TN	NaN	NaN	TN
P51692	-2.17355	-2.85335	-2.9106	-4.3043	-2.96075	-3.08165	-1.17385	-0.7797	-0.91805	-0.964399	-0.930599	-1.0768	-1.11535	-1.0229	-1.1789	-1.21605	-1.12965	-1.1709	Homo sapiens	0.176632	0.803067	0.800387	0.0334002	0.267915	0.0664835	0.556215	0.300984		TN	TN	TN	TN
P16949	4.96935	4.93245	4.7962	4.89	4.69835	4.85115	4.70905	4.7351	4.75435	4.666	4.6512	4.6898	5.49405	5.5154	5.4369	5.46415	5.50475	5.416	Homo sapiens	0.335085	0.0861673	0.0209558	0.0638332	0.587172	0.0204833	0.740325	0.056828		TN	TN	TN	TN
Q96SI9	2.36175	2.24475	2.3014	2.2114	2.14615	2.12105	1.16385	1.2078	1.25705	1.2701	1.272	1.1783	-1.17285	-1.7819	-1.8834	-1.57325	-1.62555	-1.9757	Homo sapiens	0.0295831	0.1431	0.497362	-0.0305659	0.683257	0.112117	0.92925	0.0748838		TN	TN	TN	TN
Q8NB90	-1.78325	-1.85595	-1.8727	-2.122	-2.21355	-2.03625	-0.347149	-0.0808001	-0.0266504	-0.0536995	0.0193996	-0.0095005	-1.12005	-2.6473	-2.6199	-2.63465	-1.03675	-2.3215	Homo sapiens	0.00784776	0.286634	0.247852	-0.136933	0.860689	-0.13145	0.990516	0.0060837		TN	TN	TN	TN
Q14247	-0.69985	-0.0991507	-0.409201	-0.6228	-0.46695	-0.510851	2.14525	2.271	2.28295	2.2122	2.1366	2.1896	0.366051	0.468102	0.175501	0.0665503	0.67625	0.359401	Homo sapiens	0.506642	0.1308	0.339058	0.0535997	0.882454	-0.0308491	0.928943	0.0511835		TN	TN	TN	TN
Q14247;Q14247	-0.591351	-0.57245	-0.4396	-0.6517	-0.59975	-0.57955	NaN	NaN	NaN	NaN	NaN	NaN	NaN	NaN	NaN	NaN	NaN	NaN	Homo sapiens	0.220936	0.0758664	NaN	0	NaN	0	0.220936	0.0758664		TN	NaN	NaN	TN
P61956	-4.22935	-3.65685	-4.1476	-5.0152	-4.38535	-2.99335	2.18875	3.1908	2.46935	2.361	3.0953	2.2559	NaN	NaN	NaN	NaN	NaN	NaN	Homo sapiens	0.856717	0.120034	0.91447	0.0455666	NaN	0	0.969805	0.0828002		TN	TN	NaN	TN
O75683	-3.12625	-3.12055	-3.3234	-3.2052	-3.95885	-2.84525	-0.848949	-0.377801	-0.55515	-0.705601	-1.0226	-0.999102	-0.0735493	-0.355598	0.0493011	-0.33385	-0.13375	-0.292699	Homo sapiens	0.684554	0.146367	0.1393	0.315134	0.399104	0.126817	0.776206	0.196106		TN	TN	TN	TN
P49588	4.37985	4.39975	4.4247	4.3053	4.33355	4.33355	4.47445	4.4651	4.56785	4.4623	4.4204	4.4852	3.97545	3.9301	3.9209	3.94565	3.95535	3.788	Homo sapiens	0.00851155	0.0773001	0.287057	0.0465005	0.465097	0.0458167	0.650283	0.0565391		TN	TN	TN	TN
Q96A49	-2.31035	-2.01735	-2.3477	-2.5377	-2.13895	-2.29195	0.495251	0.684899	0.567149	0.472	0.4601	0.526299	-0.639549	-0.640299	-0.699999	-0.61395	-0.73945	-0.5419	Homo sapiens	0.565446	0.0977335	0.177468	0.0963001	0.668556	-0.0281827	0.925007	0.0552837		TN	TN	TN	TN
Q6PI48	-0.291849	-0.43925	-0.320499	-0.509101	-0.70795	-0.39575	-0.08395	-0.105901	-0.01085	0.1534	0.282	0.1141	-0.50515	-0.4116	-0.3498	-0.46675	-0.53025	-0.526799	Homo sapiens	0.139963	0.187067	0.0127364	-0.250067	0.15916	0.0857496	0.955814	0.00758341		TN	TN	TN	TN
Q99747	0.0564499	-0.193749	0.207399	-0.0476007	-0.0514498	-0.29385	-0.761351	-0.893401	-0.749749	-0.7733	-0.833401	-0.662802	NaN	NaN	NaN	NaN	NaN	NaN	Homo sapiens	0.339831	0.154333	0.544079	-0.0449994	NaN	0	0.825844	0.054667		TN	TN	NaN	TN
O60493	2.28915	2.38125	2.3072	2.3037	2.28245	2.20595	2.30275	2.3505	2.35645	2.2276	2.2556	2.2935	2.05885	2.0954	2.0911	1.68995	1.61245	2.0549	Homo sapiens	0.205363	0.0618327	0.0384672	0.0776666	0.0966424	0.296016	0.161356	0.145172		TN	TN	TN	TN
Q96I25	0.84865	0.875751	0.8015	0.7054	0.627351	0.77565	1.14465	0.6624	1.53475	1.1036	1.1924	0.978399	-1.26715	-1.2602	-1.2786	-1.11145	-1.36135	-1.2873	Homo sapiens	0.0441764	0.139167	0.935246	0.0224673	0.847083	-0.0152826	0.927641	0.0487838		TN	TN	TN	TN
P52788	1.91155	1.95745	2.0039	1.8627	1.81565	1.85945	2.33865	2.2726	2.34225	2.0805	2.2176	2.257	1.09235	0.7164	0.802401	0.78885	0.79885	0.774501	Homo sapiens	0.021934	0.1117	0.0841968	0.1328	0.506791	0.0829833	0.725128	0.109161		TN	TN	TN	TN
O00267	-0.0088501	0.12395	0.2227	0.0141001	0.0716505	-0.0144501	2.19505	2.2806	2.32415	2.2756	2.214	2.1594	0.47505	0.539501	0.449301	0.511851	0.26755	0.487	Homo sapiens	0.283111	0.0888332	0.377088	0.0502663	0.467811	0.0658166	0.887354	0.0683053		TN	TN	TN	TN
Q8WXA9	-2.39655	-2.53815	-2.3596	-2.5753	-2.31015	-2.52335	-1.09735	-1.2472	-0.947249	-0.935801	-1.0637	-1.055	NaN	NaN	NaN	NaN	NaN	NaN	Homo sapiens	0.715918	0.038167	0.455894	-0.0790997	NaN	0	0.964227	-0.0204663		TN	TN	NaN	TN
Q05519	0.715651	0.371051	0.5853	0.6013	0.64935	0.492449	2.07605	2.1347	2.20295	1.9894	2.1279	2.0935	1.61685	2.4816	2.4841	2.41295	2.42905	2.4363	Homo sapiens	0.840894	-0.0236991	0.289785	0.0676346	0.466886	-0.231917	0.877488	-0.0626604		TN	TN	TN	TN
O75494	2.01555	2.06035	2.1172	1.9111	1.88065	1.99145	1.80725	1.9758	1.53955	1.6513	1.7805	1.7926	1.55025	1.859	1.666	1.77115	1.74235	1.743	Homo sapiens	0.0366322	0.136634	0.820109	0.0327339	0.541166	-0.0604162	0.657563	0.0363172		TN	TN	TN	TN
Q07955	5.25985	5.30215	5.2889	5.2351	5.23315	5.28395	4.23455	4.2427	4.27645	4.2031	4.1849	4.1943	5.03725	5.0026	4.9955	4.84975	4.90725	4.9925	Homo sapiens	0.188682	0.0329008	0.0145889	0.0571334	0.0932587	0.0952832	0.782429	0.0617725		TN	TN	TN	TN
Q08170	-0.68215	-0.78945	-0.7182	-0.800099	-0.79075	-0.53615	-0.38685	-0.359401	-0.341649	-0.3365	-0.447201	-0.5051	-0.97975	-0.9373	-0.912899	-1.11875	-0.654651	-0.831201	Homo sapiens	0.831225	-0.0209335	0.260817	0.066967	0.61177	-0.0751162	0.935202	-0.00969421		TN	TN	TN	TN
[truncated: 3,687 more rows]
