# Supplementary material for: HarmonizR enables data harmonization across independent proteomic datasets with appropriate handling of missing values
Source: Nat Commun. 2022 Jun 20;13:3523. doi: 10.1038/s41467-022-31007-x (PMC9209422; doi:10.1038/s41467-022-31007-x)
Supplement: Supplementary file 3 — Source Data [file 41467_2022_31007_MOESM3_ESM.zip › Source Data/Figure5;Supplementary Figure 14-15;SILAC Ratio adjustment.xlsx]

## Sheet: Sheet1
Protein Name	UniProt ID	Gene Name	LFQ intensity LF G 0h cetuximab _01	LFQ intensity LF G 0h cetuximab _02	LFQ intensity LF G 0h cetuximab _03	LFQ intensity LF G 0h cetuximab _04	LFQ intensity LF G 0h control _01	LFQ intensity LF G 0h control _02	LFQ intensity LF G 0h control _03	LFQ intensity LF G 0h control _04	LFQ intensity LF G 24h cetuximab _01	LFQ intensity LF G 24h cetuximab _02	LFQ intensity LF G 24h cetuximab _03	LFQ intensity LF G 24h cetuximab _04	LFQ intensity LF G 24h control _01	LFQ intensity LF G 24h control _02	LFQ intensity LF G 24h control _03	LFQ intensity LF G 24h control _04	LFQ intensity LF G 3h cetuximab _01	LFQ intensity LF G 3h cetuximab _02	LFQ intensity LF G 3h cetuximab _03	LFQ intensity LF G 3h cetuximab _04	LFQ intensity LF G 3h control _01	LFQ intensity LF G 3h control _02	LFQ intensity LF G 3h control _03	LFQ intensity LF G 3h control _04	Ratio H/L normalized SILAC G 0h_01	Ratio H/L normalized SILAC G 0h_02	Ratio H/L normalized SILAC G 0h_03	Ratio H/L normalized SILAC G 0h_04	Ratio H/L normalized SILAC G 24h_01	Ratio H/L normalized SILAC G 24h_02	Ratio H/L normalized SILAC G 24h_03	Ratio H/L normalized SILAC G 24h_04	Ratio H/L normalized SILAC G 3h_01	Ratio H/L normalized SILAC G 3h_02	Ratio H/L normalized SILAC G 3h_03	Ratio H/L normalized SILAC G 3h_04	Ratio M/L normalized SILAC G 0h_01	Ratio M/L normalized SILAC G 0h_02	Ratio M/L normalized SILAC G 0h_03	Ratio M/L normalized SILAC G 0h_04	Ratio M/L normalized SILAC G 24h_01	Ratio M/L normalized SILAC G 24h_02	Ratio M/L normalized SILAC G 24h_03	Ratio M/L normalized SILAC G 24h_04	Ratio M/L normalized SILAC G 3h_01	Ratio M/L normalized SILAC G 3h_02	Ratio M/L normalized SILAC G 3h_03
RNA-binding protein 47	A0AV96	RBM47	0.0716751	-0.134245	-0.138455	-0.0185349	0.0479851	-0.0833549	-0.133575	0.044275	0.105125	0.042685	-0.161495	0.113975	0.00204504	-0.088295	0.095675	-0.034945	0.169035	-0.132485	-0.048635	-0.184025	0.089365	-0.029035	0.056295	0.348945	NaN	NaN	NaN	NaN	NaN	NaN	NaN	NaN	NaN	NaN	NaN	NaN	NaN	NaN	NaN	NaN	NaN	NaN	NaN	NaN	NaN	NaN	NaN
Probable RNA-binding protein 46;RNA-binding protein 47	A0AV96;Q8TBY0	RBM46;RBM47	NaN	NaN	NaN	NaN	NaN	NaN	NaN	NaN	NaN	NaN	NaN	NaN	NaN	NaN	NaN	NaN	NaN	NaN	NaN	NaN	NaN	NaN	NaN	NaN	-0.0336121	-0.0412571	-0.0171721	0.106803	-0.0318571	-0.0520271	0.00543291	-0.00492708	-0.0898671	0.0376929	-0.0446371	0.0609929	0.0449179	0.0586229	-0.0568071	0.041543	-0.0471371	0.0626279	0.0628379	0.0741779	-0.0731471	-0.0382371	-0.0984771
APOBEC1 complementation factor;Probable RNA-binding protein 46;RNA-binding protein 47	A0AV96;Q8TBY0;Q9NQ94	A1CF;RBM46;RBM47	NaN	NaN	NaN	NaN	NaN	NaN	NaN	NaN	NaN	NaN	NaN	NaN	NaN	NaN	NaN	NaN	NaN	NaN	NaN	NaN	NaN	NaN	NaN	NaN	NaN	NaN	NaN	NaN	NaN	NaN	NaN	NaN	NaN	NaN	NaN	NaN	NaN	NaN	NaN	NaN	NaN	NaN	NaN	NaN	NaN	NaN	NaN
Transcription factor E2F8	A0AVK6	E2F8	NaN	NaN	NaN	NaN	NaN	NaN	NaN	NaN	NaN	NaN	NaN	NaN	NaN	NaN	NaN	NaN	NaN	NaN	NaN	NaN	NaN	NaN	NaN	NaN	NaN	NaN	NaN	NaN	NaN	NaN	NaN	NaN	NaN	NaN	NaN	NaN	NaN	NaN	NaN	NaN	NaN	NaN	NaN	NaN	NaN	NaN	NaN
Ubiquitin-like modifier-activating enzyme 6	A0AVT1	UBA6	1.591	1.65485	1.56869	1.7639	1.5592	1.73473	1.69935	1.51502	1.87011	1.90491	1.57433	1.6446	1.71316	1.61091	1.77212	1.64654	1.94876	1.68279	1.76294	1.54739	1.70055	1.69428	1.66425	1.82051	0.0912689	0.113014	0.0629389	0.0854139	0.140384	0.0607539	0.149114	0.0456539	0.119614	0.109074	0.0511839	0.0876639	0.0446989	0.133494	0.0784539	-0.0391161	0.173944	0.178699	0.133509	0.0828289	-0.0532661	0.134924	0.0710339
Extended synaptotagmin-2	A0FGR8	ESYT2	1.18921	1.00822	1.11465	0.830964	0.981145	0.991202	1.38927	1.80031	0.874835	1.11121	1.0112	1.58582	1.21575	1.08097	1.30767	1.23305	0.885294	1.30086	1.34531	1.57398	1.64446	1.16404	1.46337	1.93769	NaN	NaN	NaN	NaN	NaN	NaN	NaN	NaN	NaN	NaN	NaN	NaN	NaN	NaN	NaN	NaN	NaN	NaN	NaN	NaN	NaN	NaN	NaN
Shootin-1	A0MZ66	KIAA1598	0.79654	0.466499	0.515329	0.638841	0.561172	0.287664	0.497156	0.193077	0.497038	0.407812	0.62809	0.963577	0.350286	1.06171	0.901703	0.686673	-0.0205916	0.756815	0.57884	0.813116	0.866333	0.847718	0.821461	1.23136	0.882271	0.962916	1.00813	0.825476	0.816186	0.625756	0.815516	0.578196	0.814516	0.643626	0.726236	0.999766	0.698451	0.888196	0.774946	0.630826	0.764856	0.540451	0.771201	0.761381	0.629576	0.764796	0.668836
Transmembrane protein 223	A0PJW6	TMEM223	0.0298858	NaN	0.0440359	-0.251264	NaN	-0.380844	0.146576	NaN	-0.0756443	NaN	NaN	-0.287704	NaN	NaN	0.0670958	0.127756	-0.0586641	-0.0293641	NaN	NaN	NaN	-0.0188642	0.336386	0.350616	NaN	NaN	NaN	NaN	NaN	NaN	NaN	NaN	NaN	NaN	NaN	NaN	NaN	NaN	NaN	NaN	NaN	NaN	NaN	NaN	NaN	NaN	NaN
RNA-binding protein MEX3A	A1L020	MEX3A	NaN	NaN	NaN	NaN	NaN	NaN	NaN	NaN	NaN	NaN	NaN	NaN	NaN	NaN	NaN	NaN	NaN	NaN	NaN	NaN	NaN	NaN	NaN	NaN	NaN	NaN	NaN	NaN	NaN	NaN	NaN	NaN	NaN	NaN	NaN	NaN	NaN	NaN	NaN	NaN	NaN	NaN	NaN	NaN	NaN	NaN	NaN
Acetolactate synthase-like protein	A1L0T0	ILVBL	1.26421	1.06621	1.303	1.04748	1.12853	1.27273	1.29411	1.11091	1.39907	1.22493	1.35319	0.940045	1.42918	0.96995	1.31784	1.18457	1.3534	1.17296	1.48071	0.765799	1.2037	1.28483	1.47834	1.62099	0.263144	0.175829	0.237654	0.234169	0.130009	0.142609	0.373789	0.259589	0.123419	0.205579	0.149759	0.444939	0.377364	0.132269	0.264629	0.274989	0.170059	0.493974	0.360984	0.118604	0.0838394	0.359299	0.247689
Uncharacterized protein C1orf226	A1L170	C1orf226	NaN	NaN	NaN	NaN	NaN	NaN	NaN	NaN	NaN	NaN	NaN	NaN	NaN	NaN	NaN	0	NaN	NaN	NaN	NaN	NaN	NaN	NaN	NaN	NaN	NaN	NaN	NaN	NaN	NaN	NaN	NaN	NaN	NaN	NaN	NaN	NaN	NaN	NaN	NaN	NaN	NaN	NaN	NaN	NaN	NaN	NaN
Pleckstrin homology domain-containing family G member 3	A1L390	PLEKHG3	NaN	NaN	NaN	NaN	NaN	-0.211612	NaN	NaN	NaN	-0.365032	NaN	0.685807	NaN	NaN	-0.109162	NaN	NaN	NaN	NaN	NaN	NaN	NaN	NaN	NaN	NaN	NaN	NaN	NaN	NaN	NaN	NaN	NaN	NaN	NaN	NaN	NaN	NaN	NaN	NaN	NaN	NaN	NaN	NaN	NaN	NaN	NaN	NaN
O-acetyl-ADP-ribose deacetylase MACROD2	A1Z1Q3	MACROD2	NaN	NaN	NaN	NaN	NaN	NaN	NaN	NaN	NaN	NaN	NaN	NaN	NaN	NaN	NaN	NaN	NaN	NaN	NaN	NaN	NaN	NaN	NaN	0	NaN	NaN	NaN	NaN	NaN	NaN	NaN	NaN	NaN	NaN	NaN	NaN	NaN	NaN	NaN	NaN	NaN	NaN	NaN	NaN	NaN	NaN	NaN
FERM domain-containing protein 3	A2A2Y4	FRMD3	NaN	NaN	NaN	NaN	NaN	NaN	NaN	NaN	NaN	NaN	NaN	NaN	NaN	NaN	NaN	NaN	NaN	NaN	NaN	NaN	NaN	NaN	NaN	NaN	NaN	NaN	NaN	NaN	NaN	NaN	NaN	NaN	NaN	NaN	NaN	NaN	NaN	NaN	NaN	NaN	NaN	NaN	NaN	NaN	NaN	NaN	NaN
Neuroblastoma-amplified sequence	A2RRP1	NBAS	0.165504	0.125904	0.0996642	-0.112856	-0.397796	0.184294	0.256644	0.261614	0.291204	0.0176141	-0.0857058	-0.676136	0.0722342	-0.510406	0.454974	-0.113266	-0.138156	0.0982842	-0.0793958	-0.179406	-0.0299759	0.176804	-0.223636	0.341994	NaN	NaN	NaN	NaN	NaN	NaN	NaN	NaN	NaN	NaN	NaN	NaN	NaN	NaN	NaN	NaN	NaN	NaN	NaN	NaN	NaN	NaN	NaN
Uncharacterized protein KIAA1467	A2RU67	KIAA1467	NaN	NaN	NaN	NaN	NaN	NaN	NaN	NaN	NaN	NaN	NaN	NaN	NaN	NaN	NaN	NaN	NaN	NaN	NaN	NaN	NaN	NaN	NaN	NaN	NaN	NaN	NaN	NaN	NaN	NaN	NaN	NaN	NaN	NaN	NaN	NaN	NaN	NaN	NaN	NaN	NaN	NaN	NaN	NaN	NaN	NaN	NaN
von Willebrand factor A domain-containing protein 8	A3KMH1	VWA8	0.909875	0.691121	0.572372	0.563558	0.834216	0.66777	0.817477	0.974273	1.00937	1.00819	0.967683	1.20752	0.82608	0.990079	1.05688	1.10331	0.789765	0.70823	0.698785	0.50352	0.662307	1.05156	0.784726	1.10549	NaN	NaN	1.17986	1.1	1.21445	NaN	NaN	1.23231	1.32521	NaN	NaN	NaN	NaN	NaN	1.00734	0.902734	1.2065	NaN	NaN	1.04762	1.0449	NaN	NaN
Protein strawberry notch homolog 1	A3KN83	SBNO1	-1.19248	-1.11028	-1.73374	-1.68991	-1.78536	-1.04717	-0.992744	-1.0698	NaN	-1.96086	-1.65779	-1.69876	-1.71821	-1.52981	-1.82731	-1.32353	-1.15508	-1.63231	-2.13932	-1.358	-1.81313	-0.959794	-1.37002	-1.01239	NaN	NaN	NaN	NaN	NaN	NaN	NaN	NaN	NaN	NaN	NaN	NaN	NaN	NaN	NaN	NaN	NaN	NaN	NaN	NaN	NaN	NaN	NaN
Zinc finger protein 804B	A4D1E1	ZNF804B	NaN	NaN	NaN	NaN	NaN	NaN	NaN	NaN	NaN	NaN	NaN	NaN	NaN	NaN	NaN	NaN	NaN	NaN	NaN	NaN	NaN	NaN	NaN	NaN	NaN	NaN	NaN	NaN	NaN	NaN	NaN	NaN	NaN	NaN	NaN	NaN	NaN	NaN	NaN	NaN	NaN	NaN	NaN	NaN	NaN	NaN	NaN
GTP-binding protein 10	A4D1E9	GTPBP10	1.009	1.11038	1.04456	1.00409	1.02741	0.425962	0.96744	0.894883	0.861704	1.21265	0.783848	0.428112	0.789509	0.711169	0.953492	0.973704	0.862921	0.868254	1.30702	0.883837	1.23999	0.964831	1.2097	1.24756	NaN	NaN	NaN	NaN	NaN	NaN	NaN	NaN	NaN	NaN	NaN	NaN	NaN	NaN	NaN	NaN	NaN	NaN	NaN	NaN	NaN	NaN	NaN
Leucine-rich repeat and death domain-containing protein 1	A4D1F6	LRRD1	NaN	NaN	NaN	NaN	NaN	NaN	NaN	NaN	NaN	NaN	NaN	NaN	NaN	NaN	NaN	NaN	NaN	NaN	NaN	NaN	NaN	NaN	NaN	0	NaN	NaN	NaN	NaN	NaN	NaN	NaN	NaN	NaN	NaN	NaN	NaN	NaN	NaN	NaN	NaN	NaN	NaN	NaN	NaN	NaN	NaN	NaN
Transmembrane protein 189	A5PLL7	TMEM189	NaN	-0.725909	-0.405329	-0.732528	-0.593719	0.118682	-0.631358	-0.774738	-0.826798	-0.692828	-0.390908	NaN	NaN	-0.748518	-0.509799	-0.910628	-0.621138	-0.650249	-0.178578	-0.827638	-0.531948	-0.501298	-0.341938	-0.305418	NaN	NaN	NaN	NaN	NaN	NaN	NaN	NaN	NaN	NaN	NaN	NaN	NaN	NaN	NaN	NaN	NaN	NaN	NaN	NaN	NaN	NaN	NaN
Trafficking protein particle complex subunit 13	A5PLN9	TRAPPC13	NaN	NaN	NaN	NaN	NaN	NaN	NaN	NaN	NaN	NaN	NaN	NaN	NaN	NaN	NaN	NaN	NaN	NaN	NaN	NaN	NaN	NaN	NaN	0	NaN	NaN	NaN	NaN	NaN	NaN	NaN	NaN	NaN	NaN	NaN	NaN	NaN	NaN	NaN	NaN	NaN	NaN	NaN	NaN	NaN	NaN	NaN
CCR4-NOT transcription complex subunit 1	A5YKK6	CNOT1	1.41597	1.35707	1.3254	1.41078	1.32042	1.29224	1.44967	1.35781	1.34696	1.33344	1.20814	1.5712	1.13322	1.29104	1.45751	1.37182	1.32867	1.41198	1.33348	1.35637	1.39997	1.55219	1.58579	2.0094	0.105341	0.106696	0.195811	0.0965858	0.156806	0.230366	0.206336	0.267916	0.0993158	0.287076	0.285466	0.312586	0.247011	0.321666	0.257866	0.299496	0.110826	0.157531	0.142101	0.261521	0.220726	0.377516	0.217586
Rho guanine nucleotide exchange factor 35	A5YM69	ARHGEF35	NaN	NaN	NaN	NaN	NaN	NaN	NaN	NaN	NaN	NaN	NaN	NaN	NaN	NaN	NaN	NaN	NaN	NaN	NaN	NaN	NaN	NaN	NaN	0	NaN	NaN	NaN	NaN	NaN	NaN	NaN	NaN	NaN	NaN	NaN	NaN	NaN	NaN	NaN	NaN	NaN	NaN	NaN	NaN	NaN	NaN	NaN
Protein FAM83G	A6ND36	FAM83G	NaN	NaN	NaN	NaN	NaN	NaN	NaN	NaN	NaN	NaN	NaN	NaN	NaN	NaN	NaN	NaN	NaN	NaN	NaN	NaN	0	NaN	NaN	NaN	NaN	NaN	NaN	NaN	NaN	NaN	NaN	NaN	NaN	NaN	NaN	NaN	NaN	NaN	NaN	NaN	NaN	NaN	NaN	NaN	NaN	NaN	NaN
Paralemmin-3	A6NDB9	PALM3	0.336735	NaN	-0.0637746	NaN	NaN	-0.522335	-0.0219746	-0.0954046	0.215135	0.518725	-0.0502846	0.727935	-0.641794	NaN	NaN	-0.314945	NaN	NaN	NaN	-0.0805545	NaN	NaN	NaN	-0.00746465	NaN	NaN	NaN	NaN	NaN	NaN	NaN	NaN	NaN	NaN	NaN	NaN	NaN	NaN	NaN	NaN	NaN	NaN	NaN	NaN	NaN	NaN	NaN
Phosphoglycolate phosphatase	A6NDG6	PGP	-0.245641	-0.124198	-0.171474	-0.0602224	-0.197513	-0.11806	-0.166726	-0.503436	-0.0793585	-0.197578	-0.196323	-0.351356	-0.155225	-0.339048	-0.363683	-0.18566	0.276747	-0.208053	-0.0932885	-0.196696	0.127005	-0.434268	-0.176356	0.0878415	0.268328	0.906862	0.475778	0.517723	0.907133	NaN	0.821663	0.238423	0.326893	0.400723	0.720253	0.711713	0.304058	6.20874	0.396003	0.384663	6.23919	NaN	5.99995	0.303088	0.393173	0.401273	5.69467
UPF0600 protein C5orf51	A6NDU8	C5orf51	NaN	NaN	NaN	NaN	NaN	NaN	NaN	NaN	NaN	NaN	NaN	NaN	NaN	NaN	NaN	NaN	NaN	NaN	NaN	NaN	NaN	NaN	NaN	NaN	NaN	NaN	NaN	NaN	NaN	NaN	NaN	NaN	NaN	NaN	NaN	NaN	NaN	NaN	NaN	NaN	NaN	NaN	NaN	NaN	NaN	NaN	NaN
Arrestin domain-containing protein 5	A6NEK1	ARRDC5	NaN	NaN	NaN	NaN	0	NaN	NaN	NaN	NaN	NaN	NaN	NaN	NaN	NaN	NaN	NaN	NaN	NaN	NaN	NaN	NaN	NaN	NaN	NaN	NaN	NaN	NaN	NaN	NaN	NaN	NaN	NaN	NaN	NaN	NaN	NaN	NaN	NaN	NaN	NaN	NaN	NaN	NaN	NaN	NaN	NaN	NaN
Ankyrin repeat domain-containing protein SOWAHB	A6NEL2	SOWAHB	NaN	NaN	NaN	NaN	NaN	NaN	NaN	NaN	NaN	NaN	NaN	NaN	NaN	NaN	NaN	NaN	NaN	NaN	NaN	NaN	NaN	NaN	NaN	NaN	NaN	NaN	NaN	NaN	NaN	NaN	NaN	NaN	NaN	NaN	NaN	NaN	NaN	NaN	NaN	NaN	NaN	NaN	NaN	NaN	NaN	NaN	NaN
Zinc finger protein 316	A6NFI3	ZNF316	NaN	NaN	NaN	-0.101482	NaN	NaN	NaN	-0.293692	NaN	-0.115342	NaN	0.329378	0.107758	0.0966282	0.131048	NaN	NaN	-0.182142	-0.0110917	-0.145452	NaN	0.184388	NaN	NaN	NaN	NaN	NaN	NaN	NaN	NaN	NaN	NaN	NaN	NaN	NaN	NaN	NaN	NaN	NaN	NaN	NaN	NaN	NaN	NaN	NaN	NaN	NaN
RNA binding protein fox-1 homolog 1;RNA binding protein fox-1 homolog 2;RNA binding protein fox-1 homolog 3	A6NFN3;O43251;Q9NWB1	RBFOX1;RBFOX2;RBFOX3	NaN	0.204456	-0.027884	NaN	NaN	-0.219484	-0.273694	0.194216	NaN	NaN	-0.181994	-0.182084	NaN	0.131106	-0.170664	-0.292674	NaN	0.174726	NaN	0.079006	NaN	0.354916	-0.112944	0.322996	NaN	NaN	NaN	NaN	NaN	NaN	NaN	NaN	NaN	NaN	NaN	NaN	NaN	NaN	NaN	NaN	NaN	NaN	NaN	NaN	NaN	NaN	NaN
Succinate dehydrogenase assembly factor 1, mitochondrial	A6NFY7	SDHAF1	NaN	NaN	NaN	NaN	NaN	NaN	NaN	NaN	NaN	NaN	NaN	NaN	NaN	NaN	NaN	NaN	NaN	NaN	NaN	NaN	NaN	NaN	NaN	0	NaN	NaN	NaN	NaN	NaN	NaN	NaN	NaN	NaN	NaN	NaN	NaN	NaN	NaN	NaN	NaN	NaN	NaN	NaN	NaN	NaN	NaN	NaN
Tubulin alpha chain-like 3	A6NHL2	TUBAL3	NaN	NaN	NaN	NaN	NaN	NaN	NaN	NaN	NaN	NaN	NaN	NaN	NaN	NaN	NaN	NaN	NaN	NaN	NaN	NaN	NaN	NaN	NaN	0	NaN	NaN	NaN	NaN	NaN	NaN	NaN	NaN	NaN	NaN	NaN	NaN	NaN	NaN	NaN	NaN	NaN	NaN	NaN	NaN	NaN	NaN	NaN
rRNA/tRNA 2'-O-methyltransferase fibrillarin-like protein 1	A6NHQ2	FBLL1	NaN	NaN	NaN	NaN	NaN	NaN	NaN	NaN	NaN	NaN	NaN	NaN	NaN	NaN	NaN	NaN	NaN	NaN	NaN	NaN	NaN	NaN	NaN	0.206684	NaN	NaN	NaN	NaN	NaN	NaN	NaN	NaN	NaN	NaN	NaN	NaN	NaN	NaN	NaN	NaN	NaN	NaN	NaN	NaN	NaN	NaN	NaN
Structural maintenance of chromosomes flexible hinge domain-containing protein 1	A6NHR9	SMCHD1	0.259473	0.0526102	0.0962772	0.421171	0.472558	0.202405	0.207162	0.287326	0.693247	0.688997	0.619157	0.968687	0.379888	0.504995	0.507366	0.359186	0.168462	0.154237	0.328677	0.237626	0.597187	0.470262	0.478858	0.606287	-0.494728	-0.537963	-0.428518	1.20016	-0.0685328	-0.203123	-0.554613	-0.596773	-0.612833	-0.599683	-0.632323	-0.533283	-0.298728	-0.533353	-0.409013	-0.954853	-0.273573	-0.487698	-0.263508	-0.181068	-0.549723	-0.461473	-0.722303
GATS-like protein 2	A6NHX0	GATSL2	NaN	NaN	NaN	NaN	NaN	NaN	NaN	NaN	NaN	NaN	NaN	NaN	NaN	NaN	NaN	NaN	NaN	NaN	NaN	NaN	NaN	NaN	NaN	0	NaN	NaN	NaN	NaN	NaN	NaN	NaN	NaN	NaN	NaN	NaN	NaN	NaN	NaN	NaN	NaN	NaN	NaN	NaN	NaN	NaN	NaN	NaN
Protein unc-119 homolog B	A6NIH7	UNC119B	NaN	NaN	NaN	NaN	NaN	NaN	NaN	NaN	NaN	NaN	NaN	NaN	NaN	NaN	NaN	NaN	NaN	NaN	NaN	NaN	NaN	NaN	NaN	NaN	NaN	NaN	NaN	NaN	NaN	NaN	NaN	NaN	NaN	NaN	NaN	NaN	NaN	NaN	NaN	NaN	NaN	NaN	NaN	NaN	NaN	NaN	NaN
Protein unc-119 homolog A;Protein unc-119 homolog B	A6NIH7;Q13432	UNC119;UNC119B	NaN	-0.122984	-0.0839738	-0.299374	0.807157	0.258495	0.324713	-0.189894	-0.131564	-0.274554	-0.357844	0.207577	0.604711	NaN	-0.0350639	NaN	0.376831	-0.517784	-0.307604	-0.245944	0.289085	0.102826	NaN	-0.404814	NaN	NaN	NaN	NaN	NaN	NaN	NaN	NaN	NaN	NaN	NaN	NaN	NaN	NaN	NaN	NaN	NaN	NaN	NaN	NaN	NaN	NaN	NaN
Probable methyltransferase-like protein 15;Putative methyltransferase-like protein 15P1	A6NJ78;P0C7V9	METTL15;METTL15P1	-0.295135	0.0904155	0.218956	-0.128784	-0.375144	NaN	0.287436	0.0744154	-0.317664	0.232105	0.212276	-0.299994	0.207746	0.0331256	0.556256	-0.445385	-0.771374	0.271886	0.187155	-0.361174	-0.225194	0.483936	0.401626	-0.0374844	NaN	NaN	NaN	NaN	NaN	NaN	NaN	NaN	NaN	NaN	NaN	NaN	NaN	NaN	NaN	NaN	NaN	NaN	NaN	NaN	NaN	NaN	NaN
Coiled-coil domain-containing protein 85C	A6NKD9	CCDC85C	NaN	NaN	NaN	NaN	NaN	NaN	NaN	NaN	NaN	NaN	NaN	NaN	NaN	NaN	NaN	NaN	NaN	NaN	0	NaN	NaN	NaN	NaN	NaN	NaN	NaN	NaN	NaN	NaN	NaN	NaN	NaN	NaN	NaN	NaN	NaN	NaN	NaN	NaN	NaN	NaN	NaN	NaN	NaN	NaN	NaN	NaN
SAC3 domain-containing protein 1	A6NKF1	SAC3D1	NaN	NaN	NaN	NaN	NaN	NaN	NaN	NaN	NaN	NaN	NaN	NaN	NaN	NaN	NaN	NaN	NaN	NaN	NaN	NaN	NaN	NaN	NaN	0	NaN	NaN	NaN	NaN	NaN	NaN	NaN	NaN	NaN	NaN	NaN	NaN	NaN	NaN	NaN	NaN	NaN	NaN	NaN	NaN	NaN	NaN	NaN
Putative solute carrier family 22 member 31	A6NKX4	SLC22A31	NaN	NaN	NaN	NaN	NaN	NaN	NaN	NaN	NaN	NaN	NaN	NaN	NaN	NaN	NaN	NaN	NaN	NaN	NaN	0	NaN	NaN	NaN	NaN	NaN	NaN	NaN	NaN	NaN	NaN	NaN	NaN	NaN	NaN	NaN	NaN	NaN	NaN	NaN	NaN	NaN	NaN	NaN	NaN	NaN	NaN	NaN
Putative TAF11-like protein ENSP00000332601	A6NLC8		NaN	NaN	NaN	NaN	NaN	NaN	NaN	NaN	NaN	NaN	NaN	NaN	NaN	NaN	NaN	NaN	NaN	NaN	NaN	NaN	NaN	NaN	NaN	NaN	NaN	NaN	NaN	NaN	NaN	NaN	NaN	NaN	NaN	NaN	NaN	NaN	NaN	NaN	NaN	NaN	NaN	NaN	NaN	NaN	NaN	NaN	NaN
Rho GTPase-activating protein 32	A7KAX9	ARHGAP32	NaN	NaN	NaN	NaN	NaN	NaN	NaN	NaN	NaN	NaN	NaN	NaN	NaN	NaN	NaN	NaN	NaN	NaN	NaN	0	NaN	NaN	NaN	NaN	NaN	NaN	NaN	NaN	NaN	NaN	NaN	NaN	NaN	NaN	NaN	NaN	NaN	NaN	NaN	NaN	NaN	NaN	NaN	NaN	NaN	NaN	NaN
Nuclear envelope pore membrane protein POM 121C;Putative nuclear envelope pore membrane protein POM 121B	A8CG34;A6NF01	POM121B;POM121C	-0.276511	0.0673887	0.142159	-0.126091	0.0233986	-0.295811	-0.0670813	NaN	0.216239	0.0346286	0.104619	-0.170941	0.0381787	0.00445867	0.124899	0.132949	0.149049	-0.442601	-0.372971	-0.123891	0.137959	-0.143151	0.165929	0.677201	NaN	NaN	NaN	NaN	NaN	NaN	NaN	NaN	NaN	NaN	NaN	NaN	NaN	NaN	NaN	NaN	NaN	NaN	NaN	NaN	NaN	NaN	NaN
Nucleoside diphosphate-linked moiety X motif 19, mitochondrial	A8MXV4	NUDT19	1.45488	1.60301	1.47266	1.35107	1.23151	1.41489	1.5158	1.2704	1.78412	1.66463	1.69436	1.98427	1.38182	1.57884	1.72998	1.84422	1.46646	1.56399	1.54226	1.50495	1.41294	1.59064	1.66274	1.8488	-0.160657	-0.137292	-0.212407	-0.148342	0.133318	-1.20886e-05	-0.0896722	0.0516278	-0.0732922	-0.0244123	-0.122422	-0.180832	-0.167427	-0.0484222	-0.105852	-0.0902522	0.158478	0.00553281	-0.0187772	0.145383	-0.132542	-0.0232822	-0.0938222
Importin subunit alpha-8	A9QM74	KPNA7	NaN	NaN	NaN	NaN	NaN	NaN	NaN	NaN	NaN	NaN	NaN	NaN	NaN	NaN	NaN	NaN	NaN	NaN	NaN	NaN	NaN	0	NaN	NaN	NaN	NaN	NaN	NaN	NaN	NaN	NaN	NaN	NaN	NaN	NaN	NaN	NaN	NaN	NaN	NaN	NaN	NaN	NaN	NaN	NaN	NaN	NaN
MIF4G domain-containing protein	A9UHW6	MIF4GD	NaN	NaN	-0.25752	0.19587	0.10787	0.0398697	0.0358096	-0.0278004	NaN	-0.6933	NaN	NaN	-0.13606	0.291685	-0.0251204	NaN	0.00393963	-0.0654504	-0.0103704	-0.13129	NaN	NaN	NaN	0.671871	NaN	NaN	NaN	NaN	NaN	NaN	NaN	NaN	NaN	NaN	NaN	NaN	NaN	NaN	NaN	NaN	NaN	NaN	NaN	NaN	NaN	NaN	NaN
Putative WAS protein family homolog 3;Putative WAS protein family homolog 4;WAS protein family homolog 1;WAS protein family homolog 2;WAS protein family homolog 6	C4AMC7;Q6VEQ5;A8K0Z3;Q9NQA3;A8MWX3	WASH1;WASH2P;WASH3P;WASH4P;WASH6P	-0.094715	-0.324115	-0.115775	0.368065	-0.066445	-0.131925	0.00880504	-0.042635	0.120885	0.053455	-0.212485	0.419585	NaN	-0.044245	0.180665	0.296875	NaN	-0.393945	-0.334915	0.0286551	-0.375825	0.174435	-0.011775	0.497375	NaN	NaN	NaN	NaN	NaN	NaN	NaN	NaN	NaN	NaN	NaN	NaN	NaN	NaN	NaN	NaN	NaN	NaN	NaN	NaN	NaN	NaN	NaN
Transmembrane protein 238	C9JI98	TMEM238	0.236644	-0.721189	-0.186619	-0.0576498	-0.0504628	-0.630649	-0.140699	-0.552449	-0.272239	-1.23915	-1.42415	-0.418299	-0.539969	-0.0255188	-0.129219	0.125346	-0.341429	-0.210379	-0.282989	-0.116639	0.0258862	-0.341429	0.0444562	0.548667	NaN	NaN	NaN	1.21796	NaN	NaN	0.962301	NaN	0.982301	NaN	1.16069	NaN	NaN	NaN	NaN	0.889601	NaN	NaN	0.785576	NaN	0.941411	NaN	0.772921
Protein FAM195B	C9JLW8	FAM195B	NaN	NaN	NaN	NaN	NaN	NaN	NaN	NaN	NaN	NaN	NaN	NaN	NaN	NaN	NaN	-0.888955	NaN	NaN	NaN	NaN	NaN	NaN	NaN	NaN	0.26556	NaN	0.24456	0.284225	NaN	NaN	NaN	NaN	NaN	NaN	NaN	NaN	0.01928	NaN	-0.011005	0.086335	NaN	NaN	NaN	NaN	NaN	NaN	NaN
	CON__A2I7N3;CON__REFSEQ:XP_001252647		-0.15668	-0.39983	NaN	0.0348206	-0.447369	-0.59967	0.43742	-0.419689	0.901911	0.56002	-0.0855894	-0.21576	-0.0324495	0.117671	0.186361	NaN	0.25367	-0.466079	-0.31034	-0.124429	0.43744	NaN	0.565881	-0.23731	NaN	NaN	NaN	NaN	NaN	NaN	NaN	NaN	NaN	NaN	NaN	NaN	NaN	NaN	NaN	NaN	NaN	NaN	NaN	NaN	NaN	NaN	NaN
Vitamin D-binding protein	CON__ENSEMBL:ENSBTAP00000018229;CON__Q3MHN5;P02774	GC	-0.475518	0.359552	0.0562916	-0.438088	-0.946358	-0.167678	-0.128158	0.210142	0.661322	1.05335	0.843342	0.129591	-0.158108	0.671472	0.533542	-1.1215	-0.564528	-0.640698	-0.112298	0.0749817	0.00824165	-0.280578	1.19475	-0.763068	NaN	NaN	NaN	NaN	NaN	NaN	NaN	NaN	NaN	NaN	NaN	NaN	NaN	NaN	NaN	NaN	NaN	NaN	NaN	NaN	NaN	NaN	NaN
	CON__ENSEMBL:ENSBTAP00000018574		NaN	NaN	NaN	NaN	NaN	NaN	NaN	NaN	NaN	NaN	NaN	NaN	NaN	NaN	NaN	NaN	NaN	NaN	NaN	NaN	NaN	NaN	NaN	0	NaN	NaN	NaN	NaN	NaN	NaN	NaN	NaN	NaN	NaN	NaN	NaN	NaN	NaN	NaN	NaN	NaN	NaN	NaN	NaN	NaN	NaN	NaN
Hepatocyte growth factor activator;Hepatocyte growth factor activator long chain;Hepatocyte growth factor activator short chain	CON__ENSEMBL:ENSBTAP00000023055;Q04756	HGFAC	0.28068	-0.0773399	0.0494101	0.01827	0.0523801	-0.0684299	-0.06865	NaN	NaN	-0.30921	-0.45598	0.11575	NaN	-0.0356898	0.0448501	NaN	-0.14454	-0.0279999	-0.04126	0.30661	0.12864	0.15171	0.0808001	NaN	NaN	NaN	NaN	NaN	NaN	NaN	NaN	NaN	NaN	NaN	NaN	NaN	NaN	NaN	NaN	NaN	NaN	NaN	NaN	NaN	NaN	NaN	NaN
	CON__ENSEMBL:ENSBTAP00000024146		0.0111299	0.0188699	0.0218799	0.04356	-0.0331202	-0.01616	0.0901799	0.03158	0.1758	0.13523	-0.141	-0.11646	-0.08797	-0.12808	-0.12323	-0.36353	0.0497499	-0.17306	-0.0952201	-0.0767601	0.2251	0.00303006	0.23517	0.31331	NaN	NaN	NaN	NaN	NaN	NaN	NaN	NaN	NaN	NaN	NaN	NaN	NaN	NaN	NaN	NaN	NaN	NaN	NaN	NaN	NaN	NaN	NaN
Alpha-2-macroglobulin;Pregnancy zone protein	CON__ENSEMBL:ENSBTAP00000024146;P01023;P20742	A2M;PZP	NaN	NaN	NaN	NaN	NaN	NaN	NaN	NaN	NaN	NaN	NaN	NaN	NaN	NaN	NaN	NaN	NaN	NaN	NaN	NaN	NaN	NaN	NaN	NaN	-1.25983	-1.27242	-1.27339	-1.27757	-1.19475	-1.30052	-1.23735	-1.24371	-1.28866	-1.29161	-1.30426	-1.28102	-1.22817	-1.2452	-1.22051	-1.23821	-1.24809	-1.23358	-1.24866	-1.18631	-1.27347	-1.21965	-1.27191
	CON__ENSEMBL:ENSBTAP00000032840		0.206674	NaN	-0.188046	0.660857	-0.147706	-0.676416	0.338714	-0.307506	-0.518216	-1.25103	-1.1733	-0.439176	-0.515356	-0.369986	-0.0288563	-0.255606	-0.609956	-0.361616	-0.332036	-0.565416	0.879214	0.118174	-0.0246763	1.43778	NaN	0.858114	NaN	1.70004	NaN	NaN	NaN	NaN	NaN	NaN	NaN	NaN	NaN	0.823674	NaN	0.741654	NaN	NaN	NaN	NaN	NaN	NaN	NaN
	CON__ENSEMBL:ENSBTAP00000034412		0.195141	0.29896	0.00160978	0.351761	-0.18976	0.131794	0.0588569	0.19113	0.693762	0.438934	0.189211	0.775822	0.113226	0.780991	0.566336	0.125959	-0.199491	0.530832	-0.0484582	0.594463	0.124254	0.638495	0.322533	0.405104	-0.658678	NaN	NaN	NaN	-0.452593	-0.771333	-0.536683	NaN	NaN	NaN	NaN	NaN	-0.746268	NaN	NaN	NaN	-0.568513	-0.846068	-0.513438	NaN	NaN	NaN	NaN
Keratin, type II cytoskeletal 75	CON__O95678;O95678	KRT75	NaN	NaN	NaN	NaN	NaN	NaN	NaN	NaN	NaN	NaN	NaN	NaN	NaN	NaN	NaN	NaN	NaN	NaN	NaN	NaN	NaN	NaN	NaN	NaN	NaN	NaN	NaN	NaN	NaN	NaN	NaN	NaN	NaN	NaN	NaN	NaN	NaN	NaN	NaN	NaN	NaN	NaN	NaN	NaN	NaN	NaN	NaN
	CON__P00761		3.83885	0.174256	0.278018	1.12094	0.731134	0.14342	0.0254169	0.248878	0.162685	1.12166	0.0465349	1.3043	0.00552288	1.57182	1.09576	0.8616	1.1783	0.173352	-0.116889	1.35782	1.11354	0.219142	0.555738	1.81057	-1.16821	-0.99632	-1.07408	NaN	-1.00323	NaN	-1.04872	NaN	-1.07104	-1.05244	NaN	-1.07912	-1.07757	-1.04352	-1.05854	NaN	-1.04859	NaN	-1.06517	-0.983595	-1.07934	-1.04902	-1.0467
Alpha-trypsin chain 1;Alpha-trypsin chain 2;Transmembrane protease serine 13;Trypsin-1	CON__P00761;CON__P07477;P07477;Q9BYE2	PRSS1;TMPRSS13	NaN	NaN	NaN	NaN	NaN	NaN	NaN	NaN	NaN	NaN	NaN	NaN	NaN	NaN	NaN	NaN	NaN	NaN	NaN	NaN	NaN	NaN	NaN	NaN	NaN	NaN	NaN	NaN	NaN	NaN	NaN	NaN	NaN	NaN	NaN	NaN	NaN	NaN	NaN	NaN	NaN	NaN	NaN	NaN	NaN	NaN	NaN
Hemoglobin subunit alpha	CON__P01966;P69905	HBA1	NaN	NaN	NaN	-1.44795	NaN	NaN	NaN	NaN	NaN	NaN	NaN	NaN	NaN	-2.28702	NaN	NaN	NaN	NaN	NaN	NaN	NaN	NaN	NaN	NaN	NaN	NaN	NaN	0.402647	NaN	NaN	0.572337	0.646097	NaN	NaN	0.413877	NaN	NaN	NaN	NaN	0.363047	NaN	NaN	0.456712	0.499392	NaN	NaN	0.380867
	CON__P02662		NaN	NaN	NaN	NaN	NaN	NaN	NaN	NaN	NaN	NaN	NaN	NaN	NaN	NaN	NaN	NaN	NaN	NaN	NaN	NaN	NaN	NaN	NaN	NaN	NaN	NaN	NaN	NaN	NaN	NaN	NaN	NaN	NaN	NaN	NaN	NaN	NaN	NaN	NaN	NaN	NaN	NaN	NaN	NaN	NaN	NaN	NaN
	CON__P02666		NaN	NaN	NaN	NaN	NaN	NaN	NaN	NaN	NaN	NaN	NaN	NaN	NaN	NaN	NaN	NaN	NaN	NaN	NaN	NaN	NaN	NaN	NaN	NaN	NaN	NaN	NaN	NaN	NaN	NaN	NaN	NaN	NaN	NaN	NaN	NaN	NaN	NaN	NaN	NaN	NaN	NaN	NaN	NaN	NaN	NaN	NaN
	CON__P02769		-0.342095	0.158185	-0.422385	-0.143235	-0.014955	-0.0722051	0.0389252	-0.0185752	0.988365	0.811765	0.0132051	0.00716496	0.185395	0.154785	-0.386065	-1.2442	0.447175	-0.665555	0.162135	0.0740752	0.793225	-0.523625	0.194525	-0.196025	NaN	NaN	NaN	NaN	NaN	NaN	NaN	NaN	NaN	NaN	NaN	NaN	NaN	NaN	NaN	NaN	NaN	NaN	NaN	NaN	NaN	NaN	NaN
Serum albumin	CON__P02769;CON__P02768-1;P02768	ALB	NaN	NaN	NaN	NaN	NaN	NaN	NaN	NaN	NaN	NaN	NaN	NaN	NaN	NaN	NaN	NaN	NaN	NaN	NaN	NaN	NaN	NaN	NaN	NaN	-3.48292	-3.49587	-3.47882	-3.47944	-3.46659	-3.46538	-3.48406	-3.48855	-3.47114	-3.49764	-3.48689	-3.49483	-3.4502	-3.47128	-3.4439	-3.45317	-3.43049	-3.44649	-3.43419	-3.44452	-3.4501	-3.47684	-3.45328
Keratin, type II cytoskeletal 1	CON__P04264;P04264	KRT1	3.06755	NaN	NaN	NaN	1.88015	NaN	NaN	NaN	3.33893	NaN	NaN	NaN	NaN	NaN	NaN	NaN	2.87703	NaN	1.84565	NaN	NaN	NaN	NaN	NaN	NaN	NaN	NaN	NaN	NaN	NaN	NaN	NaN	NaN	NaN	NaN	NaN	NaN	NaN	NaN	NaN	NaN	NaN	NaN	NaN	NaN	NaN	NaN
	CON__P05784		NaN	0.704253	0.423135	0.250146	1.82134	0.130159	2.73791	NaN	1.83326	-0.888853	0.578039	-1.47683	0.402462	0.864503	0.874323	-0.183899	1.07262	0.52318	0.235647	1.51638	1.61477	0.29002	0.487104	2.02389	NaN	NaN	NaN	-0.925387	NaN	NaN	NaN	NaN	NaN	NaN	NaN	NaN	NaN	NaN	NaN	-0.427187	NaN	NaN	NaN	NaN	NaN	NaN	NaN
Glial fibrillary acidic protein;Keratin, type II cuticular Hb4;Keratin, type II cytoskeletal 2 oral;Keratin, type II cytoskeletal 3;Keratin, type II cytoskeletal 4;Keratin, type II cytoskeletal 7;Keratin, type II cytoskeletal 71;Keratin, type II cytoskeletal 72;Keratin, type II cytoskeletal 73;Keratin, type II cytoskeletal 74;Keratin, type II cytoskeletal 8	CON__P05787;P05787;CON__H-INV:HIT000292931;CON__Q9DCV7;CON__Q3KNV1;CON__P08729;P08729;CON__Q9H552;CON__P07744;CON__Q9NSB2;CON__Q6ISB0;CON__P12035;CON__Q01546;Q9NSB2;P12035;Q01546;CON__H-INV:HIT000016045;CON__REFSEQ:XP_092267;CON__Q14CN4-1;CON__Q6IME9;CON__Q3SY84;CON__Q7RTS7;CON__Q32MB2;CON__P19013;Q14CN4;Q3SY84;Q7RTS7;P19013;Q86Y46;P14136	GFAP;KRT3;KRT4;KRT7;KRT71;KRT72;KRT73;KRT74;KRT76;KRT8;KRT84	NaN	NaN	NaN	NaN	NaN	NaN	NaN	NaN	NaN	NaN	NaN	NaN	NaN	NaN	NaN	NaN	NaN	NaN	NaN	NaN	NaN	NaN	NaN	NaN	NaN	NaN	NaN	NaN	NaN	NaN	NaN	NaN	NaN	NaN	NaN	NaN	NaN	NaN	NaN	NaN	NaN	NaN	NaN	NaN	NaN	NaN	NaN
Glial fibrillary acidic protein;Keratin, type II cuticular Hb4;Keratin, type II cytoskeletal 2 oral;Keratin, type II cytoskeletal 3;Keratin, type II cytoskeletal 4;Keratin, type II cytoskeletal 7;Keratin, type II cytoskeletal 71;Keratin, type II cytoskeletal 72;Keratin, type II cytoskeletal 73;Keratin, type II cytoskeletal 74;Keratin, type II cytoskeletal 8	CON__P05787;P05787;CON__H-INV:HIT000292931;CON__Q9DCV7;CON__Q3KNV1;CON__P08729;P08729;CON__Q9H552;CON__Q9NSB2;CON__Q6ISB0;CON__P12035;CON__Q01546;Q9NSB2;P12035;Q01546;CON__H-INV:HIT000016045;CON__REFSEQ:XP_092267;CON__Q14CN4-1;CON__Q6IME9;CON__Q3SY84;CON__Q7RTS7;CON__Q32MB2;CON__P19013;Q14CN4;Q3SY84;Q7RTS7;P19013;Q86Y46;P14136	GFAP;KRT3;KRT4;KRT7;KRT71;KRT72;KRT73;KRT74;KRT76;KRT8;KRT84	NaN	NaN	NaN	NaN	NaN	NaN	NaN	NaN	NaN	NaN	NaN	NaN	NaN	NaN	NaN	NaN	NaN	NaN	NaN	NaN	NaN	NaN	NaN	NaN	NaN	NaN	NaN	NaN	NaN	NaN	NaN	NaN	NaN	NaN	NaN	NaN	NaN	NaN	NaN	NaN	NaN	NaN	NaN	NaN	NaN	NaN	NaN
Desmin;Glial fibrillary acidic protein;Keratin, type II cuticular Hb1;Keratin, type II cuticular Hb3;Keratin, type II cuticular Hb4;Keratin, type II cuticular Hb5;Keratin, type II cuticular Hb6;Keratin, type II cytoskeletal 1b;Keratin, type II cytoskeletal 2 oral;Keratin, type II cytoskeletal 3;Keratin, type II cytoskeletal 4;Keratin, type II cytoskeletal 7;Keratin, type II cytoskeletal 71;Kerati…	CON__P05787;P05787;CON__H-INV:HIT000292931;CON__Q9H552;CON__Q9DCV7;CON__Q3KNV1;CON__P08729;CON__Q8BGZ7;CON__Q922U2;CON__Q5XQN5;P08729;CON__P50446;CON__Q9NSB2;CON__Q6ISB0;Q9NSB2;CON__P07744;CON__Q6NXH9;CON__Q6IFZ6;CON__P12035;CON__Q01546;P08670;P12035;Q01546;CON__H-INV:HIT000016045;CON__REFSEQ:XP_092267;CON__Q14CN4-1;CON__Q6IME9;CON__Q3SY84;CON__Q9R0H5;CON__Q7RTS7;CON__Q32MB2;CON__Q7Z794;CON__P190…	DES;GFAP;KRT3;KRT4;KRT7;KRT71;KRT72;KRT73;KRT74;KRT76;KRT77;KRT78;KRT8;KRT81;KRT83;KRT84;KRT85;KRT86;PRPH;VIM	NaN	NaN	NaN	NaN	NaN	NaN	NaN	NaN	NaN	NaN	NaN	NaN	NaN	NaN	NaN	NaN	NaN	NaN	NaN	NaN	NaN	NaN	NaN	NaN	NaN	NaN	NaN	NaN	NaN	NaN	NaN	NaN	NaN	NaN	NaN	NaN	NaN	NaN	NaN	NaN	NaN	NaN	NaN	NaN	NaN	NaN	NaN
Activation peptide;Angiostatin;Plasmin heavy chain A;Plasmin heavy chain A, short form;Plasmin light chain B;Plasminogen	CON__P06868;P00747	PLG	1.09402	1.11004	1.18112	1.80653	1.62695	1.43804	1.2497	1.13813	2.09955	2.03604	1.21458	1.54886	2.30403	1.79119	1.97963	1.66377	1.83889	1.24316	1.81179	1.23934	2.10846	1.05235	0.982718	1.53116	-2.24684	-2.2417	-2.2218	-2.23965	-2.20841	-2.24603	-2.23848	-2.23627	-2.20343	-2.27731	-2.23814	-2.22166	-2.16554	-2.20112	-2.14512	-2.20409	-2.15654	-2.19912	-2.18008	-2.21196	-2.09019	-2.22361	-2.14832
Alpha-trypsin chain 1;Alpha-trypsin chain 2;Putative trypsin-6;Trypsin-1;Trypsin-2	CON__P07477;Q8NHM4;P07478;P07477	PRSS1;PRSS2;PRSS3P2	NaN	NaN	NaN	NaN	NaN	NaN	NaN	NaN	NaN	NaN	NaN	NaN	NaN	NaN	NaN	NaN	NaN	NaN	NaN	NaN	NaN	NaN	NaN	0	NaN	NaN	NaN	NaN	NaN	NaN	NaN	NaN	NaN	NaN	NaN	NaN	NaN	NaN	NaN	NaN	NaN	NaN	NaN	NaN	NaN	NaN	NaN
	CON__P08730-1		NaN	NaN	NaN	NaN	NaN	NaN	NaN	NaN	NaN	NaN	NaN	NaN	NaN	NaN	NaN	NaN	NaN	NaN	NaN	NaN	NaN	NaN	NaN	NaN	0.0684625	NaN	-0.0381275	0.0199975	NaN	NaN	NaN	NaN	NaN	NaN	NaN	NaN	0.0324325	NaN	-0.0540325	-0.0287325	NaN	NaN	NaN	NaN	NaN	NaN	NaN
	CON__P08730-1;CON__P02535-1		NaN	NaN	NaN	NaN	NaN	NaN	NaN	NaN	NaN	NaN	NaN	NaN	NaN	NaN	NaN	NaN	NaN	NaN	NaN	NaN	NaN	0	NaN	NaN	NaN	NaN	NaN	NaN	NaN	NaN	NaN	NaN	NaN	NaN	NaN	NaN	NaN	NaN	NaN	NaN	NaN	NaN	NaN	NaN	NaN	NaN	NaN
	CON__P12763		2.17825	2.21437	1.8385	2.08075	2.26882	2.18579	2.60591	2.53123	3.05197	2.70106	2.71429	2.67057	2.22589	2.57396	2.12539	1.87126	2.66933	2.10788	2.09534	2.47183	2.6133	2.53755	2.59443	2.55319	-2.44245	-2.42493	-2.44949	-2.42972	-2.42617	-2.39702	-2.45095	-2.4337	-2.4292	-2.42312	-2.4362	-2.41757	-2.34304	-2.3896	-2.38688	-2.36143	-2.37468	-2.36511	-2.37399	-2.32426	-2.30409	-2.3731	-2.35201
Alpha-2-HS-glycoprotein;Alpha-2-HS-glycoprotein chain A;Alpha-2-HS-glycoprotein chain B	CON__P12763;P02765	AHSG	NaN	NaN	NaN	NaN	NaN	NaN	NaN	NaN	NaN	NaN	NaN	NaN	NaN	NaN	NaN	NaN	NaN	NaN	NaN	NaN	NaN	NaN	NaN	NaN	NaN	NaN	NaN	NaN	NaN	NaN	NaN	NaN	NaN	NaN	NaN	NaN	NaN	NaN	NaN	NaN	NaN	NaN	NaN	NaN	NaN	NaN	NaN
Keratin, type I cytoskeletal 10	CON__P13645;P13645	KRT10	NaN	-0.431033	-0.221753	-0.401943	NaN	0.0840266	-0.578223	-0.175924	-0.266214	NaN	0.0901365	-0.229193	-0.257983	-0.0170734	NaN	-0.568263	-0.727383	NaN	0.155677	4.27532	-0.581434	NaN	-0.148733	NaN	NaN	NaN	NaN	NaN	NaN	NaN	NaN	NaN	NaN	NaN	NaN	NaN	NaN	NaN	NaN	NaN	NaN	NaN	NaN	NaN	NaN	NaN	NaN
	CON__P15497		0.246344	0.216204	0.13398	0.00335374	0.194873	0.107686	0.13543	0.146239	0.522063	0.387587	0.0859517	0.17336	0.123122	0.428454	0.196313	-0.0114782	0.260287	0.239052	0.154956	0.573706	0.461726	0.0552127	0.404585	0.600283	-0.37279	-0.414235	-0.30765	-0.271575	-0.160275	-0.280025	-0.253315	-0.266945	-0.393995	-0.354445	-0.397505	-0.325585	-0.29915	-0.179285	-0.222635	-0.121095	-0.133795	-0.31069	0.19819	-0.20361	-0.178765	-0.214285	-0.258365
	CON__P17690		NaN	NaN	NaN	NaN	NaN	NaN	NaN	NaN	NaN	NaN	NaN	NaN	NaN	NaN	NaN	NaN	NaN	NaN	NaN	NaN	NaN	NaN	NaN	NaN	NaN	NaN	NaN	NaN	NaN	NaN	NaN	-0.0790063	NaN	-0.0777662	NaN	NaN	NaN	NaN	NaN	NaN	NaN	NaN	NaN	-0.0189312	NaN	0.175704	NaN
Alpha-2-antiplasmin	CON__P28800;P08697	SERPINF2	NaN	NaN	NaN	NaN	NaN	NaN	NaN	NaN	NaN	NaN	NaN	NaN	NaN	NaN	NaN	NaN	NaN	NaN	NaN	NaN	NaN	0	NaN	NaN	NaN	NaN	NaN	NaN	NaN	NaN	NaN	NaN	NaN	NaN	NaN	NaN	NaN	NaN	NaN	NaN	NaN	NaN	NaN	NaN	NaN	NaN	NaN
	CON__P34955		1.10382	1.39314	0.900054	1.00718	0.715404	1.08778	1.29516	1.51107	1.65328	1.41463	1.04403	1.41172	1.19696	1.55764	1.05932	0.696144	1.46975	0.929774	0.862534	1.66542	1.33461	1.18558	1.58823	1.06064	-2.49751	-2.48884	-2.47929	-2.47757	-2.45078	-2.47433	-2.48076	-2.49733	-2.48542	-2.50807	-2.49354	-2.48859	-2.50457	-2.49426	-2.49854	-2.45454	-2.50717	-2.51487	-2.52127	-2.47945	-2.51267	-2.50357	-2.52022
Keratin, type I cytoskeletal 20	CON__P35900;P35900;CON__Q61782	KRT20	0.0108733	-0.151297	-0.0909767	0.0631933	-0.244547	-0.0474167	0.0047133	-0.139337	-0.0419466	0.0275633	-0.0857167	0.141363	0.0157232	0.268703	0.250213	0.0737531	-0.170387	0.0550432	-0.107497	-0.00498676	-0.154677	0.156743	0.0366833	0.134213	NaN	NaN	NaN	NaN	NaN	NaN	NaN	NaN	NaN	NaN	NaN	NaN	NaN	NaN	NaN	NaN	NaN	NaN	NaN	NaN	NaN	NaN	NaN
Keratin, type I cuticular Ha1;Keratin, type I cuticular Ha3-I;Keratin, type I cuticular Ha3-II;Keratin, type I cuticular Ha4;Keratin, type I cytoskeletal 20;Keratin, type I cytoskeletal 40	CON__P35900;P35900;CON__Q9D312;CON__Q61782;CON__Q9Z2K1;CON__Q3ZAW8;CON__O76011;CON__Q6NTB9;CON__Q14525;CON__O76009;CON__Q9UE12;CON__Q15323;CON__Q6IFU5;CON__Q8IUT8;CON__Q497I4;Q14525;O76009;Q15323;Q6A162;O76011	KRT20;KRT31;KRT33A;KRT33B;KRT34;KRT40	NaN	NaN	NaN	NaN	NaN	NaN	NaN	NaN	NaN	NaN	NaN	NaN	NaN	NaN	NaN	NaN	NaN	NaN	NaN	NaN	NaN	NaN	NaN	NaN	NaN	NaN	NaN	NaN	NaN	NaN	NaN	NaN	NaN	NaN	NaN	NaN	NaN	NaN	NaN	NaN	NaN	NaN	NaN	NaN	NaN	NaN	NaN
Keratin, type I cytoskeletal 20	CON__P35900;P35900;CON__Q9D312;CON__Q9Z2K1;CON__Q3ZAW8	KRT20	NaN	NaN	NaN	NaN	NaN	NaN	NaN	NaN	NaN	NaN	NaN	NaN	NaN	NaN	NaN	NaN	NaN	NaN	NaN	NaN	NaN	NaN	NaN	NaN	0.0164455	0.0180904	0.00920543	-0.00124957	0.0164604	-0.0343496	0.0365903	0.13279	0.0301903	0.0338504	-0.0570496	-0.0127596	0.0696654	-0.0468096	-0.0260396	-0.0833896	0.10812	0.0960754	-0.0341346	-0.0399846	-0.0860896	0.0319003	-0.0766796
Keratin, type II cytoskeletal 1b;Keratin, type II cytoskeletal 2 epidermal	CON__P35908;P35908;CON__Q6IFZ6;CON__Q9R0H5;CON__Q7Z794;Q7Z794	KRT2;KRT77	NaN	NaN	-0.690781	NaN	-0.408781	-0.0692108	-0.786461	NaN	-0.261581	-0.651601	0.577169	NaN	-0.434581	NaN	-0.369141	NaN	NaN	NaN	-0.0482609	3.35528	NaN	NaN	-0.212051	NaN	NaN	NaN	NaN	NaN	NaN	NaN	NaN	NaN	NaN	NaN	NaN	NaN	NaN	NaN	NaN	NaN	NaN	NaN	NaN	NaN	NaN	NaN	NaN
	CON__P41361		NaN	NaN	NaN	NaN	-0.33563	NaN	-0.18442	NaN	NaN	NaN	NaN	0.35304	NaN	NaN	NaN	NaN	-0.11366	NaN	NaN	NaN	-0.1193	NaN	NaN	0.39997	NaN	NaN	NaN	NaN	NaN	NaN	NaN	NaN	NaN	NaN	NaN	NaN	NaN	NaN	NaN	NaN	NaN	NaN	NaN	NaN	NaN	NaN	NaN
Antithrombin-III	CON__P41361;P01008	SERPINC1	NaN	NaN	NaN	NaN	NaN	NaN	NaN	NaN	NaN	NaN	NaN	NaN	NaN	NaN	NaN	NaN	NaN	NaN	NaN	NaN	NaN	NaN	NaN	NaN	-0.0807436	-0.0848085	NaN	NaN	NaN	NaN	NaN	0.293911	-0.0449385	-0.0561585	NaN	NaN	-0.0535336	-0.0991485	NaN	NaN	NaN	NaN	NaN	0.130916	-0.0551385	0.0496415	NaN
Keratin, type II cytoskeletal 5;Keratin, type II cytoskeletal 6A;Keratin, type II cytoskeletal 6B;Keratin, type II cytoskeletal 6C;Keratin, type II cytoskeletal 75	CON__P48668;CON__P02538;P48668;P02538;CON__P04259;P04259;CON__O95678;CON__P13647;O95678;P13647	KRT5;KRT6A;KRT6B;KRT6C;KRT75	NaN	NaN	NaN	NaN	NaN	NaN	NaN	NaN	NaN	NaN	NaN	NaN	NaN	NaN	NaN	NaN	NaN	NaN	NaN	NaN	NaN	NaN	NaN	NaN	NaN	NaN	NaN	NaN	NaN	NaN	NaN	NaN	NaN	NaN	NaN	NaN	NaN	NaN	NaN	NaN	NaN	NaN	NaN	NaN	NaN	NaN	NaN
	CON__P50446;CON__Q8BGZ7;CON__Q5XQN5		NaN	NaN	NaN	NaN	NaN	NaN	NaN	NaN	NaN	NaN	NaN	NaN	NaN	NaN	NaN	NaN	NaN	NaN	NaN	NaN	NaN	NaN	NaN	NaN	NaN	NaN	-0.172234	NaN	NaN	-0.168649	-0.158679	NaN	-0.172049	NaN	NaN	NaN	NaN	NaN	0.217391	NaN	NaN	0.0396757	0.177566	NaN	0.236981	NaN	NaN
	CON__Q03247		NaN	NaN	NaN	NaN	NaN	NaN	NaN	NaN	NaN	NaN	NaN	NaN	NaN	NaN	NaN	NaN	NaN	NaN	NaN	NaN	NaN	NaN	NaN	0	NaN	NaN	NaN	NaN	NaN	NaN	NaN	NaN	NaN	NaN	NaN	NaN	NaN	NaN	NaN	NaN	NaN	NaN	NaN	NaN	NaN	NaN	NaN
Inter-alpha-trypsin inhibitor heavy chain H3	CON__Q0V8M9;Q06033	ITIH3	0.360587	-0.283713	-0.426243	-0.938273	-0.432983	-0.558093	-0.0991228	-0.0870428	0.358007	-0.408923	0.156357	0.102267	-0.102103	0.269337	-0.0296528	-0.0313029	-0.366343	-0.573993	-1.04802	0.122307	-0.104443	0.187917	0.506427	0.594557	NaN	NaN	NaN	NaN	NaN	NaN	NaN	NaN	NaN	1.44209	NaN	NaN	NaN	NaN	NaN	NaN	NaN	NaN	NaN	NaN	NaN	1.3904	NaN
	CON__Q1RMK2		NaN	NaN	NaN	NaN	NaN	NaN	-0.722396	-0.812976	-0.599296	-0.728976	NaN	-0.864886	-0.862816	NaN	NaN	NaN	NaN	-0.993016	NaN	-0.851176	-0.668766	NaN	-0.457026	NaN	NaN	NaN	NaN	NaN	NaN	NaN	4.11367	NaN	NaN	NaN	NaN	NaN	NaN	NaN	NaN	NaN	NaN	NaN	3.44766	NaN	NaN	NaN	NaN
	CON__Q28065		0.209084	-0.340196	-0.421586	0.58595	0.189816	-0.0337435	-0.367926	-0.371765	1.08038	0.487506	0.158526	-0.146852	0.793775	0.173328	0.242635	-0.219117	0.95585	-0.274379	0.0390445	-0.27423	0.413245	-0.414755	-0.510136	0.253116	NaN	-0.131266	NaN	NaN	NaN	NaN	NaN	NaN	NaN	NaN	NaN	NaN	NaN	-0.25207	-0.168346	-0.223296	-0.127666	-0.210117	-0.17092	-0.1603	-0.189067	-0.216366	-0.118436
	CON__Q28107		NaN	NaN	NaN	NaN	NaN	NaN	NaN	NaN	NaN	NaN	NaN	NaN	NaN	NaN	NaN	NaN	NaN	NaN	NaN	NaN	NaN	NaN	NaN	NaN	NaN	0.199695	0.135931	0.207825	0.329885	0.174305	0.186345	0.172385	0.463055	0.166635	NaN	NaN	NaN	0.131524	0.0906542	0.129871	0.442415	0.36947	0.38451	0.4021	0.177425	0.269315	NaN
Coagulation factor V;Coagulation factor V heavy chain;Coagulation factor V light chain	CON__Q28107;P12259	F5	-0.551385	-0.567445	-0.864675	-0.473185	-0.696195	-0.402572	-0.506455	-0.815195	1.41263	1.32745	1.21102	1.5983	-0.834795	-0.208085	-0.060535	-0.24365	0.517665	0.264272	0.597358	0.844048	-0.544975	-0.709235	-0.022245	-0.272128	NaN	NaN	NaN	NaN	NaN	NaN	NaN	NaN	NaN	NaN	NaN	NaN	NaN	NaN	NaN	NaN	NaN	NaN	NaN	NaN	NaN	NaN	NaN
Thrombospondin-1	CON__Q28194;P07996	THBS1	NaN	NaN	NaN	NaN	NaN	NaN	NaN	NaN	NaN	NaN	NaN	NaN	NaN	NaN	NaN	NaN	NaN	NaN	NaN	NaN	NaN	NaN	NaN	0	NaN	NaN	NaN	NaN	NaN	NaN	NaN	NaN	NaN	NaN	NaN	NaN	NaN	NaN	NaN	NaN	NaN	NaN	NaN	NaN	NaN	NaN	NaN
	CON__Q29443;CON__Q0IIK2		NaN	NaN	NaN	NaN	NaN	NaN	NaN	NaN	NaN	NaN	NaN	NaN	NaN	NaN	NaN	NaN	NaN	NaN	NaN	NaN	NaN	NaN	NaN	NaN	-0.0254034	0.0219316	0.117787	0.0689216	-0.0265583	0.0337816	0.0149716	-0.0549583	-0.0436084	-0.0843084	-0.0140083	-0.0686883	0.0119267	-0.0189583	0.0157416	0.0524716	0.0373616	0.0468366	0.0495766	-0.0366933	-0.00751835	-0.0772483	-0.0279284
Kaliocin-1;Lactoferricin-H;Lactoferroxin-A;Lactoferroxin-B;Lactoferroxin-C;Lactotransferrin;Serotransferrin	CON__Q29443;CON__Q0IIK2;CON__Q2HJF0;P02787;P02788	LTF;TF	NaN	NaN	NaN	NaN	NaN	NaN	NaN	NaN	NaN	NaN	NaN	NaN	NaN	NaN	NaN	NaN	NaN	NaN	NaN	NaN	NaN	NaN	NaN	NaN	NaN	NaN	NaN	NaN	NaN	NaN	NaN	NaN	NaN	NaN	NaN	NaN	NaN	NaN	NaN	NaN	NaN	NaN	NaN	NaN	NaN	NaN	NaN
Kaliocin-1;Lactoferricin-H;Lactoferroxin-A;Lactoferroxin-B;Lactoferroxin-C;Lactotransferrin	CON__Q29443;CON__Q0IIK2;P02788	LTF	-0.1167	0.0344999	-0.16603	-0.14438	-0.10765	-0.19522	0.07411	0.11481	0.44594	0.3167	-0.18021	0.0934999	0.0587699	0.15707	-0.3923	-0.71868	0.0947199	-0.43343	-0.0794899	0.34562	0.58458	-0.39217	0.38406	0.22188	NaN	NaN	NaN	NaN	NaN	NaN	NaN	NaN	NaN	NaN	NaN	NaN	NaN	NaN	NaN	NaN	NaN	NaN	NaN	NaN	NaN	NaN	NaN
	CON__Q2KJF1		NaN	NaN	NaN	NaN	NaN	NaN	NaN	NaN	-1.95258	NaN	NaN	NaN	NaN	NaN	NaN	NaN	NaN	NaN	NaN	NaN	-2.12654	NaN	NaN	NaN	NaN	NaN	NaN	NaN	NaN	NaN	NaN	NaN	NaN	0.451774	1.06652	NaN	NaN	NaN	NaN	NaN	NaN	NaN	NaN	NaN	0.327894	0.545074	1.68784
	CON__Q2UVX4		-0.578025	-0.482935	-0.174505	-0.453335	-0.954595	0.658208	0.648642	0.260236	-0.160915	-0.390045	-0.171615	-1.08851	-0.580015	-0.588295	-0.641675	-1.38013	0.258405	0.786683	0.496791	-0.400305	0.083024	0.62382	0.310283	-0.492965	NaN	NaN	NaN	NaN	NaN	1.18738	0.338895	NaN	NaN	0.219645	0.340885	1.09186	NaN	NaN	NaN	NaN	NaN	0.094043	0.36888	NaN	NaN	0.111855	0.144785
Complement component C9;Complement component C9a;Complement component C9b	CON__Q3MHN2;P02748	C9	0.0818538	-0.0146832	-0.0677582	0.0757258	-0.373077	0.0490068	-0.0108912	0.0135798	0.102614	-0.0305802	-0.350359	0.0102158	-0.476455	-0.372345	-0.0381202	-0.281485	0.527374	0.475201	0.638081	0.693186	0.172064	0.173101	0.134855	-0.000418186	NaN	NaN	NaN	-0.197485	NaN	1.20528	-0.258435	-0.291665	-0.181215	-0.227505	-0.261965	NaN	NaN	NaN	NaN	-0.0845552	NaN	-0.0578002	-0.0595702	-0.0500902	-0.0565052	-0.176935	-0.0817852
Vitamin D-binding protein	CON__Q3MHN5;CON__ENSEMBL:ENSBTAP00000018229;P02774	GC	NaN	NaN	NaN	NaN	NaN	NaN	NaN	NaN	NaN	NaN	NaN	NaN	NaN	NaN	NaN	NaN	NaN	NaN	NaN	NaN	NaN	NaN	NaN	NaN	NaN	NaN	0.0513224	NaN	NaN	-0.0861896	NaN	0.00118744	0.0748974	-0.0481226	NaN	-0.0830126	NaN	NaN	0.0882074	NaN	NaN	-0.133477	NaN	0.234942	0.0129674	0.0378074	NaN
	CON__Q3SX09;CON__P02070		NaN	NaN	NaN	NaN	NaN	NaN	NaN	NaN	NaN	NaN	NaN	NaN	NaN	NaN	NaN	NaN	NaN	NaN	NaN	NaN	NaN	NaN	NaN	NaN	NaN	NaN	NaN	NaN	NaN	NaN	NaN	NaN	NaN	NaN	NaN	NaN	NaN	NaN	NaN	NaN	NaN	NaN	NaN	NaN	NaN	NaN	NaN
Hemoglobin subunit delta;Hemoglobin subunit epsilon;Hemoglobin subunit gamma-1;Hemoglobin subunit gamma-2	CON__Q3SX09;CON__P02070;P02042;P69892;P69891;P02100	HBD;HBE1;HBG1;HBG2	-0.138948	-0.247396	-0.208584	-0.114552	0.0872513	0.00600577	-0.0787564	0.0218235	-0.348486	-0.0217346	-0.374891	-0.54674	0.117675	-0.0484871	0.136904	0.0170151	0.355968	-0.0329613	0.17873	-0.296953	0.465714	0.362066	0.294695	0.414648	NaN	NaN	NaN	NaN	NaN	NaN	NaN	NaN	NaN	NaN	NaN	NaN	NaN	NaN	NaN	NaN	NaN	NaN	NaN	NaN	NaN	NaN	NaN
Hemoglobin subunit beta;Hemoglobin subunit delta;LVV-hemorphin-7;Spinorphin	CON__Q3SX09;P68871;P02042	HBB;HBD	NaN	NaN	NaN	NaN	NaN	NaN	NaN	NaN	NaN	NaN	NaN	NaN	NaN	NaN	NaN	NaN	NaN	NaN	NaN	NaN	NaN	NaN	NaN	NaN	-0.163365	-0.0582519	0.0248331	0.205878	-0.180505	-0.0810919	-0.135396	0.0780681	-0.118002	-0.0599519	-0.0484519	-0.105682	-0.0750469	0.420908	-0.0711819	0.286728	0.0792781	-0.0136469	0.0412131	0.0352231	-0.0854619	0.0217281	-0.0367719
Tropomyosin beta chain	CON__Q3SX28;P07951	TPM2	-0.132473	0.272976	-0.0200138	-0.558811	-0.361252	0.217711	0.0213302	0.493815	-0.951474	-0.372101	0.14283	NaN	-0.255266	0.180981	0.0792262	NaN	-0.229605	0.488987	-0.44257	NaN	-0.401382	0.0674862	0.17047	NaN	NaN	NaN	NaN	NaN	NaN	NaN	-0.0647238	NaN	0.808516	NaN	0.425706	NaN	NaN	NaN	NaN	NaN	NaN	NaN	-0.224519	NaN	0.302326	NaN	0.341826
	CON__Q3SZ57		NaN	NaN	NaN	NaN	NaN	NaN	NaN	NaN	NaN	NaN	NaN	NaN	NaN	NaN	NaN	NaN	NaN	NaN	NaN	NaN	NaN	NaN	NaN	NaN	-0.0106741	NaN	NaN	NaN	NaN	NaN	NaN	-0.0892891	NaN	-0.146969	NaN	NaN	-0.0652142	NaN	NaN	NaN	NaN	NaN	NaN	0.187586	NaN	0.124561	NaN
Alpha-fetoprotein	CON__Q3SZ57;P02771	AFP	0.129879	-0.158181	-0.370661	-0.193271	-0.485221	-0.0804212	0.308269	-0.294701	0.688859	0.633429	0.000258803	-0.00324118	-0.0222613	0.351459	0.150879	-0.361341	0.190889	-0.727811	-0.0811613	-0.0327612	0.348629	-0.429951	0.510949	-0.0725112	NaN	NaN	NaN	NaN	NaN	NaN	NaN	NaN	NaN	NaN	NaN	NaN	NaN	NaN	NaN	NaN	NaN	NaN	NaN	NaN	NaN	NaN	NaN
	CON__Q3SZH5		-0.795129	-0.528469	0.0140707	-0.0283092	-0.574059	-0.372279	-0.297979	-0.285399	0.431551	0.452611	0.196661	0.453291	-0.290059	-0.411599	0.412381	-0.822399	-0.880309	-0.781389	-0.106329	0.0128907	-1.47741	-1.16079	0.0674007	0.130661	NaN	NaN	NaN	NaN	NaN	NaN	1.33565	NaN	NaN	0.963571	NaN	NaN	NaN	NaN	NaN	NaN	NaN	0.801366	1.12825	NaN	0.571059	1.1626	0.677901
	CON__Q3SZR3		0.234344	0.256553	-0.120457	-0.509247	-0.369257	-0.0371224	0.230426	0.0691556	0.419494	0.0837676	-0.337137	-0.554697	-0.0256054	0.0958166	-0.188287	-0.744807	0.298036	-0.792187	-0.324957	0.227346	0.473825	-0.360817	0.371438	0.324428	0.0327876	0.0183536	0.0312616	NaN	0.143123	0.144793	0.0558426	0.168023	0.0693826	0.0192526	0.0388086	0.0390136	0.0422616	0.119253	0.0579826	NaN	0.143033	0.154628	0.0956176	0.0266436	0.0961926	0.0953126	0.0968926
	CON__Q3SZV7		-1.48053	-0.580876	-1.13061	-0.743206	-0.224946	-0.496546	-0.824796	-1.64077	0.164364	0.0900443	-1.04686	-1.61289	0.0821443	NaN	-1.03736	-1.50002	-0.719066	-1.9272	-0.398506	-2.4643	-0.0582159	-2.06375	-1.04623	-1.73186	1.08781	1.1317	1.09392	NaN	1.14393	1.09721	NaN	NaN	1.17779	1.07843	1.09871	1.22216	1.2362	1.14642	1.26613	NaN	1.27831	1.19134	NaN	1.24309	1.27993	1.16061	1.22997
	CON__Q3T052		NaN	NaN	NaN	NaN	NaN	NaN	NaN	NaN	NaN	NaN	NaN	NaN	NaN	-0.652841	NaN	NaN	NaN	NaN	NaN	NaN	NaN	NaN	NaN	NaN	NaN	NaN	NaN	NaN	NaN	NaN	NaN	NaN	NaN	NaN	NaN	NaN	NaN	NaN	NaN	NaN	NaN	NaN	NaN	NaN	NaN	NaN	NaN
	CON__Q3TTY5		NaN	NaN	NaN	NaN	NaN	NaN	NaN	NaN	NaN	NaN	NaN	NaN	NaN	NaN	NaN	NaN	NaN	NaN	NaN	NaN	NaN	NaN	NaN	NaN	NaN	NaN	NaN	NaN	NaN	NaN	NaN	NaN	NaN	NaN	NaN	NaN	NaN	NaN	NaN	NaN	NaN	NaN	NaN	NaN	NaN	NaN	NaN
	CON__Q3ZBD7		1.10016	1.65037	1.80223	0.574096	1.45174	1.44922	1.40339	1.10775	1.02231	0.584406	0.985146	1.18212	1.29908	0.883986	0.921586	0.961246	0.864976	1.47396	1.58499	1.56751	1.56445	0.994826	1.2069	1.54315	-0.479409	-0.413764	-0.375849	-0.773304	-0.580394	-0.467784	-0.576764	-0.683784	-0.436564	-0.402104	-0.424674	-0.295614	-0.569689	-0.271584	-0.465724	-0.311964	-0.418734	-0.328579	-0.507569	-0.458329	-0.306754	-0.467854	-0.202754
Somatomedin-B;Vitronectin;Vitronectin V10 subunit;Vitronectin V65 subunit	CON__Q3ZBS7;P04004	VTN	0.904069	0.574957	0.620432	0.953859	0.764329	0.793009	0.821899	0.671909	1.69125	0.852649	0.884719	1.44557	1.2274	0.962479	1.17782	1.37299	1.07217	0.762759	0.920299	0.869379	1.34095	0.799779	0.899579	1.52343	-1.21956	-1.27635	-1.28154	-1.28193	-1.28306	-1.24622	-1.28612	-1.29526	-1.20873	-1.27534	-1.26454	-1.27105	-1.22967	-1.27851	-1.26802	-1.2815	-1.26839	-1.25696	-1.25406	-1.27345	-1.24703	-1.27264	-1.26597
	CON__Q58D62		-0.0484324	0.409958	0.317268	0.549948	0.327728	0.278818	1.0433	0.708988	1.35463	1.40462	0.686288	0.806558	1.17029	1.16739	0.627388	-0.00596237	0.511858	-0.0245624	0.451918	0.825338	1.18011	0.326588	0.926708	0.461868	NaN	NaN	NaN	NaN	NaN	NaN	NaN	NaN	NaN	2.3657	NaN	NaN	NaN	2.36274	NaN	NaN	NaN	NaN	NaN	NaN	2.45493	1.74291	NaN
Keratin, type II cytoskeletal 79	CON__Q5XKE5;Q5XKE5	KRT79	NaN	NaN	NaN	NaN	NaN	NaN	NaN	NaN	NaN	NaN	NaN	NaN	NaN	NaN	NaN	NaN	NaN	NaN	NaN	NaN	NaN	NaN	NaN	0	NaN	NaN	NaN	NaN	NaN	NaN	NaN	NaN	NaN	NaN	NaN	NaN	NaN	NaN	NaN	NaN	NaN	NaN	NaN	NaN	NaN	NaN	NaN
Keratin, type II cytoskeletal 80	CON__Q6KB66-1;Q6KB66;CON__Q0VBK2	KRT80	NaN	NaN	NaN	NaN	NaN	NaN	NaN	NaN	NaN	0	NaN	NaN	NaN	NaN	NaN	NaN	NaN	NaN	NaN	NaN	NaN	NaN	NaN	NaN	NaN	NaN	NaN	NaN	NaN	NaN	NaN	NaN	NaN	NaN	NaN	NaN	NaN	NaN	NaN	NaN	NaN	NaN	NaN	NaN	NaN	NaN	NaN
	CON__Q8BGZ7;CON__P50446;CON__Q922U2;CON__Q5XQN5		NaN	NaN	NaN	NaN	NaN	NaN	NaN	NaN	NaN	NaN	NaN	NaN	NaN	NaN	NaN	NaN	NaN	NaN	NaN	0	NaN	NaN	NaN	NaN	NaN	NaN	NaN	NaN	NaN	NaN	NaN	NaN	NaN	NaN	NaN	NaN	NaN	NaN	NaN	NaN	NaN	NaN	NaN	NaN	NaN	NaN	NaN
	CON__Q8VED5		NaN	NaN	NaN	NaN	NaN	NaN	NaN	NaN	NaN	NaN	NaN	NaN	NaN	NaN	NaN	NaN	NaN	NaN	NaN	NaN	NaN	0	NaN	NaN	NaN	NaN	NaN	NaN	NaN	NaN	NaN	NaN	NaN	NaN	NaN	NaN	NaN	NaN	NaN	NaN	NaN	NaN	NaN	NaN	NaN	NaN	NaN
	CON__Q99PS0		NaN	NaN	NaN	NaN	NaN	NaN	NaN	NaN	NaN	NaN	NaN	NaN	NaN	NaN	NaN	NaN	NaN	NaN	NaN	NaN	NaN	NaN	NaN	NaN	NaN	NaN	NaN	NaN	NaN	NaN	NaN	NaN	NaN	NaN	NaN	NaN	NaN	NaN	NaN	NaN	NaN	NaN	NaN	NaN	NaN	NaN	NaN
Keratin, type I cytoskeletal 23	CON__Q9C075;Q9C075	KRT23	1.76913	1.78697	1.8859	1.51001	1.55451	1.70808	2.04591	1.81185	1.85257	2.05349	2.05409	2.36432	1.67175	2.22463	2.19389	2.33252	1.21495	1.91258	1.58786	2.18211	1.61416	2.06107	2.09691	2.3926	0.000903707	-0.230011	-0.137266	-0.301151	0.0374187	0.210229	-0.182171	-0.0028512	-0.159281	0.0522086	-0.0704513	-0.210421	0.0225237	-0.127481	-0.132761	-0.153421	0.00827871	0.00183361	0.0716437	0.0758837	-0.131991	-0.0606613	-0.129981
	CON__Q9N2I2		NaN	NaN	NaN	-0.376663	NaN	NaN	NaN	NaN	0.260387	-0.305703	-0.107303	0.697367	NaN	NaN	NaN	-0.0539229	NaN	NaN	NaN	NaN	-0.114163	NaN	NaN	NaN	NaN	NaN	NaN	NaN	NaN	NaN	NaN	NaN	NaN	NaN	NaN	NaN	NaN	NaN	NaN	NaN	NaN	NaN	NaN	NaN	NaN	NaN	NaN
Inter-alpha-trypsin inhibitor heavy chain H2	CON__Q9TRI1;P19823	ITIH2	-0.163572	-0.282835	-0.548625	-0.445965	-0.374455	-0.109384	-0.159092	0.12246	0.0235158	-0.360675	-0.13404	-0.0397792	-0.0604742	-0.0281692	-0.105808	-0.114008	0.271517	-0.396415	-0.500365	-0.171161	0.0370088	0.0600438	0.159163	0.145457	0.0479598	-0.175891	NaN	NaN	NaN	-0.171007	-0.152442	-0.137445	-0.0687252	-0.202416	-0.155181	0.00932479	0.0480398	0.636255	NaN	NaN	NaN	0.61303	0.45804	0.38872	0.886185	0.456315	0.122415
Nascent polypeptide-associated complex subunit alpha;Nascent polypeptide-associated complex subunit alpha, muscle-specific form;Putative nascent polypeptide-associated complex subunit alpha-like protein	E9PAV3;Q13765;Q9BZK3	NACA;NACAP1	0.29238	0.21376	0.12354	0.00529957	-0.0434804	-0.0800502	-0.0273304	-0.0650403	-0.20439	-0.32237	-0.23421	0.12469	-0.27563	0.0743797	-0.23875	-0.20335	0.12239	-0.0241904	-0.0416903	0.20027	-0.0323904	0.00896955	0.14873	0.47847	NaN	NaN	NaN	NaN	NaN	NaN	NaN	NaN	NaN	NaN	NaN	NaN	NaN	NaN	NaN	NaN	NaN	NaN	NaN	NaN	NaN	NaN	NaN
Uncharacterized protein C11orf98	E9PRG8	C11orf98	NaN	NaN	NaN	NaN	NaN	NaN	NaN	NaN	NaN	NaN	NaN	NaN	NaN	NaN	NaN	NaN	NaN	NaN	NaN	NaN	NaN	NaN	NaN	-1.0127	NaN	NaN	NaN	-0.144182	NaN	NaN	-0.296342	NaN	NaN	NaN	NaN	NaN	NaN	NaN	NaN	-0.228872	NaN	NaN	-0.312767	NaN	NaN	NaN	NaN
Putative ciliary rootlet coiled-coil protein-like 3 protein	H7BZ55		NaN	NaN	0	NaN	NaN	NaN	NaN	NaN	NaN	NaN	NaN	NaN	NaN	NaN	NaN	NaN	NaN	NaN	NaN	NaN	NaN	NaN	NaN	NaN	NaN	NaN	NaN	NaN	NaN	NaN	NaN	NaN	NaN	NaN	NaN	NaN	NaN	NaN	NaN	NaN	NaN	NaN	NaN	NaN	NaN	NaN	NaN
Deoxyribonuclease-2-alpha	O00115	DNASE2	NaN	-1.02114	-0.749734	NaN	NaN	0.317325	-0.611464	-0.785304	NaN	NaN	NaN	NaN	-0.759234	-0.695534	NaN	NaN	-0.984094	-1.18892	NaN	NaN	NaN	-1.25794	-1.10846	NaN	NaN	NaN	NaN	NaN	NaN	NaN	NaN	NaN	NaN	NaN	NaN	NaN	NaN	NaN	NaN	NaN	NaN	NaN	NaN	NaN	NaN	NaN	NaN
Alkyldihydroxyacetonephosphate synthase, peroxisomal	O00116	AGPS	1.91975	1.86114	2.07115	2.12756	2.16924	1.95907	1.99779	1.92282	1.99767	1.83765	1.49014	1.32164	2.29223	1.88919	2.2846	2.24744	2.21498	1.9739	2.25554	1.85744	2.20895	1.8291	2.19491	2.45902	-0.419857	-0.417482	-0.348597	-0.395452	-0.531082	-0.546772	-0.258712	-0.304312	-0.391612	-0.378152	-0.520932	-0.400962	-0.332937	-0.366932	-0.301872	-0.311912	-0.251282	-0.236427	-0.432367	-0.496937	-0.379902	-0.308502	-0.386802
Kinesin-like protein KIF2A;Kinesin-like protein KIF2B	O00139;Q8N4N8	KIF2A;KIF2B	0.113772	-0.146498	-0.0610079	0.0686622	0.0769221	-0.0552379	-0.0556378	-0.272528	-0.0904379	0.0793421	-0.0970879	-0.343768	-0.185428	-0.127158	-0.0203779	-0.00017786	0.258792	-0.0218979	0.141932	-0.208368	0.272302	0.273012	0.204972	0.195902	NaN	NaN	NaN	NaN	NaN	NaN	NaN	NaN	NaN	NaN	NaN	NaN	NaN	NaN	NaN	NaN	NaN	NaN	NaN	NaN	NaN	NaN	NaN
ATP-dependent RNA helicase DDX39A	O00148	DDX39A	1.59462	1.6237	1.87183	1.38705	1.4566	1.7638	2.07526	1.99862	1.86966	1.72853	1.95008	1.92732	1.54754	1.70592	1.72619	1.70472	1.64474	1.81051	1.70129	1.55866	1.49532	1.86237	1.77642	2.18747	0.353444	0.227259	0.139054	0.359449	0.498259	0.537069	0.247789	0.328089	0.270529	0.305559	0.272189	0.233879	0.348064	0.233019	0.243969	0.304409	0.193499	0.294064	0.414284	0.417624	0.285629	0.329099	0.313799
PDZ and LIM domain protein 1	O00151	PDLIM1	1.42608	1.5583	1.44226	1.71955	1.67991	1.6012	1.32724	1.446	1.7584	1.75647	1.54876	1.94428	1.65402	1.67052	1.48077	1.47485	1.58047	1.43127	1.31296	1.54753	1.72442	1.53412	1.51512	1.96149	-0.896969	-0.829324	-0.942009	-0.925064	-0.744154	-0.783744	-0.882824	-0.960224	-0.803224	-0.995465	-0.896634	-0.965174	-0.973149	-0.821644	-0.810884	-0.829324	-0.898394	-0.896839	-0.658129	-0.844589	-0.797714	-0.899714	-0.785314
Cytosolic acyl coenzyme A thioester hydrolase	O00154	ACOT7	1.61047	1.7214	1.75034	1.50071	1.65106	1.54133	1.62156	1.58585	1.18526	1.27943	1.29112	1.49554	1.31919	1.44593	1.47041	1.5082	1.64351	1.66496	1.63051	1.90644	1.74145	1.4917	1.76889	2.1104	-0.477489	-0.533144	-0.513729	-0.492784	-0.629784	-0.589264	-0.508244	-0.595644	-0.422144	-0.535984	-0.452554	-0.475194	-0.550569	-0.446864	-0.492504	-0.510144	-0.570914	-0.578159	-0.599409	-0.619219	-0.488234	-0.496334	-0.317734
Unconventional myosin-Ic	O00159	MYO1C	1.05353	1.05513	1.08701	1.15098	0.972598	1.154	1.39452	0.765808	1.47542	1.43735	1.30966	0.932018	1.16194	1.07425	1.2791	1.0677	1.0733	1.12745	1.30775	0.922638	1.16124	1.21036	1.34672	1.47929	-0.936277	-0.863572	-0.946207	-0.753462	-0.756352	-0.758742	-0.847432	-0.793322	-0.812822	-0.850132	-0.877212	-0.869562	-0.750747	-0.913072	-0.817142	-0.880722	-0.782492	-0.819667	-0.836137	-0.770287	-0.854982	-0.782212	-0.848052
Synaptosomal-associated protein 23	O00161	SNAP23	0.493241	0.425482	0.412609	0.619547	0.574675	0.499955	0.482697	0.232094	0.660534	0.708033	0.401194	0.85385	0.626562	0.617905	0.511729	0.325476	0.581673	0.418482	0.626503	0.43891	0.695013	0.363297	0.400389	0.941206	0.958125	0.96757	0.931345	0.94618	1.10025	NaN	1.04948	1.01209	1.03956	0.97022	1.06739	1.06876	0.957475	1.08531	1.01618	1.01056	1.13841	NaN	1.26473	1.32227	0.86808	1.01454	1.02259
HCLS1-associated protein X-1	O00165	HAX1	-0.479935	-0.150566	-0.0273454	-0.158605	-0.162465	0.00740457	-0.0361855	0.0570345	-0.372205	0.249515	-0.0507154	0.333705	0.347095	0.0998745	0.430845	0.433575	-0.547695	-0.166585	-0.204726	-0.216875	0.209695	0.0115745	0.200705	0.192885	NaN	NaN	NaN	NaN	NaN	NaN	NaN	NaN	NaN	NaN	NaN	NaN	NaN	NaN	NaN	NaN	NaN	NaN	NaN	NaN	NaN	NaN	NaN
AH receptor-interacting protein	O00170	AIP	0.91225	1.11273	0.89466	0.95802	1.10408	1.04888	0.62007	1.07065	0.803	0.80608	0.62736	0.95363	1.01303	0.94299	0.6372	0.57104	0.97091	0.85538	0.80604	1.05877	1.13907	0.68911	0.80933	1.25106	-1.16128	-1.08893	-1.03992	-1.23949	-1.37108	-1.15755	-1.15553	-1.28376	-1.15593	-1.19467	-1.01184	-1.15978	-1.16316	-0.99235	-1.24156	-0.99363	-1.2117	-1.07245	-1.35313	-1.27866	-0.95712	-1.21862	-1.27475
GTP-binding protein 1	O00178	GTPBP1	0.902417	0.774024	0.882972	0.764993	0.719795	0.947869	0.952466	0.822301	0.748746	0.486118	0.674655	0.734067	0.628038	0.992873	0.936362	1.02478	0.827182	1.00169	0.802076	0.941976	0.845002	0.914729	1.17187	1.46838	0.654537	0.896002	0.500307	0.659612	NaN	0.581262	0.765502	0.631262	0.523682	0.561652	NaN	0.628172	0.840177	0.902782	0.776642	0.688302	NaN	0.669537	0.918597	0.676187	0.995512	0.538902	NaN
Syntaxin-binding protein 3	O00186	STXBP3	0.14318	-0.22759	0.13911	0.09701	-0.40503	-0.04124	0.50107	-0.20501	0.3112	0.14691	0.3728	-0.29417	0.06269	0.12363	0.37145	0.0238401	-0.42459	-0.31454	-0.0625399	-0.28106	-0.15832	NaN	NaN	0.1212	NaN	NaN	NaN	NaN	NaN	NaN	NaN	NaN	NaN	NaN	NaN	NaN	NaN	NaN	NaN	NaN	NaN	NaN	NaN	NaN	NaN	NaN	NaN
Small acidic protein	O00193	SMAP	0.359122	0.777122	0.607333	0.577807	0.526988	0.360634	0.565592	0.844442	0.292739	0.442776	0.662042	1.29089	0.385624	0.762702	0.653192	1.25732	0.168505	0.667312	0.317441	1.22608	0.717462	0.568194	0.775742	1.31414	-0.314283	-0.354378	-0.314723	-0.352198	-0.285768	-0.193258	-0.264838	-0.378198	-0.324138	-0.351788	-0.247948	-0.375088	-0.517023	-0.411478	-0.356698	-0.265238	-0.341208	-0.318553	-0.243043	-0.192803	-0.412708	-0.353038	-0.334828
AP-3 complex subunit beta-1;AP-3 complex subunit beta-2	O00203;Q13367	AP3B1;AP3B2	0.946102	0.96508	0.924595	0.886479	0.915115	0.98041	0.92601	0.951735	1.01106	1.09526	0.958366	1.1189	0.848091	0.94857	1.03602	1.00394	1.08108	1.01787	0.926507	1.01916	0.992501	1.15386	1.06785	1.30026	0.285673	0.192938	0.328113	0.373117	0.236887	0.201168	0.277458	0.378857	0.282037	0.335217	0.209778	0.190368	0.392933	0.313338	0.315567	0.294818	0.320047	0.267633	0.299922	0.393393	0.229408	0.333257	0.248608
Sulfotransferase family cytosolic 2B member 1	O00204	SULT2B1	2.38556	2.37624	2.32066	2.63482	2.52143	2.55448	2.38382	2.37816	2.85846	2.90731	2.51856	2.77055	2.78756	2.6278	2.71876	2.41151	2.85837	2.31689	2.65568	2.30458	2.75253	2.33783	2.5221	2.62587	1.80421	1.86886	1.77477	1.81372	1.95893	1.92134	1.93686	1.77756	1.81976	2.18322	1.89235	1.81661	2.22093	2.01344	2.0492	1.98156	2.14799	2.05534	2.14325	2.03279	1.91207	2.07537	2.03827
Galectin-8	O00214	LGALS8	NaN	-0.317019	-0.246309	-0.368198	-0.405359	-0.343238	-0.431408	-0.101348	-0.482089	-0.336258	-0.421129	-0.766129	-0.498078	-0.463878	-0.442828	-0.526058	-0.434628	-0.507228	-0.639928	-0.172998	-0.258718	-0.498868	-0.527948	-0.0730186	NaN	NaN	NaN	2.16144	2.02367	NaN	NaN	NaN	NaN	NaN	NaN	NaN	NaN	NaN	NaN	2.73506	2.34249	NaN	NaN	NaN	NaN	NaN	NaN
NADH dehydrogenase [ubiquinone] iron-sulfur protein 8, mitochondrial	O00217	NDUFS8	0.354519	0.33699	0.234594	0.762714	0.580294	0.436516	0.511128	0.180668	1.05471	1.18017	0.712828	0.323717	0.659687	0.301148	0.71032	0.612494	0.59235	0.167883	0.6989	0.214748	0.542492	0.264088	0.600651	0.816052	0.988437	1.20658	0.956097	0.909442	1.29555	1.11776	0.975882	1.05268	1.34298	0.951642	1.10937	0.945732	0.853057	0.810092	1.00992	0.860982	0.883912	0.946167	0.900477	1.05402	0.830712	0.852592	0.787092
Hyaluronan synthase 3	O00219	HAS3	NaN	NaN	NaN	NaN	NaN	NaN	NaN	NaN	NaN	NaN	NaN	NaN	NaN	NaN	NaN	NaN	NaN	NaN	NaN	NaN	NaN	NaN	NaN	NaN	NaN	NaN	NaN	NaN	NaN	NaN	NaN	NaN	NaN	NaN	NaN	NaN	NaN	NaN	NaN	NaN	NaN	NaN	NaN	NaN	NaN	NaN	NaN
NF-kappa-B inhibitor epsilon	O00221	NFKBIE	NaN	NaN	NaN	NaN	NaN	NaN	NaN	NaN	NaN	NaN	NaN	NaN	NaN	NaN	NaN	NaN	NaN	NaN	NaN	NaN	NaN	NaN	NaN	NaN	NaN	NaN	0.120578	NaN	NaN	NaN	NaN	NaN	NaN	NaN	NaN	NaN	NaN	NaN	-0.120578	NaN	NaN	NaN	NaN	NaN	NaN	NaN	NaN
26S proteasome non-ATPase regulatory subunit 11	O00231	PSMD11	1.83251	1.81828	1.61359	1.76964	1.57923	1.60358	1.76299	1.71101	1.48376	1.54341	1.49767	1.69734	1.35321	1.65282	1.7216	1.68224	1.73017	1.77232	1.49417	1.74644	1.57881	1.9422	1.91676	2.15248	-1.34443	-1.30892	-1.32357	-1.32179	-1.45914	-1.42997	-1.3209	-1.35205	-1.31052	-1.31086	-1.31922	-1.28957	-1.25845	-1.3257	-1.27028	-1.38873	-1.42315	-1.33923	-1.46247	-1.48828	-1.30441	-1.32918	-1.30401
26S proteasome non-ATPase regulatory subunit 12	O00232	PSMD12	2.07393	2.32158	2.24271	2.28361	2.02061	2.35942	2.50629	2.37672	2.11398	2.17381	2.15167	2.25933	2.12179	2.16434	2.28385	2.30886	2.28302	2.3887	2.20523	2.28111	2.21428	2.41037	2.47934	2.88201	0.372342	0.471057	0.460172	0.464717	0.450027	0.400437	0.412157	0.362937	0.492157	0.466717	0.440947	0.363647	0.445032	0.374157	0.425397	0.377177	0.512787	0.459342	0.484252	0.329252	0.440367	0.331757	0.419567
26S proteasome non-ATPase regulatory subunit 9	O00233	PSMD9	1.06263	-0.112305	0.212549	0.420904	0.750831	0.133676	0.289236	-0.320643	0.156065	-0.553701	-0.313561	0.463609	0.333103	0.11824	0.247444	0.194101	0.295604	0.17268	-0.381579	0.395994	0.585502	0.263242	0.225294	0.597369	NaN	0.593129	0.642494	0.561679	0.437139	0.432729	0.591939	0.529789	0.677779	0.431019	0.585739	0.516299	NaN	0.837759	0.775219	0.757179	0.842409	0.691864	0.787774	0.539964	0.850689	0.677789	0.986089
Copper transport protein ATOX1	O00244	ATOX1	-0.822755	-0.074513	-0.028274	0.598823	0.236161	0.510539	-0.327355	-0.405055	-0.353275	-0.315205	-0.551455	-0.447155	0.400979	0.077142	-0.611605	0.034144	-0.383365	-0.055312	0.223273	-0.0224119	0.092769	-0.06059	0.099647	0.701644	NaN	0.514475	NaN	NaN	NaN	0.288895	NaN	NaN	NaN	NaN	NaN	NaN	NaN	0.273955	NaN	NaN	NaN	0.40588	NaN	NaN	NaN	NaN	NaN
Menin	O00255	MEN1	NaN	NaN	NaN	-0.0800834	NaN	NaN	NaN	NaN	NaN	NaN	NaN	NaN	NaN	NaN	NaN	NaN	NaN	NaN	-0.161293	0.241377	NaN	NaN	NaN	NaN	NaN	NaN	NaN	NaN	NaN	NaN	NaN	NaN	NaN	NaN	NaN	NaN	NaN	NaN	NaN	NaN	NaN	NaN	NaN	NaN	NaN	NaN	NaN
E3 SUMO-protein ligase CBX4	O00257	CBX4	NaN	NaN	NaN	NaN	NaN	NaN	NaN	NaN	NaN	NaN	NaN	NaN	NaN	NaN	NaN	NaN	NaN	NaN	NaN	NaN	NaN	NaN	NaN	0	NaN	NaN	NaN	NaN	NaN	NaN	NaN	NaN	NaN	NaN	NaN	NaN	NaN	NaN	NaN	NaN	NaN	NaN	NaN	NaN	NaN	NaN	NaN
Membrane-associated progesterone receptor component 1	O00264	PGRMC1	0.613615	1.21313	1.17806	1.07113	1.27663	1.2733	0.939995	1.18402	0.852265	0.834755	0.804045	0.944765	1.15325	1.16845	0.905375	0.707275	1.05818	0.920585	1.1721	1.14098	1.31602	0.974415	1.15924	1.63489	-1.06035	-1.1169	-0.99399	-1.2764	-1.16814	-1.04072	-1.0889	-1.18944	-1.19781	-1.05764	-1.02891	-1.10575	-1.10403	-0.973025	-1.07516	-0.954205	-1.05077	-1.08282	-1.11801	-1.06017	-0.857695	-1.00589	-0.923995
Membrane-associated progesterone receptor component 1;Membrane-associated progesterone receptor component 2	O00264;O15173	PGRMC1;PGRMC2	NaN	NaN	NaN	NaN	NaN	NaN	NaN	NaN	NaN	NaN	NaN	NaN	NaN	NaN	NaN	NaN	NaN	NaN	NaN	NaN	NaN	NaN	NaN	NaN	NaN	NaN	NaN	NaN	NaN	NaN	NaN	NaN	NaN	NaN	NaN	NaN	NaN	NaN	NaN	NaN	NaN	NaN	NaN	NaN	NaN	NaN	NaN
Transcription elongation factor SPT5	O00267	SUPT5H	0.508313	0.673513	0.810163	0.672403	0.540713	0.615673	1.02181	0.623103	0.640813	0.674663	0.716793	0.563653	0.655573	0.588903	0.696723	0.838093	0.482043	0.839993	0.741633	0.638603	0.780153	0.771603	0.874343	1.20113	-0.690342	-0.815587	-0.691582	-0.641037	-0.812987	-0.708927	-0.807277	-0.622297	-0.883977	-0.889977	-0.576507	-0.672947	-0.641622	-0.831457	-0.575057	-0.636297	-0.719717	-0.764842	-0.700102	-0.580962	-0.769297	-0.669587	-0.708007
Transcription initiation factor TFIID subunit 4	O00268	TAF4	NaN	NaN	NaN	0	NaN	NaN	NaN	NaN	NaN	NaN	NaN	NaN	NaN	NaN	NaN	NaN	NaN	NaN	NaN	NaN	NaN	NaN	NaN	NaN	NaN	NaN	NaN	NaN	NaN	NaN	NaN	NaN	NaN	NaN	NaN	NaN	NaN	NaN	NaN	NaN	NaN	NaN	NaN	NaN	NaN	NaN	NaN
DNA fragmentation factor subunit alpha	O00273	DFFA	0.956205	0.926433	1.04597	0.995694	0.82067	1.10886	0.788082	0.604677	0.820589	0.962092	0.762512	0.550923	0.959004	0.779117	0.976454	0.735684	0.956819	0.799734	1.02994	0.898926	0.938474	0.785137	1.09689	1.22724	NaN	NaN	0.619301	0.379386	0.472156	NaN	0.527187	0.476586	0.530787	0.269807	0.402966	0.489637	NaN	NaN	0.385017	0.715487	0.520616	NaN	0.453061	0.478621	0.497796	0.604697	0.461617
Huntingtin-interacting protein 1	O00291	HIP1	0.0426345	0.315245	0.0191846	0.0894145	0.0573345	0.0147046	0.0916646	-0.150005	-0.0537654	-0.117115	-0.186466	-0.294205	-0.242686	-0.358566	-0.0174354	-0.00329542	-0.188915	0.0636846	0.0282845	0.0394346	0.175655	0.137315	0.247225	0.290675	NaN	NaN	NaN	NaN	NaN	NaN	NaN	NaN	NaN	NaN	NaN	NaN	NaN	NaN	NaN	NaN	NaN	NaN	NaN	NaN	NaN	NaN	NaN
Chloride intracellular channel protein 1	O00299	CLIC1	1.70065	1.88201	1.9357	1.84965	2.15132	1.98135	1.70788	1.74493	2.06361	2.11154	1.71617	1.50032	2.12397	1.61972	1.57875	1.4654	2.02384	1.68766	2.14692	1.65564	2.08422	1.51732	1.8391	2.13182	-3.10784	-3.04459	-3.06918	-3.10593	-3.18374	-2.96321	-3.12579	-3.07839	-3.09059	-3.06683	-3.0654	-3.02844	-3.16404	-3.01991	-3.12285	-3.03749	-3.16487	-3.07051	-3.1851	-3.19815	-3.03348	-3.12858	-3.03258
Eukaryotic translation initiation factor 3 subunit F	O00303	EIF3F	1.53648	1.50508	1.48808	1.32525	1.34493	1.34407	1.41854	1.37823	0.875882	0.999753	1.12001	1.38338	1.14392	1.37107	1.45797	1.64704	1.30872	1.50101	1.2548	1.63391	1.33041	1.67599	1.63409	2.10513	0.183788	0.0823327	0.0275477	0.0457927	-0.190547	-0.0884873	-0.0413674	0.0990327	0.0357327	-0.0637074	0.0393227	0.166183	0.183608	0.236713	0.166673	0.0327327	0.00106268	-0.0769823	-0.0595723	0.122968	0.0271427	0.0235427	-0.0607573
NEDD4-like E3 ubiquitin-protein ligase WWP2	O00308	WWP2	NaN	NaN	NaN	NaN	NaN	NaN	NaN	NaN	NaN	NaN	NaN	NaN	NaN	NaN	NaN	NaN	NaN	NaN	NaN	NaN	NaN	NaN	NaN	0	NaN	NaN	NaN	NaN	NaN	NaN	NaN	NaN	NaN	NaN	NaN	NaN	NaN	NaN	NaN	NaN	NaN	NaN	NaN	NaN	NaN	NaN	NaN
Pyruvate dehydrogenase protein X component, mitochondrial	O00330	PDHX	0.106777	-0.193413	-0.363903	-0.203073	-0.310583	-0.102043	-0.189993	-0.0897129	0.283477	0.229237	0.212617	0.282457	-0.450083	0.148217	-0.0288229	0.0854671	-0.103733	0.123187	0.079877	0.060827	0.00212705	-0.109823	0.0113071	0.519607	NaN	NaN	NaN	NaN	NaN	NaN	NaN	NaN	NaN	NaN	NaN	NaN	NaN	NaN	NaN	NaN	NaN	NaN	NaN	NaN	NaN	NaN	NaN
Sulfhydryl oxidase 1	O00391	QSOX1	0.420895	0.291918	0.331732	0.342459	0.10965	0.426731	0.122616	0.152766	-0.20952	-0.290317	-0.20413	-0.277694	-0.169151	-0.15727	-0.313678	-0.521742	-0.840932	-0.215438	0.338587	-0.345642	0.293303	0.188008	0.39094	0.135914	NaN	NaN	NaN	NaN	NaN	NaN	NaN	NaN	NaN	NaN	NaN	NaN	NaN	NaN	NaN	NaN	NaN	NaN	NaN	NaN	NaN	NaN	NaN
Dynactin subunit 6	O00399	DCTN6	0.478928	NaN	-0.474982	-0.0409119	-0.424172	NaN	-0.136302	NaN	NaN	NaN	NaN	-0.357212	NaN	0.490018	-0.269132	NaN	NaN	NaN	NaN	0.150778	-0.376192	NaN	NaN	0.959178	NaN	NaN	NaN	NaN	NaN	NaN	NaN	NaN	NaN	NaN	NaN	NaN	NaN	NaN	NaN	NaN	NaN	NaN	NaN	NaN	NaN	NaN	NaN
Acetyl-coenzyme A transporter 1	O00400	SLC33A1	0.112379	NaN	NaN	-0.238621	0.0899692	NaN	NaN	-0.104161	0.0800793	NaN	-0.186641	NaN	NaN	-0.180671	0.0500293	-0.0536706	NaN	0.0139194	NaN	NaN	NaN	-0.167661	0.117819	0.467229	NaN	NaN	NaN	NaN	NaN	NaN	NaN	NaN	NaN	NaN	NaN	NaN	NaN	NaN	NaN	NaN	NaN	NaN	NaN	NaN	NaN	NaN	NaN
Neural Wiskott-Aldrich syndrome protein	O00401	WASL	-0.0418772	-0.321887	-0.0391072	-0.455207	0.0014528	-0.148417	0.150803	0.342417	-0.0142072	0.0954428	0.0228728	0.338236	-0.251857	0.0591627	0.0294528	-0.109167	0.261903	-0.0714672	-0.158927	-0.116097	-0.0798773	0.0831327	0.0129428	0.410279	NaN	NaN	NaN	NaN	NaN	NaN	NaN	NaN	NaN	NaN	NaN	NaN	NaN	NaN	NaN	NaN	NaN	NaN	NaN	NaN	NaN	NaN	NaN
Importin-5	O00410	IPO5	NaN	NaN	NaN	NaN	NaN	NaN	NaN	NaN	NaN	NaN	NaN	NaN	NaN	NaN	NaN	NaN	NaN	NaN	NaN	NaN	NaN	NaN	NaN	NaN	NaN	NaN	NaN	NaN	NaN	NaN	NaN	NaN	NaN	NaN	NaN	NaN	NaN	NaN	NaN	NaN	NaN	NaN	NaN	NaN	NaN	NaN	NaN
Importin-5;Ran-binding protein 6	O00410;O60518	IPO5;RANBP6	1.60072	1.58805	1.6409	1.84136	1.78244	1.62594	1.64602	1.51412	1.40077	1.26518	1.04456	0.920856	1.49121	1.19031	1.43854	1.40623	1.67656	1.65733	1.8232	1.54789	1.85023	1.57614	1.75254	2.06284	-1.51778	-1.59813	-1.50452	-1.48517	-1.90014	-1.85731	-1.6717	-1.73029	-1.50383	-1.54367	-1.49034	-1.54248	-1.31526	-1.47885	-1.30939	-1.49223	-1.67251	-1.66009	-1.6707	-1.67298	-1.32432	-1.42612	-1.52802
DNA-directed RNA polymerase, mitochondrial	O00411	POLRMT	0.166054	0.547962	0.523657	0.4228	0.40122	0.552423	0.526272	0.350098	0.688118	0.743928	0.649288	0.408201	0.631628	0.450272	0.594548	0.392376	0.586267	0.514929	0.605128	0.0892091	0.499037	0.574833	0.622248	0.680058	-0.490907	-0.577022	-0.652757	-0.421742	-0.376382	-0.403382	-0.460042	-0.400312	-0.493912	-0.495582	-0.459552	-0.405852	-0.483117	-0.629812	-0.606862	-0.368352	-0.479172	-0.441317	-0.385157	-0.628567	-0.809322	-0.679642	-0.614232
Eukaryotic elongation factor 2 kinase	O00418	EEF2K	NaN	NaN	NaN	NaN	NaN	NaN	NaN	NaN	NaN	NaN	NaN	NaN	NaN	NaN	NaN	NaN	NaN	NaN	NaN	NaN	NaN	NaN	NaN	0	NaN	NaN	NaN	NaN	NaN	NaN	NaN	NaN	NaN	NaN	NaN	NaN	NaN	NaN	NaN	NaN	NaN	NaN	NaN	NaN	NaN	NaN	NaN
Histone deacetylase complex subunit SAP18	O00422	SAP18	0.547581	0.358523	0.558471	0.141646	0.132193	0.586097	0.55934	0.811438	1.06776	0.757693	0.951533	0.262053	0.341698	-0.0484654	0.204711	0.394104	0.573798	0.642463	0.48037	0.498668	0.0456436	0.564765	0.535203	0.3937	0.254783	0.381128	0.328213	0.390988	0.501098	0.374738	0.255618	0.320778	0.322608	0.256268	0.283358	0.459978	0.377513	0.344438	0.373228	0.360898	0.226998	0.264563	0.396123	0.467963	0.334268	0.237538	0.308678
Echinoderm microtubule-associated protein-like 1	O00423	EML1	NaN	NaN	NaN	NaN	NaN	NaN	NaN	NaN	NaN	NaN	NaN	NaN	NaN	NaN	NaN	NaN	NaN	NaN	NaN	NaN	NaN	NaN	0	NaN	NaN	NaN	NaN	NaN	NaN	NaN	NaN	NaN	NaN	NaN	NaN	NaN	NaN	NaN	NaN	NaN	NaN	NaN	NaN	NaN	NaN	NaN	NaN
Insulin-like growth factor 2 mRNA-binding protein 3	O00425	IGF2BP3	NaN	NaN	NaN	NaN	NaN	NaN	NaN	NaN	NaN	NaN	NaN	NaN	NaN	NaN	NaN	NaN	NaN	NaN	NaN	NaN	NaN	NaN	NaN	NaN	NaN	NaN	NaN	NaN	NaN	NaN	NaN	NaN	NaN	NaN	NaN	NaN	NaN	NaN	NaN	NaN	NaN	NaN	NaN	NaN	NaN	NaN	NaN
Insulin-like growth factor 2 mRNA-binding protein 1;Insulin-like growth factor 2 mRNA-binding protein 3	O00425;Q9NZI8	IGF2BP1;IGF2BP3	0.0303269	-0.0803989	-0.0259671	0.313638	0.30772	-0.0362571	0.0194679	0.108465	0.469257	0.268856	0.0464129	-0.192786	0.406633	0.108839	0.362144	0.312303	0.471891	-0.086901	0.295143	0.019651	0.277971	0.0377249	0.134407	0.413851	-0.516185	-0.18313	-0.289665	-0.10446	-0.15311	-0.2425	-0.15047	-0.15318	-0.23169	-0.20804	-0.24304	-0.20009	-0.0830452	-0.0636401	-0.21997	-0.23441	-0.00579005	0.00526494	-0.190185	-0.118585	-0.19308	0.0148899	0.0428899
Dynamin-1-like protein	O00429	DNM1L	2.13093	2.00382	2.05873	2.12562	2.03656	2.07592	2.16692	2.11771	2.36188	2.46076	2.29473	2.33893	2.00931	2.05286	2.27849	1.97046	2.07008	2.15552	2.18123	1.98556	1.97564	2.31611	2.30812	2.39486	-0.0325401	-0.00381513	0.09033	0.00944486	0.118485	0.0326649	0.00793486	0.0367249	0.0407149	-0.00433514	0.0317649	0.00205486	0.0751899	0.00680486	0.0350449	-0.0518551	0.0848449	-0.00626013	0.17221	0.14415	0.107925	-0.0293051	-0.0392051
RNA 3'-terminal phosphate cyclase	O00442	RTCA	0.798977	1.07561	0.821191	1.12632	0.883918	1.27111	1.16658	0.669629	1.42371	1.4646	1.46211	0.875985	1.06689	0.988151	1.34612	1.00406	1.08497	1.1965	1.22212	0.828676	1.14704	1.22945	1.14753	1.23997	0.983405	1.01488	1.11819	1.17839	1.2169	1.14812	1.19163	1.15895	1.05197	1.15732	1.05441	1.02437	0.975115	0.99108	1.15969	1.16593	1.17416	1.09403	1.18732	1.25366	1.16035	1.04789	1.12054
Phosphatidylinositol 4-phosphate 3-kinase C2 domain-containing subunit alpha	O00443	PIK3C2A	0.929218	0.596783	0.851135	0.447134	0.602314	0.33748	0.790024	0.754511	0.666464	0.611038	0.764366	0.439903	0.446186	0.479969	0.840734	0.689981	0.320833	0.551349	0.472872	0.716968	0.602009	0.91888	0.936912	1.23216	1.0588	1.23892	1.60685	1.15026	1.2697	1.27131	0.928615	1.28393	1.64363	1.40809	1.21104	NaN	1.15699	1.22427	1.23062	1.09347	1.07156	1.15496	1.06866	1.1376	1.25714	1.37734	1.11731
Golgi integral membrane protein 4	O00461	GOLIM4	0.114704	0.414855	0.352713	0.695849	0.642033	0.419213	0.154345	0.59841	0.315117	0.610556	0.546444	1.12654	0.377636	0.606904	0.218775	0.206118	0.283099	0.435164	0.135969	0.731205	0.580229	0.325154	0.458943	0.673224	0.0562876	0.0480125	0.0549576	-0.0180674	0.498483	0.814493	0.727313	0.0114826	0.122812	-0.0538574	0.647403	0.106163	0.118188	-0.195497	0.214153	0.266213	0.244643	-0.163132	-0.0259224	0.242448	0.225623	0.157123	-0.100767
Beta-mannosidase	O00462	MANBA	-0.0853509	0.0120291	0.0123391	0.013419	-0.194831	-0.00199091	0.044319	-0.051771	NaN	-0.0711409	0.013689	0.807399	-0.107751	-0.0602609	NaN	-0.112861	-0.146641	-0.208501	-0.130651	0.084439	-0.0646509	-0.035661	0.00665903	0.277769	NaN	NaN	NaN	NaN	NaN	NaN	NaN	NaN	NaN	NaN	NaN	NaN	NaN	NaN	NaN	NaN	NaN	NaN	NaN	NaN	NaN	NaN	NaN
TNF receptor-associated factor 5	O00463	TRAF5	NaN	NaN	NaN	NaN	NaN	0.224274	-0.410846	-0.290776	NaN	NaN	NaN	NaN	NaN	NaN	-0.136056	NaN	NaN	NaN	NaN	NaN	NaN	NaN	0.613404	NaN	NaN	NaN	NaN	NaN	NaN	NaN	NaN	NaN	NaN	NaN	NaN	NaN	NaN	NaN	NaN	NaN	NaN	NaN	NaN	NaN	NaN	NaN	NaN
Agrin;Agrin C-terminal 110 kDa subunit;Agrin C-terminal 22 kDa fragment;Agrin C-terminal 90 kDa fragment;Agrin N-terminal 110 kDa subunit	O00468	AGRN	0.326302	-0.00367832	0.421692	0.167882	-0.121728	-0.0565183	-0.0133283	-0.333808	-0.0279782	-0.292598	-0.107658	-0.517088	-0.216538	-0.200648	-0.211458	-0.0299482	0.107372	0.0915318	-0.0809982	0.201582	0.186282	0.134402	-0.262908	0.839842	NaN	NaN	NaN	NaN	NaN	NaN	NaN	NaN	NaN	NaN	NaN	NaN	NaN	NaN	NaN	NaN	NaN	NaN	NaN	NaN	NaN	NaN	NaN
Exocyst complex component 5	O00471	EXOC5	-0.449226	0.0138916	0.0557976	-0.316536	-1.07348	0.558648	0.277529	-0.376786	0.0129836	0.696368	0.20859	0.0101016	0.33219	-0.348256	-0.0967384	-0.335676	-0.549936	-0.0027464	0.382886	-0.0377784	-0.453966	-0.178906	-0.200136	0.0775836	NaN	NaN	NaN	NaN	NaN	NaN	NaN	NaN	NaN	NaN	NaN	NaN	NaN	NaN	NaN	NaN	NaN	NaN	NaN	NaN	NaN	NaN	NaN
High mobility group nucleosome-binding domain-containing protein 4	O00479	HMGN4	-2.58352	NaN	NaN	NaN	NaN	NaN	NaN	NaN	NaN	NaN	NaN	NaN	NaN	NaN	NaN	NaN	NaN	NaN	NaN	NaN	NaN	NaN	NaN	NaN	NaN	NaN	NaN	NaN	NaN	NaN	NaN	NaN	NaN	NaN	NaN	NaN	NaN	NaN	NaN	NaN	NaN	NaN	NaN	NaN	NaN	NaN	NaN
Cytochrome c oxidase subunit NDUFA4	O00483	NDUFA4	-0.0621185	-0.199255	-0.164779	-0.0359585	NaN	-0.337756	-0.275243	-0.0801785	-0.397886	-0.0703884	-0.288953	0.0481615	-0.294073	0.0950716	-0.0750085	0.164072	-0.397895	-0.889983	-0.245385	0.0216916	-0.113109	-0.160344	-0.111748	0.412611	-1.10928	-1.04163	-1.06561	-0.987368	-0.908358	NaN	-0.974528	-0.879628	-1.08803	NaN	-1.07244	-1.08668	-1.1454	-1.18668	-1.10861	-1.05713	-1.0904	NaN	-1.05053	-1.00899	-1.10622	NaN	-1.11381
26S proteasome non-ATPase regulatory subunit 14	O00487	PSMD14	0.608342	0.516317	0.352959	0.173277	0.282902	0.436438	0.4638	0.475361	0.351091	0.292684	0.166206	0.559852	0.226627	0.39094	0.381557	0.281378	0.736192	0.491564	0.264213	0.411066	0.356958	0.692052	0.511726	0.923162	-0.460903	-0.448688	-0.428473	-0.413928	-0.525808	-0.393608	-0.474648	-0.473498	-0.451988	-0.410028	-0.501118	-0.462828	-0.601313	-0.453308	-0.454548	-0.468928	-0.322858	-0.376203	-0.472913	-0.570503	-0.483728	-0.491408	-0.412578
Myc box-dependent-interacting protein 1	O00499	BIN1	-0.0613162	-0.209448	-0.135199	-0.133293	-0.0354259	-0.0503471	-0.151219	-0.175684	-0.335488	-0.0840938	-0.138022	-0.0312564	0.113144	0.0595372	0.157762	-0.0251052	-0.0654209	0.0815346	0.101196	0.00460174	0.131351	0.150465	0.105144	0.276205	NaN	-0.0427634	NaN	-0.0481034	-0.109773	NaN	NaN	0.0744966	-0.0268334	0.0569565	NaN	-0.0968634	NaN	-0.110183	NaN	0.00719664	-0.148323	NaN	NaN	1.08484	-0.0115034	-0.0165434	NaN
Importin subunit alpha-4	O00505	KPNA3	1.44825	1.54774	1.5976	1.75741	1.68341	1.5546	1.76852	1.5307	1.62046	1.64459	1.3534	1.34304	1.44768	1.19955	1.52672	1.39395	1.67997	1.67924	1.85916	1.5187	1.68997	1.62987	1.80588	2.04167	-0.661737	-0.759792	-0.663077	-0.673332	-0.890252	-0.836692	-0.826042	-0.733192	-0.742992	-0.723132	-0.709602	-0.717242	-0.722417	-0.653912	-0.673152	-0.662792	-0.830442	-0.820337	-0.732597	-0.844497	-0.727082	-0.712682	-0.738882
Serine/threonine-protein kinase 25	O00506	STK25	0	NaN	NaN	NaN	NaN	NaN	NaN	NaN	NaN	NaN	NaN	NaN	NaN	NaN	NaN	NaN	NaN	NaN	NaN	NaN	NaN	NaN	NaN	NaN	NaN	NaN	NaN	NaN	NaN	NaN	NaN	NaN	NaN	NaN	NaN	NaN	NaN	NaN	NaN	NaN	NaN	NaN	NaN	NaN	NaN	NaN	NaN
B-cell CLL/lymphoma 9 protein	O00512	BCL9	NaN	NaN	NaN	NaN	NaN	NaN	NaN	NaN	NaN	NaN	NaN	NaN	NaN	NaN	NaN	NaN	NaN	NaN	NaN	NaN	NaN	NaN	0	NaN	NaN	NaN	NaN	NaN	NaN	NaN	NaN	NaN	NaN	NaN	NaN	NaN	NaN	NaN	NaN	NaN	NaN	NaN	NaN	NaN	NaN	NaN	NaN
Ladinin-1	O00515	LAD1	1.32411	0.991836	0.848866	1.06099	1.29743	0.870846	0.859156	0.861376	0.998096	0.596466	0.745646	1.16301	0.989856	1.15594	1.11499	1.15137	1.12756	1.01681	0.707816	1.19634	1.1996	1.24382	1.13477	1.61594	-1.44947	-1.47691	-1.38651	-1.38746	-1.54924	-1.53918	-1.56405	-1.43382	-1.46552	-1.32916	-1.39553	-1.41777	-1.44115	-1.43734	-1.36858	-1.41212	-1.43359	-1.38584	-1.53541	-1.48236	-1.45691	-1.42681	-1.52982
Pescadillo homolog	O00541	PES1	0.86681	0.784723	0.683992	0.90831	0.97662	0.662746	0.90228	0.690498	0.656482	0.590728	0.48385	0.850639	0.619169	0.96542	0.94501	0.779569	0.637163	0.828508	0.729747	0.86457	0.832397	0.9376	0.91388	1.30121	-0.214845	-0.0979601	-0.123945	-0.0184001	-0.25146	-0.20628	-0.11136	-0.08836	-0.11076	-0.1023	-0.17373	-0.13917	-0.137645	-0.0528801	-0.0933201	-0.0898601	-0.12863	-0.173385	-0.189745	-0.173505	-0.17028	-0.0670501	-0.19105
Receptor-binding cancer antigen expressed on SiSo cells	O00559	EBAG9	NaN	NaN	NaN	NaN	NaN	NaN	NaN	NaN	NaN	NaN	NaN	NaN	NaN	NaN	NaN	NaN	NaN	NaN	NaN	NaN	NaN	0	NaN	NaN	NaN	NaN	NaN	NaN	NaN	NaN	NaN	NaN	NaN	NaN	NaN	NaN	NaN	NaN	NaN	NaN	NaN	NaN	NaN	NaN	NaN	NaN	NaN
Syntenin-1	O00560	SDCBP	1.59403	1.18139	1.55863	1.73651	1.70838	1.80114	1.61539	1.59255	2.21838	2.19	2.05638	1.94623	1.6906	0.955709	1.06543	0.71153	1.81574	1.44324	1.93683	1.28508	1.78282	1.60345	1.80864	1.82172	NaN	NaN	NaN	1.69669	NaN	NaN	NaN	1.59028	2.02817	1.98353	1.90566	NaN	NaN	NaN	NaN	1.67321	NaN	NaN	NaN	2.15441	2.05018	1.77943	2.00398
Membrane-associated phosphatidylinositol transfer protein 1	O00562	PITPNM1	NaN	NaN	NaN	NaN	NaN	NaN	NaN	NaN	NaN	NaN	NaN	NaN	NaN	NaN	NaN	NaN	NaN	NaN	NaN	NaN	NaN	0	NaN	NaN	NaN	NaN	NaN	NaN	NaN	NaN	NaN	NaN	NaN	NaN	NaN	NaN	NaN	NaN	NaN	NaN	NaN	NaN	NaN	NaN	NaN	NaN	NaN
U3 small nucleolar ribonucleoprotein protein MPP10	O00566	MPHOSPH10	-0.0326504	-0.0837004	0.111126	-0.208252	-0.226452	0.0683916	0.271487	0.0978945	0.0962336	-0.00533545	0.0715235	-0.258598	-0.0301014	-0.317655	-0.0393564	0.00126058	0.0652446	0.0344546	-0.00491345	-0.162088	-0.10757	0.0939676	0.25675	0.308344	NaN	NaN	NaN	NaN	NaN	NaN	NaN	NaN	NaN	NaN	NaN	NaN	NaN	NaN	NaN	NaN	NaN	NaN	NaN	NaN	NaN	NaN	NaN
Nucleolar protein 56	O00567	NOP56	1.4124	1.17385	1.07914	1.17782	1.19585	1.14359	1.19444	1.14621	1.52044	1.31507	1.35003	1.53522	1.33503	1.41113	1.37706	1.31964	1.35898	1.11617	0.987054	1.22957	1.13731	1.27791	1.2387	1.59416	-2.15589	-2.15764	-2.1463	-2.07518	-1.99689	-2.09226	-2.03097	-2.01285	-2.14027	-2.11974	-2.14402	-2.13459	-2.10453	-2.15201	-2.0738	-2.15498	-2.05234	-2.04268	-2.02842	-1.98963	-2.14541	-2.12234	-2.12398
ATP-dependent RNA helicase DDX3X;ATP-dependent RNA helicase DDX3Y	O00571;O15523	DDX3X;DDX3Y	0.030931	0.016881	-0.0825391	0.215681	0.172351	-0.0300291	0.047261	-0.141189	-0.0362291	-0.0625491	-0.241429	-0.313909	-0.0822392	-0.124799	-0.0661891	-0.268629	0.029671	-0.00568914	0.167161	-0.0826991	0.226151	0.216531	0.177621	0.237881	NaN	NaN	NaN	NaN	NaN	NaN	NaN	NaN	NaN	NaN	NaN	NaN	NaN	NaN	NaN	NaN	NaN	NaN	NaN	NaN	NaN	NaN	NaN
ATP-dependent RNA helicase DDX3X;ATP-dependent RNA helicase DDX3Y;Probable ATP-dependent RNA helicase DDX4	O00571;O15523;Q9NQI0	DDX3X;DDX3Y;DDX4	NaN	NaN	NaN	NaN	NaN	NaN	NaN	NaN	NaN	NaN	NaN	NaN	NaN	NaN	NaN	NaN	NaN	NaN	NaN	NaN	NaN	NaN	NaN	NaN	-1.46753	-1.50904	-1.51685	-1.41893	-1.6157	-1.63746	-1.57786	-1.55836	-1.50204	-1.48293	-1.4692	-1.48534	-1.38721	-1.55513	-1.39715	-1.48169	-1.56243	-1.59185	-1.63347	-1.63952	-1.48608	-1.46038	-1.50769
Ribonuclease T2	O00584	RNASET2	1.56172	1.55029	1.5923	1.08877	1.12356	1.31139	1.16103	1.20008	1.44455	1.72801	1.69253	1.7636	1.43224	1.17119	1.36295	0.949938	1.09404	1.1987	1.52442	1.12809	1.44631	1.20402	1.48174	1.504	NaN	NaN	NaN	NaN	NaN	NaN	NaN	NaN	NaN	NaN	NaN	1.04245	NaN	NaN	NaN	NaN	NaN	NaN	NaN	NaN	NaN	NaN	NaN
Pirin	O00625	PIR	0.626077	1.11626	0.903427	0.761607	1.29793	1.04878	0.487306	0.956997	0.513227	0.710137	0.434085	0.460567	1.06994	0.474864	0.574659	0.118392	1.04411	0.647682	0.981977	0.747087	0.930017	0.670144	0.614101	0.930167	-0.261458	-0.202613	-0.162998	-0.430283	-0.489383	-0.400383	-0.279413	-0.400643	-0.309583	-0.343903	-0.290123	-0.282263	-0.434208	-0.149733	-0.410463	-0.219613	-0.434403	-0.357828	-0.436538	-0.479268	-0.304503	-0.469613	-0.240403
Importin subunit alpha-3	O00629	KPNA4	1.35414	1.67353	1.81281	1.91999	2.2174	1.88914	1.73122	1.704	2.26057	2.11775	1.57437	0.982954	2.23164	1.30217	1.7137	1.28927	2.11369	1.57	2.38313	1.16955	2.34157	1.51417	1.74924	1.91605	0.399864	0.433299	0.538114	0.442859	0.373909	0.224409	0.189159	0.342509	0.522599	0.482359	0.353539	0.499349	0.441774	0.474879	0.368859	0.599299	0.553329	0.317854	0.330464	0.398934	0.694209	0.506809	0.400569
Nuclear factor 1 B-type	O00712	NFIB	NaN	-0.118204	-0.120444	0.0458565	0.00245643	-0.155974	-0.00194359	-0.0773137	-0.0351837	0.0986264	-0.0115736	0.239596	-0.0904636	0.0951865	0.113226	NaN	-0.0528336	-0.0512235	-0.295044	0.0748265	0.0881364	0.0356264	-0.0324836	0.249146	NaN	NaN	NaN	NaN	NaN	NaN	NaN	NaN	NaN	NaN	NaN	NaN	NaN	NaN	NaN	NaN	NaN	NaN	NaN	NaN	NaN	NaN	NaN
Serine/threonine-protein phosphatase 6 catalytic subunit;Serine/threonine-protein phosphatase 6 catalytic subunit, N-terminally processed	O00743	PPP6C	0.336904	0.153667	0.152966	-0.0344315	0.349974	0.156605	0.125755	0.126024	0.0407265	-0.0534075	-0.232828	-0.138353	0.170189	0.0783964	-0.0695335	-0.0640215	0.348384	-0.0275226	0.0606484	0.181547	0.338324	0.0548615	0.109003	0.530334	-0.60975	-0.479306	-0.759771	-0.722876	-0.833066	-0.601726	NaN	-0.674906	-0.574906	-0.770806	-0.858476	-0.736116	-0.539531	-0.654226	-0.692266	-0.593106	-0.683776	-0.656721	NaN	-0.698951	-0.896896	-0.720066	-0.520496
Phosphatidylinositol 4-phosphate 3-kinase C2 domain-containing subunit beta	O00750	PIK3C2B	-0.334101	-0.205997	-0.359413	-0.664663	-0.342339	-0.403475	-0.382069	-0.324198	-0.209349	-0.247341	-0.120539	-0.412748	-0.437622	-0.401445	-0.271639	-0.482813	-0.881403	-0.452808	-0.141121	-0.702643	-0.365158	-0.291006	0.0317188	0.0889238	NaN	NaN	0.612882	1.05853	0.776837	0.673747	NaN	NaN	NaN	0.893627	0.603557	NaN	NaN	NaN	0.564007	0.636967	0.700597	0.577052	NaN	NaN	NaN	0.635777	0.579677
Lysosomal alpha-mannosidase;Lysosomal alpha-mannosidase A peptide;Lysosomal alpha-mannosidase B peptide;Lysosomal alpha-mannosidase C peptide;Lysosomal alpha-mannosidase D peptide;Lysosomal alpha-mannosidase E peptide	O00754	MAN2B1	0.612816	0.68721	0.505235	0.632255	0.444548	0.527996	0.749781	0.813177	0.631342	0.992489	0.978514	1.0316	0.651575	0.751152	0.649746	0.603201	0.160099	0.837553	0.487234	0.84646	0.612301	0.799137	0.873875	0.947718	0.538228	0.544053	0.0679379	NaN	0.885503	NaN	NaN	NaN	NaN	NaN	NaN	0.538373	0.394368	0.536813	-0.113147	NaN	0.389173	NaN	NaN	NaN	NaN	NaN	NaN
Ubiquitin-conjugating enzyme E2 C	O00762	UBE2C	-0.49683	-0.0181001	0.521733	0.392086	0.635388	0.0919799	0.584324	-0.10622	-0.38999	-0.69495	-0.62577	-0.94078	-0.36623	-0.37471	-0.29365	-0.38627	0.750111	0.243655	0.819128	-0.51949	0.299645	-0.19033	0.17994	0.885333	NaN	NaN	NaN	NaN	NaN	NaN	NaN	NaN	NaN	NaN	NaN	NaN	NaN	NaN	NaN	NaN	NaN	NaN	NaN	NaN	NaN	NaN	NaN
Pyridoxal kinase	O00764	PDXK	1.81788	2.04595	2.10176	1.50917	1.84505	2.08556	1.45683	1.91724	1.74327	1.98379	1.85949	1.81275	2.06916	1.8602	1.56345	1.21764	1.74405	1.70481	1.95951	1.73568	1.9002	1.61362	1.78401	1.83866	-0.703435	-0.63309	-0.548075	-0.97693	-0.611421	-0.581611	-0.663391	-0.87564	-0.558091	-0.695531	-0.6955	-0.60974	-0.992746	-0.631711	-0.83494	-0.581591	-0.694061	-0.631306	-0.616395	-0.585755	-0.589081	-0.839161	-0.62378
Acyl-CoA desaturase	O00767	SCD	-0.695081	-0.190521	-0.471785	-0.671531	-0.230122	-0.231224	-0.525741	-0.617771	-1.73158	-1.41684	NaN	-1.85131	-0.563081	-0.936111	-0.666731	-0.482634	-0.806801	-0.572271	-0.344679	-0.644551	-0.134808	-0.10206	-0.178183	0.443773	1.63714	1.44068	1.05649	NaN	NaN	NaN	NaN	0.921779	1.14258	NaN	1.69617	1.22033	0.667154	0.867559	0.414869	NaN	NaN	NaN	NaN	0.238464	0.747489	NaN	0.626789
SH2B adapter protein 2	O14492	SH2B2	NaN	NaN	NaN	NaN	NaN	NaN	NaN	NaN	NaN	NaN	NaN	NaN	NaN	NaN	NaN	NaN	NaN	NaN	NaN	NaN	NaN	NaN	NaN	NaN	NaN	NaN	NaN	NaN	NaN	NaN	NaN	NaN	NaN	NaN	NaN	NaN	NaN	NaN	NaN	NaN	NaN	NaN	NaN	NaN	NaN	NaN	NaN
AT-rich interactive domain-containing protein 1A	O14497	ARID1A	-0.158789	-0.136052	-0.411722	-0.284718	-0.126125	-0.358101	-0.212605	-0.0284445	-0.300086	-0.318913	0.096674	0.491783	-0.277476	-0.0629175	-0.0853765	0.108978	-0.239174	-0.115366	-0.587577	0.0273666	-0.224978	0.0502205	-0.0385585	0.484868	0.157178	0.0926435	-0.0248315	0.267083	0.273593	NaN	-0.00889651	0.0234335	-0.0184965	NaN	0.219513	0.0696235	0.322298	0.0570635	0.143963	0.213423	0.147553	NaN	0.315818	0.194458	0.119933	NaN	0.134133
AT-rich interactive domain-containing protein 1A;AT-rich interactive domain-containing protein 1B	O14497;Q8NFD5	ARID1A;ARID1B	NaN	NaN	NaN	NaN	NaN	NaN	NaN	NaN	NaN	NaN	NaN	NaN	NaN	NaN	NaN	NaN	NaN	NaN	NaN	NaN	NaN	NaN	NaN	NaN	NaN	NaN	NaN	NaN	NaN	NaN	NaN	NaN	NaN	NaN	NaN	NaN	NaN	NaN	NaN	NaN	NaN	NaN	NaN	NaN	NaN	NaN	NaN
Cyclin-dependent kinase 2-associated protein 1	O14519	CDK2AP1	NaN	NaN	NaN	NaN	NaN	NaN	NaN	NaN	NaN	NaN	NaN	NaN	NaN	NaN	NaN	NaN	NaN	NaN	NaN	NaN	NaN	NaN	NaN	0	NaN	NaN	NaN	NaN	NaN	NaN	NaN	NaN	NaN	NaN	NaN	NaN	NaN	NaN	NaN	NaN	NaN	NaN	NaN	NaN	NaN	NaN	NaN
Succinate dehydrogenase [ubiquinone] cytochrome b small subunit, mitochondrial	O14521	SDHD	NaN	NaN	NaN	NaN	NaN	NaN	NaN	NaN	NaN	NaN	NaN	NaN	NaN	NaN	NaN	NaN	0	NaN	NaN	NaN	NaN	NaN	NaN	NaN	NaN	NaN	NaN	NaN	NaN	NaN	NaN	NaN	NaN	NaN	NaN	NaN	NaN	NaN	NaN	NaN	NaN	NaN	NaN	NaN	NaN	NaN	NaN
C2 domain-containing protein 2-like	O14523	C2CD2L	NaN	NaN	NaN	NaN	NaN	NaN	NaN	NaN	NaN	NaN	NaN	NaN	NaN	NaN	NaN	NaN	NaN	NaN	NaN	NaN	NaN	NaN	NaN	NaN	NaN	NaN	NaN	NaN	NaN	NaN	NaN	NaN	NaN	NaN	NaN	NaN	NaN	NaN	NaN	NaN	NaN	NaN	NaN	NaN	NaN	NaN	NaN
Thioredoxin domain-containing protein 9	O14530	TXNDC9	NaN	NaN	NaN	NaN	NaN	NaN	NaN	NaN	NaN	NaN	NaN	NaN	NaN	NaN	NaN	NaN	NaN	NaN	NaN	NaN	NaN	NaN	NaN	0	NaN	NaN	NaN	NaN	NaN	NaN	NaN	NaN	NaN	NaN	NaN	NaN	NaN	NaN	NaN	NaN	NaN	NaN	NaN	NaN	NaN	NaN	NaN
Suppressor of cytokine signaling 6	O14544	SOCS6	NaN	NaN	NaN	NaN	NaN	NaN	NaN	NaN	NaN	NaN	NaN	NaN	NaN	NaN	NaN	NaN	NaN	NaN	NaN	NaN	NaN	NaN	0	NaN	NaN	NaN	NaN	NaN	NaN	NaN	NaN	NaN	NaN	NaN	NaN	NaN	NaN	NaN	NaN	NaN	NaN	NaN	NaN	NaN	NaN	NaN	NaN
TRAF-type zinc finger domain-containing protein 1	O14545	TRAFD1	NaN	NaN	NaN	NaN	NaN	NaN	NaN	NaN	NaN	NaN	NaN	NaN	NaN	NaN	NaN	NaN	NaN	NaN	NaN	NaN	NaN	NaN	NaN	0	NaN	NaN	NaN	NaN	NaN	NaN	NaN	NaN	NaN	NaN	NaN	NaN	NaN	NaN	NaN	NaN	NaN	NaN	NaN	NaN	NaN	NaN	NaN
Cytochrome c oxidase subunit 7A-related protein, mitochondrial	O14548	COX7A2L	0.0865016	NaN	-0.411129	NaN	-0.415905	-0.478869	-1.04125	NaN	-0.370224	NaN	-0.275255	-0.221163	-0.616495	-0.186899	-0.285675	-0.314468	-0.567465	-0.48329	-0.629782	-0.572989	-0.249415	-0.252276	-0.320788	-0.114241	0.222972	0.229557	0.234302	0.229277	0.462467	0.470477	0.363597	0.288087	0.266827	0.257547	0.251387	0.261637	0.284642	0.259997	0.327227	0.238127	0.514427	0.420082	0.651692	0.422932	0.244557	0.284907	0.255557
Acyl carrier protein, mitochondrial	O14561	NDUFAB1	0.717061	0.449149	0.755381	0.638114	1.07981	0.468141	0.381238	0.550401	0.961121	0.501279	0.301128	0.893351	0.159875	0.813901	0.752291	0.425447	0.139566	0.687021	0.789701	0.546867	1.08339	0.537122	0.568622	1.15726	-0.230844	-0.311099	-0.249284	-0.343709	-0.154829	-0.0544188	-0.196399	-0.293299	-0.226999	-0.222539	-0.249709	-0.221849	-0.353884	-0.211319	-0.404329	-0.0692988	-0.166869	-0.111414	-0.0795038	-0.140064	-0.390799	-0.164589	-0.143889
Ubiquitin domain-containing protein UBFD1	O14562	UBFD1	-0.0954033	-0.163695	0.153151	-0.24121	-0.657572	-0.213967	0.171937	-0.2772	-0.415712	-0.189191	-0.179465	-0.417662	-0.174735	0.235583	-0.157294	0.347564	-0.521412	-0.212545	-0.727052	-0.0929613	-0.376601	-0.0431173	-0.30869	0.509074	NaN	NaN	0.724473	NaN	0.380298	NaN	0.583768	NaN	NaN	NaN	0.409808	NaN	NaN	NaN	0.777998	NaN	0.457048	NaN	0.455763	NaN	NaN	NaN	0.259028
Cytochrome b561 domain-containing protein 2	O14569	CYB561D2	NaN	NaN	NaN	NaN	NaN	NaN	NaN	NaN	NaN	NaN	NaN	NaN	NaN	-2.02114	NaN	NaN	NaN	NaN	NaN	NaN	NaN	NaN	NaN	NaN	0.616808	NaN	NaN	NaN	NaN	NaN	NaN	NaN	NaN	NaN	NaN	NaN	1.40433	NaN	NaN	NaN	NaN	NaN	NaN	NaN	NaN	NaN	NaN
Coatomer subunit epsilon	O14579	COPE	1.16352	1.21734	1.24809	1.17597	1.07391	1.13731	1.31753	1.01772	1.104	0.957738	1.11818	1.08663	1.04265	1.04111	1.22287	1.25759	1.14728	1.33037	1.17237	1.12896	1.07919	1.49995	1.47468	1.6574	-0.560507	-0.568972	-0.487217	-0.480172	-0.768042	-0.736342	-0.573952	-0.667062	-0.585542	-0.593222	-0.494542	-0.586962	-0.485257	-0.526852	-0.451692	-0.487732	-0.586072	-0.610607	-0.621457	-0.697487	-0.535022	-0.514422	-0.497122
Cdc42 effector protein 2	O14613	CDC42EP2	NaN	NaN	NaN	NaN	NaN	NaN	NaN	NaN	NaN	NaN	NaN	NaN	NaN	NaN	NaN	NaN	NaN	NaN	NaN	NaN	NaN	NaN	NaN	NaN	NaN	NaN	NaN	NaN	NaN	NaN	NaN	NaN	NaN	NaN	NaN	NaN	NaN	NaN	NaN	NaN	NaN	NaN	NaN	NaN	NaN	NaN	NaN
AP-3 complex subunit delta-1	O14617	AP3D1	1.66875	1.71978	1.61306	1.77424	1.61204	1.52877	1.69225	1.82502	1.56304	1.7388	1.62748	1.4542	1.5355	1.54761	1.63842	1.49882	1.79036	1.63686	1.60721	1.63006	1.72312	1.87874	1.78039	1.95038	0.692668	0.682013	0.583908	0.619533	0.642993	0.606734	0.672713	0.661543	0.720713	0.648123	0.691103	0.706663	0.642108	0.640023	0.730053	0.606733	0.668143	0.572888	0.372038	0.421258	0.631103	0.657003	0.545063
Copper chaperone for superoxide dismutase	O14618	CCS	-0.475613	0.0384471	0.359467	-0.187103	-0.524703	0.479737	0.324347	0.368677	0.0480272	0.296057	0.105787	-0.102593	0.205667	-0.158323	-0.193343	-0.615573	0.300747	0.341787	0.154607	-1.02186	-0.0440729	-0.00812292	0.323927	-0.0159729	NaN	NaN	NaN	NaN	NaN	NaN	NaN	NaN	NaN	NaN	NaN	NaN	NaN	NaN	NaN	NaN	NaN	NaN	NaN	NaN	NaN	NaN	NaN
Actin-binding LIM protein 1	O14639	ABLIM1	-0.127939	-0.344398	-0.0971963	-0.353298	-0.438678	-0.162652	-0.123495	-0.0795493	0.0217287	0.103915	0.147133	0.0410157	-0.259278	-0.113697	0.0265407	0.0551397	-0.930468	-0.244238	-0.197338	0.0268707	-0.345418	0.0821707	0.0231557	0.453484	0.816507	NaN	0.747837	0.784372	0.828122	0.865932	0.864052	NaN	0.761522	0.764052	0.819342	0.633472	0.778547	NaN	0.837692	0.847652	0.935082	0.911037	1.06885	NaN	0.770112	0.892662	0.822562
Chromodomain-helicase-DNA-binding protein 1	O14646	CHD1	0.257396	NaN	NaN	0.29416	-0.310731	-0.585685	0.261184	-0.872952	-0.464805	-0.108741	0.274604	0.457443	-0.945191	0.251939	0.257707	NaN	NaN	0.0567306	-0.195252	0.225627	-0.382985	0.525963	0.464303	0.539293	NaN	NaN	NaN	NaN	NaN	NaN	NaN	NaN	NaN	NaN	NaN	NaN	NaN	NaN	NaN	NaN	NaN	NaN	NaN	NaN	NaN	NaN	NaN
Chromodomain-helicase-DNA-binding protein 2	O14647	CHD2	NaN	NaN	NaN	NaN	NaN	NaN	NaN	NaN	NaN	NaN	NaN	NaN	NaN	NaN	NaN	NaN	NaN	NaN	NaN	NaN	NaN	NaN	NaN	0	NaN	NaN	NaN	NaN	NaN	NaN	NaN	NaN	NaN	NaN	NaN	NaN	NaN	NaN	NaN	NaN	NaN	NaN	NaN	NaN	NaN	NaN	NaN
Golgi SNAP receptor complex member 2	O14653	GOSR2	NaN	NaN	0.159418	NaN	NaN	-0.109942	NaN	0.168138	NaN	-0.296052	NaN	NaN	-0.00809193	NaN	-0.154282	NaN	NaN	0.00718784	NaN	NaN	NaN	-0.0140023	0.010078	0.237548	NaN	NaN	NaN	NaN	NaN	NaN	NaN	NaN	NaN	NaN	NaN	NaN	NaN	NaN	NaN	NaN	NaN	NaN	NaN	NaN	NaN	NaN	NaN
Torsin-1A	O14656	TOR1A	-0.0477765	0.182343	0.00316358	-0.0506563	-0.315876	-0.0453365	0.0704737	-0.0868163	-0.0667365	-0.0204864	0.115924	-0.150867	-0.107517	0.00709367	0.161494	0.0743237	-0.150146	0.0349836	-0.0201964	NaN	-0.0815165	NaN	0.248924	0.245203	NaN	NaN	NaN	NaN	NaN	NaN	NaN	NaN	NaN	NaN	NaN	NaN	NaN	NaN	NaN	NaN	NaN	NaN	NaN	NaN	NaN	NaN	NaN
Torsin-1B	O14657	TOR1B	-0.134099	0.216301	-0.280279	0.179881	-0.0708792	-0.334629	0.192771	-0.586949	0.374561	0.0393007	0.00883079	-0.120799	NaN	-0.128159	-0.106099	0.193561	0.00906086	-0.153069	0.0532908	0.0765808	0.0462408	0.105991	-0.0331793	0.451771	NaN	NaN	NaN	NaN	NaN	NaN	NaN	NaN	NaN	NaN	NaN	NaN	NaN	NaN	NaN	NaN	NaN	NaN	NaN	NaN	NaN	NaN	NaN
Syntaxin-16	O14662	STX16	NaN	-0.292073	0.184517	-0.0939829	-0.0198331	-0.131933	0.140927	-0.201933	NaN	0.168687	-0.193493	-0.019393	-0.139083	-0.188853	-0.053973	0.019387	NaN	0.106007	0.191407	0.012347	0.222357	0.203277	NaN	0.0856369	NaN	NaN	NaN	NaN	NaN	NaN	NaN	NaN	NaN	NaN	NaN	NaN	NaN	NaN	NaN	NaN	NaN	NaN	NaN	NaN	NaN	NaN	NaN
Disintegrin and metalloproteinase domain-containing protein 10	O14672	ADAM10	0.455808	0.843761	0.64918	1.23716	1.22654	0.844103	0.527394	0.957828	0.742874	1.09935	0.41567	0.926939	1.24846	0.779213	0.614924	0.123731	0.991235	0.6721	0.819879	0.766981	1.1661	0.736355	0.559988	0.940826	NaN	NaN	NaN	0.565884	1.04454	0.599954	0.891474	0.884274	0.822574	0.716534	0.716364	NaN	NaN	NaN	NaN	0.690774	0.695804	0.858659	0.438789	0.508239	0.656785	0.583984	0.646784
Tumor protein p53-inducible protein 11	O14683	TP53I11	-0.932359	-1.79192	-0.98342	-0.808439	-0.752039	-1.3951	-0.99255	-1.7456	-0.23313	-1.14739	-0.64294	0.28655	-1.01204	0.0040704	-0.52283	-0.38746	-1.54849	-0.65247	-1.37894	-0.79382	-0.917429	-0.39751	-0.706399	-0.4337	1.23438	1.52396	1.57358	NaN	1.94783	1.69104	1.58806	NaN	NaN	NaN	NaN	NaN	1.33928	1.58294	2.3665	NaN	1.53349	1.72915	1.77516	NaN	NaN	NaN	NaN
Histone-lysine N-methyltransferase 2D	O14686	KMT2D	NaN	NaN	NaN	NaN	NaN	NaN	NaN	NaN	NaN	NaN	NaN	NaN	NaN	NaN	NaN	NaN	NaN	NaN	NaN	NaN	NaN	NaN	NaN	0	NaN	NaN	NaN	NaN	NaN	NaN	NaN	NaN	NaN	NaN	NaN	NaN	NaN	NaN	NaN	NaN	NaN	NaN	NaN	NaN	NaN	NaN	NaN
Apoptotic protease-activating factor 1	O14727	APAF1	-0.829235	-0.345305	-0.354195	-0.234785	-0.398105	0.133445	-0.105255	-0.542215	0.0689055	0.162662	-0.502115	-0.294415	0.420963	-0.403065	0.102545	-1.27294	-0.994915	-0.446895	-0.147085	-1.35082	-0.429885	-0.364245	0.0313154	-0.322195	NaN	0.910685	NaN	NaN	NaN	NaN	1.06132	1.24109	0.929495	NaN	NaN	NaN	NaN	0.962685	NaN	NaN	NaN	NaN	1.12883	1.21542	0.968315	NaN	NaN
Inositol monophosphatase 2	O14732	IMPA2	NaN	0.206304	-0.0524457	NaN	NaN	NaN	NaN	NaN	NaN	NaN	-0.204726	NaN	NaN	0.139364	-0.582026	NaN	NaN	NaN	NaN	NaN	NaN	0.216284	0.277244	NaN	NaN	NaN	NaN	NaN	NaN	NaN	NaN	NaN	NaN	NaN	NaN	NaN	NaN	NaN	NaN	NaN	NaN	NaN	NaN	NaN	NaN	NaN	NaN
Dual specificity mitogen-activated protein kinase kinase 7	O14733	MAP2K7	NaN	NaN	NaN	NaN	NaN	NaN	NaN	NaN	NaN	NaN	NaN	NaN	NaN	NaN	NaN	NaN	NaN	NaN	NaN	NaN	NaN	NaN	NaN	0	NaN	NaN	NaN	NaN	NaN	NaN	NaN	NaN	NaN	NaN	NaN	NaN	NaN	NaN	NaN	NaN	NaN	NaN	NaN	NaN	NaN	NaN	NaN
Acyl-coenzyme A thioesterase 8	O14734	ACOT8	2.63928	2.61531	3.00082	2.71354	2.17596	3.14717	3.36319	2.59381	3.01714	2.91227	2.70689	2.63445	2.79479	2.89853	2.87372	1.93899	3.23824	2.9704	2.75388	2.00947	2.97095	2.89217	2.8307	2.74159	NaN	NaN	NaN	NaN	NaN	NaN	NaN	NaN	NaN	NaN	NaN	NaN	NaN	NaN	NaN	NaN	NaN	NaN	NaN	NaN	NaN	NaN	NaN
CDP-diacylglycerol--inositol 3-phosphatidyltransferase	O14735	CDIPT	NaN	NaN	NaN	NaN	NaN	NaN	NaN	NaN	NaN	NaN	NaN	NaN	0	NaN	NaN	NaN	NaN	NaN	NaN	NaN	NaN	NaN	NaN	NaN	NaN	NaN	NaN	NaN	NaN	NaN	NaN	NaN	NaN	NaN	NaN	NaN	NaN	NaN	NaN	NaN	NaN	NaN	NaN	NaN	NaN	NaN	NaN
Programmed cell death protein 5	O14737	PDCD5	0.817002	1.19196	0.929342	0.847192	0.776842	0.955452	0.799452	0.759432	-0.00307125	0.154139	-0.0796263	0.179472	0.698922	0.922482	0.747142	0.285431	0.586602	0.801252	0.628562	0.901932	0.697582	0.780452	0.808482	1.1088	-0.233513	-0.247968	-0.305053	-0.513708	-0.832438	-0.808018	-0.470068	-0.506568	-0.235068	-0.392708	-0.349578	-0.341618	-0.509193	-0.400488	-0.500028	-0.291768	-0.526768	-0.432383	-0.776133	-0.676873	-0.308258	-0.444758	-0.329258
Protein arginine N-methyltransferase 5;Protein arginine N-methyltransferase 5, N-terminally processed	O14744	PRMT5	1.52022	1.37206	1.45743	1.37447	1.46824	1.36885	1.50044	1.13263	1.40039	1.30294	1.04267	1.24061	1.42793	1.31249	1.47148	1.51469	1.46291	1.39633	1.66079	1.25341	1.57884	1.16961	1.49666	1.89749	-0.609925	-0.61906	-0.708575	-0.70293	-0.70039	-0.72623	-0.65574	-0.72061	-0.71996	-0.6485	-0.70457	-0.63453	-0.606205	-0.5575	-0.70878	-0.60478	-0.68922	-0.571795	-0.738185	-0.726965	-0.66144	-0.65862	-0.6766
Na(+)/H(+) exchange regulatory cofactor NHE-RF1	O14745	SLC9A3R1	2.32026	2.19378	2.09825	2.00828	2.07134	1.98751	1.88263	1.96374	1.63486	1.62343	1.50001	2.0376	1.84281	2.21556	1.71111	1.66456	2.00807	1.7929	1.855	2.19225	2.17429	1.82714	1.91368	2.27837	-0.0596699	-0.0431249	-0.0156099	-0.306135	-0.273985	-0.154945	-0.124625	-0.380535	-0.086525	-0.238845	-0.00533488	-0.0428749	-0.32421	0.0793551	-0.113385	-0.0186249	-0.103595	-0.0508399	-0.21639	-0.25231	-0.0117149	-0.239695	-0.0308149
Tumor necrosis factor receptor superfamily member 10B	O14763	TNFRSF10B	NaN	NaN	NaN	NaN	NaN	NaN	NaN	NaN	NaN	NaN	NaN	NaN	NaN	NaN	NaN	NaN	NaN	NaN	NaN	NaN	NaN	NaN	NaN	0	NaN	NaN	NaN	NaN	NaN	NaN	NaN	NaN	NaN	NaN	NaN	NaN	NaN	NaN	NaN	NaN	NaN	NaN	NaN	NaN	NaN	NaN	NaN
Tripeptidyl-peptidase 1	O14773	TPP1	1.4381	1.21096	1.26303	1.53524	1.49675	1.21852	1.30548	1.14019	1.93974	1.81385	1.70134	1.69499	1.55027	1.36418	1.26461	1.22493	1.33095	1.18421	1.3498	1.19532	1.44586	1.1038	1.24753	1.51521	-1.05338	-1.03537	-1.03032	-1.1599	-0.963237	-0.746997	-1.18672	-0.949277	-1.07242	-1.04682	-1.01081	-1.05235	-1.09695	-1.09739	-1.10814	-1.18712	-1.13897	-0.968162	-0.875612	-0.823042	-1.02914	-1.06887	-1.10131
Transcription elongation regulator 1	O14776	TCERG1	0.607364	0.501121	0.502346	0.325275	0.376182	0.254661	0.534052	0.375616	0.506572	0.493877	0.66518	1.11663	0.322355	0.840325	0.688339	0.800915	0.29783	0.461788	0.176611	0.604065	0.38657	0.815395	0.812755	1.12244	-0.0518699	-0.272655	-0.41607	-0.279795	-0.00545488	-0.0607449	-0.0130249	-0.218635	-0.325375	-0.211335	-0.285925	-0.168575	-0.36011	-0.346045	-0.185585	-0.379365	-0.381225	-0.24815	-0.10573	-0.0402899	-0.533265	-0.384335	-0.485815
Kinetochore protein NDC80 homolog	O14777	NDC80	NaN	NaN	NaN	NaN	NaN	NaN	NaN	NaN	NaN	NaN	NaN	NaN	NaN	NaN	NaN	NaN	NaN	NaN	NaN	NaN	NaN	NaN	NaN	0	NaN	NaN	NaN	NaN	NaN	NaN	NaN	NaN	NaN	NaN	NaN	NaN	NaN	NaN	NaN	NaN	NaN	NaN	NaN	NaN	NaN	NaN	NaN
Transportin-2	O14787	TNPO2	-0.771439	-0.536679	-0.450479	-0.272865	-0.714999	-0.133133	-0.160446	-0.719899	-0.261671	-0.127087	-0.741229	-1.08318	-0.180723	-0.648509	-0.303669	-1.0841	-0.787029	-0.400724	-0.0516385	-1.10762	-0.318747	-0.456019	-0.296745	-0.559159	0.592975	0.59552	0.511996	NaN	0.594291	0.549301	NaN	0.63432	0.543851	0.689281	0.600611	0.541481	0.616296	0.706201	0.629961	NaN	0.471501	0.570976	NaN	0.608755	0.82243	0.643431	0.667131
DNA-directed RNA polymerase III subunit RPC1	O14802	POLR3A	-0.268704	-0.0867037	0.253326	-0.114214	-0.449094	0.0971364	0.241366	-0.0799637	-0.0636537	0.478667	0.377982	-0.305494	0.207706	-0.252024	0.439656	-0.420464	-0.391344	0.202616	0.231526	-0.707124	-0.0716137	0.311536	0.358176	0.0106963	NaN	NaN	NaN	NaN	NaN	NaN	NaN	NaN	NaN	NaN	NaN	NaN	NaN	NaN	NaN	NaN	NaN	NaN	NaN	NaN	NaN	NaN	NaN
Proteasome subunit alpha type-7;Proteasome subunit alpha type-7-like	O14818;Q8TAA3	PSMA7;PSMA8	2.05544	1.88984	1.82919	1.9819	2.02279	1.85657	1.76404	1.8912	1.90015	1.85157	1.68459	1.91115	1.87915	1.85841	1.81795	1.70463	2.11635	1.89888	1.92061	1.92939	2.0459	1.94818	1.97283	2.19898	-1.79538	-1.82013	-1.82212	-1.80687	-1.83586	-1.85686	-1.81023	-1.85979	-1.83543	-1.81347	-1.86541	-1.81598	-1.81996	-1.82685	-1.77009	-1.83823	-1.7807	-1.81265	-1.84451	-1.84362	-1.76862	-1.77582	-1.84402
Ras-specific guanine nucleotide-releasing factor 2	O14827	RASGRF2	0.445075	NaN	NaN	NaN	NaN	NaN	NaN	NaN	NaN	NaN	-0.445075	NaN	NaN	NaN	NaN	NaN	NaN	NaN	NaN	NaN	NaN	NaN	NaN	NaN	NaN	NaN	NaN	NaN	NaN	NaN	NaN	NaN	NaN	NaN	NaN	NaN	NaN	NaN	NaN	NaN	NaN	NaN	NaN	NaN	NaN	NaN	NaN
Secretory carrier-associated membrane protein 3	O14828	SCAMP3	0.719974	0.553615	0.573333	0.578855	0.713392	0.42177	0.595113	0.503549	0.342622	0.326423	0.0949497	0.294576	0.542034	0.716793	0.612777	0.708982	0.793283	0.414241	0.541246	0.614145	0.873024	0.742046	0.655439	1.15531	0.0669393	0.100964	0.142209	0.212354	-0.0378857	0.0334043	-0.0408657	0.0696344	0.129594	0.0769443	0.108774	0.0424343	0.0297293	0.0786843	0.131134	0.0956143	0.184424	0.0490993	-0.0507207	-0.0859807	0.166204	0.0783943	0.0858843
5-oxoprolinase	O14841	OPLAH	1.69062	1.84976	1.61317	1.64899	1.69772	1.69117	1.52709	1.75037	1.61459	1.66207	1.70576	1.83914	1.73037	1.96287	1.84765	1.7472	1.75531	1.69353	1.60979	1.8176	1.68282	1.53776	1.76292	1.99635	NaN	0.334952	0.478807	0.408532	0.557612	0.572722	0.447912	0.504452	0.470832	0.532682	0.428522	0.556392	NaN	0.484822	0.525622	0.437982	0.572772	0.747027	0.586837	0.766177	0.550052	0.438952	0.688752
[3-methyl-2-oxobutanoate dehydrogenase [lipoamide]] kinase, mitochondrial	O14874	BCKDK	NaN	-0.23682	0.21154	-0.21057	NaN	0.6424	0.4333	0.30644	-0.44225	NaN	NaN	-0.14311	NaN	NaN	NaN	NaN	0.0328901	NaN	-0.30047	NaN	-0.11652	0.10556	-0.28239	NaN	NaN	NaN	NaN	NaN	NaN	NaN	NaN	NaN	NaN	NaN	NaN	NaN	NaN	NaN	NaN	NaN	NaN	NaN	NaN	NaN	NaN	NaN	NaN
Microsomal glutathione S-transferase 3	O14880	MGST3	-0.171428	0.520104	0.742634	0.678824	0.851194	0.663794	0.682264	0.421344	1.3251	1.38667	0.868614	0.805184	0.935894	0.588104	0.512064	0.452214	0.455024	0.541154	0.957654	0.245473	0.891854	0.519594	0.634224	0.427294	-0.878101	-0.905876	-0.921491	-0.873776	-0.519716	-0.557706	-0.767226	-0.665856	-0.791726	-0.746166	-0.868056	-0.856726	-0.960391	-0.783216	-0.818536	-0.755906	-0.625556	-0.698181	-0.452891	-0.395751	-0.920806	-0.694376	-0.843256
Gem-associated protein 2	O14893	GEMIN2	-0.590783	0.257187	0.359817	0.564417	0.190957	-0.0305927	-0.0614028	0.172797	0.259507	0.791827	0.196637	-0.762273	0.929317	-0.517653	-0.264573	-0.679123	-1.16949	NaN	0.934787	-0.609622	0.369327	-0.357983	0.465357	-0.448443	NaN	NaN	NaN	NaN	NaN	NaN	NaN	NaN	NaN	NaN	NaN	NaN	NaN	NaN	NaN	NaN	NaN	NaN	NaN	NaN	NaN	NaN	NaN
Interferon regulatory factor 6	O14896	IRF6	-0.164908	0.532932	0.654862	0.270482	-0.0165184	0.801432	0.339492	0.868302	0.485422	0.615032	0.563552	-0.106708	0.733022	0.674862	0.901052	0.480862	-0.0793984	0.479462	0.648832	-0.273558	0.456392	0.620382	0.817892	0.236792	NaN	NaN	NaN	NaN	NaN	NaN	NaN	NaN	NaN	NaN	NaN	NaN	NaN	NaN	NaN	NaN	NaN	NaN	NaN	NaN	NaN	NaN	NaN
Tax1-binding protein 3	O14907	TAX1BP3	-0.699992	-0.260929	0.0131803	0.0439613	0.123684	-0.186726	0.0719913	-0.359838	0.0774633	0.0931863	-0.177839	0.0226523	-0.125441	-0.597582	-0.520032	-0.0660837	-0.0483947	-0.231369	0.2085	-0.2085	0.185188	-0.400232	-0.0713137	0.630409	NaN	NaN	NaN	NaN	NaN	NaN	0.265468	NaN	NaN	NaN	NaN	0.486898	NaN	NaN	NaN	NaN	NaN	NaN	0.326993	NaN	NaN	NaN	NaN
PDZ domain-containing protein GIPC1	O14908	GIPC1	0.459127	0.453271	0.563838	0.296466	0.539119	0.632608	0.633607	0.494392	0.533298	0.553681	0.472932	0.390699	0.295049	0.464185	0.528323	0.447051	0.407575	0.346419	0.701856	0.436248	0.467603	0.465682	0.690541	0.881585	-0.0749382	-0.184873	-0.152228	-0.0724132	-0.270583	-0.174313	-0.180433	0.00855685	-0.137193	-0.119673	-0.139133	-0.244843	-0.0702982	-0.122333	-0.160493	-0.0317332	-0.188133	-0.0587482	-0.232498	-0.0341182	0.0537568	-0.0993532	-0.0544832
Inhibitor of nuclear factor kappa-B kinase subunit beta	O14920	IKBKB	NaN	NaN	NaN	NaN	NaN	NaN	NaN	NaN	NaN	NaN	NaN	NaN	NaN	NaN	NaN	NaN	NaN	NaN	NaN	NaN	NaN	NaN	NaN	0	NaN	NaN	NaN	NaN	NaN	NaN	NaN	NaN	NaN	NaN	NaN	NaN	NaN	NaN	NaN	NaN	NaN	NaN	NaN	NaN	NaN	NaN	NaN
Mitochondrial import inner membrane translocase subunit Tim23;Putative mitochondrial import inner membrane translocase subunit Tim23B	O14925;Q5SRD1	TIMM23;TIMM23B	-0.388414	-0.0568919	0.0258091	-0.0872039	-0.294342	-0.17118	0.116698	-0.215858	-0.21808	-0.451532	-0.244115	-0.191452	-0.351919	-0.249404	-0.0509199	0.115683	-0.343437	-0.0319629	-0.00918692	-0.0665509	-0.17402	0.0485861	0.0432861	0.841372	NaN	0.429706	NaN	NaN	0.265096	0.187196	NaN	NaN	NaN	0.356406	NaN	NaN	NaN	0.407726	NaN	NaN	0.199176	0.206051	NaN	NaN	NaN	0.353676	NaN
Histone acetyltransferase type B catalytic subunit	O14929	HAT1	0.713252	0.44893	0.564801	0.436753	0.725574	0.401723	0.61234	0.861478	0.00706458	-0.0968654	-0.0324054	-0.159235	-0.00796533	-0.204765	-0.125605	-0.173845	0.573083	0.611976	0.49896	0.408706	0.768502	0.647567	0.803941	1.07656	NaN	NaN	NaN	NaN	NaN	NaN	NaN	NaN	NaN	1.35325	NaN	NaN	NaN	NaN	NaN	NaN	NaN	NaN	NaN	NaN	NaN	1.2376	NaN
Peripheral plasma membrane protein CASK	O14936	CASK	2.06299	1.87789	1.8873	2.03967	1.97365	1.7963	1.94823	1.86465	2.56739	2.47287	2.38019	2.44322	1.95567	2.03112	2.02405	1.87974	2.04741	1.94847	1.98138	2.0457	2.03311	1.81026	1.97789	2.37595	-0.252247	-0.390392	-0.375317	-0.405642	0.0144678	-0.0259222	-0.326092	-0.367962	-0.395482	-0.267092	-0.397492	-0.389232	-0.469707	-0.459232	-0.521802	-0.496712	-0.432282	-0.396457	-0.214107	-0.119267	-0.476742	-0.476582	-0.481872
Cytochrome b-c1 complex subunit 8	O14949	UQCRQ	0.668355	-0.152438	0.17837	0.122842	0.0142185	-0.29577	0.0707395	0.23255	0.433696	-0.0179737	0.228221	0.876858	-0.13749	0.637173	0.472956	0.476039	-0.0444744	0.18299	-0.0859211	0.374148	-0.0195034	-0.0256069	0.201058	0.82067	-0.232422	-0.263647	-0.224832	-0.209507	0.0105135	-0.0187764	-0.0379566	-0.0721565	-0.178847	-0.143877	-0.246987	-0.148817	-0.194622	-0.222587	-0.209827	-0.265347	-0.0730266	-0.140252	0.0353385	0.00577846	-0.233977	-0.164697	-0.412207
Cytochrome b-c1 complex subunit 10	O14957	UQCR11	NaN	NaN	NaN	NaN	NaN	NaN	NaN	NaN	NaN	NaN	NaN	NaN	NaN	NaN	NaN	NaN	NaN	NaN	NaN	NaN	NaN	NaN	NaN	NaN	NaN	NaN	NaN	NaN	NaN	NaN	NaN	NaN	NaN	NaN	NaN	NaN	NaN	NaN	NaN	NaN	NaN	NaN	NaN	NaN	NaN	NaN	NaN
Hepatocyte growth factor-regulated tyrosine kinase substrate	O14964	HGS	-0.259982	-0.271485	-0.174235	-0.362596	-0.0880465	-0.10053	-0.184079	-0.134904	-0.224889	-0.0814935	-0.242641	-0.417001	-0.261363	-0.225869	0.148608	-0.409258	-0.87373	-0.0804555	-0.0822465	-0.186805	0.0845015	0.0706655	-0.0214875	0.161139	0.295115	0.20214	0.273475	0.32932	0.16439	0.29714	0.20497	0.23846	0.22544	0.222639	0.30345	0.30801	0.0827645	0.0181995	-0.0187405	0.18595	0.15959	0.126535	0.0950245	0.0719745	0.0104595	0.0549195	0.20547
Ras-related protein Rab-32;Ras-related protein Rab-38;Ras-related protein Rab-7L1	O14966;P57729;Q13637	RAB29;RAB32;RAB38	NaN	NaN	NaN	NaN	NaN	NaN	NaN	NaN	NaN	NaN	NaN	NaN	NaN	NaN	0	NaN	NaN	NaN	NaN	NaN	NaN	NaN	NaN	NaN	NaN	NaN	NaN	NaN	NaN	NaN	NaN	NaN	NaN	NaN	NaN	NaN	NaN	NaN	NaN	NaN	NaN	NaN	NaN	NaN	NaN	NaN	NaN
Down syndrome critical region protein 3	O14972	DSCR3	0.0379348	NaN	NaN	-0.218805	-0.0310454	-0.020565	NaN	-0.153025	0.0439448	0.260785	-0.0104651	-0.350125	-0.0579152	NaN	0.248995	-0.118675	-0.150545	NaN	0.307465	-0.238825	-0.0763454	NaN	0.0776148	0.449595	NaN	NaN	NaN	NaN	NaN	NaN	NaN	NaN	NaN	NaN	NaN	NaN	NaN	NaN	NaN	NaN	NaN	NaN	NaN	NaN	NaN	NaN	NaN
Protein phosphatase 1 regulatory subunit 12A	O14974	PPP1R12A	0.38388	0.203998	0.304597	0.364858	0.38371	0.234481	0.346526	0.421567	0.272086	0.191253	0.2834	0.86954	0.223269	0.515139	0.59793	0.435088	0.381995	0.3511	0.205125	0.427464	0.348353	0.542848	0.491702	0.81149	-0.431185	-0.35939	-0.439995	-0.37283	-0.35132	-0.51792	-0.38909	-0.23019	-0.43393	-0.38843	-0.3967	-0.50813	-0.137215	-0.36771	-0.56284	-0.42403	-0.34736	-0.371105	-0.504545	-0.331555	-0.452	-0.46166	-0.51316
Very long-chain acyl-CoA synthetase	O14975	SLC27A2	-0.317245	-0.13972	0.00989437	0.0102054	-0.263618	-0.0227136	0.0656214	0.149258	-0.109788	0.0121964	-0.100618	-0.342212	0.194207	-0.105258	0.0739314	0.136773	0.326602	-0.00247464	0.0160744	-0.109683	0.00666738	-0.0483556	0.210318	0.349933	NaN	NaN	NaN	NaN	NaN	NaN	NaN	NaN	NaN	NaN	NaN	NaN	NaN	NaN	NaN	NaN	NaN	NaN	NaN	NaN	NaN	NaN	NaN
Cyclin-G-associated kinase	O14976	GAK	1.3719	1.33875	1.20699	1.02858	1.08362	1.14263	1.32275	1.27782	1.00059	0.982872	1.28509	1.18359	1.16204	1.19465	1.30106	1.35144	0.873104	1.31264	1.03694	1.22722	1.10507	1.41371	1.52067	1.83884	NaN	0.671896	0.444621	0.356376	0.295466	0.311326	0.465826	0.476656	0.377046	0.506386	0.568686	0.363336	NaN	0.437066	0.578836	0.544596	0.447326	0.430351	0.450491	0.371861	0.568806	0.277346	0.567806
Heterogeneous nuclear ribonucleoprotein D-like	O14979	HNRNPDL	2.16204	1.9973	2.01765	2.03016	1.96065	2.07912	2.05373	1.89514	2.09828	1.88785	1.87343	2.14672	1.83401	2.03743	1.89033	1.96864	1.9992	2.11643	1.94948	2.08562	2.08768	2.03574	2.05745	2.43765	-1.59468	-1.55254	-1.52852	-1.58458	-1.55947	-1.54706	-1.60394	-1.57014	-1.62225	-1.55368	-1.60727	-1.59859	-1.49026	-1.62418	-1.7049	-1.59154	-1.59771	-1.54555	-1.61307	-1.5646	-1.58383	-1.38593	-1.55683
Exportin-1	O14980	XPO1	1.71097	1.63057	1.66707	1.76063	1.81197	1.72873	1.69256	1.65962	1.89635	1.97673	1.7036	1.56667	1.78767	1.40299	1.74329	1.60347	1.99394	1.58968	1.83432	1.52559	1.83929	1.72906	1.79722	2.06947	-1.60766	-1.63588	-1.63471	-1.57376	-1.56115	-1.62069	-1.64542	-1.63731	-1.57652	-1.59356	-1.61171	-1.60217	-1.52815	-1.52214	-1.54878	-1.62503	-1.61135	-1.60743	-1.49663	-1.51759	-1.59921	-1.51981	-1.58381
Phosphatidylinositol 4-phosphate 5-kinase type-1 beta	O14986	PIP5K1B	NaN	NaN	NaN	NaN	NaN	NaN	NaN	NaN	NaN	NaN	NaN	NaN	NaN	NaN	NaN	NaN	NaN	NaN	NaN	NaN	NaN	NaN	NaN	NaN	NaN	NaN	NaN	NaN	NaN	NaN	NaN	NaN	NaN	NaN	NaN	NaN	NaN	NaN	NaN	NaN	NaN	NaN	NaN	NaN	NaN	NaN	NaN
Synapsin-3	O14994	SYN3	NaN	NaN	NaN	NaN	NaN	NaN	NaN	NaN	NaN	NaN	NaN	NaN	NaN	NaN	NaN	NaN	NaN	NaN	NaN	NaN	NaN	NaN	NaN	NaN	NaN	NaN	NaN	NaN	NaN	NaN	NaN	NaN	NaN	NaN	NaN	NaN	NaN	NaN	NaN	NaN	NaN	NaN	NaN	NaN	NaN	NaN	NaN
Rho guanine nucleotide exchange factor 10	O15013	ARHGEF10	NaN	NaN	NaN	NaN	NaN	NaN	NaN	NaN	NaN	NaN	NaN	NaN	NaN	NaN	NaN	NaN	NaN	NaN	NaN	NaN	NaN	0	NaN	NaN	NaN	NaN	NaN	NaN	NaN	NaN	NaN	NaN	NaN	NaN	NaN	NaN	NaN	NaN	NaN	NaN	NaN	NaN	NaN	NaN	NaN	NaN	NaN
Zinc finger protein 609	O15014	ZNF609	NaN	NaN	NaN	NaN	NaN	NaN	NaN	NaN	0	NaN	NaN	NaN	NaN	NaN	NaN	NaN	NaN	NaN	NaN	NaN	NaN	NaN	NaN	NaN	NaN	NaN	NaN	NaN	NaN	NaN	NaN	NaN	NaN	NaN	NaN	NaN	NaN	NaN	NaN	NaN	NaN	NaN	NaN	NaN	NaN	NaN	NaN
Spectrin beta chain, non-erythrocytic 2	O15020	SPTBN2	-0.2445	0.0645834	0.0513794	-0.19291	-0.2386	-0.19103	0.0833824	-0.20367	-0.0363595	-0.00223655	0.107901	0.275422	0.00812846	-0.0638496	0.312033	-0.0463495	-0.18604	-0.0443295	-0.12287	-0.0948396	-0.16247	0.1624	0.167281	0.597537	NaN	NaN	NaN	NaN	NaN	NaN	NaN	NaN	NaN	NaN	NaN	NaN	NaN	NaN	NaN	NaN	NaN	NaN	NaN	NaN	NaN	NaN	NaN
Microtubule-associated serine/threonine-protein kinase 4	O15021	MAST4	NaN	NaN	NaN	NaN	NaN	NaN	NaN	NaN	NaN	NaN	NaN	NaN	NaN	NaN	NaN	NaN	NaN	NaN	NaN	NaN	NaN	NaN	NaN	NaN	NaN	NaN	NaN	NaN	NaN	NaN	NaN	NaN	NaN	NaN	NaN	NaN	NaN	NaN	NaN	NaN	NaN	NaN	NaN	NaN	NaN	NaN	NaN
Protein transport protein Sec16A	O15027	SEC16A	0.857111	0.800811	0.801231	0.848991	0.695005	0.750556	0.804331	0.771451	0.810201	0.698957	0.604553	0.458804	0.719549	0.631664	0.891631	0.777801	0.863141	0.731319	0.505422	0.736566	0.887621	1.0023	0.960211	1.25897	-0.249374	-0.180919	NaN	-0.119759	0.0488508	-0.387169	-0.231619	-0.182319	0.454881	-0.326859	-0.186029	NaN	0.0328558	0.112561	NaN	-0.105719	0.0733108	-0.205134	-0.107324	0.307916	0.0802908	0.00329077	-0.204709
Plexin-B2	O15031	PLXNB2	NaN	NaN	NaN	NaN	NaN	NaN	NaN	NaN	NaN	NaN	NaN	NaN	NaN	NaN	NaN	NaN	NaN	NaN	NaN	NaN	NaN	NaN	NaN	NaN	1.75142	1.36052	1.38831	1.46851	1.87923	NaN	1.54001	1.37149	NaN	1.61959	NaN	NaN	1.69884	1.46072	2.0068	1.47127	1.70069	NaN	1.84666	1.6576	NaN	1.60415	NaN
Plexin-B2;Plexin-C1;Plexin-D1	O15031;O60486;Q9Y4D7	PLXNB2;PLXNC1;PLXND1	-0.073747	-0.061599	-0.145879	0.0603809	-0.25275	-0.183658	0.055681	-0.176813	0.257241	0.443131	0.284671	0.120471	-0.031059	-0.216308	0.127871	-0.099775	-0.288746	-0.109417	-0.059389	0.00262094	-0.051129	0.040501	0.172341	0.185361	NaN	NaN	NaN	NaN	NaN	NaN	NaN	NaN	NaN	NaN	NaN	NaN	NaN	NaN	NaN	NaN	NaN	NaN	NaN	NaN	NaN	NaN	NaN
Protein KHNYN	O15037	KHNYN	NaN	NaN	NaN	NaN	NaN	NaN	NaN	NaN	NaN	NaN	NaN	NaN	0	NaN	NaN	NaN	NaN	NaN	NaN	NaN	NaN	NaN	NaN	NaN	NaN	NaN	NaN	NaN	NaN	NaN	NaN	NaN	NaN	NaN	NaN	NaN	NaN	NaN	NaN	NaN	NaN	NaN	NaN	NaN	NaN	NaN	NaN
Tectonin beta-propeller repeat-containing protein 2	O15040	TECPR2	NaN	NaN	NaN	NaN	NaN	NaN	NaN	NaN	NaN	NaN	NaN	NaN	NaN	NaN	NaN	NaN	NaN	NaN	NaN	NaN	NaN	NaN	NaN	NaN	NaN	NaN	NaN	NaN	NaN	NaN	NaN	NaN	NaN	NaN	NaN	NaN	NaN	NaN	NaN	NaN	NaN	NaN	NaN	NaN	NaN	NaN	NaN
U2 snRNP-associated SURP motif-containing protein	O15042	U2SURP	1.72476	1.63313	1.68609	2.031	1.85991	1.72455	1.82002	1.88506	1.86698	1.92317	1.73317	1.84523	1.7901	1.72106	1.85532	1.84934	1.90694	1.75609	1.76551	1.7568	1.88156	1.9484	1.90742	2.23896	-0.167245	-0.2113	-0.304065	-0.22494	-0.29789	-0.25492	-0.2553	-0.2414	-0.2571	-0.26666	-0.12851	-0.17725	-0.126625	-0.30278	-0.24226	-0.41176	-0.39911	-0.384345	-0.335395	-0.373045	-0.38088	-0.39455	-0.32451
Histone-lysine N-methyltransferase SETD1A	O15047	SETD1A	NaN	NaN	NaN	NaN	NaN	NaN	NaN	NaN	0.22954	NaN	NaN	NaN	NaN	NaN	NaN	NaN	NaN	NaN	NaN	NaN	NaN	NaN	NaN	-0.22954	NaN	NaN	NaN	NaN	NaN	NaN	NaN	NaN	NaN	NaN	NaN	NaN	NaN	NaN	NaN	NaN	NaN	NaN	NaN	NaN	NaN	NaN	NaN
Synaptojanin-2	O15056	SYNJ2	NaN	NaN	NaN	NaN	NaN	NaN	NaN	NaN	0	NaN	NaN	NaN	NaN	NaN	NaN	NaN	NaN	NaN	NaN	NaN	NaN	NaN	NaN	NaN	NaN	NaN	NaN	NaN	NaN	NaN	NaN	NaN	NaN	NaN	NaN	NaN	NaN	NaN	NaN	NaN	NaN	NaN	NaN	NaN	NaN	NaN	NaN
Uncharacterized protein KIAA0355	O15063	KIAA0355	NaN	NaN	NaN	NaN	NaN	NaN	NaN	NaN	NaN	NaN	NaN	NaN	NaN	NaN	NaN	NaN	NaN	NaN	NaN	NaN	NaN	NaN	NaN	NaN	NaN	NaN	NaN	NaN	NaN	NaN	NaN	NaN	NaN	NaN	NaN	NaN	NaN	NaN	NaN	NaN	NaN	NaN	NaN	NaN	NaN	NaN	NaN
Kinesin-like protein KIF3B;Kinesin-like protein KIF3B, N-terminally processed	O15066	KIF3B	NaN	NaN	NaN	NaN	-1.92046	NaN	NaN	NaN	NaN	NaN	NaN	NaN	NaN	NaN	NaN	NaN	NaN	NaN	NaN	NaN	NaN	NaN	NaN	NaN	NaN	NaN	NaN	NaN	NaN	NaN	NaN	NaN	NaN	NaN	NaN	NaN	NaN	NaN	NaN	NaN	NaN	NaN	NaN	NaN	NaN	NaN	NaN
Phosphoribosylformylglycinamidine synthase	O15067	PFAS	0.781501	0.715991	0.723681	0.613271	0.699631	0.648191	0.556181	0.547511	0.536021	0.513861	0.431941	0.398641	0.490591	0.591391	0.554721	0.463301	0.796971	0.551451	0.715101	0.576981	0.615631	0.448701	0.713441	1.05764	-0.459094	-0.556249	-0.736164	-0.769679	-0.491679	-0.747899	-0.541049	-0.615649	-0.664019	-0.556089	-0.646459	-0.442299	-0.774804	-0.538869	-0.741729	-0.551849	-0.501019	-0.394964	-0.740724	-0.724504	-0.655139	-0.619839	-0.594639
Guanine nucleotide exchange factor DBS	O15068	MCF2L	NaN	NaN	NaN	NaN	NaN	NaN	NaN	NaN	NaN	NaN	NaN	NaN	NaN	NaN	NaN	NaN	NaN	NaN	NaN	NaN	NaN	NaN	NaN	0	NaN	NaN	NaN	NaN	NaN	NaN	NaN	NaN	NaN	NaN	NaN	NaN	NaN	NaN	NaN	NaN	NaN	NaN	NaN	NaN	NaN	NaN	NaN
Serine/threonine-protein phosphatase 6 regulatory ankyrin repeat subunit A	O15084	ANKRD28	-0.00892162	0.0654523	0.0662423	0.432287	-0.130742	-0.00511169	-0.00666165	0.568218	-0.528472	0.0301583	0.111917	-0.0584917	-0.279682	-0.388312	0.0581533	-0.358052	0.136175	-0.129992	-0.198642	0.0869393	0.217556	-0.0791117	0.245329	0.153759	NaN	NaN	NaN	NaN	NaN	NaN	NaN	NaN	NaN	NaN	NaN	NaN	NaN	NaN	NaN	NaN	NaN	NaN	NaN	NaN	NaN	NaN	NaN
Rho guanine nucleotide exchange factor 11	O15085	ARHGEF11	-0.395879	0.0140507	-0.0528493	-0.215549	-0.589019	0.324571	0.167151	-0.272349	-0.103409	0.263421	0.221531	-0.449129	0.0947309	0.143141	0.399861	0.0365009	-0.314309	-0.0255792	0.134111	-0.146049	0.104091	0.267241	0.448671	-0.0549493	NaN	NaN	NaN	NaN	NaN	NaN	NaN	NaN	NaN	NaN	NaN	NaN	NaN	NaN	NaN	NaN	NaN	NaN	NaN	NaN	NaN	NaN	NaN
Mitochondrial ribonuclease P protein 3	O15091	KIAA0391	-0.343549	-0.251108	-0.328348	-0.0164185	0.232512	-0.126909	0.171842	-0.350138	-0.396358	-0.203688	-0.614949	-0.314688	-0.178509	-0.691219	-0.129858	-0.455488	-0.131809	-0.117609	0.209862	-0.719398	0.101952	-0.479188	0.470132	0.121671	NaN	NaN	NaN	NaN	NaN	NaN	NaN	NaN	NaN	NaN	2.13216	NaN	NaN	NaN	NaN	NaN	NaN	NaN	NaN	NaN	NaN	NaN	2.4091
U6 snRNA-associated Sm-like protein LSm1	O15116	LSM1	-0.702958	-0.553588	NaN	-0.818318	-0.698278	-0.767708	-0.780958	-1.10052	-0.794958	-1.16125	-1.05578	-1.14563	NaN	-0.748458	NaN	-1.13582	NaN	NaN	-0.827318	-0.752578	-0.620188	-0.848458	-1.83642	-0.316278	NaN	NaN	1.2893	1.04024	NaN	1.18816	1.18088	NaN	1.41528	NaN	1.23677	1.21933	NaN	NaN	0.963122	1.29418	NaN	1.15997	1.05028	NaN	1.19939	NaN	1.19219
Niemann-Pick C1 protein	O15118	NPC1	-0.88544	-1.16555	-1.14405	-1.05249	-1.07263	-1.23768	-0.98573	-1.22211	-0.41226	-1.14412	-0.62523	-0.64132	-0.89864	-1.25956	-0.78297	-0.8162	-0.75202	-1.02535	-1.06739	-0.75546	-1.00696	-1.11157	-0.84836	-0.65283	NaN	1.04594	1.00895	0.88568	1.12171	0.91514	1.02094	0.95415	1.08444	0.94371	1.07603	1.02709	NaN	1.05612	1.06008	1.02604	1.01392	1.03563	0.987295	0.982695	1.12965	1.04895	1.09255
T-box transcription factor TBX3	O15119	TBX3	NaN	NaN	NaN	NaN	NaN	NaN	NaN	NaN	NaN	NaN	NaN	NaN	NaN	NaN	NaN	NaN	NaN	NaN	0	NaN	NaN	NaN	NaN	NaN	NaN	NaN	NaN	NaN	NaN	NaN	NaN	NaN	NaN	NaN	NaN	NaN	NaN	NaN	NaN	NaN	NaN	NaN	NaN	NaN	NaN	NaN	NaN
1-acyl-sn-glycerol-3-phosphate acyltransferase beta	O15120	AGPAT2	NaN	0.242401	-0.0883591	0.363981	-0.0370491	0.795521	0.661371	-0.328899	-0.576509	0.486211	0.0824609	-0.302569	0.0157008	-0.300879	0.249641	NaN	0.106911	-0.193199	0.377931	-0.236609	-0.200609	-0.531109	-0.625759	0.0394208	NaN	NaN	NaN	NaN	NaN	NaN	NaN	NaN	NaN	NaN	NaN	NaN	NaN	NaN	NaN	NaN	NaN	NaN	NaN	NaN	NaN	NaN	NaN
Secretory carrier-associated membrane protein 1	O15126	SCAMP1	0.0768114	0.130721	-0.129429	-0.0356486	0.0198215	0.0895915	-0.247499	0.168561	-0.137269	-0.223688	-0.287768	-0.140439	-0.0732186	0.0704615	0.124421	-0.0823386	0.0913814	0.0182415	-0.154889	-0.0280185	0.225761	0.00449145	0.0963615	0.423575	NaN	NaN	NaN	NaN	NaN	NaN	NaN	NaN	NaN	NaN	NaN	NaN	NaN	NaN	NaN	NaN	NaN	NaN	NaN	NaN	NaN	NaN	NaN
Secretory carrier-associated membrane protein 2	O15127	SCAMP2	0.445022	0.662872	0.349433	0.636688	0.281534	0.388751	0.161645	0.43513	0.35385	0.395495	0.0127497	0.662696	0.366164	0.694862	0.427045	-0.155121	0.633771	0.732023	0.177974	0.624938	0.313146	0.52604	0.426648	0.833612	0.486842	0.371207	NaN	0.332427	NaN	NaN	0.382277	0.317757	0.411287	0.415147	0.315317	0.374557	0.802462	0.435267	NaN	0.533287	NaN	NaN	0.405982	0.575422	0.558797	0.498097	0.500697
Actin-related protein 2/3 complex subunit 1B	O15143	ARPC1B	1.40944	1.52266	1.40438	1.81139	1.71705	1.57379	1.45754	1.53969	1.61105	1.5512	1.34104	1.59103	1.80952	1.60786	1.61319	1.23981	1.79335	1.63667	1.57788	1.53612	1.71065	1.5541	1.43098	1.71231	-1.29518	-1.24704	-1.23662	-1.3052	-1.14587	-1.03036	-1.12884	-1.21984	-1.30141	-1.25798	-1.30036	-1.18599	-1.23036	-1.34074	-1.2122	-1.3667	-1.18381	-1.15275	-1.21434	-1.2877	-1.27885	-1.19983	-1.35788
Actin-related protein 2/3 complex subunit 2	O15144	ARPC2	1.2107	1.08876	1.14031	1.36802	1.4563	1.32609	1.20702	1.24919	1.29622	1.2606	1.13055	1.38537	1.36879	1.28178	1.2628	1.13655	1.5599	1.19619	1.19028	1.18201	1.44561	1.16277	1.31438	1.59783	-1.91991	-1.93658	-1.91165	-1.84445	-1.9056	-1.92414	-1.89184	-1.87892	-1.94878	-1.88197	-1.88981	-1.86546	-1.91796	-1.94048	-1.93553	-1.94839	-1.96533	-1.93523	-1.87854	-1.89561	-1.93575	-1.88519	-1.9404
Actin-related protein 2/3 complex subunit 3	O15145	ARPC3	-0.635498	-0.140468	-0.171789	0.251574	0.198603	0.0586357	-0.22986	-0.412494	0.225668	0.0859036	-0.236591	-0.460327	0.230395	-0.517143	0.0117757	-0.0941163	0.109393	-0.26144	0.422246	-0.335309	0.384356	-0.676097	-0.0152963	0.276061	-0.651249	-0.623964	-0.651709	-0.655284	-0.635724	-0.662444	-0.523114	-0.576484	-0.621644	-0.598254	-0.627724	-0.477864	-0.644349	-0.662364	-0.363874	-0.451214	-0.644434	-0.604139	-0.496719	-0.592299	-0.487204	-0.578534	-0.640124
BET1 homolog	O15155	BET1	NaN	-0.00265551	-0.157275	0.100695	0.206685	0.0903745	-0.139525	-0.0716355	-0.164876	0.0873544	NaN	NaN	-0.150516	-0.346456	-0.160635	NaN	0.259545	0.148365	-0.0447855	-0.295985	-0.00929546	0.0875046	0.135575	0.427545	NaN	NaN	NaN	NaN	NaN	NaN	NaN	NaN	NaN	NaN	NaN	NaN	NaN	NaN	NaN	NaN	NaN	NaN	NaN	NaN	NaN	NaN	NaN
Zinc finger and BTB domain-containing protein 7B	O15156	ZBTB7B	NaN	NaN	NaN	NaN	NaN	NaN	NaN	NaN	NaN	-0.13828	NaN	NaN	0.13828	NaN	NaN	NaN	NaN	NaN	NaN	NaN	NaN	NaN	NaN	NaN	NaN	NaN	NaN	NaN	NaN	NaN	NaN	NaN	NaN	NaN	NaN	NaN	NaN	NaN	NaN	NaN	NaN	NaN	NaN	NaN	NaN	NaN	NaN
DNA-directed RNA polymerases I and III subunit RPAC1	O15160	POLR1C	0.954805	0.947175	1.08246	0.938905	0.717165	0.897535	1.125	0.979165	0.679985	0.758825	0.779285	0.850125	0.697865	0.727315	1.00344	0.923365	0.898365	0.931195	0.847985	0.901835	0.893355	1.13665	1.15669	1.38321	-0.58217	-0.777845	-0.61295	-0.624465	-0.841675	-0.766495	-0.570225	-0.564625	-0.700945	-0.661035	-0.575135	-0.735275	-0.52625	-0.638205	-0.628985	-0.639285	-0.732805	-0.69744	-0.67763	-0.70398	-0.600515	-0.522615	-0.622935
Phospholipid scramblase 1	O15162	PLSCR1	1.37535	0.972431	0.824553	0.448751	0.374817	0.784973	0.734758	1.03152	0.187447	0.105467	0.731258	1.18837	0.252197	1.24578	0.735512	0.847729	0.627464	1.10788	-0.0689231	1.37201	0.372267	1.16391	0.66917	1.06718	1.51319	NaN	NaN	NaN	NaN	1.52792	NaN	0.990677	1.29027	1.6627	1.06963	1.17858	1.53071	NaN	NaN	NaN	NaN	1.51752	NaN	1.0349	1.28574	1.52985	0.980437
Transcription intermediary factor 1-alpha	O15164	TRIM24	-0.331741	-0.441211	-0.0210515	0.216538	0.230164	-0.233261	0.0304396	-0.680561	0.526366	0.542958	0.16877	0.422455	-0.371471	-0.191251	-0.334771	-0.184621	0.194317	0.0181426	0.00577354	0.208901	0.27084	-0.371361	-0.0561584	0.381802	NaN	NaN	NaN	NaN	NaN	NaN	NaN	NaN	NaN	NaN	NaN	NaN	NaN	NaN	NaN	NaN	NaN	NaN	NaN	NaN	NaN	NaN	NaN
Axin-1	O15169	AXIN1	NaN	NaN	NaN	NaN	NaN	NaN	NaN	NaN	NaN	NaN	NaN	NaN	NaN	NaN	NaN	NaN	NaN	NaN	NaN	NaN	NaN	NaN	NaN	NaN	NaN	NaN	NaN	NaN	NaN	NaN	NaN	NaN	NaN	NaN	NaN	NaN	NaN	NaN	NaN	NaN	NaN	NaN	NaN	NaN	NaN	NaN	NaN
Membrane-associated progesterone receptor component 2	O15173	PGRMC2	-0.152677	-0.0777161	-0.0993471	-0.405302	-0.444892	-0.320167	-0.399112	0.0661039	-0.436822	-0.585692	-0.302074	0.256814	0.0973079	0.118419	-0.381652	-0.166541	-0.146319	-0.165988	-0.697132	0.126334	-0.0744731	-0.160693	-0.145051	0.286521	NaN	NaN	NaN	NaN	NaN	NaN	NaN	NaN	NaN	NaN	1.0432	0.906258	NaN	NaN	NaN	NaN	NaN	NaN	NaN	NaN	NaN	NaN	1.17102
Villin-like protein	O15195	VILL	-0.305923	-0.642965	-0.592031	-0.528658	-0.65361	-0.542986	-0.428875	-0.411877	-0.203135	-0.186855	-0.232548	0.114998	-0.488129	-0.0669482	-0.188566	-0.199068	-0.520674	-0.62937	-0.639036	-0.477566	-0.519083	-0.427595	-0.519001	-0.0745542	0.161899	0.526834	0.300549	0.214364	0.622804	0.425414	0.454334	0.223234	0.417734	0.399994	0.398924	0.426584	0.109659	0.448914	0.380474	0.434934	0.456764	0.361819	0.445829	0.578769	0.444644	0.272944	0.498544
Prefoldin subunit 6	O15212	PFDN6	1.09208	1.24579	0.910768	1.04895	1.06806	0.965701	0.802137	1.05132	0.601206	0.601227	0.440681	0.996571	0.816358	1.163	0.785973	0.54398	1.044	0.919117	0.916469	1.34243	1.19915	0.942734	0.893545	1.25695	0.0476763	0.0592212	0.0584364	-0.0497387	-0.132079	-0.155829	0.0468213	-0.162179	0.0714213	0.111881	0.0839113	0.176571	-0.588934	0.140001	-0.0275287	0.238121	-0.0998987	-0.0236237	-0.0692637	-0.169334	0.0747313	-0.0422287	0.0897313
WD repeat-containing protein 46	O15213	WDR46	0.429248	0.433751	0.247506	0.542897	0.232466	0.29316	0.379416	0.496075	0.678483	0.434298	0.375029	0.885306	0.274714	0.715916	0.789069	0.699357	0.270262	0.588576	0.176015	0.615533	0.628409	0.574578	0.637088	0.851788	NaN	NaN	NaN	NaN	NaN	NaN	NaN	NaN	NaN	NaN	NaN	NaN	NaN	NaN	NaN	NaN	NaN	NaN	NaN	NaN	NaN	NaN	NaN
NF-kappa-B-repressing factor	O15226	NKRF	0.0500939	0.0185738	-0.0217361	-0.0710661	-0.549946	-0.304996	-0.0282662	0.627614	NaN	-0.575766	0.351804	-0.0968761	NaN	0.0901439	-0.112856	NaN	-0.195966	0.0273137	-0.527706	0.846184	0.0165439	-0.0142562	-0.0647061	0.535874	NaN	NaN	NaN	NaN	NaN	NaN	NaN	NaN	NaN	NaN	NaN	NaN	NaN	NaN	NaN	NaN	NaN	NaN	NaN	NaN	NaN	NaN	NaN
Dihydroxyacetone phosphate acyltransferase	O15228	GNPAT	-0.412789	0.318131	0.264591	-0.582679	-0.402189	0.235311	0.320401	-0.261669	-0.0472188	0.212061	0.411521	-0.221339	-0.0750787	-0.0763788	0.308131	-0.675449	0.127951	0.360691	0.152541	-0.646589	-0.265249	0.377441	0.478261	0.0995913	NaN	NaN	NaN	NaN	NaN	NaN	NaN	NaN	NaN	NaN	NaN	NaN	NaN	NaN	NaN	NaN	NaN	NaN	NaN	NaN	NaN	NaN	NaN
Laminin subunit alpha-5	O15230	LAMA5	NaN	NaN	NaN	NaN	NaN	NaN	NaN	NaN	NaN	NaN	NaN	NaN	NaN	0	NaN	NaN	NaN	NaN	NaN	NaN	NaN	NaN	NaN	NaN	NaN	NaN	NaN	NaN	NaN	NaN	NaN	NaN	NaN	NaN	NaN	NaN	NaN	NaN	NaN	NaN	NaN	NaN	NaN	NaN	NaN	NaN	NaN
Zinc finger protein 185	O15231	ZNF185	NaN	NaN	NaN	NaN	NaN	NaN	NaN	NaN	NaN	NaN	NaN	NaN	NaN	NaN	NaN	NaN	NaN	NaN	NaN	NaN	NaN	NaN	NaN	NaN	NaN	NaN	NaN	NaN	NaN	NaN	NaN	NaN	NaN	NaN	NaN	NaN	NaN	NaN	NaN	NaN	NaN	NaN	NaN	NaN	NaN	NaN	NaN
Protein CASC3	O15234	CASC3	NaN	NaN	NaN	NaN	NaN	NaN	NaN	NaN	NaN	NaN	NaN	NaN	NaN	NaN	NaN	NaN	NaN	NaN	NaN	NaN	NaN	NaN	0	NaN	NaN	NaN	NaN	NaN	NaN	NaN	NaN	NaN	NaN	NaN	NaN	NaN	NaN	NaN	NaN	NaN	NaN	NaN	NaN	NaN	NaN	NaN	NaN
28S ribosomal protein S12, mitochondrial	O15235	MRPS12	NaN	NaN	NaN	0.00105321	-0.0447478	NaN	NaN	NaN	0.166409	0.0918392	NaN	-0.104839	0.0634852	NaN	-0.0454748	-0.352559	NaN	NaN	-0.0245588	NaN	0.249392	NaN	NaN	NaN	NaN	NaN	NaN	NaN	NaN	NaN	NaN	NaN	NaN	NaN	NaN	NaN	NaN	NaN	NaN	NaN	NaN	NaN	NaN	NaN	NaN	NaN	NaN
Peroxisomal acyl-coenzyme A oxidase 3	O15254	ACOX3	-0.0453291	-0.193419	NaN	-0.0962292	0.294265	0.0291508	-0.150929	-0.176679	-0.0988292	0.331022	-0.118139	-0.328299	0.206594	-0.130049	0.293489	-0.223129	0.0200108	0.0414908	0.527837	-0.401579	-0.0380292	-0.0969591	0.299118	0.0546209	NaN	NaN	NaN	NaN	NaN	NaN	NaN	NaN	NaN	NaN	NaN	NaN	NaN	NaN	NaN	NaN	NaN	NaN	NaN	NaN	NaN	NaN	NaN
Protein RER1	O15258	RER1	NaN	NaN	NaN	NaN	NaN	NaN	NaN	NaN	NaN	NaN	NaN	NaN	NaN	NaN	NaN	NaN	NaN	NaN	NaN	NaN	NaN	NaN	NaN	NaN	NaN	NaN	NaN	NaN	NaN	NaN	NaN	NaN	NaN	NaN	NaN	NaN	NaN	NaN	NaN	NaN	NaN	NaN	NaN	NaN	NaN	NaN	NaN
Surfeit locus protein 4	O15260	SURF4	0.497806	0.378124	0.732309	0.739771	0.545193	1.01329	0.674602	0.432291	0.881687	0.845182	0.467903	-0.120411	0.941444	0.322473	0.682705	-0.0359972	0.764744	0.672251	0.844248	-0.201721	0.645971	0.758966	0.78002	0.540338	0.328488	0.317623	0.354048	0.372593	0.272813	0.299173	0.353333	0.372733	0.324463	0.362693	0.355323	0.299113	0.397008	0.350013	0.428673	0.370333	0.325313	0.319148	0.310138	0.319228	0.355443	0.394443	0.339543
Mitogen-activated protein kinase 13	O15264	MAPK13	0.959226	0.757476	0.760486	0.813176	0.838166	0.694956	0.805286	0.849236	0.857996	0.868696	0.669426	0.869746	0.681756	0.768846	0.898686	0.771686	0.951946	0.799616	0.808306	0.717486	0.909066	0.831766	0.949356	1.22686	-0.743519	-0.817334	-0.827809	-0.842764	-0.726604	-0.771914	-0.793024	-0.843254	-0.813994	-0.777214	-0.793544	-0.721524	-0.865949	-0.899914	-0.909084	-0.836134	-0.786924	-1.01221	-0.863389	-1.00184	-0.765904	-0.943994	-0.902194
Mitogen-activated protein kinase 12;Mitogen-activated protein kinase 13	O15264;P53778	MAPK12;MAPK13	NaN	NaN	NaN	NaN	NaN	NaN	NaN	NaN	NaN	NaN	NaN	NaN	NaN	NaN	NaN	NaN	NaN	NaN	NaN	NaN	NaN	NaN	NaN	NaN	NaN	NaN	NaN	NaN	NaN	NaN	NaN	NaN	NaN	NaN	NaN	NaN	NaN	NaN	NaN	NaN	NaN	NaN	NaN	NaN	NaN	NaN	NaN
Serine palmitoyltransferase 1	O15269	SPTLC1	2.31685	2.27774	2.42848	2.41402	2.30625	2.50413	2.87168	2.11896	2.2729	2.22361	2.22004	2.33326	2.14909	2.31648	2.29356	2.38773	2.62789	2.64369	2.57482	2.51033	2.35923	2.44051	2.49471	3.00995	1.33355	1.29795	1.43221	1.52375	1.14427	1.38277	1.20636	1.36669	1.26855	1.45215	1.27317	1.23276	1.46697	1.25495	1.43283	1.31423	1.20272	1.2006	1.20757	1.23489	1.23092	1.3429	1.4242
Serine palmitoyltransferase 2	O15270	SPTLC2	0.236618	0.322245	0.236504	0.34281	0.106045	0.367682	0.353331	0.191542	-0.0263687	-0.169269	-0.292623	-0.416725	0.116573	0.163559	0.116257	-0.112476	0.479098	0.371279	0.233978	-0.175884	0.205181	0.46971	0.486708	0.17313	-0.200517	-0.128522	-0.0675466	-0.0729018	-0.363712	-0.385852	-0.0941617	-0.0115617	-0.190682	-0.116502	-0.131792	-0.0018117	-0.182067	-0.231802	-0.142992	-0.173122	-0.0498317	-0.243217	-0.316477	-0.260477	-0.131242	-0.127382	-0.0971517
UDP-N-acetylglucosamine--peptide N-acetylglucosaminyltransferase 110 kDa subunit	O15294	OGT	NaN	-0.273524	NaN	0.362866	-0.0201941	-0.101624	-0.120114	0.105186	-0.00134408	-0.311984	-0.496854	0.178906	-0.171444	-0.230934	0.196606	0.0243559	0.737055	0.0634459	-0.0744941	0.0965859	-0.113734	0.115136	-0.0839741	0.120076	NaN	NaN	NaN	NaN	NaN	NaN	NaN	NaN	NaN	NaN	NaN	NaN	NaN	NaN	NaN	NaN	NaN	NaN	NaN	NaN	NaN	NaN	NaN
Phosphomannomutase 2	O15305	PMM2	0.219865	0.186662	0.260295	0.193175	0.0718658	0.0921447	-0.203467	0.16418	-0.10793	0.0473163	-0.16434	0.445144	0.357959	0.2898	0.159915	0.162179	-0.0598041	-0.113082	0.144349	0.452832	0.372264	-0.0488521	0.23014	0.545255	NaN	NaN	NaN	NaN	NaN	NaN	NaN	NaN	NaN	NaN	NaN	NaN	NaN	NaN	NaN	NaN	NaN	NaN	NaN	NaN	NaN	NaN	NaN
Phosphomannomutase 1;Phosphomannomutase 2	O15305;Q92871	PMM1;PMM2	NaN	NaN	NaN	NaN	NaN	NaN	NaN	NaN	NaN	NaN	NaN	NaN	NaN	NaN	NaN	NaN	NaN	NaN	NaN	NaN	NaN	NaN	NaN	NaN	-0.109899	0.0771863	NaN	-0.195074	NaN	NaN	NaN	-0.409834	NaN	NaN	-0.0177237	-0.114334	-0.0318488	0.160266	NaN	0.236786	NaN	NaN	NaN	0.111921	NaN	NaN	0.200796
cTAGE family member 5;Melanoma inhibitory activity protein 2	O15320;Q96PC5	CTAGE5;MIA2	NaN	-0.116483	NaN	NaN	-0.00697327	NaN	NaN	0.596607	NaN	-0.317363	NaN	NaN	-0.131253	NaN	NaN	NaN	NaN	NaN	NaN	NaN	-0.0245333	NaN	NaN	NaN	NaN	NaN	NaN	NaN	NaN	NaN	NaN	NaN	NaN	NaN	NaN	NaN	NaN	NaN	NaN	NaN	NaN	NaN	NaN	NaN	NaN	NaN	NaN
Transmembrane 9 superfamily member 1	O15321	TM9SF1	NaN	NaN	0	NaN	NaN	NaN	NaN	NaN	NaN	NaN	NaN	NaN	NaN	NaN	NaN	NaN	NaN	NaN	NaN	NaN	NaN	NaN	NaN	NaN	NaN	NaN	NaN	NaN	NaN	NaN	NaN	NaN	NaN	NaN	NaN	NaN	NaN	NaN	NaN	NaN	NaN	NaN	NaN	NaN	NaN	NaN	NaN
Type II inositol 3,4-bisphosphate 4-phosphatase	O15327	INPP4B	0.629179	0.262627	0.388372	0.31279	0.0421048	0.320971	0.445242	0.0382078	0.0479698	0.239679	0.154989	0.445477	0.377729	0.533831	0.648279	0.60416	0.227667	0.352717	0.296089	0.457882	0.117832	0.448771	0.437346	0.71669	NaN	NaN	NaN	NaN	NaN	NaN	NaN	NaN	NaN	NaN	NaN	NaN	NaN	NaN	NaN	NaN	NaN	NaN	NaN	NaN	NaN	NaN	NaN
E3 ubiquitin-protein ligase Midline-1	O15344	MID1	NaN	NaN	NaN	0.144808	NaN	NaN	0.102868	NaN	NaN	NaN	-0.653012	0.246298	NaN	NaN	0.159038	NaN	NaN	NaN	NaN	NaN	NaN	NaN	NaN	NaN	NaN	NaN	NaN	NaN	NaN	NaN	NaN	NaN	NaN	NaN	NaN	NaN	NaN	NaN	NaN	NaN	NaN	NaN	NaN	NaN	NaN	NaN	NaN
High mobility group protein B3	O15347	HMGB3	1.62749	1.56125	1.39583	1.39325	1.48741	1.1954	1.31824	1.71017	1.50759	1.32149	1.55067	2.02737	1.17731	1.61975	1.44673	1.5464	1.58248	1.49386	1.12814	1.63585	1.4602	1.54258	1.55967	1.87585	-1.0989	-1.13765	-1.21654	-1.14369	-0.893985	-0.650875	-1.09885	-1.21765	-1.28792	-1.17479	-1.06336	-1.1716	-1.25664	-1.14367	-1.25265	-1.24659	-1.25742	-1.17707	-1.08176	-0.99222	-1.2502	-1.11074	-1.26068
Protein phosphatase 1G	O15355	PPM1G	0.581371	0.779881	0.832631	0.736221	0.900771	0.676381	0.498941	0.965021	0.321401	0.473571	0.444221	0.576541	0.640741	0.629721	0.52099	0.639861	0.788171	0.772731	0.697941	1.00322	0.98509	0.574771	0.966531	1.23711	-0.823284	-0.593939	-0.750324	-0.736279	-0.745469	-1.0172	-0.869139	-0.733939	-0.669239	-0.827979	-0.781949	-0.652389	-0.892855	-0.739559	-0.685899	-0.782139	-0.869219	-0.943974	-0.878324	-0.841284	-0.789529	-0.772629	-0.800229
Phosphatidylinositol 3,4,5-trisphosphate 5-phosphatase 2	O15357	INPPL1	0.214077	0.0821166	NaN	0.0426364	0.396157	0.300206	0.285187	0.273997	0.415606	0.812917	0.469397	0.0878966	0.255296	NaN	0.728156	-0.0894434	-0.174073	0.177896	0.457506	NaN	0.153756	0.380086	0.436266	0.792946	NaN	NaN	NaN	NaN	NaN	NaN	NaN	NaN	NaN	NaN	NaN	NaN	NaN	NaN	NaN	NaN	NaN	NaN	NaN	NaN	NaN	NaN	NaN
Eukaryotic translation initiation factor 3 subunit D	O15371	EIF3D	1.38556	1.38026	1.57299	1.55214	1.40842	1.4753	1.66612	1.48071	1.3305	1.34975	1.27228	1.40744	1.3023	1.22174	1.49465	1.63316	1.54298	1.59881	1.57969	1.53924	1.51391	1.60518	1.69218	2.17637	-0.70747	-0.752625	-0.65371	-0.686965	-0.858365	-0.863615	-0.788555	-0.689925	-0.688725	-0.680965	-0.628735	-0.637775	-0.56535	-0.687245	-0.581585	-0.707825	-0.824195	-0.80507	-0.69713	-0.87716	-0.715415	-0.658115	-0.627615
Eukaryotic translation initiation factor 3 subunit H	O15372	EIF3H	1.65013	1.7525	1.82898	1.71275	1.50706	1.94768	1.90266	1.75079	1.49369	1.5662	1.54868	1.35317	1.58623	1.6179	1.6413	1.58766	1.68383	1.67726	1.68166	1.51435	1.71142	1.89848	1.72868	1.9094	0.42546	0.0586649	0.19002	0.0374949	0.117505	0.147245	0.155145	-0.0158551	0.268005	0.276365	0.260195	0.138355	0.45908	0.153435	0.145615	0.352605	0.205335	0.14503	-0.0121201	-0.21698	0.362415	0.224515	0.223515
Histone deacetylase 3	O15379	HDAC3	0	NaN	NaN	NaN	NaN	NaN	NaN	NaN	NaN	NaN	NaN	NaN	NaN	NaN	NaN	NaN	NaN	NaN	NaN	NaN	NaN	NaN	NaN	NaN	NaN	NaN	NaN	NaN	NaN	NaN	NaN	NaN	NaN	NaN	NaN	NaN	NaN	NaN	NaN	NaN	NaN	NaN	NaN	NaN	NaN	NaN	NaN
Branched-chain-amino-acid aminotransferase, mitochondrial	O15382	BCAT2	0.932459	1.26296	1.22453	1.15899	1.32314	1.30017	1.09748	1.20961	1.22165	1.47066	1.18851	1.14418	1.55589	1.16527	1.28254	0.962119	1.02222	1.12473	1.28282	1.1827	1.4194	0.814339	1.19091	1.51999	-0.448306	-0.360361	-0.412946	-0.754701	-0.492791	-0.444481	-0.472061	-0.568601	-0.463661	-0.636011	-0.398671	-0.491111	-0.722936	-0.395081	-0.697171	-0.497561	-0.640071	-0.519776	-0.524866	-0.635996	-0.407451	-0.634871	-0.246951
Syntaxin-7	O15400	STX7	NaN	NaN	NaN	NaN	NaN	NaN	NaN	NaN	NaN	NaN	NaN	NaN	NaN	NaN	NaN	NaN	NaN	NaN	NaN	NaN	NaN	NaN	NaN	0	NaN	NaN	NaN	NaN	NaN	NaN	NaN	NaN	NaN	NaN	NaN	NaN	NaN	NaN	NaN	NaN	NaN	NaN	NaN	NaN	NaN	NaN	NaN
Trinucleotide repeat-containing gene 18 protein	O15417	TNRC18	NaN	NaN	NaN	NaN	NaN	NaN	NaN	NaN	NaN	NaN	NaN	0	NaN	NaN	NaN	NaN	NaN	NaN	NaN	NaN	NaN	NaN	NaN	NaN	NaN	NaN	NaN	NaN	NaN	NaN	NaN	NaN	NaN	NaN	NaN	NaN	NaN	NaN	NaN	NaN	NaN	NaN	NaN	NaN	NaN	NaN	NaN
Canalicular multispecific organic anion transporter 2	O15438	ABCC3	0.571727	0.439822	0.36744	0.252568	0.112468	0.470578	0.515938	0.155455	0.719325	0.680987	0.615826	0.358567	0.524728	0.53776	0.843426	0.696154	0.271348	0.365834	0.330943	0.300025	0.272942	0.421769	0.715903	0.748776	0.621106	0.249331	0.401166	0.0117714	0.683021	0.387921	0.174221	0.517351	0.345791	0.333641	0.240311	0.183731	0.858226	0.401631	0.559291	0.0577013	0.727881	0.667936	0.278626	0.444086	0.603461	0.461261	0.461861
Multidrug resistance-associated protein 5	O15440	ABCC5	NaN	NaN	NaN	NaN	NaN	NaN	NaN	NaN	NaN	NaN	NaN	NaN	NaN	NaN	NaN	NaN	NaN	NaN	NaN	NaN	NaN	NaN	NaN	NaN	NaN	NaN	NaN	NaN	NaN	NaN	NaN	NaN	NaN	NaN	NaN	NaN	NaN	NaN	NaN	NaN	NaN	NaN	NaN	NaN	NaN	NaN	NaN
DNA-directed RNA polymerase I subunit RPA34	O15446	CD3EAP	0.938812	0.592248	0.828821	1.21451	1.05364	0.745544	1.03267	0.688487	0.585094	0.54512	0.357591	0.817789	0.730039	1.01244	0.958385	0.715471	0.670469	0.911519	0.94881	1.09429	1.25067	0.889417	0.934019	1.45413	0.530982	NaN	NaN	NaN	NaN	NaN	NaN	NaN	NaN	NaN	NaN	NaN	0.377692	NaN	NaN	NaN	NaN	NaN	NaN	NaN	NaN	NaN	NaN
Calpain-5	O15484	CAPN5	0.497144	0.557834	0.447314	0.686424	0.506424	0.528694	0.475494	0.506964	1.17799	1.09954	0.972084	1.12425	0.648454	0.800574	0.833774	0.794994	0.730674	0.648374	0.710344	0.612594	0.492484	0.734864	0.756974	0.874994	-0.933581	-0.946256	-1.04478	-0.882976	-0.647666	-0.757756	-1.02392	-0.852636	-0.939166	-0.982216	-0.980296	-0.962256	-0.943881	-0.976206	-0.936546	-0.893636	-0.912436	-0.877551	-0.751241	-0.635301	-0.961006	-1.00097	-0.983976
Synaptobrevin homolog YKT6	O15498	YKT6	-0.0102923	0.00725149	0.0421674	-0.0949877	-0.412169	0.0347059	0.27326	-0.0664617	-0.358845	-0.244809	-0.175166	0.0993173	-0.235257	0.123823	-0.0458529	-0.0167639	-0.0798747	0.175172	-0.430943	-0.127175	-0.0836127	-0.0096457	0.40464	0.460905	NaN	-0.0082237	NaN	0.0832263	NaN	NaN	NaN	NaN	0.101866	NaN	0.460256	NaN	NaN	0.128646	NaN	0.0113163	NaN	NaN	NaN	NaN	0.0543763	NaN	-0.0608537
Nucleoporin-like protein 2	O15504	NUPL2	0.210513	-0.000706673	-0.00699663	0.0019033	0.0866933	-0.210327	-0.183067	-0.222387	-0.126927	-0.0763066	0.219723	-0.102987	-0.0965667	-0.0675066	0.211103	-0.0904467	-0.113757	-0.259247	-0.209667	0.101953	0.0216634	0.0539534	0.285313	0.574073	NaN	NaN	NaN	NaN	NaN	NaN	NaN	NaN	NaN	NaN	NaN	NaN	NaN	NaN	NaN	NaN	NaN	NaN	NaN	NaN	NaN	NaN	NaN
Actin-related protein 2/3 complex subunit 5	O15511	ARPC5	0.418433	0.823903	0.614003	0.685103	0.568993	0.498823	0.729043	0.755393	0.375433	0.593033	0.457283	1.05359	0.555693	0.705993	0.669123	0.885013	0.297213	0.790253	0.659393	0.933663	0.690063	0.726863	0.790363	1.11925	-0.833072	-0.790757	-0.810062	-0.732987	-0.861417	-0.782067	-0.641347	-0.760147	-0.778747	-0.784047	-0.783257	-0.742397	-0.745372	-0.750767	-0.776607	-0.739347	-0.912697	-0.749662	-0.867882	-0.826252	-0.733437	-0.776737	-0.757537
DNA-directed RNA polymerase II subunit RPB4	O15514	POLR2D	NaN	NaN	NaN	NaN	NaN	NaN	NaN	NaN	NaN	NaN	NaN	NaN	NaN	NaN	NaN	NaN	NaN	NaN	NaN	NaN	NaN	NaN	NaN	0	NaN	NaN	NaN	NaN	NaN	NaN	NaN	NaN	NaN	NaN	NaN	NaN	NaN	NaN	NaN	NaN	NaN	NaN	NaN	NaN	NaN	NaN	NaN
3-phosphoinositide-dependent protein kinase 1;Putative 3-phosphoinositide-dependent protein kinase 2	O15530;Q6A1A2	PDPK1;PDPK2P	NaN	NaN	NaN	NaN	NaN	NaN	NaN	NaN	NaN	NaN	NaN	NaN	NaN	NaN	NaN	NaN	NaN	NaN	NaN	NaN	0	NaN	NaN	NaN	NaN	NaN	NaN	NaN	NaN	NaN	NaN	NaN	NaN	NaN	NaN	NaN	NaN	NaN	NaN	NaN	NaN	NaN	NaN	NaN	NaN	NaN	NaN
Tapasin	O15533	TAPBP	0.131118	0.0175158	0.279036	0.320632	0.265946	0.179829	0.455014	0.484585	-0.226444	-0.990494	-0.626384	-0.258604	-0.290784	0.400927	0.0815588	-0.113427	0.73841	0.0517929	0.13889	0.254124	-0.0313051	0.00840986	-0.0158042	0.488328	NaN	NaN	0.994991	0.877736	0.838426	0.744576	0.955676	NaN	NaN	0.861736	0.895066	NaN	NaN	NaN	0.652136	0.671776	0.635536	0.573481	0.559511	NaN	NaN	0.593436	0.705906
RING finger protein 113A	O15541	RNF113A	NaN	NaN	NaN	NaN	NaN	NaN	NaN	NaN	NaN	NaN	NaN	NaN	NaN	NaN	NaN	NaN	NaN	NaN	NaN	NaN	NaN	NaN	NaN	0	NaN	NaN	NaN	NaN	NaN	NaN	NaN	NaN	NaN	NaN	NaN	NaN	NaN	NaN	NaN	NaN	NaN	NaN	NaN	NaN	NaN	NaN	NaN
Histone demethylase UTY;Lysine-specific demethylase 6A	O15550;O14607	KDM6A;UTY	NaN	NaN	NaN	NaN	NaN	NaN	NaN	NaN	NaN	NaN	NaN	NaN	NaN	NaN	NaN	NaN	NaN	NaN	NaN	NaN	NaN	NaN	NaN	0	NaN	NaN	NaN	NaN	NaN	NaN	NaN	NaN	NaN	NaN	NaN	NaN	NaN	NaN	NaN	NaN	NaN	NaN	NaN	NaN	NaN	NaN	NaN
Claudin-3	O15551	CLDN3	NaN	NaN	NaN	NaN	NaN	NaN	NaN	NaN	NaN	NaN	-1.11898	NaN	NaN	NaN	NaN	NaN	NaN	NaN	NaN	NaN	NaN	NaN	NaN	NaN	NaN	NaN	NaN	NaN	NaN	NaN	NaN	NaN	NaN	NaN	NaN	NaN	NaN	NaN	NaN	NaN	NaN	NaN	NaN	NaN	NaN	NaN	NaN
Intermediate conductance calcium-activated potassium channel protein 4	O15554	KCNN4	NaN	NaN	NaN	NaN	NaN	NaN	NaN	NaN	NaN	NaN	NaN	NaN	NaN	NaN	NaN	NaN	NaN	NaN	NaN	NaN	NaN	NaN	NaN	0	NaN	NaN	NaN	NaN	NaN	NaN	NaN	NaN	NaN	NaN	NaN	NaN	NaN	NaN	NaN	NaN	NaN	NaN	NaN	NaN	NaN	NaN	NaN
Pre-mRNA-splicing factor ATP-dependent RNA helicase DHX15	O43143	DHX15	2.56845	2.55317	2.49051	2.67095	2.5332	2.43374	2.56188	2.37854	2.66657	2.71626	2.54784	2.62344	2.47448	2.50307	2.59362	2.60935	2.6051	2.64848	2.56314	2.54823	2.5337	2.53256	2.68672	2.94689	-0.982656	-1.01565	-1.02701	-0.973401	-0.957591	-0.954141	-1.01376	-0.966401	-0.983751	-0.987441	-0.968161	-1.01823	-0.966016	-0.960311	-1.06292	-0.983591	-0.980821	-0.974006	-0.993156	-0.979656	-1.01549	-0.951891	-1.01717
mRNA cap guanine-N7 methyltransferase	O43148	RNMT	-0.398877	-0.325372	-0.515555	-0.310968	-0.337171	-0.37349	-0.278495	-0.525848	-0.223842	-0.153388	-0.00864667	-0.259393	-0.194369	-0.162728	-0.27419	-0.227317	-0.194747	-0.359595	-0.384015	-0.567809	-0.328876	-0.210515	-0.196658	0.280792	0.377317	0.290742	0.254267	0.466622	0.443332	0.468142	0.252682	0.414562	0.564862	0.416922	0.354552	0.365312	0.329137	0.168152	0.192232	0.228132	0.0310023	0.0895773	0.350987	0.173627	0.0307223	0.145192	0.101972
Zinc finger ZZ-type and EF-hand domain-containing protein 1	O43149	ZZEF1	0.0433731	0.156023	-0.039777	0.103233	NaN	0.152973	-0.079087	-0.0758071	-0.238117	-0.0075171	-0.178397	-0.170647	0.152523	0.148223	0.057003	-0.219027	-0.107387	-0.120687	-0.035177	-0.470147	0.0214331	0.436013	0.306713	0.164263	NaN	NaN	NaN	NaN	NaN	NaN	NaN	NaN	NaN	NaN	NaN	NaN	NaN	NaN	NaN	NaN	NaN	NaN	NaN	NaN	NaN	NaN	NaN
Arf-GAP with SH3 domain, ANK repeat and PH domain-containing protein 2	O43150	ASAP2	0.111067	-0.0316329	0.0233071	-0.284373	0.164317	0.0614972	-0.0702229	0.197747	0.0230572	-0.0234127	0.0113871	NaN	-0.0374827	0.0964673	NaN	NaN	-0.0777929	-0.115013	-0.112203	NaN	-0.0514128	0.114697	NaN	NaN	NaN	NaN	NaN	NaN	NaN	NaN	NaN	NaN	NaN	NaN	NaN	NaN	NaN	NaN	NaN	NaN	NaN	NaN	NaN	NaN	NaN	NaN	NaN
TELO2-interacting protein 1 homolog	O43156	TTI1	-1.49795	-1.1324	-1.19667	-1.23331	-1.92755	-1.3755	-1.08219	-1.60809	-1.80034	-1.99872	-1.73408	-2.16664	-1.47765	-1.34308	-1.48987	-2.32445	-1.23423	-1.10526	-1.47177	-1.83548	-1.83036	-0.926231	-1.29728	-1.73009	1.93523	1.84627	1.83497	1.87808	1.63528	NaN	NaN	1.79863	1.81119	1.88834	1.89537	1.69696	2.09585	1.8276	1.89232	1.75267	1.92231	NaN	NaN	1.69083	1.88519	1.87052	1.87508
Plexin-B1	O43157	PLXNB1	NaN	-0.196811	0.0713189	0.639919	NaN	-0.143041	0.128589	0.103159	NaN	0.583919	-0.180831	0.137469	0.297709	-0.240701	-0.0954812	-0.305171	-0.0677612	-0.302531	NaN	NaN	NaN	-0.228401	-0.0543211	-0.147031	NaN	NaN	NaN	NaN	NaN	NaN	NaN	NaN	NaN	NaN	NaN	NaN	NaN	NaN	NaN	NaN	NaN	NaN	NaN	NaN	NaN	NaN	NaN
Ribosomal RNA-processing protein 8	O43159	RRP8	0.142385	-0.163857	-0.0408543	-0.0926464	0.00122588	-0.217915	0.0601149	0.28367	-0.174958	-0.383521	-0.0701626	0.147136	0.0230899	0.0624779	0.0748889	0.34435	-0.231892	-0.117215	-0.105418	0.247716	-0.025174	0.158796	0.0313199	0.554458	0.00378489	-0.0688702	-0.0531552	0.0336899	-0.0399002	-0.0530901	0.0226299	-0.0219701	0.00242989	-0.0512101	-0.13789	-0.10642	0.0476049	0.0262099	0.0434699	-0.0519701	0.0370599	-0.00458512	0.00802489	-0.0696351	-0.0342601	0.0527399	-0.1103
Signal-induced proliferation-associated 1-like protein 1	O43166	SIPA1L1	NaN	NaN	NaN	NaN	NaN	NaN	NaN	NaN	NaN	NaN	NaN	NaN	NaN	NaN	NaN	NaN	NaN	NaN	NaN	NaN	NaN	NaN	NaN	0	NaN	NaN	NaN	NaN	NaN	NaN	NaN	NaN	NaN	NaN	NaN	NaN	NaN	NaN	NaN	NaN	NaN	NaN	NaN	NaN	NaN	NaN	NaN
Cytochrome b5 type B	O43169	CYB5B	1.39107	1.60747	1.46342	1.3595	1.3981	1.48788	0.980802	0.783877	1.28711	1.53452	1.10324	0.996947	1.4891	1.22265	1.0492	0.966046	1.29268	1.21178	1.37776	1.13248	1.51441	1.19876	1.33955	1.22826	0.273982	0.158737	NaN	0.208917	0.341597	0.439007	0.251627	0.208137	0.238127	0.301887	0.233417	0.346477	-0.0646979	0.292107	NaN	0.478227	0.280757	0.289312	0.320922	0.332562	0.214707	0.366637	0.228837
U4/U6 small nuclear ribonucleoprotein Prp4	O43172	PRPF4	0.72789	0.69408	0.575708	0.90476	0.84139	0.65746	0.64772	0.84038	1.00458	0.77823	0.77943	0.90039	0.630319	0.81786	0.80243	0.66859	0.8706	0.653	0.66845	0.65069	0.82778	0.78373	0.69111	1.06972	-0.242395	-0.43179	-0.261035	-0.28679	-0.44464	-0.40879	-0.57409	-0.30555	-0.39756	-0.39468	-0.34806	-0.1804	0.256125	-0.4168	-0.34291	-0.50116	-0.34602	-0.340665	-0.308355	-0.276715	-0.4854	-0.36497	-0.24034
D-3-phosphoglycerate dehydrogenase	O43175	PHGDH	0.827438	0.953485	1.06916	0.905262	0.891088	1.01474	0.888317	0.955209	0.866991	0.995138	0.775207	0.633508	1.6294	1.79035	1.87332	1.63077	0.906723	1.02693	1.02475	0.638847	1.04461	0.786102	1.15891	0.995912	0.721972	NaN	NaN	0.870247	0.867837	1.23809	NaN	2.19931	NaN	NaN	0.962367	NaN	0.881022	NaN	NaN	0.800227	1.38864	1.32639	NaN	0.621962	NaN	NaN	1.00024
NADH dehydrogenase [ubiquinone] iron-sulfur protein 4, mitochondrial	O43181	NDUFS4	0.0336565	-0.132234	-0.438053	-0.181054	-0.352843	-0.237983	-0.257343	0.0566466	0.142217	0.0176065	0.269227	0.764927	-0.138003	0.150357	0.0119065	0.390747	-0.00417352	-0.178074	-0.321263	NaN	-0.113513	-0.0719033	-0.108184	0.697337	NaN	NaN	NaN	NaN	NaN	NaN	NaN	NaN	NaN	NaN	NaN	NaN	NaN	NaN	NaN	NaN	NaN	NaN	NaN	NaN	NaN	NaN	NaN
Interleukin-1 receptor-associated kinase-like 2	O43187	IRAK2	NaN	NaN	NaN	NaN	NaN	NaN	NaN	NaN	NaN	NaN	NaN	NaN	NaN	NaN	NaN	NaN	NaN	NaN	NaN	NaN	NaN	NaN	NaN	0	NaN	NaN	NaN	NaN	NaN	NaN	NaN	NaN	NaN	NaN	NaN	NaN	NaN	NaN	NaN	NaN	NaN	NaN	NaN	NaN	NaN	NaN	NaN
Cytoplasmic dynein 1 light intermediate chain 2	O43237	DYNC1LI2	0.439462	0.771045	1.06805	1.19328	0.839794	0.99361	0.82085	0.772154	1.22145	1.43624	0.822027	0.680341	1.20634	0.753147	0.956072	0.426018	1.10456	0.979044	1.07603	0.0788151	1.1196	1.03365	1.00472	0.65159	0.202953	0.229048	0.205473	0.244808	0.0936781	0.134788	0.201888	0.181718	0.130308	0.154428	0.255708	0.183318	0.184553	0.195648	0.234388	0.221498	0.223778	0.117233	0.219693	0.144003	0.161238	0.234308	0.717328
Kallikrein-10	O43240	KLK10	NaN	NaN	NaN	NaN	NaN	NaN	NaN	NaN	NaN	NaN	NaN	NaN	NaN	NaN	NaN	NaN	NaN	NaN	NaN	NaN	NaN	0	NaN	NaN	NaN	NaN	NaN	NaN	NaN	NaN	NaN	NaN	NaN	NaN	NaN	NaN	NaN	NaN	NaN	NaN	NaN	NaN	NaN	NaN	NaN	NaN	NaN
26S proteasome non-ATPase regulatory subunit 3	O43242	PSMD3	1.74628	1.57433	1.49915	1.63354	1.559	1.47711	1.64635	1.55623	1.56439	1.34629	1.35262	1.78077	1.39617	1.64387	1.74314	1.72278	1.58392	1.67022	1.53906	1.71744	1.60115	1.74619	1.77807	2.0704	-1.40958	-1.39762	-1.38912	-1.35227	-1.42598	-1.44549	-1.34331	-1.39956	-1.39347	-1.40012	-1.39853	-1.34808	-1.36406	-1.42048	-1.32935	-1.44207	-1.41492	-1.44711	-1.46238	-1.4229	-1.39083	-1.32168	-1.37912
Adenylyl-sulfate kinase;Bifunctional 3'-phosphoadenosine 5'-phosphosulfate synthase 1;Sulfate adenylyltransferase	O43252	PAPSS1	1.16934	1.22004	1.20178	0.872057	0.974761	1.01592	1.03856	1.38894	0.59183	0.726146	0.845854	0.805884	0.986365	0.877797	0.90642	1.18428	1.31418	1.02958	1.05878	1.04575	1.01386	1.21676	1.44672	1.63388	1.06221	0.935059	1.00817	0.934118	0.622939	0.792549	1.02986	0.965359	1.04166	1.11822	0.998549	0.758029	1.00603	0.976439	0.893829	1.05416	0.895329	0.967743	0.907154	0.909284	1.10407	1.09637	0.988569
Centromere/kinetochore protein zw10 homolog	O43264	ZW10	1.15866	1.17343	1.38677	1.27073	1.09296	1.21904	1.45531	1.16768	1.22422	1.19975	1.18579	0.643785	0.913885	1.02583	1.27907	1.4192	1.18729	1.33261	1.30418	1.46724	1.30771	1.54339	1.59266	1.76107	NaN	NaN	NaN	NaN	NaN	NaN	NaN	NaN	NaN	NaN	NaN	NaN	NaN	NaN	NaN	NaN	NaN	NaN	NaN	NaN	NaN	NaN	NaN
Kunitz-type protease inhibitor 1	O43278	SPINT1	-0.207895	-0.252274	-0.136681	0.253718	0.233699	-0.211891	-0.349334	-0.455878	0.383357	0.49866	-0.152217	0.215821	0.106263	0.0416801	-0.249737	-0.241211	0.0350215	-0.492192	0.0281303	-0.231442	0.208356	-0.483987	-0.254512	0.145955	NaN	0.294228	NaN	NaN	0.688998	NaN	NaN	-0.276782	NaN	-0.259612	NaN	NaN	NaN	0.421208	NaN	NaN	0.371558	NaN	NaN	0.106563	NaN	0.222438	NaN
Beta-1,4-galactosyltransferase 5	O43286	B4GALT5	NaN	NaN	NaN	NaN	NaN	NaN	NaN	NaN	NaN	NaN	NaN	NaN	NaN	NaN	NaN	NaN	NaN	NaN	NaN	NaN	NaN	NaN	NaN	0	NaN	NaN	NaN	NaN	NaN	NaN	NaN	NaN	NaN	NaN	NaN	NaN	NaN	NaN	NaN	NaN	NaN	NaN	NaN	NaN	NaN	NaN	NaN
U4/U6.U5 tri-snRNP-associated protein 1	O43290	SART1	1.25904	1.22198	1.03119	1.186	0.974608	0.966595	1.23393	1.2156	1.17834	1.07193	1.20448	1.30036	0.860821	1.20256	1.3492	1.24105	0.788407	1.13691	0.970414	1.1893	1.08752	1.23701	1.25072	1.77601	NaN	0.328485	0.26156	NaN	0.280705	0.0985549	0.340585	0.233295	0.0277249	0.371645	0.382775	0.0877649	NaN	0.171955	0.0302349	NaN	0.112925	0.0090799	0.26307	0.0610499	0.0119849	0.152045	0.0647149
Kunitz-type protease inhibitor 2	O43291	SPINT2	0.185653	0.00678435	0.0273893	0.497212	0.521993	0.121963	0.0567984	0.236508	0.618121	0.914298	0.424869	0.909288	-0.0704846	-0.131793	-0.280417	-0.51726	0.768508	0.261384	0.493104	0.44934	0.614768	-0.0413286	-0.00381365	0.589599	-0.136117	-0.216972	-0.367037	-0.326962	0.0583984	0.149208	-0.218572	-0.461982	-0.190772	-0.149212	-0.252442	-0.392662	-0.446087	-0.491962	-0.428902	-0.372962	-0.495712	-0.510757	-0.162277	-0.109737	-0.429042	-0.431042	-0.258582
Glycosylphosphatidylinositol anchor attachment 1 protein	O43292	GPAA1	0.0268325	0.00687253	-0.216218	0.152002	-0.0310675	-0.192587	-0.00277758	-0.102568	-0.185238	-0.284438	-0.298148	0.384522	-0.0693575	0.0318224	0.0530925	-0.115208	0.127923	0.113752	-0.354058	0.0507425	0.126372	0.203352	0.00216246	0.572213	NaN	NaN	NaN	NaN	NaN	NaN	NaN	NaN	NaN	NaN	NaN	NaN	NaN	NaN	NaN	NaN	NaN	NaN	NaN	NaN	NaN	NaN	NaN
Death-associated protein kinase 3	O43293	DAPK3	0.230459	0.0690889	-0.0360711	-0.229991	0.066309	NaN	-0.115251	0.197649	-0.224041	-0.357281	-0.128951	0.024509	-0.0287011	0.307589	0.0821691	-0.139351	0.428319	-0.033711	-0.391041	NaN	0.0957689	0.043999	0.138529	NaN	NaN	NaN	NaN	NaN	NaN	NaN	NaN	NaN	NaN	NaN	NaN	NaN	NaN	NaN	NaN	NaN	NaN	NaN	NaN	NaN	NaN	NaN	NaN
AP-5 complex subunit zeta-1	O43299	AP5Z1	NaN	-0.463205	-0.323165	0.0194855	0.117445	0.0216653	-0.187385	-0.244295	0.564585	0.470585	0.0148854	-0.295675	0.400095	-0.0140047	0.505115	-0.373865	0.0842953	0.0786953	-0.127965	NaN	0.0673654	-0.325735	0.137405	-0.126335	NaN	NaN	NaN	NaN	NaN	NaN	NaN	NaN	NaN	NaN	NaN	NaN	NaN	NaN	NaN	NaN	NaN	NaN	NaN	NaN	NaN	NaN	NaN
Heat shock 70 kDa protein 12A	O43301	HSPA12A	NaN	NaN	NaN	NaN	NaN	NaN	NaN	NaN	NaN	NaN	NaN	NaN	NaN	NaN	NaN	NaN	NaN	NaN	NaN	NaN	NaN	NaN	NaN	0	NaN	NaN	NaN	NaN	NaN	NaN	NaN	NaN	NaN	NaN	NaN	NaN	NaN	NaN	NaN	NaN	NaN	NaN	NaN	NaN	NaN	NaN	NaN
Mitogen-activated protein kinase kinase kinase 7	O43318	MAP3K7	NaN	NaN	NaN	NaN	NaN	NaN	NaN	NaN	NaN	NaN	NaN	NaN	NaN	NaN	NaN	NaN	NaN	NaN	NaN	NaN	NaN	NaN	0	NaN	NaN	NaN	NaN	NaN	NaN	NaN	NaN	NaN	NaN	NaN	NaN	NaN	NaN	NaN	NaN	NaN	NaN	NaN	NaN	NaN	NaN	NaN	NaN
Eukaryotic translation elongation factor 1 epsilon-1	O43324	EEF1E1	1.01152	0.918089	0.767193	1.13677	0.921988	0.870855	0.921041	0.933292	0.912783	0.737974	0.356207	0.827585	0.869019	1.01495	1.0895	0.809319	1.22345	0.818241	0.558573	0.78804	0.880007	0.780655	0.884941	1.41086	-0.0319174	0.112438	0.102653	0.258198	0.0341476	0.112818	0.0447776	0.222138	0.0578076	0.123598	0.0725476	0.0395376	0.153513	-0.109092	-0.0211624	0.0145176	-0.0548924	-0.0383274	-0.221767	-0.121877	0.00830759	0.126447	-0.0908224
Receptor-interacting serine/threonine-protein kinase 2	O43353	RIPK2	NaN	0.145876	-0.509454	0.918216	0.306766	0.156186	-0.0369143	0.218886	-0.0179842	0.0180058	-0.216544	-0.437314	0.262296	-0.378754	-0.0365844	-0.264184	-0.0774744	0.221386	0.150346	-0.268294	0.0385857	-0.102174	-0.0168343	-0.0740342	NaN	NaN	NaN	NaN	NaN	NaN	NaN	NaN	NaN	NaN	NaN	NaN	NaN	NaN	NaN	NaN	NaN	NaN	NaN	NaN	NaN	NaN	NaN
WD repeat-containing protein 62	O43379	WDR62	NaN	NaN	NaN	NaN	NaN	NaN	0	NaN	NaN	NaN	NaN	NaN	NaN	NaN	NaN	NaN	NaN	NaN	NaN	NaN	NaN	NaN	NaN	NaN	NaN	NaN	NaN	NaN	NaN	NaN	NaN	NaN	NaN	NaN	NaN	NaN	NaN	NaN	NaN	NaN	NaN	NaN	NaN	NaN	NaN	NaN	NaN
Heterogeneous nuclear ribonucleoprotein R	O43390	HNRNPR	1.14205	1.07539	0.956899	1.11864	1.1035	0.977509	1.10731	1.15574	1.41756	1.38453	1.3487	1.36222	1.14196	1.187	1.20098	1.21057	1.12777	1.18366	1.1078	1.05262	1.17847	1.23767	1.22401	1.52564	-3.08221	-3.08753	-3.09796	-3.05554	-2.94605	-2.98854	-3.03603	-3.00102	-3.07965	-3.04207	-3.09714	-3.11276	-3.05483	-3.11805	-3.08654	-3.11137	-3.06124	-3.05697	-3.0134	-3.03183	-3.08696	-3.05683	-3.1495
U4/U6 small nuclear ribonucleoprotein Prp3	O43395	PRPF3	0.895449	0.473335	0.291615	0.347807	0.183641	0.395294	0.560709	0.533855	0.297886	0.282393	0.446224	0.771055	0.301951	0.701703	0.274849	0.51334	0.32109	0.337121	0.0601005	0.230212	0.312074	0.541286	0.310876	0.885253	0.435483	NaN	0.158933	NaN	NaN	NaN	NaN	NaN	NaN	0.261178	NaN	0.302009	0.922004	NaN	0.370869	NaN	NaN	NaN	NaN	NaN	NaN	0.357709	NaN
Thioredoxin-like protein 1	O43396	TXNL1	1.66709	1.7001	1.76373	1.75492	1.98437	1.68577	1.56094	1.57639	1.51281	1.64733	1.37628	1.59535	1.81948	1.55058	1.38403	1.3013	1.76976	1.40164	1.75106	1.66679	2.08888	1.3936	1.64321	1.99633	-0.402762	-0.344517	-0.286902	-0.441957	-0.455177	-0.436737	-0.393617	-0.515707	-0.284117	-0.347257	-0.347827	-0.322467	-0.517712	-0.318737	-0.453137	-0.332117	-0.397987	-0.328332	-0.495012	-0.414782	-0.251107	-0.443307	-0.202607
Tumor protein D54	O43399	TPD52L2	1.16658	1.66976	1.40846	1.44423	1.33333	1.46013	1.24956	1.36806	0.936049	1.1255	0.860649	1.41718	1.17653	1.59965	1.36864	1.09099	1.0703	1.40243	1.18702	1.57892	1.27902	1.3061	1.38969	1.56942	-1.81175	-1.78475	-1.78484	-1.87231	-1.96101	-1.97457	-1.76505	-1.84205	-1.8096	-1.83362	-1.66536	-1.85433	-1.89445	-1.79534	-1.85567	-1.89203	-1.8705	-1.81148	-1.95909	-1.94183	-1.76324	-1.90112	-1.81777
ER membrane protein complex subunit 8	O43402	EMC8	NaN	NaN	NaN	NaN	NaN	NaN	NaN	NaN	NaN	NaN	NaN	NaN	NaN	NaN	NaN	NaN	NaN	0.648813	NaN	NaN	NaN	NaN	NaN	NaN	NaN	NaN	NaN	NaN	NaN	NaN	NaN	NaN	NaN	NaN	NaN	NaN	NaN	NaN	NaN	NaN	NaN	NaN	NaN	NaN	NaN	NaN	NaN
ERI1 exoribonuclease 3	O43414	ERI3	NaN	-0.3257	-0.33672	0.0378599	0.03443	NaN	NaN	NaN	-0.03052	0.10127	NaN	NaN	0.36182	NaN	NaN	NaN	-0.03076	NaN	-0.00777006	NaN	0.19609	NaN	NaN	NaN	NaN	NaN	NaN	NaN	NaN	NaN	NaN	NaN	NaN	NaN	NaN	NaN	NaN	NaN	NaN	NaN	NaN	NaN	NaN	NaN	NaN	NaN	NaN
52 kDa repressor of the inhibitor of the protein kinase	O43422	PRKRIR	-0.545777	-0.0839272	-0.0173671	-0.227837	-0.0894372	0.746303	0.345243	-0.349507	0.416433	0.249783	0.205043	-0.249087	-0.114577	-0.206257	-0.322087	-0.867207	0.318813	0.281283	0.347883	0.100313	-0.0692673	-0.0551171	-0.0242972	0.210653	NaN	NaN	NaN	NaN	NaN	NaN	NaN	NaN	NaN	NaN	NaN	NaN	NaN	NaN	NaN	NaN	NaN	NaN	NaN	NaN	NaN	NaN	NaN
Eukaryotic translation initiation factor 4 gamma 3	O43432	EIF4G3	-0.60493	-0.1607	-0.30863	-0.46191	-0.34602	0.37433	-0.64921	-0.82623	0.13129	0.24604	-0.3324	-0.94002	-0.0651298	-0.98162	-0.42339	-0.78747	-0.46015	-0.0655897	0.43275	-1.41158	0.11525	-0.65977	0.0242302	-0.68001	NaN	NaN	NaN	2.43934	NaN	NaN	NaN	1.87283	NaN	NaN	NaN	NaN	NaN	NaN	NaN	2.10578	NaN	NaN	NaN	2.42292	NaN	NaN	NaN
Peptidyl-prolyl cis-trans isomerase H	O43447	PPIH	-0.0329152	-0.0781152	0.0389247	-0.0508553	NaN	NaN	0.155045	-0.0735053	0.0654148	-0.192375	NaN	-0.359235	NaN	NaN	-0.171215	0.0633948	NaN	NaN	NaN	NaN	NaN	NaN	-0.169555	0.804993	NaN	NaN	NaN	NaN	NaN	NaN	NaN	NaN	NaN	NaN	NaN	NaN	NaN	NaN	NaN	NaN	NaN	NaN	NaN	NaN	NaN	NaN	NaN
Histone-lysine N-methyltransferase SUV39H1	O43463	SUV39H1	NaN	NaN	NaN	NaN	NaN	NaN	NaN	NaN	NaN	NaN	NaN	NaN	NaN	NaN	NaN	NaN	NaN	NaN	NaN	NaN	NaN	NaN	NaN	NaN	NaN	NaN	NaN	NaN	NaN	NaN	NaN	NaN	NaN	NaN	NaN	NaN	NaN	NaN	NaN	NaN	NaN	NaN	NaN	NaN	NaN	NaN	NaN
Serine protease HTRA2, mitochondrial	O43464	HTRA2	1.46563	1.48056	1.55969	1.28563	1.01957	1.3206	1.52403	1.41413	1.5881	1.44921	1.82217	1.51926	1.2142	1.47119	1.48014	1.51866	1.18006	1.30951	1.18299	1.00122	1.16203	1.46755	1.4525	1.92125	1.16177	1.31321	1.12847	1.18042	1.38488	1.33359	1.20579	1.22349	1.14637	1.03723	1.12468	1.31206	1.18178	1.2612	1.45255	1.27941	1.35154	1.43159	1.3432	1.35594	1.22371	1.13036	1.1539
Aflatoxin B1 aldehyde reductase member 2	O43488	AKR7A2	0.588854	0.734017	0.788897	0.733667	0.955787	0.821587	0.491003	0.533564	0.862527	1.01232	0.260519	0.381527	1.16362	0.55008	0.382019	0.209446	0.831737	0.4394	0.935667	0.721487	0.991447	0.228777	0.457209	0.886007	NaN	NaN	NaN	NaN	NaN	NaN	NaN	NaN	NaN	NaN	NaN	NaN	NaN	NaN	NaN	NaN	NaN	NaN	NaN	NaN	NaN	NaN	NaN
Aflatoxin B1 aldehyde reductase member 2;Aflatoxin B1 aldehyde reductase member 4	O43488;Q8NHP1	AKR7A2;AKR7L	NaN	NaN	NaN	NaN	NaN	NaN	NaN	NaN	NaN	NaN	NaN	NaN	NaN	NaN	NaN	NaN	NaN	NaN	NaN	NaN	NaN	NaN	NaN	NaN	0.0682942	0.0669391	0.144254	-0.199961	0.0445092	0.307419	0.196039	-0.0603208	0.00663916	0.0471992	0.0496292	0.333189	-0.190716	0.00531926	-0.153791	0.0992392	0.0579692	-0.0876958	-0.332886	-0.000135839	-0.254881	-0.140751	0.0562492
Prominin-1	O43490	PROM1	0.782377	0.592098	0.641371	0.702686	0.729303	0.631677	0.669336	0.549438	1.14833	1.33633	1.44035	0.923683	0.595451	0.367512	0.413631	0.409176	0.613832	0.775553	0.93378	0.537782	0.785406	0.436859	0.825054	1.0754	1.02836	NaN	0.992907	0.934662	1.37409	NaN	0.882882	0.979852	0.960702	1.06965	0.971982	NaN	0.965237	NaN	1.01153	1.05189	0.924732	NaN	1.24822	1.30196	0.917322	1.03298	0.920132
Band 4.1-like protein 2	O43491	EPB41L2	2.21225	2.20911	2.07657	2.3023	2.29467	2.09357	2.19395	2.20018	1.95051	1.90405	1.66783	1.97608	2.27317	2.1879	2.27524	2.32674	2.40874	2.15478	2.23182	2.24586	2.40007	2.2485	2.23528	2.5708	-2.1797	-2.15123	-2.12117	-2.12572	-2.35079	-2.39932	-2.13318	-2.11948	-2.18172	-2.13102	-2.15798	-2.13703	-2.10361	-2.16793	-2.10794	-2.16682	-2.18194	-2.15243	-2.38267	-2.39722	-2.2349	-2.14267	-2.22929
Band 4.1-like protein 2;Band 4.1-like protein 3;Band 4.1-like protein 3, N-terminally processed	O43491;Q9Y2J2	EPB41L2;EPB41L3	NaN	NaN	NaN	NaN	NaN	NaN	NaN	NaN	NaN	NaN	NaN	NaN	NaN	NaN	NaN	NaN	NaN	NaN	NaN	NaN	NaN	NaN	NaN	NaN	NaN	NaN	NaN	NaN	NaN	NaN	NaN	NaN	NaN	NaN	NaN	NaN	NaN	NaN	NaN	NaN	NaN	NaN	NaN	NaN	NaN	NaN	NaN
DNA repair protein RAD51 homolog 3	O43502	RAD51C	NaN	NaN	NaN	NaN	NaN	NaN	NaN	NaN	NaN	NaN	NaN	NaN	NaN	NaN	NaN	NaN	NaN	NaN	NaN	NaN	NaN	NaN	0	NaN	NaN	NaN	NaN	NaN	NaN	NaN	NaN	NaN	NaN	NaN	NaN	NaN	NaN	NaN	NaN	NaN	NaN	NaN	NaN	NaN	NaN	NaN	NaN
Ragulator complex protein LAMTOR5	O43504	LAMTOR5	NaN	NaN	NaN	NaN	NaN	NaN	NaN	NaN	NaN	NaN	NaN	NaN	NaN	NaN	NaN	NaN	NaN	NaN	NaN	NaN	NaN	NaN	NaN	0	NaN	NaN	NaN	NaN	NaN	NaN	NaN	NaN	NaN	NaN	NaN	NaN	NaN	NaN	NaN	NaN	NaN	NaN	NaN	NaN	NaN	NaN	NaN
Phospholipid-transporting ATPase IC	O43520	ATP8B1	0.292667	0.11374	0.23535	0.338486	0.186296	0.0505441	0.515208	0.184461	0.912095	0.722282	0.691755	0.772929	0.190784	0.194976	0.426504	0.380464	0.231373	0.302311	0.360811	0.190496	0.329412	0.380833	0.36692	0.757837	0.0660346	0.11318	0.101515	0.19391	0.51382	0.823829	0.123559	0.28685	0.26515	0.171009	0.0377995	0.3141	0.638524	0.15153	0.00489952	0.13035	0.0376595	0.138175	0.618545	0.478285	0.26246	0.21346	0.34926
Forkhead box protein O3	O43524	FOXO3	NaN	NaN	NaN	NaN	NaN	NaN	NaN	NaN	NaN	NaN	NaN	NaN	NaN	NaN	NaN	NaN	NaN	NaN	NaN	NaN	NaN	NaN	NaN	0	NaN	NaN	NaN	NaN	NaN	NaN	NaN	NaN	NaN	NaN	NaN	NaN	NaN	NaN	NaN	NaN	NaN	NaN	NaN	NaN	NaN	NaN	NaN
Carbonic anhydrase 12	O43570	CA12	NaN	NaN	NaN	NaN	NaN	NaN	NaN	NaN	NaN	NaN	NaN	NaN	NaN	NaN	NaN	NaN	NaN	NaN	NaN	NaN	NaN	NaN	NaN	0	NaN	NaN	NaN	NaN	NaN	NaN	NaN	NaN	NaN	NaN	NaN	NaN	NaN	NaN	NaN	NaN	NaN	NaN	NaN	NaN	NaN	NaN	NaN
A-kinase anchor protein 10, mitochondrial	O43572	AKAP10	NaN	NaN	NaN	NaN	NaN	NaN	NaN	NaN	NaN	NaN	NaN	NaN	NaN	NaN	NaN	NaN	NaN	NaN	NaN	NaN	NaN	NaN	NaN	NaN	NaN	NaN	NaN	NaN	NaN	NaN	NaN	NaN	NaN	NaN	NaN	NaN	NaN	NaN	NaN	NaN	NaN	NaN	NaN	NaN	NaN	NaN	NaN
Density-regulated protein	O43583	DENR	-0.90813	-0.869816	-0.664226	-0.162061	-0.115062	-0.642483	-0.422601	-1.17368	0.038189	-0.1635	-0.753149	-1.09497	-0.208811	-0.99534	-0.566076	-0.553491	-0.108976	-0.806907	0.00360104	-0.773996	-0.0655077	-1.04934	-0.666864	-0.691316	NaN	-0.07094	NaN	NaN	NaN	NaN	-0.12121	0.11856	NaN	-0.06908	NaN	NaN	NaN	-0.09502	NaN	NaN	NaN	NaN	-0.250335	-0.052905	NaN	-0.14805	NaN
Exportin-T	O43592	XPOT	-0.000191092	-0.00808108	0.365379	-0.0971211	-0.00719106	0.323049	-0.244791	-0.611641	0.242219	0.383869	-0.259821	-1.01287	0.55897	-0.469431	0.406069	-0.236441	0.206969	-0.183951	0.668795	-1.19607	0.475539	0.282699	0.415859	-0.00181115	NaN	NaN	NaN	NaN	NaN	NaN	NaN	NaN	NaN	NaN	NaN	NaN	NaN	NaN	NaN	NaN	NaN	NaN	NaN	NaN	NaN	NaN	NaN
2'-deoxynucleoside 5'-phosphate N-hydrolase 1	O43598	DNPH1	1.28622	1.13936	1.23246	1.57051	1.34318	1.40999	1.17947	1.07764	1.41416	1.51963	0.962917	1.18982	1.55973	1.20316	1.19464	0.771987	1.59611	1.0933	1.49705	0.820197	1.64016	0.862297	1.07692	1.10173	-1.68123	-1.66667	-1.65538	-1.8364	-1.58849	-1.77606	-1.56466	-1.63366	-1.68678	-1.65104	-1.68173	-1.70855	-1.73654	-1.58768	-1.75427	-1.6915	-1.54893	-1.54898	-1.57007	-1.63894	-1.6111	-1.76532	-1.6165
Mitochondrial import inner membrane translocase subunit TIM44	O43615	TIMM44	1.32619	1.44237	1.35173	1.21344	1.21719	1.31264	1.21641	1.09097	1.3317	1.43403	1.4903	1.27326	1.33095	1.45085	1.61888	1.48585	1.20747	1.33069	1.29149	1.32269	1.16372	1.3439	1.48034	1.65496	-0.16357	-0.298705	-0.24661	-0.260685	-0.101355	-0.109345	-0.181955	-0.102825	-0.214935	-0.196005	-0.285705	-0.277435	-0.33078	-0.280145	-0.295235	-0.359595	-0.194825	-0.17298	-0.18247	-0.20415	-0.364285	-0.322885	-0.327555
Trafficking protein particle complex subunit 3	O43617	TRAPPC3	NaN	NaN	NaN	NaN	NaN	NaN	NaN	NaN	NaN	NaN	NaN	NaN	NaN	NaN	NaN	NaN	NaN	NaN	NaN	NaN	NaN	NaN	NaN	0.993291	NaN	NaN	NaN	NaN	NaN	NaN	NaN	NaN	NaN	NaN	NaN	NaN	NaN	NaN	NaN	NaN	NaN	NaN	NaN	NaN	NaN	NaN	NaN
Charged multivesicular body protein 2a	O43633	CHMP2A	0.138587	0.25425	-0.136897	0.0901381	-0.143897	-0.088603	-0.153897	-0.0400514	-0.557876	-0.165599	-0.402154	0.319098	-0.462037	0.0220781	-0.134957	-0.154443	-0.233321	0.129636	-0.329862	0.217324	-0.141345	0.187676	0.0717611	0.393332	-0.0930359	-0.0294909	-0.0637759	-0.164771	-0.218771	-0.289331	-0.104791	-0.0803908	-0.172841	-0.189241	-0.155161	-0.0401408	-0.157456	-0.163201	-0.122141	-0.167331	-0.223251	-0.264446	-0.289396	-0.262856	-0.0903808	-0.163281	-0.200741
Tetraspanin-6	O43657	TSPAN6	-0.609498	0.173889	-0.154822	1.07719	0.988132	0.230564	-0.306277	-0.116051	1.16237	1.36512	0.319507	0.571657	0.415912	0.0159467	-0.451062	-0.0709793	1.01453	0.102094	0.650302	0.165222	1.15431	-0.11545	-0.338593	0.743012	NaN	NaN	NaN	NaN	NaN	NaN	NaN	NaN	NaN	NaN	NaN	NaN	NaN	NaN	NaN	NaN	NaN	NaN	NaN	NaN	NaN	NaN	NaN
Pleiotropic regulator 1	O43660	PLRG1	0.208317	-0.0999565	-0.085659	0.0508611	0.19964	-0.0589699	0.0359101	0.161608	0.124538	-0.0257799	0.0126861	0.293852	0.0558381	0.0893921	0.0761781	0.134111	0.0173701	-0.143511	-0.0624619	0.0144821	0.0991001	0.0338801	0.0824511	0.638958	-0.15424	-0.0843949	-0.35525	0.0480651	-0.0518249	0.0962851	-0.158195	0.0261051	-0.0764949	-0.120935	-0.146605	-0.147945	0.0902801	-0.260225	-0.0295549	-0.0162949	-0.193425	-0.19275	-0.1159	-0.0598599	-0.000884876	-0.0518849	-0.132285
BUB3-interacting and GLEBS motif-containing protein ZNF207	O43670	ZNF207	0.0914982	0.0666762	-0.211555	0.0454982	0.25223	0.0984332	-0.436656	0.161061	0.0786162	0.508976	-0.197973	0.436201	0.270651	0.126498	-0.318229	-0.210195	0.202227	-0.365915	-0.410057	-0.142301	0.409556	-0.1135	-0.295707	-0.0460368	NaN	NaN	NaN	NaN	NaN	NaN	NaN	NaN	NaN	NaN	NaN	NaN	NaN	NaN	NaN	NaN	NaN	NaN	NaN	NaN	NaN	NaN	NaN
NADH dehydrogenase [ubiquinone] 1 beta subcomplex subunit 5, mitochondrial	O43674	NDUFB5	-0.341448	0.038095	-0.195667	-0.087477	-0.406485	-0.11042	-0.168324	0.127031	0.1233	0.324867	0.314228	-0.273567	-0.329439	-0.305037	-0.132767	0.331955	-0.439802	0.069273	-0.485727	-0.157225	-0.314823	0.127094	0.113773	0.460073	NaN	NaN	NaN	NaN	NaN	NaN	NaN	NaN	NaN	NaN	NaN	NaN	NaN	NaN	NaN	NaN	NaN	NaN	NaN	NaN	NaN	NaN	NaN
NADH dehydrogenase [ubiquinone] 1 beta subcomplex subunit 3	O43676	NDUFB3	0.154906	-0.410369	-0.475929	-0.174849	-0.0267687	-0.320449	-0.263079	0.0484513	-0.0512987	-0.137069	-0.107069	0.526408	-0.366679	0.0888153	-0.0739087	-0.282569	-0.236879	-0.299539	-0.413269	-0.0602587	-0.0668387	-0.174409	-0.180219	0.17867	NaN	1.11616	NaN	NaN	1.35703	NaN	NaN	NaN	NaN	NaN	NaN	NaN	NaN	0.906321	NaN	NaN	0.944521	NaN	NaN	NaN	NaN	NaN	NaN
NADH dehydrogenase [ubiquinone] 1 alpha subcomplex subunit 2	O43678	NDUFA2	-0.140364	-0.410132	-0.354483	-0.307345	-0.527329	-0.538853	-0.288771	-0.477004	-0.124936	-0.539904	-0.201762	0.133191	-0.473052	-0.176558	-0.190642	0.0306309	-0.397856	-0.256302	-0.512936	-0.0177561	-0.365985	-0.2377	-0.241305	0.244928	0.23229	NaN	0.27577	0.268155	0.335335	0.470235	0.274895	0.346035	0.218295	0.232825	0.179445	0.229645	0.33544	NaN	0.226225	0.165915	0.254455	0.30485	0.50285	0.3729	0.310685	0.184545	0.292135
ATPase ASNA1	O43681	ASNA1	1.33287	1.34342	1.33237	1.31536	1.27855	1.2577	1.45129	1.41674	1.15344	1.23403	1.0435	0.914534	1.23292	1.14264	1.37936	1.34497	1.22108	1.25839	1.30691	1.37009	1.47071	1.36838	1.5866	1.82717	-0.0352811	-0.025816	-0.025681	0.0581539	-0.0520761	-0.122416	0.0430938	0.0372941	-0.00390605	0.0287739	0.0240839	0.0603441	0.00802885	0.0579741	-0.058196	0.0179739	0.0228339	-0.0263711	-0.0515711	-0.062211	-0.0335361	0.0212439	0.014454
Mitotic checkpoint protein BUB3	O43684	BUB3	1.89088	1.74144	1.68265	1.78044	1.83209	1.67971	1.60328	1.75721	1.86844	1.78404	1.5577	1.81073	1.63342	1.61925	1.52454	1.62833	1.92951	1.41546	1.63877	1.79829	1.845	1.47596	1.60979	2.06904	0.508579	0.567224	0.498739	0.359994	0.601794	0.556604	0.507124	0.340454	0.548824	0.444394	0.500014	0.441294	0.407919	0.506704	0.442534	0.482324	0.486754	0.477819	0.543019	0.650059	0.583234	0.341114	0.560134
Lipid phosphate phosphohydrolase 2	O43688	PPAP2C	-0.0236427	NaN	-0.319083	1.21401	0.300997	NaN	0.0911773	NaN	-0.613843	NaN	NaN	NaN	NaN	0.255217	-0.163553	NaN	NaN	NaN	-0.492193	NaN	-0.407263	NaN	-0.0796527	0.237827	NaN	NaN	NaN	NaN	NaN	NaN	NaN	NaN	NaN	NaN	NaN	NaN	NaN	NaN	NaN	NaN	NaN	NaN	NaN	NaN	NaN	NaN	NaN
Alpha-actinin-2;Alpha-actinin-4	O43707;P35609	ACTN2;ACTN4	NaN	NaN	NaN	NaN	NaN	NaN	NaN	NaN	NaN	NaN	NaN	NaN	NaN	NaN	NaN	NaN	NaN	NaN	NaN	NaN	NaN	NaN	NaN	NaN	-0.0458453	-0.0149004	-0.0653954	-0.0216404	0.10347	0.0155796	0.0288995	0.0591996	0.00269959	0.0254596	-0.000510413	-0.0158504	-0.0410255	-0.00652032	-0.0217604	-0.0349004	0.0248295	0.0307846	0.0677946	0.0343346	-0.0474904	-0.0126904	-0.0315904
Alpha-actinin-3;Alpha-actinin-4	O43707;Q08043	ACTN3;ACTN4	1.03727	0.864663	0.864193	0.873703	0.948733	0.822453	0.848023	0.768333	1.07395	0.815483	0.808153	1.04919	0.903403	1.02562	0.924783	0.917483	1.05679	0.897123	0.793513	0.907353	0.928453	0.874963	0.924753	1.16621	NaN	NaN	NaN	NaN	NaN	NaN	NaN	NaN	NaN	NaN	NaN	NaN	NaN	NaN	NaN	NaN	NaN	NaN	NaN	NaN	NaN	NaN	NaN
Maleylacetoacetate isomerase	O43708	GSTZ1	NaN	-0.459092	NaN	-0.593162	-0.515482	-0.204803	NaN	-0.634292	0.117788	0.393728	-0.193022	-0.467242	0.247768	-0.754202	NaN	-0.834072	-0.279162	NaN	0.134628	-1.143	-0.450282	NaN	NaN	NaN	NaN	NaN	NaN	NaN	NaN	NaN	NaN	NaN	NaN	NaN	NaN	NaN	NaN	NaN	NaN	NaN	NaN	NaN	NaN	NaN	NaN	NaN	NaN
Probable 18S rRNA (guanine-N(7))-methyltransferase	O43709	WBSCR22	1.35277	1.29053	1.33382	0.958236	1.0892	1.17463	1.48385	1.48532	0.490686	0.358917	0.639627	0.976336	0.711637	1.45737	1.18104	1.58461	1.42129	1.31064	1.01596	1.56171	1.2453	1.54891	1.59162	1.8561	NaN	NaN	NaN	NaN	NaN	NaN	NaN	NaN	NaN	NaN	NaN	NaN	NaN	NaN	NaN	NaN	NaN	NaN	NaN	NaN	NaN	NaN	NaN
Glutamyl-tRNA(Gln) amidotransferase subunit C, mitochondrial	O43716	GATC	-0.108412	0.0837579	0.0965779	0.481608	0.303488	-0.127532	-0.268552	-0.458702	-0.102092	0.0358679	-0.398352	-0.182912	0.096458	-0.215872	0.090308	-0.189712	0.275068	-0.513662	0.288728	-0.093132	0.457948	NaN	0.0400679	0.409058	NaN	NaN	NaN	NaN	NaN	NaN	NaN	NaN	NaN	NaN	NaN	NaN	NaN	NaN	NaN	NaN	NaN	NaN	NaN	NaN	NaN	NaN	NaN
HIV Tat-specific factor 1	O43719	HTATSF1	NaN	-0.0331845	0.0940554	0.106956	NaN	-0.0572345	0.215526	0.0361855	-0.253974	-0.141015	-0.00371456	0.393126	-0.145725	-0.0475245	-0.0480044	0.246065	-0.557745	-0.00818443	-0.117515	-0.0521445	0.0649855	-0.367265	0.0660055	0.610325	NaN	NaN	NaN	NaN	NaN	NaN	NaN	NaN	NaN	NaN	NaN	NaN	NaN	NaN	NaN	NaN	NaN	NaN	NaN	NaN	NaN	NaN	NaN
5'-AMP-activated protein kinase subunit beta-2	O43741	PRKAB2	NaN	NaN	NaN	NaN	NaN	NaN	NaN	NaN	NaN	NaN	NaN	NaN	NaN	NaN	NaN	NaN	NaN	NaN	NaN	NaN	NaN	NaN	NaN	NaN	NaN	NaN	NaN	NaN	NaN	NaN	NaN	NaN	NaN	NaN	NaN	NaN	NaN	NaN	NaN	NaN	NaN	NaN	NaN	NaN	NaN	NaN	NaN
AP-1 complex subunit gamma-1	O43747	AP1G1	0.154989	0.3721	0.349433	0.548261	0.427162	0.645725	0.461084	0.321317	0.519769	0.722845	0.315298	-0.0874809	0.632355	0.149549	0.531711	0.376321	0.649575	0.480619	0.592115	0.179573	0.547946	0.432512	0.528604	0.738435	-0.48337	-0.496475	-0.58321	-0.419605	-0.422585	-0.413095	-0.533495	-0.317505	-0.450195	-0.430495	-0.492495	-0.447555	-0.44031	-0.400185	-0.488615	-0.467265	-0.343475	-0.4037	-0.51319	-0.32767	-0.400135	-0.339095	-0.501375
Syntaxin-6	O43752	STX6	0.26245	0.506529	0.606349	NaN	0.326989	0.774029	0.732699	0.793769	0.473199	0.603139	0.595239	0.708829	0.668889	0.272669	0.324499	0.573679	0.940589	0.924269	0.590559	-0.0107305	0.607019	0.949849	0.499269	0.705269	NaN	NaN	NaN	NaN	NaN	NaN	NaN	NaN	NaN	NaN	NaN	NaN	NaN	NaN	NaN	NaN	NaN	NaN	NaN	NaN	NaN	NaN	NaN
Small glutamine-rich tetratricopeptide repeat-containing protein alpha	O43765	SGTA	0.0885725	0.248854	0.512585	0.386351	0.468325	0.354216	0.159899	0.234151	-0.0261393	0.167843	-0.406091	-0.397403	0.462832	-0.0584117	-0.169473	-0.142879	0.361823	-0.0681967	0.451806	0.0156507	0.329461	0.0491094	0.263051	0.682883	0.257375	0.29502	0.208535	0.25728	-0.20564	-0.0273397	0.0423003	0.0429403	0.14032	0.0875802	0.10501	0.0315203	0.0664953	0.2458	0.22356	0.27892	0.16755	0.107505	-0.0951647	-0.0547747	0.38213	0.21343	0.22493
Alpha-endosulfine	O43768	ENSA	0.0307279	0.4715	0.0952959	0.0249339	0.542157	0.38322	-0.23078	0.431754	-0.519162	-0.656659	-0.771956	-0.0228451	0.347591	0.107987	-0.204211	-0.115865	0.103463	-0.190371	-0.353541	0.175166	0.369178	0.0444609	-0.0925661	0.0305229	NaN	NaN	NaN	NaN	NaN	NaN	NaN	NaN	NaN	NaN	NaN	NaN	NaN	NaN	NaN	NaN	NaN	NaN	NaN	NaN	NaN	NaN	NaN
Mitochondrial carnitine/acylcarnitine carrier protein	O43772	SLC25A20	1.39219	0.774153	0.768103	0.88286	1.02485	1.09442	0.817774	0.902893	1.31323	1.21716	0.912765	0.992601	1.32418	0.758113	1.16228	0.915985	0.936954	0.752033	1.05294	0.564963	1.30565	0.818554	0.885681	1.37603	NaN	NaN	NaN	1.81623	NaN	NaN	NaN	NaN	NaN	1.79972	NaN	NaN	NaN	NaN	NaN	2.46477	NaN	NaN	NaN	NaN	NaN	2.89358	NaN
Asparagine--tRNA ligase, cytoplasmic	O43776	NARS	1.90499	1.86834	1.78298	1.91254	1.97134	1.82617	1.86342	1.83656	1.91751	1.71744	1.69412	1.79329	2.07906	2.01809	2.01861	2.1191	2.10542	1.88314	1.89553	1.95871	2.01817	1.85417	1.96354	2.40534	-2.03111	-1.9867	-1.93516	-1.95658	-2.00342	-2.03367	-1.8896	-1.86991	-2.00684	-1.91102	-1.97748	-1.98586	-1.91431	-1.91953	-1.95889	-1.98032	-1.78337	-1.85101	-1.97703	-1.97012	-1.92312	-1.88413	-1.93228
Unconventional myosin-Ib	O43795	MYO1B	1.30526	1.14143	1.10916	1.29496	1.2206	1.12498	1.3264	1.19731	1.36947	1.23118	1.09994	1.29281	1.13917	1.23371	1.30398	1.28972	1.34793	1.27797	1.2023	1.28454	1.3158	1.34974	1.30241	1.66137	-2.04887	-2.059	-2.15371	-2.01284	-2.01769	-2.01505	-2.0211	-1.97286	-2.0264	-2.02366	-2.07469	-2.05242	-1.99469	-1.99418	-2.01152	-2.04529	-1.88123	-2.01961	-1.96817	-1.92593	-1.95355	-1.98075	-1.97105
Cleavage and polyadenylation specificity factor subunit 5	O43809	NUDT21	0.761575	0.791366	0.501745	0.792515	0.998155	0.714965	0.571495	0.847825	0.854385	0.901105	0.829725	1.01911	0.867575	0.765475	0.731935	0.556845	0.806405	0.542075	0.557565	0.696495	0.889525	0.654205	0.827375	1.05691	-1.49604	-1.49428	-1.47008	-1.49603	-1.389	-1.36619	-1.49054	-1.45933	-1.55963	-1.37751	-1.49001	-1.52553	-1.52412	-1.56271	-1.5781	-1.54065	-1.55203	-1.58129	-1.34358	-1.43254	-1.52277	-1.49489	-1.46973
LanC-like protein 1	O43813	LANCL1	-0.326927	-0.340875	-0.227964	-0.475666	-0.113958	-0.254141	-0.666422	-0.444847	-0.439173	-0.129747	-1.12497	-0.643182	-0.278085	-0.606192	-0.642422	-0.862232	-0.217596	-0.501072	-0.194858	-0.430168	-0.0520341	-0.869042	-0.425339	-0.226074	0.444563	NaN	0.695823	0.497468	0.581578	0.565988	0.641008	0.631808	0.638808	NaN	0.547598	NaN	0.383543	NaN	0.864948	0.748308	0.633338	0.401673	0.425503	0.944643	0.460748	NaN	0.385648
Striatin	O43815	STRN	0.549881	0.54256	0.529329	0.00621605	0.00150305	0.491026	0.439457	0.436676	0.391084	0.0317991	0.488252	0.545936	0.176889	0.526653	0.480734	0.479692	0.435812	0.330829	0.283516	-0.165814	0.0185181	0.50548	0.743696	0.638044	NaN	NaN	NaN	NaN	NaN	NaN	NaN	NaN	NaN	NaN	NaN	0.808731	NaN	NaN	NaN	NaN	NaN	NaN	NaN	NaN	NaN	NaN	NaN
U3 small nucleolar RNA-interacting protein 2	O43818	RRP9	1.65221	1.93494	1.96868	2.0903	2.02612	2.00737	2.0304	1.94587	1.82105	2.03398	1.79258	1.64963	2.07985	2.0002	2.10701	1.7341	1.90422	1.84791	2.10787	1.65934	2.03873	1.98403	2.12351	2.35121	1.49558	1.48037	1.44591	1.56999	1.48848	1.44006	1.56593	1.48943	1.46337	1.59719	1.54682	1.52208	1.46571	1.4227	1.48577	1.49333	1.44973	1.48616	1.38009	1.31596	1.40697	1.45817	1.43976
Protein SCO2 homolog, mitochondrial	O43819	SCO2	-0.152102	0.0882579	0.00688791	-0.110232	-0.0497721	0.122348	-0.214682	0.0540079	-0.308272	-0.101862	0.376068	0.276678	0.0376879	-0.0475721	0.0444379	-0.404512	-0.303482	0.241678	0.0844879	-0.216572	0.242278	0.143268	0.223908	-0.0329322	NaN	NaN	NaN	NaN	NaN	NaN	NaN	NaN	NaN	NaN	NaN	NaN	NaN	NaN	NaN	NaN	NaN	NaN	NaN	NaN	NaN	NaN	NaN
Protein C21orf2	O43822	C21orf2	NaN	NaN	NaN	NaN	NaN	NaN	NaN	NaN	NaN	NaN	NaN	NaN	NaN	NaN	NaN	NaN	NaN	NaN	NaN	NaN	NaN	NaN	0	NaN	NaN	NaN	NaN	NaN	NaN	NaN	NaN	NaN	NaN	NaN	NaN	NaN	NaN	NaN	NaN	NaN	NaN	NaN	NaN	NaN	NaN	NaN	NaN
A-kinase anchor protein 8	O43823	AKAP8	NaN	NaN	NaN	NaN	NaN	NaN	NaN	NaN	NaN	NaN	NaN	NaN	NaN	NaN	NaN	NaN	NaN	NaN	NaN	NaN	NaN	NaN	NaN	0	NaN	NaN	NaN	NaN	NaN	NaN	NaN	NaN	NaN	NaN	NaN	NaN	NaN	NaN	NaN	NaN	NaN	NaN	NaN	NaN	NaN	NaN	NaN
Putative GTP-binding protein 6	O43824	GTPBP6	-0.849467	-1.03571	NaN	-0.888277	-0.789907	-1.12667	-0.850747	-1.09169	-0.506567	-1.19364	-1.06883	-0.703717	-1.02329	-0.770247	-0.804797	-0.781417	NaN	NaN	-0.924016	-0.557796	NaN	NaN	-0.876536	0.119554	NaN	NaN	NaN	NaN	NaN	NaN	NaN	NaN	NaN	NaN	NaN	NaN	NaN	NaN	NaN	NaN	NaN	NaN	NaN	NaN	NaN	NaN	NaN
Glucose-6-phosphate translocase	O43826	SLC37A4	NaN	NaN	NaN	NaN	NaN	NaN	NaN	NaN	NaN	NaN	NaN	NaN	NaN	NaN	NaN	NaN	NaN	NaN	NaN	NaN	NaN	NaN	0	NaN	NaN	NaN	NaN	NaN	NaN	NaN	NaN	NaN	NaN	NaN	NaN	NaN	NaN	NaN	NaN	NaN	NaN	NaN	NaN	NaN	NaN	NaN	NaN
Isocitrate dehydrogenase [NAD] subunit beta, mitochondrial	O43837	IDH3B	0.752403	0.983523	0.87508	1.04146	0.688948	0.899092	0.894545	0.819027	0.973679	1.16787	1.258	1.27523	0.639715	1.11261	0.818926	0.936987	1.03473	1.10871	0.734425	0.982445	0.630722	1.07759	1.08759	1.12695	NaN	NaN	NaN	0.403002	0.600712	NaN	NaN	0.490642	NaN	NaN	NaN	NaN	NaN	NaN	NaN	0.521442	0.413472	NaN	NaN	0.311517	NaN	NaN	NaN
Nardilysin	O43847	NRD1	0.0386706	0.204942	0.144561	0.294526	0.321502	-0.286429	0.0898596	0.231383	-0.322183	-0.364097	-0.216453	0.0195056	-0.0335534	-0.112723	-0.17475	-0.508939	0.277913	-0.134208	-0.00269842	0.116344	0.227931	-0.0167234	-0.0239404	0.557873	NaN	NaN	NaN	NaN	NaN	NaN	NaN	NaN	NaN	NaN	NaN	NaN	NaN	NaN	NaN	NaN	NaN	NaN	NaN	NaN	NaN	NaN	NaN
Calumenin	O43852	CALU	0.804796	1.00379	0.809146	0.996626	1.17228	1.02887	0.942076	1.23051	0.865026	0.721016	0.649547	0.555362	0.931536	0.790846	1.03299	1.0019	1.08732	1.04147	0.971916	0.803316	1.16816	0.999646	1.14259	1.35815	-0.422469	-0.371234	-0.479879	-0.451924	-0.628814	-0.566314	-0.277484	-0.397844	-0.375634	-0.419764	-0.348684	-0.545044	-0.216909	-0.207804	-0.292744	-0.0647843	0.100246	-0.143799	-0.259589	-0.372659	-0.392884	-0.368584	-0.178974
Putative adenosylhomocysteinase 2;Putative adenosylhomocysteinase 3	O43865;Q96HN2	AHCYL1;AHCYL2	-0.1668	-0.502699	-0.340216	-0.197217	-0.167765	-0.448126	-0.34672	-0.188597	0.0260373	0.0602263	-0.260407	0.352674	-0.192839	-0.0489677	0.0187493	-0.282384	-0.103299	-0.221167	-0.0411567	0.00440732	-0.0393657	-0.196168	-0.103467	0.198976	0.0880883	0.150843	NaN	0.212093	0.302183	0.287133	0.314783	0.139713	0.197253	0.230193	0.129193	NaN	0.250488	0.233983	NaN	0.447343	0.432173	0.219618	0.346938	0.522078	0.249293	0.332953	0.178783
Kinesin-like protein KIF1C	O43896	KIF1C	0.0674858	-0.138024	-0.0729842	NaN	-0.156064	-0.194904	-0.0919044	-0.107874	0.367536	-0.164684	-0.101414	0.503026	-0.275694	0.0578856	-0.0305943	-0.0349543	-0.00950432	0.106176	-0.105724	-0.130904	-0.135584	0.147996	0.0562258	0.444486	NaN	NaN	NaN	NaN	NaN	NaN	NaN	NaN	NaN	NaN	NaN	NaN	NaN	NaN	NaN	NaN	NaN	NaN	NaN	NaN	NaN	NaN	NaN
NADH dehydrogenase [ubiquinone] iron-sulfur protein 5	O43920	NDUFS5	0.386409	-0.149783	-0.125461	-0.65598	-0.0229715	-0.368903	-0.0581185	0.190095	0.348672	-0.175454	0.459847	0.535841	-0.0692324	0.485672	0.118258	0.335379	-0.57092	0.0279425	-0.2236	0.228059	0.0401745	0.274373	0.0970366	0.716594	0.648225	0.59907	0.529235	0.51933	0.71594	0.94165	0.627569	0.64267	0.46968	0.61253	0.46975	0.58522	0.629544	0.54669	0.47413	0.47615	0.46964	0.670355	0.665665	0.704505	0.47183	0.49168	0.42914
Origin recognition complex subunit 4	O43929;CON__Q2YDI2	ORC4	-0.26948	-0.354891	-0.225681	0.0647695	-0.0527205	0.30161	-0.00731063	-0.21312	0.239899	0.177989	-0.188291	NaN	0.340199	-0.24561	0.603509	-0.562371	NaN	-0.29144	0.458149	-0.544191	0.354959	-0.0121405	0.363219	0.0629394	NaN	NaN	NaN	NaN	NaN	NaN	NaN	NaN	NaN	NaN	NaN	NaN	NaN	NaN	NaN	NaN	NaN	NaN	NaN	NaN	NaN	NaN	NaN
Peroxisome biogenesis factor 1	O43933	PEX1	-0.375431	0.137019	0.102789	-0.761531	NaN	0.292429	0.242049	NaN	-0.241651	0.142439	NaN	NaN	-0.0239508	0.244159	-0.154781	NaN	0.157589	0.233079	0.00578904	NaN	NaN	NaN	NaN	NaN	NaN	NaN	NaN	NaN	NaN	NaN	NaN	NaN	NaN	NaN	NaN	NaN	NaN	NaN	NaN	NaN	NaN	NaN	NaN	NaN	NaN	NaN	NaN
Double-strand-break repair protein rad21 homolog;Double-strand-break repair protein rad21-like protein 1	O60216;Q9H4I0	RAD21;RAD21L1	1.81706	1.82339	1.78833	1.84597	1.78754	1.69519	1.96147	1.53586	1.74403	1.94145	2.0114	1.76492	1.54379	1.7086	1.9122	2.11656	1.49027	1.81237	1.73314	2.00423	1.74248	1.95788	1.89176	2.36991	0.717918	NaN	1.00373	1.04487	1.68688	0.858253	1.06451	1.10461	0.954383	0.965932	NaN	0.982163	0.940958	NaN	1.04175	0.791432	1.09694	0.741418	0.854277	1.20505	0.935493	0.945482	NaN
Aldo-keto reductase family 1 member B10;Aldo-keto reductase family 1 member B15	O60218;C9JRZ8	AKR1B10;AKR1B15	-0.0408661	-0.0360461	-0.0558761	0.170074	0.556214	0.354464	-0.266916	-0.202916	-0.0736161	-0.534086	-0.499586	-0.271946	0.338064	0.313154	-0.0486761	-0.127776	-0.132446	NaN	-0.198886	NaN	0.434984	-0.222636	NaN	0.545324	NaN	NaN	NaN	NaN	NaN	NaN	NaN	NaN	NaN	NaN	NaN	NaN	NaN	NaN	NaN	NaN	NaN	NaN	NaN	NaN	NaN	NaN	NaN
Mitochondrial import inner membrane translocase subunit Tim8 A	O60220	TIMM8A	-0.425649	-0.430047	-0.50002	-0.00850326	0.103217	-0.444363	-0.440961	-0.938498	-0.0468524	-0.41927	-0.260148	-0.203549	-0.18558	-0.18061	-0.189503	-0.148734	-0.93242	-0.81194	-0.498898	-0.239276	0.184564	-0.303515	-0.316298	0.452483	NaN	-0.0382745	0.0140005	0.0147855	NaN	-0.0977045	0.154185	0.0826855	0.138285	-0.107335	NaN	NaN	NaN	0.162065	0.0121455	0.231785	NaN	0.37137	0.18078	0.0343205	0.142395	0.0881955	NaN
Kalirin	O60229	KALRN	NaN	NaN	NaN	NaN	NaN	NaN	NaN	NaN	NaN	NaN	NaN	NaN	NaN	NaN	0	NaN	NaN	NaN	NaN	NaN	NaN	NaN	NaN	NaN	NaN	NaN	NaN	NaN	NaN	NaN	NaN	NaN	NaN	NaN	NaN	NaN	NaN	NaN	NaN	NaN	NaN	NaN	NaN	NaN	NaN	NaN	NaN
Putative pre-mRNA-splicing factor ATP-dependent RNA helicase DHX16	O60231	DHX16	0.0565638	-0.202549	0.121155	-0.114731	-0.142797	0.0282418	-0.0656642	0.0263078	0.0362798	-0.0677052	0.150572	-0.0821132	-0.216684	-0.0161952	0.00972581	-0.00223219	-0.167654	-0.0981942	0.0330728	-0.196583	0.00370783	0.0629958	0.211515	0.632967	NaN	NaN	NaN	NaN	NaN	NaN	NaN	NaN	NaN	NaN	NaN	NaN	NaN	NaN	NaN	NaN	NaN	NaN	NaN	NaN	NaN	NaN	NaN
Sjoegren syndrome/scleroderma autoantigen 1	O60232	SSSCA1	NaN	NaN	NaN	NaN	NaN	NaN	NaN	NaN	NaN	NaN	NaN	NaN	NaN	NaN	NaN	NaN	NaN	NaN	NaN	NaN	NaN	NaN	0	NaN	NaN	NaN	NaN	NaN	NaN	NaN	NaN	NaN	NaN	NaN	NaN	NaN	NaN	NaN	NaN	NaN	NaN	NaN	NaN	NaN	NaN	NaN	NaN
BCL2/adenovirus E1B 19 kDa protein-interacting protein 3-like	O60238	BNIP3L	NaN	NaN	NaN	NaN	NaN	NaN	NaN	NaN	NaN	NaN	NaN	NaN	NaN	NaN	NaN	NaN	NaN	NaN	NaN	NaN	NaN	NaN	NaN	NaN	NaN	NaN	NaN	NaN	NaN	NaN	NaN	NaN	NaN	NaN	NaN	NaN	NaN	NaN	NaN	NaN	NaN	NaN	NaN	NaN	NaN	NaN	NaN
Heparan-sulfate 6-O-sulfotransferase 1	O60243	HS6ST1	NaN	NaN	NaN	NaN	NaN	NaN	NaN	NaN	NaN	NaN	NaN	NaN	NaN	NaN	NaN	NaN	NaN	NaN	NaN	NaN	NaN	NaN	NaN	NaN	NaN	NaN	NaN	NaN	NaN	NaN	NaN	NaN	NaN	NaN	NaN	NaN	NaN	NaN	NaN	NaN	NaN	NaN	NaN	NaN	NaN	NaN	NaN
Mediator of RNA polymerase II transcription subunit 14	O60244	MED14	0.342297	-0.194793	0.356657	-0.596613	-0.341843	0.349987	NaN	-0.411133	0.338207	0.385547	0.546097	-0.600443	-0.113323	0.0619869	0.0338769	-0.355193	0.478717	-0.134413	0.287087	-0.602313	-0.408173	0.604327	0.611127	-0.117023	NaN	NaN	NaN	NaN	NaN	NaN	NaN	NaN	NaN	NaN	NaN	NaN	NaN	NaN	NaN	NaN	NaN	NaN	NaN	NaN	NaN	NaN	NaN
Phosphoribosyl pyrophosphate synthase-associated protein 2	O60256	PRPSAP2	0.732325	0.781639	0.716288	0.682218	0.317221	0.519176	0.747097	0.552555	0.345844	0.32613	0.544962	0.370689	0.298418	0.462789	0.524565	0.501558	0.305195	0.620554	0.488562	0.609722	0.435881	0.690073	0.849258	0.929087	NaN	NaN	0.0566986	0.162664	NaN	0.168284	0.179604	0.234604	0.234404	0.131234	0.133394	0.162854	NaN	NaN	0.191944	0.486204	NaN	0.315589	0.0734486	0.0516186	0.315914	0.192214	0.106784
Probable global transcription activator SNF2L1;SWI/SNF-related matrix-associated actin-dependent regulator of chromatin subfamily A member 5	O60264;P28370	SMARCA1;SMARCA5	1.51063	1.41727	1.26912	1.41645	1.27156	1.27957	1.42827	1.36739	1.25197	1.16922	1.23791	1.57385	1.2336	1.43884	1.46672	1.45093	1.33531	1.40431	1.15921	1.56801	1.38415	1.58262	1.51278	1.9476	-1.0989	-1.08956	-1.18831	-1.0827	-1.12579	-1.13806	-1.13107	-0.98136	-1.13685	-1.0872	-1.11677	-1.01381	-1.01798	-1.01908	-1.06482	-1.10796	-1.16554	-1.07267	-1.08387	-1.15519	-1.13054	-1.03535	-1.07085
C-Jun-amino-terminal kinase-interacting protein 4	O60271	SPAG9	-0.212769	0.0086149	-0.0911221	0.0901539	-0.518409	-0.201748	0.167652	0.267057	0.0780179	-0.221466	0.0395699	-0.122317	-0.416419	-0.100926	0.0717349	0.466102	-0.0688421	-0.200134	0.111204	-0.0603931	-0.237051	0.0144329	0.16531	0.971748	NaN	NaN	NaN	NaN	NaN	NaN	NaN	NaN	NaN	NaN	NaN	NaN	NaN	NaN	NaN	NaN	NaN	NaN	NaN	NaN	NaN	NaN	NaN
Nucleolar pre-ribosomal-associated protein 1	O60287	URB1	NaN	0.139748	NaN	0.185568	-0.391372	0.374548	NaN	0.201008	NaN	0.0816684	NaN	-0.864622	0.128008	NaN	0.213218	NaN	0.147098	NaN	NaN	-0.432532	NaN	NaN	NaN	0.217658	NaN	NaN	NaN	NaN	NaN	NaN	NaN	NaN	NaN	NaN	NaN	NaN	NaN	NaN	NaN	NaN	NaN	NaN	NaN	NaN	NaN	NaN	NaN
E3 ubiquitin-protein ligase MGRN1	O60291	MGRN1	NaN	NaN	NaN	NaN	NaN	NaN	NaN	NaN	NaN	NaN	NaN	NaN	NaN	NaN	NaN	NaN	NaN	NaN	NaN	NaN	NaN	NaN	NaN	NaN	NaN	NaN	NaN	NaN	NaN	NaN	NaN	NaN	NaN	NaN	NaN	NaN	NaN	NaN	NaN	NaN	NaN	NaN	NaN	NaN	NaN	NaN	NaN
Signal-induced proliferation-associated 1-like protein 3	O60292	SIPA1L3	-0.267005	-0.237515	NaN	0.424665	-0.318205	-0.0365552	0.0941448	0.137685	NaN	0.158035	-0.0921451	0.0622648	NaN	-0.0102252	0.171335	NaN	-0.521715	-0.0581151	-0.268095	-0.0612751	NaN	-0.200895	0.272095	0.751523	NaN	NaN	NaN	NaN	NaN	NaN	NaN	NaN	NaN	NaN	NaN	NaN	NaN	NaN	NaN	NaN	NaN	NaN	NaN	NaN	NaN	NaN	NaN
Zinc finger C3H1 domain-containing protein	O60293	ZFC3H1	NaN	NaN	NaN	NaN	NaN	NaN	NaN	NaN	NaN	NaN	NaN	NaN	NaN	NaN	NaN	NaN	NaN	NaN	NaN	NaN	0	NaN	NaN	NaN	NaN	NaN	NaN	NaN	NaN	NaN	NaN	NaN	NaN	NaN	NaN	NaN	NaN	NaN	NaN	NaN	NaN	NaN	NaN	NaN	NaN	NaN	NaN
Leucine zipper putative tumor suppressor 3	O60299	LZTS3	NaN	NaN	NaN	NaN	NaN	NaN	NaN	NaN	NaN	NaN	NaN	NaN	NaN	NaN	NaN	NaN	NaN	NaN	NaN	NaN	0	NaN	NaN	NaN	NaN	NaN	NaN	NaN	NaN	NaN	NaN	NaN	NaN	NaN	NaN	NaN	NaN	NaN	NaN	NaN	NaN	NaN	NaN	NaN	NaN	NaN	NaN
Intron-binding protein aquarius	O60306	AQR	0.658724	0.772729	0.719073	1.00272	0.848843	0.915728	1.08452	1.15109	0.642716	1.12328	0.791026	0.689925	0.766827	0.590483	1.06715	0.705628	1.03005	1.02205	1.0456	0.831725	0.925631	1.16865	1.01957	0.988879	0.608744	0.583289	0.765504	0.649649	0.474509	0.169899	0.395729	0.366169	0.716189	0.472799	0.524579	0.413659	0.739264	0.424469	0.477789	0.500889	0.449669	0.468354	0.424084	0.300604	0.496099	0.594099	0.575499
Dynamin-like 120 kDa protein, form S1;Dynamin-like 120 kDa protein, mitochondrial	O60313	OPA1	1.60246	1.63788	1.55737	1.49865	1.33511	1.48902	1.72747	1.52985	1.87198	1.84648	1.8332	1.83048	1.41806	1.54694	1.75425	1.70474	1.44997	1.60914	1.55233	1.56706	1.50894	1.70862	1.78404	2.03269	-0.662778	-0.607843	-0.501018	-0.635882	-0.518893	-0.257953	-0.502033	-0.411933	-0.519623	-0.528153	-0.496942	-0.532202	-0.530278	-0.386953	-0.517072	-0.410533	-0.539932	-0.602108	-0.363838	-0.439998	-0.581933	-0.477623	-0.552993
Germinal-center associated nuclear protein	O60318	MCM3AP	NaN	NaN	NaN	NaN	NaN	NaN	NaN	NaN	NaN	NaN	NaN	NaN	NaN	NaN	NaN	NaN	NaN	NaN	NaN	NaN	NaN	NaN	0	NaN	NaN	NaN	NaN	NaN	NaN	NaN	NaN	NaN	NaN	NaN	NaN	NaN	NaN	NaN	NaN	NaN	NaN	NaN	NaN	NaN	NaN	NaN	NaN
Kinesin-like protein KIF1B	O60333	KIF1B	-0.0793104	0.0262897	0.22299	-0.11608	-0.10047	NaN	0.15418	0.00905967	-0.46104	-0.11088	-0.0349405	-0.40709	0.0217896	-0.00105047	0.0165596	-0.571491	0.0558195	0.33813	-0.0577705	NaN	0.0872097	0.46519	0.1783	0.36461	NaN	NaN	NaN	NaN	NaN	NaN	NaN	NaN	NaN	NaN	NaN	NaN	NaN	NaN	NaN	NaN	NaN	NaN	NaN	NaN	NaN	NaN	NaN
Mitogen-activated protein kinase-binding protein 1	O60336	MAPKBP1	NaN	NaN	NaN	NaN	NaN	NaN	NaN	NaN	NaN	NaN	NaN	NaN	NaN	NaN	NaN	NaN	NaN	NaN	NaN	NaN	NaN	NaN	NaN	NaN	NaN	NaN	NaN	NaN	NaN	NaN	NaN	NaN	NaN	NaN	NaN	NaN	NaN	NaN	NaN	NaN	NaN	NaN	NaN	NaN	NaN	NaN	NaN
Lysine-specific histone demethylase 1A	O60341	KDM1A	0.417319	0.207339	0.142523	0.344544	0.149149	0.171212	0.220244	0.274241	0.190941	0.263827	0.303048	0.579972	-0.0486428	0.135498	0.340405	0.236239	0.286768	0.213561	0.115508	0.307051	0.325932	0.326876	0.369887	0.69735	NaN	NaN	0.0398602	NaN	NaN	NaN	NaN	-0.441305	-0.115855	-0.200495	-0.237865	NaN	NaN	NaN	0.0801851	NaN	NaN	NaN	NaN	-0.18132	-0.433965	-0.300445	-0.206345
TBC1 domain family member 4	O60343	TBC1D4	NaN	NaN	NaN	NaN	NaN	NaN	NaN	NaN	NaN	NaN	NaN	NaN	NaN	NaN	NaN	NaN	NaN	NaN	NaN	NaN	NaN	NaN	NaN	NaN	0.273247	0.322782	0.435817	0.324452	0.121092	0.0672825	0.306192	0.256732	0.253172	0.276342	0.304352	0.260192	0.344857	0.237662	0.291322	0.279382	0.178162	0.190347	-0.0473625	0.107307	0.235642	0.333682	0.284192
TBC1 domain family member 1;TBC1 domain family member 4	O60343;Q86TI0	TBC1D1;TBC1D4	-0.0556273	0.0282226	0.118233	0.00399256	-0.0696874	-0.0513273	0.152043	0.138393	-0.46918	-0.376517	-0.476348	-0.520776	-0.100087	0.0190126	0.0683626	0.0521426	0.00763261	0.175123	0.0979027	0.144393	0.00597262	0.207413	0.309393	0.591323	NaN	NaN	NaN	NaN	NaN	NaN	NaN	NaN	NaN	NaN	NaN	NaN	NaN	NaN	NaN	NaN	NaN	NaN	NaN	NaN	NaN	NaN	NaN
Endothelin-converting enzyme 2;Endothelin-converting enzyme 2 region;Methyltransferase-like region	O60344	ECE2	0.121411	0.0688906	0.133671	0.188851	0.0656307	-0.0840495	0.176581	0.178511	NaN	-0.692639	-0.36779	NaN	NaN	-0.0617895	-0.182009	0.241471	NaN	NaN	NaN	0.0124106	-0.0431294	0.243981	NaN	NaN	NaN	NaN	NaN	NaN	NaN	NaN	NaN	NaN	NaN	NaN	NaN	NaN	NaN	NaN	NaN	NaN	NaN	NaN	NaN	NaN	NaN	NaN	NaN
PH domain leucine-rich repeat-containing protein phosphatase 1	O60346	PHLPP1	NaN	0.00842261	0.120263	0.165853	NaN	0.0167925	0.0910325	-0.389077	-0.335088	-0.214027	0.0164027	NaN	0.0876226	-0.0788076	NaN	-0.460577	NaN	0.202773	NaN	NaN	0.249902	0.0575926	0.460923	NaN	NaN	NaN	NaN	NaN	NaN	NaN	NaN	NaN	NaN	NaN	NaN	NaN	NaN	NaN	NaN	NaN	NaN	NaN	NaN	NaN	NaN	NaN	NaN
Periplakin	O60437	PPL	0.741743	0.608483	0.575894	0.667753	0.57395	0.599152	0.708153	0.747906	1.48935	1.58012	1.54577	1.82348	0.739031	0.894678	1.02432	0.963572	0.480459	0.655913	0.736515	0.666361	0.711493	0.738888	0.890675	1.06764	NaN	0.0157743	NaN	-0.0185057	0.889454	NaN	0.0134743	-0.0214957	NaN	0.494944	0.351874	NaN	NaN	0.0927643	NaN	-0.0195057	0.170414	NaN	0.495079	0.842519	NaN	-0.506466	0.0340643
Lymphocyte antigen 75	O60449	LY75	-0.0899851	-0.144965	-0.0964451	-0.248935	0.0415449	-0.023385	-0.337265	0.0288849	0.0623149	-0.0211051	-0.061385	NaN	0.119405	0.323541	0.153465	-0.189655	0.331409	-0.100455	-0.065955	-0.0565051	0.161175	-0.135165	-0.0142151	0.363681	NaN	NaN	NaN	NaN	NaN	NaN	NaN	NaN	NaN	NaN	NaN	NaN	NaN	NaN	NaN	NaN	NaN	NaN	NaN	NaN	NaN	NaN	NaN
Neuropilin-2	O60462	NRP2	NaN	NaN	NaN	NaN	NaN	NaN	NaN	NaN	NaN	NaN	NaN	NaN	NaN	NaN	NaN	NaN	NaN	NaN	NaN	NaN	NaN	NaN	NaN	0	NaN	NaN	NaN	NaN	NaN	NaN	NaN	NaN	NaN	NaN	NaN	NaN	NaN	NaN	NaN	NaN	NaN	NaN	NaN	NaN	NaN	NaN	NaN
Down syndrome cell adhesion molecule	O60469	DSCAM	NaN	-0.0671727	NaN	NaN	NaN	NaN	NaN	NaN	NaN	NaN	-0.126013	NaN	NaN	NaN	NaN	NaN	NaN	NaN	NaN	0.193185	NaN	NaN	NaN	NaN	NaN	NaN	NaN	NaN	NaN	NaN	NaN	NaN	NaN	NaN	NaN	NaN	NaN	NaN	NaN	NaN	NaN	NaN	NaN	NaN	NaN	NaN	NaN
Long-chain-fatty-acid--CoA ligase 4	O60488	ACSL4	NaN	NaN	NaN	NaN	NaN	NaN	NaN	NaN	NaN	NaN	NaN	NaN	NaN	NaN	NaN	NaN	NaN	NaN	NaN	NaN	NaN	NaN	NaN	0	NaN	NaN	NaN	NaN	NaN	NaN	NaN	NaN	NaN	NaN	NaN	NaN	NaN	NaN	NaN	NaN	NaN	NaN	NaN	NaN	NaN	NaN	NaN
Sorting nexin-3	O60493	SNX3	0.880251	0.864849	0.784773	0.831032	0.777527	0.681423	0.704891	0.764233	0.521174	0.885163	0.69252	1.24418	0.727474	1.00266	0.599121	0.640549	0.445608	0.703701	0.588566	1.0144	0.928013	1.05711	1.07602	1.18317	0.184064	0.178439	0.229714	0.266159	0.256269	0.426079	0.131949	0.204309	0.218499	0.275459	0.267889	0.278149	0.107074	0.232379	0.128319	0.161419	0.103109	0.144924	0.160874	0.129044	0.263509	0.0297488	0.129459
Syntaxin-10	O60499	STX10	NaN	NaN	NaN	NaN	NaN	NaN	NaN	NaN	NaN	NaN	NaN	NaN	NaN	NaN	NaN	NaN	NaN	NaN	NaN	NaN	NaN	NaN	0	NaN	NaN	NaN	NaN	NaN	NaN	NaN	NaN	NaN	NaN	NaN	NaN	NaN	NaN	NaN	NaN	NaN	NaN	NaN	NaN	NaN	NaN	NaN	NaN
Protein O-GlcNAcase	O60502	MGEA5	-0.390784	-0.679164	-0.559924	-0.749464	-0.753154	-0.441764	-0.673634	-0.300484	-0.917404	-0.418284	-0.578374	-1.39418	-0.732354	-0.775214	-0.393134	-0.728214	-0.801534	-0.615344	-0.499024	-1.16513	-0.662604	-0.388674	-0.101604	-0.207864	2.12827	NaN	2.12753	NaN	NaN	NaN	NaN	2.02056	1.97119	2.27668	2.08681	NaN	2.0192	NaN	2.19286	NaN	NaN	NaN	NaN	1.89279	2.24893	2.23313	1.95888
Vinexin	O60504	SORBS3	NaN	NaN	NaN	NaN	NaN	NaN	NaN	NaN	NaN	NaN	NaN	NaN	NaN	NaN	NaN	NaN	NaN	NaN	NaN	NaN	NaN	NaN	NaN	0	NaN	NaN	NaN	NaN	NaN	NaN	NaN	NaN	NaN	NaN	NaN	NaN	NaN	NaN	NaN	NaN	NaN	NaN	NaN	NaN	NaN	NaN	NaN
Heterogeneous nuclear ribonucleoprotein Q	O60506	SYNCRIP	2.12535	2.07134	2.05275	2.30624	2.10027	2.01308	2.04422	2.10726	2.138	2.14178	2.01559	2.18054	2.10557	2.03774	2.1842	2.18254	2.17016	2.12119	2.10666	2.16791	2.18024	2.14233	2.26593	2.53173	-3.11963	-3.1063	-3.1051	-3.05908	-3.11328	-3.17811	-3.07964	-3.04444	-3.11795	-3.05698	-3.10498	-3.1015	-3.07926	-3.14816	-3.14592	-3.17789	-3.11687	-3.09604	-3.19923	-3.13464	-3.13899	-3.09815	-3.10737
Pre-mRNA-processing factor 17	O60508	CDC40	NaN	NaN	NaN	NaN	NaN	NaN	NaN	NaN	NaN	NaN	NaN	NaN	NaN	NaN	NaN	NaN	NaN	NaN	NaN	NaN	NaN	NaN	NaN	NaN	NaN	NaN	NaN	NaN	NaN	NaN	NaN	NaN	NaN	NaN	NaN	NaN	NaN	NaN	NaN	NaN	NaN	NaN	NaN	NaN	NaN	NaN	NaN
Nuclear export mediator factor NEMF	O60524	NEMF	-0.443087	-0.0513772	-0.153417	0.0930028	0.234876	-0.172177	0.232017	-0.118377	0.241378	0.232608	0.167463	-0.155427	0.553711	-0.334287	0.210495	-0.196587	-0.147527	0.0591627	0.403818	-0.804897	0.217205	-0.122287	0.106233	-0.0525172	NaN	NaN	NaN	NaN	NaN	NaN	NaN	NaN	NaN	NaN	NaN	NaN	NaN	NaN	NaN	NaN	NaN	NaN	NaN	NaN	NaN	NaN	NaN
GDP-mannose 4,6 dehydratase	O60547	GMDS	1.15784	1.08164	1.01756	0.900956	1.10806	1.1451	0.726646	0.973296	0.897216	0.854386	0.687026	1.04145	1.07529	1.17878	0.821776	0.683206	1.30273	0.928726	0.898056	1.15082	1.10848	0.762686	0.829216	1.18406	-1.81987	-1.79982	-1.79331	-2.03836	-1.88505	-1.86174	-1.77732	-1.93872	-1.81452	-1.80836	-1.84093	-1.76487	-2.03636	-1.80444	-1.95691	-1.81862	-1.81529	-1.78674	-1.86503	-1.87219	-1.81901	-1.95361	-1.76351
Cyclin-T1	O60563	CCNT1	0.355276	-0.327124	-0.241474	0.258336	0.524576	-0.0170436	-0.318994	-0.155654	0.106946	-0.0785737	-0.358274	0.0356662	0.286816	-0.110184	-0.261624	-0.211334	0.681986	-0.321584	-0.113104	-0.0965037	0.348726	-0.387924	-0.263464	0.664526	NaN	NaN	NaN	NaN	NaN	NaN	NaN	NaN	NaN	NaN	NaN	NaN	NaN	NaN	NaN	NaN	NaN	NaN	NaN	NaN	NaN	NaN	NaN
Procollagen-lysine,2-oxoglutarate 5-dioxygenase 3	O60568	PLOD3	1.48044	0.778839	0.727901	0.923971	0.964237	0.945232	0.715166	0.842815	0.898476	0.313864	0.142221	-0.0920048	0.686281	0.768875	0.625935	0.840778	1.11756	0.870432	0.905539	0.604698	0.744133	0.720329	0.866388	1.10727	0.346442	0.330457	0.387412	0.281407	0.193787	0.0631872	NaN	NaN	NaN	0.313867	0.218497	0.506007	0.578352	0.463767	0.441697	0.433487	0.542407	0.473902	NaN	NaN	NaN	0.403017	0.393647
Eukaryotic translation initiation factor 4E type 2	O60573	EIF4E2	-0.691795	-0.510045	-0.584515	-0.583825	-0.490125	-0.837885	-0.411235	-0.699065	-0.619705	-0.893855	-0.983115	-0.465225	-0.769245	-1.19495	-0.652125	-0.256475	-0.612575	-0.671125	-0.580525	-0.522185	-0.468555	-0.781785	-0.614745	0.260507	NaN	1.03019	1.30499	1.43413	NaN	1.03184	0.963645	0.962515	NaN	NaN	0.973415	NaN	NaN	0.874505	1.24381	1.45957	NaN	0.97712	0.63354	0.79006	NaN	NaN	0.954815
Protein diaphanous homolog 1	O60610	DIAPH1	0.85814	1.16544	1.18735	1.13389	1.11114	1.19364	1.0617	0.853045	0.842288	0.871695	0.817471	-0.0482903	0.952103	0.731536	1.05162	0.699116	1.25393	1.19153	1.21335	0.760071	1.22031	1.08292	1.27265	1.29815	0.396194	0.476419	0.711024	0.562729	NaN	0.544709	0.424569	0.457449	0.403649	0.545859	0.509879	0.405739	0.499464	0.513909	0.628529	0.471259	NaN	0.295534	0.469694	0.537704	0.532909	0.522139	0.433429
15 kDa selenoprotein	O60613	2015-09-01	NaN	NaN	NaN	NaN	NaN	NaN	NaN	NaN	NaN	NaN	NaN	NaN	NaN	NaN	NaN	NaN	NaN	NaN	NaN	NaN	NaN	0	NaN	NaN	NaN	NaN	NaN	NaN	NaN	NaN	NaN	NaN	NaN	NaN	NaN	NaN	NaN	NaN	NaN	NaN	NaN	NaN	NaN	NaN	NaN	NaN	NaN
Exocyst complex component 3	O60645	EXOC3	-0.275508	-0.282748	-0.573167	-0.240212	-0.416014	-0.226697	-0.149396	-0.0549093	0.329387	0.287421	0.165197	-0.186324	-0.190076	-0.223134	-0.200457	-0.126076	0.150186	-0.571154	-0.207829	-0.341784	-0.286477	-0.0226333	-0.0874813	0.175817	0.494686	0.394431	NaN	NaN	NaN	NaN	0.427731	0.712131	NaN	NaN	NaN	NaN	0.350506	0.0504007	NaN	NaN	NaN	NaN	0.461226	0.662966	NaN	NaN	NaN
Perilipin-3	O60664	PLIN3	2.0786	2.07136	2.16867	2.19428	2.02801	1.95493	1.88222	1.91188	2.2382	2.22965	2.27026	2.39013	2.19458	2.17219	2.18037	2.109	2.08393	1.99398	2.03769	2.13143	2.11087	1.9969	2.12542	2.43972	-0.395452	-0.373667	-0.371562	-0.435277	-0.230437	-0.193927	-0.271307	-0.372327	-0.374357	-0.391927	-0.309557	-0.309287	-0.415382	-0.334967	-0.360237	-0.352387	-0.288177	-0.184122	-0.143312	-0.166172	-0.302877	-0.397097	-0.340587
Cell cycle checkpoint protein RAD1	O60671	RAD1	NaN	NaN	NaN	NaN	NaN	NaN	NaN	NaN	NaN	NaN	NaN	NaN	NaN	NaN	NaN	NaN	NaN	NaN	NaN	NaN	NaN	NaN	0	NaN	NaN	NaN	NaN	NaN	NaN	NaN	NaN	NaN	NaN	NaN	NaN	NaN	NaN	NaN	NaN	NaN	NaN	NaN	NaN	NaN	NaN	NaN	NaN
Protein arginine N-methyltransferase 3	O60678	PRMT3	0.275666	0.168232	0.287629	0.296273	0.370135	0.34017	0.383374	-0.16633	-0.102276	-0.00161511	-0.256513	-0.342924	0.260537	0.0396429	0.117699	0.149001	0.655516	0.225712	0.330361	0.169819	0.414563	0.445401	0.413605	0.710842	0.846541	1.06039	0.807701	0.719266	0.434246	0.491436	0.615706	0.863886	0.672366	0.950446	0.676446	0.937036	1.02386	0.860566	1.13053	0.730086	0.933916	0.850071	0.665931	0.377181	0.973696	1.1338	1.0505
Importin subunit alpha-6;Importin subunit alpha-7	O60684;O15131	KPNA5;KPNA6	-0.665134	-0.168684	0.293991	0.441296	-0.536494	0.617027	0.454693	-0.137724	0.399962	0.503557	-0.0531338	-0.394284	0.254639	-0.212554	-0.0265748	-0.376764	0.510641	0.305512	0.378286	-1.03808	-0.166464	-0.115664	0.116793	-0.384844	NaN	NaN	NaN	NaN	NaN	NaN	NaN	NaN	NaN	NaN	NaN	NaN	NaN	NaN	NaN	NaN	NaN	NaN	NaN	NaN	NaN	NaN	NaN
UDP-glucose 6-dehydrogenase	O60701	UGDH	1.88684	2.02362	1.99314	2.09858	1.99459	1.9645	2.10221	1.73485	2.16053	2.1764	2.00956	1.82836	1.94663	1.96543	2.00851	1.92255	2.20052	2.00202	2.08179	1.89111	2.06399	2.00747	2.00689	2.29884	-2.73322	-2.74181	-2.70011	-2.69022	-2.72132	-2.75673	-2.73203	-2.73066	-2.73787	-2.72256	-2.70603	-2.73214	-2.57365	-2.61774	-2.58268	-2.58522	-2.59339	-2.65164	-2.63753	-2.56139	-2.59731	-2.56121	-2.59711
Catenin delta-1	O60716	CTNND1	1.89036	1.96278	1.86119	2.15176	1.91735	1.8638	1.96949	1.69698	1.92348	2.00123	1.75931	1.95599	1.90655	1.95378	2.07581	1.7716	1.97807	1.77585	1.90258	1.76882	1.89844	2.08541	2.03592	2.41051	-0.501643	-0.451548	-0.497673	-0.490518	-0.563108	-0.646518	-0.502548	-0.493078	-0.562608	-0.451088	-0.403858	-0.466398	-0.431173	-0.427068	-0.442908	-0.430748	-0.428518	-0.331763	-0.449253	-0.444913	-0.467938	-0.402338	-0.421038
Eukaryotic translation initiation factor 1b	O60739	EIF1B	NaN	NaN	NaN	NaN	NaN	NaN	NaN	NaN	NaN	NaN	NaN	NaN	NaN	NaN	NaN	NaN	NaN	NaN	NaN	NaN	NaN	NaN	NaN	-0.948754	NaN	NaN	NaN	NaN	NaN	NaN	NaN	NaN	NaN	NaN	NaN	NaN	NaN	NaN	NaN	NaN	NaN	NaN	NaN	NaN	NaN	NaN	NaN
Sorting nexin-2	O60749	SNX2	-0.238149	0.157188	-0.207039	0.166604	-0.324859	0.0505627	-0.199899	0.190788	-0.162909	0.19428	-0.110279	-0.108499	-0.133339	0.0956447	-0.0230693	0.384076	-0.150179	0.25537	-0.247349	0.211812	-0.491449	0.0690928	0.105109	0.612006	NaN	NaN	NaN	NaN	NaN	NaN	NaN	NaN	NaN	NaN	NaN	NaN	NaN	NaN	NaN	NaN	NaN	NaN	NaN	NaN	NaN	NaN	NaN
Dolichol-phosphate mannosyltransferase subunit 1	O60762	DPM1	0.774103	0.794667	0.796995	0.766876	0.725181	0.967707	1.0109	0.842882	0.482898	0.502442	0.610205	0.332635	0.719436	0.744357	0.926527	0.743044	0.801911	0.901197	0.892978	0.683186	0.885058	1.16649	1.03113	1.12592	-0.118417	-0.190473	-0.239288	-0.206933	0.195397	-0.339213	-0.0903726	-0.159723	-0.0150725	-0.0129125	-0.0282825	0.272977	-0.0700975	-0.0531924	0.0209675	-0.182413	-0.122543	-0.200778	-0.191408	-0.144708	-0.149372	-0.0994626	-0.145283
General vesicular transport factor p115	O60763	USO1	NaN	NaN	NaN	NaN	NaN	NaN	NaN	NaN	NaN	NaN	NaN	NaN	NaN	NaN	NaN	NaN	NaN	NaN	NaN	NaN	NaN	NaN	NaN	NaN	0.903625	0.96452	1.02334	1.00098	0.88744	0.88737	0.94063	0.96889	0.95077	0.95778	0.93695	1.02767	1.0404	0.95878	0.92906	0.90148	1.05365	0.923105	0.925215	0.878695	0.99733	1.02253	1.06503
General vesicular transport factor p115	O60763;REV__Q5VZ89	USO1	0.349475	-0.129675	-0.0488549	-0.019915	0.067585	-0.124485	0.171435	-0.151715	-0.124345	-0.371575	-0.283575	0.0489351	-0.318135	0.143475	0.112685	0.222595	-0.421165	0.046285	-0.218125	0.142315	0.0396351	0.147285	0.149945	0.569915	NaN	NaN	NaN	NaN	NaN	NaN	NaN	NaN	NaN	NaN	NaN	NaN	NaN	NaN	NaN	NaN	NaN	NaN	NaN	NaN	NaN	NaN	NaN
Zinc finger protein 354A	O60765	ZNF354A	NaN	NaN	NaN	NaN	NaN	NaN	NaN	NaN	NaN	NaN	NaN	NaN	NaN	NaN	NaN	NaN	NaN	NaN	NaN	NaN	NaN	NaN	NaN	NaN	NaN	NaN	NaN	NaN	NaN	NaN	NaN	NaN	NaN	NaN	NaN	NaN	NaN	NaN	NaN	NaN	NaN	NaN	NaN	NaN	NaN	NaN	NaN
28S ribosomal protein S14, mitochondrial	O60783	MRPS14	NaN	NaN	NaN	NaN	NaN	NaN	NaN	NaN	NaN	NaN	NaN	NaN	NaN	NaN	NaN	NaN	NaN	NaN	NaN	NaN	NaN	NaN	NaN	NaN	NaN	NaN	NaN	NaN	NaN	NaN	NaN	NaN	NaN	NaN	NaN	NaN	NaN	NaN	NaN	NaN	NaN	NaN	NaN	NaN	NaN	NaN	NaN
Target of Myb protein 1	O60784	TOM1	0.243284	0.561426	0.465425	0.407261	0.442771	0.699543	0.469866	0.729542	0.610345	0.709083	0.833032	0.400752	0.428349	0.459469	0.469549	0.375728	-0.0437095	0.293509	0.659063	0.340216	0.506203	0.490102	0.502603	0.803609	NaN	NaN	NaN	NaN	5.91744	NaN	1.15217	4.20197	NaN	NaN	NaN	6.07232	NaN	NaN	NaN	NaN	0.909908	NaN	1.06926	1.6556	NaN	NaN	NaN
6-phosphofructo-2-kinase;6-phosphofructo-2-kinase/fructose-2,6-bisphosphatase 1;6-phosphofructo-2-kinase/fructose-2,6-bisphosphatase 2;Fructose-2,6-bisphosphatase	O60825;P16118	PFKFB1;PFKFB2	-0.266013	NaN	-0.160423	0.223937	0.0954868	0.114587	0.0729568	0.279127	-0.434143	-0.179053	-0.625523	-0.0820832	-0.0549031	-0.00491321	-0.119923	0.299807	-0.000753164	0.0892968	0.00496686	0.368549	-0.171733	-0.0673832	0.129887	0.488249	NaN	NaN	NaN	NaN	NaN	NaN	NaN	NaN	NaN	NaN	NaN	NaN	NaN	NaN	NaN	NaN	NaN	NaN	NaN	NaN	NaN	NaN	NaN
6-phosphofructo-2-kinase;6-phosphofructo-2-kinase/fructose-2,6-bisphosphatase 2;6-phosphofructo-2-kinase/fructose-2,6-bisphosphatase 3;Fructose-2,6-bisphosphatase	O60825;Q16875	PFKFB2;PFKFB3	NaN	NaN	NaN	NaN	NaN	NaN	NaN	NaN	NaN	NaN	NaN	NaN	NaN	NaN	NaN	NaN	NaN	NaN	NaN	NaN	NaN	NaN	NaN	NaN	NaN	NaN	NaN	NaN	NaN	NaN	NaN	NaN	NaN	NaN	NaN	NaN	NaN	NaN	NaN	NaN	NaN	NaN	NaN	NaN	NaN	NaN	NaN
Coiled-coil domain-containing protein 22	O60826	CCDC22	0.726003	0.758813	0.386443	0.375193	0.500703	0.507993	0.322113	0.729593	0.689623	0.489303	0.546883	0.606383	0.0875435	0.603163	0.838103	0.883623	0.425813	0.345423	0.284803	0.685513	0.659063	0.733823	0.631203	0.964913	NaN	NaN	NaN	NaN	NaN	NaN	NaN	NaN	NaN	NaN	NaN	NaN	NaN	NaN	NaN	NaN	NaN	NaN	NaN	NaN	NaN	NaN	NaN
Polyglutamine-binding protein 1	O60828	PQBP1	-0.435233	0.0056473	-0.0890627	0.261797	-0.0944927	0.0094173	-0.188943	0.0533073	-0.179003	-0.161543	-0.0955627	-0.113843	0.130517	-0.131373	-0.198653	-0.613273	0.0401473	-0.190973	-0.172803	-0.453773	0.0137373	-0.0902526	-0.182593	-0.0119226	1.42525	NaN	NaN	NaN	NaN	NaN	NaN	NaN	NaN	NaN	NaN	NaN	1.46347	NaN	NaN	NaN	NaN	NaN	NaN	NaN	NaN	NaN	NaN
Mitochondrial import inner membrane translocase subunit Tim17-B	O60830	TIMM17B	0.383194	0.571915	0.744135	0.390954	0.617605	0.0146346	0.706205	0.347665	0.712095	0.386325	0.728995	0.478015	0.519555	0.470535	0.688755	1.01341	0.111195	0.321535	0.527625	0.804135	0.780185	0.337904	0.582785	1.37321	NaN	NaN	NaN	NaN	NaN	NaN	NaN	NaN	NaN	NaN	NaN	NaN	NaN	NaN	NaN	NaN	NaN	NaN	NaN	NaN	NaN	NaN	NaN
PRA1 family protein 2	O60831	PRAF2	NaN	NaN	NaN	NaN	NaN	NaN	NaN	NaN	NaN	NaN	NaN	NaN	NaN	NaN	NaN	NaN	NaN	NaN	NaN	NaN	NaN	NaN	NaN	0	NaN	NaN	NaN	NaN	NaN	NaN	NaN	NaN	NaN	NaN	NaN	NaN	NaN	NaN	NaN	NaN	NaN	NaN	NaN	NaN	NaN	NaN	NaN
H/ACA ribonucleoprotein complex subunit 4	O60832	DKC1	1.78166	1.70821	1.62572	1.50932	1.59944	1.54854	1.77317	1.4199	1.89056	1.89771	1.81101	1.67911	1.71597	1.77683	1.83014	1.99022	1.70047	1.63554	1.66679	1.72037	1.68634	1.79914	1.81031	2.19431	-0.605996	-0.650172	-0.675867	-0.545222	-0.586172	-0.499902	-0.626062	-0.621132	-0.643182	-0.669962	-0.479992	-0.698252	-0.711017	-0.730862	-0.653052	-0.706142	-0.693902	-0.603547	-0.558487	-0.646507	-0.674762	-0.693052	-0.677322
Eukaryotic translation initiation factor 5B	O60841	EIF5B	2.456	2.57234	2.60031	2.68444	2.56483	2.56263	2.7893	2.67953	2.29997	2.29529	2.23822	2.33974	2.4699	2.51849	2.71185	2.62647	2.57439	2.70299	2.5738	2.64703	2.69412	2.69492	2.84328	3.16247	0.311691	0.121406	0.124151	0.225796	-0.0973739	-0.103054	0.0999961	0.165936	0.146036	0.170696	0.132126	0.118406	0.320011	0.230016	0.243476	0.245936	0.102066	0.161421	0.0401311	-0.000138879	0.199346	0.336946	0.184646
Endothelial differentiation-related factor 1	O60869	EDF1	0.605994	0.461984	0.339964	-0.0690459	0.229164	0.407594	0.412984	0.712974	-0.146879	-0.121536	0.345364	0.680334	-0.0226959	0.657344	0.391304	0.352834	0.183404	0.528884	-0.334648	0.651204	0.270774	0.541814	0.422814	0.765094	-1.19525	-1.18667	-1.02743	-1.25135	-1.215	-1.20021	-1.24294	-1.14958	-1.22033	-1.32295	-1.17844	-1.15377	-1.17992	-1.15255	-1.13075	-1.26701	-1.2449	-1.16591	-1.35133	-1.24209	-1.16035	-1.33894	-1.19631
DNA/RNA-binding protein KIN17	O60870	KIN	NaN	NaN	NaN	NaN	0	NaN	NaN	NaN	NaN	NaN	NaN	NaN	NaN	NaN	NaN	NaN	NaN	NaN	NaN	NaN	NaN	NaN	NaN	NaN	NaN	NaN	NaN	NaN	NaN	NaN	NaN	NaN	NaN	NaN	NaN	NaN	NaN	NaN	NaN	NaN	NaN	NaN	NaN	NaN	NaN	NaN	NaN
Protein diaphanous homolog 2	O60879	DIAPH2	1.45657	1.48543	1.25772	1.5256	1.51766	1.36419	1.6552	1.30408	1.7068	1.52501	1.62198	1.86514	1.47479	1.57991	1.66527	1.41353	1.4687	1.68955	1.50011	1.70586	1.52721	1.57282	1.6797	1.85219	1.35767	NaN	0.97413	1.31858	0.928685	1.1759	1.10292	2.77022	NaN	0.789975	0.912025	1.16317	1.13499	NaN	1.08986	0.950615	1.23175	0.74989	1.07341	0.96835	NaN	0.781095	0.859595
DnaJ homolog subfamily A member 2	O60884	DNAJA2	0.395359	0.450929	0.725109	0.752029	0.428849	0.677639	0.619719	0.523309	0.511269	0.625439	0.507009	0.296589	0.763759	0.473989	0.499889	0.148759	0.686129	0.799749	0.922169	0.139999	0.644239	0.487209	0.672389	0.577059	-0.868116	-0.916011	-0.923396	-0.873011	-1.03404	-1.07041	-0.981551	-0.943951	-0.909771	-0.868011	-0.932481	-0.926391	-0.744096	-0.889891	-0.706731	-0.861871	-0.774441	-0.887486	-0.964206	-0.772336	-0.781561	-0.718961	-0.996401
Bromodomain-containing protein 4	O60885	BRD4	0.109219	-0.123293	-0.444916	-0.224478	-0.0488148	-0.136839	-0.390156	0.149725	-0.0296418	-0.178083	-0.143471	0.0450212	-0.406719	-0.0453568	-0.234207	-0.312534	0.141606	-0.20101	-0.612848	0.0162702	-0.0590778	-0.178312	-0.327337	0.134682	NaN	NaN	0.0537122	NaN	NaN	0.384587	-0.00244278	NaN	NaN	-0.102033	0.0975672	NaN	NaN	NaN	1.03915	NaN	NaN	0.279692	0.568202	NaN	NaN	0.424717	0.757417
Protein CutA	O60888	CUTA	1.6929	1.81177	2.06689	1.54492	1.82757	1.97252	1.74011	1.69394	1.82651	1.91382	1.65969	1.55007	2.00967	1.57375	1.57915	1.43895	1.60456	1.56534	2.0393	1.3307	1.78626	1.26587	1.51199	1.87863	-0.436141	-0.368696	-0.383681	-0.620576	-0.487366	-0.421816	-0.403496	-0.549826	-0.358096	-0.479467	-0.367006	-0.443746	-0.558191	-0.335316	-0.462446	-0.269496	-0.340466	-0.350011	-0.450951	-0.406962	-0.306886	-0.490996	-0.365486
Prefoldin subunit 1	O60925	PFDN1	NaN	NaN	0.300817	-0.216179	NaN	NaN	NaN	-0.452049	NaN	NaN	NaN	NaN	0.0443205	NaN	NaN	NaN	0.0363704	NaN	0.1642	NaN	0.12252	NaN	NaN	NaN	NaN	NaN	NaN	NaN	NaN	NaN	NaN	NaN	NaN	NaN	NaN	NaN	NaN	NaN	NaN	NaN	NaN	NaN	NaN	NaN	NaN	NaN	NaN
Protein phosphatase 1 regulatory subunit 11	O60927	PPP1R11	NaN	NaN	NaN	NaN	NaN	NaN	NaN	NaN	NaN	NaN	NaN	NaN	NaN	NaN	NaN	NaN	NaN	NaN	NaN	NaN	NaN	NaN	0	NaN	NaN	NaN	NaN	NaN	NaN	NaN	NaN	NaN	NaN	NaN	NaN	NaN	NaN	NaN	NaN	NaN	NaN	NaN	NaN	NaN	NaN	NaN	NaN
Nibrin	O60934	NBN	0	NaN	NaN	NaN	NaN	NaN	NaN	NaN	NaN	NaN	NaN	NaN	NaN	NaN	NaN	NaN	NaN	NaN	NaN	NaN	NaN	NaN	NaN	NaN	NaN	NaN	NaN	NaN	NaN	NaN	NaN	NaN	NaN	NaN	NaN	NaN	NaN	NaN	NaN	NaN	NaN	NaN	NaN	NaN	NaN	NaN	NaN
Nucleolar protein 3	O60936	NOL3	-0.559037	NaN	0.335443	-0.289067	0.601603	0.785103	0.224433	-0.110877	-0.306947	-0.0612774	-0.230297	-0.361607	0.544083	0.0686426	-0.244347	-0.813447	-0.241257	0.261193	0.801683	-0.450127	0.0986528	NaN	0.0491526	-0.101697	NaN	NaN	NaN	NaN	NaN	NaN	NaN	NaN	NaN	NaN	NaN	NaN	NaN	NaN	NaN	NaN	NaN	NaN	NaN	NaN	NaN	NaN	NaN
ATP-binding cassette sub-family B member 7, mitochondrial	O75027	ABCB7	0.713354	1.09881	1.03491	0.849924	0.633389	1.05209	1.16214	1.04047	0.926024	1.12247	1.25032	1.08138	0.97975	0.863934	1.10235	0.708498	0.80468	1.15369	0.823866	0.795727	0.796246	1.09854	1.06177	0.984328	NaN	NaN	1.09455	NaN	NaN	1.22821	1.16151	NaN	1.10319	NaN	1.0812	1.02782	NaN	NaN	1.22148	NaN	NaN	1.26698	1.29001	NaN	1.20781	NaN	1.20748
Kinesin-like protein KIF21B	O75037	KIF21B	NaN	NaN	NaN	NaN	NaN	NaN	NaN	NaN	NaN	NaN	NaN	NaN	NaN	NaN	NaN	NaN	NaN	NaN	0	NaN	NaN	NaN	NaN	NaN	NaN	NaN	NaN	NaN	NaN	NaN	NaN	NaN	NaN	NaN	NaN	NaN	NaN	NaN	NaN	NaN	NaN	NaN	NaN	NaN	NaN	NaN	NaN
Carboxyl-terminal PDZ ligand of neuronal nitric oxide synthase protein	O75052	NOS1AP	NaN	NaN	NaN	NaN	NaN	NaN	NaN	NaN	NaN	NaN	NaN	NaN	NaN	NaN	NaN	NaN	NaN	NaN	NaN	NaN	NaN	NaN	NaN	0	NaN	NaN	NaN	NaN	NaN	NaN	NaN	NaN	NaN	NaN	NaN	NaN	NaN	NaN	NaN	NaN	NaN	NaN	NaN	NaN	NaN	NaN	NaN
DENN domain-containing protein 4B	O75064	DENND4B	NaN	NaN	NaN	NaN	NaN	NaN	NaN	NaN	NaN	NaN	NaN	NaN	NaN	NaN	NaN	NaN	NaN	NaN	NaN	NaN	NaN	NaN	NaN	NaN	NaN	NaN	NaN	NaN	NaN	NaN	NaN	NaN	NaN	NaN	NaN	NaN	NaN	NaN	NaN	NaN	NaN	NaN	NaN	NaN	NaN	NaN	NaN
EF-hand calcium-binding domain-containing protein 14	O75071	EFCAB14	0.0659777	0.219568	0.549345	0.224368	-0.237572	-0.129782	0.0648477	0.124458	-0.515982	-0.158862	0.0588077	-1.04125	-0.388542	-0.0995723	0.119498	0.213948	NaN	-0.0217422	0.000307679	0.102828	-0.203352	0.328188	0.540562	0.183958	NaN	NaN	NaN	NaN	NaN	NaN	NaN	NaN	NaN	NaN	NaN	NaN	NaN	NaN	NaN	NaN	NaN	NaN	NaN	NaN	NaN	NaN	NaN
WD repeat-containing protein 1	O75083	WDR1	1.85331	1.81587	1.82587	1.95429	1.79587	1.77289	1.95309	1.65409	1.86137	1.89358	1.77259	2.03963	1.81959	1.97606	1.9404	2.00687	1.85048	1.91934	1.77503	1.91216	1.88842	1.89552	1.91126	2.36642	-2.93577	-2.99575	-2.98761	-2.97761	-2.92136	-2.92855	-2.93963	-2.92903	-2.96243	-2.99	-2.99166	-3.00313	-2.99395	-3.00424	-2.99243	-2.94843	-2.9439	-2.94254	-2.92933	-2.90539	-2.96282	-2.95572	-2.98507
Slit homolog 3 protein	O75094	SLIT3	NaN	NaN	NaN	NaN	NaN	NaN	NaN	NaN	NaN	NaN	NaN	NaN	NaN	NaN	NaN	NaN	NaN	NaN	NaN	NaN	NaN	NaN	NaN	NaN	NaN	NaN	NaN	NaN	NaN	NaN	NaN	NaN	NaN	NaN	NaN	NaN	NaN	NaN	NaN	NaN	NaN	NaN	NaN	NaN	NaN	NaN	NaN
Probable phospholipid-transporting ATPase IIA	O75110	ATP9A	NaN	NaN	NaN	NaN	-0.692541	NaN	0.587586	NaN	NaN	-0.128585	NaN	NaN	NaN	0.449019	0.0670608	-0.165945	NaN	NaN	NaN	-0.0127142	-0.430341	0.0475578	NaN	0.278904	NaN	NaN	NaN	NaN	NaN	NaN	NaN	NaN	NaN	NaN	NaN	NaN	NaN	NaN	NaN	NaN	NaN	NaN	NaN	NaN	NaN	NaN	NaN
NEDD4-binding protein 1	O75113	N4BP1	NaN	NaN	NaN	NaN	NaN	NaN	NaN	NaN	NaN	NaN	NaN	NaN	NaN	NaN	NaN	NaN	NaN	NaN	NaN	NaN	NaN	NaN	NaN	NaN	NaN	NaN	NaN	NaN	NaN	NaN	NaN	NaN	NaN	NaN	NaN	NaN	NaN	NaN	NaN	NaN	NaN	NaN	NaN	NaN	NaN	NaN	NaN
Rho-associated protein kinase 2	O75116	ROCK2	NaN	NaN	NaN	NaN	NaN	NaN	NaN	NaN	NaN	NaN	NaN	NaN	NaN	NaN	NaN	NaN	NaN	NaN	NaN	NaN	NaN	NaN	NaN	NaN	NaN	NaN	NaN	NaN	NaN	NaN	NaN	NaN	NaN	NaN	NaN	NaN	NaN	NaN	NaN	NaN	NaN	NaN	NaN	NaN	NaN	NaN	NaN
CLIP-associating protein 2	O75122	CLASP2	NaN	NaN	-0.594016	-0.590076	NaN	NaN	-0.437386	NaN	NaN	NaN	NaN	-0.234866	NaN	-0.411026	NaN	NaN	NaN	-0.471576	NaN	NaN	-0.489376	-0.437326	NaN	0.124864	NaN	NaN	1.6763	NaN	NaN	NaN	NaN	NaN	NaN	NaN	NaN	NaN	NaN	NaN	1.86448	NaN	NaN	NaN	NaN	NaN	NaN	NaN	NaN
Pentatricopeptide repeat-containing protein 1, mitochondrial	O75127	PTCD1	0.0386271	-0.177523	0.205167	-0.423653	-0.264253	-0.0984627	-0.0503429	-0.667873	-0.342043	-0.266983	NaN	-0.703373	-0.285213	-0.459653	0.0607272	-0.539363	-0.432263	-0.0279129	0.125347	-0.410873	-0.0707129	-0.0415729	0.199037	0.0927172	NaN	NaN	NaN	NaN	NaN	NaN	NaN	NaN	NaN	NaN	NaN	NaN	NaN	NaN	NaN	NaN	NaN	NaN	NaN	NaN	NaN	NaN	NaN
Protein cordon-bleu	O75128	COBL	NaN	NaN	NaN	NaN	NaN	NaN	NaN	NaN	NaN	NaN	NaN	NaN	NaN	NaN	NaN	NaN	NaN	NaN	NaN	NaN	NaN	NaN	NaN	NaN	NaN	NaN	NaN	NaN	NaN	NaN	NaN	NaN	NaN	NaN	NaN	NaN	NaN	NaN	NaN	NaN	NaN	NaN	NaN	NaN	NaN	NaN	NaN
Copine-3;Copine-5;Copine-7;Copine-8;Copine-9	O75131;Q8IYJ1;Q86YQ8;Q9HCH3;Q9UBL6	CPNE3;CPNE5;CPNE7;CPNE8;CPNE9	0.0221572	-0.110543	-0.0356729	0.265177	0.292057	0.0290172	-0.00689292	-0.0650129	0.120797	-0.010433	-0.322583	-0.0263529	0.0738571	-0.286973	-0.290633	-0.377553	0.257567	0.0372872	0.251327	-0.221693	0.313747	-0.268933	-0.0231228	0.383407	NaN	NaN	NaN	NaN	NaN	NaN	NaN	NaN	NaN	NaN	NaN	NaN	NaN	NaN	NaN	NaN	NaN	NaN	NaN	NaN	NaN	NaN	NaN
Copine-3;Copine-4;Copine-5;Copine-6;Copine-7;Copine-8;Copine-9	O75131;Q8IYJ1;Q96A23;O95741;Q86YQ8;Q9HCH3;Q9UBL6	CPNE3;CPNE4;CPNE5;CPNE6;CPNE7;CPNE8;CPNE9	NaN	NaN	NaN	NaN	NaN	NaN	NaN	NaN	NaN	NaN	NaN	NaN	NaN	NaN	NaN	NaN	NaN	NaN	NaN	NaN	NaN	NaN	NaN	NaN	NaN	NaN	NaN	NaN	NaN	NaN	NaN	NaN	NaN	NaN	NaN	NaN	NaN	NaN	NaN	NaN	NaN	NaN	NaN	NaN	NaN	NaN	NaN
Copine-2;Copine-3;Copine-4;Copine-5;Copine-6;Copine-7;Copine-8;Copine-9	O75131;Q96FN4;Q8IYJ1;Q96A23;O95741;Q86YQ8;Q9HCH3;Q9UBL6	CPNE2;CPNE3;CPNE4;CPNE5;CPNE6;CPNE7;CPNE8;CPNE9	NaN	NaN	NaN	NaN	NaN	NaN	NaN	NaN	NaN	NaN	NaN	NaN	NaN	NaN	NaN	NaN	NaN	NaN	NaN	NaN	NaN	NaN	NaN	NaN	0.0043975	-0.0463575	0.150257	-0.0346975	-0.157618	-0.0891475	-0.153138	-0.174857	0.0887425	0.103202	0.0747325	0.0614925	-0.0178826	0.117022	-0.000417501	0.112443	-0.147828	-0.0623724	-0.158983	-0.141663	0.181653	0.0211525	0.158453
Autophagy-related protein 13	O75143	ATG13	NaN	NaN	NaN	NaN	NaN	NaN	NaN	NaN	NaN	NaN	NaN	NaN	NaN	NaN	NaN	NaN	NaN	NaN	NaN	NaN	NaN	NaN	NaN	0	NaN	NaN	NaN	NaN	NaN	NaN	NaN	NaN	NaN	NaN	NaN	NaN	NaN	NaN	NaN	NaN	NaN	NaN	NaN	NaN	NaN	NaN	NaN
Liprin-alpha-3	O75145	PPFIA3	NaN	NaN	NaN	NaN	NaN	NaN	NaN	NaN	NaN	NaN	NaN	NaN	NaN	0	NaN	NaN	NaN	NaN	NaN	NaN	NaN	NaN	NaN	NaN	NaN	NaN	NaN	NaN	NaN	NaN	NaN	NaN	NaN	NaN	NaN	NaN	NaN	NaN	NaN	NaN	NaN	NaN	NaN	NaN	NaN	NaN	NaN
Huntingtin-interacting protein 1-related protein	O75146	HIP1R	1.79891	1.96427	1.78429	1.6046	1.60927	1.73328	1.86819	1.86149	1.6398	1.88913	1.89906	1.65083	1.58601	1.95559	2.06625	1.69417	1.38979	1.87972	1.45559	1.5556	1.69237	1.89311	2.09175	2.03518	1.52193	NaN	1.67596	1.79095	NaN	1.71745	NaN	1.27669	NaN	NaN	1.64652	NaN	1.40478	NaN	1.68246	1.47025	NaN	1.71369	NaN	1.18587	NaN	NaN	1.55499
E3 ubiquitin-protein ligase BRE1B	O75150	RNF40	-0.0833437	0.244482	-0.173329	-0.0864167	0.304298	-0.0250947	-0.0547547	0.302921	-0.283329	-0.166848	0.157213	0.24646	-0.209353	-0.00493869	0.0719713	0.156099	-0.145686	0.190939	-0.476716	-0.15942	-0.0192167	0.0223443	-0.0247747	0.216489	NaN	NaN	NaN	NaN	NaN	NaN	NaN	NaN	NaN	NaN	NaN	NaN	NaN	NaN	NaN	NaN	NaN	NaN	NaN	NaN	NaN	NaN	NaN
Lysine-specific demethylase PHF2	O75151	PHF2	-0.267755	-0.365424	NaN	-0.292724	-0.118495	NaN	-0.268514	-0.168864	-0.298314	-0.115094	-0.0740144	0.314746	-0.390724	-0.255174	-0.141784	-0.283754	NaN	-0.368054	NaN	-0.138644	NaN	-0.262174	0.323565	-0.00385451	NaN	NaN	NaN	NaN	NaN	NaN	NaN	NaN	NaN	NaN	NaN	NaN	NaN	NaN	NaN	NaN	NaN	NaN	NaN	NaN	NaN	NaN	NaN
Zinc finger CCCH domain-containing protein 11A	O75152	ZC3H11A	NaN	NaN	NaN	NaN	NaN	NaN	NaN	NaN	NaN	NaN	NaN	NaN	NaN	NaN	NaN	NaN	NaN	NaN	NaN	NaN	0	NaN	NaN	NaN	NaN	NaN	NaN	NaN	NaN	NaN	NaN	NaN	NaN	NaN	NaN	NaN	NaN	NaN	NaN	NaN	NaN	NaN	NaN	NaN	NaN	NaN	NaN
Clustered mitochondria protein homolog;Protocadherin alpha-C2	O75153;Q9Y5I4	CLUH;PCDHAC2	1.81048	1.57469	1.6593	1.72297	1.8365	1.53606	1.73502	1.50041	1.15382	1.04752	0.742411	0.919407	1.48466	1.29208	1.41755	1.40842	1.91557	1.62513	1.7987	1.71549	1.95253	1.89343	1.84966	2.04767	0.384611	0.171956	0.206971	0.316716	0.0464761	-0.170354	0.0454161	0.418356	0.166556	0.269616	0.201146	0.169606	0.381031	0.427636	0.222196	0.266256	0.185986	0.0843511	-0.176409	-0.0655089	0.300666	0.186466	0.364466
DnaJ homolog subfamily C member 13	O75165	DNAJC13	0.107837	0.214433	0.0306544	-0.00916955	0.0481424	0.0176744	0.236028	0.0866554	0.252869	0.314351	0.388635	0.39288	0.160869	0.0590774	0.35228	0.216208	-0.0554666	0.108409	-0.00592655	-0.0324236	0.0928564	0.241233	0.384581	0.719448	NaN	-0.575432	NaN	NaN	-0.0580216	-0.298111	NaN	-0.387922	-0.412382	NaN	-0.316101	-0.448592	NaN	-0.0446116	NaN	NaN	-0.304462	-0.299007	NaN	-0.162057	-0.306082	NaN	-0.508042
Phosphatase and actin regulator 2	O75167	PHACTR2	NaN	NaN	NaN	NaN	NaN	NaN	NaN	NaN	NaN	NaN	NaN	NaN	NaN	NaN	NaN	NaN	NaN	NaN	NaN	NaN	NaN	NaN	NaN	NaN	NaN	NaN	NaN	NaN	NaN	NaN	NaN	NaN	NaN	NaN	NaN	NaN	NaN	NaN	NaN	NaN	NaN	NaN	NaN	NaN	NaN	NaN	NaN
Serine/threonine-protein phosphatase 6 regulatory subunit 2	O75170	PPP6R2	NaN	NaN	NaN	NaN	NaN	NaN	NaN	NaN	NaN	NaN	NaN	NaN	NaN	NaN	NaN	NaN	NaN	NaN	NaN	NaN	NaN	NaN	0	NaN	NaN	NaN	NaN	NaN	NaN	NaN	NaN	NaN	NaN	NaN	NaN	NaN	NaN	NaN	NaN	NaN	NaN	NaN	NaN	NaN	NaN	NaN	NaN
CCR4-NOT transcription complex subunit 3	O75175	CNOT3	NaN	NaN	NaN	NaN	NaN	NaN	NaN	NaN	NaN	NaN	NaN	NaN	NaN	NaN	NaN	NaN	NaN	-0.315137	NaN	NaN	NaN	NaN	-0.221107	0.343433	NaN	NaN	NaN	NaN	NaN	NaN	NaN	NaN	NaN	NaN	NaN	NaN	NaN	NaN	NaN	NaN	NaN	NaN	NaN	NaN	NaN	NaN	NaN
Ankyrin repeat domain-containing protein 17	O75179	ANKRD17	NaN	NaN	NaN	NaN	NaN	NaN	NaN	NaN	NaN	NaN	NaN	NaN	NaN	NaN	NaN	NaN	NaN	NaN	NaN	NaN	NaN	NaN	NaN	NaN	NaN	NaN	NaN	NaN	NaN	NaN	NaN	NaN	NaN	NaN	NaN	NaN	NaN	NaN	NaN	NaN	NaN	NaN	NaN	NaN	NaN	NaN	NaN
DnaJ homolog subfamily B member 6;DnaJ homolog subfamily B member 8	O75190;Q8NHS0	DNAJB6;DNAJB8	0.48485	0.0795395	-0.0536804	-0.18011	-0.28628	-0.0742903	0.20933	-0.11657	-0.42945	-0.37377	-0.00407028	0.30177	-0.59654	-0.0823305	-0.0532105	0.0874996	0.0986397	-0.19933	-0.26376	0.29698	-0.0892503	0.17341	0.20363	0.867	NaN	NaN	NaN	NaN	NaN	NaN	NaN	NaN	NaN	NaN	NaN	NaN	NaN	NaN	NaN	NaN	NaN	NaN	NaN	NaN	NaN	NaN	NaN
Xylulose kinase	O75191	XYLB	NaN	NaN	NaN	NaN	NaN	NaN	NaN	NaN	NaN	NaN	NaN	NaN	NaN	NaN	NaN	NaN	NaN	NaN	NaN	NaN	NaN	NaN	NaN	0	NaN	NaN	NaN	NaN	NaN	NaN	NaN	NaN	NaN	NaN	NaN	NaN	NaN	NaN	NaN	NaN	NaN	NaN	NaN	NaN	NaN	NaN	NaN
Low-density lipoprotein receptor-related protein 5	O75197	LRP5	NaN	NaN	NaN	NaN	NaN	NaN	NaN	NaN	NaN	NaN	NaN	NaN	NaN	NaN	NaN	NaN	NaN	NaN	NaN	NaN	0	NaN	NaN	NaN	NaN	NaN	NaN	NaN	NaN	NaN	NaN	NaN	NaN	NaN	NaN	NaN	NaN	NaN	NaN	NaN	NaN	NaN	NaN	NaN	NaN	NaN	NaN
Ubiquinone biosynthesis protein COQ9, mitochondrial	O75208	COQ9	0.701123	1.03389	1.12528	0.825173	0.951573	1.11346	0.88032	1.03153	1.44569	1.40434	1.44564	1.21427	1.12732	1.10672	0.905448	0.834633	0.990149	0.903945	0.817568	0.939583	0.938017	0.83739	0.978497	1.2098	0.53336	0.574585	0.56355	0.462305	0.792635	0.759945	0.599545	0.596186	0.614535	0.549175	0.520755	0.587625	0.46209	0.600265	0.452225	0.619635	0.665895	0.71605	0.76616	0.8513	0.613075	0.464695	0.649455
Gamma-glutamylcyclotransferase	O75223	GGCT	0.47245	0.59411	0.76139	0.6738	0.83968	0.70284	0.48869	0.65322	0.52817	0.44907	0.20194	0.6117	0.6308	0.45037	0.34707	0.44088	0.61135	0.4907	0.66083	0.76505	0.8928	0.39991	0.59484	0.92725	-1.34754	-1.4081	-1.42308	-1.52453	-1.61916	-1.31002	-1.50331	-1.4512	-1.3919	-1.45024	-1.38031	-1.38275	-1.43392	-1.36282	-1.51093	-1.4107	-1.55984	-1.45451	-1.6539	-1.50181	-1.29039	-1.49079	-1.34639
NADH dehydrogenase [ubiquinone] iron-sulfur protein 7, mitochondrial	O75251	NDUFS7	-1.29775	-0.974846	-0.847506	-0.795496	-0.875016	-0.701337	-0.845976	-0.700473	-0.367858	-0.330159	-0.50109	NaN	-0.553909	-0.763276	-0.414781	-0.838846	-0.629667	-0.710926	NaN	-1.30697	-0.589212	NaN	-0.975796	-0.709936	0.584799	0.731244	NaN	0.581804	NaN	0.716224	0.724044	0.782044	NaN	0.620204	NaN	0.355794	0.314919	0.249084	NaN	0.216664	NaN	0.174319	0.390839	0.352379	NaN	0.182334	NaN
NADH dehydrogenase [ubiquinone] iron-sulfur protein 2, mitochondrial	O75306	NDUFS2	1.57905	1.26446	1.39372	1.54626	1.24792	1.22503	1.27441	1.38207	1.59394	1.67561	1.61974	1.93925	1.34857	1.54249	1.6756	1.73193	1.46056	1.50403	1.27247	1.65127	1.46374	1.58545	1.55227	1.94142	-0.298838	-0.00230323	-0.400738	-0.363123	-0.189333	-0.274213	-0.247023	-0.274723	-0.301763	-0.330803	-0.347473	-0.315153	-0.323428	-0.506863	-0.354403	-0.145803	-0.366383	-0.488858	-0.147608	-0.324768	-0.373393	-0.380063	-0.519763
Zinc finger protein ZPR1	O75312	ZPR1	NaN	NaN	NaN	NaN	NaN	NaN	NaN	NaN	NaN	NaN	NaN	NaN	NaN	NaN	NaN	NaN	NaN	NaN	NaN	NaN	NaN	NaN	NaN	0	NaN	NaN	NaN	NaN	NaN	NaN	NaN	NaN	NaN	NaN	NaN	NaN	NaN	NaN	NaN	NaN	NaN	NaN	NaN	NaN	NaN	NaN	NaN
RNA/RNP complex-1-interacting phosphatase	O75319	DUSP11	0.947076	0.0992377	0.242528	0.316218	0.279388	-1.02145	0.316718	NaN	-0.513772	NaN	-0.703512	-0.00522232	-0.289762	0.0923477	0.341348	0.104948	-1.46948	-0.227152	0.238088	0.561798	-0.258512	-0.372632	0.246908	1.0749	NaN	NaN	NaN	NaN	NaN	NaN	NaN	NaN	NaN	NaN	NaN	NaN	NaN	NaN	NaN	NaN	NaN	NaN	NaN	NaN	NaN	NaN	NaN
Protein NipSnap homolog 2	O75323	GBAS	0.292179	0.414989	0.265009	0.403359	0.321259	0.469439	0.278049	0.625149	0.825089	0.846979	0.737769	0.832029	0.528559	0.502279	0.731739	0.444519	0.687479	0.544699	0.299739	0.431529	0.535099	0.482549	0.544359	0.713759	-1.44537	-1.48958	-1.43915	-1.34908	-1.05617	-1.11546	-1.35	-1.25484	-1.47989	-1.40404	-1.43839	-1.48954	-1.29453	-1.38893	-1.35484	-1.3915	-1.22921	-1.26774	-1.14075	-1.03391	-1.40164	-1.30148	-1.30014
Cartilage intermediate layer protein 1;Cartilage intermediate layer protein 1 C1;Cartilage intermediate layer protein 1 C2	O75339	CILP	NaN	NaN	NaN	NaN	NaN	NaN	NaN	NaN	NaN	NaN	NaN	NaN	NaN	NaN	NaN	NaN	NaN	NaN	NaN	NaN	NaN	NaN	NaN	NaN	NaN	NaN	NaN	NaN	NaN	NaN	NaN	NaN	NaN	NaN	NaN	NaN	NaN	NaN	NaN	NaN	NaN	NaN	NaN	NaN	NaN	NaN	NaN
Programmed cell death protein 6	O75340	PDCD6	0.682263	0.699503	0.893923	1.10681	0.626723	0.747123	1.01129	0.961293	1.29183	0.945743	1.023	1.32083	0.692063	1.22308	1.19814	1.55849	0.248171	0.831373	0.892053	1.45071	0.672503	1.33562	1.28379	1.9301	-0.736982	-0.747597	-0.845282	-0.735497	-0.916617	-0.804257	-0.522847	-0.576847	-0.781337	-0.807197	-0.861517	-0.974057	-0.591972	-0.793227	-0.846817	-0.905567	-0.589917	-0.642862	-0.687362	-0.949772	-0.935557	-0.701097	-0.652637
Tubulin-specific chaperone A	O75347	TBCA	1.46786	1.66262	1.27185	1.04119	1.40011	1.4327	1.02128	1.33522	0.535915	0.536405	0.569305	1.13228	1.26758	1.58547	1.14999	0.814105	1.18361	1.3115	1.10106	1.61495	1.53046	1.37561	1.17705	1.69361	-0.77118	-0.635575	-0.50046	-0.833645	-1.03641	-0.927605	-0.785415	-0.896205	-0.647035	-0.887995	-0.640085	-0.723845	-0.87295	-0.492295	-0.709815	-0.500575	-0.824025	-0.71647	-0.89457	-0.92839	-0.399465	-0.788595	-0.548665
V-type proton ATPase subunit G 1	O75348	ATP6V1G1	NaN	NaN	NaN	NaN	NaN	NaN	NaN	NaN	NaN	NaN	NaN	NaN	NaN	NaN	NaN	NaN	NaN	NaN	NaN	NaN	NaN	NaN	0	NaN	NaN	NaN	NaN	NaN	NaN	NaN	NaN	NaN	NaN	NaN	NaN	NaN	NaN	NaN	NaN	NaN	NaN	NaN	NaN	NaN	NaN	NaN	NaN
Fidgetin-like protein 1;Vacuolar protein sorting-associated protein 4A;Vacuolar protein sorting-associated protein 4B	O75351;Q9UN37;Q6PIW4	FIGNL1;VPS4A;VPS4B	1.701	1.7099	1.62063	1.83696	1.56943	1.6075	1.59721	1.69724	1.832	1.81134	1.76555	1.80324	1.38845	1.7496	1.77863	1.73064	1.48276	1.68287	1.53855	1.79227	1.66181	1.71372	1.8477	2.11576	0.241625	0.15227	0.221385	0.27693	0.40444	0.38905	0.25407	0.14457	0.18127	0.25563	-0.12542	0.13362	0.195645	0.12755	0.16761	0.0757604	0.0491004	0.00826538	0.280165	0.237005	0.00100038	0.0921803	-0.10563
Mannose-P-dolichol utilization defect 1 protein	O75352	MPDU1	0.052496	-0.141944	0.428866	0.713676	0.768096	0.698086	0.349856	-0.158904	0.658246	0.526156	-0.078064	-0.704164	0.930776	-0.393164	0.614326	0.0361059	0.697316	0.065896	1.09354	-0.240154	0.938756	-0.220754	0.298276	0.251546	NaN	NaN	NaN	NaN	NaN	NaN	NaN	NaN	NaN	NaN	NaN	NaN	NaN	NaN	NaN	NaN	NaN	NaN	NaN	NaN	NaN	NaN	NaN
Ectonucleoside triphosphate diphosphohydrolase 5	O75356;REV__Q5VUR7;REV__Q5TYW2;REV__Q5SQ80;REV__Q5CZ79;REV__Q4UJ75	ENTPD5	NaN	NaN	NaN	NaN	NaN	NaN	NaN	NaN	NaN	NaN	NaN	NaN	NaN	NaN	NaN	NaN	NaN	NaN	NaN	NaN	NaN	NaN	NaN	NaN	-0.0933696	-0.0191346	0.0118804	-0.0969946	-0.167805	-0.173865	-0.0362346	-0.175475	-0.0726046	0.0238254	-0.0355446	-0.114955	0.28214	0.0910454	0.245705	0.0462654	0.0614954	-0.0168496	0.0208604	0.0700004	0.0532754	0.0779754	0.128375
Ectonucleoside triphosphate diphosphohydrolase 5	O75356;REV__Q5VUR7;REV__Q5TYW2;REV__Q5SQ80;REV__Q5CZ79;REV__Q4UJ75;REV__Q8N2N9;REV__Q5JPF3;REV__A6QL64	ENTPD5	NaN	NaN	NaN	NaN	NaN	NaN	NaN	NaN	NaN	NaN	NaN	NaN	NaN	NaN	NaN	NaN	NaN	NaN	NaN	NaN	NaN	NaN	NaN	NaN	NaN	NaN	NaN	NaN	NaN	NaN	NaN	NaN	NaN	NaN	NaN	NaN	NaN	NaN	NaN	NaN	NaN	NaN	NaN	NaN	NaN	NaN	NaN
Ectonucleoside triphosphate diphosphohydrolase 5	O75356;REV__Q8N2N9;REV__Q5JPF3;REV__A6QL64	ENTPD5	0.0328816	0.0590917	0.131752	-0.00363839	-0.136038	0.0729316	0.168462	-0.109268	-0.270508	-0.289378	-0.165188	-0.134078	-0.117888	-0.0252184	0.0275216	-0.124918	-0.0831884	0.0956717	0.00213158	0.0657016	-0.0248483	0.0801216	0.303332	0.444562	NaN	NaN	NaN	NaN	NaN	NaN	NaN	NaN	NaN	NaN	NaN	NaN	NaN	NaN	NaN	NaN	NaN	NaN	NaN	NaN	NaN	NaN	NaN
Zinc finger protein 217	O75362	ZNF217	NaN	NaN	NaN	NaN	NaN	NaN	NaN	NaN	NaN	NaN	NaN	NaN	NaN	NaN	NaN	NaN	NaN	NaN	NaN	NaN	NaN	NaN	NaN	NaN	NaN	NaN	NaN	NaN	NaN	NaN	NaN	NaN	NaN	NaN	NaN	NaN	NaN	NaN	NaN	NaN	NaN	NaN	NaN	NaN	NaN	NaN	NaN
Core histone macro-H2A.1	O75367	H2AFY	2.89577	2.55582	2.53584	2.52397	2.48418	2.51193	2.58277	2.3072	3.03739	2.83419	2.90817	3.04914	2.46603	2.8098	2.63608	2.60911	2.62909	2.6127	2.38429	2.56848	2.52404	2.67316	2.6616	2.80091	-2.29336	-2.28636	-2.32606	-2.26363	-1.96271	-2.0259	-2.1589	-2.16665	-2.26534	-2.22885	-2.23884	-2.31643	-2.18712	-2.27622	-2.22936	-2.28143	-2.17246	-2.17601	-2.05518	-2.03214	-2.30765	-2.2591	-2.34376
SH3 domain-binding glutamic acid-rich-like protein	O75368	SH3BGRL	-0.283282	-0.211368	-0.20909	-0.0354032	0.0990324	-0.0039854	-0.219413	-0.0472269	-0.249347	-0.115783	-0.242246	-0.287717	0.301721	-0.155397	-0.140576	-0.120423	-0.222428	-0.330415	0.0745993	0.0143347	0.0354491	-0.271283	0.0900584	0.534991	-0.0856489	0.0979061	0.00879109	0.0792661	0.117976	-0.121384	0.113806	0.132506	0.00254609	-0.0640339	-0.0433439	0.311556	0.083081	0.0768861	0.194746	0.162706	0.102536	0.0266211	0.273501	0.159041	0.111116	0.084216	0.110416
Filamin-B	O75369	FLNB	2.71678	2.51016	2.514	2.69283	2.75297	2.51954	2.61916	2.53033	2.79195	2.68039	2.51122	2.66773	2.667	2.64035	2.69646	2.67275	2.80946	2.55359	2.62082	2.57344	2.73416	2.66677	2.6645	3.04903	-4.28556	-4.27951	-4.2757	-4.23705	-4.28204	-4.3023	-4.23251	-4.20471	-4.29091	-4.26975	-4.24922	-4.27586	-4.13194	-4.23273	-4.16367	-4.23541	-4.18788	-4.19023	-4.24002	-4.24528	-4.2137	-4.1509	-4.2283
Nuclear receptor corepressor 1	O75376	NCOR1	0.412965	-0.29437	0.0171198	0.267701	-0.0186102	-0.64387	0.202188	-0.38601	NaN	-0.38206	-0.52544	0.201491	-0.15813	0.0997597	0.13224	0.296176	-0.37901	0.0800397	-0.17025	0.592008	0.14095	-0.12107	0.0210798	0.615106	NaN	NaN	NaN	NaN	NaN	NaN	NaN	NaN	NaN	NaN	NaN	NaN	NaN	NaN	NaN	NaN	NaN	NaN	NaN	NaN	NaN	NaN	NaN
Vesicle-associated membrane protein 4	O75379	VAMP4	NaN	NaN	NaN	NaN	NaN	NaN	NaN	NaN	NaN	NaN	NaN	NaN	NaN	NaN	NaN	NaN	NaN	NaN	NaN	NaN	NaN	0	NaN	NaN	NaN	NaN	NaN	NaN	NaN	NaN	NaN	NaN	NaN	NaN	NaN	NaN	NaN	NaN	NaN	NaN	NaN	NaN	NaN	NaN	NaN	NaN	NaN
NADH dehydrogenase [ubiquinone] iron-sulfur protein 6, mitochondrial	O75380	NDUFS6	0.0842181	-0.780562	-0.193442	0.0583981	0.00494814	-0.123312	-0.0678918	-0.311442	0.107048	0.0267581	-0.0605619	0.136938	-0.0264219	-0.331532	-0.00670195	0.0934482	-0.731882	-0.289172	-0.151652	-0.191722	0.234218	-0.170442	-0.155322	0.631144	1.34915	NaN	NaN	NaN	NaN	1.64895	NaN	NaN	1.07794	NaN	0.920998	NaN	1.21287	NaN	NaN	NaN	NaN	1.57005	NaN	NaN	1.02993	NaN	0.918728
Peroxisomal membrane protein PEX14	O75381	PEX14	0.182243	0.0481726	-0.237037	-0.0419273	-0.400017	-0.255887	-0.121417	-0.383107	-0.387807	-0.266447	-0.120467	-0.312897	-0.312277	0.0472326	0.29337	-0.0195974	-0.154627	0.0825527	-0.0167273	0.0161126	-0.224077	-0.147937	0.0171826	0.280387	NaN	NaN	NaN	NaN	NaN	NaN	NaN	NaN	1.23468	NaN	NaN	NaN	NaN	NaN	NaN	NaN	NaN	NaN	NaN	NaN	1.20032	NaN	NaN
Tripartite motif-containing protein 3	O75382	TRIM3	0.814055	0.804305	1.3308	1.28214	0.930695	1.07001	1.12499	0.774275	1.04306	1.27935	1.18263	0.805745	1.0909	1.02305	1.6174	0.744815	0.658735	1.1657	1.12721	0.575705	0.884435	1.29141	1.33728	0.961695	NaN	NaN	NaN	NaN	NaN	NaN	NaN	NaN	NaN	NaN	NaN	NaN	NaN	NaN	NaN	NaN	NaN	NaN	NaN	NaN	NaN	NaN	NaN
Serine/threonine-protein kinase ULK1	O75385	ULK1	NaN	NaN	NaN	NaN	NaN	NaN	NaN	NaN	NaN	NaN	NaN	NaN	NaN	NaN	NaN	NaN	NaN	NaN	NaN	NaN	NaN	NaN	NaN	NaN	NaN	NaN	NaN	NaN	NaN	NaN	NaN	NaN	NaN	NaN	NaN	NaN	NaN	NaN	NaN	NaN	NaN	NaN	NaN	NaN	NaN	NaN	NaN
Citrate synthase, mitochondrial	O75390	CS	1.80453	1.72969	1.86786	1.84083	1.76869	1.96636	1.68123	1.736	2.03842	2.07219	1.93959	1.61601	1.91996	1.86038	1.92507	1.63658	1.98939	1.8343	1.87532	1.5176	1.91189	1.76354	1.94703	1.95602	-2.08857	-2.07683	-2.11509	-2.09616	-1.86869	-1.89278	-2.03336	-2.04166	-2.0773	-2.06883	-2.06827	-2.0676	-2.11645	-2.10669	-2.11206	-2.12063	-2.06679	-2.05537	-1.87336	-1.90632	-2.15735	-2.09147	-2.11683
Sperm-associated antigen 7	O75391	SPAG7	NaN	NaN	NaN	NaN	NaN	NaN	NaN	NaN	NaN	NaN	NaN	NaN	NaN	NaN	NaN	NaN	NaN	NaN	NaN	NaN	0	NaN	NaN	NaN	NaN	NaN	NaN	NaN	NaN	NaN	NaN	NaN	NaN	NaN	NaN	NaN	NaN	NaN	NaN	NaN	NaN	NaN	NaN	NaN	NaN	NaN	NaN
39S ribosomal protein L33, mitochondrial	O75394	MRPL33	NaN	NaN	NaN	NaN	NaN	NaN	NaN	NaN	NaN	NaN	NaN	NaN	NaN	NaN	NaN	NaN	NaN	NaN	NaN	NaN	NaN	NaN	NaN	0	NaN	NaN	NaN	NaN	NaN	NaN	NaN	NaN	NaN	NaN	NaN	NaN	NaN	NaN	NaN	NaN	NaN	NaN	NaN	NaN	NaN	NaN	NaN
Vesicle-trafficking protein SEC22b	O75396	SEC22B	0.831106	1.16748	1.04936	1.20156	0.862049	0.901957	1.17653	0.888134	0.98662	0.982872	1.01287	1.02611	0.878969	0.978128	1.16403	1.37176	1.04329	1.18224	1.0021	1.01817	1.03557	1.33399	1.29442	1.50647	0.249385	0.37084	0.265565	0.22421	0.39968	0.48653	0.24449	0.37675	NaN	0.22204	0.19659	0.23117	0.171535	0.29437	0.3674	0.26648	0.42163	0.411195	0.321405	0.307475	NaN	0.27076	0.35436
Pre-mRNA-processing factor 40 homolog A	O75400	PRPF40A	0.600243	0.505973	0.499463	0.445623	0.498483	0.592083	0.897533	0.620213	0.590363	0.673173	0.833293	0.754433	0.502523	0.667853	0.704253	0.755643	0.603763	0.677533	0.318643	0.719923	0.607933	0.837383	0.789453	1.1255	-0.641852	-0.622907	-0.676992	-0.700447	-0.447637	-0.579927	-0.667007	-0.612007	-0.624807	-0.776197	-0.619217	-0.646157	-0.702532	-0.696427	-0.658167	-0.717807	-0.683477	-0.760622	-0.617612	-0.496872	-0.741097	-0.654897	-0.659797
Pre-mRNA-processing factor 40 homolog A;Pre-mRNA-processing factor 40 homolog B	O75400;Q6NWY9	PRPF40A;PRPF40B	NaN	NaN	NaN	NaN	NaN	NaN	NaN	NaN	NaN	NaN	NaN	NaN	NaN	NaN	NaN	NaN	NaN	NaN	NaN	NaN	NaN	NaN	NaN	NaN	NaN	NaN	NaN	NaN	NaN	NaN	NaN	NaN	NaN	NaN	NaN	NaN	NaN	NaN	NaN	NaN	NaN	NaN	NaN	NaN	NaN	NaN	NaN
Transforming acidic coiled-coil-containing protein 1	O75410	TACC1	NaN	-0.148257	-0.293207	0.275013	0.557553	0.443123	-0.244487	-0.290817	-0.554647	-1.02507	NaN	NaN	0.569883	NaN	0.120773	-0.224007	0.798733	-0.151387	-0.332897	-0.131027	0.646013	-0.165147	-0.139877	0.289733	NaN	NaN	NaN	NaN	NaN	NaN	NaN	NaN	NaN	NaN	NaN	NaN	NaN	NaN	NaN	NaN	NaN	NaN	NaN	NaN	NaN	NaN	NaN
PERQ amino acid-rich with GYF domain-containing protein 1	O75420	GIGYF1	NaN	NaN	NaN	NaN	NaN	NaN	NaN	NaN	NaN	NaN	NaN	NaN	NaN	NaN	NaN	NaN	NaN	NaN	NaN	NaN	NaN	NaN	NaN	0	NaN	NaN	NaN	NaN	NaN	NaN	NaN	NaN	NaN	NaN	NaN	NaN	NaN	NaN	NaN	NaN	NaN	NaN	NaN	NaN	NaN	NaN	NaN
Leucine-rich repeat and calponin homology domain-containing protein 4	O75427	LRCH4	NaN	-0.24001	NaN	NaN	NaN	NaN	NaN	NaN	NaN	NaN	0.47351	NaN	NaN	NaN	-0.17528	NaN	NaN	NaN	NaN	NaN	NaN	NaN	-0.0582201	NaN	NaN	NaN	NaN	NaN	NaN	NaN	NaN	NaN	NaN	NaN	NaN	NaN	NaN	NaN	NaN	NaN	NaN	NaN	NaN	NaN	NaN	NaN	NaN
Metaxin-2	O75431	MTX2	-0.349419	0.059999	0.15031	-0.0309723	-0.327769	0.210607	0.118926	0.400655	0.281734	-0.0995434	0.360229	-0.161309	0.086772	-0.00623778	0.200362	-0.0721557	-0.714965	0.530858	0.0542	0.064426	-0.229298	-0.167804	0.414724	-0.12016	NaN	-0.065135	NaN	NaN	NaN	-0.082735	NaN	-0.089905	NaN	NaN	NaN	-0.198485	NaN	-0.121085	NaN	NaN	NaN	-0.19215	NaN	0.248	NaN	NaN	NaN
Vacuolar protein sorting-associated protein 26A	O75436	VPS26A	1.36699	1.29405	1.24609	1.38844	1.31485	1.1274	1.47654	1.33373	1.52756	1.38411	1.1906	1.49469	1.17234	1.07692	1.4129	1.55404	1.38769	1.2785	1.28855	1.32013	1.2822	1.27122	1.38683	1.88091	-0.710061	-0.851026	-0.859221	-0.652306	-0.416546	-0.560936	-0.748006	-0.769716	-0.702516	-0.745206	-0.832286	-0.785696	-0.656391	-0.810576	-0.742706	-0.848166	-0.488386	-0.598231	-0.836551	-0.683461	-0.816736	-0.647626	-0.642406
NADH dehydrogenase [ubiquinone] 1 beta subcomplex subunit 1	O75438	NDUFB1	NaN	NaN	NaN	NaN	NaN	NaN	NaN	NaN	NaN	NaN	NaN	NaN	NaN	NaN	NaN	NaN	NaN	NaN	NaN	-0.0441707	NaN	NaN	NaN	NaN	0.553308	NaN	NaN	NaN	NaN	1.18262	1.24274	NaN	NaN	NaN	NaN	NaN	0.717208	NaN	NaN	NaN	NaN	0.994228	0.806478	NaN	NaN	NaN	NaN
Mitochondrial-processing peptidase subunit beta	O75439	PMPCB	0.240543	0.214173	0.206743	0.168173	0.0498164	0.0244964	0.306673	0.104273	0.272413	0.407233	0.313953	0.667863	0.0184925	0.321213	0.339273	0.413793	0.0620964	0.324283	0.139413	0.339023	0.0979834	0.0976334	0.323473	0.652773	-0.860222	-0.953997	-0.885162	-0.873417	-0.724507	-0.786597	-0.829977	-0.919747	-0.977667	-0.949967	-0.830087	-0.878427	-0.882002	-0.927667	-0.913967	-0.924257	-0.838947	-0.927172	-0.708482	-0.636642	-0.926587	-1.02461	-0.899767
Histone deacetylase complex subunit SAP30	O75446	SAP30	0.0400102	0.0621004	-0.0901296	-0.15383	-0.2303	0.0664303	-0.0576897	0.42069	-0.43509	0.22015	0.25314	0.22254	-0.45688	-0.16669	-0.0837097	-0.0384297	0.0783403	-0.0393198	-0.25165	-0.0124397	-0.17186	-0.0133498	0.45071	0.38725	NaN	NaN	NaN	NaN	NaN	NaN	NaN	NaN	NaN	NaN	NaN	NaN	NaN	NaN	NaN	NaN	NaN	NaN	NaN	NaN	NaN	NaN	NaN
Mediator of RNA polymerase II transcription subunit 24	O75448	MED24	NaN	NaN	NaN	NaN	NaN	0.264528	NaN	NaN	NaN	NaN	NaN	NaN	NaN	NaN	NaN	0.363268	NaN	NaN	NaN	NaN	NaN	NaN	NaN	NaN	NaN	NaN	NaN	NaN	NaN	NaN	NaN	NaN	NaN	NaN	NaN	NaN	NaN	NaN	NaN	NaN	NaN	NaN	NaN	NaN	NaN	NaN	NaN
Hepatoma-derived growth factor-related protein 3;PC4 and SFRS1-interacting protein	O75475;Q9Y3E1	HDGFRP3;PSIP1	0.873932	0.574081	0.748117	0.566366	0.719642	0.531214	0.782286	0.724825	1.03902	0.745228	0.90529	0.691004	0.52643	0.613865	0.620594	0.791281	0.907078	0.720537	0.730722	0.623735	0.87208	0.739815	0.858105	1.28468	-0.00154815	0.0400368	0.0517518	0.0458966	0.290207	0.0729168	0.168637	-0.0398033	0.0370368	-0.0448032	-0.0158932	0.181487	-0.112438	-0.0575133	0.0658768	-0.116693	-0.0836733	-0.0253082	0.0646318	-0.178688	-0.0778133	-0.156703	-0.116803
Erlin-1	O75477	ERLIN1	-0.244027	0.0117749	-0.0166651	0.253215	0.0950819	0.244088	0.0554149	0.187371	0.257951	0.322499	-0.0577802	-0.292821	0.364709	-0.0974206	0.224578	0.130946	0.134155	-0.0544614	0.4108	-0.315549	0.383231	0.0755529	0.169439	0.339982	-0.14085	-0.0626851	-0.176	0.432175	-0.126685	-0.110305	-0.0939852	-0.105585	-0.0228851	-0.132105	-0.104695	-0.0784351	-0.12323	-0.260895	-0.0659451	-0.213665	-0.131425	-0.15843	-0.19831	-0.21627	0.0534249	-0.195435	-0.203395
NADH dehydrogenase [ubiquinone] iron-sulfur protein 3, mitochondrial	O75489	NDUFS3	2.02945	2.03328	2.11161	1.91018	1.78841	2.16715	2.29456	2.08886	2.17317	2.12768	2.31922	1.9981	1.98238	1.87328	2.26356	2.34583	1.77544	2.04933	2.03891	2.03009	2.0098	2.2045	2.32342	2.6314	0.694194	0.723569	0.698954	0.763569	0.783969	0.750639	0.740229	0.689149	0.689339	0.659309	0.762809	0.633479	0.595764	0.670099	0.728459	0.540219	0.662719	0.691854	0.653564	0.630134	0.689109	0.669579	0.571859
Serine/arginine-rich splicing factor 10	O75494	SRSF10	1.48582	1.33562	1.32638	1.00255	1.23353	1.19922	1.5484	1.12543	1.45433	1.18755	1.46013	1.46286	0.874799	1.08503	1.35136	1.52155	1.17316	1.38124	1.20204	1.32525	1.27297	1.54843	1.55155	1.94449	-1.08439	-1.29924	-1.46915	-1.44825	-1.6261	-1.37194	-1.65183	-1.33465	-1.20205	-1.63513	-1.51331	-1.48637	-0.904196	-1.15675	-1.10369	-1.12978	-1.58526	-1.2119	-1.08199	-1.34273	-1.09565	-1.61991	-1.23596
Serine/arginine-rich splicing factor 10;Serine/arginine-rich splicing factor 12	O75494;Q8WXF0	SRSF10;SRSF12	NaN	NaN	NaN	NaN	NaN	NaN	NaN	NaN	NaN	NaN	NaN	NaN	NaN	NaN	NaN	NaN	NaN	NaN	NaN	NaN	NaN	NaN	NaN	NaN	NaN	NaN	NaN	NaN	NaN	NaN	NaN	NaN	NaN	NaN	NaN	NaN	NaN	NaN	NaN	NaN	NaN	NaN	NaN	NaN	NaN	NaN	NaN
Ceroid-lipofuscinosis neuronal protein 5	O75503	CLN5	0.164057	NaN	NaN	NaN	0.117307	-0.140373	NaN	-0.154273	0.0770769	-0.0927331	-0.073493	NaN	0.0207968	NaN	NaN	NaN	-0.000473022	NaN	NaN	NaN	0.0821068	NaN	NaN	NaN	NaN	NaN	NaN	NaN	NaN	NaN	NaN	NaN	NaN	NaN	NaN	NaN	NaN	NaN	NaN	NaN	NaN	NaN	NaN	NaN	NaN	NaN	NaN
Heat shock factor-binding protein 1	O75506	HSBP1	-0.734278	0.403912	-0.164328	0.797372	0.426822	0.227592	-0.249798	NaN	-0.121968	0.111322	-0.088048	-0.987158	1.00542	-0.387688	-0.031168	NaN	-0.191898	-0.199388	0.174982	-0.870538	0.917522	0.197152	0.212432	-0.448268	NaN	NaN	NaN	NaN	NaN	NaN	NaN	NaN	NaN	NaN	NaN	NaN	NaN	NaN	NaN	NaN	NaN	NaN	NaN	NaN	NaN	NaN	NaN
Tumor necrosis factor receptor superfamily member 21	O75509	TNFRSF21	NaN	NaN	NaN	NaN	NaN	NaN	NaN	NaN	NaN	NaN	NaN	NaN	NaN	NaN	NaN	NaN	NaN	NaN	NaN	NaN	NaN	NaN	NaN	NaN	NaN	NaN	NaN	NaN	NaN	NaN	NaN	NaN	NaN	NaN	NaN	NaN	NaN	NaN	NaN	NaN	NaN	NaN	NaN	NaN	NaN	NaN	NaN
Transcriptional adapter 3	O75528	TADA3	NaN	NaN	NaN	NaN	NaN	NaN	NaN	NaN	NaN	NaN	NaN	NaN	NaN	NaN	NaN	NaN	NaN	NaN	NaN	NaN	NaN	NaN	NaN	NaN	NaN	NaN	NaN	NaN	NaN	NaN	NaN	NaN	NaN	NaN	NaN	NaN	NaN	NaN	NaN	NaN	NaN	NaN	NaN	NaN	NaN	NaN	NaN
Polycomb protein EED	O75530	EED	1.48162	NaN	-0.359334	0.0904059	NaN	NaN	0.796996	NaN	-0.250884	NaN	NaN	NaN	NaN	0.736926	-0.445984	-0.527044	NaN	NaN	-1.06935	-0.453344	NaN	NaN	NaN	NaN	NaN	NaN	NaN	NaN	NaN	NaN	NaN	NaN	NaN	NaN	NaN	NaN	NaN	NaN	NaN	NaN	NaN	NaN	NaN	NaN	NaN	NaN	NaN
Barrier-to-autointegration factor;Barrier-to-autointegration factor, N-terminally processed	O75531	BANF1	1.32941	1.2817	1.33031	0.865517	1.42196	1.35268	1.24562	0.656727	1.60124	1.27067	1.24718	0.727657	1.38168	1.14401	1.27337	1.06237	1.3607	1.23168	1.4816	1.1145	1.37613	1.01092	1.27393	1.39536	-1.84264	-1.73165	-1.75734	-1.85526	-1.57668	-1.70887	-1.76525	-1.68935	-1.78619	-1.68789	-1.78201	-1.7042	-1.83803	-1.70827	-1.82562	-1.69935	-1.75642	-1.67517	-1.74156	-1.70322	-1.7742	-1.77531	-1.83433
Splicing factor 3B subunit 1	O75533	SF3B1	1.91536	1.92467	1.90274	2.03386	1.99856	1.8615	1.93806	1.88916	2.04207	2.07844	1.93847	1.96247	2.00757	1.90154	1.98112	1.889	2.06115	1.8732	1.90686	1.86786	2.00418	2.07529	2.05641	2.35146	-1.98655	-2.01052	-1.9951	-1.95647	-2.00725	-2.01365	-2.08143	-1.94946	-1.97407	-2.02571	-1.99388	-1.99843	-1.91078	-2.03989	-1.93791	-2.01472	-2.05866	-2.03392	-1.98638	-1.99665	-2.00668	-1.98971	-2.04125
Cold shock domain-containing protein E1	O75534	CSDE1	1.30669	0.937459	0.943949	1.26475	1.11704	0.906499	1.11215	1.11162	0.483957	0.363136	0.431074	0.770151	0.614119	0.952019	0.943899	0.913549	1.06596	0.979829	0.865379	1.30584	1.13409	1.23941	1.27719	1.53642	0.113534	0.205379	0.186494	0.253539	-0.335571	-0.404861	-0.104621	-0.0817207	0.00427935	0.0711394	0.0280693	-0.00717066	0.0934543	-0.0314407	0.0292193	-0.0622206	-0.139931	-0.251786	-0.219106	-0.311536	0.0910893	0.0279893	-0.161691
Interferon-inducible double-stranded RNA-dependent protein kinase activator A	O75569	PRKRA	1.50803	1.4397	1.38007	1.52282	1.35971	1.2476	1.46809	1.39517	1.38426	1.59944	1.40771	1.45206	1.22551	1.41149	1.545	1.37084	1.462	1.42396	1.31213	1.43859	1.26981	1.56889	1.59198	1.87864	-0.0880594	-0.0762144	-0.172789	-0.0514544	-0.0943445	-0.0794344	-0.0930144	-0.0449144	-0.101914	-0.0589544	-0.137784	-0.0338644	-0.0663395	-0.136144	-0.135244	-0.191654	-0.164334	-0.167899	-0.117019	-0.149899	-0.195704	-0.0972044	-0.0966044
DNA-directed RNA polymerase III subunit RPC9	O75575	CRCP	NaN	NaN	NaN	NaN	NaN	NaN	NaN	NaN	NaN	NaN	NaN	NaN	NaN	NaN	NaN	NaN	NaN	NaN	NaN	NaN	NaN	NaN	NaN	0	NaN	NaN	NaN	NaN	NaN	NaN	NaN	NaN	NaN	NaN	NaN	NaN	NaN	NaN	NaN	NaN	NaN	NaN	NaN	NaN	NaN	NaN	NaN
Low-density lipoprotein receptor-related protein 6	O75581	LRP6	NaN	NaN	NaN	NaN	NaN	NaN	NaN	NaN	NaN	NaN	NaN	NaN	NaN	NaN	NaN	NaN	NaN	NaN	NaN	NaN	NaN	NaN	NaN	NaN	NaN	NaN	NaN	NaN	NaN	NaN	NaN	NaN	NaN	NaN	NaN	NaN	NaN	NaN	NaN	NaN	NaN	NaN	NaN	NaN	NaN	NaN	NaN
E3 ubiquitin-protein ligase MYCBP2	O75592	MYCBP2	NaN	NaN	NaN	NaN	NaN	NaN	NaN	NaN	NaN	NaN	NaN	NaN	NaN	NaN	NaN	1.24326	NaN	NaN	NaN	NaN	NaN	NaN	NaN	NaN	NaN	NaN	NaN	NaN	NaN	NaN	NaN	NaN	NaN	NaN	NaN	NaN	NaN	NaN	NaN	NaN	NaN	NaN	NaN	NaN	NaN	NaN	NaN
2-amino-3-ketobutyrate coenzyme A ligase, mitochondrial	O75600	GCAT	0.282295	0.0704145	-0.0270555	-0.373126	-0.406316	-0.151345	-0.194726	-0.0850456	0.408794	0.242085	0.819484	-0.426085	0.196034	0.0918345	-0.00331545	-0.186576	0.233474	-0.0682855	-0.0225956	-0.186566	-0.493236	0.0840845	0.193784	0.00198436	NaN	NaN	NaN	NaN	NaN	NaN	NaN	NaN	NaN	NaN	NaN	NaN	NaN	NaN	NaN	NaN	NaN	NaN	NaN	NaN	NaN	NaN	NaN
Nucleoplasmin-3	O75607	NPM3	-0.264078	-0.158678	-0.248438	-0.0525339	0.0435985	0.0893291	-0.267788	-0.374971	0.0414184	0.139101	-0.343895	-0.26869	0.175873	-0.548359	-0.409307	-0.703642	0.415547	-0.161936	0.00469996	-0.544973	0.131224	-0.135896	-0.301369	0.0729161	0.436027	0.262772	0.330287	NaN	0.383542	NaN	0.314772	0.196072	0.427772	0.184532	0.404162	0.480422	0.0399471	-0.0103479	0.0553121	NaN	-0.0502879	NaN	-0.168193	-0.0988329	0.192982	-0.0218179	0.190882
Acyl-protein thioesterase 1	O75608	LYPLA1	0.626526	0.734676	0.897216	1.01376	0.651636	1.11135	0.609606	0.709646	0.993786	0.870696	0.844236	0.341246	0.877486	0.715026	0.932336	0.889096	0.735886	0.660206	0.895276	0.802076	0.667766	0.904786	1.17271	1.05945	-1.1098	-1.03936	-1.18867	-1.07569	-1.20638	-1.0876	-1.07006	-1.1273	-1.02223	-1.17949	-1.09536	-1.17712	-1.03525	-0.982314	-1.15702	-0.801994	-0.791964	-0.576709	-0.881299	-0.998359	-0.915884	-1.14591	-0.623584
GTPase Era, mitochondrial	O75616	ERAL1	-0.75261	-0.06881	0.54632	-0.2689	-0.70725	0.7029	0.08938	0.13374	0.0790401	0.18265	-0.16724	0.00652003	0.16261	-0.29949	-0.55233	-0.58481	-0.31141	0.28617	0.47003	0.05509	0.06727	0.47567	0.56921	-0.11375	NaN	NaN	NaN	NaN	NaN	NaN	NaN	NaN	NaN	NaN	NaN	NaN	NaN	NaN	NaN	NaN	NaN	NaN	NaN	NaN	NaN	NaN	NaN
Protein CREG1	O75629	CREG1	-0.884001	NaN	-0.831342	-0.793012	-0.823362	NaN	NaN	-0.808542	-1.09099	-0.802181	-0.890622	NaN	-1.01412	-0.892081	NaN	-1.17548	-1.33154	-0.827232	-1.00632	-0.987612	NaN	NaN	NaN	NaN	0.989084	NaN	0.859713	0.917288	NaN	1.01921	0.874568	NaN	NaN	NaN	0.950988	1.05788	0.961673	NaN	0.950738	1.23463	NaN	1.00081	1.00112	NaN	NaN	NaN	1.23264
U5 small nuclear ribonucleoprotein 200 kDa helicase	O75643	SNRNP200	1.6309	1.75356	1.72098	1.79181	1.6085	1.79225	1.93981	1.75945	1.85791	1.87023	1.83393	1.60638	1.69717	1.65556	1.82009	1.66709	1.77708	1.85637	1.77301	1.5747	1.68412	1.90817	1.86882	2.10369	-2.07672	-2.06188	-2.04756	-2.02725	-1.99434	-2.04172	-2.06275	-1.99631	-2.03171	-2.02613	-2.03931	-2.06211	-1.99261	-2.10372	-2.03175	-2.10449	-2.11084	-2.05464	-2.01309	-1.95898	-2.08784	-2.00422	-2.054
Mitochondrial tRNA-specific 2-thiouridylase 1	O75648	TRMU	NaN	NaN	NaN	NaN	NaN	NaN	NaN	NaN	NaN	NaN	NaN	NaN	NaN	NaN	-0.0971949	NaN	NaN	NaN	0.0971951	NaN	NaN	NaN	NaN	NaN	NaN	NaN	NaN	NaN	NaN	NaN	NaN	NaN	NaN	NaN	NaN	NaN	NaN	NaN	NaN	NaN	NaN	NaN	NaN	NaN	NaN	NaN	NaN
TIP41-like protein	O75663	TIPRL	0.785513	0.438172	0.476052	-0.14911	-0.156831	0.134127	0.497998	0.603381	-0.315206	-0.406242	0.308876	0.864226	-0.409213	0.765812	0.474763	0.515452	-0.0316563	0.542353	-0.288188	0.706114	-0.0635693	0.776105	0.618237	0.930665	0.383437	0.214882	0.324697	0.302272	0.251252	0.400862	0.343082	0.320882	0.411882	0.296912	0.366572	0.310362	0.361057	0.449462	0.459922	0.355782	0.357512	0.314847	0.410577	0.312367	0.327892	0.442792	0.507292
Oral-facial-digital syndrome 1 protein	O75665	OFD1	NaN	NaN	NaN	NaN	NaN	NaN	NaN	NaN	NaN	NaN	NaN	NaN	NaN	NaN	NaN	NaN	NaN	NaN	NaN	NaN	NaN	NaN	NaN	NaN	NaN	NaN	NaN	NaN	NaN	NaN	NaN	NaN	NaN	NaN	NaN	NaN	NaN	NaN	NaN	NaN	NaN	NaN	NaN	NaN	NaN	NaN	NaN
TOM1-like protein 1	O75674	TOM1L1	NaN	NaN	NaN	NaN	NaN	NaN	NaN	NaN	NaN	NaN	NaN	NaN	NaN	NaN	NaN	NaN	NaN	NaN	NaN	NaN	NaN	NaN	NaN	NaN	NaN	NaN	NaN	NaN	NaN	NaN	NaN	NaN	NaN	NaN	NaN	NaN	NaN	NaN	NaN	NaN	NaN	NaN	NaN	NaN	NaN	NaN	NaN
Ribosomal protein S6 kinase alpha-4	O75676	RPS6KA4	NaN	NaN	NaN	NaN	NaN	NaN	NaN	NaN	NaN	NaN	NaN	NaN	NaN	NaN	NaN	NaN	NaN	NaN	NaN	NaN	NaN	NaN	NaN	NaN	-0.104591	-0.0989557	-0.100251	-0.111906	0.116404	NaN	-0.192566	0.122634	0.0568343	0.198894	0.116124	-0.103326	-0.0251807	0.0108243	-0.0826657	-0.136976	0.164764	NaN	-0.0871807	0.0411693	0.105744	0.164144	0.170444
Ribosomal protein S6 kinase alpha-4;Ribosomal protein S6 kinase alpha-5	O75676;O75582	RPS6KA4;RPS6KA5	0.110132	0.103174	0.143067	-0.221985	-0.0624518	-0.122764	0.242111	-0.163883	-0.0257315	-0.163336	-0.0939993	-0.629734	-0.210668	-0.0621142	0.12829	0.108612	-0.652368	0.112189	0.104782	0.169291	-0.0987162	0.2628	0.34556	0.677738	NaN	NaN	NaN	NaN	NaN	NaN	NaN	NaN	NaN	NaN	NaN	NaN	NaN	NaN	NaN	NaN	NaN	NaN	NaN	NaN	NaN	NaN	NaN
Surfeit locus protein 6	O75683	SURF6	0.415241	0.645311	0.600331	0.449981	0.277761	0.395111	0.513931	0.719921	0.104641	0.269021	0.480391	0.719071	0.568971	0.812745	1.11683	0.878253	0.0674607	0.471341	0.332521	0.560511	0.521721	0.909194	0.591861	1.20193	NaN	NaN	NaN	NaN	NaN	NaN	1.82256	NaN	NaN	NaN	NaN	NaN	NaN	NaN	NaN	NaN	NaN	NaN	1.7184	NaN	NaN	NaN	NaN
Protein phosphatase 1B	O75688	PPM1B	NaN	NaN	-0.085834	NaN	NaN	NaN	NaN	NaN	NaN	-0.027934	NaN	NaN	NaN	NaN	NaN	NaN	NaN	NaN	-0.0497839	NaN	-0.042004	NaN	NaN	0.205556	NaN	NaN	NaN	NaN	NaN	NaN	NaN	NaN	NaN	NaN	NaN	NaN	NaN	NaN	NaN	NaN	NaN	NaN	NaN	NaN	NaN	NaN	NaN
Arf-GAP with dual PH domain-containing protein 1	O75689	ADAP1	-0.102776	-0.075686	-0.352835	0.031236	-0.232125	-0.216698	-0.449252	-0.129155	-0.289759	-0.078671	-0.31268	-0.080899	-0.278221	-0.295027	-0.095404	-0.450184	0.021999	-0.293251	-0.15304	0.027094	-0.067164	-0.470899	-0.136601	0.199287	NaN	NaN	NaN	0.718491	NaN	NaN	NaN	0.669931	1.10083	NaN	NaN	NaN	NaN	NaN	NaN	0.701831	NaN	NaN	NaN	0.379286	0.710341	NaN	NaN
Small subunit processome component 20 homolog	O75691	UTP20	0.262288	-0.106508	0.114186	-0.089773	-0.072854	-0.091491	0.036013	-0.213897	-0.217222	-0.154437	0.235528	-0.594608	-0.108428	0.080199	0.325762	-0.280177	-0.422485	-0.06157	-0.065294	-0.058626	-0.414275	0.271777	0.333911	0.278475	NaN	NaN	NaN	NaN	NaN	-0.397624	NaN	0.444902	NaN	NaN	NaN	0.630862	NaN	NaN	NaN	NaN	NaN	-0.328633	NaN	0.139117	NaN	NaN	NaN
Nuclear pore complex protein Nup155	O75694	NUP155	1.81067	1.78759	1.88233	2.10684	1.88441	1.86943	1.94176	1.76409	1.8918	1.93906	1.76111	2.08881	1.86293	1.77229	1.90138	1.84018	1.98039	1.85573	1.91467	1.84582	1.99074	1.92805	1.95296	2.3313	-0.30374	-0.348295	-0.39754	-0.399935	-0.356685	-0.290815	-0.352895	-0.367885	-0.402915	-0.343335	-0.299605	-0.467615	-0.13642	-0.179015	-0.228555	-0.439085	-0.316265	-0.43767	-0.36347	-0.29286	-0.475565	-0.367275	-0.324785
Protein XRP2	O75695	RP2	-0.130638	-0.322998	-0.0528876	0.252033	0.0533024	-0.203988	-0.231698	-0.270077	0.297112	0.276423	-0.182088	0.291412	0.0672425	0.0722325	-0.0429876	-0.0136576	0.123442	-0.0950875	0.114762	-0.100538	0.131752	-0.265558	-0.104398	0.336882	NaN	NaN	NaN	NaN	NaN	NaN	NaN	NaN	NaN	NaN	NaN	NaN	NaN	NaN	NaN	NaN	NaN	NaN	NaN	NaN	NaN	NaN	NaN
WD repeat and HMG-box DNA-binding protein 1	O75717	WDHD1	0.0700847	0.0181746	0.213315	0.318645	-0.0973153	-0.317405	-0.0258453	-0.103385	-0.412435	-0.303335	-0.377215	-0.0779452	-0.443825	-0.0109253	-0.0447752	-0.218315	0.0770347	0.130425	-0.108405	0.0894446	0.181415	0.430395	0.275645	0.736555	NaN	NaN	NaN	NaN	NaN	NaN	NaN	NaN	NaN	NaN	NaN	NaN	NaN	NaN	NaN	NaN	NaN	NaN	NaN	NaN	NaN	NaN	NaN
Calcium-binding mitochondrial carrier protein Aralar1	O75746	SLC25A12	-0.249758	-0.988859	-0.534706	-0.379551	-0.667209	-0.0635966	-0.424746	-0.796279	0.123257	0.0249464	0.32769	-0.352329	-0.0431916	-0.615881	-0.00566059	-0.0469206	-0.0666806	-0.268629	-0.134045	-0.373365	0.113651	-0.429848	-0.185741	0.250752	0.725376	NaN	0.209846	0.392681	NaN	NaN	NaN	0.685221	0.461521	0.520281	0.656211	0.250391	0.300306	NaN	0.0027914	0.130131	NaN	NaN	NaN	0.501456	0.343231	0.262161	0.294791
Transcription elongation factor A protein 3	O75764	TCEA3	NaN	NaN	NaN	NaN	NaN	NaN	NaN	NaN	NaN	NaN	NaN	NaN	NaN	NaN	NaN	NaN	NaN	NaN	NaN	NaN	NaN	NaN	NaN	NaN	NaN	NaN	NaN	0.051561	NaN	0.053011	NaN	0.053101	0.008371	NaN	0.014141	NaN	NaN	NaN	NaN	-0.042419	NaN	-0.033794	NaN	-0.032914	-0.017269	NaN	-0.053789
Renin receptor	O75787	ATP6AP2	0.118544	NaN	NaN	NaN	0.102174	NaN	NaN	NaN	0.130094	-0.362976	0.0852938	NaN	NaN	NaN	-0.166286	NaN	0.270214	-0.232686	0.301534	-0.462646	0.148214	-0.253246	0.321774	NaN	NaN	NaN	NaN	NaN	NaN	NaN	NaN	NaN	NaN	NaN	NaN	NaN	NaN	NaN	NaN	NaN	NaN	NaN	NaN	NaN	NaN	NaN	NaN
Ribonuclease H2 subunit A	O75792	RNASEH2A	0.10446	0.063089	0.229055	0.678108	0.045854	-0.312009	0.343982	0.253605	0.027021	-0.548669	-0.921339	0.592422	-0.376169	0.544443	0.507967	0.562513	-0.073549	0.290212	0.194877	0.410393	0.184692	0.168369	0.3041	0.801948	NaN	NaN	NaN	NaN	NaN	NaN	NaN	NaN	NaN	NaN	NaN	NaN	NaN	NaN	NaN	NaN	NaN	NaN	NaN	NaN	NaN	NaN	NaN
Cell division cycle protein 123 homolog	O75794	CDC123	NaN	NaN	NaN	NaN	NaN	NaN	NaN	NaN	NaN	NaN	NaN	NaN	NaN	NaN	NaN	NaN	NaN	NaN	NaN	NaN	NaN	NaN	NaN	-0.0749977	NaN	NaN	NaN	NaN	NaN	NaN	NaN	NaN	NaN	NaN	NaN	NaN	NaN	NaN	NaN	NaN	NaN	NaN	NaN	NaN	NaN	NaN	NaN
UDP-glucuronosyltransferase 2B17;UDP-glucuronosyltransferase 2B28	O75795;Q9BY64	UGT2B17;UGT2B28	NaN	NaN	NaN	NaN	NaN	NaN	NaN	NaN	NaN	NaN	NaN	NaN	NaN	NaN	NaN	NaN	0	NaN	NaN	NaN	NaN	NaN	NaN	NaN	NaN	NaN	NaN	NaN	NaN	NaN	NaN	NaN	NaN	NaN	NaN	NaN	NaN	NaN	NaN	NaN	NaN	NaN	NaN	NaN	NaN	NaN	NaN
Breast cancer anti-estrogen resistance protein 3	O75815	BCAR3	NaN	NaN	NaN	NaN	NaN	NaN	NaN	NaN	NaN	NaN	NaN	NaN	NaN	NaN	NaN	NaN	NaN	NaN	NaN	NaN	NaN	NaN	NaN	0	NaN	NaN	NaN	NaN	NaN	NaN	NaN	NaN	NaN	NaN	NaN	NaN	NaN	NaN	NaN	NaN	NaN	NaN	NaN	NaN	NaN	NaN	NaN
Ribonuclease P protein subunit p20	O75817	POP7	-0.359523	-0.321773	-0.193793	-0.278463	-0.232843	-0.342543	-0.0739328	-0.666593	-0.677543	-0.458783	-0.778553	NaN	-0.268343	-0.494413	-0.600263	-0.0493728	-0.331963	-0.171533	-0.383333	-0.263583	-0.219043	-0.442263	-0.157323	0.348426	1.15466	NaN	NaN	NaN	NaN	NaN	NaN	NaN	NaN	1.12977	1.2571	NaN	1.31958	NaN	NaN	NaN	NaN	NaN	NaN	NaN	NaN	1.23982	1.31642
Ribonuclease P protein subunit p40	O75818	RPP40	NaN	NaN	NaN	NaN	NaN	NaN	NaN	NaN	NaN	NaN	NaN	NaN	NaN	NaN	NaN	NaN	NaN	NaN	NaN	NaN	NaN	NaN	0	NaN	NaN	NaN	NaN	NaN	NaN	NaN	NaN	NaN	NaN	NaN	NaN	NaN	NaN	NaN	NaN	NaN	NaN	NaN	NaN	NaN	NaN	NaN	NaN
Eukaryotic translation initiation factor 3 subunit G	O75821	EIF3G	1.98255	1.8582	2.00687	2.15067	2.19506	1.91147	2.13601	1.64084	1.83246	1.86943	1.67339	1.56158	1.91978	1.59468	1.87737	1.90969	1.90287	1.85297	2.1691	1.74275	2.27259	1.97381	2.0936	2.50059	-0.293569	-0.423634	-0.386899	-0.217364	-0.467694	-0.533064	-0.346354	-0.339024	-0.383154	-0.293264	-0.366884	-0.354974	-0.00184917	-0.410824	-0.253384	-0.184924	-0.300494	-0.293839	-0.480709	-0.437779	-0.310214	-0.287314	-0.329414
Eukaryotic translation initiation factor 3 subunit J	O75822	EIF3J	0.119235	0.256942	0.274404	0.375837	0.202529	0.2214	0.264279	0.165263	-0.300153	-0.121234	-0.0657193	-0.208217	0.233405	0.246709	0.0830527	0.131583	0.205247	0.303064	0.230537	0.167581	0.413777	0.251575	0.446487	0.558507	NaN	NaN	NaN	NaN	NaN	NaN	-0.624443	NaN	NaN	-0.765343	-0.644123	NaN	NaN	NaN	NaN	NaN	NaN	NaN	-0.677608	NaN	NaN	-0.879653	-0.372333
Carbonyl reductase [NADPH] 3	O75828	CBR3	NaN	NaN	NaN	-1.31822	NaN	NaN	NaN	NaN	NaN	NaN	NaN	NaN	NaN	NaN	NaN	NaN	NaN	NaN	NaN	NaN	-1.16509	NaN	NaN	NaN	NaN	NaN	NaN	NaN	NaN	NaN	NaN	NaN	NaN	NaN	NaN	NaN	NaN	NaN	NaN	NaN	NaN	NaN	NaN	NaN	NaN	NaN	NaN
26S proteasome non-ATPase regulatory subunit 10	O75832	PSMD10	-0.242962	-0.135182	-0.161122	0.282413	0.389024	-0.0899525	-0.140522	0.121973	-0.206092	-0.0271224	-0.229822	0.101881	-0.0117124	-0.0868925	-0.0191125	-0.171332	0.1947	-0.101672	0.326026	-0.201972	0.408288	-0.205822	-0.106462	0.313457	NaN	NaN	NaN	NaN	NaN	NaN	NaN	NaN	NaN	NaN	NaN	NaN	NaN	NaN	NaN	NaN	NaN	NaN	NaN	NaN	NaN	NaN	NaN
AP-1 complex subunit gamma-like 2	O75843	AP1G2	0.494721	0.108393	0.0989671	0.266757	-0.147733	-0.0595451	0.0925908	0.270472	-0.343787	-0.0590244	-0.00940849	0.0104546	-0.27353	0.186999	0.0288243	0.317822	-0.411552	0.175868	-0.0432964	0.334889	-0.330697	0.340667	0.330939	0.58548	-0.0682943	NaN	-0.148804	NaN	NaN	NaN	-0.154489	-0.0692193	-0.183289	NaN	NaN	-0.160259	0.0652656	NaN	-0.163239	NaN	NaN	NaN	-0.301314	-0.259934	-0.252519	NaN	NaN
CAAX prenyl protease 1 homolog	O75844	ZMPSTE24	-0.237821	0.408248	0.139415	-0.0529513	-0.0175929	0.151414	-0.154111	0.545413	-0.527766	-0.313666	-0.293483	0.236243	0.137342	0.263269	0.0277335	0.0258265	-0.118167	0.376897	-0.0244956	0.309178	0.108321	0.198907	0.217832	0.796084	NaN	-0.120304	-0.196209	-0.104674	NaN	-0.220664	-0.0488645	-0.0518645	NaN	-0.221644	-0.0999445	-0.0572145	NaN	-0.0193845	-0.317784	0.121036	NaN	-0.206319	-0.485519	0.0471705	NaN	-0.273564	-0.0938144
Protein phosphatase 1 regulatory subunit 37	O75864	PPP1R37	NaN	NaN	NaN	NaN	NaN	NaN	NaN	NaN	NaN	NaN	NaN	NaN	NaN	NaN	NaN	NaN	NaN	NaN	NaN	NaN	NaN	NaN	0	NaN	NaN	NaN	NaN	NaN	NaN	NaN	NaN	NaN	NaN	NaN	NaN	NaN	NaN	NaN	NaN	NaN	NaN	NaN	NaN	NaN	NaN	NaN	NaN
Isocitrate dehydrogenase [NADP] cytoplasmic	O75874	IDH1	2.32967	2.27576	2.30126	1.94215	2.04927	2.1603	2.08896	2.01423	2.36084	2.30698	2.36284	2.54209	2.10114	2.28762	2.1821	2.22476	2.08296	2.10998	2.15685	2.25744	2.14431	2.04593	2.21565	2.49809	-3.71321	-3.72193	-3.68439	-3.77434	-3.46089	-3.50778	-3.59796	-3.70274	-3.70988	-3.67484	-3.69874	-3.6804	-3.81655	-3.70152	-3.76516	-3.69113	-3.64953	-3.57617	-3.48426	-3.59623	-3.69209	-3.75036	-3.66896
Glutamyl-tRNA(Gln) amidotransferase subunit B, mitochondrial	O75879	GATB	NaN	0.0453181	NaN	-0.220712	-0.0371718	NaN	0.162868	NaN	NaN	NaN	NaN	-0.253372	NaN	-0.0628219	0.146858	-0.434232	NaN	0.156208	0.226298	NaN	NaN	NaN	0.270758	NaN	NaN	NaN	NaN	NaN	NaN	NaN	NaN	NaN	NaN	NaN	NaN	NaN	NaN	NaN	NaN	NaN	NaN	NaN	NaN	NaN	NaN	NaN	NaN
Protein SCO1 homolog, mitochondrial	O75880	SCO1	0.746312	0.847872	0.53501	0.434739	0.783713	0.668021	0.277713	0.783164	0.445847	0.368888	0.593476	0.413911	0.691313	0.832595	0.586564	0.518946	0.765525	0.528544	0.261853	0.48273	0.515193	0.722621	0.588639	0.843682	-0.296999	-0.179504	0.0435712	-0.249364	-0.174294	0.0569362	-0.134844	-0.343314	-0.277404	-0.165404	-0.231494	-0.190264	-0.426219	-0.313524	-0.282874	-0.268044	-0.250284	-0.100059	-0.367179	-0.0328088	-0.241544	-0.258244	-0.236554
Attractin	O75882	ATRN	NaN	NaN	NaN	NaN	NaN	NaN	NaN	NaN	NaN	NaN	NaN	NaN	NaN	NaN	NaN	NaN	NaN	NaN	NaN	NaN	0	NaN	NaN	NaN	NaN	NaN	NaN	NaN	NaN	NaN	NaN	NaN	NaN	NaN	NaN	NaN	NaN	NaN	NaN	NaN	NaN	NaN	NaN	NaN	NaN	NaN	NaN
Putative hydrolase RBBP9	O75884	RBBP9	0.897354	1.14352	1.08312	1.20087	1.28445	1.08629	1.10965	1.20776	1.69713	1.41421	1.19242	1.17702	1.37551	1.14847	1.24747	1.26054	1.485	1.16338	1.29016	1.08668	1.39046	0.995864	1.14346	1.61949	-0.288431	-0.340056	-0.355911	-0.142596	-0.210776	-0.0514763	-0.139956	-0.115556	-0.318366	-0.287976	-0.416806	-0.376606	0.215419	-0.230516	-0.0214163	0.147344	0.0328737	0.169829	-0.490801	-0.0528213	0.160154	-0.344256	-0.229646
Tumor suppressor candidate 2	O75896	TUSC2	0.081569	0.0527391	-0.000650883	-0.0680509	-0.100141	-0.00293088	0.139159	0.00966907	-0.322701	-0.133391	-0.168031	-0.393291	-0.266401	NaN	-0.064491	-0.188301	0.219639	0.175279	0.00365901	0.0510991	-0.0182009	0.074789	0.292209	0.626769	NaN	NaN	NaN	NaN	NaN	NaN	NaN	NaN	NaN	NaN	NaN	NaN	NaN	NaN	NaN	NaN	NaN	NaN	NaN	NaN	NaN	NaN	NaN
Diacylglycerol O-acyltransferase 1	O75907	DGAT1	-0.107898	-0.457789	-0.751589	-0.636889	-0.240322	-0.594439	-0.402079	-0.0928445	-0.584128	-0.800869	-0.670768	-0.0189316	-0.181627	-0.0688195	-0.185588	-0.188596	0.00918245	-0.398229	-0.814699	-0.395379	-0.159999	-0.116697	0.248868	0.219422	NaN	0.497641	NaN	0.704411	0.794081	0.757792	NaN	NaN	NaN	NaN	0.636001	NaN	NaN	0.849691	NaN	0.703421	0.741741	0.776596	NaN	NaN	NaN	NaN	0.929321
Cyclin-K	O75909	CCNK	-0.117465	-0.208795	-0.0805348	0.267408	0.0346851	-0.140675	0.0804652	0.0141752	0.252033	0.340139	-0.193895	-0.234865	-0.0241348	-0.209505	0.0825452	0.182838	-0.0845548	-0.441805	0.133827	-0.373085	0.284498	0.0283552	-0.0607748	0.469116	NaN	NaN	NaN	NaN	NaN	NaN	NaN	NaN	NaN	NaN	NaN	NaN	NaN	NaN	NaN	NaN	NaN	NaN	NaN	NaN	NaN	NaN	NaN
Short-chain dehydrogenase/reductase 3	O75911	DHRS3	NaN	NaN	NaN	NaN	NaN	NaN	NaN	-0.267681	0.0924486	0.521359	0.0359986	0.248109	NaN	NaN	NaN	NaN	-0.285241	NaN	-0.344991	NaN	NaN	NaN	NaN	NaN	NaN	NaN	NaN	NaN	NaN	NaN	NaN	NaN	NaN	NaN	NaN	NaN	NaN	NaN	NaN	NaN	NaN	NaN	NaN	NaN	NaN	NaN	NaN
PRA1 family protein 3	O75915	ARL6IP5	0.385167	0.430861	0.585061	0.459959	0.306563	0.62154	0.599478	0.628256	0.66556	1.02002	0.893331	0.128008	0.552027	0.283089	0.59943	0.506218	0.256598	0.505585	0.677102	0.373608	0.454283	0.500908	0.898161	0.849274	-0.208044	-0.182129	-0.154584	-0.257929	-0.195069	-0.159089	-0.212579	-0.171269	-0.192019	-0.222019	-0.175199	-0.193629	-0.126904	-0.191979	-0.187619	-0.280259	-0.205709	-0.149814	-0.136484	-0.128554	-0.178059	-0.185809	-0.170899
E3 SUMO-protein ligase PIAS1	O75925	PIAS1	NaN	0.0495398	NaN	-0.11939	NaN	NaN	NaN	NaN	NaN	0.06985	NaN	NaN	NaN	NaN	NaN	NaN	NaN	NaN	NaN	NaN	NaN	NaN	NaN	NaN	NaN	NaN	NaN	NaN	NaN	NaN	NaN	NaN	NaN	NaN	NaN	NaN	NaN	NaN	NaN	NaN	NaN	NaN	NaN	NaN	NaN	NaN	NaN
Pre-mRNA-splicing factor SPF27	O75934	BCAS2	0.0503436	0.511495	0.37923	0.782054	0.510648	0.59473	0.464294	0.765182	0.66744	0.880958	0.611882	0.552985	0.600715	0.322625	0.639825	0.636901	0.577277	0.527042	0.868583	0.420305	0.595022	0.345948	0.322973	0.848947	NaN	NaN	NaN	NaN	NaN	NaN	NaN	NaN	NaN	NaN	0.432342	NaN	NaN	NaN	NaN	NaN	NaN	NaN	NaN	NaN	NaN	NaN	0.339482
Dynactin subunit 3	O75935	DCTN3	0.103012	0.660622	-0.129648	0.688412	-0.530338	0.191602	-0.243458	0.666202	-0.684318	-0.527438	0.178622	0.946174	-0.509778	0.246372	-0.183708	-0.0656176	-0.526478	0.692902	-0.848748	0.223372	-0.459248	0.0612624	-0.146238	0.196452	NaN	NaN	NaN	NaN	NaN	NaN	NaN	NaN	NaN	NaN	NaN	NaN	NaN	NaN	NaN	NaN	NaN	NaN	NaN	NaN	NaN	NaN	NaN
DnaJ homolog subfamily C member 8	O75937	DNAJC8	-0.145959	-0.144517	-0.138933	-0.0395641	0.0206529	-0.264671	0.0476289	0.145758	0.0375469	-0.131772	-0.113615	0.390029	-0.368194	-0.0673171	-0.0424611	-0.100061	-0.197151	0.0139319	-0.0169201	0.0155839	0.189629	-0.00988111	0.0634469	0.194388	-0.31808	-0.282735	NaN	-0.442825	-0.353155	-0.294755	NaN	-0.482735	NaN	-0.406585	-0.453395	NaN	-0.33856	-0.444645	NaN	-0.380005	-0.335405	-0.30515	NaN	-0.2555	NaN	-0.451825	-0.403505
Survival of motor neuron-related-splicing factor 30	O75940	SMNDC1	-0.146057	0.115354	0.0745959	0.140188	0.226801	-0.0108371	-0.036007	0.00813293	0.023333	-0.0832571	-0.0593371	-0.494747	0.169872	-0.148397	-0.131637	-0.339297	0.0174829	0.146669	0.0877489	-0.298197	0.325594	-0.140207	0.18412	0.368086	NaN	NaN	NaN	NaN	NaN	NaN	NaN	NaN	NaN	NaN	NaN	NaN	NaN	NaN	NaN	NaN	NaN	NaN	NaN	NaN	NaN	NaN	NaN
ATP synthase subunit d, mitochondrial	O75947	ATP5H	0.785028	0.627078	0.729818	0.643018	0.705138	0.739918	0.630838	0.622278	1.10065	0.885008	1.01767	0.809648	0.924338	0.609978	0.722118	0.798038	0.757938	0.521788	0.763278	0.531368	0.822548	0.753928	0.746228	1.03957	-1.64021	-1.6348	-1.59714	-1.58328	-1.43432	-1.43751	-1.56809	-1.54149	-1.60911	-1.60515	-1.5746	-1.62526	-1.6552	-1.57641	-1.68036	-1.56969	-1.48706	-1.57231	-1.4607	-1.42996	-1.58198	-1.55818	-1.49878
Flotillin-1	O75955	FLOT1	1.42484	1.48669	1.23316	1.63723	1.50623	1.34406	1.4516	1.20596	1.72661	1.95084	1.68876	1.52366	1.61011	1.6021	1.61659	1.59177	1.54424	1.3389	1.39271	1.10943	1.65405	1.52033	1.50256	1.8934	0.174383	0.218118	0.119803	0.255788	0.317418	0.373868	0.236108	0.259178	0.147398	0.211268	0.196238	0.196148	0.165993	0.155258	0.224758	0.196368	0.261608	0.277283	0.350503	0.383323	0.148778	0.251838	0.296318
Triple functional domain protein	O75962	TRIO	NaN	NaN	NaN	-0.203144	NaN	NaN	NaN	NaN	NaN	NaN	NaN	NaN	-0.183163	NaN	NaN	NaN	NaN	NaN	NaN	NaN	NaN	-0.037201	0.423508	NaN	NaN	NaN	NaN	NaN	NaN	NaN	NaN	NaN	NaN	NaN	NaN	NaN	NaN	NaN	NaN	NaN	NaN	NaN	NaN	NaN	NaN	NaN	NaN
ATP synthase subunit g, mitochondrial	O75964	ATP5L	1.2885	0.770839	0.865689	0.968039	1.0327	0.774299	0.901449	0.809259	1.40245	0.962999	0.895999	1.54977	1.09524	1.08699	1.07173	1.14837	1.13144	0.859349	0.910729	1.07952	0.854719	1.09386	0.992339	1.39435	-1.09704	-1.17512	-1.06906	-1.04951	-0.818451	-0.886141	-1.03355	-1.14516	-1.1234	-1.0514	-1.14967	-0.950531	-0.958726	-1.17995	-1.05082	-1.09432	-0.968931	-0.883336	-0.927126	-0.997236	-1.13259	-1.08739	-1.09224
ATP synthase subunit g 2, mitochondrial;ATP synthase subunit g, mitochondrial	O75964;Q7Z4Y8	ATP5L;ATP5L2	NaN	NaN	NaN	NaN	NaN	NaN	NaN	NaN	NaN	NaN	NaN	NaN	NaN	NaN	NaN	NaN	NaN	NaN	NaN	NaN	NaN	NaN	NaN	NaN	NaN	NaN	NaN	NaN	NaN	NaN	NaN	NaN	NaN	NaN	NaN	NaN	NaN	NaN	NaN	NaN	NaN	NaN	NaN	NaN	NaN	NaN	NaN
Carboxypeptidase D	O75976	CPD	-0.0722036	-0.0358576	0.0547134	-0.0786586	-0.0799666	-0.167715	0.0866444	-0.198789	-0.0765276	-0.0150486	0.0396433	0.0470344	-0.276357	-0.209047	-0.0570156	-0.0180616	-0.69144	-0.0412166	-0.0290827	-0.0394586	0.0531264	-0.00311965	0.25376	0.362418	NaN	-0.567138	-0.759433	-0.774058	-0.759498	-0.644958	0.487992	NaN	-0.563848	-0.586668	-0.691148	-0.761078	NaN	-0.537408	-0.770248	-0.680398	-0.726908	-0.701023	-0.866173	NaN	-0.502698	12.8933	-0.623658
Glutaredoxin-3	O76003	GLRX3	1.21696	1.45448	1.63453	1.54786	1.4352	1.55167	1.56725	1.50126	1.17601	1.23979	1.1651	1.35464	1.30817	1.22222	1.3132	1.21579	1.65221	1.43515	1.59034	1.42896	1.62734	1.39376	1.6269	1.87106	0.416206	0.409351	0.378866	0.335011	0.200131	0.212341	0.299211	0.329751	0.426751	0.459711	0.340441	0.364802	0.424226	0.450931	0.280171	0.369851	0.356481	0.311376	0.184716	0.163396	0.402461	0.350061	0.339061
Ribosomal L1 domain-containing protein 1	O76021	RSL1D1	1.32959	1.30844	1.17909	1.36864	1.10737	1.22151	1.21896	1.32744	1.32004	1.34871	1.2733	1.43066	1.20736	1.37391	1.38795	1.27455	1.13624	1.39006	1.07869	1.21498	1.16536	1.5071	1.2787	1.53736	-1.93239	-1.91554	-1.94375	-1.91099	-1.86179	-1.90215	-1.89351	-1.84077	-1.96139	-1.88041	-1.91002	-1.90659	-1.86227	-1.91463	-1.84645	-1.95867	-1.95229	-1.89764	-1.87591	-1.88359	-1.92123	-1.93698	-2.00865
Wolframin	O76024	WFS1	-0.261037	0.157765	-0.123533	-0.151035	0.046225	0.133843	-0.158895	0.150916	-0.988107	NaN	-0.874897	-1.56921	-0.422257	-1.17867	-0.00137097	-0.0813749	-0.552777	-0.204242	0.017188	-0.0140719	-0.00310999	0.390782	0.15025	0.605549	NaN	NaN	1.0119	0.772443	NaN	NaN	NaN	NaN	NaN	0.764673	NaN	NaN	NaN	NaN	0.665273	0.860783	NaN	NaN	NaN	NaN	NaN	0.856993	NaN
Annexin A9	O76027	ANXA9	-0.371875	-0.782745	-0.786345	-1.08538	-0.869275	-0.649085	-0.452515	-0.600515	1.18229	1.37758	1.23266	1.29546	-0.637155	-0.876145	-0.189675	-0.670115	-1.29267	0.243835	NaN	-0.453205	-0.291585	-0.244725	-0.331595	-0.441655	NaN	NaN	NaN	NaN	3.04304	NaN	NaN	NaN	NaN	NaN	NaN	NaN	NaN	NaN	NaN	NaN	2.6514	NaN	NaN	NaN	NaN	NaN	NaN
ATP-dependent Clp protease ATP-binding subunit clpX-like, mitochondrial	O76031	CLPX	1.08531	0.910674	0.737872	0.805443	0.876244	0.801276	0.799513	1.07327	0.829468	0.676564	0.909294	1.11345	0.634627	0.942104	0.832705	0.79814	1.124	0.856274	0.516909	1.08034	0.860144	1.17812	1.05175	1.40252	0.067919	0.831364	0.067279	0.342024	0.862634	NaN	0.458164	NaN	-0.072336	-0.054676	0.039754	-0.087686	-0.229141	-0.305646	-0.443856	-0.271876	-0.396876	NaN	-0.373221	NaN	-0.333206	-0.173316	-0.191586
Nebulette	O76041	NEBL	NaN	NaN	NaN	NaN	NaN	NaN	NaN	NaN	NaN	NaN	NaN	NaN	NaN	NaN	NaN	NaN	NaN	NaN	NaN	NaN	NaN	NaN	0	NaN	NaN	NaN	NaN	NaN	NaN	NaN	NaN	NaN	NaN	NaN	NaN	NaN	NaN	NaN	NaN	NaN	NaN	NaN	NaN	NaN	NaN	NaN	NaN
Probable cytosolic iron-sulfur protein assembly protein CIAO1	O76071	CIAO1	-1.45117	-1.00971	-0.910028	-0.274216	-0.308838	-0.525263	-0.855148	-1.31524	-0.562653	-0.381662	-1.22669	-1.5509	-0.222391	-0.987358	-0.937598	-1.0109	-0.314861	-0.855428	-0.230789	-1.50469	-0.354298	-0.664328	-1.21443	-0.810468	1.95747	NaN	NaN	1.64018	1.27129	NaN	1.38342	1.45942	NaN	0.421802	1.42521	NaN	1.3808	NaN	NaN	2.13392	2.21515	NaN	1.91312	0.515157	NaN	0.340572	1.42153
DNA fragmentation factor subunit beta	O76075	DFFB	NaN	NaN	NaN	NaN	NaN	NaN	NaN	NaN	NaN	NaN	NaN	NaN	NaN	NaN	NaN	NaN	NaN	NaN	NaN	NaN	NaN	NaN	NaN	0	NaN	NaN	NaN	NaN	NaN	NaN	NaN	NaN	NaN	NaN	NaN	NaN	NaN	NaN	NaN	NaN	NaN	NaN	NaN	NaN	NaN	NaN	NaN
Signal recognition particle subunit SRP72	O76094	SRP72	1.77173	1.9829	1.93029	1.8712	1.88468	1.85618	2.01873	1.90494	1.72957	1.89808	1.74349	1.68908	2.03546	1.99158	2.0933	1.96061	1.86517	1.97015	2.07537	1.99639	2.13896	1.98641	2.15386	2.37899	0.456327	0.385042	0.289047	0.378452	0.331092	0.328962	0.418072	0.487872	0.540172	0.448532	0.404062	0.345282	0.494847	0.349212	0.343222	0.373062	0.391322	0.552857	0.332967	0.235177	0.539582	0.457482	0.533082
N(G),N(G)-dimethylarginine dimethylaminohydrolase 1	O94760	DDAH1	1.25265	1.60864	1.53867	1.35663	1.62255	1.52104	1.15461	1.24491	1.65254	1.79263	1.45299	1.39506	1.79018	1.47966	1.30722	0.927748	1.57976	1.13225	1.73525	1.43919	1.66297	1.09924	1.19161	1.5902	-1.14122	-1.08683	-1.13893	-1.44319	-1.10776	-1.01995	-1.14198	-1.13907	-1.06063	-1.18541	-1.14296	-1.17189	-1.19212	-1.00085	-1.14563	-1.02173	-0.979602	-0.879047	-0.930537	-0.882797	-0.991822	-1.11262	-0.930422
ATP-dependent DNA helicase Q5	O94762	RECQL5	NaN	NaN	NaN	NaN	NaN	NaN	NaN	NaN	NaN	NaN	NaN	NaN	NaN	NaN	NaN	NaN	NaN	NaN	NaN	NaN	NaN	NaN	NaN	1.06647	NaN	NaN	NaN	NaN	NaN	NaN	NaN	NaN	NaN	NaN	NaN	NaN	NaN	NaN	NaN	NaN	NaN	NaN	NaN	NaN	NaN	NaN	NaN
Unconventional prefoldin RPB5 interactor 1	O94763	URI1	-0.600681	-0.388402	-0.190951	-0.239161	-0.211981	-0.709862	-0.521472	-0.370071	-0.865351	-0.882421	-0.487011	-0.369821	-0.504871	-0.219151	-0.268711	-0.263681	-0.321081	-0.290841	-0.446901	-0.446611	-0.336092	0.0890286	0.0695386	0.298029	NaN	NaN	NaN	NaN	NaN	NaN	NaN	NaN	1.84404	NaN	NaN	1.84384	NaN	NaN	NaN	NaN	NaN	NaN	NaN	NaN	2.6583	NaN	NaN
Galactosylgalactosylxylosylprotein 3-beta-glucuronosyltransferase 3	O94766	B3GAT3	NaN	NaN	NaN	NaN	NaN	NaN	NaN	0.360493	NaN	NaN	NaN	NaN	NaN	NaN	NaN	NaN	NaN	NaN	NaN	-0.498167	0.137673	NaN	NaN	NaN	NaN	NaN	NaN	NaN	NaN	NaN	NaN	NaN	NaN	NaN	NaN	NaN	NaN	NaN	NaN	NaN	NaN	NaN	NaN	NaN	NaN	NaN	NaN
Metastasis-associated protein MTA2	O94776	MTA2	1.72988	1.46157	1.43034	1.58142	1.47342	1.3467	1.48997	1.68059	1.47287	1.18258	1.32698	1.69652	1.20785	1.52723	1.48144	1.5283	1.67208	1.5006	1.37698	1.61013	1.56341	1.61362	1.68672	2.09393	-0.536464	-0.536519	-0.576634	-0.406259	-0.625889	-0.568379	-0.599139	-0.611249	-0.618829	-0.586909	-0.573389	-0.440869	-0.499944	-0.616519	-0.495079	-0.589999	-0.641989	-0.538164	-0.604664	-0.583714	-0.574369	-0.520609	-0.578159
Ubiquitin carboxyl-terminal hydrolase 1	O94782	USP1	NaN	NaN	NaN	NaN	NaN	NaN	NaN	NaN	NaN	NaN	NaN	NaN	NaN	NaN	NaN	NaN	NaN	NaN	NaN	NaN	NaN	NaN	NaN	NaN	NaN	NaN	NaN	NaN	NaN	NaN	NaN	NaN	NaN	NaN	NaN	NaN	NaN	NaN	NaN	NaN	NaN	NaN	NaN	NaN	NaN	NaN	NaN
Serine/threonine-protein kinase 10	O94804	STK10	NaN	NaN	NaN	NaN	NaN	NaN	NaN	NaN	NaN	NaN	NaN	NaN	NaN	NaN	NaN	NaN	NaN	NaN	NaN	NaN	NaN	NaN	NaN	0	NaN	NaN	NaN	NaN	NaN	NaN	NaN	NaN	NaN	NaN	NaN	NaN	NaN	NaN	NaN	NaN	NaN	NaN	NaN	NaN	NaN	NaN	NaN
Serine/threonine-protein kinase D1;Serine/threonine-protein kinase D3	O94806;Q15139	PRKD1;PRKD3	NaN	NaN	NaN	NaN	NaN	NaN	NaN	NaN	NaN	0	NaN	NaN	NaN	NaN	NaN	NaN	NaN	NaN	NaN	NaN	NaN	NaN	NaN	NaN	NaN	NaN	NaN	NaN	NaN	NaN	NaN	NaN	NaN	NaN	NaN	NaN	NaN	NaN	NaN	NaN	NaN	NaN	NaN	NaN	NaN	NaN	NaN
Glutamine--fructose-6-phosphate aminotransferase [isomerizing] 2	O94808	GFPT2	NaN	NaN	NaN	NaN	NaN	NaN	NaN	NaN	NaN	NaN	NaN	NaN	NaN	NaN	NaN	NaN	NaN	NaN	NaN	NaN	NaN	NaN	NaN	NaN	NaN	NaN	NaN	NaN	NaN	NaN	NaN	NaN	NaN	NaN	NaN	NaN	NaN	NaN	NaN	NaN	NaN	NaN	NaN	NaN	NaN	NaN	NaN
Mitochondrial import receptor subunit TOM70	O94826	TOMM70A	0.515457	0.781617	0.768457	0.905977	0.738267	0.768537	0.846457	0.749447	1.10612	1.19303	1.0033	0.991987	1.00507	0.874737	1.02322	1.09723	0.900297	0.910887	0.903857	0.906267	0.823527	0.819607	0.858757	1.21595	-2.03029	-2.0038	-1.92849	-1.99387	-2.03889	-1.90562	-1.98682	-1.98371	-2.03084	-2.02726	-2.12006	-2.06591	-1.95842	-1.95646	-1.98519	-2.00544	-1.99311	-1.95541	-1.84091	-1.90657	-1.96121	-2.04929	-2.10745
Pleckstrin homology domain-containing family G member 5	O94827	PLEKHG5	NaN	NaN	NaN	0	NaN	NaN	NaN	NaN	NaN	NaN	NaN	NaN	NaN	NaN	NaN	NaN	NaN	NaN	NaN	NaN	NaN	NaN	NaN	NaN	NaN	NaN	NaN	NaN	NaN	NaN	NaN	NaN	NaN	NaN	NaN	NaN	NaN	NaN	NaN	NaN	NaN	NaN	NaN	NaN	NaN	NaN	NaN
Unconventional myosin-Id	O94832	MYO1D	1.33043	1.24966	1.23558	1.27226	1.2501	1.27673	1.5411	0.995957	1.77407	1.76538	1.59086	1.51823	1.33006	1.33387	1.52959	1.59685	1.18801	1.17736	1.38911	1.26462	1.36902	1.21112	1.49909	1.84907	-1.15289	-1.18628	-1.1881	-1.0942	-0.931973	-0.926563	-1.01784	-0.913943	-1.14648	-1.13041	-1.15915	-1.07519	-0.911568	-1.02156	-1.06658	-1.16171	-0.922213	-0.878658	-0.776348	-0.822908	-1.04963	-1.12206	-1.09449
TOX high mobility group box family member 4	O94842	TOX4	NaN	NaN	NaN	NaN	NaN	NaN	NaN	NaN	NaN	NaN	NaN	NaN	NaN	NaN	NaN	NaN	NaN	NaN	NaN	NaN	NaN	NaN	NaN	-1.09917	NaN	NaN	NaN	NaN	NaN	NaN	NaN	NaN	NaN	NaN	NaN	NaN	NaN	NaN	NaN	NaN	NaN	NaN	NaN	NaN	NaN	NaN	NaN
Dendrin	O94850	DDN	NaN	NaN	NaN	NaN	NaN	NaN	NaN	NaN	NaN	NaN	NaN	NaN	NaN	NaN	NaN	NaN	NaN	NaN	NaN	NaN	NaN	NaN	NaN	NaN	NaN	NaN	NaN	NaN	NaN	NaN	NaN	NaN	NaN	NaN	NaN	NaN	NaN	NaN	NaN	NaN	NaN	NaN	NaN	NaN	NaN	NaN	NaN
Protein-methionine sulfoxide oxidase MICAL2	O94851	MICAL2	NaN	NaN	NaN	NaN	NaN	NaN	NaN	NaN	NaN	NaN	NaN	NaN	NaN	NaN	NaN	NaN	NaN	NaN	NaN	NaN	NaN	NaN	NaN	NaN	NaN	NaN	NaN	NaN	NaN	NaN	NaN	NaN	NaN	NaN	NaN	NaN	NaN	NaN	NaN	NaN	NaN	NaN	NaN	NaN	NaN	NaN	NaN
STAGA complex 65 subunit gamma	O94864	SUPT7L	NaN	0.11145	0.109631	-0.0375395	-0.0360994	0.0968606	-0.0754595	0.120141	NaN	-0.20543	-0.133659	-0.0988295	-0.13837	0.152761	-0.110299	NaN	-0.00907946	NaN	-0.197209	NaN	0.0406606	0.155281	0.13181	0.12338	NaN	NaN	NaN	NaN	NaN	NaN	NaN	NaN	NaN	NaN	NaN	NaN	NaN	NaN	NaN	NaN	NaN	NaN	NaN	NaN	NaN	NaN	NaN
E3 UFM1-protein ligase 1	O94874	UFL1	0.791571	0.738859	1.08509	0.419047	0.682987	0.959576	1.10682	0.71771	0.930834	0.75399	0.944792	0.813992	0.778899	0.908097	1.15407	1.23007	1.01249	0.994438	0.874251	1.14373	0.776743	1.20519	1.27781	1.66627	0.445485	0.58263	0.583455	0.62211	0.53278	0.3879	0.69172	0.72842	0.50649	0.622469	0.41197	NaN	0.592894	0.54832	0.52115	0.5133	0.611	0.433955	0.534655	0.553235	0.43616	0.58568	0.41712
Sorbin and SH3 domain-containing protein 2	O94875	SORBS2	-0.00599328	-0.0354695	-0.184941	-0.192969	-0.0726036	-0.26357	0.103227	-0.157863	0.14902	-0.0317749	0.0508285	0.62136	-0.361613	0.12714	0.104244	0.0650306	-0.279612	-0.204688	-0.268845	-0.131333	0.0437561	0.0697437	-0.0701446	0.564035	NaN	NaN	NaN	NaN	0.104154	NaN	-0.206846	NaN	NaN	NaN	0.103474	-0.138346	NaN	NaN	NaN	NaN	0.0607144	NaN	0.244879	NaN	NaN	NaN	-0.000755586
Transmembrane and coiled-coil domains protein 1	O94876	TMCC1	NaN	NaN	NaN	NaN	NaN	NaN	NaN	NaN	NaN	NaN	NaN	NaN	NaN	NaN	NaN	NaN	NaN	NaN	NaN	NaN	NaN	NaN	0	NaN	NaN	NaN	NaN	NaN	NaN	NaN	NaN	NaN	NaN	NaN	NaN	NaN	NaN	NaN	NaN	NaN	NaN	NaN	NaN	NaN	NaN	NaN	NaN
PHD finger protein 14	O94880	PHF14	-0.407156	-0.664816	-0.740076	-0.779756	-0.875686	-1.04087	-0.525526	-0.722776	-0.414976	-0.534516	-0.361266	-0.183916	-0.862576	-0.567336	-0.425886	-0.311456	-0.752046	-0.669206	-1.15173	-0.384006	-0.878346	-0.488276	-0.443626	0.0346472	0.811469	NaN	0.874239	1.00998	NaN	NaN	0.899304	0.996254	NaN	0.961374	0.961774	0.994144	0.882459	NaN	0.692014	1.03828	NaN	NaN	0.748999	1.17602	NaN	0.724644	0.608714
SAM and SH3 domain-containing protein 1	O94885	SASH1	NaN	NaN	NaN	NaN	NaN	NaN	NaN	NaN	NaN	NaN	NaN	NaN	NaN	NaN	NaN	NaN	NaN	NaN	NaN	0	NaN	NaN	NaN	NaN	NaN	NaN	NaN	NaN	NaN	NaN	NaN	NaN	NaN	NaN	NaN	NaN	NaN	NaN	NaN	NaN	NaN	NaN	NaN	NaN	NaN	NaN	NaN
CSC1-like protein 1	O94886	TMEM63A	0.00998592	-0.350037	-0.214397	0.749496	-0.084094	-0.315157	0.0844949	-0.271347	0.50261	-0.0389221	-0.131417	-0.000916064	0.23689	0.239618	0.060594	0.00143492	0.172265	-0.207227	-0.0653871	-0.249137	0.234115	-0.520837	-0.0945541	0.251926	NaN	NaN	NaN	NaN	NaN	NaN	NaN	NaN	NaN	NaN	NaN	NaN	NaN	NaN	NaN	NaN	NaN	NaN	NaN	NaN	NaN	NaN	NaN
FERM, RhoGEF and pleckstrin domain-containing protein 2	O94887	FARP2	NaN	NaN	NaN	NaN	NaN	NaN	NaN	NaN	NaN	NaN	NaN	NaN	NaN	NaN	NaN	NaN	NaN	NaN	NaN	NaN	NaN	NaN	NaN	-1.96954	NaN	NaN	NaN	NaN	NaN	NaN	NaN	NaN	NaN	NaN	NaN	NaN	NaN	NaN	NaN	NaN	NaN	NaN	NaN	NaN	NaN	NaN	NaN
UBX domain-containing protein 7	O94888	UBXN7	0.48389	0.422712	0.524471	0.530218	0.523382	0.455261	0.504484	0.0857049	1.10457	1.00441	0.861042	0.531942	0.619886	0.419611	0.6396	0.808498	0.529495	0.436285	0.531645	0.254829	0.68561	0.305641	0.552191	0.871853	NaN	0.253936	0.215351	NaN	0.586606	0.393316	0.133796	0.0010564	0.104036	0.0928264	NaN	0.161876	NaN	0.192816	0.326176	NaN	0.374066	0.141181	0.493431	0.408371	0.249846	0.116726	NaN
SUN domain-containing protein 1	O94901	SUN1	-0.3839	-0.27783	0.1127	0.27375	0.0269897	-0.0517104	-0.24776	NaN	0.21738	0.173	0.28502	-0.59267	0.1536	-0.32426	0.36527	0.0529096	0.3064	-0.36271	0.30731	NaN	0.12206	-0.16766	0.32227	-0.31015	NaN	NaN	NaN	NaN	NaN	NaN	NaN	NaN	NaN	NaN	NaN	NaN	NaN	NaN	NaN	NaN	NaN	NaN	NaN	NaN	NaN	NaN	NaN
Proline synthase co-transcribed bacterial homolog protein	O94903	PROSC	0.539142	1.00471	0.773235	0.153152	0.640689	0.913608	0.404321	0.970359	-0.00143331	0.267051	0.584781	0.622249	0.814712	0.755698	0.493707	0.275071	0.554683	0.529328	0.436189	0.687955	0.727495	0.4092	0.555896	1.05055	0.602998	0.497023	0.458188	0.198313	0.443933	0.377733	0.348753	0.332143	0.504343	0.367583	0.513623	0.354543	0.837318	0.418023	0.173503	0.453953	0.567673	0.334478	0.0674177	1.05618	0.361083	1.14605	0.645353
Erlin-2	O94905	ERLIN2	0.257605	-0.756625	-0.691495	-0.220285	-0.215574	-0.704265	-0.559736	-0.666773	-0.223654	-0.881295	-0.538587	-0.501572	-0.233299	-0.0540007	-0.131779	-0.592331	0.133881	-0.795705	-0.524269	-0.620907	-0.197687	-0.404674	-0.318508	-0.275364	0.45991	0.411855	0.16491	0.336545	0.388125	0.322125	0.356155	0.380955	0.285695	0.431415	0.347145	0.229735	0.28348	0.331785	0.221015	0.179005	0.403785	0.34724	0.26093	0.21057	0.176095	0.287835	0.166945
Pre-mRNA-processing factor 6	O94906	PRPF6	1.88505	1.8813	1.90452	1.91722	1.93593	1.89942	2.13086	1.85139	2.09696	1.9969	2.00644	2.14189	1.9047	1.80718	2.10367	2.15183	2.06413	1.95943	1.99965	2.04483	2.13429	2.06579	1.9899	2.34551	0.308588	0.298033	0.230668	0.340503	0.0833928	0.511693	0.252133	0.325093	0.277283	0.362343	0.376903	0.400263	0.472788	0.431093	0.383723	0.477013	0.229303	0.218328	0.351968	0.270328	0.356993	0.378463	0.557223
Pre-mRNA cleavage complex 2 protein Pcf11	O94913	PCF11	NaN	NaN	NaN	NaN	NaN	NaN	NaN	NaN	NaN	NaN	NaN	NaN	NaN	NaN	NaN	NaN	NaN	NaN	NaN	NaN	NaN	NaN	NaN	0	NaN	NaN	NaN	NaN	NaN	NaN	NaN	NaN	NaN	NaN	NaN	NaN	NaN	NaN	NaN	NaN	NaN	NaN	NaN	NaN	NaN	NaN	NaN
Protein furry homolog-like	O94915	FRYL	-0.060199	-0.459299	-0.493009	-0.375199	-0.629129	-0.604019	-0.409109	-0.783899	-0.116089	0.270991	-0.0900691	-0.681069	-0.387279	-1.08133	0.0280709	-0.381279	-0.498869	-0.318879	-0.193179	-0.930879	-0.292459	-0.384579	-0.215269	-0.355719	NaN	NaN	NaN	2.28097	2.4777	NaN	NaN	NaN	NaN	NaN	2.3312	NaN	NaN	NaN	NaN	2.28361	2.52886	NaN	NaN	NaN	NaN	NaN	2.37564
Endonuclease domain-containing 1 protein	O94919	ENDOD1	-0.00458145	-0.194391	-0.122191	-0.00531125	NaN	-0.140141	-0.0105712	0.0449686	-0.0260713	-0.0759914	-0.170571	0.205309	-0.342851	0.00371861	0.0320787	NaN	-0.0503113	0.0671387	0.106189	0.212829	0.0341187	0.0911787	-0.0101614	0.355619	NaN	NaN	NaN	NaN	NaN	NaN	NaN	NaN	NaN	NaN	NaN	NaN	NaN	NaN	NaN	NaN	NaN	NaN	NaN	NaN	NaN	NaN	NaN
D-glucuronyl C5-epimerase	O94923	GLCE	NaN	NaN	NaN	NaN	NaN	NaN	NaN	NaN	NaN	NaN	NaN	NaN	NaN	NaN	-0.0669167	NaN	0.0668333	NaN	NaN	NaN	NaN	NaN	8.32081e-05	NaN	NaN	NaN	NaN	NaN	NaN	NaN	NaN	NaN	NaN	NaN	NaN	NaN	NaN	NaN	NaN	NaN	NaN	NaN	NaN	NaN	NaN	NaN	NaN
Glutaminase kidney isoform, mitochondrial	O94925	GLS	NaN	NaN	NaN	NaN	NaN	NaN	NaN	NaN	NaN	NaN	NaN	NaN	NaN	NaN	NaN	NaN	NaN	NaN	NaN	NaN	NaN	NaN	NaN	NaN	NaN	NaN	NaN	NaN	NaN	NaN	NaN	NaN	NaN	NaN	NaN	NaN	NaN	NaN	NaN	NaN	NaN	NaN	NaN	NaN	NaN	NaN	NaN
Glutaminase kidney isoform, mitochondrial;Glutaminase liver isoform, mitochondrial	O94925;Q9UI32	GLS;GLS2	1.3645	1.58333	1.59377	1.57535	1.52572	1.51806	1.61914	1.65976	1.33465	1.37473	1.40614	1.38555	0.84112	0.92614	1.0467	1.06163	1.60441	1.66272	1.60746	1.62497	1.58175	1.73474	1.71974	2.06599	-1.43933	-1.47349	-1.42177	-1.39903	-1.51482	-1.46361	-1.75855	-1.8518	-1.44969	-1.39913	-1.4726	-1.42524	-1.34301	-1.38681	-1.39205	-1.34319	-1.85031	-1.80672	-1.38539	-1.39865	-1.38128	-1.28968	-1.43058
HAUS augmin-like complex subunit 5	O94927	HAUS5	0	NaN	NaN	NaN	NaN	NaN	NaN	NaN	NaN	NaN	NaN	NaN	NaN	NaN	NaN	NaN	NaN	NaN	NaN	NaN	NaN	NaN	NaN	NaN	NaN	NaN	NaN	NaN	NaN	NaN	NaN	NaN	NaN	NaN	NaN	NaN	NaN	NaN	NaN	NaN	NaN	NaN	NaN	NaN	NaN	NaN	NaN
C-terminal 80 kDa form;N-terminal form;Protein SOGA1	O94964	SOGA1	NaN	NaN	NaN	NaN	NaN	NaN	NaN	NaN	NaN	NaN	NaN	NaN	NaN	NaN	NaN	NaN	NaN	NaN	NaN	NaN	NaN	NaN	NaN	NaN	NaN	NaN	NaN	NaN	NaN	NaN	NaN	NaN	NaN	NaN	NaN	NaN	NaN	NaN	NaN	NaN	NaN	NaN	NaN	NaN	NaN	NaN	NaN
Ubiquitin carboxyl-terminal hydrolase 19	O94966	USP19	-0.339511	0.0864387	0.104529	-0.0662593	-0.376391	0.0138587	0.117712	-0.0930213	-0.275071	-0.149421	-0.192531	-0.152091	-0.259151	-0.181231	-0.215611	0.114909	-0.112302	0.00319469	-0.0252513	-0.0479394	-0.298091	0.101197	-0.0103154	0.117323	NaN	NaN	NaN	NaN	NaN	NaN	NaN	0.968099	NaN	NaN	NaN	NaN	NaN	NaN	NaN	NaN	NaN	NaN	NaN	1.16693	NaN	NaN	NaN
E3 ubiquitin-protein ligase TRIM37	O94972	TRIM37	0	NaN	NaN	NaN	NaN	NaN	NaN	NaN	NaN	NaN	NaN	NaN	NaN	NaN	NaN	NaN	NaN	NaN	NaN	NaN	NaN	NaN	NaN	NaN	NaN	NaN	NaN	NaN	NaN	NaN	NaN	NaN	NaN	NaN	NaN	NaN	NaN	NaN	NaN	NaN	NaN	NaN	NaN	NaN	NaN	NaN	NaN
AP-2 complex subunit alpha-2	O94973	AP2A2	-0.128022	-0.0407218	0.33682	0.250228	-0.507404	0.26231	0.0471642	-0.0136108	0.482482	0.704111	0.677824	-0.0858098	0.248868	0.124612	0.193862	-0.0490648	-0.0461528	0.458929	0.127037	-0.813724	-0.104979	0.257169	0.263101	-0.0420228	0.529171	NaN	0.603281	NaN	NaN	NaN	NaN	NaN	NaN	0.645546	NaN	NaN	0.781691	NaN	0.770566	NaN	NaN	NaN	NaN	NaN	NaN	0.626166	NaN
Protein transport protein Sec31A	O94979	SEC31A	2.35246	2.26639	2.22307	2.33358	2.22543	2.21206	2.24977	2.43785	2.21512	2.20828	2.22069	2.43597	2.20508	2.44795	2.5333	2.3821	2.28431	2.28304	2.24364	2.49218	2.24136	2.40417	2.35089	2.73907	0.741751	0.533696	0.537412	0.509156	0.502666	0.513376	0.524796	0.427546	0.436506	0.658456	0.487586	0.696946	0.543071	0.370426	0.409826	0.393086	0.307936	0.336131	0.380841	0.407371	0.344436	0.530406	0.492406
Calsyntenin-1;CTF1-alpha;Soluble Alc-alpha	O94985	CLSTN1	NaN	NaN	NaN	NaN	NaN	NaN	NaN	NaN	NaN	NaN	NaN	NaN	NaN	NaN	NaN	NaN	NaN	NaN	NaN	NaN	NaN	NaN	NaN	0	NaN	NaN	NaN	NaN	NaN	NaN	NaN	NaN	NaN	NaN	NaN	NaN	NaN	NaN	NaN	NaN	NaN	NaN	NaN	NaN	NaN	NaN	NaN
Centrosomal protein of 152 kDa	O94986	CEP152	NaN	NaN	NaN	NaN	NaN	NaN	NaN	NaN	NaN	NaN	NaN	NaN	NaN	NaN	NaN	NaN	NaN	NaN	NaN	NaN	NaN	NaN	NaN	NaN	NaN	NaN	NaN	NaN	NaN	NaN	NaN	NaN	NaN	NaN	NaN	NaN	NaN	NaN	NaN	NaN	NaN	NaN	NaN	NaN	NaN	NaN	NaN
Protein FAM13A	O94988	FAM13A	NaN	NaN	NaN	NaN	NaN	NaN	NaN	NaN	NaN	NaN	NaN	NaN	NaN	NaN	NaN	NaN	NaN	NaN	NaN	NaN	NaN	NaN	NaN	NaN	NaN	NaN	NaN	NaN	NaN	NaN	NaN	NaN	NaN	NaN	NaN	NaN	NaN	NaN	NaN	NaN	NaN	NaN	NaN	NaN	NaN	NaN	NaN
Protein HEXIM1	O94992	HEXIM1	NaN	NaN	NaN	NaN	NaN	NaN	NaN	NaN	NaN	NaN	NaN	NaN	NaN	NaN	NaN	NaN	NaN	0	NaN	NaN	NaN	NaN	NaN	NaN	NaN	NaN	NaN	NaN	NaN	NaN	NaN	NaN	NaN	NaN	NaN	NaN	NaN	NaN	NaN	NaN	NaN	NaN	NaN	NaN	NaN	NaN	NaN
Semaphorin-3D	O95025	SEMA3D	NaN	NaN	NaN	NaN	NaN	NaN	NaN	NaN	NaN	NaN	NaN	NaN	NaN	NaN	NaN	NaN	NaN	NaN	NaN	NaN	NaN	NaN	0	NaN	NaN	NaN	NaN	NaN	NaN	NaN	NaN	NaN	NaN	NaN	NaN	NaN	NaN	NaN	NaN	NaN	NaN	NaN	NaN	NaN	NaN	NaN	NaN
Tight junction protein ZO-3	O95049	TJP3	NaN	NaN	NaN	NaN	NaN	NaN	0.05283	NaN	NaN	0.25616	0.22299	0.0255499	NaN	NaN	NaN	-0.35069	NaN	NaN	NaN	-0.52092	NaN	0.31408	NaN	NaN	NaN	NaN	NaN	NaN	NaN	NaN	NaN	NaN	NaN	NaN	NaN	NaN	NaN	NaN	NaN	NaN	NaN	NaN	NaN	NaN	NaN	NaN	NaN
G2/mitotic-specific cyclin-B2	O95067	CCNB2	NaN	NaN	NaN	NaN	NaN	NaN	NaN	NaN	NaN	NaN	NaN	NaN	NaN	NaN	NaN	NaN	NaN	NaN	NaN	NaN	0	NaN	NaN	NaN	NaN	NaN	NaN	NaN	NaN	NaN	NaN	NaN	NaN	NaN	NaN	NaN	NaN	NaN	NaN	NaN	NaN	NaN	NaN	NaN	NaN	NaN	NaN
E3 ubiquitin-protein ligase UBR5	O95071	UBR5	0.84802	0.831195	0.798353	0.758222	0.767046	0.559757	0.786071	0.329793	1.00109	0.988336	0.874324	0.746008	0.632177	0.617252	0.63029	0.889486	0.771957	0.657892	0.690832	0.810432	0.761247	0.720142	0.841138	1.40992	NaN	NaN	1.32105	0.861994	NaN	NaN	NaN	NaN	NaN	1.01129	1.39072	NaN	NaN	NaN	1.02107	0.775484	NaN	NaN	NaN	NaN	NaN	0.899744	0.835044
Splicing factor, arginine/serine-rich 15	O95104	SCAF4	0.864231	0.900232	0.71303	1.02569	1.06461	0.793716	0.922174	0.66814	0.857042	1.03213	0.82715	1.29563	1.0119	0.941587	1.01192	0.883612	1.05222	0.878651	0.922132	0.827696	1.04557	0.928497	0.964918	1.47194	NaN	NaN	NaN	NaN	NaN	NaN	NaN	NaN	NaN	NaN	NaN	NaN	NaN	NaN	NaN	NaN	NaN	NaN	NaN	NaN	NaN	NaN	NaN
Protein SCAF8;Splicing factor, arginine/serine-rich 15	O95104;Q9UPN6	SCAF4;SCAF8	NaN	NaN	NaN	NaN	NaN	NaN	NaN	NaN	NaN	NaN	NaN	NaN	NaN	NaN	NaN	NaN	NaN	NaN	NaN	NaN	NaN	NaN	NaN	NaN	NaN	-0.0308606	-0.148346	NaN	NaN	NaN	NaN	NaN	NaN	-0.340421	-0.133471	NaN	NaN	0.127419	0.640579	NaN	NaN	NaN	NaN	NaN	NaN	-0.00775062	-0.107151
NADH dehydrogenase [ubiquinone] 1 beta subcomplex subunit 6	O95139	NDUFB6	-0.526703	-0.906866	-0.695812	-0.557606	-0.255876	-0.797329	-0.783491	-0.854955	-0.252199	-0.409248	-0.7203	-0.97283	-0.42424	-0.791599	-0.505131	-0.656553	-0.507047	-0.77355	-0.475656	-0.839628	-0.254642	-0.61581	-0.332865	-0.355148	0.0735089	0.0906538	1.61047	NaN	NaN	NaN	NaN	0.910654	1.08305	1.41131	0.838944	1.0074	0.0107688	0.545334	1.66339	NaN	NaN	NaN	NaN	1.27829	1.28066	1.57506	0.885564
Mitofusin-2	O95140	MFN2	NaN	NaN	NaN	NaN	NaN	NaN	NaN	NaN	NaN	NaN	NaN	0.265377	-0.218473	NaN	NaN	NaN	NaN	NaN	NaN	NaN	NaN	-0.0469033	NaN	NaN	NaN	NaN	NaN	NaN	NaN	NaN	NaN	NaN	NaN	NaN	NaN	NaN	NaN	NaN	NaN	NaN	NaN	NaN	NaN	NaN	NaN	NaN	NaN
Snurportin-1	O95149	SNUPN	NaN	NaN	NaN	NaN	NaN	NaN	NaN	NaN	NaN	NaN	NaN	NaN	NaN	NaN	NaN	NaN	NaN	NaN	NaN	NaN	NaN	NaN	NaN	0	NaN	NaN	NaN	NaN	NaN	NaN	NaN	NaN	NaN	NaN	NaN	NaN	NaN	NaN	NaN	NaN	NaN	NaN	NaN	NaN	NaN	NaN	NaN
Aflatoxin B1 aldehyde reductase member 3	O95154	AKR7A3	0.954066	0.996676	1.08286	0.853868	0.649595	0.77343	0.794283	0.900581	0.698406	0.715244	0.781563	0.926466	0.758478	0.783882	0.899435	1.00771	0.789446	0.800585	0.864073	1.05522	0.788759	0.687746	0.945306	1.36012	0.0811508	-0.0591043	0.0800108	-0.124064	-0.00633424	0.0803758	0.0663958	-0.0331042	0.0414958	-0.00984424	0.0447858	0.177146	0.00687076	0.0630758	-0.0583643	-0.0484041	0.0636258	0.143681	-0.0739693	-0.0977192	-0.00369424	-0.111274	0.0290058
Ubiquitin conjugation factor E4 B	O95155	UBE4B	0.201271	-0.0764991	0.471514	0.00595093	-0.231769	-0.0904491	0.357067	0.191841	0.359949	0.133071	-0.00970912	-0.363549	-0.362589	-0.152999	-0.0970391	-0.200769	-0.294529	-0.101949	-0.114789	-0.255589	0.279771	0.0456409	-0.0589291	0.365082	NaN	NaN	NaN	NaN	NaN	NaN	NaN	NaN	NaN	NaN	NaN	NaN	NaN	NaN	NaN	NaN	NaN	NaN	NaN	NaN	NaN	NaN	NaN
Zinc finger protein-like 1	O95159	ZFPL1	-0.0543933	-0.302943	-0.214753	0.340167	0.0657368	0.288567	-0.144733	0.0884867	-0.141453	0.302067	-0.366143	-0.894433	0.547917	0.425047	-0.126073	-0.00919342	0.398327	0.0508966	0.189297	-0.432703	-0.284533	-0.00443339	0.0595267	0.219757	NaN	NaN	NaN	NaN	NaN	NaN	NaN	NaN	NaN	NaN	NaN	NaN	NaN	NaN	NaN	NaN	NaN	NaN	NaN	NaN	NaN	NaN	NaN
Elongator complex protein 1	O95163	IKBKAP	-0.187716	0.150664	-0.170576	0.203564	0.0651836	-0.343716	0.263074	-0.247156	-0.0988363	0.0727637	-0.518256	-0.0771264	-0.205066	-0.0202863	-0.0760463	0.554802	-0.386696	-0.0301564	0.102604	0.0227337	0.280264	-0.213896	NaN	0.859882	NaN	NaN	NaN	NaN	NaN	NaN	NaN	NaN	NaN	NaN	NaN	NaN	NaN	NaN	NaN	NaN	NaN	NaN	NaN	NaN	NaN	NaN	NaN
Gamma-aminobutyric acid receptor-associated protein;Gamma-aminobutyric acid receptor-associated protein-like 1	O95166;Q9H0R8	GABARAP;GABARAPL1	-1.02186	-1.33786	-0.896459	-0.883629	-0.328549	-0.878279	-1.16022	-0.926049	-0.926499	-1.16171	-1.28585	-0.908999	-0.519639	-0.904769	-1.33434	-1.59758	-0.357459	-1.94695	-1.12784	-1.38992	-0.518839	-1.35282	-1.22557	-0.814609	1.30757	1.20631	1.11823	1.15097	1.01758	NaN	0.966811	1.09201	1.12841	1.09187	1.1283	1.31676	0.979086	1.16589	1.21605	1.50401	1.15774	NaN	0.779986	1.13735	1.05762	1.19592	0.923321
NADH dehydrogenase [ubiquinone] 1 alpha subcomplex subunit 3	O95167	NDUFA3	NaN	NaN	NaN	NaN	NaN	NaN	NaN	NaN	NaN	NaN	NaN	NaN	NaN	NaN	NaN	NaN	NaN	NaN	NaN	NaN	NaN	NaN	NaN	0	NaN	NaN	NaN	NaN	NaN	NaN	NaN	NaN	NaN	NaN	NaN	NaN	NaN	NaN	NaN	NaN	NaN	NaN	NaN	NaN	NaN	NaN	NaN
NADH dehydrogenase [ubiquinone] 1 beta subcomplex subunit 4	O95168	NDUFB4	0.253616	0.0147604	-0.0369056	-0.0163236	-0.0627716	-0.127328	0.0403264	-0.137313	0.288802	0.179096	0.278055	0.558444	0.115506	0.394182	0.246457	0.362457	0.0450574	0.00513239	-0.136983	0.260646	0.0229144	0.0137884	0.0688604	0.461911	NaN	-0.257894	-0.146219	-0.123674	0.339936	0.255546	0.316166	-0.284014	NaN	-0.134374	-0.0410436	0.193316	NaN	-0.400034	-0.453304	-0.483244	-0.373674	-0.383339	-0.188739	0.277401	NaN	-0.339204	-0.414784
NADH dehydrogenase [ubiquinone] 1 beta subcomplex subunit 8, mitochondrial	O95169	NDUFB8	-0.0691962	0.372229	0.126029	-0.0134802	-0.270688	0.127835	0.100856	0.253857	0.00679481	0.120265	0.482688	0.798962	-0.0682522	0.569415	0.302777	0.566756	-0.460165	0.399205	-0.297435	0.635598	-0.234363	0.228032	0.249068	0.956309	NaN	NaN	NaN	NaN	NaN	NaN	NaN	NaN	NaN	NaN	NaN	NaN	NaN	NaN	NaN	NaN	NaN	NaN	NaN	NaN	NaN	NaN	NaN
NADH dehydrogenase [ubiquinone] 1 beta subcomplex subunit 2, mitochondrial	O95178	NDUFB2	NaN	NaN	NaN	NaN	NaN	NaN	NaN	NaN	NaN	NaN	NaN	NaN	NaN	NaN	NaN	NaN	NaN	NaN	NaN	NaN	NaN	0	NaN	NaN	NaN	NaN	NaN	NaN	NaN	NaN	NaN	NaN	NaN	NaN	NaN	NaN	NaN	NaN	NaN	NaN	NaN	NaN	NaN	NaN	NaN	NaN	NaN
NADH dehydrogenase [ubiquinone] 1 alpha subcomplex subunit 7	O95182	NDUFA7	0.129156	-0.643784	-0.502295	-0.482884	-0.265745	-0.410059	-0.636954	-0.28209	0.158533	-0.392117	-0.129525	0.275089	-0.255125	0.114469	-0.152703	-0.0667105	-0.136246	-0.549896	-0.990874	-0.173334	-0.362088	-0.363486	-0.31021	0.0911455	0.130181	0.127246	0.261831	0.266766	0.505476	0.527986	0.413376	0.454406	0.0767555	0.271046	0.283326	0.0262555	0.210661	0.0669155	0.309686	0.215186	0.351296	0.279111	0.331401	0.543241	0.254906	0.246406	0.140516
Reticulon-3	O95197	RTN3	0.707257	0.566847	0.569867	0.764537	0.737077	0.475445	0.361811	0.511027	0.742237	0.435143	0.120503	0.669977	0.413577	0.798787	0.766907	0.30675	0.977997	0.363171	0.510587	0.704027	0.725517	0.518967	0.575157	0.887707	-0.528118	-0.516613	-0.527958	-0.409813	-0.359403	-0.376893	-0.512133	-0.496173	-0.449673	-0.502203	-0.492083	-0.547563	-0.494498	-0.513163	-0.499933	-0.440173	-0.476543	-0.478588	-0.364378	-0.354538	-0.373063	-0.503763	-0.452763
LETM1 and EF-hand domain-containing protein 1, mitochondrial	O95202	LETM1	1.49797	1.29374	1.51852	1.46884	1.41457	1.45456	1.35515	1.28845	1.61324	1.75256	1.58627	1.52375	1.39655	1.46893	1.51271	1.25188	1.362	1.34056	1.59722	1.44678	1.54144	1.32311	1.54641	1.84121	-0.887157	-0.879032	-0.879707	-0.859972	-0.774282	-0.661372	-0.889202	-0.845852	-0.844452	-0.612492	-0.868382	-0.849002	-1.00386	-0.742172	-0.907572	-0.853552	-0.791822	-0.763567	-0.698357	-0.681017	-0.905512	-0.832542	-0.845342
Zinc finger Ran-binding domain-containing protein 2	O95218	ZRANB2	0.203204	-0.550496	-0.134766	0.133264	0.417544	-0.247826	-0.123346	-0.627696	0.275094	-0.0377963	-0.497836	0.337234	0.0157838	0.117304	0.484854	-0.000226259	-0.380576	-0.176136	0.0389338	-0.0707963	0.170214	-0.0786062	0.0592238	0.673454	NaN	NaN	NaN	NaN	NaN	NaN	NaN	NaN	NaN	NaN	NaN	NaN	NaN	NaN	NaN	NaN	NaN	NaN	NaN	NaN	NaN	NaN	NaN
Sorting nexin-4	O95219	SNX4	0.0716612	-0.730809	-0.538399	-0.580709	-0.00734866	-0.768849	-0.439849	-0.659829	-0.189729	-0.176059	0.0853013	-0.334259	-0.311129	-0.713239	-0.0652087	-0.233239	-0.524179	-0.676939	-0.498669	-0.349489	-0.457139	-0.653859	-0.270619	0.0736113	NaN	1.5896	NaN	NaN	NaN	NaN	NaN	NaN	1.4731	1.46766	NaN	NaN	NaN	1.51768	NaN	NaN	NaN	NaN	NaN	NaN	1.42611	1.47481	NaN
ZW10 interactor	O95229	ZWINT	NaN	NaN	NaN	NaN	NaN	NaN	NaN	NaN	NaN	NaN	NaN	NaN	NaN	NaN	NaN	NaN	NaN	NaN	NaN	NaN	NaN	NaN	NaN	0	NaN	NaN	NaN	NaN	NaN	NaN	NaN	NaN	NaN	NaN	NaN	NaN	NaN	NaN	NaN	NaN	NaN	NaN	NaN	NaN	NaN	NaN	NaN
Luc7-like protein 3	O95232	LUC7L3	-0.375875	0.0579552	-0.134499	0.043219	-0.207989	0.140606	0.118077	-0.167667	0.174109	0.294102	0.132605	-0.206909	0.178755	0.048201	0.0688042	-0.407125	-0.0653106	0.106593	0.00783007	-0.748859	-0.00596773	0.120095	0.031445	0.0774445	NaN	0.188322	-0.0478426	0.0622024	0.120592	-0.0428876	-0.0683376	NaN	0.0232424	0.145782	0.0199324	NaN	NaN	0.0671224	0.0878624	-0.109728	0.0321824	-0.00772263	0.172217	NaN	-0.0137276	0.210732	-0.119588
Chromosome-associated kinesin KIF4A;Chromosome-associated kinesin KIF4B	O95239;Q2VIQ3	KIF4A;KIF4B	NaN	NaN	NaN	NaN	NaN	NaN	NaN	NaN	NaN	NaN	NaN	NaN	NaN	NaN	NaN	NaN	NaN	NaN	0	NaN	NaN	NaN	NaN	NaN	NaN	NaN	NaN	NaN	NaN	NaN	NaN	NaN	NaN	NaN	NaN	NaN	NaN	NaN	NaN	NaN	NaN	NaN	NaN	NaN	NaN	NaN	NaN
Myotubularin-related protein 5	O95248	SBF1	-0.319273	-0.494113	-0.107153	-0.589793	-0.568624	-0.528234	0.00239658	-0.478313	0.0378265	0.0980265	-0.0958834	-0.494663	-0.0635533	-0.579803	-0.0537434	-0.767433	-0.749424	-0.316763	-0.0935435	-0.384503	-0.832983	-0.119043	-0.00350332	-0.0821934	NaN	NaN	NaN	NaN	NaN	NaN	NaN	NaN	NaN	NaN	3.66059	NaN	NaN	NaN	NaN	NaN	NaN	NaN	NaN	NaN	NaN	NaN	3.92371
Golgi SNAP receptor complex member 1	O95249	GOSR1	NaN	NaN	NaN	NaN	NaN	NaN	NaN	0	NaN	NaN	NaN	NaN	NaN	NaN	NaN	NaN	NaN	NaN	NaN	NaN	NaN	NaN	NaN	NaN	NaN	NaN	NaN	NaN	NaN	NaN	NaN	NaN	NaN	NaN	NaN	NaN	NaN	NaN	NaN	NaN	NaN	NaN	NaN	NaN	NaN	NaN	NaN
Histone acetyltransferase KAT7	O95251	KAT7	-0.297639	-0.131839	-0.288739	-0.111049	0.200251	-0.134899	-0.200089	-0.314499	0.574571	0.536141	0.0765712	-0.0788386	0.395621	-0.263559	-0.0502186	-0.219969	0.559461	-0.138679	0.225981	-0.601939	0.0606012	-0.0888686	-0.000488758	0.292111	NaN	NaN	NaN	NaN	NaN	NaN	NaN	NaN	NaN	NaN	NaN	NaN	NaN	NaN	NaN	NaN	NaN	NaN	NaN	NaN	NaN	NaN	NaN
Arginyl-tRNA--protein transferase 1	O95260	ATE1	-0.159209	-0.101839	0.597781	-0.235708	-0.0152085	0.291702	-0.196109	-0.447379	NaN	0.280452	0.359201	-0.526119	0.0350513	-0.466079	0.330251	-0.142529	-0.358909	-0.259539	NaN	-0.256149	0.335422	-0.157109	0.427032	0.664991	NaN	NaN	NaN	NaN	NaN	NaN	NaN	NaN	NaN	NaN	NaN	NaN	NaN	NaN	NaN	NaN	NaN	NaN	NaN	NaN	NaN	NaN	NaN
Vesicle-associated membrane protein-associated protein B/C	O95292	VAPB	0.886698	0.648408	0.710508	0.889228	0.797058	0.565678	0.656847	0.456428	0.841068	0.653808	0.455598	0.772518	0.733818	0.755458	0.729797	0.810297	0.989208	0.702417	0.854308	0.896317	1.03907	0.721738	0.741217	1.04698	-1.04524	-1.02495	-0.963737	-1.23288	-0.931282	-1.08767	-1.12596	-0.946652	-1.0459	-1.00629	-0.998062	-1.15782	-1.15214	-0.914172	-0.722812	-0.828552	-0.837622	-0.867867	-0.899758	-0.841017	-0.887142	-0.907342	-0.920842
SNARE-associated protein Snapin	O95295	SNAPIN	-0.970679	-0.594139	-0.384699	-0.682809	-1.29285	-0.0929508	-0.669719	-1.20754	-0.955439	-0.613419	-0.540399	-0.962139	-0.412849	-0.520309	-0.368559	-1.58132	-1.52152	-0.0274928	-0.886709	-1.45222	-1.23517	-0.263559	-0.160811	-1.00999	0.853836	0.724561	0.706906	0.689531	0.860051	0.939761	0.637381	0.652421	0.838881	0.755951	0.700131	0.697321	0.737186	0.657311	0.712321	0.861881	0.830911	0.821366	0.798366	0.776496	0.748481	0.738551	0.938791
Myelin protein zero-like protein 1	O95297	MPZL1	NaN	NaN	-0.342508	NaN	0.445402	NaN	-0.149718	0.595912	0.0378017	NaN	NaN	NaN	-0.162068	NaN	-0.288918	NaN	-0.301108	NaN	-0.154438	NaN	0.362522	NaN	-0.165978	0.123102	NaN	NaN	NaN	NaN	NaN	NaN	NaN	NaN	NaN	NaN	NaN	NaN	NaN	NaN	NaN	NaN	NaN	NaN	NaN	NaN	NaN	NaN	NaN
NADH dehydrogenase [ubiquinone] 1 subunit C2	O95298	NDUFC2	NaN	NaN	NaN	NaN	NaN	NaN	NaN	NaN	NaN	NaN	NaN	NaN	NaN	NaN	NaN	NaN	NaN	NaN	NaN	NaN	NaN	NaN	NaN	NaN	NaN	NaN	-0.137008	NaN	0.247917	0.215827	0.0654775	NaN	0.0126075	NaN	-0.0595725	0.00228749	NaN	NaN	-0.113163	NaN	-0.00046251	-0.0587375	0.0422125	NaN	-0.0549625	NaN	-0.219502
NADH dehydrogenase [ubiquinone] 1 subunit C2;NADH dehydrogenase [ubiquinone] 1 subunit C2, isoform 2	O95298;E9PQ53	NDUFC2;NDUFC2-KCTD14	0.122791	0.111433	-0.327603	-0.381893	-0.457073	-0.268774	-0.256237	0.486883	-0.512203	-0.278015	0.425236	0.826622	-0.429333	0.541515	0.314171	0.407581	-0.611553	0.366423	-0.701253	0.365007	-0.591893	0.410942	0.202364	0.234852	NaN	NaN	NaN	NaN	NaN	NaN	NaN	NaN	NaN	NaN	NaN	NaN	NaN	NaN	NaN	NaN	NaN	NaN	NaN	NaN	NaN	NaN	NaN
NADH dehydrogenase [ubiquinone] 1 alpha subcomplex subunit 10, mitochondrial	O95299	NDUFA10	0.920728	1.0209	0.950011	0.891141	0.570044	0.87024	1.16888	1.18426	1.17918	1.29201	1.26591	1.56721	0.825963	1.03559	1.04969	1.0985	1.06493	1.00009	0.960201	0.845008	0.791459	1.05952	1.26003	1.51052	NaN	NaN	NaN	NaN	0.243921	NaN	NaN	NaN	NaN	NaN	NaN	NaN	NaN	NaN	NaN	NaN	-0.0946887	NaN	NaN	NaN	NaN	NaN	NaN
Peptidyl-prolyl cis-trans isomerase FKBP9;Putative FK506-binding protein 9-like protein	O95302;Q75LS8	FKBP9;FKBP9P1	-0.0700069	-0.0537769	0.0701336	0.0812802	0.0714859	0.114649	-0.125818	0.0215668	-0.241157	-0.0744029	-0.454761	-0.488569	0.0934586	-0.282064	-0.357427	-0.634435	0.33907	-0.0841649	0.129332	-0.228519	0.290058	-0.0943869	-0.0311119	-0.157015	0.148747	0.234492	NaN	0.163652	NaN	NaN	NaN	NaN	NaN	-0.116748	NaN	NaN	0.0779671	0.0425421	NaN	0.0200021	NaN	NaN	NaN	NaN	NaN	-0.207898	NaN
6-phosphogluconolactonase	O95336	PGLS	1.96708	1.65278	1.80416	1.81596	1.68504	1.64862	1.66639	1.61116	1.77428	1.72124	1.6187	2.02788	1.75542	1.87733	1.9339	1.90457	1.85973	1.76817	1.76121	1.70223	1.71832	1.74388	1.83773	2.08107	-1.02725	-1.04301	-0.893999	-0.989454	-0.907544	-0.923234	-0.940214	-1.03469	-0.988744	-1.04214	-1.00602	-0.988444	-1.04276	-0.934034	-1.01342	-1.01192	-0.950584	-0.964889	-0.897419	-0.900179	-0.999584	-1.01821	-0.969334
Adenylyl-sulfate kinase;Bifunctional 3'-phosphoadenosine 5'-phosphosulfate synthase 2;Sulfate adenylyltransferase	O95340	PAPSS2	0.644647	0.746653	0.786139	0.831465	0.695037	0.798643	0.825881	0.993455	-0.152654	-0.239306	-0.176782	-0.203518	0.587469	0.667159	0.572124	0.392259	1.07502	0.834051	0.805568	0.559675	0.763534	0.891155	0.829014	1.12837	-0.0625605	0.0598845	9.95249e-05	0.0262445	NaN	-0.451985	0.0682845	-0.114065	0.0501845	0.145445	-0.124235	-0.188355	-0.1	-0.0425355	0.529325	0.0588845	NaN	-0.0895305	-0.42076	-0.40308	-0.0203055	0.0480945	0.0237945
Bile salt export pump	O95342	ABCB11	NaN	NaN	NaN	NaN	NaN	NaN	NaN	NaN	NaN	NaN	NaN	NaN	NaN	NaN	NaN	0	NaN	NaN	NaN	NaN	NaN	NaN	NaN	NaN	NaN	NaN	NaN	NaN	NaN	NaN	NaN	NaN	NaN	NaN	NaN	NaN	NaN	NaN	NaN	NaN	NaN	NaN	NaN	NaN	NaN	NaN	NaN
Structural maintenance of chromosomes protein 2	O95347	SMC2	1.38047	1.40156	1.04735	1.39475	1.40099	1.19115	1.3133	1.52929	0.826426	0.913835	0.757726	1.18897	0.725224	1.12044	1.21743	1.24093	1.42745	1.41921	1.12145	1.55992	1.31195	1.48358	1.40574	1.94296	1.04309	0.897732	0.912747	0.891892	0.600102	0.711962	0.740042	0.754142	0.808032	0.992592	0.846022	0.852882	0.923207	0.797812	1.04657	0.855832	0.785962	0.819517	0.571997	0.712137	0.783342	0.851542	0.944342
Ubiquitin-like modifier-activating enzyme ATG7	O95352	ATG7	0.543851	0.924941	0.665291	0.543611	0.473061	0.688331	0.879351	0.570611	0.565451	NaN	0.591311	0.612281	0.493981	0.766721	0.943071	0.929921	0.300171	0.702571	0.946121	0.458831	0.540801	1.0384	0.757731	1.35767	NaN	NaN	NaN	NaN	NaN	NaN	NaN	NaN	NaN	NaN	NaN	NaN	NaN	NaN	NaN	NaN	NaN	NaN	NaN	NaN	NaN	NaN	NaN
Transforming acidic coiled-coil-containing protein 2	O95359	TACC2	-0.298358	-0.342197	-0.44983	-0.522516	-0.374191	-0.344056	-0.221849	-0.576712	-0.554278	-0.700441	-0.494024	-0.154109	-0.44942	-0.394065	-0.104183	-0.21597	-0.840541	-0.375331	-0.368634	-0.580747	-0.504943	0.0395575	-0.0245945	-0.0406525	NaN	NaN	3.93715	NaN	NaN	NaN	NaN	NaN	NaN	NaN	4.44852	NaN	NaN	NaN	0.217849	NaN	NaN	NaN	NaN	NaN	NaN	NaN	0.288559
Tripartite motif-containing protein 16;Tripartite motif-containing protein 16-like protein	O95361;Q309B1	TRIM16;TRIM16L	0.7195	0.58869	0.755963	0.596857	0.464316	0.647202	0.730631	0.730454	-0.157976	-0.0934923	-0.160352	-0.14693	0.475155	0.624533	0.709546	0.607745	0.496582	0.606938	0.562397	0.733065	0.648507	0.648922	0.819582	1.19115	0.654586	NaN	NaN	0.604291	NaN	NaN	NaN	NaN	0.338711	0.504091	NaN	0.545381	0.465906	NaN	NaN	0.392621	NaN	NaN	NaN	NaN	0.502241	0.485041	NaN
Phenylalanine--tRNA ligase, mitochondrial	O95363	FARS2	-0.2766	NaN	NaN	NaN	0.0186701	NaN	-0.32028	NaN	0.10415	0.26502	0.16035	-0.61466	NaN	NaN	0.16262	NaN	0.01531	NaN	NaN	NaN	-0.14893	-0.0745099	0.20657	0.50229	NaN	NaN	NaN	NaN	NaN	NaN	NaN	NaN	NaN	NaN	NaN	NaN	NaN	NaN	NaN	NaN	NaN	NaN	NaN	NaN	NaN	NaN	NaN
Zinc finger and BTB domain-containing protein 7A	O95365	ZBTB7A	NaN	NaN	NaN	NaN	-0.0675471	-0.0961373	NaN	NaN	NaN	NaN	-0.141367	NaN	-0.234277	NaN	NaN	NaN	NaN	NaN	NaN	NaN	-0.107597	NaN	0.222143	0.424783	NaN	NaN	NaN	NaN	NaN	NaN	NaN	NaN	NaN	NaN	NaN	NaN	NaN	NaN	NaN	NaN	NaN	NaN	NaN	NaN	NaN	NaN	NaN
Acyl-protein thioesterase 2	O95372	LYPLA2	0.580236	0.821759	1.03473	0.89862	1.13202	0.972333	0.853103	1.07644	1.30188	1.56606	1.07861	0.860868	1.3117	0.597083	1.09199	0.895158	1.08003	1.02267	1.48437	0.430921	1.23774	0.611716	1.08947	1.42728	0.24518	0.146925	0.0899296	0.152385	0.0803046	0.116175	0.102565	0.129055	0.137295	0.140145	0.0931046	0.0982246	0.0808396	0.158105	-0.0144454	0.0487646	0.0561046	0.0903396	0.0806696	0.0622696	0.0667346	0.0057946	0.114505
Importin-7	O95373	IPO7	-0.200099	0.13274	0.0993104	0.24152	0.129431	0.329751	0.12461	-0.32105	-0.2264	0.0517204	-0.37053	-0.81674	0.179621	-0.2592	0.0338404	-0.23565	0.1286	0.0906105	0.3754	-0.36256	0.22389	0.209661	0.269701	0.17182	NaN	NaN	NaN	NaN	NaN	NaN	NaN	NaN	NaN	NaN	NaN	NaN	NaN	NaN	NaN	NaN	NaN	NaN	NaN	NaN	NaN	NaN	NaN
Importin-7;Importin-8	O95373;O15397	IPO7;IPO8	NaN	NaN	NaN	NaN	NaN	NaN	NaN	NaN	NaN	NaN	NaN	NaN	NaN	NaN	NaN	NaN	NaN	NaN	NaN	NaN	NaN	NaN	NaN	NaN	-1.24891	-1.28247	-1.26515	-1.26411	-1.51073	-1.47653	-1.37935	-1.37284	-1.28057	-1.3136	-1.27808	-1.27412	-1.21659	-1.30561	-1.16573	-1.21077	-1.35659	-1.42201	-1.48335	-1.46804	-1.29726	-1.21766	-1.29636
E3 ubiquitin-protein ligase ARIH2	O95376	ARIH2	0.138381	0.085521	0.233301	0.230701	0.372471	0.0852308	0.319201	0.274351	0.039891	0.119141	0.215601	0.195951	0.064451	0.122081	0.275831	0.328311	0.0666909	0.146171	0.144291	NaN	0.252361	0.0274808	0.206131	0.986241	NaN	NaN	NaN	NaN	NaN	NaN	NaN	NaN	NaN	NaN	NaN	NaN	NaN	NaN	NaN	NaN	NaN	NaN	NaN	NaN	NaN	NaN	NaN
Phosphoacetylglucosamine mutase	O95394	PGM3	0.153968	0.541929	0.446781	0.157024	0.225065	0.364792	0.519529	0.413947	0.346608	0.326156	0.438102	0.207107	0.205484	-0.0615855	0.595022	0.168479	0.418294	0.248731	0.398591	0.226075	0.314413	0.550784	0.763721	0.742379	NaN	NaN	-0.0463285	0.136507	0.153417	-0.0466135	0.133447	0.101047	NaN	0.0148365	-0.0738635	0.0815965	NaN	NaN	1.10739	2.13895	2.48118	0.911732	1.36275	1.28749	NaN	1.95146	2.09296
Adenylyltransferase and sulfurtransferase MOCS3;Molybdopterin-synthase adenylyltransferase;Molybdopterin-synthase sulfurtransferase	O95396	MOCS3	-0.0355919	-0.190204	-0.0664013	0.0346691	-0.15318	-0.067525	-0.081258	-0.195561	0.0785343	0.0185539	-0.115708	-0.0248822	0.0803596	-0.0988	0.18148	-0.153767	0.0932838	-0.076064	0.0502063	-0.236028	0.042823	0.019004	0.0880233	0.329621	0.00351504	0.0807899	0.042905	0.0283401	0.13346	0.40157	0.10849	0.01168	0.07699	0.01633	0.06668	-0.05394	0.00468504	0.0333901	-0.04029	-0.15407	-0.092	-0.046395	0.088285	-0.179545	0.1277	-0.13232	0.0233201
CD2 antigen cytoplasmic tail-binding protein 2	O95400	CD2BP2	-0.534228	-0.416318	-0.387288	-0.697488	-0.211928	-0.443048	-0.581888	-0.213398	-0.802468	-0.519168	-0.403598	-0.813278	-0.478608	-0.743278	-0.583088	-0.629708	-0.980708	-0.459708	-0.358208	-0.673548	-0.336848	-0.200168	-0.259018	-0.0388584	1.27722	1.27786	1.06898	NaN	NaN	NaN	NaN	NaN	NaN	0.977532	1.21975	NaN	1.22524	1.31204	1.1781	NaN	NaN	NaN	NaN	NaN	NaN	1.08386	1.14527
Supervillin	O95425	SVIL	0.284117	0.030811	-0.176998	-0.068174	-0.274854	-0.121277	-0.173117	0.065807	-0.173914	0.134462	0.163967	0.316193	-0.143095	-0.121607	-0.141912	0.2015	0.194853	-0.165716	-0.512694	0.295706	-0.108255	0.06624	-0.077988	0.505945	NaN	NaN	NaN	NaN	NaN	NaN	NaN	NaN	NaN	NaN	NaN	NaN	NaN	NaN	NaN	NaN	NaN	NaN	NaN	NaN	NaN	NaN	NaN
Activator of 90 kDa heat shock protein ATPase homolog 1	O95433	AHSA1	1.08848	1.04989	1.17487	0.782826	0.959516	0.893746	1.08081	1.04078	0.620246	0.691426	0.914006	0.673116	0.820616	0.799106	1.03489	0.970876	0.912566	1.02685	0.794586	1.11257	1.02961	1.05487	1.23762	1.63585	-2.10106	-2.22205	-2.1915	-2.13385	-2.43724	-2.34327	-2.26722	-2.24562	-2.27052	-2.20839	-2.21987	-2.28901	-2.04294	-2.16443	-2.11307	-2.11591	-2.15028	-2.19933	-2.36058	-2.29338	-2.1504	-2.0821	-2.24611
Poly(A)-specific ribonuclease PARN	O95453	PARN	-0.00476909	0.250901	-0.0176291	-0.243169	0.288021	0.372331	-0.112529	0.396981	0.698171	0.554951	0.449311	-0.110459	0.473901	0.487221	-0.130109	-0.441749	0.210061	0.133711	-0.169809	0.0504509	-0.109649	0.217941	0.630631	0.448581	2.63521	NaN	NaN	NaN	NaN	NaN	NaN	NaN	2.45975	NaN	NaN	NaN	1.53249	NaN	NaN	NaN	NaN	NaN	NaN	NaN	1.86246	NaN	NaN
Proteasome assembly chaperone 1	O95456	PSMG1	-0.705298	-0.564843	-0.250656	-0.0788483	-0.330052	-0.591481	-0.0396853	-0.677227	-0.0381453	-0.143492	-0.49926	-0.565926	-0.317135	-0.743239	-0.651511	-0.623045	-0.174996	-0.222628	0.00431769	-0.416088	-0.0193963	-0.355833	-0.221264	0.0954257	0.477276	NaN	0.649536	0.437381	NaN	NaN	NaN	0.231921	0.311021	0.293781	1.14261	1.12147	0.391196	0.236301	0.308761	0.441121	NaN	NaN	NaN	0.510556	0.350131	0.321931	0.369631
Matrilin-4	O95460	MATN4	NaN	NaN	NaN	NaN	NaN	NaN	NaN	NaN	NaN	NaN	NaN	NaN	NaN	NaN	NaN	NaN	NaN	NaN	NaN	NaN	NaN	NaN	NaN	0	NaN	NaN	NaN	NaN	NaN	NaN	NaN	NaN	NaN	NaN	NaN	NaN	NaN	NaN	NaN	NaN	NaN	NaN	NaN	NaN	NaN	NaN	NaN
Sphingosine-1-phosphate lyase 1	O95470	SGPL1	1.63201	1.68114	1.57985	1.39174	1.52396	1.42473	1.63103	1.62217	1.64891	1.56282	1.63515	1.91668	1.41054	1.67054	1.61464	1.75669	1.65754	1.55143	1.50011	1.76433	1.5727	1.80011	1.6907	2.13054	0.49951	0.564195	0.64411	0.700455	0.677965	0.620175	0.584795	0.690595	0.594995	0.569955	0.638885	0.512735	0.59727	0.539935	0.607435	0.531615	0.651225	0.54072	0.64709	0.74503	0.671405	0.544715	0.514715
ATP-binding cassette sub-family A member 1	O95477	ABCA1	NaN	NaN	NaN	NaN	NaN	NaN	NaN	NaN	NaN	NaN	NaN	NaN	NaN	NaN	NaN	NaN	NaN	NaN	NaN	NaN	NaN	NaN	NaN	0	NaN	NaN	NaN	NaN	NaN	NaN	NaN	NaN	NaN	NaN	NaN	NaN	NaN	NaN	NaN	NaN	NaN	NaN	NaN	NaN	NaN	NaN	NaN
Ribosome biogenesis protein NSA2 homolog	O95478	NSA2	NaN	0.173019	0.293119	NaN	NaN	NaN	0.113439	NaN	0.239019	NaN	0.187279	0.177399	0.871069	0.199219	0.481889	0.366059	NaN	0.257119	NaN	0.146359	NaN	0.181959	0.338239	0.629999	NaN	NaN	NaN	NaN	NaN	NaN	NaN	NaN	NaN	NaN	NaN	NaN	NaN	NaN	NaN	NaN	NaN	NaN	NaN	NaN	NaN	NaN	NaN
6-phosphogluconolactonase;GDH/6PGL endoplasmic bifunctional protein;Glucose 1-dehydrogenase	O95479	H6PD	-0.0260959	0.191884	-0.225556	-0.257686	-0.0154659	-0.0499558	-0.120776	0.336594	-0.209566	0.347394	0.0181042	-0.0914758	-0.266866	0.103894	0.331064	0.289634	-0.126726	-0.0441458	-0.0667658	-0.0566758	-0.162966	-0.298736	-0.131726	0.532614	NaN	NaN	NaN	NaN	NaN	NaN	NaN	NaN	NaN	NaN	NaN	NaN	NaN	NaN	NaN	NaN	NaN	NaN	NaN	NaN	NaN	NaN	NaN
Protein transport protein Sec24A	O95486	SEC24A	0.162862	-0.0511582	-0.00239825	-0.0376883	-0.116488	0.259732	0.144712	-0.0128381	0.0145519	-0.0994382	0.213472	-0.0129182	-0.186298	-0.133008	-0.136048	NaN	-0.0173082	0.0533817	-0.126078	-0.0141082	-0.103458	-0.0238082	0.224332	NaN	NaN	NaN	NaN	NaN	NaN	NaN	NaN	NaN	NaN	NaN	NaN	NaN	NaN	NaN	NaN	NaN	NaN	NaN	NaN	NaN	NaN	NaN	NaN
Protein transport protein Sec24B	O95487	SEC24B	1.86122	1.80546	1.76642	1.53209	1.38386	1.84586	1.7594	1.51424	1.90379	1.82795	1.75243	1.16707	1.73181	1.57268	1.76666	1.37757	1.83928	1.61919	1.73834	1.30866	1.42078	1.89492	1.99506	1.81789	1.51018	1.58273	1.4609	1.72049	1.48601	1.1926	1.35766	1.46743	1.61083	1.45323	1.47673	1.50658	1.5619	1.58621	1.46051	1.68993	1.50236	1.50861	1.40796	1.4719	1.59274	1.60294	1.44984
NAD kinase	O95544	NADK	-1.3955	NaN	-0.268358	0.462662	0.0184019	0.829422	NaN	-0.294758	-0.107288	0.412422	-0.717728	NaN	0.173522	0.188562	0.314592	NaN	0.0804417	NaN	0.387232	NaN	0.321232	-0.404858	NaN	NaN	NaN	NaN	NaN	NaN	NaN	NaN	NaN	NaN	NaN	NaN	NaN	NaN	NaN	NaN	NaN	NaN	NaN	NaN	NaN	NaN	NaN	NaN	NaN
Tyrosyl-DNA phosphodiesterase 2	O95551	TDP2	NaN	NaN	NaN	NaN	NaN	NaN	NaN	NaN	NaN	NaN	NaN	NaN	NaN	NaN	NaN	NaN	NaN	NaN	NaN	NaN	NaN	0	NaN	NaN	NaN	NaN	NaN	NaN	NaN	NaN	NaN	NaN	NaN	NaN	NaN	NaN	NaN	NaN	NaN	NaN	NaN	NaN	NaN	NaN	NaN	NaN	NaN
Mitochondrial pyruvate carrier 2	O95563	MPC2	-1.09155	NaN	-1.67126	-1.58003	-1.57319	NaN	-1.55954	NaN	-0.891438	-2.82197	NaN	-1.55962	-2.40098	-1.37225	-1.42125	NaN	NaN	-1.88508	-1.82924	-1.5096	-1.52234	-1.70976	-1.52802	-1.1114	NaN	1.32976	1.37573	1.3475	1.29872	1.52407	1.20302	2.48416	NaN	1.47101	1.53963	1.35262	NaN	1.33956	1.47352	1.35898	1.36325	1.39145	1.47184	1.46227	NaN	1.489	1.41589
Persulfide dioxygenase ETHE1, mitochondrial	O95571	ETHE1	1.82949	2.25176	2.06706	2.12308	2.48431	2.27859	1.89586	1.7331	2.21305	2.20761	1.86706	1.48449	2.674	2.11198	2.07691	1.73945	2.39501	1.84582	2.1025	1.8802	2.49945	1.73145	1.80695	2.16957	-2.24039	-2.05865	-2.07803	-2.44785	-2.29171	-2.2843	-2.10915	-2.18055	-2.14215	-2.39538	-2.42827	-2.45639	-2.31349	-2.07277	-2.37631	-2.02575	-2.05982	-1.99306	-2.18155	-2.25051	-2.19824	-2.26174	-2.02434
Long-chain-fatty-acid--CoA ligase 3	O95573	ACSL3	0.920113	0.834573	0.779983	0.993932	0.849053	0.631813	0.860183	0.830453	0.817713	0.607743	0.685943	0.603733	0.811733	0.896083	0.949603	0.842913	0.940433	0.773133	0.806243	0.756563	0.914922	0.824893	0.972663	1.25879	NaN	NaN	NaN	NaN	NaN	NaN	NaN	NaN	NaN	NaN	NaN	NaN	NaN	NaN	NaN	NaN	NaN	NaN	NaN	NaN	NaN	NaN	NaN
Long-chain-fatty-acid--CoA ligase 3;Long-chain-fatty-acid--CoA ligase 4	O95573;O60488	ACSL3;ACSL4	NaN	NaN	NaN	NaN	NaN	NaN	NaN	NaN	NaN	NaN	NaN	NaN	NaN	NaN	NaN	NaN	NaN	NaN	NaN	NaN	NaN	NaN	NaN	NaN	0.0416438	-0.0253813	-0.0610262	0.0597488	0.0631588	0.0128888	0.0674888	0.0263788	0.00565875	-0.0522013	0.0967788	-0.0144512	-0.0585562	-0.00424125	-0.0140612	-0.0326512	-0.0395812	0.0579737	-0.0379062	-0.0587162	-0.0489112	-0.00195125	0.0240988
DNA-directed RNA polymerase I subunit RPA1	O95602	POLR1A	1.797	1.67659	1.76806	1.78882	1.73516	1.70871	1.79069	1.71486	1.30286	1.12507	1.34933	1.20823	1.69778	1.66452	1.83483	1.8567	1.71629	1.83723	1.6855	1.72873	1.76817	2.02219	2.00352	2.27487	NaN	0.960204	NaN	1.04773	NaN	NaN	NaN	NaN	NaN	0.971714	NaN	0.959234	NaN	0.839524	NaN	0.959904	NaN	NaN	NaN	NaN	NaN	0.990224	NaN
Pericentrin	O95613	PCNT	NaN	NaN	NaN	NaN	NaN	NaN	NaN	NaN	NaN	NaN	NaN	NaN	NaN	NaN	NaN	NaN	NaN	NaN	NaN	NaN	NaN	NaN	NaN	NaN	NaN	NaN	NaN	NaN	NaN	NaN	NaN	NaN	NaN	NaN	NaN	NaN	NaN	NaN	NaN	NaN	NaN	NaN	NaN	NaN	NaN	NaN	NaN
CCR4-NOT transcription complex subunit 4	O95628	CNOT4	NaN	NaN	NaN	NaN	NaN	NaN	NaN	NaN	NaN	NaN	NaN	NaN	NaN	NaN	NaN	NaN	NaN	NaN	NaN	NaN	NaN	NaN	NaN	NaN	NaN	NaN	NaN	NaN	NaN	NaN	NaN	NaN	NaN	NaN	NaN	NaN	NaN	NaN	NaN	NaN	NaN	NaN	NaN	NaN	NaN	NaN	NaN
STAM-binding protein	O95630	STAMBP	-0.0531054	-0.0598754	0.0324947	-0.111965	-0.0094353	-0.121095	0.0238847	0.125165	-0.0876653	0.0652547	0.0180746	0.452377	-0.412015	0.0892947	0.0554547	0.102715	-0.342705	0.124655	-0.232375	-0.0795653	-0.00783527	-0.0351053	0.0666547	0.396722	NaN	NaN	NaN	NaN	NaN	NaN	NaN	NaN	NaN	NaN	NaN	NaN	NaN	NaN	NaN	NaN	NaN	NaN	NaN	NaN	NaN	NaN	NaN
Cleavage and polyadenylation specificity factor subunit 4	O95639	CPSF4	NaN	NaN	NaN	NaN	NaN	NaN	NaN	NaN	NaN	NaN	NaN	NaN	NaN	NaN	NaN	NaN	NaN	NaN	NaN	NaN	NaN	NaN	NaN	0	NaN	NaN	NaN	NaN	NaN	NaN	NaN	NaN	NaN	NaN	NaN	NaN	NaN	NaN	NaN	NaN	NaN	NaN	NaN	NaN	NaN	NaN	NaN
N-acetylserotonin O-methyltransferase-like protein	O95671	ASMTL	NaN	0.809284	0.985154	0.647104	NaN	1.14761	0.794834	0.342014	NaN	1.0479	NaN	0.475684	NaN	0.596264	1.15367	0.919064	NaN	NaN	1.08669	0.531594	NaN	1.1073	0.957384	1.06908	NaN	NaN	NaN	NaN	NaN	NaN	NaN	NaN	NaN	NaN	NaN	NaN	NaN	NaN	NaN	NaN	NaN	NaN	NaN	NaN	NaN	NaN	NaN
Phosphatidate cytidylyltransferase 2	O95674	CDS2	0.231306	0.308356	0.382236	0.158296	0.184496	0.415186	0.381016	-0.073894	0.775316	0.622916	0.217216	-0.0870938	0.679656	0.0989561	0.726966	0.0827161	0.126576	-0.0379639	0.741426	-0.574014	0.223396	0.102416	0.614236	0.246986	NaN	2.01871	1.95625	2.07887	NaN	2.12899	NaN	2.10751	NaN	2.09477	2.00964	2.06856	NaN	1.68764	1.86085	1.7406	NaN	1.99929	NaN	2.01324	NaN	1.89936	2.00113
FGFR1 oncogene partner	O95684	FGFR1OP	-0.130765	-0.273575	0.00969505	-0.420595	-0.365315	0.052165	-0.0147648	-0.0210447	0.344645	0.0852852	-0.214105	-0.350845	-0.431885	-0.284885	-0.368815	NaN	0.663755	0.724405	0.187445	NaN	-0.198185	0.418215	0.480315	0.108855	NaN	NaN	NaN	NaN	NaN	NaN	NaN	NaN	NaN	NaN	NaN	NaN	NaN	NaN	NaN	NaN	NaN	NaN	NaN	NaN	NaN	NaN	NaN
Protein phosphatase 1 regulatory subunit 3D	O95685	PPP1R3D	NaN	NaN	NaN	NaN	NaN	NaN	NaN	NaN	NaN	NaN	NaN	NaN	NaN	NaN	NaN	NaN	NaN	NaN	NaN	NaN	NaN	0	NaN	NaN	NaN	NaN	NaN	NaN	NaN	NaN	NaN	NaN	NaN	NaN	NaN	NaN	NaN	NaN	NaN	NaN	NaN	NaN	NaN	NaN	NaN	NaN	NaN
Bromodomain-containing protein 1	O95696	BRD1	NaN	NaN	NaN	NaN	NaN	NaN	NaN	NaN	NaN	NaN	NaN	NaN	NaN	NaN	NaN	NaN	NaN	NaN	NaN	NaN	NaN	NaN	NaN	0	NaN	NaN	NaN	NaN	NaN	NaN	NaN	NaN	NaN	NaN	NaN	NaN	NaN	NaN	NaN	NaN	NaN	NaN	NaN	NaN	NaN	NaN	NaN
Ribonuclease P protein subunit p29	O95707	POP4	NaN	NaN	NaN	NaN	NaN	NaN	NaN	NaN	NaN	NaN	NaN	NaN	NaN	NaN	NaN	NaN	NaN	NaN	NaN	NaN	NaN	NaN	NaN	0	NaN	NaN	NaN	NaN	NaN	NaN	NaN	NaN	NaN	NaN	NaN	NaN	NaN	NaN	NaN	NaN	NaN	NaN	NaN	NaN	NaN	NaN	NaN
E3 ubiquitin-protein ligase HERC2	O95714	HERC2	NaN	NaN	NaN	NaN	NaN	NaN	NaN	NaN	NaN	NaN	NaN	NaN	NaN	NaN	NaN	NaN	NaN	NaN	NaN	NaN	NaN	NaN	NaN	0	NaN	NaN	NaN	NaN	NaN	NaN	NaN	NaN	NaN	NaN	NaN	NaN	NaN	NaN	NaN	NaN	NaN	NaN	NaN	NaN	NaN	NaN	NaN
Ras-related protein Rab-3D	O95716	RAB3D	NaN	NaN	NaN	NaN	NaN	-0.316995	NaN	NaN	NaN	NaN	NaN	NaN	NaN	NaN	NaN	NaN	0.316995	NaN	NaN	NaN	NaN	NaN	NaN	NaN	NaN	NaN	NaN	NaN	NaN	NaN	NaN	NaN	NaN	NaN	NaN	NaN	NaN	NaN	NaN	NaN	NaN	NaN	NaN	NaN	NaN	NaN	NaN
Ras-related protein Rab-3A;Ras-related protein Rab-3D	O95716;P20336	RAB3A;RAB3D	NaN	NaN	NaN	NaN	NaN	NaN	NaN	NaN	NaN	NaN	NaN	NaN	NaN	NaN	NaN	NaN	NaN	NaN	NaN	NaN	NaN	NaN	NaN	NaN	NaN	-0.07274	NaN	NaN	NaN	NaN	NaN	NaN	NaN	NaN	NaN	NaN	NaN	0.07274	NaN	NaN	NaN	NaN	NaN	NaN	NaN	NaN	NaN
Ras-related protein Rab-3A;Ras-related protein Rab-3B;Ras-related protein Rab-3C;Ras-related protein Rab-3D	O95716;P20336;P20337;Q96E17	RAB3A;RAB3B;RAB3C;RAB3D	NaN	NaN	NaN	NaN	NaN	NaN	NaN	NaN	NaN	NaN	NaN	NaN	NaN	NaN	NaN	NaN	NaN	NaN	NaN	NaN	NaN	NaN	NaN	NaN	NaN	NaN	NaN	NaN	NaN	NaN	NaN	NaN	NaN	NaN	NaN	NaN	NaN	NaN	NaN	NaN	NaN	NaN	NaN	NaN	NaN	NaN	NaN
Synaptosomal-associated protein 29	O95721	SNAP29	-0.632946	-0.398036	-0.522936	-0.543976	-0.801936	-1.10385	-0.749336	-0.250956	-1.45104	-1.06743	-1.01142	-0.537666	-1.12078	-0.575376	-0.981916	-0.576046	-1.32472	-0.763796	-1.16142	-0.466356	-0.600086	-0.585586	-0.412556	0.313465	NaN	1.03752	1.29844	1.14218	NaN	1.2094	NaN	NaN	1.35432	0.924854	NaN	1.16907	NaN	1.0398	1.26286	1.29392	NaN	1.22061	NaN	NaN	1.57993	1.43623	NaN
Serine/threonine-protein kinase OSR1	O95747	OXSR1	0.91548	0.895036	1.03152	1.24283	1.25286	1.12059	1.25249	1.03873	1.32643	1.2321	1.0502	1.25613	1.24603	1.05965	1.2614	1.14522	1.26605	1.1888	1.21174	0.906807	1.21148	1.07303	1.07975	1.62376	0.136706	0.182201	0.213556	0.220651	0.230071	0.322281	0.366401	0.307301	0.196201	0.206971	0.194002	0.176081	0.185976	0.170191	0.192541	0.223551	0.227261	0.257286	0.327696	0.265356	0.198681	0.217081	0.181521
Geranylgeranyl pyrophosphate synthase	O95749	GGPS1	0.0147546	-0.205456	-0.203608	0.0130896	-0.175845	0.0541866	-0.388577	0.0385846	0.18857	0.13754	-0.135779	0.0611256	0.0361396	0.00146258	0.231996	0.113222	0.105537	0.0892686	0.388393	-0.535158	0.135084	-0.38167	-0.0416554	0.4588	NaN	NaN	NaN	NaN	NaN	NaN	NaN	NaN	NaN	NaN	NaN	NaN	NaN	NaN	NaN	NaN	NaN	NaN	NaN	NaN	NaN	NaN	NaN
Heat shock 70 kDa protein 4L	O95757	HSPA4L	0.24154	-0.48232	0.1012	0.17308	-0.0894201	0.21702	-0.23348	0.11375	-0.36389	0.0237	NaN	-0.40033	-0.24237	-0.15096	0.0783598	NaN	NaN	0.15447	-0.0438001	0.20537	0.03211	0.11711	0.11748	0.43138	NaN	NaN	NaN	NaN	NaN	NaN	NaN	NaN	NaN	NaN	NaN	NaN	NaN	NaN	NaN	NaN	NaN	NaN	NaN	NaN	NaN	NaN	NaN
Polypyrimidine tract-binding protein 3	O95758	PTBP3	-0.783787	-0.442391	-0.318236	0.023651	0.203524	-0.196079	-0.230118	-0.0279352	0.0393237	0.393629	0.0548113	-0.245737	0.148409	-0.417566	-0.164595	-0.252697	-0.591578	-0.429503	0.13633	-0.354399	0.109861	-0.29159	-0.06136	0.275402	-0.010933	0.140992	0.210007	0.284152	NaN	0.365172	0.041122	0.289892	0.022972	0.143852	0.294482	NaN	-0.128873	0.106572	0.134332	0.064692	NaN	0.065977	0.159087	0.922827	0.0618021	0.198402	0.056102
MLN64 N-terminal domain homolog	O95772	STARD3NL	NaN	NaN	NaN	NaN	NaN	NaN	NaN	NaN	NaN	NaN	NaN	NaN	NaN	NaN	NaN	NaN	NaN	NaN	NaN	NaN	NaN	NaN	NaN	NaN	NaN	NaN	NaN	NaN	NaN	NaN	NaN	NaN	NaN	NaN	NaN	NaN	NaN	NaN	NaN	NaN	NaN	NaN	NaN	NaN	NaN	NaN	NaN
U6 snRNA-associated Sm-like protein LSm8	O95777	LSM8	0.760718	0.797352	1.17249	0.920666	0.829259	1.06627	1.0863	0.581847	1.0931	0.928431	1.05696	0.56659	0.99581	1.02184	0.608649	0.494061	0.928857	0.926573	1.16791	1.05787	0.893513	0.803351	1.032	0.861115	0.575835	0.64373	0.689545	0.46631	0.7443	0.77401	0.59573	0.50999	0.54565	0.58949	0.62462	0.65758	0.290445	0.59051	0.50922	0.58033	0.60746	0.706615	0.618125	0.759665	0.60884	0.54501	0.62484
AP-2 complex subunit alpha-1	O95782	AP2A1	1.756	1.6874	1.81745	1.94543	1.88076	1.80808	1.97157	1.72838	2.19917	2.12709	1.90911	1.63116	1.88886	1.62993	1.87628	1.75937	1.89383	1.91256	2.00052	1.67649	2.02603	1.82445	1.88967	2.27686	-0.664071	-0.662596	-0.735761	-0.597396	-0.638616	-0.563676	-0.646936	-0.621446	-0.676896	-0.611216	-0.682126	-0.657446	-0.629961	-0.692076	-0.682726	-0.562856	-0.694406	-0.614121	-0.497961	-0.488321	-0.692206	-0.497546	-0.609596
Protein Wiz	O95785	WIZ	NaN	NaN	-0.133992	-0.0784924	NaN	NaN	NaN	NaN	NaN	NaN	-0.276392	NaN	-0.0673923	0.151178	NaN	NaN	NaN	NaN	-0.0977025	0.461788	NaN	NaN	0.0410075	NaN	NaN	NaN	NaN	NaN	NaN	NaN	NaN	NaN	NaN	NaN	NaN	NaN	NaN	NaN	NaN	NaN	NaN	NaN	NaN	NaN	NaN	NaN	NaN
Double-stranded RNA-binding protein Staufen homolog 1	O95793	STAU1	1.39939	1.43537	1.28817	1.46156	1.32334	1.16568	1.3699	1.30679	1.23558	1.29285	1.25993	1.29879	1.09242	1.27099	1.36537	1.41217	1.25292	1.15511	1.16525	1.37585	1.35269	1.47211	1.53262	1.90272	-0.901447	-0.852902	-0.972577	-0.959272	-1.08435	-1.04858	-1.13448	-0.978442	-0.941372	-1.06294	-0.934512	-0.937522	-0.787627	-1.01415	-0.813562	-0.947202	-1.06466	-1.04038	-1.14548	-1.15263	-0.885692	-0.918492	-0.896792
Tetratricopeptide repeat protein 4	O95801	TTC4	NaN	NaN	NaN	NaN	NaN	NaN	NaN	0.43761	NaN	NaN	NaN	NaN	NaN	NaN	NaN	-0.43761	NaN	NaN	NaN	NaN	NaN	NaN	NaN	NaN	NaN	NaN	NaN	NaN	NaN	NaN	NaN	NaN	NaN	NaN	NaN	NaN	NaN	NaN	NaN	NaN	NaN	NaN	NaN	NaN	NaN	NaN	NaN
BAG family molecular chaperone regulator 3	O95817	BAG3	0.964552	0.00338022	-0.727244	-0.11067	-0.528099	-0.145218	-0.598	0.00615522	-0.594458	-0.473542	-0.242016	-0.0362018	0.217958	0.595892	-0.700962	0.0591142	-0.21777	-0.465805	-0.681525	0.0976218	-0.0904928	-0.0533338	-0.471882	0.443844	0.2927	NaN	0.30536	NaN	0.0794052	0.176685	NaN	0.0723552	NaN	0.0960551	0.361635	NaN	0.13308	NaN	0.556885	NaN	0.388475	0.31393	NaN	0.15162	NaN	0.369155	0.451355
Malonyl-CoA decarboxylase, mitochondrial	O95822	MLYCD	-0.0112567	NaN	NaN	NaN	NaN	NaN	NaN	0.0257633	NaN	NaN	NaN	NaN	-0.0145067	NaN	NaN	NaN	NaN	NaN	NaN	NaN	NaN	NaN	NaN	NaN	NaN	NaN	NaN	NaN	NaN	NaN	NaN	NaN	NaN	NaN	NaN	NaN	NaN	NaN	NaN	NaN	NaN	NaN	NaN	NaN	NaN	NaN	NaN
Apoptosis-inducing factor 1, mitochondrial	O95831	AIFM1	1.77266	1.63681	1.66709	1.46397	1.44658	1.54394	1.75425	1.61557	1.82991	1.86036	1.96077	2.02945	1.43607	1.55853	1.75864	1.98081	1.47701	1.60859	1.55391	1.79493	1.55483	1.67492	1.72556	2.24403	-1.85756	-1.83564	-1.83186	-1.75726	-1.56986	-1.61605	-1.75529	-1.75769	-1.86288	-1.77893	-1.84103	-1.88082	-1.74828	-1.81921	-1.84277	-1.77964	-1.77521	-1.73663	-1.56363	-1.61459	-1.84357	-1.78153	-1.78577
Chloride intracellular channel protein 3	O95833	CLIC3	NaN	NaN	NaN	NaN	NaN	NaN	NaN	NaN	NaN	0	NaN	NaN	NaN	NaN	NaN	NaN	NaN	NaN	NaN	NaN	NaN	NaN	NaN	NaN	NaN	NaN	NaN	NaN	NaN	NaN	NaN	NaN	NaN	NaN	NaN	NaN	NaN	NaN	NaN	NaN	NaN	NaN	NaN	NaN	NaN	NaN	NaN
Echinoderm microtubule-associated protein-like 2	O95834	EML2	-0.063714	-0.000134811	0.292182	0.462441	0.356973	0.212048	0.160313	0.0578032	0.24643	0.341674	0.431777	0.276789	0.353253	0.559869	0.569779	0.840455	0.28008	0.395545	0.345975	-0.309459	0.446479	0.222699	0.45782	0.699153	-0.524062	-0.491437	-0.458112	-0.405797	-0.209117	-0.388227	-0.0611468	-0.317787	-0.370827	-0.323007	-0.479757	-0.423107	-0.319832	-0.329707	-0.368487	-0.352977	-0.0969168	-0.238052	0.0420482	-0.272182	-0.390597	-0.180757	-0.345137
Serine/threonine-protein kinase LATS1	O95835	LATS1	NaN	NaN	NaN	-0.140627	NaN	NaN	-0.00181732	NaN	NaN	NaN	NaN	NaN	NaN	NaN	NaN	NaN	NaN	0.142445	NaN	NaN	NaN	NaN	NaN	NaN	NaN	NaN	NaN	NaN	NaN	NaN	NaN	NaN	NaN	NaN	NaN	NaN	NaN	NaN	NaN	NaN	NaN	NaN	NaN	NaN	NaN	NaN	NaN
Guanine nucleotide-binding protein subunit alpha-11;Guanine nucleotide-binding protein subunit alpha-14	O95837;P29992	GNA11;GNA14	NaN	NaN	NaN	NaN	NaN	NaN	NaN	NaN	NaN	NaN	NaN	NaN	NaN	NaN	NaN	NaN	NaN	NaN	NaN	NaN	NaN	NaN	NaN	NaN	-0.672972	-0.638127	-0.810192	0.428033	-0.590657	-0.644647	-0.882697	-0.662827	-0.630827	-0.838947	-0.741537	-0.743377	-0.530452	-0.692847	-0.752687	13.8428	-0.542597	-0.643442	-0.455032	-0.597792	-0.665617	-0.545217	-0.441917
Uridine diphosphate glucose pyrophosphatase	O95848	NUDT14	NaN	NaN	NaN	NaN	NaN	NaN	NaN	NaN	NaN	NaN	NaN	NaN	NaN	NaN	NaN	NaN	NaN	NaN	NaN	NaN	NaN	NaN	NaN	0	NaN	NaN	NaN	NaN	NaN	NaN	NaN	NaN	NaN	NaN	NaN	NaN	NaN	NaN	NaN	NaN	NaN	NaN	NaN	NaN	NaN	NaN	NaN
Tetraspanin-15	O95858	TSPAN15	0.398742	-0.818748	-0.278078	0.792842	0.263682	-0.623088	-0.382128	-0.394688	0.764792	0.251562	-0.235477	-0.215958	-0.0330675	-0.379378	-0.0223875	0.0885024	-0.207628	-0.215058	0.610082	-0.261008	0.668042	0.433962	-0.116277	-0.0892475	NaN	NaN	NaN	NaN	NaN	NaN	NaN	NaN	NaN	NaN	NaN	NaN	NaN	NaN	NaN	NaN	NaN	NaN	NaN	NaN	NaN	NaN	NaN
3'(2'),5'-bisphosphate nucleotidase 1	O95861	BPNT1	1.02519	0.966777	0.804707	0.944047	1.04764	0.829427	0.621047	0.841417	0.986197	0.941007	0.833237	1.31222	0.917787	0.878217	0.808847	0.670237	0.820167	0.699877	0.881677	1.06887	0.945167	0.764557	0.786127	1.20419	NaN	-0.365363	-0.325848	-0.447613	NaN	-0.211183	NaN	-0.357663	-0.365963	-0.392723	NaN	NaN	NaN	-0.407413	-0.348723	-0.278663	NaN	-0.327479	NaN	-0.351328	-0.289153	-0.617923	NaN
N(G),N(G)-dimethylarginine dimethylaminohydrolase 2	O95865	DDAH2	0.479997	0.328413	0.598577	0.124407	0.22719	0.668283	0.424454	0.470135	0.83247	0.87223	0.989158	0.54319	0.675737	0.187376	0.463253	0.36985	0.36474	0.445299	0.491293	0.0976096	0.169121	0.0251827	0.442484	0.746704	NaN	NaN	0.531916	NaN	0.802001	0.848411	0.726131	0.675731	0.537571	0.623931	NaN	0.615481	NaN	NaN	0.680741	NaN	0.818861	0.829216	0.872426	0.883266	0.529881	0.457731	NaN
Abhydrolase domain-containing protein 16A	O95870	ABHD16A	NaN	0.00410104	-0.098033	0.00613803	-0.104253	-0.213253	0.045254	-0.201143	-0.099133	-0.125893	-0.061373	0.216477	-0.270813	0.054003	0.138512	0.130793	0.024996	0.01751	0.00900102	0.140492	0.25886	0.00310302	-0.301743	0.426397	NaN	NaN	NaN	NaN	NaN	NaN	NaN	NaN	NaN	NaN	NaN	NaN	NaN	NaN	NaN	NaN	NaN	NaN	NaN	NaN	NaN	NaN	NaN
Thioredoxin domain-containing protein 12	O95881	TXNDC12	0.135563	0.293647	0.344061	0.096233	0.462106	0.66481	0.24719	0.527361	-0.224392	-0.0285457	-0.00998143	0.00941057	0.392606	-0.0798705	-0.0231955	-0.117506	0.017568	0.085619	0.441738	0.426973	0.539591	0.102459	0.373985	0.962476	NaN	-0.0168341	-0.00611913	-0.074574	-0.271634	-0.137104	-0.103124	-0.0373339	-0.023134	-0.0894541	-0.078614	-0.00138394	NaN	0.664146	1.22911	0.391666	-0.00610404	0.124051	0.063761	-0.069299	0.214076	0.147776	0.189276
Probable tRNA pseudouridine synthase 2	O95900	TRUB2	NaN	NaN	NaN	NaN	NaN	NaN	NaN	NaN	NaN	NaN	NaN	NaN	NaN	NaN	NaN	NaN	NaN	NaN	NaN	NaN	NaN	NaN	0	NaN	NaN	NaN	NaN	NaN	NaN	NaN	NaN	NaN	NaN	NaN	NaN	NaN	NaN	NaN	NaN	NaN	NaN	NaN	NaN	NaN	NaN	NaN	NaN
Pre-mRNA-splicing factor SYF2	O95926	SYF2	NaN	-0.193365	-0.126655	NaN	0.0212953	NaN	-0.0342648	NaN	-0.0331748	NaN	0.429915	0.272845	-0.249455	0.0983553	0.0158253	0.112735	-0.151645	-0.257885	-0.282675	0.0229354	NaN	NaN	0.0944753	0.260735	NaN	NaN	NaN	NaN	NaN	NaN	NaN	NaN	NaN	NaN	NaN	NaN	NaN	NaN	NaN	NaN	NaN	NaN	NaN	NaN	NaN	NaN	NaN
Methyl-CpG-binding domain protein 3	O95983	MBD3	0.690167	1.02722	NaN	0.449717	0.027797	0.349527	0.750177	0.330107	0.213657	0.375787	0.296967	-0.412413	0.102177	0.148517	0.769117	0.412447	-0.469373	0.740407	NaN	0.320167	0.0566769	0.772677	0.888667	1.11202	NaN	NaN	2.45291	2.35688	NaN	2.2527	2.36416	NaN	2.62115	NaN	2.61454	NaN	NaN	NaN	2.75829	2.15918	NaN	2.25277	2.20591	NaN	2.56986	NaN	2.51566
DNA topoisomerase 3-beta-1	O95985	TOP3B	NaN	NaN	NaN	NaN	NaN	NaN	NaN	NaN	NaN	NaN	NaN	NaN	NaN	0	NaN	NaN	NaN	NaN	NaN	NaN	NaN	NaN	NaN	NaN	NaN	NaN	NaN	NaN	NaN	NaN	NaN	NaN	NaN	NaN	NaN	NaN	NaN	NaN	NaN	NaN	NaN	NaN	NaN	NaN	NaN	NaN	NaN
Diphosphoinositol polyphosphate phosphohydrolase 1	O95989	NUDT3	NaN	NaN	NaN	NaN	NaN	0.00412667	-0.00284338	-0.0728934	-0.267123	NaN	NaN	NaN	0.0130266	-0.169343	NaN	-0.0909333	0.213047	NaN	NaN	0.0760167	NaN	-0.282033	0.0768167	0.502137	NaN	NaN	NaN	NaN	NaN	NaN	NaN	NaN	NaN	NaN	NaN	NaN	NaN	NaN	NaN	NaN	NaN	NaN	NaN	NaN	NaN	NaN	NaN
Anterior gradient protein 2 homolog;Anterior gradient protein 3 homolog	O95994;Q8TD06	AGR2;AGR3	1.92855	2.2674	2.07007	2.14193	2.10334	2.39603	2.17094	1.96768	1.70259	1.96224	1.88382	1.28168	2.31254	1.79928	1.92875	1.72898	2.26592	2.21232	2.02519	1.6802	2.1567	1.87345	1.92923	1.86708	-0.702549	-0.687274	-0.654489	-0.671314	-0.873224	-0.839124	-0.692894	-0.657604	-0.692734	-0.695474	-0.702984	-0.621554	-0.607929	-0.589624	-0.637164	-0.574504	-0.541574	-0.531119	-0.773779	-0.720689	-0.633194	-0.554694	-0.696914
B-cell lymphoma/leukemia 10	O95999	BCL10	NaN	NaN	NaN	NaN	NaN	NaN	NaN	NaN	NaN	NaN	NaN	NaN	NaN	0	NaN	NaN	NaN	NaN	NaN	NaN	NaN	NaN	NaN	NaN	NaN	NaN	NaN	NaN	NaN	NaN	NaN	NaN	NaN	NaN	NaN	NaN	NaN	NaN	NaN	NaN	NaN	NaN	NaN	NaN	NaN	NaN	NaN
NADH dehydrogenase [ubiquinone] 1 beta subcomplex subunit 10	O96000	NDUFB10	0.87193	0.664559	0.75929	0.466347	0.610464	0.83304	0.836699	0.345547	0.91599	0.88325	0.97885	0.479311	0.681271	0.616995	0.7621	1.05104	0.849339	0.75853	0.734689	0.876119	0.742959	0.8334	0.91477	1.24461	0.144184	-0.254771	-0.273056	-0.362661	-0.150501	-0.183191	-0.324681	-0.0682705	NaN	-0.252311	-0.365151	-0.304501	0.731599	-0.486431	-0.440121	-0.520851	-0.428521	-0.386286	-0.421326	-0.256336	NaN	-0.521621	-0.298641
Cleft lip and palate transmembrane protein 1	O96005	CLPTM1	-0.308855	-0.490587	0.100662	0.780976	0.573105	-0.248716	0.448108	-0.677823	-0.438782	-0.642393	-0.897243	-0.673663	0.0443686	-0.246048	0.0738006	-0.111702	0.615278	0.0174556	0.238114	0.481343	0.9233	0.220719	0.0350396	1.00183	0.534532	0.487677	0.585492	0.535437	0.391047	NaN	NaN	0.522177	NaN	0.470637	0.609367	NaN	0.586552	0.348467	0.521317	0.557277	0.331797	NaN	NaN	0.214192	NaN	0.530787	0.590487
Zinc finger BED domain-containing protein 1	O96006	ZBED1	NaN	-0.0899186	0.108062	-0.161539	-0.000988483	NaN	-0.0741787	-0.297938	0.288172	0.442041	0.280861	0.347571	-0.298969	-0.224149	0.0457816	-0.0207486	-0.435129	-0.114429	0.0349913	0.207541	-0.108509	-0.201378	0.00537157	0.267481	NaN	NaN	NaN	NaN	NaN	NaN	NaN	NaN	NaN	NaN	NaN	NaN	NaN	NaN	NaN	NaN	NaN	NaN	NaN	NaN	NaN	NaN	NaN
Mitochondrial import receptor subunit TOM40 homolog	O96008	TOMM40	1.61931	1.80552	1.78177	1.72792	1.91944	1.87963	1.81519	1.68737	1.98164	1.98717	1.78988	1.8196	1.93601	1.72401	1.72563	1.70343	1.83497	1.75677	1.92338	1.70967	1.97523	1.72003	1.84816	2.1695	-1.7881	-1.66336	-1.80934	-1.86652	-1.65859	-1.62748	-1.74266	-1.75396	-1.70406	-1.7755	-1.77207	-1.71951	-1.83245	-1.68128	-1.79612	-1.82546	-1.69553	-1.79627	-1.74216	-1.72212	-1.79015	-1.84651	-1.76095
Peroxisomal membrane protein 11B	O96011	PEX11B	-0.748321	-0.465653	-0.517306	-0.286679	-0.722611	-0.582651	-0.637391	-0.778161	0.103038	0.121337	-0.228146	-0.19781	-0.554744	-0.356704	-0.421212	-0.618861	-0.272258	-0.603101	-0.390769	-0.596981	-0.554786	-0.737731	-0.716481	-0.425814	NaN	NaN	1.61375	NaN	NaN	1.91372	2.22544	1.33394	NaN	0.958599	NaN	NaN	NaN	NaN	0.447179	NaN	NaN	0.456524	0.728534	1.03047	NaN	0.481649	NaN
Serine/threonine-protein kinase PAK 4;Serine/threonine-protein kinase PAK 7	O96013;Q9P286	PAK4;PAK7	0.143032	-0.183866	-0.197481	0.187344	0.0267089	-0.38101	-0.0475181	-0.0180621	-0.127695	-0.154173	-0.232527	0.109226	-0.127371	0.0767439	-0.0727901	-0.255008	0.116211	-0.146862	-0.260542	-0.123302	0.0866849	-0.0644191	0.00651993	0.364226	NaN	NaN	NaN	NaN	NaN	NaN	NaN	0.257709	NaN	NaN	NaN	0.327259	NaN	NaN	NaN	NaN	NaN	NaN	NaN	0.513144	NaN	NaN	NaN
Protein Wnt-11	O96014	WNT11	NaN	NaN	NaN	NaN	NaN	NaN	NaN	NaN	NaN	NaN	NaN	NaN	NaN	NaN	NaN	NaN	NaN	NaN	NaN	NaN	NaN	NaN	0	NaN	NaN	NaN	NaN	NaN	NaN	NaN	NaN	NaN	NaN	NaN	NaN	NaN	NaN	NaN	NaN	NaN	NaN	NaN	NaN	NaN	NaN	NaN	NaN
Serine/threonine-protein kinase Chk2	O96017	CHEK2	NaN	NaN	NaN	NaN	NaN	NaN	NaN	NaN	NaN	NaN	NaN	NaN	NaN	NaN	NaN	NaN	NaN	NaN	NaN	NaN	NaN	NaN	NaN	0	NaN	NaN	NaN	NaN	NaN	NaN	NaN	NaN	NaN	NaN	NaN	NaN	NaN	NaN	NaN	NaN	NaN	NaN	NaN	NaN	NaN	NaN	NaN
Actin-like protein 6A	O96019	ACTL6A	NaN	NaN	NaN	NaN	NaN	NaN	NaN	NaN	NaN	NaN	NaN	NaN	NaN	NaN	NaN	NaN	NaN	NaN	NaN	NaN	NaN	NaN	NaN	NaN	0.0678175	-0.0786375	-0.0059225	0.0499225	0.116632	-0.0509574	-0.0375375	-0.0205375	-0.0918376	-0.130978	-0.0273475	0.0775125	-0.0821625	-0.107458	-0.0291975	-0.0016375	0.175392	0.152347	-0.131273	0.120198	-0.192717	0.000372499	0.107073
Actin-like protein 6A;Actin-like protein 6B	O96019;O94805	ACTL6A;ACTL6B	1.46236	1.62879	1.60635	1.47993	1.50662	1.53347	1.60655	1.7904	1.63229	1.69209	1.48756	1.58308	1.47739	1.24802	1.48098	1.46007	1.38436	1.48125	1.6924	1.50091	1.71119	1.44723	1.77066	2.01621	NaN	NaN	NaN	NaN	NaN	NaN	NaN	NaN	NaN	NaN	NaN	NaN	NaN	NaN	NaN	NaN	NaN	NaN	NaN	NaN	NaN	NaN	NaN
G1/S-specific cyclin-E2	O96020	CCNE2	NaN	NaN	NaN	NaN	NaN	NaN	NaN	NaN	NaN	NaN	NaN	NaN	NaN	NaN	NaN	NaN	NaN	NaN	NaN	NaN	NaN	NaN	NaN	NaN	NaN	NaN	NaN	NaN	NaN	NaN	NaN	NaN	NaN	NaN	NaN	NaN	NaN	NaN	NaN	NaN	NaN	NaN	NaN	NaN	NaN	NaN	NaN
Histone-lysine N-methyltransferase NSD2	O96028	WHSC1	NaN	NaN	NaN	NaN	NaN	NaN	NaN	NaN	NaN	NaN	NaN	NaN	NaN	NaN	NaN	0	NaN	NaN	NaN	NaN	NaN	NaN	NaN	NaN	NaN	NaN	NaN	NaN	NaN	NaN	NaN	NaN	NaN	NaN	NaN	NaN	NaN	NaN	NaN	NaN	NaN	NaN	NaN	NaN	NaN	NaN	NaN
Cytochrome b	P00156	MT-CYB	NaN	NaN	NaN	NaN	NaN	NaN	NaN	NaN	NaN	NaN	NaN	NaN	NaN	NaN	NaN	NaN	NaN	NaN	NaN	NaN	0	NaN	NaN	NaN	NaN	NaN	NaN	NaN	NaN	NaN	NaN	NaN	NaN	NaN	NaN	NaN	NaN	NaN	NaN	NaN	NaN	NaN	NaN	NaN	NaN	NaN	NaN
Cytochrome b5	P00167	CYB5A	1.45596	1.58505	1.23184	1.51482	1.81729	1.43653	1.0241	1.7096	1.43923	1.36031	1.11832	1.63656	1.58603	1.51231	1.33047	0.969929	1.57628	1.2311	1.26761	1.52827	1.70081	1.23944	1.34328	1.5494	-0.465196	-0.361431	-0.380156	-0.464351	-0.481651	-0.331571	-0.485801	-0.476571	-0.391631	-0.355261	-0.377571	-0.381371	-0.429246	-0.287471	-0.374681	-0.305051	-0.349601	-0.322266	-0.448206	-0.404816	-0.336741	-0.323541	-0.272641
Alcohol dehydrogenase 1B	P00325	ADH1B	NaN	NaN	NaN	-0.609236	-0.202723	NaN	-0.119353	NaN	NaN	NaN	NaN	NaN	NaN	-0.326548	-0.0186486	NaN	NaN	NaN	0.133737	NaN	NaN	-1.09831	NaN	NaN	0.114329	NaN	NaN	0.0165644	0.970464	NaN	NaN	NaN	NaN	0.200524	NaN	NaN	0.114949	NaN	NaN	0.264004	0.402864	NaN	NaN	NaN	NaN	0.157374	NaN
Alcohol dehydrogenase 1A;Alcohol dehydrogenase 1B;Alcohol dehydrogenase 1C	P00326;P07327;P00325	ADH1A;ADH1B;ADH1C	NaN	NaN	NaN	NaN	NaN	NaN	NaN	NaN	NaN	NaN	NaN	NaN	NaN	NaN	NaN	NaN	NaN	NaN	NaN	NaN	NaN	NaN	NaN	NaN	NaN	NaN	NaN	NaN	NaN	NaN	NaN	NaN	NaN	NaN	NaN	NaN	NaN	NaN	NaN	NaN	NaN	NaN	NaN	NaN	NaN	NaN	NaN
Alcohol dehydrogenase 1C;Alcohol dehydrogenase 6	P00326;P28332	ADH1C;ADH6	0.382269	0.555714	0.582974	0.980654	1.07439	0.622624	0.411614	0.0510483	1.96736	1.86125	1.27615	1.47285	1.0597	0.714284	0.698104	0.247808	1.01787	0.348398	1.07132	0.265169	1.0803	0.197233	0.497314	0.740274	-0.906951	-0.900966	-0.863311	-0.979926	-0.139706	-0.120396	-0.678346	-0.952916	-0.913336	-0.867096	-0.921516	-0.913316	-1.12471	-0.841916	-1.07293	-0.933806	-0.879716	-0.814741	-0.180381	-0.303541	-0.905216	-1.04855	-0.992356
L-lactate dehydrogenase A chain	P00338	LDHA	2.17901	2.06811	2.20401	2.4134	2.27606	2.4552	2.29636	2.04065	2.25803	2.34455	1.87088	1.83729	2.40476	1.941	2.2461	1.77013	2.58917	2.2482	2.53027	1.82572	2.44821	2.19479	2.17708	2.3436	-2.87605	-2.8698	-2.86519	-2.86264	-2.94281	-2.9709	-2.8764	-2.8614	-2.8343	-2.85124	-2.85911	-2.83345	-2.85623	-2.85912	-2.88536	-2.8875	-2.89845	-2.85202	-2.96507	-2.95951	-2.85309	-2.89962	-2.82959
Retinal dehydrogenase 1	P00352	ALDH1A1	2.94184	2.94619	2.91636	2.61723	3.01376	2.88951	2.61874	2.55863	3.14906	3.09084	2.85018	2.90156	2.94951	2.83475	2.4316	2.23128	2.99004	2.60089	3.04278	2.79579	3.05632	2.50524	2.55437	2.96986	-4.1176	-4.09916	-4.09464	-4.42747	-3.89579	-3.88018	-4.13916	-4.38942	-4.08786	-4.1775	-4.13587	-4.09111	-4.37665	-4.07128	-4.2823	-4.07876	-4.22873	-4.07857	-3.97086	-4.03962	-4.09135	-4.33127	-4.08165
Glutamate dehydrogenase 1, mitochondrial;Glutamate dehydrogenase 2, mitochondrial	P00367;P49448	GLUD1;GLUD2	1.37398	1.55312	1.44586	1.52934	1.44137	1.46586	1.29778	1.21355	1.82503	1.8745	1.67417	1.84701	1.58038	1.61096	1.47213	1.42676	1.64312	1.46905	1.58175	1.45434	1.6404	1.22272	1.52255	1.80678	-2.36748	-2.45748	-2.41125	-2.49946	-2.06657	-2.14456	-2.21354	-2.36104	-2.40881	-2.40765	-2.35175	-2.41047	-2.53582	-2.32626	-2.4934	-2.36244	-2.22881	-2.26825	-2.07564	-2.1377	-2.39653	-2.46474	-2.31833
Dihydrofolate reductase	P00374	DHFR	NaN	NaN	NaN	NaN	NaN	NaN	NaN	NaN	NaN	NaN	NaN	NaN	NaN	NaN	NaN	NaN	NaN	NaN	NaN	NaN	NaN	NaN	NaN	NaN	NaN	NaN	NaN	NaN	NaN	NaN	NaN	NaN	NaN	NaN	NaN	NaN	NaN	NaN	NaN	NaN	NaN	NaN	NaN	NaN	NaN	NaN	NaN
Dihydrofolate reductase;Dihydrofolate reductase, mitochondrial	P00374;Q86XF0	DHFR;DHFRL1	-0.0700567	-0.783277	-0.545407	-0.310037	-0.382697	-0.908587	-0.331357	-0.315077	-0.664627	-1.00024	-1.0828	-0.436007	-0.996457	-0.369737	-0.571407	-0.472117	-0.973987	0.0289633	-0.405607	0.335033	-0.343437	-0.0505166	-0.163767	0.725516	NaN	1.87706	NaN	NaN	NaN	NaN	NaN	1.75006	NaN	NaN	NaN	1.72671	NaN	1.57184	NaN	NaN	NaN	NaN	NaN	1.51835	NaN	NaN	NaN
NADH-cytochrome b5 reductase 3;NADH-cytochrome b5 reductase 3 membrane-bound form;NADH-cytochrome b5 reductase 3 soluble form	P00387	CYB5R3	1.31151	1.10655	1.17929	1.05642	1.26396	1.21741	1.1134	1.20584	1.43955	1.38212	1.33794	1.52075	1.27196	1.28955	1.44069	1.36707	1.43589	1.2006	1.23453	1.00177	1.26156	1.24007	1.34265	1.61248	-0.611542	-0.578217	-0.658442	-0.601697	-0.541857	-0.501067	-0.577427	-0.559707	-0.586567	-0.524187	-0.600767	-0.530597	-0.695982	-0.655347	-0.770227	-0.637107	-0.598727	-0.637462	-0.561832	-0.538072	-0.661217	-0.649687	-0.667767
Glutathione reductase, mitochondrial	P00390	GSR	0.824244	0.989474	1.02075	0.771004	1.03549	0.890404	0.775364	0.911694	0.846614	0.745774	0.792954	1.12361	0.954754	1.12055	0.765874	0.661334	0.757864	0.811544	0.865094	1.11131	1.11059	0.779004	0.786494	1.21383	-0.655821	-0.771646	-0.659561	-0.892266	-0.717106	-0.517096	-0.704276	-0.872636	-0.718176	-0.693416	-0.685186	-0.594626	-0.429301	-0.576396	-0.792856	-0.614576	-0.704846	-0.594591	-0.676681	-0.612541	-0.665166	-0.683866	-0.627966
Cytochrome c oxidase subunit 1	P00395	MT-CO1	-1.22172	0.087338	-0.210132	0.111668	-0.238792	0.297438	-0.360572	-0.165412	0.8654	1.15146	0.681621	0.0931081	0.805932	-0.628572	0.080368	-0.093222	0.328188	-0.00473201	0.352468	-0.792572	-0.0207419	-0.691902	-0.218822	-0.207792	NaN	NaN	NaN	NaN	NaN	NaN	NaN	NaN	NaN	NaN	NaN	NaN	NaN	NaN	NaN	NaN	NaN	NaN	NaN	NaN	NaN	NaN	NaN
Cytochrome c oxidase subunit 2	P00403	MT-CO2	2.40223	2.35588	2.36308	1.88254	2.3274	2.46356	2.28115	2.22084	2.91402	3.224	3.07961	2.0611	2.62523	2.14614	2.42864	2.16197	2.17422	2.35934	2.47506	1.91344	2.3511	2.48354	2.5835	2.3845	-0.706268	-0.639903	-0.640848	-0.691753	-0.388503	-0.402393	-0.566073	-0.505273	-0.643813	-0.626723	-0.600343	-0.668223	-0.641658	-0.568063	-0.627393	-0.591543	-0.440443	-0.513388	-0.307578	-0.240838	-0.618873	-0.574773	-0.582403
Superoxide dismutase [Cu-Zn]	P00441	SOD1	1.95963	2.48257	2.13513	1.83167	2.39008	2.29298	1.70043	1.60965	2.00468	2.17865	1.50642	1.40316	2.61698	2.00676	1.49733	1.34982	2.27389	1.86838	2.13072	1.87968	2.31673	1.78007	1.52986	2.0065	-2.09768	-1.83683	-1.96492	-2.41402	-2.12046	-2.02585	-1.96103	-2.21554	-1.83383	-2.11517	-1.89154	-2.03258	-2.40658	-1.93945	-2.12059	-1.90993	-2.0928	-1.74585	-2.06974	-2.1468	-1.85482	-2.19722	-1.93742
Purine nucleoside phosphorylase	P00491	PNP	2.10088	2.35285	2.36285	2.37173	2.33305	2.41541	2.14879	2.10283	2.09765	2.19122	1.9268	1.67373	2.36302	2.0024	2.25061	2.03924	2.42766	2.16235	2.4307	2.14007	2.4364	2.05695	2.3643	2.49047	-1.46089	-1.50125	-1.46203	-1.59218	-1.57731	-1.5902	-1.48185	-1.61742	-1.44675	-1.49909	-1.47386	-1.4405	-1.59558	-1.38407	-1.46341	-1.36115	-1.41042	-1.42146	-1.52146	-1.58243	-1.41554	-1.46484	-1.38044
Hypoxanthine-guanine phosphoribosyltransferase	P00492	HPRT1	0.407311	0.374115	0.438676	0.608516	0.644656	0.473726	0.426855	0.36723	0.401614	0.436966	-0.058937	-0.083347	0.513396	0.109295	0.346354	0.10809	0.734056	0.343632	0.716656	0.260966	0.776526	0.122505	0.439396	0.694956	-0.354099	-0.419954	-0.352239	-0.358594	-0.473184	-0.462774	-0.369854	-0.495254	-0.431754	-0.353494	-0.391164	-0.386704	-0.476379	-0.426774	-0.396414	-0.331754	-0.357324	-0.442669	-0.440259	-0.544019	-0.371944	-0.432344	-0.286244
Aspartate aminotransferase, mitochondrial	P00505	GOT2	1.80395	1.97281	1.9897	1.89825	2.19584	2.08176	1.76887	1.72543	2.02707	2.19063	1.76876	2.08181	2.28669	1.90964	1.6706	1.64709	2.07935	1.92838	2.11298	1.96285	2.28985	1.67869	1.77951	2.14739	-2.78816	-2.76092	-2.699	-2.94447	-2.74615	-2.64034	-2.75602	-2.89936	-2.68392	-2.70946	-2.74933	-2.74007	-2.96868	-2.71614	-2.86287	-2.59162	-2.75839	-2.65133	-2.76602	-2.65058	-2.66371	-2.84624	-2.65941
Tyrosine-protein kinase ABL1	P00519	ABL1	NaN	NaN	NaN	NaN	NaN	NaN	NaN	NaN	NaN	NaN	NaN	NaN	NaN	NaN	NaN	NaN	NaN	NaN	NaN	NaN	0	NaN	NaN	NaN	NaN	NaN	NaN	NaN	NaN	NaN	NaN	NaN	NaN	NaN	NaN	NaN	NaN	NaN	NaN	NaN	NaN	NaN	NaN	NaN	NaN	NaN	NaN
Epidermal growth factor receptor	P00533	EGFR	0.144033	0.0372634	-0.0366364	0.215253	0.249124	0.0725937	0.100334	-0.0627265	-0.292387	-0.467026	-0.697206	-0.586367	0.0493536	-0.0679264	-0.0202665	-0.00538635	0.312203	0.0230036	0.115124	-0.0619664	0.328574	0.0949535	0.0741835	0.481904	NaN	NaN	NaN	NaN	NaN	NaN	NaN	NaN	NaN	NaN	NaN	NaN	NaN	NaN	NaN	NaN	NaN	NaN	NaN	NaN	NaN	NaN	NaN
Epidermal growth factor receptor;ERBB4 intracellular domain;Receptor tyrosine-protein kinase erbB-4	P00533;Q15303	EGFR;ERBB4	NaN	NaN	NaN	NaN	NaN	NaN	NaN	NaN	NaN	NaN	NaN	NaN	NaN	NaN	NaN	NaN	NaN	NaN	NaN	NaN	NaN	NaN	NaN	NaN	-3.16675	-3.15941	-3.12989	-3.08535	-3.50632	-3.53844	-3.22107	-3.21935	-3.17971	-3.17215	-3.14602	-3.16266	-3.12483	-3.18963	-3.09177	-3.17561	-3.24568	-3.25733	-3.53419	-3.5499	-3.1836	-3.1356	-3.22711
Phosphoglycerate kinase 1	P00558	PGK1	NaN	NaN	NaN	NaN	NaN	NaN	NaN	NaN	NaN	NaN	NaN	NaN	NaN	NaN	NaN	NaN	NaN	NaN	NaN	NaN	NaN	NaN	NaN	NaN	NaN	NaN	NaN	NaN	NaN	NaN	NaN	NaN	NaN	NaN	NaN	NaN	NaN	NaN	NaN	NaN	NaN	NaN	NaN	NaN	NaN	NaN	NaN
Phosphoglycerate kinase 1;Phosphoglycerate kinase 2	P00558;P07205	PGK1;PGK2	3.52859	3.60216	3.511	3.02465	3.58641	3.64867	3.13776	3.10628	3.19571	3.22387	2.89216	2.91667	3.51426	3.18097	3.07939	2.86434	3.5693	3.15455	3.57514	3.31164	3.54038	3.07608	3.16989	3.40117	-3.23254	-3.1444	-3.20478	-3.52601	-3.36174	-3.31712	-3.2495	-3.40285	-3.1462	-3.34139	-3.22171	-3.28085	-3.48823	-3.16042	-3.3425	-3.1533	-3.27687	-3.25271	-3.38834	-3.40903	-3.11499	-3.38603	-3.17519
Adenylate kinase isoenzyme 1	P00568	AK1	NaN	NaN	NaN	NaN	NaN	NaN	NaN	NaN	NaN	NaN	NaN	NaN	NaN	NaN	NaN	NaN	NaN	NaN	NaN	NaN	NaN	NaN	NaN	NaN	NaN	NaN	NaN	NaN	NaN	NaN	NaN	NaN	NaN	NaN	NaN	NaN	NaN	NaN	NaN	NaN	NaN	NaN	NaN	NaN	NaN	NaN	NaN
Adenylate kinase isoenzyme 1;Adenylate kinase isoenzyme 5	P00568;Q9Y6K8	AK1;AK5	0.76459	0.78318	0.68385	0.8	0.57199	0.64566	0.74297	0.63716	0.91539	0.90492	0.7904	0.65129	0.6634	0.7794	0.93856	0.78084	0.63527	0.91885	0.65647	0.80298	0.62342	0.85592	0.96912	1.06824	-0.829215	-0.9493	-0.807955	-0.92938	-0.789	-0.83529	-0.84977	-0.75987	-0.90759	-0.90398	-0.9174	-0.85278	-0.804195	-0.74119	-0.69553	-0.8834	-0.38104	-0.701885	-0.516075	-0.596135	-0.74246	-0.68876	-0.66246
ATP synthase subunit a	P00846	MT-ATP6	NaN	NaN	NaN	NaN	NaN	NaN	NaN	NaN	NaN	NaN	NaN	NaN	NaN	NaN	NaN	NaN	NaN	NaN	NaN	NaN	NaN	NaN	NaN	-0.263393	NaN	NaN	NaN	NaN	NaN	NaN	NaN	NaN	NaN	NaN	NaN	NaN	NaN	NaN	NaN	NaN	NaN	NaN	NaN	NaN	NaN	NaN	NaN
Carbonic anhydrase 1	P00915	CA1	-0.0316687	NaN	-0.243999	-0.132549	NaN	-0.421729	-0.415939	-0.519149	1.10686	1.18903	0.483761	0.835161	0.321541	0.244431	0.0939713	-0.0967188	-1.0219	NaN	-0.713199	-0.0354786	-0.148939	-0.506489	-0.374479	0.387471	NaN	NaN	NaN	NaN	NaN	NaN	NaN	NaN	NaN	NaN	NaN	NaN	NaN	NaN	NaN	NaN	NaN	NaN	NaN	NaN	NaN	NaN	NaN
Carbonic anhydrase 2	P00918	CA2	-0.512144	NaN	NaN	NaN	NaN	-0.567184	NaN	-0.270324	0.891236	1.24875	0.929046	-0.0485038	NaN	-0.292864	NaN	-0.641214	-0.449124	-0.262584	-0.118674	NaN	NaN	NaN	NaN	0.0935763	NaN	NaN	NaN	NaN	NaN	NaN	NaN	NaN	NaN	NaN	NaN	NaN	NaN	NaN	NaN	NaN	NaN	NaN	NaN	NaN	NaN	NaN	NaN
Argininosuccinate synthase	P00966	ASS1	1.19572	1.28189	1.46698	1.62761	1.50058	1.45415	1.58797	1.38482	1.81241	1.89855	1.6372	1.6057	1.70779	1.52861	1.72341	1.51687	1.47877	1.34817	1.58998	1.26362	1.60295	1.44983	1.57427	1.69875	-1.86798	-1.83696	-1.83624	-1.8326	-1.75259	-1.74298	-1.74886	-1.71916	-1.82736	-1.8152	-1.83777	-1.84251	-1.92503	-1.93947	-1.89998	-1.86887	-1.91515	-1.86674	-1.67256	-1.80662	-1.84903	-1.85102	-1.89673
Cystatin-C	P01034	CST3	-0.0936729	-0.190243	0.138527	-0.200113	-0.0525628	0.0928222	-0.231033	NaN	-0.245723	-0.158253	-0.134723	-0.0638028	0.00820416	-0.100863	-0.0158078	-0.0513529	0.170083	-0.0883029	0.279997	0.0795812	0.0232322	0.288985	0.17916	0.365859	NaN	NaN	NaN	NaN	NaN	NaN	NaN	NaN	NaN	NaN	NaN	NaN	NaN	NaN	NaN	NaN	NaN	NaN	NaN	NaN	NaN	NaN	NaN
Myc proto-oncogene protein;N-myc proto-oncogene protein	P01106;P04198	MYC;MYCN	NaN	NaN	NaN	NaN	NaN	NaN	NaN	NaN	NaN	NaN	NaN	NaN	NaN	NaN	NaN	NaN	NaN	NaN	NaN	NaN	0	NaN	NaN	NaN	NaN	NaN	NaN	NaN	NaN	NaN	NaN	NaN	NaN	NaN	NaN	NaN	NaN	NaN	NaN	NaN	NaN	NaN	NaN	NaN	NaN	NaN	NaN
GTPase HRas;GTPase HRas, N-terminally processed;GTPase NRas	P01111;P01112	HRAS;NRAS	0.0828346	-0.0292853	-0.00235534	0.0955576	0.0193046	0.0213146	-0.0465254	-0.267095	0.190565	-0.0643253	0.0477246	0.287507	-0.369885	0.0185347	0.111114	0.105792	-0.681525	0.0699947	-0.0134654	-0.0227654	-0.0435854	0.0487547	0.127967	0.31385	NaN	NaN	NaN	NaN	NaN	NaN	NaN	NaN	NaN	NaN	NaN	NaN	NaN	NaN	NaN	NaN	NaN	NaN	NaN	NaN	NaN	NaN	NaN
GTPase HRas;GTPase HRas, N-terminally processed;GTPase KRas;GTPase KRas, N-terminally processed	P01116;P01112	HRAS;KRAS	NaN	NaN	NaN	NaN	NaN	NaN	NaN	NaN	NaN	NaN	NaN	NaN	NaN	NaN	NaN	NaN	NaN	NaN	NaN	NaN	NaN	NaN	NaN	NaN	NaN	NaN	NaN	NaN	NaN	NaN	NaN	NaN	NaN	NaN	NaN	NaN	NaN	NaN	NaN	NaN	NaN	NaN	NaN	NaN	NaN	NaN	NaN
Latency-associated peptide;Transforming growth factor beta-1	P01137	TGFB1	0.0552781	0.0421281	-0.120352	-0.0838718	NaN	NaN	0.0922782	0.182758	NaN	NaN	NaN	NaN	0.460548	-0.135122	0.0664582	-0.301712	-0.108702	-0.177822	-0.205392	-0.170052	-0.102022	NaN	NaN	0.505598	NaN	NaN	NaN	NaN	NaN	NaN	NaN	NaN	NaN	NaN	NaN	NaN	NaN	NaN	NaN	NaN	NaN	NaN	NaN	NaN	NaN	NaN	NaN
Ig kappa chain C region	P01834	IGKC	NaN	NaN	NaN	NaN	NaN	NaN	NaN	NaN	4.72946	4.40346	4.33277	4.15188	NaN	NaN	NaN	NaN	5.26977	4.41483	4.6742	4.33124	-1.76589	NaN	NaN	NaN	-0.349358	-0.304341	-0.357146	-0.398149	-0.392852	-0.398196	-0.401513	-0.413376	-0.402632	-0.400382	-0.411662	-0.40612	-0.295956	-0.228171	-0.299551	-0.284971	-0.337571	-0.356343	-0.329926	-0.3535	-0.342571	-0.363357	-0.356465
Ig gamma-1 chain C region	P01857	IGHG1	NaN	NaN	NaN	NaN	NaN	NaN	NaN	NaN	1.67161	1.64006	1.37256	1.19512	NaN	NaN	NaN	NaN	2.18213	1.89389	2.01683	1.72098	-6.882	NaN	NaN	-6.81121	NaN	NaN	NaN	NaN	NaN	NaN	NaN	NaN	NaN	NaN	NaN	NaN	NaN	NaN	NaN	NaN	NaN	NaN	NaN	NaN	NaN	NaN	NaN
Ig gamma-1 chain C region;Ig gamma-4 chain C region	P01857;P01861	IGHG1;IGHG4	NaN	NaN	NaN	NaN	NaN	NaN	NaN	NaN	NaN	NaN	NaN	NaN	NaN	NaN	NaN	NaN	NaN	NaN	NaN	NaN	NaN	NaN	NaN	NaN	-1.53625	-1.44091	-1.56708	-1.42101	-1.65089	-1.6558	-1.63158	-1.59967	-1.67747	-1.66867	-1.67383	-1.68518	-1.55608	-1.56163	-1.54845	-1.51157	-1.59189	-1.59359	-1.53703	-1.54607	-1.62007	-1.62307	-1.61485
Ig gamma-3 chain C region	P01860	IGHG3	NaN	NaN	NaN	NaN	NaN	NaN	NaN	NaN	-0.992044	-0.778967	-0.363544	0.197161	NaN	NaN	NaN	NaN	-0.0686738	0.350134	-0.342682	0.647809	NaN	NaN	NaN	NaN	NaN	NaN	NaN	NaN	NaN	NaN	NaN	NaN	NaN	-1.22637	-1.17987	-0.865871	NaN	NaN	NaN	NaN	NaN	NaN	NaN	NaN	NaN	0.631189	5.01709
HLA class I histocompatibility antigen, A-68 alpha chain	P01891	HLA-A	NaN	NaN	NaN	NaN	NaN	NaN	NaN	NaN	NaN	NaN	NaN	NaN	NaN	NaN	NaN	NaN	NaN	NaN	NaN	NaN	NaN	NaN	NaN	0	NaN	NaN	NaN	NaN	NaN	NaN	NaN	NaN	NaN	NaN	NaN	NaN	NaN	NaN	NaN	NaN	NaN	NaN	NaN	NaN	NaN	NaN	NaN
HLA class I histocompatibility antigen, A-1 alpha chain;HLA class I histocompatibility antigen, A-2 alpha chain;HLA class I histocompatibility antigen, A-3 alpha chain;HLA class I histocompatibility antigen, A-32 alpha chain;HLA class I histocompatibility antigen, A-36 alpha chain;HLA class I histocompatibility antigen, A-69 alpha chain;HLA class I histocompatibility antigen, A-74 alpha chain;HLA…	P01892;P10316;P30459;P10314;P30455;P30443;P04439;Q09160;Q95604	HLA-A;HLA-C	NaN	NaN	NaN	NaN	NaN	NaN	NaN	NaN	NaN	NaN	NaN	NaN	NaN	NaN	NaN	NaN	NaN	NaN	NaN	NaN	NaN	NaN	NaN	NaN	0.152831	0.126986	0.184691	0.139266	-0.234754	-0.128484	0.131426	-0.0460137	0.124656	0.122956	0.158266	0.0429863	-0.0328088	0.0506563	-0.0216738	0.0270163	-0.111394	-0.0995988	-0.150459	-0.232789	-0.0744638	-0.0789738	-0.00116375
HLA class I histocompatibility antigen, A-2 alpha chain;HLA class I histocompatibility antigen, A-25 alpha chain;HLA class I histocompatibility antigen, A-26 alpha chain;HLA class I histocompatibility antigen, A-29 alpha chain;HLA class I histocompatibility antigen, A-31 alpha chain;HLA class I histocompatibility antigen, A-32 alpha chain;HLA class I histocompatibility antigen, A-33 alpha chain;H…	P01892;P10316;P30459;P10314;P30512;P30453;P16190;P16189;Q09160;P30457;P30456;P30450;P18462	HLA-A	0.0706637	0.145844	-0.00786614	0.0926437	0.161384	0.0291839	-0.165946	0.318514	-0.629816	-0.610396	-0.672616	-0.244006	-0.178696	-0.0611663	-0.173976	0.0452437	0.383754	0.0867839	0.00720382	0.323284	0.193534	0.0413837	0.149174	0.695894	NaN	NaN	NaN	NaN	NaN	NaN	NaN	NaN	NaN	NaN	NaN	NaN	NaN	NaN	NaN	NaN	NaN	NaN	NaN	NaN	NaN	NaN	NaN
HLA class II histocompatibility antigen, DQ alpha 2 chain	P01906	HLA-DQA2	NaN	NaN	NaN	NaN	NaN	NaN	NaN	NaN	NaN	NaN	NaN	NaN	NaN	NaN	NaN	NaN	NaN	NaN	NaN	NaN	NaN	NaN	NaN	NaN	NaN	NaN	NaN	NaN	NaN	NaN	NaN	NaN	NaN	NaN	NaN	NaN	NaN	NaN	NaN	NaN	NaN	NaN	NaN	NaN	NaN	NaN	NaN
Lamin-A/C;Prelamin-A/C	P02545	LMNA	3.0471	2.83303	2.66005	2.8477	2.69694	2.65966	2.71899	2.77607	2.885	2.98229	2.97196	3.36634	2.59817	3.02296	2.88909	2.8719	2.58737	2.92704	2.51046	2.97275	2.7105	3.01242	2.82842	3.11071	-2.92672	-2.8702	-2.92262	-2.85888	-2.67242	-2.75331	-2.88046	-2.80519	-2.86695	-2.85403	-2.88541	-2.8944	-2.87029	-2.88355	-2.82685	-2.93331	-2.85838	-2.87595	-2.73409	-2.72605	-2.91998	-2.85995	-2.90158
Lamin-A/C;Prelamin-A/C	P02545;REV__Q5VX52	LMNA	NaN	NaN	NaN	NaN	NaN	NaN	NaN	NaN	NaN	NaN	NaN	NaN	NaN	NaN	NaN	NaN	NaN	NaN	NaN	NaN	NaN	NaN	NaN	NaN	NaN	NaN	NaN	NaN	NaN	NaN	NaN	NaN	NaN	NaN	NaN	NaN	NaN	NaN	NaN	NaN	NaN	NaN	NaN	NaN	NaN	NaN	NaN
Myelin basic protein	P02686	MBP	NaN	NaN	NaN	NaN	NaN	NaN	NaN	NaN	NaN	NaN	NaN	NaN	NaN	NaN	NaN	NaN	NaN	NaN	NaN	NaN	NaN	NaN	0	NaN	NaN	NaN	NaN	NaN	NaN	NaN	NaN	NaN	NaN	NaN	NaN	NaN	NaN	NaN	NaN	NaN	NaN	NaN	NaN	NaN	NaN	NaN	NaN
Transferrin receptor protein 1;Transferrin receptor protein 1, serum form	P02786	TFRC	2.25481	2.17966	2.12615	2.28237	2.20179	2.06237	2.14345	1.94815	1.61208	1.46656	1.43357	1.40974	1.66438	1.74575	1.81656	1.77646	2.21167	2.17568	2.08926	2.30554	2.17159	2.20018	2.27876	2.66253	-1.92524	-1.9007	-1.94924	-1.89754	-2.23889	-2.26942	-2.0182	-2.03083	-1.9122	-1.86024	-1.88131	-1.89925	-1.93082	-2.01018	-1.9688	-1.99346	-2.08837	-2.08039	-2.29882	-2.33826	-1.95267	-1.92049	-1.9467
Transferrin receptor protein 1;Transferrin receptor protein 1, serum form;Transferrin receptor protein 2	P02786;Q9UP52	TFR2;TFRC	NaN	NaN	NaN	NaN	NaN	NaN	NaN	NaN	NaN	NaN	NaN	NaN	NaN	NaN	NaN	NaN	NaN	NaN	NaN	NaN	NaN	NaN	NaN	NaN	NaN	NaN	NaN	NaN	NaN	NaN	NaN	NaN	NaN	NaN	NaN	NaN	NaN	NaN	NaN	NaN	NaN	NaN	NaN	NaN	NaN	NaN	NaN
Ferritin light chain	P02792	FTL	0.82269	0.182311	0.677232	0.73944	0.679939	0.255372	0.731162	-0.442343	0.516494	0.348188	0.195945	0.308048	0.145616	0.375816	0.192394	0.0436776	0.232261	0.438289	0.812511	0.604421	0.857828	0.509044	1.07932	1.27881	-0.0146393	-0.198394	-0.0690795	-0.169484	-0.289984	-0.175684	-0.529064	-0.575584	-0.121164	-0.118654	-0.160134	-0.0443444	-0.0232194	0.0784856	-0.0470544	0.0996056	-0.283894	-0.337029	-0.0430995	0.0476406	0.105216	-0.0831444	0.0160156
Ferritin heavy chain;Ferritin heavy chain, N-terminally processed	P02794	FTH1	0.489331	0.0976381	0.349149	-0.904463	-1.37405	-0.680203	-0.425713	1.50783	-0.598103	-0.0915328	0.68514	1.09127	-1.03889	0.337924	-0.893833	0.179847	0.0609501	0.550622	-1.86542	0.996804	-1.48576	0.571809	-0.150523	1.04498	NaN	NaN	NaN	0.740947	NaN	NaN	NaN	NaN	NaN	NaN	NaN	NaN	NaN	NaN	NaN	0.804267	NaN	NaN	NaN	NaN	NaN	NaN	NaN
NADH-ubiquinone oxidoreductase chain 1	P03886	MT-ND1	NaN	NaN	NaN	NaN	NaN	NaN	NaN	NaN	NaN	NaN	NaN	NaN	NaN	NaN	NaN	NaN	NaN	NaN	NaN	NaN	NaN	NaN	NaN	0	NaN	NaN	NaN	NaN	NaN	NaN	NaN	NaN	NaN	NaN	NaN	NaN	NaN	NaN	NaN	NaN	NaN	NaN	NaN	NaN	NaN	NaN	NaN
NADH-ubiquinone oxidoreductase chain 2	P03891	MT-ND2	NaN	NaN	NaN	NaN	NaN	NaN	NaN	NaN	NaN	NaN	NaN	NaN	NaN	NaN	NaN	NaN	NaN	NaN	NaN	NaN	NaN	NaN	NaN	0	NaN	NaN	NaN	NaN	NaN	NaN	NaN	NaN	NaN	NaN	NaN	NaN	NaN	NaN	NaN	NaN	NaN	NaN	NaN	NaN	NaN	NaN	NaN
NADH-ubiquinone oxidoreductase chain 5	P03915	MT-ND5	NaN	NaN	NaN	NaN	NaN	NaN	NaN	NaN	NaN	NaN	NaN	NaN	NaN	NaN	NaN	NaN	NaN	NaN	NaN	NaN	0	NaN	NaN	NaN	NaN	NaN	NaN	NaN	NaN	NaN	NaN	NaN	NaN	NaN	NaN	NaN	NaN	NaN	NaN	NaN	NaN	NaN	NaN	NaN	NaN	NaN	NaN
ATP synthase protein 8	P03928	MT-ATP8	NaN	NaN	NaN	NaN	NaN	NaN	NaN	NaN	NaN	NaN	NaN	NaN	NaN	NaN	NaN	NaN	NaN	NaN	NaN	NaN	NaN	NaN	NaN	-3.39776	NaN	NaN	NaN	NaN	NaN	NaN	NaN	NaN	NaN	NaN	NaN	NaN	NaN	NaN	NaN	NaN	NaN	NaN	NaN	NaN	NaN	NaN	NaN
Catalase	P04040	CAT	1.56214	1.87302	1.74452	1.63866	1.78324	1.76122	1.55877	1.70837	2.07091	2.01161	2.04124	2.25484	1.8332	1.79587	1.57277	1.37522	1.78634	1.59183	1.82526	1.92854	1.82824	1.49128	1.58808	1.946	-0.547127	-0.496682	-0.499367	-0.794132	-0.209312	-0.187702	-0.556082	-0.721542	-0.482282	-0.536722	-0.579592	-0.477632	-0.660997	-0.344702	-0.518742	-0.523982	-0.465452	-0.501597	-0.238887	-0.0602469	-0.406772	-0.719412	-0.504672
RAF proto-oncogene serine/threonine-protein kinase	P04049	RAF1	NaN	NaN	NaN	NaN	NaN	NaN	NaN	NaN	NaN	NaN	NaN	NaN	NaN	NaN	NaN	NaN	NaN	NaN	NaN	NaN	NaN	NaN	0	NaN	NaN	NaN	NaN	NaN	NaN	NaN	NaN	NaN	NaN	NaN	NaN	NaN	NaN	NaN	NaN	NaN	NaN	NaN	NaN	NaN	NaN	NaN	NaN
Glucosylceramidase	P04062	GBA	0.76303	1.0867	1.22076	0.600529	1.05351	1.23104	0.83161	1.16338	1.21974	1.23151	1.18887	0.99442	1.31081	0.89054	0.83264	0.432697	0.94137	0.80551	1.23705	0.70983	1.20146	0.86697	0.95268	1.13501	-0.445075	-0.27531	-0.292195	-0.50185	-0.22604	-0.32969	-0.44118	-0.43803	-0.3122	-0.4318	-0.30942	-0.32631	-0.501105	-0.21823	-0.42077	-0.19881	-0.35885	-0.328815	-0.252215	-0.150975	-0.37341	-0.40293	-0.2259
Tissue alpha-L-fucosidase	P04066	FUCA1	0.717882	0.94222	0.972542	0.632967	0.555256	1.09446	0.639005	0.948774	1.05197	1.20394	1.28543	1.03492	1.0568	0.974596	0.934162	0.951448	0.602207	0.92823	0.863813	0.723285	0.849342	0.87717	0.920395	1.16766	0.549199	0.620994	0.631039	0.603494	0.863544	1.04175	0.744774	0.692164	0.638344	0.663044	0.608844	0.568284	0.524199	0.681834	0.608294	0.580614	0.645214	0.787659	0.978769	1.01241	0.683384	0.636044	0.716264
Fructose-bisphosphate aldolase A	P04075	ALDOA	3.16615	3.0897	3.1062	3.15525	3.30943	3.14438	2.97193	3.02676	2.90946	2.9119	2.64833	2.81343	3.09676	2.93483	2.6874	2.66849	3.34984	2.99443	3.33203	3.13698	3.4036	2.90334	3.01184	3.38542	-2.98731	-2.93887	-2.91555	-3.14931	-3.18418	-3.14851	-3.09077	-3.18901	-2.86977	-2.94771	-2.95528	-2.92602	-3.14975	-2.95469	-3.13173	-2.92617	-3.09674	-3.09128	-3.28072	-3.20684	-2.95776	-3.08166	-2.98036
Fructose-bisphosphate aldolase A;Fructose-bisphosphate aldolase B	P04075;P05062	ALDOA;ALDOB	NaN	NaN	NaN	NaN	NaN	NaN	NaN	NaN	NaN	NaN	NaN	NaN	NaN	NaN	NaN	NaN	NaN	NaN	NaN	NaN	NaN	NaN	NaN	NaN	NaN	NaN	NaN	NaN	NaN	NaN	NaN	NaN	NaN	NaN	NaN	NaN	NaN	NaN	NaN	NaN	NaN	NaN	NaN	NaN	NaN	NaN	NaN
Cystatin-B	P04080	CSTB	0.559528	0.870848	0.932958	1.59215	1.72891	1.46797	0.697378	0.897548	1.42758	1.4487	0.691158	1.15227	1.69689	1.47089	1.03336	0.821518	1.37273	1.0232	1.54718	0.904608	1.67838	0.863918	0.956628	1.48117	-1.41171	-1.49741	-1.53232	-1.52515	-1.51204	-1.46197	-1.32355	-1.33215	-1.40407	-1.56331	-1.73488	-1.67489	-1.27668	-1.37167	-1.64761	-1.35565	-1.10142	-0.950767	-1.15876	-1.4501	-1.49008	-1.38793	-1.05084
Annexin A1	P04083	ANXA1	1.83307	1.89746	1.73214	1.74011	1.37222	1.63503	1.75717	1.70325	1.18771	1.30911	1.35569	1.49967	1.15679	1.58964	1.5442	1.33457	1.41679	1.91534	1.48482	1.77566	1.37335	1.81345	2.00051	2.01756	0.460546	0.381891	0.492606	0.442851	0.0210609	0.308271	0.271191	0.236791	0.506491	0.471651	0.341681	0.429341	0.354966	0.428871	0.334731	0.462691	0.103921	0.153676	0.162886	0.0772259	0.400901	0.398401	0.326801
Apolipoprotein B-100;Apolipoprotein B-48	P04114	APOB	-0.0803531	-0.147888	-0.224029	0.0197088	-0.19417	-0.339525	-0.199774	-0.0998281	-0.380779	-0.690155	-0.73315	-0.505153	-0.368007	0.0365163	-0.306036	-0.0640661	-0.291467	-0.308912	-0.564613	-0.0778351	0.0331498	0.0459672	0.00768286	0.455908	NaN	0.384113	-0.671902	-0.172867	NaN	0.120793	NaN	NaN	NaN	-0.104147	-0.221287	NaN	NaN	-0.240677	-0.683527	-0.486507	NaN	-0.0416421	NaN	NaN	NaN	-0.149927	-0.260347
Superoxide dismutase [Mn], mitochondrial	P04179	SOD2	0.774924	0.699994	0.647744	0.585984	0.919964	0.762284	0.298294	0.778134	0.882834	0.984414	0.722024	0.758974	0.972204	0.739494	0.564744	0.116394	0.955484	0.515514	0.694384	0.518724	1.01447	0.392034	0.527994	0.714734	-1.23607	-1.21753	-1.23191	-1.49514	-1.10916	-1.09645	-1.21263	-1.37245	-1.29263	-1.25877	-1.21794	-1.34708	-1.46755	-1.22485	-1.48375	-1.23213	-1.2203	-1.08264	-1.09113	-1.10159	-1.27172	-1.46472	-1.26472
Ornithine aminotransferase, hepatic form;Ornithine aminotransferase, mitochondrial;Ornithine aminotransferase, renal form	P04181	OAT	2.31981	2.38472	2.27597	2.42614	2.39491	2.28995	2.19162	2.3318	2.41045	2.33291	2.32925	2.24927	2.0277	1.9705	1.95639	1.7268	2.56903	2.33418	2.29354	2.2791	2.4203	2.31889	2.3329	2.63275	0.004591	-0.094174	-0.079149	-0.057004	-0.096014	0.077616	-0.112394	-0.216354	0.028036	-0.084014	-0.024974	0.075686	0.0305109	-0.023184	-0.0184239	-0.003164	-0.106014	-0.106589	0.040131	-0.030249	-0.045044	-0.038084	-0.013254
Thymidine kinase, cytosolic	P04183	TK1	0.365461	0.547046	0.566232	0.667141	0.863905	0.817962	0.394153	0.13982	-0.753041	-0.836876	-1.0376	-1.30156	0.42157	0.164001	0.252302	-0.228598	0.965879	0.530124	0.810941	0.346357	0.81752	0.46537	0.589571	0.56114	0.479458	0.638903	0.685818	0.359663	NaN	-0.176987	0.0646528	0.166803	0.531203	0.742163	0.628293	0.470553	0.227278	0.385483	0.505143	0.661203	NaN	0.233188	-0.539062	-0.296942	0.408213	0.230713	0.549313
Tubulin beta-4A chain	P04350	TUBB4A	NaN	NaN	NaN	NaN	NaN	NaN	NaN	NaN	NaN	NaN	NaN	NaN	NaN	NaN	NaN	NaN	NaN	NaN	NaN	NaN	NaN	NaN	NaN	NaN	NaN	NaN	NaN	NaN	NaN	NaN	NaN	NaN	NaN	NaN	NaN	NaN	NaN	NaN	NaN	NaN	NaN	NaN	NaN	NaN	NaN	NaN	NaN
Glyceraldehyde-3-phosphate dehydrogenase	P04406	GAPDH	3.90422	3.82775	3.91796	3.47121	3.82906	3.78032	3.75854	3.49585	3.73393	3.79426	3.6306	3.52129	3.68616	3.60369	3.50132	3.31679	4.05218	3.7262	3.8826	3.64308	3.81792	3.56533	3.76081	3.99643	-3.70348	-3.69383	-3.70692	-3.86715	-3.63966	-3.63775	-3.72213	-3.89512	-3.67733	-3.66617	-3.71424	-3.71888	-3.91738	-3.68465	-3.78229	-3.61753	-3.7114	-3.67135	-3.66454	-3.6066	-3.69032	-3.81102	-3.68682
Glyceraldehyde-3-phosphate dehydrogenase;Glyceraldehyde-3-phosphate dehydrogenase, testis-specific	P04406;O14556	GAPDH;GAPDHS	NaN	NaN	NaN	NaN	NaN	NaN	NaN	NaN	NaN	NaN	NaN	NaN	NaN	NaN	NaN	NaN	NaN	NaN	NaN	NaN	NaN	NaN	NaN	NaN	NaN	NaN	NaN	NaN	NaN	NaN	NaN	NaN	NaN	NaN	NaN	NaN	NaN	NaN	NaN	NaN	NaN	NaN	NaN	NaN	NaN	NaN	NaN
Argininosuccinate lyase	P04424	ASL	1.07786	1.29421	1.39247	1.62093	1.37234	1.43771	1.09108	1.16347	1.4278	1.59331	1.151	1.08431	1.47102	1.38925	1.47555	1.42628	1.36714	1.33734	1.53288	1.22747	1.52832	1.05142	1.31816	1.4438	0.947184	0.822429	0.881634	0.905189	0.963719	0.774269	1.19396	0.945629	0.902819	1.20952	0.994949	1.04591	0.920524	0.982739	1.0142	0.950289	0.942709	1.11894	1.03515	1.10999	1.12297	1.02707	1.08427
Receptor tyrosine-protein kinase erbB-2	P04626	ERBB2	NaN	-0.215184	-0.618034	-0.0796238	-0.292444	NaN	NaN	-0.172504	0.785252	0.783842	-0.0657839	0.716074	0.394926	NaN	0.0549661	-0.0476339	-0.331204	NaN	-0.715154	NaN	-0.230574	-0.0223838	-0.283204	0.338666	NaN	NaN	NaN	NaN	NaN	NaN	NaN	NaN	NaN	NaN	NaN	NaN	NaN	NaN	NaN	NaN	NaN	NaN	NaN	NaN	NaN	NaN	NaN
Calpain small subunit 1;Calpain small subunit 2	P04632;Q96L46	CAPNS1;CAPNS2	1.42305	1.83683	1.86746	1.71177	1.65333	1.98423	1.82292	1.98859	1.98985	2.08899	1.84771	1.60895	1.87974	1.76554	1.69758	1.45595	1.98991	2.02933	1.87545	1.56924	1.70978	1.8903	1.9313	2.03441	-0.711007	-0.579562	-0.689547	-0.706902	-0.715192	-0.648382	-0.762462	-0.719162	-0.613462	-0.598002	-0.676572	-0.648112	-0.726887	-0.527182	-0.768012	-0.629662	-0.637832	-0.751157	-0.652067	-0.688727	-0.607052	-0.702152	-0.626252
Cellular tumor antigen p53	P04637	TP53	-0.0195297	-0.150243	-0.427913	-0.00244367	0.0405423	-0.166957	-0.149081	-0.0879127	-0.39428	-0.263177	-0.386725	-0.166053	0.16438	-0.0257997	0.267112	-0.465009	-0.0774577	-0.381028	-0.368703	-0.0968477	-0.112136	-0.145463	-0.0510717	0.273065	0.125961	-0.298584	0.686221	0.188736	-0.249784	0.0202263	NaN	0.181976	0.593706	NaN	NaN	NaN	0.0523113	-0.320994	1.26135	0.201396	0.394036	0.207001	NaN	-0.0192387	0.168406	NaN	NaN
Heat shock protein beta-1	P04792	HSPB1	0.145646	0.0535461	-0.244794	-0.0905839	-0.612404	-0.133304	0.0943961	-0.513114	0.726926	0.432036	0.619926	0.977881	-0.504714	-0.510484	0.0620461	0.484876	-0.503004	0.0517261	-0.429374	0.133826	-0.263344	-0.403324	-0.250844	0.676456	NaN	NaN	NaN	NaN	NaN	NaN	NaN	NaN	NaN	NaN	NaN	NaN	NaN	NaN	NaN	NaN	NaN	NaN	NaN	NaN	NaN	NaN	NaN
Thymidylate synthase	P04818	TYMS	NaN	NaN	NaN	NaN	NaN	NaN	NaN	NaN	NaN	NaN	NaN	NaN	NaN	NaN	NaN	NaN	NaN	NaN	NaN	NaN	NaN	NaN	NaN	0	NaN	NaN	NaN	NaN	NaN	NaN	NaN	NaN	NaN	NaN	NaN	NaN	NaN	NaN	NaN	NaN	NaN	NaN	NaN	NaN	NaN	NaN	NaN
Dolichyl-diphosphooligosaccharide--protein glycosyltransferase subunit 1	P04843	RPN1	2.01495	1.90707	1.87355	1.84885	1.71207	1.79432	2.04489	1.73073	1.79053	1.68873	1.77591	1.77661	1.539	1.88181	1.89672	1.98055	1.72797	2.01864	1.78785	2.01613	1.76444	2.08541	2.02345	2.5127	-2.82148	-2.80284	-2.83819	-2.77068	-2.87213	-2.87961	-2.84527	-2.78084	-2.84661	-2.83143	-2.81445	-2.88068	-2.73036	-2.83105	-2.7796	-2.84893	-2.79181	-2.81924	-2.87059	-2.8068	-2.85146	-2.81653	-2.83439
Dolichyl-diphosphooligosaccharide--protein glycosyltransferase subunit 2	P04844	RPN2	2.93836	2.76705	2.95548	2.71833	2.72292	2.88342	2.99438	2.64421	2.83596	2.82421	2.79421	2.33838	2.79975	2.77487	2.87935	2.80038	2.96318	2.96078	2.88971	2.5705	2.83005	3.12001	2.98231	3.09374	-1.61015	-1.58742	-1.59503	-1.53914	-1.67782	-1.64868	-1.5911	-1.57745	-1.62483	-1.56542	-1.62614	-1.61693	-1.52213	-1.59824	-1.54686	-1.5658	-1.59181	-1.59027	-1.61966	-1.63068	-1.6176	-1.49549	-1.58852
Guanine nucleotide-binding protein G(i) subunit alpha-1;Guanine nucleotide-binding protein G(i) subunit alpha-2	P04899;P63096	GNAI1;GNAI2	NaN	NaN	NaN	NaN	NaN	NaN	NaN	NaN	NaN	NaN	NaN	NaN	NaN	NaN	NaN	NaN	NaN	NaN	NaN	NaN	NaN	NaN	NaN	NaN	NaN	NaN	NaN	NaN	NaN	NaN	NaN	NaN	NaN	NaN	NaN	NaN	NaN	NaN	NaN	NaN	NaN	NaN	NaN	NaN	NaN	NaN	NaN
Guanine nucleotide-binding protein G(i) subunit alpha-1;Guanine nucleotide-binding protein G(i) subunit alpha-2;Guanine nucleotide-binding protein G(o) subunit alpha;Guanine nucleotide-binding protein G(t) subunit alpha-1;Guanine nucleotide-binding protein G(t) subunit alpha-2;Guanine nucleotide-binding protein G(t) subunit alpha-3	P04899;P63096;P09471;P11488;P19087;A8MTJ3	GNAI1;GNAI2;GNAO1;GNAT1;GNAT2;GNAT3	-0.657006	-0.326046	-0.0824362	-0.443046	-0.197827	-0.0504192	0.385275	-0.357006	0.0598678	0.246027	0.273401	0.0606168	-0.165739	-0.516476	-0.112856	-0.204125	-0.0383952	0.0678168	-0.0778182	-0.294616	-0.00892919	-0.0116872	-0.188711	0.62169	NaN	0.566244	NaN	NaN	NaN	NaN	NaN	NaN	NaN	NaN	NaN	NaN	NaN	1.4522	NaN	NaN	NaN	NaN	NaN	NaN	NaN	NaN	NaN
Anion exchange protein 2	P04920	SLC4A2	NaN	NaN	NaN	NaN	NaN	NaN	NaN	NaN	NaN	NaN	NaN	NaN	0.43114	NaN	NaN	NaN	NaN	NaN	NaN	NaN	NaN	NaN	-0.43114	NaN	NaN	NaN	NaN	NaN	NaN	NaN	NaN	NaN	NaN	NaN	NaN	NaN	NaN	NaN	NaN	NaN	NaN	NaN	NaN	NaN	NaN	NaN	NaN
Potassium-transporting ATPase alpha chain 1;Sodium/potassium-transporting ATPase subunit alpha-1;Sodium/potassium-transporting ATPase subunit alpha-2;Sodium/potassium-transporting ATPase subunit alpha-3;Sodium/potassium-transporting ATPase subunit alpha-4	P05023;P13637;P50993;Q13733;P20648	ATP1A1;ATP1A2;ATP1A3;ATP1A4;ATP4A	NaN	NaN	NaN	NaN	NaN	NaN	NaN	NaN	NaN	NaN	NaN	NaN	NaN	NaN	NaN	NaN	NaN	NaN	NaN	NaN	NaN	NaN	NaN	NaN	NaN	NaN	NaN	NaN	NaN	NaN	NaN	NaN	NaN	NaN	NaN	NaN	NaN	NaN	NaN	NaN	NaN	NaN	NaN	NaN	NaN	NaN	NaN
Potassium-transporting ATPase alpha chain 2;Sodium/potassium-transporting ATPase subunit alpha-1;Sodium/potassium-transporting ATPase subunit alpha-2;Sodium/potassium-transporting ATPase subunit alpha-3;Sodium/potassium-transporting ATPase subunit alpha-4	P05023;P13637;P50993;Q13733;P54707	ATP12A;ATP1A1;ATP1A2;ATP1A3;ATP1A4	NaN	NaN	NaN	NaN	NaN	NaN	NaN	NaN	NaN	NaN	NaN	NaN	NaN	NaN	NaN	NaN	NaN	NaN	NaN	NaN	NaN	NaN	NaN	NaN	-0.0035758	-0.0200208	-0.0250558	0.00474913	-0.0677308	-0.0771208	-0.0772008	-0.0788308	-0.00621084	-0.00777084	-0.0291208	-0.00590084	0.0736942	0.0400992	0.0148992	0.0514192	0.0331492	0.0107942	-0.0409958	-0.0210458	0.0675292	0.0685292	0.0309292
Potassium-transporting ATPase alpha chain 1;Potassium-transporting ATPase alpha chain 2;Sodium/potassium-transporting ATPase subunit alpha-1;Sodium/potassium-transporting ATPase subunit alpha-2;Sodium/potassium-transporting ATPase subunit alpha-3;Sodium/potassium-transporting ATPase subunit alpha-4	P05023;P13637;P50993;Q13733;P54707;P20648	ATP12A;ATP1A1;ATP1A2;ATP1A3;ATP1A4;ATP4A	0.113662	-0.0727482	-0.0785384	0.0447617	-0.00308847	-0.0885282	-0.0217681	0.000581741	-0.0913081	-0.145689	-0.202919	0.0637617	-0.186988	0.0206919	-0.0142183	0.0138917	0.139212	0.0130816	-0.0962281	0.0516319	0.0340319	0.0359716	0.0706215	0.400122	NaN	NaN	NaN	NaN	NaN	NaN	NaN	NaN	NaN	NaN	NaN	NaN	NaN	NaN	NaN	NaN	NaN	NaN	NaN	NaN	NaN	NaN	NaN
Sodium/potassium-transporting ATPase subunit beta-1	P05026	ATP1B1	1.24538	1.04662	1.12438	1.42315	1.49164	1.26844	1.19157	1.28346	1.61971	1.53326	1.18259	1.34328	1.50485	1.25234	1.3153	1.2232	1.56576	1.23109	1.50715	1.16932	1.62487	1.12645	1.20411	1.50294	-1.81787	-1.76915	-1.80053	-1.78009	-1.69559	-1.73123	-1.71486	-1.73489	-1.77263	-1.75876	-1.7831	-1.75748	-1.64398	-1.67748	-1.67742	-1.70836	-1.58763	-1.64087	-1.58636	-1.62622	-1.60975	-1.68015	-1.56885
Amyloid beta A4 protein;Beta-amyloid protein 40;Beta-amyloid protein 42;C31;C80;C83;C99;Gamma-secretase C-terminal fragment 50;Gamma-secretase C-terminal fragment 57;Gamma-secretase C-terminal fragment 59;N-APP;P3(40);P3(42);Soluble APP-alpha;Soluble APP-beta	P05067	APP	-0.291021	-0.11462	-0.348722	0.104579	0.387608	-0.192663	-0.491365	0.205781	-0.0470117	0.0803423	-0.52507	-0.224714	0.258406	-0.22669	-0.231826	-0.170471	0.495759	-0.190767	0.183711	-0.0961997	0.238505	-0.216226	0.00495231	0.202809	NaN	NaN	NaN	NaN	NaN	NaN	NaN	0.343513	NaN	NaN	NaN	0.481533	NaN	NaN	NaN	NaN	NaN	NaN	NaN	0.137678	NaN	NaN	NaN
Aldehyde dehydrogenase, mitochondrial	P05091	ALDH2	1.93966	1.88324	1.86037	1.79455	1.86581	1.91874	1.69821	1.81847	2.11743	2.12842	1.96322	2.15829	1.87643	2.00652	1.83839	1.8692	1.87047	1.76675	1.90347	1.85758	1.92746	1.66447	1.76127	2.17957	-2.71015	-2.6981	-2.68369	-2.83423	-2.50443	-2.49232	-2.6463	-2.7275	-2.6635	-2.69144	-2.71101	-2.69605	-2.85153	-2.70732	-2.80399	-2.6924	-2.61847	-2.62892	-2.54001	-2.52587	-2.63829	-2.79731	-2.68399
Non-histone chromosomal protein HMG-14	P05114	HMGN1	-2.48909	-2.65068	-2.37824	-0.838924	-0.787914	-2.03404	-1.86447	-2.02382	-1.07341	-1.26073	-2.27776	-1.64156	-1.06928	-2.0836	-1.79524	-2.14112	-1.1535	-2.37799	-1.43698	-2.22407	-1.08445	-2.75673	-1.99956	-1.93398	0.0305167	0.0120617	NaN	0.00512167	0.164632	0.108242	-0.0820183	-0.00523827	-0.0391883	0.0115217	-0.121878	NaN	0.0204366	0.256942	NaN	-0.0343083	-0.165648	-0.0466133	0.455057	0.158097	0.0224717	0.0630717	0.0282717
ADP/ATP translocase 2;ADP/ATP translocase 2, N-terminally processed	P05141	SLC25A5	NaN	NaN	NaN	NaN	NaN	NaN	NaN	NaN	NaN	NaN	NaN	NaN	NaN	NaN	NaN	NaN	NaN	NaN	NaN	NaN	NaN	NaN	NaN	NaN	NaN	NaN	NaN	NaN	NaN	NaN	NaN	NaN	NaN	NaN	NaN	NaN	NaN	NaN	NaN	NaN	NaN	NaN	NaN	NaN	NaN	NaN	NaN
ADP/ATP translocase 2;ADP/ATP translocase 2, N-terminally processed;ADP/ATP translocase 4;ADP/ATP translocase 4, N-terminally processed	P05141;Q9H0C2	SLC25A31;SLC25A5	2.93061	2.59466	2.60775	2.54472	2.61705	2.47682	2.66935	2.47601	2.58345	2.31058	2.41251	2.70828	2.32228	2.87344	2.74779	2.77443	2.57292	2.73424	2.42245	2.79139	2.68648	2.77517	2.70121	3.13239	-2.71873	-2.71457	-2.71552	-2.67681	-2.6059	-2.54429	-2.68594	-2.58677	-2.69051	-2.7099	-2.71792	-2.66431	-2.66363	-2.62699	-2.59743	-2.6349	-2.56254	-2.66694	-2.48017	-2.47403	-2.71194	-2.64505	-2.73362
Ubiquitin-like protein ISG15	P05161	ISG15	NaN	NaN	NaN	NaN	NaN	NaN	NaN	NaN	NaN	NaN	NaN	NaN	NaN	NaN	NaN	NaN	NaN	NaN	NaN	NaN	NaN	NaN	NaN	0	NaN	NaN	NaN	NaN	NaN	NaN	NaN	NaN	NaN	NaN	NaN	NaN	NaN	NaN	NaN	NaN	NaN	NaN	NaN	NaN	NaN	NaN	NaN
Propionyl-CoA carboxylase alpha chain, mitochondrial	P05165	PCCA	0.627449	0.472569	0.298393	0.265995	0.150425	0.33443	0.456229	0.514819	0.681789	0.663049	0.875489	1.18526	0.132577	0.830319	0.783279	0.751299	0.257808	0.588749	-0.0155416	0.639449	0.153244	0.710609	0.470819	0.911529	-0.891386	0.221359	-0.886066	-0.830501	0.0995294	-0.657921	-0.781341	-0.281441	-0.783231	-0.857731	-0.525951	-0.780771	-0.792206	1.55974	-0.950341	-0.854711	-0.378211	-0.618786	-0.745766	-0.381306	-0.772761	-0.641891	-0.636791
Propionyl-CoA carboxylase beta chain, mitochondrial	P05166	PCCB	0.870355	0.657598	0.899482	0.852336	0.849636	0.903425	1.0121	0.840019	1.42035	1.38963	1.46423	1.27113	0.986539	0.703931	1.05712	0.793354	0.893285	0.932291	1.13021	0.644493	0.959173	0.894792	1.00092	1.12265	0.154588	0.232013	0.332568	0.397943	0.580673	0.505883	0.427203	0.407203	0.278503	0.250233	0.270763	0.177163	0.429378	0.234463	0.430543	0.349273	0.439433	0.474488	0.474698	0.708538	0.301983	0.337333	0.267693
Eukaryotic translation initiation factor 2 subunit 1	P05198	EIF2S1	1.53914	1.33162	1.26243	1.38563	1.4452	1.30192	1.34335	1.38357	1.09011	1.05073	1.22534	1.4986	1.24708	1.41667	1.48568	1.44725	1.20142	1.34298	1.21126	1.51543	1.42951	1.41641	1.52826	1.89545	-2.22033	-2.20039	-2.20727	-2.17653	-2.2621	-2.31676	-2.18101	-2.17331	-2.26071	-2.20171	-2.23694	-2.25728	-2.17824	-2.20857	-2.12604	-2.13638	-2.15265	-2.1652	-2.26784	-2.17655	-2.18902	-2.19372	-2.15977
Non-histone chromosomal protein HMG-17	P05204	HMGN2	NaN	NaN	NaN	NaN	NaN	NaN	NaN	NaN	NaN	NaN	NaN	NaN	NaN	NaN	NaN	NaN	NaN	NaN	NaN	NaN	NaN	NaN	NaN	NaN	NaN	NaN	NaN	NaN	NaN	NaN	NaN	NaN	NaN	NaN	NaN	NaN	NaN	NaN	NaN	NaN	NaN	NaN	NaN	NaN	NaN	NaN	NaN
60S acidic ribosomal protein P1	P05386	RPLP1	2.97131	2.66988	2.70515	2.78005	2.957	2.77491	2.75439	2.87601	3.97358	2.78684	3.03981	2.1504	2.8435	2.38972	2.42761	2.60187	3.91832	2.766	2.83604	2.55507	3.051	2.77452	2.88127	3.14383	-0.524512	-0.447367	-0.505652	-0.641137	-0.677497	-0.683547	-0.531567	-0.577967	-0.435167	-0.575507	-0.518477	-0.594717	-0.429792	-0.405087	-0.422827	-0.430267	-0.450337	-0.440882	-0.668452	-0.642842	-0.421457	-0.385857	-0.431457
60S acidic ribosomal protein P2	P05387	RPLP2	2.6493	2.6605	2.53935	2.57397	2.70876	2.56815	2.41514	2.43688	2.64591	2.48959	2.13338	2.33237	2.60526	2.46137	2.3651	2.31443	2.80522	2.34446	2.52629	2.36411	2.74823	2.3568	2.45382	2.99895	-2.17902	-2.08796	-1.99565	-2.29833	-2.25657	-2.20489	-2.19968	-2.15389	-1.97816	-2.11939	-2.14924	-2.21867	-2.10552	-2.01028	-2.04712	-1.94896	-2.10568	-1.92868	-2.20499	-2.13791	-1.92155	-2.01215	-1.97675
60S acidic ribosomal protein P0;60S acidic ribosomal protein P0-like	P05388;Q8NHW5	RPLP0;RPLP0P6	2.06823	1.82811	2.02135	2.05845	2.1392	1.93277	2.01838	1.90885	2.22852	2.04175	1.87529	1.63968	1.98113	1.62181	2.05058	1.93123	2.257	1.79887	2.17057	1.76834	2.08271	1.85658	2.15016	2.33093	-2.78599	-2.74424	-2.75793	-2.69368	-2.77253	-2.80193	-2.75422	-2.71654	-2.78293	-2.70848	-2.74948	-2.78479	-2.72347	-2.85773	-2.75706	-2.77315	-2.80878	-2.80918	-2.84864	-2.85156	-2.79045	-2.76221	-2.81524
Transcription factor AP-1	P05412	JUN	NaN	NaN	NaN	NaN	NaN	NaN	NaN	NaN	NaN	NaN	NaN	NaN	NaN	NaN	NaN	NaN	NaN	NaN	NaN	NaN	NaN	NaN	NaN	NaN	NaN	NaN	NaN	NaN	NaN	NaN	NaN	NaN	NaN	NaN	NaN	NaN	NaN	NaN	NaN	NaN	NaN	NaN	NaN	NaN	NaN	NaN	NaN
DNA-directed RNA polymerase III subunit RPC4	P05423	POLR3D	NaN	NaN	NaN	NaN	NaN	NaN	NaN	NaN	NaN	NaN	NaN	NaN	NaN	NaN	NaN	NaN	NaN	NaN	NaN	NaN	NaN	NaN	NaN	0	NaN	NaN	NaN	NaN	NaN	NaN	NaN	NaN	NaN	NaN	NaN	NaN	NaN	NaN	NaN	NaN	NaN	NaN	NaN	NaN	NaN	NaN	NaN
Lupus La protein	P05455	SSB	1.68018	1.64482	1.81008	1.81314	1.87989	1.59277	1.83501	1.43808	2.01096	1.92322	1.63629	1.41184	1.84539	1.65172	1.69692	1.65488	1.73243	1.69247	1.90149	1.50417	1.85317	1.59275	1.74803	2.09101	-2.26775	-2.25681	-2.23246	-2.27253	-2.20836	-2.14485	-2.22322	-2.18643	-2.23171	-2.21504	-2.2317	-2.28863	-2.28008	-2.26339	-2.31927	-2.23095	-2.22668	-2.20184	-2.20334	-2.20506	-2.22679	-2.31916	-2.26359
ATP synthase F(0) complex subunit C1, mitochondrial;ATP synthase F(0) complex subunit C2, mitochondrial;ATP synthase F(0) complex subunit C3, mitochondrial	P05496;Q06055;P48201	ATP5G1;ATP5G2;ATP5G3	NaN	NaN	NaN	NaN	NaN	NaN	NaN	NaN	NaN	NaN	NaN	NaN	NaN	NaN	NaN	NaN	NaN	NaN	NaN	NaN	NaN	NaN	NaN	NaN	NaN	NaN	NaN	NaN	NaN	NaN	NaN	NaN	NaN	NaN	NaN	NaN	NaN	NaN	NaN	NaN	NaN	NaN	NaN	NaN	NaN	NaN	NaN
Integrin beta-1	P05556	ITGB1	1.25467	1.17151	1.33328	1.30139	1.28077	1.26441	1.39163	1.13646	1.36424	1.2634	1.25022	1.28727	1.23127	1.12665	1.09033	0.971882	1.50144	1.29103	1.33665	1.29145	1.37901	1.12908	1.31645	1.54699	-1.76516	-1.72844	-1.73469	-1.67298	-1.59387	-1.74532	-1.71444	-1.8344	-1.76278	-1.65648	-1.77675	-1.79454	-1.61426	-1.71126	-1.73714	-1.56314	-1.75714	-1.62505	-1.60264	-1.5453	-1.62583	-1.74855	-1.52373
Keratin, type I cytoskeletal 18	P05783;CON__H-INV:HIT000015463	KRT18	3.69452	3.63411	3.50548	3.37961	3.14913	3.43911	3.57689	3.46211	3.45763	3.4667	3.5963	3.63581	3.20894	3.68686	3.56175	3.56057	3.18718	3.68298	3.29042	3.62348	3.29292	3.75825	3.63443	3.94284	-3.57328	-3.52884	-3.54712	-3.46828	-3.51577	-3.54546	-3.47304	-3.43824	-3.51424	-3.51018	-3.53465	-3.52409	-3.49466	-3.56186	-3.4645	-3.52814	-3.43921	-3.47135	-3.55664	-3.57797	-3.52173	-3.50733	-3.56583
Keratin, type I cytoskeletal 18	P05783;CON__H-INV:HIT000015463;CON__Q148H6	KRT18	NaN	NaN	NaN	NaN	NaN	NaN	NaN	NaN	NaN	NaN	NaN	NaN	NaN	NaN	NaN	NaN	NaN	NaN	NaN	NaN	NaN	NaN	NaN	NaN	NaN	NaN	NaN	NaN	NaN	NaN	NaN	NaN	NaN	NaN	NaN	NaN	NaN	NaN	NaN	NaN	NaN	NaN	NaN	NaN	NaN	NaN	NaN
Myosin light chain 1/3, skeletal muscle isoform;Myosin light chain 3	P05976;P08590	MYL1;MYL3	0.889255	0.772715	0.529723	0.453477	0.810205	0.714996	NaN	0.707315	0.492585	0.442784	0.514943	0.847705	0.734505	0.718175	0.679881	0.519057	0.828285	0.584006	0.283944	0.949196	0.793045	0.670249	0.483033	1.1154	-0.73288	NaN	-0.52772	NaN	NaN	NaN	-0.656885	NaN	NaN	NaN	-0.854645	NaN	-0.81409	NaN	-0.624415	NaN	NaN	NaN	-0.65389	NaN	NaN	NaN	-0.898445
Uroporphyrinogen decarboxylase	P06132	UROD	0.822316	1.24552	1.29712	0.658364	0.851771	1.36424	0.794179	0.83483	0.70463	0.84256	0.754941	0.478873	1.0982	0.775691	0.790892	0.485461	0.597106	0.735987	1.18954	0.728551	1.09103	0.640004	0.831416	1.16687	1.23924	1.15728	1.4063	NaN	1.32705	1.05036	1.25668	1.00938	1.31308	1.19364	1.51907	1.28023	0.737287	1.11676	1.09622	NaN	0.970712	1.09817	1.00588	1.21542	1.22079	0.823582	1.11069
Insulin receptor;Insulin receptor subunit alpha;Insulin receptor subunit beta	P06213	INSR	NaN	NaN	NaN	NaN	NaN	NaN	NaN	NaN	NaN	NaN	NaN	NaN	NaN	NaN	NaN	0	NaN	NaN	NaN	NaN	NaN	NaN	NaN	NaN	NaN	NaN	NaN	NaN	NaN	NaN	NaN	NaN	NaN	NaN	NaN	NaN	NaN	NaN	NaN	NaN	NaN	NaN	NaN	NaN	NaN	NaN	NaN
Tyrosine-protein kinase Lck	P06239	LCK	NaN	NaN	NaN	NaN	NaN	NaN	NaN	NaN	NaN	NaN	NaN	NaN	NaN	NaN	NaN	NaN	NaN	NaN	NaN	NaN	NaN	NaN	NaN	NaN	NaN	NaN	NaN	NaN	NaN	NaN	NaN	NaN	NaN	NaN	NaN	NaN	NaN	NaN	NaN	NaN	NaN	NaN	NaN	NaN	NaN	NaN	NaN
Alpha-galactosidase A	P06280	GLA	-0.00131515	-0.209155	-0.193282	-0.602544	-0.311736	-0.319816	-0.689515	-0.155004	-0.188346	-0.413356	-0.142825	0.435269	-0.531594	-0.120349	-0.599036	-0.487409	-0.213943	-0.49017	-0.32463	-0.0594282	-0.227605	-0.314364	-0.388625	-0.0263051	0.12657	NaN	0.27799	0.124155	0.458785	0.672095	0.314415	0.0433449	0.226795	0.304275	0.341705	NaN	0.0460699	NaN	0.496055	0.215395	0.324245	0.11595	0.56221	0.87565	0.437225	0.266435	0.345725
Gelsolin	P06396;CON__Q3SX14	GSN	NaN	NaN	NaN	NaN	NaN	NaN	NaN	NaN	NaN	NaN	NaN	NaN	NaN	NaN	NaN	NaN	NaN	NaN	NaN	NaN	NaN	NaN	NaN	NaN	0.0243608	-0.0955942	-0.0123792	-0.105234	0.392976	0.346386	-0.125264	-0.119294	-0.0228942	-0.0619342	-0.0895042	-0.0452442	-0.125619	-0.0326142	-0.178744	0.00080584	-0.118864	0.140791	0.161101	0.269141	-0.0742842	-0.0680842	-0.0316842
Gelsolin	P06396;CON__Q3SX14;REV__Q6TDU7	GSN	1.14652	1.07819	1.24808	1.02382	1.12429	1.3226	1.17713	1.16704	1.64552	1.52207	1.59712	1.75211	1.26895	1.27066	1.23382	1.23059	1.16175	1.156	1.30898	1.30533	1.329	1.02917	1.16489	1.58046	NaN	NaN	NaN	NaN	NaN	NaN	NaN	NaN	NaN	NaN	NaN	NaN	NaN	NaN	NaN	NaN	NaN	NaN	NaN	NaN	NaN	NaN	NaN
Retinoblastoma-associated protein	P06400	RB1	0.0412074	0.201407	0.0373675	0.122567	-0.0440925	0.0449774	0.0529875	0.354959	-0.225093	-0.416633	-0.763343	-0.620363	-0.00673258	-0.130343	-0.177333	-0.578523	0.224811	0.359409	0.264345	-0.261273	0.176497	0.460695	0.252784	0.629709	NaN	NaN	NaN	NaN	NaN	NaN	NaN	NaN	NaN	NaN	NaN	NaN	NaN	NaN	NaN	NaN	NaN	NaN	NaN	NaN	NaN	NaN	NaN
Prothymosin alpha;Prothymosin alpha, N-terminally processed;Thymosin alpha-1	P06454	PTMA	NaN	NaN	NaN	NaN	NaN	NaN	NaN	NaN	NaN	NaN	NaN	NaN	NaN	NaN	NaN	NaN	NaN	NaN	NaN	NaN	NaN	NaN	NaN	NaN	NaN	NaN	NaN	NaN	NaN	NaN	NaN	NaN	NaN	NaN	NaN	NaN	NaN	NaN	NaN	NaN	NaN	NaN	NaN	NaN	NaN	NaN	NaN
Cyclin-dependent kinase 1	P06493	CDK1	0.256408	0.105258	-0.0599921	0.221688	0.177388	-0.107482	0.125178	0.0822079	-0.288532	-0.514551	-0.432112	0.0324379	-0.646553	-0.352812	-0.464142	-0.455072	0.229188	0.200138	0.00421786	0.414978	0.0940279	0.295318	0.286318	0.796498	NaN	NaN	NaN	NaN	NaN	NaN	NaN	NaN	NaN	NaN	NaN	NaN	NaN	NaN	NaN	NaN	NaN	NaN	NaN	NaN	NaN	NaN	NaN
Cyclin-dependent kinase 1;Cyclin-dependent kinase 14;Cyclin-dependent kinase 15;Cyclin-dependent kinase 16;Cyclin-dependent kinase 4;Cyclin-dependent kinase 9	P06493;P11802;P50750;Q96Q40;O94921;Q00536	CDK1;CDK14;CDK15;CDK16;CDK4;CDK9	NaN	NaN	NaN	NaN	NaN	NaN	NaN	NaN	NaN	NaN	NaN	NaN	NaN	NaN	NaN	NaN	NaN	NaN	NaN	NaN	NaN	NaN	NaN	NaN	0.170895	0.0326404	-0.0819046	0.1374	-0.28129	-0.14661	-0.0907896	-0.10455	0.14654	-0.0635396	0.0535305	0.17739	0.467015	0.0340204	0.0469805	-0.00415959	-0.25149	-0.204935	-0.270445	-0.192765	0.19265	0.0692504	0.0388504
Cyclin-dependent kinase 1;Cyclin-dependent kinase 14;Cyclin-dependent kinase 15;Cyclin-dependent kinase 16;Cyclin-dependent kinase 17;Cyclin-dependent kinase 18;Cyclin-dependent kinase 2;Cyclin-dependent kinase 3;Cyclin-dependent kinase 4;Cyclin-dependent kinase 6;Cyclin-dependent kinase 9	P06493;P24941;Q00526;P11802;Q00534;P50750;Q96Q40;O94921;Q07002;Q00536;Q00537	CDK1;CDK14;CDK15;CDK16;CDK17;CDK18;CDK2;CDK3;CDK4;CDK6;CDK9	NaN	NaN	NaN	NaN	NaN	NaN	NaN	NaN	NaN	NaN	NaN	NaN	NaN	NaN	NaN	NaN	NaN	NaN	NaN	NaN	NaN	NaN	NaN	NaN	NaN	NaN	NaN	NaN	NaN	NaN	NaN	NaN	NaN	NaN	NaN	NaN	NaN	NaN	NaN	NaN	NaN	NaN	NaN	NaN	NaN	NaN	NaN
ATP synthase subunit beta, mitochondrial	P06576	ATP5B	3.04976	2.9335	2.96493	2.80625	2.80253	2.94271	2.99131	2.86862	3.34979	3.21863	3.29961	3.24143	2.89963	3.01914	3.08753	3.04704	3.0211	3.00122	2.8997	2.95635	2.89311	3.07503	3.1301	3.29734	-3.50737	-3.49706	-3.49131	-3.49919	-3.27899	-3.27628	-3.41797	-3.40116	-3.47886	-3.47496	-3.51567	-3.4975	-3.47503	-3.47073	-3.4581	-3.5064	-3.37453	-3.38327	-3.24676	-3.26232	-3.49391	-3.45906	-3.46484
Protein S100-A6	P06703	S100A6	0.266484	0.665374	0.139054	-1.12157	-0.994836	0.273424	-0.0310256	-0.143786	-2.60749	-3.11603	-0.312646	0.209724	-0.621275	0.827564	0.0436844	0.0845643	-1.7164	0.626184	-1.50278	0.877624	-0.817583	0.848214	0.264064	0.745824	-1.23051	-1.21137	-1.33425	-1.38081	-1.60285	-1.51131	-1.28867	-1.49722	-1.35907	-1.47916	-1.73488	-1.35822	-1.22699	-1.17949	-1.65118	-1.22957	-1.39634	-1.18898	-1.60216	-1.66398	-1.51601	-1.39776	-1.14816
Eukaryotic translation initiation factor 4E;Eukaryotic translation initiation factor 4E type 1B	P06730;A6NMX2	EIF4E;EIF4E1B	0.336233	0.340213	0.290133	0.457393	0.268533	0.575173	0.387493	0.332683	0.0869856	0.0794306	0.104495	0.257083	0.454683	0.417113	0.442913	0.240353	0.140044	0.162715	0.158244	0.282343	0.310723	-0.0810404	0.408103	0.607943	-0.762212	-0.796117	-0.773052	-0.829287	-0.784217	-0.793467	-0.759467	-0.851867	-0.795927	-0.818787	-0.756077	-0.757017	-0.782892	-0.795457	-0.937407	-0.835047	-0.718638	-0.758282	-0.747073	-0.896222	-0.833037	-0.882327	-0.806597
Carcinoembryonic antigen-related cell adhesion molecule 5;Carcinoembryonic antigen-related cell adhesion molecule 8	P06731;P31997	CEACAM5;CEACAM8	NaN	NaN	NaN	NaN	NaN	NaN	NaN	NaN	NaN	NaN	NaN	NaN	NaN	NaN	NaN	NaN	NaN	NaN	NaN	NaN	NaN	NaN	NaN	NaN	0.0392	0.0465449	0.07646	-0.008995	-0.247185	-0.288135	0.217645	0.131345	0.141645	0.0187049	-0.030235	0.075895	-0.09726	0.0266251	-0.053505	0.081045	0.244075	0.21023	-0.29234	-0.28814	0.024155	-0.092245	0.0065551
Carcinoembryonic antigen-related cell adhesion molecule 1;Carcinoembryonic antigen-related cell adhesion molecule 5;Carcinoembryonic antigen-related cell adhesion molecule 8	P06731;P31997;P13688	CEACAM1;CEACAM5;CEACAM8	NaN	NaN	NaN	NaN	NaN	NaN	NaN	NaN	NaN	NaN	NaN	NaN	NaN	NaN	NaN	NaN	NaN	NaN	NaN	NaN	NaN	NaN	NaN	NaN	NaN	NaN	NaN	NaN	NaN	NaN	NaN	NaN	NaN	NaN	NaN	NaN	NaN	NaN	NaN	NaN	NaN	NaN	NaN	NaN	NaN	NaN	NaN
Carcinoembryonic antigen-related cell adhesion molecule 3;Carcinoembryonic antigen-related cell adhesion molecule 5;Carcinoembryonic antigen-related cell adhesion molecule 8	P06731;P40198;P31997	CEACAM3;CEACAM5;CEACAM8	0.0488491	-0.0621009	0.0446391	0.191619	0.198719	0.123229	-0.0317609	-0.197711	-0.405151	-0.400741	-0.720991	-0.556411	0.492829	0.397709	0.0947092	-0.091341	0.215989	0.0437891	0.257399	-0.0264809	0.406849	-0.104911	-0.056531	0.137799	NaN	NaN	NaN	NaN	NaN	NaN	NaN	NaN	NaN	NaN	NaN	NaN	NaN	NaN	NaN	NaN	NaN	NaN	NaN	NaN	NaN	NaN	NaN
Alpha-enolase	P06733	ENO1	0.949215	1.05552	1.0837	0.724825	1.11248	1.07198	0.827425	0.645085	0.643615	0.621585	0.434415	0.446185	1.02509	0.782925	0.590895	0.467885	1.08138	0.731615	1.09121	0.832605	1.09466	0.592995	0.765395	1.04465	NaN	NaN	NaN	NaN	NaN	NaN	NaN	NaN	NaN	NaN	NaN	NaN	NaN	NaN	NaN	NaN	NaN	NaN	NaN	NaN	NaN	NaN	NaN
Alpha-enolase;Beta-enolase	P06733;P13929	ENO1;ENO3	NaN	NaN	NaN	NaN	NaN	NaN	NaN	NaN	NaN	NaN	NaN	NaN	NaN	NaN	NaN	NaN	NaN	NaN	NaN	NaN	NaN	NaN	NaN	NaN	0.0467304	0.171375	0.0938904	-0.245225	-0.160245	-0.0876445	-0.00542459	-0.184534	0.160575	-0.00196458	0.128765	0.123625	-0.18695	0.179255	-0.0634845	0.151975	-0.0178946	0.0425604	-0.16284	-0.16185	0.131385	-0.106215	0.113685
Glycogen phosphorylase, liver form	P06737	PYGL	0.891054	0.666202	0.776239	0.842941	0.619711	0.747575	0.852209	0.656469	0.69495	0.528616	0.52074	0.482723	0.544843	0.469789	0.82385	0.763395	0.647083	0.7644	0.864482	0.811561	0.797365	0.95754	1.01502	1.30594	0.273423	0.214268	0.194883	0.420828	0.117938	0.0429282	0.325768	0.288968	0.241568	0.279628	0.212558	0.249518	0.349143	0.149948	0.262808	0.296868	0.141598	0.157353	-0.0361968	0.0679432	0.444578	0.353278	0.235778
Glucose-6-phosphate isomerase	P06744	GPI	2.44075	2.74702	2.63499	2.26674	2.5849	2.72201	2.28496	2.3373	2.12867	2.22595	2.07793	2.05947	2.53111	2.37073	2.11693	1.81684	2.51875	2.41355	2.58994	2.39861	2.64563	2.3481	2.37521	2.62136	-3.60064	-3.5829	-3.55908	-3.88743	-3.73542	-3.68241	-3.6726	-3.85904	-3.5471	-3.62983	-3.57641	-3.56765	-3.79362	-3.46492	-3.67756	-3.41869	-3.62117	-3.52311	-3.6955	-3.68336	-3.45288	-3.71418	-3.48829
DNA polymerase beta	P06746	POLB	NaN	NaN	-0.10668	NaN	-0.32934	0.34244	NaN	-0.10387	-0.42626	NaN	-0.0121001	0.45914	NaN	0.40027	-0.10796	-0.0557001	NaN	-0.14557	NaN	-0.31129	NaN	0.0288199	0.03133	0.33677	NaN	NaN	NaN	NaN	NaN	NaN	NaN	NaN	NaN	NaN	NaN	NaN	NaN	NaN	NaN	NaN	NaN	NaN	NaN	NaN	NaN	NaN	NaN
Nucleophosmin	P06748	NPM1	1.71034	1.70745	1.89189	1.53998	1.65863	1.73865	1.91371	1.70759	1.89148	2.01032	2.05953	1.72545	1.71532	1.55172	1.85427	1.9272	1.51765	1.94353	1.82066	1.72645	1.74965	2.1292	2.02152	2.26189	-2.82062	-2.88227	-2.95097	-2.84511	-2.8222	-2.79189	-2.90603	-2.87077	-2.85857	-2.88061	-2.84828	-2.9145	-2.729	-2.93328	-2.84423	-2.89147	-2.91496	-2.85269	-2.82468	-2.77614	-2.9125	-2.84826	-2.87406
Tropomyosin alpha-3 chain	P06753	TPM3	1.49523	1.45669	1.16145	1.6437	1.30416	1.3467	1.21446	1.33581	1.17855	1.39749	1.10464	1.39396	1.07358	1.45737	1.11734	0.951982	1.40395	1.52128	1.19677	1.38591	1.28118	1.27472	1.1955	1.16348	-1.85121	-1.90307	-1.90245	-1.63171	-1.8788	-1.86539	-1.89757	-1.84877	-1.82517	-1.80961	-1.89228	-1.86192	-2.03308	-1.92539	-1.94823	-1.83087	-1.93644	-1.86738	-1.96387	-2.0221	-1.91436	-1.93676	-1.90766
Integrin alpha-V;Integrin alpha-V heavy chain;Integrin alpha-V light chain	P06756	ITGAV	0.238599	0.342223	0.266103	0.369476	0.393945	0.100773	0.367004	0.33661	0.921409	0.779714	0.68071	0.775127	0.267226	0.269263	0.311011	0.460077	0.52219	0.394321	0.599863	0.378568	0.499733	0.286039	0.391721	0.615047	0.32095	NaN	0.56666	0.495905	0.748715	0.450825	0.522745	NaN	0.368045	0.297785	0.284775	0.437995	0.308259	NaN	0.436684	NaN	0.585975	0.38923	1.05714	NaN	0.246885	0.211055	0.600855
Beta-hexosaminidase subunit alpha	P06865	HEXA	0.849674	1.12084	1.24283	0.833673	0.944109	1.1229	0.8405	1.00661	1.38782	1.4115	1.36725	1.28623	1.28701	1.11281	0.871017	0.852991	1.13525	1.03266	1.04595	0.82436	1.15842	0.805801	1.07969	1.34911	-0.0638657	0.159619	0.0920743	-0.0506507	0.397089	0.358899	0.190519	-0.0332407	0.0767293	-0.118771	0.183009	-0.0531607	-0.113726	0.195599	-0.0536707	-0.0390407	0.144649	0.232104	0.559114	0.395054	0.223729	-0.112301	0.141029
Glia-derived nexin	P07093	SERPINE2	-0.587108	0.139822	0.224622	NaN	-0.520388	0.0806124	0.102312	0.150002	-0.365428	NaN	-0.362168	NaN	0.354632	NaN	0.187752	0.194892	0.0445423	-0.0447977	0.118692	NaN	-0.200578	0.140642	0.341942	NaN	NaN	NaN	NaN	NaN	NaN	NaN	NaN	NaN	NaN	NaN	NaN	NaN	NaN	NaN	NaN	NaN	NaN	NaN	NaN	NaN	NaN	NaN	NaN
Epoxide hydrolase 1	P07099	EPHX1	1.12667	1.57552	1.57275	1.51558	1.8071	1.4524	1.39656	1.66311	1.94052	1.80728	1.73581	1.55703	1.81625	1.15069	1.50329	1.59045	1.52504	1.51638	1.88272	1.56754	1.81	1.54332	1.70957	1.90912	NaN	NaN	NaN	NaN	NaN	NaN	NaN	NaN	NaN	NaN	NaN	NaN	NaN	NaN	NaN	NaN	NaN	NaN	NaN	NaN	NaN	NaN	NaN
Acyl-CoA-binding protein	P07108	DBI	1.85971	2.14734	2.04573	2.53501	2.90153	2.7422	1.93478	1.82089	2.34995	2.15334	1.55644	1.91383	3.03231	2.43689	2.22098	1.90321	2.71554	2.09638	2.4066	2.06333	3.02074	1.99801	1.91181	2.5847	-0.799164	-0.890029	-0.827604	-1.00822	-1.12387	-1.09014	-0.775319	-0.888389	-0.858919	-1.07647	-1.23149	-1.24696	-0.951524	-0.946919	-1.25199	-0.778719	-0.910879	-0.808334	-0.773824	-1.19412	-1.13777	-1.04531	-0.672809
Fatty acid-binding protein, liver	P07148	FABP1	0.881955	1.57455	1.66379	2.05551	2.44694	2.39299	1.62777	1.21393	2.00917	1.58369	0.872285	0.885405	2.91641	1.60949	1.68704	1.17268	2.17832	1.78797	2.32579	1.3963	2.61756	1.38744	1.34565	1.8755	-2.87256	-2.74042	-2.9345	-3.12916	-2.9979	-2.99738	-2.83681	-2.82762	-2.85321	-3.06509	-3.34926	-3.29212	-3.02717	-2.98614	-3.41828	-2.89332	-2.82429	-2.75363	-2.89552	-3.12095	-3.23024	-3.08485	-2.7541
L-lactate dehydrogenase B chain	P07195	LDHB	2.85463	2.65746	2.74988	2.94089	2.97052	2.75809	2.64491	2.41896	2.84988	2.59014	2.43396	2.44738	2.83799	2.64122	2.67508	2.34325	3.05766	2.63033	3.07097	2.46898	3.00439	2.5545	2.82699	2.94072	-2.6682	-2.68525	-2.66484	-2.77687	-2.75394	-2.80971	-2.69805	-2.79474	-2.70535	-2.69149	-2.67436	-2.7217	-2.74939	-2.72297	-2.71651	-2.70805	-2.69132	-2.69137	-2.77742	-2.79116	-2.72254	-2.78266	-2.68284
L-lactate dehydrogenase A-like 6A;L-lactate dehydrogenase B chain;L-lactate dehydrogenase C chain	P07195;Q6ZMR3;P07864	LDHAL6A;LDHB;LDHC	NaN	NaN	NaN	NaN	NaN	NaN	NaN	NaN	NaN	NaN	NaN	NaN	NaN	NaN	NaN	NaN	NaN	NaN	NaN	NaN	NaN	NaN	NaN	NaN	NaN	NaN	NaN	NaN	NaN	NaN	NaN	NaN	NaN	NaN	NaN	NaN	NaN	NaN	NaN	NaN	NaN	NaN	NaN	NaN	NaN	NaN	NaN
Major centromere autoantigen B	P07199	CENPB	NaN	NaN	NaN	NaN	NaN	NaN	NaN	NaN	NaN	NaN	NaN	NaN	NaN	NaN	NaN	NaN	NaN	NaN	NaN	0	NaN	NaN	NaN	NaN	NaN	NaN	NaN	NaN	NaN	NaN	NaN	NaN	NaN	NaN	NaN	NaN	NaN	NaN	NaN	NaN	NaN	NaN	NaN	NaN	NaN	NaN	NaN
Glutathione peroxidase 1	P07203	GPX1	0.125563	-0.160295	0.0133504	0.223035	0.264395	0.0442384	-0.0921276	-0.0676845	0.940774	0.850013	-0.0653176	0.312117	0.826314	0.270951	0.308308	-0.0681716	0.14749	-0.155374	0.742376	-0.447629	0.203688	-0.0435346	-0.122175	0.0533745	NaN	NaN	NaN	NaN	NaN	NaN	NaN	NaN	NaN	NaN	NaN	NaN	NaN	NaN	NaN	NaN	NaN	NaN	NaN	NaN	NaN	NaN	NaN
Protein disulfide-isomerase	P07237	P4HB	2.23557	2.11535	2.17493	2.15563	2.37652	2.14486	1.91389	1.94071	2.05174	1.97073	1.72962	1.91099	2.07058	2.17152	1.8366	1.72251	2.23453	1.96847	2.26154	2.10889	2.36682	1.8959	2.0882	2.47971	-3.94268	-3.92524	-3.92542	-4.04892	-4.01997	-4.04115	-3.96544	-4.07705	-3.90314	-3.92888	-3.94095	-3.93859	-4.0659	-3.87536	-4.0214	-3.89054	-3.98811	-3.89275	-4.01804	-4.023	-3.86163	-3.99013	-3.87563
Histone H1.0;Histone H1.0, N-terminally processed	P07305	H1F0	NaN	-2.943	-0.335264	NaN	NaN	NaN	-0.0312942	-3.27763	0.401011	-1.59519	NaN	0.873865	NaN	0.520472	0.432932	0.354798	-3.01287	-0.453073	-0.481857	-0.0693202	-0.470987	-1.06873	-0.417314	0.168114	-0.183732	-0.0938172	-0.120332	-0.0369172	0.458083	0.447593	0.0515928	-0.631997	-0.0529072	-0.00476716	-0.113297	-0.103267	0.00275784	-0.108827	0.0214128	-0.0466372	0.256643	0.167098	0.357408	-0.488372	0.0670928	-0.0990672	-0.0626072
Acylphosphatase-1	P07311	ACYP1	NaN	NaN	NaN	NaN	NaN	NaN	NaN	NaN	NaN	NaN	NaN	NaN	NaN	0	NaN	NaN	NaN	NaN	NaN	NaN	NaN	NaN	NaN	NaN	NaN	NaN	NaN	NaN	NaN	NaN	NaN	NaN	NaN	NaN	NaN	NaN	NaN	NaN	NaN	NaN	NaN	NaN	NaN	NaN	NaN	NaN	NaN
Cathepsin D;Cathepsin D heavy chain;Cathepsin D light chain	P07339	CTSD	2.39696	2.4292	2.48778	2.32972	2.66764	2.54244	2.33996	2.12355	2.93842	2.91626	2.59139	2.30709	2.38611	1.99323	1.92582	1.84862	2.68118	2.25686	2.72774	2.06782	2.64781	1.9658	2.22245	2.40297	-2.92836	-2.89962	-2.8928	-3.05008	-2.82805	-2.72354	-3.0919	-3.1719	-2.91892	-2.92386	-2.93023	-2.90467	-3.12006	-2.92324	-3.04043	-2.91962	-3.15141	-3.12063	-2.84432	-2.80368	-2.93581	-3.05725	-2.92791
Annexin A2;Putative annexin A2-like protein	P07355;A6NMY6	ANXA2;ANXA2P2	3.02728	2.82532	2.81761	2.82075	2.79234	2.68269	2.95098	2.66422	3.18085	3.10081	3.02019	2.92463	2.79307	3.02517	3.02371	3.11772	2.69384	2.90318	2.86639	2.95629	2.81114	3.0549	2.99354	3.34169	-3.98024	-3.97614	-3.99272	-3.97801	-3.83386	-3.88715	-3.94123	-3.91163	-3.95651	-3.93457	-3.98765	-3.98312	-3.83006	-3.89055	-3.84479	-3.91463	-3.8416	-3.83695	-3.75824	-3.7825	-3.87282	-3.85742	-3.84752
Calpain-1 catalytic subunit	P07384	CAPN1	1.92285	1.88959	1.91279	1.90895	1.85023	1.89109	2.09202	1.7425	2.0408	1.93905	1.92037	1.75296	1.844	1.83445	2.01789	2.06258	1.86452	1.9359	1.94769	1.86507	1.98436	1.98484	2.0057	2.43562	-2.48234	-2.49816	-2.47863	-2.46476	-2.41117	-2.42146	-2.46822	-2.42474	-2.46705	-2.43048	-2.44309	-2.52114	-2.37997	-2.43901	-2.4345	-2.45372	-2.41201	-2.42026	-2.32955	-2.28091	-2.42973	-2.40683	-2.36953
Tubulin beta chain;Tubulin beta-8 chain-like protein LOC260334	P07437;A6NNZ2	TUBB	0.223765	-0.0390654	0.170965	-0.079495	-0.0664053	0.0141048	0.171495	-0.315085	0.232755	0.072125	0.0985947	-0.697655	-0.290355	-0.550815	-0.010725	0.0649247	0.0729346	0.0224047	0.118105	-0.332995	0.0309448	0.130615	0.325715	0.633155	NaN	NaN	NaN	NaN	NaN	NaN	NaN	NaN	NaN	NaN	NaN	NaN	NaN	NaN	NaN	NaN	NaN	NaN	NaN	NaN	NaN	NaN	NaN
Tubulin beta chain;Tubulin beta-1 chain;Tubulin beta-8 chain-like protein LOC260334	P07437;A6NNZ2;CON__ENSEMBL:ENSBTAP00000025008;Q9H4B7	TUBB;TUBB1	NaN	NaN	NaN	NaN	NaN	NaN	NaN	NaN	NaN	NaN	NaN	NaN	NaN	NaN	NaN	NaN	NaN	NaN	NaN	NaN	NaN	NaN	NaN	NaN	NaN	NaN	NaN	NaN	NaN	NaN	NaN	NaN	NaN	NaN	NaN	NaN	NaN	NaN	NaN	NaN	NaN	NaN	NaN	NaN	NaN	NaN	NaN
Tubulin beta chain;Tubulin beta-1 chain;Tubulin beta-8 chain-like protein LOC260334	P07437;A6NNZ2;Q9H4B7	TUBB;TUBB1	NaN	NaN	NaN	NaN	NaN	NaN	NaN	NaN	NaN	NaN	NaN	NaN	NaN	NaN	NaN	NaN	NaN	NaN	NaN	NaN	NaN	NaN	NaN	NaN	-0.00559873	-0.00754375	-0.00422877	0.0217463	0.0295563	0.0156263	0.00461626	0.0377863	0.0115863	0.0139963	0.0154763	-0.0307037	0.0281613	-0.0245237	0.0312263	-0.0190737	-0.0222037	-0.0469887	0.00190121	0.000151213	-0.0282037	0.0143963	-0.0135537
Prosaposin;Saposin-A;Saposin-B;Saposin-B-Val;Saposin-C;Saposin-D	P07602	PSAP	0.983875	1.11433	1.02164	1.33411	1.69366	1.26502	0.784375	0.775265	2.008	1.83122	1.36053	1.3821	1.72124	1.05915	0.993045	0.548275	1.58702	0.771865	1.53755	0.799555	1.62878	0.807865	0.939255	1.22589	-1.24636	-1.31632	-1.2013	-1.47513	-0.914145	-1.03354	-1.16162	-1.33946	-1.20492	-1.26158	-1.5217	-1.44574	-1.57389	-1.20844	-1.57915	-1.3053	-1.21459	-1.24772	-0.80622	-1.21488	-1.35254	-1.38505	-1.38912
Beta-hexosaminidase subunit beta;Beta-hexosaminidase subunit beta chain A;Beta-hexosaminidase subunit beta chain B	P07686	HEXB	1.35943	1.30099	1.33598	1.27298	1.31584	1.26858	1.1838	1.31372	1.48734	1.7306	1.64294	1.91672	1.36994	1.5739	1.34397	1.2498	1.24419	1.31591	1.39172	1.40777	1.37728	1.22355	1.35466	1.68111	-1.50739	-1.35989	-1.42868	-1.57743	-1.20102	-1.17041	-1.4123	-1.39816	-1.41428	-1.51278	-1.44192	-1.49985	-1.60387	-1.40259	-1.55878	-1.50681	-1.32206	-1.38081	-1.2091	-1.19845	-1.46618	-1.49045	-1.47354
Profilin-1	P07737;CON__P02584	PFN1	2.6801	2.87976	2.94712	2.69816	2.48871	2.8847	2.87738	2.99013	2.48316	2.08316	2.568	2.62677	2.36223	2.74069	2.68725	2.90263	2.30539	2.99573	2.89308	3.17446	2.30704	2.95615	3.08556	3.51535	-2.7003	-2.65045	-2.79077	-2.75681	-3.2177	-2.8793	-2.85906	-2.71535	-2.8828	-2.79386	-2.81259	-2.74771	-2.7701	-2.79815	-2.82702	-2.82886	-2.87517	-2.87488	-3.04	-3.05447	-2.77633	-2.7452	-2.76021
Adenine phosphoribosyltransferase	P07741	APRT	2.10998	2.10841	2.18207	2.26067	2.13432	2.27441	1.94403	2.02529	2.45469	2.52203	2.19364	1.8281	2.40131	2.01571	1.9835	1.55301	2.4779	2.10645	2.28846	1.78787	2.27882	1.81573	1.91413	1.84201	-0.817834	-0.875579	-0.879554	-1.04695	-0.809919	-0.793009	-0.885869	-1.03427	-0.880579	-0.873119	-0.941459	-0.877849	-1.05449	-0.921349	-1.10777	-1.0248	-0.899069	-0.892084	-0.958204	-1.07851	-0.942469	-1.01375	-0.955859
Bifunctional glutamate/proline--tRNA ligase;Glutamate--tRNA ligase;Proline--tRNA ligase	P07814	EPRS	1.86575	1.83528	1.8086	1.85466	1.8033	1.76812	1.9284	1.7965	1.84234	1.74369	1.71315	1.80983	1.90448	2.03123	2.0914	2.01945	1.86909	1.84351	1.853	1.88062	1.85378	1.97957	1.90864	2.25975	-2.85502	-2.88086	-2.90791	-2.86894	-2.90159	-2.91562	-2.76781	-2.72061	-2.86246	-2.83274	-2.8963	-2.88172	-2.74283	-2.83237	-2.81247	-2.88585	-2.73338	-2.76812	-2.89064	-2.88987	-2.816	-2.8021	-2.85462
Cathepsin B;Cathepsin B heavy chain;Cathepsin B light chain	P07858	CTSB	0.781746	0.852695	0.906768	1.21729	1.49979	1.21373	0.662496	0.783908	1.47701	1.49481	0.920547	1.12156	1.58064	0.948501	0.929222	0.579763	1.46536	0.61688	1.43481	0.764654	1.64959	0.490144	0.62014	1.09324	0.547035	0.44644	0.276945	0.13078	0.52635	0.48158	0.40015	0.24156	0.46513	0.29964	0.70077	NaN	0.659755	0.49993	0.51622	0.65748	0.53961	0.560765	0.740275	0.638315	0.63499	0.45296	0.77179
Heat shock protein HSP 90-alpha;Heat shock protein HSP 90-alpha A2;Putative heat shock protein HSP 90-alpha A4;Putative heat shock protein HSP 90-alpha A5	P07900;Q14568;Q58FG0;Q58FG1	HSP90AA1;HSP90AA2P;HSP90AA4P;HSP90AA5P	NaN	NaN	NaN	NaN	NaN	NaN	NaN	NaN	NaN	NaN	NaN	NaN	NaN	NaN	NaN	NaN	NaN	NaN	NaN	NaN	NaN	NaN	NaN	NaN	NaN	NaN	NaN	NaN	NaN	NaN	NaN	NaN	NaN	NaN	NaN	NaN	NaN	NaN	NaN	NaN	NaN	NaN	NaN	NaN	NaN	NaN	NaN
Heat shock protein HSP 90-alpha;Putative heat shock protein HSP 90-alpha A5	P07900;Q58FG0	HSP90AA1;HSP90AA5P	0.080718	0.103598	-0.0296621	0.128338	0.043498	-0.0428419	-0.0570822	0.0830979	-0.0303922	-0.0984821	-0.264022	-0.145932	-0.205222	-0.0749321	-0.0572219	-0.169682	0.127038	0.100228	-0.0427918	-0.00499201	0.028718	0.0625281	0.0842881	0.381208	NaN	NaN	NaN	NaN	NaN	NaN	NaN	NaN	NaN	NaN	NaN	NaN	NaN	NaN	NaN	NaN	NaN	NaN	NaN	NaN	NaN	NaN	NaN
Heat shock protein HSP 90-alpha;Heat shock protein HSP 90-alpha A2;Putative heat shock protein HSP 90-alpha A4;Putative heat shock protein HSP 90-alpha A5	P07900;Q58FG0;Q14568;Q58FG1	HSP90AA1;HSP90AA2P;HSP90AA4P;HSP90AA5P	NaN	NaN	NaN	NaN	NaN	NaN	NaN	NaN	NaN	NaN	NaN	NaN	NaN	NaN	NaN	NaN	NaN	NaN	NaN	NaN	NaN	NaN	NaN	NaN	0.0372883	0.0394333	0.0263483	0.0878933	-0.113307	-0.117727	-0.0109668	-0.0128667	0.0107333	0.0267932	0.0386233	0.0192833	0.0548082	0.0547133	0.0290733	0.0245334	-0.0327367	-0.0309816	-0.112702	-0.0972717	0.0296433	0.0188433	0.0181433
Galactose-1-phosphate uridylyltransferase	P07902	GALT	NaN	NaN	NaN	NaN	NaN	NaN	NaN	NaN	NaN	NaN	NaN	NaN	NaN	NaN	NaN	NaN	NaN	NaN	NaN	NaN	NaN	NaN	NaN	-0.221599	NaN	NaN	NaN	NaN	NaN	NaN	NaN	NaN	NaN	NaN	NaN	NaN	NaN	NaN	NaN	NaN	NaN	NaN	NaN	NaN	NaN	NaN	NaN
Heterogeneous nuclear ribonucleoprotein C-like 1;Heterogeneous nuclear ribonucleoprotein C-like 2;Heterogeneous nuclear ribonucleoproteins C1/C2	P07910;O60812;B2RXH8	HNRNPC;HNRNPCL1;HNRNPCL2	NaN	NaN	NaN	NaN	NaN	NaN	NaN	NaN	NaN	NaN	NaN	NaN	NaN	NaN	NaN	NaN	NaN	NaN	NaN	NaN	NaN	NaN	NaN	NaN	-0.0146878	-0.0348729	-0.0342179	-0.0085129	0.090037	0.109847	0.0014171	0.0757671	0.0061071	-0.00204301	0.0080571	0.0226171	0.0578421	-0.0436529	-0.0221129	-0.0819129	-0.0617029	-0.0392179	0.066062	0.117202	0.0044471	-0.0432329	-0.0766529
Heterogeneous nuclear ribonucleoprotein C-like 1;Heterogeneous nuclear ribonucleoprotein C-like 2;Heterogeneous nuclear ribonucleoprotein C-like 3;Heterogeneous nuclear ribonucleoprotein C-like 4;Heterogeneous nuclear ribonucleoproteins C1/C2	P07910;O60812;B2RXH8;P0DMR1;B7ZW38	HNRNPC;HNRNPCL1;HNRNPCL2;HNRNPCL3;HNRNPCL4	0.86854	0.78534	0.62207	0.58173	0.28087	0.49495	0.8508	0.2963	0.62184	0.60743	0.80547	0.68057	0.21192	0.76958	0.7583	0.74774	0.4181	0.68161	0.36062	0.59322	0.36283	0.73133	0.74078	1.1176	NaN	NaN	NaN	NaN	NaN	NaN	NaN	NaN	NaN	NaN	NaN	NaN	NaN	NaN	NaN	NaN	NaN	NaN	NaN	NaN	NaN	NaN	NaN
Cytochrome b-c1 complex subunit 6, mitochondrial	P07919	UQCRH	0.485387	0.617907	0.811997	1.16651	1.16691	0.878727	0.768297	-0.512226	1.42805	1.78888	0.624447	-0.479975	1.10736	0.231363	0.601757	0.187513	1.09677	0.648607	1.35452	-0.0974678	1.19013	0.155059	0.368227	0.670527	-0.768498	-0.723683	-0.663948	-0.905753	-0.548993	-0.586683	-0.635363	-0.712763	-0.602763	-0.793873	-0.746593	-0.704113	-0.857478	-0.666783	-0.723973	-0.660663	-0.594233	-0.627278	-0.499068	-0.487228	-0.683353	-0.774333	-0.631753
Cytochrome b-c1 complex subunit 6;Cytochrome b-c1 complex subunit 6, mitochondrial	P07919;A0A096LP55	UQCRH;UQCRHL	NaN	NaN	NaN	NaN	NaN	NaN	NaN	NaN	NaN	NaN	NaN	NaN	NaN	NaN	NaN	NaN	NaN	NaN	NaN	NaN	NaN	NaN	NaN	NaN	NaN	NaN	NaN	NaN	NaN	NaN	NaN	NaN	NaN	NaN	NaN	NaN	NaN	NaN	NaN	NaN	NaN	NaN	NaN	NaN	NaN	NaN	NaN
Laminin subunit beta-1	P07942	LAMB1	1.27052	1.40759	1.45433	1.45441	1.35962	1.51435	1.16473	1.02377	0.467186	0.523706	0.289796	0.374526	1.07551	1.17824	1.26429	0.963786	1.33458	1.4589	0.925256	0.996006	1.08364	1.46355	1.43431	1.85242	NaN	NaN	NaN	NaN	NaN	NaN	NaN	NaN	NaN	NaN	NaN	NaN	NaN	NaN	NaN	NaN	NaN	NaN	NaN	NaN	NaN	NaN	NaN
Tyrosine-protein kinase Yes	P07947	YES1	NaN	NaN	NaN	NaN	NaN	NaN	NaN	NaN	NaN	NaN	NaN	NaN	NaN	NaN	NaN	NaN	NaN	NaN	NaN	NaN	NaN	NaN	NaN	NaN	NaN	NaN	NaN	NaN	NaN	NaN	NaN	NaN	NaN	NaN	NaN	NaN	NaN	NaN	NaN	NaN	NaN	NaN	NaN	NaN	NaN	NaN	NaN
Tyrosine-protein kinase Fyn;Tyrosine-protein kinase HCK;Tyrosine-protein kinase Yes	P07947;P06241;P08631	FYN;HCK;YES1	NaN	NaN	NaN	NaN	NaN	NaN	NaN	NaN	NaN	NaN	NaN	NaN	NaN	NaN	NaN	NaN	NaN	NaN	NaN	NaN	NaN	NaN	NaN	NaN	0.193503	-0.111243	-0.135398	0.0216075	0.0753175	0.00842749	0.0715475	0.0462475	0.415348	0.0812075	0.0384375	-0.0340024	0.0778225	-0.103133	-0.0976025	-0.113173	-0.119233	-0.113258	-0.0244575	-0.0294175	-0.0644425	-0.0888125	0.116158
Tyrosine-protein kinase HCK;Tyrosine-protein kinase Yes	P07947;P08631	HCK;YES1	-0.293901	-0.285806	-0.00493206	0.0866607	0.0580391	-0.0936699	0.012112	-0.108331	0.0590652	0.224053	-0.0195328	0.00936164	0.184502	-0.0742509	-0.0470689	-0.153286	0.24618	-0.133121	0.20212	-0.253265	0.280037	-0.0278851	-0.129082	0.261999	NaN	NaN	NaN	NaN	NaN	NaN	NaN	NaN	NaN	NaN	NaN	NaN	NaN	NaN	NaN	NaN	NaN	NaN	NaN	NaN	NaN	NaN	NaN
Tyrosine-protein kinase Lyn	P07948	LYN	0.0730617	-0.258664	0.132981	-0.13821	-0.0228683	-0.0717963	-0.17292	0.0657387	0.0206627	-0.100227	-0.223605	0.110846	0.000709683	-0.346965	0.0199287	0.0773127	0.0982537	-0.170923	0.00411269	0.0389387	0.0944847	0.0908967	0.0297687	0.648486	NaN	NaN	NaN	NaN	NaN	NaN	NaN	NaN	NaN	NaN	NaN	NaN	NaN	NaN	NaN	NaN	NaN	NaN	NaN	NaN	NaN	NaN	NaN
Fumarate hydratase, mitochondrial	P07954	FH	1.48287	1.67854	1.70637	1.30535	1.44078	1.63828	1.43411	1.49864	1.46602	1.64997	1.5974	1.21786	1.66911	1.49296	1.31587	1.11107	1.52373	1.33541	1.68099	1.53127	1.62216	1.2343	1.4289	1.66602	-1.58619	-1.55865	-1.49773	-1.82547	-1.35538	-1.40407	-1.55345	-1.71118	-1.58975	-1.58899	-1.56486	-1.4766	-1.84133	-1.54917	-1.71655	-1.49915	-1.61422	-1.46396	-1.51625	-1.42891	-1.48534	-1.64634	-1.51954
Ribonuclease pancreatic	P07998	RNASE1	NaN	NaN	NaN	NaN	NaN	NaN	NaN	NaN	NaN	NaN	NaN	NaN	NaN	NaN	NaN	NaN	NaN	NaN	NaN	NaN	NaN	NaN	NaN	0	NaN	NaN	NaN	NaN	NaN	NaN	NaN	NaN	NaN	NaN	NaN	NaN	NaN	NaN	NaN	NaN	NaN	NaN	NaN	NaN	NaN	NaN	NaN
Transcription factor Sp1	P08047	SP1	NaN	NaN	NaN	NaN	NaN	NaN	NaN	NaN	NaN	NaN	NaN	NaN	NaN	NaN	NaN	NaN	NaN	NaN	NaN	NaN	NaN	NaN	NaN	NaN	NaN	NaN	NaN	NaN	NaN	NaN	NaN	NaN	NaN	NaN	NaN	NaN	NaN	NaN	NaN	NaN	NaN	NaN	NaN	NaN	NaN	NaN	NaN
Zinc finger X-chromosomal protein;Zinc finger Y-chromosomal protein	P08048;P17010	ZFX;ZFY	NaN	NaN	NaN	NaN	NaN	NaN	NaN	NaN	NaN	NaN	NaN	NaN	NaN	NaN	NaN	NaN	NaN	NaN	NaN	NaN	NaN	NaN	NaN	NaN	NaN	NaN	NaN	NaN	NaN	NaN	NaN	NaN	NaN	NaN	NaN	NaN	NaN	NaN	NaN	NaN	NaN	NaN	NaN	NaN	NaN	NaN	NaN
Rho-related GTP-binding protein RhoC	P08134	RHOC	-0.0921984	0.0166996	-0.196158	NaN	0.0550866	-0.208208	-0.0976784	NaN	-0.255488	-0.334038	-0.345278	0.309251	-0.272508	-0.0952584	-0.278418	-0.0711284	-0.135688	-0.259468	-0.117668	-0.0823684	-0.0152834	0.0604996	NaN	NaN	NaN	NaN	NaN	NaN	NaN	NaN	NaN	NaN	NaN	NaN	NaN	0.988792	NaN	NaN	NaN	NaN	NaN	NaN	NaN	NaN	NaN	NaN	NaN
Multidrug resistance protein 1;Multidrug resistance protein 3	P08183;P21439	ABCB1;ABCB4	0.0270426	0.0287025	-0.133378	0.105192	-0.249807	-0.157137	-0.385047	0.616552	NaN	NaN	NaN	NaN	-0.428887	-0.134788	-0.131197	-0.619047	0.194983	-0.0470574	-0.325027	-0.239537	0.185313	0.414973	0.613023	0.665133	NaN	NaN	NaN	NaN	NaN	NaN	NaN	NaN	NaN	NaN	NaN	NaN	NaN	NaN	NaN	NaN	NaN	NaN	NaN	NaN	NaN	NaN	NaN
4F2 cell-surface antigen heavy chain	P08195	SLC3A2	1.9136	1.86282	1.82492	1.89563	1.83089	1.69351	1.70539	1.86901	1.74765	1.75623	1.6624	1.72745	1.7814	1.9366	2.04781	1.86171	1.8549	1.84712	1.85931	1.87723	1.81595	1.85793	1.96681	2.15533	-1.69745	-1.70539	-1.68116	-1.69855	-1.70942	-1.72388	-1.66816	-1.68744	-1.69332	-1.66817	-1.64404	-1.67534	-1.77288	-1.78269	-1.77899	-1.76961	-1.71592	-1.73339	-1.80944	-1.80167	-1.80547	-1.80786	-1.82636
Beta-glucuronidase	P08236	GUSB	1.21205	1.14288	1.12243	1.15495	1.07771	1.17194	1.2108	1.14083	1.58375	1.51186	1.3944	1.69778	1.21566	1.04983	1.231	1.38346	1.15351	1.25723	1.31819	1.33541	1.21504	1.18021	1.30709	1.67967	0.105147	-0.00396827	0.0619667	0.151952	0.408542	0.497752	0.160752	0.187842	0.0849617	0.148662	0.312762	0.00168173	0.0782267	0.0637617	0.118302	0.00993173	0.417202	0.276357	0.407667	0.357507	-0.0426683	0.0759117	0.199882
ATP-dependent 6-phosphofructokinase, muscle type	P08237	PFKM	1.51097	1.55978	1.43418	1.61704	1.57252	1.54432	1.49442	1.7597	1.31167	1.15147	1.07814	1.27774	1.42304	1.56534	1.54401	1.57129	1.86267	1.54413	1.42623	1.66154	1.62475	1.69131	1.57088	1.87687	0.117037	0.0271821	0.0816971	0.0249421	-0.175468	-0.214398	0.0442821	-0.0876978	0.109082	-0.0573579	-0.0273279	-0.0780779	0.340557	0.0791621	0.0536221	0.0825821	0.129412	0.00166708	-0.148153	-0.0897029	-0.139648	-0.0696179	-0.125458
Heat shock protein HSP 90-beta;Putative heat shock protein HSP 90-beta-3	P08238;Q58FF7	HSP90AB1;HSP90AB3P	NaN	NaN	NaN	NaN	NaN	NaN	NaN	NaN	NaN	NaN	NaN	NaN	NaN	NaN	NaN	NaN	NaN	NaN	NaN	NaN	NaN	NaN	NaN	NaN	0.102593	0.0916383	0.0895533	0.134198	-0.224032	-0.207592	-0.0500917	-0.0343716	0.0488383	0.0780983	0.0755283	0.0594883	0.117513	0.0514183	0.0892783	0.0368383	-0.0706917	-0.0927367	-0.237917	-0.251907	0.0422483	0.0711482	0.0261483
Heat shock protein HSP 90-beta;Putative heat shock protein HSP 90-beta 4;Putative heat shock protein HSP 90-beta-3	P08238;Q58FF7;Q58FF6	HSP90AB1;HSP90AB3P;HSP90AB4P	NaN	NaN	NaN	NaN	NaN	NaN	NaN	NaN	NaN	NaN	NaN	NaN	NaN	NaN	NaN	NaN	NaN	NaN	NaN	NaN	NaN	NaN	NaN	NaN	NaN	NaN	NaN	NaN	NaN	NaN	NaN	NaN	NaN	NaN	NaN	NaN	NaN	NaN	NaN	NaN	NaN	NaN	NaN	NaN	NaN	NaN	NaN
Heat shock protein HSP 90-beta;Putative heat shock protein HSP 90-alpha A4	P08238;Q58FG1	HSP90AA4P;HSP90AB1	0.281718	0.134758	0.00804806	0.144598	0.129448	-0.0271425	0.0674181	-0.013052	-0.236092	-0.422392	-0.519952	-0.235152	-0.270242	-0.0831919	-0.124362	-0.191612	0.169448	0.126908	-0.091362	0.156258	0.115318	0.254598	0.133208	0.492838	NaN	NaN	NaN	NaN	NaN	NaN	NaN	NaN	NaN	NaN	NaN	NaN	NaN	NaN	NaN	NaN	NaN	NaN	NaN	NaN	NaN	NaN	NaN
Signal recognition particle receptor subunit alpha	P08240	SRPR	-0.287715	-0.095855	-0.156965	-0.255205	-0.219785	-0.101295	-0.018425	-0.226545	-0.421415	-0.633405	-0.477745	-0.930955	-0.084525	-0.750065	-0.179215	-0.196805	-0.269545	-0.181355	-0.023325	-0.863325	-0.084195	-0.150045	-0.033705	-0.274795	NaN	NaN	NaN	1.53821	NaN	NaN	NaN	NaN	NaN	1.67358	NaN	NaN	NaN	NaN	NaN	1.66886	NaN	NaN	NaN	NaN	NaN	2.03555	NaN
Asparagine synthetase [glutamine-hydrolyzing]	P08243	ASNS	0.642253	0.396083	0.565883	1.10004	0.794211	0.517875	0.63428	0.586497	-1.44136	-2.43301	-2.55022	-1.69517	1.66289	1.86377	1.97205	1.58879	1.13051	0.801742	0.786611	1.09208	1.00675	0.725711	0.781823	0.734132	NaN	0.253966	0.312471	0.475826	-0.245264	-0.307504	1.16981	1.05931	0.313936	0.306446	0.368146	0.420726	NaN	0.337316	0.349716	0.379146	1.16094	1.00509	-0.0458587	-0.116189	0.409036	0.438346	0.358306
Porphobilinogen deaminase	P08397	HMBS	-0.68076	-0.291761	-0.229311	-1.0641	-0.62976	0.0101472	-0.49528	-0.76767	-0.92066	-0.75718	-0.78215	-1.64913	-0.234348	-0.60907	-0.368036	-1.53076	-0.71869	-0.78994	-0.57763	-1.19759	-0.71658	-0.47286	-0.37829	-0.92832	0.713295	0.88124	0.992655	0.49847	0.46276	0.56841	0.77684	0.54794	0.78544	0.56013	0.73603	0.62689	0.519325	0.81762	0.58858	0.83754	0.81677	0.759425	0.548345	0.452015	0.76175	0.62329	0.98445
Neprilysin	P08473	MME	1.54398	1.62173	1.67961	1.68953	1.60479	1.72206	1.65151	1.5432	2.34217	2.42426	2.33292	2.18571	1.66455	1.67636	1.5674	1.44129	1.74281	1.72854	1.66064	1.50414	1.69901	1.60071	1.69313	1.82161	-3.24635	-3.23486	-3.23267	-3.24806	-2.73278	-2.70097	-3.17526	-3.17578	-3.22734	-3.23204	-3.23875	-3.2552	-3.35131	-3.30755	-3.36702	-3.34668	-3.26239	-3.28651	-2.92135	-2.87051	-3.33427	-3.31988	-3.30293
Pyruvate dehydrogenase E1 component subunit alpha, somatic form, mitochondrial;Pyruvate dehydrogenase E1 component subunit alpha, testis-specific form, mitochondrial	P08559;P29803	PDHA1;PDHA2	0.806743	0.890183	1.07736	1.3423	1.36444	1.12498	1.29042	0.850053	1.69865	1.85881	1.4258	1.22316	1.53663	0.874563	1.35664	1.16774	1.36674	1.07183	1.49906	0.863833	1.50743	0.918803	1.18479	1.32286	-0.871982	-0.547137	-0.475622	-0.852177	-0.348467	-0.365657	-0.448837	-0.657037	-0.481037	-0.706287	-0.556947	-0.640787	-0.782882	-0.583357	-0.771957	-0.918147	-0.570807	-0.577352	-0.406742	-0.669202	-0.552327	-0.700617	-0.771607
Cytochrome c1, heme protein, mitochondrial	P08574	CYC1	2.06832	2.12173	1.77326	2.07574	1.88632	2.0159	1.91314	1.67182	2.35723	2.4218	2.14628	2.19011	1.94744	2.04638	1.9469	1.7006	2.03752	2.11504	1.95862	1.95348	1.94242	1.93628	1.96344	1.95162	-1.36743	-1.28195	-1.12701	-1.15137	-1.07555	-1.07284	-1.22542	-1.17119	-1.19764	-1.19669	-1.28324	-1.27279	-1.28687	-1.2389	-1.25801	-1.21384	-1.07649	-1.1411	-1.11843	-1.09179	-1.31364	-1.32697	-1.17664
U2 small nuclear ribonucleoprotein B''	P08579	SNRPB2	-0.633385	-0.576588	-0.279236	-0.622428	-0.667407	0.0976177	-0.38172	-0.673426	-0.429665	-0.176756	-0.491562	-0.616246	-0.342715	-0.42988	-0.525494	-1.09007	-0.162577	-0.266648	-0.475668	-1.15534	-0.378517	-0.322209	-0.491307	-0.646475	-0.668969	-0.450194	NaN	-0.660864	-0.475624	-0.632314	-0.715664	-0.666954	NaN	-0.597834	-0.511004	-0.634744	-0.590219	-0.690834	NaN	-0.748854	-0.760434	-0.742349	-0.674709	-0.657999	NaN	-0.573084	-0.534084
Hepatocyte growth factor receptor	P08581	MET	0.154695	0.146908	0.356186	0.130314	0.0748229	0.30372	0.387194	0.284224	0.385282	0.467236	0.496761	-0.0151483	0.176386	0.127792	0.334858	0.386232	0.19223	0.0909799	0.252369	-0.175814	0.250462	0.274969	0.323219	0.612198	-0.15031	-0.276865	-0.15606	-0.167315	-0.151735	-0.0484251	-0.114055	-0.158475	-0.251985	-0.255265	-0.366635	-0.209255	-0.26607	-0.347535	-0.337695	-0.224675	-0.287935	-0.22081	-0.0959701	-0.2387	-0.288585	-0.446875	-0.626295
Hepatocyte growth factor receptor;Tyrosine-protein kinase FRK;Tyrosine-protein kinase Srms	P08581;Q9H3Y6;P42685	FRK;MET;SRMS	NaN	NaN	NaN	NaN	NaN	NaN	NaN	NaN	NaN	NaN	NaN	NaN	NaN	NaN	NaN	NaN	NaN	NaN	NaN	NaN	NaN	NaN	NaN	NaN	NaN	NaN	NaN	NaN	NaN	NaN	NaN	NaN	NaN	NaN	NaN	NaN	NaN	NaN	NaN	NaN	NaN	NaN	NaN	NaN	NaN	NaN	NaN
Melanotransferrin	P08582	MFI2	NaN	NaN	NaN	NaN	NaN	NaN	NaN	NaN	NaN	NaN	NaN	NaN	NaN	NaN	NaN	NaN	NaN	NaN	NaN	NaN	NaN	NaN	NaN	0	NaN	NaN	NaN	NaN	NaN	NaN	NaN	NaN	NaN	NaN	NaN	NaN	NaN	NaN	NaN	NaN	NaN	NaN	NaN	NaN	NaN	NaN	NaN
U1 small nuclear ribonucleoprotein 70 kDa	P08621	SNRNP70	1.30325	0.923189	0.791119	1.06577	1.21096	0.898329	0.926489	1.20498	1.25694	1.09692	1.08965	1.52011	0.942139	1.0604	1.13056	1.05725	1.21184	0.920179	0.966839	1.18211	1.18509	1.01508	1.09159	1.57464	-1.09163	-1.14154	-1.14083	-0.990601	-0.908791	-0.981881	-1.10453	-1.04366	-1.0798	-1.07996	-1.06203	-1.11552	-0.972986	-1.09297	-0.999121	-1.03226	-1.02383	-1.12397	-1.04062	-0.928426	-1.08942	-1.01405	-1.03895
Vimentin	P08670	VIM	0.502442	NaN	-0.0261376	NaN	-0.136058	NaN	NaN	NaN	0.555992	NaN	NaN	NaN	-0.654757	NaN	NaN	NaN	0.153723	NaN	-0.170887	NaN	-0.224318	NaN	NaN	NaN	NaN	NaN	NaN	NaN	NaN	NaN	NaN	NaN	NaN	NaN	NaN	NaN	NaN	NaN	NaN	NaN	NaN	NaN	NaN	NaN	NaN	NaN	NaN
40S ribosomal protein S17	P08708	RPS17	2.73938	2.55233	2.53901	2.62962	2.74765	2.61608	2.59568	2.45287	2.47195	2.65614	2.52368	2.4731	2.61422	2.36116	2.68657	2.72163	2.7512	2.65594	2.66673	2.57563	2.75012	2.65161	2.77701	2.99372	-1.03939	-1.04595	-1.09383	-1.02239	-1.109	-1.09996	-1.04615	-1.02245	-1.04795	-1.02009	-1.0547	-1.06547	-1.05011	-1.05477	-1.02281	-1.00345	-1.03312	-1.01166	-1.11281	-1.10964	-0.986636	-1.02324	-1.05024
Keratin, type I cytoskeletal 19	P08727;CON__P08727;CON__P19001	KRT19	3.39546	3.23814	3.31854	3.16413	3.10487	3.47748	3.34384	3.06177	3.60436	3.51785	3.57155	3.65416	3.18926	3.66283	3.35191	3.28618	3.1408	3.45535	3.18484	3.25768	3.26396	3.38064	3.22007	3.65921	-3.45281	-3.40462	-3.44242	-3.3888	-3.16814	-3.21703	-3.38467	-3.34501	-3.40016	-3.40368	-3.41492	-3.41628	-3.31403	-3.4085	-3.32907	-3.41512	-3.32538	-3.32582	-3.17671	-3.18277	-3.42266	-3.3436	-3.39717
Keratin, type I cytoskeletal 19;Keratin, type I cytoskeletal 9;Keratin-like protein KRT222	P08727;CON__P08727;CON__P19001;CON__Q8N1A0;CON__P35527;Q8N1A0;P35527	KRT19;KRT222;KRT9	NaN	NaN	NaN	NaN	NaN	NaN	NaN	NaN	NaN	NaN	NaN	NaN	NaN	NaN	NaN	NaN	NaN	NaN	NaN	NaN	NaN	NaN	NaN	NaN	NaN	NaN	NaN	NaN	NaN	NaN	NaN	NaN	NaN	NaN	NaN	NaN	NaN	NaN	NaN	NaN	NaN	NaN	NaN	NaN	NaN	NaN	NaN
Guanine nucleotide-binding protein G(k) subunit alpha	P08754	GNAI3	2.40331	2.16483	2.10677	2.59361	2.44889	2.38431	2.37183	2.11966	2.79213	2.57675	2.14187	2.58916	2.30177	2.20266	2.17814	2.13147	2.79411	2.19424	2.46344	2.1776	2.58758	2.17548	2.14754	2.48908	1.74287	1.84125	1.76938	1.70471	1.80495	1.92766	1.6133	1.72505	1.76114	1.94594	1.74143	1.90633	1.97666	1.98496	1.7546	1.82939	1.92181	1.84119	1.84849	1.84306	1.81866	1.90709	1.87383
Annexin A5	P08758	ANXA5	1.53183	1.55841	1.75372	1.16423	1.42725	1.68441	1.43064	1.29646	1.55696	1.84676	1.64116	0.997821	1.49991	1.32317	1.53044	1.21787	1.25878	1.46068	1.59709	1.26939	1.43769	1.36733	1.98855	1.60707	0.545205	0.45946	0.655905	0.43956	0.44818	0.60537	0.52747	0.52693	0.46262	0.59025	0.5502	0.55013	0.747565	0.96267	0.82353	0.98509	0.88222	0.953075	0.933285	0.987125	0.825	0.8657	0.9087
40S ribosomal protein SA	P08865	RPSA	2.72236	2.68918	2.72086	2.34111	2.69934	2.52974	2.49172	2.30237	2.4428	2.36843	2.20141	2.15558	2.51759	2.55199	2.42338	2.34977	2.55244	2.43037	2.61272	2.52871	2.72639	2.34185	2.62048	3.04473	-2.59251	-2.58467	-2.59325	-2.77418	-2.76275	-2.73229	-2.66317	-2.77774	-2.62197	-2.65561	-2.62678	-2.60182	-2.76672	-2.63699	-2.68953	-2.58327	-2.66284	-2.66198	-2.79227	-2.74776	-2.61556	-2.66706	-2.62966
Abhydrolase domain-containing protein 2	P08910	ABHD2	NaN	NaN	NaN	NaN	NaN	NaN	NaN	NaN	NaN	NaN	NaN	NaN	NaN	NaN	NaN	NaN	NaN	NaN	NaN	NaN	NaN	NaN	NaN	NaN	NaN	NaN	NaN	NaN	NaN	NaN	NaN	NaN	NaN	NaN	NaN	NaN	NaN	NaN	NaN	NaN	NaN	NaN	NaN	NaN	NaN	NaN	NaN
CD63 antigen	P08962	CD63	NaN	NaN	NaN	NaN	NaN	NaN	NaN	NaN	NaN	NaN	NaN	NaN	NaN	NaN	NaN	NaN	0	NaN	NaN	NaN	NaN	NaN	NaN	NaN	NaN	NaN	NaN	NaN	NaN	NaN	NaN	NaN	NaN	NaN	NaN	NaN	NaN	NaN	NaN	NaN	NaN	NaN	NaN	NaN	NaN	NaN	NaN
39S ribosomal protein L3, mitochondrial	P09001	MRPL3	0.491915	0.676764	0.43618	0.712708	0.670782	0.53046	0.677349	0.762741	0.781374	0.840614	0.660338	0.327187	0.511261	0.494713	0.68857	0.784411	0.662188	0.721769	0.690065	0.642225	0.720604	0.577389	0.747053	1.2917	0.134699	0.165944	0.154959	0.145004	0.245114	0.327024	0.0687436	0.156844	0.150344	0.140104	0.132234	0.0567936	0.195419	0.344624	0.283384	0.142644	0.257574	0.273629	0.232239	0.282379	0.167654	0.212454	0.349054
U1 small nuclear ribonucleoprotein A	P09012	SNRPA	-0.0408891	0.35133	0.240884	0.493649	0.249095	0.320826	0.428677	0.312451	0.606869	0.541852	0.578423	0.831191	0.0802729	0.0831019	0.286894	0.859121	0.322257	0.34945	0.513039	0.599055	0.522553	0.412612	0.471183	1.12276	NaN	NaN	NaN	-0.348789	0.130871	-0.287139	-0.319699	-0.297069	NaN	-0.312969	NaN	NaN	NaN	NaN	NaN	-0.393579	0.0509309	-0.173014	0.485296	-0.121164	NaN	-0.149189	NaN
[truncated: 5,316 more rows]
[truncated: 33 more columns]
