# Supplementary material for: HarmonizR enables data harmonization across independent proteomic datasets with appropriate handling of missing values
Source: Nat Commun. 2022 Jun 20;13:3523. doi: 10.1038/s41467-022-31007-x (PMC9209422; doi:10.1038/s41467-022-31007-x)
Supplement: Supplementary file 3 — Source Data [file 41467_2022_31007_MOESM3_ESM.zip › Source Data/Figure2;Supplementary Figure 2-10;Unharmonized data.xlsx]

## Sheet: chris_spike_in_new
T: Protein	TripleTOF6600 SWATH 5%Yeast 15%EColi R1	TripleTOF6600 SWATH 5%Yeast 15%EColi R2	TripleTOF6600 SWATH 5%Yeast 15%EColi R3	TripleTOF6600 SWATH 10%Yeast 10%EColi R1	TripleTOF6600 SWATH 10%Yeast 10%EColi R2	TripleTOF6600 SWATH 10%Yeast 10%EColi R3	QExactive DDA 5%Yeast 15%EColi R1	QExactive DDA 5%Yeast 15%EColi R2	QExactive DDA 5%Yeast 15%EColi R3	QExactive DDA 10%Yeast 10%EColi R1	QExactive DDA 10%Yeast 10%EColi R2	QExactive DDA 10%Yeast 10%EColi R3	QExactive DIA 5%Yeast 15%EColi R1	QExactive DIA 5%Yeast 15%EColi R2	QExactive DIA 5%Yeast 15%EColi R3	QExactive DIA 10%Yeast 10%EColi R1	QExactive DIA 10%Yeast 10%EColi R2	QExactive DIA 10%Yeast 10%EColi R3
Q9Y3L3;Q6ZT62	-3.30825	-3.03655	-3.4548	-3.9252	-3.39975	-3.19005
Q9NPJ3	-0.94265	-1.31625	-1.5476	-1.437	-1.21155	-1.42755	0.721149	0.629899	0.703151	0.569799	0.6325	0.6089	-0.49885	-0.317999	-0.5333	-0.47335	-0.402751	-0.5498
O00116	-0.37825	-0.240149	-0.9993	-0.491099	-0.44325	-0.384851	1.94945	2.1325	2.01665	1.9554	1.9254	1.9213	0.848249	0.619001	0.9293	0.49895	0.675149	0.6955
P11766	3.05965	3.11855	3.1533	3.0549	3.05445	2.99185	3.72845	3.7131	3.83375	3.6005	3.5771	3.6863	3.19485	3.1793	3.1732	3.19265	3.03225	3.1506
Q9NRN7	0.146351	0.0725508	0.106201	0.2389	0.0281496	0.112549	2.22865	2.1887	2.17815	2.212	1.9071	1.9396	-0.152451	0.1887	-0.0739994	0.0448503	0.172851	-0.0682001
P05141;P12236;P12235	4.73265	4.77805	4.7484	4.6396	4.55795	4.64605
Q53H12	0.55125	0.74965	0.562901	0.663699	0.565749	0.469849	0.69705	0.6186	0.63835	0.6077	0.442301	0.7339	-2.43515	-2.2937	-2.5807	-2.48735	-2.52475	-2.7422
P49748	0.0778503	0.38845	0.3785	0.270499	0.399051	0.43895	0.530451	0.6337	0.563849	0.701401	0.660801	0.4998	-1.76285	-1.8186	-2.0035	-2.84455	-1.71795	-2.1676
O96019	2.87235	2.81895	2.8044	2.7175	2.72755	2.76115	3.14345	3.1621	3.18165	3.1414	3.0995	3.1363	2.03555	1.9111	1.8567	1.97305	1.95155	1.945
Q99798	1.34395	1.16415	1.2759	1.1942	1.14595	1.07455	2.90885	2.9709	2.94765	2.8373	2.8322	2.878	1.20125	1.3044	1.2668	1.18205	1.26315	1.1449
P13798	-1.09895	-1.26825	-1.0097	-1.2846	-1.21015	-1.28135	0.38295	0.2247	0.47215	0.266199	0.2922	0.339199
P35611	-0.506651	-0.480451	-0.580299	-0.557799	-0.73845	-0.86865	0.893351	0.9392	1.00145	0.8498	0.816099	0.922998	-2.31645	-2.4448	-2.5011	-2.57795	-2.23695	-2.2488
Q13685	0.0868492	0.38725	0.1684	0.0644007	-0.13515	0.0608501	0.0983505	-0.110499	0.21145	0.0721989	0.00460052	-0.0150013	-2.14855	-2.2848	-1.9021	-2.24295	-1.83695	-1.9894
Q9NRW3	0.221451	0.22305	0.0937996	0.280299	0.0417509	0.224049	0.385151	0.2711	0.441251	0.2911	0.229401	0.3349	-1.67865	-2.1423	-2.0865	-1.95595	-2.16735	-2.4064
Q13085	-0.0482502	-0.0521498	0.353701	0.2646	0.18415	0.319849	2.55025	2.6	2.53105	2.4973	2.4085	2.5461	-0.21945	-0.440599	-0.8414	-0.450349	-0.39375	-0.5621
Q9H845	-2.12375	-2.91565	-2.2501	-2.6534	-2.66975	-2.91015	-2.85815	-2.7196	-2.90675	-2.9487	-2.9308	-2.8349
P61981;P31946	2.14935	2.20715	2.2025	2.0864	2.04595	2.16415
P31946	3.54555	3.49835	3.4111	3.3327	3.34295	3.30265	4.43265	4.3518	4.46775	4.33	4.3434	4.4184	3.57255	3.6933	3.6325	3.61615	3.65635	3.6169
P61981;P31946;P27348;Q04917	4.84055	4.86775	4.6846	4.8548	4.62625	4.81665
P63104;P31946;P27348	0.53265	0.607751	0.528601	0.1137	0.0864496	0.412849							0.86825	1.425	0.559601	0.89605	0.85745	1.2712
P62258	5.76675	5.71585	5.712	5.6654	5.65385	5.58755	6.50235	6.4757	6.51495	6.4366	6.4533	6.4827	5.62975	5.5724	5.451	5.44385	5.58595	5.4603
Q04917	1.44085	1.46015	1.5496	1.4801	1.40535	1.35585	3.09965	3.0874	3.15075	3.0346	3.0389	3.0917	3.57565	3.6022	3.5388	3.50515	3.48135	3.4936
O95336	0.51325	0.62655	0.5889	0.426999	0.46215	0.401949	0.61735	0.762799	0.66075	0.456699	0.696899	0.684999	-0.33345	-0.376699	-0.443699	-0.53695	-0.43105	-0.5239
P17174	2.30475	2.27305	2.3297	2.2812	2.15625	2.11815	3.57175	3.6334	3.66835	3.561	3.594	3.615	2.81845	2.8443	2.788	2.83135	2.80565	2.7613
P00505	0.261351	0.319249	0.366701	0.384799	0.170751	0.44755	1.83855	1.8605	1.96565	1.7664	1.7708	1.8379	2.53315	2.4408	2.5386	2.46455	2.45745	2.5461
Q96IU4	-0.93015	-0.79685	-0.8005	-0.7874	-0.92685	-0.915051	1.89995	1.7318	1.86735	1.7823	1.3145	1.373	0.394051	0.479401	0.5828	0.526551	0.331149	0.3767
P53396	4.90865	4.85495	4.8715	4.8042	4.80415	4.78885	4.95965	4.9907	5.00955	4.9205	4.943	4.9498	3.83575	3.7936	3.7205	3.68615	3.75665	3.6238
P63261;P60709;Q562R1	3.50975	3.49595	3.4879	3.4069	3.35425	3.51595
P63261;P60709	8.48395	8.49105	8.4901	8.4508	8.38475	8.45095
Q12904	2.44555	2.30825	2.3142	2.2824	2.37055	2.19105	3.24935	3.263	3.33085	3.1563	3.1966	3.2184	1.11145	1.0657	1.1139	0.986651	1.21625	0.9817
O00170	-0.76505	-0.93805	-0.894199	-0.9947	-0.88775	-1.01025	1.15725	1.1974	1.39295	1.3038	1.1753	1.2395	-0.21995	-0.481298	-0.379999	-0.16915	-0.422151	-0.5137
O43823	-2.63635	-3.40255	-2.2293	-3.7528	-3.79755	-3.25535	-1.28805	-1.2338	-1.14645	-1.1647	-1.2011	-1.212
O94788	3.64985	3.70545	3.761	3.7222	3.55485	3.54405	4.02705	4.0739	4.09045	3.9651	4.0471	4.0108	3.33885	3.2429	3.3076	3.27465	3.27195	3.283
P61221	3.23685	3.18805	3.3651	3.229	3.23385	3.04795	3.74715	3.7273	3.80935	3.7389	3.7342	3.7196	2.66725	2.6362	2.6305	2.57765	2.55435	2.6259
Q9UG63	2.05335	2.01525	2.1414	2.094	1.96105	2.01725	3.16325	3.1832	3.11815	3.1027	3.0927	3.1795	1.91725	1.8284	1.8688	1.89225	1.85945	1.73
Q9NUQ8	-2.69245	-2.63635	-2.5523	-3.004	-2.73345	-2.99935	0.39065	0.5167	0.633651	0.2033	0.401199	0.430199	-2.06845	-2.4568	-3.4215	-2.31975	-2.11835	-3.4819
Q9UKV3	1.68375	1.67315	1.665	1.4528	1.48035	1.55895	2.42865	2.4259	2.57495	2.437	2.378	2.4757	1.34775	1.0931	1.1392	1.16995	1.03825	1.1711
P11310	1.29475	1.22755	1.0243	1.1791	1.11765	1.04685	2.17335	2.1485	2.12385	2.0933	2.0993	2.0969	-1.13865	-0.9058	-1.0296	-1.08875	-0.936049	-1.3008
P55263	0.86595	0.830251	0.924601	0.6212	1.06825	0.745449	2.41765	2.5091	2.58085	2.3703	2.4483	2.4803	1.53025	1.3893	1.4865	1.49355	1.79835	1.4373
P05141	3.96535	3.97285	3.9314	4.0692	3.87915	3.94195	2.14445	2.1423	2.15455	2.2282	2.0773	2.1611	2.56155	2.4486	2.7275	2.60095	2.58925	2.6564
P12236	-0.0674496	-0.713349	-1.9297	-0.3621	-3.60875	-1.03055	4.97465	4.9854	5.02555	4.9845	4.9446	4.9705	0.719851	0.8491	0.759501	0.75475	0.875751	0.684701
P12236;P12235	-0.295151	-0.79915	-0.356199	-0.3753	-0.806149	-0.709051
P63104	6.22665	6.29665	6.2434	6.1534	6.00315	6.19775	5.43065	5.3956	5.43465	5.32	5.3726	5.4021	5.12215	5.0845	5.0832	5.08775	5.05545	4.9695
P52209	5.49985	5.48775	5.4923	5.4265	5.40135	5.42105	4.88115	4.9053	5.00995	4.8676	4.9176	4.9367	4.62035	4.7566	4.6773	4.56885	4.59425	4.6052
Q15758	3.20405	3.31835	3.3151	3.24	3.15465	3.20075	2.43345	2.3992	2.43685	2.1874	2.2146	2.3291	2.59565	2.643	2.4481	2.64505	2.65545	2.5921
P28288	-3.94895	-3.81245	-3.7604	-3.7782	-3.46455	-3.83435	-3.09305	-3.4474	-3.36685	-3.2549	-3.3031	-3.3841
Q13541	-0.83055	-0.664451	-0.9052	-0.8331	-1.26605	-0.90725	-0.376049	-0.547999	-0.53365	-0.624001	-0.558901	-0.6546	-0.35025	-0.8349	-0.8351	-0.73795	-0.603551	-0.664701
O43707;P12814	4.15845	4.11645	4.1909	4.0922	3.93255	4.07385
P61163	-0.130449	-0.0949507	-0.428999	-0.0397997	-0.429549	-0.593851	1.03125	1.1587	1.20585	0.959101	1.0098	1.0273	-3.29325	-3.1868	-3.1235	-3.39455	-3.19655	-3.3683
P61981	4.47155	4.38185	4.6649	4.3427	4.56235	4.53085	4.11365	4.1841	4.16135	4.0686	4.1284	4.1066	3.95225	3.9713	3.893	3.86295	3.85985	3.902
P31947	4.84055	4.86775	4.6846	4.8548	4.62625	4.81665	3.15745	3.1745	3.16205	3.0998	3.1528	3.1665
P27348	4.35015	4.38945	4.4548	4.3128	4.29155	4.31615	4.30055	4.3177	4.38435	4.2803	4.2655	4.3257	4.01495	3.8896	3.8974	3.90715	3.92525	3.8469
P30153;P30154	2.99235	3.00885	3.0279	2.8728	2.81245	2.88715
P30153	3.59495	3.59765	3.587	3.5237	3.51975	3.51625	4.33775	4.376	4.37085	4.3031	4.2868	4.3461	3.47015	3.4909	3.4615	3.45795	3.32045	3.3881
P30154	0.92655	0.633451	0.7817	0.609099	0.65775	0.64645	1.71415	1.7227	1.74595	1.629	1.6451	1.7729
P63151	0.40085	0.851951	0.555601	0.568099	0.334451	0.401949	1.36285	1.4543	1.55105	1.4041	1.2362	1.4047	1.05965	1.1344	1.1224	1.12715	1.08285	1.064
P11171	1.20075	1.21395	1.1593	1.2518	1.12555	1.25615	2.74385	2.7299	2.74855	2.6097	2.6906	2.7057	-0.18605	-0.358099	-0.0515995	-0.209249	-0.26265	-0.241099
P08195	1.90495	1.88695	2.0488	1.7356	1.85955	1.81305	2.80735	2.749	2.77725	2.7172	2.6642	2.7926	2.09085	2.0685	1.9924	2.29545	2.07895	2.0825
Q96GX2	0.266451	-0.00344944	0.4256	0.3264	0.160649	0.114849	-2.57695	-2.6005	-2.71045	-2.9167	-2.6554	-2.5947
Q8NE71	1.76905	1.77265	1.7957	1.6749	1.63925	1.62665	2.13845	2.1132	2.21815	2.0833	2.1021	2.1822	0.0199509	-0.250799	-0.00659943	-0.196849	-0.27505	-0.1473
Q9H4A4	0.84635	0.89775	0.9641	0.7991	0.802751	0.898748	3.08285	3.0201	3.15785	3.0284	3.0437	3.0333	2.14095	2.0561	2.0535	2.09905	2.20935	2.0633
P39687	3.98245	3.96045	3.9768	3.8577	3.88065	3.92255	4.89625	4.8936	4.82025	4.8416	4.8026	4.8141	3.68135	3.5959	3.6404	3.71725	3.63055	3.6619
Q9BTT0	2.90885	2.75995	2.7621	2.7107	2.87455	2.72645	2.34875	2.2035	2.38645	2.1003	2.2647	2.121	0.218849	0.503401	-0.0856991	-0.41455	0.38555	0.00129986
Q99873	2.63355	2.57025	2.6303	2.4618	2.52015	2.35345	3.01355	3.1345	3.14995	2.9773	3.0361	3.0208	2.17965	2.145	2.1034	2.07545	2.06245	2.0891
Q8IWZ3;O75179	0.16555	0.0223494	0.2432	0.0932989	0.0869493	0.0966492
O75179	-2.91495	-2.98535	-2.6249	-2.9393	-2.91685	-2.96075	-1.25385	-1.0997	-1.03555	-1.2341	-1.3992	-1.1461
P20073	1.32825	1.31065	1.2267	1.3414	1.34945	1.23725	2.83485	2.8593	2.93665	2.7732	2.7604	2.8231	1.99115	1.9717	1.96	1.86025	1.86525	1.9177
P27695	2.25515	2.22415	2.3326	2.1922	2.22235	2.14765	3.00385	2.9736	2.93045	2.889	2.797	2.9565	1.37315	1.1878	1.1276	1.36275	1.12135	1.1121
P50995	2.99605	3.00555	3.1023	2.9848	2.99345	2.90045	2.99795	2.9965	3.06445	3.032	2.9685	3.1119	1.80605	1.7962	1.6425	1.86165	1.71685	1.6568
P07355	4.95645	4.92775	4.9557	4.8553	4.83745	4.81835							5.39625	5.3709	5.2964	5.32775	5.33015	5.262
P63010;Q10567	2.78905	2.65545	2.7318	2.5458	2.62135	2.61475							2.50845	2.5476	2.5481	2.48605	2.73765	2.5549
P63010	1.62065	1.56965	1.6441	1.4282	1.32375	1.45455	4.06615	4.1645	4.15895	4.0592	4.0269	4.0876	1.63825	1.7555	1.6864	1.66255	1.72795	1.6428
Q96CW1	1.12945	1.19635	1.1622	1.0391	1.17875	1.12675	2.27945	2.2803	2.22845	2.1806	2.1804	2.1799	0.470551	0.00550079	0.1108	0.323651	0.379149	0.247701
O00203;Q13367	-2.95985	-3.61495	-3.1607	-3.196	-3.07155	-3.11475
P84077;P61204;P18085;P84085	2.39825	2.45135	2.4328	2.4877	2.49315	2.15845
P84077;P61204	3.31715	3.57265	3.3944	3.2971	3.27905	3.43115	3.16695	3.1687	3.23115	3.1402	3.1775	3.1686
P18085	-0.69195	-0.70605	-1.5767	-1.9758	-1.66395	-1.21715	3.19965	3.1328	3.26985	3.0949	3.1119	3.1561	0.533051	0.657001	0.5798	0.54185	0.66915	0.6512
P12814	1.18885	1.20015	1.2077	1.1697	1.17765	1.16835	2.67955	2.5598	2.67805	2.5996	2.5495	2.637	1.63355	1.7996	1.7835	1.78915	1.72995	1.6723
P30837	-0.93395	-0.83945	-0.8543	-0.8024	-0.94295	-1.00705	-0.330549	-0.226901	-0.39955	-0.5746	-0.527399	-0.712301
P04075	7.68055	7.72275	7.6846	7.6542	7.52375	7.62805	7.54075	7.583	7.62825	7.5363	7.5746	7.5561	7.60155	7.6701	7.6725	7.62715	7.61865	7.5999
P04075;P09972	3.41835	3.46905	3.5039	3.442	3.45575	3.38625
Q9H2P0	-3.30855	-3.61475	-3.3547	-3.6272	-3.59105	-3.87005	-0.50905	-0.519401	-0.35995	-0.479799	-0.579901	-0.568501	-1.64565	-1.5168	-1.6823	-1.69465	-1.72985	-1.7026
O95433	2.85505	2.89425	2.8668	2.8448	2.67455	2.79345	3.41595	3.4427	3.43635	3.3767	3.3553	3.4562	2.73805	2.7729	2.7515	2.71995	2.76625	2.6991
Q13155	-1.75065	-1.89455	-3.3551	-0.826501	-0.20235	-0.622551	1.56105	1.602	1.54845	1.4435	1.5233	1.5622	1.36815	1.244	1.3288	1.22455	1.09595	1.1516
Q92667	-2.67655	-4.66835	-4.6418	-5.4139	-4.55315	-5.07825	-3.60995	-3.4847	-3.56085	-3.4917	-3.6278	-3.5671
P02768	1.95825	1.83475	1.9872	1.8649	1.88435	1.79655	2.03665	2.0725	2.03515	1.9881	2.0141	1.9583	2.76755	2.8702	2.9685	2.89585	2.92855	2.7862
P09972	3.41425	3.43155	3.8184	3.3616	3.31925	3.29355	2.44965	2.4634	2.52175	2.2898	2.3653	2.4686	1.44465	1.7895	1.8196	1.72795	1.47635	1.7563
P28838	2.98295	2.93085	2.9298	2.8829	2.83225	2.90915	3.47135	3.5242	3.53985	3.4249	3.3588	3.4673	2.89255	3.0419	3.0289	2.98705	2.91475	2.8892
Q92688	5.38515	5.40575	5.3826	5.2867	5.17945	5.29205	3.87885	3.9566	3.82835	3.7734	3.847	3.8651	4.78275	4.766	4.8839	4.78665	4.83855	4.7566
P39687;Q92688	4.11605	4.03315	3.9352	3.9952	3.97065	3.96545							2.85235	2.7823	2.9013	2.80015	2.78295	2.7728
P02647	-0.375549	-0.11235	-0.242599	-0.325601	-0.147349	-0.693451	-0.561251	-0.522401	-0.283151	-0.743101	-0.796999	-0.3307	-0.675449	-1.7261	-1.0602	-1.05315	-1.78935	-1.616
O14561	2.61405	2.45955	2.3291	2.5355	2.28975	2.46165	1.03505	1.2174	1.28625	0.9195	1.223	1.1225	0.217449	-0.154299	-0.2463	0.127351	0.05445	0.0584993
O95394	0.384451	0.630349	0.690599	0.343801	0.411151	0.535349	1.10165	1.0622	1.12385	1.1303	0.971901	1.0662	-0.248051	-0.297998	-0.3197	-0.750249	-0.41335	-0.338099
P14550	0.20035	-0.0898504	-0.0650005	-0.136901	-0.197749	-0.146851	1.49985	1.437	1.52595	1.3395	1.2325	1.4121	0.79785	0.7575	0.721001	0.709151	0.553451	0.6412
Q04828	1.49675	1.49155	1.4803	1.3241	1.40715	1.41585	3.60915	3.6545	3.74195	3.5977	3.6174	3.5782	1.43885	1.4687	1.4157	1.51715	1.37595	1.4846
P16157	0.522949	0.60065	0.5464	0.2566	0.278451	0.373949	2.74605	2.7881	2.83605	2.7408	2.7268	2.8015	0.808849	0.627201	0.5249	0.535251	0.525849	0.5615
O43707	5.29155	5.29855	5.218	5.2195	5.17255	5.16865	6.54765	6.5799	6.63025	6.5205	6.5103	6.5535	4.27165	4.2259	4.2207	4.33465	4.17315	4.1937
Q16186	1.32615	1.36695	1.2822	1.4113	1.34775	1.33365	1.59025	1.5952	1.74205	1.6091	1.6386	1.6084	1.83895	1.871	1.7303	1.84575	1.73045	1.832
Q9Y4W6	-0.09165	-0.0297499	-0.105999	-0.406001	-0.466451	-0.377451	-0.404551	-0.1836	-0.05305	-0.117701	-0.149599	-0.1021
O95831	2.76645	2.81925	2.7391	2.7098	2.69695	2.67125	2.83175	2.7305	2.77055	2.7299	2.8009	2.7949	2.54785	2.4605	2.4307	2.47075	2.52205	2.4167
Q9ULX6	-1.49145	-1.46175	-1.6	-1.4616	-1.43955	-1.32705	1.09215	1.0449	0.939151	0.965599	0.9373	0.971498	-2.61065	-2.8447	-2.5354	-2.79565	-2.86905	-3.0271
Q03154	0.50485	0.549951	0.6775	0.5701	0.475551	0.51865	1.63345	1.6908	1.71945	1.5836	1.7133	1.6703	-2.02405	-2.3015	-2.4302	-2.43015	-2.36135	-2.4579
O60678	-0.98245	-0.78375	-0.855499	-0.9993	-1.13805	-1.09165	-0.0996494	0.0370989	-0.0922499	-0.1593	-0.3181	-0.104101	-1.89365	-2.0999	-2.2987	-2.24015	-2.29395	-2.2435
O14744	2.39105	2.34605	2.3534	2.2244	2.22205	2.19035	3.75345	3.8508	3.85395	3.7744	3.7888	3.7888	3.65295	3.7299	3.8295	3.69015	3.73355	3.7569
O95782	2.49625	2.29725	2.3369	2.2642	2.24285	2.18745	3.51945	3.5741	3.64695	3.5042	3.5153	3.4861	2.80405	2.8452	2.7724	2.81045	2.72855	2.648
P62330	-1.34455	-1.61895	-1.4421	-1.7219	-1.62185	-1.61545	-1.50475	-1.4827	-1.46035	-1.4075	-1.4788	-1.7516
O43681	0.298651	-0.0494509	-0.0251999	0.2618	0.0342493	-0.0613499	1.29575	1.2769	1.31605	1.2652	1.2181	1.2025	-1.55505	-1.4647	-1.4123	-1.52385	-1.47275	-1.4967
P08243	4.73075	4.55595	4.6434	4.5083	4.49735	4.49785	4.75325	4.7975	4.85605	4.7325	4.7237	4.7963	4.35425	4.4086	4.3628	4.35855	4.35735	4.3397
O15143	-0.475349	-0.83015	-0.5047	-0.6811	-0.567451	-0.693651	1.85285	1.7182	1.86625	1.9348	1.6844	1.7764	-1.32595	-1.2068	-1.2549	-1.26575	-1.11535	-1.2768
P04083	5.72685	5.70405	5.7466	5.6095	5.60795	5.53495	6.00055	6.0222	6.02125	5.9544	5.9928	5.9559	5.64315	5.7503	5.7031	5.72815	5.68375	5.6636
P07741	3.11475	3.02335	3.0196	2.986	3.00715	2.88855	2.37015	2.3777	2.50605	2.2987	2.3099	2.3585	3.45705	3.3764	3.2996	3.34555	3.34675	3.3643
Q92974	-0.91965	-0.77025	-0.9017	-0.878301	-0.74355	-1.02995	1.91865	1.94	2.04575	2.0082	1.8794	1.9496	1.16315	0.8186	0.9196	0.702151	0.69805	0.7093
P08758	2.04435	2.07975	2.0533	1.9637	1.94425	1.94695	2.59545	2.5362	2.57915	2.5871	2.5601	2.5586	2.91605	2.9565	2.7283	2.62855	2.67075	2.8114
P84085	-3.39375	-1.49985	-2.1553	-2.8323	-1.49605	-2.03215	0.62225	0.851899	0.794049	0.784	0.8099	0.8419	1.30925	1.432	1.4278	1.41405	1.37665	1.3195
Q8N6H7	-0.614849	-0.60815	-0.627299	-0.734799	-0.520749	-0.679651	0.741449	0.5608	0.672351	0.6406	0.596201	0.649399	-0.49675	-1.0169	-0.9126	-0.81125	-1.58015	-0.9176
Q8IWZ3	-2.86815	-2.91205	-2.8205	-2.8906	-3.04255	-3.31055	-0.16485	-0.238801	-0.15545	0.0102997	-0.2728	-0.112001	-3.07815	-2.8567	-2.8809	-2.78405	-3.01525	-2.8534
O60306	-0.401051	-0.341149	-0.4536	-0.503301	-0.559051	-0.650751	1.36095	1.2563	1.33915	1.1765	1.0428	1.2684	-3.28005	-3.4994	-3.8217	-3.57945	-3.90965	-3.3229
Q8N6T3	-2.84275	-2.60295	-2.7186	-2.5409	-2.50055	-2.59245	-1.98005	-2.1356	-1.98975	-1.9101	-2.1442	-2.0587	-1.46965	-1.6673	-1.6775	-1.51615	-1.60035	-1.5763
Q99856	-2.16995	-2.24165	-2.2452	-2.3565	-2.15345	-2.22525	0.346149	0.391799	0.28325	0.4023	0.086401	0.0650997	-0.658051	-0.8685	-1.0162	-0.97125	-0.843551	-1.0058
Q9BPX5	-1.42815	-1.43965	-1.5044	-1.5348	-1.80375	-1.58755	-0.917351	-1.0039	-1.19945	-0.719101	-0.979	-1.2045
P59998	0.49575	0.640149	0.542601	0.528899	0.665351	0.561749	-0.519249	-0.511401	-0.631049	-0.294001	-0.4492	-0.556101	0.0954494	-0.0310993	0.168701	0.11435	-0.0636511	0.151
Q9UBL3	-0.94585	-0.535451	-0.5224	-0.635301	-0.52035	-0.714951	0.38175	0.4927	0.44765	0.289299	0.440901	0.427099	-0.864349	-1.0545	-0.7694	-1.30235	-1.52135	-1.4155
Q10567	1.10565	1.07415	1.0908	0.8289	0.95165	1.05185	1.22965	1.2585	1.29275	1.2305	1.2701	1.2548	-0.31885	-0.233599	-0.3176	0.842851	-0.350551	-0.46
O43747	-1.58585	-1.35765	-1.5958	-1.2578	-1.19995	-1.53005	0.727251	0.7646	0.780049	0.703899	0.681499	0.771099	0.0232506	1.5127	0.1206	0.12465	1.50805	0.8245
P02656	-0.75715	-0.707351	-0.680699	-0.9596	-0.672151	-0.77635	-1.77405	-1.8187	-2.06175	-2.0462	-1.6739	-1.9638
O14497	-0.90925	-0.80745	-0.643499	-0.9528	-1.01815	-0.81205	1.05045	1.1377	1.04985	1.1706	0.972799	1.1548	-1.31805	-1.3252	-1.4035	-1.27105	-1.24115	-1.3436
P40616	-0.79045	-0.93275	-1.0838	-1.0178	-1.12685	-0.754351	-2.14115	-1.9397	-1.89855	-2.1274	-2.2067	-2.1117	-1.34425	-1.0175	-0.9863	-1.22945	-1.21175	-1.158
P61160	2.58285	2.60145	2.546	2.4887	2.42745	2.46845	1.81835	1.8219	1.75275	1.7089	1.7356	1.6427	1.44135	1.5007	1.3565	1.58195	1.52825	1.2885
Q9BZZ5	-0.150949	-0.27455	-0.0235004	-0.479501	-0.26785	-0.58695	1.96735	1.912	1.93115	1.8611	1.8692	1.8678	-0.393351	-0.1891	-0.1031	-0.156549	-0.40425	-0.3896
Q9Y2Y0	-5.47015	-4.40415	-4.4464	-4.9134	-5.07065	-4.18795	-1.97165	-2.0778	-2.23555	-2.4531	-2.0323	-1.9407	0.0673504	-1.4255	-0.0522995	-0.561349	-2.17025	-0.335599
P61158	2.41795	2.48625	2.4056	2.3334	2.31435	2.30975	2.53065	2.6409	2.65545	2.4553	2.4527	2.58	0.95155	0.9223	0.894701	0.804851	0.75925	0.949201
O15145	-2.63405	-2.73545	-2.7865	-3.3311	-2.82295	-2.88945	0.87335	0.702399	0.78155	0.812201	0.8869	0.7493
Q9Y294;Q9NVP2	0.302349	0.28275	0.5355	0.3184	0.33665	0.432449
Q9NVI7	1.60145	1.55425	1.4482	1.4287	1.22205	1.31875	2.54825	2.6426	2.68465	2.5563	2.5547	2.5322	0.930349	0.930801	1.0221	0.899451	0.86885	0.961101
P05023	1.82845	1.89235	1.921	1.8315	1.80225	1.75555							3.16485	3.1919	3.0583	3.05975	3.32425	3.0863
O75947	1.18485	1.17555	1.2306	1.2211	1.19265	1.17015	1.76025	1.7635	1.76595	1.6328	1.7491	1.7256	1.47205	1.4228	1.3812	1.36095	1.33305	1.979
P00846	-1.30665	-1.62835	-1.4321	-1.4709	-1.43015	-3.77415	-0.43005	-0.384601	-0.388749	-0.6215	-0.497101	-0.337301
O00154	1.04085	0.92155	0.897301	0.6715	0.85945	0.630548	2.61955	2.7361	2.70395	2.6381	2.706	2.7453	2.46705	1.9101	2.4066	2.11895	2.18085	2.0764
P30049	1.32575	1.47555	1.6157	1.46	1.45365	1.44055	1.25415	1.3521	1.36525	1.3099	1.3238	1.2095	0.16725	0.275501	0.0494003	0.288251	-0.320149	0.4075
P48047	2.21755	2.16795	2.1357	2.0331	2.11145	1.97505	2.89475	2.9365	2.88805	2.7793	2.7598	2.8499	2.93055	3.0179	3.1931	3.25115	3.13795	3.2431
Q8WWM7	1.25635	1.47555	1.131	1.2566	1.22025	1.26105	2.54995	2.6032	2.61165	2.6164	2.5474	2.5393	2.35665	2.3894	2.3484	2.41645	2.46015	2.44
Q99700	-2.58595	-2.82725	-2.7528	-2.8759	-2.84165	-2.62775	0.60095	0.633201	0.694751	0.430099	0.370001	0.5688
Q9BXK5	-1.04025	-1.19065	-1.4382	-1.4529	-1.20605	-1.50855		-0.882501
Q99933	-2.17935	-2.19355	-2.5413	-2.478	-2.43535	-2.45405
P46379	2.45645	2.39125	2.3224	2.2862	2.19135	2.26125	2.12985	2.1114	2.17775	2.0894	2.0721	2.1131	1.24955	1.1942	0.9881	1.15005	1.07925	1.0175
P25705	5.63915	5.67355	5.6565	5.5425	5.49995	5.54015	5.88875	5.832	5.86985	5.8221	5.7628	5.8212	5.39375	5.5159	5.456	5.41695	5.46105	5.4275
Q9NVJ2;Q96BM9	0.17495	0.22885	0.0890007	0.1408	-0.0201502	0.0172501
Q9NVJ2	-1.82835	-1.52655	-1.4456	-1.8432	-1.96275	-1.71835	1.22525	1.2422	1.23065	1.0469	1.0751	1.0093	-0.0926495	-0.0198002	0.0360012	-0.0128489	-0.199349	0.049201
O15144	-0.14035	-0.20515	-0.275	-0.382001	-0.11325	-0.239651	1.65395	1.6652	1.76395	1.7479	1.7063	1.6918	0.57925	0.6052	0.6985	0.78435	0.708249	0.750501
P54709	0.64065	0.541049	0.6418	0.558999	0.54885	0.62805	1.25835	1.046	1.26515	1.0353	1.1196	1.1499	-0.38685	-0.4571	-0.629099	-0.575749	-0.55565	-0.717401
Q9NT62	-1.76695	-1.82755	-1.7366	-1.795	-1.66195	-1.95365	0.514151	0.455699	0.572249	0.447199	0.619301	0.532598	-0.70965	-0.507599	-0.7365	-0.32875	-0.775651	-0.3681
P18859	-0.24365	-0.146251	-0.3535	-0.513501	-0.29235	-0.323051	1.52575	1.5213	1.57675	1.5652	1.3851	1.6548	-0.97735	-1.0728	-1.2431	-1.15175	-1.16845	-1.2517
P36542	2.90275	2.88515	2.8641	2.8369	2.82105	2.74005	3.14825	3.2119	3.19415	3.1631	3.1931	3.265	2.75235	2.9112	3.6072	2.90145	2.84965	3.5316
P56134	0.178749	0.25295	0.275301	0.1804	0.0182505	0.27985	0.555851	0.5526	0.62955	0.415501	0.4543	0.603699	0.552851	0.614901	0.5944	0.538651	0.54905	0.589601
Q9UBB4	-0.153049	-0.102851	-0.231899	-0.0679007	-0.275451	-0.237452	0.381849	0.3283	0.35295	0.0650005	0.2586	0.162899	-2.48005	-2.3815	-2.3495	-2.66775	-2.60205	-2.6788
P53004	2.01655	1.82005	1.9478	1.8398	1.79565	1.85825	1.72585	1.7571	1.76265	1.5652	1.5764	1.6783	1.45395	1.6417	1.6778	1.32165	1.43915	1.6155
P24539	1.26905	1.24285	1.4662	1.1947	1.15645	1.19455	2.00395	2.103	2.01385	1.9241	1.9622	1.978	0.0332508	0.546501	0.2232	0.10995	0.208449	0.496501
O00244	0.348749	0.206651	-0.0429993	0.4217	0.194949	0.141748	0.54265	0.3198	0.51965	0.2384	0.3263	0.3272
O75964	0.29565	0.260249	0.1271	0.171399	0.19535	0.318748	0.652851	0.7018	0.645949	0.5996	0.689501	0.649799	1.58755	1.6115	1.5949	1.55005	1.58295	1.4314
O14965	-2.49875	-2.42975	-2.4722	-2.6541	-2.69755	-2.83315		-2.8744	-2.78765	-2.9497	-2.8478	-2.8848
P56211	-1.03745	-1.28795	-0.9731	-1.3455	-1.50945	-1.17805	-1.78925			-1.8015
P06576	5.95315	5.99805	6.0178	5.8864	5.88825	5.86815	6.13865	6.1693	6.23575	6.0596	6.0927	6.1021	5.39095	5.3598	5.3326	5.29215	5.29435	5.2325
Q9P287	1.82875	1.75265	1.7567	1.6883	1.65335	1.74845	1.86905	1.9427	1.97685	2.1538	1.9511	1.9896	0.0589504	-0.0904999	-0.0443993	-0.0373487	-0.21705	-0.0609007
P55957	-1.08455	-1.26335	-1.209	-1.477	-1.34695	-1.29565	0.81385	0.754399	0.81425	0.645399	0.6066	0.741798	-0.339451	0.000699997	-0.605101	0.222251	-0.36815	0.0231009
Q9NYF8	0.154751	0.18625	0.3578	0.2035	0.0950499	0.0755501	3.27615	3.2716	3.42375	3.2594	3.2751	3.2459	1.68725	1.8453	1.7666	1.78315	1.56265	1.7674
Q14692	-0.25235	-0.204049	-0.059	-0.279201	-0.28085	-0.240051	2.25925	2.291	2.32205	2.2416	2.1794	2.2394	0.567051	0.3123	0.272701	0.33615	0.20795	0.3357
Q13867	1.98035	2.08445	1.9744	1.9036	1.89705	1.89915	2.87385	2.8812	2.99305	2.8236	2.834	2.8202	1.59075	1.7202	1.6312	1.66045	1.74015	1.6823
Q96K17	1.35315	1.35035	1.2494	1.2219	1.14615	1.26545	1.43425	1.3093	1.49735	1.3323	1.2305	1.3272	-1.45015	-1.4176	-1.3595	-1.69415	-1.61955	-1.5572
P20290	3.83615	3.93325	3.9475	3.7916	3.85325	3.77595	3.09695	3.1543	3.17835	2.9509	3.3953	3.2284	2.39155	2.567	2.5227	2.80415	2.55855	2.4664
Q6UB35	-3.75465	-4.08365	-3.9103	-3.9829	-3.99725	-3.88535	2.62415	2.2676	2.68765	2.2528	2.4719	2.4201	-4.35625	-3.9463	-4.0676	-4.06485	-4.19005	-4.2289
O95861	-0.86145	-0.80945	-0.8859	-1.1053	-0.58385	-1.03975	0.706751	0.725699	0.62515	0.5273	0.5595	0.605299	-0.0205498	1.79	-0.275999	-0.24665	-0.21305	-0.167899
Q7L1Q6	-0.52445	-0.26695	-0.663099	-0.7081	-0.82555	-0.13665	1.27655	1.1742	1.32705	1.1945	1.1706	1.2496	2.13955	2.3153	2.2469	2.30935	2.30775	2.2033
Q99622	-1.75885	-2.23565	-2.0787	-1.625	-2.00235	-1.62535	-3.04435	-3.0168	-2.75685	-3.1285	-2.8434	-2.7375
Q14137	-0.25115	0.13625	0.059	-0.0929995	-0.0248499	0.123749	2.06235	2.1723	2.25775	2.0794	2.1342	2.1478	0.57255	0.5415	0.500999	0.359551	0.558549	0.499301
Q5VW32	-0.71245	-0.72755	-0.9262	-0.839301	-0.83365	-1.00455	-0.14715	-0.2566	-0.14675	-0.1912	-0.148001	-0.281101	-0.438749	-0.345299	-0.4153	-0.32985	-0.50125	-0.431899
Q06187	-2.53095	-2.10945	-2.2632	-2.2018	-2.48325	-2.58365	0.143551	-0.745999	-0.71835	-0.939501	-1.1668	-1.4334	-2.95785	-2.5387	-4.3553	-4.54445	-4.44165	-3.6969
P11586	2.87925	2.93875	2.8834	2.8258	2.76675	2.81245	3.64635	3.7067	3.76265	3.6358	3.6421	3.6935	2.91025	2.9521	2.8999	2.89115	2.88005	2.9689
P11586;Q6UB35	-0.67205	-0.61325	-0.8755	-0.8709	-0.86495	-0.91785
O43852	3.37375	3.33985	3.2493	3.2726	3.32535	3.25775	3.21845	3.1909	3.28375	3.0989	3.1333	3.1324	2.40395	2.3344	2.3333	2.20445	2.28135	2.3005
P27824	-2.35555	-1.31835	-2.5918	-2.8739	-2.56925	-2.59495	0.36665	0.3567	0.49145	0.3915	0.301701	0.341299	-2.16405	-2.3205	-2.345	-2.00945	-2.34165	-1.9455
Q01518	5.02435	5.01835	5.0921	5.0217	4.94595	4.99655	4.91885	4.8858	4.96185	4.8498	4.8523	4.9276	4.23335	4.3422	4.3314	4.28415	4.29645	4.2647
P30043	3.92655	4.08565	4.0137	4.0573	3.83175	4.01215	4.45275	4.4515	4.49775	4.4232	4.3978	4.4375	4.39725	4.4674	4.3635	4.32315	4.34555	4.347
Q5VTR2	-2.86655	-3.30375	-2.8047	-2.9461	-2.78315	-2.77545	-1.32575	-1.4725	-1.33015	-1.8323	-1.3347	-1.7482
Q07021	4.33275	4.32665	4.3296	4.2348	4.26875	4.13615	3.77955	3.7563	3.81645	3.5889	3.6945	3.6895	3.01985	2.9962	2.9079	2.95425	2.92395	3.0068
P17655	0.21475	0.0894499	0.210501	0.0908003	0.125649	0.150749	1.41515	1.5605	1.53545	1.3365	1.4072	1.4802	0.59885	0.565701	0.3472	0.620751	0.77315	0.465001
Q86VP6	3.68525	3.56475	3.6356	3.539	3.55955	3.45395	3.50865	3.5304	3.60635	3.4363	3.4279	3.553	2.78705	2.9028	2.8396	2.86225	2.78215	2.7757
Q14444	2.53015	2.61555	2.5429	2.5149	2.48795	2.50075	4.00585	3.9154	3.96385	3.9112	3.8575	3.9415	3.44335	3.1784	3.4818	3.45545	2.95195	3.2038
P41223	-0.609751	-0.79535	-0.356899	-0.848201	-0.76095	-0.855251	1.53635	1.5718	1.59265	1.4704	1.351	1.4373	0.960251	1.0125	0.6411	0.92785	0.93905	0.906701
Q6PJG6	-3.12585	-3.59725	-3.5462	-3.5981	-3.36265	-3.86345	-0.320351	-0.236701	-0.33495	-0.381201	-0.258699	-0.5021	-3.01675	-2.5372	-2.5684	-3.22915	-2.86325	-3.1532
Q9Y6E2	-0.340549	-0.295051	-0.292799	-1.0942	-0.569551	-0.286951	2.92275	2.9601	2.97615	3.0371	2.9574	2.9437	2.03955	2.1969	2.4018	2.01985	2.16685	2.4038
P05937	1.91125	1.84525	1.8492	1.6899	1.78125	1.78245	1.35385	1.4513	1.43895	1.3611	1.3204	1.4085	0.81415	0.990501	0.9328	0.96005	0.95585	0.897901
P47756	2.43375	2.50015	2.432	2.3931	2.37645	2.39825	3.67475	3.7095	3.71755	3.6251	3.6675	3.6735	3.61445	3.5617	3.4324	3.51985	3.44975	3.4388
P54687	1.37285	1.32425	1.2964	1.3419	1.21625	1.12895	1.47595	1.4742	1.53145	1.3551	1.4008	1.4252	1.43445	1.4894	1.4131	1.45745	1.38915	1.5881
Q8TDN6	0.855249	0.83775	0.8116	0.702001	0.70745	0.663349	3.38545	3.4038	3.37585	3.2949	3.244	3.2831	1.92845	2.0896	2.0306	1.99845	2.30115	1.9544
O75531	3.08315	2.98915	3.1962	2.979	2.99455	3.13255	3.35755	3.3496	3.42735	3.2624	3.2365	3.2963	2.72185	2.7281	2.6225	2.78435	2.69925	2.7627
O95816	2.49835	2.32855	2.4191	2.3399	2.40335	2.31095	1.95095	1.9833	2.00135	1.885	1.9456	1.9527	1.40125	1.6162	1.3627	1.87265	1.52895	1.4689
Q9H3K6	0.460751	0.556451	0.4597	0.3702	0.435149	0.243149	1.23215	1.426	1.59285	1.2491	1.3931	1.3609	-0.0988503	-0.1325	-0.185699	-0.0690489	-0.179049	-0.0276003
P07339	0.717251	0.72165	0.6513	0.593801	0.809649	0.58165	1.13525	1.1523	1.36475	1.0936	1.032	1.171	0.0612507	0.1045	-0.0137997	0.0387506	-0.103351	0.0577002
Q6NZI2	-0.70895	-0.86785	-0.9474	-0.8355	-0.67415	-0.968651	2.31015	2.0936	2.06725	1.9061	1.7731	1.9778	-1.27495	-1.5909	-1.5823	-1.77915	-1.20905	-1.4097
P35520;P0DN79	2.44195	2.47885	2.491	2.3917	2.36605	2.41045	3.21595	3.2141	3.28445	3.1356	3.1173	3.1257
P13987	-0.66345	-0.59155	-0.691899	-0.7601	-0.76805	-0.69375	-2.56825	-2.3038	-2.33895	-2.5261	-2.5327	-2.638
Q13112	-0.484949	-0.76875	-0.8511	-0.9346	-0.55145	-0.887251	0.0973511	0.295699	0.22195	0.285	0.2768	0.2162	-1.13485	-1.3437	-0.882	-0.927449	-1.50835	-1.5794
P04040	2.50895	2.59805	2.6102	2.4755	2.51205	2.50265	3.57045	3.533	3.59935	3.5254	3.5479	3.574	2.80785	2.7537	2.7314	2.77225	2.78755	2.7017
Q13185;P83916	0.75585	0.60185	0.4223	0.5311	0.43735	0.59845							-0.21995	-0.485498	-0.1616	-0.589749	-0.35905	-0.5046
P83916	-0.92605	-0.93315	-0.9485	-0.987801	-0.99475	-0.91215		-0.393701	-0.600949	-0.6789	-0.6292	-0.657301
P45973	0.317049	0.345349	0.0580006	0.0318995	0.0339499	-0.0227509	2.63605	2.7486	2.80105	2.5692	2.6577	2.6704	-0.133949	-0.1154	-0.157799	-0.11555	-0.136651	-0.142499
Q13185;P45973	1.37635	1.11605	1.2707	1.0096	1.05745	1.09415							2.05215	2.1977	2.0434	1.81925	1.86965	1.4139
P07384	2.49635	2.56255	2.5419	2.3551	2.35365	2.35605	3.31395	3.3665	3.36455	3.2546	3.3047	3.3204	2.15255	2.2876	2.3991	2.26885	2.02735	2.276
O95810	-0.23735	-0.0561495	-0.364901	-0.162	-0.277749	-0.39315	1.44655	1.4365	1.41675	1.3289	1.2925	1.3439	-0.761549	-1.1883	-1.1674	-1.18715	-1.08305	-1.2241
P16152	-1.88335	-1.72075	-1.8973	-1.9674	-1.85495	-1.73665	-0.35515	-0.205901	-0.06565	-0.436001	-0.194599	-0.1441
Q13185	3.75915	3.76185	3.8024	3.6771	3.74995	3.62095	3.40535	3.4484	3.46355	3.3551	3.4455	3.3557	2.80915	2.678	2.6868	2.64615	2.64275	2.6351
Q9UQ88;P21127	0.274349	0.20205	0.305901	0.232299	0.165151	0.0859489	1.54355	1.6293	1.70895	1.5317	1.3669	1.6129
P06493;P24941	0.575451	0.583751	0.520599	0.4253	0.44135	0.197149
P06493	3.24005	3.19235	3.2009	3.1205	3.04955	3.13605	3.56255	3.5665	3.60105	3.5313	3.5422	3.4428	2.99565	2.9026	2.8731	2.86785	2.85405	2.993
P24941	-0.69325	-0.80015	-0.8425	-0.820201	-0.90705	-0.735352	2.21905	2.1588	2.13935	2.1212	2.2125	2.0728	0.50255	0.830801	0.7967	0.81915	0.69435	0.790299
P27797	4.06695	4.05895	3.968	3.9776	3.94825	3.90235	5.15935	5.1193	5.21825	5.1232	5.1092	5.1251	4.12745	4.0375	3.994	3.99225	3.95935	3.9466
Q9NXV6	-5.00455	-4.11595	-4.5451	-3.9819	-4.61415	-4.27065	-1.49795	-1.0501	-1.08505	-1.1525	-0.781099	-1.729
Q8IX12	0.0480499	0.22355	0.7794	0.568601	0.569449	0.67655	2.28665	2.272	2.37815	2.2785	2.2491	2.2285	1.74965	1.2756	1.7476	1.82875	1.53555	1.7818
Q8N163	2.14805	2.16105	2.2092	2.0444	2.05395	2.06345	2.65325	2.6053	2.58465	2.5587	2.4956	2.5342	2.22665	2.3125	2.3096	2.29465	2.10175	2.2956
Q96CT7	0.322149	0.451051	0.4727	0.412499	-0.0946493	0.25655	0.47905	0.6566	0.51455	0.270901	0.590799	0.399199	-1.59485	-1.5007	-1.5161	-1.40625	-1.51255	-1.4503
Q9Y5K6	0.685551	0.57615	0.651501	0.5418	0.643849	0.56765	2.13295	1.9839	2.18845	2.0879	1.928	2.0377	-0.331949	-0.461699	-0.4555	-0.376449	-0.41805	-0.3702
Q9UJX2	-2.61045	-1.91745	-1.8541	-2.7606	-2.30505	-2.33745	-1.76315	-1.9031	-1.70425	-2.0205	-1.7864	-1.967	-1.28765	-2.4127	-2.6357	-1.85625	-2.61935	-1.3771
Q6P1J9	-0.79465	-0.60875	-0.503201	-0.7527	-0.56375	-0.68045	0.37685	0.324201	0.51855	0.328501	0.25	0.3377	-2.14095	-1.9249	-2.8037	-2.11615	-2.18845	-2.1865
O60563	-4.92405	-5.01615	-5.5825	-5.3312	-5.13965	-5.17595	-3.04545	-1.6938		-2.3458	-1.6798	-2.5672
O43684	2.98015	3.13385	3.0881	2.9446	3.01455	2.99445	3.73475	3.7275	3.69465	3.6809	3.611	3.6636	3.32925	3.2973	3.5082	3.63585	3.30995	3.283
Q13895	1.60765	1.53505	1.4979	1.4933	1.64225	1.65215	2.08065	2.1826	2.09335	1.9984	2.0675	2.0384	1.71945	1.6695	1.5264	1.56775	1.55255	1.4363
Q86X55	-0.60955	-0.17085	-0.5488	-0.359099	-0.558351	-0.36475	0.31085	0.2672	0.372251	0.0436993	0.210199	0.207399
P52907	2.83855	2.87625	2.7936	2.7305	2.78775	2.66655	3.77405	3.9434	3.90845	3.8494	3.8325	3.9175	3.24515	3.2324	3.2029	3.22015	3.20755	3.2024
P52907;P47755	-2.97545	-2.92005	-3.106	-3.175	-3.31875	-3.09295
P47755	1.00535	1.09395	1.0597	1.0393	1.00775	0.891649	0.82415	0.8782	0.922151	0.8589	1.0041	0.753199	-1.15155	-1.2731	-1.7626	-1.39825	-1.29295	-1.4505
Q8IVM0	-2.44575	-2.46975	-2.4611	-2.491	-2.22735	-2.56885
O75794	-2.20285	-3.47325	-3.2092	-2.5006	-2.43855	-3.19745	-1.89915	-1.9443	-2.01495	-2.6836	-2.2489	-2.321
Q16543	3.59805	3.34635	3.35	3.3707	3.08255	3.24995	2.73085	2.6467	2.72535	2.6084	2.6533	2.687	3.23385	3.2611	3.2119	3.16825	3.27285	3.3092
P60953	0.449249	0.472949	0.382999	0.367801	0.387151	0.364149	2.40555	2.5561	2.42315	2.4236	2.366	2.3516	1.97105	1.8709	1.6409	1.89035	1.69955	1.7174
P32929	-0.310551	-0.31985	-0.2017	-0.6163	-0.374049	-0.690651	1.71285	1.6373	1.66765	1.6562	1.633	1.6281	-2.38945	-2.4687	-2.5461	-2.49985	-2.55165	-2.5092
Q9Y376	-2.67015	-1.74895	-1.2609	-2.2437	-1.25605	-1.47485	1.01095	1.1396	1.06675	1.0286	0.907801	1.002	-0.26915	-0.255299	-0.3004	-0.332349	-0.428451	-0.395801
Q9UBR2	-0.420851	-0.562249	-0.555599	-0.5083	-0.62255	-0.738152	-0.43235	-0.3562	-0.48335	-0.545601	-0.544899	-0.3435	-2.80705	-3.294	-3.2497	-3.52875	-2.97225	-3.0834
Q9BY43	-0.463949	-0.299951	-0.592699	-0.284699	-0.65175	-0.465851	-0.75985	-0.7119	-0.562949	-0.7355	-0.730999	-0.647501	-3.32895	-3.0045	-2.9041	-3.03555	-3.05965	-3.2888
O75390	1.88825	1.76545	1.8628	1.7011	1.71165	1.64455	3.67175	3.6603	3.73755	3.6183	3.6109	3.6153	3.10665	3.0544	3.0022	3.06245	3.03065	2.9631
O75122;Q7Z460	-1.99325	-2.04325	-2.0239	-1.8058	-1.84125	-2.11165
O00299;Q9Y696	3.22885	3.43195	3.4076	3.3551	3.32525	3.29225
O00299	7.24215	7.20205	7.1988	7.1646	7.10345	7.05305	6.95905	6.9275	6.98975	6.8527	6.9238	6.9231	6.90975	6.9334	6.8856	6.93055	6.89275	6.9186
O76031	-1.08655	-2.39885	-0.9183	-1.1109	-1.11675	-1.33755	-0.49305	-0.3066	-0.251651	-0.3713	-0.326	-0.192801	-2.70685	-2.4896	0.8916	-2.15355	-2.48735	1.3326
Q9H444	0.71615	0.58985	0.436201	0.5006	0.41035	0.310349	-1.10185	-1.0407	-1.14535	-1.1927	-0.979099	-0.9958	-2.18275	-2.2357	-2.3338	-2.27145	-2.45655	-2.2662
Q14011	1.26515	1.20355	1.3111	1.0144	0.834849	1.06485	1.93815	1.8445	1.87235	1.7961	1.8228	1.8463	1.85425	1.8225	1.7754	1.76825	1.46385	1.5499
Q9Y2B0	-0.558149	-0.51295	-0.4881	-0.320001	-0.482749	-0.503551	0.044651	0.1053	0.214049	0.0888996	0.108101	-0.00250053	-1.02335	-1.0187	-0.997999	-1.47315	-1.45195	-1.4407
Q00534	0.78105	0.78975	0.871601	0.754001	0.61605	0.719849	1.19565	1.1256	1.18365	1.0832	1.1383	1.0719	-1.05885	-1.3836	-1.6789	-1.39395	-1.56665	-1.5554
Q9Y6H1;Q5T1J5	-1.01305	-0.87175	-0.905399	-0.839499	-0.972549	-0.776451	-0.63415	-1.5134	-0.12375	-0.6901	-0.492001	-0.5186
Q8IWX8	-0.0851498	0.10875	0.000299454	-0.206201	-0.110351	0.00504875	2.58305	2.5694	2.60085	2.4697	2.4757	2.5795	1.25415	1.3702	1.4471	1.33175	1.21615	1.2747
Q9UKY7	-1.12305	-1.27045	-2.4849	-1.93	-1.47385	-1.91725	1.21435	1.3603	1.40925	1.3622	1.2171	1.2835	1.07175	1.0326	0.9755	0.90655	0.890651	0.830001
P61604	5.94265	6.01895	6.0572	5.9813	5.89575	5.92705	5.07005	5.0652	5.16105	5.0784	5.0368	5.0879	6.03125	6.1674	6.1483	6.07355	6.06575	6.1183
Q14839	-2.33305	-2.32655	-2.1613	-2.8839	-2.27065	-2.87365	2.04665	1.9253	2.03435	1.9056	1.888	1.8779	0.248951	0.401701	0.320499	0.227551	0.35015	0.253301
O43633	-3.09285	-3.29365	-3.5637	-3.727	-3.66495	-3.45355		-1.6025	-1.24445	-1.5176	-1.6976
Q9Y224	1.21315	1.33455	1.1492	1.1703	1.17425	1.23065	2.86585	2.7966	2.91325	2.7705	2.6906	2.7994	1.86665	1.846	1.8482	1.83035	1.72555	1.7841
O75419	-0.84875	-0.80365	-0.8077	-0.9676	-1.00575	-1.11085	0.13975	0.233399	0.113851	0.195601	0.183001	0.202499
Q9UNE7	-0.51285	-0.74415	-0.3818	-0.4983	-0.47775	-0.794651	1.00875	0.8541	1.08575	0.7791	0.7889	1.0068	0.29545	0.401201	0.5474	0.38445	0.267949	0.2419
Q9UHD1	2.35105	2.50465	2.4429	2.4276	2.42225	2.39465	3.81515	3.8782	3.92565	3.8103	3.842	3.8851	2.14145	2.1326	2.3283	2.17955	2.22455	2.2079
P10809	6.89925	6.89375	6.9233	6.8155	6.78115	6.81835	6.55605	6.6496	6.68365	6.5399	6.5221	6.5609	6.38125	6.3644	6.3945	6.37925	6.30415	6.4127
Q14008	0.57935	0.62415	0.6798	0.7345	0.53135	0.48855	2.16545	2.2012	2.17715	2.0972	2.0453	2.145	-0.212549	-0.235498	-0.3657	-0.49945	-0.47475	-0.4395
Q00610	6.16935	6.16345	6.121	6.0437	6.05115	6.04585	6.55355	6.5647	6.60005	6.4618	6.5127	6.5139	5.97565	5.9506	5.8685	5.91525	5.87185	5.8365
Q9Y696	-1.57985	-1.31385	-1.7032	-1.048	-1.58995	-2.70545	1.30685	1.4896	1.46055	1.3508	1.2717	1.3898	0.333151	-0.0922985	-0.0622005	0.18995	0.540851	-0.2995
Q9H078	-5.27285	-4.20705	-4.0328	-4.3687	-4.92655	-4.78175	-1.29015	-1.3273	-1.31045	-1.203	-1.1493	-1.0452
O75153	0.432751	0.411651	0.5569	0.4458	0.251651	0.272949	1.97345	1.9258	2.01985	1.9163	1.8579	2.0118	0.0387497	-0.157999	-0.1192	-0.21185	-0.22935	-0.308
Q99459	1.15375	1.04945	1.0435	1.0804	0.956151	1.09835	2.94815	3.0756	3.09195	3.0121	2.9481	2.9739	0.993351	0.825201	0.9792	0.946351	0.893849	0.973701
Q03701	0.398149	0.529849	0.6092	0.4605	0.45555	0.473749	1.59605	1.4458	1.55575	1.4425	1.326	1.5385	-2.43405	-2.7142	-2.5978	-2.84185	-2.85295	-2.6073
Q9Y2V2	0.48365	0.336551	0.7679	0.434199	0.348451	0.260349	1.54935	1.5042	1.48605	1.3995	1.3476	1.249
Q9NZ45	-0.12775	0.103351	-0.1283	-0.00190067	-0.138749	-0.116451	0.542551	0.508399	0.444051	0.431799	0.4634	0.539299	-2.01675	-1.7835	-1.687	-1.76355	-1.86885	-2.0547
P61024	0.0687504	-0.0764494	-0.1234	-0.0745001	-0.17785	-0.168451	0.0260506	-0.00840092	-0.00674915	0.0862999	0.112801	0.1057
Q9Y6H1	0.62525	0.563149	0.5809	0.735299	0.57985	0.32065							0.47875	0.7362	0.7286	0.718551	0.71515	0.7242
P09497	-0.68625	-0.428349	-0.4583	-0.9503	-0.62695	-0.859751	0.32715	0.227399	0.23245	0.385599	0.273701	0.357899	0.25425	0.176201	0.331501	0.437451	0.246949	0.2518
Q9Y3Y2	-2.59745	-2.35765	-2.5575	-2.7221	-2.44095	-2.64265	-1.11165	-1.0244	-0.75645	-0.8354	-0.952	-0.947401	-1.11175	-1.2593	-1.1544	-1.20505	-1.22535	-1.2181
O15247	0.99815	0.96135	1.1353	0.956599	1.10255	0.80205	0.667551	0.7953	0.695849	0.526899	0.646101	0.694799	-0.360649	-0.408899	-0.335699	-0.41495	-0.669049	-0.709001
Q99439	1.18295	1.11275	1.0517	1.0829	1.15725	0.983049	2.41905	2.3509	2.40335	2.2871	2.3291	2.4017	1.15885	1.1087	0.946701	1.04225	1.05365	0.984099
P38432	-1.61775	-1.29615	-1.4268	-1.6377	-1.64785	-1.48925	-0.38065	-0.157701	-0.256949	-0.4226	-0.403	-0.244202	-0.76515	-0.709	-0.686699	-0.67695	-0.72985	-0.821799
Q96DG6	1.40555	1.58535	1.4371	1.3265	1.20285	1.23005	3.20925	3.2945	3.20645	3.1419	3.1451	3.1686	3.30465	3.202	3.1508	3.17315	4.75685	3.1443
Q15003	-2.95055	-2.93295	-2.9536	-2.9474	-3.26775	-3.31035	1.28435	1.1481	1.22675	1.1667	1.2549	1.2063	-0.0706501	-0.0156994	0.000200272	-0.160449	0.0358496	-0.2536
Q9H9A5	-3.74955	-3.73665	-3.7223	-3.6255	-3.89635	-3.51745	-2.11655	-1.7147	-1.79975	-1.6868	-1.8472	-2.0039
O14579	1.39745	1.41485	1.4624	1.2436	1.33225	1.18655	1.88065	1.8151	1.95865	1.9361	1.781	1.7675	-0.85895	-1.0818	-0.1856	-1.03755	-1.18355	-0.215699
Q9UBF2;Q9Y678	0.15575	-0.0549498	-0.0667	-0.645	0.377749	-0.0698509
Q9UBF2	-0.54055	-0.53465	-0.6783	-0.818	-0.85895	-0.864151	0.77055	0.850299	0.929351	0.754	0.7803	0.779999
P09496	2.25035	1.92295	2.1678	1.9116	2.00275	1.77455	1.51445	1.7062	1.56225	1.5361	1.5852	1.6229	2.28495	2.2685	2.2249	2.16215	2.11315	2.1877
Q9UJS0	-0.90565	-1.10505	-0.8547	-1.0013	-1.01905	-1.21295	-0.0353489	0.084199	-0.0259504	-0.115499	-0.0585003	-0.0290012
P62633	2.05375	2.09505	2.04	2.0958	1.91575	2.08875	3.04855	3.069	3.10095	3.0188	2.9391	2.989	2.96815	2.6695	2.7615	2.71255	2.75015	2.7424
P23528	6.42165	6.36055	6.3565	6.2674	6.28115	6.25685	6.18485	6.2276	6.26955	6.1621	6.166	6.1888	6.20605	6.1755	6.1633	6.03795	6.14895	6.1186
Q86X83	-1.75745	-1.57015	-1.7488	-2.1416	-1.66485	-1.88935
P53618	3.02995	3.02105	3.0974	2.8778	2.87725	2.85765	3.49055	3.4972	3.55855	3.3906	3.3962	3.4735	2.61575	2.4147	2.4455	2.31155	2.40125	2.3801
Q9NYJ1	-0.58255	-0.61395	-0.6283	-0.812501	-0.98315	-0.83045	-0.37575	0.1275	-0.34485	-0.23	-0.00979996	-0.762501	-0.209249	-0.359999	-0.3771	-0.0815496	-0.194951	-0.594399
Q5JTJ3	-0.37755	-0.51155	-0.537899	-0.561101	-0.567149	-0.44725	0.25975	0.322101	0.278649	0.302401	0.2918	0.3041	-0.44035	-0.5835	-0.4464	-0.579049	-0.487149	-0.5081
P53621	1.91555	1.83395	1.8524	1.8161	1.82695	1.86125	3.17425	3.1645	3.21795	3.0461	3.1117	3.1442	1.51565	1.712	1.7842	1.79775	1.83365	1.5621
Q9ULV4	2.47245	2.57385	2.4538	2.4874	2.32955	2.39635	2.83005	2.8729	2.92185	2.8576	2.7692	2.8602	1.90065	2.0884	2.0317	2.06605	2.01625	2.0415
Q6FI81	1.51975	1.43325	1.4105	1.3861	1.27195	1.47215	1.43025	1.4303	1.50775	1.4007	1.2461	1.4625	0.61035	0.548201	0.7703	0.728551	0.64265	0.6955
Q8N684	-2.12745	-2.09235	-2.1702	-2.1297	-2.02175	-1.99715	0.709949	0.7051	0.805949	0.616699	0.672199	0.799099	0.43375	0.1464	0.250101	0.401052	0.39845	0.199401
P68400;Q8NEV1	0.0111504	-0.0286493	-0.0760002	-0.150701	-0.192849	0.00344849
P61201	-2.77495	-2.82895	-2.7812	-2.7059	-2.92755	-2.81205	0.818649	0.886001	0.95855	0.944399	0.8291	0.8622	-0.85405	-0.5501	-0.8929	0.0669508	-0.746751	-1.0022
Q15021	1.62555	1.56725	1.6239	1.4857	1.52805	1.43925	1.94725	2.0544	2.11935	1.923	1.9446	1.9995	0.36475	1.6084	0.7533	0.295651	0.48495	0.3042
Q96KP4	1.91825	1.88325	1.805	1.8446	1.81915	1.72075	2.32265	2.2812	2.30015	2.0953	2.2903	2.0979	1.21095	1.1908	1.0711	1.12805	1.18385	1.073
P04632	2.47525	2.49135	2.4638	2.4884	2.35285	2.47965	3.08155	3.2313	3.18645	3.0466	3.0714	3.1165	2.65225	2.807	2.7701	2.67825	2.76685	2.8644
Q9P2I0	-2.83175	-3.36235	-2.4598	-2.6195	-2.78785	-2.93255	0.92115	0.8362	0.92345	0.798399	0.6523	0.756399	-1.34825	-1.3952	-3.2	-1.58145	-3.33275	-1.5119
O43809	-0.545349	-0.476451	-0.531099	-0.683499	-0.86905	-0.525351	2.06375	2.0429	2.02735	2.0458	1.8818	2.0976	-0.70635	-0.718599	-0.782499	-0.847049	-0.78655	-1.2771
Q16630	2.27275	2.31715	2.4298	2.2842	2.27995	2.20945	2.28845	2.2864	2.40845	2.2334	2.188	2.2738	0.41695	0.3015	0.2939	0.401551	0.13655	0.1352
Q9BPX3	-2.33945	-2.04875	-1.9349	-2.4902	-2.09765	-2.23625	0.958349	1.051	0.98615	0.818899	0.74	0.8713	-1.04845	-1.222	-1.0174	-1.24975	-1.18405	-1.3127
A5YKK6	-0.393049	-0.724151	-0.465	-0.662301	-0.47775	-0.717951	1.36555	1.2568	1.36325	1.3086	1.328	1.2377	-0.86595	-0.9203	-1.1562	-0.97615	-1.11125	-1.1317
P21964	1.31915	1.16455	1.2825	1.1212	1.17145	1.01005	2.33885	2.34	2.27825	2.2145	2.167	2.2256	0.75415	0.147902	0.5175	0.74385	0.835851	0.4141
P35606	0.151951	-0.0238504	-0.0324001	-0.0278006	-0.00865078	-0.0386505	2.85175	2.815	2.91495	2.8048	2.7365	2.8156	1.44815	1.5544	1.5127	1.46525	1.45465	1.507
P48444	1.42505	1.39405	1.4012	1.3275	1.32655	1.29425	3.03625	3.0471	3.10645	2.9425	3.1005	3.0166	1.95225	1.9471	1.9324	1.93505	1.92915	1.8238
P61923	-0.96155	-1.24535	-1.5776	-1.2865	-1.30165	-1.37035	-0.43895	-0.1359	-0.37695	-0.1761	-0.1733	-0.1271	0.784349	0.8727	0.8284	0.811751	0.75455	0.759
Q9BR76	-1.83065	-1.61455	-1.694	-1.6875	-1.96855	-1.88865	1.93925	1.8181	1.97565	1.7939	1.9413	1.8165	0.666651	0.649801	0.477001	0.499351	0.520949	0.4658
Q14019	2.44155	2.29335	2.3843	2.2897	2.20675	2.24895	2.71105	2.6719	2.59995	2.4714	2.5133	2.4578	2.56515	2.5646	2.5199	2.46225	2.46965	2.398
P20674	2.11645	2.07955	2.1671	2.0012	1.95685	1.93645	2.27375	2.2498	2.39605	2.2576	2.268	2.2794	2.19685	2.1495	2.1486	2.08525	2.06565	2.0792
P10606	-0.56555	-0.98425	-1.5117	-0.2877	-2.13795	-1.49005	1.23875	1.3069	0.0246496	1.1894	1.2635	2.4634	1.35125	1.2335	1.6795	1.28255	1.35275	1.3136
Q9UKF6	-1.11295	-1.06995	-1.2972	-1.3431	-1.22775	-1.42115	1.39625	1.2589	1.47225	1.3852	1.2237	1.2512	-0.00855064	0.0167999	0.0370998	0.0030508	-0.00495052	-0.0535002
O75534	3.53405	3.58085	3.5612	3.5193	3.49695	3.48045	4.03465	3.9947	4.09275	3.9634	3.972	3.9693	3.20475	3.2303	3.1726	3.10605	3.16385	3.0436
Q7L576;Q96F07	-1.40855	-1.43455	-1.3998	-1.6473	-1.44555	-1.66415
P14406	0.57165	0.877749	1.0001	0.722499	0.88045	0.709049	-0.82295	-0.6356	-0.50435	-1.0009	-0.528	-0.725201	1.16105	1.2747	1.3075	1.27935	0.884351	1.2365
Q9HB71	5.12435	5.13435	5.0319	5.0675	4.93665	5.04055	5.34195	5.4054	5.43475	5.3012	5.3454	5.4356	4.08765	4.0567	4.1292	4.08095	4.01525	4.0378
P99999	3.90115	3.87915	3.9816	3.8879	3.88025	3.78785	3.82825	3.9518	3.87335	3.7453	3.8234	3.8336	3.80305	3.7954	3.6967	3.71905	3.68245	3.6234
Q05048	-1.02965	-0.79825	-0.912399	-0.9879	-0.969049	-1.09755	1.33485	1.1976	1.32305	1.1998	1.1804	1.2309	-1.00995	-1.165	-1.2994	-1.38775	-1.29595	-0.8632
P33240	-0.46785	-0.449651	-0.552401	-0.585299	-0.62815	-0.334051	1.78275	1.878	1.78245	1.8139	1.7613	1.8335	0.378651	0.464701	0.359301	0.39255	0.37095	0.399199
Q12996	-2.98375	-3.44685	-3.4692	-3.3497	-3.29715	-3.59735	-0.315649	-0.0802011	0.0264502	-0.3337	-0.725399	-0.420301
P46109	4.15645	4.09575	4.1272	4.0286	4.03535	4.00215	4.17505	4.2027	4.20915	4.1179	4.1311	4.1089	3.67415	3.7626	3.7509	3.65675	3.63815	3.6651
Q5DJT8;P0DMV2;P0DMV1;P0DMU9	-3.32905	-2.75765	-2.2857	-2.9668	-3.77345	-4.73415
Q5JQC4	-3.61845	-3.52055	-3.8272	-3.8465	-3.55915	-3.70205	-2.76025	-2.6836	-2.41145	-2.6918	-3.1375	-2.6036
Q13616	-1.21435	-0.98325	-1.3255	-1.1688	-1.42375	-1.10255	2.09155	1.9995	2.00995	1.8622	1.9193	1.9543	-2.20345	-2.0088	-2.2564	-2.41925	-2.93285	-2.1227
Q13617	-1.94105	-2.11395	-2.1474	-2.0413	-2.18535	-2.21695	-0.0074501	0.0770998	0.0927496	-0.0307999	-0.167299	0.126499	-0.151251	-0.2829	-0.0534	-0.362149	-0.208951	-0.389199
Q9BRF8	-1.90095	-1.57925	-1.8536	-1.7365	-2.41315	-1.89575	0.132549	0.2415	0.423249	0.2073	0.1488	0.332399
Q92905	-0.334351	-0.24845	-0.302999	-0.536799	-0.378051	-0.30825	1.16985	1.0556	1.10905	1.0298	1.0386	1.0743	-0.17115	-0.103498	-0.340399	-0.21585	2.57105	-0.290401
P21291	-4.11075	-4.42355	-3.9978	-4.3619	-4.06635	-3.85565	-1.51085	-1.3097	-1.47455	-1.6153	-1.4426	-1.5245	-1.97995	-1.9369	-1.9514	-1.82125	-1.81555	-2.0164
Q2VPK5	-2.48215	-2.16095	-2.5947	-2.5857	-2.95205	-2.36085	-2.79195	-2.584	-2.57545	-2.8048	-2.5965	-2.8393
O60888	3.54095	3.59545	3.5356	3.4113	3.45375	3.36665	1.43615	1.6251	1.56595	1.4389	1.3492	1.4633	1.79865	1.72	1.7243	1.77035	1.78815	1.7668
P08574	1.33995	1.42095	1.4826	1.2867	1.35395	1.19205	1.57225	1.6313	1.60515	1.5753	1.3841	1.5009	0.707649	0.936701	0.6626	0.53555	0.68175	0.7308
P19784	-0.85135	-0.96045	-0.756599	-1.0749	-0.83125	-1.01505	1.09765	1.1115	1.16785	1.0673	1.1232	1.1225	-1.97065	-2.4002	-1.6861	-1.64565	-1.86485	-1.5503
Q13098	-2.78255	-2.94775	-4.2202	-2.7951	-2.79755	-4.12235	0.14155	0.0651007	0.40405	0.133999	0.2896	0.319599	-1.47665	-1.4455	-1.5673	-1.55615	-1.67655	-1.5369
Q9BT78	-0.44825	-0.89465	-0.3846	-0.4353	-0.71015	-0.32815	1.50975	1.7007	1.50295	1.5128	1.4439	1.4882	0.464149	0.955301	0.928301	0.43205	0.75125	0.592101
P14854	1.86645	1.74015	1.8728	1.8417	1.72295	1.68725	2.32585	2.5715	2.37355	2.3256	2.4282	2.3011	3.34525	3.0849	3.234	3.19195	3.05415	3.3024
P67870	1.18125	1.07585	1.2542	0.981	1.08575	1.09655	2.03535	1.9951	2.09055	1.9763	1.9865	1.9793	1.66495	1.5548	1.6055	1.54195	1.40655	1.5504
Q8WYA6	0.165251	0.28955	0.4291	0.108399	0.135751	0.186949	0.42485	0.4346	0.439651	0.2854	0.321301	0.330299	0.12965	0.153	0.0688	0.0573511	0.0397501	-0.1172
Q13363	-0.635151	-0.575049	-0.5112	-0.556901	-0.638749	-0.796051	0.81595	0.8201	0.817451	0.6472	0.794399	0.739399	-2.57215	-2.9601	-2.824	-2.80745	-2.73485	-2.8234
P57076	-1.22705	-1.31645	-1.3501	-1.321	-1.23215	-1.53885	0.152451	-0.1011	0.12255	-0.0403996	-0.0429001	-0.114201	-1.29895	-1.5134	-1.7022	-1.54615	-1.52385	-1.7472
Q9P013	-0.216551	-0.211249	-0.3456	-0.3238	-0.361449	0.0602493	0.0335503	0.0155001	0.130651	0.194099	-0.0126991	0.177799	-0.913151	-0.720299	-1.0722	-1.03875	-1.08375	-1.1772
Q14061	-4.47045	-4.63595	-5.3933	-4.1201	-4.91145	-4.78305	-0.650249	-0.5678		-0.704599	-0.7222	-0.9645
P00403	0.0124493	0.266749	0.0317001	0.1172	0.226451	0.0237484	1.03955	1.1543	1.14205	1.1451	0.9552	1.0772	0.824551	1.0541	1.0104	1.00515	1.16035	0.931201
O75629	0.49395	0.23825	0.331699	0.304999	0.27315	0.298349	0.390551	0.452399	0.39325	0.2787	0.314899	0.449699	-0.193951	-0.446499	-0.223099	-0.30465	-0.260251	-0.309501
Q9H0L4	-3.62415	-3.39025	-3.1962	-3.267	-3.28735	-3.47205	-2.88245			-3.4776
O60716	-0.124651	-0.0703497	-0.1366	-0.131101	-0.22685	-0.219151	1.56215	1.5142	1.58745	1.5794	1.4079	1.5148	-0.79825	-0.621799	-0.5975	-0.756749	-0.826751	-0.7699
Q13620	-1.50645	-1.63325	-1.5004	-1.6294	-1.86625	-1.73775	0.91815	0.841599	1.09105	0.8999	0.8563	0.913099	-1.78615	-1.6978	-1.7547	-1.81025	-1.05255	-1.6405
P04080	2.49755	2.52785	2.4802	2.4073	2.39435	2.34965	3.63255	3.61	3.65385	3.5616	3.5591	3.6308	2.29145	2.3085	2.1566	2.17055	2.32925	2.2562
Q14203	0.263451	0.418151	0.349501	0.3332	0.22195	0.22645	1.89205	1.8514	1.95075	1.7344	1.798	1.685	-0.209551	-0.2197	1.348	-0.215549	-0.59645	-0.427699
Q13409	-2.44495	-2.28965	-2.6929	-2.583	-2.63585	-2.48975	0.75355	0.7762	0.771649	0.482901	0.591499	0.740999	-2.09205	-2.0174	-2.521	-2.29665	-2.47205	-2.1507
Q9Y6G9	0.383949	0.51665	0.573299	0.529201	0.367749	0.44105	2.54355	2.4043	2.59455	2.4631	2.4498	2.4641	0.54175	0.6103	0.562	0.618251	0.73035	0.6808
Q9NUU7;Q9UMR2	1.38645	1.45415	1.5215	1.3402	1.18795	1.53565
Q92841	2.18905	2.23625	2.2155	2.1861	2.09795	2.18205	3.64365	3.6606	3.70525	3.6009	3.6048	3.68	3.16285	3.0352	2.8551	2.96485	2.98085	3.0044
P17844;Q92841	4.91105	4.87085	4.9618	4.7821	4.80065	4.82765
P35659	1.10565	1.09175	1.074	1.1437	0.901851	0.96365	2.66485	2.7527	2.66965	2.6054	2.6651	2.6297	1.74855	1.9561	1.826	2.05145	1.94785	1.9779
P00367	0.19265	0.590449	0.5804	0.6085	0.469951	0.70265							1.44235	1.5492	1.6035	1.62635	1.50155	1.576
O43143	2.71035	2.84295	2.8815	2.7687	2.72735	2.46965	3.63085	3.6665	3.76275	3.6257	3.577	3.6457	2.19985	2.6528	2.642	2.07375	2.27815	2.1663
Q86Y56	-1.98495	-1.76285	-1.814	-1.8774	-1.92365	-1.99205	0.55545	0.475101	0.74125	0.497799	0.3195	0.647699	-2.02435	-1.728	-1.8981	-1.34695	-1.95275	-1.8109
Q96EP5	2.57805	2.60555	2.5875	2.5718	2.65925	2.49915	3.33705	3.4163	3.44565	3.2809	3.341	3.3387	2.05295	1.9673	1.7948	1.76295	1.75545	1.8566
Q9BTE7	-1.16055	-1.05475	-1.2111	-1.3024	-1.12765	-1.29995	-1.76305	-1.7421	-1.24875	-1.7178	-1.5622	-1.731	-1.05015	-1.0311	-1.3439	-1.15475	-1.20165	-1.3179
P11926	-2.82265	-2.70845	-2.7413	-2.9917	-2.53795	-2.56175	-1.06815	-1.0583	-1.03325	-1.1982	-1.1406	-1.1406	-2.47475	-2.8259	-2.1051	-2.31975	-2.49665	-2.317
Q16698	0.991249	0.871051	0.5777	0.556399	0.80115	0.734549	1.70395	1.739	1.61815	1.6402	1.652	1.7316	-0.0239506	0.000200272	-0.184599	-0.14405	-0.171451	-0.2506
Q13561	0.20665	0.497451	0.5154	0.4024	0.532149	0.31255	2.24025	2.2525	2.25825	2.1469	2.2162	2.119	1.79095	1.7953	1.824	1.84405	1.71425	1.8344
Q16531	3.24765	3.19215	3.3045	3.1874	3.19995	3.11755	3.50575	3.5118	3.53815	3.4077	3.3494	3.4213	3.25445	3.202	3.1006	3.06665	2.88735	2.9507
Q9NVP1	2.84585	2.76335	2.8066	2.6607	2.68535	2.68185	2.97405	2.9646	2.98305	2.774	2.8229	2.8236	-0.452749	-0.3022	-0.2967	0.0404501	-0.250451	-0.318299
Q86XP3	-0.33375	-0.494651	-0.567999	-0.500501	-0.31565	-0.58795	2.23995	2.2321	2.25205	2.1801	2.1383	2.2299	-1.41825	-0.7516	-1.1919	-1.10655	-1.17175	-1.1728
P26196	2.38315	2.35965	2.2594	2.187	2.18055	2.22515	3.32145	3.4051	3.35645	3.3155	3.3338	3.357	1.62915	1.7584	1.7623	1.61005	1.71605	1.654
O00571	4.08335	3.99805	3.9915	3.9375	3.93505	3.86725							3.81095	3.7848	3.7241	3.73195	3.64755	3.6034
P08670;P05787;P04264	3.90595	3.96455	3.834	3.9966	3.72935	3.89485
Q9UJU6	-0.0390491	-0.0974493	-0.204599	-0.223701	-0.31585	-0.66925	0.24155	0.266799	0.33525	0.228399	0.2124	0.372999	-3.01965	-2.0167	-1.8519	-2.30535	-1.76665	-1.8308
O00273	-1.34415	-1.63335	-1.307	-1.7398	-1.68845	-1.66775	0.96545	0.8597	0.84855	0.6854	0.7745	0.773399
P51659	1.89215	1.87535	1.5428	1.7789	1.60095	1.85925	2.25655	2.2535	2.33995	2.2324	2.1417	2.1577	0.97785	0.939501	0.9429	0.92385	0.972249	0.8732
Q9BUQ8	-0.99425	-1.09205	-0.8017	-1.1607	-1.00515	-1.15705	1.53135	1.657	1.67575	1.5932	1.5674	1.6357	0.494751	0.4554	0.601101	0.33565	0.710151	0.7356
Q96GQ7	-0.18955	0.12325	-0.308899	-0.237599	-0.0461493	-0.0259514	1.17465	1.0622	1.13365	1.1137	1.0297	1.0296	-0.0433502	-0.0562	-0.0723	-0.0764494	-0.0227499	-0.1429
O60610	3.56925	3.49505	3.4822	3.4174	3.38175	3.43855	3.77135	3.7935	3.83295	3.7124	3.6758	3.7694	2.57355	2.6731	2.4887	2.48715	2.56275	2.3735
Q08211	5.63915	5.60545	5.5953	5.5025	5.50705	5.50475	5.95015	5.979	6.02735	5.9213	5.9346	5.9524	5.36905	5.3489	5.3318	5.30485	5.34995	5.2817
P33316	4.42065	4.34005	4.3627	4.3216	4.30865	4.32825	3.97875	4.0748	4.08395	3.9734	4.0511	3.9867	3.77895	3.8315	3.7543	3.84245	3.77855	3.762
Q9NY33	0.98415	1.07725	1.0551	1.0718	0.906051	0.984749	2.07225	2.0498	2.08035	1.9483	1.9815	2.0383	-1.07795	-1.3809	-1.3548	-1.28575	-1.34115	-1.3612
Q9C005	1.10595	1.05755	1.3337	0.8266	1.18705	0.939249	0.328751	0.150599	0.33855	0.119499	0.226601	0.00239944	1.59185	1.6695	1.6922	1.64385	1.67355	1.6628
Q14204	3.20715	3.17365	3.1084	3.1124	3.15525	2.93275	4.47165	4.5307	4.58995	4.4456	4.4636	4.4798	3.18695	3.1741	3.2324	3.18845	3.21205	3.1188
P50570	1.96995	1.95215	1.916	1.7818	1.87465	1.84025	2.23955	2.2691	2.34495	2.1723	2.1501	2.1935	0.468849	0.5107	0.523001	0.488851	0.481851	0.407599
O60832	1.01045	1.11495	1.1083	1.179	1.06895	1.13405	2.93475	2.9711	3.00495	2.9254	2.9047	2.9816	1.82225	1.9874	1.9391	1.93995	1.79575	1.9379
Q8WXX5	-0.90655	-0.695649	-0.795099	-0.8476	-0.583249	-0.866652	1.89965	1.9963	2.07245	1.8967	1.8564	1.9494	0.361851	0.361401	0.1427	0.250251	0.255549	0.1223
P60981	1.00955	1.05815	1.0468	0.9633	0.82805	0.954248	2.15465	2.2286	2.14375	2.0755	2.0852	2.0453	1.45935	1.6071	1.4774	1.56845	1.35945	1.3627
P09622	3.03345	2.97085	3.0665	2.9699	2.91265	2.93605	3.38115	3.307	3.44275	3.3026	3.293	3.31	3.44965	3.2909	3.282	3.29845	3.37105	3.1738
P28340	-2.02885	-2.11875	-2.1233	-2.0558	-2.18785	-2.17505	1.05155	1.2119	1.13015	0.881599	1.0526	0.9914
Q9NRF9	-0.99955	-1.10155	-1.2189	-1.0566	-1.01905	-1.31145	0.49135	0.634099	0.56005	0.4291	0.5737	0.521198	-0.827351	-0.9151	-0.809799	-0.83225	-0.879849	-1.0739
P49366	-0.93365	-1.46695	-1.033	-1.5734	-0.95505	-1.33585	0.136049	0.0852995	0.223651	0.210501	-0.00149918	0.1064	-2.05775	-2.48	-2.5061	-2.52345	-2.47315	-2.4028
P31689	3.07055	2.96485	2.9945	2.9299	2.88615	2.89485	3.81265	3.7623	3.85045	3.8057	3.7262	3.7867	2.41045	2.4525	2.4751	2.49725	2.42625	2.4639
Q96EY1	-1.96215	-1.62725	-1.6659	-1.9154	-1.54255	-1.62425	-1.06505	-0.7517	-1.00375	-0.9188	-0.7381	-0.977402	-1.12975	-1.1132	-1.2615	-1.31415	-1.23845	-1.3769
Q99543	-0.74515	-0.61375	-0.2656	-0.485301	-0.486051	-0.501951	0.79915	0.794799	0.77525	0.6717	0.7945	0.774899	-2.93965	-2.3821	-2.7	-2.80195	-3.04045	-2.5509
O75937	1.84205	1.76565	1.8343	1.7681	1.68905	1.73585	2.35405	2.34	2.30935	2.3065	2.2626	2.1571	1.94385	2.0873	1.841	1.84095	1.80725	1.8996
P49916	-1.51515	-1.65215	-1.317	-1.3547	-1.41985	-1.78335	-0.461649	-0.3338	-0.30725	-0.5103	-0.5443	-0.4685	-2.68045	-3.0019	-2.6989	-2.92215	-2.67275	-2.7138
O00429	0.855749	0.74005	0.859301	0.5426	0.713851	0.580149	1.75535	1.7463	1.85215	1.6205	1.6497	1.7795	0.693451	1.0377	0.807501	0.67405	1.37615	0.788501
Q9H773	1.80675	1.79875	1.7837	1.7062	1.62585	1.71785	1.70805	1.6967	1.72555	1.6839	1.707	1.7337	1.90515	1.5945	1.8204	1.45845	1.64295	1.7644
Q92499	3.41805	3.56985	3.5585	3.37	3.43575	3.35265	4.27525	4.2802	4.31095	4.1757	4.1254	4.2735	3.26315	3.3257	3.3564	3.62575	3.24305	3.205
Q9NR30	4.33565	4.25795	4.3864	4.3046	4.23575	4.20265	4.54175	4.5776	4.62165	4.5369	4.4761	4.5601	2.86335	2.8893	2.9531	2.86855	2.82295	2.8855
Q9NR30;Q9BQ39	1.85495	1.90805	1.8604	1.801	1.74155	1.71385							1.02965	0.981201	0.877201	0.842351	0.87165	1.6327
Q9BQ39	-4.28135	-3.90915	-4.2088	-5.045	-4.61775	-4.04525	0.71105	0.741399	0.89585	0.7661	0.8773	0.753199	0.73435	1.1789	0.788601	0.885451	0.865251	0.576701
O60884	-2.59375	-3.33365	-2.8945	-5.0499	-3.06635	-4.38935	2.93535	2.9326	2.97135	2.8353	2.8019	2.9473	1.34855	1.4731	1.9649	1.94275	1.77725	1.4846
Q9Y295	1.22425	0.94465	1.1696	1.0703	0.956851	1.13095	1.29595	1.2991	1.34775	1.2004	1.2694	1.2517	0.133051	-0.0735989	-0.0818996	-0.185449	-0.304749	-0.119201
P06132	2.65525	2.68245	2.7447	2.6057	2.51525	2.59245	3.37015	3.4101	3.45025	3.3675	3.32	3.4135	2.19115	2.4208	2.1962	2.16845	2.19025	2.1638
Q5TDH0	1.15095	1.12465	1.1365	0.9621	0.993449	1.13725	1.42385	1.2866	1.30105	1.2364	1.2581	1.2095	-1.06355	-0.8146	-0.714399	-0.765649	-0.379149	-0.8879
Q7L014	3.31555	3.17405	3.2891	3.1972	3.22435	3.08255	3.47605	3.492	3.45225	3.4475	3.4482	3.441	2.83145	2.8339	3.1322	2.92125	2.85825	2.879
Q9H0S4	-0.38035	-0.22745	-0.262199	-0.3546	-0.30145	-0.446051	0.25585	0.0402994	-0.0519495	-0.2033	-0.1614	0.0179996	-1.75335	-1.5079	-1.2875	-0.74805	-1.68905	-1.7308
Q9NY93	-1.55925	-1.00555	-1.4745	-1.1804	-1.43985	-1.48975	0.61055	0.5818	0.69695	0.379499	0.494801	0.657499	0.15465	0.422501	0.2288	0.23235	0.107049	0.269
P17844	4.32565	4.23175	4.2563	4.1842	4.15065	4.27165	6.13415	6.1403	6.17635	6.1025	6.1167	6.1055	4.99075	5.056	5.0831	5.02375	5.05685	5.031
P25685	-0.80735	-0.75445	-0.635699	-0.645	-0.62605	-0.632351	0.43185	0.3882	0.59205	0.3799	0.477301	0.493399	-1.82095	-2.7274	-1.7565	-2.75745	-2.15165	-2.7294
Q99615	2.12615	2.05915	2.1407	2.0592	2.09145	2.09225	2.79025	2.8192	2.92185	2.794	2.8336	2.879	1.59105	1.6984	1.5831	1.66515	1.56645	1.5106
P18858	-1.43775	-1.51535	-1.3973	-1.3579	-1.47635	-1.64005	1.42945	1.5146	1.46855	1.348	1.4339	1.3492	-0.444651	-0.360899	-0.35	-0.55985	-0.41315	-0.401599
Q14232	0.991449	0.960349	1.0482	0.8075	0.97755	0.69195	0.289551	0.408	0.30565	0.333799	0.303499	0.411798	-0.156851	-0.0882988	-0.311699	-0.193149	-0.20555	-0.220599
P49770	-0.586849	-0.54045	-0.299999	-0.5775	-0.44875	-0.655251	-0.361851	0.220399	-0.0653505	-0.8571	-0.495899	-0.3265
Q14152	2.71805	2.79235	2.8164	2.7298	2.66165	2.67915	4.41415	4.4404	4.46265	4.4086	4.3464	4.4138	3.15565	3.1352	3.0798	3.24525	3.16165	3.1
O75822	1.65425	1.79455	1.7127	1.6694	1.74975	1.45395	2.60205	2.6297	2.64485	2.5511	2.5923	2.5778	2.53265	2.6046	2.6306	2.54025	2.54705	2.444
P55084	1.36085	1.33145	1.3135	1.251	1.15155	1.38805	2.89425	2.9811	2.97845	2.9699	2.8718	2.9349	1.77915	1.8559	1.8321	1.77035	1.97605	1.9344
P30084	1.76405	1.61465	1.7656	1.5023	1.62485	1.56095	1.83785	1.7008	1.71855	1.6184	1.7419	1.6297	0.912849	1.0233	0.9049	0.871451	0.80705	1.0522
P42126	-0.10285	-0.20025	-0.2332	-0.14	-0.20655	-0.15485	2.16435	2.1709	2.12925	2.0571	2.0824	2.1529	0.411051	0.1842	0.2092	0.0766497	0.19955	0.154
O75521	-1.03635	-1.09105	-0.9077	-1.1421	-1.12925	-1.14605	1.01985	0.974	0.990149	0.917099	0.980101	0.948999
Q99613;B5ME19	2.20325	2.23245	2.2382	1.8011	2.08855	2.08975	3.56875	3.6337	3.65725	3.5357	3.522	3.5744
Q15369	0.769751	0.57825	0.6196	0.6065	0.59315	0.662849	2.34755	2.4405	2.39135	2.3241	2.3886	2.3865	1.16915	1.2444	1.1596	1.20325	1.27055	1.1141
Q13011	-2.70155	-2.84315	-3.1254	-3.1195	-3.11285	-3.02095	-0.194349	-0.0164995	-0.0594492	0.0408993	-0.115999	-0.0974007
P68104;Q05639	6.14285	6.15115	6.0912	6.0084	5.93485	6.05035
P68104	7.41385	7.39175	7.37	7.3183	7.29135	7.31085							7.44385	7.5652	7.5259	7.51405	7.50385	7.512
P26641	5.73665	5.68625	5.7147	5.5844	5.53955	5.60455	5.89325	5.9266	5.93095	5.8571	5.8752	5.8937	5.66655	5.6521	5.5767	5.64515	5.62055	5.6126
P60228	3.60565	3.57565	3.5781	3.4081	3.46935	3.31115	3.15995	3.2094	3.27555	3.2284	3.112	3.1685	3.17085	3.0631	3.2612	3.14415	2.78875	3.0256
P30046	0.483351	0.42015	0.291601	0.317599	0.23305	0.402449							-2.00195	-2.0064	-1.9601	-1.96515	-1.95415	-1.9499
Q9UBX3	-1.00085	-1.13195	-1.2459	-0.88	-0.94575	-0.997651	-2.20515	-2.273	-2.17015	-2.3099	-1.8588	-1.9391
Q9NVH1	-0.69765	-0.678149	-0.6275	-0.7667	-0.80625	-1.04885	-0.21735	-0.1895	-0.29025	-0.3673	-0.250299	-0.2796	-1.23915	-1.165	-1.7186	-1.18595	-1.18215	-1.3818
Q5F1R6	-2.90385	-2.72225	-3.0006	-2.9229	-2.63715	-2.86055	-3.64235	-3.5906	-3.20945	-3.1338	-2.9085	-3.3566
Q9NP97	-0.603149	-0.667251	-0.584	-0.555699	-0.73335	-0.63965
Q9BU89	0.789749	0.77745	0.7164	0.6396	0.73245	0.664549	1.17855	1.1091	1.10155	0.9512	1.0632	1.1106	0.36585	0.077301	0.335501	0.204751	0.227349	0.1057
Q13838;O00148	4.96025	4.96105	4.8119	4.8187	4.75915	4.84505
O00148	1.81685	1.56705	1.7951	1.5297	1.75255	1.74575	5.84925	5.8584	5.88825	5.8403	5.8489	5.8213	2.18855	2.1076	2.0635	2.18865	2.09155	2.1432
Q13838	3.66405	3.56125	3.7725	3.5028	3.63145	3.49935	4.19575	4.2343	4.27535	4.0997	4.1471	4.165	3.84395	3.8831	3.7923	3.79555	3.80365	3.8045
Q99848	-0.18235	0.17485	0.1478	0.252299	0.17315	-0.0729504	2.47635	2.5664	2.53855	2.4156	2.4778	2.4672	1.12815	0.9767	0.9135	0.86695	1.02815	0.7534
P63167	0.56255	0.572551	0.2493	0.4912	0.226951	0.278549	1.80785	1.8562	2.03325	1.8047	1.821	1.854
Q96FJ2;P63167	-2.56295	-2.77425	-4.2397	-3.024	-3.08605	-3.65645							-0.719749	-0.690699	-0.3295	-0.83595	-0.818749	-0.8721
Q96FJ2	-1.27235	-0.74845	-1.0666	-1.2025	-0.99065	-1.04925	-1.89915	-2.1658	-1.83045	-2.0768	-2.4289	-1.809	-2.70455	-2.8049	-3.143	-3.19705	-2.87195	-3.147
P19525	-0.620951	-0.63865	-0.6412	-0.9334	-0.68835	-0.842651	0.368151	0.2501	0.193549	0.2579	0.1369	0.230499
Q5VYK3	0.88455	0.945649	0.7995	0.9705	0.817149	0.79335	0.647449	0.653899	0.578549	0.5473	0.556101	0.5439	0.876949	0.901501	0.621901	0.67895	0.591649	0.565
Q6P2E9	1.45355	1.50585	1.3282	1.4314	1.31355	1.38615	2.85255	2.7256	2.81145	2.6368	2.7143	2.7377	1.25945	1.2151	1.3678	1.17925	1.29035	0.991099
P29692	4.31905	4.32725	4.28	4.2118	4.19045	4.18235	5.51865	5.5358	5.52655	5.5348	5.5349	5.5497	3.71415	3.6855	3.6218	3.66025	3.68395	3.6099
P13639	8.28465	8.34125	8.3423	8.2464	8.18395	8.23215	7.91495	7.9546	7.98775	7.9098	7.8959	7.9254	7.91715	7.9482	7.8874	7.86875	7.87065	7.8495
P13639;Q15029	3.99875	3.17545	2.7756	3.7568	3.09245	2.82375							4.87375	5.0351	5.0172	5.00605	4.91485	4.9555
Q96C19	0.68615	0.846049	0.837999	0.598001	0.796651	0.831049	1.26975	1.3175	1.30445	1.1517	1.2013	1.2947	1.32245	1.381	1.2955	1.41315	1.22955	1.2697
Q13144	-1.03885	-1.12535	-1.3031	-1.0022	-0.82925	-1.04485	-0.92115	-0.3247	-0.344951	-0.664499	-0.6224	-0.430201
Q9NR50	1.02985	0.97495	1.1838	0.8558	1.04195	1.09935	2.37085	2.2487	2.35215	2.2159	2.2712	2.4041	0.98115	1.0603	1.0387	0.911151	1.00355	0.899001
O60739;P41567	2.79965	2.83595	2.7648	2.8001	2.72635	2.75955
Q9BY44	-1.09935	-1.24545	-1.2319	-1.205	-1.22165	-1.09005	2.33525	2.4325	2.49625	2.4284	2.3391	2.4758	0.538651	0.6042	0.9881	0.838851	0.75685	0.917399
O15372	1.45695	1.42995	1.4797	1.3246	1.41285	1.29145	3.07765	3.01	3.18905	2.9698	2.9416	3.0358	2.42515	2.4404	2.4363	2.76595	2.58185	2.5551
P00374	1.38365	1.25895	1.4237	1.3546	1.22305	1.28505	0.67815	0.701699	0.680051	0.6231	0.6001	0.641998	-1.12235	-1.1452	-1.1228	-1.28835	-1.23465	-1.3013
P43897	-1.61185	-2.06855	-3.0131	-3.278	-1.69525	-3.57825	0.981649	0.8756	1.00465	0.7845	0.9998	0.9368	-1.82755	-1.4737	-1.7364	-1.67185	-1.76435	-1.9107
P49411	4.23565	4.12695	4.2134	4.0399	4.15065	4.17685	5.08575	5.0628	5.14825	5.0404	4.9917	5.0695	3.76095	3.7369	3.7161	3.71835	3.72435	3.6238
Q8N3D4	-3.35215	-3.48795	-3.3251	-3.5882	-3.31815	-3.47465	-2.80615	-3.1086	-2.91355	-2.6903	-3.0181	-3.0261
Q9H4M9	0.196951	0.188149	-0.0158997	0.1561	0.312051	0.37245	2.12835	2.2057	2.17855	2.0973	2.1676	2.1235	-1.81505	-1.8419	-1.6262	-1.76535	-1.47875	-1.8179
Q16643	1.50995	1.40645	1.4558	1.4659	1.42445	1.30645	2.00605	2.0942	2.18295	2.0485	1.9652	2.0693	0.0639496	-0.0026989	-0.2278	-0.56445	-0.377551	0.1326
P55265	-0.43985	-0.52465	-0.4603	-0.575601	-0.627049	-0.713051	2.11565	2.0782	2.24365	2.2414	2.0759	2.1737	-2.20165	-2.17	-2.1044	-2.10065	-1.89605	-2.1365
Q96RP9	0.70965	0.79975	0.8764	0.6951	0.795449	0.80995	0.846849	0.846499	0.867551	0.819799	0.6975	0.7451	-0.49225	-0.2584	-0.629799	-0.48495	-0.307351	-0.289899
P40939	4.05065	4.02325	4.0308	3.9759	3.98305	3.91175	3.80855	3.7934	3.78245	3.6781	3.6703	3.754	2.48235	2.5579	2.6856	2.49875	2.50495	2.4649
Q8N9N8	-1.21285	-1.22985	-1.3272	-1.4667	-1.30685	-1.31485	-0.410749	-0.3595	-0.35885	-0.733299	-0.440201	-0.2495
O60739	-1.17065	-1.39575	-1.0064	-1.7231	-1.64165	-1.61615	-1.30955	-1.1723	-1.31225	-1.3408	-1.2547	-1.2967	-1.16485	-1.4024	-1.026	-1.24345	-1.41095	-1.4642
O95163	-0.67895	-0.680551	-0.596701	-0.842601	-0.88515	-0.907051	1.18435	1.3541	1.26005	1.2317	1.3092	1.2291	-1.12565	-0.9608	-1.0928	-0.861249	-0.795051	-0.904901
P14625	3.56425	3.62505	3.6136	3.6435	3.51655	3.47415	4.78865	4.8428	4.85825	4.7588	4.7393	4.7482	4.47435	4.4604	4.442	4.43005	4.46805	4.4567
O75530	-1.59835	-1.74015	-1.6071	-1.8923	-1.99515	-1.68445	-0.0502491	-0.1307	-0.0414495	-0.0599995	-0.125401	-0.1492
P24534	4.82005	4.74405	4.7845	4.613	4.71435	4.68035	5.04025	5.0358	5.05465	4.9257	4.9103	4.9513	4.37705	4.482	4.478	4.47005	4.47495	4.3958
Q9UBQ5	1.28385	1.21695	1.2876	1.0594	1.13905	1.02525	2.86245	2.9499	2.89445	2.9556	2.8731	2.91	2.14695	2.149	2.2058	2.16135	2.20325	2.0837
Q6IA86	-2.84185	-3.10465	-2.5412	-3.1799	-3.01625	-3.28365	0.0335503	0.1071	0.233649	0.0140991	-0.197201	-0.0493011
O43768	1.23215	1.53655	1.1698	1.2683	0.911349	1.27575	1.81955	1.8519	1.93285	1.8484	1.8034	1.7739	2.49195	2.288	2.3555	2.31475	2.27545	2.3788
P55884	4.04815	4.06625	4.0444	4.0066	3.99745	3.97135	3.91225	3.9631	4.04365	3.9908	3.8829	3.9416	3.93245	3.975	3.8958	3.83965	3.84965	3.8488
O15371	2.00475	1.95845	2.0286	1.9041	1.76545	1.77155	3.10705	3.1271	3.07205	2.9906	2.9965	3.0153	2.34125	2.292	2.3825	2.29105	2.27755	2.2342
Q15717	3.30475	3.24895	3.2191	3.2086	3.03975	3.23215	3.71195	3.7574	3.79905	3.6645	3.6359	3.684	3.42195	3.443	3.5686	3.37725	3.42785	3.3552
P06733	9.01495	9.08235	9.0513	8.9757	8.88805	8.97635	8.30075	8.3699	8.40455	8.2934	8.3069	8.3222	8.25645	8.3254	8.2987	8.30845	8.23705	8.1841
P15170	2.70665	2.77985	2.7879	2.7137	2.64585	2.63075							3.77835	3.9379	3.9192	3.72175	3.87225	3.8238
P30040	2.19185	2.13475	2.1272	2.1534	1.99495	2.04675	1.95295	1.8665	1.98125	1.817	1.8205	1.9175	0.880951	1.0172	1.1919	1.06775	1.13415	1.1359
Q9BS26	-2.36975	-2.70595	-2.5799	-2.4844	-2.84105	-2.59005	1.29825	1.3069	1.44295	1.333	1.3924	1.307	0.316151	0.226601	0.316	0.29065	0.113549	0.431001
P10768	3.25275	3.17145	3.1958	3.1557	3.06445	3.08915	3.52655	3.4962	3.55255	3.3379	3.4631	3.4379	2.11895	2.0949	2.1343	2.16115	2.04635	2.0438
P15311	3.56035	3.54515	3.561	3.3359	3.43915	3.34295	4.09565	4.056	4.09205	3.9998	4.0086	4.0187	2.53595	2.9505	2.5064	2.56535	2.81365	2.5742
P26038;P15311;P35241	4.71995	4.66815	4.6861	4.5498	4.54955	4.56715
Q13347	4.26405	4.25435	4.2688	4.2393	4.16515	4.14605	4.26265	4.3411	4.33305	4.2369	4.271	4.2596	3.48375	3.3928	3.3346	3.34695	3.27915	3.258
Q9Y262	2.65765	2.66975	2.6509	2.6434	2.54925	2.53815	3.51355	3.4816	3.46845	3.4407	3.399	3.4442	2.69795	2.636	2.5389	2.61285	2.57285	2.5935
Q7L2H7	1.16115	1.19275	1.1471	0.9222	1.18605	1.05595	3.19285	3.2306	3.32225	3.1772	3.1125	3.1185	0.650249	0.7372	0.604801	0.56335	0.58855	0.291501
P60002	-1.43495	-1.29775	-1.4528	-1.5083	-1.41225	-1.66185	-0.0130501	-0.1913	0.0182505	-0.2649	-0.368299	-0.313702
Q00013	2.83705	2.86965	2.8047	2.6628	2.63735	2.73745	3.54885	3.5347	3.56205	3.3981	3.501	3.5021	2.43945	2.4833	2.4146	2.46075	2.38445	2.4571
Q9HC35	-4.03415	-3.47275	-3.5748	-5.0535	-3.32305	-3.84525	-0.46365	-0.404901	-0.391549	-0.3613	-0.560101	-0.246	1.04915	1.0782	0.682001	0.98865	0.970651	0.973599
Q9UBC2	-3.67855	-4.10055	-3.9964	-6.1544	-3.83915	-4.09595	-1.12705	-0.769	-0.86365	-1.511	-1.0787	-1.1422
Q01844	2.50835	2.50575	2.5228	2.5314	2.54195	2.53535	2.51625	2.5586	2.53875	2.435	2.4929	2.4526	2.28135	2.1931	2.1792	2.27075	2.18675	2.2028
Q9UNN5	1.45985	1.49805	1.4984	1.3192	1.38995	1.39795	1.15625	1.0068	1.21995	0.9557	0.955801	1.0422	1.80745	1.8988	1.7129	1.81955	1.44645	1.8166
P62495	3.52415	3.38195	3.5205	3.2953	3.24175	3.27855	3.98645	4.0912	4.10655	3.9638	3.9982	4.0203	3.40615	3.5546	3.3755	3.46895	3.56805	3.3865
Q96C01	-0.81805	-0.739249	-0.606501	-0.7573	-0.79255	-0.927851	1.72385	1.7431	1.80785	1.8779	1.7461	1.7883
Q9GZU8	-0.91165	-0.76115	-0.7403	-0.790401	-0.74065	-0.922351	0.63525	0.691899	0.72535	0.561899	0.532	0.741999	-1.50965	-1.5315	-1.6314	-1.60175	-1.78925	-1.5371
P38117	1.86605	1.73825	1.8741	1.63	1.71825	1.55085	3.17345	3.1273	3.19695	2.9662	3.1004	3.0993	2.45385	2.554	2.5773	2.49335	2.48275	2.4673
Q13868	2.04405	2.07325	2.0959	2.0085	2.06095	1.93275	0.94425	1.0331	1.04855	0.913599	0.756599	0.903999	1.21315	1.2933	1.1182	1.16995	1.17875	1.3094
Q96A26	-1.32385	-1.71435	-1.3821	-1.7127	-1.59585	-1.59055	-0.239349	-0.273301	-0.19065	-0.4265	-0.3664	-0.283201
Q01469	-1.97245	-1.59255	-1.6933	-1.8164	-1.79815	-1.65265	2.06405	2.1001	2.07895	1.9086	1.8747	1.925	1.78455	1.6881	1.6812	1.48785	1.58085	1.5132
O00303	3.61645	3.55945	3.5833	3.4076	3.42345	3.37155	3.58915	3.5442	3.63405	3.498	3.5382	3.475	3.01435	3.0272	3.0379	3.02335	3.03875	2.9806
O75821	2.66715	2.59805	2.6092	2.623	2.54755	2.62955	3.20955	3.2236	3.27265	3.1289	3.1459	3.1666	2.78385	2.8544	2.6679	2.76015	2.75295	2.7227
Q9NPA8	0.84635	0.800151	0.753099	0.8296	0.81375	0.658649	1.03885	1.4914	1.04685	1.4588	1.9015	0.550798	1.25735	1.3743	1.4929	0.381951	1.46555	1.4726
Q15149;P58107;P58107;P58107;P58107;P58107;P58107;P58107	-1.37745	-1.49505	-1.4782	-1.9371	-1.40345	-1.79765
Q15149;Q15149;P58107;P58107;P58107;P58107;P58107;P58107	0.521049	0.532849	0.639	0.515399	0.49215	0.539349
P58107;P58107;P58107;P58107	-0.78585	-0.86435	-0.9129	-1.2073	-0.94435	-1.23515
P58107;P58107;P58107;P58107;P58107	-1.73945	-1.81685	-2.0913	-1.7535	-3.56445	-1.94485
Q14677	-0.79005	-0.604751	-0.781899	-0.7398	-0.90645	-0.806252	0.958349	0.7627	0.92435	0.768499	0.8769	0.873199	-0.54615	-0.643099	-0.6078	-0.555749	-0.628449	-0.5558
P84090	1.15285	1.28195	1.1368	1.1271	1.12015	1.18425	3.38785	3.405	3.39415	3.3109	3.335	3.3455	2.91245	2.8995	2.8281	2.84385	2.77585	2.7742
P13804	3.07105	2.97135	3.0038	2.8897	2.87965	2.96155	3.56635	3.5238	3.62825	3.4125	3.4542	3.5946	1.76245	1.6771	1.5139	1.77485	1.62065	1.453
Q9NQT5	-1.31085	-1.07115	-1.4084	-1.2676	-1.28125	-1.52815	0.72945	0.7235	0.760051	0.5889	0.559601	0.707199
Q9NPD3	-0.84935	-0.96235	-0.616499	-0.836101	-0.92855	-0.915151	-0.65645	-0.5689	-0.37345	-0.0461998	-0.636801	-0.436901	-0.862049	-0.615999	-0.519199	-0.72825	-0.814151	-0.773999
Q9NRY5	-1.91415	-1.86855	-1.6229	-1.6025	-1.56585	-1.56815	-1.21535	-0.641601	-0.919351	-0.818201	-0.953899	-1.3607	-3.75905	-3.1888	-3.4022	-3.30525	-3.40375	-3.4202
Q9NUQ9	-0.0726509	-0.23585	-0.0167999	-0.1417	-0.373851	0.019949	2.18425	2.1613	2.24875	2.1222	2.0996	2.1705	0.816549	0.8342	0.7155	0.88865	0.818851	0.7681
P12259	-0.70885	-1.00765	-0.7584	-0.744201	-0.90255	-0.879751
P16930	1.98155	1.89085	1.8232	1.7997	1.74505	1.67005	2.30075	2.2499	2.29305	2.1879	2.1397	2.2419	0.450951	0.7201	0.662901	0.73005	0.703151	0.598701
Q9Y3D6	0.0700493	-0.000449181	-0.0152988	-0.119901	-0.00994968	-0.00505066	-0.980949	-0.891	-1.04445	-1.1736	-1.1018	-1.0146	-0.101851	-0.883699	-0.3997	-0.346049	-0.333449	-0.464499
Q06265	-0.523951	-1.12005	-0.706699	-1.1429	-0.92685	-0.646851	0.68655	0.733199	0.61885	0.745501	0.5609	0.494598	-0.84655	-0.988199	-0.8535	-0.958549	-0.826051	-1.0823
Q01780	-1.92995	-1.92985	-1.9694	-2.1882	-2.19435	-1.99625	0.87715	0.813899	0.92505	0.928699	0.9039	0.987	-1.76395	-1.6848	-1.5987	-1.57985	-1.53355	-1.8539
Q14320;Q9Y247	-3.15115	-3.10645	-2.9104	-3.5914	-3.32965	-2.49855	1.03025	1.044	1.00355	0.792799	0.7229	1.0646
P22087	3.22365	3.16675	3.2381	3.1786	3.07895	3.06295	4.06155	4.1543	4.19945	4.0957	4.0588	4.0544	2.67515	2.552	2.6781	2.56585	2.58495	2.5278
Q9Y3I1	-1.54785	-2.08345	-2.4192	-1.8851	-1.83945	-2.24875	-1.91725	-1.6859	-1.54625	-1.6849	-1.7206	-1.7501
Q9Y613	-1.08295	-1.19995	-0.9505	-1.1225	-0.76735	-1.14115	-0.152849	-0.154901	-0.0469503	-0.300501	0.0170002	-0.0908012	-3.76725	-2.1008	-2.2571	-2.24815	-3.20355	-2.2526
P62942	-0.91305	-0.688951	-1.1083	-1.077	-1.31245	-1.00975	2.21825	2.0967	2.04175	2.0733	1.8165	1.8489	1.69185	1.7667	1.8468	1.78615	1.74195	1.7171
P21333;Q14315;O75369	3.51505	3.33995	3.4112	3.2405	3.20495	3.17055
P21333	5.42765	5.44195	5.435	5.3426	5.33435	5.35575	6.47525	6.5249	6.54705	6.4464	6.4778	6.4878	5.27525	5.2735	5.2995	5.27585	5.29075	5.2442
P21333;O75369	-1.31115	-1.52375	-1.3812	-1.798	-1.24165	-1.25995
P30042	2.06355	1.59875	1.7689	1.6483	1.87245	1.63075	1.52195	1.5997	1.62635	1.5121	1.5848	1.5302
P49327	6.20135	6.20335	6.1373	6.0769	6.05955	6.06535	6.71705	6.742	6.76135	6.6503	6.6415	6.6697	6.07015	6.0717	6.0543	5.99465	5.95355	5.9685
Q9Y324	-2.90425	-2.77525	-2.6276	-3.0168	-2.95375	-3.03055
Q00688	1.44445	1.48295	1.4501	1.4809	1.43275	1.50205	1.58625	1.6744	1.63205	1.6637	1.4508	1.6088	0.44475	0.447001	0.1884	0.546651	0.428349	0.316701
Q02790	4.00225	4.11595	4.1012	4.0604	4.02615	4.02845	4.52965	4.5907	4.59155	4.5379	4.4939	4.5374	3.36015	3.3958	3.394	3.31345	3.35205	3.3346
P49354	-1.36395	-1.13975	-0.9559	-1.241	-1.41345	-1.43915	-0.277149	-0.221	0.000349998	-0.2234	-0.2731	-0.0723
Q9Y3B2	-3.10035	-3.17405	-3.2413	-3.0866	-3.27855	-3.01045	-0.0893497	0.245299	0.189851	0.1859	-0.325399	0.0738983	-1.60585	-1.7353	-1.6712	-1.62165	-1.66185	-1.6816
P50502;Q8NFI4	3.77225	3.73695	3.7697	3.596	3.66865	3.71935
P50502	-0.81235	-0.72215	-0.978499	-0.797999	-1.03985	-0.850651							1.73415	1.6289	1.8867	1.59345	1.92955	1.7006
Q8NCA5	-2.53985	-2.52755	-2.6096	-2.4706	-2.59235	-2.58185	-1.25155	-1.4077	-1.53505	-1.5663	-1.6545	-1.3814
Q52LJ0	-0.43445	-0.346551	-0.289	-0.4593	-0.555051	-0.194151	-0.25705	-0.407001	-0.27745	-0.4573	-0.343901	-0.340302	-0.155149	0.1157	-0.0713005	-0.0261488	-0.0138502	-0.4484
P39748	3.22805	3.29665	3.2733	3.1901	3.21555	3.19495	3.68925	3.6536	3.79375	3.5758	3.6579	3.626	2.88005	2.9084	2.7636	2.78735	2.77105	2.6949
Q9BSJ8	-1.07595	-1.22895	-1.2486	-1.6066	-1.40955	-1.51475	0.0654507	0.0449991	0.136649	-0.0237999	-0.000999451	-0.00419998	-0.408951	-0.670399	-0.541201	-0.59995	-0.59055	-0.702899
Q5RKV6	-0.314051	-0.323951	-0.330599	-0.3599	-0.39865	-0.430851	0.44615	0.345901	0.558351	0.3766	0.290001	0.4037	0.46615	0.484201	0.5723	0.475051	0.344951	0.460601
Q15024	0.69585	0.51875	0.4645	0.436799	0.505851	0.345549	0.33375	0.4812	0.524449	0.567699	0.4041	0.262798
Q96B26	-0.0281506	0.00994968	0.173901	0.00629902	0.10695	0.0315495	-0.14135	-0.122001	0.0371504	-0.2243	-0.219	-0.163	-1.92295	-1.9618	-2.0549	-2.49475	-2.22855	-2.163
Q14315;O75369	0.84985	0.78065	0.997	0.756801	0.76755	0.79945
O75369	-2.62355	-2.28815	-2.4946	-2.6012	-2.80475	-2.40005	2.92045	2.9646	2.95595	2.9744	2.9248	2.8879	1.38975	1.6792	1.6031	1.65555	1.52375	1.6569
Q13643	0.82375	0.741651	0.6835	0.724099	0.63865	0.689449	2.06895	2.2014	2.22945	2.059	2.0898	2.1126	1.34225	1.2982	1.4038	1.18395	1.21125	1.2742
P26885	-1.67865	-1.50335	-1.7314	-1.7576	-1.31145	-1.46245	0.31385	0.5134	0.41365	0.245501	0.2316	0.236799	0.298349	0.295301	0.259701	-0.094449	0.0760508	0.1829
P08631;P07948;P12931;P07947;P06241;P09769	-0.81885	-1.28365	-1.1326	-1.1881	-1.18045	-1.08375
Q96AE4	4.59585	4.55305	4.597	4.5212	4.42625	4.48755	4.98385	5.0282	5.06515	4.9823	4.9154	4.9939	4.59575	4.5808	4.6048	4.64285	4.60325	4.5456
Q92945	4.37935	4.32005	4.3359	4.3779	4.15825	4.27745	4.59265	4.6312	4.64465	4.5268	4.5194	4.5844	5.17435	5.1575	5.2183	5.19585	5.13635	5.0828
Q96I24	-0.620649	-0.38585	-0.4335	-0.448199	-0.626349	-0.537251	2.12175	2.0693	2.18935	2.1005	1.9841	2.0493	1.06405	1.3177	1.2903	1.03665	1.35325	1.4727
Q13283	1.64295	1.67745	1.5149	1.6647	1.73685	1.58765	4.84675	4.8094	4.89365	4.8148	4.8069	4.8469	4.27935	4.3469	4.2746	4.24905	4.27745	4.2832
Q9UN86	1.20635	1.01065	1.1274	1.0289	1.14985	1.02685	3.36535	3.3156	3.35795	3.228	3.2429	3.2945	2.16895	2.3416	2.396	2.17645	2.39815	2.146
P04406	8.68205	8.79815	8.6875	8.7496	8.56295	8.71165	7.93285	7.9592	7.98815	7.8667	7.9367	7.9588	7.48825	7.6108	7.5679	7.51785	7.49225	7.5022
Q13066;Q6NT46;Q9UEU5;Q4V326	4.23645	4.17355	4.1296	4.1126	4.01465	4.05865
Q14376	0.537849	0.45415	0.5289	0.493699	0.435149	0.265348	0.829849	0.771699	0.83925	0.677799	0.725	0.635599	-0.35745	-0.378099	-0.408899	-0.466249	-0.48005	-0.5379
Q9NY12	1.49385	1.44275	1.6819	1.2098	1.38995	1.25285	1.97175	2.1561	2.12145	1.9685	2.056	2.0614	-0.42625	-0.3454	-0.511299	-0.493949	-0.394549	-0.6144
P02765	1.22645	1.24535	1.2591	1.1953	1.18225	1.24005	2.30905	2.2232	2.35185	2.2766	2.2221	2.1851	1.63945	1.8364	1.4118	1.11285	1.59195	1.9294
O75955	0.658751	0.75685	0.6817	0.660899	0.79635	0.667149	1.22615	1.2074	1.30525	1.2263	1.1097	1.2058	0.26375	0.276901	0.0431995	0.24285	0.135051	0.0831003
Q14254	-1.87205	-1.60445	-1.5837	-1.9466	-1.76045	-1.81675	0.92205	0.879199	1.01955	0.815701	0.7845	1.0444	-0.184549	-0.0394993	-0.182899	0.191451	-0.204949	0.193299
Q13451	2.62605	2.58715	2.6385	2.4021	2.41995	2.57505	3.25455	3.3239	3.38215	3.2676	3.2204	3.25	2.10915	2.1136	2.1007	2.11645	2.12295	1.9495
Q15007	-3.22295	-2.69595	-2.7229	-2.8345	-3.11605	-3.07475	-0.376551	-0.4462	-0.43415	-0.4519	-0.554199	-0.445101	0.85375	0.8601	-1.4684	0.58385	0.875949	0.620801
P14324	0.94475	1.06775	0.8908	0.837399	0.90285	0.91345	3.12715	3.0633	3.15855	3.0921	3.1235	3.1469	1.05555	0.9394	1.2295	1.05935	1.05115	1.0637
Q16658	4.71545	4.74975	4.6894	4.6339	4.62365	4.62375	5.46685	5.5429	5.56085	5.5283	5.4396	5.507	5.79145	5.9143	5.877	5.91175	5.87505	5.8991
P07954	4.48665	4.45425	4.5048	4.3905	4.42175	4.38605	4.44655	4.4101	4.46215	4.2905	4.3785	4.3829	3.10805	3.0489	3.1077	3.15765	2.98525	3.0731
P0CL82;P0CL81;P0CL80;O76087;Q13068;Q13065;A6NER3	3.22095	3.21055	3.1935	3.1626	3.21555	3.19485
P41250	4.33575	4.30115	4.3324	4.1893	4.18955	4.16215	4.54255	4.5741	4.62715	4.477	4.4818	4.5238	4.08145	4.2244	4.1204	4.15305	4.03535	4.0049
Q13068	-3.29645	-3.33085	-3.598	-3.4722	-3.19665	-3.38435
P35637	4.59255	4.58485	4.6241	4.5415	4.49915	4.52755	4.43805	4.3958	4.47165	4.3899	4.3578	4.3425	2.49395	2.5319	2.4597	2.45975	2.47835	2.4437
Q96CP2	-3.45665	-3.37575	-3.0899	-3.1395	-3.44345	-3.43105
P0A9B2	4.04135	4.19795	3.9985	3.4191	3.34145	3.44995	4.98595	5.0533	5.08375	4.5611	4.5567	4.5754	3.24745	3.2044	3.2159	2.65515	2.76035	2.6412
Q14315	4.14665	4.15225	4.1284	4.0992	4.05115	4.06525	5.11575	5.1284	5.16505	5.0664	5.0378	5.084	4.27055	4.2608	4.3523	4.18375	4.17035	4.2293
Q06546	-1.38445	-1.59025	-1.4096	-1.5836	-1.82015	-1.89295		-1.3805	-1.22855	-1.1001	-1.465
P62873;P62879	0.10985	0.49175	0.319401	0.276401	-0.051549	0.24795
P35573	-1.06605	-1.06835	-1.0596	-1.2257	-1.33325	-1.10475	-1.05145	-0.986001	-1.09255	-1.0878	-1.1752	-1.0522
O75496	-1.91265	-2.30805	-2.5303	-1.6961	-2.91625	-1.83555	0.0227509	0.1627	0.306451	0.0977001	0.3239	0.0817986	-4.66405	-4.3729	-4.2959	-4.65065	-4.43035	-4.4206
O75223	1.21095	1.19605	1.1135	1.0959	1.06525	1.07075	0.647051	0.643399	0.621449	0.4802	0.5219	0.561899	1.12615	1.0757	0.9858	0.96115	0.89745	1.0085
P62873	-0.417049	-0.91255	-0.902599	-1.0659	-0.575549	-0.673851	-0.75565	-0.447501	-0.66735	-0.7633	-0.933001	-0.855701	-1.07795	-0.788799	-1.0165	-1.18055	-1.10855	-1.0792
P62879	0.0268497	0.180249	-0.142799	0.0712004	0.21075	0.116449	1.30675	1.3746	1.39765	1.3057	1.2611	1.3778	-0.83005	-1.4026	-0.759899	-0.666549	-1.04025	-1.567
P63218	-0.273951	-0.19415	-0.4086	-0.238299	-0.45415	-0.24835	-1.60655	-1.5269	-1.27125	-1.4565	-1.2955	-1.3664
P23434	0.242649	0.303149	0.2911	0.2641	0.265651	0.237949	0.0779495	0.0306997	0.0748491	0.0548992	0.0321999	0.0994987	-2.42535	-2.4892	-2.5432	-2.50335	-2.58415	-2.6051
P50395	5.05825	5.10305	5.1039	4.9758	5.00165	4.99885	5.31585	5.3692	5.39155	5.3058	5.2575	5.3668	4.00895	4.1118	4.006	4.06215	4.09135	4.0438
P50395;P31150	3.43305	3.30315	3.4745	3.3102	3.14565	3.32915
P52566	-1.07275	-0.94055	-1.6957	-1.1715	-1.23305	-1.55735	1.58965	1.6335	1.70285	1.5897	1.5442	1.5476	-1.30685	-1.3333	-1.2128	-1.23695	-1.22305	-1.4715
Q7L5D6	-0.437851	-0.205251	-0.362801	-2.7316	-0.44975	-0.37875	-0.79225	-0.715001	-0.534949	-0.8412	-0.8501	-0.881102	-3.25485	-3.5715	-3.6498	-3.92845	-3.58515	-3.6428
P51114	0.57465	0.578151	0.5338	0.567399	0.43925	0.48325	1.78995	1.8534	1.89345	1.6777	1.7478	1.8201	-1.24215	-1.4261	-1.853	-1.60235	-1.71645	-1.6266
Q14C86	-0.50585	-0.50995	-0.4496	-0.5776	-0.357749	-0.69235	1.34655	1.4195	1.54175	1.3794	1.4005	1.4574	-4.60695	-4.039	-4.0658	-4.17825	-4.22615	-4.3695
Q9H3P7	-1.60485	-1.89015	-1.8192	-2.2159	-1.59815	-1.66205	-0.29495	-0.3086	-0.30215	-0.0876999	-0.2848	-0.226301
P06744	4.18835	4.14125	4.1233	4.0742	3.96735	4.01145	5.44175	5.5431	5.53425	5.4814	5.4584	5.5053	5.21175	5.278	5.2607	5.24295	5.24145	5.2165
Q92616	3.64665	3.58745	3.5799	3.5154	3.43345	3.42785	4.28465	4.3033	4.34045	4.2553	4.2349	4.3139	2.89095	2.8646	2.768	2.84695	2.78145	2.8249
P11413	3.75555	3.61755	3.708	3.6461	3.59855	3.61345	4.77295	4.8407	4.86035	4.7258	4.7452	4.7817	4.25585	4.2024	4.2125	4.06095	4.16555	4.267
Q14697	2.10445	2.11635	2.1263	2.0018	1.99275	2.07255	3.46545	3.3943	3.49555	3.3793	3.377	3.3793	2.76145	2.6732	2.6378	2.65765	2.70535	2.7128
Q8TEQ6	-0.0814495	-0.0779505	-0.0354004	-0.2189	-0.312751	-0.376051	2.69285	2.604	2.70605	2.5409	2.5586	2.6538	-1.97355	-2.0628	-2.1333	-2.22085	-1.93955	-2.0913
P52565	3.34305	3.29845	3.3141	3.2336	3.20995	3.14065	3.58655	3.6573	3.68075	3.5303	3.5808	3.6315	2.95035	2.8887	2.8647	2.87665	2.85365	2.8443
Q06210	0.49015	0.565551	0.837	0.5419	0.581151	0.521149	2.30555	2.3891	2.43365	2.3264	2.357	2.2948	1.61035	1.4147	1.4699	1.00675	1.55135	1.2604
P34897	3.01615	3.01625	3.0173	2.9842	2.92545	2.96015	4.00395	4.0491	4.04135	3.8832	3.9324	3.9659	3.21405	3.2601	3.0895	3.28795	3.06555	3.0191
P34897;P34896	0.801649	0.680551	0.8727	0.716701	0.76925	0.666849
P36969	0.17445	-0.124049	-0.0524998	0.0078001	-0.0364504	0.10685	-0.87965	-0.9912	-1.08215	-1.1395	-1.1582	-1.1454
Q12849	0.236151	0.174251	0.255899	0.000300407	0.0104494	0.0890503	1.03395	0.9469	1.05505	0.9146	0.937099	0.917799	-1.94395	-2.0241	-2.0939	-2.24515	-1.97645	-2.6299
Q9Y2Q3	0.98625	1.07775	1.0778	1.063	0.87835	0.835649	2.03495	1.9301	1.92885	1.6524	1.8379	1.8357	-1.71555	-1.6901	-1.4616	-1.44235	-1.42535	-1.4736
P16403;P10412;P16402	4.35145	4.40565	4.2864	4.3215	4.20765	4.28125	3.63885	3.8027	3.83725	3.7432	3.7403	3.8173
O75367	0.67325	0.61975	0.637199	0.606999	0.598849	0.382349	1.90745	1.951	2.00545	1.7817	1.8099	1.7982	1.00965	1.0044	0.981201	0.98705	0.983649	0.887101
P16104;Q8IUE6;Q96QV6	7.82895	7.80165	7.6599	7.7751	7.68835	7.78095
Q9BQ67	1.01365	0.91285	1.1272	0.948199	1.12505	0.883249	1.16445	1.3723	1.30855	1.198	1.1333	1.2235	0.40675	0.398701	0.3006	0.26505	0.255549	0.189799
Q8TDB8;P11169	-5.22705	-3.87525	-3.2907	-4.7803	-3.39555	-4.74635
P11166	-0.0160503	-0.172851	0.0177002	-0.3108	-0.16775	-0.0818501	-0.913851	-1.0113	-1.00835	-1.1211	-1.2453	-0.985201	-0.462351	-0.2948	-0.961899	-0.444549	-0.424951	-0.5269
P36915	-2.53505	-2.32915	-2.3708	-2.4001	-2.44275	-2.68925	-0.244049	-0.3012	-0.331349	-0.2206	-0.2603	-0.454401	-1.60615	-1.4922	-1.5842	-1.61635	-1.68195	-1.7123
O60234;P60983	0.17885	0.0372496	0.0809002	-0.0872011	-0.00585079	0.183649
Q14344;Q03113	1.35335	1.17955	1.2826	1.2105	1.28545	1.15855
P46926	-2.45355	-2.54595	-2.4624	-2.8878	-2.36185	-2.52265	0.468451	0.4934	0.53675	0.440199	0.369101	0.485899
Q08378	-4.47195	-4.20945	-4.3906	-4.3072	-4.61345	-4.39645	-3.59625	-3.3054	-3.21235	-3.8195		-3.3832
Q9UBQ7	-0.463551	-0.32385	-0.2649	-0.282599	-0.365951	-0.451851	1.41965	1.4691	1.48705	1.3111	1.3304	1.4835	-1.68055	-1.4379	-1.5992	-1.43095	-1.41835	-1.4779
O76003	2.73605	2.62175	2.7131	2.5731	2.54505	2.51305	3.31655	3.5083	3.49545	3.429	3.4361	3.4581	3.37935	3.2711	3.2112	3.19675	3.25555	3.2811
Q86SX6	-1.37715	-1.07815	-1.1762	-1.3266	-1.06605	-1.43575	-0.422449	-0.3828	-0.277551	-0.635401	-0.283899	-0.447201
P14314	0.988251	1.05065	0.900101	0.933801	0.82035	0.737349	2.80775	2.867	2.92125	2.7359	2.7795	2.777	2.13255	2.1185	1.9955	2.08455	2.04845	2.1089
Q8N954	-3.66695	-3.56085	-3.508	-3.6248	-3.49385	-3.54185
Q5T3I0	-5.27995	-4.66875	-4.9352	-4.6912	-4.76525	-5.32235	0.323151	0.374101	0.238549	0.5289	0.2033	0.378799
Q9BVP2	1.95475	1.98715	2.0096	1.8343	1.90965	1.89725	2.41335	2.4101	2.39995	2.2953	2.417	2.3837	1.84815	1.8545	1.7982	1.75485	1.80425	1.6825
Q9HC38	-0.473249	-0.380151	-0.0723	-0.284501	-0.35855	-0.0649509	1.74535	1.5956	1.72955	1.6355	1.7197	1.6346	0.14085	0.2316	0.123701	0.21135	0.214549	0.1456
Q08379	-3.81445	-3.66925	-4.0783	-3.9457	-3.60975	-3.59145	0.70055	0.847699	0.84015	0.7957	0.691601	0.6705	-0.77775	-1.194	-1.3668	-1.03275	-0.889951	-1.292
Q9H4A6	-0.90875	-1.49115	-1.0492	-1.9095	-1.72275	-1.67465	-0.12195	-0.2086	-0.16005	-0.2384	-0.158899	-0.2073
Q96EK6	-2.24195	-2.50235	-2.1554	-2.3387	-2.21285	-2.19125	-2.44335	-2.3494	-2.25415	-2.6952	-2.5148	-2.4947
Q92917	-2.05135	-1.91565	-2.0123	-2.0287	-2.22375	-2.30335	0.77865	0.6368	0.829949	0.707001	0.6299	0.743898	-0.698349	-1.0518	-0.907799	-0.822549	-1.03395	-0.980599
Q9H8Y8	-0.149349	-0.0894499	-0.1336	-0.129701	-0.15515	-0.16485	0.812151	0.7648	0.76055	0.758101	0.688299	0.888399	-0.976749	-1.0668	-1.071	-1.04145	-0.99875	-1.097
P62993	0.341049	0.16775	0.340601	0.0510988	0.16645	0.184849	2.43355	2.4945	2.43955	2.4269	2.544	2.4134	1.93345	1.9278	1.8034	2.14085	1.91785	1.8449
P07900;P08238;Q58FF7	7.90285	7.94085	7.8358	7.8663	7.74085	7.84065
P07900;P08238	7.02755	7.03605	6.9207	6.9469	6.72525	6.95735							6.91915	7.0246	6.9427	6.96265	6.97995	6.9414
P08238	8.35105	8.38995	8.3523	8.2879	8.22085	8.26025	9.06195	9.1278	9.16465	9.0975	9.0825	9.0965	8.61005	8.7515	8.7166	8.67075	8.69145	8.6739
P69891;P69892;P02100;P02042	5.33245	5.22165	5.3667	5.3766	5.15285	5.16495
P51610	0.46645	0.54935	0.795401	0.5673	0.621249	0.593449	2.85505	2.8632	2.95845	2.7908	2.8108	2.8559	1.49835	1.679	1.6765	1.55845	1.89645	1.4499
P09211	6.48855	6.44555	6.4992	6.4347	6.39445	6.45425	6.00725	6.0317	6.05015	5.9515	5.8601	6.0336	5.83815	5.9526	5.8393	5.85895	5.88255	5.8742
P16401	-0.401051	-0.41705	-0.481899	-0.511201	-0.42415	-0.423552	-1.49615	-1.7132	-1.54925	-1.5204	-1.6562	-1.5787
Q92522	-1.36015	-1.32935	-1.4538	-1.1857	-1.11285	-1.14805	-1.16175	-1.0739	-1.08085	-1.0838	-0.9298
Q99880;Q99877;Q93079;P62807;P58876;P57053;O60814;Q99879;Q5QNW6;Q16778;P23527;P06899;P33778;Q8N257	8.30045	8.23125	8.4565	8.309	8.11975	8.28325
Q99880;Q99877;Q93079;P62807;P58876;P57053;O60814;Q99879;Q5QNW6	4.45665	4.94775	4.9261	4.7069	4.71795	4.79515
P62805	3.81365	3.78765	3.7657	3.6602	3.69965	3.55205	3.74795	3.7061	3.78385	3.7808	3.8498	3.801	4.04165	4.1191	3.983	3.86625	3.97575	3.9723
Q13442	-0.72305	-0.89615	-0.9015	-0.803401	-1.18955	-1.10285	2.38295	2.3035	2.37655	2.2582	2.3143	2.25
P69905	4.93265	4.96625	4.9521	4.9422	4.88425	4.89475	5.18045	5.2691	5.27115	5.2388	5.1641	5.2339	4.00055	4.0993	4.1169	4.14135	4.15475	4.1515
P02100	1.82765	2.20165	1.9063	1.8924	1.86595	1.95765	3.53095	3.6063	3.64375	3.5364	3.5974	3.5653	3.03805	3.1261	3.2207	3.08615	3.18195	3.0406
Q13547;Q92769	0.620649	1.01035	0.750999	0.847499	0.77715	0.767849							1.31625	1.2586	1.2346	1.23095	1.01515	1.133
Q92769	-0.70395	-0.80575	-0.7458	-0.9523	-0.91065	-0.719751	1.87075	1.8297	1.99565	1.8669	1.8477	1.8727	-1.71405	-1.568	-1.7842	-1.61685	-1.41615	-1.4368
Q7Z4H3	0.232651	0.341451	0.282501	0.150899	0.14235	0.14435	1.43425	1.5532	1.58295	1.4658	1.3838	1.4841	-0.0969505	-0.0140991	-0.1569	-0.0862494	-0.114051	-0.0735998
Q9H583	1.81535	1.68505	1.7549	1.74	1.62065	1.65405	2.62075	2.677	2.68705	2.5384	2.5294	2.5322	0.956551	0.966702	0.9252	0.829251	0.97615	0.8572
Q9Y5Z4	0.10565	0.16455	-0.0278988	-0.0383997	-0.0137491	0.185049	-0.503849	-0.4327	-0.61675	-0.4319	-0.465799	-0.640501	-1.00925	-1.1048	-1.3164	-1.17555	-0.936151	-1.2483
Q8WW33	1.49065	1.50585	1.5268	1.4168	1.46395	1.45115	2.74895	2.8253	2.65445	2.686	2.7905	2.584	1.70245	1.6951	1.7369	1.74335	1.67835	1.6406
P49915	4.22065	4.17945	4.2387	4.1705	4.11155	4.11185	4.85355	4.9113	4.94665	4.7952	4.7877	4.8998	3.79235	3.7997	3.7351	3.76435	3.90255	3.7538
P02008	5.72745	5.67655	5.634	5.4924	5.52455	5.58825	5.40015	5.4842	5.43705	5.3411	5.3618	5.3502	5.24285	5.3703	5.4264	5.35485	5.37235	5.3787
Q9BXL5	0.894951	0.85295	0.808701	0.605599	0.623151	0.597649	2.92535	2.9224	2.98425	2.7712	2.8943	2.9309	0.679251	0.712301	0.7743	0.635051	0.697949	0.693999
P11021	3.91465	3.96395	3.9559	3.8288	3.90865	3.88825	4.44985	4.4717	4.54485	4.4186	4.4272	4.4532	3.91965	3.8942	3.867	3.89235	3.81675	3.8609
P08238;Q58FF7	7.47115	7.54735	7.4673	7.4379	7.41375	7.47295
Q9BTY7	-1.55485	-1.58915	-1.5154	-1.7571	-1.59595	-1.62535	0.22065	0.545699	0.447249	0.376999	0.3069	0.146799	0.13125	0.025301	0.409401	0.58265	0.47515	0.6202
Q14687	-1.49735	-1.44205	-1.4477	-1.5518	-1.67295	-1.63805	0.157249	0.2342	0.270249	0.1882	-0.093399	0.130199	-2.19775	-2.2293	-2.0482	-1.87985	-1.94845	-2.1389
P00390	2.03615	1.93405	2.1383	1.964	1.97365	1.89625	3.55405	3.6315	3.65775	3.5314	3.5862	3.5881	1.35195	1.496	1.3869	1.35125	1.33305	1.3377
P78347	2.13665	2.03985	2.1112	1.9437	2.10365	1.82745	2.36685	2.416	2.55065	2.4809	2.4251	2.4075	0.983551	1.0846	0.9445	0.971951	0.97635	0.8924
P69891;P69892	4.25365	4.35265	4.4312	4.1796	4.31765	4.29575
Q99714	3.47515	3.45005	3.4171	3.2842	3.32275	3.23775	3.28325	3.2638	3.39305	3.3142	3.1435	3.2583	3.12125	2.9864	3.0398	3.00005	2.95305	2.8894
Q16836	-1.92535	-2.82465	-2.1141	-2.4032	-2.10215	-3.27885	1.14085	0.818099	0.891551	0.8993	0.8557	0.9256	-1.27435	-1.2133	-1.2178	-1.18765	-1.20755	-1.2766
P51858	4.03795	4.13655	4.006	4.0758	3.93775	4.04015	3.95035	4.0103	4.04495	3.9908	3.9511	3.9953	3.34975	3.3228	3.3171	3.28915	3.16995	3.2032
P36551	-0.32555	-0.17365	-0.3388	-0.1664	-0.179549	-0.349651	0.36215	0.253499	0.64005	0.379499	0.5256	0.445	-1.22665	-1.1451	-1.3237	-1.22615	-1.33155	-1.3099
O14929	1.88955	1.83225	1.6246	1.84	1.68165	1.83135	3.29715	3.3232	3.32575	3.1987	3.2051	3.2529	2.02545	2.141	1.9613	1.90805	2.06065	2.0026
P69891	1.90325	1.88595	1.9701	1.9009	1.93495	1.74855	5.23895	5.2634	5.29635	5.155	5.1689	5.1901	4.07225	4.1324	4.0898	4.02585	4.04095	3.9952
Q08623	-4.79185	-4.43265	-5.1078	-5.1591	-4.54655	-4.89885	-1.32485	-1.3853	-1.26905	-1.4514	-2.2453	-1.4181
P08397	2.18295	2.37595	2.4379	2.2196	2.15335	2.02345	2.45645	2.4876	2.53635	2.4396	2.5114	2.5034	1.00145	0.807501	0.763901	0.79025	0.732049	0.642701
Q71UI9;P0C0S5	2.77795	2.80755	2.6835	2.705	2.66015	2.67585	1.68415	1.6742	1.66625	1.7014	1.6331	1.648
P38646	6.21115	6.16435	6.136	6.1199	6.04185	6.09655	6.18695	6.1947	6.20905	6.123	6.1776	6.1441	6.25845	6.2585	6.1917	6.16505	6.23165	6.1753
P0DMV9;P0DMV8;P38646	2.61685	2.86325	2.7644	2.6245	2.68555	2.69565
P78417	4.94175	4.88015	4.9749	4.9114	4.77455	4.87035	4.78195	4.796	4.88515	4.7925	4.76	4.7838	4.93325	4.9548	4.8717	4.87245	4.91895	4.8585
P84243	-0.42205	-0.48385	-0.603199	-1.1449	-0.461049	-0.44265
O43390	4.15905	4.14955	4.1266	4.0309	4.01065	4.04765	5.26655	5.2683	5.26555	5.1243	5.1799	5.2006	3.62035	3.5468	3.5511	3.50595	3.48475	3.4728
O43390;O60506	3.45465	3.54295	3.4954	3.3932	3.44085	3.44695							4.18005	4.3214	4.3033	4.30745	4.19585	4.2355
P34932	5.13645	5.18405	5.1325	5.0365	5.06885	5.02235	5.30565	5.2881	5.35635	5.2226	5.2539	5.2574	4.71815	4.67	4.6039	4.61915	4.74325	4.6483
P34932;O95757	1.67085	1.66705	1.6091	1.6202	1.57925	1.50265
P0DMV9;P0DMV8	6.93865	6.90965	6.865	6.8423	6.80535	6.82705	7.30805	7.3222	7.36445	7.2878	7.2854	7.3214
P11142;P54652	6.14385	6.11335	6.0946	6.0409	5.95525	6.00855
P11142	8.34745	8.42005	8.3702	8.3551	8.25825	8.31425	8.27215	8.2568	8.29745	8.2054	8.2244	8.2712	8.26765	8.4021	8.3924	8.35415	8.38105	8.3488
P04792	4.08555	4.22525	4.0329	4.1624	3.94885	4.01895	4.53165	4.5075	4.58605	4.4707	4.5106	4.4512	3.99615	4.075	4.0021	4.02695	3.98945	4.0457
P09429;P26583	1.89725	1.77335	1.7745	1.6757	1.63265	1.67515
P26583	3.62305	3.59035	3.5128	3.5011	3.46185	3.52155	4.10355	4.1704	4.22895	4.088	4.0872	4.0739	3.65445	3.8225	3.7087	3.78755	3.72515	3.7276
O15347	-0.168949	-0.186851	-0.155399	-0.259801	-0.26405	-0.29265	1.23795	1.3113	1.23655	1.2737	1.2533	1.2515	0.423349	0.6894	0.6087	0.56965	0.50365	0.508
P07910	7.20805	7.24025	7.2177	7.1585	7.11325	7.16015	5.83575	5.9213	5.88395	5.7692	5.7819	5.8484	6.78085	6.9183	6.9346	6.87105	6.86395	6.9016
P31943	4.41745	4.47395	4.4361	4.4615	4.39875	4.43335	5.78415	5.8238	5.88575	5.7622	5.7735	5.8181	2.86495	3.0589	2.8912	2.54305	3.18635	2.9291
P31943;P55795	4.30345	4.38675	4.363	4.2898	4.30875	4.29565							3.86245	3.7976	3.795	3.77475	3.77275	3.7447
P31943;P52597	3.04565	2.91525	2.9094	2.8748	2.91775	2.82815							3.41155	3.5784	3.4877	3.43555	3.50575	3.4947
P31943;P52597;P55795	1.75855	1.87515	1.8354	1.8409	1.69565	1.79575							3.18795	3.1862	3.1911	3.11305	3.08695	3.1107
Q9BUJ2	0.896049	1.01985	1.0286	1.0786	0.854251	0.972349	2.42235	2.5175	2.59515	2.4831	2.437	2.4292	1.85245	1.785	1.4174	1.62705	1.66575	1.719
Q14103	6.30275	6.26265	6.2915	6.1539	6.15145	6.16115	5.63785	5.5361	5.66905	5.5204	5.5513	5.5726	5.20555	5.2957	5.1737	5.21275	5.13725	5.17
Q14103;O14979	4.82575	4.88835	4.8764	4.8933	4.71405	4.78945							3.34715	3.4444	3.3853	3.33445	3.36525	3.3713
P61978	7.06365	7.05215	7.0773	6.9319	6.96295	6.98735	6.78225	6.7855	6.84095	6.6965	6.7087	6.7351	7.02885	7.0736	6.9491	7.14785	7.12425	7.1387
O60506	4.47365	4.41745	4.4395	4.3747	4.35725	4.38015	4.25435	4.2012	4.36715	4.1976	4.2134	4.275	3.74875	3.8533	3.7489	3.91825	3.78285	3.7408
Q00839	6.33535	6.27525	6.3523	6.2774	6.23705	6.26215	6.64625	6.6715	6.67535	6.6036	6.5711	6.6283	6.83425	6.8333	6.7579	6.74295	6.77515	6.7422
P00492	2.92275	2.87975	2.866	2.8857	2.76445	2.78665	3.37945	3.4628	3.52345	3.424	3.3805	3.4509	3.19895	3.2878	3.2473	3.27575	3.25465	3.1874
Q6YN16	-0.93125	-0.91585	-0.986899	-1.0006	-0.94635	-1.17895	-0.0521507	0.0973005	-0.00944996	-0.3209	-0.0186005	-0.0507011
Q13547	1.39515	1.52015	1.4915	1.4334	1.31075	1.41885	3.24985	3.2781	3.34735	3.2718	3.2614	3.2727	1.45955	1.5349	1.4245	1.42105	1.36875	1.3365
Q01581	3.45305	3.34505	3.4079	3.3211	3.31205	3.28405	3.29505	3.2597	3.35315	3.2127	3.2667	3.2933	1.98805	1.9534	1.9367	2.06065	1.93315	2.0783
P55795	0.375549	0.36855	0.5231	0.3826	0.26485	0.336849	0.207951	0.105399	0.348451	0.188799	0.301701	0.1973	-0.12635	0.109501	-0.170799	-0.41715	-0.14125	-0.2035
P05114	1.82955	1.90265	1.7096	1.8389	1.69585	1.75335	1.24235	1.3833	1.26105	1.2567	1.3264	1.1399	1.85355	1.6316	1.5986	1.59085	1.66615	1.6276
P07900	7.90965	7.90885	7.9521	7.8375	7.81935	7.82975	7.15325	7.1611	7.22765	7.0684	7.1237	7.1638	7.01845	7.1388	7.0719	7.03775	7.15605	7.1004
O75506	-0.39325	-0.48305	-0.483099	-0.549201	-0.646449	-0.63595	-0.63665	-0.8446	-0.85175	-1.361	-1.0465	-0.8624
Q9H0R4	-1.45215	-1.52205	-1.6921	-1.6357	-1.50255	-1.54375	-2.33735		-2.47835		-2.412	-2.2548
P06865	-1.20115	-1.09715	-0.844299	-1.5904	-1.12665	-1.13995	-1.83715	-1.5398	-1.66905	-1.8205	-1.7974	-1.6677
P07686	-1.11655	-1.00055	-1.4139	-1.1561	-1.14625	-1.47735	-0.022049	0.1004	0.125051	0.0012989	0.0785007	-0.0448017
P09429	2.43955	2.51385	2.4499	2.3963	2.40665	2.43425	4.91855	4.9727	5.01675	4.9311	4.9315	4.956	3.79265	3.8973	3.8192	3.79825	3.79725	3.7676
Q6NVY1	-0.89395	-0.85475	-0.774799	-1.0386	-0.83805	-0.920951	-1.40505	-1.4081	-1.26915	-1.7493	-1.536	-1.5611	-2.20605	-2.2615	-2.5523	-2.67055	-2.44765	-2.5177
Q53FT3	-3.97295	-3.93225	-3.5073	-4.4489	-4.13425	-4.03705
P31942	2.57475	2.58425	2.605	2.3913	2.45495	2.60575	4.03355	3.9572	4.04175	3.918	3.8966	3.9571	4.07965	4.1184	4.0654	4.03105	4.05655	4.0387
P10591;P10592;P22202	1.51515	1.56435	1.6694	2.6739	2.76805	2.70615
O95757	0.15745	0.0820494	0.0258007	0.171899	0.13305	0.0752487	1.85825	1.8965	1.93825	1.7666	1.8058	1.8105	-1.94055	-2.1742	-1.912	-2.33855	-2.14135	-2.0419
P20810	-0.47385	-0.445951	-0.4284	-0.5631	-0.68625	-0.546951	0.34725	0.314	0.58125	0.2661	0.4182	0.503599	-0.38385	-0.0785999	0.0262012	-0.161149	-0.016551	-0.277499
Q9NZL4	1.52715	1.66865	1.6423	1.5064	1.53975	1.39915	0.721149	0.816501	0.78975	0.7369	0.6001	0.913799	-1.64955	-1.7982	-1.8618	-1.82995	-1.80385	-1.857
P37235	-1.68015	-1.65085	-1.5235	-1.6973	-1.84735	-1.77255	-0.11685	-0.2329	-0.0585508	-0.1467	-0.209499	-0.161201	0.0935497	0.253201	0.087101	0.16545	0.13095	0.186801
Q9NWY4	-0.92885	-1.20505	-1.0576	-1.3643	-1.18275	-1.91305	-0.57085	-0.480201	-0.20725	-0.7495	-0.3074	-0.364201
O43719	0.78385	0.615451	0.568501	0.4318	0.60625	0.777149	0.223051	0.386899	0.44605	0.365299	0.380699	0.395399	-1.34025	-1.4848	-1.7596	-1.53915	-1.51945	-1.5582
P50213	0.734449	0.80165	0.7495	0.713599	0.70675	0.73275	1.55495	1.5163	1.42345	1.433	1.4258	1.3933	0.44755	0.4776	0.525	0.48895	0.347249	0.497201
O75874	0.174351	0.231549	0.0844002	-0.101501	0.23425	0.0978489	1.95975	2.0417	2.09735	1.9704	2.0115	1.9908	1.69105	1.7666	1.7505	1.60545	1.88645	1.6728
P47813;O14602	2.40485	2.35075	2.5133	2.1178	2.30435	2.15655	2.24715	2.3351	2.28575	2.2287	2.2304	2.1215
P17096	3.64595	3.68185	3.6994	3.4488	3.51375	3.56185	2.45235	2.6667	2.61375	2.5921	2.5684	2.6063	3.19155	3.3668	3.4286	3.43015	2.91855	3.3933
O14979	4.52675	4.51025	4.5056	4.453	4.40245	4.45165	3.85035	3.8599	3.90835	3.8392	3.8559	3.8851	3.69945	3.7661	3.6964	3.70255	3.61065	3.6897
O14979;Q99729	3.83025	3.85865	3.8862	3.7137	3.70015	3.64525
Q1KMD3	2.59265	2.80185	2.4627	2.6697	2.48035	2.64695	3.08455	3.1468	3.23835	3.0621	3.0508	3.1053	1.61915	1.5213	1.5368	1.62715	1.51265	1.4399
P14866;Q8WVV9	-0.44985	-1.46365	0.5354	-0.8476	0.53275	0.683149
P52597	4.38935	4.36555	4.3052	4.1859	4.28375	4.16585	4.98005	4.9657	5.11075	4.9449	4.9242	4.9624	3.94375	3.8896	3.7808	3.88605	3.84385	3.7722
P14866	4.48915	4.57875	4.5206	4.4684	4.41225	4.36345	5.28635	5.3695	5.35555	5.2445	5.2472	5.2526	4.46045	4.5023	4.4813	4.43965	4.50245	4.4678
P52272	6.73295	6.72625	6.7209	6.66	6.62545	6.67395	6.45385	6.5009	6.51895	6.4341	6.4248	6.4542	6.36435	6.4891	6.3187	6.36115	6.39265	6.3872
P52272;P52272	2.76685	2.65175	2.5098	2.623	2.44335	2.53045
Q9Y241	-2.67115	-0.88625	-2.9823	-2.8148	-3.08715	-3.05515	-3.00245	-3.0431	-3.02365	-3.0574	-3.2422	-3.1504	-1.98165	-2.1172	-2.1894	-2.27795	-2.33355	-2.2741
P49773	3.74485	3.85115	3.6892	3.7589	3.78595	3.82075	4.44865	4.5504	4.58395	4.4756	4.4693	4.5391	1.93855	1.7949	1.7545	1.84335	1.75895	1.9548
Q0VDF9	2.28255	2.25735	2.3034	2.2255	2.23545	2.27375	1.68775	1.6857	1.62255	1.5922	1.4944	1.5317	1.16095	1.5062	2.6487	1.53955	1.50285	1.1096
Q9Y4L1	0.82375	1.01685	0.8473	0.7856	0.83385	0.80485	2.64815	2.7271	2.67745	2.5605	2.5274	2.5638	1.39625	1.4966	1.3652	1.46965	1.44005	1.3302
P41091	3.75915	3.81215	3.7767	3.7654	3.70465	3.70765							4.25805	4.3519	4.2819	4.30345	4.33845	4.3168
O60841	2.80015	2.79455	2.7953	2.6669	2.66835	2.64885	3.84065	3.8606	3.91975	3.8511	3.7967	3.849	3.68955	3.45	3.6237	3.57265	3.61055	3.3262
Q9NZI8;O00425	2.52175	2.56655	2.6346	2.3829	2.40805	2.55185
P23588	3.21085	3.16195	3.0548	3.174	2.92995	3.27215	3.90625	3.8611	3.94345	3.9186	3.8529	3.9351	2.82735	2.6645	2.7676	2.66595	2.68485	2.7201
P63241	5.73755	5.88515	5.7284	5.7538	5.66295	5.73155							6.21105	6.3312	6.334	6.30585	6.26015	6.2618
Q15653	-4.07395	-4.08475	-3.9413	-3.9731	-4.16865	-4.11445
P54105	-0.232149	-0.342351	-0.2873	-0.2926	-0.26345	-0.27655	1.84835	1.9377	1.98275	1.9148	1.8056	1.921	-2.33245	-1.8903	-2.0588	-1.69025	-2.06715	-2.1269
P47813	0.246849	0.36745	0.313801	0.1407	0.285649	0.354549							1.69165	1.6109	1.6891	1.79335	1.64885	1.6407
Q12906	4.83455	4.79735	4.8302	4.7711	4.70915	4.71275	5.20765	5.2722	5.31985	5.2317	5.2039	5.2296	4.53215	4.595	4.6254	4.57985	4.53765	4.5123
Q12906;Q96SI9	1.88615	2.13255	2.0356	1.9314	1.85735	1.98075							2.24075	2.3056	2.26	2.25565	2.28415	2.3584
Q14974	6.15665	6.02775	6.0566	5.9387	5.96135	5.96015	5.40265	5.5223	5.55895	5.3955	5.435	5.5154	4.62445	4.6952	4.5705	4.57935	4.46845	4.5077
Q92598	2.55815	2.51635	2.5641	2.3637	2.53455	2.50585	4.41055	4.4881	4.49755	4.3517	4.4133	4.3977	3.35675	3.256	3.3289	3.34395	3.32585	3.3808
Q7Z6Z7	0.76985	0.52945	0.7675	0.6977	0.59105	0.509748	2.27625	2.2365	2.29145	2.1267	2.14	2.1258	0.69845	0.3692	0.6819	0.51905	0.67195	0.267501
P05198	3.85135	3.85005	3.9304	3.8215	3.81385	3.83155	3.92045	3.97	3.95055	3.9226	3.9161	3.9409	3.95135	3.9998	4.0005	3.91975	3.98955	3.9528
Q9NX55	0.821051	0.774751	0.858601	0.7961	0.93385	0.68125	1.02185	1.0259	1.19805	1.1085	0.906401	0.935999	1.02995	0.978401	0.9175	1.15595	1.11955	1.0206
Q9NZI8	3.53365	3.48995	3.4432	3.48	3.41815	3.42995	4.46075	4.5087	4.54415	4.4443	4.465	4.5022	4.15995	4.1599	4.0965	4.07765	4.08305	4.1273
P20042	2.66585	2.72035	2.6957	2.6388	2.55555	2.55875	3.40185	3.4427	3.46395	3.3928	3.4254	3.407	2.96755	2.8896	2.8939	2.89475	2.92765	2.7326
P60842;P38919;Q14240	1.00265	1.35315	1.1263	1.2764	1.10465	1.20425							2.80605	2.9108	2.9161	2.88575	2.93635	2.864
P60842;Q14240	5.82025	5.74385	5.7448	5.7437	5.70905	5.70695							5.65735	5.6106	5.4953	5.50485	5.72585	5.5089
P60842	5.07575	4.99595	5.0558	4.8433	4.94585	4.83555	6.12245	6.2037	6.17585	6.0905	6.1018	6.1121	4.82445	4.9876	4.8781	4.91945	4.92395	4.8624
P30740	-0.31455	-0.34415	-0.4333	-0.6981	-0.72225	-0.441151	2.21325	2.2168	2.31575	2.031	2.0758	2.1052
Q12905	4.42005	4.36085	4.3914	4.3787	4.36245	4.32235	4.13915	4.1512	4.19415	4.0777	4.1192	4.1101	3.49775	3.6376	3.5202	3.61315	3.55715	3.4408
O60684;O15131;P52294	-1.71035	-1.74135	-1.7032	-1.8109	-1.99545	-1.83005
Q13907	-1.84365	-1.70325	-1.8481	-2.0523	-1.77615	-1.95235	1.04115	0.9975	0.97705	0.926399	0.953001	0.929998
P55010	2.10345	2.03415	2.3186	2.094	2.08605	2.14235	3.19455	3.2571	3.26335	3.2699	3.1269	3.1868	3.18685	3.0924	3.1542	3.24785	3.16485	3.1958
O00629	2.00995	1.95035	1.9072	1.8616	1.86575	1.86985	2.88395	2.8981	2.94425	2.8333	2.8796	2.8666	0.44195	0.66	0.402	0.436551	0.350249	0.367
O00629;O00505	0.328251	-0.149449	0.1136	-0.0290003	0.0637503	0.0774498							-0.378651	-0.103899	-0.6476	-0.48985	-0.52665	-0.8129
O00505	-2.56305	-3.19825	-3.1221	-2.953	-3.08895	-3.07475	0.00214958	0.214299	0.133149	-0.0382996	0.00819969	0.0520992
O60684	-2.47505	-1.97315	-1.9811	-2.2813	-2.24825	-2.58435
P12268	4.80755	4.80055	4.7932	4.6951	4.74445	4.72595	5.17515	5.2572	5.28855	5.2184	5.1887	5.2361	4.66595	4.6594	4.6163	4.76405	4.66705	4.5651
P12268;P20839	1.54785	1.61705	1.6173	1.4151	1.32925	1.54945
Q9NPH2	2.05695	2.05355	2.0618	1.8604	1.91115	1.99045	2.04715	2.0782	2.06395	1.9421	1.8586	1.9811	0.967251	0.848801	0.940599	0.84035	0.83435	0.698201
O95373	2.96665	2.95375	2.9718	2.985	2.78515	2.89265	3.68145	3.6746	3.77695	3.6868	3.5603	3.6366	2.14035	2.24	2.1601	2.10015	2.19945	2.105
Q96P70	-0.97955	-1.36105	-0.7602	-1.772	-1.74005	-1.57205	0.51605	0.1878	0.35085	0.0741997	0.3251	0.0773983	-2.48085	-2.1794	-2.1274	-2.30775	-2.35615	-2.2104
P19367	0.206249	0.0794497	0.122	0.243899	0.00764942	0.066349	1.88875	1.9784	2.05125	1.8861	1.853	1.9546	0.0815506	0.1982	0.258501	0.0528498	0.196549	0.0737009
P48735	0.29565	0.388249	0.273701	0.220099	0.0233507	0.236549	1.88975	1.9157	1.95755	1.8363	1.8375	1.8607	0.537951	0.807201	0.618401	0.596551	1.03825	0.2998
O00425	1.72425	1.69345	1.5875	1.6115	1.40665	1.59875	2.60725	2.6772	2.75025	2.6254	2.6041	2.6444	1.04175	1.1211	1.0222	1.12005	1.07415	1.0047
P29218	-1.31555	-1.16435	-1.1069	-1.5538	-1.11665	-1.46135	-0.12425	-0.0213995	-0.0547495	-0.177601	-0.128201	-0.0402012	-1.48725	-1.4042	-1.3029	-1.37135	-1.41655	-1.4107
O15397	-2.51565	-2.57325	-2.8043	-2.9243	-2.77595	-2.65875	0.179451	0.0868998	0.35045	0.138399	0.2118	0.445999
P05161	-1.20365	-1.36065	-1.1864	-1.4439	-1.08705	-1.61235	-1.98305	-1.8826	-1.95805	-2.5103	-2.3791	-2.1731
Q9BY32	-2.95315	-2.82065	-2.9578	-2.8912	-3.30895	-2.92985	0.39505	0.4388	0.474151	0.418499	0.3179	0.620998
P06730	0.55555	0.49355	0.5539	0.464299	0.43835	0.484549	2.31625	2.452	2.47555	2.3363	2.3733	2.3101	0.328051	0.500301	0.4279	0.292151	0.19295	0.250501
P78344	2.13425	2.12795	2.2323	2.0807	2.16095	2.02875	3.12445	3.2121	3.15985	3.1387	3.0894	3.1146	1.86325	1.8405	2.1257	2.04995	1.98345	2.0186
Q15056	3.32515	3.35405	3.3004	3.2175	3.26415	3.25885	2.94445	2.9245	3.01465	2.8596	2.9098	2.9244	2.38775	2.1598	2.349	2.18695	2.16405	2.1766
P78318	-4.62865	-4.31075	-4.4129	-4.1043	-4.06235	-3.94815	-0.90135	-0.7828	-0.76035	-1.2564	-0.939199	-0.8297	-3.90495	-4.0813	-4.005	-4.41875	-3.36335	-3.08
P52292	4.25985	4.21365	4.1834	4.1362	4.07435	4.10465	4.34215	4.2967	4.29615	4.2288	4.2712	4.2849	4.01445	4.0655	3.9636	4.02865	4.00005	3.9714
Q96ST2	-1.56955	-1.43835	-1.4616	-1.6349	-1.78395	-1.52325	0.0907497	-0.1233	-0.10645	0.00250053	0.0592995	0.144699	-0.93165	-0.9632	-1.0081	-1.09265	-1.02955	-1.1248
Q04637	3.94265	3.91125	3.929	3.9072	3.80465	3.87195	4.73035	4.7786	4.80945	4.7774	4.7665	4.7615	3.64645	3.6064	3.567	3.43185	3.36525	3.5295
P56537	2.96495	2.95655	2.886	2.9216	2.77065	2.81655	3.59775	3.5568	3.68285	3.4585	3.5316	3.5287	2.58545	2.6664	2.6845	2.61315	2.61655	2.6196
P20839	-0.49725	-0.77365	-0.597099	-0.723201	-0.700049	-0.66625	0.340151	0.4961	0.639251	0.443501	0.420799	0.351799	-1.75475	-1.5664	-1.4603	-0.775849	-1.42615	-1.6076
Q8N201	-2.05635	-1.75845	-2.103	-2.0406	-2.13575	-1.88585	-1.17975	-0.9334	-1.05795	-0.967501	-1.2048	-0.8568
Q96CN7	0.668051	0.682151	0.561399	0.7984	0.54815	0.48015	1.01065	0.947101	0.967549	0.792601	0.903	1.0505	0.721451	0.656801	0.6756	0.56215	0.512151	0.527801
P05783;P08727;P13645	0.80415	0.90025	0.7523	0.6071	0.83435	0.641048
P12277	5.61505	5.57815	5.5324	5.4629	5.46515	5.44165	5.60985	5.6141	5.67975	5.5027	5.5444	5.5794	4.86465	4.9132	4.7991	4.77685	4.73745	4.7372
O60271	-2.18625	-2.17705	-2.4445	-2.8438	-2.35465	-2.09885	0.560051	0.612199	0.65195	0.4506	0.557199	0.534698	-1.27915	-1.3885	-1.2523	-1.28305	-1.22995	-1.3192
Q9UK76	1.34075	1.15585	1.3378	1.0323	1.37525	1.24275	2.53235	2.5006	2.55875	2.3927	2.4171	2.5268	0.21015	0.0102005	-0.1057	-0.0617495	-0.05585	-0.122199
Q9H910	1.30805	1.33535	1.2553	1.2546	1.15145	1.24975	1.83195	1.8744	1.88925	1.8444	1.7599	1.875	0.675051	0.6194	0.6947	0.608651	0.57895	0.4595
P08727	1.25635	1.33675	1.2973	1.1898	1.34755	1.11295	2.00725	2.0735	2.07655	1.9888	1.9107	1.985	0.82885	0.543501	0.752701	0.92665	0.64565	0.635001
P38919	3.78275	3.68125	3.7279	3.6367	3.60835	3.64465	4.08925	4.1367	4.15135	4.0499	4.1015	4.0751	3.58295	3.7007	3.615	3.54185	3.64965	3.556
Q9UI26	0.63365	0.675651	1.0042	0.401	0.82865	0.539949	1.98425	1.9383	1.92675	1.837	1.8261	1.9419	0.0798492	-0.0704994	-0.134399	-0.122249	-0.24175	-0.0962
O00410	3.71675	3.80665	3.8282	3.641	3.61145	3.58605	3.87325	3.9496	4.00495	3.836	3.8457	3.9147	3.05055	3.0709	3.0145	3.00615	2.99665	2.969
P05787;P04264;P12035;Q8N1N4	2.00445	1.95515	1.8994	1.8478	1.77495	1.92895
P18759	2.44145	2.45095	2.5046	2.4873	2.48795	2.44545
P05783	4.67925	4.71155	4.707	4.626	4.54735	4.58585	4.54445	4.5233	4.64865	4.4554	4.4475	4.5384	3.92415	4.2364	4.1226	4.16705	4.15815	4.0723
Q8TEX9	1.98475	1.89425	1.8436	1.8144	1.88585	1.77165	2.65225	2.6011	2.64465	2.53	2.4471	2.511	1.72835	1.665	1.6807	1.66925	1.76955	1.5921
Q15181	5.08405	4.99635	4.971	4.9137	4.90435	4.89845	5.50175	5.5353	5.59315	5.4804	5.4144	5.5	4.78825	4.8467	4.8169	4.75375	4.77625	4.7566
P48200	-2.12305	-2.41085	-2.143	-2.4434	-2.76805	-2.29105	-0.55135	-0.61	-0.311549	-1.3722	-0.7519	-0.459801
P13861	-1.72245	-1.38525	-1.5111	-1.7155	-1.39475	-1.88185	-0.39365	-0.290801	-0.33665	-0.3337	-0.4571	-0.423	-2.55825	-2.573	-2.2124	-2.73775	-2.46745	-2.4859
P31323	-0.18895	-0.0455503	-0.00930023	0.0593004	-0.0798502	0.0758495	1.85125	1.702	1.89885	1.6158	1.7676	1.7818	-0.14855	-0.310699	-0.000999451	-0.29935	0.102349	0.0623007
Q9H2U2	-0.80215	-0.583249	-0.655399	-0.8107	-0.65495	-0.72805	0.806551	0.9329	0.825049	0.882	0.9107	0.8571	-1.44605	-1.3866	-1.409	-1.51285	-1.41165	-1.3043
P46940	1.64235	1.68285	1.6012	1.5497	1.63825	1.46285	3.32055	3.3504	3.37425	3.2818	3.2881	3.2749	0.480751	0.00790024	0.4158	0.11065	0.0917501	0.0572004
Q96AB3	-1.95785	-2.01415	-1.9266	-2.0683	-2.14095	-2.15555	0.50975	0.7217	0.570649	0.498301	0.5019	0.304298	-3.86625	-3.8445	-3.7374	-3.99665	-4.04245	-3.7287
P05771	0.830851	0.914649	0.684	0.549399	0.51995	0.617449	2.00435	2.0421	2.14895	1.9915	2.1116	2.0373	0.851351	0.749401	0.605501	0.545751	0.791249	0.588601
P30085	2.37385	2.44565	2.279	2.2812	2.15085	2.33345	3.61845	3.6136	3.67195	3.5733	3.626	3.6489	3.07855	3.2348	3.3237	3.01545	2.94785	2.8939
P52732	0.192749	0.18555	0.193701	0.019599	-0.0824499	0.134249	0.615049	0.6643	0.693749	0.383999	0.59	0.618399
P33176	2.28065	2.26305	2.237	2.1544	2.08835	2.11425	2.49665	2.5581	2.63535	2.5309	2.5148	2.5667	-0.405451	-0.2554	-0.2577	-0.220649	-0.42645	-0.2807
P41743	-2.32455	-2.91175	-2.3897	-2.3324	-1.95025	-2.69485	-0.55015	-0.6078	-0.32215	-0.459801	-0.6311	-0.387201
Q9P0J7	-1.88385	-2.26875	-1.7346	-2.3287	-2.10815	-2.24675
O60341	0.23925	0.14915	0.136101	0.1879	0.25855	0.200949	2.04485	2.1365	2.20605	2.0073	1.9015	1.9713	0.36235	0.358301	0.5818	0.180451	0.451751	0.1368
Q07666	4.13205	4.18315	4.1724	4.0903	4.08385	4.09715	3.98665	3.9646	4.09465	3.9919	3.9476	3.997	4.14345	4.2795	4.259	4.18035	4.18135	4.0944
P51812	-2.31335	-2.32515	-2.5523	-2.3252	-2.42295	-2.58795	1.06505	1.1599	1.25245	1.0586	1.043	1.1939	-0.185249	-0.144299	-0.1257	-0.28815	-0.24005	-0.3571
Q6NYC1	-0.88365	-0.99285	-0.555599	-0.847199	-0.77285	-0.85075	-1.20825	-1.2625	-1.19955	-1.4807	-1.0298	-1.5703
Q96AT1	-1.63275	-1.59975	-1.592	-1.6293	-1.87015	-1.68315	-0.587349	-0.720201	-0.74175	-0.655201	-0.7658	-0.749001	-1.55385	-2.0598	-1.9472	-1.86595	-1.90715	-1.8827
P05787	4.61365	4.60175	4.5903	4.6294	4.46975	4.56685	5.41735	5.3651	5.39775	5.3535	5.3284	5.3628	4.90545	4.8596	4.889	4.87695	4.79055	4.8324
P00568	-0.70175	-0.662749	-0.792399	-0.688001	-0.89475	-0.82325	1.34215	1.4156	1.47705	1.1998	1.3181	1.3646	0.47345	0.321501	0.2819	0.235351	0.151349	0.4089
P54819	4.32395	4.26805	4.3091	4.2493	4.24715	4.22695	4.71935	4.8228	4.82645	4.674	4.7311	4.7217	4.40465	4.5316	4.4873	4.45275	4.53515	4.4465
Q99661;O00139	-0.436951	-0.72355	-1.817	-1.8665	-0.705449	-0.695051
Q9BW19	-4.01375	-4.33525	-4.4756	-4.1284	-4.61345	-4.33075	-3.09515	-3.0655	-2.84305	-3.1225	-2.9329	-3.0864
P04183	2.18715	2.36475	2.2031	2.2299	2.19445	2.24605	2.35915	2.4558	2.48645	2.2986	2.3237	2.3124	1.16515	1.0646	1.1689	1.27455	0.967851	1.0232
Q6PKG0	1.02665	1.15125	1.1129	0.9633	0.962951	0.94145	2.67035	2.6479	2.73745	2.6683	2.579	2.6406	1.66685	1.5205	1.5481	1.55055	1.54115	1.68
P05455	6.21205	6.15785	6.2065	6.1072	6.08645	6.02575	6.10905	6.0742	6.12905	6.0369	6.0551	6.0778	5.72795	5.7286	5.6526	5.66295	5.64565	5.6251
P09382	3.68325	3.75505	3.7574	3.6187	3.53245	3.63685	4.14685	4.1553	4.19185	4.0878	4.0833	4.0975	4.26545	4.2622	4.341	4.21935	4.21585	4.1786
Q7LBC6	-3.35375	-3.42695	-3.3093	-3.3932	-3.62595	-3.72515	-0.0506496	-0.0366011	0.0473509	-0.0643997	-0.0508003	-0.1574	-2.41125	-2.747	-2.5494	-2.57165	-2.37845	-2.6362
Q71RC2	-1.96255	-2.18075	-1.8607	-2.1646	-2.19485	-2.29125	0.33935	0.319499	0.263949	0.4744	0.2808	0.305599	-3.66385	-4.1757	-4.1826	-4.20305	-4.17185	-4.7313
P00338;P07195	5.00785	4.99995	4.8846	4.9801	4.77345	4.99785
P00338	6.47995	6.46285	6.4523	6.3832	6.32515	6.37485	6.87305	6.9094	6.96265	6.8552	6.8285	6.8805	6.75555	6.7757	6.7505	6.74225	6.70335	6.6972
Q07866	-3.05785	-2.98475	-3.6021	-3.3616	-3.76375	-2.66005	1.05035	0.960099	1.08435	0.975599	0.9569	0.912699	-1.25665	-1.2963	-1.4906	-1.45495	-1.30225	-1.5849
P23919	0.165951	0.29675	0.281601	0.0609007	0.0889502	0.158049	0.812651	0.3886	0.58475	0.5499	0.5882	0.535	-2.19435	-2.2935	-2.2779	-2.23485	-2.20335	-2.1819
Q9Y383	2.23715	2.29665	2.3213	2.2494	2.22055	2.23205	4.13865	4.1954	4.24345	4.139	4.1211	4.1476	3.23415	3.3297	2.8801	3.28635	3.10645	3.2505
Q9Y383;Q9NQ29	0.947451	1.73955	1.1172	0.7399	1.08775	1.16105
P20700	5.20095	5.20465	5.1772	5.1064	5.08535	5.09285	5.10455	5.1611	5.17715	5.0914	5.0689	5.1063	4.46665	4.4663	4.4908	4.41715	4.43935	4.4438
P20700;P02545;Q03252	2.91405	3.01665	3.0045	3.043	2.88785	2.90075							2.96515	2.7755	3.087	2.78665	2.79295	3.0704
Q03252	2.12855	2.21235	2.1733	2.1416	2.10615	2.02855	2.27435	2.2342	2.34295	2.2659	2.2189	2.2307	1.82085	1.9092	1.9484	1.97725	1.88665	1.8732
Q9UHA4	0.14395	0.0541506	-0.142599	0.00559902	-0.0715494	0.0425491	-1.73955	-1.4061	-1.33685	-1.5571	-1.1889	-1.5878
Q9NQ29	-2.07575	-2.04095	-1.9099	-2.0749	-1.92205	-2.01135	-0.668751	-0.896399	-0.769549	-0.753901	-0.9907	-0.928501
Q9UHB6	-3.18855	-2.96605	-3.0654	-3.2492	-3.00575	-3.22825	-1.82055	-1.6851	-1.59625	-1.7687	-1.7601	-1.8436	-4.19105	-4.4662	-3.7931	-3.89945	-3.51115	-4.1433
P50851	-1.56855	-1.83875	-1.5182	-1.5634	-1.56385	-1.52675	1.81665	1.798	1.78505	1.6601	1.7061	1.6597	-2.54795	-2.4059	-2.5072	-2.68165	-2.63705	-2.5785
P14618	5.44515	5.42485	5.4014	5.2856	5.28235	5.29975	5.94575	5.9398	6.02505	5.8337	5.872	5.9351	5.15525	5.1615	5.1044	5.08885	5.10965	5.1192
P14618;P30613	2.74525	2.89645	2.8332	2.674	2.62355	2.66465
P42166	1.52695	1.40005	1.5368	1.5412	1.57825	1.46295	2.89835	2.9333	2.96145	2.7624	2.8954	2.8528	2.27055	2.3061	2.3236	2.30215	2.19325	2.2038
Q14847	1.94815	1.96515	1.9711	1.9386	1.81465	1.87825	2.61455	2.6031	2.54715	2.5207	2.5284	2.558	1.76495	1.6977	1.5874	1.56735	1.64155	2.0845
P07195	6.56055	6.58685	6.6453	6.4828	6.46515	6.38125	6.37975	6.3956	6.44815	6.3716	6.3597	6.3878	6.51225	6.5683	6.4886	6.39725	6.47115	6.4622
Q8WVC0	-1.98385	-2.22525	-2.5	-2.3951	-2.27145	-2.52495
P48059	-0.97295	-1.13465	-0.8573	-1.0211	-0.85145	-1.31315	-0.294849	-0.6359	-0.49215	-0.417801	-0.672199	-0.479301	-0.96685	-1.4078	-1.4454	-1.39415	-1.33395	-1.7721
P43034	-0.61565	-0.411651	-0.7409	-0.4924	-0.66685	-0.406851	1.72095	1.7458	1.80815	1.6139	1.6261	1.7243	0.467449	0.2509	0.3629	0.227851	0.310649	0.2772
P42704	4.64225	4.63865	4.6419	4.604	4.50715	4.55715	5.31175	5.3328	5.36225	5.2822	5.2348	5.2974	4.15855	4.2488	4.2734	4.21065	4.21725	4.3125
P30613	1.13775	1.05295	1.1531	1.0381	1.08975	1.07685	2.25155	2.3395	2.33925	2.2111	2.2516	2.3002	1.51765	1.5034	1.5274	1.51285	1.43495	1.5239
Q4G0J3	-4.43635	-4.25205	-3.7567	-3.7758	-4.09095	-3.95405		-1.079	-0.974349	-1.1676	-1.372	-1.1988	-1.45145	-1.2139	-1.0181	-1.70605	-1.31375	-1.2002
Q9Y4W2	-1.74985	-1.69145	-1.7659	-1.8041	-1.71015	-2.17965	1.14695	1.0862	1.16225	1.0643	1.0509	1.1541	-1.17265	-1.052	-1.0033	-1.00545	-0.83715	-0.8429
Q99661	0.55225	0.560349	0.507999	0.299699	0.53305	0.507149	2.90065	2.9105	2.98855	2.8859	2.8754	2.9476	1.41525	1.4598	1.3897	1.42385	1.40595	1.4252
O95232	1.97625	2.10585	2.2762	2.1394	2.05785	1.99735	1.93515	1.9992	2.03445	1.9343	1.9679	1.9941	1.08715	1.1671	1.1257	1.03865	1.13555	1.095
P16150	0.906651	0.87445	0.8839	0.6986	0.687051	0.70385	0.372351	0.5489	0.42155	0.343599	0.121201	0.3613
P02545	4.96735	5.04595	5.0418	4.9708	4.89745	4.92605	5.53305	5.5557	5.58945	5.4905	5.4968	5.5053	5.34255	5.3681	5.3394	5.31765	5.33465	5.2976
Q6ZN17	-2.03245	-1.83655	-1.9913	-1.9465	-1.98585	-1.97565	-0.171249	-0.2515	-0.216149	-0.233999	-0.1653	-0.193001	-0.333851	-0.3449	-0.541599	-0.560349	-0.352151	-0.449901
O95202	-0.83255	-0.94035	-0.7824	-0.9538	-0.82375	-0.929851	1.86005	1.8651	1.87715	1.8105	1.8405	1.8203	-0.03405	-0.2558	-0.0576992	-0.242049	-0.30935	-0.38
Q04760	4.52695	4.49245	4.5228	4.4838	4.37215	4.39695	4.17865	4.1638	4.26505	4.056	4.125	4.1544	4.27845	4.35	4.3828	4.34425	4.24335	4.2626
Q9UK45	-3.21065	-3.14705	-2.7681	-4.2123	-3.34255	-3.74315	0.12985	0.1655	0.33645	0.4023	0.177	0.336699	1.95495	2.1089	1.9724	2.00425	2.07285	2.0519
P27816	3.28535	3.37345	3.2858	3.1734	3.15545	3.19775	3.50845	3.5309	3.52885	3.468	3.4779	3.4785	2.14725	2.0826	2.102	2.16585	2.00485	2.0609
O95983	-0.0247498	0.59615	0.3377	-0.215001	-0.15005	-0.115351	-1.06595	-1.1297	-0.737651	-1.0822	-0.8239	-0.887901	-3.29365	-3.3454	-3.2999	-3.29145	-3.23945	-3.3723
Q5VZF2;Q9NUK0;Q9NR56	0.20495	0.0427504	0.2365	0.0451994	0.0767508	-0.00395012
P49736	4.33225	4.34215	4.3953	4.3346	4.26995	4.29795	4.33975	4.3734	4.41565	4.3315	4.3439	4.3752	3.75425	3.7709	3.6894	3.77005	3.74665	3.6914
P40926	6.32235	6.32035	6.322	6.249	6.19525	6.24505	6.59125	6.5876	6.60705	6.5436	6.5411	6.5951	6.66925	6.7395	6.7172	6.71435	6.68845	6.6586
Q3MHD2	-0.000549316	-0.0212507	-0.0137005	-0.1538	-0.190049	-0.0554504	0.236151	0.3936	0.32525	0.1362	0.2554	0.2139	0.17325	0.091301	0.0636997	-0.0268488	-0.0827494	-0.0173998
Q96GA3	0.74785	0.51435	0.452101	0.4807	0.504251	0.534649	2.04775	2.0669	2.05845	2.0259	1.9461	2.0648	-0.15465	0.412401	-0.295099	-0.17575	-0.337951	-0.3576
O60732;Q9UBF1;P43361;P43355;P43360;P43357;P43356	-0.468451	-0.619149	-0.478001	-0.4411	-0.513551	-0.64735
Q9NZL9	1.26175	1.35485	1.3757	1.3244	1.24555	1.28035	1.07135	1.0391	1.15335	1.028	0.962601	1.0337	0.830151	0.900002	0.3167	0.76135	0.86745	0.495101
P09960	0.26005	0.17645	0.261801	0.228	0.078351	0.16115	1.09375	1.0687	1.06305	1.0853	1.0704	0.9984	-1.90495	-2.6756	-2.4551	-2.55485	-2.10145	-1.6731
Q32MZ4	-3.06325	-3.04775	-3.185	-3.0009	-3.30345	-3.06985	0.784151	0.859099	0.98075	0.8538	0.8526	0.8734	-1.44995	-1.6574	-1.6242	-1.51725	-1.42525	-1.5721
Q9UFC0	-2.10085	-2.07215	-2.1155	-1.9803	-2.38865	-2.20265	-0.906549	-0.766	-0.752151	-1.0525	-0.665699	-0.866201	-1.89715	-1.6543	-1.7736	-1.85245	-1.84605	-1.7143
O15116	-1.52655	-1.42645	-1.4323	-1.3776	-3.16545	-1.57245	-0.0875492	-0.294	-0.132051	-0.4291	0.00830078	-0.235601	-0.910851	-0.944	-0.864201	-0.83945	-1.01855	-0.7604
Q9Y333	1.18255	1.28135	1.3103	1.1549	1.08315	1.25295	2.43585	2.3158	2.41465	2.386	2.179	2.3213	1.76115	1.8036	1.7116	1.79455	1.80215	1.7344
Q9Y4Z0	0.0734501	0.156449	0.0626011	0.3227	-0.0783491	-0.03335	1.27895	1.4376	1.36975	1.4204	1.29	1.4029	0.898451	0.875101	1.024	0.757451	1.03865	0.9745
O95777	1.97945	1.95925	2.1341	2.0069	2.08405	2.02275	2.43985	2.4214	2.59835	2.2809	2.3385	2.4585	1.56885	1.5622	1.6198	1.51555	1.45485	1.3894
Q9NX58	1.02745	1.12025	0.9021	0.9182	0.94485	0.980749	1.65085	1.6536	1.77165	1.6488	1.583	1.767	-0.14595	-0.2435	-0.2621	0.0664511	-0.35525	-0.1808
O75608	2.64865	2.73285	2.6872	2.6012	2.47905	2.49275	2.09845	2.245	2.23745	2.1071	2.1424	2.1451	1.27965	1.2144	1.3502	1.21945	1.41825	1.2957
Q9Y6R4	-3.73165	-4.21405	-4.8867	-5.0374	-4.63135	-4.74725
P36776	2.69465	2.61265	2.6646	2.5435	2.55215	2.44435	2.70925	2.6738	2.75945	2.5767	2.5531	2.6417	1.79225	1.7271	1.6986	1.74595	1.67085	1.5983
Q8N1G4	0.738951	0.68015	0.7054	0.5969	0.48615	0.456348	2.61595	2.6088	2.66105	2.521	2.4869	2.5256	2.99615	3.2538	3.0983	3.16395	3.24685	3.0952
Q02978	-0.69445	-0.89215	-0.932099	-1.0583	-1.05885	-0.975451	-0.745449	-0.333899	-0.580251	-0.8002	-0.5916	-0.575401	-0.70075	-1.042	-0.850199	-1.15995	-0.875751	-1.124
Q9UPN3	-0.63835	-0.71955	-0.4076	-0.4733	-0.508651	-0.73365	1.48085	1.5776	1.64305	1.5337	1.4703	1.6182	-0.877449	-1.1592	-0.954399	-0.31235	-1.15095	-0.3758
P62310	2.63865	2.66665	2.6593	2.4739	2.47935	2.55685	2.32015	2.1935	2.36375	2.1826	2.392	2.2621	3.13015	3.1973	3.1253	3.20085	3.15325	3.0305
O95372	-2.13055	-2.08665	-2.3116	-2.2873	-2.04665	-2.19665	1.69175	1.6566	1.71145	1.4775	1.7537	1.6461
Q8WZA0	0.60745	0.61115	0.6639	0.485299	0.461551	0.661049	1.37635	1.412	1.47815	1.3117	1.164	1.308	0.858551	1.0039	1.263	0.739551	1.32595	0.9168
P49137	0.71035	0.56895	0.8521	0.7352	0.522851	0.532749
Q15555	0.37985	0.50615	0.4084	0.495	0.27115	0.334549	1.90225	1.9041	1.91365	1.8996	1.8372	1.9447	-1.90615	-1.9039	-2.0801	-1.89755	-1.82115	-2.4869
Q15691	2.87355	2.86265	2.8902	2.8344	2.81625	2.69935	3.84185	3.7629	3.81855	3.713	3.7511	3.7889	3.19445	3.1605	3.158	3.11795	3.18605	3.1344
P33991	4.10675	4.12025	4.0693	4.0313	3.96735	3.99495	4.62545	4.6537	4.68105	4.5534	4.584	4.6097	4.30355	4.3449	4.321	4.27135	4.29585	4.2509
Q8N6R0	-1.85405	-1.72965	-1.848	-1.9638	-1.80175	-1.60205	0.301651	0.3117	0.35805	0.116499	0.1618	0.2915
Q96AG4	-0.79935	-0.65095	-0.8642	-0.662101	-0.66575	-0.880851	-0.821449	-0.910001	-0.900649	-1.1598	-1.1346	-0.8999
P62312	-0.15065	-0.272349	-0.0541	-0.1307	-0.21185	-0.36775							0.63295	0.707701	0.5872	0.51575	0.70885	0.5456
O43504	0.61445	0.33925	0.7066	0.592099	0.776851	0.227949	1.00535	0.971799	1.09325	0.9562	0.7325	0.933498	0.162649	0.149101	0.0902004	0.20925	0.0589495	0.0784998
P43366	0.00925064	-0.0623503	0.0258999	-0.309701	-0.192451	-0.23595	0.77285	0.7487	0.809751	0.605	0.941799	0.697599	-0.94475	-1.1507	-1.1076	-0.99895	-1.34855	-1.2618
O60732	0.158449	-0.0280504	0.0648994	-0.0749998	-0.13975	-0.110451	0.66955	0.7035	0.67385	0.6409	0.5623	0.556	0.92775	0.406801	0.681801	0.66595	0.475749	0.8215
Q9HCC0	-2.12105	-2.07845	-2.4842	-2.3545	-2.51995	-2.25595	-1.18255	-0.8149	-1.11995	-0.7013	-1.1653	-1.2511
Q9BXY0	-0.0866508	-0.20995	-0.3062	-0.325801	-0.32635	-0.425051	0.64505	0.657599	0.660649	0.4662	0.4652	0.507198
Q8NI22	-1.73145	-1.53635	-1.2783	-1.4554	-1.61195	-1.74135	1.21995	0.824399	1.58785	0.9573	0.8706	0.838999
P33993	4.27335	4.28265	4.3164	4.2488	4.25405	4.16125	4.69235	4.6844	4.71745	4.6448	4.6486	4.6639	3.97315	4.0643	4.0554	3.94395	3.93385	3.8571
Q9NX70	-4.17515	-3.43155	-4.0108	-4.1127	-3.80775	-4.12645
Q16891	2.65565	2.69185	2.714	2.5907	2.66285	2.62525	3.35655	3.4578	3.38815	3.3465	3.3596	3.4015	2.11105	2.1883	2.0817	2.07795	2.21125	2.0737
P28482	3.35735	3.37265	3.3609	3.2306	3.26335	3.25005	4.17105	4.1484	4.17185	4.077	4.0962	4.1384	3.59015	3.668	3.6156	3.59925	3.57755	3.6224
P33992	3.10095	3.16095	3.1408	3.027	3.04055	2.98955	4.01845	4.0568	4.07025	4.0293	3.9993	4.0029	3.17455	3.2358	3.2583	3.20045	3.11795	3.0892
P40925	4.31965	4.28655	4.3451	4.194	4.16455	4.24655	4.32105	4.3312	4.34145	4.297	4.2798	4.2727	4.00075	4.0263	3.9983	3.96155	3.95655	3.9649
Q9BQA1	2.22255	2.01345	2.1387	2.0289	2.08895	1.98655	2.85935	2.8095	2.87855	2.8089	2.7598	2.8213	2.34465	2.1535	2.118	2.17845	2.27305	2.0399
P25205	4.05385	4.00985	4.0823	3.9321	3.94695	3.92485	4.48195	4.4773	4.51115	4.3808	4.3792	4.3879	4.21495	4.2146	4.1049	4.09695	4.19265	4.1278
Q14566	3.89055	3.86045	3.8398	3.7688	3.75875	3.78405	4.44915	4.5325	4.53375	4.4668	4.4485	4.4758	4.48415	4.537	4.4906	4.46465	4.50025	4.3948
P31153	2.86135	2.83195	2.8228	2.7084	2.64125	2.77965	3.70965	3.7121	3.80125	3.7314	3.7329	3.7025	1.76375	1.9051	1.6915	1.72125	1.74815	1.961
P43243	4.74055	4.73125	4.7251	4.6875	4.67365	4.64115	5.17135	5.1401	5.19625	5.1267	5.1041	5.1231	4.49075	4.4157	4.4457	4.41085	4.39955	4.3737
P56270	-3.16585	-3.52175	-3.5752	-3.7271	-3.66365	-3.69685	-1.29085	-1.0061	-1.09835	-1.4439	-1.1792	-1.3277	-3.79025	-4.2619	-3.4654	-4.35815	-4.50385	-4.3755
Q9BQG0	1.33975	1.39395	1.3759	1.2805	1.29175	1.27405	1.85865	1.7763	1.98525	1.816	1.6725	1.7757	0.98255	1.4883	0.9751	1.35025	1.44405	1.3923
O43324	1.77085	1.83515	1.8523	1.7907	1.70605	1.66075	2.00705	2.118	2.12005	2.0414	2.088	2.039	0.141951	0.163301	0.198299	-0.230449	0.14185	0.1191
P55081	-1.19375	-0.96375	-1.1082	-1.1977	-1.05835	-1.13085	0.547251	0.3702	0.53575	0.4492	0.364799	0.386599
Q9NX63	-0.346251	-0.19435	-0.1642	-0.251401	-0.107949	-0.19095	2.06135	2.1809	2.24355	2.1031	2.1917	2.1269	1.22605	1.1225	1.2638	1.16155	1.11265	1.226
Q9ULC4	1.55835	1.54135	1.4487	1.4358	1.42935	1.40065	1.74345	1.7058	1.73845	1.6923	1.6331	1.7583	1.07985	0.967701	0.868101	0.705951	0.91245	0.8191
P61326	-0.78575	-0.721551	-0.8545	-0.701001	-0.95405	-0.766451	-1.95885	-2.1334	-2.55815	-2.4226	-2.2547	-2.0463	-1.36525	-1.4206	-1.486	-1.52415	-1.35455	-1.2432
P61326;Q96A72	-0.66035	-0.720851	-0.7365	-0.876901	-0.67625	-0.791552							2.63675	2.5956	2.6102	2.51695	2.62085	2.4673
O15479	1.17815	1.26245	1.2376	1.0561	1.21685	1.22085	1.91775	1.8922	1.89855	1.863	1.8334	1.8987	0.50705	0.4897	0.4816	0.56145	0.41595	0.359099
P53582	-0.0709496	-0.364051	-0.1991	-0.447101	-0.22465	-0.21435	0.585449	0.606799	0.68715	0.418699	0.4165	0.546099	0.74925	0.690701	0.7062	0.79255	0.64675	0.5855
P46821	-2.02675	-2.05215	-1.7084	-1.6971	-1.82025	-2.27495	0.0946503	-0.2207	-0.0945501	-0.308701	-0.3419	-0.2901
P50579	2.07685	2.03045	2.0515	2.0646	1.99015	1.87155	2.82995	2.8283	2.91885	2.7467	2.825	2.7605	0.780451	0.752501	0.810801	0.69555	0.66775	0.6342
Q9BYG3	0.179951	0.18625	0.2162	0.262401	0.0629492	0.0833492	1.07535	1.1653	1.06345	1.0936	0.987499	1.0011	0.97555	0.0558014	0.132801	0.48055	-0.15455	-0.00360012
P19105;O14950	2.45875	2.56995	2.5612	2.4652	2.35105	2.39875
Q9H8S9;Q7L9L4	-2.49845	-3.24025	-4.3231	-2.8565	-2.20275	-2.05805
Q10713	-0.14975	-0.286349	-0.3153	-0.522	-0.576249	-0.282551	1.25975	1.2267	1.33755	1.1552	1.3254	1.1659	0.0835495	-0.0160999	0.1297	0.0318499	-0.0259504	-0.0129995
Q9HCE1	-3.09235	-3.86985	-1.4962	-3.0371	-1.17705	-4.22745	1.19575	1.2083	1.21935	1.1513	1.175	1.2914	-1.29835	-1.253	-1.3456	-1.21545	-1.14325	-1.2729
Q02750	-0.25415	0.10855	-0.0811996	-0.00669956	-0.115251	-0.188351	-0.593849	-0.497201	-0.51435	-0.6686	-0.649799	-0.7215
Q02750;P36507	-0.256651	-0.194949	-0.363699	-0.432799	-0.140149	-0.345251
P36507	-0.42915	-0.576751	-0.576399	-0.540801	-0.628949	-0.550751	1.20725	1.2827	1.36315	1.3203	1.4503	1.3436
O00566	-0.0517502	-0.237149	-0.1082	-0.0663004	-0.22635	-0.166651	1.24165	1.4385	1.41885	1.3046	1.201	1.4271
P13995	-3.63225	-2.63155	-2.4703	-4.5648	-3.32355	-2.92605	0.13365	0.3061	0.14445	0.0258999	0.1141	-0.0478001	-1.38785	-0.349998	-0.791399	-1.47735	-1.49535	-1.6627
Q9NV56	-0.82785	-0.99485	-0.968699	-1.1124	-0.95185	-1.08725	-2.10075	-1.8974	-2.15135	-2.0034	-2.0273	-2.0293	-1.19935	-1.3206	-1.3923	-1.65315	-1.41985	-1.537
Q9UKD2	2.43125	2.39095	2.4072	2.315	2.32105	2.21035	2.65055	2.6158	2.71015	2.5709	2.5342	2.6053	1.36505	1.2804	1.2134	1.23545	0.68015	0.8541
P43246	-0.00665092	0.0121508	0.0774002	-0.2179	-0.277749	-0.0737514	2.42385	2.4103	2.54875	2.3336	2.2949	2.4019	1.20125	1.3311	1.3856	1.34875	1.30665	1.1949
Q9Y6C9	-1.56465	-1.05855	-2.2403	-2.8825	-2.21215	-3.49255	1.92575	1.817	1.97405	1.8068	1.9026	1.8618	0.876051	0.932501	0.8125	0.82985	0.79425	0.9376
Q9BV20	-0.88515	-0.87535	-0.7438	-0.903601	-1.26865	-0.865952	0.115551	0.0656004	0.027051	-0.178699	-0.156099	-0.0156002	-1.33815	-1.4927	-1.4331	-1.44375	-0.83425	-1.6079
Q5XKP0	-2.37005	-1.78955	-1.9552	-2.2321	-3.00005	-2.09755	-0.29635	-0.240001	-0.20935	-0.3032	-0.230801	-0.2304
P14174	4.21105	4.26315	4.1855	4.2687	4.20165	4.30255	2.85725	2.8317	2.94725	2.8318	2.8846	2.9631	5.10955	5.153	5.116	5.02355	5.14095	4.9866
O94776	1.50955	1.37665	1.5227	1.6471	1.60865	1.34235	2.99745	3.0418	3.06605	2.9867	2.9728	3.0412	1.64045	1.6389	1.7182	1.67095	1.56725	1.5068
P49006	1.83495	1.85475	1.9046	1.8852	1.76315	1.77975	2.39745	2.3036	2.43905	2.2253	2.2758	2.3383	2.65915	2.2743	2.3513	2.42015	2.30935	2.3406
P52701	2.06065	2.10265	2.047	2.0725	1.98665	1.94235	2.01635	2.0613	2.14085	2.0406	1.973	1.9605	0.81605	0.696001	0.893101	0.640151	0.758451	0.5855
P58546	3.99685	3.94655	3.8793	3.9591	3.83345	3.90935	3.37745	3.542	3.46435	3.4831	3.3964	3.3933	2.41435	2.1709	2.0512	2.42575	2.19825	2.3666
O75431	-1.96765	-2.12355	-2.1396	-1.6436	-1.95455	-1.80565	-0.0282497	0.0398989	0.0950499	-0.0258999	0.164101	-0.102901	-0.13925	0.468401	0.380501	0.38185	0.838651	0.327201
Q96T76	-1.27095	-1.18345	-1.072	-1.5466	-1.49805	-1.46485	0.20845	0.3478	0.127049	0.3302	0.246599	0.2239	-3.54395	-3.7026	-3.5364	-3.52295	-3.82585	-3.5915
O95563	-2.16395	-2.25405	-2.0301	-2.052	-2.25825	-2.10735	-0.23785	-0.0446005	-0.120351	-0.000699997	-0.2248	-0.0570011	0.0027504	0.142	0.188499	0.332351	0.0634489	0.1696
Q00325	3.00495	2.95605	3.0042	2.9201	2.85495	2.96205	3.46065	3.5014	3.52315	3.4101	3.4135	3.4601	3.99825	3.9993	4.1044	4.01245	3.94265	3.9911
P26038	5.00025	5.03665	4.9516	4.9594	4.95445	4.95365	6.47975	6.4813	6.52345	6.4329	6.412	6.4642	5.14525	5.1426	5.1787	5.13565	5.10985	5.1197
P26038;P35241	1.47925	1.51775	1.3281	1.5155	1.17095	1.39455
P20645	-0.65085	-0.498151	-0.394699	-0.776	-0.441449	-0.81785	-0.30315	-0.4175	-0.31895	-0.4811	-0.446199	-0.456301
P11717	-0.85185	-0.88635	-0.9484	-1.0376	-1.00025	-1.04105	1.30025	1.384	1.37165	1.249	1.2742	1.3433
P49959	-1.06825	-1.03395	-1.0645	-1.0931	-0.97755	-1.20385	1.26855	1.1202	1.14305	1.0415	1.155	1.1838	0.11655	0.0158005	-0.1579	-0.000149727	0.0519495	-0.0810003
E9PAV3;Q13765	3.99125	3.92885	3.9446	3.8068	3.80175	3.85845
Q969H8	-0.489651	-1.69375	-0.2073	-1.5427	-1.27125	-1.89135	-0.47555	-0.590001	-0.458449			-0.443701
Q99417	1.28175	1.15555	1.3041	1.2674	1.15955	1.19055	1.74295	1.7486	1.64105	1.6411	1.6537	1.6546
P41227	1.28375	1.38885	1.3313	1.2752	1.22855	1.24525	3.31275	3.3444	3.37635	3.2686	3.3035	3.3161	1.67385	1.7472	1.7406	2.19475	1.87235	2.201
Q9GZZ1	0.18915	0.65615	0.275301	0.3919	0.14495	0.765749	1.91765	1.9347	1.97805	2.0337	1.8757	1.9054	1.72135	1.6408	1.5021	1.43825	1.57135	1.495
Q09161	1.95745	1.99705	1.9851	1.8032	1.87315	1.83405	2.62615	2.6634	2.68425	2.4901	2.4465	2.5111	0.785749	0.875601	0.7099	0.799451	0.707351	0.6851
P43121	-2.60355	-2.62265	-2.9713	-3.007	-2.89615	-3.07505
P35579;P35580	1.84015	1.76815	1.7626	1.7287	1.69255	1.80445
P35579	3.93555	4.01915	4.0112	3.8494	3.88835	3.95345	4.99075	5.0087	5.03955	4.9271	4.9018	5.0221	3.35835	3.3344	3.275	3.28785	3.35115	3.2356
P35580	2.96905	2.95115	2.9373	2.9257	2.89975	2.93595	4.06005	4.114	4.18245	4.0396	4.0081	4.0777	2.93555	2.9778	3.0438	2.97775	3.12865	2.8982
P12829	2.49395	2.40545	2.4536	2.3232	2.36255	2.31725	2.98315	2.9995	3.08295	2.996	2.9905	3.0034	2.72555	2.8428	2.7146	2.79835	2.77475	2.8005
P60660	2.09375	1.92285	2.0088	1.9629	1.93655	1.90145	2.32785	2.322	2.30165	2.2085	2.3045	2.345	1.37745	1.493	1.4582	1.44205	1.52195	1.5293
Q9BXJ9	1.67555	1.70295	1.7263	1.5242	1.61525	1.63175	3.10485	3.2096	3.15335	3.0015	3.0417	3.0704	1.56595	1.5975	1.6122	1.50705	1.52545	1.5931
Q9BWU0	-0.88255	-1.03025	-0.7525	-0.745101	-1.06015	-1.11765	-0.0125504	-0.208701	0.0448503	0	-0.2146	-0.0742016	-2.10475	-2.1318	-2.8053	-2.18155	-2.10115	-2.1209
P42898	-1.63275	-1.62745	-1.5541	-1.8188	-1.56345	-1.59675
P53602	-1.63065	-2.09365	-1.9508	-2.2877	-2.65685	-1.95605	-0.430149	0.070199	-0.22585	-0.4401	-0.339899	-0.505701
Q96S97	-1.71645	-1.91745	-1.9419	-2.0908	-1.66775	-1.96905	-2.88725	-3.1653	-2.98255	-3.1773	-3.1384	-3.1805
P43490	0.352949	0.316449	0.426401	0.3648	0.267251	0.406849	3.50895	3.5545	3.68245	3.589	3.5612	3.5636	2.71295	2.7424	2.6673	2.59835	2.46035	2.6928
P49321	5.55595	5.56915	5.6102	5.5012	5.46085	5.49325	5.29365	5.291	5.37935	5.2275	5.2051	5.2399	4.87535	4.9375	4.867	4.86655	4.91065	4.8129
Q9H0A0	0.45755	0.68455	0.6527	0.5437	0.755851	0.65575	1.42555	1.3699	1.46335	1.3972	1.3491	1.3275	0.19375	0.6355	-0.1117	0.276052	0.229751	0.297
O14777	-2.32455	-2.25815	-2.3758	-2.4539	-2.44325	-2.34995	-1.56795	-1.2268	-1.44575	-1.7586	-1.2061	-1.5052
P22392	4.16085	4.18875	4.1285	4.1329	3.98785	4.06295
P22392;P15531	5.43285	5.58685	5.5213	5.5197	5.40705	5.56175
O14745	-2.40455	-2.35545	-2.0735	-2.3445	-2.42515	-2.18185	0.00934982	0.074399	0.15965	-0.0307007	0.101299	0.196199	0.13435	0.168301	0.0556011	0.14165	0.19015	0.1379
O00483	-2.99995	0.239051	0.366301	0.176499	0.260751	0.37055	0.58905	0.6244	0.659751	0.755899	0.759001	0.8503	0.683651	0.652	0.5774	0.389451	0.10205	0.4089
Q16718	1.07035	1.07205	1.0895	0.948501	1.11615	1.06075	1.11335	1.0656	1.08535	1.0278	1.0231	0.997398	-1.69175	-1.8273	-1.5479	-1.60865	-1.81935	-1.9009
Q16795	-1.49465	-1.20635	-1.5763	-1.5754	-1.45735	-2.05215	-0.27795	-0.335801	-0.13565	-0.2661	-0.458401	-0.333	-1.97745	-2.0974	-2.1507	-2.15765	-2.25405	-2.2834
O95299	-0.21505	-0.29375	-0.219599	-0.9919	-0.71665	-0.71735	-0.97175	-0.890601	-0.570951	-0.9865	-0.912001	-1.3137
O75489	-0.141649	0.00534916	0.2383	-0.0346994	-0.100049	0.168949	0.725349	0.779901	0.625951	0.7257	0.542101	0.5343	-2.05225	-2.4359	-2.1202	-2.30105	-2.11685	-2.6509
Q86WB0	-2.21015	-2.33935	-2.0148	-2.7569	-2.51515	0.620649	-0.41925	-0.356	-0.195649	-0.380501	-0.4223	-0.311401	-3.42475	-3.4577	-3.5717	-3.40045	-3.71085	-3.5396
Q9H6R4	-2.78665	-3.00495	-2.8947	-2.972	-2.81475	-2.93755	1.34685	1.405	1.66585	1.3523	1.3487	1.5021	-0.214849	-0.421799	-0.443699	-0.526549	1.49125	1.5221
Q5SY16	-1.08265	-1.24135	-1.1983	-1.0423	-1.58665	-1.17335	0.47595	0.4455	0.443549	0.257599	0.3969	0.4107
P15559	-0.432449	-0.415851	-0.1859	-0.335999	-0.43065	-0.21805	0.57645	0.359399	0.70785	0.198299	0.383101	0.460499	-1.88775	-1.5499	-2.1387	-2.19485	-1.89035	-1.3506
P15531	1.89895	1.98985	1.8846	1.8775	1.90905	1.86065	5.02975	5.1221	5.16255	4.9568	4.9966	5.0601	4.42535	4.4854	4.4862	4.45495	4.44515	4.418
Q14919	-0.94005	-0.84735	-0.738999	-1.5375	-1.08805	-1.27415	-0.159349	0.0586004	-0.0967493	-0.2721	-0.140699	-0.1362
O75380	-0.55345	-1.14245	-0.744699	-0.565301	-0.683949	-0.654051			-4.72965				-4.45505	-4.1214	-4.139	-4.08345	-4.34025	-3.6
Q9GZT8	-1.15415	-1.17245	-0.9844	-1.1428	-1.24685	-1.20815	-3.84645	-4.0532	-4.26505	-3.8969	-4.0907	-4.1045	-1.69615	-1.8302	-2.4506	-1.94865	-1.75335	-1.9604
Q9UN36	-3.12725	-3.80085	-3.3399	-2.9424	-3.23175	-3.08575	-1.34185	-1.5572	-1.45555	-1.6103	-1.5426	-1.4383	-2.83785	-2.7514	-2.8229	-2.93915	-3.29085	-2.8225
P49821	-0.83785	-0.91265	-0.8474	-0.9236	-0.96735	-0.916151	-0.51335	-0.6268	-0.341649	-0.5217	-0.545401	-0.623501
Q15843	0.76935	0.55075	0.6598	0.3707	0.365451	0.44425	1.19635	0.9821	0.939851	0.953501	0.7409	0.691299	-0.828751	-0.880499	-1.4415	-1.36505	-1.57535	-2.2035
Q9NX24	1.36855	1.47805	1.4097	1.3316	1.41925	1.38535	1.10945	1.0257	0.986051	1.0055	1.0671	1.0022	-1.03765	-1.0998	-1.1666	-0.709649	-0.830649	-1.1592
O96000	1.84385	1.96425	1.9384	1.8312	1.74265	1.81515	1.32255	1.4719	1.55225	1.3441	1.4787	1.3354	0.21505	0.0156002	0.308901	0.39685	0.0519495	0.1822
Q92979	-2.71505	-2.54575	-2.7824	-2.6126	-2.85045	-3.01095	0.66835	0.521399	0.677449	0.3862	0.4916	0.528299
Q9UMS0	-1.11795	-0.851151	-0.835899	-1.0131	-1.03105	-1.11495	-0.91325	-0.968101	-0.88025	-1.2542	-1.1487	-1.0392	-2.91705	-3.2462	-3.6492	-2.70935	-2.43575	-2.4103
P55769	0.97295	0.896951	1.0959	1.0356	0.987149	0.922749	3.06805	3.1067	3.14205	3.0493	3.1283	2.9714	2.85965	3.0551	2.8816	2.82805	2.79735	2.7954
Q9Y221	-1.01285	-0.65865	-0.965199	-0.9177	-1.19845	-0.85815	0.425449	0.4189	0.375449	-0.0300999	0.0286999	0.363699	-2.09965	-2.2496	-2.3806	-2.21025	-2.20565	-2.2669
Q13423	-1.40945	-1.55785	-1.5768	-1.4272	-1.67425	-1.77535	0.73625	0.803199	0.908351	0.6217	0.7509	0.8412
Q9NPE3	-2.16145	-1.94505	-1.7595	-1.8936	-1.95655	-2.00295	0.12635	0.122199	0.21425	0.0876007	0.0823994	-0.0402012
P06748	8.50785	8.53845	8.4526	8.5241	8.27315	8.46975	7.10665	7.0781	7.15475	7.0483	7.0891	7.1112	7.71265	7.8306	7.7116	7.70525	7.73265	7.7045
P16083	-1.97805	-2.01125	-1.8811	-2.1179	-1.73715	-2.14355	0.165451	-0.1289	0.14465	-0.00329971	-0.0638008	-0.00209999	-2.03335	-2.6718	-2.8353	-2.72545	-2.77265	-2.9189
Q9NVX2	-0.92125	-0.696549	-0.471701	-0.5825	-1.05055	-1.22405	0.757549	0.6225	0.60715	0.5385	0.472401	0.505798
Q96D46	-0.20455	-0.350751	-0.2556	-0.264701	-0.326249	-0.363251	0.505051	0.667199	0.666249	0.363899	0.4785	0.440199	-2.00305	-2.1226	-1.925	-2.10075	-2.11365	-2.1025
Q9ULX3	-2.36135	-2.39975	-2.7285	-3.5989	-2.28635	-2.66965	2.06965	2.2571	2.26145	2.0146	2.109	2.1017	-0.12505	-0.1173	-0.3319	-0.132249	-0.21955	-0.264899
Q96P11	-3.13495	-2.56125	-3.1584	-2.3989	-3.27035	-2.78155	0.38895	0.466001	0.58075	0.204399	0.204401	0.364799	-1.07405	-0.5994	-1.2704	-0.706349	-1.11305	-1.3377
Q13823	-0.22625	-0.175349	-0.3137	-0.428401	-0.31655	-0.43985	0.161551	0.339099	0.307549	0.171299	0.187901	0.0149994	-1.75035	-1.5234	-1.4189	-1.41365	-1.52585	-1.4962
Q14978	3.55855	3.67505	3.5368	3.43	3.45935	3.56575	2.60505	2.6731	2.66645	2.6346	2.59	2.5863	2.61535	2.7723	2.7177	2.70615	2.68395	2.5732
P55209	3.97755	3.86645	3.9247	3.8896	3.83815	3.84615	4.96885	5.0147	4.99585	4.7833	4.8403	4.8538	3.18625	3.184	3.1933	3.15475	3.18725	3.1187
P55209;Q99733	1.21525	0.70115	1.1604	0.8578	1.17175	0.52355							2.77005	2.8786	2.9607	2.90345	2.79535	2.9166
Q9HCD5	0.0992508	0.228351	0.1056	0.0451002	-0.0120497	0.04175	-1.08415	-1.0527	-1.15245	-1.0985	-1.1831	-1.0665
O75251	-0.88245	-0.55305	-0.7457	-0.9319	-1.13315	-1.15425	-0.50625	-0.590199	-0.58285	-0.5935	-0.6007	-0.6602
O00217	-1.15255	-1.30475	-0.367899	-0.9778	-0.677949	-0.96195	-0.749649	-1.0077	-0.995151	-0.848301	-1.2044	-1.2705
Q8WX92	-0.77835	-0.65705	-0.8825	-0.820001	-0.84585	-0.80155	0.28565	0.2912	0.17245	0.156099	0.0953007	0.1099	-0.485849	-0.654699	-0.629499	-0.67065	-0.76665	-0.6795
P18615	-2.31515	-2.43335	-2.4635	-2.4066	-2.64525	-2.69825		-3.4164		-3.1667	-3.38	-3.6026
P30419	0.515751	0.14375	0.457201	0.374499	0.406051	0.448549	1.90335	1.9172	2.01595	1.8417	1.8851	1.9862	0.34635	0.357201	0.2054	0.397351	0.29775	0.286601
Q08J23	2.57275	2.52195	2.5233	2.4498	2.43585	2.44285	3.50325	3.5116	3.55835	3.4625	3.4636	3.4667	2.94215	3.0604	3.2	3.05295	3.09825	3.1015
Q9BV86	-0.0531502	0.00265026	-0.281799	-0.310401	-0.171149	-0.472151	-0.172649	-0.1482	-0.0574503	-0.1537	-0.279499	-0.1898	0.74395	0.6833	0.175001	0.70135	0.625449	0.728801
Q9BSD7	-0.60075	-0.20955	-0.096199	-0.396001	-0.384851	-0.716251	-1.13245	-1.6966	-1.20175	-1.3557	-1.5566	-1.838	-3.89635	-3.1	-3.578	-3.34905	-3.55095	-3.593
O95989	-0.89485	-0.61185	-0.906099	-0.935201	-1.00735	-0.846951	-1.54165	-1.507	-1.50385	-1.3978	-1.7324	-1.4998	-4.18945	-2.9174	-4.4515	-3.90865	-3.76725	-4.2995
Q7Z417	-1.51995	-1.45655	-1.5446	-1.5912	-1.73585	-1.47455	0.48525	0.544	0.54235	0.4811	0.357901	0.344898
Q8NFH3	0.817749	0.917649	0.725	0.2496	0.365649	0.590649	1.68705	1.7672	1.84935	1.6319	1.5755	1.6719	0.555151	0.652601	0.4	0.675151	0.376349	0.5484
Q8NFH5	-3.79155	-5.19735	-6.8905	-4.0052	-4.99655	-4.04095	0.641451	0.961699	0.80885	0.796999	0.7057	0.758799	-1.61205	-1.7194	-1.4043	-1.44255	-1.37515	-1.4306
Q9BW27	-0.88895	-0.38585	-0.539999	-0.399501	-0.73325	-0.628551	0.812151	0.6484	0.80055	0.5166	0.510599	0.663599
Q9Y3T9	-0.90775	-0.74025	-0.8103	-0.9324	-0.22425	-0.724051	1.38975	1.4523	1.41975	1.3886	1.3632	1.3501	0.721849	0.8892	0.848101	0.882051	0.75315	0.722001
Q9H0G5	-4.54635	-4.53465	-4.5625	-4.7297	-4.22625	-4.65465	-3.82545	-4.6151	-3.53685		-3.7526	-3.7464
P19338	5.98075	5.90205	5.8102	5.7298	5.65175	5.90745	5.78655	5.8447	5.86615	5.7563	5.7738	5.7798	6.50615	6.5167	6.504	6.49045	6.48715	6.4746
P08559	-0.95625	-0.67125	-0.921	-1.1365	-0.90575	-1.01875	1.02305	1.1362	1.06375	1.0528	0.9814	0.9907
O00567	-0.0248508	-0.27885	-0.1975	-0.3318	-0.386649	-0.37145	0.85195	0.825999	0.75225	0.8671	0.8228	0.814999	-2.15175	-1.8658	-1.8922	-1.97465	-1.91635	-1.9099
Q8TAT6	0.26585	0.32775	0.0165005	-0.000300407	0.13215	0.0335503	1.24555	1.4322	1.39465	1.3294	1.3239	1.2262	-2.74835	-3.3529	-2.8111	-3.03185	-2.84715	-3.0197
Q9UHY1	-1.70175	-1.45065	-1.4464	-1.8077	-1.65575	-1.72065	0.62525	0.6759	0.693749	0.5975	0.4499	0.6915	-0.83815	-0.6684	-0.8501	-0.835849	-0.72545	-1.1046
Q14249	-0.20595	-0.220851	-0.147299	-0.560201	-0.28575	-0.356152	-0.709351	-0.945901	-0.842349	-1.4667	-0.7262	-0.834702	-1.43865	-1.1852	-1.3521	-1.45505	-1.23925	-1.3479
O15381	-3.69335	-3.38315	-3.4975	-3.4098	-3.23635	-3.68435	-0.940849	-0.924901	-0.75195	-0.9468	-1.0801	-0.9326
P28331	-1.37245	-1.09365	-1.0259	-1.4259	-1.29725	-1.38325	1.00905	0.8627	1.14055	0.974199	1.0695	1.0485
P40261	-1.00605	0.175651	-1.3093	-1.1114	-1.30045	-1.31455	-1.03575	-1.1448	-1.03535	-1.3417	-1.151	-1.0726	-2.34445	-2.5157	-2.5456	-2.64445	-2.63525	-2.6927
Q9Y314	-0.82845	-0.74775	-0.627299	-0.788199	-0.662749	-0.785751	0.97085	1.0017	0.985049	0.9098	0.9566	0.945599	0.24225	-0.0874996	0.2591	-0.11375	0.28605	0.152101
Q99733	-0.274151	-0.53695	-0.492001	-0.5664	-0.79125	-0.45175	3.11165	3.154	3.14525	3.096	3.1287	3.1653	1.60345	0.9244	1.4945	1.44865	1.43485	1.5514
O75607	0.12545	-0.27115	0.091301	-0.3066	-0.50035	-0.25065	2.41105	2.3193	2.40385	2.2716	2.4026	2.2461	1.82295	2.052	1.9113	1.89475	1.89825	1.9093
Q8WUM0	-0.23975	-0.202649	-0.309401	-0.2615	-0.44295	-0.226751	1.95815	1.8768	2.03885	1.8406	1.8421	1.8255	-1.62995	-1.5954	-1.9354	-2.02525	-1.98605	-1.9533
P49790	-2.91565	-2.57295	-5.2314	-2.399	-3.13075	-2.74865	2.28555	2.2804	2.33445	2.2527	2.3404	2.3263	0.51795	0.355501	0.3095	0.30935	1.20335	0.4565
Q96RS6	-2.82805	-3.38965	-2.9417	-3.8474	-3.62475	-3.66125	1.26205	1.2498	1.32565	1.2906	0.985001	0.967299	-0.77055	-0.727098	-0.412699	-1.05975	-0.388051	-0.9919
Q9Y266	5.69615	5.65175	5.6479	5.6065	5.55005	5.54585	5.52775	5.5698	5.61295	5.5544	5.5387	5.5414	5.36675	5.3925	5.3444	5.33755	5.32245	5.2871
P22307	-0.51025	-0.462951	-0.458099	-0.4845	-0.47845	-0.56015	0.663651	0.712699	0.69885	0.6924	0.733801	0.7307	-1.57185	-1.2636	-1.3689	-1.45325	-1.47385	-1.3891
Q8NCW5	-1.07325	-1.60145	-0.9508	-1.3671	-1.03045	-1.46885	1.51045	1.5564	1.46945	1.4186	1.4454	1.5104	-1.02495	-1.0459	-1.0107	-1.29275	-1.17715	-1.1692
Q9BVI4	0.677151	0.77535	0.8897	0.5878	0.678149	0.60895	0.966551	1.1041	0.957049	0.941	0.938499	1.0027	-0.862551	-0.9042	-0.9186	-0.84645	-0.946851	-0.940299
Q9BZE4	-1.54975	-1.68515	-1.576	-1.7006	-1.87125	-1.79345	1.34635	1.5219	1.41425	1.4425	1.4238	1.4094	-3.14505	-3.0155	-3.3986	-2.92165	-3.14555	-3.0816
Q9H8H0	-0.84265	-0.76725	-1.0614	-1.0377	-1.10865	-1.17165	1.21255	1.2117	0.971049	1.2725	0.908701	0.786299	-1.16085	-1.7173	-1.4394	-1.84095	-1.63865	-1.1922
Q15233	4.41895	4.58075	4.6738	4.5684	4.50355	4.46185	5.12605	5.1367	5.25385	5.1408	5.1163	5.1635	5.04105	5.0805	5.0371	5.03795	5.00905	5.0626
P78316	-2.47315	-2.47765	-2.3228	-2.7992	-2.63285	-2.94535	-0.34655	-0.0253	-0.141351	-0.0764008	-0.377199	-0.0344009	-0.732149	-0.2834	-0.4804	-0.533648	-1.00615	0.304801
Q9Y2X3	-0.89715	-1.12455	-0.8922	-1.3301	-0.88685	-1.21565	2.01405	2.0709	2.08335	2.1132	1.9469	2.0967	0.677851	0.746601	0.4785	0.507051	1.21655	0.295199
O75694	1.97545	1.97045	2.0273	1.8917	1.85405	1.84255	2.72565	2.6762	2.69145	2.6045	2.584	2.6195	0.745251	0.934801	0.7705	0.896951	0.757751	0.7977
O43847	0.763849	0.90615	0.966101	0.843299	0.762851	0.845049	2.73855	2.645	2.69175	2.6558	2.6771	2.6736	1.56635	1.4523	1.2765	1.49595	1.38015	1.4121
Q12769	0.915951	0.90685	0.947001	0.603999	0.899449	0.736649	1.45755	1.4204	1.36785	1.2607	1.2785	1.2656	-0.230049	-0.112099	-0.1675	-0.346749	-0.29115	-0.3264
Q8NFH4	0.223049	0.37255	0.247499	0.1533	0.302449	0.31275	1.54765	1.495	1.50545	1.4163	1.5576	1.4894	-1.47875	-1.3209	-1.3688	-1.46755	-1.37865	-1.5738
Q8N1F7	2.94065	2.92425	2.936	2.9361	2.83085	2.80245	2.96985	3.0156	2.96985	2.9615	2.9461	2.9461	1.96335	2.0877	1.967	1.96125	1.99925	1.8339
Q9BXS6	-1.82725	-1.87245	-1.8501	-2.2173	-1.94405	-1.93445	-3.21855	-3.7148	-3.26055	-3.2227	-3.3445	-3.2185
Q5SRE5	-1.04365	-1.08925	-0.974	-1.2183	-1.19255	-1.35075	0.32935	0.3378	0.41175	0.305399	0.303699	0.219198	0.12385	0.137701	0.240499	-0.0077486	0.119649	0.0842009
Q92621	1.35945	1.38655	1.2935	1.2431	1.16405	1.21185	2.86635	2.956	2.97125	2.8933	2.8868	2.9688	1.15295	0.9949	0.9818	0.976851	1.03835	1.1119
P35658	2.92435	2.91565	2.8709	2.8112	2.81975	2.80665	3.85545	3.888	3.96955	3.8517	3.8177	3.8504	2.64465	2.6473	2.6179	2.48155	2.48855	2.4644
Q9Y5Y2	-0.311951	-0.61305	-0.2164	-0.8318	-0.59435	-0.661751	-0.63805	-0.578101	-0.42715	-0.7152	-0.785099	-0.735901
P80303	-1.17865	-1.11035	-1.0383	-1.2502	-1.44545	-1.26485	-0.923651	-0.909699	-0.893451	-0.9692	-1.097	-1.2048
Q9UKK9	2.07585	2.03815	1.9795	2.02	2.00285	1.85765	2.26105	2.3523	2.32405	2.2618	2.3178	2.3294	1.46615	1.2923	1.3766	1.32745	1.16615	1.3196
P04181	3.14775	3.10625	3.081	2.9534	2.98415	2.98125	3.56855	3.5602	3.63605	3.4728	3.4933	3.5042	2.67535	2.5647	2.6662	2.73675	2.55765	2.6202
Q8N543	-1.41615	-1.16595	-0.9745	-1.508	-1.54825	-1.36825	1.22865	1.4821	1.39035	1.3071	1.15	1.3016	-1.67565	-1.6524	-1.7697	-1.72565	-1.61715	-1.7514
P68402	-0.381451	-0.35715	-0.499599	-0.6697	-0.77365	-0.82885	1.96785	2.0693	2.09725	1.9295	1.8771	1.9667	1.83235	1.8874	1.8658	1.81365	1.77525	1.7942
P62937	8.16115	8.28975	8.1467	8.1753	8.05235	8.18755	7.15795	7.1795	7.21995	7.0483	7.1333	7.1264	8.01885	8.0415	7.9799	7.98305	7.98725	7.9047
Q9H074	-0.485149	-0.55075	-0.649099	-0.6393	-0.87795	-0.72065	-1.02875	-1.2693	-1.44125	-1.4519	-1.3876	-1.3344	-0.78055	-0.674599	-0.756599	-0.736049	-0.57565	-0.717799
Q9NX40	-1.25445	-1.12855	-0.9951	-1.1244	-1.05725	-1.26065	0.00605011	0.0381002	0.0749502	0.0475006	0.1406	0.101999	0.83215	0.852301	0.8458	0.742951	0.62515	0.764701
Q02218	-0.88485	-0.82675	-0.9515	-0.9884	-0.82505	-1.05595	1.49145	1.5681	1.57255	1.337	1.4433	1.4623	-0.669451	-0.517	-0.8325	-0.636949	-0.615251	-0.674699
Q9UQ80	6.50425	6.56435	6.4527	6.3753	6.47455	6.42645	6.15325	6.1572	6.19715	6.155	6.1099	6.1845	6.39655	6.4813	6.4706	6.41175	6.44175	6.4536
Q9UNZ2	0.84795	1.01875	1.0776	0.843999	0.770949	0.922049	1.84335	1.9646	1.98265	1.9386	1.8143	1.9288	-1.30425	-1.4056	-1.5142	-1.56895	-1.53175	-1.556
Q9H1E3	0.82855	0.870151	0.8752	0.9434	0.68455	0.61145	-0.27055	-0.1734	-0.199149	-0.136101	-0.3382	-0.312302	-0.647949	-0.750599	-1.3388	-1.17235	-1.32205	-1.5154
Q8WVJ2	-0.0619507	-0.27365	-0.341099	-0.487401	-0.42665	-0.29735	-0.10545	-0.0275011	0.00935078	0.0254993	-0.0776005	-0.00960159	-0.297251	-0.121899	-0.2293	-0.27395	-0.292451	-0.248799
Q14980	-0.48455	-0.62765	-0.5035	-0.8869	-0.70515	-0.71575	2.82185	2.8665	2.90435	2.7529	2.7816	2.8324	-0.103149	-0.328699	-0.2875	-0.27905	-0.504651	-0.1743
Q7Z3B4	-0.73265	-0.80325	-0.8318	-1.0172	-0.83305	-0.92135	0.579651	0.683499	0.77115	0.705799	0.704401	0.724899
P37198	0.42495	0.218049	0.3036	0.186999	0.17035	0.19495	1.83745	1.9318	1.88785	1.8123	1.8812	1.8988	0.18655	-0.121	0.128	0.242051	0.17335	0.572501
Q9NTK5	4.16205	4.16415	4.2141	4.1158	4.12495	4.15045	3.78105	3.799	3.87585	3.6871	3.7527	3.8317	3.43835	3.4584	3.3331	3.42725	3.41785	3.4006
O60313	-1.94735	-1.86485	-1.8871	-1.7157	-1.63355	-1.90745	2.04195	2.0147	2.23655	2.0137	2.1586	2.0984
Q9NZT2	-2.19535	-1.97895	-2.1051	-2.2547	-2.39365	-1.86015	-0.67955	-0.7898	-0.50055	-1.1419	-0.853199	-0.8162	-3.23785	-3.6818	-3.6924	-3.62455	-3.82445	-3.6727
Q96FW1	1.72695	1.75925	1.7218	1.6794	1.52035	1.56475	1.48865	1.6282	1.61295	1.4523	1.3497	1.478	0.291451	0.186401	0.1716	0.154351	0.0827494	0.1918
P11177	-0.98035	-1.10345	-1.1193	-1.1611	-1.28295	-1.25135	0.736351	0.8068	0.93945	0.644899	0.8563	0.845299	-1.86915	-1.497	-1.7361	-1.77565	-1.75115	-1.6737
Q9BVL2	-0.11145	-0.32705	-0.1527	-0.251401	-0.58495	-0.348351	-1.18405	-1.2326	-1.25295	-1.5044	-1.4352	-1.542	-0.820549	-0.493	-0.7397	-0.675349	-1.05805	-0.4871
P10515	2.80295	2.83625	2.759	2.6764	2.75535	2.63925	3.05925	3.1181	3.12705	3.0591	3.0616	3.0623	2.69805	2.5764	2.5604	2.60385	2.60825	2.6602
P11940	4.47965	4.49545	4.4358	4.4181	4.29975	4.34165	5.54265	5.5645	5.57805	5.5055	5.5209	5.5367	4.98185	5.0238	4.9676	4.95755	4.94315	4.9393
P11940;Q13310	3.34875	3.36645	3.3797	3.3383	3.25485	3.24605
Q13310	2.20655	2.10975	2.0485	1.9036	1.83655	1.99025	3.55145	3.5203	3.54065	3.5007	3.4571	3.5593	3.45105	3.6472	3.573	3.51545	3.63085	3.531
O75459	-0.562151	-0.449849	-0.4972	-0.477	-0.561749	-0.547152	0.88835	1.0897	1.15935	1.0647	1.0807	1.0307	-1.63785	-1.3749	-1.559	-1.77645	-1.44815	-1.51
Q8NC51	4.35175	4.41705	4.3309	4.3572	4.26245	4.29855	5.24855	5.3307	5.45635	5.2721	5.2851	5.2823	4.70705	4.8144	4.6201	4.61155	4.70915	4.6908
Q13177	2.53135	2.61515	2.5639	2.497	2.56915	2.40335	3.39395	3.3959	3.41465	3.2834	3.2988	3.3601	2.29515	2.467	2.4665	2.41625	2.32205	2.2476
Q15365;Q15366;P57721	4.36645	4.31435	4.4254	4.4136	4.36025	4.28085
Q15365	5.13335	5.25185	5.1891	5.148	5.03055	5.12115	5.89395	5.8998	5.97775	5.8272	5.8093	5.8551	4.94885	4.9927	5.0152	4.94835	4.91665	4.9197
O14737	3.32305	3.31325	3.3097	3.2929	3.17655	3.22375	2.49065	2.3864	2.44175	2.392	2.45	2.3398	-0.0704498	0.258801	0.1866	0.120351	0.15795	0.1305
Q9BRP1	-0.92975	-0.99145	-1.0873	-0.860701	-0.94735	-0.892651	-0.81555	-1.0583	-0.898049	-1.2213	-1.1238	-1.3011
P54886	-0.0717506	-0.0868502	0.00180054	-0.1429	-0.17785	-0.19025	1.73465	1.783	1.82895	1.7118	1.6416	1.6624	-0.30415	-0.457899	-0.102299	-0.353549	-0.49915	-0.453401
Q99497	5.41745	5.44115	5.3716	5.3257	5.23935	5.37945	5.21115	5.2379	5.27065	5.137	5.2141	5.2296	5.34975	5.3866	5.3308	5.31935	5.30475	5.2639
O75340	1.27985	1.16725	1.2612	0.8929	1.02245	1.01815	2.15845	2.2131	2.26855	2.133	2.1749	2.1181	0.12565	0.1495	0.241199	0.189551	0.16145	0.1113
Q9GZP0	-5.55655	-5.06565	-5.7435	-5.2401	-5.65425	-5.49215
O00151	2.32215	2.25415	2.1936	2.2872	2.13165	2.11315	3.87135	3.9762	3.92935	3.8249	3.8343	3.7915	1.77745	2.0088	1.8024	1.54725	1.75155	1.4455
Q96HC4	0.37615	0.47215	0.3365	0.4336	0.22445	0.28335	2.99375	3.0223	3.05425	2.9308	2.8784	2.9758	2.18685	2.4319	2.1743	2.18755	2.36805	2.246
Q15154	-1.31615	-1.27355	-1.1535	-1.1136	-1.39535	-1.14735	1.87425	1.737	1.98905	1.9682	1.949	1.8827	-2.22255	-2.3369	-2.3565	-2.44655	-2.42135	-2.3875
Q15121	-1.11195	-1.34475	-1.2514	-1.4513	-1.59175	-1.27715	0.286251	0.236899	0.221749	0.2313	0.174801	0.127499	-1.94425	-1.578	-1.8202	-2.01655	-1.82675	-1.8758
Q9BRX2	-1.60965	-1.50035	-1.3648	-1.4955	-1.40765	-1.53215	-0.63035	-0.5988	-0.61365	-0.5648	-0.5569	-0.455301	-2.23735	-2.495	-2.4398	-2.57165	-2.26315	-2.4213
O60925	-2.95095	-3.06245	-3.2547	-3.3662	-3.23775	-3.18265	1.62505	1.6683	1.69505	1.5651	1.4969	1.6081	0.803551	0.870001	0.757401	0.742751	1.01245	0.762801
Q9UHV9	1.25235	1.19935	0.927	1.1527	1.09535	0.97905	2.51445	2.4786	2.65785	2.5444	2.4691	2.4783	2.98895	3.1373	3.0571	3.03355	3.00245	3.0936
P00558	6.49615	6.46285	6.4646	6.4054	6.39955	6.36855	6.51305	6.5591	6.63625	6.4906	6.5888	6.5733	5.99895	5.9803	5.9866	5.91925	5.90865	5.8779
P32322	-0.0185509	-0.0425501	-0.216799	-0.1941	-0.25265	-0.234451	2.10405	2.297	2.29845	2.1737	2.1626	2.2678	0.38065	0.3757	0.409901	0.29165	0.387549	0.3429
P32322;Q96C36	1.70025	1.79825	1.9382	1.7553	1.73805	1.68385
Q96GU1	2.84705	2.86175	2.8651	2.8381	2.75865	2.79785	2.95665	2.9977	3.10595	2.9091	2.9289	2.9983	1.95565	1.9286	1.8771	1.86355	1.88975	1.8538
P09874	3.89855	3.92125	3.8812	3.7043	3.84105	3.77035	4.48665	4.5589	4.61185	4.5036	4.4867	4.5289	3.41395	3.4065	3.3832	3.35745	3.35365	3.2995
Q15366	5.24415	5.23255	5.2923	5.1814	5.21615	5.13515	4.81665	4.8858	4.88565	4.7854	4.8113	4.8086	4.10885	4.0968	4.0462	3.80515	4.03385	3.9795
Q15366;P57721	3.15015	3.36765	3.2911	3.2558	3.12915	3.31125
P12004	4.03365	3.95135	4.0757	3.8749	3.96235	3.86965	4.83165	4.849	4.83315	4.7607	4.754	4.8355	4.63375	4.5719	4.5431	4.54695	4.48705	4.4515
Q8WW12	1.69435	1.70825	1.6662	1.5649	1.55595	1.61875	1.81555	1.845	1.90905	1.8636	1.752	1.8479	0.614851	0.524801	0.6661	0.624551	0.618249	0.569501
O00541	0.752449	0.63255	0.6996	0.707999	0.733451	0.668749	1.45335	1.6865	1.60845	1.6526	1.5732	1.5086	0.74235	0.842901	0.7124	0.509851	0.78065	0.6867
Q9NQP4	-1.24975	-1.35655	-1.5221	-1.2811	-1.38815	-1.45365	0.0136509	-0.0852003	0.132051	-0.228399	-0.0457001	-0.1651	-2.20755	-2.4863	-2.4257	-2.48475	-2.58945	-2.5793
P18669	4.49495	4.38535	4.3746	4.3539	4.30835	4.25595	4.62365	4.6372	4.70035	4.6775	4.5999	4.672	3.89635	3.9535	3.9785	3.88495	3.88005	3.8932
Q96HS1	1.44405	1.43855	1.4899	1.3764	1.29745	1.42665	0.94215	1.0587	1.21045	1.0826	1.0095	1.2425	0.769449	0.6546	0.6294	0.725751	0.74735	0.5405
Q9Y3B8	1.04035	1.24275	1.2335	0.9511	1.21015	1.06815	1.71905	1.8177	1.78765	1.7947	1.8326	1.8481	0.46385	0.609501	0.472801	0.433551	0.50225	0.5449
Q5VVQ6	-1.46475	-1.47545	-1.2715	-1.725	-1.43055	-1.67795	-0.37455	-0.3124	-0.129251	-0.3328	-0.667	-0.2959
Q8N6M0	-1.91095	-2.28055	-1.9264	-2.2446	-2.19005	-2.30875	0.471951	0.505099	0.49825	0.3584	0.365601	0.275599	-0.49695	-0.688799	-0.6724	-0.911849	-0.75785	-0.814401
O95747	1.56085	1.56445	1.5608	1.5712	1.47395	1.51895	1.42295	1.4322	1.52375	1.4451	1.3948	1.4463	1.18755	1.3428	1.2236	1.32765	1.25685	1.2476
Q86YP4	-2.58265	-2.11465	-2.1959	-2.5025	-2.38515	-1.98925	1.44175	1.3748	1.41835	1.3822	1.4714	1.5093	-0.379049	-0.4702	-0.163599	-0.312949	-0.26135	-0.2459
Q86U42	1.83455	1.86095	1.9108	1.7593	1.89425	1.86395	2.79905	2.7702	2.82765	2.8273	2.6608	2.7607	0.677851	0.7024	0.6658	0.66335	0.55215	0.6279
P07237	3.47105	3.53265	3.4922	3.3803	3.36945	3.33165	4.16915	4.1854	4.27245	4.1708	4.1589	4.2432	3.55585	3.4664	3.5739	3.56585	3.36575	3.5038
P30101	5.14195	5.11855	5.1368	5.0768	5.06215	5.02345	4.78315	4.7924	4.89745	4.7566	4.7788	4.7661	4.68205	4.7687	4.7662	4.71215	4.66155	4.7364
P13667	3.10515	2.92285	2.9496	2.9514	2.95985	2.85265	3.54665	3.5792	3.63685	3.5082	3.4763	3.568	2.97695	2.917	2.9194	2.98035	2.94585	2.9788
Q9BY77	-2.90375	-3.13725	-2.9878	-2.9536	-2.87985	-3.14225	0.119051	0.205199	0.10205	0.0557995	0.094101	0.105299	-0.572849	-0.9748	-0.532799	-0.566749	-1.06245	-0.9113
Q99471	2.44895	2.39835	2.3978	2.3734	2.38485	2.40315	2.42115	2.5267	2.44695	2.4391	2.4202	2.4312	1.49205	1.5637	1.6837	1.62805	1.46015	1.3704
P22059	-0.61005	-0.513749	-0.5068	-0.6834	-0.563451	-0.626551	1.04295	0.972499	1.00785	0.934099	0.8659	0.963299	-2.80935	-3.0751	-2.8202	-1.66895	-2.50665	-2.7951
Q6IN85	-3.38375	-3.52595	-3.6921	-3.1749	-3.54885	-3.69975	-2.38255	-2.7776	-2.60355	-2.8961	-3.0639	-2.5683	-3.14855	-3.1666	-3.1887	-3.21265	-3.14025	-2.7839
Q96C36	0.46785	0.54915	0.3587	0.308101	0.274751	0.32375	1.82405	1.9626	1.89295	1.8704	1.8709	1.8665	-1.44735	-1.7671	-1.8713	-1.82315	-2.12025	-2.325
Q15102	2.81155	2.76035	2.9363	2.7728	2.81035	2.77535	2.85725	2.9622	2.97075	2.8345	2.8429	2.8533	2.46175	2.5837	2.567	2.54815	2.50955	2.5358
Q15645	-4.02285	-1.45315	-1.4529	-1.6336	-1.57715	-1.55895	0.318251	0.2858	0.54695	0.197701	0.228901	0.477798	-2.44915	-2.5898	-2.9973	-2.78985	-2.56465	-2.5503
Q9BUL8	0.94845	1.00275	0.930601	1.0709	0.99035	1.10315	1.22685	1.2873	1.39075	1.1492	1.24	1.0705	-0.00185013	0.192701	-0.0222988	-0.129849	-0.121951	-0.00800037
Q8WUM4	4.12655	4.12365	4.0968	3.9723	4.04615	4.03335	4.77445	4.8023	4.83865	4.746	4.7455	4.7664	4.46495	4.7288	4.5582	4.43395	4.41465	4.4584
Q9H2J4	-0.272949	-0.26105	-0.400999	-0.556701	-0.40385	-0.57995	0.348351	0.411201	0.413449	0.273399	0.3736	0.303299	-0.16205	-0.260199	0.323299	-0.486449	-0.196549	-0.1323
Q15084	2.68315	2.70675	2.7301	2.7053	2.62485	2.69715	2.81435	2.8922	2.85375	2.8403	2.8545	2.8308	2.42535	2.535	2.3706	2.37585	2.37735	2.3924
Q9BVG4	-1.15765	-1.43905	-0.9993	-1.4446	-1.15945	-1.27905	-1.72195	-1.2415	-1.22175	-1.2428	-1.5418	-1.4998
O00764	-1.96025	-2.12935	-2.3347	-1.9385	-1.81895	-2.04095	1.33565	1.4878	1.25175	1.2955	1.1628	1.2319	0.240049	0.3491	0.304901	0.0826502	0.32655	0.3408
Q9UBV8	0.553551	0.507951	0.6985	0.415299	0.518651	0.443249	0.143749	0.224799	0.30985	0.3127	-0.0674	0.105999	-0.621849	-0.172699	-0.624199	-0.65595	0.23095	-0.4451
P08670	6.24245	6.30785	6.3175	6.1778	6.23795	6.24405	6.45295	6.4744	6.46035	6.4147	6.4234	6.4329	6.20215	6.1906	6.1515	6.13255	6.11965	6.1211
O15212	1.76265	1.73035	1.8786	1.8264	1.68325	1.58415	2.14705	2.4246	2.33645	2.1918	2.3124	2.2419	2.84545	2.7484	2.5957	2.61745	2.71915	2.668
P61758	2.73685	2.53515	2.609	2.593	2.52125	2.41455	2.52025	2.5037	2.44035	2.5191	2.3307	2.3767	1.56705	1.2247	1.4025	1.33205	0.99455	1.0679
Q01813	2.38305	2.33455	2.2467	2.3207	2.26465	2.30285	2.53455	2.5778	2.65605	2.4586	2.5609	2.5886	1.34835	1.1745	0.955601	1.11475	1.17535	1.0487
P53350	-1.27375	-0.97525	-0.978	-1.1345	-1.14675	-1.14745	-0.45295	-0.3667	-0.423551	-0.287701	-0.4002	-0.4818	-1.25525	-1.3347	-1.4569	-1.92755	-1.53485	-1.6384
P30086	4.18135	4.11075	4.0868	4.0014	4.01345	4.06005	4.75175	4.8504	4.85655	4.7376	4.7768	4.7636	3.83815	3.7731	3.8736	3.77945	3.81125	3.7711
Q9H7Z7	0.22275	0.0675497	-0.0601997	0.283799	0.0350504	-0.0755501	0.532949	0.5321	0.586051	0.3666	0.375401	0.397299	-0.83045	-0.734098	-1.0994	-0.724149	-0.86135	-0.908
Q96G03	0.817551	0.901349	0.9016	0.7919	0.83735	0.717749	1.72005	1.8227	1.80845	1.7036	1.7426	1.7889	-1.01505	-0.830299	-1.0063	-1.35605	-1.07285	-0.9948
A6NDG6	0.0897503	-0.0156507	0.1462	-0.143901	0.10645	-0.191351	0.319151	0.0493994	0.37205	0.2586	0.3002	0.364698
P35232	4.49025	4.53805	4.5448	4.4467	4.45065	4.48155	4.76125	4.8524	4.84145	4.7302	4.7258	4.7824	4.55725	4.7036	4.6688	4.68115	4.64805	4.6183
Q8IWS0	-2.02475	-2.10925	-2.0222	-1.8428	-2.33805	-2.03345	0.84495	0.973001	1.01655	0.873899	0.889	0.861099	-0.00255013	0.1353	-0.1129	-0.16575	0.17065	-0.00489902
Q9NRX4	-2.43805	-2.30205	-2.4472	-2.3801	-2.66475	-2.52765	-0.13245	-0.251599	-0.0129499	-0.1709	-0.2194	-0.0881004
P62140	-0.67235	-0.66995	-0.521299	-0.6771	-0.81375	-0.51775	0.565149	0.5747	0.426749	0.373899	0.4473	0.2981
P62140;P62136;P36873	2.98255	2.97145	3.0964	2.8547	2.88155	2.89625
P40855	-0.540051	-0.73265	-0.583	-1.1849	-0.66015	-1.16245	-0.329451	-0.3975	-0.40725	-0.519199	-0.233	-0.5375	-3.18575	-3.2525	-3.068	-3.14265	-3.21495	-3.1807
Q99623	3.24405	3.24585	3.2943	3.1612	3.20865	3.17335	4.31725	4.4059	4.43105	4.3641	4.3264	4.3316	3.98915	4.0102	3.9986	4.07215	3.89985	3.8746
Q13492	1.08015	1.25985	1.1314	0.844899	0.97305	0.95875	3.29805	3.2459	3.21915	3.1814	3.0901	3.1676	2.58505	2.4923	2.5091	2.52535	2.46085	2.4702
P22061	3.87585	3.85325	3.8656	3.7022	3.79595	3.74305	4.28215	4.3041	4.33285	4.2299	4.2507	4.2701	3.81055	3.6624	3.6337	3.65015	3.67435	3.6395
Q9Y237	-0.236349	-0.20745	-0.283899	-0.306901	-0.34925	-0.39275	1.07735	1.2462	1.18365	1.0318	1.0231	1.1346
P13796	5.00915	4.95075	5.021	4.9064	4.87565	4.89275	4.68375	4.716	4.78455	4.7076	4.6805	4.7224	4.55405	4.5488	4.5089	4.49545	4.43655	4.5171
Q9NRX1	-2.37365	-2.63995	-2.7334	-2.5608	-2.73345	-2.60525	-0.0697498	-0.0955	-0.0787497	-0.0995007	-0.0293007	-0.108601
Q8TBX8	-1.81535	-1.61675	-1.6829	-1.9923	-1.94475	-1.97735	-1.76955	-1.9074	-1.76175	-1.7503	-1.9307	-1.7822	-2.46765	-2.6579	-2.8606	-2.70755	-2.87095	-3.2068
Q13526	0.131849	-0.191649	-0.00370026	0.0194998	-0.0917501	-0.0933514	0.162651	0.3133	0.320849	0.17	0.0879002	0.0523987	-1.30685	-0.969099	-2.8649	-3.13385	-1.65645	-1.7925
P55036	2.37405	2.35345	2.3726	2.2728	2.33275	2.34775	2.47185	2.4707	2.62275	2.486	2.5006	2.4278	1.92405	2.0923	1.9901	2.02925	2.14685	2.0281
Q9GZP4	1.08455	1.25865	1.0244	1.1675	0.84485	1.05595	1.49185	1.5175	1.64935	1.5467	1.5191	1.5786	0.414249	0.667	0.632601	0.726451	0.64235	0.567201
Q9Y263	-2.45155	-3.06145	-2.5836	-2.9862	-3.24045	-3.48245	0.100151	0.1398	0.28095	0.00349998	0.167601	0.1994	-4.92385	-4.8855	-5.036	-5.22745	-5.16905	-5.1653
Q9Y244	0.477551	0.64325	0.5867	0.5736	0.35205	0.44565	1.63765	1.6234	1.56025	1.531	1.4857	1.5389	-1.62995	-1.4961	-1.6966	-1.74735	-1.50995	-1.6659
Q15149	1.33705	1.55755	1.4912	1.5674	1.20465	1.32445	3.43715	3.4805	3.44365	3.4768	3.4798	3.4231	1.63965	1.8918	1.4458	1.31195	1.33815	1.3793
P00491	4.43365	4.41525	4.4187	4.3257	4.35345	4.41165	4.31275	4.3393	4.37015	4.2433	4.2585	4.344	4.32285	4.4102	4.3295	4.23555	4.31915	4.3202
Q9H307	2.32165	2.24945	2.2931	2.1714	2.14415	2.10565	2.68245	2.6972	2.71105	2.7063	2.6412	2.6804	1.90235	1.7687	1.7595	1.64955	1.65225	1.6631
O60664	2.84225	2.82255	2.8627	2.7931	2.76375	2.74615	3.01075	3.0204	3.06715	3.011	2.9001	3.0243	2.22345	2.2643	2.1895	2.22585	2.14945	2.1898
P48739	-1.32865	-1.52485	-1.419	-1.1694	-1.25885	-1.27955	0.763849	0.711801	0.762851	0.787899	0.7596	0.8006
Q9Y446	-0.68515	-0.80025	-0.710899	-0.7396	-0.556849	-0.871651	0.715651	0.702399	0.50685	0.6752	0.8804	0.701799	-3.06305	-2.718	-2.8425	-3.14535	-3.05325	-2.8747
Q8IV08	-1.12415	-1.29815	-1.1353	-1.3722	-1.43415	-1.26525	-2.98885	-2.8802	-2.74585	-3.2203	-3.1402	-2.8689	-1.56845	-1.5303	-1.88	-1.63625	-1.65745	-1.7361
Q96A00	-2.80035	-2.91375	-2.971	-3.1391	-3.05775	-2.54285	-1.47285	-1.0933	-1.37115	-1.3523	-1.047	-1.5686
Q96C90	-0.163549	0.0794497	0.0419006	-0.184501	0.0757494	-0.20965	0.918251	0.655601		0.6357	0.7236	0.734699
Q06830	6.60715	6.63395	6.6675	6.4529	6.53215	6.51375	7.09895	7.1061	7.15805	7.1033	7.0595	7.0994	6.21695	6.3437	6.3116	6.29405	6.28035	6.279
Q06830;P32119	4.82615	4.89435	4.8581	4.8816	4.76805	4.78125							0.94105	1.1926	1.1681	1.12275	1.02545	1.1358
Q06830;Q13162	1.01805	3.73685	1.9139	-0.2273	1.70075	1.88455
O43172	1.33575	1.12805	1.3184	0.963901	1.05655	1.11095	2.25365	2.242	2.30595	2.1505	2.167	2.1459	0.18605	-0.2122	0.2948	0.17665	-0.58155	-0.0731001
O43395	-1.46885	-1.17995	-1.4537	-1.3995	-1.49345	-1.36375			-0.191751
P67775	-0.143551	-0.11185	-0.124399	-0.298301	-0.324149	-0.159151
P67775;P62714	0.51185	0.54695	0.623899	0.457099	0.521451	0.38995	3.44045	3.4228	3.49385	3.3559	3.3447	3.3806
Q08752	0.617649	0.71345	0.422901	0.3049	0.26835	0.49165	2.43645	2.3204	2.31455	2.3394	2.3418	2.3406	1.25535	1.2792	1.3522	1.14265	1.20375	1.2972
Q9UNP9	0.0796509	0.402551	0.00830078	0.288499	-0.10605	0.16185	1.25755	1.2225	1.33345	1.1527	1.2098	1.2635	-0.35845	-0.369799	0.00650024	-0.41945	-0.31445	-0.3275
P53041	-1.07975	-1.51255	-1.9676	-2.5814	-1.78305	-1.88725	0.548349	0.568601	0.581151	0.405001	0.4797	0.494099	-0.79105	-0.689699	-0.790699	-0.97055	-0.83295	-0.725499
Q8WWY3	-1.53605	-1.86985	-2.3842	-2.1539	-2.16915	-2.19095	1.86465	1.8879	1.89015	1.6046	1.7124	1.666	0.0999508	-0.0898991	-0.0594006	0.325351	-0.0674505	0.2643
O14818	4.63975	4.64775	4.6157	4.4525	4.55845	4.50335	4.32135	4.4198	4.42995	4.318	4.3039	4.3544	4.00065	4.0262	4.0266	3.93675	3.92765	3.86
Q9NVS9	-2.64055	-2.43525	-2.7678	-2.7119	-2.43725	-2.89815	0.410151	0.3483	0.47125	0.2166	0.223101	0.326698	-2.21485	-1.9685	-2.5453	-2.30545	-2.44735	-2.6999
P24666	0.56175	0.80935	0.5954	0.414399	0.396649	0.68095	1.99015	2.0955	2.18845	1.8671	1.9822	2.0144	0.67535	0.4538	0.5786	0.48335	0.424951	0.288199
P30405	0.700951	0.629251	0.6042	0.7601	0.66805	0.631649	1.91735	1.8349	1.93585	1.7165	1.7956	1.8093	-1.31385	-1.5086	-1.0727	-1.15675	-1.38195	-1.6291
Q96BP3	-1.72655	-2.44575	-1.3811	-1.7451	-1.50405	-2.38225	-1.49595	-1.3785	-1.30375	-1.3846	-1.4538	-1.4911	-2.65335	-1.8824	-2.8267	-2.82905	-2.90745	-2.7758
Q8NAV1	-4.75775	-3.96485	-4.1613	-4.0503	-4.70495	-2.86455	-0.994749	-0.807799	-0.85525	-1.0072	-0.994101	-0.843801	-2.26815	-2.1506	-2.1264	-2.44505	-2.21495	-2.3225
P48634	-1.00635	-1.09235	-1.1657	-1.0809	-1.23205	-0.99715	1.12355	1.045	1.22465	1.0916	1.1217	1.1346	-1.33075	-1.4759	-1.4139	-1.51465	-0.915549	-1.2472
Q9Y520	-0.41165	-0.0932493	-0.291599	-0.3782	-0.21605	-0.37245	2.37945	2.4631	2.46255	2.3993	2.4051	2.3581	-0.46035	-0.4925	-0.5261	-0.56265	-0.621551	-0.5155
P32119	4.96595	4.93765	4.9102	4.8525	4.79795	4.79345	4.91205	4.8752	4.84085	4.754	4.8247	4.8047	5.25955	5.0691	5.2567	5.20165	5.22295	5.1073
O75569	-2.14885	-2.09415	-2.409	-2.3812	-2.49705	-2.47105	2.67865	2.7329	2.65325	2.8494	2.6164	2.7894	-0.677851	-1.1067	-0.8701	-1.14945	-0.884351	-0.428399
P62136	-0.567751	-0.526549	0.0438995	-0.683499	-0.77685	-0.632151	3.62955	3.7114	3.71595	3.5967	3.6402	3.6281	-0.523649	-0.4275	-0.371799	-0.458949	-0.561351	-0.549699
P36873	-0.94685	-0.88945	-1.0457	-0.9617	-0.86105	-0.84395	0.595051	0.5734	0.59205	0.5023	0.48	0.4632	-0.18395	-0.2048	-0.170401	-0.07055	-0.51555	-0.0293989
Q96QC0	-2.37075	-2.13415	-2.549	-2.2163	-2.42115	-2.63055	-1.23975	-1.4366	-1.21155	-1.5839	-1.4406	-1.3145	-2.35115	-2.2849	-3.6193	-2.76865	-2.86375	-2.2291
O75400	1.41075	1.50775	1.4751	1.4549	1.27115	1.28075	2.36835	2.3626	2.40965	2.1988	2.2127	2.2934	0.63735	0.489401	0.596401	0.765651	0.629449	0.6829
P78395	0.78475	0.65055	0.7742	0.7438	0.768849	0.62595	1.55105	1.5217	1.58115	1.4718	1.5153	1.641	0.364151	0.4081	0.0771999	0.298451	0.32315	0.340701
Q15435	-3.18105	-2.56765	-2.624	-2.8046	-3.14015	-2.87555	0.871151	0.713099	0.838651	0.6581	0.8039	0.7876	-0.279051	-0.200199	-0.8529	-0.350549	-0.19505	-0.5223
O43447	3.03235	2.89205	3.1222	3.0319	2.93745	2.82405	2.02325	1.9201	2.05475	2.0348	1.9432	2.0028	-0.412451	-0.156	-0.4594	-0.465949	-0.24385	-0.3753
P30048	2.91745	2.93145	2.9704	2.8617	2.93065	2.82915	2.95965	3.0717	3.01215	3.0401	3.1297	3.0515	1.00645	0.9666	1.0115	0.95345	1.03045	0.845901
P30044	1.83835	1.78535	1.7546	1.7337	1.80055	1.73835	2.28175	2.3106	2.32795	2.2784	2.2189	2.2493	2.21545	2.3732	2.323	2.17285	2.23405	2.226
P30041	6.82815	6.85225	6.8457	6.7511	6.69765	6.73975	6.35375	6.3667	6.44035	6.2825	6.2686	6.2997	6.35695	6.3995	6.4256	6.36385	6.35205	6.3346
P17980	3.93205	3.82215	3.8032	3.7521	3.78975	3.68185	3.62305	3.6353	3.69695	3.513	3.6512	3.6254	3.09185	3.1082	3.0273	3.03445	3.05995	3.0047
P43686	2.69315	2.73285	2.7874	2.719	2.77555	2.71625	3.79255	3.8053	3.83495	3.7021	3.7331	3.7194	3.08245	3.1663	3.0403	3.21065	3.02615	2.9928
P62195	3.66475	3.69495	3.7282	3.5991	3.58805	3.58025	3.87415	3.92	3.90055	3.8287	3.8627	3.8721	3.62175	3.363	3.2322	3.30975	3.20055	3.1178
P25787	3.23625	3.16155	3.3056	3.1687	3.22945	3.15945	3.68115	3.7448	3.81735	3.7233	3.6998	3.6317	2.98625	3.0473	2.9936	2.94035	2.95505	2.9204
Q99436	3.38125	3.51155	3.3592	3.4449	3.36735	3.41915	3.16285	3.1551	3.16255	3.0458	3.0401	3.0432	2.75695	2.8062	2.8631	2.73595	2.76775	2.7969
P60510	-0.57575	-0.33245	-0.8175	-0.8792	-0.50805	-0.264851	-0.778549	-0.7674	-0.80045	-0.941801	-1.0192	-1.1466
P50897	-1.09275	-1.01495	-1.0764	-0.9329	-1.43495	-1.26555	1.24175	1.3352	1.30875	1.3924	1.2959	1.2639
P49643	-1.87635	-1.19025	-0.976999	-1.0529	-0.42035	-1.39465	-0.764851	-0.624301	-0.78795	-0.625101	-0.5613	-0.5723	-2.41415	-2.4761	-2.5303	-2.61015	-2.55945	-2.6656
P78527	3.56865	3.59935	3.585	3.4872	3.52355	3.46635	5.28245	5.2891	5.30475	5.2168	5.1842	5.2289	4.51845	4.5289	4.5725	4.40125	4.48415	4.4664
P49593	2.24685	2.00605	2.1378	1.9236	2.06755	1.87505	2.57575	2.4054	2.54605	2.3986	2.3747	2.4427	1.44945	1.3988	1.4393	1.31915	1.40555	1.3892
O15355	2.11475	2.08485	1.9646	2.0347	1.87805	1.96785	3.12985	3.1173	3.10595	3.037	3.006	3.153	1.61115	1.5987	1.4766	1.51575	1.46745	1.4663
P28074	1.93395	1.79395	1.9645	1.9264	1.66805	1.77805	3.01475	3.054	3.10905	3.0193	3.0615	3.0789	2.24415	2.3744	2.2774	2.32125	2.25875	2.085
P28072	1.97815	1.85745	2.0337	1.9172	1.85355	2.11445	3.01105	3.1601	3.10885	3.08	3.0241	3.0185	2.65925	2.6874	2.6647	2.67875	2.58705	2.6868
P29590	-1.23105	-1.10435	-1.1313	-1.4693	-1.21405	-1.47305	-1.76365	-1.7895	-1.73715	-1.6439	-1.606	-1.887	-1.57235	-1.7664	-1.9288	-1.77985	-1.88715	-1.8211
Q8TF05	-0.20965	-0.41805	-0.4025	-0.2254	-0.25475	-0.550751	0.0252495	-0.2084	-0.297351	-0.330101	-0.3631	-0.258202
Q9NY27	-2.50685	-2.71105	-2.7326	-2.634	-2.87045	-2.51355	-0.588949	-0.4915	-0.597449	-1.3621	-0.945499	-0.798401	-3.25645	-3.4876	-3.5328	-3.49935	-3.49405	-3.6068
Q5H9R7	-0.182751	-0.285451	-0.3022	-0.4689	-0.242049	-0.31345	1.13445	1.214	1.27035	1.1874	1.227	1.2667	-0.520451	-0.6061	-0.351099	-0.527049	-0.447551	-0.324901
P23284	4.35385	4.39315	4.396	4.212	4.34795	4.30705	4.41655	4.4463	4.40795	4.3899	4.3974	4.3971	4.69145	4.7013	4.7258	4.74005	4.68115	4.7205
Q8WUA2	-4.94195	-2.89005	-2.5703	-5.0342	-2.92085	-4.43475	-2.33845	-2.1482	-2.26035	-2.8938	-2.0715	-1.4446	-0.68195	-0.5793	-0.611799	0.13495	-0.46605	0.0558004
Q9Y570	1.21015	1.11025	1.0567	0.945399	1.16915	0.960548	1.85265	1.859	1.87805	1.8566	1.8988	1.767	-0.401751	-0.390299	-0.260201	-0.380149	-0.38725	-0.290099
Q15008	2.04245	2.20415	2.1056	2.0448	2.01325	1.97865	3.17075	3.2214	3.26735	3.1764	3.211	3.1894	2.72435	2.722	2.6887	2.69165	3.15925	2.6091
P48556	-2.10145	-1.51715	-1.7242	-1.9285	-1.79185	-2.10105	1.96495	2.1099	2.13005	2.0089	2.0391	2.0361	0.380951	0.504801	0.467001	0.494651	0.46345	0.420501
O00233	0.320551	0.237451	0.247	0.209001	0.218249	0.248749	1.29115	1.3261	1.31205	1.2866	1.1886	1.2583	1.18885	1.0528	1.0579	1.39545	1.05555	1.0081
P61289	3.44245	3.43435	3.5092	3.3463	3.33785	3.34335	2.96285	3.0053	3.07785	2.8264	2.9265	2.9489	2.91575	3.0486	2.9454	3.00865	2.96875	3.0011
Q969U7	-0.0244503	-0.000649452	-0.0799999	0.000500679	-0.258349	-0.15135	-0.685551	-0.814401	-0.442349	-0.6761	-0.9554	-0.756001
P26599	5.38035	5.31835	5.401	5.2283	5.21265	5.19055	5.93395	6.0037	6.02485	5.9412	5.8989	5.8863	4.84945	4.891	4.9117	4.80455	4.77975	4.7353
P26599;O95758	3.92705	3.85915	3.8376	3.6558	3.67665	3.70305							-4.45145	-2.4177	-4.3927	-5.85355	-0.78065	-3.3197
P06454	4.47395	4.56095	4.3802	4.4798	4.42165	4.43315	4.40505	4.2914	4.46465	4.3645	4.2279	4.4355	5.55195	5.3293	5.4698	5.50595	5.35895	5.4329
P30566	1.80405	1.71885	1.8823	1.7303	1.56695	1.67835	2.49735	2.4398	2.50215	2.2413	2.1762	2.3529	0.98555	0.724201	0.6798	0.813951	0.58005	0.4325
Q06323	1.85795	2.02835	1.9902	1.9025	1.83315	1.85055	2.72025	2.8301	2.78405	2.7951	2.7883	2.8214	2.46045	3.7099	2.6187	2.53305	2.64365	2.4337
O95456	-0.67175	-0.32635	-0.570601	-0.5323	-0.520749	-0.25865	1.45595	1.4918	1.61165	1.5387	1.4411	1.4199	1.52845	1.4566	1.4209	1.28215	1.59665	1.5123
P17812	2.30915	2.15805	2.2521	2.1517	2.16225	2.13045	2.67225	2.5793	2.59515	2.5621	2.4794	2.5388	2.21225	2.2223	2.1833	2.13275	2.13345	2.0961
O15067	1.71235	1.77715	1.7992	1.5974	1.63665	1.36735	3.62065	3.7572	3.74875	3.6068	3.6383	3.6478	1.22925	1.2882	1.4031	1.23865	1.25515	1.3311
P31939	4.94055	4.90635	4.9449	4.7906	4.84775	4.84225	4.94015	4.9438	5.03125	4.8872	4.8662	4.9459	4.52055	4.564	4.541	4.54115	4.50845	4.494
P30520	1.95725	1.92075	1.9748	1.9275	1.91505	1.90175	2.04445	2.049	2.13065	1.873	1.907	1.9006	1.39755	1.0434	1.3176	1.35055	0.84365	1.026
P11908;P21108	-0.71695	-0.74325	-0.845099	-0.8928	-0.80945	-0.70105
P11908;P60891	-0.599649	-0.51175	-0.7862	-0.651601	-1.10615	-0.60425
P11908;P60891;P21108	1.39155	1.39105	1.2727	1.3668	1.21155	1.37915
P62191	3.21955	3.19695	3.2523	3.1816	3.17875	3.08235	3.60785	3.5399	3.65705	3.5411	3.4847	3.5801	1.84225	1.8573	1.715	1.79375	1.52375	1.5776
P55786	2.17625	2.13345	2.1352	2.1641	2.11115	2.07855	2.58875	2.7347	2.66315	2.5633	2.5549	2.6254	1.65105	1.6164	1.6657	1.57065	1.57005	1.6734
Q9BT73	-1.27815	-1.12085	-1.0059	-1.1701	-1.11355	-1.25475	-0.412649	-0.755801	-0.55725	-0.565599	-0.999399	-0.597101	-3.33665	-2.853	-2.9508	-2.82305	-2.92895	-3.1887
Q06203	-4.50885	-3.18025	-3.3231	-4.3788	-4.02195	-3.64535	1.53025	1.6332	1.63135	1.4898	1.5244	1.4998	-1.04615	-1.6282	-1.7751	-1.36385	-1.48925	-1.6647
P20618	2.35865	2.41675	2.5077	2.401	2.36095	2.32445	3.49075	3.4614	3.51045	3.4548	3.4254	3.3807	3.28585	3.3486	3.2973	3.30055	3.34555	3.402
O00231	2.93785	2.62425	2.8813	2.9441	2.78635	2.78665	4.28715	4.376	4.36545	4.3089	4.2759	4.3325	2.81535	2.9673	2.9569	3.14325	3.11935	2.945
O00232	2.75775	2.73425	2.8028	2.6063	2.73065	2.65715	2.34775	2.4496	2.53925	2.3256	2.4074	2.3357	1.63715	1.474	1.4952	1.40275	1.42755	1.2844
Q9BRX5	-2.75735	-2.71965	-2.8441	-3.1826	-2.89095	-2.60855	-1.19185	-1.2163	-1.30715	-1.5061	-1.385	-1.2669	-1.43455	-1.2595	-1.594	-1.60575	-1.46275	-1.4565
P20962	1.98695	2.05065	1.8395	1.8835	1.83255	1.84345		-3.0215			-4.9286		-6.25065	-4.3106	-6.2613	-8.44765	-2.90135	-5.3818
Q6GMV3	0.12075	0.21325	0.243999	0.0579996	-0.45655	-0.0156498	1.07775	1.186	1.23745	1.106	1.1461	1.0591
Q9UHX1	3.09815	3.05275	3.1458	2.9722	2.99405	2.94515	3.74705	3.8014	3.77505	3.7623	3.7155	3.7634	3.04105	3.0239	2.9553	3.00005	3.03585	2.9005
P22234	5.20415	5.23095	5.1145	5.1582	5.08435	5.15135	5.44145	5.4826	5.52595	5.4416	5.4671	5.4473	5.15385	5.1263	5.1319	5.16055	5.08375	5.1032
Q5JRX3	-1.47315	-2.08215	-1.505	-1.7675	-1.99805	-1.73445	-0.68355	-0.867499	-0.739551	-1.0738	-0.8456	-0.909302	-1.05615	-1.0843	-1.4527	-0.97145	-0.96775	-1.2255
Q96S44	-1.85295	-1.82295	-1.7641	-1.8505	-1.94565	-1.93915	-2.20075	-2.1385	-2.13475	-2.3233	-2.4327	-2.1809
P60891;P21108	-4.19815	-3.61295	-4.0133	-4.1003	-4.07155	-4.46975
P60891	-0.224051	0.0616503	-0.1584	0.0204	-0.156051	-0.0680504	2.88805	3.0076	3.02005	2.9768	2.9572	3.0017	1.54735	1.4107	1.3949	1.45365	1.44955	1.7048
Q96M27	-0.89065	-1.04575	-0.6762	-0.9628	-1.00145	-1.13015	0.00984955	-0.2672	-0.46415	-0.4464	-0.499599	-0.572601
P62333	3.44255	3.39765	3.4058	3.4356	3.33725	3.25425	3.93555	3.9664	3.90935	3.8505	3.9109	3.9263	3.08465	3.203	2.9618	3.14015	3.16865	3.1481
P35998	3.07555	3.11815	3.1507	3.0944	3.05515	3.02495	4.22305	4.2491	4.28445	4.2212	4.1831	4.2159	3.73845	3.7607	3.6671	3.64515	3.67115	3.5
P28066	4.27045	4.16065	4.262	4.1386	4.09645	4.18265	4.14865	4.2073	4.22595	4.1177	4.1774	4.1654	2.68965	2.825	2.8282	2.78565	2.75655	2.7383
P60900	3.88085	3.88615	3.9137	3.8218	3.81925	3.82885	4.21895	4.245	4.25725	4.2229	4.216	4.2535	3.69365	3.774	3.665	3.69235	3.73285	3.6719
P07737	6.86305	6.94775	6.8549	6.7872	6.74605	6.87065	6.34625	6.5029	6.47575	6.393	6.3759	6.4232	6.24985	6.3349	6.3103	6.25075	6.28045	6.2122
O94906	0.692949	0.84105	0.797901	0.6739	0.65515	0.687849	1.96575	1.9882	2.07665	1.9789	1.998	2.0461	-0.61175	-0.6896	-0.6234	-0.50105	-0.684951	-0.6792
Q6P2Q9	3.20175	3.19825	3.1703	3.0945	3.13905	3.15795	4.73975	4.699	4.79285	4.6659	4.6733	4.7288	3.56375	3.5845	3.5555	3.58565	3.54885	3.6254
Q16401	2.45325	2.53995	2.4746	2.491	2.47025	2.43485	2.98245	3.0629	3.00685	3.0193	3.0283	2.9451	3.25915	3.4111	3.2824	3.39685	3.38395	3.3225
P51665	1.94115	1.92425	1.9762	1.8235	1.69215	1.80745	3.02575	3.0323	2.94345	2.9925	2.8835	3.0031	1.42535	1.5512	1.1971	1.47325	1.54005	1.366
Q9UL46	0.246651	0.188451	0.202301	0.369599	-0.20745	0.0773487	1.28625	1.3302	1.36805	1.3623	1.33	1.4158	2.03285	2.0976	2.0809	2.00065	2.05695	1.9184
P18031	-1.75325	-1.62225	-1.7646	-1.6359	-1.85925	-1.97015	-1.40175	-1.7055	-1.71585	-1.4166	-1.4335	-1.6298	-1.89865	-1.6963	-1.8954	-2.02965	-2.09965	-2.0767
Q15257	-0.0356503	-0.15655	-0.0851002	-0.131301	0.120049	0.000450134	0.726749	0.817599	0.810651	0.792	0.726	0.400499	-0.78945	-0.799099	-0.905199	-1.04155	-0.888949	-0.773601
P08575	-0.526251	-0.461949	-0.487801	-0.6752	-0.56775	-0.52025	0.32785	0.313001	0.314851	0.355801	0.4879	0.247999	-3.06925	-3.0342	-3.2136	-3.05935	-3.09185	-3.1945
Q15397	-1.64975	-1.83785	-1.5361	-1.8345	-1.88725	-2.13685	0.657051	0.736899	0.63465	0.539801	0.4739	0.540998
P49721	3.42995	3.37575	3.2052	3.2144	3.17485	3.17775	3.06845	3.1709	3.03655	3.0402	3.0602	2.9998	2.82565	2.9462	2.8247	2.78325	2.83975	2.7243
P49720	2.90775	2.87545	2.867	2.8272	2.72255	2.79195	2.59705	2.5806	2.65715	2.3826	2.3721	2.4945	1.84835	1.8776	1.8597	1.87665	1.71615	1.7868
P28070	0.256651	0.40305	0.3123	0.2324	0.20955	0.155849	1.93435	1.941	2.09155	1.8733	1.8305	1.9806	1.14375	1.2717	1.1721	0.95445	1.25355	1.1324
Q9UNM6	2.47845	2.48045	2.4838	2.3849	2.41085	2.48475	3.88015	3.837	3.84985	3.8057	3.7921	3.7956	1.64265	1.7349	1.6186	1.52085	1.79415	1.6665
Q99460	3.00905	2.95755	3.0078	2.8886	2.91495	2.96665	3.90015	3.9835	4.02535	3.8836	3.8999	3.8548	3.84945	3.8781	3.8774	3.74405	3.71725	3.7527
Q8WXF1	-0.356951	-0.39745	-0.314699	-0.5057	-0.33845	-0.37965	1.32785	1.2591	1.44125	1.0947	1.2114	1.2764	-1.34165	-1.6312	-1.3723	-1.19185	-1.44315	-1.756
Q9UMS4	4.71935	4.72285	4.7934	4.639	4.66395	4.65045	4.34465	4.4147	4.48575	4.3388	4.3855	4.3967	2.81395	2.8965	2.9026	2.93465	2.92045	2.8066
P25786	4.09145	4.12535	4.0857	3.9934	3.97995	4.02485	4.92165	4.8746	4.94765	4.8532	4.8275	4.8684	5.02065	5.0614	5.076	5.10615	5.04695	5.0495
P25788	3.20445	3.09645	3.2577	3.2002	3.16375	3.14035	3.60495	3.4724	3.66505	3.482	3.6543	3.581	2.77085	2.7544	2.7854	2.70965	2.88545	2.789
P25789	4.23805	4.21335	4.3187	4.212	4.17835	4.17615	3.84095	3.8655	3.83705	3.6725	3.7326	3.7581	3.19865	3.3871	3.2146	3.22925	3.27075	3.1496
O00487	1.04635	0.850249	1.058	0.933	0.96725	0.790249	2.69005	2.6061	2.68225	2.5063	2.6668	2.589	-2.18215	-2.0892	-2.2022	-2.20255	-2.05445	-2.3725
Q15269	0.70035	0.783151	0.7801	0.5519	0.42485	0.682249	1.21085	1.1499	1.28265	1.1478	1.2113	1.2011	0.35655	0.257101	0.361801	0.288751	0.239551	0.1837
P09651	7.22245	7.22925	7.2132	7.1476	7.12775	7.16725							6.93825	6.8684	6.8783	6.80415	6.84115	6.8095
Q9H0U4;P62820;P61026;Q92928;P61006	1.61775	1.66135	1.541	1.3087	1.38365	1.34895
Q9H0U4;P62820;Q92928	1.65375	1.50965	1.6066	1.4661	1.71595	1.54435
Q9H0U4;Q92928	-0.163349	-0.13355	-0.235899	-0.114501	-0.235749	-0.17815	2.38325	2.4393	2.43755	2.2732	2.3504	2.3751
P22695	0.89945	0.92715	0.945601	0.988999	0.80325	0.857849	3.13555	3.0794	3.22055	3.0679	3.0683	3.072	1.06365	1.1433	1.1603	1.11615	1.16465	1.3084
P07919	1.51335	1.43865	1.4454	1.2476	1.42105	1.42795	1.96385	1.942	1.87375	1.9081	1.9656	1.9325	-0.32025	0.00979996	0.0207005	0.20305	0.147849	-0.0712996
P61106	-0.82135	-0.84755	-0.823299	-0.8696	-1.00455	-0.78915	-0.19895	-0.0711012	-0.0552492	-0.182501	-0.2323	-0.0343018
P63000;P15153	-0.68685	-0.849751	-0.571699	-0.834901	-0.673551	-0.95775
P27708	3.21715	3.14965	3.1636	3.0888	3.07435	3.12825	4.10835	4.1439	4.14315	4.0554	4.0325	4.0644	3.25365	3.1753	3.0309	3.17085	3.10965	3.1774
P14927	0.0757504	0.136451	0.136801	0.1148	-0.187551	-0.0736504	-0.588949	-0.699201	-0.615149	-0.741001	-0.7229	-0.5499	-1.85675	-1.7251	-1.8698	-1.90675	-1.70115	-1.9142
P61026	0.808649	0.64725	0.628201	0.452399	0.60395	0.65205	1.23485	1.4957	1.37785	1.3683	1.3953	1.3484	1.18715	1.3763	1.3782	1.68355	1.63525	1.5842
P62820	-0.66775	-0.41405	-0.4561	-0.4425	-0.59665	-0.529251	-0.818951	-0.2391	-0.60485	-0.7332	-0.698299	-0.6476	0.717051	0.7934	0.6621	0.60365	1.11515	1.0312
P61006	-3.65545	-3.47595	-3.5633	-3.5066	-3.62075	-3.69015	-2.82525	-2.7971	-2.44405	-2.7673	-2.703	-2.8893	-2.38085	-2.8441	-2.7302	-2.59515	-2.53405	-2.7914
O75832	-1.48565	-1.46625	-1.2347	-1.4359	-1.59225	-1.48655	1.67345	1.6191	1.65655	1.6959	1.6777	1.5992	-0.75695	-1.2546	-1.0834	-0.88675	-1.21185	-1.2056
Q13200	4.09105	4.00175	4.1144	3.8511	3.99275	3.83405	4.82555	4.8294	4.85635	4.7896	4.7409	4.8378	4.28955	4.3656	4.2572	4.22065	4.25245	4.254
O43242	2.46915	2.54815	2.4972	2.4641	2.43535	2.52015	3.01485	3.0488	3.08815	3.0559	3.0605	3.0334	2.10415	2.3337	2.2698	2.24885	2.36825	2.2148
O95758	0.362049	0.26155	0.226	0.137401	0.116651	0.145248	0.43255	0.565801	0.538751	0.5977	0.382	0.471899	0.59165	0.591501	0.492001	0.37795	0.60175	0.4138
Q96PZ0	0.414949	0.329249	0.2271	0.297299	0.506551	0.31995	1.93855	1.996	1.99805	1.8829	1.9204	1.9482	-0.479151	-1.1041	0.205299	-1.01865	0.00935078	0.250701
P22102	6.02745	5.95265	5.9898	5.9876	5.90225	5.93055	6.04065	6.0504	6.12265	5.9086	5.9448	5.9608	5.66895	5.7889	5.7084	5.65785	5.74425	5.5993
O14957	-0.45435	-0.460151	-0.7961	-0.6491	-0.464749	-0.643051
Q9UDW1	-1.34335	-1.22825	-1.2508	-1.3729	-1.27515	-1.36925	0.13695	-0.0264997	-0.0856504	-0.0461998	0.0279007	-0.0413017	-1.20155	-1.1447	-1.1678	-1.12345	-1.26725	-1.1289
P40429	4.65165	4.69515	4.6989	4.6073	4.61935	4.67215							4.71935	4.9346	4.7624	4.72215	4.88375	4.8845
Q9UL25	-1.54005	-1.34065	-1.4534	-4.3077	-1.53945	-4.09265	-2.97315	-3.0107	-2.65845	-2.9787	-3.0539	-2.974
P43487	6.07485	6.14105	6.0371	6.0631	5.97725	6.00275	6.05285	6.0614	6.13575	5.9631	5.9545	6.0706	5.25195	5.2763	5.2419	5.20215	5.15965	5.1853
Q15042	-1.91675	-2.15455	-1.9738	-2.1725	-1.98495	-2.23935	-0.90745	-1.1824	-0.85625	-0.921301	-0.9811	-1.0909
Q09028;Q16576	2.12415	2.21375	2.1392	2.1817	1.90315	1.98775
Q16576	1.50245	1.44845	1.4029	1.5029	1.37615	1.39595	3.74905	3.8115	3.83935	3.7025	3.689	3.825	1.91495	1.8552	1.7958	1.97155	1.81645	1.7772
Q59GN2;P62891	2.49755	2.53745	2.7101	2.4857	2.49295	2.50475
O60216	-0.330851	0.0424509	0.0282993	-0.0131006	-0.0697508	-0.112551	-0.0565491	-0.0455008	0.195451	-0.0895996	-0.131701	-0.1394	-2.66855	-2.5382	-2.6035	-2.69715	-2.67115	-2.7285
Q9H6Z4	-1.78215	-1.65945	-1.595	-1.874	-2.02395	-1.88065	0.99695	1.0263	1.11325	1.111	1.047	1.0172	-0.900049	-0.752499	-0.9793	-1.10225	-0.836751	-1.0113
P61224;P62834	0.218349	-1.12725	-0.363199	-1.727	0.36415	-0.356852
P61224;P62834;A6NIZ1	-1.16135	-1.07205	-1.4608	-1.4106	-0.94955	-1.30595
Q15907;P62491	3.13335	3.09455	3.0921	3.0214	2.86355	2.91725	2.35985	2.6042	2.56155	2.4635	2.522	2.462
P51159;O00194	-2.37895	-2.37645	-0.6914	-2.4507	-2.60925	-2.35485
P31930	1.78665	1.80045	1.8022	1.654	1.75675	1.61415	3.18525	3.1749	3.24925	3.1663	3.1822	3.217	2.62075	2.8071	2.6886	2.60105	2.56895	2.7227
P46060	2.66715	2.69495	2.7655	2.5793	2.64565	2.57575	2.97955	2.9749	3.09935	2.9648	2.942	3.0378	1.77765	2.2253	1.846	2.01355	1.85315	1.8626
Q96T37	-1.66615	-1.27305	-1.6027	-1.6485	-1.87865	-1.46095	0.14995	0.0605993	0.129149	0.130899	0.00650024	0.0726986	-1.35345	-1.5952	-1.2738	-1.56325	-1.54385	-1.5223
P46063	-1.38255	-4.01175	-1.3475	-2.6165	-2.77465	-5.86255	-0.15995	-0.0236998	-0.24285	-0.3081	0	-0.329401
P63000	1.11345	1.06745	1.0708	1.0793	0.98735	0.91935							1.14105	1.3003	1.2075	1.12405	1.14175	1.1886
Q92878	-1.81485	-1.57785	-1.6562	-1.7198	-1.73065	-1.58105	1.73095	1.8584	1.87555	1.7831	1.8989	1.8906	0.95085	1.0906	1.159	1.22175	0.978049	0.574401
P62826	4.65395	4.72395	4.577	4.6129	4.51285	4.65355	6.30435	6.4177	6.43705	6.3935	6.4161	6.3467	4.32485	4.3851	4.3356	4.19475	4.30325	4.2559
Q8IXT5	-2.12635	-1.92305	-1.976	-2.2244	-2.19155	-2.15175	0.37015	0.5978	0.44325	0.367899	0.358801	0.368999
Q08257	0.72135	1.02885	0.8836	0.842	0.74405	0.86475	1.50555	1.6281	1.62085	1.3401	1.3269	1.4901	0.384951	0.173101	0.0830002	0.61625	0.15405	0.165101
P51148	0.59585	0.575049	0.584	0.486899	0.501149	0.56045	1.36735	1.5355	1.47425	1.4495	1.4576	1.4982	0.15995	-0.156399	0.0367012	-0.0962496	-0.074151	-0.0220003
P51149	0.27515	0.38005	0.500401	0.1687	0.123851	-0.13855	2.16575	2.3525	2.22185	2.1173	2.2875	2.1998	-0.219049	-0.0639	-0.2397	-0.136649	0.0149508	-0.4591
P78406	0.77755	0.809951	0.859001	0.617499	0.874351	0.77655	2.44405	2.5312	2.59825	2.4488	2.4143	2.4925	-0.37145	-0.5124	-0.3804	-0.398349	-0.267051	-0.5314
Q96PK6	2.56765	2.62135	2.6464	2.5379	2.46585	2.47005	3.23695	3.3203	3.27395	3.2588	3.2827	3.2577	2.33925	2.2497	2.2358	2.30175	2.26025	2.1936
Q14498	1.09685	1.21895	1.0915	1.0557	1.08965	1.11105	3.35875	3.4731	3.43835	3.3364	3.4016	3.3715	2.80215	2.8929	2.8462	2.82165	2.82395	2.7099
P98179	1.57155	1.29965	1.3817	1.248	1.21455	0.965549	3.10605	3.2028	3.22755	3.1664	3.0753	3.1072	1.45005	1.2685	1.2927	1.29395	1.47305	1.3927
P49792	1.64215	1.77195	1.7498	1.6588	1.64055	1.67615	3.94985	3.9337	3.90125	3.8724	3.8209	3.8365	2.35215	2.3203	2.3142	2.40885	2.22765	2.2267
P49792;P49792	-1.83375	-1.84205	-1.9228	-1.698	-2.03215	-2.02535
P18754	3.37285	3.24515	3.3547	3.2688	3.06935	3.30995	3.39395	3.5141	3.54755	3.4101	3.516	3.4957	2.49575	2.5774	2.5787	2.52385	2.39725	2.4212
Q96PU8	0.58185	0.449349	0.6395	0.4371	0.45515	0.38765	1.71585	1.713	1.68275	1.6017	1.654	1.8095	0.0879498	0.180101	-0.406099	-0.233649	0.289849	-0.2534
P63244	6.25335	6.25205	6.2042	6.2235	6.17255	6.15995	6.30275	6.2655	6.27215	6.1884	6.1796	6.2175	6.29925	6.3058	6.2664	6.27905	6.25345	6.2642
P49756	0.973749	1.04535	0.749701	0.743699	0.51105	0.95645	1.92335	1.8737	1.83075	1.8589	1.8752	1.8825	-0.67695	-0.844599	-1.0239	-0.843049	-0.89585	-0.9369
Q9P2N5	0.0749493	0.00854969	-0.0909004	0.4122	-0.0300493	-0.0388508	-0.37365	-0.222501	-0.37935	-0.434	-0.3444	-0.258301
Q9Y5S9	2.28765	2.23975	2.1371	2.1162	2.01105	2.22555	3.22845	3.2595	3.24435	3.0595	3.0441	3.1265	3.05785	3.2787	3.0047	3.10895	3.03855	3.1476
Q9P258	3.81545	3.81775	3.8914	3.7839	3.76385	3.74735	4.66615	4.8153	4.78015	4.719	4.7193	4.6947	4.23935	4.3079	4.2951	4.29785	4.22545	4.4176
Q9P2K3;Q9UKL0	-2.15875	-2.19945	-2.1662	-2.2604	-2.34115	-2.60365
P54725	0.595249	0.62765	0.848801	0.5766	0.594649	0.718349	-0.792549	-0.9889	-0.805051	-0.942301	-0.9063	-0.993101	-3.57305	-3.8341	-3.9007	-3.58125	-3.90355	-3.8645
P54727;P54725	0.66605	0.53585	0.623501	0.4253	0.58615	0.176149
Q9UKM9	1.67035	1.67875	1.6447	1.6198	1.66205	1.38195	2.72635	2.823	2.80315	2.758	2.7011	2.7672	1.91385	1.9698	1.8681	1.94375	1.87735	1.9753
P61224;A6NIZ1	0.77125	0.83965	0.498001	0.729699	0.70435	0.767149	1.44395	1.3982	1.39185	1.342	1.3361	1.2933
Q8IY67	0.886049	0.87625	0.921801	0.892699	0.58735	0.873749	1.82185	1.7937	1.81025	1.8284	1.6198	1.7597	1.21065	1.2487	1.2016	1.23685	1.15395	1.1961
Q09028	3.60125	3.52605	3.341	3.3514	3.36515	3.43865	5.33445	5.4108	5.47105	5.2799	5.2779	5.3281	1.08905	1.212	0.962601	0.988851	0.91785	0.840301
Q9NTZ6	1.36915	1.33405	1.2967	1.3813	1.36395	1.23045	1.76245	1.9096	1.95255	1.7609	1.912	1.7456	0.59095	0.792	0.540201	0.454251	0.74805	0.662301
Q9NW13	-0.548349	-0.74005	-0.471701	-0.6953	-0.47395	-0.63295	0.669149	0.7692	0.63675	0.7841	0.6259	0.675299	-2.63065	-1.9515	-2.0985	-0.529449	-2.02315	-0.7583
P38159	4.73345	4.74195	4.7524	4.6007	4.57015	4.67275	4.92425	4.9728	4.98315	4.9494	4.9106	4.9349	3.28995	3.6983	3.8603	3.78135	3.84745	3.6465
Q8NBN7	-2.97625	-2.90465	-2.7181	-2.5882	-3.14175	-3.04385	-0.34845	-0.5003	-0.33505	-0.502201	-0.4893	-0.430302
P15927	1.00005	0.973849	0.9928	0.574599	0.69275	0.750149	2.60865	2.6841	2.65855	2.5649	2.7074	2.6516	0.95665	1.0917	1.0058	0.88845	1.08815	0.9152
P35244	2.92905	2.60565	2.8653	2.6877	2.60375	2.69355	2.93035	2.9787	2.97045	2.9711	2.9587	2.9571	0.850149	0.5963	0.696701	0.917151	0.674251	0.7844
Q9BZI7	-4.34715	-5.75045	-5.2954	-5.4679	-5.01475	-6.84045	-2.07105	-2.241	-2.32215	-2.0609	-2.177	-2.3891
Q92900	2.76125	2.69705	2.7761	2.626	2.70235	2.64125	3.84185	3.9203	3.94145	3.8331	3.8538	3.9233	2.07005	2.12	2.1187	2.25695	2.13425	2.2028
P40938	-1.43915	-1.59455	-1.7825	-1.4704	-1.61555	-1.54375	1.18625	1.2412	1.12425	1.2356	1.171	1.2153	-0.786751	-0.6166	-0.416901	-0.986749	-0.557651	-0.5715
P61586	-1.84725	-1.94485	-1.9173	-2.1607	-1.99565	-1.68125							0.899651	0.876301	1.0042	0.850451	0.812949	0.920001
P84095	-2.08255	-2.34455	-2.3822	-2.0859	-2.05535	-2.36675	1.27255	1.3555	1.40255	1.2628	1.1802	1.1529	0.57765	0.456301	0.600901	0.426251	0.50335	0.3814
Q15382	-0.67855	-0.91625	-1.1432	-0.803201	-1.14215	-1.39145
Q9BWF3;Q9BQ04	0.36245	0.0759497	0.1521	0.215899	0.60435	0.218449	1.92185	1.938	1.97085	1.8581	1.8224	1.8739
P54727	2.99895	3.01315	3.1234	3.0057	2.94115	2.87705	3.58935	3.6272	3.63925	3.5609	3.5711	3.6351	3.49555	3.4287	3.4379	3.50125	3.34405	3.3907
Q07960	-1.08105	-1.13415	-1.0223	-1.2212	-1.18225	-1.19065	1.24255	1.1545	1.21935	1.1328	1.0619	1.0768	-2.55275	-2.9697	-2.6181	-2.25415	-2.95545	-2.2543
P35250	1.34985	1.68845	1.4074	1.5637	1.68845	1.23605	1.00645	0.951699	1.01975	0.987499	0.892	0.9245	1.02305	1.0763	1.0642	1.01195	1.03595	1.1087
P40937	-0.71025	-0.53325	-0.6234	-0.8283	-0.83675	-0.61145	1.67455	2.0115	1.97595	1.8476	1.8274	1.8321	0.0708504	0.0817013	0.226801	0.369451	0.0725508	0.324901
P08134	-0.20125	-0.404151	-0.2115	-0.295001	-0.495749	-0.59845
P13489	4.08365	3.99055	3.9565	3.9467	3.92065	3.87355	4.00595	3.9608	4.00015	3.9287	3.854	3.9314	3.45885	3.4799	3.4327	3.43205	3.41465	3.373
P27635	4.72195	4.84025	4.783	4.7687	4.71555	4.74355	4.55125	4.5439	4.60985	4.5686	4.51	4.5937	5.10405	5.2364	5.212	5.15935	5.16815	5.1712
P31350	1.40335	1.49475	1.26	1.3998	1.26505	1.27405	2.31895	2.2781	2.36025	2.2655	2.1723	2.2821	1.19155	1.1328	1.2593	1.32555	1.22205	1.1698
P27694	1.86455	1.90595	1.7545	1.902	1.50405	1.79645	2.42815	2.3929	2.32445	2.3306	2.3426	2.2441	0.11315	0.1385	0.1667	0.163651	0.255651	0.140401
O43665	-2.70025	-2.66495	-2.3595	-2.8265	-2.57235	-2.49025	-0.18895	-0.0187998	-0.0432501	-0.370399	-0.324699	-0.2173	-1.44515	-1.769	-1.8454	-1.71245	-1.73815	-1.704
Q9NPQ8	-2.28875	-2.42195	-2.4292	-2.4991	-2.49085	-2.44705	-0.12005	-0.117301	-0.107949	-0.2369	-0.164999	-0.257801	0.94685	0.00100136	1.0709	-0.49335	-0.12955	0.224101
P35249	0.87005	0.69015	0.812099	0.9194	0.76735	0.86145	0.941351	0.999101	1.06105	0.892799	0.7694	1.009	0.0175495	-0.5756	-0.680599	0.12835	-0.0685511	-0.8206
Q13123	0.144449	0.21185	0.0846004	0.0995989	0.06215	0.064249	0.527151	0.4924	0.56005	0.371599	0.557501	0.5959	-2.48515	-1.8842	-2.4835	-2.07065	-1.76775	-2.2009
P62913	3.26415	3.23355	3.2491	3.0523	3.07255	3.22145	3.63505	3.6641	3.59305	3.4282	3.3924	3.4518	2.97985	2.9647	2.8937	2.90245	2.78465	2.7087
O76021	1.75455	1.64495	1.723	1.5247	1.70695	1.62365	2.98415	2.939	2.97095	2.8661	2.9257	2.9435	2.71065	2.6301	2.6927	2.72585	2.73595	2.6837
P47914	-1.69015	-1.66705	-2.1673	-2.026	-1.96935	-1.87985	1.24155	1.2685	1.25975	1.2043	1.2238	1.1977	0.00964928	-0.032999	0.0578995	-0.0922499	-0.021451	-0.0493994
P26373	5.21055	5.19665	5.2314	5.1495	5.19255	5.16705	4.30915	4.3402	4.39705	4.2667	4.2999	4.3403	4.91215	4.8824	4.8262	4.84165	4.77105	4.7544
P18621	4.09705	4.16855	4.1825	4.1658	4.03625	4.06005	4.14295	4.1805	4.26115	4.2278	4.2295	4.2334	3.83665	3.8239	3.7485	3.84035	3.87445	3.8193
P46776	4.38435	4.42755	4.2929	4.3148	4.26425	4.36205	4.21495	4.3251	4.23125	4.2718	4.2692	4.2596	4.67295	4.6528	4.6908	4.73045	4.63725	4.6446
P46779	0.94655	1.07885	0.871799	0.787799	0.821851	0.976049	3.33265	3.4048	3.32915	3.3191	3.3172	3.3809	3.09835	3.0901	3.075	3.01635	3.01625	2.9861
Q9BVS4	-2.55225	-2.60335	-2.4757	-2.8462	-2.74305	-2.75375	0.29545	0.240699	0.265349	0.122601	0.2686	0.347599	-1.61275	-1.4824	-1.4937	-1.82365	-1.65995	-1.8594
P23921	1.90355	1.84485	2.0262	1.7593	1.97965	1.80605	3.38075	3.4017	3.46385	3.3583	3.2926	3.367	2.42125	2.3729	2.3489	2.29945	2.47465	2.3037
P62906	3.17155	3.04265	3.1693	2.9022	2.98305	3.05035	4.28955	4.3093	4.30775	4.2937	4.198	4.3713	4.28365	4.3131	4.2669	4.38745	4.32815	4.2871
Q02543	4.59015	4.50425	4.5499	4.3462	4.33835	4.39725	3.77835	3.8117	3.86095	3.7658	3.7337	3.7903	3.71515	3.9183	3.8276	3.76625	3.76735	3.713
P35268	4.73525	4.71735	4.7497	4.638	4.61415	4.61395	4.42865	4.4642	4.50305	4.3773	4.4233	4.4131	4.39415	4.4066	4.3784	4.41825	4.36385	4.3613
P83731	3.45255	3.36335	3.3202	3.2748	3.23235	3.30745	3.50215	3.4509	3.55315	3.4365	3.4304	3.5255	3.40305	3.3742	3.4693	3.46505	3.29835	3.367
P30050	5.00885	5.05915	5.0159	4.9653	4.98145	4.92535	5.24165	5.1675	5.31665	5.2117	5.098	5.1994	3.98015	4.0509	3.9911	4.04785	3.98185	4.0159
P50914	1.02565	1.12205	0.9748	0.8863	0.896649	1.00725	3.20975	3.1544	3.20535	3.0682	3.0832	3.1962	3.21195	3.2931	3.3152	3.21475	3.22715	3.2334
P18077	2.58655	2.83355	0.9576	2.5663	2.41785	2.63815	3.16385	3.2064	3.13125	3.0947	3.1707	3.0581	3.13255	3.2851	3.1555	3.29215	3.30985	3.0511
P62979	5.10635	5.13525	4.8996	5.0103	4.97935	4.96325							3.56295	3.5206	3.5482	3.48105	3.48215	3.2753
P32969	4.19035	4.11865	4.1973	3.9901	4.05355	4.02115	4.51145	4.5892	4.61415	4.5173	4.3857	4.5461	3.93455	3.9181	3.8383	3.76925	3.81285	3.7716
P62899	1.89325	1.92445	1.648	1.4387	1.87215	1.87935	3.41455	3.4319	3.44915	3.3326	3.338	3.3438	4.02875	4.1942	4.0672	3.86055	4.10035	4.158
P39023	4.35915	4.52555	4.4991	4.3659	4.36975	4.44075	5.74545	5.8294	5.86845	5.8044	5.783	5.7794	5.25295	5.2591	5.2229	5.26575	5.24335	5.2206
P46777	4.98945	5.02905	5.0535	4.9994	4.98995	4.96195	5.00125	5.0789	5.14065	4.9931	5.0239	5.048	5.23815	5.2882	5.2582	5.25715	5.27975	5.2451
P46778	2.10155	1.86755	1.9293	1.8328	1.90715	1.80385	4.33255	4.3651	4.41185	4.3375	4.306	4.2994	3.02995	3.3515	3.3686	3.23215	3.25315	3.38
P62829	4.71525	4.66945	4.7385	4.5857	4.65795	4.64235	4.64495	4.731	4.87705	4.772	4.6572	4.7474	3.81955	3.836	3.8875	3.70465	3.67965	3.7699
P62888	4.29395	4.34725	4.3457	4.2526	4.23045	4.28275	4.58645	4.4819	4.59175	4.5578	4.5144	4.5139	4.79685	4.866	4.8199	4.72505	4.77175	4.7336
P05388	6.14085	6.21405	6.2048	6.1127	6.15345	6.16685	6.01835	6.0237	6.08295	5.9209	5.9255	5.9719	5.41795	5.437	5.405	5.37825	5.38205	5.3217
P05386	5.20315	5.16155	5.2446	5.0105	5.11865	5.07955	4.71855	4.5939	4.79385	4.4799	4.468	4.6601
P61313	4.77185	4.77935	4.8286	4.7347	4.77185	4.72065	5.00645	5.0761	5.06345	4.9561	4.9935	4.9972	5.07635	5.1718	5.1346	5.09875	5.10665	5.1632
Q07020	5.00675	4.93675	5.0657	4.9732	4.95405	4.87475	4.13395	4.1345	4.12655	4.0332	4.0542	4.0771	4.68605	4.7121	4.7354	4.63805	4.63715	4.585
P84098	1.61795	1.84835	1.5296	1.7315	1.59045	1.64805	2.53475	2.725	2.72395	2.7257	2.7715	2.7816	2.13615	2.1925	2.2341	2.15315	2.22175	2.1691
Q9UNX3;P61254	2.52905	2.73035	2.6597	2.7594	2.70525	2.82225
P61353	4.04175	4.15715	3.8331	4.0175	3.84665	4.07745	4.43715	4.5147	4.44295	4.4865	4.4361	4.4441	5.20195	5.2646	5.1833	5.21835	5.16985	5.1952
P49207	2.13165	2.16345	2.2229	1.94	2.11755	2.15335	2.92765	3.1528	2.94255	3.0185	3.1519	3.1244	2.77865	2.7627	2.7592	2.78185	2.77175	2.7902
P42766	2.56575	2.56985	2.6097	2.5245	2.34515	2.44645	3.00355	2.8477	2.95235	2.8078	2.843	2.8545	2.61125	2.8037	2.7892	2.81625	2.81595	2.7131
P62750	4.42395	4.52935	4.4109	4.4586	4.30225	4.44465	4.19195	4.2081	4.28565	4.229	4.1228	4.2058	4.05725	4.1246	4.0275	4.05965	4.11835	4.0258
P83881;Q969Q0	2.08965	2.10975	2.2575	2.1989	2.05265	2.05605	2.10925	2.264	2.25075	2.2022	2.1066	2.1896
P62910	2.81625	2.80675	2.7608	2.8609	2.81215	2.83395	4.52775	4.5814	4.70215	4.5279	4.4662	4.5978	3.66525	3.6184	3.6125	3.51935	3.70275	3.5735
P05387	5.49685	5.51025	5.5866	5.5652	5.53895	5.56995	5.69955	5.6499	5.77965	5.5998	5.6008	5.712	5.14145	5.2671	5.2532	5.20495	5.19055	5.1231
Q9Y3U8	4.37435	4.36315	4.3753	4.2601	4.19555	4.33185	3.51615	3.5935	3.62035	3.5784	3.4374	3.5854	3.72205	3.7932	3.7406	3.73955	3.69385	3.7074
P63173	4.10985	4.14685	4.1469	4.132	3.99015	4.09255	2.84815	2.7818	2.89115	2.6868	2.6965	2.7301	3.89425	3.6951	4.0347	4.11345	4.04995	4.0975
Q9Y3B9	-0.40255	-0.662551	-0.5576	-0.560599	-0.48215	-0.591051	1.12005	1.2346	1.23615	1.1673	1.1343	1.2778	-2.34805	-1.9673	-1.9368	-1.86715	-2.00855	-1.8822
O43159	-2.55735	-2.76685	-2.8759	-2.4004	-3.56995	-2.63925	-0.0438499	-0.282001	-0.06145	-0.157301	-0.274401	-0.0866013	-3.38435	-3.4995	-3.4963	-3.83575	-3.24515	-3.4217
Q13151	1.94585	1.93245	1.9659	1.7463	1.77495	1.77745	2.96275	3.0233	3.08045	2.9939	2.8818	3.0412	1.99655	1.8162	1.811	1.78275	1.85565	1.7229
Q9H6T3	-2.14915	-2.36585	-2.1798	-2.4677	-2.18095	-2.14905	0.34395	0.383599	0.401851	0.2778	0.274401	0.3685	-2.70595	-2.6579	-3.0029	-2.32495	-2.84965	-2.7814
P62487	-1.45535	-1.59395	-1.458	-1.8278	-1.68025	-1.60505	-0.63125	-0.7636	-0.77345	-0.8435	-0.8717	-0.819302	-0.991051	-1.4781	-2.2827	-0.82245	-1.01945	-0.874801
P36578	6.32875	6.37745	6.317	6.214	6.16195	6.29705	5.83415	5.9397	5.92915	5.9057	5.8861	5.9096	5.82395	5.9751	5.9274	5.89525	5.89265	5.8784
Q02878	6.37055	6.47615	6.3926	6.3318	6.27595	6.28905	5.87805	5.9455	5.98265	5.9445	5.9005	5.9322	5.82315	5.9009	5.8339	5.86515	5.82805	5.8353
P10155	2.17095	2.12165	2.1348	2.0873	1.96235	1.94945	1.83055	1.748	1.88275	1.8326	1.7114	1.7697	1.48325	1.342	1.3534	1.32445	1.31045	1.2668
P51991	4.36125	4.41135	4.4131	4.3822	4.28985	4.41315	5.83105	5.8778	5.92325	5.8157	5.8041	5.8298	5.82245	5.8272	5.7894	5.74685	5.74705	5.7407
Q99729	4.39245	4.46795	4.4606	4.4628	4.35185	4.30155	3.72495	3.7538	3.77235	3.6535	3.6205	3.6767	3.49005	3.4983	3.237	3.39775	3.36115	3.3767
Q9GZS1	-3.73425	-3.80875	-4.8464	-4.4443	-5.36245	-4.21545
P52434	0.04035	0.000449181	0.149099	-0.115399	0.11625	-0.0169506	1.44235	1.575	1.58635	1.5547	1.4432	1.4816	-0.0463505	-0.2216	-0.1047	-0.284549	-0.221351	-0.161099
Q9H7B2	-1.97165	-1.76615	-2.0814	-1.9303	-2.00835	-2.04225	-0.872549	-0.888	-0.841451	-1.1577	-0.7784	-1.1369	-1.77965	-1.8226	-1.7464	-1.96345	-1.91565	-1.9366
Q9UHA3	-0.458851	-0.261149	-0.4837	-0.3656	-0.53275	-0.558352							-2.11955	-1.6983	-1.8407	-1.89055	-1.65345	-1.7085
P52815	1.10865	1.04845	1.0126	1.0054	1.11155	0.93635	1.88205	1.7959	1.98325	1.8264	1.8773	1.8923	1.11545	0.992001	0.9247	0.875651	0.952149	0.872701
Q9H9Y6	-1.90465	-1.88665	-1.6317	-1.9079	-1.92725	-1.85875	-1.55895	-1.5429	-1.48665	-1.4027	-1.5661	-1.594
Q9BYD3	-2.40105	-2.24865	-1.6694	-2.286	-2.54175	-2.21985	-0.713049	-0.9215	-0.947749	-0.7045	-0.819201	-1.008
Q96EL3	-3.63875	-3.53225	-3.6773	-3.7837	-4.02395	-3.25485
P24928	-2.93395	-3.07165	-3.9609	-3.2715	-2.87315	-3.15695	1.04115	1.1816	0.94275	0.830299	1.025	0.999699	-3.35965	-3.7174	-4.0734	-3.71945	-3.62555	-3.7269
P49247	1.06695	1.07095	1.1151	1.0415	0.82705	0.876549	1.58335	1.6061	1.59495	1.5841	1.5192	1.579
Q15050	-1.18935	-1.15975	-1.3234	-1.2262	-1.31165	-1.20425	0.795549	0.8089	0.93365	0.805599	0.818001	0.851299	2.17015	2.0171	1.32	1.34635	1.98465	2.1515
P46783	4.63375	4.45005	4.4981	4.4807	4.45145	4.48535	3.42775	3.4446	3.47985	3.3427	3.4436	3.369	4.32915	4.161	4.1149	4.18735	4.25135	4.0653
Q9NYK5	-3.17045	-4.68665	-3.86	-3.3325	-3.31125	-3.54215	-0.446249	-0.4283	-0.415549	-0.3715	-0.6054	-0.704
Q15287	2.53215	2.68005	2.5512	2.5935	2.45455	2.60775	2.70745	2.6705	2.68925	2.6525	2.6436	2.6694	3.45875	3.3831	3.5466	3.37655	3.47185	3.4839
P19388	1.81355	1.56375	1.65	1.6214	1.63345	1.42985	1.25195	1.2814	1.23085	1.2588	1.1437	1.1973	0.879551	1.1932	1.2716	1.09225	1.16105	1.1439
O15160	1.28885	1.30375	1.2697	1.2034	1.25275	1.22835	2.14825	2.1169	2.17905	2.1871	2.0521	2.1036	0.721649	0.5783	0.593601	0.41125	0.48455	0.426
P30876	-1.99165	-3.94885	-2.1838	-2.1153	-2.03245	-2.27865	1.66695	1.7742	1.82325	1.6652	1.6008	1.6952	-0.563549	-0.400099	-0.5448	-0.425349	-0.296849	-0.4197
P19387	-3.00785	-3.34235	-3.2709	-2.8739	-3.21455	-3.02345	-0.92425	-0.9288	-0.94465	-1.4358	-1.5603	-0.972502	-3.68945	-3.9629	-4.393	-4.18015	-4.55015	-4.8396
O15514	-2.20205	-2.26225	-2.2195	-2.3266	-2.23665	-2.39675	-0.494049	-0.6813	-0.51455	-0.888901	-1.0033	-0.637402	-3.23505	-2.6849	-3.044	-2.76355	-2.94285	-2.7329
P62424	4.76845	4.71235	4.723	4.7758	4.53875	4.69335	4.96485	5.0862	5.02265	4.9932	5.0537	5.0451	4.77375	4.8846	4.8653	4.87175	4.95535	4.889
P18124	5.48675	5.42025	5.4289	5.3631	5.29045	5.31265	5.33735	5.4046	5.41115	5.392	5.3327	5.4251	5.44005	5.5293	5.4848	5.46765	5.51645	5.5077
P62917	3.99145	4.30995	4.3477	4.3147	4.22145	4.31135	4.09595	4.1552	4.23005	4.0829	3.9956	4.0677	-1.00725	-0.404799	-0.4541	-0.454049	-0.34085	-0.500501
P62841	2.19085	2.02705	2.0218	1.8203	1.91265	1.79145	2.85175	3.2759	3.31315	3.1549	3.0295	3.2359	2.82985	2.8982	2.7372	2.84315	2.81245	2.7779
P63220	3.19625	3.22665	3.091	3.0494	3.07205	2.99295	3.90205	3.9052	3.90635	3.9203	3.8784	3.8952	4.81495	4.9304	4.8345	4.83565	4.77235	4.8269
P62854;Q5JNZ5	0.76955	0.748349	1.4429	1.2007	0.596551	1.62495	3.55655	3.6316	3.69455	3.6002	3.4316	3.6603
P42677;Q71UM5	2.88155	2.76875	2.8222	2.6332	2.61345	2.65405
P42677	2.45975	2.56725	2.7141	2.4451	2.42675	2.42705	3.43955	3.4923	3.47785	3.4909	3.4845	3.481	3.76465	3.7881	3.7155	3.64145	3.67735	3.6748
P62701	5.67625	5.64135	5.709	5.6498	5.59765	5.57015	5.26195	5.3149	5.35605	5.19	5.2477	5.2907	5.52235	5.4103	5.5426	5.49865	5.51905	5.3284
P46781	2.93285	2.57125	2.9066	2.1784	2.78485	2.81055	4.76975	4.7771	4.81045	4.7146	4.7732	4.7407	5.03705	5.1336	5.0963	5.09095	5.09735	5.0662
P14678;P63162	4.06825	4.08955	4.3373	3.938	4.00175	4.05605	3.89965	3.9301	3.96655	3.8717	3.8543	3.8139
P22626	6.64325	6.70825	6.6867	6.6928	6.56115	6.67305	7.22035	7.2302	7.27435	7.1694	7.1865	7.2146	7.81675	7.7572	7.7213	7.74305	7.69755	7.6602
P22626;P09651;P51991	3.22915	3.19195	3.1471	3.1429	3.10895	3.06545
Q14690	-1.85175	-2.11475	-1.6904	-2.2151	-1.57295	-2.41765	1.42665	1.388	1.53155	1.4158	1.4136	1.5015	-1.33765	-1.339	-1.4017	-1.46815	-1.28415	-1.3848
P08708	4.10735	4.13525	4.0945	3.9662	4.08655	4.02885	4.23995	4.2037	4.26345	4.1297	4.1276	4.1655	3.06025	3.1953	3.1573	3.12055	3.13125	3.1299
P15880	4.62375	4.56005	4.6584	4.5714	4.51815	4.54755	5.17885	5.2982	5.27595	5.1947	5.2052	5.1993	5.32165	5.3219	5.3795	5.37625	5.35935	5.3197
P25398	4.83825	4.84685	4.8309	4.8159	4.67595	4.87175	5.23005	5.3712	5.35655	5.2137	5.1938	5.2508	4.55975	4.6235	4.6466	4.52535	4.60255	4.5448
P62249	4.30775	4.42425	4.3564	4.3891	4.26685	4.29365	4.04035	4.0402	4.05905	3.9718	4.0597	4.0339	4.69065	4.7727	4.7457	4.67025	4.66695	4.6803
P46782	4.94365	4.95985	5.0118	4.8878	4.94285	4.81965	4.27615	4.3226	4.35165	4.3494	4.3313	4.3788	4.23485	4.1929	4.3304	4.27655	4.09285	4.187
P62753	4.61475	4.67235	4.7064	4.7048	4.49455	4.60665	4.01805	4.0972	4.08895	3.9331	3.9441	3.9705	4.35495	4.2985	4.3809	4.27575	4.41195	4.2081
Q5JTH9	0.0183506	0.0514498	-0.0184994	-0.226201	-0.0276499	-0.0660515	0.67235	0.688199	0.75055	0.748199	0.635099	0.7377	-0.46455	-0.3724	-0.4279	-0.466649	-0.43385	-0.474799
Q14684	-1.96405	-2.12465	-1.7855	-2.3842	-2.19125	-2.60805	-0.993151	-0.5915	-0.758651	-0.853201	-0.7453	-0.889301	-3.43245	-3.3161	-4.0379	-3.72475	-3.85015	-3.6855
P62280	4.00915	3.99445	3.7953	3.8605	3.68915	3.91285	4.69425	4.7859	4.74475	4.6664	4.6915	4.7042	4.41345	4.466	4.5208	4.52095	4.40425	4.4542
P62244	4.31315	4.34885	4.4091	4.267	4.25145	4.30945	4.28675	4.2689	4.23645	4.1607	4.1836	4.1799	4.07385	4.27	4.2801	4.19275	4.21105	4.1571
Q9NQG5	0.0465508	0.270949	0.1453	0.187301	0.188849	0.0258503	1.08875	0.745599	0.978551	0.750999	0.679199	0.850599	-0.553551	-0.5117	-0.2964	-0.788749	-0.61605	-0.146199
P56182	0.254549	0.34455	0.4921	-0.1958	0.37585	0.0763493	0.30345	0.142301	0.15755	0.1432	0.149	0.1612	-0.85725	-0.390999	-0.9666	-1.28765	-0.73875	-0.643701
P62277	-0.97285	1.77705	-1.281	-0.0406008	-0.133651	-0.0845509	4.77825	4.7158	4.80535	4.6469	4.6309	4.7195	3.30665	3.3857	3.2932	3.39495	3.32025	3.2997
P62263	3.95075	4.00185	3.9189	3.9445	3.83955	3.92745	3.89945	3.8016	3.94665	4.0142	3.887	3.7733	4.53455	4.4993	4.5949	4.51115	4.52325	4.4882
P60866	4.41625	4.39435	4.4915	4.4646	4.34275	4.42655	4.07055	4.2145	4.20265	4.1482	4.1008	4.1747	4.59945	4.823	4.8038	4.71245	4.73895	4.7228
P62266	1.81535	1.77565	1.8481	1.5552	1.64715	1.64975	2.80775	2.8305	2.88885	2.8618	2.7209	2.8174	2.87625	3.0336	3.0231	2.96805	2.93335	2.8639
P31949	1.72235	1.59515	1.9728	1.5497	2.08425	1.78425	2.79495	2.8919	2.85155	2.8025	2.7953	2.8155	2.85685	3.1106	2.9695	3.03705	2.97425	2.8563
P62847	3.18935	3.12665	2.9647	3.0851	2.95235	2.87825	3.88625	3.8836	3.90585	3.7841	3.8588	3.8351	3.08555	3.0556	2.9664	2.92765	2.76095	2.7425
P62851	5.39615	5.41485	5.4336	5.3497	5.22865	5.27695	4.07975	4.039	4.00185	4.088	4.0967	3.92	4.48155	4.7498	4.5893	4.60935	4.58155	4.5617
P62306	2.70485	2.74435	2.8296	2.6767	2.63385	2.64275	2.94825	2.9833	3.07525	2.9671	2.8817	2.9936	1.96925	1.5308	1.667	1.69035	1.67455	1.5793
P62861	4.31285	4.28275	4.3069	4.282	4.17755	4.29255	2.92275	2.8827	2.95705	2.8695	2.8482	2.8847	3.16165	3.3784	3.3124	3.33605	3.15535	3.2792
P61247	4.46725	4.48605	4.4702	4.4188	4.35565	4.50005	5.73025	5.73	5.76645	5.6876	5.6791	5.7543	5.59365	5.7824	5.7305	5.72155	5.70165	5.7301
P62081	6.28105	6.29515	6.2693	6.2194	6.16935	6.21085	5.66545	5.7481	5.79365	5.6232	5.6979	5.6562	5.48665	5.5397	5.4166	5.39035	5.38895	5.3234
P62241	5.15015	5.15845	5.175	5.0826	5.06415	5.08355	5.08085	5.1141	5.16565	5.0216	5.0723	5.0719	4.71745	4.7632	4.753	4.66555	4.67755	4.7316
P08865	5.87225	5.85615	5.9307	5.8989	5.78545	5.80825	6.15465	6.2818	6.24775	6.0996	6.1576	6.1766	5.03745	5.0976	5.0384	4.97395	4.98255	4.9901
Q92541	-2.19655	-2.15255	-2.1858	-2.0094	-2.19445	-2.14425	-2.74195	-2.6847	-2.99845	-2.9304	-2.8399	-2.6352
P09234	0.73785	0.780749	0.8283	0.933801	0.54745	0.93795	2.45685	2.5321	2.58415	2.3791	2.3564	2.4176	0.44095	0.451	0.339901	0.263051	0.17735	0.2993
O00442	-0.00765038	-0.293349	-0.334	-0.2182	-0.279651	-0.368151	-0.134449	0.1228	-0.00335026	0.0578003	0.0680008	0.224699	-0.64045	-0.5956	-0.680901	-0.536849	0.16805	-0.8187
P08621	0.975349	1.29445	1.0403	1.2151	1.10715	1.01995	3.36525	3.3957	3.43635	3.3288	3.4084	3.3306	3.51565	3.6253	3.5286	3.53255	3.59455	3.4952
Q9Y512	-0.80025	-0.668851	-0.7715	-0.8502	-0.77135	-0.915151	-0.42355	-0.488299	-0.252351	-0.4163	-0.3815	-0.292702	-2.07755	-2.2003	-2.1651	-2.46915	-2.21395	-2.4637
Q9NSI8	0.0280495	-0.676749	-0.1845	-1.0291	-0.21395	-0.83465	2.20675	2.1015	1.99975	1.9903	1.992	1.9542	-0.19195	-0.3162	-0.145899	-0.238549	-0.381051	-0.0309
O00422	-0.99305	-1.21275	-1.2163	-1.3646	-1.16715	-1.32365	1.15535	1.1103	1.15395	1.1115	1.058	1.0763	-0.49325	-0.3932	-0.6707	-0.563449	-0.592151	-0.7053
Q15020	-4.18995	-2.55145	-4.0124	-5.0982	-5.23175	-3.92785	1.30835	1.3672	1.36855	1.2949	1.2981	1.4633	0.279551	0.343601	0.2714	-0.0126486	0.16035	0.1179
Q9Y230	4.10285	4.14065	4.1694	4.1232	4.17445	4.12085	4.22865	4.2083	4.23355	4.1954	4.1895	4.2313	3.94805	3.9456	3.9478	3.91225	3.95675	3.9415
Q15424	1.50645	1.39805	1.3889	1.3547	1.31495	1.55705	3.26385	3.3362	3.37095	3.2145	3.3581	3.2865	1.68585	1.5445	1.3366	1.52235	1.42795	1.4158
Q15424;Q14151	1.98375	1.93205	1.8296	1.8363	1.74015	1.89665							0.32115	-0.1304	0.182701	-0.0352488	-0.0974493	-0.0740995
P23526	4.18775	4.20385	4.309	4.0034	4.02655	4.09065	5.29655	5.3469	5.41825	5.3365	5.3385	5.3633	4.06045	4.2245	4.0855	4.09585	4.11085	4.0984
P62857	3.42575	3.63895	3.5036	3.4154	3.49665	3.55605	2.98895	3.1166	2.97965	3.0607	3.0328	3.0499	4.18895	4.2448	4.2115	4.16235	3.99155	4.1104
Q9Y3D9	-1.08725	-0.75765	-1.212	-1.2951	-1.16915	-0.95635	-0.898149	-0.5223	-0.933351	-0.787399	-0.818501	-0.7208	-1.91265	-2.0364	-2.0714	-2.43125	-2.19185	-3.1214
P82663	-1.28335	-1.08165	-1.1668	-1.3237	-1.17645	-1.20735	-0.517651	-0.7053	-0.664149	-0.591801	-0.736	-0.6394	-3.93675	-4.3268	-3.8908	-4.26195	-4.13655	-3.9647
Q9Y3I0	2.82885	2.79995	2.973	2.7833	2.69855	2.74465	3.90935	3.9277	3.91295	3.8967	3.8228	3.8543	1.84535	1.797	1.7109	1.70265	1.54065	1.6001
Q9NQC3	-0.485149	-0.239751	-0.353199	-0.362201	-0.63915	-0.537151	1.13995	0.876399	1.04445	1.1148	1.0202	1.0079
Q8TB61	-1.72695	-1.54675	-1.6508	-1.8875	-1.71095	-1.75885
Q8NBI5	-0.97485	-0.72145	-0.7135	-0.9167	-0.94955	-1.02285	-1.63605	-1.8707	-1.65985		-1.6753	-1.2673	-0.57415	-0.3536	-0.3962	-0.62695	-0.51155	-0.424699
Q15437;Q15436	0.332251	0.27785	0.329599	0.536901	0.0885496	-0.21335
P53992	1.50005	1.41095	1.4414	1.4487	1.32165	1.30765	2.10985	2.05	2.18715	2.1194	2.1428	2.0823	0.85565	0.7936	0.5721	0.686351	0.711551	0.6401
Q99590	-3.11425	-3.49145	-3.6106	-3.023	-3.38505	-3.57725	-0.95545	-1.0267	-1.04015	-0.808001	-1.0274	-0.885302	-4.24365	-4.6862	-4.4148	-4.18805	-4.17745	-4.0166
Q92552	-0.16325	-0.0662508	-0.1182	-0.183101	-0.0654497	-0.13715	-0.0872498	0.0285006	0.125251	-0.257299	-0.284201	-0.3405	-4.25785	-4.1779	-4.7245	-4.24915	-4.60165	-4.2151
Q9UBE0	2.69775	2.75555	2.6797	2.5922	2.60305	2.58915	3.32435	3.3795	3.38315	3.2316	3.3689	3.3193	2.46795	2.372	2.364	2.30135	2.32975	2.2608
Q9UBT2	2.90715	2.72475	2.8722	2.7764	2.78915	2.65415	3.50695	3.4772	3.50395	3.4678	3.4016	3.4819	2.48035	2.4999	2.8276	2.45255	2.47575	2.3752
P62269	4.96055	4.90975	5.0109	4.8116	4.77955	4.91865	4.91425	4.9601	4.90865	4.9066	4.8949	4.9463	5.30125	5.504	5.4408	5.42475	5.43005	5.4382
P39019	4.47465	4.50355	4.39	4.1744	4.11595	4.26635	4.12355	4.0673	4.18035	4.1292	4.0417	4.1364	4.05475	4.0925	4.134	4.08545	4.07165	4.0778
P23396	6.22155	6.25945	6.2222	6.1468	6.12485	6.13495	5.80515	5.8599	5.87585	5.7758	5.8075	5.8432	6.00945	6.0032	6.0198	5.92515	5.93835	5.8976
P51398	-0.80615	-0.66505	-0.7294	-0.6736	-0.75765	-0.736151	1.08555	1.0933	1.22895	0.858299	0.995701	0.991699
P62304	3.54485	3.36765	3.5198	3.3113	3.22725	3.28985	2.39095	2.3102	2.39655	2.2011	2.2362	2.2103
P62308;A8MWD9	2.91835	2.87885	2.8862	2.8474	2.95645	2.80555	1.81615	1.9869	1.77185	1.6217	1.6349	1.7005
Q9UHR5	-1.74835	-1.88085	-1.7433	-1.7016	-1.68215	-1.73275
Q9H4L4	-1.38115	-1.87075	-1.8293	-1.822	-2.09955	-1.59805	-2.90585	-2.2685	-2.70595	-2.7013	-2.8465	-2.7943
Q15459	2.74405	2.78865	2.7521	2.6545	2.58635	2.69735	3.98345	4.0419	4.07455	3.9407	3.956	3.9926	2.92485	2.9245	2.9337	2.82285	3.00125	2.8479
Q15428	1.71205	1.81815	1.9074	1.7681	1.59175	1.61755	2.57875	2.7183	2.71115	2.4769	2.4972	2.5456	1.00975	1.2304	1.1749	0.93275	1.66125	1.1463
O75533	3.08645	3.12555	3.1022	3.029	2.99155	2.96525	4.14045	4.1931	4.23695	4.1325	4.1057	4.1796	3.70075	3.7635	3.7225	3.68915	3.70225	3.7156
Q9Y3B4	0.474951	0.54515	0.494501	0.361199	0.366651	0.41185	1.30475	1.1751	1.25975	1.1326	1.1862	1.2772	-0.503349	-0.408699	-0.6621	-0.705049	-0.637851	-0.943601
P09661	2.13175	2.11875	2.0444	2.1661	2.05615	2.01535	2.06755	2.0681	2.05005	2.0188	2.0455	2.04	1.94595	2.0598	1.9886	1.99075	1.88095	1.9169
P08579;P09012	1.81345	1.71835	1.5385	1.4231	1.60435	1.64295
P08579	-4.05535	-3.99545	-4.4803	-4.8626	-5.36415	-3.18815	1.08845	0.841599	1.04645	0.976099	0.9541	0.9508
Q9Y265	4.18885	4.24405	4.2144	4.0968	4.07725	4.15955	4.08985	4.166	4.14865	4.0763	4.0643	4.1142	3.32895	3.3237	3.2749	3.27545	3.26625	3.2312
Q96ER3	-2.52375	-2.72415	-2.6557	-2.8849	-2.57225	-2.28435	-1.01945	-1.2976	-1.09505	-1.0046	-1.2899	-1.3131	-2.70965	-2.8621	-2.8521	-2.68975	-2.82555	-2.9659
Q9UPN6;O95104	-0.0956497	-0.20625	-0.3631	-0.228301	-0.308949	-0.164251							-0.47435	-0.6071	-0.9069	-0.412749	-0.552951	-0.779599
P07602	2.01465	1.90145	2.1677	1.8592	1.89125	1.81325	1.88675	1.7227	1.79395	1.6316	1.6856	1.6206	3.84685	3.9097	3.9893	3.92275	3.91065	3.9099
Q9NR31	1.13155	1.19335	1.1255	1.0889	1.15525	1.03135	1.29815	1.2702	1.27105	1.2085	1.2814	1.2944	1.23005	0.5497	0.9415	0.45905	0.812249	0.4413
Q9NR31;Q9Y6B6	-4.84855	-1.87295	-2.0772	-4.1142	-1.88015	-2.77005							1.11745	0.7752	0.619101	0.61815	0.67735	0.593301
P82979	1.41865	1.62605	1.5576	1.4614	1.43395	1.43335	2.75035	2.7235	2.71645	2.6397	2.6386	2.6505	1.28415	1.3284	1.4364	1.39425	1.47305	1.3079
Q9Y3A5	1.72385	1.47175	1.5107	1.5537	1.77665	1.69215	2.22055	2.1795	2.20325	2.0973	2.1182	2.2094	0.89945	1.362	1.2357	1.40005	1.27205	1.2174
P50454	3.03675	3.06235	3.07	2.9305	2.88485	2.84335	3.58725	3.7137	3.74975	3.6284	3.648	3.7175	1.66125	1.6831	1.5946	1.55445	1.65245	1.5472
O75368	0.0775509	0.106151	0.1675	0.13	0.16315	-0.127651	0.13975	0.273601	0.27485	0.2117	0.192101	0.311699	-0.50765	-0.0979996	-0.457899	-0.38705	-0.33355	-0.383901
Q9H299	2.06455	2.14785	2.1952	2.1361	2.13905	2.24295	2.46595	2.3911	2.45765	2.3437	2.3606	2.5371	1.95275	1.8272	1.8669	1.91935	1.85085	1.8149
Q8N357	-2.26685	-2.32855	-2.2443	-2.37	-2.70505	-2.23375	-2.42525	-2.7131	-2.34575	-2.2775	-2.6132	-2.2289
Q9NQZ2	-2.69995	-2.31605	-2.6412	-2.6654	-2.62615	-2.71715	-0.75695	-0.510701	-0.67035	-0.8752	-0.6446	-0.893801	-2.23715	-2.3083	-2.3259	-2.42885	-2.19375	-2.4575
Q15437	0.63365	0.71585	0.785101	0.5617	0.46765	0.47735	1.10435	1.144	1.07715	1.0154	0.9781	1.02	0.243549	0.3034	0.156101	0.440551	0.32775	0.3
O94979	1.97815	2.21765	2.2923	2.1862	2.23685	2.17125	2.34335	2.422	2.44065	2.4043	2.2739	2.3124	0.10985	0.321501	0.0809002	0.19855	0.22475	0.149501
P31040	1.79555	1.89555	1.8394	1.5972	1.69595	1.76515	2.17155	2.1773	2.25955	2.1165	1.8029	2.1006	-0.56815	-0.4592	-0.7356	-0.442649	-0.640349	-0.5974
Q96EE3	-2.27085	-2.01115	-2.253	-2.2264	-2.42925	-2.21265	0.37215	0.363099	0.339749	0.475201	0.2451	0.131699
Q9NVA2;Q14141	-0.336451	-0.438149	-0.1786	-0.509601	-0.234849	-0.549551
Q9NVA2	0.45595	0.35245	0.3146	0.1843	0.107249	0.196749	2.43795	2.3822	2.53375	2.3992	2.3612	2.4418	-0.30615	-0.192699	-0.332699	-0.173949	-0.37795	-0.3201
Q01105	4.93535	5.00475	4.9409	4.9192	4.87635	4.91345	6.20935	6.2456	6.20915	6.0603	6.0883	6.0993	5.39085	5.3746	5.407	5.39715	5.40695	5.3363
Q13435	3.55395	3.61035	3.574	3.5378	3.48865	3.52275	4.08645	4.0118	4.10015	3.9971	3.9679	4.0481	3.99585	3.9312	3.9552	4.00135	3.97515	4.0116
Q15427	1.70575	1.59325	1.7259	1.5985	1.54185	1.55405	0.270849	-0.0339003	-0.673551	0.0144997	-0.348999	-0.143301	-0.846451	-0.917299	-1.0475	-1.07445	-0.981351	-0.8152
O15027	-4.73405	-3.49575	-4.5477	-3.6095	-3.43605	-4.10715	-0.226851	-0.000800133	0.000349998	0.165899	-0.0144997	-0.0996017	-3.59205	-3.7683	-3.6337	-3.61425	-3.95945	-3.7626
Q8WW01	-1.81645	-1.94825	-1.7967	-1.9377	-1.80845	-2.15365	-0.70425	-0.681901	-0.56795	-0.605301	-0.695801	-0.701101
Q15019	0.856449	0.88675	0.7586	0.755799	0.60035	0.695049	2.28975	2.3872	2.36665	2.3468	2.326	2.3939	0.16305	-0.00989914	0.00640106	0.81055	0.52605	0.522099
Q16181	1.40905	1.63245	1.4374	1.4419	1.35535	1.40085	2.38015	2.3801	2.49115	2.3448	2.322	2.4611	1.94215	2.0741	2.2469	2.02425	2.18365	2.3325
Q92599	-1.85975	-2.16715	-2.0086	-1.9848	-2.16595	-2.36515	-0.772249		-0.28045	-0.5478	-0.304199	-0.5697	-1.31125	-1.3361	-1.4458	-1.89735	-1.52455	-1.281
P23246	4.75325	4.71875	4.846	4.664	4.66225	4.68225	5.83165	5.8365	5.90315	5.8122	5.7483	5.8318	5.49765	5.4535	5.3828	5.39455	5.40425	5.3515
Q14151	-1.34625	-2.03065	-1.175	-1.5254	-1.09745	-1.93305	1.03595	1.1396	1.17685	1.1654	1.0876	1.0909	-1.75805	-1.6169	-1.4949	-2.12345	-1.89765	-1.7309
Q9UHD8	0.380951	0.361449	0.1066	0.238299	0.12605	0.28775	2.15735	2.1897	2.27015	2.1558	2.1143	2.1983	0.70215	0.5914	0.625601	0.565751	0.579551	0.4168
P21912	0.817749	0.804749	0.9261	0.8133	0.61345	0.56995	1.23055	1.4049	1.33835	1.3148	1.3461	1.3688	-0.267349	0.0139008	0.3232	-0.42065	-0.10975	-0.4892
Q15637	3.66625	3.59715	3.6348	3.549	3.51025	3.51195	3.47135	3.5269	3.51445	3.5031	3.4619	3.5243	2.58555	2.6601	2.6095	2.56885	2.47105	2.5752
Q12874	0.34865	0.622649	0.6474	0.5202	0.25615	0.40535	3.51535	3.5436	3.53965	3.4387	3.4012	3.4939	2.68265	2.6432	2.2812	2.31995	2.22585	2.271
Q9BRT9	-4.47075	-4.08925	-3.9839	-4.8373	-5.14635	-3.93115	-2.02295	-2.0275	-1.90545	-2.2674	-2.0254	-2.2084
O00193	0.0650501	0.0037508	0.0209999	-0.13	-0.209649	-0.0212498	-0.81625	-1.0306	-1.05675	-1.2012	-0.8571	-1.038	-1.76085	-1.8105	-1.8577	-1.88035	-1.80615	-1.9963
Q9UQE7	1.01515	1.09485	1.1806	1.0012	0.93295	1.05515	1.89805	1.7297	1.72055	1.7344	1.7427	1.715	-0.34635	-0.0774002	0.0500011	-0.24245	0.20505	-0.221299
P51532;P51531	-0.0617504	0.188649	0.1418	0.0614996	0.151151	0.076149
Q969G3	-1.34455	-0.97075	-1.0864	-1.2048	-1.33285	-0.973551	1.00825	0.9346	1.16535	0.965099	1.1435	0.883598	0.79435	0.4498	0.6443	0.43765	0.399051	0.2368
Q7KZF4	5.50115	5.45225	5.4971	5.4146	5.38925	5.39335	5.74085	5.7616	5.78585	5.6751	5.6905	5.7029	4.82345	4.8989	4.9001	4.86805	4.91575	4.8105
Q13596	-0.80535	-0.77305	-0.687799	-0.7119	-0.74075	-0.843651	0.810051	0.756801	0.830251	0.6404	0.7048	0.675098	-0.727449	-0.674799	-0.5492	-0.844249	-0.75105	-1.3164
P35237	1.92885	2.10925	1.9741	2.0155	1.99945	1.93965	2.67965	2.6212	2.65425	2.5406	2.5921	2.6108	2.05695	1.9449	1.9025	2.14015	2.16945	1.8393
Q8NBT2	-1.29325	-1.78605	-0.922899	-2.592	-1.83955	-1.80845	1.41915	1.2745	1.43925	1.3327	1.3112	1.2769	-1.01175	-0.9289	-1.2508	-1.35435	-1.51855	-1.4794
Q92922	1.16615	1.14065	1.1389	1.0551	0.91265	0.91885	3.29505	3.3284	3.35625	3.2529	3.2386	3.2829	0.844049	0.643301	0.732601	0.744651	0.778649	0.5706
Q92922;Q8TAQ2	-0.50215	-0.530749	-0.5919	-0.845401	-0.52045	-0.404551
Q2TAY7	1.15235	1.04865	1.2393	1.0872	0.89075	1.05095	1.85155	1.9979	1.87185	1.9098	1.9709	1.971	0.453449	0.537901	0.556	0.501651	0.49965	0.4747
O95721	0.51515	0.918851	0.8888	0.8129	0.62395	0.560549	2.21625	2.2175	2.22005	2.1345	2.1616	2.1919	2.16535	2.1233	2.0761	2.06955	2.09355	1.964
Q9UNH7	0.47735	0.51195	0.5949	0.348899	0.287551	0.30455	0.38295	0.5551	0.78745	0.6313	0.637701	0.6355	-1.39045	-1.2009	-0.323599	-1.37415	-1.24785	-0.325299
P30626	1.95385	1.91055	1.898	1.9113	1.79655	1.85875	2.29675	2.3313	2.34085	2.264	2.2534	2.2881	1.36165	1.4657	1.3667	1.37425	1.41405	1.3384
Q08945	2.55405	2.44905	2.647	2.4594	2.40835	2.43525	3.37075	3.4428	3.39265	3.2719	3.2607	3.3393	2.29085	2.3325	2.5073	2.08225	2.42175	2.3224
Q9H9B4	0.165751	0.0904493	0.0778999	-0.1452	0.00464916	0.0900497	1.22755	1.2979	1.44675	1.275	1.3005	1.3297	-0.931549	-0.968199	-1.0274	-0.949649	-0.85555	-1.1145
Q9Y2Z0	1.00765	0.93345	1.034	0.8488	0.88865	0.797749	2.42595	2.432	2.40835	2.3401	2.284	2.3509	1.99985	2.0368	1.9001	1.90845	1.82915	1.9233
O43765	-0.403049	-0.95815	-0.2516	-0.9341	-0.93855	-0.74345	2.44725	2.5706	2.56045	2.3834	2.3712	2.4591	2.05875	1.9246	1.9443	2.02865	2.00175	2.0209
Q9Y371	-0.175051	-0.39545	-0.512199	-0.269	-0.31005	-0.411551	-1.28635	-1.422	-1.17515	-1.4027	-1.6435	-1.3315
Q14683	-0.47275	0.0140505	-0.0970001	-0.373799	-0.22215	-0.209051	2.23065	2.2799	2.30275	2.2426	2.2143	2.2148	0.68705	0.2544	0.576	0.575051	-0.0988493	0.627999
O95347	-0.70235	-0.45095	-0.127501	-0.644601	-0.431951	-0.288551	2.50065	2.5897	2.47645	2.3885	2.438	2.4959	0.866449	1.1086	1.091	1.05955	1.08405	1.0874
Q9NTJ3	0.73695	0.75595	0.6964	0.8094	0.688149	0.788549	2.57935	2.6153	2.61505	2.5627	2.6322	2.5766	0.80275	0.904301	-0.2346	1.09355	0.796649	0.7315
Q9NR45	2.62295	2.61865	2.5111	2.6072	2.57635	2.49405	3.57895	3.6137	3.56285	3.4515	3.5022	3.57	2.92225	2.8929	2.8922	2.85645	2.83735	2.8975
P62316	3.00705	3.12425	3.0899	3.0049	3.20975	3.01625	4.37995	4.4245	4.46425	4.307	4.3142	4.3284	4.90985	4.9805	4.9132	4.92985	4.95005	4.8737
Q96H20	-1.57045	-1.66505	-2.4315	-2.4086	-2.76315	-2.44255
Q13573	-2.70435	-2.62055	-2.4407	-2.5648	-2.47305	-2.89035	1.42035	1.3252	1.40665	1.2886	1.2485	1.3222	-1.52305	-2.2145	-2.1873	-2.09655	-2.33085	-2.1806
P00441	4.32255	4.36395	4.3519	4.3192	4.23285	4.34125	5.26525	5.308	5.48265	5.32	5.2995	5.3328	3.21655	3.1287	3.2279	3.19815	3.42825	3.1987
A6NHR9	1.37495	1.31225	1.3822	1.0742	1.16315	1.05535	2.81405	2.8911	2.92095	2.7637	2.7707	2.8154	0.79155	0.873201	0.7129	0.83175	0.927449	0.8718
P54920	2.12795	2.12605	2.2573	2.1168	2.08225	2.04595	2.42755	2.4016	2.44805	2.386	2.349	2.4228	1.34255	1.2825	1.189	1.27195	1.20085	1.2457
Q96DI7	0.52685	0.398749	0.4305	0.2482	0.345851	0.149849	3.11165	3.1429	3.17885	3.1078	3.1233	3.1513	1.55985	1.863	1.7238	1.59715	1.65925	1.49
P18583	-0.54015	-0.575351	-0.873	-0.7835	-0.74545	-0.816751	2.62845	2.7448	2.74945	2.6029	2.5591	2.6845	-0.81045	-0.582899	-1.2924	-0.96955	-0.92895	-0.895801
Q9Y5B9	2.12165	2.06435	2.1045	2.0477	1.92145	2.02055	2.61205	2.636	2.66465	2.5094	2.455	2.4901	1.13995	1.2521	0.7062	0.963552	1.25285	1.0919
O75934	-2.18615	-1.88085	-1.9742	-2.2803	-2.22535	-2.32465	1.37735	1.3006	1.32575	1.3153	1.3697	1.3168	-0.86095	-0.8494	-0.7502	-0.837449	-0.92195	-0.9849
O75940	-3.02155	-2.22535	-3.3159	-2.455	-2.26605	-3.31615	0.24065	0.1142	0.14705	0.0660992	0.0102005	-0.0236015
P49903	-0.206551	-0.357551	-0.4496	-0.4875	-0.740849	-0.504951	1.09065	1.0764	0.967851	1.0736	1.0406	0.974699	0.11845	0.108501	0.0522003	0.13165	0.0931501	0.0936995
Q01082	-1.94505	-2.38325	-2.0959	-1.9571	-2.10215	-2.09735	1.79915	1.7386	1.80335	1.6237	1.6385	1.6619	0.76865	0.0426006	0.973101	0.872251	1.03605	0.1023
O15042	0.906549	1.15835	0.911501	0.902699	0.868051	1.02705	2.39435	2.413	2.52075	2.3912	2.4344	2.3105	0.734251	0.796101	0.664301	0.753551	0.80355	0.731601
Q96ES7	-3.16625	-3.38445	-3.1568	-3.4795	-3.48525	-3.46805	-1.65255	-1.9094	-1.62205	-1.8632	-1.7781	-1.5406	-4.12655	-4.2071	-4.1948	-4.05105	-4.38155	-3.9945
P42285	1.82465	1.84935	1.9734	1.7563	1.74725	1.78785	3.25445	3.2962	3.25745	3.1646	3.1719	3.1636	1.44875	1.5272	1.5755	1.44355	1.51755	1.6541
Q8WU79	-1.94265	-1.93755	-1.9188	-2.1287	-2.02345	-2.03425	-0.49715	-0.2307	0.135949	-0.5235	-0.7232	-0.486401	-0.62455	-0.4074	-0.351599	-0.259149	-0.281449	-0.323501
O60264	0.00225067	-0.0785494	-0.126299	-0.0816011	-0.29865	-0.0124512	1.67425	1.7198	1.73015	1.5913	1.5923	1.6557	-1.08875	-1.2141	-1.5791	-1.29425	-1.32695	-1.4075
P62314	3.37005	3.31665	3.4839	3.1259	3.25305	3.38495	3.54415	3.5416	3.62485	3.3558	3.3949	3.5497	2.61895	2.7538	2.6275	2.73835	2.63755	2.6381
Q12824	-1.56525	-1.94085	-3.0976	-1.8306	-1.76835	-1.85115	-0.175949	-0.033	-0.33335	0.163599	-0.0900002	-0.423302
P62318	4.70875	4.71295	4.7151	4.6456	4.68115	4.55895	3.59185	3.5528	3.62505	3.5094	3.5174	3.5521	2.99795	3.0806	3.0538	3.02265	3.06585	2.7803
O43290	-2.33665	-2.30335	-2.1968	-2.2298	-2.17035	-2.43575	1.65095	1.5169	1.56895	1.577	1.5371	1.5884
Q8IY81	0.40115	0.337251	0.4303	0.3273	0.21235	0.19175	1.69415	1.5707	1.63965	1.505	1.4593	1.526	-1.76575	-1.5223	-2.5223	-1.77005	-1.77215	-2.0172
O43175	3.95835	3.86485	3.9079	3.8451	3.88665	3.79105	3.50595	3.5607	3.61385	3.4144	3.4619	3.4638	2.94275	3.0131	2.9483	2.81565	2.94015	3.232
Q9Y617	3.54265	3.48895	3.5713	3.4048	3.48155	3.35935	3.09945	3.0841	3.13475	3.0448	2.9151	3.053	2.05705	2.1981	2.0972	2.10605	2.08505	2.0728
Q9GZT3	1.59335	1.65805	1.6143	1.5299	1.49805	1.49325	2.45035	2.5989	2.42985	2.5804	2.5718	2.5987	0.895149	0.7756	0.8039	0.802651	0.93485	0.798699
Q9NWH9	-2.62625	-2.62365	-2.7893	-2.8098	-2.94485	-2.42045	-0.364849	-0.398601	-0.232551	-0.380501	-0.537199	-0.352901	-2.32785	-2.4595	-2.4473	-2.48545	-2.44255	-2.5922
Q14160	-2.49515	-2.50755	-2.9882	-2.8706	-2.62055	-2.78665	-1.53315	-1.4141	-1.34205	-1.6193	-1.4154	-1.377
Q9HCN8	1.04755	0.88215	0.873501	0.651	0.89145	0.604549	1.81225	1.8412	1.86175	1.6624	1.6714	1.807	0.298349	0.0600014	0.0969009	0.31895	0.13605	0.0749006
P55735	1.96555	1.91745	1.703	1.9777	1.80685	1.71715	3.05795	3.2075	3.21405	2.967	2.9517	3.1706	1.36815	1.2315	1.1992	1.16615	1.11765	1.1801
Q15393	3.46895	3.44505	3.4749	3.4124	3.36245	3.30955	4.28155	4.307	4.31205	4.1968	4.2671	4.2433	2.20495	2.214	2.2289	2.03585	2.22995	2.137
Q9BWJ5	-0.71815	-0.53375	-0.444099	-0.5547	-0.74485	-0.60465	1.49155	1.5597	1.55665	1.4643	1.4611	1.4535	0.269051	0.3563	0.261	0.435851	0.41355	0.355901
P63208	1.51735	1.45705	1.456	1.4108	1.53325	1.40875	2.53155	2.4476	2.56055	2.564	2.519	2.4062	2.53035	2.4336	2.3025	2.38765	2.31805	2.3689
P02549	0.525949	0.56915	0.578899	0.526799	0.433049	0.37875	4.00215	3.9282	4.01135	3.9606	3.9802	3.9416	0.0455494	-0.000900269	-0.0268993	-0.0697489	-0.137549	-0.120799
Q9UHB9	1.75675	1.71985	1.825	1.7778	1.74595	1.77755	1.28415	1.4668	1.41805	1.3186	1.3478	1.4971	1.06565	1.1351	1.1421	0.841451	0.984849	0.949401
O76094	1.26495	1.18525	1.2239	1.2266	1.15115	1.02775	2.63385	2.5463	2.66925	2.5915	2.5252	2.5201	0.959351	1.044	0.9786	1.03955	0.946349	1.2009
P84103	2.45415	2.31335	2.3899	2.4427	2.24955	2.44175	3.49765	3.5926	3.61275	3.5835	3.5034	3.5151	4.82585	4.8747	4.8951	4.77125	4.87425	4.9636
Q16629;P84103	2.52655	2.56265	2.5186	2.6311	2.53955	2.54925							1.27355	1.387	1.3825	1.27745	1.39155	1.2858
Q16629	3.66055	3.65125	3.6223	3.702	3.59735	3.66705	4.41715	4.3419	4.37545	4.4011	4.2166	4.3825	3.62005	3.6533	3.7099	3.64545	3.66605	3.5614
Q16384;Q7RTT4	-2.20935	-2.34825	-2.1549	-2.1651	-2.11015	-2.24915
P42229	1.34935	1.21585	1.231	1.0866	1.13285	0.970249	4.13505	4.0925	4.18165	4.0538	4.0206	4.1083	1.00995	1.2396	1.0727	1.10325	1.40635	1.3007
P42229;P51692	2.87455	2.86885	2.6383	2.7588	2.68635	2.93985
P51692	-2.17355	-2.85335	-2.9106	-4.3043	-2.96075	-3.08165	-1.17385	-0.7797	-0.91805	-0.964399	-0.930599	-1.0768	-1.11535	-1.0229	-1.1789	-1.21605	-1.12965	-1.1709
P16949	4.96935	4.93245	4.7962	4.89	4.69835	4.85115	4.70905	4.7351	4.75435	4.666	4.6512	4.6898	5.49405	5.5154	5.4369	5.46415	5.50475	5.416
Q96SI9	2.36175	2.24475	2.3014	2.2114	2.14615	2.12105	1.16385	1.2078	1.25705	1.2701	1.272	1.1783	-1.17285	-1.7819	-1.8834	-1.57325	-1.62555	-1.9757
Q8NB90	-1.78325	-1.85595	-1.8727	-2.122	-2.21355	-2.03625	-0.347149	-0.0808001	-0.0266504	-0.0536995	0.0193996	-0.0095005	-1.12005	-2.6473	-2.6199	-2.63465	-1.03675	-2.3215
Q14247	-0.69985	-0.0991507	-0.409201	-0.6228	-0.46695	-0.510851	2.14525	2.271	2.28295	2.2122	2.1366	2.1896	0.366051	0.468102	0.175501	0.0665503	0.67625	0.359401
Q14247;Q14247	-0.591351	-0.57245	-0.4396	-0.6517	-0.59975	-0.57955
P61956	-4.22935	-3.65685	-4.1476	-5.0152	-4.38535	-2.99335	2.18875	3.1908	2.46935	2.361	3.0953	2.2559
O75683	-3.12625	-3.12055	-3.3234	-3.2052	-3.95885	-2.84525	-0.848949	-0.377801	-0.55515	-0.705601	-1.0226	-0.999102	-0.0735493	-0.355598	0.0493011	-0.33385	-0.13375	-0.292699
P49588	4.37985	4.39975	4.4247	4.3053	4.33355	4.33355	4.47445	4.4651	4.56785	4.4623	4.4204	4.4852	3.97545	3.9301	3.9209	3.94565	3.95535	3.788
Q96A49	-2.31035	-2.01735	-2.3477	-2.5377	-2.13895	-2.29195	0.495251	0.684899	0.567149	0.472	0.4601	0.526299	-0.639549	-0.640299	-0.699999	-0.61395	-0.73945	-0.5419
Q6PI48	-0.291849	-0.43925	-0.320499	-0.509101	-0.70795	-0.39575	-0.08395	-0.105901	-0.01085	0.1534	0.282	0.1141	-0.50515	-0.4116	-0.3498	-0.46675	-0.53025	-0.526799
Q99747	0.0564499	-0.193749	0.207399	-0.0476007	-0.0514498	-0.29385	-0.761351	-0.893401	-0.749749	-0.7733	-0.833401	-0.662802
O60493	2.28915	2.38125	2.3072	2.3037	2.28245	2.20595	2.30275	2.3505	2.35645	2.2276	2.2556	2.2935	2.05885	2.0954	2.0911	1.68995	1.61245	2.0549
Q96I25	0.84865	0.875751	0.8015	0.7054	0.627351	0.77565	1.14465	0.6624	1.53475	1.1036	1.1924	0.978399	-1.26715	-1.2602	-1.2786	-1.11145	-1.36135	-1.2873
P52788	1.91155	1.95745	2.0039	1.8627	1.81565	1.85945	2.33865	2.2726	2.34225	2.0805	2.2176	2.257	1.09235	0.7164	0.802401	0.78885	0.79885	0.774501
O00267	-0.0088501	0.12395	0.2227	0.0141001	0.0716505	-0.0144501	2.19505	2.2806	2.32415	2.2756	2.214	2.1594	0.47505	0.539501	0.449301	0.511851	0.26755	0.487
Q8WXA9	-2.39655	-2.53815	-2.3596	-2.5753	-2.31015	-2.52335	-1.09735	-1.2472	-0.947249	-0.935801	-1.0637	-1.055
Q05519	0.715651	0.371051	0.5853	0.6013	0.64935	0.492449	2.07605	2.1347	2.20295	1.9894	2.1279	2.0935	1.61685	2.4816	2.4841	2.41295	2.42905	2.4363
O75494	2.01555	2.06035	2.1172	1.9111	1.88065	1.99145	1.80725	1.9758	1.53955	1.6513	1.7805	1.7926	1.55025	1.859	1.666	1.77115	1.74235	1.743
Q07955	5.25985	5.30215	5.2889	5.2351	5.23315	5.28395	4.23455	4.2427	4.27645	4.2031	4.1849	4.1943	5.03725	5.0026	4.9955	4.84975	4.90725	4.9925
Q08170	-0.68215	-0.78945	-0.7182	-0.800099	-0.79075	-0.53615	-0.38685	-0.359401	-0.341649	-0.3365	-0.447201	-0.5051	-0.97975	-0.9373	-0.912899	-1.11875	-0.654651	-0.831201
Q13247;Q08170	0.76885	0.486449	0.722801	0.717299	0.763949	0.735649							1.59625	1.4837	1.5604	1.61015	1.47375	1.5844
Q13247	-0.90125	-1.18495	-2.4736	-1.5543	-0.467349	-0.373451	3.07145	2.963	2.99375	2.921	2.9696	2.9784	2.25205	2.1824	2.1274	2.01565	2.05155	2.0698
Q01130	2.99585	3.02435	2.984	2.886	2.89435	2.79485	3.71085	3.7228	3.86425	3.6747	3.6974	3.7365	3.74655	3.7036	3.7179	3.74445	3.59095	3.6645
Q13242	2.54275	2.47965	2.596	2.4004	2.47045	2.31935	1.97895	2.0452	2.09925	1.9507	1.9013	2.0557	3.06455	3.1249	3.1136	3.07145	2.49155	3.0082
Q9NP77	-1.21515	-1.52435	-1.5854	-2.0048	-2.04905	-1.87565	0.0966511	0.0959997	0.17415	0.1224	0.0657005	0.118999
Q16384	-0.38615	-0.34965	-0.305099	-0.2382	-0.485749	-0.571251	-0.85025	-0.250501	-1.12375	-0.895599	-0.9214	-0.841301	-3.76545	-2.6608	-3.6048	-5.26545	-2.02285	-3.1761
P61011	-0.532949	-0.66085	-0.6368	-0.6207	-0.61295	-0.640251	1.12675	1.1353	1.15525	1.0588	1.1284	1.1118	0.0137501	-0.046299	-0.4872	-0.287549	-0.349151	-0.0969
Q96SB4;P78362	-0.98575	-1.14005	-1.3248	-0.949901	-1.51765	-1.21515
P53597	-0.66725	-0.720151	-0.8186	-0.9368	-1.97525	-0.915151	-1.36755	-1.1325	-1.31595	-1.3566	-1.5657	-1.1936
Q8IYB8	-1.16225	-1.82925	-1.2391	-1.6333	-1.29885	-1.82765	-0.808649	-0.8422	-0.611751	-0.7057	-0.8256	-0.5891	-2.47175	-2.8448	-2.7187	-2.87285	-2.73635	-2.893
Q9Y285	2.47285	2.43595	2.4287	2.464	2.28535	2.34325	3.05105	3.0321	3.04825	2.9428	2.8681	2.9182	2.49605	2.4551	2.3958	2.39425	2.38305	2.4393
Q9BXP5	2.35975	2.27585	2.2252	2.1923	2.09355	2.23925	3.50575	3.5251	3.61785	3.5124	3.4789	3.5084	2.88675	3.0168	2.9201	3.01605	2.93165	2.9254
Q13243	0.372351	0.421849	0.334	0.2328	0.180051	0.30135	1.77865	1.8198	1.79945	1.6647	1.6969	1.6994	-1.46815	-1.8572	-1.7541	-1.67605	-1.53265	-1.5817
P31948	5.92295	5.90845	5.875	5.7937	5.73685	5.77015	5.86255	5.8664	5.92875	5.8001	5.8382	5.881	5.47675	5.5443	5.468	5.38975	5.47385	5.4005
Q9P289	1.72905	1.69245	1.8845	1.8193	1.89605	1.77535	1.83995	1.843	1.88545	1.7526	1.8086	1.776	0.734951	0.542	0.4629	0.601851	0.791749	0.5906
Q9Y3F4	2.96645	2.99235	2.9883	2.9237	2.86295	2.88665	3.71295	3.8107	3.80935	3.7839	3.7272	3.7938	2.72765	2.7152	2.7915	2.73605	2.63835	2.7099
O15400	-1.83295	-2.13035	-2.2479	-2.2595	-2.10235	-2.06555	-0.588551	-0.3957	-0.447749	-0.607	-0.5357	-0.482401	-2.38205	-2.5507	-2.4617	-2.54785	-2.59275	-2.6536
Q15833	-0.72705	-0.67665	-0.687799	-0.7254	-0.79375	-0.67345	1.92525	2.0214	1.92325	1.8851	1.8898	1.9354	-0.13135	-0.5005	-0.587099	-0.26065	-0.52045	-0.6515
Q96I99	0.41415	0.10135	0.0563011	-0.00619984	0.17715	-0.0169506	-0.54285	-0.5031	-0.41635	-0.4687	-0.612499	-0.418701	-1.06835	-1.1256	-1.1466	-0.269649	-1.21015	-1.3146
P49589	-1.38085	-1.89235	-1.7823	-2.0841	-1.78205	-2.00245	1.98805	1.9372	2.01785	1.9332	1.8526	1.979	-1.14355	-1.2238	-1.2602	-1.31025	-1.37725	-1.3304
P14868	4.40775	4.44495	4.3939	4.3072	4.29555	4.26135	4.65385	4.6887	4.75785	4.6599	4.678	4.6923	4.06395	4.1909	4.1002	4.15205	4.11755	4.1664
P50453	-0.00465012	-0.0630503	0.090601	0.1494	0.379951	0.0409489	0.726551	0.824399	0.733951	0.4891	0.7775	0.6966	-1.71095	-1.6338	-2.2669	-1.78035	-1.79005	-1.8827
P19623	2.72225	2.72405	2.7295	2.5059	2.60015	2.55735	3.96175	3.9103	3.99765	3.8317	3.8872	3.8499	3.46395	3.3749	3.3699	3.36465	3.35615	3.3537
Q7KZ85	-1.42325	-1.50235	-1.9828	-1.4437	-1.42895	-1.63875	1.50185	1.3554	1.48195	1.3188	1.2235	1.2653	-4.08695	-4.2399	-4.2946	-4.29755	-4.05685	-4.1523
Q9HD15	-1.95605	-1.84345	-1.8123	-1.8451	-1.88485	-1.96145	-0.155951	0.0050993	-0.147849	0.1297	0.0603008	-0.0157013
P49458	3.34755	3.27365	3.3677	3.2257	3.23715	3.21925	2.94525	3.081	3.05035	3.031	2.956	3.043	2.68575	2.7826	2.8104	2.65445	2.71265	2.6966
Q96SB4	0.297649	0.30635	0.182701	0.1181	0.10415	0.24465	2.28865	2.462	2.39205	2.3918	2.3643	2.3496	2.08345	2.1135	2.104	1.98215	2.08335	2.0054
Q04837	3.18505	3.14005	3.1728	3.0975	3.12825	3.06835	2.58535	2.5894	2.62775	2.4208	2.4356	2.5417	2.85895	2.9921	2.9564	2.84795	2.93575	2.9724
Q16385	-0.513451	-0.264649	-0.4914	-0.467299	-0.63495	-0.491051	1.04225	0.9791	1.03265	0.9447	1.0266	1.0313	0.0392494	-0.0809002	-0.0839005	-0.15035	-0.27275	-0.302699
Q8N3U4	-2.89335	-3.04865	-3.0377	-3.7378	-2.29975	-3.14365	0.0962505	0.3245	0.204051	0.4212	0.1598	-0.2446	-2.29535	-2.0459	-2.0035	-2.01685	-2.41595	-2.0023
P07814	5.08045	5.08455	5.126	5.0259	5.00065	4.98005	5.71055	5.7467	5.75255	5.6898	5.6666	5.7025	4.92765	4.9463	4.9185	4.80475	4.86115	4.8709
Q13501	-1.48335	-1.10055	-1.3752	-1.4709	-1.42605	-1.15125	0.81455	0.650899	0.64585	0.5753	0.568399	0.649399	-1.24415	-1.2895	-1.2713	-1.49515	-1.24235	-1.3053
P37108	1.91325	1.63585	1.8103	1.7516	1.73945	1.73525	2.25255	2.3985	2.40535	2.2891	2.0786	2.3094	1.55815	1.5734	1.4503	1.37235	1.35775	1.3611
Q9UJZ1	1.63715	1.66325	1.7432	1.6013	1.57715	1.75275	1.48475	1.514	1.60585	1.3393	1.3751	1.421	-0.0462494	-0.0921001	-0.367399	-0.261249	-0.29395	-0.2975
Q8IYB3	1.02045	0.89815	0.964001	0.4749	0.813451	0.83325	2.15845	2.266	2.25335	2.0314	2.1461	2.1604	1.72195	1.8635	1.7986	1.95125	1.76105	2.0455
Q9UQ35	1.32545	1.42785	1.4286	1.3472	1.31245	1.33825	3.44185	3.4857	3.53965	3.4558	3.4363	3.3839	2.68465	2.605	2.5914	2.57085	2.62655	2.578
P42224	0.521351	0.27875	0.868101	0.429999	0.406251	0.38905	0.208349	0.520299	0.37935	0.3675	0.4646	0.294899	-2.47325	-2.5103	-2.6569	-2.75725	-2.65995	-2.5266
O95793	-1.36625	-1.28585	-1.4585	-1.5362	-1.52985	-1.38685	1.51525	1.6217	1.68055	1.6743	1.6519	1.675	-0.377951	-0.153	-0.210199	-1.36595	-1.01695	-0.197299
O95793;Q9NUL3	-0.90325	-0.78605	-0.6896	-0.902901	-0.88305	-0.845951
P63165	-3.04805	-2.10615	-2.0549	-2.768	-2.52955	-2.79955	0.80695	0.864299	0.79835	0.7782	0.832901	0.959799	-1.64365	-1.3347	-1.1059	-1.37915	-1.48325	-1.405
P23381	3.73595	3.72175	3.7119	3.6035	3.63195	3.63085	3.97535	3.9574	4.03405	3.8716	3.8861	3.959	3.50395	3.3992	3.3335	3.60355	3.34175	3.2629
P13984	-0.80165	-1.00615	-1.1484	-1.059	-1.06685	-1.11185	0.581249	0.5572	0.60555	0.6525	0.5562	0.5035	-1.12075	-1.3319	-1.2358	-1.24985	-1.09985	-1.3912
P68363;Q9BQE3	8.03955	8.04725	8.0662	7.938	7.90965	7.96535
P68363;Q9BQE3;P68366;Q9NY65	8.43565	8.48385	8.4897	8.3709	8.29315	8.40585
P68363;Q9BQE3;P68366	7.27075	7.30495	7.3347	7.2447	7.13145	7.28645
P68363;P68366	5.88635	5.90155	5.8796	5.9309	5.87225	5.74255
P68363;P68366;Q9NY65	0.816851	0.714049	0.482601	0.600299	0.61535	0.600349
P68363	1.11525	1.07055	0.9786	0.9483	1.06325	1.09065	8.47255	8.5421	8.55275	8.4497	8.4543	8.4584
Q9BQE3	2.87925	2.77445	2.9307	2.8901	2.97645	2.72045	2.53735	2.3379	2.47265	2.4405	2.3408	2.3906	0.32025	0.014101	0.0552006	0.0613508	-0.00535107	-0.0220995
Q9BQE3;Q9NY65	1.17995	0.83705	1.0546	0.9843	0.93875	0.985449
P07437;P68371;Q9BVA1;Q13885;Q9BUF5;Q13509	6.63175	6.69755	6.2989	6.3463	6.56905	6.57845
P07437;Q9BVA1;Q13885;Q13509	3.61425	3.52425	3.5233	3.406	3.57765	3.39155
Q13885	-0.13435	-0.0721502	-0.0912991	0.0222006	-0.16575	-0.104151	2.01635	2.1018	2.01785	2.0713	2.0274	2.082	2.62135	2.8244	2.6847	2.68685	2.71615	2.6447
P07437;P68371;Q9BVA1;Q13885	6.90805	6.93155	6.8441	6.8197	6.85465	6.98925
P07437;P68371;Q9BVA1;Q13885;Q13509	7.38485	7.35875	7.4486	7.3405	7.32385	7.24935
P07437;P68371;Q9BVA1;Q13885;Q9BUF5	4.41065	4.31185	4.4582	4.3174	4.27055	4.22705
P68371;Q9BVA1;Q13885	2.80085	2.82525	2.7871	3.2785	2.69765	2.62305
P07437;P68371;Q9BVA1;Q9BUF5	3.20905	2.97195	3.3013	3.0295	3.15085	3.08705
P68371	5.04855	5.05145	5.115	5.0498	4.98065	4.97265	8.53465	8.5633	8.58675	8.5182	8.5179	8.5314	4.54295	5.6448	5.6955	5.38555	5.60935	4.4087
Q9BUF5	2.91405	2.93815	2.8619	2.848	2.79765	2.74395	3.25105	3.243	3.29755	3.0921	3.2186	3.2087	2.02875	1.9665	1.9161	1.82855	1.87065	1.7778
P07437;P68371	5.37295	5.36595	5.3012	4.5139	5.28005	5.25585
P07437;P68371;Q13509	1.51055	1.59415	1.4122	1.4382	1.44505	1.43975
P68371;Q13509	3.12675	3.34655	3.368	3.1914	3.33335	3.36825
P07437	7.15165	7.22895	7.104	7.089	6.94965	7.13235	7.04255	7.059	7.19355	7.1061	7.0654	7.0401	5.36125	5.3505	5.2827	5.19205	5.31515	5.3392
Q15046	3.82135	3.75335	3.7883	3.6557	3.62075	3.64725	4.68225	4.7311	4.75595	4.6192	4.6152	4.7046	3.41985	3.4362	3.4082	3.40825	3.32845	3.3837
Q9NSE4	-2.20145	-2.50995	-2.0581	-2.2646	-2.24435	-2.31385	0.973249	1.0651	1.12695	0.806601	0.887501	0.8568	-1.94185	-2.9012	-2.811	-3.15725	-3.04745	-2.8753
O43776	3.77685	3.65875	3.7789	3.6002	3.74085	3.55915	4.02435	4.0146	3.98825	3.9042	3.9	3.9175	2.76615	2.8263	2.7075	2.73445	2.66475	2.6338
P47897	2.60795	2.55625	2.5944	2.4985	2.32225	2.51245	3.37005	3.4208	3.42965	3.3735	3.263	3.3685	2.03645	2.3408	2.1316	2.19075	2.23165	2.222
P37837	5.09795	5.14455	5.077	4.9668	5.00565	5.10335	5.38965	5.473	5.42985	5.3468	5.4372	5.429	4.96865	5.0455	4.9414	4.94535	4.95655	4.953
P12081	0.941349	1.16375	1.0887	0.961801	0.98405	0.960649	2.22555	2.156	2.22475	2.0418	2.0637	2.1684	1.47155	1.0962	1.5727	1.57805	1.53825	1.1519
P56192	3.79155	3.78415	3.8642	3.7422	3.76205	3.66115	3.82785	3.8877	3.96265	3.9196	3.7889	3.8712	2.32625	2.3363	2.2618	2.52305	2.29835	2.2661
Q92797	-1.85555	-1.21225	-1.4214	-1.7081	-2.01005	-2.38915	1.09505	1.2957	1.25285	0.9839	1.072	1.1411
P54136	2.70125	2.64685	2.6774	2.7126	2.62385	2.67755	3.75625	3.8151	3.87565	3.7446	3.7344	3.8286	3.51985	3.5508	3.3873	3.51935	3.49945	3.5284
P49591	3.17135	3.11995	3.2169	3.084	3.09075	3.02195	4.42105	4.4222	4.47095	4.4347	4.342	4.4119	4.04095	4.0898	4.1058	4.04085	4.06725	4.0232
Q9NSD9	2.41255	2.50115	2.5483	2.344	2.45425	2.30285	3.29845	3.3626	3.38825	3.2828	3.3452	3.3085	2.57565	2.6506	2.7833	2.71515	2.70825	2.7319
P26639	4.30095	4.20965	4.3033	4.1967	4.18145	4.16805	5.11355	5.1915	5.24525	5.0821	5.1532	5.1308	4.16465	4.2192	4.1411	4.23235	4.14135	4.1486
O76070	-0.65305	-0.430449	-0.7407	-0.6053	-0.76235	-0.694651	1.67115	1.7842	1.71285	1.7101	1.7556	1.8203	-0.28525	-0.677399	-0.6814	-0.440349	-0.691451	-0.5603
Q9Y6A5	-0.590851	-0.46625	-0.8826	-0.5474	-0.89405	-0.72315	1.88515	1.8773	1.88295	1.8125	1.7169	1.8362	0.590549	0.557301	0.5681	0.50055	0.804549	0.5153
P41252	3.45215	3.28115	3.377	3.22	3.47685	3.20415	4.44165	4.5132	4.52545	4.4227	4.4167	4.466	3.82745	3.8758	4.0178	5.27095	3.88055	3.8144
Q9P2J5	1.87895	1.76655	1.9047	1.79	1.85495	1.75645	3.06175	3.0935	3.17755	3.0575	3.0351	3.016	1.50995	1.5748	1.4108	1.35465	1.34275	1.2699
Q12788	1.59625	1.70055	1.6468	1.587	1.58935	1.49885	2.32575	2.3612	2.42005	2.336	2.2822	2.4115	1.35875	1.2617	1.2632	1.29375	1.26785	1.4621
Q969Z0	-1.03105	-0.99355	-0.9552	-1.2753	-0.88485	-1.36965	2.09355	2.0345	2.09405	2.0293	1.8794	2.005	0.54195	-0.051899	0.153101	0.15215	-0.104051	-0.708899
P23193	1.30715	1.48795	1.4249	1.3712	1.27115	1.44965	2.17425	2.2676	2.24375	2.2794	2.1931	2.2593	1.53035	1.4425	1.3001	1.33735	1.32645	1.3656
P17987	5.95545	5.96405	5.9694	5.825	5.88945	5.86295	6.21655	6.2627	6.28905	6.1528	6.1593	6.1744	6.28835	6.4191	6.3211	6.30785	6.31825	6.2702
P48643	5.98305	6.02535	6.0166	5.8906	5.87845	5.87135	6.34485	6.3786	6.39395	6.2495	6.224	6.3178	5.65975	5.7106	5.6862	5.66085	5.66975	5.596
O14776	0.58205	0.84925	0.590799	0.545699	0.61765	0.621649	3.43645	3.4868	3.44405	3.4465	3.5122	3.4469	1.78705	1.9227	1.8424	1.91685	2.24235	1.9195
Q99595	-3.04925	-3.21875	-2.8913	-3.0695	-3.65915	-3.32615	-1.81805	-1.9261	-2.06875	-2.0184	-1.9261	-2.0562
Q13263	5.62435	5.62565	5.6179	5.5306	5.54045	5.52585	5.34625	5.3947	5.40865	5.3677	5.3156	5.347	5.27355	5.3433	5.2855	5.27055	5.18515	5.2105
Q9Y5L4	1.45645	1.50625	1.5468	1.3588	1.40345	1.36755	2.32055	2.2686	2.37785	2.1905	2.2705	2.3077	0.44305	0.4499	0.5224	0.365651	0.38005	0.2825
Q9Y490	4.76935	4.73685	4.7985	4.711	4.67135	4.64185	5.29425	5.2974	5.35565	5.1992	5.2368	5.2429	4.75025	4.7959	4.7584	4.78355	4.68845	4.6673
P26640	3.20805	3.26945	3.1974	3.1148	3.15695	3.16575	4.28155	4.3285	4.31515	4.1971	4.2233	4.2573	3.73495	3.8428	3.8112	3.80255	4.02925	3.739
P54577	4.07545	4.02575	4.0006	3.9614	3.83695	3.94435	4.68625	4.7017	4.73065	4.6045	4.6154	4.655	4.57615	4.6647	4.6054	4.53285	4.55355	4.5622
Q15545	-3.27125	-4.35915	-3.8635	-4.9292	-3.74235	-2.71415	-1.76965	-2.0687	-1.95995		-2.0495	-2.1455
P37802	5.96695	5.91115	5.9359	5.8435	5.84115	5.78145	5.56455	5.5847	5.62275	5.5428	5.5397	5.579	5.47075	5.4968	5.3179	5.39615	5.36815	5.3788
P17987;P50991	2.36985	2.43535	2.3145	2.3166	2.16435	2.34975
P50991	6.04225	6.07075	6.0395	5.9551	5.96905	5.98955	5.74025	5.7908	5.80815	5.6648	5.6956	5.7614	5.27855	5.3062	5.3022	5.26535	5.27865	5.1977
Q5QJE6	0.145149	0.17155	0.0388012	-0.0609007	-0.0484495	-0.0526505	0.10965	0.109599	0.266351	0.0921001	0.1814	0.2127	-2.22765	-2.1643	-2.24	-2.17445	-2.52775	-2.2816
Q00059	1.10255	1.09775	1.0831	1.0046	0.95765	0.977949	1.85815	1.8468	1.93285	1.9016	1.4908	2.2314	1.57945	1.5008	1.4717	1.45275	1.56935	1.3306
Q13148	2.87775	2.71665	2.7419	2.7016	2.71885	2.68935	3.37225	3.3407	3.34015	3.228	3.3035	3.3598	2.88445	2.9763	2.8532	2.92225	2.82445	2.7755
P49368	6.12395	6.13905	6.0825	6.0732	6.01315	6.09705	6.47215	6.5057	6.57475	6.475	6.4643	6.4914	6.16755	6.2409	6.234	6.21915	6.18815	6.1999
P68366	-0.560949	-0.41405	-0.703	-0.4903	-0.82685	-0.590151	-0.00625038	-0.1748	-0.124049	-0.2472	-0.306801	-0.2103	5.25265	5.2426	5.2105	5.25375	5.24455	5.1326
Q8TC07	-0.90385	-1.11145	-0.945399	-1.2265	-1.42595	-1.24125	-2.08995	-2.128	-1.78055	-2.2187	-2.3039	-2.2212
O75347	3.26345	3.36305	3.2966	3.1716	3.14565	3.22685	3.41975	3.4361	3.42655	3.4053	3.3786	3.4385	3.19015	3.2817	3.2515	3.20915	3.27195	3.1294
Q9NRH3;P23258	0.773451	0.555751	0.760201	0.4819	0.18995	0.45755
P13693	2.59615	2.57525	2.5657	2.583	2.51655	2.43445	3.45545	3.4647	3.60845	3.4821	3.4471	3.4377	2.78045	2.8709	2.7633	2.72315	2.63225	2.7789
Q92734	1.67005	1.61335	1.7449	1.6061	1.40525	1.62495	1.05115	1.0928	1.09965	0.8599	1.057	0.987099	-0.256451	-0.485399	-0.4578	-0.40665	-0.448951	-0.540599
Q6P1N9	-1.92695	-2.15645	-2.052	-2.1402	-2.11665	-2.12925		-1.4633	-0.82665	-1.0591	-1.2987	-0.9391
Q9BTW9	-1.78305	-1.56395	-1.4044	-1.9176	-1.76515	-1.58845	0.74515	0.655499	0.746449	0.522699	0.4016	0.644999	-0.52375	-0.974499	-1.2625	-0.52855	-0.589551	-0.9444
Q15813	-0.583851	-0.70575	-0.4769	-0.441001	-0.73685	-0.537251	1.86575	1.8139	1.98365	1.7401	1.6617	1.8097	-3.10365	-2.4286	-2.8747	-2.61835	-3.42115	-2.6296
Q13428	1.45445	1.57605	1.5702	1.4339	1.40535	1.38045	2.48125	2.5933	2.54925	2.56	2.5034	2.4843	1.88985	2.0127	1.9426	1.84475	1.93945	2.2827
Q99832	5.65285	5.60205	5.6284	5.5344	5.54545	5.51905	6.00655	6.0019	6.01205	5.9428	5.9394	5.9671	5.78765	5.8047	5.7423	5.77705	5.77215	5.7309
P50990	6.64635	6.69305	6.6938	6.5658	6.61195	6.57925	6.83215	6.8966	6.92765	6.8482	6.8395	6.8454	6.74515	6.8407	6.8238	6.76645	6.76935	6.7344
P40227	5.84915	5.86625	5.8778	5.7835	5.74705	5.73425	5.83485	5.8932	5.88685	5.8132	5.8566	5.8584	5.45505	5.441	5.3908	5.37835	5.49365	5.3883
P55072	5.55015	5.55445	5.5143	5.3953	5.45395	5.44775	5.82135	5.852	5.87995	5.7679	5.7895	5.8102	4.55365	4.5436	4.5434	4.50235	4.47305	4.4249
Q9UGI8	0.38615	0.21985	0.2649	-0.8821	0.16245	0.124949	2.01835	2.1175	2.18625	1.9788	2.0644	1.9967	-0.199949	-0.210199	-0.0338001	-0.267049	-0.29165	-0.2907
Q9BWD1	2.81635	2.85065	2.8403	2.8807	2.63855	2.72765	4.09775	4.178	4.21165	4.0602	4.1092	4.1397	3.40205	3.5083	3.3721	3.52765	3.45305	3.4021
Q15185	4.90955	4.75275	4.7535	4.652	4.74155	4.70645	4.98845	5.0877	5.06155	5.0383	5.0985	5.0444	4.65925	4.6657	4.6118	4.57775	4.54135	4.5089
Q9H5Q4	-1.54225	-1.63595	-1.2347	-1.578	-1.37625	-1.47195	0.213249	0.104699	0.20905	0.0536003	0.270901	0.257599
Q13509	-0.70715	-0.41075	-0.577499	-0.6237	-0.80635	-0.974051	-0.695049	-0.665999	-0.65455	-1.029	-1.0931	-0.9342
P53999	4.47865	4.35815	4.369	4.4053	4.33595	4.32835	3.95755	4.0214	3.98225	3.9488	3.9757	3.9834	3.39635	3.3343	3.454	3.37965	3.35155	3.2951
P78371	6.64095	6.60355	6.6301	6.5464	6.54285	6.49465	6.55835	6.6327	6.58905	6.4983	6.5199	6.5354	6.49315	6.6006	6.5327	6.49765	6.44365	6.4553
Q9Y4R8	-2.03495	-1.85675	-2.4146	-1.7134	-1.57705	-1.74115	-0.99935	-0.9593	-1.00475	-1.0837	-1.12	-1.0132
Q9Y5Q9	-4.10035	-4.09215	-4.3265	-3.8486	-3.94675	-3.65045	-1.17885	-1.4509	-1.31445	-1.3327	-1.5481	-1.323
Q9UKN8	-2.52665	-2.97965	-2.5196	-3.097	-2.93395	-3.00665	-0.36945	-0.449901	-0.315049	-0.270901	-0.627701	-0.5177
Q04206	-1.78155	-1.63085	-1.5745	-2.0233	-1.64175	-1.64685	-0.788151	-0.843699	-0.82055	-0.808701	-0.8363	-0.894901
P24752	1.49015	1.56775	1.587	1.5795	1.54175	1.48895	2.54435	2.4729	2.60065	2.5313	2.5205	2.5272	1.73035	1.706	1.75	1.69255	1.69745	1.6616
P52655	-3.73945	-0.69185	-0.7297	-0.747399	-0.674251	-0.79475	-2.33455	-2.4285	-2.41675	-2.3655	-2.2636	-2.7188
P02786	5.73115	5.75165	5.7108	5.6992	5.64095	5.68515	6.02615	6.056	6.08285	5.961	6.0224	6.0179	5.38935	5.406	5.3454	5.32645	5.35155	5.3704
P21980	1.43585	1.49035	1.4585	1.3052	1.38825	1.33725	2.17305	2.0919	2.18785	1.992	2.0072	2.1288	1.14905	1.0932	0.8972	1.02185	1.15935	0.9808
P25325	-0.86645	-1.82525	-0.5466	-1.474	-1.69355	-0.823551	-0.0229492	-0.193	-0.21985	-0.2418	-0.118999	-0.225401
Q8WUH6	-0.439751	-0.628249	-0.306499	-0.763801	-0.26035	-0.906251	-0.535151	-0.462701	-0.343551	-0.4291	-0.5991	-0.4039
Q96B49	-1.79425	-1.31885	-0.917	-1.0006	-1.16865	-1.51195	-1.30805	-1.2442	-1.25765	-1.6869	-1.1111	-1.2193	-1.28795	-1.6002	-1.5062	-1.45485	-1.45375	-1.6568
Q9UI30	0.00505066	-0.0859499	-0.3396	-0.281301	-0.39535	-0.163052	1.38855	1.4472	1.40685	1.4239	1.413	1.3853	1.80595	2.2167	1.8951	1.74435	3.60575	1.2873
P10599	5.33615	5.36475	5.3908	5.3463	5.23325	5.25825	4.00925	4.1227	4.24575	3.992	4.0501	4.0615	4.79635	4.8117	4.7578	4.75545	4.80235	4.7755
Q8NI27	0.0612507	0.0182505	0.029501	0.0661001	0.0569506	0.107849	1.42965	1.384	1.28485	1.1572	1.2569	1.3023	-1.23745	-1.1481	-1.2569	-1.25865	-1.81975	-1.3444
O14925;Q5SRD1	-1.03995	-0.81685	-1.1788	-0.945001	-1.14785	-1.00665	-1.21695	-1.0734	-0.99455	-1.1603	-1.2514	-1.3748
P31483	-1.39695	-1.16095	-1.0833	-1.3212	-1.13995	-1.60695	1.61645	1.6977	1.66815	1.418	1.579	1.4353	-0.99605	-0.9359	-0.6355	-0.802049	-1.01135	-1.1859
O14925	-2.05095	-1.64675	-1.8405	-1.4455	-2.08275	-1.77785
O60220	-2.54075	-2.34295	-2.4407	-2.4408	-2.71785	-2.79205
Q9NZ63	0.879549	0.99215	0.696001	0.6538	0.697551	0.84325	2.32375	2.2946	2.30395	2.2049	2.201	2.1795	-0.91835	-1.1554	-1.2904	-1.30655	-0.90265	-1.4215
P62072	0.0534496	0.127549	0.0482006	-0.0931997	0.0505495	-0.117451	0.56435	0.490699	0.437449	0.4116	0.506399	0.5574	-1.67335	-1.6878	-1.5056	-1.67145	-1.67015	-1.7582
O43615	1.82255	1.94195	1.7772	1.8207	1.75565	1.80085	1.84555	1.8231	1.74305	1.6328	1.7271	1.8237	0.348749	0.4468	0.2999	0.239451	0.32725	0.262601
Q9NYL9	-0.38205	-0.484651	-0.2829	-0.5999	-0.33575	-0.613251	1.11875	1.0238	1.01975	0.948	0.9361	0.994499	-0.20005	-0.5152	-0.477299	-0.35975	-0.14725	-0.485799
O94826	-1.33825	-1.75745	-1.4977	-2.0517	-1.57795	-1.79885	1.49175	1.5762	1.63105	1.5065	1.4984	1.6008	-0.221849	-0.126499	-0.296999	-0.562449	-0.23375	-0.469399
Q9P0U1	-2.76805	-2.76715	-2.6055	-1.8339	-3.15885	-3.60125
Q96KB5	1.29755	1.20775	1.1598	1.0614	1.13325	1.32255	1.68275	1.6966	1.73395	1.4923	1.6688	1.6834	0.137449	-0.0767994	-0.220699	-0.06355	-0.134351	-0.150199
O43399	2.36235	2.21105	2.3341	2.1987	2.14635	2.22655	2.85965	2.8721	2.96535	2.8113	2.8315	2.8899	2.28775	2.3992	2.2592	2.07895	2.21625	2.2316
P60174	6.62105	6.59985	6.5092	6.5563	6.40935	6.54105	6.71235	6.7483	6.75795	6.6885	6.7245	6.7275	6.20895	6.3125	6.3386	6.32325	6.30325	6.2946
P12270	3.41485	3.37525	3.3199	3.2181	3.29335	3.25515	4.35035	4.3807	4.41055	4.3187	4.3579	4.3401	3.09015	3.6068	3.06	3.06235	3.04985	3.2247
Q96FV9	-2.36955	-2.64195	-2.4517	-2.5044	-2.25305	-2.47895	0.20435	0.1706	0.356851	0.2437	0.225599	0.322399	-3.68525	-3.7972	-3.8773	-4.09015	-4.26645	-4.1011
Q96J01	1.46965	1.49485	1.5496	1.4212	1.50945	1.40245	1.85615	1.9776	1.92295	1.8244	1.8388	1.7466	-1.10255	-0.835899	-0.742001	-0.941649	-1.04245	-0.817901
Q86V81	3.71475	3.80025	3.7605	3.7377	3.55305	3.70405	3.47985	3.4738	3.59205	3.3962	3.3708	3.5824	2.19905	2.1323	2.0475	2.24075	2.23475	2.335
Q86W42	-0.601049	-0.64775	-0.6101	-0.6643	-0.671649	-0.90575	0.537951	0.559899	0.565049	0.299799	0.4681	0.491299
P00734	0.66395	0.56915	0.440599	0.602399	0.700049	0.45035	0.92235	0.6289	0.70275	0.6947	0.771101	0.7806	-1.66475	-1.8267	-1.7528	-1.58025	-1.94195	-1.5745
Q9BV44	-1.00525	-0.95305	-0.773499	-1.0459	-0.94345	-1.16855	0.38805	0.530601	0.504849	0.0876007	0.284	0.243999
Q9Y5J9	-0.12805	-0.35555	0.243299	-0.2396	-0.18645	-0.438351	0.546949	0.6545	0.57285	0.584	0.4508	0.6579	-0.87055	-0.861799	-0.9963	-0.780349	-0.68505	-0.7975
P02788	-0.48765	-0.51965	-0.378201	-0.521901	-0.553651	-0.610651	-1.27215	-1.1877	-1.33395	-1.181	-1.0665	-1.2047
Q3ZCQ8	1.32955	1.28705	1.3786	1.0237	1.34615	1.03345	1.31765	1.406	1.38765	1.3954	1.2934	1.2908	0.30825	0.211601	0.3442	0.158351	0.13555	0.0851011
O75663	1.09905	1.16105	1.0688	0.949901	1.14685	1.04395	1.92015	1.9791	1.99575	1.8767	1.8378	1.8515	0.17765	-0.0317001	0.110701	0.0515509	0.0463495	-0.0453005
P29401	5.24195	5.22085	5.2385	5.2187	5.23815	5.13635	5.44245	5.5097	5.53595	5.4181	5.3933	5.4563	4.80015	4.8811	4.8138	4.86335	4.79685	4.8314
Q9NS69	1.39665	1.42755	1.5109	1.4349	1.41315	1.37865	0.90465	0.932599	1.01535	0.8887	0.671301	1.0301	1.32065	1.1693	1.1351	1.14785	1.07015	1.2073
P11387	-1.53015	-1.53285	-1.628	-1.854	-1.45135	-1.63945	1.42005	1.3136	1.38585	1.3522	1.2942	1.2431	-2.11945	-2.2914	-2.4358	-2.53055	-2.55275	-2.5677
Q92973	2.65305	2.72785	2.6821	2.6426	2.67405	2.54965	3.61785	3.6158	3.70345	3.5644	3.5753	3.6484	2.80695	2.8302	2.8002	2.84545	2.79675	2.6274
Q9Y5L0	1.07325	1.07515	1.0521	0.8366	0.910951	0.923149	2.95155	2.9681	2.94155	2.853	2.9504	2.8834	2.08335	1.9742	2.1242	2.07565	2.04705	1.8599
P36406	-1.34455	-1.61895	-1.4421	-1.7219	-1.62185	-1.61545	-0.497351	-0.4434	-0.727149	-0.559401	-0.846701	-0.475101
Q14669	-2.47105	-2.62225	-2.7886	-2.679	-2.92115	-3.02085
Q16890	-1.00695	-1.13665	-1.3247	-1.2047	-1.20695	-1.26175	-2.12225	-2.2265	-2.18555	-2.1423	-2.2341	-2.2204
P09493	2.87955	2.82385	2.7926	2.7954	2.72975	2.75265	-1.23975	-1.3925	-1.51305	-1.5456	-1.4558	-1.6118
P06753	4.79295	4.78515	4.7856	4.7085	4.69125	4.68045	3.93695	4.0708	4.12705	4.0292	4.0482	4.036	3.82005	3.6953	3.7984	3.71545	3.73035	3.7106
P29144	0.14525	0.06915	0.0095005	-0.2023	-0.10155	0.00094986	2.60535	2.638	2.78325	2.6219	2.609	2.562	0.83135	0.6943	1.1365	0.93385	1.03285	0.6316
Q9NXH9	-2.01885	-1.81295	-1.9043	-1.7741	-2.14565	-1.75915	-0.340549	-0.2142	-0.344951	-0.409901	-0.3647	-0.213701	-3.10125	-3.0737	-3.188	-3.46825	-2.85355	-3.4658
Q8IZ69	-0.28265	-0.305751	-0.445099	-0.406199	-0.44575	-0.480051	1.24655	1.2857	1.21785	1.198	1.1731	1.2293	-0.11775	0.3384	0.115601	0.315051	0.15355	0.1344
Q99816	-0.99265	-0.67625	-0.698999	-1.0607	-0.76185	-0.969951	-0.82505	-0.820401	-0.773549	-0.9685	-0.8104	-0.947201
Q99598	0.250549	0.0394506	0.340099	0.0388002	0.0896502	-0.03335	2.23625	2.2696	2.15295	2.0872	2.1261	2.1133	-1.00535	-1.1321	-1.261	-1.14015	-1.25025	-1.0806
Q6NXR4	-2.49345	-2.85245	-2.8513	-2.9003	-2.81405	-2.99545	-2.37905	-2.6314	-2.50555	-2.7044	-2.6695	-2.6821
Q01081;P0DN76	1.18605	1.15785	1.2139	1.1218	1.14995	1.06675	3.19705	3.009	3.09915	3.2293	3.0492	3.1296
Q15029	3.73775	3.68315	3.7125	3.6495	3.64075	3.63145	4.56625	4.591	4.61545	4.5642	4.538	4.5757	3.29615	3.4121	3.3345	3.25855	3.32525	3.3611
P45974	2.20555	2.17765	2.1875	2.1356	2.13745	2.19395	2.88635	2.8227	2.86235	2.7418	2.7028	2.7584	1.18285	1.2906	0.865601	1.17955	1.17625	1.1485
Q9Y5J7	-0.86655	-0.79025	-0.7189	-0.799901	-0.96325	-1.17335	1.18765	1.3385	1.48705	1.1651	1.3417	1.2837	-0.93145	-0.8036	-0.9846	-0.95725	-1.04535	-0.761399
Q15654	0.0262508	-0.0346498	0.0620995	0.018899	-0.00414944	-0.09025	2.43105	2.3713	2.45495	2.3821	2.2889	2.3921	-0.43325	-0.528299	-0.6506	-0.304149	-0.374751	-0.55
Q96GM8	-1.01325	-1.05195	-0.8517	-1.098	-1.01865	-1.12835	-0.73665	-0.8586	-0.68855	-0.7693	-0.84	-0.697701	-2.00505	-1.9402	-2.5204	-2.16745	-2.13235	-2.1092
Q13595	0.661949	0.559449	0.7115	0.5524	0.705251	0.466249	1.66135	1.6562	1.68925	1.5215	1.5234	1.5688	-0.0877495	0.5749	-0.3694	-0.19955	-0.15335	0.3443
P62995	2.86325	2.76505	2.8006	2.7826	2.77685	2.53345	2.50705	2.5668	2.51965	2.3979	2.4299	2.4815	1.19245	1.002	0.5725	0.84525	0.98305	0.9306
O14545	-3.19955	-3.19195	-3.1961	-3.3256	-3.19775	-3.41305	0.302549	0.4003	0.403251	0.303999	0.3262	0.422899	-1.41645	-2.0979	-1.8098	-1.86235	-2.01025	-2.1195
O96008	0.85965	0.755151	0.766201	0.7263	0.63975	0.725149	0.581751	0.6893	0.769351	0.7236	0.790199	0.762199
Q12974	-0.68845	-0.76735	-1.0672	-1.1457	-0.84215	-1.05555	-1.10165	-0.9808	-0.85855	-1.109	-0.981699	-0.9806
Q9Y2W1	2.20455	2.43015	2.182	2.2707	2.18305	2.28895	3.36605	3.325	3.47615	3.3482	3.3376	3.3872	2.71855	2.7281	2.7332	2.67845	2.73395	2.6523
Q12931	6.85065	6.75345	6.6115	6.5616	6.60155	6.62075	3.98255	4.0115	4.02325	3.9046	3.9405	4.0031	3.90565	3.9444	3.9656	3.84845	3.88845	3.8737
Q99614	1.03015	1.14635	1.1381	1.1204	1.06845	1.02535	1.07695	1.0225	1.03055	0.931999	0.878599	0.9515	1.27605	1.2347	1.2105	1.29575	1.23835	1.1218
P53007	1.12055	1.02805	1.0338	0.935	0.935349	0.998949	1.91775	2.0305	2.06835	1.9618	1.9524	1.9351	0.77095	0.7302	0.645201	0.52645	0.72845	0.697301
Q9Y606	-1.23745	-1.03655	-1.2118	-1.1631	-1.38735	-1.28115	-0.0749493	-0.0635004	0.031951	-0.2281	0.0349007	-0.1847
Q15631	2.33745	2.36645	2.4392	2.3266	2.22915	2.16845	1.97195	2.1449	2.09985	2.081	2.1335	2.0912	0.70565	0.7411	0.778	0.59875	0.465449	0.459201
Q6P3X3	-0.51745	-0.50105	-0.4645	-0.5258	-0.595651	-0.75045	0.0589504	0.0521002	-0.0581503	-0.0725002	0.0351009	-0.135201	-1.05715	-1.0955	-1.2617	-1.21685	-1.38885	-1.1934
Q93096	-0.68845	-0.76735	-1.0672	-1.1457	-0.84215	-1.05555
O43617	-0.138651	0.0186491	-0.1439	-0.3838	-0.0744505	-0.203051	-0.52215	-0.4458	-0.35785	-0.438499	-0.3617	-0.436001	0.03615	0.189201	0.2684	0.520251	0.173949	0.223901
Q969E8	-1.62055	-1.61315	-1.5107	-1.7025	-2.19165	-1.68015	-2.81405	-2.8693	-2.67845	-2.8113	-3.025	-2.7095
Q16222	3.83235	3.84605	3.8922	3.8117	3.68345	3.80365	4.45115	4.5214	4.55105	4.469	4.4424	4.5153	3.63705	3.6657	3.5702	3.60845	3.53905	3.5376
P62837;P61077	-2.19935	-2.20365	-2.0415	-2.1229	-1.52825	-2.31035
P60604	-0.93965	-1.12395	-1.1668	-1.0686	-1.45175	-0.993851	0.57815	0.3733	0.21975	0.281401	0.246799	0.328699
A0AVT1	1.39125	1.42635	1.4838	1.5097	1.38575	1.31575	3.09015	3.0317	3.05985	3.096	3.0054	3.0198	2.59785	2.5291	2.1409	2.04215	2.12515	2.35
Q9BSL1	2.54965	2.40005	2.5243	2.3623	2.44785	2.41715	2.00005	2.0733	1.98465	1.8981	1.8756	2.004	1.53095	1.7023	1.2569	1.77525	1.58835	1.6093
P61086	1.97475	2.15085	2.1704	1.863	1.68445	1.89295	2.45365	2.4904	2.49145	2.4777	2.5308	2.4304	2.90695	2.9167	2.9998	2.96095	2.84465	2.8053
Q9C0C9	-0.99715	-1.28885	-0.9262	-1.1208	-0.88675	-1.14575	0.84955	0.7427	0.90725	0.7941	0.7605	0.813	-1.89715	-1.8555	-1.8177	-1.76435	-1.91645	-1.9186
P17480	0.416451	0.140651	0.568201	0.224599	0.18245	0.253649	1.52095	1.5075	1.61205	1.5871	1.4803	1.3284	0.787951	0.9095	0.885	0.874051	0.731349	0.734
P26368	4.06115	4.05565	4.0801	3.9326	3.93675	3.92525	4.25605	4.3009	4.36815	4.2293	4.219	4.288	3.67805	3.6966	3.6459	3.69205	3.66605	3.672
O43818	-0.94395	-0.75525	-0.743999	-0.715899	-0.56145	-1.17685	0.812651	0.7469	0.855149	0.753099	0.7416	0.719599	-0.291651	-0.182899	-0.191299	-0.0373487	0.0577497	-0.2074
Q16881	2.72545	2.66335	2.7231	2.6388	2.62825	2.57675	3.69275	3.6901	3.67525	3.538	3.6192	3.6293	2.15145	2.1036	2.0626	2.02815	2.02115	1.9641
Q16881;Q9NNW7	-0.67905	-0.91845	-0.8117	-0.6422	-0.80935	-0.786951
Q14166	1.01455	1.01885	0.9862	0.893199	0.95905	0.73325	2.68455	2.6874	2.78665	2.5676	2.463	2.6188	0.620649	0.5221	0.605501	0.51895	0.614749	0.468699
Q16763	-0.0554504	-0.0826502	-0.237801	-0.0838995	-0.180249	0.010849	0.798851	0.8653	0.939651	0.945601	0.983101	0.870199	-1.05935	-1.2087	-1.4209	-1.44355	-1.30455	-1.371
Q14157	1.33955	1.21905	1.2777	1.1236	1.18205	1.18725	3.11535	3.119	3.21615	3.1235	3.0956	3.0893	2.22255	1.9996	2.166	2.09695	2.07755	2.1208
Q9UMX0	-1.48175	-1.39135	-1.5386	-1.8247	-1.33985	-1.63105	1.39045	1.3362	1.35555	1.1584	1.3214	1.3308	-0.21265	0.0782013	0.0639	-0.0447493	-0.00874996	-0.0815992
Q9UMX0;Q9NRR5	0.898649	0.90935	0.9715	0.9143	0.91895	0.893049							-0.663651	-0.727299	-0.765299	-0.75265	-0.70235	-0.7905
Q04323	-0.36305	-0.37305	-0.1915	-0.3966	-0.337649	-0.402151	1.08695	1.0827	1.10345	1.047	1.0436	1.0751	0.926651	0.315601	0.5516	0.908851	0.739551	0.241401
P47985;P0C7P4	-0.85635	0.0350504	-0.8699	-0.485101	-0.47235	-0.797152	0.674749	0.8114	0.751349	0.7668	1.1735	0.5173
Q13564	-2.42615	-1.95915	-2.3057	-3.5636	-3.25585	-3.21745	0.0661507	0.0369997	0.11235	-0.1901	-0.1007	-0.0620003	-3.77925	-3.7325	-3.6138	-3.80745	-3.54845	-3.8365
Q70J99	0.25605	0.259549	0.4629	0.337899	0.348451	0.17655	1.89835	1.6085	1.75165	1.434	1.5287	1.6413	-0.552851	-0.2376	-0.6509	-0.39475	-0.57385	-0.8003
Q9BTM9	-0.25515	0.16635	-0.0545006	-0.0416002	-0.10345	0.117649	-1.67835	-1.8196	-1.86785	-2.0613	-2.0705	-2.0959
P61421	-1.59635	-1.40345	-1.899	-1.2487	0.442451	-1.36045	0.0122509	0.2538	0.104449	0.2041	0.0412006	0.0500984
P38606	1.22365	1.25885	1.5818	0.979499	1.11985	1.13925	2.65775	2.655	2.66745	2.682	2.7169	2.6939	1.97625	2.042	2.0027	2.08485	2.01995	2.0039
P36543	0.39385	0.32265	0.3556	0.283799	0.31825	0.0563488	0.64185	0.791699	0.755151	0.626999	0.6423	0.7029
O95881	-1.09635	-1.04585	-1.2325	-1.2761	-1.21475	-1.14325	0.905251	0.897099	1.00035	1.0354	0.8585	0.974998	-0.37175	-0.3505	-0.3424	-0.38535	-0.41895	-0.518899
P04818	1.02625	0.97095	0.931499	0.9152	0.959149	0.821449	2.73925	2.7507	2.76705	2.6729	2.6356	2.6681	0.981649	0.9918	1.1695	0.865651	0.871749	0.8915
Q13404;Q15819	2.01295	2.08045	1.9788	1.5187	1.06695	1.81275
Q13404	1.26555	1.63615	1.5868	1.4654	1.49835	1.53705	2.88405	3.0997	3.02385	2.9091	2.8546	2.8908	2.74525	2.739	2.6991	2.75295	2.83585	2.6793
Q8TBC4	-2.32035	-0.86675	-0.8101	-1.0782	-1.03105	-1.06295	-0.80195	-0.814	-0.65985	-1.0434	-0.818501	-0.8939
Q9GZZ9	-0.30835	-0.80075	-0.3999	-0.3901	-0.453151	-0.603651	0.396749	0.0526991	0.22425	0.0275002	-0.0291004	0.110899	-2.84115	-3.2513	-3.2384	-3.23875	-3.16245	-3.1466
Q9H832	-2.08005	-2.17025	-2.3041	-2.278	-2.25905	-2.20575			-3.13785	-3.1282	-3.2042	-2.9698
Q9Y4E8	2.24295	2.18135	2.1926	2.1403	2.16675	2.03465	3.28755	3.3253	3.34175	3.2265	3.2086	3.3041	1.98075	1.9905	2.0386	1.94075	1.84185	1.7641
Q9Y5K5	2.18305	2.29945	2.1772	2.1812	2.15405	2.07745	3.23365	3.2913	3.32875	3.2741	3.2059	3.2527	1.82545	1.9194	1.8903	1.94315	1.89775	1.7975
Q9BZX2;Q9HA47	-3.47805	-4.80875	-3.6009	-3.4959	-3.64855	-1.73625
Q9BZX2	-2.92215	-0.77925	-1.0773	-1.0443	-1.48715	-1.94035	0.58255	0.333899	0.73125	0.2794	0.5284	0.520399	1.30565	0.903301	1.2238	0.846951	0.92125	0.815801
O94874	-4.66265	-4.33925	-4.7036	-4.5851	-5.11665	-4.71365	-1.90255	-1.552	-2.03465	-1.7274	-1.4168	-2.218	-3.15765	-3.6548	-3.7878	-4.33855	-3.67565	-3.8775
Q2NL82	1.14535	1.20385	1.2566	1.0799	1.06545	1.03315	1.70795	1.8177	1.81725	1.7011	1.7337	1.7052	0.754551	0.729801	0.503601	0.69155	0.53785	0.4703
P54578	2.96995	2.85225	2.9539	2.7463	2.77795	2.77905	3.98845	3.9987	4.03215	3.8866	3.9439	3.9517	3.13535	3.1825	3.1847	3.02885	3.04355	3.1194
Q93009	1.48645	1.51555	1.5014	1.4766	1.32935	1.46125	2.70415	2.7897	2.79645	2.6835	2.7	2.7159	1.05285	0.924301	0.9272	0.968751	0.83925	0.947
P61088	4.11365	4.04855	4.1296	4.0719	3.93445	3.91745							3.86135	3.9287	3.8837	3.87075	3.94405	3.9222
Q9BRA2	-0.0160503	-0.11295	-0.0918999	-0.162101	-0.233649	-0.000450134	1.15595	1.0864	1.28285	1.0829	0.8762	1.0383	1.06885	0.8748	0.9377	0.945951	0.772149	0.841201
P40222	-1.53335	-1.76675	-1.7969	-1.9134	-1.86935	-1.99255	1.11755	1.1615	1.26185	1.2156	1.0155	1.119	1.89415	0.636	0.7295	0.58525	0.67625	0.6162
Q9NUQ3	-2.52225	-2.39445	-2.0276	-2.3399	-1.98835	-2.07825	0.38805	-0.00459957	0.256551	0.278	0.235201	0.2999	-1.02345	-2.0903	-1.1539	-1.04675	-0.936851	-0.890399
Q5T6F2	-2.61165	-2.74655	-2.6928	-2.6953	-2.87645	-2.87595	-0.00944901	-0.0591993	-0.0118494	-0.1089	-0.1199	0.0252991
Q86UV5	-0.71365	-0.83885	-0.948199	-0.9297	-1.11965	-1.16655	0.453251	0.6538	0.533151	0.5807	0.478201	0.469299	-2.99775	-3.0146	-3.2384	-3.11055	-3.15015	-3.2519
P15374	0.93075	1.03655	1.0274	0.820701	0.92405	0.808849	1.76675	1.8018	1.88875	1.7494	1.6615	1.8197	-0.30625	-0.48	-0.376101	-0.289849	-0.44485	-0.5446
O43396	0.350149	0.393649	0.3326	0.505599	0.295751	0.46295	3.11245	3.092	3.15225	3.0368	3.0626	3.0451	1.84825	1.8656	1.8358	1.89265	1.92645	1.8491
P61081	0.469749	0.411849	0.3433	0.4449	0.24455	0.40605	1.10615	1.2323	1.22695	1.0185	1.0726	1.0945	0.99485	1.0767	0.9478	0.92385	0.87395	0.9476
P63279	3.17295	3.16135	3.2024	3.1491	3.12705	3.06245	3.04135	3.0716	3.14105	2.9045	2.9346	2.9432	-0.32815	-0.474298	-0.555399	-0.205649	-0.31495	-0.6561
Q8NBS9	1.95675	1.94405	1.8815	1.8058	1.80435	1.72065	2.39775	2.3579	2.49005	2.3269	2.329	2.4027	1.18625	1.1395	0.924601	1.19685	1.15365	0.8325
O75643	4.37175	4.41225	4.3957	4.2992	4.29635	4.26605	4.98895	4.9727	5.02535	4.9049	4.9226	4.9702	3.98895	4.1008	4.0724	4.00235	4.06465	4.0285
P61960	0.27635	0.34625	0.305	0.284499	0.24805	0.248249	0.0244503	-0.0289011	0.0904493	-0.013401	-0.297699	0.1236	-3.59795	-3.3394	-3.934	-3.51115	-3.59705	-3.6077
Q9H3U1	-0.88595	-0.86115	-0.7654	-1.3638	-0.969749	-1.36985	0.14175	0.3651	-0.158349	-0.0319004	-0.108099	0.118299	-2.50055	-2.3571	-2.4035	-2.59125	-3.10525	-2.5094
Q6IBS0	-0.32325	-0.31775	-0.283501	-0.543	-0.612149	-0.737551	1.46895	1.3472	1.48055	1.1544	1.3095	1.4586	0.261749	0.483801	0.209499	0.344151	0.320451	-0.0178995
P68036	4.54085	4.54265	4.6025	4.6189	4.45715	4.60585	5.52295	5.5786	5.52305	5.444	5.5009	5.5089	5.00445	5.0662	4.9673	4.97195	4.84355	4.9013
P49427	-2.07225	-2.06065	-2.129	-2.0205	-2.29375	-2.15935
Q15819	0.17745	0.0286493	-0.0956993	0.1482	0.00364971	0.20265	-0.27755	-0.1862	-0.13145	-0.293301	-0.438	-0.0681
P22314	4.31305	4.20345	4.3192	4.1642	4.21965	4.15895	4.54245	4.5391	4.57095	4.4753	4.4784	4.5086	4.00265	4.0767	4.0011	3.89695	3.98545	4.004
P11441	-0.99595	-0.647651	-0.7597	-0.7545	-0.78395	-0.728851	2.26695	2.3452	2.42875	2.2269	2.395	2.2702	0.0854492	-0.0159988	0.135	0.0504503	-0.00545025	0.1865
Q9BZL1	-1.86655	-2.55075	-2.3937	-2.5726	-1.93865	-2.48545	0.31185	0.1801	0.27155	0.2185	0.2512	0.280298	-2.15525	-1.999	-2.1746	-2.06975	-1.95495	-2.0017
Q14694	0.25115	0.393649	0.334499	0.3119	0.31445	0.33465	2.56825	2.538	2.56505	2.4571	2.4563	2.5977	1.38555	1.267	1.3158	1.99815	1.46515	1.1429
Q5T4S7	2.21685	2.15185	2.1907	2.1146	2.07115	2.04645	3.59255	3.5802	3.59355	3.5391	3.4726	3.535	1.65445	1.6079	1.5931	1.63145	1.56705	1.5585
Q92890	2.13435	1.98895	2.1077	1.9501	2.04555	1.87705	1.35875	1.3959	1.35855	1.2702	1.1892	1.3442	-1.32715	-1.5277	-1.3578	-1.30425	-1.48895	-1.5752
Q96T88	-0.16395	-0.29885	-0.319	-0.2846	-0.30185	-0.24905	1.29935	1.3214	1.34315	1.0892	1.1788	1.2802	-1.98805	-1.8499	-2.0715	-2.04195	-1.89795	-2.1176
P51809	-0.93325	-0.72895	-0.7852	-1.0326	-0.93845	-1.14615	-0.803249	-0.7839	-0.754251	-0.8582	-0.892401	-0.8265
Q9P0L0;O95292	-1.36465	-1.46685	-1.5605	-1.6293	-1.47785	-1.75855
Q9Y277	2.60365	2.61425	2.7348	2.5845	2.52625	2.49005	1.49515	1.5198	1.42425	1.3986	1.5508	1.4857
Q16851	-1.60095	-1.50615	-1.5412	-1.6	-1.69095	-1.64795	1.71615	1.6672	1.65605	1.5506	1.5488	1.7033	0.14185	0.143301	0.302601	0.127151	0.0976496	0.432401
Q86UX7	3.82675	3.75685	3.76	3.7126	3.74825	3.71425	3.72115	3.719	3.73835	3.6872	3.6337	3.6807	2.54115	2.5719	2.5176	2.44995	2.49065	2.4799
Q96IX5	-0.551849	-0.61765	-0.6546	-0.5601	-0.72415	-0.613451	0.67025	0.775599	0.631949	0.5319	0.659	0.7479	0.265751	-0.0283985	0.00909996	-0.16505	-0.11465	-0.2496
O60763	0.124649	0.22745	-0.00559998	-0.231	-0.122849	-0.0314503	2.89085	2.9393	2.95165	2.8643	2.8112	2.8197	0.80155	0.829601	0.752201	1.62865	1.58805	0.704301
Q9UI12	-1.02775	-1.27095	-1.0178	-1.6796	-1.29945	-1.52785	0.467251	0.6547	0.66035	0.560699	0.433701	0.387798	-3.42575	-3.5229	-3.4062	-3.72075	-3.40995	-3.4779
Q00341	-0.23605	-0.48165	-0.385399	-0.461101	-0.52225	-0.41555	1.87215	1.9115	1.90435	1.7923	1.8448	1.9076	-1.13005	-1.3735	-1.3864	-1.44975	-1.46385	-1.4815
Q69YN4	-2.47025	-2.34375	-2.289	-2.5268	-2.45975	-2.02895	-0.647551	-0.4954	-0.51015	-0.9981	-0.5648	-0.7353
Q9BVJ6	1.12305	1.11455	1.255	0.995601	1.18975	0.87175	1.66205	1.6683	1.72455	1.5953	1.5713	1.6881	0.18615	-0.2689	-0.364799	-0.0747499	-0.286851	-0.194499
P50552	1.70435	1.73695	1.7601	1.725	1.57835	1.74735	3.06135	3.1421	3.16985	3.0662	3.0914	3.0927	2.28385	2.4181	2.1403	2.03295	2.60775	2.131
Q99536	1.03065	0.93135	1.0125	1.051	0.450049	0.995749	1.66735	1.7073	1.73685	1.6207	1.5837	1.6195	0.63385	0.735201	0.4562	0.64725	0.379649	0.621501
P21796	3.13345	3.17775	3.1992	3.0946	3.07015	2.98225	3.65995	3.731	3.74135	3.6371	3.6328	3.6661	3.16375	3.203	3.1466	3.06665	3.09425	3.0574
Q9NRW7	-2.97735	-3.16535	-3.0441	-3.0377	-3.17135	-3.16135	-3.31485	-2.872	-3.13695	-3.4469	-3.0702	-3.2906	-2.89445	-2.4917	-2.4483	-2.43425	-2.43675	-2.4474
O43592	-0.86265	-1.16375	-1.689	-1.3483	-2.12325	-0.874651	0.46545	0.4691	0.48525	0.454201	0.387701	0.417299	-0.48625	-0.426699	-0.5147	-0.55445	-0.38145	-0.333699
Q9NQW7	0.0756493	-0.0400496	0.00500107	-0.0348997	-0.0858507	-0.119452	-1.05745	-1.16	-1.05585	-1.1793	-1.2485	-1.2427
Q9H0D6	-1.27995	-0.85715	-1.1345	-1.3072	-1.27335	-1.08385	0.696449	0.894599	0.84505	0.7621	0.832901	0.804399	-0.66095	-0.934099	-0.9168	-0.87675	-0.842151	-0.834399
Q9Y5K8	-1.91265	-1.93495	-1.8221	-1.9017	-2.15695	-1.61445	-0.36945	-0.623099	-0.583249	-0.3965	-0.246201	-0.5063
O75348	-0.93255	-1.17585	-1.0644	-1.7879	-1.21795	-1.42605							0.00185013	-0.624399	-0.4252	0.0991507	0.0828505	0.0824995
O75436	0.971251	0.94815	0.9958	1.1362	1.02905	0.80155	0.53195	0.7335	0.628249	0.644899	0.687	0.582499	-2.21335	-2.1891	-2.3235	-2.44335	-2.45385	-2.4178
Q9UK41	-2.00535	-2.29105	-1.9912	-2.2643	-1.64305	-1.90535	-0.270149	-0.3371	-0.0662508	-0.197001	-0.1667	-0.315401
Q96QK1	2.27495	2.03085	2.2482	1.8687	2.07115	1.92845	3.09935	3.1298	3.15025	2.9892	3.0281	3.043	1.07605	0.914301	0.8216	0.83285	0.809449	0.7893
Q9Y2W2	-1.95405	-1.82485	-1.6735	-1.8846	-2.10775	-2.01975	1.00045	1.0151	0.91215	1.0063	1.0591	0.9459	0.22205	0.203701	0.2337	0.25755	0.20015	0.221801
Q6UXN9	-0.42205	-0.482551	-0.559799	-0.5344	-0.417251	-0.571951	0.650949	0.511899	0.67925	0.5144	0.506901	0.365	-2.47475	-2.954	-2.9417	-3.38095	-2.94415	-3.0875
P18206	5.41955	5.46075	5.413	5.395	5.34685	5.34345	5.97475	5.9768	6.01395	5.9741	5.9151	5.9708	5.67055	5.6895	5.6442	5.64485	5.65105	5.6322
Q7Z5K2	-3.92065	-3.96195	-3.931	-3.9408	-4.23685	-4.48015	-2.36775	-2.5153	-2.66585	-2.3068	-2.8286	-2.1698
O75083	3.02065	2.89285	2.87	3.0233	2.71585	2.83855	4.22095	4.2345	4.33835	4.2018	4.1892	4.1983	2.94795	2.9318	2.847	2.97885	2.94315	2.9266
Q8NI36	-0.28195	-0.457351	-0.344999	-0.575	-0.58475	-0.610451	0.886049	0.952399	1.03595	0.8783	0.8843	0.919199
Q9UNX4	1.82645	1.74355	1.8096	1.6364	1.64115	1.67665	1.37285	1.49	1.55885	1.3437	1.4217	1.4689	0.0638504	0.226801	0.2631	0.06565	0.051549	-0.00999928
Q15061	1.11435	1.15015	1.0583	1.0794	0.97685	0.93165	1.72105	1.5681	1.73065	1.504	1.6269	1.4867	-0.48955	-0.3585	-0.361799	-0.36605	-0.66735	-0.5731
Q5JSH3	-3.11315	-3.22935	-3.6482	-3.3002	-3.64935	-3.55095	-0.176849	-0.151299	-0.0667505	-0.244801	-0.037199	-0.166901
P57081	-0.90585	-0.89155	-0.8692	-1.0364	-0.999249	-1.16095	-3.08455	-2.8637	-2.61805	-2.9733	-2.8561
Q9Y5J1	-0.95525	-0.89645	-1.0135	-1.1415	-0.87325	-1.11785	0.29805	0.7184	0.340051	0.0855007	0.341	0.318399	-1.14105	-1.2161	-1.0118	-1.14085	-1.23555	-1.0234
P45880	3.86565	3.89575	3.8458	3.7675	3.83975	3.89075	4.43645	4.423	4.44275	4.3265	4.3092	4.4309	4.17295	4.2257	4.2188	4.17035	4.23175	4.1821
P13010	4.88895	4.80005	4.9047	4.6597	4.74555	4.72105	4.65915	4.6808	4.72235	4.6357	4.6732	4.6508	4.55185	4.5731	4.4775	4.41795	4.44055	4.4438
Q9UN37;O75351	-0.155849	-0.19995	-0.186399	-0.421901	0.0132494	-0.34605
Q9NP79	-0.595751	-0.540851	-1.189	-1.6793	-0.96525	-0.972051	0.340651	0.3721	0.48565	0.235399	0.379	0.441099	1.42935	1.2926	1.388	1.33145	1.29925	1.1987
O75717	-1.73245	-1.87505	-1.6096	-1.8545	-2.15095	-2.06265	-0.41275	-0.533801	-0.566051	-0.446001	-0.680401	-0.668501	-4.26725	-4.6454	-4.6265	-4.73205	-4.49175	-4.5232
O95785	-5.22385	-5.54635	-5.3317	-5.4306	-5.01565	-5.15115	-3.46785	-3.6639	-3.42625	-3.6387	-2.6834	-4.2733
Q99986	-0.0387497	0.00244999	-0.0552006	-0.151401	-0.107949	-0.266851	1.93055	1.8542	1.89975	1.8155	1.7671	1.9275	-0.34725	-0.137999	-0.497499	-0.51155	-0.652751	-0.274699
Q9GZL7	2.54025	2.61025	2.5718	2.631	2.53945	2.49965	3.02765	3.0534	3.10305	3.017	2.9505	3.0478	2.19865	2.2654	2.143	2.10005	2.13945	2
Q6RFH5	-0.00234985	-0.0634508	-0.204	-0.243199	-0.0861502	-0.24955	1.05125	0.965499	1.03575	0.967899	0.867399	1.13	-0.72035	-1.1179	-0.882	-0.841149	-0.95325	-1.6123
O14980	4.57455	4.56555	4.5579	4.4694	4.49635	4.45495	5.18995	5.1726	5.23165	5.1178	5.1119	5.1331	4.13385	4.3115	4.2309	4.19015	4.19345	4.1853
Q9C0E2	-1.25885	-2.20735	-2.2411	-2.6198	-1.84835	-2.28225	0.225151	0.450601	0.207551	0.3724	-0.0380993	0.164299	0.0468502	-0.694599	-0.201399	0.021451	-0.394549	-0.793099
P55060	4.58805	4.62605	4.6527	4.4636	4.47385	4.50155	5.44045	5.4761	5.50005	5.425	5.4127	5.3995	4.25765	4.4118	4.2687	4.20825	4.34075	4.244
Q9HAV4	2.87985	2.90045	2.8931	2.6809	2.59405	2.77265	3.47235	3.5096	3.52265	3.4562	3.4162	3.4539	2.62365	2.5347	2.3464	2.54845	2.47815	2.5036
Q9UIA9	0.524651	0.52765	0.4112	0.2489	0.424251	0.296049	1.95075	2.0425	1.98895	1.913	2.0001	2.0258	0.67695	0.375601	0.3867	0.609851	0.55955	0.420701
P12956	4.45165	4.42805	4.4063	4.3085	4.31855	4.32725	4.38785	4.4078	4.51505	4.3617	4.4106	4.3825	4.45275	4.6695	4.6994	4.49425	4.40945	4.4293
P67809;P16989	3.32845	3.31855	3.1352	3.2295	3.23145	3.26735
P67809	4.28835	4.36805	4.2913	4.3354	4.22275	4.28735	5.54565	5.442	5.55955	5.4985	5.4197	5.5011	4.53425	4.3052	4.303	4.32705	4.29945	4.2722
O15498	-2.01945	-1.97815	-1.9443	-2.1944	-2.32545	-2.06135	-0.304951	-0.750899	-0.0223494	-0.696301	-0.490801	0.0137997
Q9Y5A9;Q7Z739;Q9BYJ9	0.43965	0.48865	0.775801	0.469501	0.561851	0.513248
Q9Y5A9	-0.48925	-0.57315	-0.691899	-0.4546	-0.79855	-0.48155	2.59555	2.6048	2.68495	2.5814	2.5813	2.5588	-0.73395	-0.684399	-0.690899	-0.81305	-0.75265	-0.6447
Q96B54	-2.73025	-1.94395	-2.1834	-2.141	-2.23165	-2.34175	-0.0707493	-0.220799	-0.164849	-0.280399	-0.223499	-0.2409	-1.81515	-1.9929	-2.0162	-2.02615	-2.04985	-2.016
Q86U90	-2.87295	-2.37865	-2.5324	-2.8172	-2.66975	-2.85435	-0.60405	-0.702901	-0.72115	-0.8055	-0.6745	-0.7453	-1.00445	-1.0834	-1.1083	-1.36555	-1.15405	-1.2002
O43670	2.22965	2.02125	2.2383	1.9565	2.15735	1.97555	1.63015	1.8123	1.89465	1.7064	1.6148	1.7294	0.775049	0.735201	0.8041	0.738151	0.685649	0.565101
Q15942	0.08535	0.149751	0.0403996	-0.1545	-0.00364971	-0.0493507	1.92265	1.86	1.91575	1.8313	1.8889	1.8985	1.73815	2.1282	2.2811	2.19455	2.12745	2.1888
Q8N5P1	-3.80355	-3.87755	-4.0507	-3.9812	-3.91225	-4.39815	-2.59535	-2.2712	-2.05095	-2.3212	-2.4529	-2.1181
Q86VM9	-0.0331497	-0.421651	-0.503799	-0.5647	-0.720449	-0.63545	0.519051	0.5519	0.51015	0.399099	0.405001	0.4464	0.0394497	0.147501	-0.3444	-0.60045	0.38905	-0.449399
Q7Z739;Q9BYJ9	-3.48855	-3.16475	-3.5752	-3.9472	-4.76555	-2.89675
O75312	0.902349	0.867049	0.874701	0.883599	0.90705	0.944448	1.39625	1.4626	1.47435	1.4168	1.3066	1.3556	2.81675	3.0048	2.8378	2.94735	2.84915	2.9252
Q6PJT7	-2.60375	-2.72195	-2.5572	-2.5819	-2.55405	-2.81065	0.34635	0.3744	0.378249	0.350201	0.276001	0.2843	-1.13735	-1.1873	-1.0411	-1.18675	-1.23505	-1.2859
Q8WU90	0.45075	0.63985	0.7339	0.5419	0.54305	0.445549	1.52355	1.4744	1.64975	1.5795	1.1874	1.4538	0.56805	0.546101	0.5844	0.45835	0.759049	0.214499
Q7Z2W4	-0.20425	-0.29215	-0.348499	-0.3297	-0.25945	-0.34795	1.19995	1.1426	1.23265	1.1031	1.0839	1.0108	-0.52965	-0.632599	-0.407499	-0.640449	-0.59825	-0.6844
Q969S3	-3.17335	-3.42555	-3.7477	-2.6203	-3.42035	-3.34085	-0.51845	-0.631	-0.36225	-0.219101	-0.2899	-0.216002
O95218	-1.70875	-1.76105	-1.7978	-1.8662	-1.77785	-1.81905	1.77115	1.7687	1.85955	1.7903	1.7853	1.8066	0.994249	0.947401	0.7827	0.87955	0.83365	0.8268
Q9UPT8	-2.93845	-2.94185	-3.0491	-3.1034	-3.17735	-3.08925	-0.0378494	-0.00820065	0.120749	-0.00329971	-0.0872002	-0.1481
Q86UK7	-2.02105	-1.92185	-1.8402	-1.9052	-1.62015	-1.94955	-0.538349	-0.496501	-0.59525	-0.3894	-0.443199	-0.3976	-2.93695	-3.0253	-3.0533	-3.00795	-2.79615	-2.9789
P32454;P37898	-3.78535	-2.43135	-2.1893	-2.189	-1.92235	-2.05965
P00330	6.43235	6.53035	6.512	7.6588	7.64435	7.70575	5.96135	5.9372	5.98895	6.6229	6.6263	6.6164	6.20855	6.3541	6.2838	6.99895	7.04255	7.026
P00330;P07246	3.17155	3.32205	3.3653	4.7074	4.44115	4.65995
P47143	-0.42705	-0.304151	-0.367199	0.3894	0.397349	0.346449	-0.58025	-0.7741	-0.551049	0.0699005	0.2715	0.141199	-0.488649	-0.606199	-0.622799	0.12345	0.121449	0.124
P18239	-0.14225	0.05235	0.2012	0.722899	0.98235	0.910049							1.32295	1.1602	1.1921	1.20465	0.89745	-0.714799
P23542	-1.07625	-1.14605	-1.11	-0.4285	-0.24405	-0.382851	-0.844049	-0.4553	-0.84995	-0.0561008	-0.0202007	-0.209501	-3.99365	-4.3937	-4.1708	-3.68345	-4.15005	-3.9216
P07246	0.351749	0.36065	0.345501	0.4019	0.50475	0.462549	-2.16225	-2.0536	-2.17155	-1.75	-1.3311	-1.299
Q04894	-2.16055	-1.52795	-1.7647	-1.1666	-1.33515	-1.12755
Q00955	1.08045	0.577451	0.6728	1.3528	1.44365	1.34855	-0.67165	-0.920001	-1.07885	-0.0748997	-0.310101	-0.414701	1.02995	0.897202	0.7075	1.18225	0.0104494	0.696101
P31787	-1.49725	-2.05805	-1.4936	-0.7781	-0.90155	-0.73735	-0.762949	-1.1877	-0.789451	-0.1308	-0.625099	-0.0874004	-1.66875	-1.676	-1.5209	-1.28605	-1.19995	-0.7625
P31383	-3.03885	-3.22925	-3.1823	-2.6243	-1.91865	-2.24465							-3.05115	-3.5086	-3.4853	-3.44635	-3.30225	-3.8452
P46680	-1.40075	-2.31685	-1.0616	-1.5744	-2.84895	-1.89195
P38720	1.24995	1.16745	1.3312	2.2057	2.30455	2.27485	0.86445	0.922599	1.01065	1.4878	1.4477	1.6014	0.310751	0.491301	0.466501	1.06945	1.13155	1.1515
Q02486	-3.55905	-3.44765	-3.5491	-3.1027	-3.02895	-3.18005
P19414	2.06895	2.14815	2.157	3.0639	3.12875	3.08665	1.84705	1.8364	1.84995	2.5707	2.4983	2.5885	1.90435	1.691	1.6378	2.13215	2.20705	2.2314
P38013	3.09125	3.18615	3.1696	4.2726	4.15445	4.25315	3.46095	3.4348	3.45625	4.0983	3.9595	4.1148	2.03705	1.9975	2.0376	2.64405	2.69925	2.6646
P15891	0.283951	0.252351	0.314301	1.1462	1.15735	1.12855	-1.45115	-1.5371	-1.02035	-0.2913	-0.355801	-0.353601	-0.987049	-1.2558	-0.9042	-0.27135	-0.36325	-0.451699
P47096	-5.06055	-4.51915	-4.6181	-3.8822	-3.65545	-3.82665
P12904	-4.12345	-3.58215	-3.668	-2.8125	-3.29145	-3.22095
P52910	-0.145849	-0.40525	-0.4359	-0.0351	0.51755	0.142349	-1.15495			-0.592501		-0.7992
P60010	2.49045	2.55505	2.489	3.5327	3.46835	3.53785	2.60725	2.6967	2.64955	3.3826	3.2462	3.3239	1.80765	1.763	1.5756	2.20615	2.35265	2.2545
P54114	-4.43545	-4.16385	-3.9152	-3.2268	-3.45645	-3.63045
P54114;P47771	-2.79215	-2.72675	-2.7471	-2.214	-2.09735	-2.41415
P46367	1.18905	0.65495	0.8158	1.5507	1.54955	1.48075	-2.23655	-1.9957	-2.04825	-1.4117	-1.0705	-0.9342	0.597851	0.698601	0.5473	0.705251	0.699849	0.6121
P54115	2.89425	2.79905	2.9349	3.483	3.24625	3.29975	2.54575	2.5275	2.61915	3.3073	3.2277	3.1849	2.30585	1.873	1.8115	2.40115	2.50015	2.4178
P54783	-3.87855	-6.21045	-4.0499	-3.296	-4.14805	-3.98855
P16550	-0.32165	-0.605451	-0.1343	-0.145	0.0327501	-0.181952	-1.22215	-1.1111	-1.09655	-0.597099	-0.6847	-0.506102
P14540	4.84435	4.89845	4.7957	6.0137	5.96655	6.01415	5.42985	5.5401	5.55935	6.1797	6.2105	6.2037	4.09725	4.1891	4.2607	4.92895	4.85675	4.8955
P23180	-3.27735	-3.55885	-3.3716	-2.7991	-2.47015	-2.31695	-2.98385		-2.75565	-2.0887		-2.297
P38115	-3.29325	-3.09475	-3.2207	-2.7793	-2.33415	-2.12125	-2.85355			-2.5997		-2.5987
P22768	-2.90825	-3.80265	-2.8051	-2.8373	-2.40845	-3.81095							1.06885	0.847801	1.0561	1.06265	-1.21105	0.8541
P32454	-2.27785	-2.53325	-2.3072	-2.1262	-1.75465	-2.08235	-2.19945	-2.5581	-2.29815	-1.3735	-1.4946	-1.402
P49435	-3.32665	-3.36795	-2.8854	-2.0402	-1.94205	-2.15985
P46672	-0.75875	-0.488351	-0.5299	0.2221	0.219649	0.13695	-1.61855	-1.7227	-1.54245	-0.927	-0.988899	-0.640301	-1.08375	-1.3247	-1.2145	-1.37545	-1.70415	-0.9547
P11076;P19146	0.13505	0.273351	0.104601	1.0156	0.897851	0.970749	0.296551	0.437499	0.30865	0.8972	0.898901	1.0222
P11076	-1.74845	-1.79025	-1.6485	-0.7436	-0.85505	-1.12335							-1.78245	-1.4553	-1.4121	-1.56605	-1.31935	-1.4292
[truncated: 3,321 more rows]
