# Supplementary material for: HarmonizR enables data harmonization across independent proteomic datasets with appropriate handling of missing values
Source: Nat Commun. 2022 Jun 20;13:3523. doi: 10.1038/s41467-022-31007-x (PMC9209422; doi:10.1038/s41467-022-31007-x)
Supplement: Supplementary file 3 — Source Data [file 41467_2022_31007_MOESM3_ESM.zip › Source Data/Figure3;Supplementary Figure 11-12;Unharmonized data.xlsx]

## Sheet: Mouse_Input
T: Protein IDs	FF_W2_1	FF_W2_2	FF_W2_3	FF_W2_5	FF_W2_6	FF_W2_7	FF_W2_8	FFPE_W2_1	FFPE_W2_2	FFPE_W2_3	FFPE_W2_5	FFPE_W2_6	FFPE_W2_7	FFPE_W2_8	FFPE_E878	FFPE__872	FFPE__875	FFPE__876	FFPE__877	FFPE__879	GS50	GS51	GS52	GS53	GS54
A0JP43	NaN	NaN	NaN	NaN	NaN	-0.680505	NaN	NaN	NaN	NaN	NaN	NaN	NaN	NaN	-0.425498	0.761328	NaN	NaN	0.344676	NaN	NaN	NaN	NaN	NaN	NaN
A2A432	NaN	NaN	NaN	NaN	NaN	NaN	NaN	NaN	NaN	NaN	NaN	NaN	NaN	NaN	NaN	NaN	NaN	NaN	NaN	NaN	0.306911	0.414881	-0.338102	0.187973	-0.571663
A2A5R2	0.251222	-0.818879	NaN	0.199363	NaN	0.368295	NaN	NaN	NaN	NaN	NaN	NaN	NaN	NaN	NaN	NaN	NaN	NaN	NaN	NaN	NaN	NaN	NaN	NaN	NaN
A2A690	0.165216	NaN	NaN	NaN	0.0278275	NaN	-0.193043	NaN	NaN	NaN	NaN	NaN	NaN	NaN	NaN	NaN	NaN	NaN	NaN	NaN	NaN	NaN	NaN	NaN	NaN
A2A8Z1	NaN	-0.071119	0.639689	-0.00510943	-1.83183	NaN	-0.0985638	NaN	NaN	NaN	NaN	NaN	NaN	NaN	NaN	NaN	NaN	NaN	NaN	NaN	NaN	NaN	NaN	NaN	NaN
A2ADY9	-0.47087	-0.0896503	NaN	0.0104455	NaN	-0.424413	-0.271573	0.0674466	0.28815	0.23622	0.585666	0.0655869	-0.148393	0.388282	-0.271152	0.142674	-0.637899	-0.764861	-0.724282	NaN	-0.0755016	0.577048	0.554084	0.649188	NaN
A2AG50	0.105955	-0.669231	0.0674477	-0.011095	-1.35743	0.289082	-1.336	NaN	NaN	NaN	NaN	NaN	NaN	NaN	NaN	NaN	NaN	NaN	NaN	NaN	NaN	-0.457529	1.64457	0.0683918	1.65584
A2AGT5	1.81535	1.74223	0.959176	1.23899	1.59226	1.95471	1.28236	-0.629518	-0.834505	-0.568325	-0.510829	-0.445691	-0.417348	-1.00071	-2.46799	-2.69726	NaN	NaN	NaN	-3.08395	0.900183	1.09935	1.23999	1.12064	-0.120914
A2AHC3	0.384739	NaN	NaN	0.133204	NaN	0.113078	NaN	NaN	NaN	NaN	NaN	NaN	NaN	NaN	NaN	NaN	NaN	NaN	NaN	NaN	NaN	NaN	NaN	NaN	-0.631021
A2AJA9	0.12299	NaN	NaN	NaN	-0.560186	0.737942	-0.300746	NaN	NaN	NaN	NaN	NaN	NaN	NaN	NaN	NaN	NaN	NaN	NaN	NaN	NaN	NaN	NaN	NaN	NaN
A2AJI0	0.0144516	-0.127835	0.330295	0.155805	-0.453402	-0.35043	0.0187336	-0.82466	-0.935122	-0.509598	-0.373062	-0.870703	-0.567152	-0.722311	-0.136231	0.869228	0.436115	0.24403	0.595108	1.18884	0.0563122	0.365333	1.17082	0.246372	0.364532
A2ALS5	0.923321	-1.20257	-0.19429	-0.658227	NaN	1.74217	NaN	NaN	NaN	NaN	NaN	NaN	NaN	NaN	0.300099	NaN	NaN	NaN	NaN	-0.0439563	NaN	NaN	0.0229383	-0.991971	0.10248
A2ALU4	-1.43164	NaN	-0.58868	-0.0103793	NaN	-1.93918	NaN	NaN	NaN	NaN	NaN	NaN	NaN	NaN	0.406355	NaN	NaN	NaN	NaN	NaN	NaN	NaN	-0.825487	1.18836	3.20065
A2AN08	-1.11448	-0.685307	-0.693909	0.211693	-0.53776	-0.934496	-0.685905	NaN	NaN	NaN	NaN	NaN	NaN	NaN	NaN	0.738609	-0.841064	-0.878641	NaN	NaN	1.4452	0.996429	1.20958	1.16737	0.60268
A2APB8	NaN	2.61843	NaN	NaN	NaN	NaN	NaN	NaN	NaN	NaN	NaN	NaN	NaN	NaN	NaN	NaN	NaN	NaN	NaN	NaN	-2.30514	-0.313283	NaN	NaN	NaN
A2APV2	-0.375633	0.0508125	0.444806	-0.293506	NaN	-0.0568478	0.230368	NaN	NaN	NaN	NaN	NaN	NaN	NaN	NaN	NaN	NaN	NaN	NaN	NaN	NaN	NaN	NaN	NaN	NaN
A2AR02	-1.24404	-0.142236	-0.471699	-0.514243	NaN	-0.867934	-0.488852	NaN	0.581458	NaN	0.520892	0.902507	0.786996	NaN	NaN	NaN	NaN	NaN	NaN	NaN	0.536105	NaN	NaN	NaN	NaN
A2ARZ3	NaN	NaN	NaN	0	NaN	NaN	NaN	NaN	NaN	NaN	NaN	NaN	NaN	NaN	NaN	NaN	NaN	NaN	NaN	NaN	NaN	NaN	NaN	NaN	NaN
A2ASI5;A2APX8;Q9ER60;Q62205	-0.384163	NaN	NaN	NaN	NaN	0.384163	NaN	NaN	NaN	NaN	NaN	NaN	NaN	NaN	NaN	NaN	NaN	NaN	NaN	NaN	NaN	NaN	NaN	NaN	NaN
A2ASQ1	0.127781	-0.415367	-0.155475	0.229748	-0.131126	NaN	0.695099	NaN	NaN	NaN	NaN	NaN	NaN	NaN	NaN	NaN	NaN	NaN	NaN	NaN	0.0851405	0.0333216	-0.184326	NaN	-0.284796
A2ASS6	-0.217505	0.771711	0.88524	-0.0337164	0.0873545	-0.165615	0.513618	NaN	NaN	NaN	NaN	NaN	NaN	NaN	-0.232661	NaN	-0.953285	-0.481785	0.0873545	-1.05142	0.422106	-0.150315	0.0705183	0.285637	0.232506
A2ASZ8	NaN	-0.802849	NaN	NaN	-0.742211	1.37034	NaN	NaN	NaN	NaN	NaN	NaN	NaN	NaN	NaN	NaN	NaN	NaN	NaN	NaN	NaN	0.0672109	NaN	0.737795	-0.630289
A2AWA9	0.486814	-0.00939775	0.290207	-0.0346816	NaN	0.498943	0.625162	NaN	NaN	NaN	NaN	NaN	NaN	NaN	-2.40369	-2.11202	NaN	NaN	NaN	NaN	0.584877	0.048702	1.00232	0.606806	0.415958
A2BH40	-1.22821	-0.884961	-1.05447	-1.20192	-0.357653	NaN	-0.728821	NaN	0.659832	-0.641787	-0.714365	0.113197	-1.59961	0.0348125	0.473634	1.31853	0.750927	1.42471	0.211057	-0.073029	1.2653	1.39793	0.63499	0.624723	-0.698038
A2RT62	-0.672897	NaN	-0.443908	-0.139528	0.729304	0.427495	-0.533334	NaN	NaN	NaN	NaN	NaN	NaN	NaN	NaN	NaN	NaN	NaN	NaN	NaN	NaN	NaN	NaN	NaN	NaN
A2RTL5	-0.811817	0.894251	0.454302	-0.0891154	NaN	NaN	0.621713	NaN	NaN	-1.43758	NaN	NaN	-0.949471	NaN	NaN	NaN	NaN	NaN	NaN	NaN	0.655914	0.747156	0.75184	0.189943	-0.448183
A6H5Z3	-0.0779798	0.21241	-0.526304	0.0397456	0.411068	0.101343	-0.160284	NaN	NaN	NaN	NaN	NaN	NaN	NaN	NaN	NaN	NaN	NaN	NaN	NaN	NaN	NaN	NaN	NaN	NaN
A6H6E9	NaN	NaN	-0.477495	0.0293045	NaN	NaN	NaN	NaN	NaN	NaN	NaN	NaN	NaN	NaN	NaN	NaN	NaN	NaN	NaN	NaN	NaN	0.448191	NaN	NaN	NaN
B0V2N1	-0.442926	-0.143303	0.34891	0.0301555	0.545925	-0.407629	0.0837501	NaN	-0.26643	NaN	NaN	0.329884	0.20681	-0.580711	-0.881065	-0.848945	-1.15769	-1.01198	NaN	NaN	0.842001	0.603306	0.88303	0.901356	0.916727
B1AXV0	0.357945	NaN	NaN	NaN	-0.605523	1.33178	-0.479644	NaN	NaN	NaN	NaN	NaN	-0.604558	NaN	NaN	NaN	NaN	NaN	NaN	NaN	NaN	NaN	NaN	NaN	NaN
B1AZP2	-0.00654709	0.141347	0.153462	-0.432403	NaN	-0.138129	NaN	NaN	NaN	-0.894895	-0.557515	NaN	NaN	-0.988958	0.0182713	NaN	-0.659934	-0.376451	NaN	NaN	0.786252	1.18079	1.31478	1.08216	0.846619
B2RPU2	-0.779184	0.308896	0.194636	0.0130641	NaN	0.262587	NaN	NaN	NaN	NaN	NaN	NaN	NaN	NaN	NaN	NaN	NaN	NaN	NaN	NaN	NaN	NaN	NaN	NaN	NaN
B2RQC6	-0.872608	1.85007	0.92347	1.38393	0.965758	-0.62326	1.57834	-2.20557	0.851193	0.854769	0.373915	1.08455	-1.22954	0.804346	-0.585397	0.833281	-1.80464	-0.436149	-2.90185	-4.70431	2.08083	1.6528	0.574808	1.18889	-1.52333
B2RRE7	NaN	-0.305823	NaN	NaN	0.359338	-0.0535154	NaN	NaN	NaN	NaN	NaN	NaN	NaN	NaN	NaN	NaN	NaN	NaN	NaN	NaN	NaN	NaN	NaN	NaN	NaN
B2RSH2;P20612;Q3V3I2;P50149	1.26668	0.830987	0.766814	1.13676	0.459512	1.54422	0.528876	0.238427	NaN	-0.573194	-0.159934	-2.0377	-0.868077	-2.07307	NaN	NaN	NaN	NaN	NaN	NaN	NaN	NaN	NaN	NaN	NaN
B2RUJ5	0.448993	-0.516587	0.0153213	0.530374	NaN	0.517267	NaN	-0.0449185	NaN	NaN	0.241853	-0.58199	0.374908	-1.09867	NaN	NaN	NaN	NaN	NaN	NaN	NaN	NaN	NaN	NaN	NaN
B2RXC1	NaN	NaN	NaN	NaN	NaN	NaN	NaN	NaN	NaN	NaN	NaN	NaN	NaN	NaN	NaN	NaN	NaN	NaN	NaN	NaN	NaN	NaN	NaN	0	NaN
B2RXS4	-0.608094	0.94689	0.869871	0.483276	0.158653	-0.836519	0.895496	0.196544	-0.166596	-0.514694	-0.243843	-0.0362666	-0.587466	-0.173374	-0.0435965	1.27123	0.758301	1.10262	-0.519186	-0.747439	NaN	NaN	NaN	NaN	NaN
B2RY56	NaN	-1.82653	NaN	-2.53849	NaN	-2.26544	-2.11739	NaN	NaN	NaN	NaN	NaN	NaN	NaN	NaN	0.40439	-0.667006	0.933831	NaN	NaN	2.83317	2.34201	1.39483	1.74766	-0.24104
B9EJ86	0.486904	0.0480113	0.447116	0.897205	-0.057425	0.280025	-0.128561	NaN	NaN	NaN	NaN	NaN	NaN	NaN	NaN	NaN	NaN	NaN	NaN	NaN	-0.946513	NaN	NaN	-1.02676	NaN
B9EJA2	0.910272	-0.0845227	-0.141964	0.209566	NaN	0.600557	0.128808	NaN	NaN	NaN	NaN	NaN	NaN	NaN	NaN	NaN	NaN	NaN	NaN	NaN	NaN	NaN	-0.796008	NaN	-0.826708
B9EKR1	1.98571	0.377196	1.04814	0.721186	0.316414	1.81355	0.258122	-1.32176	-1.85102	NaN	-2.24194	-1.87056	-1.9504	-2.10871	0.492785	-0.238754	NaN	-0.550481	0.333954	-0.258256	0.760767	0.547163	2.11524	1.56297	2.68374
C0HKD9;C0HKD8	-0.260037	1.17836	0.531269	0.134935	1.0545	-0.845896	0.320938	-0.5886	-1.27724	-0.886851	-0.377886	-0.36254	-0.880328	0.158111	NaN	NaN	NaN	NaN	NaN	NaN	0.865013	1.64394	1.21878	0.304664	-1.00701
C0HKE9;C0HKE8;C0HKE7;C0HKE6;C0HKE5;C0HKE4;C0HKE3;C0HKE2;C0HKE1;Q8CGP6;Q8R1M2;Q8CGP7;Q8CGP5;Q8BFU2	-0.137397	0.386111	-0.0307016	0.215318	0.108195	-0.546754	0.61313	NaN	NaN	NaN	NaN	NaN	NaN	NaN	NaN	NaN	NaN	NaN	NaN	NaN	NaN	NaN	NaN	NaN	NaN
D3YVF0	-0.205171	0.020888	0.592383	0.249541	-0.623464	-1.12142	-0.920539	NaN	NaN	-1.5562	-1.88809	NaN	NaN	NaN	-0.0337728	0.206641	NaN	0.450539	-0.987199	-0.204225	NaN	0.864697	2.21289	1.06128	1.88122
D3YXK2;Q80YR5	-0.152157	0.644348	0.203239	0.0221422	0.224499	-0.462506	0.395447	NaN	NaN	NaN	NaN	NaN	NaN	NaN	-0.0206149	-0.0653861	0.678465	0.00135016	-0.546339	-0.276007	NaN	NaN	NaN	NaN	NaN
D3YYU8	-1.91568	-1.16239	-1.08472	-1.56379	0.685902	-1.32057	-0.237048	0.611491	0.305915	-0.206819	0.814206	1.08752	1.98462	1.548	0.701342	NaN	-1.65781	-1.51181	1.73888	0.917823	NaN	NaN	NaN	NaN	NaN
D3YZP9	0.251547	-0.0984209	0.266323	0.032202	-0.22072	-0.18252	0.283299	NaN	NaN	NaN	NaN	NaN	NaN	NaN	NaN	NaN	NaN	NaN	NaN	NaN	NaN	NaN	NaN	-0.331711	NaN
D3YZU1	0.998107	0.29766	-0.0919908	0.56956	0.566861	1.47952	0.690781	0.222727	NaN	NaN	NaN	NaN	0.300017	NaN	NaN	NaN	NaN	NaN	NaN	NaN	NaN	NaN	-2.2633	-2.42357	NaN
D3Z4S3	NaN	1.10233	NaN	1.22988	1.44509	1.15782	1.32761	NaN	NaN	NaN	NaN	NaN	NaN	NaN	-2.33219	NaN	NaN	-1.70076	-2.22977	NaN	NaN	NaN	NaN	NaN	NaN
D3Z7P3	2.31884	1.05943	1.00249	1.79674	0.549947	2.82298	0.693038	-0.588266	NaN	-1.6881	-0.742721	-2.63709	-0.755782	NaN	NaN	NaN	NaN	NaN	NaN	NaN	-0.412515	-0.319997	-0.792764	0.369399	-0.100219
E1U8D0	-0.225928	-0.168202	0.501729	0.0523405	NaN	NaN	0.229157	NaN	0.290856	-0.576797	-0.459411	0.616879	-0.887816	NaN	NaN	NaN	NaN	NaN	NaN	NaN	0.473203	0.369241	0.0198259	-0.0106516	-0.0873842
E9PUL5	1.61835	-0.454019	0.692996	0.543961	-1.17674	1.17873	-0.697034	0.287543	NaN	-0.77596	-0.156221	-2.15264	1.30421	NaN	0.983758	-0.0199291	-1.16116	-0.0428077	1.26909	1.06232	-2.12395	-1.05953	1.52593	0.872512	1.74675
E9PV24	-0.487277	NaN	-0.439313	-0.253049	NaN	-0.325372	NaN	NaN	NaN	NaN	NaN	NaN	NaN	NaN	NaN	NaN	NaN	NaN	NaN	NaN	0.35505	0.45436	NaN	0.695601	NaN
E9PVA8	-0.261942	0.766548	0.759098	0.920346	0.604672	0.222834	0.351561	-1.75408	-0.22878	-0.0668695	-0.273414	-0.0525853	-1.6219	0.0901854	NaN	NaN	NaN	NaN	NaN	NaN	1.31572	0.488394	0.34722	0.15815	-0.918029
E9PVD3	NaN	-1.78178	NaN	NaN	NaN	NaN	NaN	NaN	NaN	NaN	NaN	NaN	NaN	NaN	0.0907356	2.06678	2.37047	0.650531	NaN	-1.76517	-1.63157	NaN	NaN	NaN	NaN
E9PVX6	NaN	2.18086	0.494124	0.376294	0.563492	-2.30723	0.911715	-1.12182	0.834011	0.0341286	-0.374487	1.5897	-1.03404	0.000772864	NaN	-2.55106	NaN	NaN	NaN	NaN	3.03379	2.54699	-1.23025	-0.754156	-2.56342
E9PZQ0	-0.0846455	-0.638517	0.61934	0.119574	-0.797483	-0.966644	-0.0199902	NaN	NaN	NaN	NaN	NaN	NaN	NaN	NaN	NaN	NaN	NaN	NaN	NaN	NaN	NaN	NaN	NaN	NaN
E9Q1P8	-1.20324	-0.574646	NaN	NaN	NaN	NaN	-0.209358	NaN	1.2024	NaN	NaN	-0.178905	NaN	NaN	NaN	NaN	NaN	NaN	NaN	NaN	0.340038	0.667624	NaN	NaN	NaN
E9Q3L2	-0.296164	0.0421576	0.364662	-0.298745	NaN	0.188089	NaN	NaN	NaN	NaN	NaN	NaN	NaN	NaN	NaN	NaN	NaN	NaN	NaN	NaN	NaN	NaN	NaN	NaN	NaN
E9Q4N7	-1.94312	NaN	NaN	-1.50307	NaN	-2.16264	-1.25884	NaN	0.472874	0.124718	NaN	0.150507	0.238472	NaN	NaN	NaN	NaN	NaN	NaN	NaN	1.02676	1.66544	1.22819	1.0092	0.182678
E9Q555	NaN	NaN	NaN	NaN	0	NaN	NaN	NaN	NaN	NaN	NaN	NaN	NaN	NaN	NaN	NaN	NaN	NaN	NaN	NaN	NaN	NaN	NaN	NaN	NaN
E9Q5C9	-2.57361	0.621875	0.103879	-0.363589	0.204435	-2.728	1.60994	NaN	NaN	NaN	NaN	NaN	NaN	NaN	-1.07761	0.0373396	-0.130976	0.312471	NaN	NaN	2.21129	2.18671	1.32555	0.733047	0.111169
E9Q5M6	-0.0140591	-0.0334091	-0.45521	-0.110788	0.613466	NaN	NaN	NaN	NaN	NaN	NaN	NaN	NaN	NaN	NaN	NaN	NaN	NaN	NaN	NaN	NaN	NaN	NaN	NaN	NaN
E9Q6J5	-0.838996	0.193925	NaN	-0.279079	-0.623254	NaN	-0.0349705	NaN	-0.19383	NaN	NaN	NaN	1.53779	NaN	NaN	NaN	NaN	NaN	NaN	NaN	NaN	NaN	NaN	NaN	NaN
E9Q6P5	0	NaN	NaN	NaN	NaN	NaN	NaN	NaN	NaN	NaN	NaN	NaN	NaN	NaN	NaN	NaN	NaN	NaN	NaN	NaN	NaN	NaN	NaN	NaN	NaN
E9Q7G0	-0.312059	0.972386	-0.294288	-0.117935	-0.350601	-0.878692	0.212018	-1.42762	1.07506	0.698121	0.219548	1.17608	-1.64432	1.04352	NaN	-3.19427	NaN	NaN	NaN	NaN	2.05295	2.22281	0.918818	1.08625	-1.15805
E9Q8I9	0.623649	NaN	NaN	NaN	NaN	1.47566	NaN	NaN	NaN	NaN	NaN	NaN	NaN	NaN	NaN	NaN	NaN	NaN	NaN	NaN	NaN	-1.01059	-0.28189	-0.0110159	-0.79581
E9QAT4	-0.555968	0.444858	NaN	NaN	1.1113	-1.76667	NaN	NaN	NaN	NaN	NaN	NaN	NaN	NaN	NaN	NaN	NaN	NaN	NaN	NaN	0.101686	0.314941	0.579397	-0.229546	NaN
F6SEU4	-0.30634	-0.16915	NaN	-0.292315	NaN	0.767805	NaN	NaN	NaN	NaN	NaN	NaN	NaN	NaN	NaN	NaN	NaN	NaN	NaN	NaN	NaN	NaN	NaN	NaN	NaN
F6YCR7	NaN	0.42621	NaN	-0.387911	-0.733419	NaN	0.69512	NaN	NaN	NaN	NaN	NaN	NaN	NaN	NaN	NaN	NaN	NaN	NaN	NaN	NaN	NaN	NaN	NaN	NaN
F6ZDS4	0.239445	1.11476	0.389444	0.382546	0.090891	-0.515104	0.974503	-0.192427	0.156658	-0.0494136	-0.166923	0.524958	-0.439924	0.330126	NaN	-1.73213	-1.32794	-1.97546	-1.61473	NaN	2.13918	2.29149	1.62632	1.29606	0.276655
F8VPU2	0.518547	0.0780387	0.218704	0.135171	0.653825	0.455583	0.188207	-0.301367	NaN	NaN	0.251253	-0.565238	-0.560833	NaN	-0.389307	0.149461	-0.21234	-0.592785	-0.651494	-0.903969	0.218639	0.568445	0.510807	0.287656	0.342416
G5E829	1.76288	1.03303	1.07064	1.05014	0.859958	1.71406	0.821517	0.0990688	-3.32737	-0.845879	-0.60435	-2.21615	-0.0321873	NaN	-0.00460136	-0.597476	-1.3217	-1.10516	-1.08027	-0.802266	0.0103465	0.242919	2.01248	1.46243	1.62972
G5E870	NaN	-1.19823	NaN	NaN	NaN	NaN	NaN	NaN	NaN	NaN	NaN	NaN	NaN	NaN	NaN	NaN	NaN	NaN	NaN	NaN	0.914902	0.398152	-0.155502	0.324463	-0.283786
G5E8K5	1.00501	0.274697	0.275147	0.567057	0.649554	1.04939	0.1113	-2.25458	-2.43957	NaN	NaN	-0.549928	-1.23975	NaN	NaN	NaN	NaN	NaN	NaN	NaN	0.383023	0.250361	0.761238	0.763054	0.393994
O08528	-0.104171	1.40028	0.181209	0.592135	0.809104	NaN	0.595107	NaN	-0.325328	-0.161199	-0.295711	-0.251502	NaN	0.0765696	NaN	0.198041	NaN	-0.920535	NaN	NaN	NaN	NaN	NaN	NaN	NaN
O08529	1.8712	1.8684	1.55289	1.71482	1.56835	1.95419	1.48651	-0.968523	-1.58656	-1.51684	-0.204984	-0.994802	-1.40534	-1.17088	-0.224037	-0.192488	-1.00216	-1.21265	-0.397438	-0.707777	0.469641	0.463721	0.613238	0.758702	0.576498
O08532	0.793465	1.01045	1.10595	0.679528	1.21412	0.817838	0.345755	-1.33273	-2.26495	NaN	-1.27325	-1.38128	-0.987571	-2.29708	0.214974	0.186135	0.801541	0.475198	-0.0685378	0.405726	0.639489	0.857367	1.09954	0.674521	1.3924
O08539;D3Z6Q9	0.648028	0.48259	0.488066	0.562934	-0.0490391	0.784827	0.413415	NaN	NaN	NaN	NaN	NaN	NaN	NaN	-0.124883	-0.352859	-0.84319	-0.593086	-0.613237	-0.391725	NaN	NaN	NaN	NaN	NaN
O08547	0.851192	0.605898	0.605564	0.702568	0.695524	1.13664	0.674376	0.206499	-0.500883	0.308083	0.561077	-0.0737324	-0.0191669	0.0489979	-0.166641	-0.161501	-1.69959	-0.0660534	-1.16851	-1.13613	-0.452553	-0.435528	-0.0637074	0.330975	-0.242615
O08553	0.204669	-0.119197	0.131028	0.200713	0.117787	0.445485	-0.164704	0.588756	-0.445474	-0.0626383	0.359221	-0.0611544	0.719892	-0.71947	0.72368	-0.384049	-0.931849	-0.660674	0.281573	0.142512	-0.532676	-0.364469	0.261977	0.354264	0.551017
O08576	-0.136178	NaN	NaN	NaN	-0.0751545	0.211333	NaN	NaN	NaN	NaN	NaN	NaN	NaN	NaN	NaN	NaN	NaN	NaN	NaN	NaN	NaN	NaN	NaN	NaN	NaN
O08579	0.00480419	1.27139	0.723789	0.687116	0.738224	-0.432335	1.38019	-1.09598	-0.747397	-0.677592	-0.916914	0.442182	-0.899722	-0.922371	NaN	NaN	-2.15399	-1.8577	NaN	-2.52169	1.77142	1.80236	1.66762	1.10289	0.794584
O08582	0.320926	0.623802	0.490528	0.35667	0.534786	0.295869	0.550474	-1.1394	-0.660014	-0.838046	-0.762909	-0.246165	-1.29861	-0.275393	0.11996	0.578447	0.45148	0.0721926	-0.668934	-0.434798	0.931222	0.971885	0.457216	0.90526	NaN
O08583;Q9JJW6	-0.116864	1.01111	0.265183	0.22107	0.485301	-0.73607	0.763331	-0.290269	0.29268	-0.0580266	0.00974536	0.663213	-0.478566	0.311478	-0.0801537	-0.110963	0.0750949	-0.587049	-0.504775	-0.920518	0.0264022	0.724208	0.757178	0.0605724	-0.744828
O08585	1.14583	0.866004	0.973859	0.556991	1.38738	0.922637	0.5379	-0.602706	-2.163	NaN	-1.42136	-1.82291	-1.11596	-1.86682	-0.0749766	0.527532	-1.22364	0.467273	-0.615708	-1.06905	0.535175	0.675754	2.04036	1.00979	1.45827
O08586	-0.109581	NaN	NaN	NaN	NaN	0.0730078	-0.73287	0.475739	-0.449568	NaN	NaN	-0.489919	1.33931	NaN	NaN	NaN	NaN	NaN	NaN	NaN	NaN	NaN	NaN	NaN	-0.106117
O08599;Q64324	0.859262	-0.598477	0.107974	0.146768	-0.1233	1.09645	-0.747283	NaN	NaN	NaN	NaN	NaN	NaN	NaN	NaN	NaN	NaN	NaN	NaN	NaN	NaN	NaN	NaN	NaN	NaN
O08600	NaN	NaN	-0.524028	-0.445754	NaN	0.969783	NaN	NaN	NaN	NaN	NaN	NaN	NaN	NaN	NaN	NaN	NaN	NaN	NaN	NaN	NaN	NaN	NaN	NaN	NaN
O08663	-0.0141056	1.05359	0.368472	0.680785	0.610673	-0.106423	0.821815	NaN	-1.25632	-0.259343	-1.13264	-1.17678	NaN	-0.0436943	0.0819981	1.28292	0.133079	0.739307	-0.374894	-0.766402	1.18837	1.02699	0.0481217	0.433675	-0.669198
O08709	0.437198	1.29314	0.737951	1.22473	1.16865	0.679132	1.21895	-2.23729	-2.28974	-0.217234	-0.185807	-1.58939	-3.01325	-0.500571	0.203197	0.284572	-0.190243	-0.0319219	-0.579178	-1.01327	1.61368	1.79063	1.39202	1.14304	0.91646
O08715	NaN	0	NaN	NaN	NaN	NaN	NaN	NaN	NaN	NaN	NaN	NaN	NaN	NaN	NaN	NaN	NaN	NaN	NaN	NaN	NaN	NaN	NaN	NaN	NaN
O08739	NaN	NaN	NaN	NaN	NaN	-0.526235	NaN	NaN	NaN	NaN	NaN	NaN	NaN	NaN	NaN	NaN	NaN	NaN	NaN	NaN	0.075711	0.164319	-0.276675	0.570504	-0.00762296
O08740	-0.947836	0.420285	-0.779941	-0.640013	NaN	NaN	-0.446783	NaN	NaN	NaN	NaN	NaN	NaN	NaN	NaN	NaN	NaN	NaN	NaN	NaN	0.638071	0.990696	0.875569	-0.110048	NaN
O08749	1.24501	1.17365	1.06031	1.3515	1.12856	1.79903	0.924599	0.634854	-0.880796	0.280932	0.48034	-0.0266068	0.586436	-0.41896	-0.973949	-1.99474	-2.61023	-2.53975	-2.27745	-2.65299	-0.00721097	0.602153	0.860444	1.32615	0.542842
O08756	1.45212	1.58179	1.45954	1.83167	0.92021	1.73732	1.59606	-1.84579	NaN	-1.5204	-1.67491	-0.997732	NaN	-1.61573	NaN	NaN	NaN	NaN	NaN	NaN	-0.271543	-0.67791	-0.658811	-0.104393	-1.39968
O08759	-0.0399309	0.85365	0.905122	0.843063	0.0928854	0.37309	0.682466	-1.44115	-1.46455	-1.68166	NaN	-1.11362	NaN	-1.45275	-1.01753	-1.01003	NaN	NaN	NaN	NaN	1.45789	1.24735	1.46431	1.51068	1.25746
O08784	NaN	1.07491	0.16724	-0.591443	-0.586545	-2.77209	0.19618	-1.78031	0.105501	-1.2299	NaN	-0.108719	NaN	NaN	NaN	NaN	NaN	NaN	NaN	NaN	1.97017	2.08569	1.62669	0.883251	-0.0145898
O08788	1.08732	1.14477	1.18327	1.28645	1.10372	1.43441	1.11892	-0.255936	-1.6208	-0.121739	0.133949	-0.178435	-0.494185	-0.38926	-1.34675	-2.21867	NaN	-2.86682	-2.83084	-4.07234	1.38861	1.17986	1.595	1.63079	1.17964
O08791;Q07802;Q8K4J2	NaN	-0.11628	0.161077	0.289873	0.596247	-1.42536	0.494446	NaN	NaN	NaN	NaN	NaN	NaN	NaN	NaN	NaN	NaN	NaN	NaN	NaN	NaN	NaN	NaN	NaN	NaN
O08795	0.249203	0.621438	0.334958	0.279503	0.325327	-0.0725188	0.738656	-0.571306	-0.756099	-0.945873	-0.612836	-0.369123	-0.887889	-0.718814	-0.124719	-0.10235	-0.512609	-0.255956	-0.221807	-0.0812373	1.02554	1.20198	1.17664	0.75215	0.449982
O08807	-0.484224	0.466046	0.0113778	0.68051	0.920983	-0.432935	0.122422	-1.30438	-0.573188	-0.619171	-0.335931	0.160639	-1.17008	-0.386268	-0.0601764	0.725691	1.25349	0.447173	-1.66352	-0.982637	1.43706	1.29278	0.748654	0.407237	-0.431118
O08808	NaN	0	NaN	NaN	NaN	NaN	NaN	NaN	NaN	NaN	NaN	NaN	NaN	NaN	NaN	NaN	NaN	NaN	NaN	NaN	NaN	NaN	NaN	NaN	NaN
O08810	0.248925	0.732602	-0.510541	0.305552	-0.208657	-0.917693	0.39638	-1.05191	0.261231	0.373422	-0.453141	0.347333	-3.38803	0.152781	NaN	NaN	NaN	NaN	NaN	NaN	2.01052	1.94602	1.29012	1.60912	0.491155
O08848	-0.708328	-0.0182241	0.339318	-0.317582	0.114423	-0.00023967	-0.0485681	NaN	-0.18976	-0.288251	-0.533809	-0.178415	-0.661769	0.0681998	1.01501	0.485848	NaN	0.586695	0.351798	-0.364457	0.510619	0.169078	0.0438353	0.165772	-0.541196
O08915	-1.38922	-1.30902	NaN	-0.803571	-0.573865	-1.08322	NaN	NaN	NaN	NaN	NaN	NaN	NaN	NaN	-0.481984	-0.491696	-0.594474	-0.977475	-1.07458	-0.590537	2.74389	2.64836	2.15201	2.34058	1.45608
O08917	1.03633	0.632542	1.04086	0.996899	0.164336	0.00263822	0.699837	NaN	-0.563764	0.00749433	-0.265104	-0.342312	-0.137306	-0.581009	-0.966589	-0.370523	-2.00316	-1.59541	NaN	NaN	-0.074905	0.20389	0.59577	0.634014	0.923045
O08989	0.163497	NaN	-0.329146	NaN	-0.176398	0.484494	-0.499591	NaN	NaN	NaN	NaN	NaN	NaN	NaN	0.265178	NaN	-0.31846	NaN	0.656949	-0.246524	NaN	NaN	NaN	NaN	NaN
O08997	0.346682	0.902806	0.541207	0.425587	0.386212	0.305642	0.61477	NaN	NaN	NaN	NaN	NaN	NaN	NaN	-0.542951	-1.12058	-1.48025	-0.843856	-1.00425	-0.821094	-0.30527	1.07398	1.51035	0.293092	0.643744
O09044	-1.16886	0.015842	-0.771798	-0.683234	-0.65811	NaN	-0.666943	-1.48726	-0.94068	-0.552203	-0.455479	-1.52302	-1.33622	NaN	1.69675	2.20943	2.20162	1.83485	1.17039	1.43861	0.282133	0.69626	0.371017	-0.49272	-0.371985
O09061	0.407479	0.703522	0.564309	0.699402	0.673909	0.353541	0.541548	-0.317701	-0.358774	-0.194698	0.134167	0.138014	-0.743694	-0.586599	-0.275329	-0.413448	-1.62993	-1.0823	-0.782794	-1.19306	1.10537	1.15316	0.924733	1.23441	0.451085
O09106	NaN	0.365138	1.08599	0.640141	-0.690021	-1.55074	0.149493	NaN	NaN	NaN	NaN	NaN	NaN	NaN	NaN	NaN	NaN	NaN	NaN	NaN	NaN	NaN	NaN	NaN	NaN
O09111	0.623508	0.719036	0.329883	0.699776	0.0320547	1.18342	0.135723	-0.421726	-1.43007	-0.701344	-0.572859	-1.4045	-0.222601	-1.14674	NaN	NaN	NaN	NaN	NaN	NaN	0.645965	0.184748	0.288505	1.10169	0.902757
O09114	0.660394	-1.00363	NaN	-1.13601	NaN	-0.325741	NaN	NaN	NaN	NaN	NaN	NaN	NaN	NaN	-0.307166	NaN	NaN	NaN	NaN	NaN	0.156332	0.357656	1.59817	NaN	NaN
O09117	NaN	NaN	0.46039	NaN	NaN	NaN	0.282431	NaN	NaN	NaN	NaN	NaN	NaN	NaN	NaN	NaN	NaN	NaN	NaN	NaN	NaN	NaN	NaN	NaN	NaN
O09118;Q9R1A3	NaN	0.150326	-0.316483	-0.44171	0.521061	NaN	0.0868053	NaN	NaN	NaN	NaN	NaN	NaN	NaN	NaN	NaN	NaN	NaN	NaN	NaN	NaN	NaN	NaN	NaN	NaN
O09131;Q8K2Q2	-0.508097	-0.196209	-0.627766	0.220743	-0.659079	-0.269791	-0.508286	NaN	NaN	NaN	NaN	NaN	NaN	NaN	NaN	NaN	NaN	NaN	NaN	NaN	0.914999	0.638678	0.507986	0.810251	0.401213
O09159	NaN	NaN	NaN	NaN	NaN	NaN	NaN	NaN	NaN	NaN	NaN	NaN	NaN	NaN	-0.248903	0.165074	1.35771	0.597426	-0.837415	-1.0339	NaN	NaN	NaN	NaN	NaN
O09167	0.495168	1.43235	0.974284	1.4079	0.808335	0.569392	1.35266	-1.31823	-0.273055	-0.679702	-1.11893	-0.0298281	-1.14708	-0.668063	-0.883803	0.422566	-2.18211	0.159137	-1.30066	-2.33275	1.61325	1.89903	1.15832	1.02393	0.399039
O09172	0.797187	0.620782	-0.2126	0.410087	0.114873	0.735126	0.496682	0.0849259	-0.522353	NaN	-1.01525	-0.19628	0.573352	NaN	NaN	NaN	NaN	NaN	NaN	NaN	0.400287	-1.10759	0.0883381	-0.707347	-0.560221
O35075	NaN	NaN	NaN	0	NaN	NaN	NaN	NaN	NaN	NaN	NaN	NaN	NaN	NaN	NaN	NaN	NaN	NaN	NaN	NaN	NaN	NaN	NaN	NaN	NaN
O35083	-0.0865432	-0.232286	NaN	-0.0674163	0.0352906	0.262122	NaN	0.7898	0.356503	NaN	NaN	NaN	0.762198	NaN	NaN	NaN	NaN	NaN	NaN	NaN	NaN	NaN	-1.03596	-0.399175	-0.384534
O35098	0.264598	0.674203	0.566171	0.742129	0.69645	0.338822	0.684878	0.212892	0.415307	0.0911303	0.297841	0.668666	0.0986681	0.37147	-0.330068	-0.121024	-0.925132	-0.712131	-1.14663	-1.37422	0.167985	0.150031	-0.655002	-0.450768	-0.62374
O35114	-0.714176	0.483025	-0.492555	-0.473158	0.207129	-0.95253	0.131554	-0.140838	0.454376	0.721531	0.437342	0.557829	0.168194	0.11397	0.683979	0.555044	0.36999	0.6129	0.59276	0.225128	-0.968942	-1.24956	-0.896415	-0.909645	NaN
O35127	-0.506494	0.0485024	0.0908227	-0.135959	-0.464227	-0.562683	-0.177709	NaN	NaN	NaN	NaN	-1.8393	NaN	NaN	1.34021	1.27477	0.916525	1.39442	-0.0344348	0.367518	0.283173	-0.0348125	-0.547536	NaN	-0.399475
O35129	0.854306	0.868275	0.867728	1.22464	0.72425	1.40099	0.761431	0.537202	-0.113786	0.53061	0.395653	0.625228	0.295813	0.343259	-1.65565	-2.12633	NaN	-1.8459	-4.00287	NaN	0.0922573	-0.0214589	-0.477054	0.615721	-0.600415
O35136	0.753231	-0.0101112	1.35284	1.03844	0.463663	1.5761	-0.795056	-1.30562	NaN	-1.29764	NaN	NaN	-0.98354	NaN	NaN	0.82695	-0.555863	-0.679491	NaN	NaN	-3.1879	-1.09051	0.837406	0.0236813	3.96828
O35143	2.11811	1.65898	1.54804	1.56805	2.43473	2.07346	1.61453	1.06584	-0.162662	-0.0425544	1.25166	0.532849	0.363251	0.014399	-2.11145	-3.77947	NaN	-3.23744	-2.37285	-1.90584	-2.56809	-0.247701	0.877015	-2.84668	-0.191549
O35206	1.0979	NaN	-0.815196	NaN	0.572641	0.246204	-1.10155	NaN	NaN	NaN	NaN	NaN	NaN	NaN	NaN	NaN	NaN	NaN	NaN	NaN	NaN	NaN	NaN	NaN	NaN
O35207;Q9CPY4	-0.263521	-0.0307846	0.159834	0.103724	0.0575504	NaN	0.497396	NaN	NaN	NaN	NaN	NaN	NaN	NaN	NaN	NaN	NaN	NaN	NaN	NaN	NaN	NaN	NaN	NaN	NaN
O35215	1.6419	0.996728	0.821107	1.06671	0.72766	1.45994	0.994857	-1.37498	NaN	-1.3937	-1.30842	-2.04463	-1.39474	-1.55484	1.64831	0.98056	0.638053	0.599857	1.6573	1.01865	-0.257014	-0.837788	-0.542287	-0.101235	-1.27941
O35226	-0.0738249	0.285193	0.0290232	-0.00900173	0.418199	-0.396377	0.173333	-1.62561	-0.902972	-0.878444	-0.678838	-0.539361	-1.56652	-0.697333	0.190982	0.373708	-0.119163	0.310069	0.258994	-0.179511	1.54582	1.81332	1.64149	1.47178	0.813313
O35286;A2A4P0	0.47092	1.15683	0.68872	0.855097	0.611841	0.160656	1.02	-0.260811	-0.10437	0.120857	0.328951	0.602762	-0.85471	0.401466	-0.912316	-0.552328	-2.55711	-1.38836	-2.07597	NaN	1.46984	1.5683	1.00628	1.10356	-0.168219
O35295;Q8R4E6	1.43313	0.550407	0.000928044	0.643338	0.551986	1.38911	0.110923	0.984031	-1.27325	-0.998645	-0.622723	-0.687188	0.700671	-1.02504	NaN	NaN	NaN	NaN	NaN	NaN	-0.183316	-0.175115	0.794816	1.21433	0.0105258
O35326	0.0428369	1.04571	0.878223	0.506582	0.872492	-0.235712	1.08612	0.0402009	0.830978	0.505804	0.520157	0.89299	-0.152987	0.883774	-1.81187	-2.26595	-2.60532	-2.07817	-1.58431	-2.32706	1.26044	1.4486	1.39989	0.719032	-0.134619
O35343	-0.0141425	0.178479	-0.0301528	0.232991	0.497435	-0.613651	0.199353	-2.18777	-1.26627	NaN	-2.11678	-1.30344	NaN	-1.9146	NaN	1.2623	NaN	1.07307	NaN	NaN	2.34233	2.135	1.43203	1.56209	0.873051
O35344	0.578074	0.872427	0.438173	0.674931	0.00246628	0.142471	0.437868	-1.53242	-1.11625	-0.705671	-1.28852	-0.907116	-2.13867	-1.02874	0.130097	1.40643	-0.223608	0.494371	-0.433311	-1.00916	1.87613	1.66173	1.03134	1.28646	0.642386
O35345;Q60960	-0.104313	0.121633	-0.41453	0.0408567	0.253385	0.19293	-0.0899607	NaN	NaN	NaN	NaN	NaN	NaN	NaN	NaN	NaN	NaN	NaN	NaN	NaN	NaN	NaN	NaN	NaN	NaN
O35381;Q64G17	0.562356	1.25854	0.829731	0.546638	0.658845	0.0803428	0.968158	-0.209229	-0.313595	-0.257929	-0.41771	0.0411849	-0.678378	-0.0713944	-1.21736	-0.273097	-1.5406	-0.537636	-1.45768	-1.63374	0.992496	1.41706	1.44001	0.787084	0.15098
O35382	-0.438175	0.124888	0.150177	-0.310037	-0.488405	-0.145803	NaN	NaN	NaN	NaN	NaN	NaN	NaN	NaN	NaN	NaN	NaN	NaN	NaN	NaN	0.273856	0.143197	0.118018	0.558821	0.0134606
O35405	-0.962467	-1.78957	-0.733515	-0.279192	-0.512329	-0.728649	-1.46057	NaN	NaN	NaN	-0.823273	NaN	NaN	NaN	1.50597	1.47002	0.960842	1.39267	1.38227	0.477566	0.290691	-0.625563	0.05793	-0.232285	0.609457
O35459	-0.306349	0.343834	-0.00247574	0.127466	1.21678	-0.16992	0.200695	-0.164642	0.203438	-0.385801	0.0489616	0.515381	-0.177401	-0.269714	-0.603083	NaN	-0.663877	-0.67083	-0.668819	NaN	0.599503	0.757607	0.132572	0.717436	-0.0438213
O35465	-0.0582932	0.118566	0.247375	0.189521	0.291331	0.618503	-0.0680111	-0.0146512	-0.280255	-0.311684	0.079465	0.120174	-0.148476	0.0623657	NaN	NaN	NaN	NaN	NaN	NaN	0.580951	-0.0629586	-0.0802926	0.423806	-0.510367
O35526	-0.262892	-0.947924	-0.113663	-0.697731	NaN	-0.363671	NaN	NaN	NaN	NaN	NaN	NaN	NaN	NaN	NaN	NaN	NaN	NaN	NaN	NaN	-1.23684	-1.05404	2.31762	0.669868	2.75916
O35544	1.72572	0.809868	-0.452742	0.476194	0.987984	1.30426	1.4924	1.18577	NaN	-0.69652	-1.44481	-3.1213	0.143423	NaN	-0.347706	NaN	NaN	NaN	NaN	-1.83225	-0.322315	-1.25895	1.49169	0.916929	-0.18816
O35551	-0.0383269	0.643724	0.0245489	0.00838792	-1.92797	0.059976	0.0620073	NaN	NaN	NaN	NaN	NaN	NaN	NaN	NaN	NaN	NaN	NaN	NaN	NaN	0.153428	0.227418	0.279489	0.131473	0.375844
O35593	0.251315	0.836087	0.817702	0.201365	0.537902	0.59957	0.540492	-1.45434	-1.09993	0.0497503	-0.193772	-0.979009	-1.40571	-0.262504	0.468135	0.236752	-1.26857	-0.385556	-1.09212	-1.2608	1.41516	1.58797	1.32164	1.15934	0.119595
O35598	NaN	0.010525	NaN	-0.028486	-0.121216	-0.121183	NaN	NaN	NaN	NaN	NaN	NaN	NaN	NaN	NaN	NaN	NaN	NaN	NaN	NaN	0.383135	0.302101	NaN	0.112837	-0.537714
O35609	0.43131	-0.576979	-0.10636	-0.301094	-1.25173	0.263468	-0.677521	-0.337782	-0.300768	NaN	NaN	-0.582449	0.307161	NaN	NaN	NaN	NaN	NaN	NaN	NaN	0.611807	0.0443323	0.65642	0.95083	0.997909
O35621	NaN	NaN	NaN	NaN	NaN	0.145425	-0.145425	NaN	NaN	NaN	NaN	NaN	NaN	NaN	NaN	NaN	NaN	NaN	NaN	NaN	NaN	NaN	NaN	NaN	NaN
O35633	1.30301	0.596164	1.39473	1.13241	1.13878	2.44587	0.531348	-1.75737	NaN	NaN	NaN	NaN	NaN	NaN	NaN	-1.65212	NaN	NaN	NaN	NaN	-2.04566	-3.28371	-0.0202323	0.594315	2.3841
O35643	1.39598	0.69655	1.28819	1.14936	0.50305	1.65794	0.517517	-0.315067	-1.88064	-0.988278	-0.387844	-1.82616	-0.469736	-1.7739	NaN	NaN	NaN	NaN	NaN	NaN	0.207691	0.519371	0.743273	0.599808	0.81352
O35654	NaN	0.413847	0.0235828	0.153895	0.26076	NaN	0.247336	NaN	NaN	0.445303	NaN	0.0212291	NaN	0.0266498	NaN	-0.978006	-1.14868	NaN	NaN	NaN	0.361954	1.10297	-0.930845	NaN	NaN
O35658	-0.119456	0.909984	0.357689	0.583757	-0.255276	0.327882	0.820078	NaN	NaN	-0.702633	-2.31377	-2.52727	NaN	-1.64277	-0.0298561	0.387743	-0.674239	0.297107	-0.496441	NaN	1.12536	2.05888	1.79075	1.73342	1.47171
O35668	-1.13487	NaN	NaN	0.87124	NaN	-1.46324	NaN	NaN	NaN	NaN	NaN	NaN	0.00570273	NaN	NaN	NaN	NaN	NaN	NaN	NaN	-0.624953	NaN	NaN	NaN	3.31737
O35678	1.20662	-0.836926	-0.487845	0.779955	NaN	1.25242	-1.03454	NaN	NaN	NaN	NaN	NaN	NaN	NaN	NaN	NaN	NaN	NaN	NaN	NaN	NaN	NaN	NaN	-0.541544	-0.338145
O35682	-0.298917	0.186744	0.00689244	0.0539181	-0.342219	0.474307	-0.199683	0.0582001	NaN	-0.19069	0.161945	-0.611462	-0.00669742	NaN	NaN	NaN	NaN	NaN	NaN	NaN	NaN	NaN	NaN	NaN	NaN
O35683	0.0166539	NaN	NaN	0.145802	-0.31282	1.31601	NaN	-0.0892287	NaN	0.571339	0.281966	-0.354671	NaN	-1.08368	NaN	NaN	NaN	NaN	NaN	NaN	NaN	NaN	NaN	NaN	NaN
O35685	0.565185	1.3415	1.06494	1.13846	0.914232	0.077644	1.35492	-1.39898	-1.01952	-0.698647	-1.27116	-0.375843	-1.86561	-0.25173	-0.799445	-0.919894	-0.437001	-1.23427	-1.51263	-1.58595	2.38805	2.19931	1.69121	1.69178	0.963525
O35691	NaN	-0.267576	NaN	-0.997017	-1.13744	-1.21062	-0.204632	NaN	0.502706	-0.00492311	0.0101602	0.363455	NaN	1.15346	-1.88861	NaN	-1.78726	-1.46992	-2.04652	-1.75811	2.75123	2.84455	2.03084	2.29357	0.982818
O35737	-0.177043	0.25195	-0.209339	-0.138624	-0.441329	-0.46445	0.172444	0.213778	0.799317	0.683508	0.412064	0.869627	0.146868	0.908545	0.0311913	-0.649211	-0.697196	-0.567033	-0.908332	-1.15795	0.985974	0.747694	0.314423	0.626149	-0.704084
O35841	0.180699	0.500295	-0.272462	-0.0391532	0.0619802	-0.3045	0.0853929	-0.0341597	-0.0267497	0.549121	0.0186853	0.471063	-0.535289	0.210503	-2.80819	NaN	NaN	NaN	-2.58246	-2.65229	2.16253	2.31912	1.88447	1.9294	0.301255
O35857	-0.19448	NaN	-0.564538	-0.226672	-0.181598	0.191922	-0.280042	NaN	NaN	NaN	NaN	NaN	NaN	NaN	NaN	NaN	NaN	NaN	NaN	NaN	0.821567	0.531079	0.0493174	0.449471	-0.596026
O35864	-0.339045	0.248706	0.51345	0.133371	0.207821	0.00642359	0.0168244	-1.32949	NaN	NaN	-1.72146	-1.40921	-1.69779	-1.71096	NaN	NaN	NaN	NaN	NaN	NaN	1.50032	1.87516	1.4928	1.51801	1.33672
O35874	-0.526428	1.0675	-0.228565	-0.333319	-1.7579	-0.382738	-0.163506	NaN	NaN	NaN	NaN	NaN	NaN	NaN	-0.569773	0.807228	-0.490052	0.409261	NaN	NaN	0.893753	0.690758	1.12774	0.605594	1.23393
O35887	1.00119	2.00668	1.4589	1.33364	0.490348	0.569348	1.56638	NaN	-1.98942	-1.4327	-1.37287	-1.7327	-3.15142	-1.81086	-0.53906	-0.574018	-0.762719	-0.835834	-0.480064	-1.17195	1.75141	2.04832	2.32957	1.34837	1.34766
O35900	NaN	-0.330735	-1.57831	-0.889113	-0.5108	NaN	-1.46391	-0.190161	-0.0585407	0.437444	0.0190484	0.58543	-0.587054	0.214401	1.62295	2.04667	2.3842	2.26164	1.58677	1.9715	-1.66197	-1.00397	-1.26485	-1.71309	-1.70557
O35927	0.976305	0.224615	1.00093	0.73286	0.591857	0.964567	0.155651	0.442945	NaN	NaN	-1.16706	-0.873738	0.612503	-1.39265	NaN	NaN	NaN	NaN	NaN	NaN	-2.71123	-1.55137	0.559782	-0.37069	1.1215
O35954	1.3685	-0.156191	0.744545	0.729572	-0.0722963	1.77769	0.507254	0.762482	NaN	-0.90156	-1.1162	NaN	0.192585	NaN	NaN	NaN	NaN	NaN	NaN	NaN	NaN	NaN	NaN	-1.0651	-1.15686
O35969	0.433511	1.16376	0.871084	1.34375	0.318203	0.799583	1.14378	NaN	-0.908026	0.446931	0.957992	-1.65309	NaN	-0.368794	-0.781517	-0.923497	-1.06668	-1.44736	-1.42541	-1.6775	1.09442	1.41787	1.14111	1.04855	0.419853
O35972	-0.800736	0.301312	-0.0756216	-0.284759	-0.0884905	0.00122929	-0.173179	0.637717	NaN	-0.365306	-0.295121	NaN	0.543124	NaN	NaN	NaN	NaN	NaN	NaN	NaN	0.598065	0.42797	-0.755359	0.329154	NaN
O54724	-0.24653	NaN	NaN	-0.375331	NaN	NaN	-0.515641	NaN	NaN	NaN	NaN	0.0254488	NaN	NaN	NaN	NaN	NaN	NaN	NaN	NaN	0.107795	0.356837	0.641849	0.00557232	NaN
O54734	-0.722815	-0.592387	-0.518185	-0.276606	-0.345282	-0.682378	-0.107074	-0.244819	0.281482	0.220067	-0.0283631	0.429139	0.112813	-0.16117	0.319131	0.834993	-0.113444	0.412913	-0.289889	-0.442153	0.286943	0.733659	0.633744	0.854463	0.1216
O54774	1.04726	0.734739	0.981324	0.851568	0.557969	1.32091	1.08873	-0.551793	-1.49334	-1.63285	-0.721999	-1.07983	-0.824912	-1.76465	NaN	NaN	NaN	NaN	NaN	NaN	0.348735	0.430993	0.824849	0.770242	1.07955
O54781	-0.668874	0.0265431	-0.288482	0.101611	-0.397266	-0.486202	-0.745611	0.519537	0.823988	-0.0477996	0.474965	0.673806	0.0234113	-0.319385	NaN	NaN	NaN	NaN	NaN	NaN	NaN	NaN	NaN	NaN	NaN
O54829;Q9Z2H2	0.057162	-0.32071	NaN	NaN	-0.774146	0.301877	-0.759448	NaN	NaN	NaN	NaN	NaN	NaN	NaN	NaN	NaN	NaN	NaN	NaN	NaN	NaN	NaN	0.553271	-0.824908	1.7669
O54833	0.261614	-0.205667	-0.210828	-0.238586	-0.228063	-0.429727	-0.463056	0.445122	NaN	NaN	NaN	0.598565	0.579121	NaN	NaN	NaN	NaN	NaN	NaN	NaN	NaN	-0.336025	-0.0875278	NaN	NaN
O54879	0.971698	2.08133	1.65957	1.47104	1.55548	0.478751	1.98547	-2.64138	-2.01474	-1.48642	-2.35263	-1.39991	-3.11029	-1.1656	NaN	NaN	NaN	NaN	NaN	NaN	1.24528	1.7626	2.03531	1.04241	0.351745
O54901	0.271404	-0.295062	0.911819	-1.14267	-0.47793	0.479782	-0.834364	NaN	NaN	NaN	NaN	NaN	NaN	NaN	NaN	NaN	NaN	NaN	NaN	NaN	-1.29689	-0.997105	1.76054	0.972108	2.15701
O54916	0.0610271	0.361249	0.312427	0.450792	-0.222537	0.384929	0.283163	NaN	NaN	NaN	NaN	NaN	-2.90965	NaN	NaN	0.348972	NaN	NaN	-1.09204	NaN	NaN	1.47818	1.46173	1.17911	NaN
O54931	1.12256	0.873557	0.163611	0.536736	0.310067	0.658293	1.30194	0.292685	-0.281724	-0.249834	NaN	-0.223108	0.50902	NaN	-1.58009	NaN	NaN	NaN	NaN	NaN	-1.4332	NaN	-0.492212	-0.743961	-1.13218
O54941	-0.618965	0.509608	-0.303632	0.0252213	0.232348	-0.545877	0.572895	0.264325	0.943369	0.544054	0.601183	0.637516	-0.343906	0.751959	-0.511659	-0.622324	-1.52931	-0.514551	-1.90882	NaN	1.37738	1.10576	0.302641	0.278334	-2.04907
O54962	0.136478	0.841165	0.455263	0.56015	0.330139	-0.264206	0.839288	-0.654591	-0.818993	-0.650544	-0.439068	-0.326081	-0.536036	-0.171862	0.547121	0.0310531	-0.308604	0.868965	0.604444	-0.569113	0.742456	0.820018	0.249517	0.260343	-0.725518
O54983	NaN	-1.05414	-0.282967	2.01523	-0.464947	-0.213179	NaN	NaN	NaN	NaN	NaN	NaN	NaN	NaN	NaN	NaN	NaN	NaN	NaN	NaN	NaN	NaN	NaN	NaN	NaN
O54984	1.11125	0.64789	0.0925754	1.23549	0.563931	0.768687	1.19611	-0.568058	-0.463636	-0.507497	-0.289672	-0.280838	-0.362867	-0.600565	-0.240171	-0.141573	-0.822338	-0.798793	-0.539569	-1.15061	1.01923	1.00376	0.839484	1.02052	0.308655
O54988	-0.539805	-0.527781	-0.507645	-0.0825717	-0.948418	-0.0894496	-0.293961	NaN	NaN	NaN	NaN	NaN	NaN	NaN	NaN	0.195401	-0.794263	-0.674451	NaN	NaN	1.5129	0.89936	0.497955	1.08964	0.263091
O54991	1.54714	0.170051	1.03054	1.40216	0.485496	1.9957	0.197791	0.0560773	NaN	-1.34734	0.117389	NaN	-0.197503	NaN	-1.74133	NaN	NaN	NaN	NaN	NaN	-2.16408	-1.32695	0.104871	0.166261	1.64361
O55013	0.414903	-0.173695	-0.254079	-0.0159881	-0.20169	0.197679	0.00976107	-0.152921	0.119788	-0.263633	0.149947	-0.669516	-0.558259	-0.838336	1.24113	0.933633	0.678888	0.544795	1.06031	1.03139	-0.633771	-1.04859	-0.352565	-0.372268	-0.59682
O55022	-0.137788	0.349214	0.380525	0.0863619	0.00575352	-0.340589	0.191876	-0.539842	-0.911649	-0.801507	-1.05913	-0.472732	-0.508725	-1.20193	0.357665	0.129666	0.404357	0.0944128	0.4313	0.216332	0.243514	1.07121	1.64828	0.788213	1.0452
O55023	1.06998	0.607003	0.340791	0.833747	0.392699	0.927795	0.660827	-0.710048	-1.80186	-1.88563	-1.62816	-1.89168	-0.958657	-2.3876	1.03983	0.5377	0.412261	0.174483	0.971746	0.74282	0.536328	0.598199	1.07881	1.0135	0.664363
O55029	1.12221	1.84798	1.49906	1.65597	1.14774	1.41078	1.7275	-1.66428	-1.91785	-1.51086	-1.83302	-1.44907	-2.25631	-2.06232	-1.96802	NaN	NaN	NaN	NaN	NaN	1.43936	1.6911	1.42239	1.42566	1.14251
O55042	2.64235	1.29837	1.51788	1.35358	1.23602	2.15217	1.20707	0.0890563	NaN	-1.50101	-1.23375	-3.06572	0.041384	-3.83751	1.71888	-2.74442	-3.06376	-2.82575	1.46713	-0.634323	-1.25767	-0.112308	2.54021	1.71703	1.83845
O55057	0.226627	0.0429571	0.0902212	0.245146	-0.184546	0.215725	0.215082	NaN	NaN	NaN	NaN	NaN	NaN	NaN	NaN	NaN	NaN	NaN	NaN	NaN	0.131855	-0.343319	NaN	-0.639748	NaN
O55074;Q7TN79	0.366259	NaN	-0.332748	-0.745742	NaN	-0.427556	-0.453641	NaN	NaN	NaN	NaN	NaN	NaN	NaN	0.866837	-0.455281	NaN	-0.0810519	-0.184964	NaN	-1.17943	NaN	1.52989	-0.00575936	1.10318
O55091	0.235503	-0.26295	1.44616	0.915059	0.0444837	0.777438	-1.1254	1.6232	NaN	1.75699	1.31665	0.598237	1.58522	NaN	-1.63642	-2.41036	-1.54541	-2.03726	-1.74133	-1.65108	-1.55066	-0.807079	-0.722827	NaN	1.12871
O55100	1.21675	-0.207342	0.509229	0.240755	-0.164049	0.9151	-0.174626	0.278156	NaN	-1.26281	-0.535052	NaN	0.0177782	NaN	-0.258021	-1.27256	-0.692772	NaN	-0.203932	0.111767	-0.86076	-0.917845	1.36527	1.04737	1.69493
O55106	0.0920558	0.387516	0.0290332	0.284799	0.441894	0.847415	-0.0906148	-0.715687	NaN	NaN	NaN	NaN	NaN	-0.5688	NaN	NaN	NaN	NaN	NaN	NaN	-0.606987	NaN	-0.209435	0.0489802	0.0598311
O55125	1.17786	0.957419	0.678604	1.13495	1.00331	1.91477	0.483334	-0.157577	-0.713884	-0.45487	-0.31921	-0.531168	-0.0401704	-0.629268	NaN	NaN	NaN	NaN	NaN	NaN	-1.00773	-0.928943	-0.880045	0.369397	-0.919302
O55126	1.21378	0.776058	0.880884	1.05083	0.254644	1.57583	0.277374	-0.585482	-1.08264	NaN	NaN	-1.24489	-0.0370718	NaN	NaN	NaN	NaN	NaN	NaN	NaN	-0.0369306	-0.235001	-0.558648	-0.0907274	-0.417834
O55128	-0.290989	0.385904	-0.22855	-0.262804	-0.437075	-0.0554677	-0.260527	-0.501421	0.965551	0.53425	0.294344	0.246075	-0.41087	0.560026	NaN	NaN	NaN	NaN	NaN	NaN	NaN	NaN	NaN	NaN	NaN
O55131;Q9DA97	0.353383	0.221922	0.296034	0.352707	0.340477	0.54435	0.136851	NaN	NaN	NaN	NaN	NaN	NaN	NaN	NaN	NaN	NaN	NaN	NaN	NaN	-0.313015	-0.384759	-0.243141	-0.436647	-0.39998
O55135	-0.31926	0.343372	0.0315414	-0.267781	0.18465	-0.742945	0.138784	NaN	NaN	NaN	NaN	NaN	NaN	NaN	0.955322	0.658857	1.37088	0.101801	0.440149	-0.238337	0.440822	-0.412228	-0.663754	-0.555243	-1.46663
O55137;Q9QYR9;Q32Q92;Q8BWN8;Q6Q2Z6;Q9QYR7	0.669635	0.616962	0.148929	0.524305	0.5289	0.597555	0.570343	-0.0512185	-0.400086	-0.718585	-0.280911	-0.518872	-0.0878091	-1.03067	NaN	NaN	NaN	NaN	NaN	NaN	NaN	NaN	NaN	NaN	NaN
O55142	-0.0715222	1.34584	0.679056	1.14553	0.841016	-0.155798	0.827526	-0.124871	0.370235	0.409422	0.317228	0.481071	-0.695294	0.100418	-0.489575	-0.224719	-0.213993	-0.341755	-0.5147	-0.364523	-0.114497	0.401514	-1.14748	-0.908909	-0.756649
O55143	0.650799	-0.0925651	-0.45292	0.0272965	-0.00430822	0.631377	0.220095	NaN	NaN	NaN	NaN	NaN	NaN	NaN	NaN	NaN	NaN	NaN	NaN	NaN	NaN	NaN	NaN	NaN	NaN
O55201	-1.2027	-0.155919	-0.734458	-0.550737	-0.984605	-0.674692	-0.31027	NaN	0.894545	-0.559257	-0.383203	1.16873	-0.864822	-0.312612	NaN	-0.473066	NaN	NaN	NaN	NaN	1.67084	2.32879	0.957312	0.628007	-0.18695
O55222	-0.886155	0.562046	0.0464073	0.722232	0.604066	-0.280243	0.498575	-0.905531	0.0860153	0.0438324	0.137859	0.37412	-0.633757	0.311422	-1.41294	-0.567465	NaN	-1.07122	NaN	NaN	0.8146	1.03467	0.496883	0.362337	-0.819973
O55229	0.352595	-0.0964581	-0.241098	0.243182	-0.179144	0.418093	-0.0886265	NaN	NaN	NaN	NaN	NaN	NaN	NaN	1.05387	0.721199	0.385622	0.619622	0.920439	NaN	-1.73004	-0.89508	-0.117744	-0.715587	NaN
O55234	0.386571	0.776462	0.639146	0.631772	-0.0387809	0.293399	0.925569	-0.916825	-0.978123	-0.313443	-0.19813	-0.540892	-0.940446	-0.387015	-0.0170543	-0.245099	-0.44299	-0.0488956	-0.311156	-0.522454	0.692941	0.725358	0.482562	0.484382	0.351775
O70133	0.134155	0.346542	-0.265435	0.0621579	-0.115302	-0.0943153	0.0583928	0.569337	0.870486	1.35433	1.03668	1.41058	0.310704	1.59698	-0.71498	0.0259125	-2.76669	-1.37508	-3.85982	-4.42657	1.99792	2.00825	1.02399	1.744	0.442209
O70161;P70181;P70182	0.35454	-0.436369	-0.154114	-0.162825	-0.166073	0.955971	-0.391129	NaN	NaN	NaN	NaN	NaN	NaN	NaN	NaN	NaN	NaN	NaN	NaN	NaN	NaN	NaN	NaN	NaN	NaN
O70194	0.55921	1.0429	0.975352	1.17416	1.41807	0.834214	0.963608	-0.0883557	0.471148	0.354058	0.339876	0.887577	-0.436298	0.424229	-1.87246	-0.244358	-3.77112	-2.00662	-3.28729	NaN	1.40056	1.50925	0.474896	0.832903	-0.270071
O70209	NaN	0.635574	-0.322893	-0.00151056	-0.147375	NaN	-0.392073	-2.07732	1.11586	-1.28656	-0.36344	1.25498	-2.01624	-0.842365	-0.446794	0.488779	1.13474	0.347673	-1.57537	-1.22655	2.36852	2.47011	0.955612	1.05276	NaN
O70251	0.498674	1.83515	1.11957	1.17889	1.5069	0.583147	1.2941	-1.28978	-0.400902	-0.582142	-1.47129	-0.260674	-1.02719	-0.647448	-1.64455	-1.26417	-2.1634	-1.56547	-1.22826	-1.71278	1.59141	1.92054	1.5782	1.21075	1.13048
O70252	1.15274	0.758023	0.641014	1.3422	1.05957	1.42699	1.12506	-1.02107	NaN	-1.22034	-1.07459	-1.06996	-0.890468	-1.06742	-0.619741	-1.04797	NaN	-1.88292	-1.31032	NaN	0.893017	0.641333	0.75236	0.868944	0.543551
O70274	-0.386069	-0.229394	0.656692	0.251354	0.619075	0.2002	-0.187688	0.11548	NaN	-0.643286	NaN	-0.220368	NaN	-0.25025	0.515186	1.39018	0.832179	0.222436	0.70877	0.0606416	-0.767798	-0.557459	NaN	-0.75364	-1.50945
Q8BPP1;O70299	NaN	-1.29751	-1.24116	NaN	NaN	NaN	NaN	NaN	NaN	NaN	NaN	0.496192	NaN	0.337992	NaN	NaN	NaN	NaN	NaN	NaN	0.692002	0.954718	0.0881791	0.387106	-0.417511
O70305	-0.923247	-0.0953563	0.224975	-0.229309	0.231645	-0.236082	-0.121205	-0.0250114	-0.015406	NaN	0.272094	-0.0677227	0.0232216	0.118919	NaN	NaN	NaN	NaN	NaN	NaN	0.409258	0.697666	0.440351	0.0852047	-0.099171
O70309	NaN	0	NaN	NaN	NaN	NaN	NaN	NaN	NaN	NaN	NaN	NaN	NaN	NaN	NaN	NaN	NaN	NaN	NaN	NaN	NaN	NaN	NaN	NaN	NaN
O70310	-0.0202321	0.574641	0.690793	0.405975	0.325236	0.457194	0.351371	-0.465251	-0.230163	-0.209117	-0.00123489	-0.0216435	-0.682673	-0.0521935	-0.073119	0.124534	-0.323203	0.150689	-0.541963	-2.65225	0.925504	0.882632	0.693925	0.767984	0.373252
O70311	-0.979889	-0.735643	-0.063736	0.139313	-0.599562	-0.53256	0.180616	NaN	NaN	NaN	NaN	NaN	NaN	NaN	-0.485327	NaN	NaN	NaN	NaN	NaN	1.08995	0.819315	0.865499	0.519817	-0.217794
O70318	0.00587571	0.696622	0.645711	0.790115	0.474559	0.555122	0.478891	-0.734616	-1.44859	-0.38268	0.0545665	-0.924094	-1.29378	NaN	-0.167764	0.972291	0.577899	0.375495	0.0767261	-0.418414	0.254516	0.224012	0.172496	-0.301022	-0.190482
O70325	1.16336	0.920119	0.718134	0.968781	0.93738	1.13412	0.906607	NaN	NaN	-1.69171	-1.70144	-2.15582	NaN	-1.97605	NaN	-0.627748	NaN	-0.886878	-0.44448	-1.38358	0.834797	0.653407	0.869647	0.839963	0.838522
O70333	NaN	0.384528	NaN	NaN	0.163747	NaN	-0.548276	NaN	NaN	NaN	NaN	NaN	NaN	NaN	NaN	NaN	NaN	NaN	NaN	NaN	NaN	NaN	NaN	NaN	NaN
O70378	0.197685	0.521397	0.585478	0.615627	0.649994	0.330372	0.360964	0.906616	-0.209415	0.0738889	-0.333715	-0.251106	-0.0384158	-0.847233	-0.212126	-0.0570982	-0.494875	-0.480837	NaN	-0.965759	0.034136	-0.213447	-0.582973	0.253319	NaN
O70400	NaN	0.400338	-0.00992899	0.0229938	-0.354539	NaN	0.231122	NaN	0.589244	-0.709916	-0.153692	0.69954	NaN	0.0405471	NaN	-0.412603	0.0632636	-0.0344518	NaN	NaN	-0.485286	-0.294355	NaN	NaN	NaN
O70435	-0.403947	-0.0529009	-0.40635	-0.0891825	0.0919832	-0.192896	-0.0673338	-0.269625	0.146341	-0.887225	-0.0484701	0.134246	-0.157517	-0.407479	0.570114	0.475212	0.5239	0.470186	0.339488	0.43268	-0.0569674	0.481477	0.353195	0.113807	-0.219693
O70439	0.417227	0.372457	0.469921	0.131191	0.546431	0.172449	0.397114	-0.710659	-1.36929	-1.30145	-0.739969	-1.16374	NaN	-2.06773	0.0496711	-0.412638	-0.940086	NaN	0.0262679	-0.253958	0.784996	1.12905	2.30019	1.20223	1.83229
O70443;P27600	0.73857	-0.104274	-0.0848455	0.241487	-0.893453	0.624408	-0.801867	NaN	NaN	NaN	NaN	NaN	NaN	NaN	NaN	NaN	NaN	NaN	NaN	NaN	NaN	NaN	NaN	NaN	NaN
O70456	2.24545	2.37796	2.53759	2.38962	2.22762	2.71724	2.37184	NaN	NaN	NaN	NaN	NaN	NaN	NaN	-0.442338	-2.77124	2.53709	-1.82992	-0.748881	-0.646272	-3.09017	-3.2625	-2.69478	-3.30091	-2.48807
O70480	-0.57867	-0.129455	NaN	-0.0878383	-0.184791	-0.413694	-0.23553	NaN	NaN	NaN	NaN	NaN	NaN	NaN	NaN	NaN	NaN	NaN	NaN	NaN	0.229348	-0.0518981	1.07742	0.135236	0.239873
O70492	-0.277085	-0.0262916	-0.0631301	-0.0395992	-0.187653	0.0147278	0.0447018	-0.036927	-0.359616	-0.77887	-0.367923	-0.342971	-0.0875671	-0.666644	0.883508	0.523326	0.529014	0.362033	0.427238	0.550649	0.0022099	-0.404626	0.196193	0.0057919	0.19037
O70493	-0.847099	-1.22439	-1.40957	-1.12974	-1.38236	-1.39218	-1.27382	0.00792754	-0.115457	-0.277702	-0.246909	0.220191	-0.0338606	-0.101177	0.920088	1.22024	1.80363	1.24289	1.28401	1.29174	0.630627	0.412024	0.72091	0.592312	0.209153
O70494	NaN	0.321598	-0.630789	NaN	NaN	NaN	NaN	NaN	NaN	NaN	NaN	NaN	NaN	NaN	NaN	NaN	NaN	NaN	NaN	NaN	NaN	0.280762	0.028429	NaN	NaN
O70503	1.31175	1.33049	0.703982	1.10581	0.913332	1.18533	1.26002	-2.12111	NaN	-1.75272	NaN	-2.67491	-2.55549	-2.47476	NaN	NaN	NaN	NaN	NaN	NaN	1.47649	0.86145	1.15904	1.12956	0.579218
O70551	NaN	-0.021152	-0.193155	0.264798	-0.313705	NaN	NaN	NaN	NaN	NaN	NaN	NaN	NaN	NaN	NaN	NaN	NaN	NaN	NaN	NaN	0.263215	NaN	NaN	NaN	NaN
O70589	1.23029	0.546918	0.0416634	0.493383	-0.424107	0.939904	0.121854	-2.07826	NaN	NaN	NaN	-2.35815	NaN	NaN	NaN	NaN	NaN	NaN	NaN	NaN	-0.861827	0.0887844	1.34788	1.11812	0.921786
O70591	-0.885667	0.239413	0.272117	-0.197703	0.0272571	-1.02974	0.29952	-1.96407	-0.146897	-0.530679	-0.459218	-0.371289	-1.43604	-0.170649	1.00093	0.9726	1.16256	1.22443	0.919841	0.500247	0.429652	0.663362	0.748334	-0.0431451	0.125564
O88196	NaN	0.0436549	0.0367751	NaN	0.0910926	NaN	-0.171523	NaN	NaN	NaN	NaN	NaN	NaN	NaN	NaN	NaN	NaN	NaN	NaN	NaN	NaN	NaN	NaN	NaN	NaN
O88271	-0.23297	1.31311	0.987433	0.454425	0.535954	-0.69712	0.952544	NaN	-0.372398	-1.061	-1.46398	0.165433	NaN	-0.238126	NaN	-2.45409	NaN	NaN	NaN	NaN	0.880086	1.31396	1.42131	0.341864	-0.271692
O88286	NaN	NaN	NaN	NaN	0.954032	NaN	NaN	NaN	-0.104419	NaN	NaN	-0.204142	NaN	NaN	NaN	NaN	NaN	NaN	NaN	NaN	0.020366	0.288839	NaN	NaN	-0.24309
O88291	-0.402523	-0.0781157	-0.659243	-0.196686	-0.535176	-0.821995	-0.363621	-0.226776	0.594522	-0.0881693	-0.43611	0.714939	NaN	0.185276	-0.293831	-0.43367	-0.247355	-0.651781	-0.780314	0.327696	1.33632	1.42117	0.618829	0.892757	0.146374
O88307	-0.208814	NaN	0.166319	NaN	NaN	-0.791954	NaN	NaN	NaN	NaN	NaN	NaN	NaN	NaN	NaN	NaN	NaN	NaN	NaN	NaN	0.0866053	NaN	0.664057	0.0837862	NaN
O88322	NaN	0.425576	NaN	0.0404689	NaN	NaN	NaN	NaN	NaN	NaN	NaN	NaN	NaN	NaN	NaN	NaN	NaN	NaN	NaN	NaN	-0.254916	-0.0925744	0.0243156	-0.142869	NaN
O88342	1.50507	1.34957	1.39454	1.56266	1.20721	1.76157	1.33057	-0.580173	-1.55236	-0.453723	-0.299327	-1.14349	-0.769922	-1.17606	-0.300184	-0.838004	-1.46121	-1.40148	-0.913005	-1.2002	-0.0772831	0.235261	0.491742	0.58813	0.859044
O88343	1.44716	0.815054	1.03082	1.02676	0.891943	1.46222	0.921864	0.67033	-1.60228	0.223896	0.63479	-0.96258	0.179501	-0.462355	-1.31928	0.0261135	NaN	-1.87506	-3.37812	-3.44269	0.640465	0.498507	1.08171	0.556807	0.867573
O88384	0.0136083	0.345168	0.508161	-0.33779	-1.22894	-0.21163	0.148839	0.48532	-0.233857	0.0452036	-0.243132	0.354246	0.227477	-0.434884	-0.968491	0.00478494	-2.17597	-0.334086	-2.01459	NaN	0.724094	0.864589	1.73135	0.923139	1.38037
O88441	NaN	-0.985582	-0.869994	-1.26924	-2.00671	-1.06199	-1.00229	NaN	NaN	NaN	NaN	NaN	NaN	NaN	NaN	NaN	NaN	NaN	NaN	NaN	2.17137	1.4522	1.68652	1.88572	NaN
O88447;Q9DBS5	0.595261	0.634356	0.123835	0.031321	0.463444	0.757	0.427725	NaN	NaN	NaN	NaN	NaN	NaN	NaN	NaN	NaN	NaN	NaN	NaN	NaN	NaN	NaN	NaN	NaN	NaN
O88448	-0.146554	-0.772059	-0.411919	-0.452706	-0.573224	0.231704	-0.349444	0.417512	NaN	-0.716664	-0.345587	-0.429404	0.684983	NaN	-0.120507	0.414951	-0.723141	-0.481257	-0.407824	0.212257	0.863307	0.778632	1.43676	1.35334	1.05474
O88456	-0.451644	-0.0820379	-0.294381	-0.0524435	-1.08066	-0.282001	0.0673018	NaN	NaN	-0.736503	-0.218749	NaN	NaN	NaN	0.777465	0.303496	-0.394652	0.625768	1.11337	-0.227998	1.25156	0.281333	0.701486	1.27167	NaN
O88485	1.43004	-0.227301	0.493963	0.580023	0.470907	1.46276	0.279495	0.308689	NaN	NaN	-0.0735761	NaN	0.458744	NaN	-1.23035	NaN	NaN	NaN	NaN	NaN	NaN	NaN	-0.633213	-0.636883	-0.160868
O88487	0.215257	0.561324	0.293048	0.425954	0.448997	0.0186625	0.424859	-0.51748	-0.40264	-0.884192	-0.103755	-0.249642	-0.637256	-0.590419	0.437837	0.375634	-0.253308	-0.1317	-0.45423	-0.492532	0.430642	0.476743	0.488193	0.542773	0.00518894
O88507	1.60669	-0.431538	-0.0606714	-0.0476977	-0.705609	1.52546	-1.34311	-1.18185	NaN	NaN	NaN	NaN	NaN	NaN	0.671745	NaN	NaN	NaN	-0.0334212	NaN	NaN	NaN	NaN	NaN	NaN
O88508	0.721673	0.0263929	-0.19106	-0.0617361	NaN	0.692653	-0.351686	NaN	NaN	NaN	NaN	NaN	NaN	NaN	0.32068	0.0701818	0.143191	NaN	-0.501004	-0.869287	NaN	NaN	NaN	NaN	NaN
O88531	-0.326372	0.00653434	-0.107157	0.450771	-0.522848	0.133381	0.0389364	NaN	NaN	NaN	NaN	NaN	NaN	NaN	-0.349072	0.334448	0.176805	0.328245	NaN	NaN	-0.270228	-0.0689852	-0.248139	-0.166832	0.590513
O88532	-0.419452	-0.26039	-0.367526	-0.724133	-0.55092	-0.607959	-0.236594	-0.3693	NaN	-0.867078	-0.638814	0.12923	-0.667142	-0.877173	NaN	NaN	NaN	NaN	NaN	NaN	1.34741	1.60636	1.69724	1.56297	0.886466
O88543	1.54155	1.64689	1.40943	1.40896	1.30091	1.4229	1.42187	-1.21373	-1.46616	-0.438166	-1.23867	-1.07188	-1.72475	-0.994391	-0.605219	-0.385023	-1.10438	-0.780691	-0.54493	-1.37309	0.921583	1.0448	0.79417	0.775013	0.796171
O88544	0.390021	0.845006	0.772945	0.952825	0.335368	0.714648	0.689029	-0.755013	-1.35043	-0.508174	-0.225001	-0.794288	-1.35158	-0.863238	0.259189	0.312764	-0.0473146	-0.265201	-0.419934	-0.680665	0.873179	0.781974	0.740377	0.71095	0.709582
O88545	1.21398	1.89209	1.59212	1.70046	1.13007	1.86814	1.66549	-0.871365	-1.16805	NaN	-1.25649	-1.22684	-1.44418	NaN	-1.3464	-1.27281	-0.95612	-1.57784	-2.04593	-2.26342	1.40009	1.14112	1.3488	0.6966	0.961015
O88569	-0.0101013	0.3706	-0.1332	-0.183739	-0.238726	-0.193525	0.0792084	0.476954	0.766613	0.366556	0.160852	1.0923	0.480099	0.560801	-0.262806	-0.351288	-0.612909	-0.0412102	-0.832275	-0.868139	0.449915	0.40007	0.217411	0.422701	-0.865475
O88602	0.318419	-0.363456	NaN	-0.269355	0.38313	-0.0687382	NaN	NaN	NaN	NaN	NaN	NaN	NaN	NaN	NaN	NaN	NaN	NaN	NaN	NaN	NaN	NaN	NaN	NaN	NaN
O88630	-0.411445	0.03304	-0.0344381	NaN	0.132939	NaN	-0.0277872	-0.044446	-0.542396	-0.238719	-0.745534	-0.417201	0.264125	NaN	NaN	NaN	NaN	NaN	NaN	NaN	0.902192	0.596869	0.525098	0.71432	-0.247119
O88643	1.5205	-0.493989	-0.279692	0.283004	-0.908083	1.73181	-0.842236	0.124189	NaN	-1.0594	-0.824011	NaN	-0.483952	NaN	0.492811	-1.50398	-2.40963	-1.62251	-0.241557	-0.385705	1.22345	1.03473	2.65344	2.25451	2.4647
O88653	0.474138	0.860425	0.286497	0.292999	0.629104	0.782703	0.433265	NaN	NaN	NaN	NaN	NaN	NaN	NaN	-1.24509	-1.67294	NaN	NaN	-0.841101	NaN	NaN	NaN	NaN	NaN	NaN
O88685	0.310586	0.833531	0.707744	0.736409	0.996388	0.35113	0.856486	-0.68633	0.32265	-0.722472	-0.29972	0.412591	-0.366071	-0.524556	-0.747306	-0.64157	-2.02412	-1.06813	-1.0807	-0.885322	1.37576	1.19417	0.864787	0.85459	0.340125
O88696	0.39905	0.00630438	-0.0835012	0.773429	0.637196	0.300196	0.630965	NaN	NaN	NaN	-0.310144	-0.470306	-0.744003	NaN	NaN	-0.498235	NaN	-0.821935	NaN	NaN	0.713376	0.0961748	-0.0547994	0.665578	-0.657352
O88704	NaN	NaN	NaN	NaN	NaN	-2.41705	NaN	NaN	NaN	NaN	NaN	NaN	NaN	NaN	NaN	NaN	NaN	NaN	NaN	NaN	NaN	NaN	NaN	NaN	NaN
O88712	0.0641207	0.0899538	-0.27397	-0.21653	-1.15181	0.0722765	-0.326985	-0.277325	-0.12559	0.734413	-0.0357329	-0.0402895	-0.137536	0.322265	NaN	NaN	NaN	NaN	NaN	NaN	0.84115	0.627418	0.532569	0.757968	-0.33389
O88737	2.48394	-1.92285	-0.70139	-0.924937	0.0419248	2.60722	-0.896756	2.79556	-1.95339	-1.66361	-0.725627	NaN	2.26995	NaN	NaN	NaN	NaN	NaN	NaN	NaN	NaN	NaN	-0.0837142	-0.228965	0.309919
O88738	-0.771308	0.443301	0.0863656	0.419522	-0.256204	-0.47601	0.0212086	-1.2852	-0.210445	NaN	NaN	NaN	NaN	NaN	NaN	NaN	NaN	NaN	NaN	NaN	0.744616	0.188382	0.50244	0.593327	NaN
O88741	1.22369	0.330815	1.19009	1.24227	0.915315	1.89838	0.198855	0.404097	NaN	NaN	NaN	-0.768619	NaN	-1.2571	NaN	NaN	NaN	NaN	NaN	NaN	-1.6123	-1.9907	-0.820035	0.657067	-0.982568
O88746	-0.492369	-0.149079	-0.384877	-0.0421014	-0.601584	0.323894	-0.184948	-0.251105	NaN	-0.472218	-0.393643	NaN	NaN	NaN	1.08204	0.733301	0.530517	-0.0925279	0.135501	0.265237	-0.253649	-0.287346	0.172641	-0.00771761	0.33271
O88809	-0.628684	0.0508571	-0.0852838	-0.257914	-0.17906	-0.73449	-0.0169034	-0.827031	0.0137172	-0.335394	-0.511382	0.157541	-0.784583	0.0800357	0.995119	0.21442	0.503149	0.280488	0.386703	0.293214	0.181259	0.530351	1.17382	0.998207	-0.0980248
O88844	0.660702	0.747172	0.689602	0.837412	0.503607	0.902274	0.706294	-0.476121	-1.02766	-0.283491	0.0731206	-0.335138	-0.327402	-0.556087	-0.1937	-1.03053	-1.72776	-0.833238	-0.731109	-1.23711	0.644709	0.776068	0.972376	1.14743	1.03575
O88851	0.632202	0.366096	0.189275	0.628858	-0.265483	0.43148	0.434171	NaN	NaN	NaN	NaN	NaN	NaN	NaN	NaN	NaN	NaN	NaN	NaN	NaN	0.127824	-0.409974	-0.490859	-0.509589	-1.134
O88878	-1.57951	-0.477576	-0.687426	NaN	NaN	-1.77051	-0.514574	NaN	NaN	NaN	NaN	NaN	NaN	NaN	-3.26374	NaN	NaN	NaN	NaN	NaN	1.57525	2.51194	3.08445	1.25574	-0.134041
O88910	2.83435	-3.90024	-3.18979	NaN	-2.14462	2.5586	-1.7362	1.13791	NaN	NaN	-0.0783137	NaN	0.780043	NaN	1.66913	NaN	NaN	NaN	1.26059	1.36288	NaN	NaN	0.747496	0.819388	0.145926
O88935	1.99725	0.729992	1.33685	1.45735	1.07481	2.26119	0.613451	1.69442	-6.85355	-0.427645	0.943485	-0.856018	1.72749	-5.19201	0.704229	-1.10878	-2.32461	-1.61856	-1.02932	-0.781471	-0.649834	-0.408926	1.48069	1.65482	1.98752
O88952	0.85278	-0.080114	-0.183515	-0.177705	0.321917	0.666851	-0.250032	1.18189	0.48268	0.194067	0.470271	-0.0485092	1.55836	-0.647573	NaN	NaN	NaN	NaN	NaN	NaN	-0.726074	-0.9256	-0.213867	-0.222885	-1.26288
O88983	-0.56219	-0.554279	NaN	NaN	0.611359	-0.996923	NaN	NaN	NaN	NaN	NaN	NaN	NaN	NaN	NaN	NaN	NaN	NaN	NaN	NaN	0.1867	0.284756	0.495673	0.534903	NaN
O88998	-0.688724	-1.21253	NaN	NaN	NaN	-0.861394	NaN	NaN	NaN	NaN	NaN	NaN	NaN	NaN	NaN	NaN	NaN	NaN	NaN	NaN	NaN	NaN	0.771001	1.03727	0.954379
O89001	NaN	-1.5682	NaN	-1.22657	NaN	NaN	NaN	NaN	NaN	NaN	NaN	NaN	NaN	NaN	-0.252916	-0.695475	-0.0797769	NaN	-0.229889	NaN	1.14324	0.846567	0.797603	0.539396	0.726023
O89017	NaN	0.374425	-0.0648868	-0.0669754	0.18983	NaN	-0.101401	NaN	NaN	NaN	NaN	NaN	NaN	NaN	NaN	NaN	NaN	NaN	NaN	NaN	0.878198	-0.210305	-0.807313	-0.0042541	-0.187318
O89023	-0.690312	0.253088	0.704485	0.462721	0.440943	-0.130716	0.554129	NaN	-1.67076	-0.34314	-0.960169	-1.21774	NaN	NaN	0.821134	0.800573	0.25457	0.307514	0.467375	0.451954	-0.181213	0.699974	-0.260449	0.446754	-0.22547
O89051	2.03168	-0.030387	-0.119434	0.195348	-1.90765	1.22826	-0.693006	NaN	NaN	NaN	NaN	NaN	NaN	NaN	NaN	NaN	NaN	NaN	NaN	NaN	NaN	-1.05474	0.616309	0.205035	-0.471419
O89053	1.06473	0.584679	0.601448	0.914089	-0.242617	1.20942	0.0965443	-0.927866	NaN	-0.915939	-1.26188	-1.81426	-1.73704	-1.64005	1.63272	0.592754	-0.171858	0.718163	0.753454	0.233276	-0.0208683	-0.0318546	0.674131	0.772078	0.647787
O89079	-0.0675544	0.628985	0.0572148	0.603199	0.481407	0.0862256	0.167336	-0.865066	-1.54496	-0.26786	-0.38179	-0.431488	-0.844253	-0.539154	0.464651	0.685566	0.230415	0.163817	-0.241707	-0.859728	0.996317	1.21341	0.489718	1.08622	0.444859
O89086	-1.2455	0.0838766	-0.427972	-0.699689	-0.686418	-1.54677	-0.107514	-0.615634	-0.117352	-0.187379	-0.22038	-0.236957	-0.912599	-0.0998621	1.73372	1.31452	2.02727	1.3058	1.48211	1.19421	0.151708	0.589618	0.399159	-0.210223	-1.25506
O89110	NaN	NaN	NaN	-0.702517	-1.21548	NaN	NaN	NaN	NaN	NaN	NaN	NaN	NaN	NaN	NaN	NaN	NaN	NaN	NaN	NaN	NaN	NaN	NaN	NaN	NaN
O89112	1.61307	0.908392	0.657046	1.0469	0.380644	1.64887	0.517966	-1.78284	NaN	-1.31127	-1.09716	NaN	-1.53637	NaN	-1.3055	-1.48096	NaN	NaN	NaN	NaN	-0.0483434	0.73754	0.782393	1.13582	0.882675
P00375	-1.78543	1.6397	-0.251446	0.170381	0.394864	-1.40842	1.408	NaN	-0.475936	-0.0928809	-0.283932	0.196231	NaN	0.352718	NaN	-0.68557	-0.687407	NaN	NaN	NaN	1.88582	1.86978	-0.0532023	0.318702	-0.81103
P00397	1.49762	0.498152	0.688437	1.06903	0.153647	2.6365	0.0723139	NaN	NaN	NaN	-1.86796	NaN	NaN	NaN	NaN	NaN	NaN	NaN	NaN	NaN	-2.33808	-1.43628	NaN	1.21082	-1.95985
P00405	0.156358	-0.027951	-0.262561	0.655275	0.539584	0.581855	-0.0727909	1.61485	-0.552022	-0.176266	1.17382	0.00351071	0.992782	0.265479	-0.478307	-0.406508	-1.71755	-0.192115	-0.318028	-0.393296	-0.0498302	-0.54443	-0.807053	0.686336	-0.696316
P00493	0.651737	0.788188	0.608558	0.736335	0.0622076	0.63504	0.414926	-1.73596	-1.67547	-1.15875	-0.491971	-1.12398	-1.34325	-0.853194	0.593423	0.335628	-0.123574	0.151569	-0.123217	-0.742831	0.953275	1.1868	1.15074	1.10163	1.12768
P00920	1.3794	1.62327	1.5214	1.85051	0.894349	1.75461	1.33147	-1.44465	-2.24292	-0.553843	0.31799	-1.69508	-2.66998	-1.27018	-0.132174	0.322043	-0.168052	-0.15692	-1.14155	-1.15744	0.734998	0.854657	-0.181716	1.00785	0.779414
P01027	-3.89095	-3.56863	NaN	-3.9853	NaN	NaN	NaN	NaN	NaN	NaN	NaN	NaN	NaN	NaN	NaN	NaN	NaN	NaN	NaN	NaN	1.85625	1.72239	2.79226	5.07399	NaN
P01831	0.995308	0.518957	0.542885	0.492594	0.234449	0.818878	0.453529	0.207443	NaN	-0.829901	0.0378587	-1.8232	0.40399	-6.0213	1.1449	0.329639	-1.71916	0.217428	0.86763	0.342872	-1.31072	-0.384754	1.91838	1.00106	1.74011
P01837	-1.19298	-1.30206	-1.33646	-0.923853	-1.46874	-0.1709	-2.29614	NaN	NaN	NaN	NaN	NaN	NaN	NaN	NaN	NaN	NaN	NaN	NaN	NaN	NaN	NaN	4.23916	4.45197	NaN
P01942;P06467	0.695081	0.810432	0.702751	0.748487	0.592079	0.436565	0.941782	-0.165251	-0.273728	-0.396506	-0.461911	-0.270247	-0.699988	-0.605359	0.425949	-1.04749	-2.2677	-1.24165	-1.58789	-1.43135	1.25683	1.42125	1.0068	1.79032	1.41886
P02088;P02104	-0.251479	0.108654	-0.0646672	-0.382319	-1.99793	-0.400834	-0.0338044	NaN	NaN	NaN	NaN	NaN	NaN	NaN	NaN	NaN	NaN	NaN	NaN	NaN	0.612632	1.10623	0.694166	1.56971	0.835084
P02463	-0.112675	0.518745	0.818132	0.605087	1.51436	-0.0315099	0.777383	NaN	NaN	-1.78322	NaN	NaN	NaN	-1.15884	NaN	NaN	NaN	NaN	NaN	NaN	0.146528	-1.10823	-0.185755	NaN	NaN
P02468	0.253975	0.82954	0.432943	0.626076	0.449009	0.404537	1.07121	-0.280153	-0.437876	-0.279867	-0.39035	0.318058	NaN	-0.119173	NaN	NaN	NaN	NaN	NaN	NaN	-0.404604	-1.03815	-0.610695	NaN	NaN
P02469	NaN	0.496714	NaN	NaN	NaN	NaN	0.482207	NaN	NaN	NaN	NaN	NaN	NaN	NaN	NaN	NaN	NaN	NaN	NaN	NaN	0.577353	-0.260587	-0.581035	-0.714652	NaN
P02535;Q9Z2K1;Q61897;Q62168;Q61765;Q6IFX3;Q8VCW2;Q9Z320;Q497I4;A6BLY7;B1AQ75;A1L317	-0.495235	0.795753	0.418726	0.308912	-0.596699	0.0707798	0.622198	NaN	NaN	NaN	NaN	NaN	NaN	NaN	NaN	NaN	NaN	NaN	NaN	NaN	NaN	NaN	NaN	NaN	NaN
P02798	-0.568151	0.848868	0.17633	0.720073	0.283113	-0.420445	-0.480416	NaN	NaN	NaN	NaN	NaN	NaN	NaN	NaN	NaN	NaN	NaN	NaN	NaN	NaN	NaN	NaN	NaN	NaN
P02802	-0.795185	0.931291	0.116117	0.439981	0.689813	-0.306317	-0.279469	NaN	NaN	NaN	NaN	NaN	NaN	NaN	NaN	NaN	NaN	NaN	NaN	NaN	NaN	NaN	NaN	NaN	NaN
P03899	-0.591852	-0.511067	0.00799155	-0.0974944	-1.21678	0.14249	-0.472176	NaN	NaN	NaN	NaN	NaN	NaN	NaN	NaN	NaN	NaN	NaN	NaN	NaN	0.681755	0.00586295	0.538749	1.44446	0.0680654
P03921	-0.939278	NaN	NaN	NaN	NaN	-0.209496	NaN	NaN	NaN	NaN	NaN	NaN	NaN	NaN	NaN	NaN	NaN	NaN	NaN	NaN	0.338665	NaN	NaN	0.810108	NaN
P03930	-0.121586	-0.381997	-0.621615	-0.529503	-0.510964	-0.222165	-0.808981	NaN	NaN	NaN	NaN	NaN	NaN	NaN	NaN	NaN	NaN	NaN	NaN	NaN	0.636783	0.227462	0.865919	0.841049	0.625598
P03995;Q9Z2T6;Q9ERE2;P97861	0.315394	0.0491667	-0.458489	0.336509	0.226716	0.5081	0.00504398	NaN	NaN	NaN	NaN	NaN	NaN	NaN	NaN	NaN	NaN	NaN	NaN	NaN	NaN	NaN	NaN	NaN	NaN
P04104	-1.19903	-1.12921	-0.804616	-1.96747	-0.64317	-1.32809	-0.558593	0.871534	0.321641	0.748069	1.34756	1.13543	1.90359	1.743	1.82615	-1.43969	-0.427285	2.01684	1.51039	1.72267	1.05667	-1.58469	-1.08598	-1.03999	-1.67237
P04117	NaN	NaN	-1.17179	NaN	NaN	NaN	NaN	NaN	NaN	NaN	NaN	NaN	NaN	NaN	NaN	NaN	NaN	NaN	NaN	NaN	NaN	NaN	NaN	NaN	NaN
P04370	1.36	0.69711	0.738271	1.50893	1.16513	1.45565	0.77864	1.9867	-4.65284	0.551713	2.47676	-0.576465	1.5717	-4.03835	-0.193248	-1.32026	-3.5828	-2.1122	0.14092	-0.43669	-2.28801	-0.331151	1.17923	0.843961	0.958632
P04627	NaN	NaN	0.480474	-0.19246	-0.103625	-0.18439	NaN	NaN	NaN	NaN	NaN	NaN	NaN	NaN	NaN	NaN	NaN	NaN	NaN	NaN	NaN	NaN	NaN	NaN	NaN
P04919	NaN	NaN	NaN	NaN	NaN	NaN	NaN	NaN	1.78521	NaN	NaN	0.626632	NaN	NaN	NaN	NaN	NaN	NaN	NaN	NaN	NaN	-1.09068	NaN	-0.205452	-1.66132
P04925	0.979648	0.376673	0.608326	0.504184	0.421053	0.826128	0.238064	-0.236338	NaN	-1.06765	-0.865206	-1.15882	-0.44878	NaN	0.212595	-1.40859	-1.01829	-1.14419	0.377676	-0.130987	-0.246611	0.437591	1.53501	0.742639	0.764824
P05063	1.31772	0.41067	0.251243	0.842008	0.666404	1.28326	0.739541	0.7252	-2.24123	-0.353778	-0.0797949	-2.06529	0.536727	-2.21029	0.751412	-0.0663786	-0.221673	-0.263688	0.857051	1.02617	-0.52035	-0.854768	-0.147428	0.0853224	-0.29919
P05064	1.33865	0.403778	0.717254	1.04866	0.497444	1.65771	0.388246	0.634445	-1.66588	-0.0910249	0.346567	-0.749909	0.46261	-1.44074	0.106365	-1.07586	-1.49812	-0.98161	0.0167994	0.0652423	-0.681603	-0.657742	0.187438	0.466346	0.370786
P05132	0.844537	0.37997	0.51032	0.598327	0.130364	1.30774	-0.0124368	NaN	NaN	NaN	NaN	NaN	NaN	NaN	NaN	NaN	NaN	NaN	NaN	NaN	-1.38996	-0.893622	-0.281701	-0.483537	-0.397935
P05201	1.32765	0.594582	0.919739	0.987874	0.198476	1.5028	0.559218	0.274316	-2.55444	-0.409122	0.197709	-2.14058	0.0234802	-3.2572	1.20027	0.00296474	-0.904746	-0.563874	0.84673	0.53986	-0.775594	-0.392947	0.643012	0.573205	1.08435
P05202	2.0214	1.4247	1.43912	1.94803	1.49643	2.52217	1.37733	0.768549	-1.07884	0.666443	0.844868	-0.0869498	0.457766	-0.350631	-1.60986	-2.19366	-3.06895	-2.1692	-3.13552	-3.33393	0.0327287	0.109862	-0.0835853	0.564602	0.438166
P05213;Q3UX10	2.60238	2.57909	2.75894	2.729	2.50409	2.85633	2.54097	NaN	NaN	NaN	NaN	NaN	NaN	NaN	-3.21389	-2.53388	-3.89678	-2.89752	-4.27361	-3.74618	NaN	NaN	NaN	NaN	NaN
P05214	1.38765	0.0694168	-1.41167	-0.660352	NaN	0.897528	-0.282575	NaN	NaN	NaN	NaN	NaN	NaN	NaN	NaN	NaN	NaN	NaN	NaN	NaN	NaN	NaN	NaN	NaN	NaN
P05480	0.271807	-0.598761	-0.108871	-0.0979328	-0.092514	-0.164394	-0.211796	NaN	NaN	NaN	NaN	NaN	NaN	NaN	0.400053	0.274363	0.36524	NaN	-0.338221	0.301027	NaN	NaN	NaN	NaN	NaN
P05977;P09542	-1.19408	0.319039	0.335793	0.308131	0.197834	NaN	0.0332817	NaN	NaN	NaN	NaN	NaN	NaN	NaN	NaN	NaN	NaN	NaN	NaN	NaN	NaN	NaN	NaN	NaN	NaN
P06151;P00342	1.41107	1.09428	1.24132	1.16737	0.798543	1.41955	1.12501	-1.37905	-1.75354	-0.0067718	-0.584021	-1.38425	-1.67868	-0.422389	-0.438342	-0.804932	-1.47788	-1.26489	-0.784222	-1.13371	1.07437	1.25835	1.46633	1.29773	1.01793
P06728	-0.341533	0.472527	0.157452	-0.566076	-1.78243	-1.2307	0.562972	NaN	NaN	NaN	NaN	NaN	NaN	NaN	-2.50738	NaN	NaN	NaN	NaN	NaN	1.16316	1.90054	1.77908	1.9262	1.08494
P06745	1.9669	1.57259	1.67445	1.72214	1.23041	2.13189	1.32795	-0.863262	-3.11531	-0.659674	-0.594162	-1.6609	-1.13132	-1.50167	-0.240925	-0.299116	-3.0819	-1.35003	-1.28589	-0.967575	0.701502	1.01623	1.23957	1.34639	1.27045
P06797	0.285583	0.993389	0.494448	0.148666	0.0470428	0.419662	0.133055	NaN	NaN	NaN	NaN	NaN	NaN	NaN	NaN	NaN	NaN	NaN	NaN	NaN	-0.233465	-0.271559	-0.216202	-0.727978	-1.07264
P06801	0.776986	0.54024	0.933437	1.06757	0.0831577	1.25319	0.609542	0.3668	-2.08708	NaN	-0.449704	-1.19911	-0.391736	NaN	-0.021386	-0.079171	NaN	-0.980697	-0.834052	0.0926162	-0.0493725	0.389331	0.189225	0.386169	0.548308
P06837	1.17116	1.21612	1.5999	1.07372	-0.0246398	1.19968	0.605064	-1.82161	-3.41086	-0.858939	-1.41408	-2.4255	-1.47727	-2.18267	0.829536	0.0396092	-0.325154	0.56566	0.684982	0.351873	-0.617644	0.316623	1.97786	0.429153	2.34147
P07214	0.322103	0.481571	0.679805	0.392315	0.119033	-0.130274	0.610916	NaN	NaN	NaN	-3.12413	NaN	NaN	NaN	-1.35903	0.156145	-0.749354	-0.515656	-1.42399	-1.36597	1.09968	1.28805	1.72141	0.78709	1.31983
P07309	0.330619	1.18711	1.02419	1.03319	-0.224179	-0.425929	1.11998	-2.56128	NaN	-2.46755	-2.3354	NaN	NaN	NaN	-0.244348	-0.605704	NaN	-0.679271	-0.724517	-0.696519	1.29079	1.58545	0.84089	2.45059	0.136718
P07356	-0.0573261	0.302818	0.186723	0.943849	0.0681583	-1.14434	-0.0940579	-1.07609	-1.1841	-1.11922	-0.563395	-0.878161	-0.790379	-0.402474	NaN	NaN	NaN	NaN	NaN	NaN	1.58657	1.40363	1.95391	1.28669	0.796176
P07607	NaN	-0.632114	NaN	-0.496177	-0.156492	NaN	-0.842611	NaN	NaN	NaN	NaN	-0.201942	NaN	NaN	NaN	1.0965	1.51044	1.1353	NaN	NaN	-0.185848	-0.702196	NaN	NaN	NaN
P07724	1.25539	2.01773	1.79731	1.81775	1.25671	1.20547	1.91035	-1.58441	-1.59337	-0.762375	-1.16475	-1.96419	-2.12972	-0.900097	-0.898891	-1.49967	-2.2718	-1.72307	-2.2914	-2.28073	1.94056	2.42191	1.89823	2.9745	1.8013
P07742	-4.00775	2.17048	1.71155	1.6977	1.18269	-3.12263	2.0112	NaN	-0.740518	-0.536548	-0.211824	0.292262	NaN	0.0355612	-1.93706	-0.320697	NaN	-1.94013	NaN	NaN	1.78632	2.65711	0.632043	0.492633	-1.32607
P07901	0.787823	0.934924	0.903563	0.998753	0.731741	0.906058	0.923081	-0.53041	-0.816175	-0.139587	-0.144472	-0.546459	-0.805686	-0.304132	-0.15089	-0.65443	-1.56982	-0.992437	-1.02431	-1.39642	0.337161	0.960965	0.773602	0.558686	0.821194
P08003	1.64641	2.52424	2.03441	2.21504	2.41792	1.57386	2.30627	-0.619161	-0.334226	-0.679223	-0.279555	-0.0688316	-1.06576	-0.485215	-3.25659	-3.16062	-3.78119	-2.97557	-4.36764	-4.6858	2.86907	2.62309	2.6833	2.55284	1.89354
P08030	-0.344637	-0.108914	-0.402302	-0.824885	-0.797667	-0.324402	-0.150236	NaN	NaN	NaN	NaN	NaN	NaN	-1.45534	1.83048	0.43791	-0.159561	0.452862	1.37411	0.534948	-0.185745	-0.825325	0.589752	0.598926	0.854757
P08043;Q6P560	-0.0104828	0.128881	0.0315895	-0.0826378	0.645802	-0.361881	0.272337	NaN	NaN	NaN	NaN	NaN	NaN	NaN	NaN	NaN	NaN	NaN	NaN	NaN	NaN	NaN	NaN	NaN	NaN
P08113	0.708409	1.03463	0.860396	0.945365	1.15403	0.772847	1.06803	-0.347816	-0.596326	-0.387242	-0.235873	-0.263415	-0.713523	-0.608739	-0.742814	-1.01396	-1.43095	-1.03531	-1.05277	-1.18787	0.69262	0.800788	0.927806	0.685092	0.266631
P08122	0.08929	0.312671	1.23007	0.192811	0.686443	-0.675383	0.847177	-0.924391	-0.163687	-0.0501601	-0.235394	0.647617	-0.976855	-0.289673	NaN	NaN	NaN	NaN	NaN	NaN	NaN	NaN	NaN	NaN	NaN
P08226;Q8VHG0	-0.667243	0.235854	0.169053	-0.247863	0.311507	-0.693481	0.151011	NaN	NaN	NaN	NaN	NaN	NaN	NaN	-0.0841038	0.554717	0.311106	-0.168212	-0.328834	-0.419263	0.0853183	0.596659	0.747658	-0.164714	0.45595
P08228	0.522767	1.18314	1.03411	0.860383	1.13114	0.247531	1.20567	-1.70344	-1.78721	-1.59561	-1.64384	-1.8838	-1.80411	-1.78269	1.47607	1.39744	0.944688	1.04463	1.04713	0.697991	-0.257903	0.491044	1.06021	-0.21004	0.126212
P08249	0.995874	0.581409	0.558376	1.10834	0.797642	1.46837	0.663095	0.91326	-0.636566	0.481936	0.707935	0.0217762	0.662956	-0.42165	-0.723068	-1.78549	-1.80754	-1.58299	-1.29331	-1.67526	0.112907	0.150145	-0.0947285	0.590939	-0.00452995
P08414;P58801	1.70274	-0.499652	-0.35078	-0.220212	-0.996181	1.659	-0.260762	NaN	NaN	NaN	NaN	NaN	NaN	NaN	NaN	NaN	NaN	NaN	NaN	NaN	-2.34823	-1.36718	1.15513	0.899939	0.626191
P08551	1.55775	0.548929	1.07506	2.22891	1.02152	2.11151	0.636656	1.45411	NaN	0.937227	2.96889	-0.401457	0.827406	NaN	-1.66981	-1.88326	-3.61532	-3.06961	-3.22563	-2.64058	-2.44372	-1.68146	0.955269	0.640381	1.3264
P08553	2.24396	1.33766	1.84944	2.89513	1.59942	2.80543	1.34776	1.88338	-4.7449	1.0895	3.30561	-1.62673	0.497991	-6.13665	-0.968111	-1.66301	-4.50644	-3.08251	-2.65056	-2.36144	-1.71017	-0.498308	1.85481	1.43529	2.12417
P08556	0.97025	0.737632	0.909573	0.772414	1.2072	1.02197	0.780559	NaN	NaN	NaN	NaN	NaN	NaN	NaN	NaN	NaN	NaN	NaN	NaN	NaN	-1.51736	-1.03767	-1.31354	-1.06301	-1.59281
P08752	0.337123	1.1	0.858245	0.953011	0.526929	0.364035	0.944112	-1.33816	-0.985044	-0.999366	-0.985696	-0.640527	-1.58657	-0.824844	NaN	NaN	NaN	NaN	NaN	NaN	0.853305	1.03706	0.560996	-0.0653222	0.747567
P08775	NaN	-1.2625	NaN	NaN	-1.39448	NaN	-2.06031	-1.39776	1.10689	0.273085	-0.476307	1.20158	-2.20998	0.719338	NaN	NaN	NaN	NaN	NaN	NaN	2.01033	2.2649	0.635489	0.635287	NaN
P09055	0.0366279	1.56355	1.16103	1.35696	0.925346	0.155694	1.3997	-0.953627	-0.509112	-0.332753	-0.116813	-0.480851	-0.629779	-0.118872	-0.976146	-0.0651329	-0.714766	-0.841073	-1.51975	-2.04863	1.404	1.29318	1.13678	0.795119	0.249807
P09103	1.12631	1.52508	1.31109	1.32749	1.02707	0.977758	1.54864	-1.39204	-1.29679	-0.469225	-0.563145	-0.879574	-1.5553	-0.674896	-1.13042	-0.901243	-1.98783	-1.0561	-1.62647	-2.60485	1.79103	1.88856	1.84061	1.50295	1.12294
P09242	NaN	-0.0390749	0.121856	0.520421	-0.062789	-0.399335	0.217267	NaN	NaN	NaN	NaN	NaN	NaN	NaN	NaN	NaN	0.202346	-0.218375	NaN	-0.99051	NaN	0.495984	NaN	NaN	0.152209
P09405	-0.0717154	1.18355	0.653808	0.615224	0.680774	-0.282565	1.20511	-0.607011	0.255019	0.783029	0.564969	0.662923	-0.589086	0.849078	-1.59149	-0.782052	-2.09671	-0.989701	-2.21356	-2.64117	1.77419	1.74531	0.690471	1.07564	-0.31615
P09411;P09041	1.18913	0.786739	0.880489	1.23103	1.10853	1.41412	0.965436	-0.0845685	-1.24275	-0.261315	0.193527	-0.774722	-0.442938	-1.06341	-0.221543	-0.957348	-1.72395	-0.80995	-0.724654	-0.912606	0.180665	0.289894	0.339595	0.647739	0.414178
P09528	1.17365	0.72925	0.867104	1.12197	0.892912	1.48656	0.332055	-0.815118	NaN	-0.881786	-1.09904	-0.730463	-1.11337	-1.60272	0.959567	1.2129	0.961005	0.903651	0.908158	0.794102	-0.887722	-1.27858	-0.924514	-0.73315	-0.84078
P09602	1.79705	3.11184	1.73028	2.41324	2.45092	1.4906	2.41259	0.732695	3.38295	0.61241	0.713839	1.9529	0.895959	1.04794	NaN	NaN	0.232785	NaN	-4.75493	-4.88489	-5.08874	-3.84529	-4.18186	-5.7783	NaN
P09671	2.36546	1.59591	1.71086	1.88492	1.13131	2.1929	1.46713	-0.625953	NaN	-0.723285	-0.582372	-2.00364	-1.57869	-1.87158	-0.833169	-1.47232	-1.53902	-2.22422	-1.66021	-1.78676	0.705002	0.58685	0.998643	1.04429	0.931491
P09813	-0.0197597	0.0931954	-0.0744185	-0.0508704	-0.379636	-0.411066	0.842555	NaN	NaN	NaN	NaN	NaN	NaN	NaN	NaN	NaN	NaN	NaN	NaN	NaN	NaN	NaN	NaN	NaN	NaN
P0C028;P0C027;Q8R2U6	-0.555717	0.605158	0.560377	-0.0614679	-0.0431879	0.0834372	0.0885489	NaN	NaN	NaN	NaN	NaN	NaN	NaN	-0.0141141	-1.13853	NaN	-1.2527	-1.48711	NaN	0.793751	0.771443	1.09783	1.28564	0.90457
P0C0A3	-0.815661	-0.592495	-0.801499	-0.965813	NaN	-1.19863	NaN	-0.155226	NaN	-0.786927	-0.735674	NaN	-0.280009	-0.435702	2.04295	1.76887	0.235666	1.43974	1.33348	0.844003	-0.64177	0.341421	-0.193028	-0.403695	NaN
Q3THW5;P0C0S6	-0.0509076	0.859968	0.497995	0.336416	1.29118	0.0324225	0.527528	-0.173523	1.09629	0.93795	0.631059	0.857347	-0.0287843	0.728517	-1.78805	-0.824513	-3.69749	-0.482045	-4.157	NaN	1.28441	0.964965	0.911083	1.06527	-0.365559
P0C192	-0.87304	-0.515677	-0.691199	-0.844578	-1.01816	-0.196511	-0.845326	NaN	NaN	NaN	NaN	NaN	NaN	NaN	0.886438	1.74853	0.412952	0.998163	NaN	NaN	0.596088	NaN	0.842924	NaN	0.355646
P0C7M9	0.703888	NaN	-0.63551	0.0419157	0.582659	0.671787	0.0475862	NaN	NaN	NaN	NaN	NaN	NaN	NaN	NaN	NaN	NaN	NaN	NaN	NaN	NaN	NaN	-0.570082	-0.842243	NaN
P0C8B4	NaN	-0.949981	-1.55621	-1.85158	-1.24184	NaN	-1.28483	NaN	NaN	NaN	NaN	NaN	NaN	NaN	1.37392	1.66259	2.26321	1.77325	1.31861	1.44935	-0.745201	-0.290147	-0.507005	-1.41415	NaN
P0DN34	0.442463	0.419094	0.309606	0.39563	-0.0795843	0.203104	0.0737876	0.241886	-0.89311	-0.215897	-0.225065	-0.0669557	0.657892	-1.88443	0.465231	-0.236645	-0.901207	-0.835024	0.385866	-0.173716	0.169195	-0.145783	0.654581	0.476229	0.639049
P0DP28;P0DP27;P0DP26;Q9D6P8;P20801	-0.213167	0.00065279	-0.363201	-0.885269	-2.76716	-0.496841	-0.581068	-1.28097	-2.87236	0.00474596	-0.599245	-2.43775	-1.52853	-1.0794	2.1363	1.95397	0.64396	2.67276	2.59543	1.60301	0.264836	1.10325	2.09546	0.97194	1.87739
P0DP60	-0.524061	NaN	-0.347103	NaN	NaN	NaN	NaN	NaN	NaN	NaN	NaN	NaN	NaN	NaN	NaN	NaN	NaN	NaN	NaN	NaN	NaN	NaN	0.610567	-0.233332	0.493929
P10078;Q4VA44;Q8BZ89;P16372;E9QAG8;Q6PD29;Q8R1D1;Q810A1;P15620;Q9ERR8;Q61116;Q02525;Q9EQB9;Q9Z1D8;Q0VAW7	-0.641202	0.6642	-0.00639296	0.228854	0.00137377	-0.272388	0.0255551	NaN	NaN	NaN	NaN	NaN	NaN	NaN	NaN	NaN	NaN	NaN	NaN	NaN	NaN	NaN	NaN	NaN	NaN
P10126	-0.170879	0.66353	0.459482	0.59343	0.436964	-0.144693	0.677044	-0.815371	0.165016	0.28373	0.257114	0.255524	-1.13717	0.487926	-0.188932	-0.0510044	-0.573463	-0.280373	-0.980804	-1.27552	0.331484	0.874279	0.423065	0.291162	-0.0602188
P10493	NaN	-1.48796	NaN	0.0780525	NaN	NaN	NaN	0.289412	0.488958	0.528214	0.316742	0.851267	-0.181982	0.464214	NaN	NaN	NaN	NaN	NaN	NaN	0.588291	-0.224298	0.0549698	0.350821	-1.58628
P10518	0.703235	-0.0301313	0.695407	0.451766	0.30482	0.361096	0.172509	-0.715169	NaN	NaN	-1.26238	-1.18238	NaN	NaN	-0.122218	0.659669	-1.03403	-0.0766191	0.29992	-0.504359	0.0611773	0.273103	0.309442	0.511395	0.24624
P10605	0.161383	1.12943	0.919283	1.10851	0.138352	0.00752842	1.06346	-1.8972	-2.9269	-1.95564	-0.846472	-2.88092	-3.32926	-2.00205	1.26867	2.76123	1.26465	2.43961	0.615673	-0.280455	1.65129	1.66943	0.671938	0.771664	0.276611
P10630	0.983837	-0.0692049	0.270311	0.253169	0.368652	0.948827	0.00464195	0.995723	-1.40666	0.328792	0.61662	-0.642731	0.72994	-0.582463	0.456203	-0.508219	-1.60118	-1.3808	-1.12721	-0.786898	0.0528559	-0.698763	1.21221	1.05983	1.24181
P10637	1.5839	0.794258	0.868833	0.753507	0.540699	1.39724	0.584266	0.565887	-2.45259	-0.570202	-0.381575	-1.03346	0.742275	-2.47317	0.317074	-1.58064	-1.81757	-1.56463	-0.424465	-0.257162	-0.785671	-0.0307066	2.21794	1.06247	1.99535
P10639	0.489403	1.1394	0.640187	0.413708	0.2219	0.691641	0.582211	-1.03318	-0.170059	-0.87186	-1.6034	-0.593734	-0.327363	-2.14038	-0.474945	1.15183	-2.0548	0.853659	-2.67511	NaN	0.937897	1.37568	1.69702	1.18125	1.47037
P10649;P19639;P15626;O35660	-0.19966	0.295974	0.202552	0.263419	0.11235	-0.145982	0.181113	NaN	NaN	NaN	NaN	NaN	NaN	NaN	NaN	NaN	NaN	NaN	NaN	NaN	NaN	NaN	NaN	NaN	NaN
P10711;Q9QVN7	-0.247246	0.777473	0.608206	-0.0361462	0.342024	-0.719173	0.981853	NaN	NaN	NaN	NaN	NaN	NaN	NaN	NaN	NaN	NaN	NaN	NaN	NaN	NaN	NaN	NaN	NaN	NaN
P10755;Q6P9Y7	NaN	0.551717	NaN	0.00447607	NaN	NaN	-0.556193	NaN	NaN	NaN	NaN	NaN	NaN	NaN	NaN	NaN	NaN	NaN	NaN	NaN	NaN	NaN	NaN	NaN	NaN
P10852	0.317761	0.922383	0.794708	0.732062	0.369625	0.371741	0.791832	-0.48209	-1.06367	0.0354025	-0.150879	-0.501648	-0.89796	-0.316868	-0.0750787	0.223276	-0.0743997	-0.00823379	-1.12323	-1.30782	0.595789	0.44248	0.604227	0.130509	0.0412714
Q6ZWY9;Q64478;P10853;Q8CGP2;P10854;P70696	-0.389583	0.395392	0.0143843	0.0714884	0.671474	-0.678391	0.365285	NaN	NaN	NaN	NaN	NaN	NaN	NaN	NaN	NaN	NaN	NaN	NaN	NaN	NaN	NaN	NaN	NaN	NaN
P10922	0.583813	0.581261	0.5809	0.364557	0.389969	0.144543	1.00064	0.742376	-0.213001	0.590567	0.213865	0.636076	-0.0730896	0.799019	-2.78297	-2.4638	NaN	-1.95788	NaN	NaN	0.249062	0.720211	0.54285	0.613472	-0.39225
P11031	-0.396206	0.454209	-0.174076	-0.0538117	-0.619226	-0.154684	-0.0311372	-0.899458	0.29492	-0.240732	-0.755554	0.351324	-0.250179	-0.210958	-2.01974	-0.150358	NaN	-1.68161	NaN	NaN	2.59801	2.32446	1.98386	2.22878	0.612515
P11087	0.199696	0.143036	0.101105	0.103446	-0.494703	-0.960782	-0.175081	-0.756229	NaN	-0.517	-0.719253	-0.29117	NaN	0.345778	NaN	NaN	NaN	NaN	NaN	NaN	0.842839	1.11581	1.53729	0.515366	0.034701
P11103	0.110642	2.57658	1.24074	1.72953	1.92471	0.178094	1.86257	-0.814834	0.562049	0.16804	0.365365	0.566478	-1.26054	0.65075	-2.73377	-1.41502	-3.13261	-2.85187	-3.1609	-2.80402	2.6866	2.8009	1.2861	1.51711	0.308913
P11157	NaN	-0.416585	-0.973722	-0.908559	-0.00555182	NaN	-0.585458	NaN	-0.454299	NaN	NaN	-0.0261397	NaN	NaN	NaN	1.55504	0.063149	1.37002	NaN	NaN	1.83291	1.40685	-1.12007	-1.19261	NaN
P11276	-0.544204	0.612872	1.35016	1.11681	0.713073	-0.607934	0.961925	NaN	NaN	-1.07218	-0.988528	-0.619935	NaN	-0.945941	NaN	NaN	NaN	NaN	NaN	NaN	0.10859	0.199359	0.160417	0.540897	NaN
P11352	0.198316	0.331943	0.610032	0.198028	0.89004	0.256812	0.786227	-0.449475	-0.738515	-1.30614	-0.858485	-0.476365	-0.537149	-0.587602	1.25911	0.749341	1.35704	0.471688	1.07337	0.803	-0.615319	-0.378524	-0.475902	0.0496587	-0.896033
P11404	1.00253	-0.265367	-0.0988073	0.0763731	-0.726474	0.892613	0.0609884	-0.0958052	NaN	-1.24965	-1.38432	-3.66241	-0.123084	NaN	2.18929	0.428178	-0.331761	-0.0824327	2.28956	1.82031	-0.955674	-0.538154	1.13329	1.0938	0.871892
P11438	-0.12453	-0.0295615	-0.362495	-0.28841	NaN	-0.341264	-0.384815	NaN	NaN	NaN	NaN	NaN	NaN	NaN	NaN	NaN	NaN	NaN	NaN	NaN	NaN	NaN	NaN	NaN	1.53108
P11440	-0.871697	1.61658	0.666777	0.896469	1.00887	-0.861513	0.783201	NaN	-0.81802	-0.981342	0.0849036	-0.505669	NaN	0.198418	NaN	NaN	NaN	NaN	NaN	NaN	NaN	NaN	NaN	NaN	NaN
P11499;REV__Q8BL66	0.130218	0.729535	0.460084	0.64434	0.323384	0.238774	0.703444	-0.700303	-0.513215	0.115287	-0.0673304	-0.113751	-0.968841	-0.0232897	NaN	NaN	NaN	NaN	NaN	NaN	NaN	NaN	NaN	NaN	NaN
P11627	1.83902	0.22983	1.12188	0.742226	0.895615	1.89448	-0.0340615	1.14847	NaN	-2.01607	-0.803618	-0.768902	1.31092	NaN	1.13958	-2.40199	-2.1166	-3.09863	-0.584536	-1.90116	-2.36348	-1.14798	2.93306	1.53342	2.35834
P11798	1.38638	0.0876069	0.934151	1.41577	-0.00414038	1.85561	0.286271	0.173687	NaN	-1.11007	-0.32167	NaN	0.777659	NaN	-0.389556	NaN	NaN	NaN	-1.17995	NaN	-2.80838	NaN	-1.31299	-1.42603	0.969161
P11881;Q9Z329	2.67968	1.48745	0.558979	1.35326	1.45482	2.58045	2.12812	1.15825	NaN	0.247192	-0.423352	-4.26236	0.846128	NaN	-0.394507	-1.13622	-3.88348	-1.56172	-1.14334	-1.69808	NaN	NaN	NaN	NaN	NaN
P11983	0.186499	0.987947	0.745577	0.993526	0.768488	0.644503	0.849567	-0.963833	-0.207279	-0.269812	-0.391897	-0.364237	-0.63854	-0.159184	-0.536196	-0.306902	-0.917101	-0.653168	-1.43444	-1.21967	0.873299	0.949108	0.611887	0.734348	0.431595
P12023	0.818675	0.606438	0.70455	0.447076	0.963944	0.817048	0.183354	-0.797939	NaN	-1.45156	-0.748538	NaN	-1.02307	NaN	NaN	NaN	NaN	NaN	NaN	NaN	-2.13315	-0.772596	1.81545	1.1292	0.972176
P12025	NaN	1.5756	0.839705	1.17955	0.736821	NaN	1.30338	NaN	NaN	NaN	NaN	NaN	NaN	NaN	NaN	-1.89103	-1.86308	-2.41851	NaN	NaN	1.57163	1.30016	0.0272396	-0.943399	-1.11486
P12265	NaN	-0.505073	NaN	NaN	NaN	NaN	-0.254973	NaN	NaN	NaN	NaN	NaN	NaN	NaN	NaN	NaN	NaN	NaN	NaN	NaN	0.290477	0.469569	NaN	NaN	NaN
P12367	-0.983715	-0.580034	-1.19788	-0.286375	1.06795	-0.13129	-0.837662	-1.58739	-1.40038	NaN	-0.973549	-1.34248	-0.482555	NaN	1.86658	1.0721	0.853886	1.10837	1.46196	1.31202	0.308155	0.210337	0.122366	0.385757	0.865654
P12382	1.06077	0.588827	0.707054	1.05768	0.755056	1.34106	0.2668	0.271828	-0.719171	-0.546686	-0.285969	-1.56472	-0.777916	-1.00681	-0.638264	-0.753302	NaN	-1.30455	NaN	NaN	0.0513192	-0.789011	0.720388	0.70138	1.17882
P12658	2.05727	0.892852	-0.212783	0.723393	0.395776	1.66017	1.54688	-1.162	NaN	-1.18081	-2.1477	-6.49974	-1.49424	NaN	1.1746	0.191897	-0.061187	0.287518	1.49721	1.06313	-0.0298817	0.12509	1.63547	1.67206	0.495204
P12660	1.06964	0.632533	-0.447942	-0.49482	0.608369	0.514617	0.919477	0.516546	-4.88061	-0.621581	-1.00383	-6.46437	0.54264	NaN	2.37061	1.29039	1.6291	1.12758	2.69341	2.43164	-1.57027	-0.764457	1.3867	0.311961	-0.438411
P12787	1.05263	0.485892	0.573147	0.475989	0.655539	0.994675	0.611369	0.276751	-1.1709	-1.03661	0.0463014	-0.560974	0.083117	-1.68191	0.480204	-1.26084	-0.637216	-0.949461	0.46719	-0.0426784	-0.659587	0.0403047	0.867255	0.0764432	0.660306
P12815	-0.106562	0.268268	0.275996	0.00653183	-0.0293187	0.117446	-0.239659	-0.509843	NaN	0.610297	0.679603	-1.60738	-0.783303	0.690938	1.80201	0.777366	0.766683	1.10651	1.57421	0.658218	-0.703999	-0.882647	-0.645896	-0.72586	-1.42788
P12960	1.612	0.476234	1.17364	1.06597	0.36812	1.86953	0.25708	0.933773	-4.78544	0.188245	0.0298057	-1.24829	1.15201	-3.16704	0.369607	-1.18353	-1.73537	-1.63507	-0.249035	-0.229912	-1.08098	-0.496638	1.78427	1.32285	2.11461
P12961	NaN	0.0691299	0.441113	0.579163	NaN	0.508831	NaN	NaN	NaN	NaN	NaN	NaN	NaN	NaN	-0.0716019	NaN	-1.04704	NaN	-0.364552	-0.617285	NaN	-0.384659	0.550177	-0.746523	1.08324
P12970	0.420157	1.43363	1.14265	1.27363	0.883141	0.537638	1.13886	-0.897754	-0.304815	-0.271906	-0.340496	0.00441384	-1.51161	0.0686247	-0.997446	-0.265394	-1.55703	-0.799513	-2.11085	-2.1209	1.24221	1.65768	0.89206	0.787504	0.46073
P13020	1.99951	1.4777	1.43861	2.20035	1.43511	2.36324	1.39902	0.83785	-2.41559	0.568187	1.69134	-0.40783	-0.431602	-2.42403	-1.48829	-1.59978	-2.63871	-1.69914	-2.26506	-2.72257	-0.249225	-0.27414	0.274415	0.647393	0.0604219
P13439	-1.24811	1.39946	0.776264	0.972431	-0.227457	-0.849522	0.956993	NaN	-1.5994	-1.02304	-1.18534	NaN	NaN	-0.157408	NaN	0.399557	-0.337609	0.288578	0.735554	0.310644	1.20942	0.971363	-0.364315	-0.0496104	-0.978447
P13595	1.04906	0.66728	1.15803	0.825283	0.245028	1.0719	0.543713	-0.637678	-2.54383	-0.113831	-0.492928	-1.65021	-0.703259	-1.34788	0.247385	-0.237431	-1.6494	-0.389187	-0.582912	-0.860889	0.121531	0.639874	1.88655	1.10991	1.98328
P13707	1.70152	0.527656	0.329885	1.57054	0.555694	1.71923	-0.0657966	0.21051	NaN	-1.36689	0.337291	-2.20785	-0.48849	-1.88748	NaN	NaN	NaN	NaN	NaN	NaN	NaN	NaN	NaN	NaN	NaN
P13864	NaN	0.280232	-0.291397	-0.0998358	-0.127672	NaN	0.413262	NaN	0.0199686	-0.485853	-0.521587	0.113974	NaN	-0.0814471	NaN	-0.732959	NaN	-1.31008	NaN	NaN	1.71116	1.82896	-0.062097	0.0663839	NaN
P14094	2.03724	0.89866	1.53412	1.60615	0.740812	2.01637	0.770136	0.727831	-4.62913	0.635345	1.24579	-1.61507	0.261518	-4.0782	0.0778005	-1.18072	-2.79985	-1.50089	-0.887207	-1.04731	-0.686728	-0.488072	1.79496	1.42641	2.28639
P14115	-0.313545	0.246701	0.0326698	0.651038	1.29073	0.0143917	0.280926	-0.533548	0.405177	-0.0874646	-0.213033	0.975909	-0.739694	0.261382	-0.354808	0.115317	-0.851983	-0.260225	NaN	NaN	0.527989	0.664382	-0.0659497	0.0781143	-0.416526
P14131	0.203354	1.30506	0.845496	1.06168	0.573376	0.354994	1.03828	-1.66766	-0.910507	0.187397	-0.016294	-0.414661	-1.89553	0.0901818	-1.16694	-0.214416	-0.584051	-0.127767	-1.28673	-1.53788	1.49248	1.68993	0.781849	0.922925	0.26569
P14148	-0.134015	1.01434	0.685579	0.812524	0.607845	-0.0168369	0.843715	-0.753039	-0.0727508	-0.165818	-0.239163	0.517541	-0.689845	-0.106343	-0.760382	-0.0997093	-0.585059	-0.413775	-1.06928	-1.10466	0.632322	0.997403	0.259267	0.390702	-0.064595
P14152	1.45161	0.952731	0.869548	1.09895	0.879165	1.4504	0.927026	-0.478621	-2.2155	-0.742921	-0.562709	-1.78055	-0.766433	-1.41621	0.0591516	-0.249261	-1.52785	-0.0349836	-0.523145	-1.04356	0.289544	0.715928	1.14826	1.15694	1.16786
P14206	-1.22553	-0.0721579	-0.244449	-0.276944	-0.208709	-1.01164	-0.0895796	-0.78333	0.0563726	0.177268	0.175202	0.348933	-0.733529	0.355092	0.562415	1.19648	1.34368	1.13746	0.338691	0.278607	0.499631	0.583613	-0.350699	-0.306849	-0.788371
P14211	2.03714	2.13758	1.83039	1.98243	1.18332	2.01739	2.06283	-2.35385	-2.91085	-1.31376	-1.29587	-2.38981	-3.62362	-1.43744	-0.762754	0.569874	-2.78315	-0.682424	-1.89561	-2.66338	2.24195	2.20593	2.55603	2.40872	1.89414
P14231	1.3863	0.738618	0.9143	1.01019	1.30489	1.48051	0.755826	0.728419	-1.50159	-0.291604	0.101445	-1.1785	0.488208	-1.25596	-0.487967	-1.59589	-1.94965	-1.79467	-0.668145	-0.694676	-0.118375	-0.0758181	0.956773	0.369908	0.978301
P14576	-0.976304	1.12427	0.151964	0.721465	-0.582551	-0.668904	-0.162842	NaN	NaN	NaN	NaN	NaN	NaN	NaN	NaN	NaN	NaN	NaN	NaN	NaN	1.28531	0.586769	-0.563021	0.0446085	NaN
P14602	NaN	NaN	NaN	NaN	NaN	NaN	-1.24825	NaN	NaN	NaN	NaN	NaN	NaN	NaN	0.753319	-0.822007	-0.0768598	0.377925	0.57128	-0.0840581	NaN	NaN	0.490096	0.0385577	NaN
P14685	1.27174	1.88875	1.61512	1.71705	0.717998	1.39943	1.88371	-1.83971	NaN	-0.557358	-0.588913	-1.52774	NaN	-0.811354	-2.62848	-1.53432	-3.70937	-3.10501	NaN	NaN	1.58044	1.78208	1.55648	1.20196	1.08838
P14733	-0.284965	0.166813	-0.344182	-0.237834	-0.516428	-0.709564	0.0749879	0.630051	1.19771	1.09799	0.835913	1.45499	0.434577	1.20998	-1.41857	-0.328813	-1.48963	-0.381597	-2.1403	-1.68875	1.14917	1.02552	0.696562	0.94413	-0.683633
P14824	1.33457	0.97629	0.443507	1.18024	0.770947	1.42027	1.00273	-0.569898	-1.46818	-1.1184	-0.44783	-1.22963	-0.947776	-1.67637	-0.0611472	0.300366	-0.854686	-0.394575	-0.71787	-0.657091	1.23666	0.9828	1.18659	1.24332	0.297457
P14869	-0.831823	0.448915	0.0540295	0.384157	0.168531	-0.69166	0.545399	-1.8431	-1.22196	-0.0796299	-0.378418	-0.802116	-1.83594	0.269115	0.782091	1.28198	1.19014	1.27545	0.602324	0.146933	0.881792	1.13454	0.209034	0.26156	-0.19837
P14873	0.516579	0.458365	0.617564	0.694882	0.164122	0.7414	0.385037	-0.812387	-2.01672	-0.801879	-0.377414	-1.23233	-0.916563	-1.23808	0.826987	0.087193	-0.770292	-0.177166	0.00855875	-0.0291095	0.184313	0.760544	1.43146	1.16801	1.37949
P15105	0.658279	1.0181	0.927597	1.21178	1.12253	1.14972	0.951159	0.103367	-0.623627	0.198841	0.244589	-0.960094	0.00248528	-0.879143	-0.626783	0.0941601	-1.27599	-0.609402	-1.22515	-1.50018	0.22257	-0.103807	-0.379568	-0.223776	0.159578
P15116;P39038	-0.279996	0.0820472	-0.0162613	-0.020633	0.0278442	-0.371791	0.361649	NaN	NaN	NaN	NaN	NaN	NaN	NaN	NaN	NaN	NaN	NaN	NaN	NaN	0.0236003	0.605222	0.831519	0.153163	0.302214
P15209	0.102902	-0.2369	-0.105525	-0.251525	0.13626	-0.256431	-0.686961	-0.377216	NaN	NaN	NaN	0.22034	-0.105863	NaN	1.16452	0.51727	0.859278	0.386676	NaN	NaN	-0.956228	-0.709621	-0.252036	-0.410304	0.961362
P15331	NaN	NaN	NaN	1.84829	NaN	-2.67021	NaN	-1.78751	NaN	-2.50739	5.11682	NaN	NaN	NaN	NaN	NaN	NaN	NaN	NaN	NaN	NaN	NaN	NaN	NaN	NaN
P15379	-1.63199	0.0339359	-1.38741	-1.19421	-0.158983	NaN	0.0330623	NaN	NaN	NaN	NaN	NaN	NaN	NaN	0.573063	1.0589	1.11477	0.498358	0.579861	0.480646	NaN	NaN	NaN	NaN	NaN
P15508	0.879769	NaN	NaN	NaN	NaN	0.734011	NaN	-0.979043	NaN	NaN	NaN	NaN	-0.634737	NaN	NaN	NaN	NaN	NaN	NaN	NaN	NaN	NaN	NaN	NaN	NaN
P15532	0.542913	0.625749	0.358152	0.567868	0.497262	0.982324	0.24413	-1.99765	-2.0471	-2.06302	-2.07203	-2.35503	-2.09687	-2.77014	2.49565	1.74425	2.2258	2.17604	2.39952	2.22298	0.119336	-0.233289	0.11507	0.0511696	0.00787854
P15864	-0.433067	0.382193	0.326567	0.244896	0.784048	-0.86762	0.714375	-0.655575	0.403593	0.0919571	-0.081543	0.752213	-0.978308	0.64057	NaN	NaN	NaN	NaN	NaN	NaN	NaN	NaN	NaN	NaN	NaN
P16014	0.556401	-0.955167	-0.896695	-1.43589	-2.48388	-0.0935905	NaN	NaN	NaN	NaN	NaN	NaN	0.401756	NaN	3.45811	1.12276	NaN	NaN	2.54414	2.20753	-2.30931	NaN	NaN	-0.410353	-1.70581
P16045	-0.884652	1.42722	0.859911	0.725628	0.305238	-1.38898	0.705619	NaN	-0.60797	-1.29747	-1.62751	-1.23401	-2.67535	-1.53657	-0.51352	1.29318	0.984171	1.18675	-1.06963	-1.18411	2.63771	2.74725	1.48481	0.775072	0.194105
P16054;P23298	2.05449	0.378378	0.110834	0.268328	-1.2301	1.82052	-0.151939	NaN	NaN	NaN	NaN	NaN	NaN	NaN	NaN	NaN	NaN	NaN	NaN	NaN	-0.530989	-1.47214	0.087412	-0.540773	-0.794021
P16125	1.08744	0.604197	0.599736	0.793654	0.431315	1.27614	0.624691	0.122553	-1.97117	-0.50443	-0.141099	-1.50297	-0.596643	-1.76345	0.673337	-0.234809	-1.22804	-0.648754	0.390219	0.0445199	0.00590181	0.141043	0.934044	0.869854	0.764327
P16254	-0.428881	-0.416562	-0.283232	-0.223481	-0.525696	-0.371518	0.13772	NaN	NaN	NaN	NaN	NaN	NaN	NaN	NaN	NaN	NaN	NaN	NaN	NaN	1.07653	0.606122	0.409809	0.444898	-0.425711
P16330	2.66069	1.30173	1.58632	2.66784	1.60016	3.01781	1.5108	0.99139	-6.196	0.24912	1.89093	-2.47595	-0.582442	NaN	-0.586886	-1.58947	-4.66076	-2.03845	-1.14367	-1.67574	-1.16917	-0.778065	0.980425	1.35338	1.27214
P16332	0.540639	0.409513	0.859916	1.50493	0.74047	1.1979	0.420259	0.0617764	NaN	NaN	-0.151706	-0.342068	NaN	-0.62062	NaN	NaN	NaN	NaN	NaN	NaN	-1.33522	NaN	-1.77103	-1.6103	NaN
P16388;P16390;Q61923;Q61762;Q61423	0.388983	-0.191804	-0.790263	-0.330262	NaN	0.923346	NaN	NaN	NaN	NaN	NaN	NaN	NaN	NaN	NaN	NaN	NaN	NaN	NaN	NaN	NaN	NaN	NaN	NaN	NaN
P16460	NaN	NaN	NaN	NaN	NaN	0	NaN	NaN	NaN	NaN	NaN	NaN	NaN	NaN	NaN	NaN	NaN	NaN	NaN	NaN	NaN	NaN	NaN	NaN	NaN
P16546;P08032	1.51656	0.652747	0.639292	0.945546	0.558562	1.49463	0.715577	NaN	NaN	NaN	NaN	NaN	NaN	NaN	-0.616865	-1.17146	-2.42482	-1.66111	-1.80905	-1.56007	-0.0258651	-0.119522	1.04944	1.09431	0.74899
P16675	-1.24678	0.560782	0.338801	0.483088	-0.0708687	-0.855146	-0.449062	NaN	NaN	NaN	NaN	NaN	NaN	NaN	0.211365	-0.310607	0.791581	0.00429416	0.030503	-0.688649	0.51793	0.682763	NaN	NaN	NaN
P16858	0.23575	0.162827	0.127491	0.28446	0.0348206	0.487751	0.17922	NaN	NaN	NaN	NaN	NaN	NaN	NaN	NaN	NaN	NaN	NaN	NaN	NaN	NaN	NaN	NaN	NaN	NaN
P17047	-1.50782	0.380498	-0.751872	-0.620347	NaN	NaN	-0.171167	NaN	NaN	NaN	NaN	NaN	NaN	NaN	NaN	0.410689	NaN	0.257455	NaN	NaN	1.45427	1.19647	0.251931	0.0161752	-0.91628
P17095	-0.392959	-0.420047	-0.435098	-0.836684	-0.395297	-0.961078	-0.62461	0.457463	0.463542	-0.402562	0.0239401	0.584245	0.378369	-0.0783091	0.289851	-0.807982	0.79218	-0.500035	0.644824	0.801816	0.359851	0.685325	0.366399	-0.0926199	-0.159471
P17156	0.986785	1.28727	0.924256	0.980086	0.895782	0.922481	1.3511	-1.42688	-1.69728	-0.873097	-0.881682	-0.796037	-0.840972	-1.45852	-0.145217	-0.368913	-0.00798512	-0.30804	-0.549848	-0.120612	1.14857	0.935246	0.652976	0.472114	-0.295835
P17182	0.444293	0.47429	0.31997	0.574176	0.168485	0.463151	0.479751	-0.104983	-0.615251	-0.0179853	0.121421	-0.473439	-0.389312	-0.0955896	NaN	NaN	NaN	NaN	NaN	NaN	-0.0983305	0.0771551	-0.181573	0.0880289	-0.457662
P17183	1.57079	-0.0414948	0.503465	0.869981	0.365648	1.66552	-0.158951	1.96248	NaN	0.264493	0.912479	-2.8643	1.92441	-5.88399	0.512044	-0.842564	-1.09348	-0.725298	0.955232	0.847789	-1.30878	-1.66647	0.0715251	0.402847	1.05272
P17225	-1.09576	0.707714	0.153235	0.228489	0.251841	-1.28012	0.595808	NaN	NaN	NaN	NaN	NaN	NaN	NaN	NaN	NaN	NaN	NaN	NaN	NaN	1.26625	1.45381	-0.567413	-0.1318	-1.21825
P17426	1.5384	1.14593	1.46489	1.48561	0.6879	1.82577	0.879874	0.021291	-2.96573	0.413657	0.173576	-0.975571	-0.154238	-0.67178	-1.5324	-1.47164	NaN	-3.02684	-3.60081	-3.31132	1.06224	1.12879	1.59308	1.63581	1.83832
P17427	2.12152	1.50048	1.77615	1.69068	1.40094	2.28876	1.42725	-1.54616	NaN	-1.34056	-1.88375	-3.31277	-1.77107	-2.16118	-2.76817	NaN	NaN	-2.92761	-2.97564	NaN	1.31366	1.44452	2.24841	2.20289	2.43261
Q63836;P17563	-0.364157	-0.132284	-0.69668	-0.659149	NaN	-0.171123	NaN	NaN	NaN	NaN	NaN	NaN	NaN	NaN	-0.130649	NaN	0.26549	NaN	NaN	-0.4485	0.621317	0.798258	-0.0252227	1.20826	-0.265558
P17665	0.502382	-0.484532	-0.523701	-0.361546	-1.7026	0.233833	-0.822154	NaN	NaN	NaN	NaN	NaN	NaN	NaN	-1.24788	NaN	NaN	-1.45392	-2.0876	NaN	1.60987	1.32705	1.92097	2.01101	1.40754
P17710;Q91W97;Q3TRM8	2.45059	1.44337	1.9159	2.13046	1.61377	3.08522	1.18397	1.67703	-3.59562	0.617217	1.19608	-0.280822	1.56102	-3.38936	-0.531295	-2.34127	NaN	-3.18858	-3.61282	-3.8754	NaN	NaN	NaN	NaN	NaN
P17742	-0.363749	0.143348	-0.0958638	-0.168002	0.116142	-0.356625	0.198709	0.15077	0.347536	-0.260954	-0.123156	0.290933	0.284549	-0.155547	0.624267	-0.284028	0.0760608	-0.0418305	0.503793	0.473058	-0.0450025	0.26362	0.415361	-0.0136456	-0.430319
P17751	1.37754	0.424645	0.506947	0.688366	0.400971	1.38749	0.392428	0.572567	-2.28068	-0.755102	-0.210413	-1.33503	0.0873647	-1.5221	0.774416	-0.884313	-1.34922	-0.852106	0.748925	0.345696	-0.286001	-0.141662	1.04057	1.11925	0.669997
P17809	0.398051	0.308983	0.429188	0.729962	0.420916	0.82297	0.202256	0.0594201	-0.483703	0.178257	0.675107	0.16335	-0.143886	NaN	NaN	NaN	NaN	NaN	NaN	NaN	-0.808927	-1.03904	-0.310285	-1.40067	-0.20195
Q61696;P17879	0.605653	NaN	-1.08515	NaN	NaN	0.672978	-0.606845	NaN	NaN	NaN	NaN	NaN	NaN	NaN	NaN	0.218347	NaN	0.195022	NaN	NaN	NaN	NaN	NaN	NaN	NaN
P17918	-6.05904	1.63836	0.699877	1.04963	1.12108	-3.75104	1.33653	NaN	0.124531	0.0847325	0.0432801	0.155941	NaN	0.553912	-0.835506	2.03983	2.5154	2.42324	-1.77362	-1.9783	2.44274	2.33761	-0.483976	-0.662534	-2.33254
P18052	NaN	NaN	0.974487	-0.121782	0.184799	-0.684361	-0.353144	NaN	NaN	NaN	NaN	NaN	NaN	NaN	NaN	NaN	NaN	NaN	NaN	NaN	NaN	NaN	NaN	NaN	NaN
P18242	0.698042	1.648	1.55091	1.75311	1.54671	0.817366	1.82237	-2.06243	-1.91546	-0.850815	-1.07635	-2.11336	NaN	-1.18523	-2.20119	0.968979	-0.33725	0.124819	-1.46712	-1.91902	1.92528	1.84786	0.648081	0.859623	0.718328
P18572	0.775983	0.524339	-0.330853	-0.00100994	0.273183	0.139058	0.0711317	-0.26332	-1.36395	-1.37581	-0.987224	-1.47144	-0.838998	-1.97887	0.203565	0.740411	-0.515462	-0.256854	0.535544	0.404515	0.752706	1.02814	2.42811	1.65012	1.09193
P18608	-0.509495	0.748288	-0.19821	0.434486	2.82676	-0.6319	0.752015	-0.236045	1.0075	-2.87794	-2.12998	0.71856	-0.609839	-1.99993	NaN	NaN	NaN	NaN	NaN	NaN	NaN	2.15065	1.31658	NaN	0.0558732
P18653;P18654;Q9WUT3;Q7TPS0	2.60495	NaN	-1.29942	-2.18317	-1.44463	3.80474	-1.48247	NaN	NaN	NaN	NaN	NaN	NaN	NaN	NaN	NaN	NaN	NaN	NaN	NaN	NaN	NaN	NaN	NaN	NaN
P18760	0.68837	0.905787	0.507242	0.554806	0.490568	0.516768	0.539207	-1.09471	-0.889757	-0.402426	-0.676407	-1.01359	-0.937067	-0.60891	-0.136557	-0.334795	-0.216108	-0.0917702	-0.270163	-0.416025	1.00944	1.02221	0.94125	1.1061	0.520283
P18872	0.801328	-0.00889492	0.243623	0.261477	-0.233888	0.84167	-0.0626631	NaN	NaN	NaN	NaN	NaN	NaN	NaN	NaN	NaN	NaN	NaN	NaN	NaN	-1.29467	-1.25442	0.44259	-0.0233717	0.731328
P19096	0.432083	0.849369	0.702904	0.912668	0.715847	0.548512	0.7362	-0.526249	-0.635769	0.0566044	0.242466	-0.176363	-0.736288	-0.038065	-0.431767	-0.207893	-1.66898	-0.911386	-1.55063	-1.35868	0.716518	0.738531	0.640812	0.648417	0.29129
P19157;P46425	0.368785	0.348826	0.351557	0.509408	0.615205	0.530593	0.666127	-0.722228	-0.773582	-0.122129	-0.259221	-0.244848	-0.708184	-0.0374272	0.123402	-0.272517	-0.756095	-0.612052	-0.350612	-0.777381	0.498418	0.715676	0.742085	0.727917	0.609452
P19246	2.25553	1.20855	1.76403	2.64125	1.5692	2.67321	1.39262	1.94941	-3.27337	0.938743	3.70544	-0.796503	1.68766	-1.10848	-2.67357	-4.61812	NaN	-4.34406	-3.20069	-3.13016	-4.16922	-1.54629	0.931814	1.05579	1.72131
P19253	0.106678	1.3157	0.950542	1.03931	0.564924	0.0937937	0.938133	-1.87124	-0.479828	0.589847	0.265474	-0.61842	-2.88343	0.898867	-0.139818	1.08987	-0.790846	0.966226	-1.86701	-1.91201	0.544748	1.14466	0.606884	0.335461	0.0774745
P19324	0.359511	0.975522	0.727269	0.987912	0.676597	0.316533	0.808437	-0.627723	-0.0744733	0.609927	0.447908	0.241817	-1.01789	0.684285	-1.03792	-1.21474	-1.36383	-1.46096	-1.60314	-1.82949	1.44563	0.844466	1.09287	1.0632	-0.333693
P19426	NaN	0.0805571	-0.395643	-1.06864	0.0448077	NaN	0.203591	NaN	NaN	NaN	-0.764536	0.169285	NaN	NaN	NaN	NaN	NaN	NaN	NaN	NaN	0.661261	1.37963	0.651955	-0.200966	-0.761295
P19536	1.78981	1.26499	1.43614	1.37841	1.23456	1.6029	1.3291	0.284648	-1.80268	-0.417983	0.328292	-0.852201	-0.290012	-1.51898	-0.624309	-1.50968	-1.11096	-1.85767	-1.64022	-1.23987	0.140702	0.400329	1.14778	0.565226	0.497649
P19783	1.50593	1.26017	1.21347	1.61102	1.50524	1.95787	1.02287	0.72463	-1.0339	0.313955	0.935589	-0.294958	0.222706	-0.568363	-1.67146	-2.1025	-3.3778	-2.48846	-3.03749	-2.53989	0.825111	0.487751	0.914203	1.17459	0.905395
P20029	0.620954	0.75793	0.499888	0.680352	0.74602	0.531634	0.85674	0.144078	-0.0524549	0.156095	0.15227	0.264504	-0.139983	-0.143704	-0.920819	-1.38628	-1.44316	-1.36849	-1.19649	-1.33603	0.764262	0.57245	0.83476	0.593741	0.105439
P20060	-0.925279	0.800755	0.38686	0.691588	0.230011	-0.262564	0.377964	NaN	NaN	NaN	NaN	NaN	NaN	NaN	-1.61142	1.40256	1.12187	0.158857	NaN	NaN	0.520907	0.405562	-1.42291	-1.27203	-0.602718
P20065	1.28747	2.41817	1.94685	1.38035	-0.79559	0.874763	1.53844	-3.47316	-3.32064	-1.2503	-1.7887	-3.19248	-3.35759	-1.93255	1.79774	0.459693	1.11685	1.14026	1.23944	0.425718	0.619254	1.80149	2.44481	0.430982	0.26551
P20108	1.57932	1.35016	1.25912	1.91474	1.10853	2.1091	1.24555	-0.299689	-2.92352	-0.176047	0.250732	-1.21183	-0.728375	-0.667099	0.0772969	-0.618098	-1.60082	-0.423237	-0.221035	-1.66813	-0.321886	0.133913	-0.321904	0.413927	-0.341784
P20152	-0.0234733	0.290577	-0.0870395	0.0383821	0.432866	-0.226516	0.305365	0.0136647	-0.382072	0.200993	0.0496545	0.468695	-0.205505	0.115771	NaN	NaN	NaN	NaN	NaN	NaN	NaN	NaN	NaN	NaN	NaN
P20357	1.24366	1.16297	1.47259	1.20675	0.809422	1.30707	0.934093	-0.568917	-1.47021	-1.01204	-0.727759	-1.16815	-0.523623	-1.52645	-0.535775	-1.24406	-1.65339	-1.48663	-1.30014	-1.214	0.172986	0.749196	2.14197	1.1186	2.35427
P20444	-0.0283394	-0.164476	NaN	NaN	0.0379658	1.30003	-0.276833	NaN	NaN	NaN	NaN	NaN	NaN	NaN	NaN	NaN	NaN	NaN	NaN	NaN	NaN	NaN	-0.33333	-0.405035	-0.129982
P20664	NaN	-0.0260155	NaN	0.081105	NaN	NaN	-0.0550892	NaN	NaN	NaN	NaN	NaN	NaN	NaN	NaN	NaN	NaN	NaN	NaN	NaN	NaN	NaN	NaN	NaN	NaN
P20917	1.26748	-0.0472823	0.64549	1.42408	1.0301	1.7956	0.381587	0.945554	NaN	-0.312301	1.41694	-1.13644	0.991401	NaN	NaN	NaN	NaN	NaN	NaN	NaN	-4.99813	-2.12277	0.111228	0.257031	0.317998
P21107	0.214756	0.896747	0.407219	0.374391	0.456461	-0.281494	0.823385	-0.565264	-0.520573	-0.000450373	0.0423505	-0.190808	-0.638462	-0.450411	NaN	NaN	NaN	NaN	NaN	NaN	-0.517967	0.154684	0.769031	-0.134524	-0.283137
P21126	-1.12949	-0.390499	-1.2476	-1.02185	-1.49408	-1.37024	-0.360162	NaN	NaN	NaN	NaN	NaN	NaN	NaN	0.611012	0.233477	1.0079	0.205821	0.477305	0.433569	0.992579	1.30866	1.13794	0.106986	0.498665
P21278	0.202554	0.104043	0.303106	0.176166	-0.00436473	0.248824	0.217427	NaN	NaN	NaN	NaN	NaN	NaN	NaN	NaN	NaN	NaN	NaN	NaN	NaN	NaN	NaN	NaN	NaN	NaN
P21279	0.976667	0.533862	0.578103	0.7184	0.237983	1.03165	0.748653	0.0394948	-3.38544	-0.186913	-0.217391	-0.85953	-0.309293	-1.05286	0.587789	-0.218167	-0.623503	-0.0699775	0.414495	-0.0805175	-0.40215	-0.0247161	1.41416	0.608045	1.00386
P21460	0.970414	1.18194	1.43638	1.28405	1.3527	1.07145	0.682851	-0.685866	-1.26002	-1.09958	-0.779281	-1.34899	-0.260657	NaN	-0.39811	-1.03641	0.0438034	-1.01415	-0.969035	-1.25161	0.395681	0.229207	0.412961	0.190429	0.560819
P21619	-0.573606	0.179756	-0.54474	-0.362638	-0.145416	-0.769602	-0.12517	1.1974	1.88581	1.19841	1.28357	2.1688	1.06815	1.30602	-3.97438	-0.812485	-2.0587	-2.42843	NaN	-3.6826	1.55919	1.19768	0.468342	0.953921	-0.542059
P22315	-0.0122423	-0.0941839	0.199355	0.565959	-0.321876	0.672357	-0.21769	NaN	NaN	NaN	NaN	NaN	NaN	NaN	NaN	NaN	NaN	NaN	NaN	NaN	-0.791678	NaN	NaN	NaN	NaN
P22599;Q00896;P07758;Q00897;Q00898	-0.119062	0.595692	0.13386	-0.232765	-0.12631	-0.504703	0.253289	NaN	NaN	NaN	NaN	NaN	NaN	NaN	NaN	NaN	NaN	NaN	NaN	NaN	NaN	NaN	NaN	NaN	NaN
P22892	-0.202125	0.16314	0.112605	0.28251	-0.538611	0.794053	-0.0348616	NaN	NaN	NaN	NaN	NaN	NaN	NaN	NaN	NaN	NaN	NaN	NaN	NaN	0.554452	0.653869	0.574761	0.601163	0.367583
P23116	0.585472	1.70259	1.34129	1.35569	1.24195	0.69564	1.20153	-1.16338	-0.52175	0.233158	0.243248	-0.247978	-1.9591	0.767071	-0.79138	0.643554	-2.22483	-0.318989	-2.80363	-3.54348	1.61785	1.50969	0.652715	1.00587	0.132347
P23198	-0.546492	0.538154	0.00395918	0.0161548	0.0101199	-1.08357	0.457622	-0.300562	0.368167	0.201023	0.16654	0.689926	-0.960551	0.790287	NaN	NaN	NaN	NaN	NaN	NaN	0.591817	0.677057	0.10816	0.136478	-0.785365
P23242	1.3036	0.0303553	-0.204764	1.18509	0.418649	1.94816	0.50729	-0.974253	NaN	NaN	-1.40337	NaN	NaN	NaN	NaN	NaN	NaN	NaN	NaN	NaN	NaN	NaN	-0.902044	-1.11913	-0.789589
P23492	-0.478408	1.10943	0.770068	0.843123	0.583819	0.100739	1.14674	-1.20218	-0.277251	-0.289924	-0.0389721	-0.762697	-2.1496	-0.523256	-0.545936	0.804255	-0.81005	-0.534454	-1.62268	-0.96425	1.42015	1.60413	0.511622	0.922206	1.0129
P23506	1.21018	0.662146	0.883567	1.07819	1.04073	1.22597	0.583947	0.215825	-0.250531	-0.980016	-0.0252887	-0.176841	0.12086	-1.15706	-0.290971	-0.519181	-1.41282	-0.719098	-0.165197	-0.445695	-0.20234	0.00164115	0.267941	0.220416	0.359029
P23591	-0.392416	-0.0491128	-0.164698	0.099628	-1.09852	-0.660956	0.288007	NaN	NaN	NaN	NaN	NaN	NaN	NaN	0.505266	NaN	-0.0698705	-0.0894151	NaN	-0.39889	0.855039	0.969036	0.244674	0.651767	-0.101555
P23708	-1.04072	1.38964	0.683607	0.151731	0.851415	NaN	1.10984	-1.33509	NaN	NaN	-1.29516	-0.771233	NaN	NaN	-0.315815	-0.446116	0.517208	NaN	0.410289	0.130943	0.0532357	1.10447	0.32823	-0.614193	-0.912281
P23818	0.841882	NaN	NaN	NaN	NaN	0.00614667	-0.998187	NaN	NaN	NaN	NaN	NaN	NaN	NaN	NaN	NaN	NaN	NaN	NaN	NaN	-0.368546	-1.21994	1.55649	0.539693	-0.357543
P23819	0.160004	0.00141418	-0.677554	-0.190805	NaN	0.712735	NaN	NaN	NaN	NaN	NaN	NaN	NaN	NaN	NaN	NaN	NaN	NaN	NaN	NaN	-0.467631	NaN	0.155269	-0.185447	0.492015
P24270	0.441567	0.773619	0.610491	0.858362	0.736412	0.637907	0.756476	0.202345	-0.0317113	0.0990775	0.511784	0.410084	0.165367	-0.25839	-0.255272	-0.240461	-2.69018	-0.66188	-1.08489	-2.98092	1.21556	0.677963	-0.124439	0.627636	-0.750292
P24288	0.775186	1.07882	1.09672	1.07083	0.752651	0.890249	0.960361	-1.80393	NaN	-1.82707	-1.4678	NaN	-1.66937	-1.81301	0.623102	-0.00513506	0.543403	0.106802	0.151655	-0.073586	0.720844	0.808153	-0.14431	0.440961	0.399841
P24369	0.82329	1.28453	0.991585	1.07646	0.6157	0.735516	1.03293	-1.16641	-0.673978	0.229811	-0.171627	-0.305068	-1.49357	0.154786	-0.607543	-1.16565	-2.07678	-1.23492	-1.21419	-1.76401	1.33785	1.2766	1.44819	1.4656	0.373929
P24472	0.786735	0.248277	0.465126	0.48422	0.330311	0.516058	0.168714	-0.415459	NaN	-0.799568	-0.532812	NaN	-0.89168	NaN	0.167074	-1.1118	NaN	NaN	-0.410586	-0.845322	0.372276	0.367361	0.847465	1.17522	0.565298
P24527	0.687961	1.23651	0.978981	1.18407	0.810188	0.801231	1.18479	-0.910698	-0.540507	-0.560034	-0.616484	-0.236681	-0.826817	-0.203284	-0.90696	-0.818959	-1.27488	-0.803097	-1.45955	-1.91475	1.54753	1.40591	0.845487	0.876396	0.232065
P24547;P50096	-0.929929	1.32374	0.524985	0.370106	0.923966	-1.02273	0.635386	NaN	NaN	NaN	NaN	NaN	NaN	NaN	NaN	NaN	NaN	NaN	NaN	NaN	NaN	NaN	NaN	NaN	NaN
P24549;O35945	1.53141	-0.906528	-1.07305	0.915665	NaN	1.4853	-1.01326	NaN	NaN	NaN	NaN	NaN	NaN	NaN	NaN	NaN	NaN	NaN	NaN	NaN	NaN	NaN	-0.195718	0.0703246	-0.81414
P24668	0.0234402	0.813573	0.219941	0.59349	0.179343	-0.282045	0.615592	NaN	NaN	NaN	-1.09272	NaN	NaN	NaN	-0.403911	-1.05085	NaN	-0.69468	-0.845687	NaN	0.194131	0.614657	0.848088	-0.079053	0.346688
P24788	NaN	0.629801	NaN	0.228771	NaN	NaN	NaN	NaN	NaN	NaN	NaN	NaN	NaN	NaN	NaN	NaN	NaN	NaN	NaN	NaN	-0.135425	0.117853	-0.792473	-0.0485284	NaN
P25206	-2.84852	1.28134	0.259233	0.521076	0.703121	NaN	1.02876	NaN	1.05056	0.840837	0.944679	1.34263	NaN	1.50549	-2.11279	0.398734	-0.515347	-0.107178	-2.82657	-2.98924	2.3337	2.27565	-0.0252615	-0.126799	-2.47898
P25444	0.509611	1.40409	1.19577	1.38401	1.25703	0.378877	1.21584	-0.852738	-0.607968	0.533885	0.0315413	-0.292294	-1.18674	0.527256	-0.796566	-0.543211	-1.43118	-0.646225	-1.68996	-1.56315	0.897411	0.899181	0.190555	0.205806	-0.201302
P25976	-0.782145	0.111105	-0.246127	-1.03049	-1.49805	-1.73016	0.108766	-1.35667	-0.0252727	0.551235	0.120842	1.11147	-1.04806	0.938364	NaN	NaN	NaN	NaN	NaN	NaN	2.32456	1.99675	1.16199	1.67235	0.10732
P26039	0.371853	1.04049	0.88712	1.1888	1.23748	0.632992	1.47833	-0.800176	-0.387657	-0.147543	0.132857	-0.0355412	-1.0944	0.0129836	-2.84772	-2.37219	-2.84218	-2.7141	NaN	NaN	2.03515	1.99686	1.14709	1.4689	0.531016
P26040	-1.63546	0.384757	0.0156505	-0.0473435	-0.152978	-1.87245	0.102118	-0.360366	0.827508	1.07345	1.31332	1.3447	-0.903058	1.02974	-0.82862	-0.307332	-0.747463	-0.506561	-1.46256	-1.53082	1.66149	1.77018	0.614743	0.968816	-0.741229
P26041	1.11351	2.35584	1.92471	2.11168	2.09088	0.946043	2.18	-1.70199	-0.405248	0.440878	0.255192	0.45933	-2.13151	0.0553631	-2.08433	0.030125	-1.12983	-1.17039	-3.3599	NaN	0.293198	0.18631	-0.74344	-1.04363	-1.42241
P26043	1.12905	2.00276	1.8435	1.77714	2.189	1.26354	1.87689	-1.34521	-0.857684	-0.706416	-0.47557	0.088906	-2.07199	-0.44877	-2.14104	-0.898088	-2.38339	-1.36619	-3.04489	-2.82032	2.02048	1.95974	1.50278	1.43094	0.567889
P26231	0.606165	1.43593	0.997075	1.01963	0.556134	0.527934	0.835667	NaN	-1.48283	-0.53578	-1.34379	NaN	NaN	-0.472642	-0.845356	1.20777	-0.970661	-0.299339	-2.8083	-2.3159	1.96557	1.93502	0.909653	1.03526	0.103215
P26339	1.34642	1.35006	1.29922	1.21567	NaN	1.29993	0.86835	NaN	NaN	NaN	NaN	NaN	NaN	NaN	NaN	NaN	NaN	NaN	NaN	NaN	NaN	NaN	-0.694672	-3.83843	-3.06927
P26350	-0.241693	1.8036	1.63547	0.859758	-0.0618267	-0.681751	1.52029	-2.46295	-0.418633	-0.159292	-0.448826	-1.2961	-3.16514	-0.884689	-0.602877	1.44415	2.68462	2.94847	-0.351608	-0.344646	0.34001	0.262222	0.134295	-0.892143	-1.35746
P26369	-0.018031	0.93378	-0.229421	0.27086	-0.031104	-0.532527	0.431411	0.400371	0.874015	0.824515	0.992002	1.15112	0.424226	1.48334	-2.04391	-0.950274	-0.852103	-1.10458	-2.87736	-2.95654	1.93743	1.62746	0.854755	1.48109	0.228515
P26443	0.769417	0.86538	0.854178	1.39605	0.696238	1.62241	0.76776	0.355961	-0.932052	0.520159	0.766249	-0.28836	0.00434732	-0.468973	-0.925762	-0.999403	-1.72428	-1.15039	-1.84101	-2.24861	0.623063	0.674269	-0.0461955	0.518017	0.18192
P26516	0.553475	1.15613	0.931433	0.936715	1.07336	0.741955	1.1412	-0.599434	0.0290054	-0.606872	-0.340309	0.398024	-0.281614	-0.703907	NaN	-3.02308	NaN	-4.0362	NaN	NaN	1.09425	1.07596	0.842621	0.80538	0.183684
P26638	0.0760624	0.77696	0.738973	0.822805	0.218164	0.223134	0.793201	-0.857283	-0.643536	-0.401397	-0.353869	-0.0619609	-1.00443	-0.0942886	-0.38967	-0.0275447	-0.792763	-0.459317	-1.00406	-1.62987	1.41097	1.54237	0.850049	0.842845	0.648687
P26645	0.421961	1.04937	0.580276	0.266605	-0.549124	0.0159378	0.669516	-2.71597	-3.09324	-1.88071	-2.11131	-3.16449	-3.19762	-2.03932	1.64507	2.13797	0.404579	1.87119	0.301712	0.173649	2.05095	2.47316	3.11292	2.27765	2.49628
P26883	1.0196	0.725669	0.617828	0.736388	0.240506	0.811504	0.753833	-0.678357	-1.69488	-0.705302	-0.504409	-0.955392	-0.784861	-0.997565	0.503158	-0.332371	-0.462355	-0.321917	0.0444539	-0.313016	0.253255	0.668781	0.958217	0.760751	0.522756
P27048;P63163	0.698817	1.04687	0.432129	0.936226	0.186058	0.478163	0.97626	NaN	-1.12662	0.51628	0.476761	-2.44513	NaN	1.03725	-1.10329	0.226704	-1.24184	-0.218359	-2.22758	NaN	1.39233	1.25811	0.693366	0.813073	-0.210689
P27545	-0.0211143	-0.957544	NaN	0.60087	0.292402	0.656876	NaN	0.00833511	NaN	-0.00731087	-0.00321579	NaN	NaN	NaN	-0.0276909	NaN	0.101038	NaN	NaN	NaN	NaN	-1.07433	0.218657	0.711393	-0.57803
P27546	0.529917	1.05139	0.679302	0.488716	0.815607	0.192852	0.840528	-0.211922	-0.894587	-0.974148	-0.631292	-0.730074	-0.414961	-1.27772	0.0278664	-0.202417	-0.287674	-0.604002	-0.483147	-0.339571	0.343845	1.01693	1.43028	0.40284	0.43487
P27601	0.5968	0.937159	0.734295	0.837256	0.723532	0.475145	0.414253	-1.03023	-1.03246	-0.95307	-0.084259	-0.995943	-0.887009	-0.773933	0.094183	0.121666	-0.00365631	-0.00223725	0.0970956	-0.532091	0.0692235	0.258053	0.630457	0.267988	0.283722
P27612	0.196917	0.247778	0.329254	0.356993	0.544058	0.269049	0.721167	NaN	NaN	-1.52538	-1.3964	-0.965364	NaN	-1.63717	-0.439337	-0.526693	NaN	NaN	-2.07212	NaN	1.71442	1.59094	1.45904	1.56156	1.2176
P27659	0.0580373	1.2849	1.09776	1.0567	0.790427	0.0418458	1.15111	-0.626918	0.0733399	0.115397	0.0913682	0.561358	-1.08416	0.291777	-0.773994	-0.0308452	-1.14335	-0.0810752	-1.62012	-1.574	0.310681	0.869954	0.228659	0.00982523	-0.149539
P27661	-0.0114081	0.778108	-0.324044	0.303465	0.0731218	NaN	-0.594763	NaN	0.663053	NaN	-0.489952	-0.103571	-0.741907	0.734468	NaN	NaN	NaN	NaN	NaN	NaN	NaN	NaN	NaN	NaN	NaN
P27773	1.088	1.29901	1.04198	1.14928	0.965228	0.918801	1.25415	-0.436264	-0.495639	-0.407808	-0.287078	-0.271478	-0.806766	-0.486722	-1.33791	-1.02395	-2.39782	-1.29008	-2.12163	-2.48875	1.2354	1.45617	1.62412	1.18232	0.937441
P28184	-0.42235	0.721076	0.50793	0.287761	-0.396023	-0.339304	0.197681	NaN	NaN	NaN	NaN	NaN	NaN	NaN	NaN	NaN	NaN	NaN	NaN	NaN	NaN	NaN	NaN	NaN	NaN
P28271	0.639837	1.18252	0.972167	1.15002	0.925672	0.639236	1.13617	-2.01963	-1.37785	-0.651503	-0.673178	-1.0479	-1.3951	-1.22112	NaN	NaN	NaN	NaN	NaN	NaN	0.934757	1.01936	0.383483	0.273662	-0.00461054
P28352	0.732853	1.63862	1.45699	1.52382	1.76628	0.851087	1.4896	-1.81558	-1.71347	-0.0978071	-0.636049	-0.63156	NaN	-0.0175001	-1.65706	-0.997296	-1.59163	-0.993157	-2.45612	NaN	1.96535	1.83538	0.896555	1.24112	0.21845
P28474	1.45199	2.03654	1.62793	2.02036	1.7698	1.4471	1.89566	NaN	NaN	-1.1481	-1.94615	-1.36591	-2.35762	-2.3137	-2.32198	-2.1866	NaN	-2.16149	-2.98992	-3.22444	2.01932	2.30632	1.88454	1.70582	1.1762
P28571	-0.348709	-0.839977	-0.639072	-0.290449	NaN	-0.593063	-0.830156	NaN	NaN	-1.10773	-0.401281	NaN	NaN	NaN	NaN	0.442845	NaN	NaN	NaN	NaN	0.782912	0.527728	1.28727	0.939629	2.28854
P28574	NaN	0.1659	-0.177073	NaN	0.131249	NaN	NaN	NaN	NaN	NaN	NaN	NaN	NaN	NaN	NaN	NaN	NaN	NaN	NaN	NaN	NaN	-0.120076	NaN	NaN	NaN
P28651	1.7342	0.666155	-0.339714	0.53233	0.346198	1.53547	1.27629	0.683545	-5.98226	0.191813	-0.615203	-4.29083	0.542248	NaN	1.41096	-0.209327	-0.412998	0.115021	1.05128	0.796973	-0.267938	-0.436082	1.26747	1.26115	-0.00730085
P28652	1.99511	0.886129	1.16795	1.33825	1.02123	2.25913	0.842739	1.37849	-2.68468	0.17153	0.204309	-0.902224	1.18289	-1.86756	-0.398062	-2.1804	-2.33335	-2.27777	-0.970997	-0.900215	-0.561043	-1.24009	0.952926	1.11577	1.32425
P28656	-0.177901	1.2464	0.833875	0.839122	0.395914	-0.455903	1.15401	-1.71384	-0.469706	-0.205975	-0.200213	-0.0314546	-1.42539	0.467168	-0.35664	0.360685	-0.765393	0.194818	-1.72959	-2.3283	1.69637	1.85202	0.591844	0.905029	-0.221365
P28658	0.579374	1.00789	0.665455	0.817566	0.107857	0.571505	0.527334	-1.52556	-0.496836	0.155275	-0.187689	-1.03395	-1.70996	-0.166145	-0.385345	0.0107404	-1.04879	-0.409597	-1.01556	-0.269171	1.52385	1.27081	1.1761	1.1177	1.35448
P28659	-0.738635	-0.727332	-0.522542	-0.726813	-0.842557	-1.33851	-0.932319	0.160277	0.752227	NaN	-0.0536299	0.421453	0.681256	-0.15306	NaN	-0.317117	0.097146	NaN	NaN	-0.638944	0.93933	1.30408	0.476157	0.660352	0.872064
P28660;Q8K1X4	0.533455	-0.126766	0.036339	0.240437	-0.259031	1.0459	-0.413896	NaN	NaN	NaN	NaN	NaN	NaN	NaN	NaN	NaN	NaN	NaN	NaN	NaN	-0.351724	-0.318018	0.217339	-0.120128	0.0819819
P28661	3.40148	-0.516028	0.811468	1.04009	0.776712	2.70702	1.14429	0.632118	NaN	-0.952944	-0.363562	NaN	-0.0498164	-0.634218	-1.52689	NaN	NaN	NaN	-1.44697	-1.68978	-0.670376	-1.24874	-0.513651	-0.689362	NaN
P28663	2.12704	0.990283	1.52395	1.62589	0.628709	2.43227	0.800918	0.361554	NaN	-0.503577	-0.00834548	NaN	-0.0526456	NaN	-1.05624	-2.91856	NaN	-3.64437	-1.35384	-1.56559	-1.10042	-2.62373	1.22671	1.35937	1.68362
P28667	-0.259681	0.91154	0.473327	0.145843	0.709783	-0.617623	0.5139	-1.30952	-2.28849	-0.904271	-0.691033	-1.5849	-1.91406	-1.10337	1.67742	2.57375	1.45743	1.10701	1.18288	0.830535	-0.658338	0.651591	1.12419	-0.365699	0.0193453
P28738;P33175	1.43595	0.923735	1.02109	0.768178	0.762231	1.43601	0.887038	-1.46795	-1.4595	-1.60624	-1.92429	-1.29644	-1.37406	NaN	NaN	NaN	NaN	NaN	NaN	NaN	0.517945	0.580621	1.27954	1.33002	0.89754
P28740;Q8C0N1	0.457602	0.467878	0.189713	0.65299	-0.0576782	1.07641	-0.272308	NaN	NaN	NaN	NaN	NaN	NaN	NaN	NaN	NaN	NaN	NaN	NaN	NaN	NaN	NaN	NaN	NaN	NaN
P28741	-0.443028	-0.166772	0.424243	NaN	-0.662503	1.0893	-0.75772	NaN	NaN	NaN	NaN	NaN	NaN	NaN	NaN	NaN	NaN	NaN	NaN	NaN	0.476043	-0.194947	-0.164496	0.612417	-0.212538
P28798	-0.219023	1.62406	1.34291	0.941002	0.314934	-0.482661	1.16993	-2.03721	-1.56876	-1.46913	-1.65808	-1.74107	-1.66588	-1.86099	0.945295	1.67947	0.157633	1.9632	0.320286	-0.343632	1.32476	1.58823	1.12148	0.20709	0.212339
P29341	-0.287515	0.583001	0.356587	0.554354	0.255415	-0.127294	0.50174	-0.300146	0.164685	0.239705	0.270909	0.533545	-0.462797	0.416714	-0.512096	-0.440383	-0.956308	-0.70474	-1.16178	-1.20262	1.07306	1.07575	0.297089	0.448317	-0.337701
P29387	1.14618	-0.489901	-0.137104	-0.530581	NaN	1.12134	-0.753826	1.53167	0.160137	NaN	0.147354	NaN	1.80052	NaN	NaN	0.189394	-0.745775	-0.429625	-0.337496	-0.734112	-0.509346	-0.461969	0.213577	-0.960649	-0.0211926
P29391;P49945	-2.1911	-0.842721	-0.6689	-1.20978	-0.468758	-1.7163	-0.598872	-1.11111	-0.354453	-0.836352	-0.397114	0.754211	-1.04874	-0.426337	1.57077	2.98068	2.58187	2.31421	1.61548	1.19595	0.169753	-0.248875	-0.374129	-0.416566	-0.334612
P29416	-1.00529	-0.585541	NaN	NaN	-1.10093	NaN	NaN	NaN	NaN	0.188617	NaN	-0.037703	NaN	-0.073853	-0.15289	0.179563	1.12413	-0.0772672	-0.00320864	0.548627	0.376668	0.581495	NaN	-0.188555	NaN
P29595	0.0779637	-0.343816	-0.164975	0.00065124	0.823832	0.0384244	-0.00641167	0.336541	-0.0263072	-1.37684	-0.560887	-0.150354	0.439195	-1.14799	0.200684	0.629376	-0.719535	0.42084	0.460772	-0.331102	0.306256	0.631423	0.794946	0.615023	0.413001
P29699	0.443925	1.6339	0.830186	0.912694	1.10514	-0.375888	1.27981	-0.984733	-1.11779	-1.39504	-1.51322	-1.28806	-1.55757	-1.45176	0.210395	-0.523521	0.198945	-0.803237	-0.0751753	-0.460109	1.27112	1.9171	1.69648	1.7775	0.885631
P29758	0.7356	1.1088	0.672484	1.25533	1.07877	1.34577	0.642624	-0.45857	-0.91452	-0.878191	-0.248379	0.0577394	-0.25132	-0.9872	NaN	-2.00622	NaN	-1.89645	NaN	NaN	0.88559	0.713326	0.0282919	0.498289	-0.284359
P30275;Q6P8J7	1.64027	0.355981	0.775666	1.45414	0.362757	2.37526	0.423444	1.38477	NaN	0.778704	1.34669	-1.22439	1.01149	NaN	-2.31366	-3.74378	NaN	NaN	-4.05488	NaN	-1.32126	-1.53668	-0.104284	0.814311	0.84076
P30285	0.548116	0.0972152	0.434616	-0.312886	-0.119792	NaN	0.231699	NaN	NaN	NaN	NaN	NaN	NaN	NaN	-0.387042	0.987514	0.185966	0.310224	-0.891329	-1.0843	NaN	NaN	NaN	NaN	NaN
P30412	-1.15791	0.859094	0.413446	0.604612	-0.0127109	-1.24312	0.776504	NaN	NaN	-0.331332	-0.996096	NaN	NaN	0.653455	NaN	0.467096	0.356384	0.0215794	NaN	NaN	1.57752	1.44505	0.11408	0.206272	-1.2305
P30416	0.986593	1.82177	1.43668	1.42375	1.44329	0.983227	1.48316	-0.816086	0.17486	-0.413391	-0.400999	0.272019	-1.07366	-0.168369	-1.56603	-0.628134	-1.14884	-1.21492	-1.84841	-2.09441	0.760514	0.487749	-0.0153978	-0.0474908	-0.308393
P30677	0.0952947	-0.337507	0.318947	-0.252835	-0.376904	0.493707	0.0592973	NaN	NaN	NaN	NaN	NaN	NaN	NaN	NaN	NaN	NaN	NaN	NaN	NaN	NaN	NaN	NaN	NaN	NaN
P30681	1.07723	2.43193	1.92902	1.71724	1.81804	0.236132	2.15061	-1.00922	-0.139057	0.383688	-0.103818	0.733004	-1.52788	0.59038	-2.98256	-1.5248	-4.4777	-1.74102	-3.11949	-3.92036	1.92699	2.23873	1.89299	1.29572	0.173741
P30999	0.150162	1.09944	1.08715	0.82581	1.13858	0.633811	1.08358	-1.6533	-2.24431	-0.680122	-0.781353	-1.48619	-1.64014	-1.02602	-1.00909	0.827195	-0.348777	-0.141347	NaN	NaN	1.61952	1.48987	0.543135	1.27641	0.31786
P31001	-0.849276	1.14567	NaN	NaN	0.0967541	-0.393148	NaN	NaN	NaN	NaN	NaN	NaN	NaN	NaN	NaN	NaN	NaN	NaN	NaN	NaN	NaN	NaN	NaN	NaN	NaN
P31230	0.845991	1.28883	1.05407	1.08414	1.30641	0.982956	1.1336	-3.87064	-2.93919	-3.30466	-3.16785	-3.51394	-3.30978	-3.43728	2.03584	2.0396	1.52167	1.52012	1.96436	1.80961	1.92809	1.88349	1.46534	1.45123	0.717781
P31324	0.298343	0.135784	0.713041	0.515856	0.16604	0.80118	-0.0389235	-0.983929	-2.93345	-0.339472	-0.0031302	-1.25103	-0.757792	-1.75591	1.56636	0.433744	0.012676	0.399847	0.993829	0.844419	-0.627827	-0.288065	0.709097	0.369377	1.37448
P31360;P21952;P31361	0.0108433	1.12309	0.063015	0.219841	0.237926	-0.531349	-0.327229	NaN	NaN	NaN	NaN	NaN	NaN	NaN	NaN	NaN	NaN	NaN	NaN	NaN	NaN	NaN	NaN	NaN	NaN
P31648	1.7772	0.929867	1.4644	1.39464	0.548481	1.53074	0.662739	-0.63973	NaN	-1.2646	-1.62247	NaN	-0.901641	NaN	-2.17669	-1.25731	NaN	-1.92015	-2.3853	-2.26645	0.853871	0.37521	1.72487	1.24511	2.26634
P31650	-0.0107821	1.36538	1.56234	1.5763	1.41928	0.899004	0.775841	-0.0421046	-1.67216	0.35659	0.737204	-0.469751	-0.0333003	-1.59449	-3.45662	-0.969208	NaN	-2.61503	NaN	NaN	NaN	NaN	NaN	NaN	NaN
P31750;Q9WUA6;Q60823	0.187629	0.285783	-0.699039	0.277463	-0.285127	0.200322	0.0329693	NaN	NaN	NaN	NaN	NaN	NaN	NaN	NaN	NaN	NaN	NaN	NaN	NaN	NaN	NaN	NaN	NaN	NaN
P31786	0.918008	0.874217	0.697928	0.382791	0.626311	0.511935	0.758862	-0.285903	-1.64492	-0.549937	-0.658408	-1.55256	-0.433579	-1.05484	1.01411	-0.990014	-0.535424	-1.11859	1.22979	0.44481	-0.0509768	0.67648	1.51647	0.384147	0.189599
P31938	0.822272	-0.108358	0.383738	-0.385764	0.181365	0.712172	-0.46878	NaN	NaN	NaN	NaN	NaN	NaN	NaN	NaN	NaN	NaN	NaN	NaN	NaN	0.496979	0.0706507	0.257939	0.338326	0.757823
P32020	0.610296	0.723997	0.447176	0.575989	0.714973	0.343288	0.735084	-1.31683	-1.69266	-1.03812	-0.975598	-1.84941	-1.66552	-1.45844	NaN	NaN	NaN	NaN	NaN	NaN	1.8591	1.83705	2.06534	1.6777	1.15345
P32037	1.02727	0.13146	0.376102	0.722923	0.421366	1.23966	-0.266113	0.133217	NaN	-1.691	-0.584143	-2.4612	-0.0923386	NaN	NaN	NaN	NaN	NaN	NaN	NaN	NaN	NaN	0.569778	-0.000932693	1.27816
P32067	0.831427	1.83155	0.467579	1.49888	0.558588	0.746321	1.41662	-1.07211	-0.135641	-0.523497	-0.836527	-0.0731945	-1.101	-0.196947	NaN	NaN	NaN	NaN	NaN	NaN	1.35793	0.994675	0.0320492	0.370245	-0.926226
P32233	-0.82272	-0.0669538	0.128857	-0.263004	0.432466	-1.16798	-0.003111	NaN	NaN	NaN	NaN	NaN	NaN	NaN	0.26693	0.192968	0.310182	0.954914	NaN	-0.252617	1.71477	1.59564	0.0218982	-0.671776	-1.24504
P32848	1.63165	0.89432	-0.18489	-0.118726	-0.373277	0.695086	1.09251	0.341546	-3.34356	0.565709	0.0170503	-3.48254	-0.0467658	-3.84767	1.29915	2.11681	0.0486341	1.42094	1.31049	0.301245	-0.256279	0.0666928	1.33002	0.370608	0.0060792
P32883	0.137246	-0.517453	-0.850291	-0.683532	-1.13475	-0.0822821	-1.18609	2.03847	1.52223	1.42502	1.88067	1.81117	2.43202	0.235133	NaN	NaN	NaN	NaN	NaN	NaN	NaN	-2.60637	-2.09344	-1.62484	-2.46607
P32921	0.230924	0.543968	0.849077	0.788789	0.538915	0.595926	0.690526	-0.987908	-1.0174	-0.62794	-0.724152	-0.960715	-1.45635	-0.736342	0.482641	0.3843	-0.0862471	0.383735	0.053491	-0.46906	0.647033	0.737567	0.486356	0.469636	0.41551
P33146	NaN	-0.770545	NaN	NaN	NaN	NaN	-1.06975	NaN	NaN	NaN	NaN	NaN	NaN	NaN	NaN	0.705037	1.09245	0.0428109	NaN	NaN	NaN	NaN	NaN	NaN	NaN
P33173;Q60575;O35071	0.565702	0.000680149	0.135078	0.39364	0.296737	1.21854	-0.238108	0.290212	NaN	-0.00150758	0.948413	-0.420802	0.426664	-0.25919	NaN	NaN	NaN	NaN	NaN	NaN	-0.254678	-0.784468	-0.598178	-0.414594	-0.165831
P34022	-0.294343	1.28793	0.869378	0.762305	0.381381	-0.307128	1.13112	-1.87964	-0.823426	0.171626	-0.29783	-0.684123	-1.88942	0.00501132	-0.0622971	0.80923	-0.0222352	0.635733	-0.568584	-1.16527	0.777919	1.30533	0.656146	0.33771	-0.286052
P34152	-0.638002	0.0820205	-0.180976	NaN	NaN	0.0803783	NaN	NaN	NaN	-0.179946	0.40338	-0.156188	NaN	-0.497789	NaN	-0.0689251	NaN	NaN	NaN	NaN	1.20602	0.893939	-0.580346	-0.223262	0.0596244
P34884	1.09536	1.09864	0.577841	0.854378	0.160918	1.08698	1.00996	-1.15895	-1.84882	-0.841728	-0.923467	-1.8297	-1.03669	-1.35904	0.358269	-0.473085	-0.590116	0.311018	0.0560267	-0.707929	1.24678	1.11533	1.81374	1.27007	0.760033
P35123	0.283866	-0.310413	-0.0603898	-0.150254	-0.303552	-0.0932877	0.216307	NaN	NaN	NaN	NaN	-0.356702	NaN	NaN	NaN	NaN	NaN	NaN	NaN	NaN	0.986846	0.391772	-0.202359	NaN	NaN
P35235	-0.662861	-1.25662	-0.847048	-0.791108	-0.431174	-0.550301	-0.702822	0.580722	0.124502	-0.557614	-0.112347	0.491252	0.411111	0.12078	1.00052	0.758569	-0.125918	-0.147385	-0.0586381	-0.580634	0.788621	0.870977	0.68032	0.972053	0.657274
P35276	0.547972	-1.01201	-0.333175	-0.0714218	-0.463239	1.11223	-0.77971	NaN	NaN	NaN	NaN	NaN	NaN	NaN	NaN	NaN	NaN	NaN	NaN	NaN	-1.1619	-0.467973	1.40227	0.618787	1.60943
P35278	0.25288	0.3764	0.538056	0.600485	0.013571	0.40264	0.54662	-0.155412	-0.33653	0.0659144	-0.0295312	-0.409279	-0.0445764	-0.205255	-0.042135	-0.641401	-0.716888	-0.222036	-1.08145	-1.025	0.268234	0.188105	0.930607	0.861605	0.833536
P35279	2.25759	2.07428	2.11637	1.91976	1.60529	2.4497	1.94841	-1.19619	-1.75713	-1.80944	-1.51919	-1.44431	-1.35844	NaN	0.7598	-0.152081	-0.0952359	-0.448319	0.336948	-0.397747	NaN	-1.89759	-1.11797	-1.39425	-1.07457
P35282	0.726239	0.296065	-0.0200398	0.348963	-0.150338	0.871585	0.23655	-1.29212	NaN	-0.751104	-1.01087	NaN	-1.05779	-1.269	NaN	NaN	NaN	NaN	NaN	NaN	0.776101	0.295342	0.946252	0.943915	0.830752
P35283	-0.420876	-0.803254	-0.409505	-0.0582608	-0.143075	-0.36521	-0.738549	NaN	NaN	NaN	NaN	NaN	NaN	NaN	NaN	NaN	NaN	NaN	NaN	NaN	0.512971	0.491801	0.465963	0.511865	0.95613
P35288	0.228262	-0.0657058	-0.87191	-0.66702	-0.706768	NaN	NaN	NaN	NaN	NaN	NaN	-1.07948	NaN	NaN	NaN	NaN	NaN	NaN	NaN	NaN	0.974841	0.650946	0.581036	0.903758	0.959538
P35293	0.419151	0.356047	0.382647	0.666971	0.373489	0.614847	0.361963	-0.819195	-1.40236	-1.16595	-0.364389	-1.06321	-1.16755	-1.10531	0.705532	0.433653	0.548553	0.497639	0.850237	0.341822	0.296936	0.187777	0.649372	0.508913	0.587469
P35486	1.71569	1.29574	1.29848	1.72543	1.20422	2.44732	1.06024	NaN	NaN	NaN	NaN	NaN	NaN	NaN	-1.34266	-1.39627	-4.34339	-1.93851	-2.5317	-3.64684	0.911076	0.466101	0.484366	1.36189	0.700627
P35550	-1.38795	-0.084936	-0.342125	-0.281214	0.418612	-2.43134	0.566271	-1.85238	1.0137	0.739968	0.552799	1.6758	NaN	1.158	NaN	NaN	NaN	NaN	NaN	NaN	1.72806	1.7926	0.446373	0.792713	-0.59193
P35564	1.29429	1.33084	0.987725	1.29743	0.655593	1.33956	1.16291	-1.20154	-1.8382	-0.449946	-0.299676	-1.2868	-1.55525	-0.782571	-0.343747	-0.65309	-1.69979	-0.709519	-1.28999	-1.54955	1.29957	1.02554	1.42181	1.3063	1.03169
P35569	NaN	0.28628	-0.221549	-0.846196	-0.145179	NaN	-0.257255	NaN	0.0761097	NaN	NaN	0.490092	NaN	-0.279393	NaN	NaN	NaN	NaN	NaN	NaN	0.388421	0.50867	NaN	NaN	NaN
P35585	0.191695	0.250147	0.0944694	0.293331	0.0330814	0.209868	0.0748885	NaN	NaN	NaN	NaN	NaN	NaN	NaN	NaN	NaN	NaN	NaN	NaN	NaN	-0.17642	-0.338274	-0.17272	-0.280143	-0.179924
P35700	0.398922	1.33882	1.05432	1.17224	0.806368	0.507065	1.07102	-0.7029	-0.265417	-0.409595	0.0611515	0.179165	-0.925337	-0.14946	-1.12562	-0.354258	-1.54458	-0.325804	-1.47589	-1.80138	1.07513	1.12337	0.401419	0.379314	0.0375118
P35762	1.98581	1.14948	1.24499	1.47323	0.89084	2.09143	1.03488	-0.67297	-2.93942	-1.4838	-2.07044	NaN	-1.76376	-2.34648	-2.58597	-1.79767	NaN	NaN	NaN	NaN	0.445285	1.18902	2.64365	1.24769	2.12463
P35802	2.04508	0.875061	1.12603	0.56724	0.0307982	1.7405	0.558937	0.0377886	-4.5123	-0.842029	-1.2664	-2.68664	-0.460188	-2.42385	1.10474	-0.478393	-1.80834	-0.598785	0.0498145	-0.725137	0.16886	0.93838	3.13819	2.46537	2.39362
P35803	1.48722	1.06592	1.1858	1.31751	1.11851	1.2847	1.1045	-0.995398	NaN	-3.64852	-1.62546	-2.03369	-1.48585	-3.08551	-0.264868	-0.519158	-1.1323	-0.776612	-0.636091	-1.4703	1.57638	1.80832	3.21545	1.9557	2.17446
P35821	NaN	-0.250802	NaN	-0.0792191	-0.707893	-0.506358	-0.251058	NaN	NaN	NaN	NaN	NaN	NaN	NaN	NaN	NaN	NaN	NaN	NaN	NaN	0.154479	0.38979	0.739489	0.511573	NaN
P35922	-0.421262	0.451005	0.168258	0.323648	0.480468	-0.571461	0.25233	-0.381533	-0.109155	-0.32574	-0.362304	-0.0947235	-0.708453	-0.344203	NaN	NaN	NaN	NaN	NaN	NaN	1.17077	0.747552	-0.130328	0.672664	-0.774554
P35979	-0.198247	0.747509	0.417906	0.481183	0.534153	-0.0147529	0.708222	-1.44335	-0.152494	-0.760549	-0.949955	0.12423	-1.32252	-0.395139	0.740542	1.18044	0.149146	0.971825	0.0787301	-0.550973	0.707972	0.70567	-0.302866	-0.0458579	-0.652547
P35980	-0.0952489	0.705723	0.593243	0.732777	0.498181	-0.0632951	0.612744	-0.946739	0.178158	0.527313	0.0131018	0.280419	-1.02444	0.320296	-0.548116	0.498408	-0.37261	-0.00633216	-1.06539	-0.984421	0.173805	0.735413	-0.0179975	0.24145	-0.301273
P36536	-0.103119	0.446525	0.1399	0.0694044	-0.562958	0.235212	-0.224964	NaN	NaN	NaN	NaN	NaN	NaN	NaN	NaN	NaN	NaN	NaN	NaN	NaN	NaN	NaN	NaN	NaN	NaN
P36552	0.68708	-0.458416	-0.396348	-0.174511	-0.368767	0.709297	-0.206389	0.199268	NaN	NaN	-0.189099	NaN	-0.253947	NaN	NaN	NaN	NaN	NaN	NaN	NaN	NaN	NaN	NaN	NaN	NaN
P36916	0.233751	0.250288	0.171002	NaN	-0.37858	0.394207	-0.286697	0.298943	-0.427732	NaN	-0.136398	NaN	0.0271741	NaN	-0.597349	-0.410356	NaN	NaN	NaN	NaN	0.166529	0.113712	-0.188576	0.248263	-0.656378
P36993	0.704491	0.714455	0.421147	0.642798	0.277752	-0.057392	0.482277	-0.882524	-1.32402	NaN	-1.26315	-0.327248	-0.741346	-1.08374	0.124596	0.0648614	NaN	-0.174074	0.187489	-0.208652	1.06525	0.531428	0.66355	0.838631	0.0179445
P37040	0.870221	0.717629	0.873736	1.03419	0.885058	1.02462	0.675752	-0.0322046	NaN	0.0728713	0.0902472	-1.04967	-0.307605	-0.895881	-1.74098	-1.40888	NaN	-1.71928	NaN	NaN	0.358512	0.125659	0.266892	0.723342	-0.127866
P37913	NaN	0.845121	0.470573	0.321411	0.466776	NaN	0.647087	NaN	-0.403917	-1.52895	-1.41656	-0.503288	NaN	-0.87598	NaN	NaN	NaN	NaN	NaN	NaN	1.75762	1.83315	NaN	NaN	NaN
P38060	-0.601587	-0.109115	-0.541293	-0.252952	-0.383125	0.0430706	NaN	NaN	NaN	NaN	NaN	NaN	NaN	NaN	NaN	NaN	NaN	NaN	NaN	NaN	0.496108	0.434418	0.434094	0.48038	NaN
P38647	0.536149	1.18955	1.03031	1.2285	1.36182	1.00927	1.15215	0.176383	0.588107	0.11646	0.577705	0.86288	0.241245	0.122457	-2.77755	-1.62881	-2.22267	-1.64045	-3.00708	-3.60076	1.28954	1.18943	0.427362	0.751434	0.116151
P39053	2.07459	0.675086	1.3416	1.42697	0.886685	2.36231	0.724453	1.64616	-4.82099	0.0838361	0.972434	-0.904933	1.3827	-3.36701	0.0416703	-1.35241	-2.20624	-1.46312	-0.872684	-0.863336	-1.22484	-0.845623	0.748709	0.821116	1.35939
P39054	0.269922	0.223191	0.265593	0.999192	-0.0442903	1.08992	0.794123	-1.39093	NaN	-1.74578	-1.57948	-1.83301	-0.842024	NaN	-1.75823	NaN	NaN	NaN	NaN	-2.3987	2.11503	1.7306	1.89465	2.10099	2.17893
P39061	NaN	0.277638	0.57092	-0.147237	0.0258148	NaN	0.507722	NaN	-0.379686	-0.0555604	-0.493238	0.459677	NaN	-0.000569582	NaN	0.180276	-0.337558	NaN	NaN	NaN	0.17462	-0.310708	NaN	NaN	NaN
P39447	0.142532	1.1214	1.04163	1.27856	1.40087	1.00866	1.05234	-0.932554	0.610548	-0.00455666	0.185762	0.80962	-0.633934	-0.852297	NaN	-0.725765	NaN	-1.03905	-1.79627	NaN	1.21825	-0.00825882	-0.650581	-0.450205	-2.75831
P39688;P06240	1.84186	-0.0873146	-0.259296	-0.134954	0.396196	1.56508	-2.4019	NaN	NaN	NaN	NaN	NaN	NaN	NaN	NaN	NaN	NaN	NaN	NaN	NaN	NaN	NaN	NaN	NaN	NaN
P39749	-1.18958	0.0726764	NaN	-1.1284	NaN	-1.71582	-1.21673	0.30403	-0.113275	0.00741267	0.253802	0.0252903	-0.141565	-0.211267	NaN	NaN	NaN	NaN	NaN	NaN	1.6321	2.56632	0.562205	1.06639	-0.772985
P40124	0.494487	0.689019	0.650476	0.775804	0.267047	0.608285	0.524051	-0.814332	-0.794875	-0.478633	-0.155225	-0.877894	-0.972581	-0.84398	0.429948	-0.0120401	-0.611863	-0.209941	-0.406886	-0.353446	0.610248	0.679009	0.655913	0.492597	0.279044
P40142	0.623141	0.86485	0.745934	0.872558	0.75966	0.691876	0.766475	-0.0407877	-0.234544	-0.0393915	0.18521	0.133018	-0.243964	-0.118892	-0.645795	-0.912143	-1.57081	-1.18238	-0.970117	-1.16542	0.432036	0.565637	0.515445	0.62313	0.105056
P40240	0.530573	0.751862	0.368487	0.503176	1.32618	0.978485	0.889088	-1.16416	-1.79988	-1.62894	-1.05413	-1.41236	-1.01437	-1.46058	NaN	NaN	NaN	NaN	NaN	NaN	NaN	1.02096	2.73034	NaN	1.11383
P40336	0.000732124	-0.0501464	0.175918	0.0407826	-0.193983	-0.0737136	0.11882	NaN	NaN	NaN	NaN	NaN	NaN	NaN	NaN	NaN	NaN	NaN	NaN	NaN	0.327585	0.202772	-0.0567039	0.161163	-0.653225
P40630	-0.196594	0.458668	0.0995185	0.352214	0.082732	-0.032306	0.696383	NaN	NaN	NaN	NaN	NaN	NaN	NaN	NaN	NaN	NaN	NaN	NaN	NaN	NaN	-1.46062	NaN	NaN	NaN
P41105	-0.365925	0.707569	0.648483	0.511394	0.374109	-0.18867	0.618551	-0.73828	0.157876	0.326255	0.0538764	0.249029	-1.16205	0.24044	0.0826182	1.20121	0.0585551	0.381679	-0.907311	-0.411715	0.110132	0.637769	-0.245545	-0.478467	-0.863631
P41216	0.407931	NaN	0.35764	0.402711	NaN	0.647279	0.171332	NaN	0.37766	NaN	0.227019	NaN	NaN	NaN	NaN	NaN	NaN	NaN	NaN	NaN	-1.15081	-1.67388	-0.437644	0.0345523	NaN
P41241	NaN	NaN	-0.36689	-0.354219	-0.184517	0.531796	-0.191406	NaN	NaN	NaN	NaN	NaN	NaN	NaN	NaN	NaN	NaN	NaN	NaN	NaN	NaN	0.565237	NaN	NaN	NaN
P42125	0.509585	0.637368	0.575862	0.688167	0.720773	0.547095	0.037753	-0.0759478	0.00901502	-0.243228	-0.107471	0.238765	-0.575137	-0.555139	NaN	NaN	NaN	NaN	NaN	NaN	0.557376	0.377469	-0.348123	0.542226	-1.20678
P42208	0.616285	1.48993	1.40685	1.46574	1.13422	0.786071	1.211	-2.13111	-0.626786	0.823961	0.369943	0.822574	-3.3555	0.378154	-1.55642	0.243055	-0.942721	-0.308207	-2.96578	-2.71735	1.19209	1.18221	0.12812	0.285321	0.299188
P42225	-0.431267	NaN	NaN	0.310896	NaN	0.120371	NaN	NaN	NaN	NaN	NaN	NaN	NaN	NaN	NaN	NaN	NaN	NaN	NaN	NaN	NaN	NaN	NaN	NaN	NaN
P42227	NaN	0.157667	NaN	-0.471842	-0.775078	NaN	0.0951116	NaN	NaN	NaN	NaN	NaN	NaN	NaN	NaN	0.65422	NaN	NaN	NaN	NaN	1.02419	0.384908	NaN	-0.0735762	-0.867262
P42567	0.115245	-0.357236	0.178951	-0.182603	-0.030278	0.571483	-0.0374668	-0.136771	NaN	0.114486	NaN	NaN	NaN	NaN	-0.721499	-0.298245	NaN	-0.41175	NaN	NaN	0.921996	-0.194159	0.314422	0.0943654	0.0590584
P42669	0.976048	0.174382	0.396599	0.578148	0.248593	0.961846	0.0913013	0.635176	-2.53957	0.00581396	0.523322	-0.765041	0.712992	-1.4552	1.34646	0.266112	-0.552215	-0.19848	0.400536	-0.715118	-0.615459	-0.519071	0.0447448	0.550116	0.558134
P42932	0.509349	1.14125	0.855727	1.10312	0.87971	0.766065	0.995496	-0.67775	-0.672187	-0.318055	-0.230195	-0.130927	-0.942065	-0.189755	-0.544638	-0.499057	-1.61373	-0.81203	-1.90137	-2.24795	1.21433	1.16434	0.840398	0.72149	0.546785
P43006	1.43668	0.976039	1.19774	1.44892	0.60443	1.88588	0.835397	0.732033	-2.22613	-0.00895047	0.798655	-1.43159	-0.0784104	-1.21334	-0.534555	-0.336911	-1.49206	-1.20841	-0.946355	-1.01385	-0.46931	-0.794997	0.440655	-0.0924141	0.839577
P43024	2.58731	1.26372	1.13922	1.97195	1.67558	2.61488	0.886871	-0.0850012	-2.27113	0.0225885	0.710321	-0.0649207	-0.173765	-0.81498	NaN	NaN	NaN	NaN	NaN	NaN	-1.97758	-2.86486	-1.92356	-1.71547	-2.71186
P43247	NaN	0.579622	-0.45586	0.281665	-0.484885	-1.28529	0.0986115	NaN	0.771236	-0.351483	-0.267523	1.01994	NaN	-0.000433326	NaN	NaN	NaN	NaN	NaN	NaN	2.48234	1.77374	-2.43425	-1.77139	NaN
P43274	-0.650537	-1.15262	-0.932901	-0.597431	1.51291	-1.44976	0.133369	0.303726	1.51996	-0.934124	-0.325342	1.14819	0.448023	0.267279	-0.682024	-0.649021	-1.41077	-0.625185	-1.91857	-1.9652	2.12044	2.312	2.14523	1.76639	0.801781
P43275	0.441593	0.729331	1.12155	0.717165	1.3878	-0.20514	1.45394	-0.22021	1.37378	0.578792	0.339342	1.33772	-0.170453	0.847478	-2.59208	-1.35175	-2.41945	-1.21631	-3.71861	-3.77348	0.99769	1.6592	1.30477	1.38967	0.291574
P43276	0.0781431	0.682414	0.598788	0.695439	0.963229	-0.527181	1.23157	0.179959	1.2863	-0.046937	0.171893	1.22213	-0.174788	0.446876	-2.23896	-0.991721	-2.18901	-1.3079	-3.2922	-3.33954	2.17508	2.10979	1.70901	1.10754	0.228494
P43277	-1.05593	-0.534083	-0.862963	-0.647461	2.38508	-1.78564	0.0784297	0.585695	2.23247	-1.34102	-0.355965	1.76492	0.937959	-0.287344	-2.74805	-1.97102	-1.38491	-1.91906	-2.67977	-2.38483	3.17124	3.06488	2.64753	2.32628	1.2475
P43406	NaN	0.286099	-0.164423	0.19269	0.149407	-0.216568	0.252255	NaN	NaN	NaN	NaN	NaN	NaN	NaN	NaN	NaN	NaN	NaN	NaN	NaN	NaN	-0.49946	NaN	NaN	NaN
P45376	0.974266	1.20536	0.940231	1.15251	1.0366	1.2536	1.01305	-0.980765	-0.82639	-0.177441	-0.451705	-0.583844	-0.872971	-0.759854	-0.722796	-0.46525	-1.12866	-1.1006	-0.917611	-1.01558	0.679031	0.628444	0.438278	0.491033	0.613859
P45377	-0.331639	0.0862263	0.441237	0.359065	-0.124688	0.979964	0.267445	NaN	NaN	NaN	NaN	NaN	NaN	NaN	NaN	NaN	NaN	NaN	NaN	NaN	NaN	NaN	-1.28093	NaN	NaN
P45591	0.16364	0.440547	0.223057	0.59977	0.125641	0.46946	0.272261	-1.14566	-0.918382	-0.968057	-0.273635	-1.36699	-1.94232	-0.749755	0.787405	0.86592	0.016644	0.508313	0.362368	-0.230026	0.833498	0.628933	0.475905	0.839882	0.891497
P45878	0.805261	0.522084	0.36543	0.59233	0.726901	1.09695	0.835845	-0.0310907	-0.72471	-0.790841	-0.323947	-0.670369	-0.628457	NaN	-0.983754	-1.05657	-1.06372	-1.13446	-1.2359	-1.1772	1.08797	0.984191	1.30195	1.12979	1.04064
P45952	0.355499	0.537446	0.373496	0.812579	1.51923	1.19318	0.685064	-0.0526321	-0.958586	-0.164447	-0.247838	-0.276744	0.0185578	-0.703475	NaN	NaN	NaN	NaN	NaN	NaN	-0.222897	0.201619	-0.562464	0.280051	-1.16147
P46061	-0.969538	0.888276	-0.115424	0.441728	-0.633908	-0.687806	-0.0471121	NaN	NaN	-1.66403	-2.20374	NaN	NaN	NaN	NaN	NaN	NaN	NaN	NaN	NaN	2.0993	1.78015	1.13345	1.17312	0.854915
P46096;Q9R0N5	1.29577	-0.144895	0.00652337	0.165398	0.131836	1.20988	-0.377916	NaN	NaN	NaN	NaN	NaN	NaN	NaN	NaN	NaN	NaN	NaN	NaN	NaN	-1.65155	-1.77068	0.881422	0.601385	0.664232
P46097	1.91982	0.333722	0.681399	1.3657	0.518216	2.40267	0.525748	-0.797395	NaN	-2.7361	-0.366887	NaN	-1.8292	NaN	NaN	NaN	NaN	NaN	NaN	NaN	-1.7557	-2.21751	1.2885	1.07048	1.55174
P46414	1.15955	1.19364	0.846898	0.468545	0.783056	0.915477	1.28717	-0.784091	-1.61185	-2.35343	-2.20396	-1.24037	-0.985039	-2.18017	0.390952	0.114299	0.0651524	-0.223363	0.138786	0.0163491	0.979467	1.62987	2.66678	1.54337	0.744584
P46460	2.07381	0.939126	1.45345	1.65629	1.2911	2.33267	0.668601	1.62689	-3.75386	0.504336	1.18054	0.0420694	1.50254	-3.20793	-0.71069	-1.61975	-3.8122	-2.56466	-1.83421	-2.79599	-0.267549	-0.254657	0.963075	1.13705	1.61159
P46467	-0.291659	0.41988	0.763899	1.07691	0.328825	-0.653383	0.69605	NaN	NaN	NaN	NaN	-1.04402	NaN	NaN	NaN	NaN	NaN	NaN	NaN	NaN	NaN	NaN	NaN	NaN	NaN
P46471	0.701104	1.1854	0.850499	1.11573	0.977502	0.997624	1.01953	-0.638997	-0.54605	-0.365447	-0.351201	-0.183849	-0.550628	-0.304937	-1.09787	-1.31715	-1.976	-1.95423	-2.04788	-1.87543	1.42117	1.50251	1.31177	1.19457	0.645362
P46638;P62492;Q9WTL2	0.307909	0.389195	0.206791	0.303374	-0.276136	0.367043	0.155134	-0.597313	-1.3383	-0.279867	-0.126838	-0.922235	-0.691347	-0.58939	0.944699	0.403958	0.521334	0.516243	1.04192	0.633274	NaN	NaN	NaN	NaN	NaN
P46660	1.7062	0.797465	0.952523	1.50136	1.24294	2.05765	1.09304	1.32513	-5.03116	0.481106	1.60829	-0.8365	0.889714	-3.07264	-0.7887	-0.656883	-2.80621	-1.40507	-2.20822	-2.0316	-0.676685	-0.640434	1.51382	1.62707	1.26485
P46664	0.0853493	0.692651	0.399839	0.677896	0.850055	0.380538	0.385459	-1.06127	-0.630915	-0.365981	-0.0608738	-0.412602	-0.275969	0.0640003	0.189902	-0.0154236	0.166297	0.265575	-0.128449	-0.223233	0.655519	1.04082	0.0810825	0.0885956	0.143619
P46684;Q61467;Q62521;Q62520;Q7TQ40	-0.613284	0.278573	0.139485	NaN	0.181796	NaN	0.0134304	NaN	NaN	NaN	NaN	NaN	NaN	NaN	NaN	NaN	NaN	NaN	NaN	NaN	NaN	NaN	NaN	NaN	NaN
P46735;O88329	0.243752	1.00303	0.429061	0.389319	0.66977	0.159686	0.772339	NaN	NaN	NaN	NaN	NaN	NaN	NaN	NaN	NaN	NaN	NaN	NaN	NaN	0.573096	-1.15975	-0.164817	-0.470018	-2.44547
P46935;Q9CUN6;A2A5Z6;Q6I6G8;Q8K4P8	-0.537142	0.604593	0.195869	0.425109	0.191972	-0.445742	0.288473	NaN	NaN	NaN	NaN	NaN	NaN	NaN	NaN	NaN	NaN	NaN	NaN	NaN	NaN	NaN	NaN	NaN	NaN
P47199	0.496339	1.08705	0.394965	0.87753	0.514005	0.523078	0.753915	NaN	-2.1167	NaN	-1.18799	NaN	NaN	-1.61101	NaN	NaN	NaN	NaN	NaN	NaN	-0.00592697	-0.265231	-0.0659932	0.23318	-0.293069
P47708;P70169	1.42466	-0.566899	-0.0740359	0.0428827	-0.284876	1.41988	-0.350285	NaN	NaN	NaN	NaN	NaN	NaN	NaN	NaN	NaN	NaN	NaN	NaN	NaN	NaN	NaN	NaN	NaN	NaN
P47738;Q9JHW9;Q62148	-0.297312	0.312683	0.0802207	0.604551	-0.409918	0.517982	-0.0623384	NaN	NaN	NaN	NaN	NaN	NaN	NaN	NaN	NaN	NaN	NaN	NaN	NaN	NaN	NaN	NaN	NaN	NaN
P47740	0.508651	-0.180579	0.125211	0.0431094	NaN	0.91817	-0.596821	NaN	NaN	NaN	NaN	NaN	NaN	NaN	NaN	NaN	NaN	NaN	NaN	NaN	-0.398119	0.232702	-0.388247	0.237077	-0.501154
P47746	-0.06848	NaN	NaN	NaN	-0.363307	0.339029	NaN	NaN	NaN	NaN	NaN	NaN	NaN	NaN	NaN	NaN	NaN	NaN	NaN	NaN	NaN	NaN	0.457815	NaN	-0.365057
P47753	-0.226261	0.26219	0.180651	0.224496	0.696725	-0.196285	0.290166	-0.431327	0.0420614	-0.607959	-0.425411	0.191052	-0.044082	-0.598413	-0.357511	-0.00428903	-0.234445	-0.499431	-0.312684	-0.747064	0.705283	0.628127	0.708911	0.654175	0.412112
P47754	-0.189488	-0.179814	-0.135724	0.0681796	-0.238648	-0.0753808	-0.208479	-0.305285	-0.648217	-0.284663	-0.157641	-0.545981	-0.583603	-0.586565	0.744258	0.466972	0.528873	0.158033	0.73192	0.623634	0.092586	0.278501	0.551332	0.464309	0.246902
P47757	0.768613	0.779305	0.736068	0.951808	0.737893	0.751994	0.755088	-0.362384	-0.940444	-1.16316	-0.59645	-0.577384	-0.735547	-0.925697	-0.122155	-0.451387	-0.215522	-0.288093	-0.293935	-0.406591	0.648207	0.595513	0.660344	0.620719	0.290385
P47758	-0.582359	0.135369	-0.114818	0.28121	-0.66056	-0.242963	-0.366981	-0.82213	NaN	0.162962	0.169505	0.472205	NaN	-0.721687	NaN	NaN	NaN	NaN	NaN	NaN	2.3013	0.805519	0.278761	1.10391	-0.911955
P47791	1.76537	1.1293	1.34215	1.37856	1.23026	1.94802	1.20798	-0.333446	-0.758634	-0.517957	-0.464924	-1.06486	-0.861324	-0.690037	-1.11291	-1.14117	-2.28978	-1.59684	-1.39856	-1.82809	0.867914	1.43162	1.45101	1.81588	1.04458
P47802	-0.139276	-0.585613	NaN	NaN	NaN	-0.445698	NaN	0.78097	NaN	0.302553	NaN	1.06972	0.448851	NaN	NaN	NaN	NaN	NaN	NaN	NaN	0.323649	-1.1919	-0.540361	-0.0228918	NaN
P47809	1.35245	0.735625	0.769231	1.27158	0.798871	1.36188	0.690095	0.493659	-0.955155	-0.99578	-0.280183	-0.644028	-0.12844	-1.54591	-0.827107	NaN	-1.64546	-1.58332	NaN	-0.793612	0.132196	0.113088	0.38302	0.521291	0.714818
P47856;Q9Z2Z9	-0.643403	NaN	NaN	NaN	0.172788	0.31542	0.155195	NaN	NaN	NaN	NaN	NaN	NaN	NaN	NaN	NaN	NaN	NaN	NaN	NaN	NaN	NaN	NaN	NaN	NaN
P47857	1.95112	1.28656	1.44035	1.7071	1.23774	2.21763	1.44067	0.117684	-3.22016	-0.290306	-0.0596178	-2.85172	-0.744045	-2.05244	-0.267647	-0.299751	-2.61941	-0.948231	-1.31533	-1.30898	0.366701	0.440195	1.32362	1.39097	1.25841
P47877	NaN	0.770075	NaN	-0.00459862	NaN	NaN	-0.170527	NaN	NaN	NaN	NaN	NaN	NaN	NaN	NaN	NaN	NaN	NaN	NaN	NaN	NaN	0.192484	NaN	NaN	-0.787434
P47911	0.0273294	1.15085	0.90496	0.965795	0.987109	0.26394	0.952765	-0.322183	0.653785	0.251231	0.190269	0.961917	-0.367864	0.511043	-1.11982	-0.630912	-1.09663	-0.810893	-1.64068	-1.58591	0.526229	0.472638	-0.173663	-0.0498819	-0.748986
P47915	-0.0250555	0.477163	0.409559	0.600568	1.0725	-0.17812	0.243511	-0.110472	0.395778	0.728326	0.309411	1.09649	-0.204894	0.214771	NaN	NaN	NaN	NaN	NaN	NaN	-0.0504633	-0.462903	-1.13201	-0.691147	-1.95587
P47934	NaN	-0.092968	NaN	-0.430763	-0.38056	0.297937	NaN	NaN	NaN	NaN	NaN	NaN	NaN	NaN	NaN	NaN	NaN	NaN	NaN	NaN	NaN	NaN	NaN	NaN	NaN
P47941	-0.296761	0.379756	-0.266778	0.0835586	0.364202	-0.358719	0.106189	-1.01862	-0.0523229	-0.511134	-0.841498	0.247549	-0.669188	-0.770438	0.817815	0.578565	1.29946	0.809022	0.586563	0.900171	0.466903	0.510475	0.0679584	0.250009	-0.262928
P47955	-0.662802	-0.232489	-0.465786	-0.557456	-0.0619473	-1.55681	-0.0550218	-1.24483	-1.20621	-1.02831	-0.721211	-1.12686	-2.29934	-0.642527	1.89867	2.0248	2.93317	2.69725	1.54566	1.90108	0.895086	1.24168	0.18996	0.0703292	-0.240016
P47962	0.763155	1.82554	1.39612	1.4925	1.03965	0.60878	1.62553	-0.785712	-0.786265	0.00611091	-0.303705	-0.170876	-1.86359	0.0503023	-0.686026	-0.46892	-1.44068	-0.489325	-1.57727	-1.80184	0.985237	0.970953	0.296976	0.0979249	-0.0748656
P47963	-0.118027	0.599994	0.156713	0.461496	0.25974	-0.262763	0.347671	-0.339387	0.0705731	0.253021	0.507871	0.572139	-0.711718	0.525337	-0.433059	0.754825	-0.621388	0.135272	-1.40966	-1.5198	0.692579	0.863437	-0.0364406	0.242973	-0.686364
P47964	0.315012	1.10262	1.08154	0.961292	-0.460299	0.235416	1.12436	-2.86892	NaN	-0.767163	-2.21898	NaN	NaN	-2.00205	NaN	NaN	NaN	NaN	NaN	NaN	1.70166	1.38816	1.21777	0.88957	-0.680945
P48024;Q9CXU9	-1.19707	-0.357071	-0.715018	-0.976923	-0.67675	-1.76247	-0.813286	NaN	NaN	NaN	NaN	NaN	NaN	NaN	0.534885	1.19595	1.76981	1.1745	1.01073	1.05766	0.456289	0.0995367	-0.0691092	-0.0994074	-0.632242
P48036	0.42927	0.623058	0.665527	1.02119	-0.265829	0.555412	0.629484	-1.54658	-1.44869	0.0424498	0.243986	-1.50749	-2.09489	-0.801064	0.328468	1.08002	-0.172335	0.695011	0.0555247	-0.217726	0.808018	0.905954	0.72249	0.716539	0.332207
P48193	0.9932	1.10171	0.67613	0.689413	0.380148	0.748798	1.07051	NaN	-1.46669	-0.854958	-1.54247	-1.08672	-1.60427	-0.818794	-0.50651	0.402811	-0.945788	-0.338844	-1.78774	NaN	1.60899	1.58172	1.41748	1.34496	0.549772
P48318	0.861245	-0.154397	0.65805	0.0353326	-1.63812	0.866237	-0.754703	NaN	NaN	NaN	NaN	NaN	NaN	NaN	NaN	NaN	NaN	NaN	NaN	NaN	NaN	NaN	0.577233	0.395373	1.18609
P48320	0.0112578	-0.955289	1.01317	0.0152003	-1.07397	1.11956	-1.41524	-0.429633	NaN	NaN	NaN	NaN	0.151255	NaN	NaN	NaN	NaN	NaN	NaN	NaN	NaN	NaN	NaN	NaN	2.11227
P48428	-0.0292761	0.834352	0.24176	0.123634	0.669681	-0.605994	0.644167	-0.600441	-0.181853	-0.385632	-0.222603	0.250292	-0.461422	-0.637575	1.15672	0.994346	1.21644	0.599046	0.614315	0.345751	-0.0922625	-0.0390036	-0.202309	-1.1028	-1.22339
P48453;P48455	0.779994	-0.340957	-0.247683	-0.2119	-1.03016	0.992259	-0.250472	0.416421	-1.38592	-1.52038	-0.768344	-0.91713	-0.0216874	-2.03419	NaN	NaN	NaN	NaN	NaN	NaN	1.0952	1.09845	2.10206	2.12933	1.8992
P48542	-0.510525	0.127874	0.316066	0.296514	0.369304	0.144392	-0.617114	NaN	NaN	NaN	NaN	NaN	NaN	NaN	NaN	NaN	NaN	NaN	NaN	NaN	NaN	NaN	NaN	NaN	NaN
P48678	0.0829373	-0.162645	-0.0855483	-0.766409	-0.696787	0.874939	-0.817188	0.58935	-0.524967	0.405247	0.0659505	0.469381	0.734797	-0.548958	-0.968033	-0.5805	-0.697779	-1.13741	-0.291368	-2.14345	0.91379	-0.36199	0.270676	0.733995	1.54175
P48722	1.3466	0.778374	0.716162	1.1521	0.814551	1.71179	0.867827	0.771738	-2.33775	-0.760269	0.276196	-1.32248	0.359257	-2.16207	-0.290744	-1.13707	-1.3958	NaN	-0.730363	-0.722835	0.0151905	0.165724	0.751124	0.750592	0.955368
P48758	0.152529	0.18319	0.303885	0.339693	-0.0848768	0.268139	0.240128	-0.449329	-0.555177	-0.0420911	0.0817702	-0.324859	-0.29665	-0.34334	0.650946	0.380804	-0.32522	0.121094	0.34379	-0.205671	0.403282	0.466524	0.492085	0.587376	0.313896
P48771	1.5529	0.776332	0.899104	1.67104	0.901071	1.87394	1.1404	-3.39451	NaN	-2.81159	NaN	NaN	-3.5995	NaN	-0.422683	-1.99747	NaN	NaN	-2.71663	NaN	0.657895	1.51638	2.20397	0.653069	1.81505
P48774	0.152121	0.268391	0.12348	0.240016	0.092959	0.539923	0.555422	NaN	NaN	-0.784028	-0.385364	NaN	NaN	-1.17387	-0.163041	0.13439	-1.8967	-0.434244	-0.974407	NaN	1.11717	1.55351	1.41152	1.55693	1.62645
P48962;Q3V132	2.43113	2.05787	2.1051	2.5271	1.84781	3.13924	2.04172	0.163817	-1.8905	0.363507	0.441657	-0.722261	-0.230201	-0.55239	-2.68052	-1.93923	-4.87855	-3.08013	-4.84666	-3.52785	1.50638	0.917639	0.861068	2.26916	1.04068
P49312	-0.129398	0.640315	0.238146	0.349427	0.0989404	-0.119876	0.474751	0.281624	1.01011	0.827006	0.799002	1.15319	0.0868821	1.05354	-0.616888	-0.954395	-0.867607	-1.28849	-1.38672	-1.01987	0.301528	0.637726	-0.142276	0.205216	-0.959619
P49442	1.52239	0.0248507	-0.121136	0.00771511	-0.330523	1.22117	0.798014	NaN	NaN	NaN	NaN	NaN	NaN	NaN	0.596575	-0.288832	NaN	-1.84042	-1.70078	NaN	NaN	NaN	NaN	NaN	0.110973
P49443	0.911761	0.484578	0.532521	0.425765	0.697173	1.20207	0.390227	-0.300449	-0.999475	-0.314759	-0.540252	-1.35601	-1.01984	-1.02679	0.168534	-0.834439	-0.292585	-0.366969	0.521008	0.573792	0.487134	0.651181	0.860276	0.792682	0.494265
P49586	-0.146753	-0.0144439	-0.422014	0.532843	-0.098825	0.17821	-0.0290179	NaN	NaN	NaN	NaN	NaN	NaN	NaN	NaN	NaN	NaN	NaN	NaN	NaN	NaN	NaN	NaN	NaN	NaN
P49615;Q80YP0;Q3V3A1;O35495	0.324839	-0.311451	0.0878394	0.103632	-0.68346	0.445769	0.0328315	NaN	NaN	NaN	NaN	NaN	NaN	NaN	NaN	NaN	NaN	NaN	NaN	NaN	NaN	NaN	NaN	NaN	NaN
P49717	-3.57147	1.7414	0.315828	1.0696	1.28804	-3.65365	1.6413	NaN	1.82314	1.34062	1.32333	2.07278	NaN	1.89595	NaN	-2.66947	NaN	-2.26339	NaN	NaN	NaN	NaN	NaN	NaN	NaN
P49718	-4.458	1.8481	0.182342	1.1778	-0.128298	-3.59862	2.00691	NaN	1.28755	1.22019	0.791315	1.86357	NaN	1.46795	NaN	-2.83419	NaN	NaN	NaN	NaN	2.08781	2.06771	-0.748449	0.0296859	-3.87804
P49722	0.107113	0.516749	0.550818	0.610657	0.649768	0.480874	0.6832	-0.153983	0.230183	0.0598665	0.239607	0.0779673	-0.236127	0.308171	-0.535648	-0.964504	-0.820444	-0.539079	-0.359271	-1.1884	0.521678	0.80819	0.40475	0.458083	0.320571
P50114	0.950452	0.287328	0.41542	1.0344	-1.31665	1.27203	0.428279	-1.55808	NaN	0.460917	0.963553	NaN	NaN	-1.0459	1.69918	0.973023	NaN	0.62037	1.26306	-0.733569	-1.40948	-0.91657	-0.353225	-0.690126	0.365184
P50136	-0.747816	-0.0458565	-0.485821	0.0212345	0.134684	-0.651474	-0.0787525	0.0601978	-0.375038	-0.211586	-0.058733	0.437569	0.152822	0.104931	NaN	NaN	NaN	NaN	NaN	NaN	0.406105	1.18819	0.130426	0.380058	-0.116081
P50153	-1.03349	-0.771928	-0.135137	-0.697961	NaN	-0.622545	NaN	NaN	NaN	NaN	NaN	NaN	NaN	NaN	NaN	NaN	NaN	NaN	NaN	NaN	NaN	-0.00858074	0.855303	-0.211019	2.62536
P50171	-0.138981	0.315883	0.298168	0.16679	0.00454688	-0.292841	-0.589419	NaN	NaN	-0.563755	-0.321003	-0.292412	NaN	-0.239741	NaN	NaN	NaN	NaN	NaN	NaN	0.44119	0.000402212	-0.210545	0.38253	NaN
P50247	0.734954	1.66485	1.17506	1.32298	1.22508	0.567875	1.45366	-0.607882	-0.220486	-0.254813	-0.225884	0.249403	-0.764548	-0.0558437	-1.62488	-0.689581	-2.99432	-1.24253	-2.91963	-2.95817	1.8751	1.82583	1.05833	0.978613	0.661926
P50396	0.734538	-0.0832953	0.158984	0.219094	-0.247087	0.975518	-0.14188	0.162495	-1.3244	-0.472764	-0.412599	-1.01495	-0.230308	-1.2505	0.912482	0.216322	-0.5543	0.11937	0.446652	0.126933	-0.400419	0.154608	1.00091	0.763117	1.13831
P50428	NaN	0.0582547	-0.0596042	NaN	NaN	0.0257726	-0.0244231	NaN	NaN	NaN	NaN	NaN	NaN	NaN	NaN	NaN	NaN	NaN	NaN	NaN	NaN	NaN	NaN	NaN	NaN
P50429	-0.676041	-0.221823	NaN	-0.327257	-0.581307	-0.571776	-0.0867331	NaN	NaN	NaN	NaN	NaN	NaN	NaN	0.894563	0.880453	1.43238	0.486856	0.737081	0.549423	NaN	NaN	NaN	-0.935955	-1.57986
P50431	NaN	2.36748	1.89845	0.933823	1.15799	-2.84657	1.64451	-1.08482	1.69584	-0.366847	-0.0758547	1.66185	NaN	0.30107	-2.34579	-0.193725	0.469319	-0.466655	NaN	-1.8433	2.11386	2.50372	-1.0778	-1.61527	-2.90721
P50516	0.916953	0.168131	0.615672	0.635443	0.345555	1.22292	0.0417867	0.59899	-1.44721	-0.0190005	0.270779	-0.658987	0.70138	-1.25782	0.473605	-0.574193	-1.0461	-0.950599	-0.0567756	-0.130414	-0.525342	-0.602542	0.366576	0.411383	0.637024
P50518;Q9D593	1.01295	0.318276	0.539639	0.53427	0.346116	0.93406	0.0403125	0.690984	-1.46502	0.152398	0.256852	-0.625676	0.675559	-1.11309	0.372052	-0.757089	-1.00346	-1.03882	0.0329483	-0.279693	-0.79446	-0.607122	0.267833	0.567357	0.797648
P50543	0.183873	0.333629	-0.253905	0.150401	-0.322076	0.321376	-0.413297	NaN	NaN	NaN	NaN	NaN	NaN	NaN	NaN	NaN	NaN	NaN	NaN	NaN	NaN	NaN	NaN	NaN	NaN
P50544	0.565058	1.07971	0.0812496	1.17884	0.306704	1.33271	0.729374	-0.7427	-1.63243	-1.05547	-0.910509	-0.555593	-0.790014	-1.33989	NaN	NaN	NaN	NaN	NaN	NaN	1.67624	1.33883	0.736534	1.33452	0.0425648
P63080;P50571;P63137	0.647088	-0.276347	NaN	-0.524558	NaN	0.538819	-0.385001	NaN	NaN	NaN	NaN	NaN	NaN	NaN	NaN	NaN	NaN	NaN	NaN	NaN	NaN	NaN	NaN	NaN	NaN
P50580	-0.6207	0.731717	0.404305	0.465939	0.0752625	-0.649168	0.518147	-1.51071	-0.312469	-0.15735	-0.451263	-0.225503	-2.2957	0.0876832	0.147896	0.742222	0.886055	1.00773	-0.17995	-0.372013	1.14869	1.38885	0.335366	0.27936	-0.334983
P51150	0.897895	0.864604	0.659295	0.750533	0.319497	0.901521	0.618779	-0.794688	-1.43356	-0.617364	-0.712096	-0.998206	-0.795502	-1.18286	0.043277	0.153781	-1.40971	-0.257418	-0.339928	-1.43049	0.951957	0.917205	1.47697	1.32619	1.02398
P51163	NaN	NaN	NaN	NaN	NaN	NaN	NaN	NaN	NaN	NaN	NaN	NaN	NaN	NaN	NaN	NaN	NaN	NaN	NaN	NaN	NaN	NaN	-0.531979	0.531979	NaN
P51174	0.0637623	0.228185	0.200658	0.40055	-0.0946354	0.613649	0.1667	-0.530638	-0.876063	-0.00199354	0.26749	-0.39144	-0.899126	-0.3736	NaN	NaN	NaN	NaN	NaN	NaN	0.715002	0.702282	0.20718	0.897932	-0.252207
P51410	0.181404	0.779602	0.526096	0.840265	1.03118	0.452246	0.805849	-1.55615	-0.0121268	0.264546	-0.772571	0.0326234	-0.843387	-0.0730647	-1.14816	-0.487669	-0.173401	-0.0428313	-1.9274	-1.85642	1.48762	2.44566	0.768416	1.00538	0.662911
P51432	0.0867076	-1.13203	NaN	-1.28481	NaN	-1.16508	-1.22219	NaN	NaN	NaN	NaN	NaN	NaN	NaN	1.46181	NaN	0.424798	0.95417	NaN	1.2253	NaN	0.536338	NaN	0.114986	NaN
P51660	1.22164	1.53012	1.46956	1.77903	1.54655	1.55731	1.48561	-0.130719	-0.445348	0.489281	0.241946	-0.0999444	-0.4486	-0.052768	-2.18797	-0.962949	-3.05415	-1.8564	-2.85008	-3.643	1.55129	1.14201	0.192952	0.983742	-0.39661
P51791	0.631743	NaN	NaN	-0.276536	NaN	-0.355207	NaN	NaN	NaN	NaN	NaN	NaN	NaN	NaN	NaN	NaN	NaN	NaN	NaN	NaN	NaN	NaN	NaN	NaN	NaN
P51807	-0.266939	0.245465	0.445177	-0.0709741	-0.494852	-0.679262	0.103918	NaN	NaN	NaN	NaN	NaN	NaN	NaN	NaN	NaN	NaN	NaN	NaN	NaN	0.166867	0.49013	0.649292	0.444393	-0.0657422
P51855	-0.332264	-0.790291	-0.181717	0.0696353	-0.0625802	0.281797	-0.292668	NaN	NaN	NaN	NaN	NaN	NaN	NaN	0.0260066	0.057165	-0.761086	-0.109171	1.25165	0.843523	NaN	NaN	NaN	NaN	NaN
P51859	0.436728	1.51305	0.90261	0.80164	0.132092	0.142365	1.18839	-1.41236	-0.763484	-1.03695	-1.09625	-0.983882	-1.76633	-0.847821	0.05988	0.161315	0.401833	-0.0231602	-0.377101	-0.648801	1.22034	1.35644	1.3281	0.879918	0.203816
P51863	1.18619	0.142177	0.654096	0.889696	0.806396	1.38442	0.107397	1.14494	-1.64146	0.588838	0.605817	-0.594616	1.15364	-1.78031	-0.481654	-1.15855	-2.49396	-1.30745	-0.995747	-0.854229	-0.233883	-0.65679	0.497867	1.07384	1.57753
P51880	0.199759	0.196217	-0.120007	0.00240135	-0.181999	0.158463	0.115713	-0.372272	-1.43006	-0.482233	-0.65085	-1.39796	-0.632444	-0.683382	0.87759	0.2656	0.362778	0.485044	1.08506	0.513046	0.773087	0.679434	0.583941	0.653835	0.383207
P51881	1.52382	1.43736	1.40148	1.86431	1.48947	2.07867	1.47317	0.250085	-0.810622	0.530671	0.58567	-0.0195568	-0.305512	-0.115453	-4.04359	-3.29482	-4.33209	-3.80661	NaN	NaN	1.16195	0.739545	0.231309	1.45574	0.109294
P52196	0.154403	0.605876	0.178954	0.48408	0.437982	0.715743	0.382154	0.582795	0.298957	0.371068	0.715434	0.120389	0.546155	-0.172395	-1.26003	-1.34281	-1.69064	-1.39673	-1.89982	-1.9947	1.19376	1.16311	0.380309	0.805821	0.115996
P52293	NaN	-0.484065	-0.367667	-0.545421	-0.294463	NaN	-0.358691	NaN	-0.144307	-0.952159	-0.602265	-0.104283	NaN	-0.26423	0.228173	1.21991	1.17097	0.641147	NaN	NaN	2.38495	1.71215	-1.37472	-1.34274	NaN
P52431	NaN	0.209846	-0.412771	-0.633227	-0.163737	NaN	-0.308764	NaN	-0.26552	-0.283537	-0.448473	-0.245301	NaN	-0.465897	NaN	-0.0021708	NaN	NaN	NaN	NaN	1.4986	1.52095	NaN	NaN	NaN
P52479	-1.43464	0.722576	0.36716	-0.538565	NaN	0.114725	0.329378	NaN	NaN	NaN	NaN	-0.215598	NaN	NaN	-0.893492	-0.862122	NaN	NaN	-1.21148	NaN	1.39668	1.48219	0.440662	1.33924	-0.301341
P52480;P53657	0.644208	0.601314	0.501273	0.798318	0.602752	0.851134	0.664159	0.0417242	-0.203216	0.400086	0.514205	0.248878	-0.049552	0.196811	-0.405829	-0.652207	-1.78588	-0.645528	-0.870162	-1.30354	NaN	NaN	NaN	NaN	NaN
P52483;Q91W82;P52482	-0.0989456	0.787754	0.473917	0.125668	-1.15189	-0.0072403	-0.129265	NaN	NaN	NaN	NaN	NaN	NaN	NaN	NaN	NaN	NaN	NaN	NaN	NaN	NaN	NaN	NaN	NaN	NaN
P52503	1.56052	1.65565	1.51066	1.29726	1.20635	1.32547	1.44978	0.65949	-1.16884	-0.166833	-0.260775	-0.891347	0.188651	-1.58535	-1.47909	-3.26207	-1.76161	-2.20459	-1.12715	-1.50288	-0.121182	0.976995	1.72284	0.434861	1.494
P52760	1.01566	0.42293	0.247126	0.458708	0.583989	0.703965	0.703202	-0.422183	-1.56673	NaN	NaN	-1.39111	-0.271823	NaN	0.0762335	-0.281848	0.724957	-0.616586	0.15844	0.261212	0.455226	-0.20288	-0.0903772	0.284352	-0.230157
P52825	1.04003	1.06896	1.36886	NaN	1.33182	NaN	1.1776	NaN	NaN	NaN	NaN	NaN	NaN	NaN	NaN	NaN	NaN	NaN	NaN	NaN	-1.54536	-1.64032	NaN	-1.38221	-1.41939
P52912	NaN	-2.17119	NaN	NaN	NaN	NaN	NaN	NaN	NaN	NaN	NaN	NaN	NaN	NaN	NaN	NaN	NaN	NaN	NaN	NaN	0.83642	1.00856	0.109005	0.217205	NaN
P53026	0.822047	1.81168	1.49095	1.58153	1.59771	0.81235	1.61019	-2.16083	-0.934391	0.681057	0.111928	-0.263011	-2.55525	0.491467	-0.592144	0.0491872	-1.24985	-0.51235	-2.28508	-2.5551	1.07656	1.08503	0.596577	0.505105	-0.215209
P53395	0.201603	0.0635583	-0.173537	0.188234	-0.325155	0.0456083	-0.000311136	NaN	NaN	NaN	NaN	NaN	NaN	NaN	NaN	NaN	NaN	NaN	NaN	NaN	NaN	NaN	NaN	NaN	NaN
P53810	1.89487	1.17393	1.32232	1.50715	1.41046	2.06106	1.01162	-0.236362	-1.51481	-0.638719	-1.09669	-0.842319	-0.320853	-1.08278	-2.01787	-3.7114	NaN	-3.09936	-2.1223	-2.14667	1.43448	1.1904	1.88314	1.88491	1.9325
P53811	0.55834	1.04313	0.757978	0.935001	0.325943	0.29225	1.1566	-0.675871	-1.04578	-1.0646	-0.764383	-0.996719	-0.717062	-0.774036	-1.65721	-1.12015	NaN	NaN	NaN	NaN	1.4019	1.2581	0.729418	0.822123	0.252085
P53986	0.788814	1.01145	0.87146	0.8174	0.750168	1.01199	0.826122	0.182886	-1.90071	-0.23165	-0.0032237	-0.0147765	-0.248078	-0.752238	-0.883618	-0.343094	-1.16121	-0.804138	-1.92006	-1.5994	0.763782	0.372623	1.1289	0.967275	0.331646
P53994	0.279915	0.0239072	0.110713	0.164862	-0.153759	0.517083	0.0668511	NaN	NaN	NaN	NaN	NaN	NaN	NaN	NaN	NaN	NaN	NaN	NaN	NaN	-0.610738	-0.0506759	0.265666	0.0320039	0.299727
P53995	NaN	-0.997526	NaN	NaN	-0.525473	NaN	-0.672335	NaN	0.746868	0.577993	NaN	0.637508	NaN	0.231748	NaN	NaN	NaN	NaN	NaN	NaN	NaN	NaN	0.170631	-0.169415	NaN
P53996	0.444114	2.29446	1.99469	1.68108	1.92694	0.0389148	2.20091	NaN	-1.41012	-2.40989	-1.86907	-1.39909	-2.37145	-2.25794	-0.597501	0.113275	0.259116	-0.16318	NaN	-1.53557	0.439962	1.67731	1.2278	-0.156531	0.589889
P54071	0.461985	1.46974	1.13322	1.35076	1.08869	0.630078	1.36762	-0.659822	0.157643	0.112362	-0.0431478	0.512459	-0.867927	0.213433	-3.93337	-3.43653	NaN	-3.33557	NaN	NaN	1.53281	1.48385	0.494644	1.03222	-0.367018
P54227	-1.00332	1.15657	0.710705	0.335518	0.52446	-1.16344	0.789717	NaN	NaN	NaN	NaN	NaN	NaN	NaN	-0.107643	-0.328037	0.410059	-0.497461	-0.36932	-0.578676	0.0178375	0.761091	0.528151	-0.521378	-0.350634
P54276	NaN	0.972807	-0.880306	0.283041	-0.719338	NaN	1.62783	NaN	-0.571184	NaN	NaN	NaN	NaN	-0.759554	NaN	-0.628842	-1.30718	NaN	NaN	-2.32306	2.06662	1.76196	0.477211	NaN	NaN
P54728	-0.196371	0.321796	-0.0195029	-0.110794	-0.70072	-0.595291	0.251417	NaN	NaN	NaN	NaN	NaN	NaN	NaN	-0.76656	0.797397	-1.08022	0.893547	-1.48599	-1.13948	0.73403	1.16396	1.27392	0.798588	0.872591
P54729	NaN	-0.216772	NaN	NaN	NaN	NaN	NaN	NaN	NaN	NaN	NaN	NaN	NaN	NaN	NaN	NaN	NaN	NaN	NaN	NaN	NaN	NaN	-1.58531	NaN	NaN
P54763;Q8CBF3;P35991;Q60629;P29319;P54761;P54754;Q61772;O09127;Q62413	-0.105096	0.512561	0.138204	0.191386	0.321819	-0.214968	0.190274	NaN	NaN	NaN	NaN	NaN	NaN	NaN	NaN	NaN	NaN	NaN	NaN	NaN	NaN	NaN	NaN	NaN	NaN
P54775	1.0281	1.50935	1.18764	1.3864	1.51863	1.12119	1.16691	-0.608844	-0.616405	-0.531717	-0.365953	-0.28885	-1.02089	-0.624977	-0.241723	-0.926134	-3.0949	-1.65021	-3.10798	-1.88078	1.59528	1.58535	1.21194	1.31596	0.774943
P54822	-0.0132315	0.86762	0.766346	0.655601	0.639044	0.0824945	0.731889	-0.794657	0.213285	0.311241	0.202032	0.472568	-0.175408	0.546083	-0.517308	0.0615861	-0.42173	0.00248882	-0.980137	-1.35932	0.119802	0.143736	-0.454685	-0.251625	-0.488409
P54823	0.507537	0.994458	0.948987	1.03073	0.931935	0.379916	0.88553	-0.791451	-0.768725	-0.449311	-0.466437	-0.484797	-0.992003	-0.463248	-0.560386	0.0332156	-1.2722	-0.974049	-1.79014	-1.45411	1.46517	1.4532	0.857589	1.14883	0.426669
P54923	0.406694	0.804754	0.471117	0.472069	-0.0900424	0.360168	0.612602	-0.814301	-0.732575	-0.54337	-0.871126	-0.75156	-0.736893	-0.587511	0.791942	0.553388	-0.757643	0.118938	0.000325918	-1.00936	0.810741	0.976162	0.658281	0.854213	0.268015
P55012	0.614746	0.413057	0.368753	0.701771	0.19187	0.546976	0.086916	-0.195673	-0.899912	-0.640913	0.221737	-0.702351	-0.14847	-0.841003	0.0692349	0.475853	0.257095	0.431763	-0.144644	0.226551	-0.389826	-0.0330943	0.0990582	-0.343212	-0.523254
P55066	0.266112	-0.827613	-0.72951	-1.10859	-1.19048	0.708963	-1.85286	-1.2048	NaN	NaN	-1.76794	NaN	-0.973552	NaN	2.96336	0.620978	1.03876	0.253343	3.02471	2.48545	-2.31785	-2.80333	2.33761	0.669391	2.08521
P55088	2.3218	1.7965	1.21297	1.52117	1.08603	2.52822	1.13521	-0.911978	NaN	-0.24573	-0.824333	NaN	-1.7783	-1.75747	-2.55561	-1.43526	NaN	-2.54367	NaN	NaN	-1.02371	-0.798044	1.18547	0.477085	1.15445
P55096	0.341805	-0.0531957	0.207005	0.00743702	-0.376787	0.30177	-0.205934	NaN	NaN	NaN	NaN	NaN	NaN	NaN	NaN	-1.9234	NaN	NaN	NaN	NaN	1.24583	0.0685485	-0.0530641	0.955801	-0.155515
P55258	0.0917987	0.574989	0.675354	0.652065	0.654966	0.466228	0.847099	-0.320833	-0.563597	-0.572773	-0.188105	-0.669943	-0.920851	-0.485428	NaN	NaN	NaN	NaN	NaN	NaN	NaN	NaN	NaN	NaN	NaN
P55264	0.846848	1.90156	1.52017	1.66261	1.89349	0.704066	1.73923	-2.2341	-0.526391	-1.01229	-0.820007	-2.66382	-2.03042	-0.624004	-1.44387	0.0645872	-2.42229	-0.801179	NaN	-1.39015	1.41179	1.76153	1.05151	1.02624	0.291157
P55302	0.237347	0.28351	0.0754245	-0.195017	-0.125902	-0.118583	0.115101	NaN	NaN	NaN	NaN	NaN	NaN	NaN	NaN	-3.18482	NaN	-3.22784	NaN	NaN	0.949974	0.930571	2.02976	1.25773	0.972739
P55821	0.618901	1.77368	1.21972	1.22552	0.99656	-0.133908	1.50337	-0.778199	-0.127524	-0.408858	-0.322696	0.186309	-0.842431	0.265742	-1.40018	NaN	2.00821	0.17368	0.0654306	0.162007	-2.25826	-1.92795	-0.80577	-1.56961	-0.978225
P55937	NaN	0.0283756	NaN	NaN	NaN	NaN	NaN	NaN	NaN	NaN	NaN	NaN	NaN	NaN	NaN	NaN	NaN	NaN	NaN	NaN	NaN	-0.0283756	NaN	NaN	NaN
P56135	1.21234	0.909906	1.00784	1.62672	1.44826	1.70343	1.21459	0.884008	-0.980351	1.02014	0.788177	0.181215	0.551803	0.000945568	-1.88607	-1.96621	-3.16423	-2.11461	-3.55208	-2.21369	0.385025	0.148809	0.5209	1.09272	0.273942
P56183	-1.15721	-0.231005	NaN	NaN	-0.9725	NaN	-0.58462	NaN	NaN	NaN	NaN	NaN	NaN	NaN	NaN	NaN	NaN	NaN	NaN	NaN	0.693039	2.30324	0.197906	NaN	-0.248848
P56212	-0.328574	0.908862	0.677882	0.320588	0.0722567	-0.893409	0.727502	NaN	NaN	NaN	NaN	NaN	NaN	NaN	-1.39474	0.365109	-1.59445	-0.821851	NaN	NaN	0.591319	0.930419	0.971266	-0.0574983	0.18557
P56371	-0.401314	NaN	NaN	-1.35797	NaN	0.177826	-0.475603	NaN	NaN	NaN	NaN	NaN	NaN	NaN	NaN	NaN	NaN	NaN	NaN	NaN	NaN	NaN	0.648541	0.451494	0.957026
P56375	0.580973	0.279623	0.696369	0.262405	NaN	1.16825	-0.102486	NaN	NaN	NaN	NaN	NaN	NaN	NaN	-0.487768	-0.86038	-2.56629	-0.734343	-2.13651	NaN	0.686445	0.330467	1.03971	1.26343	0.580103
P56376	-0.00320464	-0.101296	-0.159594	-0.406016	-0.597342	0.0892674	-0.130999	0.18773	-0.602486	-0.397646	-0.478312	-0.592856	-0.323202	-0.473509	0.827463	0.308044	-0.418436	0.405819	1.17402	0.408554	0.253917	0.182718	0.64917	0.868644	-0.298077
P56379	0.0601937	-0.398428	-0.2389	0.0903107	0.0398976	0.534174	-0.172575	NaN	NaN	NaN	NaN	NaN	NaN	NaN	NaN	NaN	NaN	NaN	NaN	NaN	0.458027	-0.24021	0.696462	1.07144	NaN
P56380	-1.23991	-0.45003	-0.824203	-0.646716	-1.18941	-0.426023	-0.671964	NaN	NaN	NaN	NaN	NaN	NaN	NaN	NaN	NaN	NaN	NaN	NaN	NaN	1.0659	1.13459	0.911683	1.36827	0.967814
P56382	1.52013	1.09252	0.00789288	1.34668	-0.227268	1.86004	0.607098	-0.886467	NaN	-1.45489	-0.676224	-1.63274	-0.665277	NaN	NaN	NaN	NaN	NaN	NaN	NaN	NaN	NaN	NaN	NaN	NaN
P56387	0.53851	-0.787561	0.402308	0.742009	NaN	0.94184	0.313527	NaN	NaN	NaN	NaN	NaN	NaN	NaN	NaN	NaN	NaN	NaN	NaN	NaN	NaN	NaN	-0.758783	-0.874869	-0.516982
P56391	1.0114	0.859969	0.525704	0.841535	0.635005	1.06939	0.853692	-0.443664	-2.33639	-0.0602312	0.183526	-1.79314	-0.86169	-0.968173	-0.12082	-1.22836	-1.97287	-0.725282	-0.169944	-1.02184	0.722812	1.06107	1.98802	1.69313	1.65714
P56394	-0.0583463	0.87833	0.252643	-0.054318	-0.131047	-0.419686	0.0963302	NaN	NaN	NaN	NaN	NaN	NaN	NaN	NaN	NaN	NaN	NaN	NaN	NaN	-0.602898	0.484041	1.1194	-0.574605	NaN
P56395	0.574507	0.776637	0.474904	0.483607	0.180737	0.11348	0.295928	-1.00268	-2.19485	-0.629846	-0.57578	-1.15931	-1.29276	-0.620372	0.961655	1.07513	-0.357633	1.02	0.114081	-0.0809474	0.508235	0.901072	1.50516	0.796921	0.640568
P56399	0.231225	0.43422	0.479459	0.496381	0.353926	0.3811	0.189595	-0.384839	-0.816409	-0.336465	-0.356792	-0.46774	-0.751045	-0.569965	0.20259	-0.258403	-0.413781	-0.427202	-0.287315	-0.815463	0.768376	0.756144	0.739068	0.773825	0.690875
P56480	0.796521	0.346328	0.321589	0.789407	0.610476	1.26715	0.439687	1.05634	-0.392941	0.458276	1.01712	0.106597	0.847926	-0.41294	-0.302451	-1.15473	-1.83406	-1.20231	-0.860274	-1.2816	-0.043828	-0.0776968	-0.390555	0.598201	-0.540954
P56546	0.479337	0.31701	-0.811942	-0.138419	-0.291062	-0.494372	0.171298	-1.07802	-0.208318	-0.61033	-1.38932	-0.164207	-1.13009	-0.376824	NaN	NaN	NaN	NaN	NaN	NaN	1.57563	1.67227	1.17206	1.15029	0.267119
P56564	1.89792	1.29165	0.920196	1.05036	0.106828	1.46188	1.36165	-0.336516	-3.12638	-0.0894423	-0.444558	-2.86004	-1.01413	-0.695306	0.275517	1.33141	-1.56288	0.145389	-1.31307	-1.46268	0.820378	0.922795	2.05772	1.00793	1.09674
P56581	-1.81046	NaN	NaN	NaN	-0.363091	NaN	-0.256602	NaN	NaN	NaN	NaN	NaN	NaN	NaN	NaN	NaN	NaN	NaN	NaN	NaN	1.54549	0.88467	NaN	NaN	NaN
P56671	-0.341738	0.450873	-0.50262	-0.779468	-1.02538	-1.88638	-0.680816	NaN	NaN	NaN	NaN	NaN	NaN	NaN	NaN	NaN	NaN	NaN	NaN	NaN	1.58293	2.15696	1.43515	-0.409521	NaN
P56812	-1.15589	-0.0881603	-0.405141	-0.535029	-0.242469	-1.58351	-0.204388	0.356439	0.416337	0.656579	0.684938	0.469587	0.262338	0.819427	0.443811	0.185537	0.474643	0.174011	0.328046	-0.018769	-0.422604	0.185386	0.545495	-0.367139	-0.270438
P56873	NaN	-0.0754955	-0.70914	-0.368558	0.0579922	-0.990645	-0.245869	NaN	NaN	NaN	NaN	NaN	NaN	NaN	0.0892594	NaN	0.558755	0.318612	0.0841229	0.211028	0.696948	1.11718	0.284055	-0.313798	-0.714452
P56959	0.700859	1.53505	0.929028	0.91857	0.371428	-0.173872	1.15782	-0.684238	-0.434864	0.0829127	0.192717	-0.0433004	-0.901062	0.565378	-1.09342	-2.17652	-1.8341	-0.975332	-1.36117	-1.51305	1.1501	1.56172	1.65236	0.767245	0.0885661
P57716	-0.844647	0.0662515	-0.636339	-0.307181	-1.96208	-0.737337	-0.643372	NaN	NaN	-0.191256	-0.635584	NaN	NaN	-0.758579	0.021301	1.39447	NaN	1.34843	-1.21264	NaN	0.881601	0.883373	1.23622	0.839267	0.610876
P57722	-0.700856	-1.15572	-2.03197	-2.10077	-1.29353	-0.928963	-2.13166	0.336728	NaN	-2.3884	-1.23814	-1.09465	-0.542027	NaN	NaN	NaN	NaN	NaN	NaN	NaN	2.63161	3.24473	3.28263	3.70892	3.57707
P57746	1.15864	0.332176	0.883065	0.711359	0.221075	1.2321	0.207419	-0.217636	NaN	-0.731083	-0.873161	-1.18342	-0.318147	NaN	-0.768205	NaN	NaN	NaN	-0.522121	0.0775302	-0.334411	-0.524717	0.549952	0.681753	0.804135
P57759	1.64816	1.09569	0.836875	1.10185	1.39787	1.70664	1.3277	-0.209674	-0.971768	-0.682702	-0.340382	-0.909484	-0.607226	-0.598403	-0.818349	-1.2015	-1.43046	-1.31573	-1.36379	-0.890502	1.00923	0.84098	1.40033	1.21881	0.790105
P57776	-0.564769	0.484471	0.165805	0.170627	0.251029	-0.631415	0.575374	-0.313087	0.408359	0.043395	0.0304651	0.438546	-0.361266	0.176841	-0.172883	-0.0497637	-0.261086	-0.391688	-0.556079	-0.594573	0.861247	0.704688	0.187486	0.112237	-0.35238
P57780	0.30776	0.854382	0.610962	0.80094	0.176643	0.403574	0.675922	-1.30421	-1.10266	-0.883581	-0.983143	-0.591797	-1.17915	-0.818344	NaN	NaN	NaN	NaN	NaN	NaN	1.30124	0.97501	0.832983	1.00966	0.112385
P57784	0.0672628	1.0491	0.522488	0.32296	-0.392235	-0.261135	0.909306	-1.83005	NaN	-1.09967	-1.21802	-0.374529	NaN	-0.0144671	-2.12222	-1.13833	NaN	-2.06372	NaN	NaN	2.35959	2.4124	1.82566	1.85837	0.79175
P58021	0.187438	0.675172	0.392564	1.03045	NaN	0.17455	0.648324	NaN	NaN	NaN	NaN	NaN	NaN	NaN	NaN	NaN	NaN	NaN	NaN	NaN	-0.116076	-0.979024	-0.960168	-1.05324	NaN
P58044	0.3294	-0.0170435	0.00507797	-0.195581	-2.00623	0.152245	-0.131578	NaN	NaN	-1.60979	-1.41633	NaN	NaN	NaN	0.158768	-0.35222	-1.21018	-0.260305	0.116049	-0.717519	1.89255	1.9421	2.3412	2.40299	1.78279
P58252	-0.155747	0.785825	0.436414	0.619174	0.563775	-0.261203	0.646144	-1.06063	-0.294299	-0.162395	-0.306321	0.0769053	-1.33501	-0.00978947	NaN	NaN	NaN	NaN	NaN	NaN	0.923882	0.911723	0.136687	0.220746	-0.743056
P58281;P58682	0.781003	0.348053	0.0605912	0.698819	-0.0981402	1.25779	-0.00109053	NaN	NaN	NaN	NaN	NaN	NaN	NaN	NaN	NaN	NaN	NaN	NaN	NaN	NaN	NaN	NaN	NaN	NaN
P58389	0.154257	0.0474547	-0.0514566	0.20788	-0.331844	-0.0388795	-0.04274	-1.06723	-0.942627	NaN	-0.0515958	-0.384071	-0.651432	-0.355654	0.0356596	-0.181885	-0.521715	-0.637329	-0.205549	-0.120304	1.39041	1.3447	1.15811	1.5654	0.971599
P58404	0.194505	0.312449	0.303655	0.273997	0.262086	0.010785	-0.0682002	-0.821328	-0.454545	-1.30288	-0.967517	-0.346248	-0.661878	-0.73882	0.786038	0.755269	0.325457	NaN	0.315167	0.395717	0.575868	0.393819	0.22696	0.477683	0.342257
P58771	1.32968	0.87543	1.12166	0.943523	0.660518	0.770053	1.14683	-0.489064	NaN	-1.00091	-0.615134	-1.90168	-0.772225	-1.60288	-1.74001	NaN	NaN	NaN	-1.72352	NaN	0.0850746	0.91044	1.95617	0.68967	0.50574
P58774	0.621057	NaN	NaN	NaN	0.525005	NaN	NaN	NaN	NaN	NaN	NaN	NaN	NaN	NaN	NaN	NaN	NaN	NaN	NaN	NaN	-0.74017	0.0228382	-0.42873	NaN	NaN
P58871	NaN	-0.0284388	0.166363	-0.312222	-0.201082	NaN	-0.23576	NaN	NaN	NaN	NaN	NaN	NaN	NaN	NaN	NaN	NaN	NaN	NaN	NaN	0.225849	0.140001	0.457403	0.222925	-0.435038
P59017	0.221358	0.934949	0.694379	0.506852	0.380008	0.146342	0.618935	-1.49813	-1.94858	-1.30937	-1.0236	-0.596561	-1.93719	-1.05899	0.304858	0.206817	1.37332	0.949706	0.436273	0.333417	1.07926	1.05211	0.249387	0.673732	-0.0631705
P59235	NaN	-0.817932	NaN	-1.0126	NaN	NaN	-0.672562	NaN	NaN	-1.46079	NaN	NaN	NaN	NaN	NaN	0.00993323	0.917377	-0.0930007	NaN	-0.170439	1.74585	1.55416	NaN	NaN	NaN
P59325	0.423903	1.24917	0.928107	1.00871	0.863898	0.205983	0.790659	-0.516286	-0.337516	0.0719437	0.0898594	-0.299497	-0.830034	-0.0335461	-0.754718	-0.497785	-1.57734	NaN	-2.29642	-3.11727	1.89491	1.37935	0.830943	0.775959	0.438439
P59648	-0.407518	-0.498832	0.0392063	-0.327546	NaN	-0.257127	-1.12655	NaN	NaN	NaN	NaN	NaN	NaN	NaN	NaN	NaN	NaN	NaN	0.795947	1.16806	NaN	-1.19029	0.905877	-0.308711	1.20747
P59708	0.391675	0.752065	0.471538	0.856448	-0.187293	-0.237202	0.449666	-1.30051	-0.961026	NaN	NaN	-0.317935	-1.3141	NaN	NaN	NaN	NaN	NaN	NaN	NaN	1.39981	1.11401	0.412427	1.06008	-0.934561
P59999	0.119267	-0.0463345	0.0516937	0.134078	-0.263685	0.438159	0.219588	-0.574437	-0.862092	-0.0453331	-0.115896	-0.847806	-0.566943	-0.49566	0.688025	0.628958	0.0030849	0.295357	0.120509	0.0102108	0.112616	0.45399	0.652186	0.513491	0.48936
P60041	-0.993513	NaN	0.348773	0.324124	0.370038	-0.0494208	NaN	NaN	NaN	NaN	NaN	NaN	NaN	NaN	NaN	NaN	NaN	NaN	NaN	NaN	NaN	NaN	NaN	NaN	NaN
P60060	-0.865357	0.226628	0.268657	-0.125541	-0.852288	-0.904353	-0.0514687	NaN	NaN	NaN	NaN	NaN	NaN	NaN	NaN	NaN	NaN	NaN	NaN	NaN	0.738612	1.17204	1.17458	0.00852883	0.280131
P60122	-0.499035	0.803554	0.250984	0.479107	0.721933	-0.368347	0.620235	-0.886177	0.189842	0.577821	0.263921	0.419262	-1.73641	0.650942	-1.51997	-0.178149	-1.13823	-1.2164	-2.64347	NaN	1.82725	1.78109	0.897051	1.05767	0.149975
P60202	2.08102	1.6606	1.59747	2.50522	0.971738	2.61061	1.40825	0.432477	NaN	0.200561	1.63843	-2.20504	-0.624573	NaN	-2.76682	-2.93543	NaN	-4.45066	NaN	-5.94136	-1.57563	-0.438948	0.984262	1.20167	2.2357
P60229	0.396692	0.946084	0.61881	0.847322	0.599183	0.509689	0.814462	-0.71111	0.152271	-0.558825	-0.407233	0.0276044	-0.601599	-0.239628	-0.887066	-0.683434	-0.979163	-0.965176	-2.21611	-2.15023	1.81127	1.76523	0.849651	1.02275	0.463453
P60335	-0.537629	0.347759	-0.000877857	0.132318	0.0160346	-0.52365	0.208423	-0.487811	-0.0868783	-0.312693	-0.207226	0.29281	-0.793168	-0.0446553	NaN	NaN	NaN	NaN	NaN	NaN	1.03245	0.980304	0.409902	0.449382	-0.424603
P60469	1.44425	-0.552873	1.04862	-0.955639	-1.1458	1.06088	-0.237678	0.633459	NaN	-0.785289	-0.719364	NaN	0.729914	NaN	NaN	NaN	NaN	NaN	NaN	NaN	-2.14658	-0.954174	0.869887	1.00644	0.703949
P60487	0.0813023	-0.343914	-0.375203	-0.127247	-0.590802	0.189859	-0.681736	1.0194	-0.389094	-0.359913	-0.585898	-0.0884994	1.0958	-0.736796	1.78202	0.381712	0.620313	0.410192	1.60443	1.48175	-1.41244	-1.36051	-0.46242	-0.306717	-0.51912
P60521	2.47755	-0.755567	-0.189494	-2.69195	-1.47351	0.389687	-0.848888	NaN	NaN	NaN	NaN	NaN	NaN	NaN	NaN	NaN	NaN	NaN	NaN	NaN	0.189326	-0.422485	0.936053	1.24554	1.14373
P60603	-0.0101478	0.00999951	-0.567012	0.515884	-0.813569	0.538059	-0.333146	NaN	NaN	NaN	NaN	NaN	NaN	NaN	NaN	NaN	NaN	NaN	NaN	NaN	0.49666	0.112211	0.285411	NaN	-0.234349
P60670	-1.0023	-0.587148	-0.975057	-0.782562	-0.735418	-1.03976	NaN	NaN	-0.121706	-0.874336	-0.444311	0.015963	NaN	-0.61388	1.91848	2.33071	1.20709	1.77494	1.86626	2.99166	-0.462822	-0.839147	-0.891058	-1.18814	NaN
P60710	0.0357752	0.259334	0.132865	0.194062	0.309234	0.0831251	0.178567	0.068387	-0.49026	-0.0577269	0.410848	-0.127898	-0.183015	-0.1034	NaN	NaN	NaN	NaN	NaN	NaN	NaN	NaN	NaN	NaN	NaN
P60761	0.793524	-3.03868	0.728684	0.242091	NaN	1.59113	NaN	NaN	NaN	NaN	NaN	NaN	NaN	NaN	NaN	NaN	NaN	NaN	NaN	NaN	NaN	NaN	NaN	NaN	NaN
P60764	0.322054	-0.714432	0.576544	0.362591	0.341301	0.961014	-1.2341	0.607513	NaN	-0.291349	0.203573	-1.17994	0.452564	NaN	NaN	NaN	NaN	NaN	NaN	NaN	-0.888636	-0.99235	0.219736	-0.164433	2.25673
P60766	1.68101	1.65009	1.56269	1.85698	1.51026	1.85372	1.23721	0.318714	-0.288967	0.217991	0.237032	-0.176163	-0.0790977	0.326227	-2.05539	-2.3085	-1.34511	-2.21687	-2.17714	-2.96385	NaN	NaN	NaN	NaN	NaN
P60824	-0.479755	-0.249008	-0.38323	-0.69593	-1.28002	-0.90407	-0.354093	0.806488	0.177262	-1.09714	0.0149101	0.368472	0.982348	-0.423177	0.263502	0.184494	0.864806	0.317469	0.200903	0.999737	-0.0840603	0.452357	0.97971	0.475829	0.404108
P60840	-0.618641	0.0868015	-0.114046	-0.833883	-0.934866	-0.807341	-0.700716	NaN	NaN	NaN	NaN	NaN	NaN	NaN	NaN	NaN	NaN	NaN	NaN	NaN	0.498768	0.779829	1.36302	0.574327	0.892805
P60843	-0.492586	0.875221	0.516075	0.623777	0.0291443	-0.311932	0.632849	-0.777796	0.234859	0.471884	0.0033989	0.180172	-0.74917	0.272335	-0.0659294	0.44734	-0.478899	0.103296	-0.915312	-1.43442	1.05251	1.05547	0.117373	0.109678	-0.699181
P60853	-0.067302	NaN	NaN	NaN	NaN	NaN	1.40373	NaN	NaN	NaN	NaN	NaN	NaN	NaN	NaN	NaN	NaN	NaN	NaN	NaN	NaN	NaN	NaN	NaN	-1.33643
P60867	-0.509853	0.150563	0.3399	0.188317	0.331089	-0.909544	0.201003	-0.288949	0.634768	1.01497	0.427557	0.413941	-0.254903	0.744635	-0.0678744	0.140383	-0.349418	-0.150795	-0.882579	-0.726032	0.84216	0.767407	0.00585604	-0.0185237	-0.595504
P60879	0.976892	-0.316998	-0.297455	-0.267227	-0.18384	0.482944	-0.564672	1.65039	-2.42456	-0.970469	-0.0644932	-0.716463	1.83204	-2.8279	2.28308	-0.229836	-0.395906	0.126564	2.40475	2.30672	-2.49991	-1.35433	1.11684	-0.244434	0.478159
P60904	0.575182	-0.428529	0.366223	-0.16505	-4.05026	0.651139	-0.502809	NaN	NaN	NaN	NaN	NaN	NaN	NaN	-0.915462	0.431508	NaN	-0.505788	NaN	NaN	0.203091	0.445702	1.92864	1.52898	1.95872
P61021	0.595033	0.690387	0.482102	0.559136	0.645177	0.725497	0.390347	-0.354474	NaN	0.293365	0.147929	NaN	0.0858965	0.231082	-0.395303	-1.01991	NaN	NaN	-1.94298	NaN	-0.487561	0.0739965	-0.0735655	-0.161098	-0.264836
P61022	-0.838677	NaN	-0.814892	-0.85503	NaN	-0.62476	NaN	NaN	NaN	NaN	-0.579683	NaN	NaN	NaN	1.90098	1.98316	-0.239336	1.47999	0.34314	-0.497069	-0.549255	NaN	0.177458	-0.722248	-0.163775
P61025	NaN	0.50104	0.173138	-0.278869	-0.20169	NaN	0.109146	NaN	NaN	NaN	NaN	NaN	NaN	NaN	NaN	NaN	NaN	NaN	NaN	NaN	-0.176445	-0.12632	NaN	NaN	NaN
P61027;Q8K386	1.53619	1.35357	1.31639	1.3556	1.31229	1.57264	1.14294	NaN	NaN	NaN	NaN	NaN	NaN	NaN	-1.12397	-1.98629	NaN	-1.98827	-2.58114	NaN	-1.45124	-0.929173	0.0575005	-0.133034	0.487167
P61028	-0.299691	0.125226	-0.308486	0.464326	0.450094	0.237438	-0.164816	NaN	NaN	NaN	NaN	NaN	NaN	NaN	NaN	0.241985	NaN	-0.293789	-0.864203	NaN	-0.00604486	0.0882373	0.342218	0.0137229	-0.0262189
P61079;P62838;P61080;Q6ZWY6	-0.234091	0.211582	0.105699	0.493804	0.524005	0.150974	0.120897	NaN	NaN	NaN	NaN	NaN	NaN	NaN	NaN	NaN	NaN	NaN	NaN	NaN	NaN	NaN	NaN	NaN	NaN
P61082	0.102912	0.267502	0.242579	0.205786	0.63848	0.138609	-0.136005	-0.173561	-0.297971	-0.200689	-0.424016	-0.0832724	-0.0593447	-0.0121664	-0.210018	-0.59801	-0.377817	-0.531936	-1.0706	-0.635383	0.989722	0.797795	0.697285	0.898226	0.539626
P61087	-0.156708	-0.048271	-0.0258196	0.111494	-0.347011	0.082678	-0.225162	NaN	NaN	-2.46225	NaN	NaN	NaN	NaN	0.633002	0.742575	-0.631002	0.287268	0.299399	-1.58346	1.10519	1.1739	0.990812	1.16821	0.676315
P61089;Q9CQ37	-0.0980477	-0.0379853	-0.0856271	0.0786109	-1.03089	0.176986	-0.158604	-0.915476	-0.921568	-0.87974	-0.920546	-0.752837	-1.08361	-0.73404	0.681818	1.45119	0.333505	1.6049	0.139555	0.027391	1.17825	1.02936	0.994052	0.97495	0.546369
P61161	0.513121	0.781954	0.557276	0.629677	-0.012283	0.485022	0.600712	-0.0924088	-0.411636	-0.859472	-0.0317112	0.141804	-0.0159203	-0.411628	-0.489065	-0.412397	-1.75458	-0.481069	-0.383958	-1.3547	0.524817	0.733132	0.979889	0.813815	0.481898
P61164	1.40851	1.21369	1.35951	1.67234	1.29346	1.47792	1.04886	-1.73975	-3.17591	-0.737085	-2.31585	-2.30669	NaN	-2.32079	-1.97078	-1.26186	NaN	-1.73419	NaN	NaN	2.06492	1.87248	2.13619	2.01788	2.03442
P61166	-0.258548	0.0841208	0.148911	-0.0858488	0.250163	-0.449508	0.391017	0.425546	0.123471	-0.0217104	0.214305	0.139861	NaN	-0.292584	NaN	0.10707	0.275023	NaN	NaN	NaN	-0.12157	-0.828853	0.325538	-0.13857	NaN
P61202	0.215531	0.610276	0.423989	0.301976	-0.0256568	0.426808	0.270308	NaN	NaN	NaN	NaN	-2.48097	NaN	NaN	NaN	NaN	NaN	NaN	NaN	NaN	0.62271	0.761781	0.841792	0.523263	0.598512
P84078;P61205;Q8BSL7	1.31525	0.983089	1.12399	1.15866	-0.670387	1.60272	0.786942	-1.35242	-3.02032	0.0786209	-0.504456	-1.63841	-1.24929	-1.09698	0.00425148	0.667004	-1.74183	0.0476227	-0.500669	-1.73703	0.80905	1.22188	1.65326	1.64276	1.73299
P61211	-1.13322	-0.998923	NaN	NaN	NaN	-0.845391	-1.13524	NaN	NaN	NaN	NaN	NaN	NaN	NaN	NaN	NaN	NaN	NaN	NaN	NaN	0.793106	0.586591	1.14155	0.64545	0.946068
P61222	0.267793	1.01346	0.72195	0.912538	0.73545	0.287994	0.904248	NaN	-2.68672	-1.02746	-1.26303	NaN	NaN	-1.37476	-1.86486	-1.5275	NaN	-1.39616	NaN	NaN	1.80166	1.71593	1.16613	1.22959	0.675956
P61226	-0.214146	0.269159	0.381721	0.108017	0.429916	0.335386	0.203375	NaN	NaN	NaN	NaN	NaN	NaN	NaN	NaN	NaN	NaN	NaN	NaN	NaN	-0.710443	-0.774107	-0.0510788	NaN	0.0221996
P61255	0.0834739	1.09377	0.840333	1.20812	1.16056	0.365805	1.0482	-0.375888	0.672675	0.0722549	0.306382	0.619967	-0.549772	0.456336	-1.87344	-0.996478	-1.60923	-0.610973	-1.07416	-1.61164	0.734658	0.754937	0.163909	0.0392311	-0.527244
P61264;Q00262	1.79877	0.730737	1.22378	0.943596	0.53581	1.74113	0.623485	1.67646	-5.06643	0.308014	0.985433	-0.972397	1.38898	-4.03212	0.975139	-0.390642	-2.02016	-0.628487	0.373287	-0.362757	NaN	NaN	NaN	NaN	NaN
P61290	-0.529023	0.532306	-0.813048	-0.349904	0.276143	-0.728238	-0.166085	-0.898066	1.24069	0.102233	-0.148847	0.737172	-1.02308	-0.0569276	-0.303958	0.32731	0.384856	-0.297885	0.341277	-0.8758	1.12974	0.832963	0.286706	0.742108	-0.946971
P61294	-1.41676	-2.15953	-1.78433	-1.67093	-1.64677	-1.58876	-2.02556	0.778951	0.0192848	0.597515	0.67181	0.139581	0.855268	-0.156046	2.09826	1.1407	1.02901	0.955913	2.14056	1.53837	NaN	NaN	NaN	NaN	NaN
P61327;Q9CQL1	-0.838406	-0.404046	-0.612382	-0.816342	-1.15055	-1.18507	-0.47387	-0.0145921	0.426217	0.28074	0.401902	0.609534	-0.115231	0.332029	0.320392	0.420573	0.792424	0.322875	0.0557319	-0.179677	0.792607	0.889611	0.0357181	0.0448409	-0.411445
P61358	1.02969	2.0589	1.79872	2.01843	1.71684	1.0624	2.13522	-2.72205	-1.38366	-0.460028	-1.02953	-1.38279	-2.27161	-0.17519	-2.11944	-0.665768	-3.32558	-1.26006	NaN	NaN	1.58886	1.95284	1.31613	1.36608	0.605123
P61514	-0.0477499	1.13988	0.6591	1.06506	0.762574	0.206935	0.937466	NaN	-0.282779	-0.168397	-0.736448	0.428006	NaN	0.0756212	NaN	-0.397914	-1.48294	-0.704433	NaN	NaN	-0.131906	0.49013	-0.238803	-0.944354	NaN
P61750	-0.438228	0.435015	-0.344695	-0.0150501	-0.870525	-0.485084	-0.668636	-1.13509	-0.100118	-0.72338	-0.623378	-1.16263	-0.922759	-0.0269329	0.376592	0.517476	0.164927	0.246856	0.26365	-0.00520438	1.5062	1.58686	1.43117	1.4074	0.946181
P61759	-0.301498	0.571454	0.394927	0.265324	0.0194977	-0.517495	0.469243	-1.71837	-0.566482	-0.895112	-0.208612	-0.389562	NaN	-0.724948	-0.24575	-0.471772	0.275632	-1.30379	0.840962	NaN	1.82959	1.53697	1.2356	1.278	0.802211
P61804	-0.36579	-0.608849	NaN	NaN	NaN	-1.05915	-0.926812	NaN	NaN	0.607858	0.592439	NaN	NaN	-0.179354	NaN	0.301744	NaN	-1.02588	NaN	NaN	1.44838	0.887754	0.941289	1.35054	-0.0304379
P61922	1.72233	0.839597	1.16766	1.68765	0.896592	2.56436	1.08415	0.666351	-2.77369	0.121467	0.68657	-1.20885	0.437459	-1.79282	-1.32704	-2.38527	NaN	-2.67938	-1.69665	-1.69543	-0.147601	0.13729	0.518768	1.11816	1.21439
P61924	0.44767	1.10034	0.956772	1.00976	0.551748	0.590473	1.13092	-1.16433	-0.887747	0.221275	-0.56057	-0.569082	NaN	0.111565	-0.304167	-0.729763	NaN	-0.897341	-1.10735	-1.15169	0.66629	0.970144	0.611862	0.877951	0.290382
P61957	0.341141	1.59655	1.27822	1.13228	1.14885	-0.233063	1.36161	-3.06235	-1.35982	-1.82506	-3.10499	-1.44173	-3.07314	-2.37384	0.919771	0.526466	0.903008	1.13745	0.942074	0.485687	1.1545	2.06224	1.91869	0.481659	0.44228
P61961	-0.317196	0.0924588	-0.222231	-0.0915584	-0.288359	-0.649193	0.28332	-1.11702	-1.50306	-0.432739	-0.399546	-1.07332	-1.27721	0.0139771	0.780369	0.210924	NaN	0.280178	0.827883	0.57415	1.51508	1.48759	1.43352	1.21005	0.838202
P61963	0.911051	0.616476	0.323686	0.59535	1.20601	0.442859	0.751207	NaN	0.0219457	-0.412796	-0.934386	-1.18441	NaN	-0.385313	-0.498465	NaN	-0.545426	NaN	-1.29285	NaN	0.114399	-0.232962	NaN	-0.105807	0.0940683
P61965	-0.660151	0.116798	-0.207634	-0.164132	0.037971	-0.629448	-0.0280938	-0.215334	0.58402	-0.787888	-0.6253	-0.0285668	-0.541104	-0.862982	NaN	NaN	NaN	NaN	NaN	NaN	1.17635	1.24767	0.444881	1.23825	0.291791
P61971	0.206128	1.15857	0.849469	0.708295	0.148702	0.190744	0.958711	-1.86519	-2.03717	-2.17665	-1.71517	-1.92558	NaN	-1.75282	0.82166	0.714398	1.11605	0.950948	0.754361	0.797814	0.871797	1.33773	1.10012	1.14028	0.45453
P61979	-0.199134	0.399867	-0.231477	0.0189061	-0.575155	-0.395357	0.078671	-0.0718055	0.30449	0.318905	0.221745	0.386441	-0.107978	0.377814	-0.0539088	-0.105484	-0.85919	-0.394775	-1.27675	-1.39347	1.48246	1.47926	0.820591	1.1685	-0.0505557
P61982	0.841532	0.517004	0.574519	0.711154	0.203438	1.02837	0.246865	-0.338842	-2.38541	-0.818502	-0.108404	-1.62442	-0.828722	-1.29295	1.59334	-0.137594	0.430216	0.695939	0.809546	1.05693	-0.946197	-0.487964	0.256918	0.140736	0.497124
P62071;P10833	1.00118	-0.201651	0.55744	0.80314	0.558038	1.46086	0.131599	-0.722361	NaN	-1.26094	-0.30661	-1.32701	-0.794451	NaN	1.05005	0.048269	-0.0312464	0.395908	1.03174	0.856508	-1.50599	-1.28321	-0.248064	-0.31777	0.366827
P62073	0.968842	1.64093	1.18213	0.701878	0.559467	0.351376	0.821798	-0.0859089	NaN	-1.64704	-1.01132	-1.1302	-1.35639	NaN	-0.332935	NaN	-1.58937	-1.24274	0.0589542	-0.134369	-0.0808887	0.632652	0.903563	-0.564995	0.581095
P62075	-0.359021	0.349011	-0.104449	-0.147294	0.396592	-0.245763	0.267323	-1.42909	-1.87359	-0.47528	-0.466111	-1.68495	-1.86585	-0.679553	1.64039	1.39787	1.01308	1.88381	1.19429	0.331176	0.240216	0.519633	0.719535	-0.0234327	0.137523
P62077	-1.93506	-1.87651	-1.80447	-1.84498	-1.67894	-1.61087	-1.46701	0.0715495	0.424697	-0.364882	0.35103	-0.499841	-0.179904	0.235892	2.32256	2.31403	2.84849	2.4911	2.50162	2.09855	-0.256907	0.191804	0.0522491	-0.246966	-1.05556
P62082	0.0913103	1.23744	0.849643	0.74041	0.297537	0.0572908	0.837946	-1.97124	0.829494	-0.59285	-1.27029	0.374143	-0.721136	0.635906	-0.720019	-0.318505	-0.486067	-1.0937	NaN	NaN	0.565071	1.13162	0.446741	0.29903	0.147388
P62137	1.13834	1.3653	1.25103	1.28303	0.911601	1.17897	1.25476	0.212653	-0.595998	0.262489	0.146995	0.110955	-0.203166	0.119872	0.544318	0.336456	0.227927	0.0319283	0.205283	-0.318303	-1.58959	-1.92539	-2.32276	-1.58756	-2.54353
P62141	0.187966	0.0566868	0.278006	0.61253	0.339829	0.366658	0.202568	-0.261171	-0.510362	0.406556	-1.16728	-0.277988	-0.765285	-0.483604	-0.038572	-0.20747	-0.330331	-0.108837	-0.307201	-0.401941	0.0998138	0.521586	0.628035	0.879662	0.478165
P62192	0.771358	1.32792	1.04245	1.07389	0.807775	0.793836	1.1021	-0.3067	-0.146542	-0.264804	-0.0821006	0.142322	-0.317759	-0.128369	-0.665084	-0.713115	-2.63069	-1.34457	-2.1844	-2.2109	1.10454	1.01662	0.818452	1.05462	0.296008
P62196	0.499666	1.3469	1.05305	1.12257	1.14816	0.880144	1.20847	-0.615989	-0.55298	-0.454448	-0.359867	-0.305336	-0.752437	-0.181316	-0.794609	-0.488394	-2.83663	-1.42459	-1.48285	NaN	0.785918	1.04108	0.810108	0.659355	0.328295
P62242	0.2308	1.17367	0.726245	0.992633	1.02981	-0.0404081	0.85262	-1.10411	-0.16619	-0.136571	-0.368077	-0.00324535	-1.45265	0.142201	-0.847428	0.503041	-0.372783	0.393014	-1.1694	-1.10199	0.369044	0.853267	0.272637	0.312222	-0.0751657
P62245	0.98111	2.16976	1.5842	1.90315	1.49458	1.23135	1.76876	-0.783004	-0.101873	0.525862	0.611094	0.823204	-2.64436	0.926138	-2.13539	-2.07044	-3.48513	-2.99921	-2.50371	NaN	1.05263	1.14064	0.284405	0.433186	-0.524175
P62254	NaN	NaN	NaN	-1.46931	-2.08936	NaN	-1.45106	-0.602913	0.342428	0.742439	0.431761	-0.291237	-0.245939	0.29034	1.00654	1.56498	1.8391	1.49465	1.08001	0.837822	-0.0494423	0.139076	-0.402546	-0.564365	-1.20374
P62257	-0.932379	-0.546154	NaN	-0.626392	NaN	NaN	-1.46576	NaN	NaN	NaN	NaN	NaN	NaN	NaN	NaN	NaN	NaN	NaN	NaN	NaN	0.748499	1.2035	0.626339	0.992338	NaN
P62259	-0.0707655	0.195014	0.0379057	0.0106936	-0.770917	-0.113999	0.0920115	-1.11597	-1.05714	-0.769565	-1.01179	-0.730762	-1.09864	-1.00039	1.6111	1.43341	0.550366	1.44999	1.04961	0.438027	0.368598	0.699739	0.795674	0.427054	0.351655
P62264	-0.472674	0.327686	0.374343	0.35552	0.56161	-0.309342	0.286493	0.194965	0.913539	0.322078	0.41232	0.996576	-0.232857	0.631324	-0.700864	-0.657502	-0.818724	-0.68438	-1.44398	-1.38779	0.974176	0.87733	0.0142758	0.313724	-0.365704
P62267	-0.0995204	1.29788	0.959098	1.1046	1.23705	0.906215	0.943649	-1.23358	-0.380109	0.392276	-0.102458	-0.295678	-0.488124	0.38619	-1.97821	0.0203869	-0.707738	-0.0144317	-1.26041	-1.93179	1.16234	1.13939	0.420268	0.219514	-0.0491207
P62270	-0.539786	0.563865	0.204553	0.361913	0.147611	-0.568068	0.409349	-0.573954	-0.115183	0.540418	0.325145	0.510366	-0.894303	0.750978	0.0180888	0.464632	0.117115	0.0252566	-0.410517	-0.935761	0.596075	0.70232	-0.00715876	0.0321898	-0.841336
P62274	-0.611192	0.56326	0.919974	0.680762	0.65458	-0.979831	0.211289	-0.408956	0.199461	0.0159593	0.0322213	0.872097	-0.0453582	0.579747	-0.845825	-0.307382	-1.01834	-0.776077	-0.589731	-1.07033	0.882849	0.81246	1.10807	0.144389	-0.113088
P62281	0.398086	1.40786	0.952155	0.991162	0.795585	0.418386	1.21682	-0.89478	0.139735	-0.0289125	-0.303885	0.374457	-0.643529	-0.148215	-1.82614	-0.171256	-0.42257	0.127006	-1.94076	-2.28328	0.824712	1.15275	0.410762	0.274646	-0.207419
P62301	1.04299	1.92539	1.72515	1.85579	1.52813	1.1984	1.74847	-1.23742	-0.421674	0.397437	-0.0557947	-0.145061	-1.35534	0.721211	-1.87293	0.244098	-2.8092	-0.460141	-2.86808	-3.02115	0.554524	1.06599	0.330998	0.642852	-0.390138
P62305	-1.7464	-0.466741	-1.45609	-0.420082	0.978052	-1.95258	-0.341602	1.3228	1.60103	1.3761	0.974566	1.97519	1.11266	2.13599	-0.397013	0.652447	0.0485651	0.68663	-0.779381	0.327244	-0.63299	-0.570862	-1.17685	-0.928154	-1.79601
P62307	-1.59759	-0.127175	-0.201895	-0.61595	-1.0255	-1.63086	-0.3821	-0.95559	-0.291468	-0.923508	-1.02553	-0.169617	-1.32218	-0.179682	1.92028	2.34381	2.67332	1.68918	1.56596	1.31521	0.347326	1.05375	0.279176	0.119722	-0.495179
P62309	-0.562278	0.358189	-0.346294	-0.00957978	-0.27869	0.00162017	-0.228299	-0.521949	-0.332904	-2.71167	-0.144092	0.735484	-0.609637	0.188277	-2.1205	2.13019	-0.453748	1.27496	0.486623	0.86805	0.699828	0.815862	-0.00817978	0.499047	-0.360513
P62311	-1.7688	-1.29764	-1.73267	-1.85918	-2.08081	-1.98746	-1.26697	-0.53262	0.0328882	-0.0498698	0.179405	0.34873	-0.507805	0.108089	2.36433	2.64992	3.02776	2.82017	2.47952	2.28891	-0.294615	0.0776021	-0.434948	-0.833225	-1.83789
P62313	-0.653133	0.458981	0.320202	0.0329078	0.0462784	-0.945873	0.514147	NaN	NaN	NaN	NaN	NaN	NaN	NaN	-0.298286	-0.718357	-0.42518	0.341565	1.13153	0.637665	0.524029	0.526919	0.0119175	0.469464	-1.12434
P62315	0.217171	0.783425	0.56284	0.651498	0.0684841	0.168601	0.755261	-1.01822	-0.876884	0.641192	0.376107	-0.183999	-1.26122	1.15607	NaN	-0.478696	NaN	-1.91937	NaN	NaN	1.04745	0.993794	0.417922	0.249852	-0.424445
P62317	0.580185	1.38948	0.85155	0.960621	0.625294	0.0721935	0.863926	-0.678917	-0.10057	-0.249342	-0.489664	0.189762	-1.18293	0.0851368	-1.31084	-0.410642	-0.561691	-0.98784	-1.21871	-1.47105	1.07627	1.44262	0.59062	0.536663	-0.317831
P62320	-0.128246	0.299681	-0.100097	0.138722	-0.452806	-0.75177	0.0397627	-0.133236	0.832226	1.2425	0.73823	0.884028	-0.224828	1.3292	-1.0876	-0.443804	-0.947389	-0.593866	-1.35643	NaN	1.15743	0.844824	0.249954	0.6673	-0.347208
P62331	0.0109093	0.119956	-0.181208	-0.0254123	NaN	0.403085	-0.175273	NaN	NaN	NaN	NaN	NaN	NaN	NaN	NaN	NaN	NaN	NaN	NaN	NaN	-0.509806	-0.163026	0.476459	0.143575	-0.0992591
P62334	0.361761	1.02893	0.559059	0.915556	0.956621	0.458452	0.767771	-0.268641	-0.386696	-0.180544	0.0153694	0.342798	-0.576389	-0.158163	-0.711447	-0.593153	-1.03747	-0.961962	-1.35135	-1.31635	0.824987	0.898857	0.471827	0.881037	0.0389233
P62482;P63143	0.284941	-0.175081	0.069685	0.756821	-1.40981	0.800079	-0.326633	NaN	NaN	NaN	NaN	NaN	NaN	NaN	NaN	NaN	NaN	NaN	NaN	NaN	NaN	NaN	NaN	NaN	NaN
P62484	1.19243	0.234805	0.442798	0.528951	0.884572	1.53251	0.325841	-0.406131	-1.4664	NaN	-0.409844	-0.671086	-0.370954	-0.94909	NaN	NaN	NaN	NaN	NaN	NaN	-0.382508	-0.136004	0.207467	-0.109662	-0.0861349
P62500	-0.708535	-0.278061	-0.841853	-1.68407	NaN	-1.58574	-1.35673	NaN	NaN	NaN	NaN	NaN	NaN	NaN	1.11175	2.21819	NaN	1.63202	0.642291	0.850744	NaN	NaN	NaN	NaN	NaN
P62627	0.380895	0.345813	0.0832548	0.267459	-0.232554	0.266557	0.21778	-0.450753	-0.593575	-0.284305	-0.0543413	-0.469378	-0.312425	-0.682317	1.16886	0.299695	0.560887	0.34081	0.600831	-0.0884581	-0.53963	0.0252409	0.333182	0.040225	-0.0942163
P62631	1.76525	0.614304	0.974722	1.4311	1.10433	2.1444	0.67992	1.72192	-3.73184	-0.109581	0.978848	-1.4169	1.22506	-2.53285	0.85252	-1.39178	-2.4122	-1.66204	0.58214	0.455069	-2.11766	-1.2514	0.438854	0.493227	1.01725
P62702	0.276139	0.921229	0.844363	0.995884	0.985287	0.338805	1.00206	-0.875204	-0.304414	-0.0200419	-0.00156736	0.152569	-1.14168	0.571881	-0.566904	-0.135948	-0.39273	0.111273	-1.4044	-1.14267	0.402422	0.626996	0.00275087	0.219983	-0.668596
P62715	-0.306496	0.30099	0.291038	0.411027	-0.708112	0.36956	0.155927	NaN	NaN	NaN	NaN	NaN	NaN	NaN	NaN	NaN	NaN	NaN	NaN	NaN	NaN	NaN	NaN	NaN	NaN
P62717	0.328158	1.5027	1.1845	1.28659	0.32733	0.407424	1.08435	-1.16176	-0.520274	0.892474	0.131316	-0.0807775	-0.97935	0.597819	-1.11473	-0.809696	-1.66519	-0.770902	-1.81589	-2.17491	0.83294	1.61788	0.763558	0.60957	0.158763
P62743	1.20679	1.1511	0.991463	1.08269	-0.539027	1.39874	0.607356	-2.20065	NaN	-1.87778	-1.68848	NaN	NaN	NaN	NaN	NaN	NaN	NaN	NaN	NaN	-0.335458	-0.84995	0.667157	0.12575	0.260293
P62746	0.787505	0.54698	0.943364	0.421206	0.212611	0.895789	0.401261	-0.169969	-1.44882	-0.822498	-0.978454	-1.14269	-0.332908	NaN	-0.159198	-1.04837	-0.617591	-0.832107	-0.50241	-0.632488	0.00236365	0.0219884	1.69257	0.848853	2.08325
P62748	2.30881	1.30527	1.08628	1.13452	-0.114751	2.07501	1.24156	-0.185828	-1.88631	0.611009	-0.352254	-1.50646	-0.491677	-0.985158	-2.08961	-1.64145	NaN	-2.21481	-2.9137	-2.57762	0.879468	0.823297	2.06608	2.15568	1.89388
P62751	0.0988739	0.885337	0.837914	0.937035	0.905331	0.321007	0.948121	-0.788312	-0.209481	0.594006	-0.00310063	0.0859897	-2.10169	0.926909	-0.82224	-0.294389	-1.13905	-0.466651	-1.56973	-2.38475	1.62817	1.25712	0.64111	1.04971	-0.104125
P62754	-0.0429831	0.888412	0.598382	0.814822	0.945174	0.139377	0.845906	-0.447164	0.284476	0.414844	0.439767	0.569974	-0.718551	0.62135	-0.908881	-0.119784	-1.30027	-0.117137	-1.27616	-0.88828	0.292691	0.429278	-0.067441	-0.0818186	-0.765298
P62761	0.997698	-0.575748	0.355105	0.216931	-0.72888	1.10681	-1.20965	NaN	NaN	NaN	NaN	NaN	NaN	NaN	NaN	NaN	NaN	NaN	NaN	NaN	-1.91466	-1.31075	0.961134	0.994854	1.87146
P62774	0.440426	1.45524	0.882737	0.765378	0.283473	0.493226	0.960246	-1.40157	-1.88825	-0.403919	-1.48871	-1.72453	-1.45838	-1.07594	0.541569	0.0908591	-0.104638	0.287417	0.40012	-0.134658	1.08506	1.50491	1.65688	1.10756	0.895098
P62806	-0.240959	0.140337	-0.122617	-0.0215259	-0.115633	-0.554899	0.350811	-0.574752	0.374329	1.01904	0.579773	0.812554	-1.10627	1.33924	-0.327634	0.199603	-1.25466	0.499959	-1.4201	-1.86199	0.961813	1.4077	0.743485	1.31353	0.0346227
P62812	0.84645	-1.05699	-0.109266	-0.351169	0.125632	0.751969	-0.206624	NaN	NaN	NaN	NaN	NaN	NaN	NaN	NaN	NaN	NaN	NaN	NaN	NaN	NaN	NaN	NaN	NaN	NaN
P62814	0.810732	0.0674326	0.429352	0.57227	0.361073	1.09143	0.0513899	0.902516	-1.20807	-0.139414	0.216118	-0.361854	0.97616	-1.313	0.351376	-0.578142	-1.00435	-0.974931	-0.125452	-0.566648	-0.744179	-0.676456	0.292166	0.37904	0.695406
P62821	3.22088	3.17575	3.12678	3.16494	2.86582	3.29761	3.22239	-0.477689	-1.99085	-7.15885	-6.19139	-1.29859	-0.970889	-1.23484	NaN	NaN	-1.52545	NaN	-0.762321	-0.720046	-0.334384	0.404887	0.385579	0.0744788	-0.017402
P62823	1.33513	0.0772523	0.596013	0.622249	-0.440147	1.61007	0.02221	-0.00292885	NaN	-0.498284	-0.0576488	NaN	1.68656	NaN	-0.504815	-1.40468	NaN	-1.58942	-1.47465	-1.9132	-0.85456	-1.08976	1.32854	1.16252	1.48563
P62827;Q61820	0.479243	1.65496	1.39282	1.52176	0.974578	0.602818	1.3773	-0.992036	-0.0421422	0.363906	-0.119258	0.144694	-1.31405	0.465419	-1.31022	-1.74563	-1.61502	-0.748382	-1.99976	-2.21825	1.18148	1.44213	0.514384	0.55844	-0.0356839
P62830	0.208288	1.31169	0.858412	1.1093	1.15999	0.318505	1.23367	-2.15563	-1.09464	-0.439665	-0.728784	-0.719227	-3.30243	-0.380468	0.329535	0.852001	0.390753	0.812544	-0.623289	-0.758425	1.5283	1.42405	0.579565	0.699579	0.0768282
P62835	0.620779	0.177347	-0.0526009	0.418873	0.157194	0.637476	-0.184298	NaN	NaN	NaN	NaN	NaN	NaN	NaN	NaN	NaN	NaN	NaN	NaN	NaN	-0.357803	-0.377096	0.0924892	-0.0881596	-0.271261
P62843	0.903983	1.7135	1.3444	1.58547	1.82498	1.39159	1.42851	-1.06539	-1.32801	-0.493773	-0.374736	0.26682	-1.60214	-0.114072	-1.03589	-0.936038	-1.21293	-1.4015	-1.78938	-2.11077	1.35838	1.29297	0.824576	0.302264	-0.493751
P62849	-0.218288	0.617274	0.153748	0.80457	0.588904	0.280734	0.390317	-0.854539	0.390767	0.573931	0.264127	0.213355	-1.35237	1.02438	-0.892284	-0.116706	-0.420013	-0.389234	-1.28117	-1.25295	0.805079	0.838906	0.486178	0.503915	-0.555446
P62852	-0.178147	1.04176	0.741881	0.499112	0.374057	-0.303313	0.840325	-1.01276	-0.342877	-0.159957	-0.55343	-0.00239468	-1.27438	0.00339794	-0.362138	0.612441	-0.393264	0.461104	-0.886119	-1.8868	1.44605	1.47829	0.590367	0.474143	-0.101291
P62855	-0.382481	0.944668	0.847467	0.744881	0.0298709	-0.113655	0.661898	-1.04739	-0.113155	-0.0633546	-0.551861	-0.0680677	-1.15118	0.299589	-0.381802	0.69681	-0.349796	0.961065	-1.00247	-1.09777	0.798485	0.833553	0.170532	0.19219	-0.264139
P62858	-1.16291	0.825258	-0.153176	-0.199055	-0.757697	-1.23953	0.234182	-0.615212	0.231981	0.33641	-0.0631359	0.519876	-0.945645	-0.0388992	0.992172	1.95901	0.244415	1.45473	0.7103	0.330241	0.521472	-0.182402	-0.634524	-0.85731	-0.640649
P62862	-0.891701	-0.301635	-0.446633	-0.329562	0.212159	-1.62068	0.157115	-0.707003	0.465209	-0.497807	-0.958871	0.685119	-0.51318	-0.230569	0.625642	1.20911	1.58622	0.407132	0.607253	0.822334	0.763547	0.878564	0.667596	0.0792706	-0.55943
P62869	0.50718	0.518831	0.544135	0.784299	1.03746	0.556697	0.484969	-2.08472	-1.93587	-1.38198	-2.25696	-1.29725	-1.65132	-2.96206	1.18226	2.17905	0.45942	2.30591	0.598466	-0.0795143	1.07991	1.13305	1.14968	0.842187	0.749501
P62874;Q61011	0.612625	0.573877	0.729258	0.570225	0.338358	0.747019	0.445145	-0.352415	-1.4275	-0.511616	-0.217598	-0.961439	-0.216934	-1.17315	0.439373	-0.235182	-0.333946	-0.0706711	0.335598	-0.0981693	-0.308395	-0.105255	0.587116	0.302193	0.715557
P62878	0.0597981	0.552297	1.32057	0.293517	0.928868	0.588866	0.822839	-1.1199	-1.00934	-0.549525	-0.699176	NaN	NaN	-0.91047	-0.330085	-0.427304	-0.891334	-0.709384	-0.902686	-1.00613	0.543582	0.733796	0.934197	0.659524	0.548335
P62880	0.345611	0.352285	0.439073	0.355026	0.198756	0.279334	0.129731	0.376004	-0.355471	0.134012	-0.0693786	0.0824902	0.264127	-0.556693	0.255052	-0.0504253	-0.33606	-0.118495	0.167068	-0.0096786	-0.622866	-0.608298	-0.235371	-0.492949	0.0501568
P62881	0.902109	-0.484295	-0.0379944	0.218586	-0.0873165	1.54277	-0.655025	-0.750319	NaN	-2.1274	NaN	NaN	NaN	NaN	-0.684359	NaN	NaN	NaN	NaN	NaN	-0.444862	-0.33017	0.698963	0.919977	1.85774
P62889	0.436095	1.60216	1.25285	1.28748	0.747336	0.553936	1.294	-0.676502	-0.551342	0.0309319	-0.125926	-0.200468	-1.23805	0.164984	-3.06801	-0.497922	-1.59702	-0.697647	-2.53215	-2.79937	1.77461	2.08006	1.01905	0.836495	0.860192
P62892	1.11982	1.47584	1.05729	1.81935	1.07833	1.1221	0.371355	-0.957174	-0.182594	-0.202162	-1.04732	0.924675	-1.24227	-0.00415032	-1.49283	0.0628644	-1.52249	-2.53705	-1.16119	-0.834894	0.0173035	1.01071	0.483942	0.379995	-0.238823
P62897;P00015	0.452906	0.444087	-0.070806	0.199879	0.287053	0.349017	0.409226	NaN	NaN	NaN	NaN	NaN	NaN	NaN	NaN	NaN	NaN	NaN	NaN	NaN	-1.63287	-0.137327	1.20473	-1.19208	0.56555
P62900	-1.06186	0.35546	-0.050323	-0.00945044	-0.13731	-1.33076	-0.146757	-1.11654	-0.0393939	-0.526014	-0.447584	0.148463	-1.13929	-0.145217	0.511021	1.46333	1.33414	1.43255	-0.126504	-0.223575	0.955674	0.981633	0.379139	0.455861	-0.0439715
P62908	0.236828	1.41643	1.13008	1.23658	0.980534	0.3741	1.29189	-1.02524	-0.510212	0.252686	0.0196304	0.165268	-1.40043	0.429152	-0.773857	0.553314	-1.61102	-0.0738811	-2.05746	-2.61433	1.13512	1.15602	0.195473	0.517811	-0.119556
P62911;P17932	-0.636908	0.0653908	0.00567746	0.300918	0.490911	-0.41767	0.139308	NaN	NaN	NaN	NaN	NaN	NaN	NaN	NaN	NaN	NaN	NaN	NaN	NaN	0.580106	0.855811	0.380363	-0.183949	-0.458543
P62918	0.367944	1.27492	0.955178	1.1841	0.552316	0.109597	0.815809	-0.787213	0.330554	-0.0965698	-0.369059	0.128862	-0.91838	0.174567	-0.978158	0.0486882	-0.459393	0.00973439	-1.14942	-1.19345	0.198299	0.775123	0.244861	0.123006	-0.195674
P62960	-0.698458	0.853674	0.60598	0.315893	0.260822	-1.2757	0.99066	-1.30489	-0.502031	-0.0649052	-0.473255	0.0415173	-1.55462	0.133827	0.324608	0.116034	0.945509	0.189791	0.176239	-0.146643	0.705557	1.03551	0.758406	0.0925045	-0.269751
P62962	0.0420461	0.864743	0.586752	0.617426	0.0417314	0.32458	0.680655	-1.05052	-0.536182	0.168698	-0.0348849	-0.282392	-1.06932	0.254437	-0.213262	0.460343	-0.672393	0.241368	-0.832273	-1.02913	0.698739	0.976601	0.315733	0.3876	-0.000184536
P62983	-0.136611	0.228534	0.0339956	0.293668	0.0444403	-0.0564775	0.243749	NaN	NaN	NaN	NaN	NaN	NaN	NaN	NaN	NaN	NaN	NaN	NaN	NaN	NaN	NaN	NaN	NaN	NaN
P62984;P0CG49;P0CG50	-0.0216527	0.459714	-0.239092	0.609106	0.569915	-0.050673	-0.355166	NaN	NaN	NaN	NaN	NaN	NaN	NaN	NaN	NaN	NaN	NaN	NaN	NaN	NaN	NaN	NaN	NaN	NaN
P62996	-0.936371	0.260906	-0.500395	-0.300394	-1.22202	-0.911047	-0.437693	0.590548	0.892258	0.897739	0.853348	1.34511	0.500725	1.37011	0.851067	0.0974426	0.568682	0.430601	0.528648	-0.21055	-0.0578251	0.109718	-0.535442	0.0189266	-1.1657
P63001;Q05144	1.11762	0.804382	0.686645	0.785984	0.572025	0.951089	0.591575	-0.792893	-1.88702	-0.668858	-0.383105	-1.1619	-1.22233	-1.06532	NaN	NaN	NaN	NaN	NaN	NaN	0.456476	0.43547	0.97751	0.615558	0.522317
P63005	1.50437	1.21343	1.19172	1.15077	0.482317	1.4124	1.05929	-0.943699	-2.16383	-0.931517	-0.367378	-1.68665	-1.31254	-1.33864	-1.1272	-0.756903	-1.97576	-1.72906	-2.18361	NaN	1.56427	1.65148	2.0314	1.86983	1.93672
P63011	1.13693	0.2064	0.451287	0.546856	0.679474	1.24938	0.113583	0.8303	NaN	-0.501073	-0.0281291	-1.90183	0.737612	-2.44041	NaN	NaN	NaN	NaN	NaN	NaN	-1.73475	-1.15392	0.781064	0.215807	1.092
P63015	NaN	-0.508372	-1.84207	-1.55488	NaN	NaN	-1.09513	NaN	NaN	NaN	NaN	0.975364	NaN	1.02596	NaN	NaN	NaN	NaN	NaN	NaN	0.701402	0.851944	0.833544	0.893081	-0.280834
P63017	0.0984201	0.251052	0.0765791	0.200635	0.226508	0.145103	0.273335	-0.318149	-0.418456	0.0875978	0.103257	-0.129272	-0.507524	-0.150695	NaN	NaN	NaN	NaN	NaN	NaN	0.369937	0.362763	0.240182	0.268039	-0.13618
P63024	-0.450121	0.412281	0.0667096	0.0172082	0.539816	-0.678226	0.397551	0.204207	0.00323689	-0.604986	0.358324	0.266909	NaN	-0.318567	-0.792927	0.973248	-0.0774287	-0.376823	-1.76773	-0.641123	0.55533	0.690714	0.998839	0.200672	0.290133
P63028	0.187783	1.18021	0.686727	0.535772	-0.0651214	-0.0497024	0.821174	-1.77923	-1.2178	-0.61086	-0.560551	-1.22181	-2.34874	-0.460105	0.768951	1.14283	0.613847	0.973274	0.240155	0.0833676	0.634549	0.891172	0.619787	0.359924	0.0910256
P63034;Q9QX11;O08967	0.196985	-0.0250762	-0.0808909	0.305506	-0.643301	0.642086	-0.395308	NaN	NaN	NaN	NaN	NaN	NaN	NaN	NaN	NaN	NaN	NaN	NaN	NaN	NaN	NaN	NaN	NaN	NaN
P63037	0.785977	1.49158	1.19596	1.49965	1.01527	0.867668	1.13753	-1.09671	-0.0891188	-0.38529	-0.654999	-0.0304507	-0.392872	-0.420935	-1.26555	-1.20876	-2.47233	-2.8981	-2.33171	NaN	1.16344	1.28469	1.02123	1.15171	0.799536
P63038	1.12002	1.19603	1.02076	1.41962	1.43284	1.63292	1.08464	0.532655	0.207229	0.225827	0.322097	0.473924	0.384946	-0.0669832	-1.98014	-2.11222	-2.61975	-1.70142	-2.39978	-2.55442	0.96934	0.679755	-0.0598631	0.689181	-0.338716
P63040	1.70897	1.16272	1.15685	1.06554	0.94995	1.38106	1.09555	-1.00743	-2.4254	-2.1907	-0.990981	-2.38659	-0.445168	NaN	1.11854	1.39065	-0.123765	0.784898	1.15655	1.48977	-1.91231	-1.17741	0.801129	-0.155814	0.442731
P63044	0.89027	0.197472	0.271748	0.0785084	0.267998	0.751059	0.0288334	1.128	-2.12443	-0.484404	-0.0363083	-0.805584	1.3164	-2.44866	0.670202	-0.912306	-1.26233	-0.954653	0.314468	0.563534	-1.15867	-0.174314	1.99885	0.788256	1.1779
P63046	0.0714409	-0.427489	-0.336365	0.0283253	-0.465014	0.360341	NaN	NaN	NaN	NaN	NaN	NaN	NaN	NaN	NaN	NaN	NaN	NaN	NaN	NaN	NaN	NaN	0.289973	NaN	0.478788
P63054	0.996665	0.618815	0.0106018	-0.352264	-0.0547822	0.486148	0.856967	0.443511	-3.91415	-0.578519	-0.800328	-4.73886	0.00948977	NaN	2.58132	0.855298	0.0965297	1.24238	2.64907	1.87453	-2.23874	-0.87757	1.5958	0.638966	0.760054
P63073	0.448775	0.9786	0.72391	0.896023	0.221827	0.475907	0.933423	-1.7801	-0.576246	1.09113	-1.08265	-2.61657	NaN	1.47233	-0.83117	-1.53085	-2.03267	NaN	-1.3522	-1.76018	2.08592	1.72876	1.24741	1.36925	0.497651
P63082	0.600733	0.15024	0.131016	-0.058229	-3.20117	0.89271	-1.12935	NaN	NaN	NaN	NaN	NaN	NaN	NaN	NaN	NaN	NaN	NaN	NaN	NaN	-0.631521	-0.265153	1.44499	0.990893	1.07484
P63085;Q6P5G0;Q61532	0.267051	-0.040482	-0.0980382	0.164123	0.042028	0.307355	-0.204279	NaN	NaN	NaN	NaN	NaN	NaN	NaN	NaN	NaN	NaN	NaN	NaN	NaN	NaN	NaN	NaN	NaN	NaN
P63087	-0.47249	-0.217782	-0.24089	-0.160356	-0.358602	-0.189248	-0.14438	-0.108567	-0.563668	-0.540374	0.222699	-0.0586139	-0.549029	0.268758	-1.6873	NaN	-1.76038	-1.67016	-1.61116	-2.21466	2.4477	2.77677	2.52783	2.62483	2.45239
P63089	-0.210629	0.448514	0.465635	0.236669	0.0731823	-0.424975	0.586591	NaN	NaN	NaN	NaN	NaN	NaN	NaN	NaN	NaN	NaN	NaN	NaN	NaN	-1.06985	-0.155644	0.97442	-0.149127	0.764585
P63094;Q6R0H7;Q8CGK7	-0.391044	0.140309	0.0357808	0.184932	0.175221	-0.363593	0.639251	NaN	NaN	NaN	NaN	NaN	NaN	NaN	NaN	NaN	NaN	NaN	NaN	NaN	0.324044	0.20197	0.403844	0.0533303	0.0625008
P63101	0.514311	0.506844	0.467144	0.457014	-0.166759	0.602962	0.340403	-0.422043	-1.13245	-0.560926	-0.687685	-1.19061	-0.867449	-1.20465	0.724533	0.229809	-0.302031	0.380592	0.385096	0.0744991	0.489159	0.60037	0.954973	0.749527	0.565626
P63147;Q9Z255	-0.195406	0.0953144	-0.385683	-0.0545517	0.138796	NaN	0.40153	NaN	NaN	NaN	NaN	NaN	NaN	NaN	NaN	NaN	NaN	NaN	NaN	NaN	NaN	NaN	NaN	NaN	NaN
P63154	NaN	-0.757931	NaN	NaN	NaN	NaN	-1.06693	NaN	0.213463	0.27035	NaN	NaN	NaN	0.655918	NaN	NaN	NaN	NaN	NaN	NaN	NaN	NaN	NaN	NaN	NaN
P63158	2.17225	3.11159	2.63724	2.42041	2.78925	1.60142	2.82044	-0.630379	-0.689246	0.187042	-0.354012	-0.0316818	-1.47429	0.19868	-3.99995	-2.95629	NaN	-4.23597	-6.43477	-7.11029	2.12509	2.47606	2.6508	1.70714	1.03779
P63166	-0.953473	0.171844	-0.218161	-0.584876	-0.31218	-1.84796	-0.179524	NaN	NaN	NaN	NaN	NaN	NaN	NaN	-0.437689	-0.46982	0.690727	-0.916243	-0.923354	-1.11277	1.58281	1.15963	2.22268	1.40472	0.723644
P63168	1.99035	1.99948	1.86653	2.13734	0.74414	1.90375	1.81221	NaN	NaN	-2.09306	-2.63819	-3.664	NaN	-3.32271	-1.55044	-2.14472	NaN	-1.97276	-3.6856	NaN	1.13338	1.4378	1.75829	1.5892	1.7466
P63213	1.24476	1.27096	1.17885	0.744235	0.456647	0.82601	0.726584	-1.08753	-2.27588	-1.33814	-1.01327	-1.51016	-1.19956	-1.86248	0.336903	0.585891	0.0658157	0.298024	0.343461	-0.203595	-0.0123932	0.519124	1.56968	0.164311	1.68308
P63216	1.55336	0.703332	0.623788	0.817033	0.388215	1.47568	0.68914	-2.03062	NaN	NaN	NaN	NaN	-2.40093	NaN	0.0871518	NaN	NaN	-1.51631	0.420295	0.0683683	-0.257039	-0.37551	1.72348	0.629543	1.12704
P63242;Q8BGY2	0.585254	1.33873	0.922445	1.09936	0.802658	0.384187	1.32435	-2.67948	-1.85322	-0.450197	-0.874842	-1.68361	-2.44681	-0.667092	-0.305453	0.482319	0.0365064	0.526066	-0.273426	-0.56304	1.59003	1.89943	1.33339	1.1827	0.378696
P63248	-0.840953	-1.22414	-0.250059	-1.04445	-1.43737	-1.37833	-0.872657	-1.55148	NaN	NaN	NaN	NaN	-1.01777	NaN	2.35782	1.39159	1.68807	1.0672	2.13232	2.09776	-1.33828	-0.747791	0.85894	-0.547334	0.930889
P63260	NaN	NaN	NaN	NaN	NaN	NaN	-2.15072	-1.6802	NaN	-1.61086	NaN	NaN	NaN	NaN	0.00541592	-0.356029	-0.3439	NaN	NaN	NaN	0.102195	NaN	1.94967	1.28311	2.80132
Q9Z199;P63271	-0.236256	0.508129	0.210872	-0.222365	-0.138196	-0.548535	0.488996	-0.412827	1.29959	NaN	NaN	0.968381	0.194723	NaN	NaN	NaN	-0.516863	NaN	NaN	NaN	NaN	-0.134896	-0.0955302	-0.712783	NaN
P63276;REV__Q64707;REV__Q3UM18;Q9D4Q1	-0.419061	0.422438	0.221047	0.223362	0.637349	-0.648988	0.497591	NaN	NaN	NaN	NaN	NaN	NaN	NaN	NaN	NaN	NaN	NaN	NaN	NaN	NaN	NaN	NaN	NaN	NaN
P63280	0.645495	1.68253	0.931059	1.17708	1.4215	0.284497	1.3403	-1.19725	-0.107116	-0.674268	-0.803138	0.0454448	-0.807468	-0.390985	-1.63718	-1.68807	-1.66599	-1.99974	-1.65342	-1.70559	2.45866	2.57855	2.07803	2.05518	0.71884
P63318	2.53706	1.56271	0.972896	1.46806	1.67558	2.27185	2.11109	0.9197	NaN	-0.0335816	-0.855119	NaN	0.80998	NaN	-0.514003	-2.01051	-3.9256	-3.37303	-2.31364	-2.36192	-0.99524	-1.54317	0.886405	1.18412	0.324807
P63321	0.704735	0.155165	0.483404	0.59635	0.548845	0.892683	0.169445	0.0694009	-2.98696	-0.416643	-0.192644	-1.37417	-0.872482	-0.843002	0.863258	-0.319317	-0.0692691	0.101984	0.885372	0.982702	-0.0471858	-0.155161	0.7204	0.899218	0.580887
P63323	-0.592588	0.616914	0.330699	0.342425	0.717427	-0.445699	0.638261	-1.09345	-0.585403	-0.155053	-0.331216	-0.57841	-1.06852	-0.200145	0.238145	0.172633	-0.401529	0.56268	0.0323131	-0.629167	1.19659	1.26708	0.842282	0.434453	0.199687
P63325	-0.131173	1.11522	0.666258	0.874547	0.356816	-0.00525796	0.996523	-0.616584	0.215731	1.21614	0.75521	0.194804	-0.691327	0.917237	-0.763257	-0.250776	-1.40922	-0.181556	-1.28596	-1.54512	0.808169	0.600018	-0.745656	-0.088405	-1.50757
P63328	1.34934	0.285542	0.424235	0.355912	-0.029422	1.45263	-0.00664639	0.871636	-1.69004	0.0345142	0.197009	-0.624234	0.807225	-0.729158	NaN	NaN	NaN	NaN	NaN	NaN	-1.07564	-1.14534	0.182265	0.270974	-0.543271
P63330	0.0527961	0.151803	0.0389545	0.146729	-0.318734	0.211159	-0.0281708	NaN	NaN	NaN	NaN	NaN	NaN	NaN	NaN	NaN	NaN	NaN	NaN	NaN	NaN	NaN	NaN	NaN	NaN
P67778	0.154562	0.544874	0.0934467	0.509739	0.0954971	0.70225	0.269173	0.767576	0.517033	0.799181	0.971296	0.567238	0.911797	0.400803	-0.338011	-0.544649	-1.42953	-1.03943	-1.40051	-1.59005	0.308971	-0.0361481	-0.437502	0.188705	-0.888811
P67871	0.670346	0.531579	0.128177	0.549577	-0.532422	0.745238	-0.0402917	NaN	NaN	NaN	NaN	NaN	NaN	NaN	-0.496007	-1.2232	-1.1579	-0.9775	-0.651824	NaN	0.900088	0.806853	0.753242	0.864473	0.480563
P67984	-1.31183	-0.21052	-0.778202	-0.623993	-0.665474	-1.52189	-0.625048	-0.550259	0.274138	-0.453995	-0.418159	0.0250093	-0.89382	-0.0154895	0.759924	1.26679	2.2634	0.92235	1.29903	1.72131	0.920601	0.763037	0.074772	0.140482	-1.01343
P68134;P68033;P63268;P62737	0.401498	-0.404986	0.320533	-0.0957117	-1.02802	1.17817	0.351853	NaN	NaN	NaN	NaN	NaN	NaN	NaN	NaN	NaN	NaN	NaN	NaN	NaN	NaN	NaN	NaN	NaN	NaN
P68037	0.787255	1.2876	0.961539	1.14133	0.770589	0.657031	1.23774	NaN	NaN	-1.01827	-1.34761	NaN	NaN	-1.1831	-1.41218	-1.62744	-2.17393	-1.88431	-2.29684	NaN	1.53463	1.76795	1.73984	1.06354	0.590964
P68040	-0.023962	1.08472	0.748699	0.730532	0.226294	-0.0742073	0.895245	-1.25257	-1.03772	-0.159567	-0.392336	-0.560938	-1.73248	0.0640106	-0.238214	0.381554	-0.433237	-0.0950508	-0.619791	-0.7383	1.19739	1.28425	0.53097	0.770874	0.254517
P68181	-0.566679	-0.0845008	0.0623479	0.0195642	-0.179159	-0.205135	-0.529287	NaN	NaN	NaN	NaN	NaN	NaN	NaN	NaN	NaN	NaN	NaN	NaN	NaN	-0.0849586	0.246562	0.3709	-0.0493636	0.999709
P68254	0.62343	0.710304	0.774172	0.707182	-0.252297	0.630483	0.543466	-0.562306	-1.41288	-1.30421	-1.08926	-0.703095	-0.326555	-2.17513	0.491756	0.72456	-0.331789	0.714773	0.189487	-0.4238	0.541847	0.510246	0.762142	0.88262	0.87673
P68368	1.36645	0.328677	0.797289	1.30262	0.439728	1.70586	0.569382	0.992106	NaN	0.555586	0.575879	-2.26732	0.631703	NaN	0.53752	-1.00283	-2.91762	-1.10448	-0.922851	-1.47787	-1.40301	-1.73613	0.897839	1.11807	1.1108
P68369	0.407451	0.0858622	0.267606	0.345099	-0.313163	0.372251	0.0214796	NaN	NaN	NaN	NaN	NaN	NaN	NaN	NaN	NaN	NaN	NaN	NaN	NaN	NaN	NaN	NaN	NaN	NaN
P68372	0.246928	0.0206728	0.206689	0.278892	0.228616	0.344274	0.107699	0.142688	-0.589864	-0.118917	0.250213	-0.0316477	0.286275	-0.238923	0.744699	-0.374072	-0.762637	-0.485993	0.235366	-0.071393	-0.361434	-0.172162	0.301009	0.294427	0.338435
P68373	NaN	0.717545	0.0580148	0.237925	-0.0469867	-0.911039	0.360368	NaN	-0.522391	0.70316	NaN	NaN	NaN	-0.596597	NaN	NaN	NaN	NaN	NaN	NaN	NaN	NaN	NaN	NaN	NaN
P68404	1.66515	1.55134	1.67362	1.60314	1.52332	2.06626	1.09038	-1.21017	-1.60052	-2.50276	-2.44445	-1.85534	-1.8719	-2.03606	0.174919	-0.852259	NaN	-0.576781	-0.365715	-0.315106	0.654125	0.583099	2.03274	1.7038	1.48857
P84228;P68433;P84244;P02301	-0.757946	6.72e-05	-0.366258	-0.298007	-0.0821738	-1.05316	-0.04108	0.289185	1.39391	0.145459	-0.326395	1.60075	0.143155	0.715481	NaN	NaN	NaN	NaN	NaN	NaN	NaN	NaN	NaN	NaN	NaN
P68510	0.625774	0.217937	0.0286083	0.209658	0.289745	0.623384	0.460512	0.0886307	-1.36946	-1.12712	-0.486658	-1.18502	0.0213833	-1.94824	1.29837	0.977921	0.242493	0.988277	1.25188	0.676981	-0.567797	-0.614941	0.138645	0.18111	0.067852
P69566	-0.535018	0.332751	NaN	0.121951	-0.0440574	NaN	0.124375	NaN	NaN	NaN	NaN	NaN	NaN	NaN	NaN	NaN	NaN	NaN	NaN	NaN	NaN	NaN	NaN	NaN	NaN
P70120	NaN	NaN	NaN	NaN	NaN	0	NaN	NaN	NaN	NaN	NaN	NaN	NaN	NaN	NaN	NaN	NaN	NaN	NaN	NaN	NaN	NaN	NaN	NaN	NaN
P70122	NaN	-0.192669	-0.997834	NaN	NaN	-0.486941	-0.740479	0.0225234	-0.059588	NaN	-0.0530343	1.44028	NaN	NaN	NaN	NaN	NaN	NaN	NaN	NaN	0.34292	0.898027	-0.464375	0.0822101	NaN
P70168	-0.530781	-0.0230637	-0.0702858	-0.0755692	-0.366415	-0.735098	-0.00608444	-1.26275	-0.766047	-0.167921	-0.331211	-0.332232	-1.30686	-0.0653381	0.748098	0.601477	0.636187	0.519859	0.120689	0.265606	1.47296	1.27997	0.602066	0.833792	0.0726433
P70175	1.32411	NaN	-0.642278	-1.13719	-1.16571	1.38605	NaN	NaN	NaN	NaN	NaN	NaN	NaN	NaN	NaN	NaN	NaN	NaN	NaN	NaN	NaN	NaN	NaN	0.407082	-0.172065
P70188	0.276144	NaN	NaN	-0.276144	NaN	NaN	NaN	NaN	NaN	NaN	NaN	NaN	NaN	NaN	NaN	NaN	NaN	NaN	NaN	NaN	NaN	NaN	NaN	NaN	NaN
P70195	1.81178	2.29307	2.55726	2.20561	2.14796	1.74113	2.32229	-1.08577	-1.19737	-1.01001	-0.988701	-0.729889	-1.86032	-1.17935	-3.59375	-1.45386	-1.63685	-2.44883	-1.92697	-2.26239	2.74237	1.77197	2.37003	1.73427	-0.316847
P70202	1.29011	0.816218	0.65717	0.658671	0.264977	1.21606	0.670069	-1.27881	NaN	-1.61107	-1.79541	NaN	-1.76783	-2.4561	-0.211279	-0.179457	-0.770807	-0.168608	-0.36919	-1.11541	1.38718	1.07397	1.42352	1.61653	1.04227
P70206	0.209553	-0.399967	0.40514	-0.392328	NaN	0.177601	NaN	NaN	NaN	NaN	NaN	NaN	NaN	NaN	NaN	NaN	NaN	NaN	NaN	NaN	NaN	NaN	NaN	NaN	NaN
P70211	NaN	-0.269854	-0.204241	0.223268	NaN	NaN	NaN	NaN	NaN	NaN	-3.28423	NaN	NaN	NaN	-1.01947	1.81501	1.30004	-0.148531	-1.16409	NaN	1.45034	1.30175	NaN	NaN	NaN
P70227	1.58026	0.663311	-0.48235	0.442775	-0.994267	1.81948	1.36316	-1.00329	NaN	0.478761	-0.638581	NaN	-1.56845	NaN	0.219347	0.149378	NaN	-0.574764	NaN	NaN	-0.468827	NaN	0.989452	1.25162	-0.79925
P70232	1.13841	0.0219464	0.616503	0.554593	-0.378339	1.15762	0.221774	-0.5002	NaN	NaN	-1.32186	-1.35714	-0.166654	NaN	NaN	NaN	NaN	NaN	-2.91062	NaN	NaN	-0.124343	1.44424	1.13283	1.33313
P70236;O09110	-1.07095	-0.163087	-0.695693	-0.586308	-0.498925	-0.527453	-0.295724	NaN	NaN	NaN	NaN	NaN	NaN	NaN	NaN	NaN	NaN	NaN	NaN	NaN	0.668948	0.880966	0.701259	0.97883	0.608138
P70245	0.305543	-0.308125	NaN	0.208269	-0.171467	0.250921	NaN	0.181949	-0.501904	-0.369563	0.27276	0.149253	-0.713805	-0.407765	NaN	NaN	NaN	NaN	NaN	NaN	0.393508	-0.405766	0.748508	0.776897	-0.245144
P70257	-0.705587	-0.272849	-0.608926	-0.965617	-0.408954	-0.802108	-0.0904438	0.0826691	0.25701	0.649472	-0.465717	0.67162	-0.382674	1.23214	NaN	NaN	NaN	NaN	NaN	NaN	1.23896	1.47254	0.832074	0.337729	-1.5529
P70261	NaN	-0.517747	NaN	0.0775023	NaN	NaN	0.408591	NaN	NaN	NaN	NaN	NaN	NaN	NaN	NaN	NaN	NaN	NaN	NaN	NaN	1.66216	NaN	-0.60459	NaN	-1.02592
P70268	NaN	NaN	NaN	-0.755462	-0.822311	-0.933032	-0.918031	NaN	NaN	NaN	NaN	NaN	NaN	NaN	0.391581	1.19272	0.950162	0.49573	0.398638	NaN	NaN	NaN	NaN	NaN	NaN
P70288	-0.235338	0.905075	0.287829	0.481436	0.247818	-0.457004	0.610323	-1.1887	-1.02134	-0.756849	-1.05754	-0.144493	NaN	-0.434772	NaN	NaN	NaN	NaN	NaN	NaN	1.48999	1.5735	0.643074	0.643418	-0.671179
P70290	0.019675	-0.305	-0.890138	0.277787	NaN	0.897675	NaN	NaN	NaN	NaN	NaN	NaN	NaN	NaN	NaN	NaN	NaN	NaN	NaN	NaN	NaN	NaN	NaN	NaN	NaN
P70296	0.386765	0.414881	0.289778	0.225575	-0.0209136	0.245326	0.456109	-1.4175	-2.53774	-0.466802	-0.622053	-1.76448	-1.89565	-0.753824	1.12737	0.662926	0.408993	0.597104	0.555312	-0.124797	1.02321	1.37613	1.66969	1.29384	1.13196
P70297;O88811	-0.319896	-0.00284338	-0.33674	0.0996327	-0.88813	0.380547	0.0644116	NaN	NaN	NaN	NaN	NaN	NaN	NaN	NaN	NaN	NaN	NaN	NaN	NaN	-0.0305839	0.293574	0.533722	0.298966	-0.0926604
P70302	1.27969	NaN	NaN	0.446404	NaN	1.18302	NaN	NaN	NaN	NaN	NaN	NaN	NaN	NaN	NaN	NaN	NaN	NaN	NaN	NaN	NaN	NaN	NaN	-1.18844	-1.72067
P70303	NaN	NaN	NaN	-0.208894	NaN	NaN	NaN	NaN	NaN	NaN	NaN	NaN	NaN	NaN	NaN	NaN	NaN	NaN	NaN	NaN	0.511159	1.05462	-0.112992	0.163892	-1.40779
P70318	-0.999576	-0.421379	-1.08173	-0.4736	-0.257394	-1.39815	-0.258842	-0.0858455	0.022572	-0.140234	0.199761	1.04976	-0.0457549	0.784585	NaN	NaN	NaN	NaN	NaN	NaN	1.25313	1.22561	0.0900273	1.20317	-1.11479
P70333	0.637976	0.600381	-0.111495	0.293925	-0.385326	0.282708	0.493209	0.316539	0.197833	0.260527	0.09364	0.226863	0.253129	0.331563	-0.30437	-0.825082	-1.06301	-1.11314	-0.48713	-1.02914	1.21795	1.0597	0.608037	1.06204	-0.215185
P70336	0.625149	-0.0761719	-0.618193	-0.37587	NaN	0.600147	-0.148613	NaN	NaN	NaN	NaN	NaN	NaN	NaN	NaN	NaN	NaN	NaN	NaN	NaN	NaN	NaN	NaN	-0.00644875	NaN
P70349	0.647904	0.604451	0.369538	0.491414	0.850281	0.627289	0.48214	0.875269	0.437838	0.504395	0.287379	0.719035	0.881613	0.223265	-0.449657	-1.05054	-1.29086	-1.42904	-0.708827	-1.00064	-0.423915	-0.53103	-0.317886	-0.449674	-0.591878
P70353	-1.32892	-1.13276	-1.28165	-1.52021	NaN	NaN	-1.23901	NaN	-0.683384	-0.6497	NaN	-0.197941	NaN	0.326488	1.7592	1.24435	1.47365	1.39655	1.31859	0.820171	NaN	NaN	NaN	NaN	NaN
P70362	-0.26896	0.526725	0.510484	0.187873	0.0706571	0.302862	0.76667	-0.791607	-1.25216	-0.863389	-0.265608	-0.567608	-0.439234	-0.832636	0.0892538	-0.185197	-0.518113	-0.352364	-0.436347	-0.479262	1.25413	1.22399	1.13439	0.850866	0.561822
P70372	-0.783119	-0.340791	-0.703041	-0.638004	-0.496616	-0.9775	-0.508802	0.754027	1.07884	0.81556	0.596081	1.31591	0.847327	0.733347	0.386677	0.1229	-0.0388904	0.0290837	-0.673774	-1.15473	0.813979	0.802737	-0.124856	0.789849	-0.958845
P70398	0.993097	0.776451	0.774269	0.640768	0.262932	1.09407	0.581417	-0.486549	-1.00707	-0.719576	-0.510035	NaN	-1.02951	-0.890139	-1.51589	-0.263416	-2.37971	-0.280867	NaN	-3.27357	1.62466	1.27837	1.57683	1.68966	1.49467
P70399	-0.394079	0.287857	-0.419929	-0.606008	-0.656862	-0.784862	-0.0580291	NaN	-1.12099	-0.821335	-1.15048	-0.768295	-1.64223	-1.09865	0.943682	1.23948	-0.565344	0.632334	1.08666	NaN	1.9026	1.83319	1.80685	1.8544	1.20668
P70404	1.67185	1.0177	1.07857	1.62649	1.1833	2.21491	0.947394	-0.0183824	-2.05782	-1.2445	-0.780399	-1.25411	-0.680332	-2.02718	NaN	NaN	NaN	NaN	NaN	NaN	-0.484237	-0.186799	-0.312156	0.578425	-0.210485
P70414	0.29906	-0.392329	-0.177199	0.265164	NaN	1.16002	-0.653754	NaN	NaN	NaN	NaN	NaN	NaN	NaN	NaN	NaN	NaN	NaN	NaN	NaN	NaN	-1.46112	0.370564	0.536351	1.20979
P70429	0.0114625	-0.64606	0.505645	-0.344487	-0.142327	0.00819325	NaN	NaN	NaN	NaN	NaN	NaN	NaN	NaN	NaN	NaN	NaN	NaN	NaN	NaN	NaN	-0.265708	0.0504067	0.0983651	0.724509
P70441	0.885925	0.579489	0.614229	0.114906	0.656774	0.248943	0.27004	-0.807585	NaN	-0.693687	-1.10144	-2.35028	-0.826668	-1.85536	0.781847	1.12009	0.303963	0.356098	0.504917	0.307095	0.00550455	0.563473	1.15512	0.139149	0.525248
P70445;Q80VV3	NaN	0	NaN	NaN	NaN	NaN	NaN	NaN	NaN	NaN	NaN	NaN	NaN	NaN	NaN	NaN	NaN	NaN	NaN	NaN	NaN	NaN	NaN	NaN	NaN
P70452	-0.852637	NaN	0.103958	NaN	-0.331425	NaN	-0.100271	NaN	NaN	NaN	NaN	NaN	NaN	NaN	NaN	NaN	NaN	NaN	NaN	NaN	0.327768	0.395698	0.456909	NaN	NaN
P70460	NaN	-0.0862608	NaN	-0.173604	0.131562	0.00696659	-0.175782	NaN	NaN	NaN	NaN	NaN	NaN	NaN	NaN	-0.878932	NaN	NaN	NaN	NaN	0.891276	0.747211	0.753215	0.0603304	-0.169993
P70663	1.1662	1.08509	1.26535	0.72286	0.183456	0.693092	0.59889	NaN	NaN	-2.1973	-2.51794	NaN	NaN	NaN	-0.881558	0.0615993	-1.27005	-0.866829	NaN	-1.12662	1.2818	0.737876	1.21003	1.04291	1.4396
Q60817;P70670	-1.10969	0.296511	-0.112453	-0.217485	-1.1234	-1.04291	0.0424621	NaN	NaN	NaN	NaN	NaN	NaN	NaN	0.292578	1.40039	0.00360179	1.58145	-0.68377	-0.908712	1.18665	1.1528	0.370539	0.612908	-0.305187
P70677	0.261872	1.03356	1.01576	0.908482	0.821703	0.381916	1.02542	NaN	-0.00199479	-0.128948	-0.853103	0.0396903	-1.96712	-0.276561	-0.589731	-0.64566	-0.907768	-0.573494	-1.65736	-1.12592	1.22585	1.10427	1.42728	1.64009	1.11354
P70697	-1.14274	0.762019	0.553746	0.0647949	0.447651	-1.34299	0.204539	NaN	0.101384	-0.465025	-0.199764	-0.374733	NaN	-0.322858	0.67441	0.993803	1.28651	0.89659	-0.0615155	-0.0705086	-0.0204884	-0.0748421	-1.12796	-0.861862	NaN
P70698	-0.680966	1.33742	1.33332	1.05208	1.07702	-0.024602	1.45464	NaN	-0.570998	-0.410028	-0.504165	-0.773978	NaN	-0.951881	-1.52159	-1.03895	-1.36088	-1.43194	NaN	NaN	1.52399	1.34337	0.39943	0.314887	0.194842
P70699	-0.614814	-0.346801	-0.287221	-0.638557	-0.533025	-0.11367	-0.236726	NaN	NaN	NaN	NaN	NaN	NaN	NaN	1.67343	0.988274	1.5536	0.527634	1.92271	1.72088	-1.54357	-1.70312	NaN	-0.775216	-0.821092
P70704;P98200;Q148W0	1.23141	-0.805213	-0.0691613	0.401826	-1.58721	0.933906	-0.105559	NaN	NaN	NaN	NaN	NaN	NaN	NaN	NaN	NaN	NaN	NaN	NaN	NaN	NaN	NaN	NaN	NaN	NaN
P80313	1.11018	1.65201	1.52161	1.57204	1.38014	1.07087	1.54791	-0.757444	-0.523659	-0.589327	-0.581272	-0.366201	-0.795465	-0.254944	-1.11731	-0.796999	-2.5108	-1.54308	-2.36698	-2.83517	1.29737	1.12747	0.932388	0.938139	0.811293
P80314	0.572221	0.960208	0.789138	0.923658	0.815271	0.489412	0.855966	-0.302084	-0.107163	0.223688	0.34482	0.204713	-0.548829	0.332378	-0.625412	-0.574254	-1.71833	-1.14148	-1.34917	-1.75352	0.548889	0.523061	0.341991	0.42683	-0.144961
P80315	0.553797	1.2208	0.838772	1.04768	0.857258	0.591274	1.0135	-0.438892	-0.506159	-0.0318146	-0.237295	0.0717773	-0.70808	-0.233171	-0.989683	-0.38677	-2.01516	-0.98711	-1.87567	-1.94005	1.07182	1.16164	0.754208	0.765572	0.651711
P80316	0.528986	1.05937	0.815144	0.994366	0.899292	0.670994	1.07621	-0.271133	-0.00740981	-0.0848672	0.284294	0.212466	-0.161623	-0.0535066	-0.689691	-1.00516	-1.55602	-1.36787	-1.37572	-1.79548	0.578161	0.51586	0.276678	0.328804	0.19966
P80317;Q61390	0.404619	0.940654	0.545248	0.649759	0.671688	0.304615	0.702966	-0.396527	-0.261527	0.342506	0.316173	0.218496	-0.618504	0.356477	-0.702483	-0.735098	-1.45331	-1.01592	-1.54297	-2.09295	0.961448	1.02155	0.81335	0.631753	0.196895
P80318	0.180815	0.798515	0.590261	0.700891	0.779333	0.298014	0.688984	-0.0847969	0.234386	0.164112	0.237558	0.46327	-0.317282	0.0937443	-0.562765	-0.416449	-1.34944	-1.05918	-1.395	-1.64611	0.4053	0.562626	0.341494	0.146992	0.0850601
P83510	0.773237	-0.0860202	0.190505	0.210201	0.101127	0.955928	-0.0152556	-0.121443	NaN	-0.563275	-0.778281	-0.156615	0.30722	NaN	-0.928628	NaN	NaN	NaN	NaN	NaN	NaN	NaN	NaN	NaN	NaN
P83741	NaN	NaN	NaN	NaN	0.222196	0.292551	-0.514746	NaN	NaN	NaN	NaN	NaN	NaN	NaN	NaN	NaN	NaN	NaN	NaN	NaN	NaN	NaN	NaN	NaN	NaN
P83870	-0.0887122	1.59022	0.772753	0.624756	0.304944	0.0294099	0.609738	-1.48948	NaN	-2.18942	-1.70915	-1.39131	NaN	NaN	NaN	NaN	NaN	NaN	NaN	NaN	1.70272	1.50473	1.10109	0.722464	-0.169666
P83882	-0.180799	1.32986	1.11492	1.28358	0.978991	0.516552	1.12459	-1.13014	-0.138897	-0.309541	-0.772581	0.128142	-1.90669	-0.473438	-1.0621	0.459696	-0.670038	0.714024	-1.41549	-2.09546	0.842535	1.03388	-0.165111	-0.12495	0.400996
P83887;Q8VCK3	NaN	0.742461	0.240229	0.650677	0.427039	-0.311792	0.766472	NaN	NaN	NaN	NaN	NaN	NaN	NaN	-0.175428	0.171688	0.549855	0.208407	-0.4311	-0.402704	0.443179	-0.139001	-0.718313	-0.621425	-1.40024
P83917	0.0421266	1.24057	0.556119	0.601722	0.210963	-0.765361	1.06213	-1.12483	0.282702	-0.154674	-0.473197	0.861421	-1.29905	0.034131	NaN	NaN	NaN	NaN	NaN	NaN	1.11989	1.1425	0.705953	0.434535	-1.30948
P83940	0.383709	0.601801	0.313337	0.55909	-0.207329	0.20058	0.272953	-2.06572	-2.54374	-1.02573	-1.18117	-1.53554	-2.27214	-1.20838	1.43102	1.64639	1.29767	1.38239	0.955564	0.506252	1.25184	1.19318	1.02218	0.995842	0.460905
P84075	-0.0696836	0.167224	0.353336	0.316999	-0.2228	0.0935664	0.142644	-2.58835	NaN	-0.897973	-1.65109	NaN	-2.82027	-1.77835	0.962598	0.917215	-0.513531	1.00315	1.30865	0.850408	0.497178	1.08063	1.23939	1.19129	1.22555
P84084	1.02047	0.463242	0.651633	0.743822	-0.0517709	1.22588	0.887791	-0.275566	-1.19225	-0.744951	-0.179479	-1.44106	-0.712015	-0.967277	-2.46143	-0.634868	-0.202493	-0.838604	-2.02346	-1.23313	1.44059	1.60167	1.85802	1.82953	1.42628
P84086	0.085959	0.754994	0.522105	0.0358453	-0.303094	-0.689546	0.24247	-0.346399	-1.4131	-0.315231	-0.687036	-1.71712	-0.656023	-0.832279	0.103692	0.00782442	0.410759	-0.0195537	0.111912	-0.121839	0.74561	1.17936	1.76354	0.502615	1.32299
P84089	-0.483253	0.477227	-0.00049305	0.00665379	0.368093	-0.980563	0.222707	-0.12375	0.877234	-0.883721	-0.63272	0.472268	0.0600634	-0.208932	-0.0385847	-1.12923	0.733939	0.262753	0.403012	0.587375	0.369367	0.700978	0.644021	-0.214568	-0.823899
P84091	1.50628	1.05856	1.18649	1.34311	0.967325	1.56801	0.996237	-0.283287	NaN	-0.609598	-0.62557	-1.10985	-0.84631	-1.80112	-1.68382	-2.28935	NaN	NaN	NaN	-2.94302	0.27409	0.540392	1.25755	0.975624	1.38653
P84096	0.25864	-0.0263747	0.111813	-0.120863	-0.00673091	-0.00678051	-0.192842	NaN	NaN	NaN	NaN	NaN	NaN	NaN	NaN	-1.19383	NaN	NaN	NaN	NaN	0.585632	0.118961	0.34191	0.229679	-0.0992106
P84099	-0.370844	0.905726	0.868498	0.716049	0.741848	-0.0623683	0.890465	-1.31285	-0.542967	-0.290415	-0.579603	-0.363035	-1.83994	-0.161816	-0.630396	0.531084	-0.570812	0.324797	-1.67966	-1.31266	1.42371	1.64172	1.21279	0.657627	0.531027
P84104	-0.572612	0.254909	-0.364055	-0.214318	-0.267253	-0.81392	0.0875559	0.038188	0.672975	0.181359	0.289882	0.701024	0.143882	0.477416	0.691409	0.245231	1.04983	0.0901346	0.896337	0.711083	-0.709401	-0.0791464	0.127315	-0.711059	-1.85344
P85094	0.931968	0.612966	0.51212	0.927575	0.583961	1.17012	0.569179	NaN	NaN	-1.06809	-0.65779	NaN	NaN	NaN	NaN	NaN	NaN	NaN	NaN	NaN	-0.217639	-0.715419	-1.70726	-0.353598	-0.58809
P97300	1.6349	1.01113	0.855322	1.06829	1.03678	1.54765	1.12944	0.686712	-3.22873	-0.222502	0.200985	-1.81237	0.43197	-2.22194	0.207214	-1.2085	-2.17369	-1.07512	0.249622	-0.715025	-0.531725	-0.0165713	1.71931	0.746324	0.935371
P97310	-2.7489	1.72028	0.333615	0.502139	0.443751	NaN	0.758189	NaN	0.489472	0.92182	0.585299	0.547892	NaN	1.18998	NaN	-0.69699	-2.03016	-1.12693	NaN	NaN	1.74797	1.54261	-0.556443	-0.592654	NaN
P97311	-5.65611	1.89809	0.746469	1.4145	1.23016	-7.13491	1.61084	NaN	1.15604	1.35201	0.549838	1.39177	NaN	1.71103	-1.99553	0.725461	-0.381574	0.172503	NaN	NaN	2.9058	2.79374	0.577662	0.47326	-2.24721
P97315	0.646299	1.66775	1.33501	1.28296	1.108	0.58194	1.29861	-0.905991	-0.302738	-1.2596	-0.509962	-0.181978	-1.29548	-0.81588	-1.61378	-0.452465	-0.285421	-1.07173	-2.50889	-2.39059	1.25853	1.48713	1.24886	0.343458	1.08986
P97346	NaN	0.29664	-0.664459	NaN	-1.1643	-1.06323	NaN	NaN	-0.255436	NaN	NaN	0.406074	NaN	0.113775	0.000859976	0.197643	0.926845	0.186487	NaN	0.571142	NaN	NaN	NaN	NaN	NaN
P97351	0.312308	1.26694	1.00746	1.13759	1.04854	0.240317	1.17851	-0.724895	-0.017467	0.155465	0.104836	0.258584	-1.16637	0.23419	-1.05546	-0.463777	-1.05555	-0.69898	-1.78945	-1.79942	0.828639	1.16889	0.292826	0.166066	-0.172885
P97355	-0.10578	0.229944	0.139465	0.470123	0.3036	0.507784	0.0567112	NaN	NaN	NaN	NaN	-2.56234	NaN	NaN	NaN	NaN	NaN	NaN	NaN	NaN	0.208641	0.286158	0.111937	0.186119	0.167641
P97370	0.0376135	0.0671507	-0.169404	-0.323972	-0.613641	-0.270484	0.0781657	NaN	NaN	NaN	NaN	NaN	NaN	NaN	NaN	NaN	NaN	NaN	NaN	NaN	0.456343	0.360537	1.38451	1.21629	0.889166
P97371	0.541247	1.15206	0.787314	0.753556	0.432994	0.373442	0.553836	NaN	NaN	-0.809863	-0.850698	-2.75312	NaN	-1.17744	0.114401	0.42035	-0.355323	0.392956	0.270579	NaN	1.06514	1.24219	0.938954	0.938437	0.417155
P97372	NaN	-0.493131	-2.15989	NaN	NaN	NaN	-2.81364	NaN	-0.585845	-0.349632	0.0433146	-0.608508	NaN	-0.172132	-0.0889524	0.359269	NaN	0.440776	-0.0139116	NaN	1.34993	1.58621	1.52254	1.48945	0.922068
P97377	NaN	-0.248408	-0.638182	-0.353316	NaN	NaN	0.581474	NaN	NaN	NaN	NaN	NaN	NaN	NaN	NaN	NaN	NaN	NaN	NaN	NaN	0.317573	0.46224	-0.12138	NaN	NaN
P97379	0.493577	0.941113	0.833892	0.935216	1.12557	0.791037	0.83116	-0.157239	-0.330568	-0.932945	-0.627239	0.0941799	-0.122098	-0.91644	-0.125045	-2.32689	-0.455447	-1.77908	-1.50362	0.216017	0.780291	0.851773	0.867381	0.882716	0.333489
P97390	0.33833	-0.00596333	0.582591	0.385406	NaN	0.566951	0.373641	NaN	NaN	NaN	NaN	NaN	NaN	NaN	NaN	NaN	NaN	NaN	NaN	NaN	NaN	NaN	-1.25846	-0.982493	NaN
P97393	0.700474	-1.00593	-0.34856	-0.898029	-1.14429	1.49127	0.786532	NaN	NaN	NaN	NaN	NaN	NaN	NaN	NaN	NaN	NaN	NaN	NaN	NaN	0.176726	NaN	NaN	0.241808	NaN
P97426;P97425	NaN	NaN	NaN	0.406672	-0.726705	NaN	NaN	NaN	NaN	NaN	NaN	NaN	NaN	NaN	NaN	NaN	NaN	NaN	NaN	NaN	NaN	NaN	NaN	NaN	NaN
P97427	1.07655	0.382071	0.631297	0.676423	0.738497	1.18792	0.456929	0.458207	-0.759176	-0.241165	-0.0545573	-0.192869	0.39753	-0.499137	0.246956	-0.843444	-1.55103	-1.18447	-0.36446	-0.610952	-0.7268	-0.281471	0.475968	0.510832	0.657917
P97429	-1.86184	-1.00157	-1.22323	-1.29467	-0.470246	NaN	-1.31809	NaN	0.922549	1.11719	0.887841	1.26557	NaN	1.16136	-1.87342	1.33036	0.986949	-0.146823	-0.944417	-1.74052	2.207	1.52925	-0.0168294	-0.0135926	-0.378314
P97434	0.926075	0.644026	0.736122	0.433744	0.146858	0.400728	0.565845	NaN	NaN	NaN	NaN	NaN	NaN	NaN	NaN	NaN	NaN	NaN	NaN	NaN	-1.30301	-1.18626	-1.36413	NaN	NaN
P97445;Q61290;O55017	NaN	NaN	NaN	NaN	NaN	0	NaN	NaN	NaN	NaN	NaN	NaN	NaN	NaN	NaN	NaN	NaN	NaN	NaN	NaN	NaN	NaN	NaN	NaN	NaN
P97447	-0.183516	0.689823	0.0219035	-0.0857911	NaN	-1.64574	-1.12554	NaN	NaN	NaN	NaN	NaN	NaN	NaN	NaN	NaN	NaN	NaN	NaN	NaN	0.591449	0.541111	0.899179	0.451206	0.133888
P97450	1.5517	1.62841	1.67503	1.3693	1.51099	1.17397	1.71436	-0.974417	-2.83511	-0.658481	-0.634504	-1.84361	-1.74242	-1.49926	-0.729793	-0.960596	-2.62794	-0.974129	-1.42454	-2.10168	1.30553	1.86563	2.50057	1.44361	1.89395
P97461	-0.748136	0.551942	0.0870714	0.256536	0.40227	-0.483077	0.37419	-0.501565	0.274833	0.0829439	-0.0719099	0.529206	-0.545838	0.289868	-0.0826082	0.513862	0.513757	0.253829	-0.171508	-0.359366	0.279286	0.306069	-0.610263	-0.416795	-0.776572
P97470	-0.793125	-0.738993	NaN	NaN	-0.698671	NaN	0.288034	NaN	NaN	NaN	NaN	NaN	NaN	NaN	NaN	NaN	0.505138	NaN	0.542423	0.775572	0.209547	0.528467	-0.561054	0.241997	-0.299334
P97493	-0.0249732	0.198009	0.0117681	0.292856	-0.522665	-0.0406573	0.0856626	NaN	NaN	NaN	NaN	NaN	NaN	NaN	NaN	NaN	NaN	NaN	NaN	NaN	NaN	NaN	NaN	NaN	NaN
P97494	NaN	-0.472614	NaN	0.143623	NaN	0.265436	0.451097	NaN	NaN	NaN	NaN	NaN	NaN	NaN	NaN	NaN	NaN	NaN	NaN	NaN	-0.361046	0.06604	0.261576	-0.107969	-0.246143
P97496	NaN	-0.651766	-1.27729	-1.44208	-1.58867	NaN	-0.750872	NaN	1.12248	0.555799	0.7427	0.79141	NaN	1.11932	NaN	NaN	NaN	NaN	NaN	NaN	1.63702	0.961557	-0.676043	-0.543213	NaN
P97742	NaN	-0.483987	NaN	-0.0773325	-0.0929594	0.0430212	-0.823737	NaN	NaN	NaN	NaN	NaN	NaN	NaN	NaN	NaN	NaN	NaN	NaN	NaN	0.376767	NaN	1.2607	-0.20247	NaN
P97765	0.672859	0.307778	-0.13031	0.362055	-0.102669	1.0016	0.312294	NaN	NaN	NaN	NaN	NaN	NaN	NaN	0.204535	NaN	0.159769	-0.717731	-0.238636	-0.171259	-0.216404	-0.379463	0.184719	0.0215245	-0.0791415
P97770	NaN	0.0610332	-0.0314846	NaN	0.117525	-0.147074	NaN	NaN	NaN	NaN	NaN	NaN	NaN	NaN	NaN	NaN	NaN	NaN	NaN	NaN	NaN	NaN	NaN	NaN	NaN
P97772	0.984551	-1.99976	NaN	-0.320134	-0.313102	0.992251	-0.0647746	0.97437	NaN	NaN	NaN	NaN	0.621879	NaN	NaN	NaN	NaN	NaN	NaN	NaN	NaN	0.00348938	0.569966	-0.185264	-1.00637
P97783	-2.67452	NaN	NaN	-1.89242	NaN	NaN	-2.28449	NaN	NaN	NaN	NaN	NaN	NaN	NaN	1.1973	1.33447	1.84754	NaN	1.13174	1.34038	NaN	NaN	NaN	NaN	NaN
P97792	-0.31819	0.340446	0.441999	0.171661	-0.0330914	-0.437882	-0.246728	-0.737807	-1.05318	-0.929417	-1.20883	-0.584037	-0.442656	NaN	0.386739	-0.42771	-0.749879	-0.794616	0.470401	0.406312	0.221376	0.924979	2.18753	0.684577	2.19211
P97797	2.13878	0.14227	0.445376	0.483357	0.314759	1.79419	0.517915	1.12031	NaN	-0.554053	-0.990611	-1.25684	0.523967	NaN	-0.859969	NaN	NaN	NaN	NaN	-1.46337	-1.94843	-1.2442	1.10038	-0.159951	0.670283
P97798	0.176576	-0.706135	-0.940453	-0.291846	-0.699458	-0.790852	NaN	NaN	NaN	NaN	NaN	NaN	NaN	NaN	0.429136	0.0311332	NaN	-0.0593171	0.901683	0.289751	-0.0969224	0.351739	0.822662	0.00784445	0.574459
P97807	2.15624	1.63034	1.70333	2.1687	0.865015	2.66503	1.61686	0.0877585	-1.2293	0.406639	0.314479	-0.606328	-0.110621	-0.627791	-2.29236	-2.20824	-2.96488	-1.83795	-2.92886	-3.02634	0.986558	0.880147	0.64788	1.38277	0.697643
P97820	-0.106733	0.443316	-0.0519058	0.267882	-0.0489704	0.0628269	0.0162876	NaN	NaN	NaN	NaN	NaN	NaN	NaN	NaN	NaN	NaN	NaN	NaN	NaN	0.603638	0.135436	0.0286167	-0.134385	-1.21601
P97821	NaN	-1.39122	-1.20359	NaN	NaN	NaN	-1.07595	NaN	NaN	NaN	NaN	NaN	NaN	NaN	0.366014	1.82351	0.725808	1.27113	-0.379727	-0.135976	NaN	NaN	NaN	NaN	NaN
P97822	-0.181808	1.75925	1.06675	1.02313	0.239384	-0.467441	1.61369	-2.78811	-1.70635	0.74261	-0.558646	-0.821544	-3.66347	1.48671	-0.34731	-0.344758	-0.709396	0.359706	-0.600124	-1.06223	1.95873	2.07269	1.24308	1.20703	0.547887
P97823	0.964622	0.710212	0.897388	0.875841	0.496423	1.04187	0.880314	NaN	NaN	-1.25257	-1.40628	NaN	NaN	-1.34349	-0.484144	-0.840075	-0.685004	-0.811119	NaN	-1.49109	0.68366	0.814678	1.02745	0.506346	-0.0257304
P97825	-1.44562	0.880522	0.275073	-0.0204861	0.316518	-3.06141	0.314803	-2.41137	-0.242555	-1.17421	-1.33372	-0.31742	-1.82716	-0.513158	1.52829	1.47101	2.48916	1.78717	1.79633	1.90248	0.0433223	0.830313	1.03667	0.122765	0.0172451
P97855	-1.02272	0.78329	0.460008	0.366271	0.556348	-1.14053	0.744767	-1.07912	-0.167619	0.141549	0.19094	0.381299	-1.40976	0.415788	-0.347125	0.335832	0.216329	0.37658	-0.922429	-1.3279	1.5324	1.63758	0.610431	0.0877943	-0.869817
P97863	0.193061	1.72792	1.0974	0.963434	1.25354	0.0914646	1.38239	-0.284306	0.938377	0.792358	0.518905	1.54665	-0.284823	1.46635	-1.8408	-1.0737	NaN	-1.33501	-2.94072	-2.22851	NaN	NaN	NaN	NaN	NaN
P97868	-1.46026	0.382185	1.42203	0.778549	-1.04056	-2.06129	0.75999	NaN	NaN	NaN	NaN	NaN	NaN	NaN	NaN	NaN	NaN	NaN	NaN	NaN	NaN	NaN	NaN	NaN	NaN
P97930	NaN	-0.264042	-0.975849	-1.38389	-0.50684	-1.27656	-1.17295	NaN	NaN	NaN	NaN	NaN	NaN	NaN	NaN	NaN	NaN	NaN	NaN	NaN	2.49187	1.92974	0.637436	0.52108	NaN
P97950;O35963	0.26401	-0.650282	NaN	NaN	NaN	-0.607383	-0.454567	NaN	NaN	NaN	NaN	NaN	NaN	NaN	NaN	NaN	NaN	NaN	NaN	NaN	0.0681632	NaN	0.479521	0.385321	0.515217
P99024	-0.728326	0.0316591	-0.194621	-0.247151	-0.202056	-0.762424	-0.185189	0.75838	1.19947	0.724925	0.873244	1.31801	1.04041	0.911296	0.343263	-0.408467	-0.576953	-0.337375	-0.221942	-0.299638	-0.630076	-0.621129	-0.595429	-0.421699	-0.760076
P99026	0.302385	0.811094	0.454988	0.703354	0.363495	0.412714	0.836971	-1.26983	-0.541533	-0.413693	-0.555914	-0.368508	-0.877552	-0.623881	0.341091	-0.11109	0.406032	0.223984	-0.195381	-0.48238	0.398044	0.393764	0.354873	0.535917	-0.0616724
P99027	0.400527	1.8813	1.46412	1.11521	-0.187644	0.0110445	1.4754	-4.12519	-4.77277	-0.942426	-2.01115	-3.55841	-4.60092	-1.23166	1.51318	2.32065	1.08858	2.32329	0.632991	-0.439792	2.14991	2.71835	2.54568	1.65795	1.61198
P99028	1.63673	0.980958	0.661008	0.86713	0.307764	0.951076	0.718393	-0.911433	-1.80512	-1.12726	-0.552645	-1.62274	-0.876	-1.70499	0.363903	0.524351	0.440231	0.244565	0.754297	0.639808	-0.885722	-0.0638509	0.721521	-0.0771565	0.510402
P99029	1.20413	0.429934	0.661883	0.9662	0.293205	1.55844	0.457722	0.29122	-2.77628	0.136454	0.371479	-1.38708	-0.0839765	-1.42417	0.58186	-0.515875	-1.49795	-0.694462	0.231062	0.0892832	-0.312141	-0.0424745	0.849184	0.961092	0.775069
Q00422	NaN	-1.35238	NaN	-0.65063	NaN	NaN	-0.475858	NaN	NaN	NaN	NaN	-0.180146	NaN	NaN	NaN	-0.358585	NaN	NaN	NaN	NaN	1.24953	1.42065	0.332425	0.0149925	NaN
Q00493	0.170787	-0.221284	0.0429395	0.233093	0.0747808	0.413348	-0.398894	0.29026	-1.7162	-0.36842	-1.29116	-1.05266	0.62483	-1.70608	1.96984	0.535131	-0.170914	0.514539	1.32902	1.32979	-0.585246	-0.222876	0.767127	0.406768	0.622411
Q00612;P97324	0.89387	0.96222	0.911609	0.869678	0.605491	0.752235	0.809568	-1.2974	-1.42209	-1.44471	-1.76375	-1.03867	-1.99164	-1.46792	0.267781	0.231769	0.359035	0.478099	0.204532	-0.146907	1.24236	1.11665	0.868177	0.982554	0.000916541
Q00623	1.37694	2.17235	1.60207	1.50069	1.21952	1.05707	2.15065	-0.485607	-1.09106	-1.29417	-1.3311	-1.75929	-1.25006	-1.25643	-2.37142	-2.6492	-2.95681	-2.54147	-2.75848	NaN	1.91801	3.15629	3.15328	2.69027	2.4233
Q00899	-0.399421	-0.1532	0.374066	NaN	NaN	-0.42214	0.600695	NaN	NaN	NaN	NaN	NaN	NaN	NaN	NaN	NaN	NaN	NaN	NaN	NaN	NaN	NaN	NaN	NaN	NaN
Q00915	-1.17794	NaN	NaN	NaN	-1.00308	NaN	-0.727846	NaN	NaN	NaN	NaN	NaN	NaN	NaN	-0.836309	NaN	NaN	-0.0580497	NaN	NaN	0.265622	1.08739	1.29918	1.45086	-0.299823
Q00PI9	0.155022	0.00510049	-0.409115	-0.284834	0.0730612	-0.0593126	0.127323	0.697067	0.732914	0.166823	0.205422	0.744879	0.684002	0.0589468	-0.541374	-1.06914	-0.874525	-0.937092	-1.09889	-1.03494	0.71748	0.914307	0.354506	0.893555	-0.362409
Q01065;Q61481	-0.13936	-0.0833473	0.0657234	-0.141205	NaN	0.572771	-0.274582	NaN	NaN	NaN	NaN	NaN	NaN	NaN	NaN	NaN	NaN	NaN	NaN	NaN	NaN	NaN	NaN	NaN	NaN
Q01147;P81269	-1.58036	-0.0714181	-0.44749	-0.692981	-0.350602	NaN	-0.443017	NaN	NaN	NaN	NaN	NaN	NaN	NaN	NaN	NaN	NaN	NaN	NaN	NaN	0.542308	1.23478	1.47471	0.470746	-0.136668
Q01149	NaN	0.890754	0.0492373	-0.0949717	NaN	-1.00292	0.267156	NaN	NaN	NaN	NaN	NaN	NaN	NaN	NaN	NaN	NaN	NaN	NaN	NaN	-0.0722589	0.0530729	-0.090064	NaN	NaN
Q01279	NaN	-0.497977	NaN	NaN	-1.16995	NaN	-0.617213	NaN	NaN	NaN	NaN	NaN	NaN	NaN	-1.02926	1.58518	0.355937	0.76405	-0.316201	NaN	1.12376	1.6834	-0.0666934	0.363419	-2.17845
Q01320	NaN	0.413768	-1.05693	-0.513454	-0.435884	NaN	-0.180759	NaN	0.753838	0.0249279	-0.358533	0.945191	NaN	0.775525	NaN	NaN	NaN	NaN	NaN	NaN	2.4236	2.49937	-2.99673	-1.99694	NaN
Q01405	1.19093	1.03256	0.681736	1.074	0.683087	1.41429	0.374142	0.631934	-0.263635	0.0395836	0.845759	0.307431	0.0999721	0.00805509	0.212391	-1.0115	-1.52207	-1.40741	-1.83672	-1.06098	0.111832	0.558398	0.280424	0.403984	-0.877403
Q01730	-0.492697	0.0584546	-0.0645884	0.134623	-0.0239505	-0.49987	0.433241	NaN	NaN	NaN	NaN	NaN	NaN	NaN	NaN	NaN	NaN	NaN	NaN	NaN	0.716082	0.307135	-0.409222	-0.159208	NaN
Q01768	0.779229	1.05814	1.12678	0.961274	0.941394	0.705695	1.01398	-0.230214	-0.0101116	0.546413	0.303054	0.195035	-0.145213	0.102451	-1.98298	-0.738581	-3.37574	-0.992396	-2.9685	-4.19628	1.65265	1.60046	1.29038	1.39117	0.591357
Q01853	0.187462	0.465765	0.164217	0.371579	0.220217	0.241065	0.263848	-0.313724	-0.368444	-0.246938	-0.0852771	-0.206995	-0.432754	-0.167833	0.477532	-0.0585399	-0.570112	-0.314655	-0.29537	-0.6046	0.435736	0.538022	0.460408	0.532446	0.152302
Q02013	NaN	-0.863176	NaN	NaN	NaN	NaN	NaN	NaN	NaN	NaN	NaN	NaN	NaN	NaN	NaN	NaN	NaN	NaN	NaN	NaN	NaN	NaN	NaN	0.863176	NaN
Q02053;P31254	0.183997	0.2613	0.0981989	0.330298	0.103711	0.345319	0.224063	-0.308604	-0.947137	-0.406575	-0.283341	-0.491702	-0.766738	-0.26456	0.88551	0.156779	0.234838	0.131167	0.517928	0.261418	0.160756	0.318377	0.305903	0.448567	0.0437803
Q02111	-0.388327	NaN	0.388327	NaN	NaN	NaN	NaN	NaN	NaN	NaN	NaN	NaN	NaN	NaN	NaN	NaN	NaN	NaN	NaN	NaN	NaN	NaN	NaN	NaN	NaN
Q02248	0.596022	0.598614	0.597373	0.686768	0.637242	0.842883	0.471207	0.140339	-0.30112	-0.262592	-0.360504	-0.176534	0.199496	-0.741777	NaN	NaN	NaN	NaN	NaN	NaN	-0.352685	-0.274536	-0.204113	-0.292181	0.0279012
Q02257	0.761049	NaN	NaN	NaN	-0.522671	-0.238379	NaN	NaN	NaN	NaN	NaN	NaN	NaN	NaN	NaN	NaN	NaN	NaN	NaN	NaN	NaN	NaN	NaN	NaN	NaN
Q02357	2.35049	-2.42122	-2.12402	-0.246713	-0.98061	3.03518	-0.735275	1.34867	NaN	NaN	NaN	NaN	1.366	NaN	NaN	NaN	NaN	NaN	NaN	NaN	NaN	NaN	-0.65512	-0.0370823	-0.900297
Q02780;P70255	-0.459058	1.23009	0.58531	0.861697	0.46698	-0.809499	1.18139	-2.5899	1.22167	0.352969	0.495467	1.73496	-2.66157	0.625639	NaN	NaN	NaN	NaN	NaN	NaN	NaN	NaN	NaN	NaN	NaN
Q02819	0.4829	1.1608	0.449285	1.03743	0.494672	-0.191321	1.00728	-1.36738	-1.48313	-1.95596	-1.8588	-1.67121	-1.65708	-2.57727	1.08636	0.929559	0.854225	0.659597	0.791214	0.907291	1.06147	1.35549	1.9185	0.848962	1.00742
Q03141;Q8VHJ5;Q8CIP4	-0.0981411	-1.19358	NaN	NaN	1.18261	0.455238	-0.346121	NaN	NaN	NaN	NaN	NaN	NaN	NaN	NaN	NaN	NaN	NaN	NaN	NaN	NaN	NaN	NaN	NaN	NaN
Q03173	-0.594687	0.949137	1.0738	0.989494	0.382914	-0.0684586	0.894325	-1.08043	-0.786058	-1.49267	-0.9457	-1.60905	-1.49012	-1.36922	NaN	NaN	NaN	NaN	NaN	NaN	1.38533	1.76749	1.19408	0.919125	0.855175
Q03265	0.768112	0.3253	0.228288	0.877658	0.646482	1.2918	0.435199	1.20275	-0.263787	0.371837	0.75382	0.284162	1.05343	-0.35357	-0.268775	-0.587613	-1.9175	-0.744135	-1.24677	-1.36516	-0.298052	-0.477318	-0.7925	0.339441	-0.645463
Q03517	-2.20853	-2.80596	NaN	-2.77182	NaN	-2.25143	NaN	0.190945	NaN	-0.127262	-0.643816	-0.772982	1.68376	NaN	1.578	NaN	NaN	NaN	0.873146	0.797436	NaN	NaN	1.96287	0.829822	3.09812
Q03958	-0.911178	0.243184	-0.0169633	-0.358331	-0.341903	-1.40362	-0.103664	-0.902957	0.3888	-0.121881	-0.720496	-0.506751	-0.155063	0.281989	0.874577	0.999896	0.883107	0.54333	0.695746	0.577317	0.179724	0.626828	0.585503	-0.059274	0.0988643
Q04447;P07310	0.352645	0.0602655	-0.161143	0.276198	-0.176864	0.388112	0.075942	0.23516	-0.79526	0.0848455	0.21424	-0.603065	0.00161076	-0.584943	1.03663	0.447484	-0.285636	0.30741	0.377017	-0.0749216	NaN	NaN	NaN	NaN	NaN
Q04690	0.115913	NaN	0.805925	0.522952	-0.724116	0.128215	0.124974	NaN	NaN	NaN	NaN	NaN	NaN	NaN	NaN	NaN	NaN	NaN	NaN	NaN	NaN	NaN	-0.410832	-0.563031	NaN
Q04736	0.379871	-0.0632408	-0.354138	-0.0864704	NaN	-0.815194	-0.18818	NaN	NaN	NaN	NaN	NaN	NaN	NaN	NaN	NaN	NaN	NaN	NaN	NaN	0.515344	NaN	0.503274	0.102367	0.00636792
Q04750	0.398575	0.95298	0.728743	0.476971	-0.0777798	-0.13798	0.75815	-0.74966	0.64674	0.363218	-0.441029	1.05471	-0.708775	0.102551	NaN	-1.53607	NaN	-1.32787	NaN	NaN	NaN	NaN	NaN	NaN	NaN
Q05186	-0.633439	1.06159	0.209485	0.149209	-0.914449	-1.54502	0.593947	NaN	NaN	NaN	NaN	NaN	NaN	NaN	NaN	0.309338	NaN	-1.05365	NaN	NaN	1.06151	1.33502	0.859618	0.0346305	-0.0992711
Q05512	NaN	NaN	NaN	NaN	NaN	0	NaN	NaN	NaN	NaN	NaN	NaN	NaN	NaN	NaN	NaN	NaN	NaN	NaN	NaN	NaN	NaN	NaN	NaN	NaN
Q05816	0.320927	1.28614	0.529362	0.719278	0.304092	0.220787	0.646341	-1.15653	-1.08413	-0.188198	-0.483936	-0.686298	-1.35126	-0.253229	0.13376	-0.439236	-0.344946	-0.302933	0.0910969	-0.14024	0.468924	0.374016	0.397169	0.574705	1.10957
Q05920	0.437323	1.1101	0.886533	1.3495	1.25612	0.908971	1.12874	0.331742	0.346602	0.705527	0.638282	0.507045	0.0902774	0.35652	-2.60152	-1.32862	-3.01321	-0.952792	-4.46546	NaN	1.19728	0.951775	-0.254789	0.374713	-0.844999
Q05BC3	1.30153	-0.167645	-0.943223	0.963926	-0.337249	2.34963	0.854497	NaN	NaN	NaN	0.154477	NaN	NaN	NaN	-1.1619	NaN	NaN	NaN	NaN	-0.306468	NaN	-0.95908	-0.274243	-0.206023	-1.01035
Q05CL8	NaN	-0.654733	-0.990649	-0.652198	-0.371627	NaN	-0.664218	NaN	NaN	-0.806666	-0.0523137	0.430204	NaN	NaN	NaN	NaN	NaN	NaN	NaN	NaN	1.40829	1.15945	0.495124	0.546596	0.152743
Q05D44	-0.777696	0.677887	0.718241	0.882489	1.12077	0.0516475	1.07564	NaN	-0.435772	-0.948623	-0.776231	0.474406	NaN	-0.425928	-1.43822	-0.290266	NaN	-1.38358	NaN	NaN	1.46203	1.98486	0.304858	0.252186	-1.90974
Q06138;Q9DB16	-0.697949	-0.337695	-0.172694	-0.605136	-1.30003	-0.303849	-0.765731	NaN	NaN	NaN	NaN	NaN	NaN	NaN	NaN	NaN	NaN	NaN	NaN	NaN	0.849618	0.77637	0.849615	0.988183	0.719299
Q06185	1.11203	0.69537	0.596939	0.858679	0.123989	1.28044	0.60463	0.760615	-0.862717	-0.262756	-0.0496272	-0.248773	0.213549	-0.921955	-0.536505	-0.970695	-1.25653	-0.884971	-0.867075	-1.52048	-0.00677669	-0.00735271	0.771374	0.781431	0.751387
Q06335	-0.257143	NaN	NaN	NaN	NaN	-0.428698	-1.06827	NaN	NaN	NaN	NaN	NaN	NaN	NaN	NaN	NaN	NaN	NaN	NaN	NaN	NaN	NaN	0.689041	1.06507	NaN
Q06890	0.426856	-0.317426	0.061095	0.192424	NaN	-0.258878	-0.974067	NaN	NaN	NaN	NaN	NaN	NaN	NaN	NaN	NaN	NaN	NaN	NaN	NaN	NaN	NaN	NaN	NaN	0.869996
Q07076	0.407395	-0.0977912	0.916695	0.435412	0.369158	0.712615	-0.100824	0.286553	NaN	-0.0344768	0.142428	NaN	0.0962548	-0.507635	NaN	NaN	NaN	NaN	NaN	0.133749	-0.609035	-0.46986	0.619551	-0.514831	-0.657136
Q07235	NaN	-0.435848	NaN	-0.384191	NaN	-0.302634	NaN	NaN	NaN	NaN	NaN	NaN	NaN	NaN	NaN	NaN	NaN	NaN	NaN	NaN	0.529788	NaN	NaN	0.0337818	0.559104
Q07417	0.431424	0.727921	-0.0356208	0.955727	NaN	0.53004	0.749272	-0.310235	-0.132966	NaN	-0.970235	-0.47582	NaN	-0.575389	NaN	NaN	NaN	NaN	NaN	NaN	0.338872	-0.0585986	-0.803796	0.521968	-0.616635
Q07797	NaN	-0.377114	NaN	NaN	0.778186	NaN	-0.401072	NaN	NaN	NaN	NaN	NaN	NaN	NaN	NaN	NaN	NaN	NaN	NaN	NaN	NaN	NaN	NaN	NaN	NaN
Q07813	-0.264061	0.336169	0.0427802	0.167099	0.623011	-0.497316	0.398199	-1.2008	-0.589479	-1.52347	-1.15927	-0.44166	-1.06746	-0.929147	0.880739	1.16278	1.17329	0.697413	0.860094	0.866141	-0.12887	0.504627	0.739439	0.249689	-0.151064
Q08024	NaN	NaN	-1.92585	-1.91095	NaN	NaN	-2.41175	NaN	0.139867	-0.0782398	NaN	-0.0325683	NaN	0.042791	NaN	1.18162	NaN	1.13219	NaN	NaN	1.96409	2.01576	NaN	-0.116951	NaN
Q08288	NaN	0.337611	-0.444827	-0.401994	NaN	NaN	0.169925	NaN	NaN	NaN	NaN	NaN	NaN	NaN	NaN	NaN	NaN	NaN	NaN	NaN	0.820855	0.90566	-0.44152	-0.94571	NaN
Q08331	2.58553	0.00760126	0.558154	0.242661	-0.561649	2.30221	-0.305665	1.9853	-3.73378	1.30651	0.766901	-3.13628	1.69703	-4.41747	-0.414838	-1.94211	NaN	-2.39403	-0.548467	-0.610685	0.14839	0.795197	2.74171	2.62182	2.90007
Q08509	0.584592	-0.238868	-0.342336	-0.224197	-0.414479	1.0266	-0.870374	0.933821	NaN	NaN	-0.825025	NaN	NaN	NaN	NaN	NaN	NaN	NaN	NaN	NaN	-0.222991	-0.0744698	0.325486	0.941067	0.199216
Q08943	-1.51488	0.782974	0.0998821	-0.0860481	-0.124531	-1.34129	0.213902	-2.89045	0.123657	0.690853	0.375223	0.309011	NaN	1.10167	-1.807	-0.323074	NaN	-0.945679	NaN	NaN	2.1872	2.02192	0.429388	1.04134	-0.212822
Q09143	-1.09409	1.33854	0.653317	0.351458	1.05622	-0.986927	1.27219	NaN	NaN	NaN	NaN	-0.599018	NaN	-1.12631	NaN	NaN	NaN	NaN	NaN	NaN	0.432129	0.203417	-0.443384	-0.282276	-0.77527
Q0KK55	NaN	NaN	NaN	NaN	NaN	0	NaN	NaN	NaN	NaN	NaN	NaN	NaN	NaN	NaN	NaN	NaN	NaN	NaN	NaN	NaN	NaN	NaN	NaN	NaN
Q0KL02	-0.141199	-0.418009	-0.424198	-0.266022	0.0439359	0.504524	-0.378269	NaN	NaN	NaN	NaN	NaN	NaN	NaN	0.363911	-0.31748	0.419569	-0.244184	0.512219	0.345202	NaN	NaN	NaN	NaN	NaN
Q0P678	NaN	NaN	NaN	NaN	NaN	NaN	-2.86579	NaN	NaN	NaN	NaN	NaN	NaN	NaN	NaN	NaN	NaN	NaN	NaN	NaN	1.33116	1.28238	1.2854	0.332176	-1.36533
Q0VBL3	NaN	NaN	NaN	NaN	NaN	NaN	NaN	NaN	0.93102	0.0594151	0.956437	NaN	NaN	0.706693	NaN	NaN	NaN	NaN	NaN	NaN	0.4041	-0.800761	-1.62337	-0.633534	NaN
Q0VFX2	NaN	NaN	NaN	NaN	0	NaN	NaN	NaN	NaN	NaN	NaN	NaN	NaN	NaN	NaN	NaN	NaN	NaN	NaN	NaN	NaN	NaN	NaN	NaN	NaN
Q0VGB7	-1.48021	-0.0631801	-0.903541	-0.65163	-0.851655	-1.5704	-0.435838	-0.677261	0.169581	NaN	-0.296256	1.03314	NaN	0.664183	0.262887	1.20045	1.51394	1.79364	NaN	NaN	1.20587	0.989795	-0.61877	-0.40406	-1.1012
Q11011	0.665728	0.286699	0.338308	0.56485	0.540421	0.767218	0.433186	-0.557251	-1.18415	-0.538761	-0.417021	-0.902407	-0.495314	-0.906961	0.429016	-0.0945549	-0.482233	-0.178883	0.0743217	0.098505	0.284391	0.442362	0.716156	0.685198	0.562851
Q11136	0.424052	0.569058	0.568234	0.650738	0.370768	0.693721	0.508128	-1.6684	NaN	NaN	NaN	NaN	NaN	NaN	-0.168624	2.06651	-0.239217	0.0225265	-2.06239	-0.773538	0.0862911	0.391961	0.285758	0.696637	-0.20667
Q148V7	1.66969	-0.034423	-0.03008	0.593465	0.681355	1.52672	-0.502427	0.593295	0.543769	NaN	0.0215348	0.231662	-0.494353	-0.140592	-1.35433	NaN	-1.45072	NaN	NaN	-1.69472	-0.259894	0.216433	-0.0659019	-0.163564	0.850699
Q14AX6	NaN	0.337798	0.69308	-0.937606	-0.382918	-0.00904346	-0.764405	NaN	NaN	NaN	NaN	NaN	NaN	NaN	NaN	NaN	NaN	NaN	NaN	NaN	NaN	NaN	NaN	NaN	NaN
Q1HFZ0	-1.43809	0.759	0.623137	0.628966	0.65844	NaN	0.688884	-1.43468	-0.0510457	-0.46228	-0.451131	-0.150808	NaN	-0.336824	NaN	-0.790212	NaN	-1.99578	NaN	NaN	1.59531	1.47099	0.566128	0.496342	0.0718238
Q1RLL3;Q9DC53;Q8JZW4	0.577943	-0.0965166	-0.851834	-0.817939	NaN	0.586795	0.601552	NaN	NaN	NaN	NaN	NaN	NaN	NaN	NaN	NaN	NaN	NaN	NaN	NaN	NaN	NaN	NaN	NaN	NaN
Q91VK1;Q2L4X1	-1.12247	0.180359	-0.271675	-0.0844518	0.113075	-0.962515	-0.0891649	NaN	0.0449504	-0.472468	-0.996443	0.310404	NaN	-0.0769387	0.274349	0.243793	-0.178196	-0.0744497	-0.526024	-0.356632	1.53899	1.64877	0.734177	0.512527	0.362947
Q2NL51	1.06515	0.364429	0.864549	0.839509	0.810599	0.94151	0.714478	-2.17007	NaN	-2.37634	-1.95994	NaN	NaN	NaN	0.0446577	-0.538653	-0.608714	0.0662661	NaN	-0.667851	0.359124	0.674184	0.758462	0.654655	1.05457
Q2PFD7	2.20383	-1.35799	-0.370551	-0.233516	-0.390584	1.76506	-1.0938	-0.0203982	NaN	NaN	NaN	NaN	-0.240928	NaN	NaN	NaN	NaN	NaN	NaN	NaN	-0.739863	NaN	0.0977411	0.0529546	0.328046
Q2TPA8	0.848562	1.12345	1.1437	1.3755	1.62163	1.52336	0.69313	-0.456992	NaN	-0.572867	0.0391423	-0.898976	NaN	-1.4899	NaN	NaN	NaN	NaN	NaN	NaN	-1.0366	-0.851817	-1.87378	-0.901224	NaN
Q31125	0.485605	0.423986	0.250345	0.703892	1.03284	0.714309	-0.0364993	NaN	NaN	-0.225394	-0.00717378	0.095041	NaN	NaN	NaN	NaN	NaN	NaN	NaN	NaN	-0.16613	-1.10237	-0.429257	-0.401072	-1.24671
Q3B7Z2	-0.983728	NaN	NaN	NaN	NaN	-0.0304638	NaN	NaN	NaN	NaN	NaN	NaN	NaN	NaN	0.440861	NaN	0.0196327	1.01893	NaN	NaN	0.0426315	-0.0955559	-0.251621	0.536013	-0.696699
Q3KNM2	-0.164843	0.181976	0.212724	0.109079	-0.317023	-0.0680182	0.0461042	NaN	NaN	NaN	NaN	NaN	NaN	NaN	NaN	NaN	NaN	NaN	NaN	NaN	NaN	NaN	NaN	NaN	NaN
Q3SXD3	NaN	NaN	-0.466769	NaN	-1.40423	NaN	-0.449336	NaN	NaN	NaN	NaN	NaN	NaN	NaN	-0.00026989	1.48144	-0.0628805	1.02071	-0.118669	NaN	NaN	NaN	NaN	NaN	NaN
Q3TC46	NaN	NaN	-0.18782	NaN	NaN	NaN	0.18782	NaN	NaN	NaN	NaN	NaN	NaN	NaN	NaN	NaN	NaN	NaN	NaN	NaN	NaN	NaN	NaN	NaN	NaN
Q3TC72	0.596184	0.47275	0.599701	0.847188	0.385422	1.45228	0.372576	0.0707746	NaN	NaN	-0.421724	-0.866893	0.516997	NaN	-1.18511	-0.650037	NaN	NaN	NaN	-1.55703	0.177224	-0.0538173	-0.767999	0.176474	NaN
Q3TCH7	NaN	NaN	NaN	NaN	NaN	0.358614	-0.358614	NaN	NaN	NaN	NaN	NaN	NaN	NaN	NaN	NaN	NaN	NaN	NaN	NaN	NaN	NaN	NaN	NaN	NaN
Q3TCJ1	-0.33574	0.00558722	0.0847193	-0.0723699	0.287238	-0.125917	0.156483	NaN	NaN	NaN	NaN	NaN	NaN	NaN	NaN	NaN	NaN	NaN	NaN	NaN	NaN	NaN	NaN	NaN	NaN
Q3TCN2	NaN	NaN	NaN	NaN	NaN	NaN	NaN	NaN	NaN	NaN	NaN	NaN	NaN	NaN	0.725677	2.14817	0.89332	1.15535	-0.166697	-0.180019	-2.29336	NaN	NaN	-2.28245	NaN
Q3TDD9	0.739454	0.233041	-0.0951484	-0.455229	0.371114	1.09319	0.505003	NaN	NaN	NaN	NaN	0.414026	0.124044	NaN	NaN	-2.4676	NaN	NaN	NaN	NaN	-0.0765346	-0.599419	-0.00955045	0.322483	-0.0988697
Q3TDK6	1.05945	0.066321	0.581856	0.729972	0.641492	1.72683	0.512219	0.772212	NaN	0.0585505	-0.110387	NaN	1.18646	NaN	-1.22488	-1.73149	-2.00183	NaN	-1.41436	-0.736652	-1.12895	NaN	-0.483575	-0.217872	1.00658
Q3TDN2	-0.304089	0.145523	-0.164593	0.335155	-0.122159	-0.326434	-0.207768	NaN	-0.387639	-0.461007	-0.355113	-0.616278	NaN	NaN	0.598581	1.08383	NaN	0.590026	NaN	NaN	1.12441	-0.634243	-1.00616	0.643186	0.0647731
Q3TDQ1	-0.472882	0.341201	-0.169825	-0.412558	NaN	-0.536025	-0.198701	NaN	NaN	NaN	NaN	NaN	NaN	NaN	NaN	NaN	NaN	NaN	NaN	NaN	0.623204	0.124027	0.355674	0.269992	0.0758927
Q3TEA8	0.234824	-0.683576	-0.665666	-0.751808	-0.650281	0.303515	-1.02319	0.480174	0.882662	0.399945	0.302077	0.939013	0.720967	0.49857	-1.18636	-0.469461	-0.720409	-1.29482	-1.53769	-1.76633	1.6998	1.71754	1.50335	1.96142	0.868237
Q9D074;Q3TEL6	-0.390699	NaN	NaN	NaN	NaN	0.390699	NaN	NaN	NaN	NaN	NaN	NaN	NaN	NaN	NaN	NaN	NaN	NaN	NaN	NaN	NaN	NaN	NaN	NaN	NaN
Q3TGF2	-0.425245	0.732481	0.045916	0.167107	-1.42903	NaN	1.12234	0.552166	-0.870027	-0.843965	NaN	-0.878523	NaN	NaN	0.266003	-0.00217021	NaN	-0.00345004	0.563937	0.149704	0.553505	0.781344	0.0368541	0.148428	-0.502279
Q3THE2;Q9CQ19	0.0589039	0.496578	0.0426972	0.458699	-0.322379	0.0649331	0.603517	-1.15115	-1.63787	-0.725846	-0.364518	-1.05963	-1.44886	-0.639729	0.48706	0.423639	-0.425135	0.692855	-0.029002	-0.398938	1.35559	1.48787	1.68332	1.24098	1.13349
Q3THG9	-0.432988	0.610874	0.230695	0.625061	-0.735152	0.438873	0.33155	0.315223	0.14616	-0.282948	0.501318	0.696191	0.404624	0.0277342	NaN	-0.108681	NaN	-0.891215	NaN	NaN	0.418617	-0.0639882	-1.4346	0.687608	-2.11664
Q3THK3	-1.33015	0.350337	0.166533	-0.623601	0.0648332	NaN	-0.210941	NaN	-0.61454	-1.13015	NaN	-0.23781	NaN	-0.37891	-0.309625	0.158835	0.302023	NaN	NaN	NaN	1.67041	1.2462	0.934338	0.0734677	-0.131256
Q3THK7	0.193095	1.22509	0.798188	0.939187	0.428647	0.49966	1.04751	-0.366015	0.176007	0.111079	0.125943	0.54746	-0.107261	0.465213	-1.18888	-1.84354	-1.38524	-1.54841	-1.56653	-1.69057	1.15295	1.01176	0.149737	0.613994	0.134976
Q3THS6;Q91X83	-0.540554	0.588556	0.110893	0.717758	0.460762	-0.538141	0.532411	NaN	NaN	NaN	NaN	NaN	NaN	NaN	NaN	NaN	NaN	NaN	NaN	NaN	0.522053	0.554006	-0.227986	-0.220263	-1.08655
Q3TIR3	-0.45829	-0.35411	-0.297155	0.118136	NaN	-0.824724	-0.524902	NaN	0.25717	NaN	NaN	NaN	NaN	NaN	NaN	0.393815	1.14615	0.54391	NaN	NaN	NaN	NaN	NaN	NaN	NaN
Q3TIV5	NaN	1.23449	-0.00778735	-0.0839154	0.467539	-0.9832	0.559594	NaN	NaN	-0.733215	NaN	-1.11054	-1.94769	-0.709055	-0.179975	0.255381	0.506358	-0.0619599	-1.07549	-1.30055	2.38943	2.20929	1.12732	0.797285	-1.3533
Q3TJZ6	-0.406813	0.038265	-0.0496123	0.527384	NaN	-0.132973	0.32477	NaN	NaN	NaN	NaN	NaN	NaN	NaN	NaN	NaN	NaN	NaN	NaN	NaN	0.717912	0.280805	NaN	-0.228235	-1.0715
Q3TKT4	-3.09932	1.00443	-0.419961	-0.142725	-0.785044	-1.29911	1.45501	NaN	NaN	NaN	NaN	NaN	NaN	NaN	-3.58034	-2.25833	NaN	NaN	NaN	NaN	2.43786	2.27737	1.44948	1.78331	-0.589051
Q3TKY6	NaN	0.681365	NaN	0.251025	0.11192	NaN	0.317738	NaN	-0.1587	-0.929246	NaN	0.277249	NaN	-0.536346	NaN	NaN	NaN	NaN	NaN	NaN	1.21619	0.738719	-0.763053	0.377227	-0.536178
Q3TLH4	-0.727011	1.25254	0.864497	0.1391	0.630719	-1.24416	1.06001	NaN	NaN	NaN	NaN	-1.1448	NaN	-3.18464	NaN	NaN	NaN	NaN	NaN	NaN	1.80996	1.72023	1.79842	0.756233	0.68488
Q3TPE9	0.398681	NaN	-0.398681	NaN	NaN	NaN	NaN	NaN	NaN	NaN	NaN	NaN	NaN	NaN	NaN	NaN	NaN	NaN	NaN	NaN	NaN	NaN	NaN	NaN	NaN
Q3TQI7	NaN	0.769571	-0.549774	0.0168667	-0.24493	NaN	0.155764	NaN	NaN	NaN	NaN	NaN	NaN	NaN	NaN	NaN	NaN	NaN	NaN	NaN	NaN	-0.018362	0.016592	-0.145727	NaN
Q3TTY5	-0.751494	-0.192195	-0.18773	-1.0727	-0.830887	-0.81643	0.175746	0.212652	-0.642527	1.86951	1.91121	0.206874	0.206722	2.50358	1.74539	-0.690114	-0.344598	1.66317	0.628145	0.879327	1.52923	-2.00574	-1.87899	-0.973841	-2.27702
Q3TUH1	0.140368	-0.0185318	0.25927	0.196177	0.0932369	0.288549	0.13438	-0.86907	NaN	0.161486	NaN	NaN	NaN	NaN	NaN	NaN	NaN	NaN	NaN	NaN	0.0339088	0.00697517	-0.850409	0.43474	-0.746389
Q3TWW8	-2.1348	-0.174741	-0.703675	-0.572999	-0.549933	-2.46288	-0.243018	-0.457148	1.02714	0.372743	0.199725	1.06555	-0.630378	0.662732	0.835376	0.721492	1.27444	0.78728	0.746482	0.420322	1.05141	0.741023	-0.144101	-0.151738	-2.0819
Q3TXS7	1.1277	1.68537	1.2024	1.56509	1.17768	1.16175	1.43415	-1.43878	-1.30281	-0.552479	-0.973904	-0.878239	-1.48713	-0.140421	-2.575	-0.0858535	-2.28	-0.904571	-2.7846	-2.00868	2.20611	2.28803	1.99669	1.98085	1.40172
Q3TXX4;Q8BFU8;Q61983;Q5SZA1	0.358522	NaN	NaN	NaN	NaN	0.207532	-0.566054	NaN	NaN	NaN	NaN	NaN	NaN	NaN	NaN	NaN	NaN	NaN	NaN	NaN	NaN	NaN	NaN	NaN	NaN
Q3U0V1	-0.198479	0.902897	0.526674	0.267023	0.772415	-0.463007	0.795734	-0.0289671	0.531257	-0.320576	-0.366499	0.670696	-0.255987	-0.143154	-0.7593	-0.646679	-1.14305	-0.727099	-1.44549	-1.67876	0.99913	1.25211	1.20155	0.427547	0.0691164
Q3U1F9	-1.45527	-1.28377	-1.6755	-1.87604	-2.05116	-1.69989	-1.44	NaN	NaN	NaN	NaN	NaN	NaN	NaN	1.55728	0.826343	1.05128	1.16539	1.6568	1.05504	0.262807	0.442302	1.96053	0.789997	0.713857
Q3U1J4	0.629707	1.51284	1.06412	1.21516	0.615058	0.804376	1.31129	-0.992072	-1.15072	-0.650666	-0.824385	-0.50215	-1.58021	-0.614314	-1.79489	-0.489421	NaN	-1.55104	NaN	-2.23635	1.52004	1.62296	1.1523	0.932508	1.00555
Q3U3C9	NaN	-0.243658	NaN	-0.697678	-0.690388	NaN	-0.0239375	NaN	0.585777	NaN	0.12632	0.843065	NaN	0.449886	NaN	NaN	NaN	NaN	NaN	NaN	0.0862443	0.588758	-0.982096	NaN	NaN
Q3U7R1	NaN	0.189689	-0.521885	0.501924	0.682661	0.324951	0.258995	NaN	NaN	NaN	NaN	NaN	NaN	NaN	NaN	NaN	NaN	NaN	NaN	NaN	0.0875621	-0.651423	-0.872473	NaN	NaN
Q3U9G9	NaN	NaN	NaN	NaN	NaN	NaN	-2.27779	-0.293975	1.56426	0.0413632	0.0507759	2.14908	-0.195573	0.751488	NaN	NaN	NaN	NaN	NaN	NaN	0.45369	-0.459785	-0.283792	-0.00320202	-1.39417
Q3UA37	-0.0161042	0.814119	0.200351	0.376588	0.633958	NaN	0.491317	NaN	-0.519417	-0.458046	-0.887734	-0.0159001	-0.298522	0.110027	NaN	NaN	NaN	NaN	NaN	NaN	0.225595	0.121448	NaN	-0.15144	NaN
Q3UD01	NaN	-1.07282	NaN	-1.00016	NaN	NaN	-1.06678	NaN	NaN	NaN	NaN	NaN	NaN	NaN	0.944938	1.48721	1.81667	1.67024	1.00962	NaN	-0.366559	-0.407201	-0.928628	-0.590114	-1.49642
Q3UDE2	-0.765752	-0.281421	-0.19248	-0.349548	-0.353286	-0.475814	-0.228713	-0.693058	0.258034	-0.109481	-0.243379	0.0351014	-0.164218	-0.623371	0.608693	0.740721	0.39132	0.325532	0.0697275	0.140954	0.634778	0.783617	-0.00719211	0.45348	-0.195112
Q3UE37	-0.826339	-0.212101	-0.131191	-0.197399	0.0194325	-0.453653	-0.480005	NaN	NaN	NaN	NaN	NaN	NaN	NaN	0.24849	1.32166	0.574324	NaN	0.339159	0.624085	NaN	NaN	NaN	-0.826467	NaN
Q3UEB3	-0.831607	-0.0261316	-0.497798	-0.382474	-0.119098	-0.60628	0.103305	0.0948	0.677028	0.387576	0.550218	0.546525	0.167302	0.712672	-0.652297	-1.14542	-1.32353	-0.686311	-1.09621	-1.58563	1.57153	1.58818	0.912145	1.0758	0.181218
Q3UGC7;Q66JS6	-0.895785	-0.258681	-0.595097	-0.0767028	-0.000706434	-0.795823	-0.161425	NaN	NaN	NaN	NaN	NaN	NaN	NaN	-0.251719	-0.316842	0.300252	-0.474398	-0.0168827	-0.244546	0.976583	1.01107	0.849468	0.391746	0.559491
Q3UGR5	1.01413	0.559753	0.270601	0.643938	0.21307	1.00185	0.471136	-1.4319	NaN	NaN	NaN	NaN	-1.11808	NaN	-0.431214	0.829698	NaN	-0.588631	-0.160841	-0.123589	-0.0315365	0.242939	0.0700089	0.499675	0.0899407
Q3UGS4	-0.67116	-0.631209	-0.960623	-0.882437	-0.381958	-1.30811	-0.352553	-0.352948	-0.471716	-0.380953	-0.0796207	0.271476	-0.735979	-0.258915	1.75357	1.54694	1.68932	1.67265	1.8166	1.95128	-0.47761	-0.324652	0.338531	-0.467015	-0.51821
Q3UGY8	0	NaN	NaN	NaN	NaN	NaN	NaN	NaN	NaN	NaN	NaN	NaN	NaN	NaN	NaN	NaN	NaN	NaN	NaN	NaN	NaN	NaN	NaN	NaN	NaN
Q3UH60	1.52596	-0.0862265	-2.11765	-0.351174	-1.59676	1.49502	-1.06962	0.175633	NaN	NaN	NaN	NaN	0.388707	NaN	-0.522925	NaN	-1.84511	NaN	NaN	-1.00875	0.191768	-0.18888	1.80111	1.70432	1.50458
Q3UH66	0.025548	-0.313252	-0.209006	-0.559466	-0.644902	-0.202939	NaN	NaN	NaN	NaN	-0.28622	NaN	0.184089	NaN	0.687766	0.477706	NaN	0.467799	0.126527	0.297006	-0.401732	NaN	0.27234	0.0787401	NaN
Q3UH68	-0.00118351	-0.295255	-0.4208	NaN	-0.855485	0.0141249	-0.427285	NaN	NaN	NaN	NaN	NaN	NaN	NaN	NaN	NaN	NaN	NaN	NaN	NaN	NaN	0.523278	1.11033	0.352275	NaN
Q3UH99	0.729118	-0.581887	-0.5432	-1.1196	-0.255104	0.411584	0.667587	0.0083195	NaN	NaN	NaN	NaN	0.780452	NaN	NaN	NaN	NaN	NaN	NaN	NaN	NaN	NaN	0.07011	-0.328753	NaN
Q3UHB1	NaN	NaN	-0.706357	-0.297378	NaN	1.00374	NaN	NaN	NaN	NaN	NaN	NaN	NaN	NaN	NaN	NaN	NaN	NaN	NaN	NaN	NaN	NaN	NaN	NaN	NaN
Q3UHD6	-0.210455	-0.385744	-0.143751	-0.181814	0.405447	-0.312124	0.0144765	NaN	NaN	NaN	-1.35425	-1.3046	NaN	NaN	NaN	0.852028	-1.18794	-0.68194	-1.55611	NaN	1.22109	0.965227	1.06329	1.19559	1.12165
Q3UHJ0;Q91Z96	0.793179	-0.339916	0.245755	0.381587	-0.0159087	0.843581	0.111729	NaN	NaN	NaN	NaN	NaN	NaN	NaN	NaN	NaN	NaN	NaN	NaN	NaN	NaN	NaN	NaN	NaN	NaN
Q3UHL1	NaN	NaN	-0.305757	0.0145725	NaN	-0.175521	NaN	NaN	NaN	NaN	NaN	NaN	NaN	NaN	NaN	NaN	NaN	NaN	NaN	NaN	NaN	NaN	NaN	NaN	1.03461
Q3UHX2	-0.221817	1.06881	0.755302	0.425005	-0.147125	-0.676892	0.751831	-1.18413	-0.997925	-0.231341	-0.566311	-0.430691	-2.13987	-0.414246	0.534998	0.754202	0.522854	0.443142	-0.212363	-0.513949	0.616764	1.17716	1.17012	0.410318	0.28231
Q3UI43	NaN	-0.264327	-0.191268	NaN	-0.21087	NaN	-0.275672	-0.49118	-1.11158	NaN	-0.581462	-0.31915	-0.957256	-0.810722	0.77722	1.21774	1.52276	1.18089	0.82325	0.825637	0.307173	0.143353	-0.452894	-0.705346	-0.426284
Q3UIU2	0.846316	0.176423	0.310759	1.16065	1.16839	1.38958	0.338328	0.482808	-1.6574	-0.979921	0.563744	-0.170163	0.382622	-1.39052	NaN	NaN	NaN	NaN	NaN	NaN	-0.283799	-0.671067	-0.69548	0.47976	-0.535012
Q3UJB9	-0.0972769	0.826347	0.741632	0.505226	0.841594	0.200086	0.730522	-1.69947	NaN	NaN	-1.66015	NaN	NaN	-1.82129	NaN	-0.0186903	-0.552399	-0.385103	NaN	NaN	1.27778	1.00687	0.20104	0.498361	-0.421583
Q3UJD6	NaN	-0.133366	NaN	NaN	NaN	NaN	0.133366	NaN	NaN	NaN	NaN	NaN	NaN	NaN	NaN	NaN	NaN	NaN	NaN	NaN	NaN	NaN	NaN	NaN	NaN
Q3UJP5	-0.504796	NaN	-0.431054	-0.55556	NaN	NaN	NaN	NaN	NaN	NaN	NaN	NaN	NaN	NaN	NaN	NaN	NaN	NaN	NaN	NaN	0.747571	NaN	NaN	0.38688	NaN
Q3UJU9	0.458747	0.870986	0.210815	0.414629	0.722948	0.869808	0.644649	1.20212	-1.09261	-0.358538	-0.39288	-0.854929	0.819364	NaN	NaN	NaN	NaN	NaN	NaN	NaN	-1.18588	-2.28617	NaN	-0.648922	NaN
Q3UKJ7	-2.8586	NaN	NaN	NaN	NaN	NaN	NaN	-0.069554	0.0706095	0.551669	0.460399	1.06206	NaN	0.86235	NaN	-1.01265	NaN	NaN	NaN	NaN	0.968124	0.200313	-0.207192	0.00892198	NaN
Q3UL36	-0.270758	0.986807	0.856376	0.382257	-0.0808794	-1.14247	0.670397	NaN	-0.643711	0.215589	0.160633	-0.616984	NaN	-0.597323	NaN	NaN	NaN	NaN	NaN	NaN	NaN	NaN	NaN	NaN	NaN
Q3ULD5	0.770252	0.378742	-0.0790563	0.339447	0.378049	0.967596	-0.062901	0.145338	-0.772782	-0.761305	-0.57543	NaN	NaN	NaN	NaN	NaN	NaN	NaN	NaN	NaN	NaN	NaN	-0.863303	NaN	NaN
Q3ULJ0	0.867071	1.42538	1.3217	1.16442	0.775032	0.964945	1.16848	-1.33034	NaN	0.310808	-0.472778	NaN	NaN	0.0123713	-0.992262	-1.15104	-1.30446	-0.468635	-1.88946	-2.39995	0.851958	1.13816	0.472847	0.408478	0.651793
Q3UM45	-0.0214555	0.300478	-0.249784	-0.0570924	-0.648225	0.161377	0.200907	-0.489639	-0.987159	-0.373193	-0.475404	-0.877939	-0.62006	-0.735805	0.910691	0.591976	0.0350268	0.339501	0.38089	-0.114843	1.19418	1.26814	0.779602	1.15779	0.648266
Q9D3R6;Q3UMC0	0.290891	0.698907	0.175729	0.243726	0.400039	0.331347	0.311637	-0.17496	-0.612863	0.115285	0.480847	0.276027	-0.388416	0.117688	0.474879	NaN	-0.757901	NaN	-0.00316733	-0.211572	NaN	NaN	NaN	NaN	NaN
Q3UMR5	0.40671	NaN	-0.551741	-0.259747	NaN	0.404778	NaN	NaN	NaN	NaN	NaN	NaN	NaN	NaN	NaN	NaN	NaN	NaN	NaN	NaN	NaN	NaN	NaN	NaN	NaN
Q3UMU9	0.890196	1.75329	1.21754	0.981165	0.118778	0.368298	1.49475	-1.92433	NaN	-1.15363	-1.09606	NaN	NaN	-1.32737	-0.284939	-0.1024	-0.247299	-0.620321	-0.985678	-1.77789	0.826626	0.485273	-0.170021	0.771807	-0.257113
Q3UN04	NaN	-0.0294094	0.168245	0.157413	NaN	0.110714	-0.406963	NaN	NaN	NaN	NaN	NaN	NaN	NaN	NaN	NaN	NaN	NaN	NaN	NaN	NaN	NaN	NaN	NaN	NaN
Q3UNH4	1.74599	1.18252	1.13055	1.01307	0.920903	1.36744	1.02406	-0.880328	-1.31989	-1.50865	-1.56921	-1.44464	-0.737306	-2.68239	0.772328	-0.578776	-0.3852	-1.14911	0.212884	-0.3719	0.242448	0.825582	2.23861	1.08876	1.54542
Q3UNZ8	0.11566	-0.475557	NaN	0.171191	-0.525703	0.786984	-0.0725758	NaN	NaN	NaN	NaN	NaN	NaN	NaN	NaN	NaN	NaN	NaN	NaN	NaN	NaN	NaN	NaN	NaN	NaN
Q3UPH1	-0.147374	-0.161611	NaN	-0.342687	-0.186681	-0.293017	-0.131289	NaN	NaN	NaN	NaN	NaN	NaN	NaN	0.542462	0.238391	NaN	0.396983	0.206706	-0.121884	NaN	NaN	NaN	NaN	NaN
Q3UPL0	0.993331	1.11609	0.701583	1.10543	0.850236	1.21204	1.08511	0.372161	0.0312528	-0.00184354	0.347913	0.314006	0.204167	-0.142844	-2.76532	-3.02312	NaN	NaN	NaN	-3.514	0.540904	0.585471	0.534835	0.523396	0.13403
Q3UQA7	-1.00342	0.797594	0.279444	0.287337	1.26485	-0.675268	0.729019	0.793188	2.0233	0.0779611	0.88463	2.27019	0.0840074	1.06364	-1.9232	-1.11147	-0.20084	-1.04406	-1.13926	-2.29855	0.376616	-0.314689	-1.24279	-0.902435	NaN
Q3URU2	NaN	0.283827	-0.175962	NaN	0.180674	-0.679491	0.0522311	NaN	NaN	NaN	NaN	NaN	NaN	NaN	NaN	NaN	NaN	NaN	NaN	NaN	NaN	0.139029	0.199692	NaN	NaN
Q3USB7	-0.819914	NaN	NaN	NaN	NaN	-0.371243	-1.04178	NaN	NaN	NaN	NaN	NaN	NaN	NaN	0.0870435	-0.300364	NaN	NaN	NaN	0.7211	0.544018	0.63908	0.487959	0.368046	-0.31394
Q3UU96	0.908424	0.0770833	NaN	0.11811	0.133178	-0.0292456	-0.0376036	0.483064	NaN	-0.0909159	NaN	NaN	0.356601	NaN	NaN	NaN	NaN	NaN	NaN	NaN	NaN	NaN	NaN	-1.4483	NaN
Q3UUG6	-0.573599	-0.594153	-0.0769616	-0.422625	-0.178719	-0.175333	-0.192356	NaN	NaN	NaN	NaN	NaN	NaN	NaN	NaN	NaN	NaN	NaN	NaN	NaN	NaN	0.0980643	1.06745	0.316229	0.732002
Q3UUI3	0.955924	0.587472	0.315791	0.987142	-0.0596586	1.68635	0.194772	0.785821	NaN	-0.237034	NaN	NaN	NaN	NaN	NaN	NaN	NaN	NaN	NaN	NaN	NaN	-1.58416	-1.7567	-0.33972	-1.53599
Q3UV17	-1.33026	0.193525	-0.131989	-0.790209	-0.329447	-0.888205	0.0388217	NaN	NaN	NaN	NaN	NaN	NaN	NaN	3.13732	-0.367682	1.52083	3.34386	2.45255	2.34448	-0.0857168	-1.01722	-0.970957	-3.94132	-1.09835
Q3UVL4	-0.98085	-0.414244	NaN	0.00570107	0.0227032	-0.698603	0.0615673	NaN	NaN	NaN	NaN	0.211218	NaN	NaN	0.789736	1.00277	NaN	NaN	NaN	NaN	NaN	NaN	NaN	NaN	NaN
Q3UY34	-1.2156	NaN	NaN	NaN	NaN	NaN	NaN	NaN	NaN	NaN	NaN	NaN	NaN	NaN	NaN	NaN	NaN	NaN	NaN	NaN	0.279722	-0.126316	1.29143	0.180527	-0.409765
Q3UYC0	1.46246	0.325388	0.650423	-0.0295259	0.261892	1.616	-0.186579	NaN	NaN	NaN	NaN	NaN	NaN	NaN	-0.406754	-1.26004	NaN	-1.09009	-1.12996	NaN	NaN	NaN	NaN	NaN	NaN
Q3UYV9	-0.147301	0.521222	0.00123918	-0.338832	0.0647844	-2.1263	0.82973	-0.751137	-0.377648	-0.866742	-0.781222	-0.240531	-0.537486	-0.55872	-0.570834	-1.33971	-0.937901	NaN	NaN	NaN	2.59477	2.36316	1.49145	1.7432	0.544584
Q3UZP4	0.407464	-0.407464	NaN	NaN	NaN	NaN	NaN	NaN	NaN	NaN	NaN	NaN	NaN	NaN	NaN	NaN	NaN	NaN	NaN	NaN	NaN	NaN	NaN	NaN	NaN
Q3V3Q7	NaN	NaN	NaN	NaN	NaN	-0.666967	NaN	NaN	NaN	NaN	NaN	NaN	NaN	NaN	NaN	NaN	NaN	NaN	NaN	NaN	NaN	0.200993	NaN	NaN	0.465975
Q3V3R1	1.20958	0.950821	1.3451	1.31178	1.50932	1.68062	1.01015	-1.06905	-0.569234	-1.34062	-0.443891	-0.532314	-0.344757	-1.44678	NaN	NaN	NaN	NaN	NaN	NaN	-0.339328	-0.428716	-1.54235	-1.11463	NaN
Q3V4B5	NaN	-1.24168	-1.03256	-1.24966	-0.711626	NaN	NaN	NaN	NaN	NaN	NaN	NaN	NaN	NaN	0.395477	0.58126	1.51263	1.08681	0.411806	0.247549	NaN	NaN	NaN	NaN	NaN
Q400C8	NaN	0	NaN	NaN	NaN	NaN	NaN	NaN	NaN	NaN	NaN	NaN	NaN	NaN	NaN	NaN	NaN	NaN	NaN	NaN	NaN	NaN	NaN	NaN	NaN
Q4KML4	-1.29899	0.127556	-1.091	-0.591415	-1.47797	-1.50125	-0.490148	-2.06943	1.46342	-0.0753304	-2.06524	1.37556	-0.893888	0.703692	1.61621	2.32362	2.95984	2.92269	1.79452	1.93339	-0.224331	-0.436737	-0.719146	-0.50781	-2.29408
Q4KMM3	1.38236	-0.0467972	0.165844	0.65027	-1.26131	1.31016	-0.0156464	NaN	NaN	NaN	NaN	NaN	NaN	NaN	0.418321	NaN	NaN	NaN	NaN	NaN	-1.34556	-0.702586	-0.343714	-0.15778	-0.0535721
Q4KUS2	0.121287	NaN	NaN	NaN	-0.563917	0.442629	NaN	NaN	NaN	NaN	NaN	NaN	NaN	NaN	NaN	NaN	NaN	NaN	NaN	NaN	NaN	NaN	NaN	NaN	NaN
Q4QQM4	-0.016782	0.0263317	-0.167009	-0.645913	0.206294	-0.783069	-0.00157285	NaN	NaN	NaN	NaN	-0.532453	-1.04618	NaN	NaN	NaN	NaN	NaN	NaN	NaN	0.837407	0.138543	1.15603	0.213214	0.615165
Q4V9Z5	-0.54004	NaN	-0.780614	-1.2026	-1.07545	-0.123877	-1.51819	-0.966889	NaN	-1.5634	NaN	NaN	-0.255526	NaN	1.73198	0.494502	NaN	-0.0461987	1.10774	0.537994	NaN	NaN	1.53044	1.25502	1.41512
Q4VA53	-1.15161	-0.493386	-2.59292	-1.36739	NaN	-0.518187	-0.159424	-0.603963	0.96866	0.230043	0.00120103	0.472476	-0.807866	-0.185883	NaN	NaN	NaN	NaN	NaN	NaN	2.52086	1.83827	0.583135	1.92882	0.264545
Q4VAA2	-0.63672	0.600965	0.523993	0.0918665	0.391078	-0.698136	0.521804	-0.873004	-0.390336	-0.880343	-0.552552	-0.223248	-1.06983	-0.593863	0.785392	0.425139	1.11611	0.631701	0.491817	0.445746	-0.28334	0.423505	0.916316	-0.153575	-0.0524664
Q4VAE3	0.792758	-0.19476	-0.190276	0.199766	NaN	1.13427	-0.81629	NaN	NaN	NaN	NaN	NaN	NaN	NaN	NaN	NaN	NaN	NaN	NaN	NaN	0.119453	NaN	NaN	-1.04492	NaN
Q501J6	-0.565337	0.123806	-0.666237	-0.568627	-0.91367	-0.695832	-0.129105	0.386503	1.13508	0.763607	0.696725	1.07253	0.557411	1.10815	-1.9268	-1.32527	-1.65689	-1.60906	-2.2203	-2.52949	3.24675	3.07964	2.33187	2.86013	1.5414
Q501J7	-1.84605	0.179888	-0.374599	NaN	NaN	NaN	-0.725889	NaN	NaN	NaN	NaN	NaN	NaN	NaN	NaN	0.591248	NaN	NaN	NaN	NaN	0.83638	1.11021	0.70665	-0.47784	NaN
Q505B7	-1.02758	NaN	NaN	-0.199353	NaN	NaN	-0.770909	NaN	NaN	NaN	NaN	NaN	NaN	NaN	0.152492	0.567411	0.592037	0.260151	0.425752	NaN	NaN	NaN	NaN	NaN	NaN
Q505D9	NaN	-0.503293	NaN	NaN	NaN	0.503293	NaN	NaN	NaN	NaN	NaN	NaN	NaN	NaN	NaN	NaN	NaN	NaN	NaN	NaN	NaN	NaN	NaN	NaN	NaN
Q505F5	-0.399267	0.127107	-0.0664275	-0.621527	-0.10455	-0.25479	-0.176594	-0.293551	0.163061	-0.726353	-0.196892	0.271324	-0.284367	-0.397282	0.678285	1.05671	0.215946	0.303072	0.182962	-0.146279	0.556801	0.662023	0.436384	0.431923	0.0295045
Q50H33	-0.019619	NaN	-0.231361	-1.05066	-0.22434	0.898809	NaN	0.631737	NaN	NaN	NaN	NaN	-0.244917	NaN	NaN	NaN	NaN	NaN	NaN	NaN	NaN	NaN	0.40449	0.0678692	-0.23201
Q52KI8	-1.4852	-0.096609	-0.41653	-1.04498	-0.651798	-1.27391	-0.550285	-0.83497	-0.153635	-0.709185	-0.340132	-0.271694	-1.36673	-0.76551	NaN	NaN	NaN	NaN	NaN	NaN	2.42986	2.43598	2.32073	1.91238	0.866715
Q569Z6	-0.219656	1.37189	0.871363	0.318422	0.38076	-0.969664	1.028	0.218655	1.13628	0.334999	0.386087	0.948599	-0.072239	0.550548	-2.83946	-2.54382	NaN	-3.12695	NaN	NaN	1.59739	1.77044	1.36018	1.02054	-0.181271
Q56A07	0.319493	NaN	-0.374164	NaN	NaN	0.054671	NaN	NaN	NaN	NaN	NaN	NaN	NaN	NaN	NaN	NaN	NaN	NaN	NaN	NaN	NaN	NaN	NaN	NaN	NaN
Q571I9	NaN	0.115691	NaN	0.467295	0.330309	NaN	0.161705	NaN	NaN	NaN	-0.669456	0.174233	NaN	-0.354177	NaN	NaN	NaN	NaN	NaN	NaN	NaN	NaN	NaN	NaN	NaN
Q58A65	-0.333385	-0.716859	-0.689393	-0.50789	-0.792752	-0.434026	-0.371154	NaN	NaN	NaN	NaN	NaN	NaN	NaN	NaN	NaN	NaN	NaN	NaN	NaN	1.04516	1.15437	0.447215	1.50701	-0.308303
Q59J78	-0.209005	0.132647	-0.0757935	-0.0820439	0.634833	0.174891	0.381722	NaN	NaN	NaN	NaN	NaN	NaN	NaN	NaN	NaN	NaN	NaN	NaN	NaN	0.299252	-0.445878	0.191649	-0.607147	-0.395129
Q5DQR4	-0.152699	NaN	NaN	NaN	NaN	0.152699	NaN	NaN	NaN	NaN	NaN	NaN	NaN	NaN	NaN	NaN	NaN	NaN	NaN	NaN	NaN	NaN	NaN	NaN	NaN
Q5DTL9;Q8JZR6	1.35761	0.663157	0.325398	0.95814	1.02845	1.2095	1.21184	NaN	NaN	NaN	NaN	NaN	NaN	NaN	NaN	NaN	NaN	NaN	NaN	NaN	-2.78172	-2.34405	-0.239471	-0.084432	-0.585204
Q5EBJ4	0.389956	-0.265169	0.0975647	0.0345211	-0.261829	-0.198711	-0.446047	-0.522852	NaN	NaN	1.05788	NaN	NaN	NaN	NaN	NaN	NaN	NaN	NaN	NaN	NaN	NaN	1.049	0.338774	NaN
Q5EG47;Q8BRK8	0.47276	-0.298492	0.266976	0.156342	0.00888324	0.0561302	0.0897624	NaN	NaN	NaN	NaN	NaN	NaN	NaN	NaN	NaN	NaN	NaN	NaN	NaN	NaN	-0.752362	NaN	NaN	NaN
Q5F226	1.84784	-2.31963	NaN	NaN	NaN	0.828318	NaN	0.510849	NaN	NaN	NaN	NaN	0.406125	NaN	NaN	NaN	NaN	NaN	NaN	NaN	NaN	-2.23522	1.73318	1.31877	-0.382766
Q5F2E7	-0.390907	NaN	0.119216	0.181573	-0.394439	-0.413638	NaN	NaN	NaN	NaN	NaN	NaN	NaN	NaN	NaN	NaN	NaN	NaN	NaN	NaN	NaN	0.460187	0.467061	NaN	NaN
Q5F2E8	0.023983	0.273628	-0.185183	NaN	0.104643	NaN	-0.217072	NaN	NaN	NaN	NaN	NaN	NaN	NaN	NaN	NaN	NaN	NaN	NaN	NaN	NaN	NaN	NaN	NaN	NaN
Q5FWK3	-0.387383	0.128192	0.303201	0.72043	0.147248	0.117078	0.0884411	NaN	NaN	-1.24087	-1.8541	NaN	NaN	-2.16011	0.265022	0.473495	0.50126	NaN	NaN	NaN	0.501691	0.373822	0.623902	0.95354	0.512759
Q5GH64	-0.749424	0.226908	0.183733	-0.607568	-0.433053	-0.730762	-0.365892	NaN	NaN	NaN	NaN	NaN	NaN	NaN	-0.157588	0.683224	NaN	0.418414	NaN	-0.944215	0.458096	0.731446	1.33024	0.507346	0.282057
Q5IRJ6	NaN	NaN	NaN	NaN	-0.942092	0.942092	NaN	NaN	NaN	NaN	NaN	NaN	NaN	NaN	NaN	NaN	NaN	NaN	NaN	NaN	NaN	NaN	NaN	NaN	NaN
Q5M8N0	1.51852	0.591048	0.957214	1.30731	0.433749	1.64135	0.327909	-0.508198	-2.51088	-0.519616	-0.325288	-1.67491	-0.76962	-1.17643	0.635465	-0.575856	-1.4837	-0.379149	0.484704	-0.380044	-0.0475814	0.136976	1.02824	1.25573	1.23303
Q5NCR9	NaN	NaN	NaN	NaN	0	NaN	NaN	NaN	NaN	NaN	NaN	NaN	NaN	NaN	NaN	NaN	NaN	NaN	NaN	NaN	NaN	NaN	NaN	NaN	NaN
Q5PR69	-1.66423	1.81647	-0.0926669	-0.00231576	0.246549	NaN	1.42848	NaN	NaN	NaN	NaN	NaN	NaN	NaN	NaN	-0.305363	NaN	NaN	NaN	NaN	1.82294	1.06133	0.18906	-0.596764	-1.1552
Q5PR73	-0.388227	NaN	NaN	NaN	NaN	-0.29831	NaN	NaN	NaN	NaN	NaN	NaN	NaN	NaN	NaN	NaN	NaN	NaN	NaN	NaN	-0.799899	NaN	0.0775537	0.431952	0.97693
Q5PSV9	NaN	-0.408468	NaN	-1.30336	NaN	NaN	-0.88447	NaN	0.189461	NaN	NaN	0.439747	NaN	NaN	NaN	NaN	NaN	NaN	NaN	NaN	2.03642	1.09324	-0.520445	NaN	NaN
Q5RJI5	0.129779	0.0252949	NaN	0.0956589	NaN	0.226568	NaN	NaN	NaN	NaN	NaN	NaN	-0.189053	NaN	-0.288248	NaN	NaN	NaN	NaN	NaN	NaN	NaN	NaN	NaN	NaN
Q5SNZ0	0.508698	0.128711	NaN	NaN	NaN	NaN	NaN	NaN	NaN	NaN	NaN	NaN	NaN	NaN	NaN	NaN	NaN	NaN	NaN	NaN	-0.0753548	-0.226304	0.115445	NaN	-0.451194
Q5SQX6	0.505312	-0.227898	-0.0575794	-0.103238	-0.272301	0.543388	-0.398714	3.10076	1.12946	2.18066	2.35706	2.34809	3.06566	1.74704	-4.65766	-5.73537	NaN	-5.86086	NaN	NaN	-0.335842	-0.626889	0.153597	-0.150633	-0.476961
Q5SRX1	0.267493	-0.641096	-0.276691	0.114891	0.163035	0.390145	-0.584922	0.422602	-0.800142	-0.130457	0.235594	-0.814994	0.294802	NaN	0.925202	0.299603	0.53065	-0.384214	0.82436	0.954981	-0.95692	-0.61593	-0.0234944	0.19332	-0.348516
Q5SSH7	NaN	NaN	NaN	NaN	NaN	NaN	NaN	NaN	NaN	NaN	NaN	NaN	NaN	NaN	NaN	NaN	NaN	NaN	NaN	NaN	NaN	NaN	NaN	0	NaN
Q5SSL4	0.226716	-0.387176	-0.415758	-0.37738	-0.428205	-0.0215736	-0.852941	NaN	NaN	NaN	NaN	NaN	NaN	NaN	NaN	NaN	NaN	NaN	NaN	NaN	0.0984158	0.0769067	0.358805	0.465304	1.15628
Q5SSZ5	NaN	0.107483	NaN	NaN	0.282106	-0.389589	NaN	NaN	NaN	NaN	NaN	NaN	NaN	NaN	NaN	NaN	NaN	NaN	NaN	NaN	NaN	NaN	NaN	NaN	NaN
Q5SUF2	0.27603	1.0347	0.400496	0.191364	-1.05215	-0.867571	0.774017	NaN	-0.0251979	-0.334118	-0.989174	-0.493278	-2.28627	-0.0169295	-1.98998	-0.883339	NaN	-1.46897	NaN	NaN	2.33768	2.53726	1.90273	1.72434	0.34906
Q5SUQ9	NaN	-0.454275	NaN	-0.550123	NaN	-0.42864	0.479643	0.189514	NaN	0.237499	0.154408	0.719446	NaN	NaN	NaN	NaN	NaN	NaN	NaN	NaN	-0.516603	-0.258945	NaN	0.197685	NaN
Q5SUR0	-0.234968	0.99419	0.337755	0.600893	1.46577	-0.40929	1.17228	-2.02649	0.900749	-0.294405	0.073355	1.10649	-2.71933	0.520762	0.0550177	0.676316	0.615551	0.476116	0.157357	-0.356979	0.832379	1.01258	-0.198559	0.00936723	-2.10705
Q5SV85	-0.447928	-0.174237	-0.159531	-0.358143	0.308956	-0.0103096	-0.392323	NaN	NaN	NaN	NaN	NaN	NaN	NaN	NaN	NaN	NaN	NaN	NaN	NaN	-0.216307	0.41303	0.369972	0.716434	-0.0496143
Q5SVL6	-0.0392189	NaN	NaN	-0.792334	NaN	0.831553	NaN	NaN	NaN	NaN	NaN	NaN	NaN	NaN	NaN	NaN	NaN	NaN	NaN	NaN	NaN	NaN	NaN	NaN	NaN
Q5SVR0	-1.9257	-0.73924	0.786927	0.473738	0.597609	-0.0675786	0.44229	NaN	NaN	NaN	NaN	NaN	NaN	NaN	NaN	NaN	NaN	NaN	NaN	NaN	NaN	NaN	NaN	NaN	NaN
Q5SW19	0.502902	0.610954	0.814992	1.33894	0.537982	NaN	1.10326	NaN	NaN	NaN	NaN	NaN	NaN	NaN	NaN	NaN	NaN	NaN	NaN	NaN	-0.872632	-0.43867	-1.27227	-1.1376	-1.18787
Q5SWP3	-0.649692	NaN	NaN	-0.448944	NaN	-0.627172	NaN	NaN	NaN	NaN	NaN	NaN	NaN	NaN	-0.754634	NaN	NaN	NaN	-0.170093	-0.292015	NaN	0.121109	0.836316	1.27699	0.70814
Q5SWU9	-0.238492	0.290139	0.33986	0.368386	-0.0133846	-0.268943	0.106265	NaN	NaN	NaN	NaN	NaN	NaN	NaN	-0.934401	-0.799779	NaN	-1.50686	NaN	NaN	0.660667	0.676576	0.528512	0.672013	0.119437
Q5U458	0.192613	-0.329163	0.00455403	-0.0958774	-0.193974	0.390767	NaN	0.365493	-0.19365	NaN	NaN	0.175367	0.091779	NaN	NaN	NaN	NaN	NaN	NaN	NaN	NaN	NaN	NaN	NaN	NaN
Q5U4C1	NaN	-0.143405	-0.00594258	NaN	0.149348	NaN	NaN	NaN	NaN	NaN	NaN	NaN	NaN	NaN	NaN	NaN	NaN	NaN	NaN	NaN	NaN	NaN	NaN	NaN	NaN
Q5XJE5	NaN	-0.478267	-0.552426	NaN	0.0199136	NaN	0.644849	NaN	NaN	NaN	NaN	NaN	NaN	NaN	NaN	NaN	NaN	NaN	NaN	NaN	0.547194	NaN	-0.16423	-0.0170337	NaN
Q5XJV6	-0.145053	-0.475841	-0.065984	NaN	-0.230483	0.917361	NaN	NaN	NaN	NaN	NaN	NaN	NaN	NaN	NaN	NaN	NaN	NaN	NaN	NaN	NaN	NaN	NaN	NaN	NaN
Q5XJY5	1.22158	1.59613	1.35385	1.58649	1.40607	1.5257	1.46895	0.832952	0.544572	0.275699	0.846307	0.741197	0.48673	0.428978	-2.44613	-2.36198	-2.6703	-2.45997	-2.78256	-2.88751	0.82369	0.642765	0.12869	0.811651	0.0566269
Q60520	NaN	-1.44599	NaN	NaN	NaN	NaN	NaN	NaN	NaN	NaN	NaN	NaN	NaN	NaN	NaN	NaN	NaN	NaN	NaN	NaN	0.522516	0.895587	0.0278831	NaN	NaN
Q60597	1.66529	1.1167	1.04752	1.67049	1.46045	2.46456	1.09688	1.27961	-0.185921	0.427107	0.975202	0.266395	1.06329	-0.231419	-2.7201	-3.08606	-3.4682	-3.42501	-3.40293	NaN	0.143511	0.254154	-0.0155451	0.93598	-0.142821
Q60598	0.747105	1.01768	0.867377	0.698655	0.678923	0.594111	0.859404	0.0462384	-0.497358	-0.832859	-0.516096	-0.296489	-0.0574813	-1.17846	-0.958881	-0.00807333	-2.61026	-0.653867	-2.43027	-1.50029	0.600317	1.21112	1.88408	0.911828	1.38276
Q60605;Q8CI43	-0.14564	0.60838	0.170556	0.078248	-0.259994	-0.601382	0.493075	-0.573073	-1.00788	-0.283095	-0.568795	-0.649962	-1.05181	-0.563663	1.47936	1.21539	0.841317	1.0559	0.665067	0.189387	NaN	NaN	NaN	NaN	NaN
Q60631	1.19612	0.461118	0.42999	0.781781	0.234779	0.924335	0.713872	0.448884	-0.696599	-0.90659	-0.699961	-0.719079	0.249656	-0.775002	-0.0696132	-0.908803	-1.51644	-1.77342	-0.912673	-0.866013	0.596305	0.886049	1.33449	1.64091	0.527766
Q60634	0.69306	0.947794	0.913492	1.04422	0.664389	0.688078	0.695465	-0.76811	NaN	-0.959185	-0.665236	-0.667358	NaN	-1.14278	NaN	NaN	NaN	NaN	NaN	NaN	-0.628012	-0.643181	-0.0245342	0.0911102	-0.239216
Q60668	1.29682	1.85002	1.4145	1.41577	1.03182	1.04095	1.72831	-0.774761	-0.455842	0.247077	-0.0520663	-0.283254	-0.993566	0.505625	-1.81836	-1.78506	-3.26944	-1.96465	-3.10802	-3.56469	1.81485	2.06221	1.96208	1.62931	0.843567
Q60676	0.74996	0.533818	0.652493	0.194912	0.417302	0.652823	0.305193	-0.2532	-0.744398	-0.0634857	0.34796	-0.563882	-0.188362	-0.208196	NaN	NaN	NaN	NaN	0.426613	NaN	-0.443349	-0.276241	-0.0931717	-0.389194	-0.591531
Q60692	-0.271961	0.0768813	-0.402292	-0.225311	0.141619	-0.744883	-0.124798	-0.202871	0.0398921	-0.56645	-0.423462	0.11463	-0.325846	-0.47967	0.770946	1.13994	1.33501	0.512957	0.829899	0.822454	-0.528769	-0.191855	-0.0308648	-0.175671	-0.399542
Q60710	NaN	NaN	NaN	NaN	NaN	NaN	NaN	NaN	NaN	NaN	NaN	NaN	NaN	NaN	NaN	NaN	NaN	NaN	NaN	NaN	-0.00256807	-0.233741	-0.169852	0.311258	0.0949032
Q60714	-0.178512	-0.303523	-0.0887938	-0.170909	-0.260877	-0.284516	-0.422761	0.360112	NaN	NaN	0.391261	0.389453	NaN	-0.396558	NaN	0.434529	NaN	NaN	NaN	NaN	0.890611	-0.118489	-0.143458	0.336165	-0.432916
Q60715	NaN	0.838683	0.18262	0.504707	NaN	-0.547549	0.434118	NaN	NaN	NaN	NaN	NaN	NaN	NaN	NaN	NaN	NaN	NaN	NaN	NaN	-0.897895	-0.0319049	-0.482779	NaN	NaN
Q60722	NaN	0.515346	-0.540896	NaN	NaN	NaN	0.702516	NaN	1.65248	NaN	NaN	0.672956	NaN	NaN	NaN	NaN	-3.40522	NaN	NaN	NaN	-0.404995	-0.130011	0.0882182	NaN	0.849609
Q60737	0.45911	0.0269886	0.146993	0.309925	-0.0835174	0.422092	0.282024	-0.185702	-0.718228	-0.330302	-0.150471	0.100303	-0.283377	-0.468033	0.628692	-0.378149	-0.30724	-0.330387	0.560529	-0.0355533	0.286548	0.373148	0.517587	0.598785	0.176584
Q60739	-1.33036	-0.686779	-1.48452	-1.35205	NaN	-1.70305	NaN	NaN	NaN	NaN	NaN	NaN	NaN	NaN	-0.315987	0.32412	0.126637	0.191424	-0.279516	NaN	2.65114	1.99517	1.32492	0.853113	-0.314268
Q60749	0.0122436	0.139235	-0.317367	-0.0112053	-0.188049	-0.228508	0.300652	0.0206264	-0.0492722	-0.730054	-0.715198	0.648262	-0.312669	-0.59279	NaN	NaN	NaN	NaN	NaN	NaN	1.14689	0.962361	0.536583	1.07351	-0.0529286
Q60759	1.87514	1.09841	0.989559	0.351203	NaN	2.45956	0.219072	NaN	NaN	NaN	NaN	NaN	NaN	NaN	NaN	NaN	NaN	NaN	NaN	NaN	-1.55849	-1.32342	-1.93309	NaN	-2.17794
Q60771	1.33317	0.604216	1.21307	1.79396	-0.446583	1.88785	0.465004	-1.3316	NaN	-1.40352	-0.0514048	NaN	NaN	NaN	NaN	NaN	NaN	NaN	NaN	NaN	-2.20835	-1.31196	0.390097	0.428114	0.0313722
Q60780	0.833402	-0.446437	NaN	-0.519208	NaN	0.132243	NaN	NaN	NaN	NaN	NaN	NaN	NaN	NaN	NaN	NaN	NaN	NaN	NaN	NaN	NaN	NaN	NaN	NaN	NaN
Q60790	-0.0115669	NaN	NaN	0.231773	NaN	0.0830872	NaN	NaN	NaN	NaN	NaN	NaN	NaN	NaN	NaN	NaN	NaN	NaN	NaN	NaN	NaN	-0.328587	-0.340861	0.366155	NaN
Q60809	-0.121571	-0.117411	-0.0435357	0.133789	-0.204903	0.0115371	0.342096	NaN	NaN	NaN	NaN	NaN	NaN	NaN	NaN	NaN	NaN	NaN	NaN	NaN	NaN	NaN	NaN	NaN	NaN
Q60829	1.24171	0.587379	0.341497	-0.544211	0.0838144	0.63443	0.703853	0.191448	NaN	-1.87034	NaN	NaN	-0.0152437	NaN	1.13413	-0.718414	-0.0348665	-0.286923	1.17904	1.27101	-1.57549	-0.963083	1.72884	0.0813654	0.444591
Q60847	NaN	NaN	NaN	NaN	NaN	0	NaN	NaN	NaN	NaN	NaN	NaN	NaN	NaN	NaN	NaN	NaN	NaN	NaN	NaN	NaN	NaN	NaN	NaN	NaN
Q60854	-0.316105	-0.293489	-0.465271	-0.0778942	-0.849216	-0.476942	-0.207952	NaN	NaN	NaN	NaN	NaN	NaN	NaN	NaN	NaN	NaN	NaN	NaN	NaN	0.590157	0.644066	0.868641	0.584007	NaN
Q60864	1.10951	1.48442	1.29117	1.26274	1.00652	0.908114	1.4025	-0.983932	-0.967321	-0.370553	-0.337842	-0.571798	-1.25798	-0.223998	-0.991523	-0.732728	-1.71652	-1.19681	-1.86422	-2.18573	1.38561	1.46435	1.3106	1.0102	0.537892
Q60865	-0.119478	1.31173	0.959167	0.602743	0.772682	-0.363726	1.09773	-1.83822	-0.849152	-0.0314353	-0.528935	-0.0521624	-1.85541	0.0202043	-0.478625	0.194162	-0.80724	-0.192211	-1.35995	-1.72695	1.8242	1.95196	1.48758	0.823473	0.427774
Q60870	1.2587	0.19399	0.294282	0.699332	0.794858	1.92514	0.295633	NaN	NaN	NaN	-2.26178	NaN	NaN	NaN	NaN	NaN	NaN	NaN	NaN	NaN	-2.42811	NaN	0.95016	-0.989859	0.716384
Q8BMJ3;Q60872	-0.249179	0.743932	-0.306796	0.550328	-0.497622	-0.318473	0.235217	-0.180198	0.248353	0.778115	0.61375	0.378121	-0.394208	0.900992	NaN	-0.621434	0.048419	-0.356521	-0.776238	-1.41987	0.08673	1.22709	-0.102288	-0.871678	0.177833
Q60875	-0.0114057	-0.464123	-0.155119	-0.387401	-0.14975	-0.788669	-0.350033	-0.141958	0.481602	0.114805	0.0475409	1.26524	-0.543319	-0.886636	NaN	0.489941	0.352152	NaN	NaN	-0.407949	0.665932	0.708227	0.305022	-0.103674	NaN
Q60876	-1.01529	-0.771358	NaN	-0.594616	NaN	NaN	-1.10944	NaN	NaN	NaN	NaN	NaN	NaN	NaN	NaN	1.09863	1.35399	1.03808	NaN	NaN	NaN	NaN	NaN	NaN	NaN
Q60899	-1.83961	-0.66751	-1.14613	-1.20964	-0.449771	-1.79195	-1.76532	NaN	0.126046	-0.509507	-0.0254299	0.424098	-0.774581	-0.435058	1.10572	1.18618	0.124457	0.346446	0.350562	-0.134786	1.90891	1.82371	1.76873	2.06749	1.88282
Q60900	-0.236969	-0.674192	-0.870794	-0.51873	-1.13501	-0.0948866	-0.681286	0.925219	0.726118	0.299223	0.830431	1.01171	1.03173	0.431488	-0.627767	-0.291456	-1.06703	-0.21228	-1.06389	-0.9571	0.577915	0.445961	0.612667	1.28337	0.354649
Q60902	NaN	-0.415126	-0.948547	-0.990745	-1.36856	-1.54506	-0.087463	-0.469049	-0.818607	-0.637111	-0.481319	-0.40928	-0.473531	NaN	NaN	NaN	NaN	NaN	NaN	NaN	1.7952	1.67999	1.62696	1.87071	1.68618
Q60930	1.44044	1.31805	1.17297	1.63862	1.31137	1.8195	1.3481	0.144111	-1.7339	-0.554067	-0.213969	-0.772677	-0.695203	-1.3146	-0.695418	-1.37144	-1.43294	-1.11866	-0.374421	-0.437655	0.274892	-0.0826998	0.0025816	1.02262	-0.195701
Q60931	1.91645	1.82791	2.04434	2.06348	1.1016	2.5452	1.64653	-0.739807	NaN	-0.379856	-0.513313	-2.21075	-2.17169	-2.29838	-2.62036	-2.286	NaN	-2.25675	-1.86334	-2.54714	1.85095	1.4089	1.01224	2.18952	1.4606
Q60932	1.77868	1.51504	1.61024	1.78924	1.61853	2.36166	1.59573	-0.634873	-2.75015	-0.176007	-0.371669	-1.63945	-0.916978	-1.04918	-0.566622	-1.33377	-2.09114	-0.848035	-1.3197	-2.14012	0.601754	0.302469	0.568593	1.37051	0.66941
Q60954	NaN	0.501067	-0.323062	NaN	NaN	NaN	-0.178006	NaN	NaN	NaN	NaN	NaN	NaN	NaN	NaN	NaN	NaN	NaN	NaN	NaN	NaN	NaN	NaN	NaN	NaN
Q60963	0.0157599	-0.443715	NaN	NaN	NaN	0.126527	0.301427	NaN	NaN	NaN	NaN	NaN	NaN	NaN	NaN	NaN	NaN	NaN	NaN	NaN	NaN	NaN	NaN	NaN	NaN
Q60967	1.17244	1.55782	1.41637	1.74955	1.18754	1.10147	1.63063	-1.10958	-1.29346	-1.0718	-1.26725	-0.785956	-1.20312	-1.03781	NaN	NaN	NaN	NaN	NaN	NaN	-0.293303	-1.01492	NaN	-0.727833	NaN
Q60972	-0.749349	0.558972	0.0888236	0.0844195	0.232443	-0.951986	0.344197	-0.767572	0.317389	-0.40617	-0.371116	0.461319	-1.05582	0.125523	0.125254	0.580738	0.0715563	0.705792	-0.14969	-0.25935	1.37918	1.36553	0.526066	0.504875	-0.874496
Q60973	-0.171713	1.36901	0.745401	0.865822	0.607359	-0.155031	1.24063	-0.158888	1.0203	0.525457	0.290146	1.20557	-0.342754	0.581743	-0.503931	-0.0816669	-0.260015	-0.238838	-1.29154	-0.991447	0.135563	0.0561581	-0.933176	-1.05017	-2.19922
Q60996	-0.373493	-0.0577205	-0.257313	0.197263	-0.693577	0.243059	0.019159	NaN	NaN	-0.313904	NaN	NaN	NaN	NaN	NaN	NaN	NaN	NaN	NaN	NaN	0.169386	0.167011	0.530296	0.230259	0.139576
Q61024	-0.00690973	0.786074	1.02404	0.480033	0.37303	0.359025	0.525101	NaN	NaN	NaN	NaN	NaN	NaN	NaN	NaN	NaN	NaN	NaN	NaN	NaN	-0.442129	-0.339448	-0.482519	-0.81299	-1.27847
Q61029	-0.315528	1.3494	0.736334	0.668217	0.883128	-0.753152	1.24424	-1.03769	0.416399	-0.0230479	-0.123226	0.682177	-1.11973	0.422322	NaN	NaN	NaN	NaN	NaN	NaN	-0.413545	0.514166	0.12645	-0.791479	-1.93622
Q61033	-1.76663	-1.14584	-1.81805	-2.32518	-1.80156	-1.53454	-1.56453	NaN	-0.103983	-1.49871	-1.33915	-0.165928	NaN	-0.837156	NaN	NaN	NaN	NaN	NaN	NaN	3.80325	4.14201	3.66932	2.93272	1.85744
Q61035;Q99KK9	-0.0357988	0.724848	0.347294	0.718861	-0.0844686	0.333153	0.436301	-1.11177	-0.478939	0.0760901	-0.967418	-0.818014	-1.37508	-0.246988	0.500757	0.92433	-0.159963	0.513943	-0.559688	-0.310703	0.740896	0.73902	0.22395	0.563904	0.286413
Q61036	-1.23622	-0.125087	0.192311	-0.651867	0.0223449	-0.816576	-0.63023	NaN	NaN	NaN	NaN	NaN	NaN	NaN	0.954279	1.48702	1.66025	1.00134	0.775586	0.760788	-0.576702	-0.802137	-0.864475	-0.830318	0.309149
Q61069	NaN	0.0985482	NaN	NaN	NaN	NaN	-0.28963	NaN	NaN	NaN	NaN	NaN	NaN	NaN	NaN	NaN	NaN	NaN	NaN	NaN	NaN	0.191081	NaN	NaN	NaN
Q61074	0.200056	0.9097	0.514597	0.48821	0.642667	-0.221028	0.900938	-0.99619	-0.177533	-1.23233	-1.03462	-0.0263409	-1.44614	-0.360177	-0.431473	-0.610428	0.129013	0.267988	-0.186942	-0.415854	1.07832	1.37247	1.16081	0.702434	0.214382
Q61081	0.503787	1.07734	1.02999	1.10839	1.6248	0.683636	1.11137	-0.110351	-0.56837	-0.644738	-0.0285999	0.113742	-1.01281	-0.227916	-1.08353	NaN	-1.14942	NaN	-1.15568	-1.41482	1.20201	1.12506	0.534713	0.364463	0.148225
Q61103	NaN	-0.220475	-0.123626	0.0423386	-0.992162	NaN	1.29392	NaN	NaN	NaN	NaN	NaN	NaN	NaN	NaN	NaN	NaN	NaN	NaN	NaN	NaN	NaN	NaN	NaN	NaN
Q61112	NaN	-0.454903	0.842655	NaN	-0.387753	NaN	NaN	NaN	NaN	NaN	NaN	NaN	NaN	NaN	NaN	NaN	NaN	NaN	NaN	NaN	NaN	NaN	NaN	NaN	NaN
Q61137	NaN	NaN	-1.32408	NaN	NaN	NaN	NaN	NaN	NaN	NaN	NaN	NaN	NaN	NaN	NaN	NaN	NaN	NaN	NaN	NaN	NaN	-0.523544	0.703448	-0.214339	1.35851
Q61140	-0.160624	0.348831	-0.59276	0.29355	0.625837	0.404594	0.110412	NaN	NaN	NaN	NaN	NaN	NaN	NaN	NaN	NaN	NaN	NaN	NaN	NaN	0.0849092	-0.292284	-0.340302	-0.482165	NaN
Q61142	-0.813165	0.00291491	-0.608406	-0.174013	-0.39079	-0.638307	0.182503	NaN	NaN	NaN	NaN	NaN	NaN	NaN	NaN	NaN	NaN	NaN	NaN	NaN	1.09349	0.854329	0.635115	1.08623	-0.857296
Q61151	0.888932	0.468423	0.894599	0.404384	0.477128	1.34919	0.383933	-0.512155	-1.73413	-0.815457	-1.2654	-1.14456	-0.791995	-1.15139	0.237493	NaN	-0.353768	-0.448674	-0.435117	-0.374497	0.910419	0.945697	1.07403	1.1304	0.908528
Q61164	-1.26641	0.451084	0.0219765	-0.132154	-0.625715	-1.78996	0.370163	NaN	NaN	NaN	NaN	NaN	NaN	NaN	NaN	NaN	NaN	NaN	NaN	NaN	0.674469	1.13218	1.07569	0.393988	-0.305309
Q61166	0.416836	0.514866	0.462801	0.589859	0.243977	0.572975	0.348736	-0.281519	-0.441721	-0.511023	-0.0235348	-0.0524273	-0.485313	-0.57509	-0.236259	-0.60858	-0.27607	-0.834368	-0.450296	-0.580021	0.736645	0.612444	0.605156	0.736128	0.214462
Q61171	0.388655	0.836826	0.504128	0.829367	0.376541	0.643291	0.800554	-0.919607	-1.59872	-0.731291	-0.418711	-1.10954	-1.37712	-1.19133	0.786888	0.266468	-0.0462322	0.123737	0.488794	-0.0795574	0.211737	0.527733	0.525305	0.797594	0.612045
Q61187	0.155164	0.366544	-0.0136231	0.370004	-0.786317	0.589599	0.592372	NaN	NaN	-1.04994	-0.794501	NaN	NaN	-0.687154	-0.938891	-0.378123	NaN	-0.882441	NaN	NaN	0.981158	1.23821	0.814714	0.755206	-0.331982
Q61189	-2.78966	-0.148352	-1.07943	-1.79702	-2.07182	NaN	-0.609559	NaN	NaN	NaN	NaN	NaN	NaN	NaN	0.823312	2.18052	2.02058	2.08753	0.387289	0.631912	-0.129168	0.680904	0.471643	-0.658677	NaN
Q61191	0.229058	0.679776	0.277862	0.317723	0.427524	0.071023	0.525333	-0.332555	0.233359	-0.31355	-0.306432	0.494737	-0.926597	-0.0811147	-0.966933	-0.543382	-0.287295	-0.569528	-1.26165	-1.19101	1.367	1.42957	1.0711	1.08019	-1.01116
Q61205	-0.23263	0.0607638	0.207851	-0.149529	-0.645943	-0.252177	-0.105277	-0.859168	-1.24527	-0.280171	-0.67091	-1.02213	-1.22517	-0.119381	0.919874	0.417375	0.749399	0.655288	0.756057	0.907461	0.41819	0.529176	0.687734	0.492282	0.962005
Q61206	0.0129983	0.351314	0.210365	0.27499	-0.464562	0.0554063	0.377231	-1.69527	-2.20208	0.265527	-0.196648	-2.57246	-1.0988	-0.294998	0.917084	1.45381	-0.140167	1.05846	0.653068	0.844179	0.337848	0.942314	1.01324	0.721821	0.714155
Q61207	0.60591	1.52465	1.08969	0.938344	-0.0170908	0.507218	1.15639	-2.745	-3.4172	-1.67814	-2.54198	-3.19487	-2.28831	-1.85936	1.2387	2.12355	0.768729	1.77141	0.740211	-0.275125	1.41019	2.11274	2.31336	1.04563	1.80217
Q61210	NaN	0.137873	-0.34321	0.514336	0.477114	-0.244221	-0.296265	NaN	NaN	NaN	NaN	NaN	NaN	NaN	NaN	0.458317	-0.703943	NaN	NaN	NaN	NaN	NaN	NaN	NaN	NaN
Q61233	-0.617608	0.333024	-0.266963	0.188557	0.403287	-0.232967	0.192671	NaN	NaN	NaN	NaN	NaN	NaN	NaN	NaN	NaN	NaN	NaN	NaN	NaN	NaN	NaN	NaN	NaN	NaN
Q61234	NaN	NaN	NaN	NaN	NaN	0	NaN	NaN	NaN	NaN	NaN	NaN	NaN	NaN	NaN	NaN	NaN	NaN	NaN	NaN	NaN	NaN	NaN	NaN	NaN
Q61239	0.249921	0.13278	0.0756335	0.37289	NaN	0.944562	-0.135613	NaN	NaN	NaN	NaN	NaN	NaN	NaN	0.302131	-0.564635	NaN	NaN	-1.22848	NaN	NaN	NaN	NaN	NaN	-0.149195
Q61249;Q9QZ29	-0.154385	-0.213726	-0.13879	0.244211	0.0847013	-0.231695	0.409685	NaN	NaN	NaN	NaN	NaN	NaN	NaN	NaN	NaN	NaN	NaN	NaN	NaN	NaN	NaN	NaN	NaN	NaN
Q61301	1.63522	1.41942	1.35919	1.62241	1.10756	1.73617	1.10546	-0.32235	-1.72893	-0.737935	-0.766383	-0.761157	-0.371638	-1.27342	-2.1413	-3.52307	NaN	-3.65884	NaN	NaN	1.07337	0.910115	1.47153	1.41283	1.11491
Q61316	1.02145	1.29227	1.18354	1.28349	1.12139	1.28622	1.14891	-0.93694	-1.32846	-0.455893	-0.738266	-0.881464	-1.31736	-0.847899	-0.478604	-0.806622	-1.26154	-0.773156	-0.871645	-1.05873	0.996896	1.07087	0.847005	0.726238	0.514156
Q61330	-0.122879	0.300001	0.0328486	0.0156443	0.118914	-0.390892	0.214543	-0.964393	0.123724	-0.748987	-0.624859	0.207422	-0.609493	-0.229072	0.722559	0.65357	0.389941	0.659964	0.253603	-0.169874	0.498842	0.528607	1.43048	0.899142	-0.181661
Q61335	0.239626	0.311274	0.605547	0.267657	0.194605	0.521422	0.422238	NaN	NaN	NaN	NaN	NaN	NaN	NaN	NaN	NaN	NaN	NaN	NaN	NaN	-0.426458	-0.767324	-0.392234	-0.618856	-0.357496
Q61337	-0.500518	0.15206	-0.729026	-0.526615	-1.45202	-1.00049	0.050818	NaN	NaN	NaN	NaN	NaN	NaN	NaN	1.01432	1.15944	0.726676	0.43076	NaN	0.650881	NaN	0.011416	0.455815	-0.0501266	-0.393388
Q61361	0.423617	0.00495028	0.250676	0.78645	-0.398725	1.24207	-0.0316079	0.314368	NaN	-1.38051	-0.201255	NaN	-0.221774	NaN	0.796117	-0.182914	-0.733714	-0.889379	1.48337	1.04649	-1.23448	-1.07776	-0.174192	-0.170266	1.28457
Q61387	0.237997	-0.53244	-0.468519	0.524343	-0.143723	1.0316	-0.649258	NaN	NaN	NaN	NaN	NaN	NaN	NaN	NaN	NaN	NaN	NaN	NaN	NaN	NaN	NaN	NaN	NaN	NaN
Q61411	-1.65891	NaN	NaN	-1.71125	-1.61641	-1.36557	NaN	NaN	NaN	NaN	NaN	NaN	NaN	NaN	NaN	NaN	NaN	NaN	NaN	NaN	0.2644	1.19622	1.77913	1.381	1.73139
Q61414;P19001;Q9QWL7;Q61781;Q6IFX2	-0.748405	-0.17474	0.630951	0.167686	0.535206	-0.296776	0.106415	NaN	NaN	NaN	NaN	NaN	NaN	NaN	NaN	NaN	NaN	NaN	NaN	NaN	NaN	NaN	NaN	NaN	NaN
Q61425	1.07054	1.56015	0.939153	1.20655	0.863262	1.36508	0.841442	NaN	NaN	-1.21665	-1.70194	NaN	NaN	-2.20487	NaN	NaN	NaN	NaN	NaN	NaN	NaN	NaN	NaN	NaN	NaN
Q61464	NaN	-0.478586	NaN	NaN	-0.763845	NaN	-0.474266	NaN	-0.402292	NaN	-0.734182	-0.041553	NaN	NaN	-2.07341	NaN	NaN	NaN	NaN	NaN	1.78783	1.63182	0.795014	0.750048	0.430724
Q61466	-0.548229	-1.81555	NaN	NaN	NaN	NaN	NaN	NaN	0.141713	NaN	-0.623882	0.129006	-0.50439	-1.08466	NaN	NaN	NaN	NaN	NaN	NaN	1.83137	2.33709	0.163075	1.20879	-0.211694
Q61474	NaN	-0.00064376	-0.115628	-0.275458	-0.352811	NaN	-0.136865	-1.10054	1.28142	0.174848	0.960736	0.767785	-1.08403	1.01978	-0.787213	-0.510135	-0.458877	0.0332842	NaN	NaN	1.34723	1.12803	-0.522475	0.13519	-1.54456
Q61490	1.04139	1.14143	1.27587	1.2665	0.973545	1.00082	0.900448	NaN	NaN	-0.99216	-0.480968	-1.80233	NaN	-1.29166	-3.10715	-1.52467	NaN	-2.11481	-3.93183	NaN	1.06188	1.28615	1.7895	1.02491	2.28074
Q61543	1.55182	1.95478	1.56886	1.57136	1.33192	1.37653	1.68975	-0.177599	-1.48842	-0.506317	-1.04746	-1.08598	-0.952999	-0.688229	-2.51717	-2.10766	-1.10782	-2.15868	-1.50093	-2.34347	1.86044	1.71493	1.95286	1.9975	1.46055
Q61545	0.845265	2.14802	1.51936	1.40541	0.954802	0.270669	1.86835	0.231949	0.656493	0.373524	-0.345577	0.86769	-0.0296531	0.418959	-2.3483	-1.44549	-4.06855	-1.87124	-3.65988	-5.20536	1.10083	1.81682	2.2672	1.23301	0.704035
Q61548	1.40331	0.384297	0.836591	0.668423	0.815606	1.70787	0.330369	0.443469	NaN	-0.269069	-0.269292	-1.12563	0.975339	NaN	-1.17754	-2.52449	NaN	NaN	-1.77955	-1.10808	-1.96392	-1.1115	1.36568	0.810349	1.47737
Q61550	NaN	-1.0859	NaN	NaN	-1.35436	NaN	-0.942301	NaN	1.40613	-0.0492704	NaN	0.515385	NaN	-0.185638	NaN	-0.447674	NaN	-0.689426	NaN	NaN	1.93193	1.64595	0.0318377	0.0435374	-1.25164
Q61553	0.0235741	0.833013	0.862346	0.919542	0.502939	0.584867	0.68204	-0.830495	-0.599576	0.030967	0.20074	-0.226722	-0.801299	-0.444436	-0.386306	0.172498	-0.838166	-0.350514	-1.26932	-1.69535	0.786073	0.813672	-0.116942	0.0533955	0.525134
Q61578	NaN	NaN	NaN	NaN	NaN	-0.249142	NaN	NaN	0.249142	NaN	NaN	NaN	NaN	NaN	NaN	NaN	NaN	NaN	NaN	NaN	NaN	NaN	NaN	NaN	NaN
Q61584	-1.62401	-1.20095	-1.85133	-1.13787	-1.21456	-1.67534	-1.85969	0.920527	1.02633	1.18287	1.15992	1.32225	0.127323	0.869318	NaN	0.808271	NaN	NaN	NaN	NaN	1.06041	0.919582	0.72394	0.658115	0.59182
Q61595	1.89021	1.67226	1.29428	2.04795	1.44705	1.60821	1.55965	-1.1379	-2.29166	-0.753564	-0.873302	-1.14003	-1.16858	-1.80487	NaN	NaN	NaN	NaN	NaN	NaN	NaN	NaN	NaN	NaN	NaN
Q61598	0.901747	0.955191	0.967619	1.16786	0.752474	1.03898	1.01949	-0.515136	-0.800041	-0.920562	-0.701875	-0.355569	-0.742475	-0.962604	-0.669805	-0.667509	-1.12274	-0.985857	-0.676181	-1.26528	0.767149	1.0338	1.10552	0.889927	0.879469
Q61599	-0.309663	0.0401622	0.109668	0.336253	0.0680476	NaN	-0.0137376	NaN	NaN	NaN	NaN	NaN	NaN	NaN	NaN	NaN	-0.602631	NaN	NaN	NaN	0.764943	0.696241	-0.187953	-0.617211	-0.284119
Q61624	NaN	-0.0675287	NaN	NaN	NaN	NaN	0.0675287	NaN	NaN	NaN	NaN	NaN	NaN	NaN	NaN	NaN	NaN	NaN	NaN	NaN	NaN	NaN	NaN	NaN	NaN
Q61625;Q61627	1.19391	0.431925	-0.900585	0.023173	-0.111297	1.15831	0.446589	NaN	NaN	NaN	NaN	NaN	NaN	NaN	NaN	NaN	NaN	NaN	NaN	NaN	-0.668821	NaN	0.879872	0.55729	-0.554065
Q61644	1.71332	0.212834	1.18894	0.978253	0.00165784	1.88385	0.368428	0.542805	NaN	-0.394453	-0.315746	-2.7593	0.0339531	NaN	-0.941398	NaN	NaN	NaN	-1.38318	-1.97026	-1.4537	-0.703882	1.2416	0.78797	1.10283
Q61655;Q9QY15	-0.158099	1.22077	0.633777	0.589744	0.394472	0.0901523	0.850059	-0.591933	0.0502334	-0.258826	-0.658429	0.120649	NaN	-0.293421	-0.655114	0.296773	-0.230282	-0.0123772	-0.568995	-0.910643	0.580171	0.854604	-0.399735	-0.025618	-0.375285
Q61656	0.000764847	0.668808	-0.151356	0.057745	-0.385027	-0.228107	0.301474	0.547262	1.06352	1.26811	1.06639	1.28968	0.0361195	1.37897	-0.443497	0.35022	-1.8741	-0.0299568	-3.40211	-3.80627	1.22244	0.918526	0.203625	0.828493	-0.795456
Q61686	-0.113061	1.57729	0.756127	0.8992	0.528409	-0.14582	1.44058	-1.38643	0.0868006	-0.321261	-0.482898	0.575645	-1.73347	0.342122	-3.07739	NaN	-2.36142	-2.43428	NaN	NaN	2.19054	2.13613	1.17114	1.28877	0.318564
Q61687	-0.719419	-0.014787	-0.963376	-1.57033	-0.761197	-1.25459	0.661532	NaN	NaN	NaN	NaN	NaN	NaN	NaN	NaN	NaN	NaN	NaN	NaN	NaN	1.60873	1.79949	0.910018	1.16758	-0.863649
Q61699	0.512951	1.07384	0.746848	0.958268	0.84352	0.58936	0.779442	-0.810314	-0.278301	0.0910935	0.0444093	-0.12574	-1.31113	-0.0643859	-0.87323	-0.411638	-0.860137	-0.915515	-1.31208	-1.19558	0.921275	1.05327	0.662619	0.528317	0.211876
Q61701	1.52039	0.825815	0.817064	1.84892	0.74606	1.79242	0.868563	1.46264	0.772625	1.18454	1.2965	1.31857	1.43695	1.07786	-0.67115	-1.29697	-2.23927	NaN	-1.61245	-1.43666	-1.69633	-1.79291	-1.44516	-0.796932	-1.74058
Q61733	-0.426744	-0.0499873	-0.6702	NaN	NaN	NaN	NaN	NaN	NaN	NaN	NaN	NaN	NaN	NaN	NaN	NaN	NaN	NaN	NaN	NaN	1.14693	NaN	NaN	NaN	NaN
Q61735	1.30193	-0.127653	-0.455646	-0.369894	-0.160713	0.524308	0.0607799	NaN	NaN	-0.920223	-1.28706	NaN	NaN	NaN	0.0657505	NaN	NaN	-1.05263	-0.785549	NaN	NaN	-0.325658	1.69478	0.947642	0.889826
Q61739	-0.0627177	NaN	0.157303	-0.350659	0.450475	-0.766073	0.0907362	NaN	NaN	NaN	NaN	NaN	NaN	NaN	NaN	NaN	NaN	NaN	NaN	NaN	0.036926	-0.0773089	-0.0169432	0.32196	0.216301
Q61749	-0.870679	-0.433267	-0.669526	-0.589587	-0.398542	-0.654512	-0.482156	NaN	0.802976	1.10179	0.186784	0.666068	NaN	0.949107	NaN	-1.41361	NaN	NaN	NaN	NaN	0.801877	0.472136	-0.0226184	0.263657	-0.465581
Q61753	-0.166266	0.233224	0.0168204	-0.0671468	0.0415397	-0.275149	0.0146632	-0.0917573	-0.119364	-0.141745	-0.268981	0.137453	-0.263941	-0.147934	0.625591	0.440998	0.0186114	0.0209632	0.244901	0.022203	0.503849	0.21623	0.431215	0.369127	-0.456007
Q61768	0.612142	0.928876	0.635745	0.828456	0.695365	0.654882	0.693996	-1.16086	-1.50597	-1.08783	-1.05583	-0.805964	-1.52199	-1.42554	NaN	NaN	NaN	NaN	NaN	NaN	1.43013	1.08181	0.91484	0.984084	0.335651
Q61771	-0.16187	NaN	-0.448542	-0.500575	NaN	0.359916	-0.836085	NaN	NaN	NaN	NaN	NaN	NaN	NaN	NaN	NaN	NaN	NaN	NaN	NaN	NaN	NaN	NaN	1.58715	NaN
Q61792	1.21454	1.40519	1.26482	0.899513	0.969036	1.01691	1.18162	0.357691	-0.392118	-0.618198	-0.459656	-0.447902	0.434975	-1.1297	-0.478925	-1.94819	-1.23892	-1.43837	-0.727724	-0.919624	-0.148218	0.0483172	0.766119	0.182999	0.0564291
Q61818	NaN	-1.74544	NaN	-2.44392	NaN	NaN	NaN	NaN	NaN	NaN	NaN	NaN	NaN	NaN	NaN	NaN	NaN	NaN	NaN	NaN	0.83449	0.74199	1.14448	0.926997	0.541398
Q61823	NaN	-0.213151	-0.200615	-0.207356	-0.455956	-1.24514	0.021297	NaN	0.704513	0.81702	-0.760239	0.972387	NaN	0.619619	NaN	NaN	NaN	NaN	NaN	NaN	0.465732	1.0519	NaN	-0.707465	NaN
Q61831	0.760058	-0.522908	-0.237149	NaN	NaN	NaN	NaN	NaN	NaN	NaN	NaN	NaN	NaN	NaN	NaN	NaN	NaN	NaN	NaN	NaN	NaN	NaN	NaN	NaN	NaN
Q61838	NaN	-1.43928	NaN	-1.94257	NaN	NaN	-1.43697	NaN	NaN	NaN	NaN	NaN	NaN	NaN	NaN	NaN	NaN	NaN	NaN	NaN	0.512984	1.06676	1.0174	1.7382	0.48349
Q61879;REV__Q8BX05;REV__B2RW38	0.049017	0.219307	-0.0136642	0.136465	0.186691	0.00601578	0.197336	NaN	NaN	NaN	NaN	NaN	NaN	NaN	NaN	NaN	NaN	NaN	NaN	NaN	NaN	NaN	NaN	NaN	NaN
Q61881	NaN	1.61112	0.865792	0.406472	1.29414	-4.13956	1.45445	-4.08195	2.08412	1.56377	1.26192	2.29951	NaN	2.12385	-2.75729	-0.726104	-1.35293	-1.44133	NaN	NaN	1.63851	1.71869	-0.428502	-0.10187	-2.09991
Q61885	1.20092	0.106487	0.241812	1.27501	0.801932	1.61243	0.326081	0.485928	NaN	-0.469889	1.83132	-2.30446	-0.123226	NaN	-3.13259	NaN	NaN	NaN	NaN	NaN	NaN	-1.63798	-0.223436	-0.579864	-0.0131033
Q61937	-0.130343	1.77636	1.03803	1.1204	0.633807	-0.252873	1.53562	-0.757871	0.226388	1.00466	0.590178	0.509551	-1.18278	0.797379	-2.33396	-0.627614	-1.71327	-1.17471	-2.44635	-2.51798	1.42847	1.35665	0.593217	0.498099	-0.264487
Q61990	0.201541	0.72963	0.326976	0.599349	-0.469609	0.167372	0.369862	-0.900293	-1.53218	0.000927687	-0.361852	-1.07591	-1.64152	0.188622	NaN	NaN	NaN	NaN	NaN	NaN	1.12343	1.35106	0.942275	1.18621	0.299889
Q62048	0.0508639	0.0232359	-0.503646	-0.275213	-1.66843	-0.056497	-0.469377	-0.455423	-0.876079	0.148486	0.0493075	-0.797883	-0.23178	0.0536028	1.34784	1.31586	-0.158906	0.717143	1.80561	0.863207	-0.0941957	0.281546	0.548043	0.714202	0.87992
Q62059	0.531721	-0.755089	-0.373041	-0.215811	-1.35115	0.559595	-0.355871	-0.56629	NaN	NaN	-1.27265	NaN	-1.01465	NaN	1.96529	0.653833	-1.43823	NaN	1.98198	1.44088	-1.45673	-0.719034	1.82166	1.3178	0.440874
Q62077	-0.0620534	0.398419	0.677687	0.551632	0.439129	-0.212682	0.398735	NaN	NaN	NaN	NaN	NaN	NaN	NaN	NaN	NaN	NaN	NaN	NaN	NaN	0.521569	0.302273	-1.10508	NaN	-1.71413
Q62084	-1.65788	0.865558	0.332748	-0.0253953	0.702891	-1.67942	0.397437	-2.40962	0.470725	-1.80339	-0.53449	-0.249093	-2.61465	-0.805594	0.479354	1.4881	2.56497	1.83354	0.352607	0.6963	0.934699	1.19637	0.688085	-0.321986	-0.491982
Q62093	-1.02986	0.224611	-0.645834	-0.558666	-0.2454	-1.39097	-0.252159	-0.369786	0.0332944	0.594597	-0.381474	0.25954	-0.783842	0.390964	0.974697	1.00463	1.39929	1.22323	0.75889	0.081825	0.455042	0.685337	0.720714	-0.171904	-1.08549
Q62108	1.09784	-0.294793	-0.166367	0.340976	-0.922719	2.88144	NaN	1.07051	NaN	NaN	0.484338	NaN	1.17646	NaN	NaN	NaN	NaN	NaN	NaN	NaN	NaN	NaN	-2.58226	-1.53541	-1.67232
Q62165	-0.0685629	-0.182119	-0.209392	-0.693948	-0.45042	-0.860071	-0.254346	NaN	NaN	NaN	NaN	NaN	NaN	NaN	NaN	NaN	NaN	NaN	NaN	NaN	0.110867	0.710793	1.61383	0.0256792	0.621119
Q62167;P16381;Q61496	-0.124736	0.705035	0.413262	0.554953	0.350156	0.0296009	0.489207	0.202677	0.709765	0.72449	0.812649	0.93096	-0.257665	0.828873	-1.00256	-0.207479	-1.65395	-0.877959	-1.96995	-1.85871	0.799008	0.596242	-0.411826	0.201033	-0.633704
Q62172	-0.256285	0.108573	NaN	NaN	NaN	NaN	0.147712	NaN	NaN	NaN	NaN	NaN	NaN	NaN	NaN	NaN	NaN	NaN	NaN	NaN	NaN	NaN	NaN	NaN	NaN
Q62186	-0.42352	0.31538	-0.1794	0.0707278	-0.0190378	0.0756754	0.391561	-0.225545	-0.198315	-0.718895	-0.366253	-0.501656	-0.692885	-0.107731	0.356321	0.68334	0.736957	0.792512	0.518238	0.596916	0.241147	-0.0136152	-0.102494	-0.385272	-0.552783
Q62188	0.701806	0.0512457	0.665889	0.612905	0.40153	1.05729	-0.150733	0.633845	-1.1628	-0.0555563	0.235431	-0.136607	0.81471	-1.22723	0.575688	-1.1561	-1.49425	-1.17956	-0.0682802	0.15021	-0.753995	-0.639403	0.532674	0.823497	1.07696
Q62189	-0.962657	-0.216103	-0.610368	-0.644274	-0.238112	-1.10915	-0.15705	-0.292857	0.756616	0.0283997	0.155334	0.940191	-0.0862396	0.15669	0.10843	0.155366	0.960466	0.135789	0.32044	-0.0630939	0.860618	1.12823	0.779399	0.505159	-0.498772
Q62193	-1.12778	0.820174	0.774669	0.591604	-0.234513	NaN	0.836782	NaN	-0.188193	-0.103276	-0.843915	0.0483487	-1.78681	1.0088	NaN	0.0576489	0.851672	0.741969	-0.810139	NaN	0.776241	1.35073	-1.07026	-0.719279	NaN
Q62203	-0.927836	0.126806	0.92782	0.150596	-0.313816	-1.01355	0.369402	NaN	0.000934482	-1.22372	-0.955994	-0.924309	NaN	-0.483252	NaN	NaN	NaN	NaN	NaN	NaN	1.43746	1.23512	0.838127	0.756204	NaN
Q62241	0.492436	2.3998	1.59607	0.685019	0.704968	0.242955	1.74271	NaN	-2.44743	-1.65571	-2.83865	-2.95168	NaN	-2.30226	NaN	NaN	NaN	NaN	NaN	NaN	2.1276	2.71314	2.89919	1.64637	1.09318
Q62261	1.64622	0.846104	1.11912	1.33238	0.904831	1.75734	0.735857	0.740124	-1.26363	0.0843735	0.598316	-0.264568	0.544685	-1.04223	-0.560484	-1.08517	-2.21603	-1.64312	-1.56181	-1.42978	NaN	NaN	NaN	NaN	NaN
Q62277	1.75867	0.960523	1.46389	1.07738	0.510536	1.79592	0.914217	0.235901	NaN	-0.28365	0.0389401	-2.35167	-0.312395	-3.18782	-0.183079	-1.99544	-2.90636	-1.96342	-0.868309	-1.23179	-0.589604	-0.276964	2.5474	2.25279	2.41851
Q62280	NaN	0.52937	0.00114918	-0.0720377	0.0323706	NaN	0.0955324	NaN	NaN	NaN	NaN	NaN	NaN	NaN	NaN	NaN	0.463038	NaN	NaN	NaN	0.0059042	0.620809	-0.402684	-1.27345	NaN
Q62283	0.184358	-1.19665	-0.186149	-0.285758	-0.913749	-1.07711	-0.868731	NaN	NaN	NaN	NaN	NaN	NaN	NaN	NaN	NaN	NaN	NaN	NaN	NaN	NaN	0.477962	1.92727	0.543469	2.46162
Q62313	-0.0623016	-0.0626011	NaN	0.0732441	NaN	0.0516586	NaN	NaN	NaN	NaN	NaN	NaN	NaN	NaN	NaN	NaN	NaN	NaN	NaN	NaN	NaN	NaN	NaN	NaN	NaN
Q62318	-0.190254	1.00469	0.26194	0.411404	0.235867	-0.381979	0.837368	-0.108034	0.58544	0.690605	0.299631	0.790886	-0.44828	0.603979	-0.840402	-0.291347	-1.82164	-0.553463	-1.95045	-2.17915	1.33189	1.52747	0.987757	0.871704	-0.0615175
Q62348	1.05185	1.60724	1.12322	1.32283	0.913376	1.13599	1.40771	-3.51892	NaN	-2.98721	NaN	NaN	NaN	NaN	-1.66885	1.33108	-2.9543	-0.33003	-4.12488	NaN	1.93456	1.97376	1.79626	2.07982	1.33312
Q62351	0.767686	1.53961	1.44199	1.64372	0.614532	1.05937	1.41493	-0.881016	-0.170638	-0.984887	-0.299622	-0.869942	-0.842017	-0.971245	-1.14598	-1.0298	-0.912501	-1.51508	-1.2057	-1.48506	1.32084	1.11474	1.59425	1.17702	0.81287
Q62376	-0.108723	0.693037	0.355665	0.361429	0.677951	-0.540068	0.998474	-0.426939	-0.119849	-0.476786	-0.819523	0.312374	-0.716149	-0.163117	NaN	-1.81949	NaN	-1.83756	NaN	NaN	1.67034	1.80863	1.47868	1.15653	-0.0111126
Q62383	-0.463245	-0.200909	NaN	0.114428	NaN	-0.780035	-0.1488	NaN	-1.73383	-2.18259	NaN	NaN	NaN	-1.42579	NaN	NaN	NaN	NaN	NaN	NaN	2.22224	1.82832	0.987141	1.78307	NaN
Q62393	-0.161156	0.364948	0.227666	0.312229	-0.121815	0.109866	0.0422013	NaN	NaN	NaN	-0.859008	NaN	NaN	NaN	-0.358769	0.165101	NaN	-0.831645	NaN	NaN	-0.662417	0.48801	1.24961	-0.0578811	0.879941
Q62415	NaN	NaN	NaN	-0.618343	NaN	0.618343	NaN	NaN	NaN	NaN	NaN	NaN	NaN	NaN	NaN	NaN	NaN	NaN	NaN	NaN	NaN	NaN	NaN	NaN	NaN
Q62417	0.447676	-0.111951	0.140736	0.25096	0.624562	0.888363	0.515194	0.095717	NaN	-1.06646	-0.939043	-0.264911	-0.580846	NaN	NaN	NaN	NaN	NaN	NaN	NaN	NaN	NaN	NaN	NaN	NaN
Q62418	0.252669	0.834056	0.649926	0.609004	0.194881	0.109397	0.73865	-0.333447	-0.900823	-1.00927	-0.751614	-0.954665	-0.59241	-0.878806	0.0412704	-0.239743	-0.457232	-0.546309	-0.23026	-0.569953	0.780721	1.01259	1.31706	0.677226	1.09766
Q62419;Q62421	0.0468077	0.0134711	-0.0600744	0.185693	-0.37781	-0.134514	0.326427	NaN	NaN	NaN	NaN	NaN	NaN	NaN	NaN	NaN	NaN	NaN	NaN	NaN	NaN	NaN	NaN	NaN	NaN
Q62420	1.64255	0.288231	0.501562	0.532276	0.271599	1.57886	0.504972	NaN	NaN	NaN	NaN	NaN	NaN	NaN	0.625459	-0.999251	-4.11665	-0.946152	-0.446081	-0.927984	-0.464405	-0.315985	1.13159	1.1073	0.37799
Q62425	1.64439	1.65951	1.59687	1.72432	0.892103	2.06236	1.51889	-0.522545	-2.80686	0.108902	0.191885	-1.42332	-1.21952	-1.12304	-1.42774	-1.96367	-2.08485	-1.80069	-1.2009	-1.66977	0.866236	0.962233	1.52563	1.70057	1.05453
Q62426	0.61072	0.654341	0.498179	0.509846	0.880296	0.42582	0.43217	NaN	NaN	NaN	NaN	NaN	NaN	NaN	-0.4948	-0.59036	-1.44904	-1.5248	-0.637548	-1.34896	0.456887	0.501879	1.0976	0.904656	0.520451
Q8BUN5;Q62432;Q9JIW5;P97454;P70340	-0.600072	0.861662	-0.194091	0.37953	-0.211212	-0.607105	0.371287	NaN	NaN	NaN	NaN	NaN	NaN	NaN	NaN	NaN	NaN	NaN	NaN	NaN	NaN	NaN	NaN	NaN	NaN
Q62433	-0.15486	-0.400017	-0.332918	1.13953	-0.496407	0.936149	-0.758358	NaN	NaN	NaN	NaN	NaN	NaN	NaN	NaN	NaN	NaN	NaN	NaN	NaN	NaN	NaN	-0.400501	-0.316962	0.784343
Q62442	1.07155	0.14482	0.638523	1.22877	0.585036	1.15991	0.0329631	1.24242	NaN	-0.130594	2.14148	-0.322265	1.28602	NaN	-1.17108	NaN	NaN	NaN	-1.55417	-0.970823	NaN	-2.60364	-1.16108	-2.12865	-0.0173566
Q62443	2.81614	-1.38697	-0.906388	NaN	-0.290578	0.501321	0.300157	NaN	NaN	NaN	NaN	NaN	NaN	NaN	-1.48872	NaN	NaN	NaN	NaN	NaN	NaN	NaN	0.295854	0.39388	-0.23469
Q62445	-0.614745	-0.0695963	0.0292826	NaN	NaN	-0.767596	-0.195912	NaN	NaN	NaN	NaN	NaN	NaN	NaN	0.568978	NaN	-0.262092	0.654304	0.547246	-0.205373	NaN	-0.074214	0.389718	NaN	NaN
Q62446	0.127149	1.60118	1.16666	1.14747	0.895765	0.0855839	1.3818	-1.91446	-1.01715	0.0151474	-0.524024	-0.0209377	-1.9994	0.341533	-0.128379	0.620315	-0.859643	0.166465	-1.03029	-1.84632	1.09051	0.971929	0.615344	0.235271	-0.0595138
Q62448	0.559517	0.956297	0.888719	0.934027	0.693541	0.339157	0.68605	-0.878677	-0.0400715	0.0247173	-0.676312	0.342987	-1.75233	0.219322	-0.957415	0.0953464	-0.32748	-1.25184	-1.9218	NaN	1.44149	1.109	0.730827	0.841438	-0.0357991
Q62465	0.127639	0.214572	0.685721	0.45785	0.409316	0.582177	0.130279	-0.716456	-1.19632	-0.100711	-0.461143	-0.441911	-0.551961	-1.31211	0.57865	-0.136168	-0.122991	-0.213031	-0.205159	-0.111819	0.27147	0.422671	0.9623	0.656423	1.21908
Q62523	NaN	-0.133816	-0.426727	-0.641329	-0.358061	-1.20366	-0.349501	0.33762	0.164226	-0.806336	-0.0300504	0.414595	-0.298338	-0.223959	NaN	NaN	NaN	NaN	NaN	NaN	0.955255	0.903568	1.43847	0.366613	-0.0540868
Q63810;Q63811	1.86678	-0.853898	-0.389304	-0.625933	-2.36363	0.455616	-1.37067	NaN	NaN	NaN	NaN	NaN	NaN	NaN	0.390729	NaN	0.0467296	0.69489	0.0213103	-0.600218	-0.974617	0.36083	1.7311	1.07235	2.9945
Q63844	-0.316296	-0.902789	-0.504006	0.03914	-0.629754	0.00367671	-1.20784	0.570775	0.038976	0.493312	1.23955	0.338952	0.960794	-0.129349	0.669708	0.504348	0.528808	0.0232709	0.22792	0.113712	-0.739878	-0.843493	-0.532559	-0.309394	-0.198832
Q63850	-1.34636	-0.486509	-0.450519	-0.367475	-0.376668	NaN	-0.0900586	NaN	NaN	-0.421043	-0.638658	0.0931385	NaN	-0.577344	-0.136596	1.04842	1.46078	NaN	-0.628968	-0.678605	0.990407	2.26918	0.715501	-0.288921	-0.0897057
Q63912	-0.15518	-0.983421	-0.791895	-0.374277	-0.444284	-0.190599	NaN	-0.12146	NaN	NaN	-0.158666	NaN	0.558798	NaN	1.2009	NaN	0.567637	NaN	1.3111	1.69156	NaN	-1.14742	0.496746	-0.707241	-0.502872
Q63932	-0.306064	NaN	-0.184438	NaN	NaN	NaN	-0.733029	NaN	NaN	NaN	NaN	NaN	NaN	NaN	NaN	NaN	NaN	NaN	NaN	NaN	0.842996	0.253381	-0.000611305	0.290036	-0.162271
Q63959	NaN	NaN	NaN	NaN	NaN	NaN	NaN	0.0273533	NaN	NaN	NaN	NaN	NaN	NaN	NaN	NaN	NaN	NaN	NaN	NaN	NaN	NaN	NaN	NaN	NaN
Q64010	-0.992832	-0.716939	-1.04808	-1.06715	-0.258119	-0.871919	-1.21951	-0.00917941	-0.0685285	-0.206788	-0.434869	-0.102981	0.0868899	0.356084	1.8124	1.50705	1.65091	1.61986	1.75305	1.72661	-0.357011	-0.147367	-0.102983	0.0365817	-0.664855
Q64012	-0.729429	0.146362	-0.209629	0.10848	-1.00068	-0.668518	-0.151817	-0.448479	-0.829975	-0.391524	-0.665527	0.25107	-0.941729	0.207643	-1.73452	2.20395	-1.48426	1.51945	NaN	NaN	1.76492	1.86023	0.818279	1.0934	-0.128859
Q640M1;Q6EJB6	NaN	0.111029	NaN	NaN	0.0623531	NaN	-0.173382	NaN	NaN	NaN	NaN	NaN	NaN	NaN	NaN	NaN	NaN	NaN	NaN	NaN	NaN	NaN	NaN	NaN	NaN
Q640R3	1.58665	1.17581	0.482112	0.850938	0.953863	1.57617	1.41394	0.905551	-1.5397	-0.0208841	0.354238	-1.14557	0.443687	-2.2339	-0.827702	-0.108672	-1.3936	-0.678328	-1.2308	-0.928292	-0.220021	-0.177571	1.12469	0.416633	0.173618
Q64105	-0.0496849	-0.0144314	-0.127272	0.0668579	0.0335938	0.0243965	0.0970856	-0.233258	-0.2004	-0.667426	-0.319939	-0.462288	-0.289503	-0.806837	0.866171	0.592821	0.974025	0.496589	0.773986	0.822921	0.237529	0.309829	0.00188601	0.181944	-0.418831
Q64133	0.800949	0.311453	0.827351	0.785994	0.729622	1.07165	0.438872	-0.967836	-1.52175	-0.218401	0.000334058	-0.822893	-1.0138	-1.46245	NaN	NaN	NaN	NaN	NaN	NaN	0.674074	0.251877	-0.3761	0.862538	0.223961
Q64152	-0.786666	1.0772	0.656924	0.652215	1.03623	-0.847102	1.08446	-1.61803	-0.0510762	0.149703	-0.273475	0.158664	-0.99487	-0.151805	0.337785	1.34291	0.849095	1.06779	0.0105636	0.0304821	-0.899413	0.423779	-0.0913231	-0.883897	-0.805307
Q641P0	-0.308882	NaN	NaN	0.0897694	NaN	0.219112	NaN	NaN	NaN	NaN	NaN	NaN	NaN	NaN	NaN	NaN	NaN	NaN	NaN	NaN	NaN	NaN	NaN	NaN	NaN
Q64213	-0.0104394	0.894563	0.406124	0.392089	0.453306	-0.41545	0.694955	-0.190194	0.379816	0.122358	0.101842	0.3101	-0.316235	0.412223	-0.619837	-0.440184	-0.375918	-0.626441	-1.08521	-1.14057	0.512201	0.931987	0.50855	0.0284686	-0.898583
Q64261	NaN	0.970225	0.958275	0.863314	0.492594	NaN	1.00382	-1.76378	0.287159	0.727479	0.32202	1.14951	-1.84699	1.61003	NaN	-0.636726	-1.27089	-1.06764	NaN	NaN	1.8718	1.75533	-1.26433	-1.39502	-2.65866
Q64318	NaN	0.694894	-0.187865	-0.292779	0.161891	NaN	0.202594	NaN	NaN	NaN	NaN	NaN	NaN	NaN	NaN	NaN	NaN	NaN	NaN	NaN	2.15114	2.43802	-2.16453	-3.00336	NaN
Q64327	-1.78567	-1.20193	-1.11288	-1.59502	-0.621522	NaN	-1.05439	-1.32717	-0.302989	-1.22418	-1.10765	NaN	-0.966172	-1.30121	2.16848	2.69699	3.26914	2.26666	2.30506	2.59144	NaN	-0.256135	-0.163018	NaN	-0.943352
Q64331	1.95263	0.735952	0.985337	1.13157	-1.71739	2.04948	0.544778	NaN	NaN	NaN	NaN	NaN	NaN	NaN	NaN	-0.651053	NaN	NaN	NaN	NaN	-0.882865	-1.36256	-0.969437	-0.536816	-1.27962
Q64332	1.89015	0.244176	0.936069	0.875123	0.249127	2.00412	0.0330305	0.845416	NaN	0.0223417	0.0737486	-1.36417	0.898923	-4.10879	0.36897	-1.20445	NaN	-2.02394	-0.435882	-0.393188	-1.21927	-1.54455	0.944888	1.31001	1.40094
Q64338	NaN	-0.925159	-0.213903	-0.493561	-0.411156	-1.47121	-0.418728	NaN	NaN	NaN	NaN	NaN	NaN	NaN	-0.022171	0.698074	0.855284	0.666389	NaN	NaN	NaN	NaN	NaN	NaN	NaN
Q64378	NaN	-0.196496	NaN	-0.723822	NaN	NaN	-0.926253	NaN	NaN	NaN	NaN	NaN	NaN	NaN	NaN	NaN	NaN	NaN	NaN	NaN	0.646219	0.674501	0.438972	0.0868793	NaN
Q64433	0.337331	0.842338	0.476902	0.35293	0.600767	0.110162	0.714609	-0.179009	-0.575703	-0.0913892	0.117378	-0.305531	-0.0285363	-0.245524	0.0114913	-0.556366	-0.340146	-0.602831	-0.210602	-0.347649	0.102321	0.429313	0.618474	-0.134303	0.025537
Q64442	-0.2419	NaN	NaN	-0.32687	NaN	NaN	NaN	NaN	NaN	NaN	NaN	NaN	NaN	NaN	1.96836	NaN	1.339	NaN	NaN	NaN	NaN	-1.33301	-0.446966	-0.958616	NaN
Q64444	1.1101	-0.254962	0.162505	-0.270585	0.0534714	0.718861	-0.144769	NaN	NaN	NaN	NaN	NaN	NaN	NaN	NaN	NaN	NaN	NaN	NaN	NaN	-1.58115	-1.03028	0.765084	0.471721	NaN
Q64475	-0.203959	NaN	-1.53265	-0.396747	4.02316	-1.74884	-1.01741	0.509234	NaN	NaN	NaN	0.470958	-0.108529	NaN	NaN	NaN	NaN	NaN	NaN	NaN	NaN	NaN	NaN	NaN	NaN
Q64487;A2A8L5	0.523568	0.870582	0.643651	0.911794	1.26457	0.480904	0.632466	0.108884	0.0442265	0.0898656	0.585641	0.456698	0.123809	-0.0364963	NaN	NaN	NaN	NaN	NaN	NaN	-0.677613	-1.06811	-1.33537	-1.68677	-1.01438
Q64511	-0.371557	-0.225518	-0.727632	-0.626981	-1.07679	-0.584054	-0.254651	-1.05229	-0.496394	-0.579957	-0.412465	-0.00683331	-0.844394	-0.239713	NaN	NaN	NaN	NaN	NaN	NaN	2.20237	2.30347	1.41867	1.94719	0.567843
Q64514	0.746174	0.913508	1.03957	0.99935	0.726571	0.968138	1.07103	-0.957363	-0.651134	-0.930019	-0.517974	-0.640058	-0.965564	-0.676223	0.053021	-0.381338	-0.434682	-0.704116	-1.28037	-1.08445	1.02561	0.785088	0.527812	0.710452	0.670355
Q64516;Q9WU65	0.10621	-0.154986	-0.0200465	-0.249069	-0.174423	0.733797	-0.241482	NaN	NaN	NaN	NaN	NaN	NaN	NaN	NaN	NaN	NaN	NaN	NaN	NaN	NaN	NaN	NaN	NaN	NaN
Q64518	0.816894	0.250867	-0.221621	0.11799	0.556932	0.759565	1.16995	1.38602	NaN	0.73199	NaN	NaN	1.31434	NaN	NaN	NaN	NaN	NaN	NaN	NaN	-2.90707	NaN	-1.97422	-1.11213	NaN
Q64519	-0.464726	-0.272437	1.26343	-0.245385	0.0570214	-0.443192	-0.197097	NaN	NaN	NaN	NaN	NaN	NaN	NaN	-1.3076	NaN	NaN	NaN	-0.534272	NaN	-1.28065	0.274287	1.56007	0.0322278	1.55831
Q64520	0.405154	-0.0861366	0.401099	0.0512497	-0.0443485	0.619838	0.346912	-0.488099	-1.25104	-0.125365	-0.0556	-0.944291	0.00259703	-1.02299	-0.0573891	-0.427375	0.572032	0.330115	0.678237	0.221635	-0.254714	0.0512077	0.0576584	0.379577	0.0707714
Q64521	1.37003	0.717732	0.584105	1.16464	0.849545	1.94191	0.59852	1.261	-0.988392	0.0261536	1.07353	-0.240683	1.10923	-1.11499	NaN	-2.28253	NaN	-3.28087	NaN	NaN	-0.170456	-0.962156	-0.938248	0.380333	-0.49481
Q64523;Q6GSS7	1.35087	1.28576	1.26162	1.59008	1.94347	1.09781	1.75945	NaN	NaN	NaN	NaN	NaN	NaN	NaN	NaN	NaN	NaN	NaN	NaN	NaN	-1.83241	-0.668045	-1.27307	-2.12482	-4.88472
Q64525	NaN	-3.10939	NaN	NaN	NaN	NaN	-3.28815	1.48071	2.60914	0.439536	-0.0365801	2.41276	1.24293	0.485578	NaN	NaN	NaN	NaN	NaN	NaN	NaN	NaN	NaN	NaN	NaN
Q64674	0.265077	0.722299	0.374645	0.778238	0.316574	0.267322	0.559015	-1.13534	-0.590914	-0.779078	-0.531553	-0.645008	-1.43306	-0.687206	0.584087	0.725124	0.923416	0.762092	0.652763	0.440977	0.224382	0.44848	-0.354643	-0.126297	-0.174423
Q64676	2.03672	-1.03523	0.29922	2.10494	NaN	2.88142	-2.1788	NaN	NaN	-1.94652	0.881594	NaN	NaN	NaN	NaN	NaN	NaN	NaN	NaN	NaN	NaN	NaN	-0.875463	0.251849	-0.0647175
Q64727	-0.0376886	0.290095	0.0777746	0.55757	0.419755	0.364579	0.483861	-0.553768	-0.356407	-0.441572	-0.104253	0.189158	-0.909639	-0.48957	-2.61447	-1.84055	NaN	-2.50008	NaN	NaN	1.84065	1.9027	1.61485	1.32641	0.940093
Q64737	-0.398619	1.41424	1.07473	1.20125	1.36879	-0.0787112	1.0517	-1.7423	0.233455	-0.324786	-0.0254847	0.607686	-2.03794	-0.0077197	-0.968457	-0.433905	-0.35098	-0.743479	-1.34004	-1.56883	1.78307	1.77075	1.13406	0.51979	-1.01749
Q65Z40	NaN	-0.810544	NaN	NaN	NaN	NaN	NaN	NaN	NaN	NaN	NaN	NaN	NaN	NaN	NaN	NaN	NaN	NaN	NaN	NaN	0.205645	0.604899	NaN	NaN	NaN
Q66GT5	NaN	NaN	NaN	NaN	NaN	0	NaN	NaN	NaN	NaN	NaN	NaN	NaN	NaN	NaN	NaN	NaN	NaN	NaN	NaN	NaN	NaN	NaN	NaN	NaN
Q68ED7	0.539806	NaN	NaN	-0.102799	NaN	0.439821	NaN	NaN	NaN	NaN	NaN	NaN	NaN	NaN	NaN	0.0374639	NaN	NaN	NaN	NaN	NaN	NaN	-0.0389979	-0.277603	-0.597691
Q68EF4	0.139565	NaN	NaN	NaN	NaN	-0.139565	NaN	NaN	NaN	NaN	NaN	NaN	NaN	NaN	NaN	NaN	NaN	NaN	NaN	NaN	NaN	NaN	NaN	NaN	NaN
Q68FD5	1.34267	1.00057	1.0902	1.23819	0.771045	1.55433	0.855817	0.335399	-1.14795	0.0989618	0.177665	-0.448659	0.029582	-0.687036	-0.696776	-0.985122	-2.52843	-1.59034	-2.07337	-2.27036	0.234042	0.408772	0.931394	0.992354	1.14864
Q68FF6	1.0843	0.327798	0.64326	0.824086	-1.04896	1.01088	0.229419	0.616154	-0.516368	-0.340385	NaN	0.204409	0.601651	-1.11847	-0.201522	-0.808929	NaN	NaN	NaN	NaN	-0.318647	-0.746324	-0.0622323	-0.114789	-0.404001
Q68FL4	0.654472	0.00278243	0.0286213	0.327755	0.662767	0.830274	0.316291	-0.231282	NaN	-2.15212	-1.01009	-2.00585	-0.677067	NaN	1.32615	1.54343	0.665657	0.598928	0.50127	0.663557	-0.799965	-0.497445	0.448597	-0.146017	0.0606743
Q68FL6	0.581808	1.44365	1.33841	1.09544	0.951649	1.07939	1.31231	-0.763716	-1.13036	-0.0630571	-0.770966	-0.430296	-1.01047	-0.440895	NaN	-1.87716	NaN	-2.54399	NaN	NaN	1.36133	1.16035	0.599445	0.87183	0.26679
Q69Z98	1.24693	NaN	NaN	1.34547	NaN	1.31107	NaN	NaN	NaN	NaN	NaN	NaN	NaN	NaN	NaN	NaN	NaN	NaN	NaN	NaN	-0.852619	-0.743807	-0.53023	-0.197033	0.118675
Q69ZA1	NaN	NaN	NaN	NaN	NaN	0	NaN	NaN	NaN	NaN	NaN	NaN	NaN	NaN	NaN	NaN	NaN	NaN	NaN	NaN	NaN	NaN	NaN	NaN	NaN
Q69ZH9	NaN	-0.307979	NaN	NaN	NaN	0.307979	NaN	NaN	NaN	NaN	NaN	NaN	NaN	NaN	NaN	NaN	NaN	NaN	NaN	NaN	NaN	NaN	NaN	NaN	NaN
Q69ZK0	1.66408	0.453798	NaN	0.110826	-1.78948	2.38732	0.215957	-0.713053	NaN	NaN	NaN	NaN	0.1746	NaN	0.336381	0.222741	NaN	NaN	-0.25248	-0.136176	-0.224038	-0.635188	-0.590289	-0.113398	-1.11159
Q69ZK9	0.0775931	-0.170044	-0.178695	-0.318863	-0.234073	0.567095	0.256987	NaN	NaN	NaN	NaN	NaN	NaN	NaN	NaN	NaN	NaN	NaN	NaN	NaN	NaN	NaN	NaN	NaN	NaN
Q69ZQ2	NaN	1.08591	0.461327	1.06534	-0.254905	NaN	0.0526397	NaN	NaN	NaN	NaN	NaN	NaN	NaN	NaN	NaN	NaN	NaN	NaN	NaN	-0.278617	-0.773021	-0.358506	-1.00017	NaN
Q69ZS8	NaN	NaN	NaN	NaN	NaN	-0.760147	NaN	NaN	NaN	NaN	NaN	NaN	NaN	NaN	NaN	NaN	NaN	NaN	NaN	NaN	NaN	NaN	0.726094	0.135363	-0.10131
Q69ZU6	NaN	0.0537891	-0.273788	0.193348	0.476841	-0.43741	-0.0127792	NaN	NaN	NaN	NaN	NaN	NaN	NaN	NaN	NaN	NaN	NaN	NaN	NaN	NaN	NaN	NaN	NaN	NaN
Q69ZU8	0.106973	-0.0792356	-0.826392	0.0139136	0.321796	0.306369	-0.0714326	NaN	NaN	NaN	NaN	NaN	NaN	NaN	NaN	NaN	NaN	NaN	NaN	NaN	NaN	NaN	NaN	NaN	NaN
Q69ZX8	0	NaN	NaN	NaN	NaN	NaN	NaN	NaN	NaN	NaN	NaN	NaN	NaN	NaN	NaN	NaN	NaN	NaN	NaN	NaN	NaN	NaN	NaN	NaN	NaN
Q6A026	NaN	-0.116999	-1.30412	NaN	NaN	NaN	-0.85511	NaN	0.825064	-1.10181	NaN	0.729755	NaN	-1.11411	NaN	NaN	NaN	NaN	NaN	NaN	2.47896	1.72908	-0.903082	1.17717	-1.5448
Q6A065	0.309145	0.46127	0.412455	0.38863	0.321285	0.212242	0.135119	-0.563781	-0.0572107	-0.665201	-0.498914	-0.143354	-0.56908	-1.2156	-0.476204	-0.39448	-1.34308	-0.991628	-1.46654	-1.32759	1.36991	1.87473	2.03314	1.39932	1.14536
Q6A068	-0.764627	0.840466	-0.182401	-0.502679	-0.51539	-1.29298	0.378428	-1.18063	-0.187375	-0.298253	-0.324775	0.896233	-1.42544	0.607736	NaN	NaN	NaN	-2.48561	NaN	NaN	2.46072	2.54945	1.59463	2.09545	0.931516
Q6A0A9	0.41261	1.03249	0.486072	0.87474	0.709956	0.0943117	0.846946	-1.43411	-1.6914	-0.94307	-1.27968	0.111272	-0.446725	NaN	NaN	-1.74873	NaN	NaN	NaN	NaN	1.60183	1.1047	0.562722	1.13136	-0.158011
Q6A4J8	1.76484	2.16242	0.353299	0.494792	1.30542	0.815796	1.52275	NaN	NaN	NaN	NaN	-5.58436	-5.94274	NaN	NaN	NaN	NaN	NaN	NaN	NaN	1.68036	1.47693	1.29672	1.23953	0.824971
Q6DFV3	-0.193329	NaN	0.512752	NaN	-0.319422	NaN	NaN	NaN	NaN	NaN	NaN	NaN	NaN	NaN	NaN	NaN	NaN	NaN	NaN	NaN	NaN	NaN	NaN	NaN	NaN
Q6DFW4	NaN	0.641684	-0.880864	-0.865878	NaN	-2.9595	-0.799207	NaN	0.770978	0.178767	-0.381219	0.377156	-2.78949	0.289052	NaN	NaN	NaN	NaN	NaN	NaN	2.28263	2.08292	0.555055	1.44933	-0.00766283
Q6DIC0	-0.680891	-0.116367	-0.509618	-0.295558	-0.711746	-0.516943	-0.492103	NaN	NaN	NaN	NaN	NaN	NaN	NaN	NaN	NaN	NaN	NaN	NaN	NaN	0.897871	0.358101	0.992093	1.01704	0.0581174
Q6DID3	-0.2884	-0.219947	-0.81151	-0.212198	NaN	-1.69104	-0.0669246	NaN	NaN	NaN	NaN	NaN	NaN	NaN	NaN	NaN	NaN	NaN	NaN	NaN	1.00556	1.386	0.670508	0.62253	-0.39458
Q6GQT9	-0.0426254	-0.817448	-1.0544	-0.180342	-0.342047	0.234474	-0.0769787	NaN	NaN	NaN	NaN	NaN	NaN	NaN	NaN	NaN	NaN	NaN	NaN	NaN	0.724562	0.149487	0.672167	0.733149	NaN
Q6GQW0	NaN	0.296027	-0.274531	NaN	-0.374221	-0.187567	NaN	NaN	0.0325577	NaN	NaN	0.548656	NaN	NaN	NaN	NaN	NaN	NaN	NaN	NaN	NaN	NaN	NaN	NaN	NaN
Q6IR34	0.357336	0.889574	0.880239	0.693792	1.02713	0.396292	0.835182	NaN	NaN	NaN	NaN	NaN	NaN	NaN	-0.160109	0.48638	-1.46422	-1.8181	-1.71519	-1.21302	0.176922	0.157308	0.354551	0.364603	-0.248663
Q6IRU2	-0.483517	1.64383	1.0393	0.721534	1.22179	-1.07414	1.28837	-1.56508	-0.162707	-0.388068	-0.526436	0.112003	-1.874	-0.151089	-1.08016	0.598457	-0.542756	0.447845	-1.1078	-1.25048	0.783796	1.28108	1.02438	0.222969	-0.355019
Q6IRU5	1.20137	1.53445	1.54934	1.08059	0.0095489	0.996108	1.23515	-1.2106	-1.93272	0.142279	0.105637	-1.27429	-1.76545	-0.495088	-0.650224	-1.99605	-1.35099	-0.688167	-1.09679	-1.94675	1.2588	1.02961	1.6618	0.748902	1.75559
Q6KAU4	NaN	-0.00453019	0.091789	-0.260901	-0.119423	0.28243	0.00332808	NaN	NaN	NaN	NaN	NaN	NaN	NaN	NaN	0.863977	NaN	NaN	NaN	NaN	-0.382321	0.961702	NaN	-0.554297	-0.881754
Q6NSW3	0.866516	NaN	NaN	-0.40992	NaN	0.516126	NaN	NaN	NaN	NaN	NaN	NaN	NaN	NaN	NaN	NaN	NaN	NaN	NaN	NaN	-0.809021	NaN	-0.200848	0.0371473	NaN
Q6NV83	NaN	-2.30952	-1.26089	NaN	NaN	NaN	NaN	NaN	NaN	-0.105605	-0.718398	-0.793933	NaN	-0.00827086	NaN	NaN	NaN	NaN	NaN	NaN	2.16899	1.81958	0.765298	1.79021	0.0913709
Q6NVF4	-0.290396	-0.0148456	NaN	0.246612	NaN	NaN	NaN	NaN	NaN	NaN	NaN	NaN	NaN	NaN	NaN	0.125058	NaN	NaN	NaN	NaN	NaN	-0.0664279	NaN	NaN	NaN
Q6NVF9	-1.04223	0.129152	-0.916829	-0.751771	-0.639245	-0.66153	-0.0454241	-0.114308	0.845979	0.450281	0.0406031	0.834188	-0.24734	0.847371	0.229152	0.104146	-0.208569	-0.293942	-0.567252	-0.846221	1.53997	1.26536	0.48513	1.18005	-2.16181
Q6NVG1	-0.221083	NaN	NaN	NaN	NaN	0.221083	NaN	NaN	NaN	NaN	NaN	NaN	NaN	NaN	NaN	NaN	NaN	NaN	NaN	NaN	NaN	NaN	NaN	NaN	NaN
Q6NXH9	-1.60901	-0.0546886	-0.417491	-1.53019	-1.77973	-1.42604	-0.350257	0.190566	-0.96514	0.844739	1.40038	-0.00651658	0.609187	2.1041	2.24756	-0.0483066	-0.322831	2.56173	0.226893	-0.413472	2.51205	-0.592868	-1.05095	0.085162	-0.848371
Q6NXK2	0.20172	0.0819962	-0.130875	0.121898	0.0162613	-0.269418	-0.0215824	NaN	NaN	NaN	NaN	NaN	NaN	NaN	NaN	NaN	NaN	NaN	NaN	NaN	NaN	NaN	NaN	NaN	NaN
Q6NXK7	0.733819	-0.700769	NaN	NaN	NaN	-0.0330498	NaN	NaN	NaN	NaN	NaN	NaN	NaN	NaN	NaN	NaN	NaN	NaN	NaN	NaN	NaN	NaN	NaN	NaN	NaN
Q6NZB0	-0.225294	1.24264	0.827484	0.500809	0.589817	-0.114946	0.960516	-1.35567	-1.07979	-0.468044	-0.414909	-1.11386	-2.23293	-0.0995367	NaN	NaN	NaN	NaN	NaN	NaN	1.57465	1.40657	0.86063	0.783924	-0.29446
Q6NZC7	-0.664324	0.595884	0.473265	0.303985	0.565798	0.339781	0.565605	NaN	-0.600803	NaN	NaN	-0.216238	-0.361698	-0.683266	NaN	NaN	NaN	NaN	NaN	NaN	-0.220572	0.218275	-0.11999	-0.195702	NaN
Q6NZF1	-1.48807	-0.826135	NaN	NaN	NaN	NaN	-0.848716	NaN	NaN	NaN	NaN	0.233362	NaN	NaN	NaN	NaN	NaN	NaN	NaN	NaN	0.83038	1.5686	0.530577	NaN	NaN
Q6NZJ6	0.53761	1.18317	1.14152	1.22704	1.6357	0.651079	1.13534	-0.0435815	0.823335	-0.110423	0.0594706	0.869924	-0.00568634	0.25819	-1.59159	-1.04187	-2.09967	-2.81798	-3.26607	-2.9029	1.66276	1.60099	0.680349	1.02695	0.546663
Q6NZL0	0.763522	-0.124105	0.537179	0.2473	0.0125453	0.294862	-0.21582	NaN	NaN	NaN	NaN	NaN	NaN	NaN	-0.0751603	0.157435	NaN	-1.06952	NaN	-1.04814	-0.128257	-0.757327	0.178767	0.456959	0.358508
Q6NZN0	NaN	-1.14671	NaN	-1.09174	-1.42918	-1.48073	NaN	1.23133	1.725	NaN	0.915478	2.1733	NaN	1.09676	NaN	NaN	NaN	NaN	NaN	NaN	-0.0925059	0.110718	-1.45349	-0.558214	NaN
Q6P069	0.192689	0.630555	-0.12662	-0.0272205	-1.82484	-0.115098	0.0160152	-0.467599	-1.4622	-0.126633	-0.775485	-0.960322	-0.554982	-0.87802	1.00763	0.733285	0.329118	0.678983	1.06162	1.01831	0.665809	0.499688	1.07688	0.849439	0.38173
Q6P1B1	0.806598	0.257773	-0.163856	0.227937	0.82503	0.96086	-0.0827876	-0.845708	-1.31398	-0.674201	-1.49183	NaN	-1.11836	-1.91253	0.802949	0.949229	-0.449943	0.307008	-0.353263	0.259639	0.622809	1.11126	1.09205	0.931317	0.807059
Q6P1D5	NaN	NaN	NaN	NaN	NaN	NaN	NaN	NaN	NaN	NaN	NaN	NaN	NaN	NaN	0.185633	0.268921	-0.290946	0.0735899	-0.204479	-0.03272	NaN	NaN	NaN	NaN	NaN
Q6P1F6;Q925E7;Q6ZWR4;Q8BG02	0.155717	0.521978	0.41595	0.348155	-0.354962	0.52378	0.17311	NaN	NaN	NaN	NaN	NaN	NaN	NaN	NaN	NaN	NaN	NaN	NaN	NaN	-0.363892	-0.232089	-0.225087	-0.134377	-0.43052
Q6P2L7	-0.334536	-0.0746346	NaN	NaN	NaN	-0.0834217	-0.362591	NaN	NaN	NaN	NaN	NaN	NaN	NaN	NaN	NaN	NaN	NaN	NaN	NaN	NaN	0.139242	0.842964	0.0978279	-0.224852
Q6P3A8	-0.281767	NaN	NaN	NaN	0.281767	NaN	NaN	NaN	NaN	NaN	NaN	NaN	NaN	NaN	NaN	NaN	NaN	NaN	NaN	NaN	NaN	NaN	NaN	NaN	NaN
Q6P4T2	-1.64757	-0.150753	-1.44209	-0.889008	-1.7654	-1.65585	-0.456366	0.13364	0.803497	0.256424	0.578525	1.16567	-1.23266	0.844026	-0.891733	NaN	NaN	NaN	-0.505453	-0.527638	2.21833	2.17006	1.02454	1.73321	-0.0160181
Q6P542	-0.919904	-0.202996	-0.0577176	-0.161462	-0.830068	-0.924888	-0.274717	NaN	NaN	-1.46656	NaN	NaN	NaN	NaN	NaN	0.0259197	NaN	-0.15499	NaN	NaN	2.30025	1.7574	1.18218	0.810271	-0.257293
Q6P5E4	0.625801	0.963924	0.82846	1.25147	1.28199	0.571418	1.12294	-0.861029	-1.08001	-1.10781	-0.470557	-0.760928	-1.38142	-0.844201	-1.4076	-1.79991	-1.69655	NaN	NaN	NaN	1.36517	1.63112	1.65158	1.41095	0.941457
Q6P5F6	-1.22744	0.235404	-0.0408258	0.197305	NaN	-0.57483	-0.0462275	NaN	NaN	NaN	NaN	NaN	NaN	NaN	0.523601	1.08626	0.83962	1.88913	NaN	NaN	-0.939448	0.266435	-0.0645742	-0.96679	-0.407931
Q6P5F7	NaN	NaN	NaN	NaN	NaN	NaN	NaN	NaN	NaN	NaN	NaN	NaN	NaN	NaN	NaN	NaN	NaN	NaN	NaN	NaN	0.199013	NaN	1.37585	-1.08506	-0.489799
Q6P5F9	0.412298	1.37687	1.08606	0.976848	0.696552	0.313234	0.963443	-0.929589	-0.572251	-0.437497	-0.451529	0.190635	-1.48479	-0.133095	NaN	-0.617911	NaN	-5.09535	NaN	NaN	1.89242	1.87728	1.35887	1.3973	1.12249
Q6P5G6	-0.281876	0.755962	0.411392	0.219011	-1.27037	-0.744978	0.477718	NaN	NaN	-1.176	-1.25821	NaN	NaN	-0.991635	0.230386	0.122333	0.160923	0.987537	-0.22922	-0.996523	2.05678	1.52465	1.38642	0.829691	-0.711411
Q6P5H2	NaN	0.591927	0.234395	0.51932	0.989119	NaN	0.752793	NaN	NaN	-1.1935	-1.51867	NaN	NaN	-1.40712	-1.37303	4.29701	3.60298	2.5004	-2.05701	-3.29391	2.93413	2.87666	-1.05254	-3.21279	-2.75955
Q6P8I4	0.0322033	1.4978	1.23777	0.504644	1.16864	-0.328627	1.4271	-0.731038	-1.14623	-1.08535	-0.728478	0.0997615	-1.58917	-0.195496	0.0685077	0.182376	1.12105	0.382331	0.0123878	-0.276705	-0.785258	-0.81749	0.381116	0.0195652	-0.730994
Q6P8X1	0.166945	1.20622	1.1113	1.23846	1.38187	0.880264	1.2719	-0.902956	-1.57387	-0.813127	-0.377699	-1.01636	NaN	-0.354572	NaN	NaN	-1.11301	NaN	NaN	NaN	0.233278	0.204825	-0.213688	-0.14393	-0.326221
Q6P9K8	0.950264	-0.028738	1.00615	1.1135	-1.24568	1.766	0.0264606	-0.31019	NaN	-0.65476	-0.428635	NaN	-0.451437	NaN	-1.1458	NaN	NaN	NaN	NaN	NaN	NaN	NaN	NaN	NaN	NaN
Q6P9K9;Q8C985	-0.264396	NaN	-0.608789	NaN	NaN	0.0964817	NaN	NaN	NaN	NaN	NaN	NaN	NaN	NaN	NaN	NaN	NaN	NaN	NaN	NaN	NaN	NaN	0.0155472	NaN	0.761156
Q6P9P6	NaN	0	NaN	NaN	NaN	NaN	NaN	NaN	NaN	NaN	NaN	NaN	NaN	NaN	NaN	NaN	NaN	NaN	NaN	NaN	NaN	NaN	NaN	NaN	NaN
Q6P9Q6	-0.274496	NaN	NaN	NaN	0.526989	-0.167959	-0.0845337	NaN	NaN	NaN	NaN	NaN	NaN	NaN	NaN	NaN	NaN	NaN	NaN	NaN	NaN	NaN	NaN	NaN	NaN
Q6P9R2	-0.469949	-0.0288122	-0.238811	-0.301216	-1.20245	-0.812244	-0.182092	NaN	NaN	0.0530322	-0.705597	NaN	-0.554798	-0.661733	NaN	NaN	NaN	NaN	NaN	NaN	1.25404	1.58507	0.882117	1.30253	1.04928
Q6P9S0	1.19039	0.360076	0.577107	0.469611	0.0947559	0.449754	0.0794666	-0.424451	NaN	NaN	NaN	-1.09378	0.457955	NaN	-0.584853	NaN	NaN	NaN	NaN	-0.164254	-0.884218	-0.220556	0.266141	-0.698657	0.125516
Q6P9Z1	-0.897306	0.355696	NaN	NaN	NaN	NaN	NaN	NaN	NaN	NaN	NaN	NaN	NaN	NaN	NaN	NaN	NaN	NaN	NaN	NaN	NaN	NaN	NaN	NaN	NaN
Q6PA06	1.86791	0.0309743	NaN	-1.60614	-0.494887	1.38936	0.236476	-0.279731	NaN	NaN	NaN	NaN	-0.616496	NaN	NaN	NaN	NaN	NaN	NaN	NaN	-0.168525	NaN	0.703414	0.343909	-0.424958
Q6PAK3	0.43613	0.435264	0.057287	0.770742	0.390823	0.381595	0.419924	NaN	NaN	NaN	NaN	NaN	NaN	NaN	NaN	NaN	NaN	NaN	NaN	NaN	NaN	-0.413836	-0.537983	-1.23983	-0.700112
Q6PAM1	NaN	-0.453016	-0.0498006	-0.688246	-0.625435	NaN	0.187359	NaN	-0.362541	NaN	NaN	-0.164055	-0.848758	NaN	NaN	NaN	NaN	NaN	NaN	NaN	1.44241	1.60551	0.625971	0.231745	NaN
Q6PAR5	0.884948	0.662559	1.05664	1.06037	1.11152	0.742164	0.922813	-1.20926	-1.02047	-0.644217	-0.913058	-0.583289	-0.83476	-1.32994	-1.05345	-0.675687	NaN	-1.17219	NaN	NaN	1.01319	0.702275	0.682347	0.892572	0.388559
Q6PB44	0.731648	-0.602646	0.218519	0.061596	-0.0705012	0.0574895	-0.488787	NaN	NaN	NaN	NaN	NaN	NaN	NaN	NaN	NaN	NaN	NaN	NaN	NaN	NaN	0.887196	-0.245422	0.117859	-0.666952
Q6PB66	0.9748	1.17012	1.24754	1.52513	1.17992	1.7461	0.941322	-1.03827	-1.46791	-1.644	-1.10507	-1.45489	-1.40865	-1.97066	NaN	NaN	NaN	NaN	NaN	NaN	1.05572	0.972709	-0.0565055	0.853868	-0.0773013
Q6PB93	NaN	-0.0576162	NaN	NaN	NaN	NaN	0.0576162	NaN	NaN	NaN	NaN	NaN	NaN	NaN	NaN	NaN	NaN	NaN	NaN	NaN	NaN	NaN	NaN	NaN	NaN
Q6PCP5	0.539285	0.209802	0.266082	0.259218	1.14148	0.981552	0.192163	-0.0456282	NaN	NaN	-0.607787	-0.516616	0.484392	NaN	0.597972	-0.118893	-0.641493	-0.658297	0.135688	0.0995229	-0.234236	-0.226487	-0.447848	0.254768	-0.502467
Q6PD19	NaN	NaN	-0.37014	NaN	NaN	NaN	0.37014	NaN	NaN	NaN	NaN	NaN	NaN	NaN	NaN	NaN	NaN	NaN	NaN	NaN	NaN	NaN	NaN	NaN	NaN
Q6PD26	NaN	NaN	NaN	NaN	NaN	0	NaN	NaN	NaN	NaN	NaN	NaN	NaN	NaN	NaN	NaN	NaN	NaN	NaN	NaN	NaN	NaN	NaN	NaN	NaN
Q6PD28	0.255571	NaN	-0.191486	-0.654041	NaN	0.0747393	-1.27656	0.389791	NaN	NaN	-0.315476	-0.523659	0.883673	NaN	0.395777	NaN	NaN	NaN	0.368688	0.32539	NaN	NaN	NaN	NaN	NaN
Q6PDG5	-0.370136	-0.214319	-1.24492	-0.60355	-0.7686	-1.16643	-0.566271	-0.100529	-0.887653	0.52338	-0.10222	0.103371	-0.850075	0.861435	NaN	NaN	NaN	NaN	NaN	NaN	1.61972	1.48206	0.886385	1.44115	0.205719
Q6PDH0	-1.02603	0.184814	1.37409	0.234618	0.103301	-1.75679	0.215514	NaN	NaN	NaN	NaN	NaN	NaN	NaN	NaN	NaN	NaN	NaN	NaN	NaN	NaN	-1.28994	NaN	NaN	NaN
Q6PDI5	-0.248799	0.866786	0.980566	0.328447	0.200527	0.420496	0.580585	-0.459296	NaN	-0.854304	-0.455182	-0.0419831	NaN	-0.36979	-3.79802	-2.99545	NaN	NaN	NaN	NaN	1.43384	1.35055	1.1057	1.15701	1.02925
Q6PDI6	0.606091	NaN	-0.10878	NaN	NaN	0.710844	0.355702	-0.578216	NaN	NaN	NaN	NaN	-0.889572	NaN	0.66794	NaN	NaN	0.374693	0.705801	0.371008	NaN	NaN	-0.327253	-0.159328	-0.589679
Q6PDL0	0.542616	0.950636	0.545787	1.14694	0.768072	0.991928	0.799781	-0.0452255	-0.375105	-0.306429	0.0731922	-0.276324	NaN	-0.0511536	-0.259421	-0.502184	-0.556643	-0.831463	-0.937088	-0.936406	0.0392052	-0.218199	-0.0384392	0.0271469	-0.37662
Q6PDM2	-0.506109	0.819237	0.248397	-0.0877221	0.0812175	-0.917299	0.420794	-0.160468	0.00629306	-0.25291	-0.292529	0.087054	-0.69555	0.200661	0.823775	0.314435	0.618001	0.255307	0.57231	0.069371	0.383998	0.667813	0.648011	0.00117946	-0.821912
Q6PDN3	0.163145	-0.132313	NaN	-0.0955982	-0.22448	0.335657	NaN	-0.112268	NaN	-0.202686	0.203417	NaN	NaN	-0.029211	0.0156879	-0.329521	-0.0818653	NaN	NaN	NaN	-0.152712	0.41217	0.475368	-0.136162	-0.108631
Q6PDQ2;A2A8L1	-0.486019	0.558167	-0.48559	-0.41114	-0.216871	-0.252374	0.0901494	0.317286	1.12241	0.508666	0.646349	1.59927	-1.23391	1.27491	-2.66744	-1.54858	-3.0066	-2.53877	NaN	NaN	2.25981	2.31681	0.84158	1.55269	-1.01268
Q6PDS3	0.853038	0.284368	0.0295516	-0.100684	-0.251834	0.755536	0.419843	0.400727	-0.224482	NaN	-0.245744	0.176162	0.0174686	NaN	-0.335246	-0.0806817	NaN	-0.414634	NaN	NaN	-0.359242	-0.376708	-0.0703667	0.741096	-0.0641164
Q6PDY2	0.927686	1.10289	0.632257	0.990892	0.730228	0.773908	0.829343	NaN	NaN	NaN	NaN	NaN	NaN	NaN	-0.413611	-0.910205	-0.746505	-0.705621	-0.61497	-1.14461	-0.462888	-0.179925	-0.366174	-0.133746	-0.152528
Q6PE01	-0.855963	0.344579	-0.331555	0.489336	0.389402	-0.370413	0.354803	-0.481406	0.395996	0.0542388	0.302583	0.903179	-0.348578	0.243068	NaN	-2.09446	-1.47759	NaN	NaN	NaN	1.31313	1.00915	0.101686	1.1368	-1.56792
Q6PE15	0.266143	NaN	-0.727829	-0.67692	0.00725698	-0.266663	-1.08501	NaN	NaN	0.903356	NaN	NaN	0.657978	NaN	NaN	NaN	NaN	NaN	NaN	NaN	NaN	NaN	NaN	NaN	NaN
Q6PER3	0.271004	-0.444356	-0.0688166	0.298005	-0.185884	0.498259	-0.81104	0.484026	NaN	-0.730936	0.29702	-1.16546	0.98038	NaN	0.951428	NaN	-0.861907	-0.883323	0.337723	0.0883374	NaN	-0.656185	0.387391	0.123213	1.649
Q6PFR5	-1.74666	-1.34068	-1.60937	-1.86987	-1.7108	-1.68707	-1.47413	0.201833	0.852822	0.698724	0.655024	1.1236	0.637074	1.11589	2.11245	1.00429	1.8566	1.12628	1.42534	1.05754	-0.105169	0.167485	-0.318292	-0.161447	-0.417781
Q6PGB6	-0.736678	-0.212102	-0.274751	0.581815	0.8317	-0.888118	0.169511	NaN	-0.52169	-1.01035	-0.0560848	-1.07017	NaN	NaN	NaN	NaN	NaN	NaN	NaN	NaN	0.819571	1.05116	0.272599	1.04359	NaN
Q6PGG6	NaN	NaN	NaN	NaN	NaN	NaN	NaN	NaN	NaN	NaN	NaN	NaN	NaN	NaN	NaN	NaN	NaN	NaN	NaN	NaN	NaN	-0.061615	NaN	0.061615	NaN
Q6PGH1	-2.33984	NaN	NaN	-0.935018	-0.269866	-0.706428	-0.392881	NaN	NaN	NaN	NaN	NaN	NaN	NaN	NaN	NaN	NaN	NaN	NaN	NaN	0.972929	1.29631	0.946375	0.923277	0.505135
Q6PGH2	-1.35507	1.62729	0.754609	0.450516	0.757931	-1.26082	1.07964	-2.07704	-1.46223	NaN	-1.40463	-1.7837	NaN	-1.37965	0.680491	1.56779	1.82155	1.16418	0.390326	-1.42871	1.36458	1.84367	1.40595	0.332343	0.306334
Q6PGL7	-0.749127	-0.343482	-0.566535	-0.854336	-0.413954	-0.995093	-0.37451	NaN	NaN	NaN	NaN	NaN	NaN	NaN	NaN	NaN	NaN	NaN	NaN	NaN	0.779893	1.17836	1.45709	0.166801	0.714893
Q6PGN3	1.42204	-0.571925	NaN	-0.3374	0.0560501	0.98759	NaN	NaN	NaN	NaN	NaN	NaN	NaN	NaN	NaN	NaN	NaN	NaN	NaN	NaN	-0.537406	-0.536624	-0.166488	-0.315839	NaN
Q6PH08	-0.154936	NaN	NaN	0.154936	NaN	NaN	NaN	NaN	NaN	NaN	NaN	NaN	NaN	NaN	NaN	NaN	NaN	NaN	NaN	NaN	NaN	NaN	NaN	NaN	NaN
Q6PHN9	1.69403	1.47092	1.27868	1.32678	1.02139	1.25643	0.981718	-1.00033	NaN	-0.78768	-1.7123	-2.53342	NaN	-2.49202	0.131203	-0.277143	-0.961174	-0.165157	-0.150074	-1.12506	0.218159	0.449701	1.42469	0.440666	0.879124
Q6PHQ8	-0.48892	NaN	NaN	NaN	-0.240194	NaN	0.729115	NaN	NaN	NaN	NaN	NaN	NaN	NaN	NaN	NaN	NaN	NaN	NaN	NaN	NaN	NaN	NaN	NaN	NaN
Q6PHS9	1.37164	0.532341	0.847456	0.65156	0.77931	1.14157	0.672239	NaN	NaN	NaN	NaN	NaN	NaN	NaN	0.474682	-1.72918	NaN	-1.45784	0.0615941	-0.825168	-2.07137	-3.74766	1.50466	0.467272	1.3269
Q6PHU5	-0.539332	NaN	NaN	NaN	0.163427	0.113443	NaN	NaN	NaN	NaN	NaN	NaN	NaN	NaN	NaN	NaN	NaN	NaN	NaN	NaN	NaN	NaN	0.330791	-0.0864108	0.0180814
Q6PHZ2	1.64769	0.385024	0.619294	0.710313	0.825608	1.93796	0.120749	1.77381	NaN	-0.586755	-0.24468	-2.16581	1.33118	-1.82312	-0.0800393	-1.53084	-1.54351	NaN	-0.748027	-0.557683	-0.631644	-1.28499	0.685351	0.86282	0.684882
Q6PIC6	0.99561	0.0768762	0.581648	0.721547	0.163527	1.2669	0.00315142	NaN	NaN	NaN	NaN	NaN	NaN	NaN	0.463688	-0.817623	-1.86999	-0.859291	-0.296012	-0.167526	NaN	NaN	NaN	NaN	NaN
Q6PIE5;Q9Z1W8;Q64436	1.88952	1.5567	1.74415	1.86548	1.63932	1.99752	1.49381	NaN	NaN	NaN	NaN	NaN	NaN	NaN	-1.85308	-1.44854	-2.66911	-2.32516	-2.29239	-2.56123	NaN	NaN	NaN	NaN	NaN
Q6PIP5	NaN	-1.56656	NaN	NaN	NaN	NaN	-1.30151	NaN	NaN	NaN	NaN	NaN	NaN	NaN	NaN	0.57888	NaN	0.0211806	NaN	NaN	0.868055	0.608291	0.105173	0.475889	0.210603
Q6Q477	2.88678	0.766066	1.20879	1.39024	1.34618	2.60605	1.53261	NaN	NaN	NaN	NaN	NaN	NaN	NaN	-2.26389	-2.28276	-2.72876	NaN	-2.55009	-2.8687	-0.458191	-0.868858	1.19535	0.101246	0.987932
Q6R891	1.34416	0.883659	0.75089	0.757604	0.48304	1.09351	1.08334	0.0234239	-0.937395	-0.654181	-0.794792	-1.92568	0.0272062	-0.897751	-1.08888	-0.799256	NaN	NaN	-1.18785	-1.7846	0.240705	0.428549	1.76017	1.12947	1.02302
Q6RHR9	NaN	NaN	NaN	NaN	NaN	0	NaN	NaN	NaN	NaN	NaN	NaN	NaN	NaN	NaN	NaN	NaN	NaN	NaN	NaN	NaN	NaN	NaN	NaN	NaN
Q6RT24	-0.974218	0.697435	0.39452	-0.0967312	0.0755768	-0.429268	0.332685	NaN	NaN	NaN	NaN	NaN	NaN	NaN	NaN	NaN	NaN	NaN	NaN	NaN	NaN	NaN	NaN	NaN	NaN
Q6URW6	0.291363	0.673195	0.551447	0.89374	-0.541193	0.74532	0.80696	NaN	NaN	NaN	NaN	NaN	NaN	NaN	NaN	NaN	NaN	NaN	NaN	NaN	-1.09808	-0.652877	-0.132377	-0.140169	-1.39733
Q6VNS1	NaN	-0.715662	NaN	NaN	NaN	NaN	-0.599804	NaN	NaN	NaN	NaN	NaN	NaN	NaN	NaN	1.29175	1.70439	NaN	NaN	NaN	-0.530335	-0.58918	-0.561157	NaN	NaN
Q6W8Q3	-0.259629	0.38557	0.295025	0.365877	-0.239388	0.0769784	-0.199345	NaN	NaN	NaN	NaN	NaN	NaN	NaN	NaN	NaN	NaN	NaN	NaN	NaN	NaN	NaN	NaN	NaN	NaN
Q6WVG3	0.970543	0.369776	-0.0640107	0.25975	0.10436	0.943489	0.334856	0.730833	-1.33167	-0.212265	-0.31608	-0.665968	0.942238	-1.61247	NaN	NaN	NaN	NaN	NaN	NaN	NaN	NaN	NaN	NaN	NaN
Q6X893	-0.344038	-0.303365	-0.113762	-0.365215	NaN	0.00432611	-0.40716	NaN	NaN	NaN	-0.451477	-0.783285	NaN	NaN	NaN	NaN	NaN	NaN	NaN	NaN	NaN	0.0342352	1.3711	0.355719	1.20565
Q6Y7W8	NaN	NaN	NaN	-1.89233	NaN	NaN	NaN	NaN	NaN	NaN	NaN	NaN	NaN	NaN	NaN	NaN	NaN	NaN	NaN	NaN	0.155736	0.604036	0.992366	0.14019	NaN
Q6ZPE2	0.756025	-0.417553	0.568663	0.69887	0.148254	0.694302	0.53311	0.23406	NaN	-0.6467	-0.11734	-0.45715	0.810453	NaN	-0.913567	NaN	NaN	NaN	NaN	NaN	-0.406286	-0.362875	-0.29603	-0.10733	-0.293455
Q6ZPJ3	0.588592	0.817384	0.582837	0.897893	0.878377	0.834783	0.464875	-0.995183	NaN	-1.75551	-0.855937	-1.29558	-0.665675	-1.90497	0.799632	0.528358	-0.163512	0.344863	0.557845	0.415429	-0.154321	0.142514	0.298102	0.460958	0.54684
Q6ZPU9	-0.460213	-0.603244	NaN	NaN	NaN	0.00405049	-0.00473475	NaN	NaN	NaN	NaN	NaN	NaN	NaN	NaN	NaN	NaN	NaN	NaN	NaN	-0.1223	0.416417	0.062093	0.325954	0.381976
Q6ZPY7	NaN	-0.378234	NaN	NaN	NaN	NaN	NaN	NaN	0.350882	NaN	NaN	0.280713	NaN	-0.446249	NaN	NaN	NaN	NaN	NaN	NaN	NaN	NaN	NaN	NaN	NaN
Q6ZPZ3	-0.0449109	1.10082	0.308311	0.0134674	0.984079	-1.99788	0.660387	NaN	-0.473366	-0.418818	NaN	0.392	-1.00479	-1.44544	NaN	NaN	NaN	NaN	NaN	NaN	0.711746	1.15769	1.05764	0.144579	-0.433218
Q6ZQ08	-0.881116	0.973063	0.439919	0.398757	0.665103	-0.376056	0.329623	-1.17433	-0.334804	-0.279698	-0.562863	-0.208316	-0.913615	0.185271	NaN	-2.32238	NaN	NaN	NaN	NaN	1.47031	1.21808	1.30702	0.428239	NaN
Q6ZQ38	0.878094	1.17572	1.01823	1.02188	0.698326	1.02973	0.831324	-0.82292	-0.930435	-0.597414	-0.508224	-0.68874	-1.13209	-0.90114	-0.471361	-0.603548	-2.33298	-0.564514	-1.76323	-1.83224	1.50769	1.55189	1.35955	1.46447	1.17277
Q6ZQ58	-0.699123	0.740245	-0.630073	0.179757	-0.166148	-0.46144	0.395625	-0.919498	0.376639	NaN	NaN	-0.0278598	NaN	NaN	NaN	NaN	NaN	NaN	NaN	NaN	0.810946	0.437993	-0.0611087	0.0240449	NaN
Q6ZQ82	1.95571	-0.0913851	-3.71503	-0.574497	NaN	2.07511	-0.219816	0.210098	NaN	NaN	-1.00176	NaN	0.999092	NaN	NaN	NaN	NaN	NaN	NaN	NaN	NaN	NaN	0.240413	0.0298498	0.369547
Q6ZQ88	-1.50934	-0.215281	-0.794445	-0.585949	-0.46555	NaN	-0.312405	NaN	0.013376	0.585794	-0.0779002	0.374964	NaN	0.6702	NaN	NaN	NaN	NaN	NaN	NaN	1.43884	1.1999	-0.565493	0.256809	NaN
Q6ZQA6	-0.618967	-1.32403	-0.532686	NaN	NaN	-0.352836	-0.669323	NaN	NaN	NaN	NaN	NaN	NaN	NaN	NaN	NaN	NaN	NaN	NaN	NaN	NaN	-0.488621	2.16624	1.26056	0.55966
Q6ZQI3	0.250441	-0.100239	-0.0978165	0.523682	0.373604	0.306843	0.370367	0.214172	-0.0389615	0.0844421	0.00784487	0.270199	-0.93465	-0.0785924	-0.714109	0.0871696	-1.34041	-1.21865	-1.15724	NaN	1.00091	0.858318	0.634012	0.94231	0.0516414
Q6ZWM4	-0.769002	0.108909	-0.390036	-0.104415	-1.54945	-0.844893	0.0821201	NaN	NaN	-0.74594	-1.80992	-2.53792	NaN	-0.523503	1.66483	2.43177	1.61542	2.33705	1.43433	0.515456	0.316037	0.961089	0.418727	0.516179	-0.151973
Q6ZWN5	0.298138	1.20523	1.16301	1.12505	0.718365	0.552881	1.23467	-1.3849	-0.751545	0.292475	-0.218578	0.0282822	-1.453	0.201248	-0.726301	0.913088	-1.4201	0.293453	-2.52395	-3.85278	1.10003	1.33217	0.806524	0.747837	0.372015
Q6ZWQ0	0.429234	0.428113	0.103818	0.156465	1.9431	0.850713	0.783235	0.400451	NaN	-0.0137663	-1.52121	0.506129	NaN	0.307116	NaN	NaN	NaN	NaN	NaN	NaN	-0.130242	-0.141328	-1.23007	-1.9798	-1.94567
Q6ZWR6	-0.299679	NaN	NaN	NaN	NaN	0.0962827	NaN	-0.157795	NaN	NaN	NaN	NaN	-0.276388	NaN	NaN	NaN	NaN	NaN	NaN	NaN	NaN	NaN	0.379621	0.87912	-0.621161
Q6ZWU9	0.318962	1.43889	1.37297	1.15625	0.950364	0.479455	1.21268	-1.4891	-0.895852	0.0357393	0.0777849	-0.630059	-2.21566	0.320726	-0.872731	-0.354506	-0.646327	-0.391081	-1.87272	-1.59926	1.56053	1.65484	0.831445	1.04586	0.503518
Q6ZWV3;P86048	0.234015	1.24243	0.910639	1.15267	0.977408	0.292443	1.12103	-1.2306	-0.1268	-0.0237367	-0.0161874	-0.086292	-1.60741	0.0108378	-0.0126054	0.620119	0.249727	0.303042	-0.279814	-0.396753	-0.109846	0.310908	-0.496893	-0.551786	-0.993232
Q6ZWV7	1.21544	1.35857	1.19032	1.16467	1.07761	0.291753	1.58619	-1.67173	-0.898452	0.308503	-0.115674	-0.614541	NaN	0.770066	-2.22987	-1.34952	-3.37253	-0.06108	-3.41414	NaN	1.28978	1.56702	0.847617	0.947225	0.884675
Q6ZWX6	-0.208587	0.628535	0.104676	0.401543	-0.407047	-0.134797	0.465634	-1.25895	-0.465272	-0.108966	-0.644973	-0.412917	-1.08974	-0.0790685	0.846781	1.15176	0.690648	0.826005	-0.00740945	0.0197474	0.871792	0.828047	0.219981	0.452799	-0.149473
Q6ZWY3	-1.11134	-1.49204	-2.13158	-1.3159	0.6013	-2.09001	-0.929265	-0.614814	-0.578832	-0.509923	-0.250764	1.3592	NaN	0.747092	NaN	0.83503	NaN	0.705422	NaN	NaN	2.17489	2.02792	1.03239	1.08976	0.451476
Q6ZWY8	-0.387094	1.34122	0.713374	0.47083	0.375104	-0.186728	0.675296	-2.63804	-1.0031	-0.59332	-1.66833	-1.06212	-1.46773	-1.55009	1.56946	-1.04386	2.76453	-0.169188	1.36546	1.4461	0.137052	1.1265	1.18981	-0.306424	0.178939
Q6ZWZ2	0.188199	-0.0599964	NaN	0.364621	0.11234	-0.316029	NaN	NaN	NaN	NaN	NaN	NaN	NaN	NaN	NaN	NaN	NaN	NaN	NaN	NaN	NaN	NaN	NaN	NaN	NaN
Q71LX4	1.78576	0.581685	0.711644	1.04147	0.752446	1.71933	-0.729017	-1.93513	NaN	-1.4327	-1.01956	-1.1843	0.437489	NaN	-0.0342877	NaN	NaN	NaN	-0.972892	NaN	-0.820253	-1.28837	-0.0581772	0.466073	2.10575
Q71M36	0.292259	0.217943	0.838697	0.608194	0.206955	-0.0506268	-0.0952663	NaN	NaN	NaN	NaN	NaN	NaN	NaN	-0.13921	0.323624	NaN	0.312389	-2.13546	NaN	-0.822027	-0.542128	0.353113	-0.800165	1.43171
Q71RI9	-0.333103	NaN	NaN	-0.0936027	0.569155	-0.14245	NaN	NaN	NaN	NaN	NaN	NaN	NaN	NaN	NaN	NaN	NaN	NaN	NaN	NaN	NaN	NaN	NaN	NaN	NaN
Q761V0	-1.97978	NaN	-0.0607443	1.05986	NaN	-0.0244665	NaN	NaN	NaN	NaN	1.41842	NaN	NaN	NaN	NaN	NaN	NaN	NaN	NaN	NaN	NaN	NaN	-0.281657	NaN	0.55293
Q76LS9	2.17357	0.367484	0.450704	-1.38888	-1.56476	2.01534	0.169684	NaN	NaN	NaN	NaN	NaN	NaN	NaN	-0.135264	0.278464	-0.254197	0.268649	0.0881243	-0.54338	NaN	-0.728593	-0.13082	-0.41435	-0.651778
Q76MZ3	0.32115	0.246222	0.0926056	0.323534	-0.158724	0.4016	0.034317	NaN	NaN	NaN	NaN	NaN	NaN	NaN	NaN	NaN	NaN	NaN	NaN	NaN	0.107433	-0.232803	-0.183229	0.0973167	-0.127083
Q78IK2	0.114989	-0.112691	0.0233716	0.160884	-0.223281	0.332473	0.105925	NaN	NaN	NaN	NaN	NaN	NaN	NaN	NaN	NaN	NaN	NaN	NaN	NaN	-0.282165	-0.14286	0.627433	0.0864934	0.158778
Q78JE5	-0.325629	-0.586532	-0.475227	-0.423368	-0.869117	-0.479776	-0.0363877	NaN	NaN	-0.622903	-0.5309	NaN	NaN	-0.839654	1.77988	1.89083	0.171405	1.01309	-0.0974247	-0.555133	1.01764	0.852355	0.64938	0.308112	-0.847699
Q78JW9	0.172891	0.537347	0.633231	0.780593	-0.248105	-0.0456933	0.373769	NaN	NaN	-0.657304	-1.23226	NaN	NaN	-0.843602	NaN	NaN	NaN	NaN	NaN	NaN	-0.169984	0.263555	-0.100299	0.156045	0.379821
Q78PG9	NaN	-0.402666	-0.339861	NaN	-0.0105381	NaN	-0.230511	NaN	NaN	NaN	NaN	NaN	NaN	NaN	NaN	NaN	NaN	NaN	NaN	NaN	0.259163	0.4828	NaN	0.202408	0.0392056
Q78PY7	0.334857	0.953173	0.641736	0.923564	0.936585	0.356568	0.75529	-0.120811	-0.174995	0.0131214	-0.12325	0.331895	-0.354026	0.025315	-1.29521	-0.865596	-1.62029	-1.4736	NaN	-2.31596	0.866414	0.934293	0.137624	0.720999	0.308196
Q78XF5	NaN	0.110317	-0.0234991	0.433168	-0.84454	-0.182027	0.068664	NaN	NaN	NaN	-0.584759	NaN	NaN	-0.384389	NaN	NaN	NaN	NaN	NaN	NaN	0.703376	0.362367	-0.0500914	0.391414	NaN
Q78ZA7	0.378307	1.0105	0.900839	0.87888	0.78915	0.19351	0.906975	-4.54454	-1.36662	0.252314	-0.413444	-2.22177	-4.10016	-0.546652	0.285391	0.557873	0.0707647	0.920696	0.00807965	-0.194765	1.70871	1.91639	1.45893	1.32422	0.889361
Q791T5	0.571548	0.225422	0.394567	0.459902	-0.0997182	1.14465	0.0262946	0.115917	-0.929464	-0.441265	-0.324642	-0.491284	-0.685595	-0.720596	NaN	NaN	NaN	NaN	NaN	NaN	0.193123	0.064638	-0.105774	1.35634	-0.455629
Q791V5	2.48799	1.62461	1.81006	1.9362	1.88813	2.66624	1.51705	-0.697057	-2.1567	-1.45135	-1.2904	-1.86223	-0.50797	-1.74151	NaN	-2.20321	NaN	-2.53905	-3.35736	NaN	1.47846	0.470042	0.468154	2.25045	0.535424
Q7M6Y3	0.14456	0.309072	0.403662	0.393949	0.955713	0.724676	0.526745	0.580393	-0.249317	NaN	-0.181099	-0.394007	-0.139044	-0.909088	-1.12039	-1.85592	-1.91447	NaN	-1.81085	NaN	0.925796	1.24065	1.44127	0.704378	0.693807
Q7M759	NaN	-0.31845	0.138139	0.579394	-0.644065	0.617663	-0.37268	NaN	NaN	NaN	NaN	NaN	NaN	NaN	NaN	NaN	NaN	NaN	NaN	NaN	NaN	NaN	NaN	NaN	NaN
Q7SIG6	-2.42038	-1.27301	NaN	NaN	NaN	NaN	NaN	NaN	NaN	NaN	NaN	NaN	NaN	NaN	0.933059	NaN	NaN	0.809325	NaN	NaN	1.95101	NaN	NaN	NaN	NaN
Q7TMB8	-0.240198	0.797211	0.190983	0.0483474	0.675377	0.0140723	0.870479	0.0145892	0.575941	0.540066	0.237484	0.19273	0.0528144	0.149113	0.158666	-0.407524	-0.00974667	-1.04752	-0.678787	-0.996714	0.446119	-0.185545	-0.598704	-0.263823	-1.0962
Q7TME0	-0.488743	-0.770607	-0.899136	-0.552722	NaN	-0.569523	NaN	NaN	NaN	NaN	NaN	NaN	NaN	NaN	NaN	NaN	NaN	NaN	NaN	NaN	NaN	NaN	1.38859	0.748256	1.14388
Q7TMF3	1.86404	1.64368	1.48761	1.66878	1.22734	2.18572	1.07948	0.261464	-1.69722	-1.26378	0.56779	-0.706625	-0.145606	-1.16596	-1.60022	-2.75981	-2.20068	NaN	-1.62937	-1.76649	0.435511	-0.043693	0.608847	1.03478	0.410582
Q7TMK9	-0.435328	0.791248	0.435632	0.439542	0.169925	-0.394692	0.703536	-0.400334	0.512407	0.538562	0.350093	0.893003	-0.446498	0.772205	-0.834162	-0.537728	-1.16261	-0.936949	-1.69823	-1.99198	1.5053	1.51979	0.51148	1.06712	-0.418895
Q7TMM9	0.633752	-0.860039	-0.196862	0.0648777	1.14173	0.652902	-0.174083	1.6996	-1.65614	-1.10193	0.402915	0.185451	1.95055	-2.34392	1.02496	-0.215567	-1.15313	-1.51321	0.981843	1.16027	-1.4701	-1.4495	0.108922	0.452085	1.37037
Q7TMY8	0.751139	1.37063	0.963767	0.739737	-0.0435919	0.482081	0.851386	-1.65579	-0.673137	-1.14645	-1.31181	-0.852125	-2.04412	-1.13392	-0.100427	0.0408655	-0.326431	-0.485954	-0.42295	-0.521152	1.73108	1.6449	1.40789	1.20926	0.777207
Q7TN29	0.585205	0.168443	0.851129	0.183382	0.183161	0.98761	0.457422	NaN	NaN	NaN	NaN	NaN	NaN	NaN	NaN	NaN	NaN	NaN	NaN	NaN	-0.731879	-0.865641	-0.579727	-0.788937	-0.450169
Q812E0;Q7TN99;Q7TN98	-0.20092	NaN	NaN	NaN	NaN	0.20092	NaN	NaN	NaN	NaN	NaN	NaN	NaN	NaN	NaN	NaN	NaN	NaN	NaN	NaN	NaN	NaN	NaN	NaN	NaN
Q7TNC4	-0.233226	1.17367	0.409557	0.391969	0.235591	-0.406533	1.12231	-0.0470208	0.90628	0.623832	0.243858	0.979163	-0.414199	0.528909	-1.05877	-0.776311	-0.783355	-0.970933	-1.65216	-1.68457	0.930644	0.878089	0.407251	0.523444	-0.878775
Q7TNE3	-1.05741	0.473709	0.524353	-0.690338	-1.05144	NaN	0.0820811	NaN	-0.373255	-0.791809	NaN	-0.310186	-1.2969	-0.699541	NaN	NaN	NaN	NaN	NaN	NaN	1.83303	1.75396	1.31562	0.823195	0.252205
Q7TNG5	NaN	-0.914239	-0.583049	-0.49215	NaN	-0.148932	NaN	0.444083	NaN	NaN	0.951505	NaN	0.223861	NaN	NaN	NaN	NaN	NaN	NaN	NaN	NaN	NaN	NaN	NaN	NaN
Q7TNP2	NaN	-0.160392	-0.618495	NaN	NaN	NaN	-0.914144	NaN	NaN	NaN	NaN	NaN	NaN	NaN	NaN	NaN	NaN	NaN	NaN	NaN	1.17819	0.714076	-0.199241	NaN	NaN
Q7TNR6	0.322066	-1.83208	-1.55242	-1.45407	-1.98836	0.254351	NaN	0.0665044	-1.76846	NaN	-1.06689	NaN	0.560161	NaN	2.14342	-0.312059	0.42196	-0.21067	1.85673	1.7644	NaN	NaN	1.41427	1.1885	0.518792
Q7TNV0	-0.401175	1.04601	0.373695	0.0951495	0.0470424	-1.1112	0.714046	-1.7943	-0.449772	-0.404593	-1.08352	-0.289057	-1.94357	0.0771499	NaN	NaN	NaN	NaN	NaN	NaN	2.26321	2.25036	1.63172	1.1801	0.097343
Q7TPB0	-0.326663	-0.498849	0.234521	-0.151582	-0.56385	-0.132758	NaN	NaN	0.155596	NaN	-0.361106	0.057843	0.0458591	NaN	0.0408695	NaN	NaN	NaN	-0.702331	NaN	NaN	-0.0543206	2.06286	0.0747592	0.878093
Q7TPM1	NaN	-0.761149	-0.72385	NaN	NaN	NaN	NaN	NaN	NaN	NaN	NaN	NaN	NaN	NaN	NaN	NaN	NaN	NaN	NaN	NaN	0.212398	0.845535	0.281173	NaN	0.145893
Q7TPM6	0.897396	0.5812	0.697258	0.794943	-0.303695	1.32895	0.490168	0.104105	NaN	NaN	0.267819	NaN	-0.118242	NaN	0.775732	NaN	NaN	-1.70317	-1.27625	NaN	-0.931553	-1.00616	-0.097925	-0.00622159	-0.37475
Q7TPR4	0.606476	0.912985	0.527277	0.654337	1.47792	0.850826	1.14721	NaN	NaN	NaN	NaN	NaN	NaN	NaN	-1.44868	-0.379482	NaN	-1.58512	NaN	NaN	NaN	NaN	NaN	NaN	NaN
Q7TPS5	NaN	NaN	NaN	NaN	NaN	0	NaN	NaN	NaN	NaN	NaN	NaN	NaN	NaN	NaN	NaN	NaN	NaN	NaN	NaN	NaN	NaN	NaN	NaN	NaN
Q7TPV4	-3.00892	1.11395	-0.878183	0.0729663	-0.929414	-3.02635	0.69621	NaN	0.263138	0.905619	0.0506293	1.05769	NaN	0.978574	NaN	-1.08935	NaN	-0.9292	NaN	NaN	3.60975	3.36579	0.819304	1.58641	-1.0125
Q7TQ95	-0.443312	-0.658165	-0.257088	-0.896542	NaN	-0.157359	-0.711003	NaN	NaN	NaN	NaN	NaN	NaN	NaN	1.3067	0.771137	NaN	1.58991	1.04662	NaN	-0.502013	-0.592085	-0.595574	0.201192	-0.102423
Q7TQD2	1.01942	0.117205	0.315924	0.847801	0.567394	1.20187	-0.0406914	1.21138	NaN	-0.00106436	1.32679	-0.849201	1.10252	NaN	-1.13843	NaN	NaN	NaN	-1.63053	-1.07416	-2.84572	-1.40371	0.0442485	-0.270075	0.509623
Q7TQF7	0.908673	-0.302702	-0.0961034	0.0395911	-0.242958	0.733647	-0.376459	NaN	NaN	NaN	NaN	NaN	NaN	NaN	0.809187	-0.0603197	-2.77829	0.498669	-0.47279	-0.811699	-0.449394	-0.267975	1.3731	1.25144	1.05268
Q7TQH0	-0.160998	0.64861	0.386561	0.205132	0.339717	-0.287358	0.343902	0.396722	0.412511	-0.175103	-0.504996	0.650327	0.329627	0.0498075	NaN	-1.29516	-0.607455	-0.826905	-1.40373	-1.46794	1.18842	1.32154	0.930551	0.603499	-0.00343044
Q7TQI3	0.888195	0.676567	0.525275	0.631485	0.246992	0.829285	0.243908	-0.850855	-1.46428	-0.195843	-0.891268	-0.473062	-0.345751	-0.872192	-0.176809	-0.0862596	0.394486	0.920258	-0.551763	-1.46973	0.599795	0.633444	0.840058	0.740544	0.806315
Q7TQK4	NaN	0.534246	-0.27673	0.0197177	NaN	-0.52983	-0.0232129	NaN	NaN	NaN	NaN	NaN	NaN	NaN	NaN	NaN	NaN	NaN	NaN	NaN	0.654727	0.0992637	-0.478182	NaN	NaN
Q7TQK5	-0.152487	0.160446	0.0177193	NaN	-0.275059	-0.251776	0.501156	NaN	NaN	NaN	NaN	NaN	NaN	NaN	NaN	NaN	NaN	NaN	NaN	NaN	NaN	NaN	NaN	NaN	NaN
Q7TSC1	-0.365659	0.852053	0.146714	-0.387872	-0.320409	-2.18632	0.261796	NaN	-0.855634	NaN	-1.42554	0.538348	-0.568677	NaN	NaN	NaN	NaN	NaN	NaN	NaN	0.637574	1.07664	1.44401	0.459197	0.693781
Q7TSI3	-1.97328	-0.63353	NaN	-1.31369	-1.46952	-1.21213	-0.71885	NaN	NaN	NaN	NaN	NaN	NaN	NaN	1.29616	0.974046	0.905792	0.964107	0.812143	0.70111	0.816373	0.528306	0.226245	0.508304	-0.411582
Q7TSJ2	1.55335	0.882997	1.43093	1.33363	0.927778	1.55617	0.489704	1.32313	-4.15123	-0.902855	0.922197	-0.50861	1.32653	-4.3586	0.154655	-1.62301	-2.97603	-1.80993	-0.621434	-0.553998	-2.06776	-0.0989709	2.07361	1.11476	2.3752
Q7TSS2	-0.425165	NaN	NaN	0.425165	NaN	NaN	NaN	NaN	NaN	NaN	NaN	NaN	NaN	NaN	NaN	NaN	NaN	NaN	NaN	NaN	NaN	NaN	NaN	NaN	NaN
Q7TSV4	-1.08125	-0.97999	-1.22135	-1.30175	-0.862255	-1.99964	-1.06611	NaN	NaN	NaN	NaN	NaN	NaN	NaN	0.497475	0.371251	1.33296	1.10943	0.320155	0.308068	1.26314	1.12412	1.03026	0.855093	0.3004
Q7TSY6	0.636713	NaN	NaN	-0.877453	NaN	0.24074	NaN	NaN	NaN	NaN	NaN	NaN	NaN	NaN	NaN	NaN	NaN	NaN	NaN	NaN	NaN	NaN	NaN	NaN	NaN
Q7TT37	0.00833201	0.843314	0.804673	0.556367	0.0496356	-0.0786183	1.03907	-1.7677	NaN	-0.69724	-0.56338	-0.875591	NaN	-0.750943	NaN	NaN	NaN	NaN	NaN	NaN	0.933656	0.743485	0.0373657	0.220786	0.119878
Q7TT50;Q8BYW1	0.258035	-0.0645316	-0.0846255	-0.137938	0.291876	0.278864	-0.54168	NaN	NaN	NaN	NaN	NaN	NaN	NaN	NaN	NaN	NaN	NaN	NaN	NaN	NaN	NaN	NaN	NaN	NaN
Q80SW1	2.35393	1.25637	1.49467	1.88252	1.4563	2.39056	1.31532	1.27076	-2.29908	0.545061	0.425033	-0.684601	0.201455	-1.71501	-1.68208	-1.28926	-3.11228	-1.94696	-2.93384	-1.89075	0.27781	0.362012	0.927335	0.821283	0.621225
Q80SZ7	-2.2905	-0.940487	-0.835595	-0.833237	0.369737	-1.46342	-0.453972	NaN	-0.905459	NaN	-0.450716	-0.69192	-1.35471	NaN	0.00554228	1.4277	1.45228	1.55234	0.125589	-0.676358	2.49152	2.258	1.81218	-0.21369	-0.0562749
Q80T41	2.09088	1.66686	0.35192	1.32651	1.5004	2.25375	1.38542	0.140998	NaN	-0.190867	0.0422757	NaN	0.342372	NaN	NaN	NaN	NaN	NaN	NaN	NaN	-2.82793	-3.02869	-2.30006	-2.21567	-0.701525
Q80TA1	0.133647	-0.175103	-0.10234	0.303712	-0.11247	-0.0474463	NaN	NaN	NaN	NaN	NaN	NaN	NaN	NaN	NaN	NaN	NaN	NaN	NaN	NaN	NaN	NaN	NaN	NaN	NaN
Q80TB8	2.07815	1.03349	1.32241	1.14893	0.894881	1.8578	0.545269	0.070803	-2.60383	-0.209341	-1.13608	-1.28613	0.215021	-2.05593	-0.216015	-1.64888	-2.60894	-2.37049	-0.25007	-0.466512	0.16564	0.266203	1.71093	1.783	2.05188
Q80TE4	0	NaN	NaN	NaN	NaN	NaN	NaN	NaN	NaN	NaN	NaN	NaN	NaN	NaN	NaN	NaN	NaN	NaN	NaN	NaN	NaN	NaN	NaN	NaN	NaN
Q80TJ1	2.13395	0.563926	1.38898	1.75072	1.22063	2.46136	0.896074	0.0855538	NaN	-1.48952	0.292932	-1.32005	-0.564501	NaN	-0.56568	-1.97808	-3.49946	NaN	-2.2365	-1.63011	-0.410263	0.244583	1.38853	1.57872	1.60468
Q80TK0	-1.4555	NaN	NaN	NaN	NaN	-1.42925	NaN	NaN	NaN	NaN	NaN	NaN	NaN	NaN	NaN	NaN	NaN	NaN	NaN	NaN	NaN	NaN	1.77026	0.482388	0.632092
Q80TL0	-0.0369078	-0.0124346	0.15845	0.332668	-0.540042	0.39986	-0.265465	NaN	NaN	NaN	NaN	NaN	NaN	NaN	-0.066239	-0.410731	-1.15345	-1.25005	-0.223645	-0.749121	0.709005	0.451518	0.907501	0.866277	1.60986
Q80TL4	0.779061	0.290793	NaN	1.38012	NaN	1.40733	NaN	NaN	NaN	NaN	NaN	NaN	NaN	NaN	-0.174945	-1.85548	NaN	-1.56896	-0.26044	-0.639657	-1.24794	-1.44254	-0.289255	0.737414	2.8845
Q80TR1	-0.332437	-0.342795	NaN	NaN	NaN	NaN	NaN	NaN	NaN	NaN	NaN	NaN	0.355138	NaN	NaN	NaN	NaN	NaN	NaN	NaN	NaN	NaN	NaN	-0.896001	0.190589
Q80TV8	-1.44382	-0.99141	-0.582652	-0.67142	-0.518092	-1.20691	-0.930104	NaN	NaN	NaN	NaN	NaN	NaN	NaN	NaN	NaN	NaN	NaN	NaN	NaN	1.72143	1.4208	0.954844	1.49131	0.756028
Q80TY0	-0.0273361	NaN	NaN	NaN	NaN	0.0273361	NaN	NaN	NaN	NaN	NaN	NaN	NaN	NaN	NaN	NaN	NaN	NaN	NaN	NaN	NaN	NaN	NaN	NaN	NaN
Q80TZ3	1.59664	0.399614	0.927452	0.90834	1.06222	2.04556	0.311445	0.0761392	NaN	-1.11847	-0.797873	NaN	-0.303818	NaN	-2.35792	NaN	NaN	NaN	NaN	NaN	NaN	NaN	NaN	NaN	NaN
Q80U04	NaN	NaN	NaN	NaN	NaN	NaN	NaN	NaN	NaN	NaN	NaN	NaN	NaN	NaN	NaN	NaN	NaN	NaN	NaN	NaN	NaN	NaN	0	NaN	NaN
Q80U23	NaN	NaN	-0.0660305	0.1749	-0.10887	NaN	NaN	NaN	NaN	NaN	NaN	NaN	NaN	NaN	NaN	NaN	NaN	NaN	NaN	NaN	NaN	NaN	NaN	NaN	NaN
Q80U28	2.06531	-0.465075	0.313925	-0.0760994	-0.944155	2.05876	-2.02716	-0.319904	NaN	NaN	-0.733208	-0.852209	0.667933	NaN	0.230257	NaN	NaN	NaN	NaN	-0.187082	NaN	NaN	NaN	0.895208	-0.0169716
Q80U49	0.109596	NaN	0.0198517	NaN	NaN	-0.129448	NaN	NaN	NaN	NaN	NaN	NaN	NaN	NaN	NaN	NaN	NaN	NaN	NaN	NaN	NaN	NaN	NaN	NaN	NaN
Q80U63	0.0630734	0.166662	-0.102465	-0.22189	-0.680718	0.900258	-0.124919	NaN	NaN	NaN	NaN	NaN	NaN	NaN	NaN	NaN	NaN	NaN	NaN	NaN	NaN	NaN	NaN	NaN	NaN
Q80U72	NaN	0.842691	NaN	NaN	NaN	NaN	NaN	NaN	NaN	NaN	NaN	NaN	NaN	NaN	NaN	NaN	NaN	NaN	NaN	NaN	0.760177	-0.417258	-0.453688	-0.731921	NaN
Q80U78;Q80U58	-0.727974	0.148102	0.276472	0.0768265	0.745966	-0.0736367	0.560097	NaN	NaN	NaN	NaN	NaN	NaN	NaN	NaN	NaN	NaN	NaN	NaN	NaN	0.675391	0.36912	-0.627309	-0.267746	-1.15531
Q80UG5	0.144461	1.53781	1.28338	1.267	1.20219	-0.00573515	0.949122	NaN	-0.0500638	0.190777	0.181174	0.355587	NaN	0.00227762	-2.60938	-1.28689	NaN	-2.8119	-2.23623	NaN	1.43361	1.18341	0.0626071	0.180372	0.082741
Q80UK0	-0.854197	-0.66458	-0.390723	-0.622514	NaN	-0.320609	-0.765988	NaN	NaN	NaN	NaN	NaN	NaN	NaN	NaN	NaN	NaN	NaN	NaN	NaN	0.431556	0.329564	0.817729	0.939954	1.09981
Q80UM3;Q9DBB4	0.275052	1.65322	1.21327	1.40367	0.725829	0.181431	1.34393	NaN	NaN	NaN	NaN	NaN	NaN	NaN	-0.956861	0.322968	-1.32803	-0.729749	-1.69958	-1.5845	NaN	NaN	NaN	NaN	NaN
Q80UM7	-0.60857	-0.666645	-0.458552	-0.562924	-1.10656	-0.476133	-0.828539	NaN	NaN	NaN	NaN	NaN	NaN	NaN	NaN	NaN	NaN	NaN	NaN	NaN	0.317999	1.18433	1.4164	0.830574	0.958629
Q80UP3	0.928602	0.0318871	-0.638426	0.519732	0.465012	0.931177	0.846087	0.354565	NaN	-0.132975	NaN	NaN	NaN	NaN	NaN	NaN	NaN	NaN	NaN	NaN	-1.8013	NaN	-1.36498	-0.13938	NaN
Q80UP8	0.204891	-0.404126	-0.681834	-0.530482	-0.575512	-0.176596	-0.778311	NaN	NaN	NaN	NaN	NaN	NaN	NaN	NaN	NaN	NaN	NaN	NaN	NaN	0.771047	0.59342	1.5775	NaN	NaN
Q80UU9	-0.547222	0.858904	0.317	-0.0937268	0.415036	-0.704384	0.0541347	-1.06425	NaN	-0.543838	-0.324682	-1.42942	NaN	-0.629917	0.443854	0.769465	0.992317	0.459235	0.294556	-0.349846	0.631115	0.807595	1.05339	0.421482	-0.101595
Q80UW2	-0.360144	-0.404761	-0.0973821	0.183961	-0.764342	-0.308003	-0.504803	-0.341162	NaN	NaN	0.711185	NaN	NaN	NaN	0.783414	0.515237	-0.178547	0.506576	0.755579	0.703523	NaN	NaN	NaN	-1.20033	NaN
Q80UW8	NaN	NaN	-1.61163	-1.20814	NaN	NaN	-0.894575	NaN	-0.0727729	-0.311865	NaN	-0.121633	NaN	-0.00666034	0.148811	0.249153	0.943543	0.685784	0.20933	0.97415	0.850586	1.43548	0.387659	0.00332844	-0.912313
Q80VD1	-0.0126426	-0.227986	-0.554421	-0.624985	-0.515841	-0.470635	-0.179116	NaN	NaN	NaN	NaN	NaN	NaN	NaN	NaN	NaN	NaN	NaN	NaN	NaN	1.25881	1.06495	0.501949	1.07955	0.399049
Q80VJ2	-0.248106	-0.00279188	0.0856233	0.165274	NaN	NaN	NaN	NaN	NaN	NaN	NaN	NaN	NaN	NaN	NaN	NaN	NaN	NaN	NaN	NaN	NaN	NaN	NaN	NaN	NaN
Q80VJ3	-1.85181	0.664292	-0.0128495	-0.105035	0.274365	-1.38145	0.098511	NaN	-1.13372	NaN	NaN	-1.36234	NaN	NaN	0.820603	2.15602	1.51765	0.874012	0.39984	0.561684	-0.266338	-0.259927	NaN	-1.0407	NaN
Q80VL1	0.0643382	0.115501	-0.554785	0.0728374	0.402229	0.475803	-0.289977	NaN	NaN	NaN	NaN	NaN	NaN	NaN	NaN	NaN	NaN	NaN	NaN	NaN	0.457374	0.362054	-0.556241	-7.68e-05	NaN
Q80VP0	2.10602	0.235183	-0.0753083	0.755573	NaN	2.30675	-0.748854	-0.351229	NaN	NaN	NaN	NaN	NaN	NaN	-0.206366	-0.602818	NaN	NaN	NaN	NaN	NaN	NaN	-1.01532	-0.776947	-1.62669
Q80VP1;Q91W69	0.828403	0.282619	0.470094	0.348417	0.351577	0.955253	0.321645	0.196544	NaN	NaN	-0.370228	-1.02284	-0.313248	NaN	NaN	NaN	NaN	NaN	NaN	NaN	-0.92384	-0.820715	-0.226424	0.0860097	-0.524287
Q80W15	NaN	0.284198	-0.229163	-0.308798	-0.165427	NaN	-0.0282904	NaN	NaN	NaN	NaN	NaN	NaN	NaN	-0.683579	0.419755	0.320331	-0.00214255	NaN	NaN	0.0720781	0.537109	NaN	-0.216071	NaN
Q80W47	0.133135	0.254719	-0.107292	-0.0635848	0.239796	-0.357431	0.0834165	NaN	NaN	NaN	NaN	NaN	NaN	NaN	NaN	NaN	NaN	NaN	NaN	NaN	0.028584	0.140801	-0.328847	-0.121599	0.0983014
Q80W54	-0.560765	-1.00793	NaN	NaN	NaN	NaN	NaN	NaN	NaN	NaN	NaN	NaN	NaN	NaN	NaN	NaN	NaN	NaN	NaN	NaN	0.526134	-0.380215	-0.254389	0.447031	1.23013
Q80WC7	0.874869	-0.361884	NaN	-0.481857	NaN	0.166867	-0.197995	NaN	NaN	NaN	NaN	NaN	NaN	NaN	NaN	NaN	NaN	NaN	NaN	NaN	NaN	NaN	NaN	NaN	NaN
Q80WG5	-0.441891	NaN	0.566598	NaN	-0.124707	NaN	NaN	NaN	NaN	NaN	NaN	NaN	NaN	NaN	NaN	NaN	NaN	NaN	NaN	NaN	NaN	NaN	NaN	NaN	NaN
Q80WJ7	0.671189	1.08172	0.557019	0.79856	0.965747	0.128228	0.807679	-0.16816	-0.235171	-2.40924	-0.93653	-1.25104	-0.388576	NaN	-1.59033	NaN	-2.20174	NaN	NaN	NaN	1.06921	1.49734	2.06372	1.09937	1.03116
Q80WM4	NaN	NaN	NaN	-0.0142908	NaN	0.0142908	NaN	NaN	NaN	NaN	NaN	NaN	NaN	NaN	NaN	NaN	NaN	NaN	NaN	NaN	NaN	NaN	NaN	NaN	NaN
Q80WQ2	-0.0268388	-0.0637479	-0.461649	-0.0667157	NaN	-0.335343	0.0799708	NaN	NaN	NaN	NaN	NaN	NaN	NaN	NaN	NaN	NaN	NaN	NaN	NaN	0.261981	0.229396	NaN	0.278692	0.104253
Q80WS3	NaN	0.424362	-0.08424	-0.337072	NaN	NaN	-0.00304985	NaN	NaN	NaN	NaN	NaN	NaN	NaN	NaN	NaN	NaN	NaN	NaN	NaN	NaN	NaN	NaN	NaN	NaN
Q80WW9	NaN	-0.607211	NaN	NaN	NaN	NaN	NaN	NaN	NaN	NaN	NaN	NaN	NaN	NaN	NaN	NaN	NaN	NaN	NaN	NaN	1.12803	NaN	NaN	-0.520815	NaN
Q80X32	NaN	-0.1027	-0.408318	NaN	NaN	NaN	-0.216479	NaN	NaN	NaN	NaN	NaN	NaN	NaN	NaN	NaN	NaN	NaN	NaN	NaN	-0.252766	0.53398	0.996812	-0.550528	NaN
Q80X41	NaN	-0.923385	NaN	-1.65283	NaN	NaN	-1.63682	NaN	NaN	NaN	NaN	NaN	NaN	NaN	NaN	NaN	NaN	NaN	NaN	NaN	1.72295	1.7117	0.271693	0.506694	NaN
Q80X50	-0.0168401	1.17281	0.602682	0.370628	0.583742	-0.30336	0.916099	-0.696552	-0.704443	-0.858357	-0.405953	-0.370087	-0.912686	-0.350748	-0.322302	-0.295185	-0.695515	-0.931774	-1.11206	-1.03001	1.21695	1.78683	1.85649	0.990688	0.755476
Q80X85	NaN	0.736674	0.528582	NaN	0.0340693	0.232353	0.218977	NaN	NaN	NaN	0.367251	NaN	NaN	NaN	NaN	NaN	NaN	NaN	NaN	NaN	0.248593	-0.0179174	-0.852997	-0.401668	-1.09392
Q80X90	NaN	0.980711	-0.239689	0.79067	0.704435	-2.39078	0.461582	NaN	NaN	-1.18501	NaN	-0.36583	NaN	-0.817766	NaN	NaN	NaN	NaN	NaN	NaN	2.4657	1.33201	0.481603	-0.0502246	-2.16741
Q80XD1	0.55577	NaN	NaN	NaN	NaN	0.126975	NaN	-0.183755	NaN	NaN	NaN	NaN	-0.49899	NaN	NaN	NaN	NaN	NaN	NaN	NaN	NaN	NaN	NaN	NaN	NaN
Q80XG9	-0.00773305	-0.10093	-0.128739	-0.118905	0.760932	-0.404626	NaN	NaN	NaN	NaN	NaN	NaN	NaN	NaN	NaN	NaN	NaN	NaN	NaN	NaN	NaN	NaN	NaN	NaN	NaN
Q80XI3	0.417642	-0.545054	-0.0173137	-0.244187	-0.080941	-0.508952	-0.338635	0.42785	-0.109954	-0.779896	0.170253	0.375184	0.468414	NaN	NaN	NaN	-1.11568	NaN	-1.35008	-1.13136	1.21072	0.835075	0.494058	0.666642	0.46401
Q80XI4;O70172	0.53861	-0.216259	0.124876	0.480316	0.320347	0.745853	0.080917	NaN	NaN	NaN	NaN	NaN	NaN	NaN	NaN	NaN	NaN	NaN	NaN	NaN	-1.11353	-0.394499	-0.192131	0.0203683	-0.394869
Q80XK6	-1.55069	0.00620174	1.30892	-0.0878725	-0.699117	NaN	-0.474925	NaN	NaN	NaN	NaN	NaN	NaN	NaN	NaN	NaN	NaN	NaN	NaN	NaN	NaN	NaN	-0.0094595	NaN	1.50694
Q80XN0	1.95253	1.06504	1.12477	1.7456	0.98423	2.47588	1.15932	0.436105	-1.89036	0.0690246	0.493413	-0.95757	0.0152564	-0.609108	-1.71863	-2.51008	NaN	-3.35452	-3.14115	NaN	0.190572	-0.0249372	0.388895	1.50421	0.407432
Q80XR2	-0.093008	0.03899	NaN	-0.356216	NaN	0.410234	NaN	NaN	NaN	NaN	NaN	NaN	NaN	NaN	NaN	NaN	NaN	NaN	NaN	NaN	NaN	NaN	NaN	NaN	NaN
Q80XU3	0.513638	1.2019	0.750008	0.821957	1.37775	-0.826944	1.04646	-1.45294	-0.380769	-0.549455	-1.2328	-1.24457	-1.15722	-0.753635	NaN	NaN	NaN	NaN	NaN	NaN	0.113791	1.58349	1.72734	-0.492971	1.15187
Q80Y14	1.10454	1.1883	0.813596	1.1092	0.608966	0.913827	0.87077	-0.869163	-1.40171	-1.67905	-1.45482	-1.38638	-0.553184	-2.0986	0.122346	-0.706952	-0.916217	-0.272508	-0.362578	-0.524806	1.15949	1.23272	1.47938	1.40351	1.28162
Q80Y17	0.869884	0.757271	0.939562	1.17596	0.986078	1.02514	0.645757	-0.570276	-1.4769	-0.790089	-0.0385077	-0.429587	-0.0265066	-1.54303	0.264877	0.228882	-0.481587	-0.435337	-0.180903	-0.154934	-0.247692	-0.261414	-0.291741	0.210607	-0.203652
Q80YA7	0.466247	NaN	0.469186	0.306924	0.8093	1.38711	NaN	NaN	NaN	NaN	NaN	NaN	NaN	NaN	NaN	NaN	NaN	NaN	NaN	NaN	-1.14355	-1.34086	NaN	-0.954354	NaN
Q80YN3	1.33756	1.40049	1.22825	1.53144	0.604294	1.34565	1.01401	-0.953304	-2.28221	-1.46514	0.351193	-2.20031	-1.18396	-2.48088	-0.401998	-0.323602	-1.59154	-0.844825	-1.22308	-1.83161	0.587826	1.53788	2.41256	1.27036	2.09062
Q80YX1	3.36234	-2.3319	-3.52916	-3.10968	-4.79065	2.58731	-2.77792	1.59394	NaN	-3.72178	-3.49912	NaN	1.71893	NaN	2.90982	1.57491	1.1146	1.22751	2.06725	1.94349	0.536831	0.657154	3.83774	3.20028	2.53307
Q80Z24	1.26208	0.262249	0.818138	0.553718	0.176324	1.35613	-0.961045	1.40581	-2.48537	-0.445378	-0.189129	-0.849408	1.7772	-2.92459	0.0848422	-1.08551	-1.45357	-0.945908	-0.0464844	1.19173	NaN	-0.970803	0.774848	0.0178905	1.42128
Q80Z38	0.555534	-0.414484	0.201429	-0.565273	-0.0456907	0.624811	0.763069	0.796945	NaN	NaN	-0.914549	NaN	0.942757	NaN	NaN	NaN	NaN	NaN	NaN	NaN	NaN	NaN	-1.67224	NaN	NaN
Q80ZJ1	-0.41582	-0.260829	-0.421498	-0.0414072	-0.270703	0.0851225	-0.826337	NaN	NaN	NaN	NaN	NaN	NaN	NaN	NaN	NaN	NaN	NaN	NaN	NaN	-0.0372759	-0.297503	1.21329	0.324735	0.948226
Q810A7	-0.0762089	0.0918953	-0.7224	0.0917045	-0.0952767	-0.222493	-0.107489	-0.0467632	0.250842	-0.422124	-0.145137	0.469676	-0.857922	-0.110715	NaN	NaN	NaN	NaN	NaN	NaN	1.26679	1.40062	0.0364544	0.497363	-1.11157
Q810B6	-0.276105	0.377068	0.668383	0.396672	1.23085	0.503051	0.500195	-0.923852	NaN	NaN	NaN	-0.868596	NaN	NaN	NaN	NaN	NaN	NaN	NaN	NaN	-0.549133	0.631318	0.193778	-0.39368	-0.70091
Q810D6	NaN	0.259619	-0.406663	0.147044	NaN	NaN	NaN	NaN	NaN	NaN	NaN	NaN	NaN	NaN	NaN	NaN	NaN	NaN	NaN	NaN	NaN	NaN	NaN	NaN	NaN
Q810U3	1.69504	0.172198	0.696915	1.15624	0.836407	1.86264	0.624111	1.55681	-2.39212	0.186083	1.22113	-1.36155	1.31609	NaN	1.08198	-0.467947	-2.11362	-2.8921	-0.349006	-0.840805	-2.71715	-2.56518	1.06253	1.33913	1.30744
Q810U4	1.37832	0.786072	0.626197	0.610686	0.754002	1.25547	0.45056	0.440369	-1.42441	-0.88185	-0.65818	-0.744992	0.0537479	-0.783962	0.222701	-0.913215	-0.690688	-1.1072	-0.30273	-0.593248	-0.151908	0.24323	1.1214	1.09001	0.646092
Q810U5	NaN	0.355503	0.775467	-0.387024	0.00379586	NaN	0.416664	NaN	NaN	NaN	NaN	NaN	NaN	NaN	-0.478609	-0.690881	-0.775251	-0.896312	NaN	NaN	0.234423	0.841494	1.02863	-0.0327451	-0.395155
Q811D0	0.731862	-0.356002	-1.58121	-0.0852916	NaN	1.53072	-0.240075	NaN	NaN	NaN	NaN	NaN	NaN	NaN	NaN	NaN	NaN	NaN	NaN	NaN	NaN	NaN	NaN	NaN	NaN
Q812A2	-0.188035	-0.726432	-0.0358286	-0.201758	NaN	0.848145	NaN	NaN	NaN	NaN	NaN	NaN	NaN	NaN	0.0894175	NaN	NaN	NaN	-0.940646	-1.38205	NaN	NaN	0.748336	0.58229	1.25995
Q8BFQ4	0.52858	1.2123	0.53809	0.841732	0.398043	0.736737	0.949862	-0.733173	-0.876131	-0.282306	-0.435768	-0.166902	-0.866052	-0.0833242	-0.484041	-0.343876	-1.25686	-1.55629	-0.716112	NaN	1.20507	1.24186	0.515093	1.08908	-0.262501
Q8BFQ8	-0.01407	-0.541908	-0.750953	-0.224586	-0.355743	-0.0741992	-0.110418	-0.591583	NaN	-0.772989	NaN	-0.838785	NaN	NaN	1.19379	0.945851	NaN	0.36921	0.113091	0.271929	0.0950093	-0.16011	0.444125	0.618536	0.814805
Q8BFR4	NaN	0.230775	NaN	0.0138713	-0.849173	-0.846476	0.022544	NaN	NaN	NaN	NaN	NaN	NaN	NaN	NaN	-0.25236	0.488042	0.2431	-0.144645	0.0680095	0.475604	0.916871	0.157403	-0.130013	-0.393552
Q8BFR5	1.22346	1.03761	0.900671	1.21965	0.747118	1.54089	0.824337	0.393667	-0.285973	0.160219	0.489017	-0.0801849	0.123241	-0.187962	-2.03298	-2.7739	-3.49163	-2.32986	NaN	NaN	0.876551	0.603968	0.0553875	0.898701	0.0184155
Q8BFS6	-1.44731	-0.961527	-0.450521	-0.501817	-0.525081	-1.89728	-1.50078	NaN	NaN	NaN	NaN	NaN	NaN	NaN	1.17523	1.48843	1.2995	0.451945	1.30539	1.15284	0.783131	0.826733	0.438198	-0.386016	0.160008
Q8BFU3	0.263358	0.613948	0.534115	0.626099	0.291316	0.316401	0.334191	NaN	NaN	-1.02444	-0.0765299	0.285395	-0.302955	NaN	NaN	-2.3906	NaN	-2.26778	NaN	NaN	0.663916	0.938498	0.456071	0.563836	0.395491
Q8BFY6	-0.799468	-0.316285	-0.748536	-0.604407	-0.33321	-0.197283	-0.492838	-0.519448	-0.963629	-0.351048	-0.405949	-0.659239	-0.521763	-0.130927	1.08425	0.612508	0.920148	1.14339	0.886329	0.835723	0.733963	0.452072	0.183136	0.679796	-0.0412049
Q8BFY9	-1.00523	0.0529312	-0.566837	-0.303268	-0.454654	-0.511488	0.0370696	NaN	NaN	NaN	NaN	NaN	NaN	NaN	NaN	NaN	NaN	NaN	NaN	NaN	1.56974	1.21017	0.26009	0.648083	-0.936603
Q8BFZ3	-4.05104	-3.96605	-2.93335	-3.95323	NaN	-4.13365	-4.14699	NaN	5.25636	5.80188	5.38955	-2.20573	6.21867	5.99357	NaN	NaN	NaN	NaN	NaN	NaN	NaN	NaN	NaN	NaN	NaN
Q8BFZ9;Q91X78	0.31783	0.297778	0.141339	0.44963	-0.465089	0.466557	0.379622	NaN	-0.919875	NaN	NaN	-1.01762	NaN	-1.22075	NaN	NaN	NaN	NaN	NaN	NaN	0.609055	0.462172	0.954736	1.12388	0.885112
Q8BG05	0.41226	0.691097	0.183655	0.342615	0.25956	0.274822	0.632685	0.00245667	0.165928	0.48797	0.355013	0.72061	-0.298775	0.78017	-0.631403	-0.203331	-1.00042	-1.1223	-1.54261	-1.97908	0.999737	0.968634	0.513586	0.796146	-0.390242
Q8BG32	0.513778	0.888099	0.665363	0.922662	0.439388	0.39067	1.11919	-0.936522	-0.198565	0.24302	-0.356061	0.0751736	-0.985219	-0.0881259	-0.743914	-0.315774	-1.12416	-0.941083	-1.39581	-1.18218	0.976323	1.05545	0.84217	0.925872	0.353055
Q8BG39;Q69ZS6	2.08569	-0.484702	-0.197155	-0.392136	-1.78351	0.922393	-1.54903	NaN	NaN	NaN	NaN	NaN	NaN	NaN	NaN	NaN	NaN	NaN	NaN	NaN	-2.25654	-1.60977	2.16337	1.87245	1.22893
Q8BG51;Q8JZN7	0.513871	-0.351352	-0.102551	0.362891	-1.02643	0.61143	-0.00786293	NaN	NaN	NaN	NaN	NaN	NaN	NaN	NaN	NaN	NaN	NaN	NaN	NaN	NaN	NaN	NaN	NaN	NaN
Q8BG81	-1.16974	-0.690191	-1.45576	-0.985268	-1.15057	NaN	-1.05234	0.269505	1.90968	0.525831	0.225523	1.4285	0.413914	1.09568	-2.77848	NaN	NaN	NaN	NaN	NaN	0.980024	0.929218	0.627487	0.461748	-0.555838
Q8BG95	-0.710166	0.533262	-0.23132	NaN	NaN	-0.151303	0.270026	NaN	NaN	NaN	NaN	NaN	NaN	NaN	-0.126832	1.63613	1.18571	1.3201	0.460178	0.0899994	-1.76661	0.809724	-1.34892	-0.798077	-1.01227
Q8BGB5	NaN	0.0471531	0.173523	-0.230812	-0.222929	NaN	-0.130141	NaN	0.233429	0.34247	0.362537	0.210197	NaN	0.26152	-0.438607	0.0861813	0.995504	0.572282	NaN	NaN	-0.142649	-0.538691	-0.343254	-0.637106	-0.91297
Q8BGC0	-0.893916	0.119914	-1.54136	-0.633229	-0.959319	-0.599173	-0.179925	0.139663	0.729566	NaN	-0.340045	0.489204	0.452159	0.0591003	-1.05035	-0.0670995	NaN	-0.604592	NaN	NaN	1.53501	1.58996	0.902635	0.808881	0.0874435
Q8BGD8	0.697114	1.44617	1.46587	NaN	NaN	NaN	0.774786	NaN	NaN	NaN	NaN	NaN	NaN	NaN	-1.5424	-1.45682	-2.10677	NaN	NaN	NaN	NaN	NaN	NaN	NaN	NaN
Q8BGD9	-0.0224544	1.20118	0.648517	0.61126	0.624291	-0.321992	1.04811	-0.280597	-0.109031	-0.282426	-0.209645	0.49075	-0.413539	-0.269376	-0.000390172	-0.336755	-0.949229	-1.75959	-0.818332	-1.42445	0.489173	1.11233	1.27167	0.236289	-0.0739909
Q8BGE6	NaN	-0.603356	-0.50385	-0.698409	-0.516539	NaN	-0.117793	NaN	0.971855	-0.476605	-0.285786	0.462018	0.016151	0.135601	NaN	0.608999	0.746831	NaN	0.15871	0.190113	NaN	-0.890744	NaN	NaN	NaN
Q8BGG7	0.14901	NaN	NaN	NaN	NaN	-0.14901	NaN	NaN	NaN	NaN	NaN	NaN	NaN	NaN	NaN	NaN	NaN	NaN	NaN	NaN	NaN	NaN	NaN	NaN	NaN
Q8BGH2	0.803239	0.835903	0.686321	1.209	0.324878	1.22328	0.394428	-0.829384	NaN	-1.5018	-1.17665	NaN	NaN	NaN	NaN	NaN	NaN	NaN	NaN	NaN	0.480129	-0.195158	-0.111498	-0.0337642	-0.743275
Q8BGH7	-0.986527	-0.320107	-0.304299	-0.173062	-0.506644	NaN	-0.0258203	NaN	NaN	NaN	-0.62325	NaN	NaN	-0.983689	1.21527	0.846935	1.61459	0.852342	0.885055	0.933719	-0.270581	-0.311373	0.857625	-0.387776	-1.07176
Q8BGK5	NaN	-0.107092	NaN	-0.19841	NaN	0.305502	NaN	NaN	NaN	NaN	NaN	NaN	NaN	NaN	NaN	NaN	NaN	NaN	NaN	NaN	NaN	NaN	NaN	NaN	NaN
Q8BGK6	NaN	-0.00494719	-0.269411	-0.307912	0.0654531	NaN	-0.165504	NaN	NaN	NaN	NaN	NaN	NaN	NaN	NaN	NaN	NaN	NaN	NaN	NaN	0.323121	0.577763	0.315306	-0.533868	NaN
Q8BGN3	-0.459529	-0.697112	-0.891767	-0.153043	-0.207614	0.481719	-0.95016	0.0327272	NaN	NaN	0.765395	NaN	-0.0332136	NaN	0.903533	NaN	NaN	NaN	0.465486	0.75958	NaN	NaN	0.303901	0.329656	-0.466363
Q8BGN8	1.59093	-0.221564	-0.407926	-0.608825	-0.511697	1.0596	0.180478	NaN	NaN	NaN	NaN	NaN	NaN	NaN	NaN	NaN	NaN	NaN	NaN	NaN	-0.363942	NaN	1.12884	-0.270352	0.118045
Q8BGQ7	0.396034	0.608577	0.594799	0.617084	0.630783	0.54397	0.454643	-0.302418	-0.47868	-0.39869	-0.51849	-0.329697	-0.361237	-0.770712	0.332033	-0.232914	-0.407353	-0.428166	-0.51998	-0.405644	0.315874	0.273342	0.386575	0.454902	0.391122
Q8BGR9	0.0906661	0.0104678	NaN	-0.289224	NaN	0.139151	-0.177467	NaN	NaN	NaN	NaN	NaN	NaN	NaN	NaN	NaN	NaN	NaN	NaN	NaN	0.0565951	-0.0349081	0.188326	0.0163939	NaN
Q8BGS2	-0.441705	0.00995883	-0.110153	-0.323856	-0.164781	-0.647685	0.0447164	-1.3812	0.210957	0.349381	0.159016	0.220196	-0.726087	0.269648	0.700041	0.662682	1.56964	0.600033	0.713374	0.456574	0.0848413	0.449996	-0.0684313	-0.878148	-0.324344
Q8BGT6	NaN	NaN	NaN	NaN	NaN	NaN	NaN	NaN	NaN	NaN	NaN	NaN	NaN	NaN	NaN	NaN	NaN	NaN	NaN	NaN	-0.118581	NaN	NaN	0.467394	-0.348814
Q8BGT7	-0.667655	0.42912	-0.0891126	-0.626867	-1.23225	-1.40256	-0.312776	NaN	NaN	NaN	NaN	NaN	NaN	NaN	NaN	NaN	NaN	NaN	NaN	NaN	0.926297	1.27664	1.23998	0.377556	0.0842978
Q8BGT8	1.7091	0.856691	1.19747	1.50225	0.654604	1.74341	0.53223	-2.47864	NaN	-2.66531	-2.23057	NaN	-2.42606	NaN	0.0419903	-0.57353	-1.50016	-0.727972	-0.170713	-0.10737	0.849781	1.00635	1.39836	1.39421	1.5207
Q8BGU5	-0.27938	-0.279025	0.362909	-0.21674	-0.810815	-0.167742	0.259078	NaN	NaN	NaN	NaN	NaN	NaN	NaN	NaN	NaN	NaN	NaN	NaN	NaN	NaN	NaN	NaN	NaN	NaN
Q8BGW1	0.209924	1.03491	0.409903	0.224652	0.0201423	-0.0385392	0.176678	-0.819333	NaN	NaN	-0.812652	NaN	NaN	NaN	0.283444	0.326066	0.525615	0.44731	-0.122031	NaN	0.81215	1.43818	-0.980693	-0.0432351	-2.11458
Q8BGX0	-0.00698209	-0.573434	-0.607023	NaN	NaN	-0.264705	NaN	NaN	NaN	NaN	NaN	NaN	NaN	NaN	NaN	NaN	NaN	NaN	NaN	NaN	NaN	0.116118	0.539033	0.515664	0.281329
Q8BGX2	NaN	-0.703324	-0.406245	NaN	-0.439266	0.252243	NaN	0.26646	0.46513	NaN	-0.298834	0.19844	0.32234	NaN	NaN	NaN	NaN	NaN	NaN	NaN	NaN	NaN	NaN	NaN	NaN
Q8BGZ1	-0.619988	NaN	0.943254	0.722914	NaN	0.617975	NaN	NaN	NaN	NaN	NaN	NaN	NaN	NaN	NaN	NaN	NaN	NaN	NaN	NaN	NaN	NaN	-1.09634	-0.924465	0.356653
Q8BGZ4	NaN	0.0431297	NaN	NaN	NaN	NaN	NaN	NaN	NaN	NaN	NaN	NaN	NaN	NaN	NaN	NaN	NaN	NaN	NaN	NaN	0.463555	0.208981	-0.499458	-0.216209	NaN
Q8BH04	-0.670189	0.360819	0.229118	0.442154	0.262434	0.479731	0.219288	NaN	-0.274958	-0.442867	0.728726	0.0882608	-0.0665091	NaN	NaN	NaN	NaN	NaN	NaN	NaN	-0.136627	0.0206243	-0.774477	-0.356039	-0.871115
Q8BH15	NaN	0.296572	NaN	-0.0905793	-0.205993	NaN	NaN	NaN	NaN	NaN	NaN	NaN	NaN	NaN	NaN	NaN	NaN	NaN	NaN	NaN	NaN	NaN	NaN	NaN	NaN
Q8BH24	-0.064737	0.361946	0.00343162	0.409422	0.135918	0.144457	0.279318	NaN	NaN	NaN	NaN	NaN	NaN	NaN	NaN	NaN	NaN	NaN	NaN	NaN	0.0672801	-0.327722	-0.467899	-0.38112	-0.160295
Q8BH44	1.35305	0.929092	1.24694	1.12878	0.993311	1.27373	1.36056	-1.35599	-2.24129	-0.887587	-0.945818	-1.18761	NaN	-1.26371	NaN	NaN	NaN	NaN	NaN	NaN	0.5606	0.0657097	0.840259	0.377128	-0.295222
Q8BH58	0.47533	0.0791891	-0.218287	0.395309	0.618093	0.424915	-0.0271074	-0.0599386	-0.0264551	-0.357001	NaN	-0.280117	0.0519255	-0.49321	-0.256911	-0.00586146	-0.396721	-0.126702	-0.107557	-0.724796	0.339308	-0.00695246	0.175558	0.256122	0.21019
Q8BH59	1.63816	0.865847	0.968167	1.47366	0.711777	2.20409	0.697053	0.974093	-1.25055	0.34155	1.15209	-0.158813	0.645644	-0.717693	-0.919568	-1.89497	NaN	-2.52954	-3.53757	-3.57612	0.528611	-0.0130093	-0.0483696	1.61339	-0.0973465
Q8BH66	0.311477	-0.289323	0.63738	1.08439	-0.680585	1.11333	-0.464103	NaN	NaN	NaN	-1.42761	NaN	NaN	NaN	NaN	NaN	NaN	NaN	NaN	NaN	-1.99789	-0.959579	0.897325	0.803231	0.971957
Q8BH69	0.155575	0.652069	-0.227528	0.593193	0.413606	0.154186	0.251648	0.0943029	0.385576	-0.00885034	-0.126225	0.441679	-0.0977709	0.517406	0.0584619	0.134002	0.676128	0.159853	0.20113	0.0086267	-0.0961573	-0.205727	-0.843876	-0.297449	-1.26507
Q8BH93	NaN	-0.391553	-0.788497	-1.29926	NaN	NaN	-0.540517	NaN	NaN	NaN	NaN	NaN	NaN	NaN	0.138829	1.22178	1.92898	1.16701	0.458613	0.291968	-0.275007	0.517903	-0.202052	-0.99085	-1.23735
Q8BH95	0.848834	1.06376	0.982854	1.27243	0.845784	1.41014	0.90049	-0.237417	-1.19393	0.23259	0.527419	-0.654785	-0.45252	-0.0300936	-3.03244	-2.93788	NaN	-3.31917	NaN	NaN	0.989442	0.874117	0.340129	1.22635	0.191292
Q8BH97	NaN	0.847814	0.0771234	NaN	NaN	NaN	-0.0554278	NaN	NaN	NaN	NaN	NaN	NaN	NaN	NaN	-1.12146	1.03756	0.660869	-0.491452	-0.955031	NaN	NaN	NaN	NaN	NaN
Q8BHB9;Q8BXK9	NaN	-0.457855	-0.172871	-1.03381	-0.91275	NaN	-0.922835	NaN	NaN	NaN	NaN	NaN	NaN	NaN	NaN	NaN	NaN	NaN	NaN	NaN	1.29113	1.38938	NaN	0.819601	NaN
Q8BHC4	-0.0799657	1.08141	0.833729	0.611671	1.16297	0.728355	0.656723	-0.892613	-0.0780431	-0.257856	0.100117	0.449085	-0.628161	-0.239634	NaN	NaN	NaN	NaN	NaN	NaN	0.938534	0.124512	-0.132513	-0.222254	-1.27923
Q8BHD0	1.54146	0.524357	1.35256	1.2784	0.76351	1.62708	0.926119	0.140692	-2.30817	-0.935953	-1.19876	-0.837025	0.284411	-1.34713	0.524155	NaN	NaN	NaN	1.09872	-1.56513	NaN	NaN	NaN	NaN	NaN
Q8BHD7	NaN	0	NaN	NaN	NaN	NaN	NaN	NaN	NaN	NaN	NaN	NaN	NaN	NaN	NaN	NaN	NaN	NaN	NaN	NaN	NaN	NaN	NaN	NaN	NaN
Q8BHE3;O54940	1.29464	-0.498121	-0.296087	0.399706	0.0164992	1.34252	-0.478296	NaN	NaN	NaN	NaN	NaN	NaN	NaN	NaN	NaN	NaN	NaN	NaN	NaN	NaN	NaN	-0.382671	-0.747177	-0.651019
Q8BHG1	-0.0773612	0.346536	0.281638	0.110278	-0.338884	-0.484857	0.436505	-3.65732	NaN	NaN	-2.39897	NaN	NaN	NaN	-0.475495	-0.027362	NaN	0.175095	NaN	NaN	0.992379	1.57713	1.16388	1.44327	0.933545
Q8BHG2	-3.02416	-1.53407	-1.40954	-1.85242	-1.01826	-2.60325	-1.54543	NaN	NaN	NaN	NaN	NaN	NaN	NaN	NaN	NaN	NaN	NaN	NaN	NaN	3.05999	2.86187	2.64102	2.48487	1.93938
Q8BHG9	NaN	-0.141464	-1.24668	NaN	NaN	NaN	-0.771021	NaN	-0.409118	NaN	NaN	-1.38597	NaN	NaN	NaN	NaN	NaN	NaN	NaN	NaN	1.63429	1.36568	1.35918	0.276001	-0.68091
Q8BHI7	-0.287711	-0.00342262	0.43192	0.530166	-0.452256	-0.0176343	0.294858	NaN	-0.763833	0.085971	0.603578	-0.0977029	NaN	-0.139037	NaN	NaN	NaN	NaN	NaN	NaN	NaN	NaN	NaN	NaN	NaN
Q8BHJ5	NaN	NaN	NaN	NaN	NaN	NaN	NaN	NaN	NaN	NaN	NaN	NaN	NaN	NaN	0.743998	0.233588	1.05399	0.234784	-0.0151305	-0.49566	NaN	-0.82858	-0.262846	NaN	-0.664144
Q8BHL3	-0.552274	-0.70873	-0.351169	-0.138322	-0.00472766	-0.179477	-0.366203	NaN	NaN	NaN	NaN	NaN	NaN	NaN	0.581813	0.636189	0.602879	0.550866	0.407284	0.897687	NaN	-0.342918	-0.379258	-0.223037	-0.430602
Q8BHL5	0.260865	-0.265206	-0.704217	0.257741	0.219567	0.968062	-0.15142	NaN	NaN	NaN	NaN	NaN	NaN	NaN	NaN	NaN	NaN	NaN	NaN	NaN	NaN	NaN	NaN	NaN	NaN
Q8BHN3	0.136876	0.465135	0.27255	0.396592	0.537889	0.296632	0.504268	-0.485793	-0.442687	-0.412137	-0.406232	-0.133931	-0.816487	-0.32879	0.547713	0.560777	-0.0164423	0.369246	0.360255	0.0328245	-0.216271	-0.069066	0.0491419	-0.018878	-0.421947
Q8BHS3	-0.799799	-0.279484	-0.228501	-0.0126669	-0.457125	-0.172302	-0.218535	NaN	NaN	NaN	NaN	NaN	NaN	NaN	NaN	NaN	NaN	NaN	NaN	NaN	0.898079	0.672687	NaN	0.597646	NaN
Q8BHZ0	0.568524	0.425679	0.210168	-0.0852025	-0.777122	0.823388	-0.157111	NaN	NaN	NaN	NaN	NaN	NaN	NaN	-0.543489	-1.21283	NaN	NaN	-2.00678	NaN	0.429608	0.605654	0.909018	1.15101	0.644839
Q8BI08	NaN	NaN	NaN	NaN	NaN	NaN	NaN	0.516405	NaN	NaN	NaN	NaN	0.531628	NaN	NaN	NaN	NaN	NaN	NaN	NaN	NaN	NaN	NaN	-1.35698	0.250292
Q8BI72	NaN	-0.488845	NaN	NaN	NaN	NaN	NaN	-0.314992	1.08534	NaN	0.22248	1.14905	NaN	0.672479	NaN	NaN	NaN	NaN	NaN	NaN	-0.840781	-0.488074	-1.02611	-0.774314	NaN
Q8BI84	-1.84432	NaN	NaN	NaN	NaN	NaN	NaN	NaN	NaN	NaN	NaN	NaN	NaN	NaN	NaN	NaN	NaN	NaN	NaN	NaN	0.386731	0.192881	0.675206	0.589499	NaN
Q8BIE6	-0.677674	-0.777812	-0.438811	0.323568	-0.103291	-0.764533	-0.0334995	NaN	NaN	NaN	NaN	NaN	NaN	NaN	NaN	NaN	NaN	NaN	NaN	NaN	1.1807	0.0408642	0.610694	NaN	0.639796
Q8BIF2	-0.851543	NaN	-1.76599	-1.65033	NaN	-1.0113	-1.1917	2.46397	1.1803	-0.0086894	-0.0529227	1.60712	3.05733	0.484185	-0.0481544	-1.45527	NaN	NaN	0.712489	0.327523	NaN	-1.21668	0.259068	-0.154911	-1.57408
Q8BIJ6	1.08414	0.505635	0.704669	0.931115	0.873393	1.4336	0.971009	-0.384469	NaN	NaN	-0.564296	-0.421691	-0.530755	-2.08214	NaN	NaN	NaN	NaN	NaN	NaN	0.144998	0.0797397	-0.642247	-0.449729	-1.25151
Q8BIK4	-0.282609	NaN	NaN	NaN	NaN	0.220185	0.0624244	NaN	NaN	NaN	NaN	NaN	NaN	NaN	NaN	NaN	NaN	NaN	NaN	NaN	NaN	NaN	NaN	NaN	NaN
Q8BIQ5;Q8C7E9	-0.787297	0.310979	-0.11676	-0.165376	0.616559	-1.35349	0.712241	-0.409845	0.673655	0.00428843	-0.0823395	0.518851	-0.433172	0.18723	NaN	NaN	NaN	NaN	NaN	NaN	0.771867	0.82285	0.358441	-0.0529187	-0.772739
Q8BIW1	1.50979	0.620328	0.856652	0.926217	0.405204	1.56856	0.53707	-0.658072	NaN	-0.850612	-0.232926	NaN	-0.572843	NaN	-0.668601	-1.02197	NaN	-1.30996	-0.582606	NaN	-0.411569	NaN	-0.0994844	0.311284	0.285222
Q8BIZ1	NaN	NaN	-0.383007	NaN	NaN	0.383007	NaN	NaN	NaN	NaN	NaN	NaN	NaN	NaN	NaN	NaN	NaN	NaN	NaN	NaN	NaN	NaN	NaN	NaN	NaN
Q8BJ05	-0.810616	-0.0168695	-0.28819	NaN	-0.470574	-0.672816	0.544211	NaN	NaN	NaN	NaN	NaN	NaN	NaN	NaN	NaN	NaN	NaN	NaN	NaN	0.110198	0.558618	0.794145	0.780501	-0.528605
Q8BJ71	-0.701503	0.217112	-0.314641	-0.254077	-0.084558	-1.23989	-0.195272	0.0325113	0.327904	0.23174	0.0733057	1.05375	-0.926551	0.861321	-1.14739	0.214112	-0.685853	0.0343462	-1.29525	-1.48621	1.95269	1.95815	0.805739	1.2803	-0.38174
Q8BJH1	-0.213939	-0.583251	-0.452117	-0.538981	-0.663119	-0.706368	-0.916968	NaN	NaN	NaN	NaN	NaN	NaN	NaN	NaN	NaN	NaN	NaN	NaN	NaN	-0.44859	0.258674	1.55047	0.761474	1.95272
Q8BJL0	NaN	0.359129	0.123505	NaN	-0.482634	NaN	NaN	NaN	NaN	NaN	NaN	NaN	NaN	NaN	NaN	NaN	NaN	NaN	NaN	NaN	NaN	NaN	NaN	NaN	NaN
Q8BJU0	0.108602	0.692817	0.449275	0.62874	0.224363	0.485498	0.436447	-1.17545	-1.00597	-0.960019	-1.07266	-0.778437	-1.05011	-1.09003	0.449432	-0.162735	0.892406	0.190986	0.567827	0.394495	0.700689	0.862737	0.453771	0.43584	0.326696
Q8BJW6	-0.19861	1.03132	0.806374	1.16998	0.498549	-0.486555	0.893723	-1.48291	-0.128242	-0.980377	-1.22124	-0.0506091	-1.13058	-0.240383	-1.12556	0.103055	-0.394237	-0.895217	-1.03114	-0.969659	1.90453	1.78887	0.925524	1.14176	0.26908
Q8BJY1	0.0576823	0.122137	0.0313113	-0.0191553	-0.339365	0.310969	0.119225	-0.887657	-0.694616	0.0366232	-0.182731	-0.230604	-0.67197	-0.564333	0.366219	0.271334	-0.115885	0.0415595	-0.36717	-0.188057	0.946409	0.963122	0.97192	0.911921	0.416239
Q8BK08	-0.201709	-0.40645	0.336133	-0.0998321	NaN	0.915631	-0.373556	NaN	NaN	NaN	NaN	NaN	NaN	NaN	NaN	NaN	NaN	NaN	NaN	NaN	NaN	-0.819658	NaN	0.649441	NaN
Q8BK30	1.09394	1.24901	1.09785	0.926503	1.02721	0.875272	1.08692	-0.804778	NaN	-1.40246	-0.497264	NaN	-1.97797	-2.03434	0.196466	-1.61439	-0.146273	-1.24256	0.180658	-0.236909	0.0983859	0.773461	1.49951	0.698783	0.988776
Q8BK63	-0.304942	0.459857	-0.123162	-0.337439	0.0271239	NaN	-0.358765	NaN	NaN	NaN	-0.883257	NaN	NaN	-0.739733	NaN	NaN	NaN	NaN	NaN	NaN	0.303619	1.13162	0.724252	0.780328	0.193862
Q8BK64;Q8N9S3	0.351896	0.284647	0.197883	0.462492	0.249671	0.256309	-0.0766988	NaN	NaN	NaN	NaN	NaN	NaN	NaN	NaN	NaN	NaN	NaN	NaN	NaN	NaN	NaN	NaN	NaN	NaN
Q8BK67	-0.319397	1.7646	1.27439	1.4294	1.44502	-0.63155	1.53559	-2.95475	1.4982	1.16771	0.938591	1.42745	-3.09694	1.52402	-4.97617	-0.150803	-3.10715	-0.907389	NaN	-5.08355	2.34305	2.39322	0.928306	0.833053	-0.358626
Q8BK72	NaN	0.040565	NaN	0.318304	0.364078	-0.678988	-0.0439591	NaN	NaN	NaN	NaN	NaN	NaN	NaN	NaN	NaN	NaN	NaN	NaN	NaN	NaN	NaN	NaN	NaN	NaN
Q8BKC5	0.0335889	1.30689	0.905003	1.21488	0.486893	0.0311818	1.1109	-2.93699	-1.16948	-1.26174	-0.935546	-1.05041	-2.49409	-0.644125	NaN	NaN	NaN	NaN	NaN	NaN	2.32647	2.07257	1.01159	1.02376	0.592368
Q8BKG3	NaN	1.19954	0.702846	0.00149846	0.775695	NaN	0.745675	NaN	0.465467	0.0633576	NaN	0.690765	NaN	-0.260075	-0.523721	1.41856	-0.22499	0.344753	-1.22318	-1.42555	0.515428	-1.32688	-0.934069	-1.29394	NaN
Q8BKX1	2.06736	-0.224374	-0.474491	-0.230348	-2.55553	0.619626	0.202296	NaN	NaN	NaN	NaN	NaN	NaN	NaN	NaN	NaN	NaN	NaN	NaN	NaN	-1.31683	-1.16685	0.92138	2.35317	-0.195407
Q8BKZ9	1.18734	0.5461	0.241567	0.575739	0.241361	1.39005	0.211736	-1.01334	NaN	NaN	NaN	NaN	NaN	NaN	-2.52693	NaN	NaN	NaN	NaN	NaN	0.317903	-0.0189747	0.161567	0.692331	0.0878006
Q8BL65	0.0474508	-0.475271	NaN	0.0366056	-0.950007	2.10906	-0.89855	0.13071	NaN	NaN	NaN	NaN	NaN	NaN	NaN	NaN	NaN	NaN	NaN	NaN	NaN	NaN	NaN	NaN	NaN
Q8BL66	-0.593244	-0.320644	-0.607706	-1.20994	-1.48541	-1.36534	-0.973509	NaN	NaN	NaN	NaN	NaN	NaN	NaN	-0.161207	-0.376438	-0.190288	-0.211834	0.498976	0.394903	0.733196	1.31568	2.05259	1.09848	1.40173
Q8BL86	-1.35882	NaN	-0.68335	-1.27079	-1.40509	-0.231839	NaN	NaN	NaN	NaN	NaN	NaN	-0.307763	NaN	0.9869	NaN	NaN	NaN	1.44493	NaN	0.593955	NaN	NaN	0.773595	1.45826
Q8BL97	-0.795821	0.24808	-0.125976	-0.413507	-0.00722218	-1.1909	0.131608	-0.201985	0.898547	-0.026803	-0.0339155	0.78337	0.00026226	0.625775	0.187732	-0.448148	0.347148	-0.442185	-0.0319662	-0.203918	0.568301	0.74931	0.739373	0.291673	-0.601609
Q8BLE7	-0.436989	-1.74376	-0.196536	-0.8464	-1.34883	0.0935226	NaN	NaN	NaN	NaN	NaN	NaN	NaN	NaN	NaN	NaN	NaN	NaN	NaN	NaN	NaN	NaN	1.20104	1.40794	1.87001
Q8BLF1	0.880517	-0.656249	0.039052	0.325747	0.568198	1.75581	-0.951495	NaN	NaN	NaN	NaN	NaN	-1.28126	NaN	NaN	NaN	NaN	NaN	NaN	NaN	NaN	-0.75134	-0.347425	0.178538	0.239903
Q8BLH7	NaN	1.06477	0.601671	0.33461	0.553163	NaN	0.850397	NaN	0.0319362	-0.333319	0.186357	0.574531	NaN	0.31026	NaN	-1.52447	-2.33744	-2.51696	NaN	NaN	1.38278	1.51002	NaN	NaN	NaN
Q8BLJ3	-0.0112333	-1.89088	-0.786126	-1.09956	-0.948354	0.623185	-1.18125	NaN	NaN	NaN	NaN	NaN	NaN	NaN	1.58535	NaN	-0.180034	NaN	1.98378	1.51009	NaN	-1.25845	0.729518	0.877658	0.046298
Q8BLK3	1.73069	0.939651	1.40433	1.10589	0.996872	1.55096	0.920662	-0.317709	-3.84206	-1.36441	-0.53871	-3.13316	0.717646	NaN	0.216064	-1.32373	-2.09376	NaN	-0.0685768	-0.250164	-0.33411	0.264345	1.9723	0.854815	1.70844
Q8BLN5	-0.253183	NaN	NaN	0.267495	-0.249847	0.337886	-0.824125	NaN	NaN	NaN	NaN	NaN	NaN	NaN	NaN	NaN	NaN	NaN	NaN	NaN	-0.0882714	-0.279794	-0.0839531	0.864779	0.309012
Q8BLQ9	1.85459	0.388202	1.11765	1.68924	1.17061	2.10172	0.654679	-1.63366	NaN	NaN	-1.14435	NaN	-1.19992	NaN	-1.28465	-1.05068	NaN	-1.63144	-1.32376	-1.67389	-2.1229	0.0207988	2.09566	1.83012	2.0551
Q8BLY2	-2.16312	NaN	NaN	NaN	-2.73966	NaN	NaN	0.690266	NaN	0.510431	0.633495	NaN	1.22902	NaN	0.315088	NaN	NaN	NaN	0.262228	0.229605	0.0236244	-0.383507	0.206236	0.390985	-0.223118
Q8BM72	-0.50354	-0.0543799	-0.119548	0.0178571	-0.405452	-0.439989	-0.191116	NaN	NaN	-0.298713	0.0107923	NaN	NaN	-0.146375	NaN	NaN	NaN	NaN	NaN	NaN	0.692704	0.693257	0.1129	0.28422	0.347384
Q8BMA6	-0.122418	0.621622	0.921995	0.457939	-0.0458337	0.240673	0.194746	NaN	NaN	-1.51595	NaN	NaN	NaN	-2.23886	NaN	NaN	NaN	NaN	NaN	NaN	1.18237	0.610947	0.0516604	0.0740088	-0.432903
Q8BMF3	-0.0767975	NaN	NaN	-0.438438	NaN	0.515236	NaN	NaN	NaN	NaN	NaN	NaN	NaN	NaN	NaN	NaN	NaN	NaN	NaN	NaN	NaN	NaN	NaN	NaN	NaN
Q8BMF4	1.34067	0.756729	0.827501	1.34922	0.455761	2.03877	0.723646	1.01379	-1.13291	0.939388	1.05111	-0.384375	0.616982	-0.33688	-1.27787	-1.70376	-3.85189	-1.70614	-3.09891	NaN	0.39501	0.0549316	0.0950527	1.04665	0.28603
Q8BMG7	NaN	-0.420032	0.525239	NaN	NaN	0.236785	-0.341992	NaN	NaN	NaN	NaN	NaN	NaN	NaN	NaN	NaN	NaN	NaN	NaN	NaN	NaN	NaN	NaN	NaN	NaN
Q8BMJ2	0.520534	1.88617	1.02087	1.23074	1.46503	0.344825	1.18221	-1.50897	-0.231593	-0.0451956	-0.676555	-0.388356	-1.77273	-0.44016	-0.812625	-0.310887	-0.704318	-0.471564	-1.63308	NaN	1.68733	1.58289	0.377873	1.41617	-1.42008
Q8BMK4	0.560375	1.11876	0.780186	0.680964	0.976055	0.154778	1.19708	0.0821075	-0.107502	0.134836	-0.121315	0.262722	-0.406776	0.0520821	-1.26039	-1.30998	-2.52016	-1.5792	-1.73023	-2.23658	1.05001	1.36516	1.70226	0.946087	0.561199
Q8BML9	0.808289	0.944389	0.808262	0.977583	1.09448	0.401356	0.839567	-0.374697	0.236427	NaN	0.0577296	0.364016	-0.922602	-0.804693	-0.513605	-1.09081	-1.50585	-1.68688	NaN	-2.02876	1.41298	1.10063	0.376112	0.679712	-0.216889
Q8BMP6	0.527733	NaN	-0.401268	0.089556	0.0692465	0.106949	-0.390033	NaN	NaN	NaN	NaN	NaN	NaN	NaN	NaN	NaN	NaN	NaN	NaN	NaN	NaN	0.194073	0.130713	-0.326969	NaN
Q8BMQ2	NaN	-0.686196	-1.57165	-1.26214	NaN	NaN	NaN	NaN	NaN	NaN	NaN	NaN	NaN	NaN	NaN	NaN	NaN	NaN	NaN	NaN	1.7595	NaN	0.749013	0.100825	0.910655
Q8BMS1	0.546334	0.940508	0.817978	1.26091	0.858071	1.11025	0.779994	-1.33612	-1.28719	-0.297779	-0.345487	-1.24237	-1.60035	-0.73944	NaN	NaN	NaN	NaN	NaN	NaN	1.07678	0.702694	-0.275922	0.703339	-0.460172
Q8BMZ5	NaN	-0.960178	NaN	-1.48242	-1.4243	NaN	-0.490616	NaN	0.59581	0.956311	0.312098	0.579491	NaN	1.71474	NaN	NaN	NaN	NaN	NaN	NaN	NaN	NaN	NaN	NaN	NaN
Q8BNI4	NaN	-0.314056	NaN	0.26517	-0.410022	-0.418226	NaN	NaN	NaN	0.223217	-0.5748	0.59548	NaN	NaN	NaN	NaN	NaN	NaN	NaN	NaN	0.292582	NaN	-0.00642157	0.347075	NaN
Q8BNU0	1.38985	-0.100109	0.388508	0.302784	0.156426	0.585617	-0.222604	-0.0114322	-0.661399	-0.22838	0.157975	-0.110107	-0.118568	-0.719947	-0.779987	NaN	NaN	-1.27111	-0.921382	-1.05083	0.356802	-0.197149	0.656638	1.05995	0.786009
Q8BNW9	0.581962	-0.346505	0.00317883	0.424323	NaN	0.120183	-0.0464656	0.724216	NaN	NaN	NaN	NaN	-0.418181	-0.684251	NaN	NaN	NaN	NaN	NaN	-0.531188	NaN	NaN	0.123163	0.512725	NaN
Q8BP27	-0.898178	0.188155	-0.902893	-0.283283	-0.143606	NaN	-0.0543036	NaN	NaN	-2.30957	-1.6741	NaN	NaN	-1.55356	0.522648	1.14681	1.77078	1.66721	0.210948	-0.437946	0.204854	1.36396	1.18207	NaN	NaN
Q8BP47	0.472577	1.21905	1.01109	0.899005	0.88025	0.581637	1.01509	-0.546796	-0.0122102	-0.242608	-0.473281	0.558837	-0.416934	-0.50287	-0.598388	-0.383758	-2.20194	-1.28658	-1.0247	-1.37865	1.06244	1.08184	0.769652	1.04388	0.71188
Q8BP48	-0.795085	-0.659449	NaN	NaN	NaN	-0.830796	-0.587832	NaN	NaN	NaN	NaN	NaN	NaN	NaN	-0.897786	-0.870854	NaN	NaN	NaN	NaN	1.48874	1.35208	0.959952	1.02591	-0.18488
Q8BP67	-0.160611	0.723245	0.105418	0.641959	0.154311	-0.117486	0.474893	-0.574195	0.508979	0.212028	-0.0684614	0.711003	-0.620088	0.0122671	-0.205691	0.553033	-0.374328	0.563403	-1.1784	-1.22897	0.600965	0.812541	-0.0235472	0.14556	-0.527328
Q8BP71	1.26035	0.0992991	0.322253	-0.101255	0.306582	0.641192	0.497155	-1.06096	0.712504	-0.804647	NaN	-1.10946	NaN	-0.763015	NaN	NaN	NaN	NaN	NaN	NaN	NaN	NaN	NaN	NaN	NaN
Q8BP92	0.566308	1.16377	0.973615	0.919881	0.40216	0.53893	0.965112	-1.54389	-2.13437	-1.19903	-0.723494	-1.70895	-1.65151	-1.27924	0.788463	1.28386	0.310428	1.09923	0.709022	0.428825	-0.37962	0.269475	0.646373	0.127052	0.588977
Q921Y0;Q8BPB0	0.324346	-0.1538	-0.395694	-0.268895	NaN	NaN	-0.522599	NaN	NaN	NaN	NaN	NaN	NaN	NaN	-0.542268	0.980684	-0.470078	-0.0413787	NaN	NaN	0.569152	0.818538	-0.298009	NaN	NaN
Q8BPN8	1.94934	0.047165	0.967032	0.697203	0.278622	2.29997	-0.395532	0.299696	NaN	-1.60517	-0.961254	-1.8021	-0.574406	NaN	NaN	NaN	NaN	NaN	NaN	NaN	NaN	-0.700054	0.506859	1.34845	0.894098
Q8BPU7	-0.0152376	-0.364132	-0.375204	NaN	-0.499273	1.00356	0.25029	NaN	NaN	NaN	NaN	NaN	NaN	NaN	NaN	NaN	NaN	NaN	NaN	NaN	NaN	NaN	NaN	NaN	NaN
Q8BQ30	NaN	NaN	NaN	NaN	NaN	NaN	0.254819	NaN	-0.881181	NaN	NaN	-0.345462	NaN	NaN	-0.26044	-0.0565082	NaN	-0.222192	NaN	NaN	0.993293	1.14287	0.453229	0.0444115	NaN
Q8BQ47	-0.964409	-0.164538	-1.15571	-0.988829	-0.699276	-1.07963	-0.480208	NaN	-0.653939	NaN	NaN	-1.36819	NaN	NaN	1.64621	1.60634	1.80162	2.01337	0.943821	NaN	0.746597	1.2815	0.767286	0.439808	-0.674206
Q8BR63	NaN	NaN	NaN	NaN	NaN	0	NaN	NaN	NaN	NaN	NaN	NaN	NaN	NaN	NaN	NaN	NaN	NaN	NaN	NaN	NaN	NaN	NaN	NaN	NaN
Q8BR92	-0.00810814	NaN	-0.158394	NaN	NaN	-0.163094	NaN	NaN	NaN	NaN	NaN	NaN	NaN	NaN	NaN	NaN	NaN	NaN	NaN	NaN	NaN	-0.676191	0.188065	-0.0701294	0.887852
Q8BRF7	0.131805	0.667102	0.708845	0.331176	0.778358	0.271789	0.59861	NaN	-0.78328	0.187128	-0.634608	-1.03065	-0.983216	-0.781397	-1.33497	-0.437195	NaN	-1.32932	NaN	-1.45411	1.51082	1.26283	0.741026	1.02826	0.707382
Q8BRJ3	0.0336504	NaN	NaN	NaN	NaN	-0.0336504	NaN	NaN	NaN	NaN	NaN	NaN	NaN	NaN	NaN	NaN	NaN	NaN	NaN	NaN	NaN	NaN	NaN	NaN	NaN
Q8BRM6	NaN	-0.301092	1.21722	0.0787205	NaN	NaN	0.247559	NaN	NaN	NaN	NaN	NaN	NaN	NaN	NaN	NaN	NaN	NaN	NaN	NaN	NaN	NaN	NaN	NaN	-1.24241
Q8BRT1	1.1821	0.610014	0.853824	0.904022	0.776316	1.4926	0.547294	-0.46899	-2.12601	-0.751427	-0.573353	-1.84699	0.0470732	-1.79457	-0.0307466	-0.275246	-0.370398	-1.22021	-0.97377	-0.675068	0.849567	0.650349	1.20096	1.31468	1.19206
Q8BSS9	0.118958	0.164527	-0.329875	-0.103065	-0.0552131	0.381966	NaN	NaN	NaN	NaN	NaN	NaN	NaN	NaN	NaN	NaN	NaN	NaN	NaN	NaN	NaN	NaN	0.157691	-0.00268281	-0.332307
Q8BSY0	0.710052	0.357002	-0.391253	0.18123	-0.925423	0.36308	NaN	NaN	NaN	NaN	NaN	NaN	NaN	NaN	-1.10295	-1.28222	NaN	-1.07769	NaN	NaN	0.408855	0.466752	1.57465	0.879167	0.463809
Q8BT60;Q8BLR2;Q0VE82	0.0327735	0.471622	0.259256	0.411104	-0.416497	-0.621737	0.0856204	NaN	NaN	NaN	NaN	NaN	NaN	NaN	NaN	NaN	NaN	NaN	NaN	NaN	NaN	NaN	NaN	NaN	NaN
Q8BTG3	0.457363	0.398613	NaN	-0.049015	-0.313984	0.174437	-0.164173	NaN	NaN	NaN	NaN	NaN	NaN	NaN	NaN	NaN	NaN	NaN	NaN	NaN	NaN	NaN	NaN	NaN	NaN
Q8BTG7	0.714343	-0.687054	0.555311	0.672929	0.619336	1.56479	-0.813897	-0.0942637	NaN	NaN	-0.608903	-1.05063	-0.00518286	NaN	0.436748	-0.96943	-1.25977	NaN	0.279674	0.619487	-1.57193	-1.45942	0.691676	0.675693	2.30945
Q8BTI8	-1.32755	0.0351949	-1.01048	-0.984218	-0.733503	-1.4016	-0.304792	0.33865	1.24636	0.396534	0.472542	1.27294	0.445515	0.618136	0.130698	0.421694	0.463915	0.238989	-0.0836921	-0.233112	0.713259	0.976065	0.439623	0.370942	-0.73776
Q8BTM8	-0.770268	1.95837	1.37717	1.5884	1.71479	-1.47056	1.60678	-4.04611	1.20828	0.957752	0.864864	1.38086	-4.75172	1.05615	-4.47641	0.93415	-0.884473	0.294973	-5.3272	NaN	2.61091	2.21936	0.711612	0.562467	-0.759772
Q8BTS4	NaN	-0.396948	-0.839516	-1.39128	NaN	NaN	-1.4801	NaN	NaN	NaN	-0.383512	NaN	NaN	-0.723263	NaN	NaN	NaN	NaN	NaN	NaN	2.25087	1.74726	0.775602	0.866943	-0.426058
Q8BTV2	NaN	-1.68303	-2.44819	-1.80139	NaN	-2.41784	-1.95728	0.97373	1.33459	0.264553	0.0823364	1.65226	0.408525	-0.552086	NaN	NaN	NaN	NaN	NaN	NaN	1.38199	1.15189	0.881948	1.41984	NaN
Q8BTW3	NaN	0.047286	NaN	-0.00862598	NaN	NaN	0.0168867	NaN	NaN	NaN	NaN	NaN	NaN	NaN	NaN	0.167056	0.969796	NaN	-0.259887	-0.689061	0.238513	0.634063	-0.536881	-0.579144	NaN
Q8BU04	NaN	-0.553784	-0.895558	-0.745516	-0.596295	NaN	-0.725514	NaN	NaN	NaN	NaN	NaN	NaN	NaN	NaN	NaN	NaN	NaN	NaN	NaN	1.83139	1.68527	NaN	NaN	NaN
Q8BU30	0.265164	1.0919	0.789302	0.890582	0.305115	0.158637	1.04884	-1.49871	-0.52048	-0.893537	-0.769717	-0.808254	-1.70398	-0.891633	NaN	NaN	NaN	NaN	NaN	NaN	1.27117	1.44511	0.656949	0.585145	0.254248
Q8BU31	NaN	-0.296837	-0.362341	NaN	NaN	0.375374	NaN	NaN	NaN	NaN	NaN	NaN	NaN	NaN	NaN	NaN	NaN	NaN	NaN	NaN	0.508562	-0.0151651	0.255388	-0.464983	NaN
Q8BU33	0.966666	NaN	NaN	-0.699078	NaN	-0.267588	NaN	NaN	NaN	NaN	NaN	NaN	NaN	NaN	NaN	NaN	NaN	NaN	NaN	NaN	NaN	NaN	NaN	NaN	NaN
Q8BUK6	-0.43316	-0.0446711	-0.293689	-0.149634	0.214562	0.744117	0.0203238	-0.26735	-0.0688734	-0.586463	0.343131	0.482755	0.339299	0.00403309	-0.888021	-1.0837	-1.81107	NaN	NaN	-1.60845	1.39252	0.724011	1.41303	1.05457	0.251817
Q8BUR9	-0.0177985	-0.110545	0.0140066	-0.768115	NaN	-0.194722	-0.10505	NaN	NaN	NaN	NaN	NaN	NaN	NaN	0.404241	1.29464	-0.212035	0.904933	-1.20956	NaN	NaN	NaN	NaN	NaN	NaN
Q8BUV3	0.721742	0.410174	0.529986	0.735877	0.661313	0.920022	0.172858	0.83258	-0.802705	-3.03965	0.495728	-0.815213	0.602204	-1.30081	0.333243	0.231059	-0.0967989	-0.315616	-0.0933008	0.0239744	0.0125761	-0.0743151	0.241359	0.506408	0.299291
Q8BVE3	1.04137	0.450295	1.07142	0.963803	0.426609	1.61679	0.551638	0.379774	-1.8979	-0.365553	0.359192	-0.696419	-0.0988195	-0.995357	0.00543237	-0.994663	-1.13307	-1.64986	-1.10692	-0.54334	0.239634	0.0161841	0.789839	0.852268	0.969448
Q8BVF4	NaN	NaN	NaN	NaN	NaN	NaN	NaN	NaN	NaN	NaN	NaN	NaN	NaN	NaN	NaN	NaN	NaN	NaN	NaN	NaN	NaN	NaN	NaN	NaN	NaN
Q8BVI4	0.56728	0.447029	0.491993	0.859394	0.861841	0.878428	0.546568	-1.16881	-0.867367	-0.74695	-0.590952	-0.566257	-1.17175	-0.941372	0.421431	-0.0206068	0.130148	-0.0553148	0.412098	0.340967	0.289387	0.60533	0.532976	0.227589	0.136496
Q8BVQ5	0.889537	0.567134	0.668262	0.848327	0.430877	0.988315	0.453289	-0.0849022	-0.743409	-0.740443	-0.612742	-0.254357	-0.572274	-0.583342	-0.281247	-0.823214	-0.777607	-1.08706	-0.246352	-0.521668	0.59082	0.496038	0.821987	0.868469	0.621683
Q8BVY0	NaN	0.300093	NaN	-0.252425	-0.323385	NaN	-0.169317	NaN	NaN	NaN	NaN	-0.766174	NaN	NaN	NaN	NaN	NaN	NaN	NaN	NaN	0.102145	1.34132	-0.232253	NaN	NaN
Q8BW41	NaN	NaN	NaN	0.110257	NaN	-0.110257	NaN	NaN	NaN	NaN	NaN	NaN	NaN	NaN	NaN	NaN	NaN	NaN	NaN	NaN	NaN	NaN	NaN	NaN	NaN
Q8BW75	-0.467227	NaN	NaN	-0.120988	NaN	0.588216	NaN	NaN	NaN	NaN	NaN	NaN	NaN	NaN	NaN	NaN	NaN	NaN	NaN	NaN	NaN	NaN	NaN	NaN	NaN
Q8BW86	1.22269	0.301407	-0.361969	0.283667	0.478319	1.00162	0.476679	NaN	NaN	NaN	NaN	-2.71445	-0.687967	NaN	NaN	NaN	NaN	NaN	NaN	NaN	NaN	NaN	NaN	NaN	NaN
Q8BWF0	0.91627	1.04879	1.34378	1.54556	1.51484	1.73337	0.969306	0.453948	-3.89297	-1.42244	0.186955	-1.04993	0.0713146	-1.94331	NaN	NaN	NaN	NaN	NaN	NaN	-0.21405	-0.354329	-1.21647	-0.218522	-0.17607
Q8BWG8	0.885554	-0.27565	0.912102	0.070498	0.264554	0.718321	0.510899	NaN	NaN	NaN	NaN	NaN	NaN	NaN	NaN	NaN	NaN	NaN	NaN	NaN	-1.77083	-0.728714	-0.23109	-0.0790381	0.218726
Q91W59;Q8BWL5	0.0504471	0.233671	0.417087	0.236234	0.174772	-1.97083	0.359365	NaN	NaN	NaN	NaN	NaN	NaN	NaN	NaN	NaN	NaN	NaN	NaN	NaN	-0.119049	0.376402	0.965063	-0.157103	NaN
Q8BWM0	0.181798	-0.471628	0.170107	0.76046	-0.20936	1.69027	-0.656528	NaN	NaN	NaN	NaN	NaN	NaN	NaN	NaN	NaN	NaN	NaN	NaN	NaN	NaN	NaN	-0.832185	0.113894	-0.74683
Q8BWS5	NaN	NaN	NaN	NaN	NaN	-0.36595	NaN	NaN	NaN	NaN	NaN	NaN	NaN	NaN	NaN	NaN	NaN	NaN	NaN	NaN	NaN	NaN	0.404094	-0.257885	0.219741
Q8BWT1	0.0479693	-0.117806	-0.145972	0.35194	0.552101	-0.193726	-0.349078	0.129291	0.056375	0.0482936	-0.461342	0.386861	-0.287095	NaN	NaN	NaN	NaN	NaN	NaN	NaN	0.272964	0.303222	0.194534	1.09836	-1.61443
Q8BWT5	NaN	NaN	NaN	NaN	NaN	-0.741884	NaN	NaN	NaN	NaN	NaN	NaN	NaN	NaN	NaN	0.741884	NaN	NaN	NaN	NaN	NaN	NaN	NaN	NaN	NaN
Q8BWU5	-0.707984	0.511971	0.0194024	0.496478	NaN	-0.250594	0.518084	NaN	NaN	-1.12673	-1.38411	NaN	NaN	NaN	NaN	0.901805	0.432351	0.260249	0.148681	NaN	0.0847329	-0.152328	-0.362537	0.128264	0.48227
Q8BWY3	0.476614	1.228	0.93961	0.904949	1.00671	0.758629	1.08485	-1.87421	-1.11386	-0.0219095	-0.288132	0.135988	-1.11859	0.20508	-0.268928	0.197657	-0.264841	-0.0495699	-1.24635	-1.18809	0.727646	0.760288	0.0565149	0.243143	0.203768
[truncated: 2,754 more rows]
