# Supplementary material for: HarmonizR enables data harmonization across independent proteomic datasets with appropriate handling of missing values
Source: Nat Commun. 2022 Jun 20;13:3523. doi: 10.1038/s41467-022-31007-x (PMC9209422; doi:10.1038/s41467-022-31007-x)
Supplement: Supplementary file 3 — Source Data [file 41467_2022_31007_MOESM3_ESM.zip › Source Data/Figure2;Supplementary Figure 2-10;HarmonizR ComBat.xlsx]

## Sheet: chris_new_spike-in_adjusted
	TripleTOF6600 SWATH 5%Yeast 15%EColi R1	TripleTOF6600 SWATH 5%Yeast 15%EColi R2	TripleTOF6600 SWATH 5%Yeast 15%EColi R3	TripleTOF6600 SWATH 10%Yeast 10%EColi R1	TripleTOF6600 SWATH 10%Yeast 10%EColi R2	TripleTOF6600 SWATH 10%Yeast 10%EColi R3	QExactive DDA 5%Yeast 15%EColi R1	QExactive DDA 5%Yeast 15%EColi R2	QExactive DDA 5%Yeast 15%EColi R3	QExactive DDA 10%Yeast 10%EColi R1	QExactive DDA 10%Yeast 10%EColi R2	QExactive DDA 10%Yeast 10%EColi R3	QExactive DIA 5%Yeast 15%EColi R1	QExactive DIA 5%Yeast 15%EColi R2	QExactive DIA 5%Yeast 15%EColi R3	QExactive DIA 10%Yeast 10%EColi R1	QExactive DIA 10%Yeast 10%EColi R2	QExactive DIA 10%Yeast 10%EColi R3
Q9NPJ3	-0.130986	-0.387926	-0.547035	-0.470971	-0.31592	-0.464472	-0.251067	-0.404269	-0.281285	-0.505172	-0.399902	-0.439524	-0.421818	-0.220959	-0.460079	-0.393497	-0.315087	-0.478404
O00116	0.801018	0.898185	0.364052	0.721618	0.755285	0.796374	0.684208	0.949068	0.781442	0.692817	0.64941	0.643477	0.867426	0.64427	0.946323	0.52741	0.698926	0.718736
P11766	3.29367	3.34726	3.37888	3.28935	3.28894	3.23198	3.34032	3.32658	3.43463	3.22574	3.20478	3.30258	3.34344	3.32865	3.32284	3.34135	3.18875	3.30134
Q9NRN7	0.772447	0.693339	0.729409	0.871653	0.645744	0.736214	0.874304	0.835461	0.825203	0.858115	0.561665	0.593264	0.611441	0.877612	0.67265	0.765378	0.865246	0.677175
Q53H12	-0.465256	-0.277038	-0.454203	-0.358578	-0.451501	-0.542479	-0.345942	-0.432696	-0.410855	-0.44475	-0.627657	-0.305191	-0.390645	-0.287184	-0.497104	-0.428825	-0.456181	-0.61523
P49748	-0.649326	-0.301132	-0.312287	-0.43336	-0.289248	-0.24452	-0.54441	-0.319767	-0.471745	-0.172468	-0.260803	-0.611099	-0.191158	-0.229972	-0.358703	-0.94426	-0.159897	-0.472953
O96019	2.70277	2.65916	2.64728	2.57631	2.58452	2.61196	2.62062	2.64697	2.67459	2.61772	2.55852	2.61052	2.6925	2.5966	2.55468	2.64434	2.62777	2.62272
Q99798	1.87225	1.74598	1.82446	1.76708	1.7332	1.68306	1.78608	1.86008	1.83235	1.70075	1.69467	1.74929	1.75016	1.84509	1.81049	1.73249	1.80713	1.6983
P35611	-0.608607	-0.588187	-0.666007	-0.648471	-0.789268	-0.890744	-0.715465	-0.650391	-0.562038	-0.777278	-0.825111	-0.673386	-0.650823	-0.75166	-0.795891	-0.856267	-0.588365	-0.597675
Q13685	-0.643565	-0.379002	-0.571744	-0.663336	-0.83908	-0.666463	-0.575564	-0.826148	-0.439863	-0.606941	-0.688048	-0.711567	-0.705693	-0.80759	-0.521381	-0.776292	-0.472658	-0.58667
Q9NRW3	-0.469724	-0.467973	-0.609527	-0.405275	-0.66653	-0.466879	-0.435989	-0.605106	-0.352803	-0.57545	-0.666938	-0.510502	-0.264026	-0.585491	-0.546802	-0.456287	-0.602859	-0.7686
Q13085	0.560497	0.557446	0.874909	0.805213	0.742284	0.848429	0.776607	0.857405	0.745425	0.690612	0.546393	0.769867	0.93696	0.76652	0.457622	0.759006	0.802627	0.672879
P31946	3.90443	3.87108	3.80943	3.75404	3.76128	3.7328	3.85887	3.76795	3.89835	3.74343	3.7585	3.84285	3.73988	3.8758	3.80736	3.78896	3.83421	3.7898
P62258	5.96133	5.9198	5.91666	5.87863	5.86921	5.81511	5.93549	5.89555	5.95438	5.83695	5.86198	5.90604	5.97064	5.92837	5.83889	5.83362	5.93836	5.84575
Q04917	2.68933	2.70597	2.78308	2.72317	2.65873	2.61605	2.70711	2.694	2.76181	2.63748	2.64208	2.6986	2.79134	2.81992	2.75168	2.71546	2.68985	2.70303
O95336	0.252575	0.350247	0.317791	0.178221	0.208523	0.156626	0.20846	0.344084	0.248928	0.0586615	0.282635	0.271539	0.332478	0.293684	0.233585	0.149939	0.244931	0.161645
P17174	2.9258	2.9036	2.94328	2.90931	2.8218	2.79511	2.84358	2.91773	2.95977	2.83065	2.87034	2.8956	2.89934	2.93035	2.8628	2.91482	2.88398	2.83077
P00505	1.49896	1.54428	1.58143	1.5956	1.42804	1.64472	1.55027	1.57237	1.67821	1.47765	1.48208	1.54962	1.60575	1.47403	1.61352	1.50791	1.49778	1.62422
Q96IU4	0.312051	0.482888	0.47821	0.494999	0.316281	0.331402	0.61624	0.478352	0.589507	0.519764	0.136153	0.184125	0.365549	0.458307	0.570681	0.50955	0.297187	0.346691
P53396	4.58279	4.53068	4.54674	4.48143	4.48138	4.46653	4.50894	4.54811	4.57189	4.45954	4.48793	4.49651	4.58092	4.55015	4.49679	4.47172	4.52318	4.4262
Q12904	2.31648	2.20356	2.20845	2.1823	2.25479	2.10716	2.23106	2.24701	2.32626	2.12237	2.16945	2.19491	2.2304	2.19483	2.23231	2.13338	2.31188	2.12953
O00170	0.10567	-0.0334159	0.00183878	-0.0789606	0.00702356	-0.0914623	-0.110782	-0.0651714	0.156972	0.0556984	-0.0902769	-0.0173461	0.0951437	-0.0977202	-0.0229658	0.132632	-0.0540722	-0.121632
O94788	3.65208	3.69299	3.73387	3.70532	3.58218	3.57424	3.65242	3.70619	3.72519	3.58132	3.67543	3.63377	3.71906	3.61101	3.68387	3.64677	3.64373	3.65617
P61221	3.20785	3.17207	3.30187	3.20209	3.20565	3.06935	3.19364	3.16589	3.28058	3.1821	3.17553	3.15513	3.24406	3.2123	3.20646	3.1524	3.12856	3.20176
Q9UG63	2.35091	2.3218	2.41819	2.38197	2.28038	2.32333	2.37578	2.3994	2.32239	2.30409	2.29225	2.39502	2.39619	2.32867	2.35937	2.37719	2.35227	2.2539
Q9NUQ8	-1.58571	-1.51841	-1.41757	-1.95947	-1.6349	-1.9539	-1.73741	-1.50733	-1.29386	-2.07938	-1.71815	-1.66522	-1.26684	-1.52598	-2.16969	-1.43453	-1.30014	-2.21
Q9UKV3	1.81083	1.80241	1.79594	1.62738	1.64927	1.7117	1.70176	1.69861	1.86926	1.71132	1.64377	1.75563	1.87888	1.67758	1.71402	1.73833	1.63422	1.73924
P11310	0.867157	0.808412	0.630733	0.766057	0.712338	0.650446	0.833543	0.79219	0.75117	0.700332	0.710316	0.706322	0.679657	0.847961	0.758479	0.715725	0.826097	0.562456
P55263	1.62009	1.5938	1.66327	1.43989	1.76903	1.53137	1.54467	1.66157	1.75328	1.48415	1.58385	1.62475	1.61175	1.49226	1.57466	1.58064	1.83903	1.53295
P05141	2.91573	2.92232	2.88591	3.00696	2.84001	2.89517	2.86093	2.85904	2.86981	2.93458	2.80188	2.87557	2.87389	2.78996	2.99721	2.90317	2.89448	2.94438
P12236	2.28642	1.86225	1.06347	2.09292	-0.0391808	1.65394	1.38492	1.47946	1.83256	1.47155	1.12065	1.34843	1.45591	2.09222	1.65111	1.62772	2.22342	1.28287
P63104	5.59628	5.65371	5.61002	5.53618	5.41291	5.57257	5.59029	5.5508	5.5948	5.46561	5.52488	5.55812	5.59796	5.56229	5.56106	5.56537	5.53478	5.45336
P52209	5.04282	5.03127	5.03561	4.97281	4.9488	4.9676	4.96117	4.98483	5.08736	4.9479	4.99688	5.01559	4.9886	5.09302	5.03225	4.94913	4.9686	4.97699
Q15758	2.69101	2.80685	2.80356	2.72745	2.64095	2.68767	2.79972	2.77185	2.80248	2.59949	2.62162	2.7148	2.72234	2.76745	2.58179	2.7694	2.77931	2.71896
Q13541	-0.658599	-0.53107	-0.715914	-0.660556	-0.992969	-0.717488	-0.501859	-0.694768	-0.67867	-0.780034	-0.706999	-0.814363	-0.426644	-0.841386	-0.841558	-0.758421	-0.643408	-0.695737
P61163	-0.68649	-0.659198	-0.916021	-0.616797	-0.916444	-1.04276	-0.867637	-0.708135	-0.649128	-0.95793	-0.894481	-0.87258	-0.857299	-0.755093	-0.694317	-0.95456	-0.764454	-0.929357
P61981	4.1676	4.09752	4.31867	4.06693	4.23855	4.21394	4.15379	4.23834	4.21104	4.09972	4.17149	4.14533	4.22299	4.24312	4.16037	4.12861	4.12533	4.16988
P27348	4.19621	4.2285	4.28219	4.16553	4.14807	4.16828	4.1799	4.19883	4.27242	4.15754	4.1412	4.20766	4.27437	4.17239	4.17874	4.18667	4.2014	4.13765
P30153	3.81085	3.81325	3.80377	3.74741	3.74389	3.74077	3.77603	3.8215	3.81538	3.73483	3.71546	3.78595	3.80245	3.8181	3.79593	3.79325	3.68953	3.74056
P63151	0.925862	1.23496	1.0319	1.04046	0.880365	0.926615	0.964936	1.06095	1.16253	1.00824	0.831967	1.00887	0.919883	1.06974	1.04568	1.0552	0.966392	0.928604
P11171	1.22511	1.23762	1.18582	1.2735	1.15383	1.27762	1.27653	1.26048	1.28194	1.12216	1.21526	1.23263	1.25903	1.12876	1.36084	1.24146	1.20103	1.21735
P08195	2.26614	2.25258	2.37452	2.13856	2.23194	2.19691	2.31875	2.24079	2.27853	2.1983	2.12748	2.29904	2.23374	2.21516	2.15191	2.40379	2.22385	2.2268
Q8NE71	1.29572	1.29922	1.32161	1.20426	1.16963	1.15739	1.23027	1.19588	1.33885	1.15514	1.18076	1.28987	1.35607	1.14899	1.33577	1.19025	1.13044	1.22815
Q9H4A4	1.99867	2.03563	2.08335	1.96468	1.96731	2.03635	2.03631	1.96847	2.11739	1.97744	1.99398	1.98274	2.04614	1.97515	1.97298	2.01108	2.10336	1.98118
P39687	4.18447	4.16775	4.18017	4.08971	4.10714	4.13897	4.19898	4.19608	4.11563	4.13905	4.09628	4.10889	4.16559	4.09552	4.13201	4.19503	4.12394	4.14964
Q9BTT0	1.85605	1.67108	1.67375	1.6099	1.81344	1.62946	1.86667	1.68167	1.91469	1.55023	1.75962	1.5766	1.79167	1.99314	1.57604	1.3432	1.9097	1.63764
Q99873	2.63723	2.59022	2.63482	2.50967	2.55301	2.42919	2.52285	2.64899	2.6651	2.48505	2.54637	2.53041	2.64193	2.60345	2.55725	2.52621	2.51177	2.54136
P20073	2.04098	2.02713	1.96105	2.05133	2.05767	1.96936	2.02631	2.0501	2.12534	1.96635	1.95389	2.01488	2.07667	2.05893	2.04825	1.95724	1.96181	2.00966
P27695	2.14881	2.11833	2.22496	2.08692	2.11656	2.04312	2.2138	2.17979	2.13127	2.08466	1.98122	2.16056	2.2292	2.09527	2.05177	2.22168	2.04725	2.04057
P50995	2.59348	2.60242	2.69346	2.58289	2.59103	2.50352	2.55798	2.55633	2.63334	2.59656	2.5246	2.68712	2.6341	2.62658	2.5092	2.67656	2.56598	2.52012
P63010	2.50374	2.46792	2.52021	2.36858	2.29522	2.38708	2.38989	2.51338	2.50641	2.38116	2.34061	2.41682	2.37533	2.49726	2.4254	2.4006	2.46861	2.38006
Q96CW1	1.19082	1.26661	1.22792	1.08846	1.24667	1.18776	1.30103	1.30236	1.22105	1.14601	1.14569	1.14491	1.35176	1.03285	1.10506	1.25102	1.28908	1.19894
P18085	1.21353	1.20409	0.621208	0.35402	0.562797	0.861919	0.93493	0.775138	1.10273	0.684545	0.72518	0.830832	0.697965	0.914455	0.779616	0.713333	0.935674	0.904323
P12814	1.85141	1.86573	1.8753	1.82713	1.83721	1.82542	1.91134	1.79545	1.90989	1.83397	1.78548	1.87016	1.77115	1.89448	1.88252	1.88672	1.84275	1.79993
P04075	7.64208	7.67361	7.64511	7.62239	7.52492	7.60285	7.58289	7.6275	7.67528	7.57819	7.61863	7.5991	7.58837	7.65992	7.66243	7.61509	7.60622	7.58665
Q9H2P0	-1.73071	-1.94358	-1.76279	-1.95223	-1.9271	-2.12106	-1.91535	-1.92933	-1.71392	-1.87583	-2.01107	-1.99567	-1.88463	-1.72528	-1.92995	-1.94522	-1.98875	-1.95505
O95433	3.01458	3.042	3.0228	3.00741	2.88831	2.97149	2.99226	3.02267	3.01545	2.94764	2.92332	3.03802	2.98829	3.02635	3.00298	2.96852	3.01909	2.94575
Q13155	0.231656	0.135112	-0.844795	0.851683	1.27044	0.988516	0.526588	0.702727	0.472391	0.0209684	0.364213	0.531535	0.640513	0.431805	0.574362	0.399108	0.182919	0.276472
P02768	2.30941	2.21622	2.33125	2.23897	2.25365	2.1874	2.27152	2.31041	2.2699	2.21886	2.24706	2.18654	2.17051	2.26008	2.34585	2.28246	2.31099	2.18679
P09972	2.50074	2.51507	2.83569	2.4571	2.422	2.4007	2.53073	2.54709	2.6165	2.34057	2.43038	2.55327	2.3292	2.60508	2.62916	2.55584	2.35456	2.57852
P28838	3.17532	3.12876	3.12782	3.08591	3.04065	3.10937	3.12071	3.17173	3.18685	3.07586	3.01204	3.1168	3.05817	3.18008	3.16947	3.13531	3.07629	3.05543
Q92688	4.71376	4.73116	4.71161	4.63059	4.53999	4.63511	4.6992	4.79819	4.63491	4.56494	4.65865	4.6817	4.64372	4.62624	4.74926	4.64779	4.70194	4.61644
P02647	-0.780275	-0.519105	-0.64835	-0.730712	-0.553834	-1.09573	-0.729658	-0.688031	-0.431677	-0.924508	-0.982259	-0.482625	-0.262765	-1.00945	-0.536202	-0.531192	-1.0544	-0.931203
O14561	1.35422	1.20839	1.08525	1.28008	1.04811	1.21037	1.09173	1.27264	1.34095	0.97709	1.2782	1.17849	1.35319	1.06971	0.999548	1.28449	1.22889	1.23198
O95394	0.303014	0.504208	0.553505	0.269754	0.32486	0.426479	0.42619	0.364372	0.460977	0.471084	0.222876	0.37064	0.497235	0.460584	0.444659	0.128725	0.375939	0.431158
P14550	0.870991	0.657397	0.675687	0.622767	0.577982	0.615444	0.771209	0.707351	0.797727	0.608287	0.499572	0.682052	0.78364	0.742913	0.706074	0.694114	0.536962	0.625529
Q04828	2.21756	2.21367	2.20527	2.0886	2.15063	2.15713	2.16775	2.21487	2.30573	2.15585	2.17632	2.13559	2.1587	2.18517	2.13818	2.22812	2.10294	2.19926
P16157	1.32761	1.38203	1.34403	1.14104	1.15635	1.22324	1.22791	1.29381	1.36896	1.21968	1.19774	1.31481	1.44029	1.28958	1.20471	1.21329	1.20549	1.23507
O43707	5.39009	5.39578	5.33037	5.33159	5.29347	5.2903	5.3223	5.35881	5.41583	5.29155	5.28	5.32892	5.36388	5.32879	5.3248	5.4122	5.28833	5.30409
Q16186	1.57939	1.61664	1.53925	1.65714	1.59911	1.58623	1.55975	1.56451	1.70581	1.57788	1.60627	1.57721	1.62348	1.64956	1.53506	1.62901	1.53519	1.61782
O95831	2.68895	2.7323	2.6665	2.64244	2.63189	2.61079	2.72241	2.61352	2.65659	2.61287	2.68923	2.68278	2.71995	2.64935	2.62526	2.65764	2.6991	2.61395
Q9ULX6	-1.10995	-1.08222	-1.21131	-1.08208	-1.06149	-0.956433	-0.952139	-1.01375	-1.15164	-1.11715	-1.15405	-1.10946	-0.971849	-1.13895	-0.918125	-1.10393	-1.15633	-1.26917
Q03154	-0.0810873	-0.0330867	0.102663	-0.0116423	-0.11227	-0.0664001	-0.0958351	-0.0183367	0.0203787	-0.163199	0.0120681	-0.0460389	0.155523	-0.0422322	-0.133964	-0.133929	-0.0848909	-0.153708
O60678	-1.09518	-0.929791	-0.989511	-1.1092	-1.22469	-1.18607	-1.06707	-0.921464	-1.05919	-1.13059	-1.29968	-1.07181	-0.872575	-1.03478	-1.19114	-1.14509	-1.1874	-1.14772
O14744	3.34576	3.31372	3.31895	3.22711	3.22543	3.20286	3.21456	3.33385	3.33771	3.24023	3.25787	3.25787	3.19237	3.26458	3.35804	3.22728	3.26801	3.28992
O95782	3.00623	2.86164	2.89045	2.83762	2.82211	2.78186	2.84695	2.91073	2.99574	2.82916	2.84211	2.80803	2.90694	2.94674	2.87632	2.91313	2.8339	2.75598
O43681	0.117784	-0.137692	-0.119894	0.0907383	-0.0762634	-0.146425	0.0105959	-0.0184433	0.0418689	-0.0364677	-0.109027	-0.13306	-0.125085	-0.0367051	0.0145524	-0.0945654	-0.0445796	-0.0680074
P08243	4.68476	4.55655	4.6207	4.5216	4.51357	4.51394	4.54469	4.59239	4.6555	4.52232	4.51283	4.59109	4.55713	4.63834	4.56991	4.56356	4.56177	4.53539
O15143	0.0826541	-0.173634	0.0614526	-0.0659685	0.0161249	-0.0750346	0.0324299	-0.110669	0.0466707	0.119522	-0.14659	-0.0488172	-0.107828	0.0109438	-0.0370037	-0.0478193	0.102104	-0.0588343
P04083	5.83054	5.81415	5.84473	5.7462	5.74509	5.69263	5.79089	5.81995	5.81867	5.72896	5.78049	5.73097	5.72437	5.83819	5.78805	5.81466	5.7675	5.74609
P07741	3.00351	2.92842	2.92533	2.89773	2.91511	2.81767	2.91135	2.91822	3.03494	2.84637	2.85656	2.90076	3.00617	2.92083	2.83955	2.88818	2.88945	2.90802
Q92974	0.602183	0.728537	0.617364	0.637153	0.751118	0.508897	0.581236	0.613563	0.773682	0.716827	0.521806	0.628098	0.883735	0.638461	0.71036	0.555565	0.552646	0.560654
P08758	2.48439	2.51709	2.49266	2.40989	2.39192	2.39442	2.51608	2.3777	2.47801	2.49658	2.43352	2.43002	2.55627	2.58513	2.4223	2.35113	2.38124	2.4816
P84085	-0.783207	0.464793	0.0328792	-0.413235	0.467297	0.11403	-0.474341	0.123467	-0.0271244	-0.0532833	0.0141379	0.0974383	-0.23509	-0.0109615	-0.0186302	-0.0437363	-0.112025	-0.216375
Q8N6H7	-0.301352	-0.291321	-0.319994	-0.480959	-0.160451	-0.398383	-0.130635	-0.450642	-0.253038	-0.309282	-0.387932	-0.293695	-0.00855074	-0.352389	-0.283443	-0.216447	-0.724718	-0.286748
Q8IWZ3	-1.94411	-1.97575	-1.90977	-1.96029	-2.0698	-2.26295	-2.01731	-2.1022	-2.00652	-1.81625	-2.14123	-1.95664	-2.17396	-1.96957	-1.99191	-1.90251	-2.11591	-1.96652
O60306	-0.849783	-0.789435	-0.902724	-0.952795	-1.00896	-1.10134	-0.789869	-0.917278	-0.81641	-1.01443	-1.17721	-0.902546	-0.734672	-0.896094	-1.13328	-0.955004	-1.198	-0.766206
Q8N6T3	-2.23861	-2.06301	-2.1477	-2.01758	-1.98803	-2.05532	-2.02317	-2.17901	-2.03289	-1.95309	-2.18763	-2.10197	-1.96159	-2.16034	-2.1706	-2.00835	-2.09302	-2.06884
Q99856	-0.899565	-0.965851	-0.969133	-1.07203	-0.884311	-0.950689	-0.873364	-0.829787	-0.933407	-0.819763	-1.12132	-1.14165	-0.745246	-0.923994	-1.04945	-1.01127	-0.902803	-1.04061
P59998	-0.0252332	0.125834	0.0237814	0.00944664	0.1522	0.0438137	0.0224531	0.0289191	-0.0696593	0.208036	0.0801667	-0.0079094	0.07471	-0.0378447	0.139861	0.0915205	-0.0667969	0.124118
Q9UBL3	-0.742966	-0.375637	-0.363956	-0.465008	-0.362121	-0.536299	-0.518257	-0.310925	-0.39511	-0.69102	-0.407722	-0.433513	-0.26245	-0.394218	-0.196654	-0.565968	-0.717727	-0.644377
Q10567	0.832125	0.788471	0.811545	0.4486	0.618709	0.757568	0.632697	0.740207	0.86784	0.635864	0.783434	0.726419	0.597523	0.653641	0.598346	1.36224	0.576656	0.504609
O43747	-0.203542	0.0905682	-0.216366	0.219258	0.293816	-0.131626	-0.0181628	0.128872	0.189691	-0.110094	-0.198278	0.154457	-0.409665	0.595214	-0.343987	-0.341255	0.592077	0.13091
O14497	-0.397596	-0.325926	-0.210501	-0.428257	-0.474265	-0.329165	-0.409673	-0.30939	-0.410362	-0.271576	-0.498923	-0.289736	-0.373086	-0.380269	-0.458938	-0.325864	-0.295824	-0.398756
P40616	-1.24376	-1.36123	-1.48593	-1.43145	-1.52147	-1.21396	-1.47679	-1.29823	-1.26175	-1.4646	-1.53489	-1.45069	-1.54783	-1.26515	-1.23816	-1.44851	-1.4332	-1.3867
P61160	1.97847	1.99631	1.94312	1.88817	1.82942	1.86874	1.97143	1.97507	1.90409	1.85908	1.88649	1.79113	1.89832	1.94231	1.83542	2.00254	1.96273	1.78501
Q9BZZ5	0.549137	0.462741	0.638222	0.319483	0.467424	0.244377	0.545717	0.451602	0.484164	0.365055	0.378827	0.376447	0.336058	0.512282	0.586481	0.540367	0.326655	0.339294
Q9Y2Y0	-3.19852	-2.25121	-2.28875	-2.70376	-2.8435	-2.05908	-2.28596	-2.44658	-2.68527	-3.01444	-2.37773	-2.23913	-1.89164	-2.93702	-1.97542	-2.33189	-3.45853	-2.17381
P61158	1.97937	2.04467	1.96756	1.89854	1.88033	1.87593	1.91722	2.02037	2.03398	1.84673	1.84429	1.96339	1.99411	1.97021	1.94765	1.87423	1.83697	1.99219
Q9NVI7	1.77042	1.73679	1.66125	1.64736	1.50016	1.56904	1.60012	1.71805	1.77061	1.61018	1.60818	1.58006	1.64712	1.64762	1.74863	1.61293	1.57908	1.68114
O75947	1.4479	1.42726	1.54945	1.52836	1.46522	1.41528	1.51366	1.51947	1.52386	1.28565	1.49371	1.45167	1.46112	1.42826	1.40051	1.387	1.36838	1.79934
O00154	2.06305	1.96772	1.94835	1.76791	1.9181	1.73519	1.76447	1.97782	1.91897	1.79843	1.92272	1.99466	2.1169	1.70947	2.07268	1.86225	1.90753	1.83112
P30049	0.840815	0.999888	1.14871	0.983376	0.976633	0.962722	0.883982	1.0594	1.08295	0.983825	1.00872	0.804018	0.985599	1.06043	0.904136	1.06924	0.648688	1.15167
P48047	2.77766	2.73841	2.71289	2.6317	2.6937	2.58576	2.74928	2.79616	2.74175	2.61963	2.59773	2.69891	2.54752	2.61656	2.75502	2.8009	2.71143	2.79453
Q8WWM7	2.07061	2.22292	1.98351	2.07078	2.04552	2.07387	2.04296	2.11608	2.12769	2.13421	2.03946	2.02834	2.03061	2.0687	2.02101	2.10016	2.15098	2.12754
P46379	1.97285	1.91685	1.85771	1.82662	1.74515	1.80519	1.86331	1.83683	1.93206	1.80525	1.78042	1.83927	1.94706	1.90634	1.75474	1.87387	1.82179	1.77637
P25705	5.65495	5.6807	5.66794	5.5826	5.55075	5.58084	5.68315	5.62142	5.66259	5.61065	5.54615	5.60968	5.57531	5.68771	5.63259	5.59666	5.63724	5.60637
Q9NVJ2	-0.291918	-0.0761357	-0.0182578	-0.302535	-0.388011	-0.213269	-0.100416	-0.0808249	-0.0941745	-0.306554	-0.27396	-0.350013	-0.254927	-0.173792	-0.111643	-0.16605	-0.373762	-0.0969422
O15144	0.786155	0.739016	0.688204	0.610365	0.805869	0.713918	0.652002	0.667233	0.80093	0.7792	0.722878	0.703247	0.622972	0.646005	0.728817	0.805016	0.73747	0.774972
P54709	0.451753	0.339595	0.453048	0.359808	0.348379	0.437565	0.50626	0.299254	0.512889	0.288823	0.371002	0.400539	0.509815	0.457832	0.330559	0.370036	0.384909	0.265218
Q9NT62	-0.588944	-0.64104	-0.562853	-0.613057	-0.498679	-0.749444	-0.624871	-0.708021	-0.542225	-0.720113	-0.475292	-0.59863	-0.706062	-0.562532	-0.725135	-0.435485	-0.752946	-0.463437
P18859	0.0776896	0.152393	-0.00656326	-0.129281	0.0403376	0.0167905	0.0185281	0.0136173	0.0748092	0.0620632	-0.136686	0.160941	0.168727	0.0901691	-0.0499923	0.0251912	0.0114466	-0.0570703
P36542	3.16818	3.13092	3.08634	3.02874	2.99518	2.82366	2.94915	3.10797	3.06368	2.98621	3.06106	3.24045	2.82196	2.9274	3.38938	2.92093	2.88655	3.3392
P56134	0.420007	0.474499	0.490914	0.421219	0.302138	0.494255	0.461918	0.458835	0.531815	0.328809	0.365606	0.507297	0.404603	0.501535	0.469509	0.382421	0.398665	0.462012
Q9UBB4	-0.784151	-0.731534	-0.866801	-0.6949	-0.912452	-0.872622	-0.687106	-0.741379	-0.716396	-1.00824	-0.812022	-0.909018	-0.78877	-0.713779	-0.689429	-0.931598	-0.881604	-0.940006
P53004	1.82029	1.64117	1.75762	1.65918	1.61893	1.67599	1.74218	1.77439	1.78011	1.57658	1.58812	1.69316	1.64099	1.78437	1.81194	1.53995	1.62969	1.76436
P24539	1.18856	1.16513	1.36488	1.12206	1.08786	1.12193	1.19398	1.35332	1.20991	1.06553	1.12682	1.15224	0.996609	1.36452	1.13277	1.05159	1.1222	1.32868
O75964	0.86533	0.83917	0.74078	0.773515	0.791213	0.882398	0.806583	0.864463	0.798422	0.743616	0.84992	0.802974	0.865914	0.897904	0.875732	0.815826	0.85977	0.657347
P06576	5.81225	5.84992	5.86649	5.75625	5.7578	5.74094	5.80246	5.83241	5.89734	5.72522	5.75756	5.76675	5.85617	5.82894	5.80516	5.76979	5.77172	5.71764
Q9P287	1.31558	1.23613	1.24036	1.16894	1.13245	1.23174	1.11179	1.18363	1.21694	1.38955	1.19183	1.22938	1.32054	1.19564	1.23416	1.24006	1.08987	1.22037
P55957	-0.0630967	-0.238852	-0.185427	-0.448863	-0.321028	-0.270602	-0.120745	-0.211631	-0.120134	-0.378263	-0.437577	-0.230894	-0.347328	-0.110982	-0.531908	0.042957	-0.367269	-0.0954176
Q9NYF8	1.71345	1.73759	1.86904	1.75081	1.66771	1.65276	1.71841	1.71305	1.89242	1.69867	1.71718	1.68275	1.69443	1.83053	1.76276	1.77701	1.58715	1.76345
Q14692	0.760263	0.800247	0.920323	0.738035	0.736669	0.770444	0.798679	0.842785	0.88592	0.774159	0.687752	0.771103	0.959091	0.771751	0.742631	0.78929	0.695014	0.788959
Q13867	2.1833	2.26391	2.17869	2.12386	2.11879	2.12041	2.17343	2.18112	2.29815	2.12085	2.13173	2.11729	2.09098	2.20937	2.12797	2.15472	2.22761	2.17471
Q96K17	0.461999	0.459291	0.361664	0.335069	0.261813	0.377186	0.456096	0.323476	0.52307	0.347888	0.239839	0.342475	0.416875	0.442444	0.488084	0.225202	0.283804	0.332782
P20290	3.17408	3.28295	3.29893	3.12412	3.19325	3.10658	3.12438	3.17718	3.19933	2.9899	3.39909	3.24541	3.06344	3.20223	3.16719	3.38983	3.19555	3.12265
Q6UB35	-1.72068	-2.01353	-1.85923	-1.92385	-1.93662	-1.83702	-1.7269	-2.07471	-1.66496	-2.08915	-1.87542	-1.92595	-2.05702	-1.70636	-1.81012	-1.80777	-1.91486	-1.94809
O95861	-0.00999864	0.0597726	-0.0428045	-0.337185	0.362472	-0.249233	0.274414	0.347806	-0.0416585	-0.420669	-0.295946	-0.118549	-0.12553	1.08034	-0.295665	-0.276118	-0.253739	-0.223668
Q7L1Q6	0.986149	1.16192	0.891508	0.86079	0.780619	1.25086	1.05797	0.903927	1.13397	0.934479	0.898509	1.01741	0.894543	1.0831	1.00972	1.07672	1.075	0.962939
Q14137	0.70575	0.973667	0.920243	0.815123	0.862254	0.965022	0.782671	0.916493	1.0205	0.803423	0.870121	0.886674	0.941865	0.912697	0.87465	0.741776	0.928712	0.873055
Q5VW32	-0.389189	-0.399818	-0.539647	-0.478479	-0.474501	-0.594797	-0.430044	-0.553526	-0.429593	-0.479742	-0.431004	-0.581169	-0.501743	-0.408756	-0.47841	-0.393383	-0.563934	-0.494927
Q06187	-2.56602	-1.93249	-2.16358	-2.07129	-2.49433	-2.64523	-1.30094	-2.21516	-2.18675	-2.41403	-2.64763	-2.92163	-1.73246	-1.43669	-2.71856	-2.85203	-2.77949	-2.25396
P11586	3.1672	3.21068	3.17024	3.12815	3.08501	3.1184	3.11549	3.17869	3.23728	3.10445	3.11104	3.16487	3.14215	3.183	3.13205	3.1235	3.11267	3.1994
O43852	3.00253	2.96882	2.87877	2.90194	2.9544	2.88718	2.96829	2.94201	3.03057	2.85426	2.88707	2.88621	2.99849	2.94353	2.94266	2.84083	2.9016	2.91674
P27824	-1.3839	-0.679234	-1.5444	-1.73606	-1.52908	-1.54654	-1.42091	-1.44801	-1.081	-1.35323	-1.59781	-1.48996	-1.37367	-1.56113	-1.59049	-1.18842	-1.58647	-1.1118
Q01518	4.74409	4.73878	4.80409	4.74175	4.67467	4.71947	4.75378	4.72095	4.79648	4.6852	4.68768	4.76247	4.68265	4.77359	4.76456	4.72509	4.73537	4.70884
P30043	4.22825	4.33793	4.28833	4.31838	4.1629	4.28726	4.287	4.28541	4.34427	4.24939	4.21706	4.26759	4.29429	4.36359	4.26095	4.2211	4.24322	4.24466
Q07021	3.71668	3.7114	3.71395	3.6318	3.66122	3.5463	3.71491	3.69336	3.7491	3.53824	3.6361	3.63146	3.69902	3.67639	3.59192	3.63626	3.60727	3.68654
P17655	0.783628	0.657901	0.779364	0.659256	0.694223	0.719409	0.680606	0.835426	0.808744	0.596831	0.672138	0.749894	0.750387	0.726212	0.566859	0.76636	0.877504	0.652771
Q86VP6	3.4006	3.30007	3.35918	3.27858	3.29573	3.20763	3.30299	3.32429	3.39867	3.23213	3.2239	3.34642	3.26644	3.37411	3.31532	3.33639	3.26188	3.25588
Q14444	3.24022	3.35865	3.2579	3.21907	3.18169	3.19944	3.37533	3.21919	3.30283	3.21194	3.11924	3.26425	3.35988	3.18163	3.38575	3.36802	3.02929	3.19872
P41223	0.625699	0.494101	0.804984	0.456627	0.518492	0.451628	0.614361	0.658003	0.683672	0.533169	0.386175	0.49242	0.625665	0.673102	0.335904	0.596247	0.606416	0.577046
Q6PJG6	-1.9604	-2.31741	-2.27875	-2.31806	-2.13974	-2.51901	-2.22673	-2.10054	-2.24875	-2.31852	-2.13372	-2.5009	-2.33713	-1.97984	-2.00309	-2.49538	-2.22276	-2.43879
Q9Y6E2	1.6597	1.69158	1.69316	1.13154	1.49921	1.69726	1.4411	1.52455	1.56041	1.6966	1.51852	1.48791	1.41124	1.56725	1.77041	1.39171	1.53746	1.77239
P05937	1.46107	1.40528	1.40862	1.27397	1.35118	1.3522	1.3398	1.44022	1.42749	1.34727	1.30533	1.39611	1.27897	1.4287	1.37971	1.40285	1.39928	1.35008
P47756	3.2057	3.25912	3.20429	3.17299	3.1596	3.17714	3.19828	3.24383	3.25438	3.1332	3.18878	3.19664	3.2903	3.25068	3.15356	3.21924	3.16659	3.15836
P54687	1.46638	1.42887	1.40738	1.44249	1.34551	1.27814	1.43352	1.43173	1.49043	1.30959	1.35646	1.38148	1.37899	1.42873	1.35966	1.39981	1.33798	1.51807
Q8TDN6	2.1119	2.09777	2.07666	1.98815	1.99255	1.95694	2.12315	2.14614	2.11113	2.00971	1.94594	1.99492	1.9568	2.07763	2.03339	2.00929	2.23625	1.97626
O75531	3.05089	2.97808	3.13846	2.97021	2.98226	3.08915	3.06909	3.06112	3.13912	2.97364	2.94765	3.00765	3.03663	3.04249	2.94341	3.09527	3.01542	3.07496
O95816	2.08437	1.90696	2.00157	1.91882	1.98511	1.88857	1.96109	2.00708	2.03274	1.86733	1.95348	1.96357	1.86148	2.00749	1.83529	2.18169	1.94822	1.90743
Q9H3K6	0.591334	0.669016	0.590481	0.517832	0.570552	0.414702	0.435807	0.60818	0.756544	0.45088	0.578925	0.550293	0.572723	0.537605	0.482087	0.603824	0.489027	0.64708
P07339	0.654065	0.657758	0.598702	0.550434	0.731629	0.540234	0.604348	0.619861	0.813152	0.566454	0.510409	0.636874	0.652598	0.693495	0.581629	0.631321	0.496947	0.649241
Q6NZI2	0.0271383	-0.124285	-0.200093	-0.0934575	0.060301	-0.220344	0.198575	-0.0246651	-0.0518291	-0.217957	-0.355066	-0.144042	0.0547914	-0.190963	-0.184274	-0.33739	0.10605	-0.0500209
Q13112	-0.369729	-0.612458	-0.68289	-0.754305	-0.426606	-0.713809	-0.836448	-0.464236	-0.602631	-0.484313	-0.499701	-0.613421	-0.513405	-0.660339	-0.335516	-0.367491	-0.776176	-0.826162
P04040	2.93142	2.99599	3.0048	2.90718	2.93367	2.92686	2.96862	2.92345	3.00348	2.91429	2.94142	2.9729	2.99276	2.94517	2.92557	2.96147	2.97492	2.89947
P45973	1.01768	1.03706	0.840314	0.822443	0.823847	0.785025	0.834466	0.96766	1.02973	0.755354	0.860087	0.875116	0.898385	0.922796	0.866997	0.922599	0.894829	0.887132
P07384	2.70369	2.75764	2.74081	2.58857	2.58739	2.58935	2.65594	2.73302	2.73016	2.56888	2.64237	2.6654	2.60201	2.70267	2.78578	2.6887	2.50869	2.69402
O95810	0.0157203	0.167095	-0.0908356	0.0786677	-0.0180289	-0.114435	0.117097	0.102506	0.0738323	-0.0537108	-0.106557	-0.0319334	0.253294	-0.0542414	-0.03918	-0.0534127	0.0216063	-0.0800405
Q13185	3.3109	3.31321	3.34786	3.2408	3.30304	3.19283	3.26761	3.31489	3.33153	3.21243	3.3117	3.21309	3.36991	3.26624	3.27319	3.24106	3.23837	3.23233
P06493	3.26645	3.22857	3.23536	3.1715	3.11515	3.18385	3.22757	3.23176	3.26838	3.19445	3.206	3.10064	3.27048	3.19271	3.16806	3.16367	3.15214	3.26827
P24941	0.786042	0.69494	0.658849	0.677852	0.603838	0.750162	0.777964	0.700051	0.674899	0.651428	0.769494	0.588839	0.528673	0.770864	0.745704	0.762268	0.670188	0.740981
P27797	4.43827	4.43211	4.36208	4.36947	4.34687	4.31153	4.40577	4.35793	4.47611	4.36259	4.34587	4.36486	4.47141	4.39992	4.36534	4.36395	4.3378	4.32767
Q8IX12	1.17519	1.29892	1.69078	1.54217	1.54277	1.61827	1.4862	1.45008	1.71175	1.46611	1.39363	1.34285	1.57727	1.16925	1.5755	1.64535	1.39299	1.60494
Q8N163	2.3409	2.35149	2.39072	2.25646	2.26424	2.27198	2.40115	2.34886	2.32634	2.29804	2.22923	2.27132	2.2869	2.35713	2.35476	2.34253	2.18472	2.3433
Q96CT7	-0.202892	-0.102591	-0.0857455	-0.132589	-0.527209	-0.253935	-0.247417	-0.0664488	-0.211233	-0.459572	-0.133516	-0.328805	-0.359462	-0.242	-0.261213	-0.124164	-0.256784	-0.179121
Q9Y5K6	0.82143	0.723076	0.790818	0.692195	0.783939	0.715435	0.82431	0.698019	0.871336	0.786139	0.650654	0.743604	0.815074	0.691767	0.697658	0.772784	0.733248	0.778722
Q9UJX2	-2.35752	-1.75554	-1.70052	-2.48794	-2.09223	-2.12038	-1.89112	-2.12183	-1.79402	-2.31537	-1.92945	-2.22717	-1.52613	-2.33414	-2.4943	-1.9345	-2.48256	-1.59037
Q6P1J9	-0.996232	-0.797747	-0.685053	-0.951442	-0.749701	-0.874301	-0.801766	-0.879999	-0.59121	-0.87361	-0.990257	-0.859941	-0.785074	-0.630461	-1.25936	-0.767327	-0.819067	-0.817672
O43684	3.32237	3.46723	3.42411	3.28886	3.35479	3.33585	3.43218	3.42204	3.37609	3.35685	3.25908	3.33266	3.32558	3.30297	3.45221	3.54254	3.31192	3.29285
Q13895	1.77049	1.70776	1.67566	1.67168	1.80038	1.80893	1.74562	1.85951	1.75981	1.65374	1.73093	1.69843	1.84951	1.81156	1.70281	1.73423	1.72268	1.63434
P52907	3.32964	3.35659	3.29752	3.25242	3.29334	3.20672	3.193	3.36049	3.32592	3.26752	3.25081	3.33487	3.3322	3.3117	3.26425	3.292	3.27173	3.26345
P47755	0.15712	0.258911	0.219562	0.196125	0.159878	0.0264913	0.101696	0.169699	0.224997	0.145417	0.328102	0.0124277	0.333596	0.247798	-0.0977207	0.15946	0.233787	0.122579
Q16543	3.28626	3.0988	3.10152	3.11693	2.90233	3.027	3.1449	3.03861	3.13795	2.99024	3.04695	3.08951	3.07569	3.11222	3.04626	2.98775	3.12797	3.17671
P60953	1.5825	1.60561	1.51791	1.50309	1.52195	1.49953	1.52534	1.69366	1.54502	1.54552	1.48112	1.46502	1.67376	1.60269	1.43946	1.61649	1.48108	1.49375
P32929	-0.345061	-0.351743	-0.266838	-0.564779	-0.390692	-0.618209	-0.320546	-0.44511	-0.39507	-0.413948	-0.4522	-0.460279	-0.317921	-0.401814	-0.483749	-0.434789	-0.489624	-0.444687
Q9Y376	-0.932527	-0.331662	-0.0133245	-0.65437	-0.010161	-0.152876	-0.392003	-0.0582838	-0.247257	-0.346219	-0.659573	-0.41522	-0.193203	-0.156529	-0.275945	-0.360537	-0.61499	-0.528542
Q9UBR2	-1.2282	-1.37527	-1.36835	-1.31916	-1.43799	-1.55822	-1.36585	-1.25626	-1.43925	-1.52884	-1.52783	-1.23798	-1.15903	-1.49824	-1.46738	-1.66176	-1.27411	-1.35153
Q9BY43	-1.41219	-1.26943	-1.52427	-1.25615	-1.57567	-1.41385	-1.51572	-1.44854	-1.23987	-1.48161	-1.4753	-1.35832	-1.59499	-1.34857	-1.27232	-1.37216	-1.39046	-1.5645
O75390	2.90209	2.81505	2.88405	2.76944	2.77691	2.72935	2.841	2.82735	2.91944	2.77728	2.76846	2.77371	2.89341	2.83854	2.78373	2.847	2.8136	2.74267
O00299	7.07016	7.03913	7.03662	7.01015	6.96283	6.92383	7.02562	6.9948	7.05561	6.92174	6.99119	6.9905	6.99653	7.0281	6.96429	7.02429	6.97384	7.00834
O76031	-0.747798	-2.26981	-0.552661	-0.776039	-0.782824	-1.03891	-1.9798	-0.862657	-0.533422	-1.25032	-0.978896	-0.180812	-1.98928	-1.84247	0.442505	-1.61537	-1.84095	0.740527
Q9H444	-0.726645	-0.83984	-0.977547	-0.91983	-1.00072	-1.09034	-0.990785	-0.928002	-1.03545	-1.08406	-0.864755	-0.881902	-0.866532	-0.914153	-1.00238	-0.946305	-1.11278	-0.941583
Q14011	1.66574	1.62027	1.69967	1.48062	1.34807	1.51787	1.71929	1.54474	1.59665	1.45453	1.5043	1.5481	1.69492	1.66921	1.63108	1.6253	1.37886	1.44852
Q9Y2B0	-0.625003	-0.576902	-0.550457	-0.371568	-0.544763	-0.5669	-0.616463	-0.525097	-0.36127	-0.549804	-0.520877	-0.687496	-0.398891	-0.395662	-0.381286	-0.711245	-0.696523	-0.68871
Q00534	0.180069	0.189425	0.277447	0.150981	0.00262972	0.114254	0.244253	0.132347	0.225083	0.0646127	0.152635	0.0465608	0.415428	0.187452	-0.0198508	0.180186	0.0589494	0.066847
Q8IWX8	1.24288	1.38178	1.30409	1.15617	1.22483	1.30749	1.31923	1.30271	1.34077	1.18208	1.18934	1.31493	1.22279	1.32721	1.39641	1.29261	1.1886	1.24128
Q9UKY7	0.554226	0.45445	-0.367614	0.00799899	0.316768	0.0166295	-0.0616609	0.286297	0.402998	0.290826	-0.0551047	0.103199	0.388881	0.331581	0.248008	0.147092	0.123822	0.0350536
P61604	5.69861	5.76423	5.79712	5.73185	5.65827	5.68519	5.6976	5.69176	5.80732	5.70767	5.65751	5.71912	5.65317	5.77798	5.76047	5.69195	5.6848	5.73297
Q14839	0.0187746	0.0232337	0.136599	-0.359121	0.0615824	-0.352089	0.097231	-0.106336	0.0765975	-0.139383	-0.168907	-0.18585	-0.152454	0.105327	-0.0317096	-0.188568	0.0183293	-0.145113
Q9Y224	1.94273	2.03966	1.89167	1.90851	1.91167	1.9567	2.00429	1.93808	2.04962	1.91313	1.83673	1.94076	1.99232	1.97186	1.97404	1.95636	1.85255	1.91055
Q9UNE7	0.26931	0.0989451	0.365835	0.280027	0.295163	0.0617484	0.320853	0.16489	0.398506	0.0892535	0.0991367	0.318886	0.192409	0.294313	0.435194	0.278172	0.165908	0.140807
Q9UHD1	2.76447	2.89362	2.8417	2.82883	2.82434	2.80113	2.77946	2.85332	2.9089	2.77378	2.81091	2.8614	2.78335	2.7767	2.92366	2.81196	2.84575	2.83325
P10809	6.64729	6.64242	6.66862	6.57303	6.54257	6.57556	6.57558	6.66119	6.69235	6.5608	6.54452	6.58002	6.61323	6.59669	6.62625	6.61127	6.53752	6.64412
Q14008	0.767215	0.804706	0.851277	0.897052	0.727046	0.691229	0.829119	0.873693	0.843707	0.744023	0.679312	0.803621	0.906717	0.889534	0.792045	0.691899	0.710393	0.736787
Q00610	6.23426	6.22959	6.19596	6.13472	6.14062	6.13642	6.19706	6.20868	6.24554	6.10139	6.15446	6.15571	6.2386	6.21759	6.14872	6.18794	6.15153	6.12188
Q9Y696	0.00452602	0.185248	-0.0792786	0.365867	-0.00233597	-0.760212	-0.278032	0.24787	0.164273	-0.151557	-0.379184	-0.0393257	0.193097	-0.220319	-0.191073	0.0539462	0.394923	-0.421661
O75153	0.754068	0.73772	0.850253	0.764178	0.61376	0.630261	0.75521	0.695241	0.813607	0.683285	0.609785	0.803476	0.877501	0.729772	0.758904	0.689338	0.676198	0.617144
Q99459	1.74077	1.65905	1.65439	1.6833	1.58595	1.69736	1.61077	1.75072	1.76867	1.68099	1.61071	1.63904	1.72013	1.57728	1.70811	1.6802	1.6356	1.70343
Q03701	-0.32968	-0.184673	-0.0973045	-0.261029	-0.266479	-0.246441	-0.102302	-0.266026	-0.146216	-0.269622	-0.39657	-0.165013	-0.0660798	-0.273803	-0.187496	-0.368452	-0.376683	-0.19454
Q9NZ45	-0.529975	-0.323283	-0.530467	-0.417418	-0.539813	-0.51987	-0.393969	-0.44705	-0.547061	-0.566104	-0.516989	-0.399024	-0.595785	-0.426769	-0.356844	-0.412313	-0.488615	-0.623284
P09497	-0.035422	0.139103	0.118835	-0.214108	0.00470721	-0.152833	0.0142645	-0.123566	-0.116587	0.0950263	-0.0595885	0.0567519	-0.0510076	-0.136464	0.0335747	0.14958	-0.0590015	-0.0536901
Q9Y3Y2	-1.59485	-1.41829	-1.56544	-1.68663	-1.47962	-1.62814	-1.72022	-1.63879	-1.38871	-1.4624	-1.57122	-1.56693	-1.46099	-1.64219	-1.51337	-1.57557	-1.6005	-1.59159
O15247	0.408324	0.374554	0.534182	0.370194	0.504128	0.22837	0.388345	0.536858	0.421243	0.224832	0.363409	0.420022	0.481772	0.445046	0.500763	0.440441	0.247031	0.216621
Q99439	1.56547	1.51233	1.46611	1.48973	1.54602	1.41413	1.56592	1.48639	1.5476	1.41194	1.46095	1.54568	1.58759	1.54772	1.41893	1.49489	1.50396	1.44866
P38432	-0.93215	-0.701243	-0.795049	-0.946474	-0.953761	-0.839887	-0.92524	-0.704599	-0.80282	-0.966756	-0.947359	-0.790205	-0.890706	-0.820366	-0.792429	-0.780217	-0.846485	-0.961671
Q96DG6	2.7282	2.97094	2.7708	2.62148	2.45455	2.49127	2.72434	3.07038	2.71297	2.45096	2.46395	2.55934	2.59236	2.52309	2.48855	2.50363	3.57225	2.48416
Q15003	-0.56854	-0.556264	-0.570668	-0.566343	-0.789787	-0.8195	-0.548487	-0.767276	-0.640981	-0.737409	-0.595777	-0.673819	-0.631018	-0.578167	-0.562875	-0.717384	-0.528589	-0.806975
O14579	0.886131	0.909686	0.974057	0.677856	0.797866	0.600624	0.858967	0.714219	1.03121	0.981411	0.638919	0.609109	0.733208	0.581096	1.19282	0.6113	0.511644	1.17227
P09496	2.11776	1.87665	2.05697	1.86829	1.93542	1.76735	1.84354	2.05674	1.89669	1.86761	1.9222	1.96412	2.03348	2.01412	1.96281	1.88896	1.8313	1.91903
P62633	2.61506	2.65027	2.60334	2.65091	2.49742	2.6449	2.63743	2.66084	2.69742	2.60338	2.51214	2.56926	2.76857	2.54598	2.61455	2.57807	2.60609	2.60032
P23528	6.30197	6.25254	6.24927	6.17718	6.18831	6.16865	6.20352	6.24911	6.29384	6.17925	6.18341	6.20773	6.27857	6.25185	6.24118	6.13154	6.22863	6.20208
P53618	3.00422	2.99716	3.05768	2.88361	2.88318	2.86764	2.98108	2.98908	3.06282	2.86094	2.86767	2.96059	3.09635	2.93916	2.96324	2.85852	2.92865	2.91211
Q9NYJ1	-0.28675	-0.316679	-0.330357	-0.505928	-0.668581	-0.523036	-0.512508	-0.0746375	-0.485622	-0.385693	-0.1941	-0.849014	-0.325022	-0.472824	-0.489591	-0.199821	-0.311004	-0.70264
Q5JTJ3	-0.14761	-0.244159	-0.263144	-0.279862	-0.28422	-0.19783	-0.293781	-0.187745	-0.261641	-0.221247	-0.239276	-0.218358	-0.185	-0.301511	-0.189925	-0.297889	-0.22309	-0.240143
P53621	2.31409	2.21396	2.2366	2.19205	2.20537	2.24746	2.27271	2.26061	2.32695	2.11366	2.19508	2.23541	2.09694	2.2349	2.28563	2.29515	2.32038	2.12958
Q9ULV4	2.45651	2.5348	2.44211	2.46805	2.34616	2.39774	2.42143	2.47072	2.52702	2.45312	2.35143	2.45611	2.33676	2.49648	2.44824	2.47746	2.4351	2.45658
Q6FI81	1.26174	1.18759	1.16809	1.14717	1.04932	1.22093	1.18499	1.18503	1.25976	1.15647	1.0073	1.2161	1.11674	1.06466	1.25078	1.21579	1.14381	1.1881
Q8N684	-0.375846	-0.35012	-0.40718	-0.377495	-0.298374	-0.280343	-0.367207	-0.372743	-0.257624	-0.473652	-0.410299	-0.265443	-0.247994	-0.494486	-0.40553	-0.276043	-0.278275	-0.449021
P61201	-0.844187	-0.896947	-0.850293	-0.776722	-0.993284	-0.880435	-0.994607	-0.843096	-0.679894	-0.711727	-0.971097	-0.896637	-0.962969	-0.760794	-0.988811	-0.350356	-0.891598	-1.06151
Q15021	1.57811	1.44714	1.57441	1.26393	1.35907	1.15958	1.28617	1.52745	1.67371	1.23156	1.2802	1.40383	1.22317	2.03969	1.47827	1.1778	1.30209	1.18341
Q96KP4	1.81342	1.782	1.71177	1.74731	1.72447	1.63614	1.82059	1.78381	1.80062	1.61885	1.79188	1.62116	1.79975	1.78083	1.66849	1.72194	1.77431	1.67027
P04632	2.79684	2.81182	2.78618	2.80907	2.68293	2.80093	2.73754	2.88258	2.83914	2.70369	2.72771	2.77139	2.68948	2.81937	2.7884	2.7113	2.78567	2.86754
Q9P2I0	-1.37975	-1.96192	-0.971659	-1.14688	-1.33159	-1.49035	-1.05657	-1.33687	-1.04898	-1.46159	-1.94365	-1.60017	-0.86568	-0.897658	-2.12689	-1.02451	-2.21731	-0.977141
O43809	0.23898	0.295731	0.250718	0.125187	-0.0276501	0.255453	0.243289	0.213528	0.191332	0.217667	-0.0164241	0.291606	0.290274	0.281214	0.233953	0.186211	0.230957	-0.131861
Q16630	1.60945	1.65214	1.76044	1.62046	1.61637	1.54859	1.63025	1.62801	1.76097	1.57028	1.52082	1.61429	1.71369	1.62814	1.62251	1.70228	1.5059	1.5049
Q9BPX3	-0.924072	-0.716697	-0.635481	-1.03161	-0.751581	-0.850453	-0.752315	-0.642523	-0.719371	-0.917563	-1.01106	-0.855468	-0.695238	-0.869629	-0.664038	-0.897513	-0.831495	-0.960768
A5YKK6	0.0363279	-0.203665	-0.0158244	-0.158834	-0.025066	-0.199171	-0.020846	-0.169729	-0.0239947	-0.0988126	-0.0722533	-0.195877	0.0272347	-0.0155906	-0.201469	-0.0595978	-0.16605	-0.182164
P21964	1.46444	1.31242	1.4284	1.26979	1.3192	1.16049	1.46302	1.46494	1.36176	1.25525	1.17588	1.27379	1.45963	1.0351	1.29391	1.45242	1.51684	1.22151
P35606	1.55414	1.41309	1.40623	1.40992	1.42528	1.40121	1.48287	1.44574	1.54673	1.43544	1.36643	1.44635	1.40038	1.5113	1.46777	1.41824	1.40717	1.46182
P48444	2.15622	2.13101	2.13682	2.07688	2.0761	2.04983	2.09937	2.11046	2.1711	2.00358	2.16502	2.07929	2.13523	2.13077	2.11804	2.12033	2.11522	2.02396
P61923	-0.0174242	-0.215944	-0.448355	-0.244729	-0.255326	-0.303382	-0.440458	-0.140815	-0.379155	-0.180563	-0.177795	-0.132114	-0.257033	-0.0892199	-0.173363	-0.204986	-0.313634	-0.305181
Q9BR76	0.192187	0.344497	0.2885	0.293081	0.0949934	0.151308	0.286393	0.145427	0.328746	0.117269	0.288778	0.143566	0.339581	0.323096	0.154041	0.175907	0.197037	0.143083
Q14019	2.56791	2.44541	2.52059	2.44239	2.37382	2.40871	2.596	2.56031	2.49473	2.37755	2.41574	2.36516	2.53485	2.5343	2.48929	2.43125	2.4387	2.36657
P20674	2.20463	2.1771	2.24242	2.11864	2.08555	2.07033	2.13513	2.10908	2.26819	2.11756	2.12888	2.14128	2.22681	2.17809	2.17717	2.11199	2.09182	2.10576
P10606	0.923866	0.601213	0.194758	1.13798	-0.287834	0.211441	0.539134	0.599864	-0.542777	0.495157	0.561189	1.63045	0.458163	0.240619	1.06461	0.33124	0.460934	0.388605
Q9UKF6	0.111264	0.141933	-0.0201491	-0.0528865	0.0293849	-0.108554	0.1001	-0.0373716	0.176168	0.0890404	-0.0726029	-0.0450785	0.0212643	0.0602546	0.0914768	0.0391079	0.0268015	-0.0478701
O75534	3.56474	3.60963	3.59078	3.5506	3.52917	3.51334	3.59549	3.55362	3.65638	3.52082	3.52983	3.527	3.60051	3.62016	3.57578	3.5246	3.56905	3.47657
P14406	0.238729	0.505541	0.612189	0.370217	0.507895	0.358493	0.299147	0.456477	0.566697	0.149711	0.546836	0.381233	0.406006	0.511938	0.542511	0.516273	0.148097	0.476332
Q9HB71	4.89401	4.90214	4.81881	4.84777	4.74133	4.82585	4.79905	4.86535	4.89602	4.75646	4.80265	4.89691	4.85143	4.82254	4.89021	4.84517	4.78384	4.80489
P99999	3.82988	3.81097	3.89902	3.81849	3.81192	3.73251	3.80519	3.92496	3.84891	3.72477	3.80049	3.81037	3.88942	3.88273	3.79635	3.81591	3.78388	3.7322
Q05048	-0.3569	-0.139415	-0.246699	-0.31766	-0.299943	-0.420717	-0.154534	-0.35936	-0.172144	-0.356077	-0.385029	-0.309665	-0.189588	-0.300818	-0.397234	-0.460614	-0.394759	-0.0843127
P33240	0.5877	0.600408	0.52866	0.505687	0.475765	0.68113	0.534205	0.656416	0.53382	0.574172	0.506684	0.59932	0.546048	0.648194	0.523078	0.562547	0.536906	0.570439
P46109	4.04226	3.993	4.01852	3.93849	3.94397	3.91703	3.992	4.02163	4.02854	3.93076	3.94491	3.92112	3.95898	4.03247	4.02275	3.94453	3.92907	3.95146
Q13616	-0.528358	-0.312573	-0.632143	-0.485827	-0.723882	-0.423967	-0.316682	-0.465815	-0.448885	-0.688259	-0.59575	-0.539045	-0.431803	-0.295702	-0.468826	-0.582691	-0.941803	-0.375342
Q13617	-0.638227	-0.782592	-0.810521	-0.721932	-0.842208	-0.868593	-0.802929	-0.716637	-0.700664	-0.82676	-0.966073	-0.66622	-0.688834	-0.803236	-0.603803	-0.872102	-0.738975	-0.895608
Q92905	0.259197	0.539921	0.361655	-0.402401	0.116386	0.344495	0.898273	0.255599	0.556263	0.11047	0.159971	0.360789	0.0304174	0.0752855	-0.081832	0.000771419	1.8491	-0.0486723
P21291	-2.50297	-2.72297	-2.42352	-2.67961	-2.47174	-2.32354	-2.54816	-2.31604	-2.50627	-2.66869	-2.4694	-2.56391	-2.57712	-2.52318	-2.54135	-2.37827	-2.37112	-2.6228
O60888	2.31823	2.36512	2.31362	2.20667	2.2432	2.16825	2.21239	2.36357	2.31624	2.21459	2.14282	2.23411	2.28639	2.19042	2.19566	2.25186	2.27358	2.24753
P08574	1.19558	1.26568	1.31904	1.14949	1.20769	1.06757	1.22845	1.29055	1.26305	1.23166	1.03062	1.15343	1.19595	1.37426	1.16088	1.06197	1.17578	1.21397
P19784	-0.48935	-0.59712	-0.395754	-0.710175	-0.469495	-0.651054	-0.586642	-0.546672	-0.384052	-0.674229	-0.512908	-0.514928	-0.645432	-0.948186	-0.444876	-0.416366	-0.570862	-0.349162
Q13098	-1.19437	-1.30235	-2.13412	-1.20257	-1.20417	-2.07016	-1.68734	-1.83715	-1.17294	-1.70214	-1.39722	-1.33843	-1.35733	-1.27038	-1.61039	-1.57926	-1.91537	-1.52553
Q9BT78	0.61433	0.283102	0.661559	0.623939	0.420001	0.703444	0.526724	0.815619	0.516436	0.531339	0.427098	0.494121	0.398737	0.791208	0.769632	0.373088	0.628154	0.500981
P14854	2.52389	2.41578	2.52932	2.5027	2.40105	2.37049	2.39356	2.6297	2.43941	2.39332	2.49194	2.36976	2.58708	2.35597	2.48833	2.451	2.32867	2.54904
P67870	1.60615	1.5287	1.65975	1.459	1.53597	1.54391	1.59636	1.5415	1.67159	1.51588	1.52978	1.51997	1.65417	1.55944	1.60304	1.54839	1.43194	1.55565
Q8WYA6	0.170362	0.265954	0.373275	0.12664	0.147675	0.187049	0.278825	0.289771	0.295441	0.122273	0.162577	0.172678	0.281057	0.302051	0.226346	0.216053	0.200228	0.0591133
Q13363	-0.887534	-0.835914	-0.781076	-0.820327	-0.890624	-1.02573	-0.819633	-0.81422	-0.817675	-1.03974	-0.847743	-0.919483	-0.70727	-1.01529	-0.907232	-0.894092	-0.836449	-0.906755
P57076	-0.877507	-0.954441	-0.983398	-0.958356	-0.881896	-1.14583	-0.797075	-1.05965	-0.82804	-0.996788	-0.999378	-1.07322	-0.768619	-0.934504	-1.08055	-0.959837	-0.942587	-1.11536
Q9P013	-0.364611	-0.36035	-0.468343	-0.45082	-0.481083	-0.142115	-0.453206	-0.4747	-0.33758	-0.262028	-0.508279	-0.281438	-0.315438	-0.162967	-0.441183	-0.414737	-0.450315	-0.524197
P00403	0.649813	0.841463	0.664321	0.728757	0.811093	0.658329	0.67876	0.805504	0.791974	0.795342	0.585594	0.720345	0.597276	0.785326	0.749526	0.745225	0.872367	0.684645
O75629	0.282559	0.0699545	0.147654	0.125454	0.0989725	0.119924	0.152009	0.215742	0.15479	0.0367501	0.0740521	0.21296	0.214077	0.00931946	0.190445	0.124326	0.160323	0.120393
O60716	0.241512	0.291233	0.230571	0.235606	0.147933	0.154983	0.253476	0.200632	0.281358	0.272487	0.0834827	0.201293	0.160852	0.292925	0.311113	0.191915	0.139519	0.182071
Q13620	-0.644832	-0.764368	-0.639129	-0.760738	-0.98402	-0.862881	-0.783881	-0.899202	-0.523415	-0.811374	-0.877056	-0.79149	-0.905813	-0.843319	-0.883567	-0.92286	-0.386907	-0.802789
P04080	2.80973	2.83279	2.79652	2.74102	2.73116	2.69714	2.80023	2.77288	2.82605	2.7142	2.71117	2.7981	2.79684	2.80981	2.69432	2.70492	2.82558	2.77004
Q14203	0.559936	1.02778	0.820168	0.77087	0.43443	0.448039	0.840406	0.744934	0.978272	0.470142	0.619516	0.354119	0.599118	0.592396	1.63068	0.595145	0.342877	0.454639
Q13409	-1.30838	-1.17807	-1.51644	-1.42422	-1.46857	-1.34598	-1.28583	-1.25921	-1.26456	-1.60395	-1.47631	-1.30059	-1.24361	-1.18795	-1.56342	-1.39615	-1.52693	-1.28734
Q9Y6G9	1.12875	1.22923	1.27212	1.23873	1.11648	1.17198	1.25256	1.09937	1.30867	1.16406	1.14943	1.16516	1.11925	1.17906	1.13692	1.186	1.28381	1.24058
Q92841	2.94717	2.98915	2.97069	2.94455	2.86615	2.94094	2.93492	2.95767	3.01757	2.87757	2.8828	2.9837	3.06658	2.9762	2.84869	2.92639	2.93772	2.9544
P35659	1.92356	1.91279	1.89904	1.95303	1.76569	1.81356	1.87895	1.99973	1.88555	1.79721	1.87929	1.83062	1.74919	1.91205	1.80996	1.98687	1.90558	1.92916
O43143	2.8778	2.99353	3.02718	2.92873	2.89264	2.66772	2.87789	2.93994	3.10747	2.86893	2.78417	2.90374	2.81157	3.12757	3.12004	2.72359	2.86619	2.78816
Q86Y56	-1.15023	-0.901344	-0.958663	-1.02971	-1.08154	-1.15819	-1.02694	-1.11543	-0.822294	-1.09043	-1.28681	-0.925332	-1.2225	-1.00796	-1.1311	-0.732107	-1.17066	-1.06797
Q96EP5	2.59303	2.62113	2.60268	2.58664	2.67602	2.51238	2.57744	2.67251	2.70772	2.51008	2.58218	2.57942	2.73292	2.67287	2.55192	2.52959	2.52433	2.59525
Q9BTE7	-1.30333	-1.1974	-1.35394	-1.44535	-1.27039	-1.4429	-1.45455	-1.4369	-1.02136	-1.41644	-1.28538	-1.42755	-1.19333	-1.1756	-1.46669	-1.29067	-1.33432	-1.4425
P11926	-2.17002	-2.07538	-2.1026	-2.31012	-1.93407	-1.9538	-2.01578	-1.99742	-1.95072	-2.2582	-2.15083	-2.15083	-2.12144	-2.37627	-1.85318	-2.00895	-2.13733	-2.00696
Q16698	0.937065	0.848464	0.632226	0.616524	0.796938	0.747844	0.802565	0.85445	0.675556	0.708197	0.725664	0.843496	0.860493	0.882777	0.712263	0.749678	0.724395	0.651364
Q13561	1.33267	1.53549	1.54801	1.46919	1.55969	1.40653	1.51701	1.532	1.53904	1.40273	1.48757	1.36858	1.46715	1.47281	1.5102	1.53631	1.36724	1.52374
Q16531	3.28203	3.22609	3.33933	3.2213	3.23395	3.15089	3.30173	3.3085	3.338	3.19196	3.12669	3.20718	3.37659	3.33871	3.26548	3.24096	3.11147	3.15722
Q9NVP1	1.88853	1.80537	1.84897	1.70191	1.72675	1.72323	1.8882	1.8775	1.89838	1.66188	1.7172	1.71799	1.63736	1.74643	1.75041	1.99467	1.78392	1.73476
Q86XP3	0.328316	0.182333	0.115786	0.177026	0.344738	0.0976846	0.260078	0.246731	0.28065	0.158321	0.0872534	0.242991	-0.000961977	0.460673	0.155778	0.214881	0.169732	0.169005
P26196	2.5179	2.5006	2.42682	2.37354	2.36879	2.40161	2.39998	2.51629	2.44865	2.39171	2.41715	2.44941	2.38624	2.49518	2.49847	2.37014	2.45948	2.40718
Q9UJU6	-0.491897	-0.547316	-0.648997	-0.667124	-0.754569	-1.08993	-0.82992	-0.75698	-0.559237	-0.867911	-0.914129	-0.450187	-1.33335	-0.632593	-0.517448	-0.834272	-0.457884	-0.502705
P51659	1.74577	1.7333	1.48653	1.66173	1.52968	1.72136	1.6787	1.67514	1.77614	1.65048	1.54452	1.56321	1.68636	1.64209	1.64601	1.62403	1.67989	1.56556
Q9BUQ8	0.405282	0.32906	0.55535	0.275556	0.396787	0.278401	0.250679	0.440551	0.468885	0.344142	0.305155	0.408364	0.341827	0.312134	0.422077	0.221773	0.504364	0.523567
Q96GQ7	0.254394	0.463853	0.174475	0.222219	0.350419	0.363944	0.406572	0.262499	0.354042	0.328482	0.220859	0.220731	0.333904	0.316926	0.295655	0.290172	0.361122	0.202376
O60610	3.34966	3.28262	3.27101	3.21247	3.18026	3.23158	3.26144	3.28665	3.33156	3.19433	3.15267	3.25922	3.27987	3.35188	3.2185	3.21738	3.27206	3.13518
Q08211	5.67528	5.65022	5.64268	5.57368	5.57706	5.57535	5.60629	5.63667	5.6876	5.5759	5.58991	5.60866	5.65451	5.63448	5.61748	5.59069	5.63552	5.56768
P33316	4.12344	4.04854	4.06959	4.0314	4.01936	4.03757	4.00995	4.09744	4.10577	4.00508	4.07585	4.01719	4.04319	4.09055	4.02098	4.10042	4.04283	4.02792
Q9NY33	0.556449	0.647637	0.625942	0.642299	0.479954	0.557036	0.636533	0.608422	0.646675	0.481332	0.522903	0.594023	0.733048	0.511244	0.530353	0.580908	0.540347	0.525667
Q9C005	1.0034	0.966915	1.17509	0.792815	1.06454	0.877735	1.08728	0.933129	1.09576	0.906218	0.998892	0.804894	0.832037	0.97681	1.01913	0.928988	0.984361	0.964319
Q14204	3.66085	3.6373	3.59145	3.59426	3.62437	3.468	3.57794	3.64277	3.70783	3.54934	3.5691	3.58689	3.60146	3.58738	3.65126	3.60311	3.62896	3.52679
P50570	1.60597	1.59064	1.55951	1.44393	1.5239	1.49427	1.54817	1.57727	1.65197	1.48195	1.46009	1.50282	1.51457	1.55169	1.56261	1.53231	1.5261	1.46023
O60832	1.91818	1.99686	1.99185	2.04509	1.96222	2.01124	1.96265	2.01094	2.05591	1.95023	1.92273	2.02489	1.92437	2.05242	2.01497	2.01563	1.90382	2.01404
Q8WXX5	0.381841	0.538119	0.464426	0.425523	0.621407	0.411406	0.426252	0.53662	0.623578	0.422883	0.376863	0.483063	0.568268	0.567877	0.377933	0.471342	0.475944	0.360216
P60981	1.5456	1.5837	1.5748	1.50934	1.40331	1.50224	1.55852	1.63989	1.54653	1.47144	1.48211	1.43821	1.50929	1.6301	1.52405	1.5985	1.4276	1.43025
P09622	3.25679	3.2008	3.28635	3.19995	3.14874	3.16967	3.25717	3.17856	3.32248	3.17389	3.16372	3.18174	3.32119	3.20247	3.19581	3.20812	3.26241	3.1149
Q9NRF9	-0.411072	-0.485682	-0.571521	-0.452802	-0.425335	-0.639219	-0.547755	-0.37305	-0.463676	-0.62394	-0.44697	-0.511225	-0.440193	-0.513315	-0.425566	-0.444275	-0.48394	-0.645646
P49366	-0.968488	-1.36266	-1.04192	-1.44133	-0.984305	-1.26576	-1.15159	-1.22631	-1.02262	-1.04198	-1.3541	-1.19525	-0.858205	-1.23425	-1.25749	-1.27294	-1.22815	-1.16549
P31689	3.14969	3.07151	3.09344	3.04566	3.0133	3.01974	3.09448	3.03933	3.13589	3.08687	2.99978	3.06605	3.01983	3.06092	3.083	3.10464	3.03527	3.07205
Q96EY1	-1.47143	-1.22169	-1.25051	-1.43656	-1.15853	-1.21945	-1.43859	-1.12719	-1.37767	-1.29325	-1.11368	-1.35149	-1.17028	-1.1535	-1.3038	-1.35716	-1.28044	-1.42075
Q99543	-1.02296	-0.909349	-0.608337	-0.798291	-0.79894	-0.812687	-0.764036	-0.772989	-0.813216	-1.0263	-0.773604	-0.813939	-0.974398	-0.572865	-0.801808	-0.87523	-1.04699	-0.69443
O75937	2.04981	1.97821	2.04255	1.98051	1.90642	1.95028	2.05402	2.03949	2.0078	2.00486	1.95947	1.8504	2.01894	2.13021	1.93916	1.93912	1.91298	1.98461
P49916	-1.5796	-1.68504	-1.4271	-1.45612	-1.50626	-1.78602	-1.61069	-1.45734	-1.4255	-1.66904	-1.70982	-1.61891	-1.49641	-1.7554	-1.51128	-1.69115	-1.49021	-1.52328
O00429	1.2368	1.12954	1.2401	0.94649	1.10525	0.981301	1.13936	1.1266	1.27585	0.949211	0.990385	1.17341	0.972418	1.21813	1.05382	0.958571	1.45969	1.04026
Q9H773	1.77893	1.77127	1.75685	1.68263	1.60568	1.69379	1.72243	1.69876	1.75893	1.67207	1.72024	1.77592	1.85599	1.64128	1.79741	1.54725	1.67477	1.75871
Q92499	3.64437	3.77859	3.76856	3.60189	3.66002	3.58655	3.71503	3.72105	3.75849	3.59381	3.53257	3.7129	3.62421	3.66915	3.6912	3.88471	3.60977	3.58244
Q9NR30	3.9509	3.88645	3.99299	3.92514	3.86804	3.84059	3.89407	3.93347	3.98189	3.88874	3.82191	3.91424	3.88998	3.91255	3.96802	3.8945	3.85486	3.90924
Q9BQ39	-0.884169	-0.625128	-0.833676	-1.41565	-1.11829	-0.719849	-1.05338	-0.993005	-0.685769	-0.943869	-0.722669	-0.969532	-1.04723	-0.560157	-0.987794	-0.881679	-0.903811	-1.21997
O60884	0.95058	0.45115	0.747575	-0.707312	0.631576	-0.261444	0.469051	0.462341	0.556891	0.224929	0.143433	0.498209	-0.0298546	0.135047	0.786182	0.756856	0.537737	0.150273
Q9Y295	0.882268	0.64584	0.836057	0.752089	0.656158	0.803375	0.777592	0.782254	0.854249	0.636192	0.738302	0.712109	0.929174	0.773552	0.767301	0.68932	0.599479	0.73921
P06132	2.76588	2.78796	2.83849	2.72565	2.65223	2.7149	2.72446	2.7754	2.8266	2.72108	2.66052	2.77974	2.72096	2.8961	2.72481	2.70365	2.72027	2.7001
Q5TDH0	0.609815	0.581448	0.594229	0.406127	0.439939	0.595038	0.725917	0.529514	0.550192	0.457678	0.488731	0.419185	0.32825	0.499369	0.568243	0.533016	0.798681	0.448985
Q7L014	3.27591	3.16053	3.25434	3.1794	3.20154	3.08591	3.23116	3.27319	3.16844	3.15593	3.15777	3.1388	3.13786	3.13962	3.35314	3.20214	3.15705	3.1719
Q9H0S4	-0.675797	-0.446309	-0.498464	-0.637149	-0.557376	-0.774408	-0.270388	-0.525085	-0.634088	-0.812925	-0.763416	-0.551435	-0.807268	-0.640133	-0.490055	-0.122725	-0.763484	-0.791913
Q9NY93	-0.33001	0.0561265	-0.270907	-0.0658095	-0.246743	-0.281542	-0.144261	-0.176464	-0.0474855	-0.403059	-0.273911	-0.0916742	-0.260272	0.0128454	-0.184664	-0.181044	-0.308808	-0.143673
P17844	5.18452	5.11856	5.13581	5.08516	5.06159	5.14659	5.12826	5.13538	5.17716	5.09158	5.10803	5.09506	5.08426	5.15149	5.17941	5.11826	5.15236	5.12573
P25685	-1.06529	-0.963096	-0.73368	-0.751648	-0.715039	-0.727212	-0.904265	-0.985047	-0.607787	-1.00041	-0.82015	-0.790358	-0.507406	-1.12166	-0.463731	-1.14203	-0.731505	-1.12302
Q99615	2.21058	2.14377	2.22509	2.14382	2.17598	2.17678	2.12762	2.15785	2.26505	2.13154	2.17289	2.2203	2.17037	2.24969	2.16449	2.22512	2.15219	2.11092
P18858	-0.13541	-0.194919	-0.104389	-0.0741745	-0.165011	-0.290548	-0.14648	-0.0526669	-0.103402	-0.236217	-0.141578	-0.234895	-0.176448	-0.104846	-0.0955282	-0.274936	-0.149517	-0.139642
Q14232	0.421815	0.397345	0.466466	0.277084	0.410879	0.18617	0.294406	0.426897	0.312414	0.3439	0.310008	0.431145	0.388458	0.451624	0.245777	0.355012	0.343585	0.329719
Q14152	3.41393	3.46925	3.48716	3.42268	3.37193	3.38496	3.43622	3.46851	3.49588	3.42939	3.35288	3.43579	3.43782	3.42145	3.37711	3.50953	3.44262	3.39328
O75822	2.25875	2.3555	2.29906	2.2692	2.32461	2.12063	2.27667	2.32195	2.34676	2.19324	2.26071	2.23696	2.26231	2.33629	2.36302	2.27012	2.27711	2.17115
P55084	2.07622	2.05431	2.04093	1.99434	1.92021	2.09649	1.97837	2.08622	2.08293	2.07231	1.95049	2.02885	1.96895	2.03114	2.01186	1.96182	2.1285	2.09475
P30084	1.53085	1.40884	1.53211	1.31709	1.41717	1.36499	1.56086	1.41984	1.43811	1.33506	1.46213	1.34669	1.41	1.50197	1.40338	1.37553	1.3219	1.52604
P42126	0.782013	0.694797	0.665292	0.748748	0.689156	0.73545	0.780449	0.78927	0.733178	0.63601	0.670083	0.765029	0.864246	0.700194	0.718274	0.622417	0.711295	0.678355
Q15369	1.49461	1.35365	1.38409	1.37444	1.36462	1.41592	1.36067	1.47682	1.4154	1.33136	1.41196	1.40934	1.38315	1.44511	1.37528	1.41123	1.46664	1.33781
P26641	5.78869	5.75248	5.77292	5.67928	5.64705	5.69376	5.71721	5.7598	5.76536	5.67105	5.69417	5.71779	5.76292	5.74686	5.66311	5.73914	5.71182	5.70299
P60228	3.35391	3.32822	3.33032	3.18473	3.23719	3.1017	3.20806	3.2696	3.35191	3.29324	3.14839	3.2187	3.32643	3.24564	3.39417	3.30641	3.03994	3.21752
Q9NVH1	-0.727491	-0.711317	-0.66931	-0.784759	-0.817561	-1.01877	-0.714554	-0.670615	-0.829568	-0.951129	-0.766537	-0.812765	-0.731431	-0.678344	-1.07469	-0.693343	-0.690622	-0.83356
Q9BU89	0.741868	0.73017	0.672099	0.599046	0.687366	0.622778	0.770408	0.697621	0.689708	0.532134	0.649515	0.699193	0.78268	0.569979	0.760309	0.663928	0.680585	0.590913
O00148	3.29899	3.12467	3.28381	3.0986	3.25412	3.24937	3.50644	3.51356	3.53678	3.49948	3.50617	3.4847	3.275	3.20078	3.16035	3.27509	3.18607	3.23342
Q13838	3.91033	3.8381	3.98653	3.79703	3.88742	3.7946	3.88048	3.9214	3.96498	3.77853	3.82884	3.84784	3.8984	3.94673	3.83463	3.83865	3.84865	3.84969
Q99848	0.979682	1.23108	1.21205	1.28559	1.22989	1.05668	1.14602	1.28912	1.24487	1.04948	1.14833	1.13148	1.32984	1.19774	1.14262	1.10202	1.24262	1.00299
Q96FJ2	-2.21463	-1.71973	-2.02027	-2.14865	-1.94853	-2.00388	-1.89653	-2.14652	-1.83212	-2.06308	-2.39319	-1.81201	-1.79483	-1.87994	-2.16669	-2.21253	-1.93681	-2.17008
Q5VYK3	0.73705	0.793836	0.658003	0.816932	0.674406	0.652287	0.792003	0.800062	0.705912	0.666867	0.677864	0.662619	0.841757	0.859452	0.657946	0.69906	0.636143	0.616937
Q6P2E9	1.83406	1.88141	1.72057	1.814	1.70731	1.77304	1.90739	1.76336	1.86076	1.66261	1.75054	1.77709	1.81637	1.78382	1.89591	1.7575	1.83906	1.61939
P29692	4.52983	4.53553	4.50271	4.45535	4.44052	4.43489	4.47181	4.49609	4.483	4.49468	4.49482	4.51577	4.5276	4.50362	4.4503	4.48249	4.50232	4.44034
P13639	8.04491	8.09068	8.09153	8.01398	7.96349	8.00246	8.01189	8.05356	8.0884	8.00648	7.99187	8.02287	8.05491	8.08361	8.02742	8.01018	8.01194	7.99239
Q96C19	1.05803	1.17434	1.16849	0.993904	1.13841	1.16343	1.13035	1.18116	1.16728	1.00472	1.0575	1.1569	1.12101	1.17563	1.09587	1.20563	1.03434	1.07179
Q9NR50	1.44359	1.40394	1.55478	1.31788	1.45233	1.49378	1.50395	1.37106	1.48361	1.33538	1.39554	1.54012	1.43768	1.51206	1.49176	1.37191	1.45873	1.36049
Q9BY44	0.745779	0.624311	0.635576	0.657941	0.644098	0.753511	0.543484	0.683518	0.775313	0.677614	0.549028	0.745867	0.518715	0.564328	0.831468	0.727612	0.670551	0.78227
O15372	2.37608	2.35256	2.39589	2.26081	2.33767	2.23194	2.36559	2.29441	2.48282	2.25211	2.22244	2.32156	2.24773	2.25914	2.25607	2.50268	2.36495	2.34494
P00374	0.321246	0.207266	0.357853	0.294693	0.174452	0.231122	0.292845	0.325537	0.295484	0.216422	0.184492	0.242657	0.306475	0.289406	0.306139	0.182472	0.222586	0.172798
P43897	-0.492629	-0.800392	-1.43691	-1.61542	-0.548831	-1.81775	-0.960554	-1.27858	-0.891577	-1.55177	-0.906122	-1.09505	-1.28065	-0.698712	-1.13074	-1.02459	-1.17671	-1.4174
P49411	4.36922	4.28774	4.35254	4.22249	4.30551	4.32515	4.33727	4.31336	4.4024	4.29001	4.23927	4.32034	4.34995	4.32953	4.31187	4.31378	4.31888	4.23352
Q9H4M9	0.199657	0.192774	0.0332126	0.167713	0.289663	0.336894	0.176506	0.313506	0.265419	0.121511	0.246024	0.167916	0.143459	0.123264	0.285501	0.180841	0.396405	0.141315
Q16643	1.2084	1.07473	1.13847	1.15151	1.09798	0.945589	1.02014	1.16279	1.30642	1.08884	0.954029	1.1225	1.26698	1.21995	1.06112	0.82359	0.955463	1.31541
P55265	-0.0762944	-0.142878	-0.0923514	-0.182883	-0.223279	-0.290806	-0.221533	-0.265675	-0.0706607	-0.0733128	-0.268386	-0.15311	-0.241207	-0.215892	-0.163422	-0.160422	0.00322587	-0.189097
Q96RP9	0.322495	0.413504	0.490927	0.307798	0.409159	0.423807	0.441523	0.441098	0.466612	0.408739	0.260519	0.318208	0.332232	0.501048	0.232936	0.337502	0.465711	0.478309
P40939	3.48582	3.45939	3.46667	3.41371	3.42061	3.35183	3.4851	3.46963	3.45846	3.35194	3.34397	3.42941	3.38383	3.44098	3.53756	3.39624	3.40093	3.37063
O60739	-1.15748	-1.32164	-1.0377	-1.56037	-1.50097	-1.48237	-1.378	-1.16076	-1.38227	-1.42746	-1.29118	-1.35766	-1.20642	-1.43433	-1.07321	-1.28183	-1.44253	-1.49362
O95163	-0.0911562	-0.09235	-0.0298271	-0.213183	-0.24491	-0.26124	-0.262412	-0.0295465	-0.158566	-0.197457	-0.091141	-0.201023	-0.29003	-0.158997	-0.263919	-0.0798674	-0.0272491	-0.114565
P14625	4.26262	4.3064	4.29816	4.31969	4.22827	4.19774	4.27242	4.32812	4.34401	4.24172	4.22166	4.23081	4.30695	4.28423	4.25426	4.2348	4.29669	4.2782
P24534	4.79083	4.73156	4.76311	4.62937	4.7084	4.68189	4.77193	4.76761	4.78593	4.6606	4.64564	4.68548	4.65353	4.75348	4.74967	4.7421	4.74676	4.67139
Q9UBQ5	2.15778	2.11128	2.16039	2.00177	2.05713	1.97803	2.01543	2.14311	2.06215	2.15143	2.03098	2.08485	2.07052	2.07287	2.13794	2.08702	2.13502	1.99807
O43768	1.81171	2.01582	1.7699	1.83595	1.59659	1.84094	1.78428	1.82577	1.9296	1.82128	1.76356	1.72572	1.97663	1.73622	1.81578	1.76775	1.72142	1.84325
P55884	3.98146	3.99889	3.97785	3.94146	3.93265	3.90753	3.91548	3.963	4.03827	3.98888	3.88805	3.94291	3.99275	4.02909	3.96144	3.91348	3.92203	3.9213
O15371	2.48411	2.45148	2.50092	2.41318	2.31548	2.31978	2.48033	2.5033	2.44023	2.34692	2.35368	2.37522	2.46196	2.40731	2.50773	2.40626	2.39128	2.34318
Q15717	3.52127	3.47891	3.45625	3.44827	3.32008	3.46615	3.45174	3.50102	3.54618	3.40029	3.36928	3.42143	3.43904	3.45829	3.57316	3.39815	3.44443	3.37799
P06733	8.54414	8.60072	8.57465	8.51119	8.43761	8.51173	8.49555	8.56413	8.5985	8.48826	8.50165	8.51683	8.52147	8.58123	8.55809	8.56654	8.50466	8.45877
P30040	1.77686	1.72266	1.71549	1.74036	1.58994	1.63912	1.75879	1.66395	1.78984	1.60965	1.61349	1.7199	1.54265	1.64691	1.7806	1.6856	1.73641	1.73775
Q9BS26	-0.158511	-0.394033	-0.30573	-0.238828	-0.488676	-0.31284	-0.381144	-0.369591	-0.187892	-0.334734	-0.255403	-0.369458	-0.278901	-0.366409	-0.279048	-0.30382	-0.476883	-0.16667
P10768	2.99549	2.9264	2.94709	2.91301	2.83546	2.85645	2.96643	2.93745	2.99125	2.78631	2.90585	2.88179	2.91957	2.89736	2.93375	2.95855	2.85252	2.85016
P15311	3.47393	3.46077	3.47449	3.27967	3.36903	3.28577	3.48327	3.40817	3.47645	3.30171	3.31838	3.33751	3.29744	3.59199	3.27644	3.31833	3.49475	3.32462
Q13347	3.99336	3.98424	3.99783	3.97008	3.90035	3.88238	3.92649	4.02	4.01041	3.8958	3.93645	3.92286	4.045	3.97872	3.93631	3.94531	3.8959	3.88049
Q9Y262	2.92428	2.93339	2.91921	2.91356	2.84274	2.83439	2.96324	2.92558	2.91008	2.87737	2.82822	2.8815	2.96513	2.91563	2.83806	2.89714	2.86518	2.88168
Q7L2H7	1.67209	1.69902	1.66012	1.46849	1.69331	1.58245	1.63042	1.67514	1.7837	1.61188	1.53524	1.54235	1.67624	1.73884	1.64352	1.61367	1.63182	1.41794
Q00013	2.95808	2.98206	2.93428	2.8299	2.81118	2.88481	2.9485	2.93306	2.9629	2.784	2.89629	2.89749	2.89796	2.94416	2.87178	2.9204	2.84001	2.91656
Q9HC35	-1.22152	-0.846432	-0.914614	-1.90257	-0.746414	-1.09531	-1.26167	-1.13316	-1.10396	-1.03779	-1.47264	-0.78559	-0.926695	-0.876363	-1.56282	-1.03152	-1.0627	-1.0576
Q01844	2.39481	2.39142	2.41367	2.4249	2.43868	2.43006	2.43035	2.46924	2.45101	2.35573	2.4089	2.37189	2.46269	2.39306	2.3821	2.45432	2.38805	2.40071
Q9UNN5	1.44371	1.48279	1.48315	1.2998	1.37219	1.38038	1.49467	1.35586	1.55383	1.3084	1.30849	1.38874	1.46606	1.53342	1.39634	1.47498	1.19986	1.47281
P62495	3.72728	3.62341	3.72462	3.56012	3.52101	3.54789	3.56724	3.70102	3.72062	3.53831	3.58225	3.61047	3.56786	3.70624	3.53929	3.6264	3.71877	3.54955
Q9GZU8	-0.679227	-0.551304	-0.533582	-0.576167	-0.533879	-0.688322	-0.592718	-0.534994	-0.500908	-0.667461	-0.697927	-0.483943	-0.51489	-0.531991	-0.610176	-0.586971	-0.733715	-0.536373
P38117	2.53897	2.45051	2.54454	2.37558	2.43667	2.3208	2.51577	2.46779	2.5402	2.30031	2.43982	2.43868	2.39791	2.50877	2.53456	2.44164	2.4299	2.4128
Q13868	1.40376	1.43212	1.45413	1.36922	1.42017	1.29562	1.39518	1.46781	1.48044	1.37012	1.24178	1.36227	1.39363	1.46711	1.30659	1.35403	1.3621	1.48187
Q01469	0.443185	0.705127	0.63566	0.550782	0.563366	0.663688	0.698902	0.739288	0.715594	0.524756	0.486778	0.543128	0.777259	0.68719	0.680747	0.500189	0.587036	0.523862
O00303	3.44876	3.40559	3.42365	3.29058	3.30259	3.26328	3.40221	3.35524	3.44912	3.30697	3.34897	3.28294	3.34623	3.36304	3.37703	3.358	3.37814	3.30209
O75821	2.90659	2.84196	2.85238	2.86529	2.79472	2.87142	2.87164	2.88545	2.93367	2.79236	2.80907	2.82942	2.8746	2.93112	2.7817	2.85561	2.84984	2.8256
Q9NPA8	1.31798	1.1923	1.0643	1.27242	1.2293	0.80735	0.921224	1.32828	0.92842	1.29896	1.69716	0.482234	1.12626	1.2224	1.3199	0.406594	1.29742	1.30321
Q14677	-0.183392	-0.0523801	-0.177629	-0.147864	-0.265691	-0.194847	-0.0638108	-0.257316	-0.0974373	-0.251581	-0.144367	-0.148028	-0.11927	-0.228672	-0.188839	-0.130102	-0.21214	-0.130159
P84090	2.4431	2.54917	2.42991	2.42194	2.41623	2.4689	2.4844	2.50581	2.49227	2.38831	2.41841	2.43152	2.51679	2.50525	2.44162	2.45566	2.39507	2.3936
P13804	2.81518	2.71981	2.75085	2.6417	2.63208	2.71043	2.75238	2.70543	2.82068	2.58262	2.62863	2.78355	2.80299	2.74045	2.62088	2.81207	2.69909	2.57626
Q9NPD3	-0.68097	-0.785467	-0.465639	-0.668717	-0.75421	-0.74182	-0.833621	-0.757443	-0.587381	-0.302639	-0.816524	-0.64259	-0.822175	-0.572591	-0.474401	-0.686454	-0.773589	-0.73286
Q9NRY5	-2.23387	-2.1916	-1.96388	-1.94497	-1.91099	-1.91312	-2.2418	-1.7247	-1.97503	-1.88386	-2.00616	-2.3728	-2.3423	-1.84132	-2.0288	-1.94363	-2.03016	-2.04461
Q9NUQ9	0.984016	0.870429	1.02289	0.935957	0.77438	1.04847	0.968863	0.93736	1.0574	0.883689	0.852666	0.949988	0.955804	0.975847	0.841064	1.03767	0.958418	0.900791
P16930	1.70474	1.63067	1.57542	1.55623	1.51159	1.45034	1.64349	1.5833	1.63438	1.5099	1.45284	1.57383	1.4093	1.61875	1.57424	1.62649	1.60556	1.52428
Q9Y3D6	-0.366981	-0.45805	-0.477233	-0.612357	-0.470323	-0.463994	-0.441733	-0.342631	-0.511696	-0.653988	-0.574882	-0.478808	-0.262322	-0.797962	-0.466377	-0.429621	-0.420989	-0.51077
Q06265	-0.156172	-0.572478	-0.2838	-0.588437	-0.437551	-0.242004	-0.303606	-0.242163	-0.392775	-0.22596	-0.469103	-0.556431	-0.294877	-0.443214	-0.302155	-0.412164	-0.27341	-0.541759
Q01780	-0.858174	-0.858099	-0.887767	-1.0519	-1.05652	-0.907909	-0.96822	-1.05052	-0.905893	-0.901145	-0.933413	-0.825285	-1.01108	-0.948313	-0.88003	-0.86508	-0.828361	-1.08242
P22087	3.33776	3.29224	3.34932	3.30172	3.22201	3.20921	3.24133	3.34111	3.38969	3.27807	3.23837	3.23364	3.34526	3.24631	3.34763	3.25744	3.27279	3.22687
Q9Y613	-1.31858	-1.47725	-1.13895	-1.37221	-0.890572	-1.39751	-1.32775	-1.33257	-1.07912	-1.67441	-0.928974	-1.18207	-2.02214	-0.914514	-1.0184	-1.01245	-1.64747	-1.01541
P62942	0.983151	1.14293	0.843938	0.866255	0.69838	0.914204	1.11958	0.999247	0.944846	0.976081	0.721845	0.753922	0.808581	0.941544	1.08383	0.976095	0.897578	0.853435
P21333	5.74584	5.75597	5.75105	5.68562	5.67977	5.69493	5.70131	5.75613	5.78058	5.66945	5.70412	5.71516	5.7164	5.71453	5.74233	5.71704	5.73297	5.68319
P49327	6.33694	6.33847	6.28812	6.24208	6.22886	6.23328	6.3025	6.32832	6.34833	6.23345	6.22435	6.25352	6.32359	6.32494	6.30975	6.25769	6.22181	6.23486
Q00688	1.12446	1.18125	1.13279	1.17823	1.1072	1.20943	1.13616	1.22603	1.18286	1.21512	0.998073	1.15915	1.18862	1.19021	1.00757	1.26058	1.17703	1.09818
Q02790	3.94433	4.03645	4.0245	3.99144	3.9637	3.96556	3.97248	4.03521	4.03608	3.98096	3.93575	3.98044	3.98502	4.01831	4.01663	3.94142	3.97746	3.96116
Q9Y3B2	-1.54869	-1.61345	-1.67254	-1.53661	-1.70527	-1.4697	-1.71049	-1.4293	-1.47589	-1.47921	-1.90884	-1.57332	-1.50778	-1.69686	-1.60323	-1.53086	-1.58957	-1.61842
Q52LJ0	-0.330429	-0.255738	-0.206834	-0.351546	-0.43291	-0.126236	-0.174642	-0.353357	-0.198955	-0.413305	-0.278153	-0.273864	-0.300763	-0.103268	-0.239623	-0.2067	-0.197732	-0.514592
P39748	3.22649	3.29504	3.2717	3.18857	3.214	3.19341	3.25544	3.22125	3.35564	3.14665	3.22538	3.19479	3.29256	3.3147	3.20163	3.22017	3.20745	3.14798
Q9BSJ8	-0.444575	-0.55078	-0.56442	-0.812927	-0.676144	-0.749169	-0.594553	-0.626033	-0.484963	-0.73193	-0.696835	-0.701761	-0.447947	-0.708057	-0.57952	-0.637968	-0.628616	-0.74039
Q5RKV6	0.21089	0.201306	0.19487	0.166503	0.128989	0.0978152	0.211525	0.120618	0.31327	0.148456	0.0699272	0.173031	0.172739	0.188462	0.265197	0.180492	0.067174	0.167906
Q96B26	-0.820632	-0.778327	-0.596282	-0.782381	-0.670622	-0.754343	-0.747004	-0.723517	-0.530333	-0.847691	-0.841258	-0.773283	-0.60514	-0.63236	-0.697591	-1.00577	-0.819259	-0.773331
O75369	0.612157	0.847238	0.702538	0.627822	0.485155	0.768808	0.640657	0.708551	0.695249	0.723621	0.647347	0.590603	0.480483	0.752942	0.681309	0.730681	0.606617	0.731951
Q13643	1.46673	1.39862	1.35037	1.38405	1.31316	1.35531	1.315	1.45284	1.48203	1.30465	1.3367	1.36043	1.42456	1.38768	1.47609	1.29202	1.31488	1.36758
P26885	-0.442201	-0.315898	-0.480207	-0.499084	-0.177636	-0.28643	-0.373161	-0.147569	-0.260336	-0.450429	-0.466144	-0.460267	-0.231136	-0.233832	-0.265319	-0.578555	-0.427753	-0.333248
Q96AE4	4.75357	4.7222	4.75441	4.69885	4.62926	4.67419	4.69754	4.74202	4.77908	4.69599	4.62889	4.70762	4.70701	4.69023	4.71716	4.75987	4.71542	4.65072
Q92945	4.73118	4.68859	4.69998	4.73014	4.5724	4.658	4.6881	4.72726	4.74092	4.62121	4.61369	4.67972	4.7041	4.68803	4.74601	4.7246	4.66785	4.61678
Q96I24	0.851223	1.04948	1.00924	0.996833	0.84641	0.921641	0.998424	0.927177	1.09025	0.969559	0.811444	0.90001	0.815924	0.998724	0.978978	0.796177	1.02434	1.11043
Q13283	3.48263	3.51831	3.35021	3.50512	3.57974	3.42544	3.59689	3.54943	3.65649	3.55629	3.54625	3.59708	3.60355	3.68522	3.5978	3.56691	3.60125	3.6082
Q9UN86	2.30724	2.15234	2.24475	2.16678	2.26252	2.16516	2.30115	2.23949	2.29197	2.13091	2.14938	2.21333	2.15098	2.28066	2.32152	2.15661	2.32313	2.13374
P04406	8.05791	8.15111	8.06229	8.11214	7.96231	8.08167	8.04373	8.07203	8.10312	7.9727	8.04787	8.0716	8.01809	8.12478	8.08743	8.04386	8.02158	8.03024
Q14376	0.325873	0.258293	0.318647	0.290226	0.242952	0.105853	0.341712	0.283108	0.351187	0.188474	0.236044	0.145944	0.32118	0.3028	0.275384	0.224335	0.21205	0.160556
Q9NY12	1.08112	1.04153	1.2268	0.861059	1.00062	0.894411	0.89566	1.13324	1.08858	0.891472	1.00424	1.01119	1.02889	1.10395	0.949937	0.966044	1.05832	0.854223
P02765	1.71524	1.7501	1.77546	1.65779	1.63372	1.74033	1.7606	1.61201	1.83468	1.70443	1.6101	1.54606	1.71793	1.85042	1.56479	1.36369	1.68598	1.91298
O75955	0.654144	0.74357	0.675064	0.656102	0.779577	0.661799	0.707917	0.687657	0.793387	0.708079	0.582089	0.685928	0.761343	0.771249	0.59521	0.7456	0.664399	0.625266
Q14254	-0.384554	-0.174927	-0.158672	-0.442954	-0.297131	-0.341234	-0.287053	-0.337457	-0.172365	-0.412149	-0.44885	-0.143134	-0.398813	-0.288732	-0.397561	-0.113461	-0.414295	-0.112059
Q13451	2.69734	2.66824	2.70666	2.52979	2.54315	2.65919	2.60419	2.68422	2.75145	2.61925	2.56477	2.59893	2.65604	2.66003	2.64847	2.66258	2.6684	2.513
Q15007	-1.40225	-0.729361	-0.763772	-0.906267	-1.26576	-1.21303	-0.86844	-1.18323	-1.12877	-1.20899	-1.67135	-1.17826	-0.646659	-0.642403	-2.20328	-0.827583	-0.631778	-0.802813
P14324	1.71512	1.81035	1.67335	1.632	1.68268	1.69088	1.71299	1.63587	1.75091	1.67066	1.70858	1.73684	1.69434	1.6097	1.82109	1.6971	1.69113	1.70027
Q16658	5.38237	5.40906	5.36209	5.3189	5.31092	5.311	5.31232	5.38877	5.40682	5.3741	5.28492	5.35268	5.28126	5.39599	5.36116	5.39361	5.35934	5.3818
P07954	4.01034	3.98037	4.02713	3.92142	3.95032	3.9173	4.02163	3.98711	4.0364	3.87385	3.95719	3.96135	3.99431	3.94324	3.994	4.03713	3.88829	3.96413
P41250	4.3598	4.33223	4.35713	4.24313	4.24333	4.22151	4.30141	4.33561	4.39311	4.23036	4.23556	4.28108	4.28067	4.39696	4.31236	4.33892	4.24317	4.21839
P35637	3.88023	3.87122	3.91715	3.82049	3.77093	3.80416	3.85476	3.81402	3.88717	3.80833	3.77737	3.76262	3.68248	3.7138	3.65422	3.65426	3.66961	3.64102
P0A9B2	4.04461	4.16588	4.01142	3.56272	3.50259	3.58661	4.02685	4.09697	4.12867	3.58454	3.57996	3.59943	4.08758	4.04989	4.05996	3.56909	3.66118	3.55688
Q14315	4.51579	4.52071	4.49975	4.4741	4.43188	4.44427	4.50037	4.51436	4.55488	4.44581	4.41419	4.46527	4.50213	4.4947	4.56446	4.43595	4.42573	4.47068
O75496	-1.97481	-2.25959	-2.41967	-1.81884	-2.69764	-1.91928	-2.38198	-2.17681	-1.96606	-2.2721	-1.94048	-2.29541	-2.41951	-2.07469	-1.9835	-2.40364	-2.14273	-2.13118
O75223	0.988614	0.975302	0.90155	0.885826	0.858443	0.863356	0.960828	0.95758	0.93806	0.812448	0.849532	0.885103	1.00354	0.96351	0.89218	0.872622	0.82208	0.910191
P62873	-0.582571	-0.96108	-0.953479	-1.07822	-0.703648	-0.77874	-0.852529	-0.542699	-0.763747	-0.860221	-1.03085	-0.953126	-0.886343	-0.580142	-0.821269	-0.994992	-0.918747	-0.887666
P62879	0.0582904	0.22408	-0.125061	0.106223	0.257045	0.155127	0.0553688	0.216063	0.270654	0.052882	-0.0527473	0.223641	0.271279	-0.121917	0.319455	0.383563	0.126925	-0.234819
P23434	-0.79784	-0.760026	-0.767557	-0.784433	-0.783463	-0.800778	-0.710261	-0.771038	-0.714249	-0.73991	-0.769108	-0.682542	-1.14831	-1.20099	-1.24555	-1.21267	-1.27934	-1.29662
P50395	4.82889	4.86789	4.86863	4.75712	4.77962	4.77719	4.79099	4.84635	4.86955	4.78056	4.73044	4.84386	4.77067	4.86145	4.76807	4.81763	4.8434	4.80143
P52566	-0.18675	-0.0972873	-0.608312	-0.253576	-0.295228	-0.514688	-0.330344	-0.252017	-0.128142	-0.330255	-0.411529	-0.405455	-0.337903	-0.367516	-0.232605	-0.259643	-0.244081	-0.522244
Q7L5D6	-1.45668	-1.28674	-1.40185	-3.13247	-1.46537	-1.4135	-1.78099	-1.55771	-1.03728	-1.92247	-1.9482	-2.03781	-1.19245	-1.66108	-1.77696	-2.18935	-1.68128	-1.7666
P51114	0.313086	0.317716	0.259072	0.303499	0.134053	0.192232	0.245862	0.335078	0.391392	0.0880289	0.186595	0.288255	0.477944	0.349316	0.0508039	0.226072	0.146287	0.209115
Q14C86	-1.10119	-1.10511	-1.04729	-1.16994	-0.959274	-1.27989	-1.22056	-1.11944	-0.949995	-1.17502	-1.14578	-1.06691	-1.40301	-1.00312	-1.02199	-1.10116	-1.13489	-1.23582
P06744	5.00886	4.97568	4.96303	4.92843	4.85315	4.88422	4.87655	4.99627	4.98581	4.92339	4.89622	4.95162	4.89786	4.99633	4.97061	4.94423	4.942	4.90492
Q92616	3.63093	3.58724	3.58167	3.53407	3.4736	3.46946	3.54372	3.56725	3.61412	3.5067	3.48096	3.58062	3.61011	3.58472	3.49162	3.56771	3.50458	3.54645
P11413	4.28985	4.18158	4.25255	4.20398	4.16668	4.17837	4.19775	4.27357	4.29556	4.14498	4.16669	4.20754	4.26227	4.2179	4.22629	4.10049	4.18731	4.27152
Q14697	2.74838	2.75726	2.76468	2.67181	2.66506	2.72459	2.77986	2.70858	2.81001	2.69355	2.69125	2.69355	2.79136	2.70491	2.67023	2.68968	2.7364	2.7437
Q8TEQ6	0.196455	0.19902	0.230218	0.0956777	0.0268671	-0.0195438	0.210395	0.0992741	0.226903	0.0203579	0.0424944	0.161557	0.202157	0.131491	0.0756704	0.00635005	0.229078	0.108925
P52565	3.31335	3.27938	3.2913	3.22998	3.21197	3.15918	3.22634	3.29801	3.32176	3.16935	3.22051	3.27187	3.32118	3.2577	3.23298	3.24529	3.2216	3.21198
Q06210	1.35453	1.41568	1.63585	1.3965	1.42834	1.37967	1.36878	1.51824	1.59794	1.40608	1.46082	1.34955	1.598	1.45701	1.49678	1.16302	1.55548	1.34581
P34897	3.4076	3.40772	3.40894	3.37034	3.30183	3.34229	3.39802	3.44631	3.43802	3.26889	3.3215	3.35733	3.41634	3.4487	3.3288	3.46828	3.31197	3.27933
Q12849	-0.231596	-0.293461	-0.211859	-0.467313	-0.45717	-0.378614	-0.251077	-0.385704	-0.218444	-0.435658	-0.400862	-0.430711	-0.210052	-0.26584	-0.314423	-0.4197	-0.232673	-0.687501
Q9Y2Q3	0.446155	0.532362	0.532409	0.518465	0.344498	0.304268	0.606808	0.499561	0.498282	0.215511	0.405253	0.403002	0.276398	0.298252	0.494462	0.510992	0.525589	0.484158
O75367	1.20499	1.16543	1.17833	1.156	1.14997	0.989872	1.18088	1.22366	1.27714	1.05736	1.08506	1.07356	1.18588	1.17958	1.15171	1.15874	1.15465	1.0387
Q9BQ67	0.8569	0.77452	0.949701	0.803409	0.947943	0.750328	0.776552	0.983891	0.920298	0.810019	0.745478	0.835457	0.933148	0.926262	0.842328	0.811912	0.803783	0.747529
P11166	-0.454569	-0.605019	-0.422186	-0.737381	-0.600125	-0.517704	-0.437596	-0.538077	-0.535036	-0.651293	-0.779358	-0.511166	-0.515549	-0.392101	-0.883607	-0.502433	-0.487994	-0.563108
P36915	-1.51535	-1.36596	-1.39618	-1.41744	-1.44838	-1.62723	-1.39338	-1.45798	-1.49206	-1.36688	-1.41175	-1.63115	-1.45135	-1.33438	-1.42882	-1.46182	-1.52916	-1.56031
Q9UBQ7	-0.244264	-0.125585	-0.0755058	-0.0905415	-0.161351	-0.234325	-0.149258	-0.0934656	-0.0732132	-0.271732	-0.249956	-0.0772186	-0.287558	-0.098481	-0.224169	-0.0930655	-0.0832474	-0.12965
O76003	3.19129	3.10662	3.17429	3.07058	3.0498	3.0261	2.97993	3.17738	3.16415	3.09573	3.10304	3.12569	3.21865	3.11616	3.05945	3.04577	3.10144	3.12563
P14314	1.98879	2.03311	1.92618	1.95012	1.86954	1.81058	1.92998	1.99724	2.05883	1.84842	1.89791	1.89508	1.99529	1.979	1.83637	1.93963	1.89777	1.96787
Q9BVP2	2.05434	2.08026	2.09823	1.95795	2.01825	2.00833	2.06979	2.06613	2.0547	1.93687	2.0739	2.0364	2.08172	2.08683	2.04157	2.00672	2.04643	1.94856
Q9HC38	0.388233	0.45128	0.65976	0.516055	0.465908	0.664737	0.623404	0.426113	0.602588	0.47868	0.589611	0.477495	0.478392	0.600137	0.455386	0.572971	0.577263	0.484765
Q08379	-1.41352	-1.30386	-1.61278	-1.51264	-1.25892	-1.2451	-1.45602	-1.23531	-1.24663	-1.3133	-1.46945	-1.5011	-1.12273	-1.43514	-1.56483	-1.31411	-1.20694	-1.50869
Q92917	-0.738714	-0.636249	-0.709228	-0.721612	-0.868891	-0.928996	-0.690744	-0.866541	-0.627168	-0.77954	-0.875092	-0.733812	-0.575878	-0.875348	-0.75334	-0.68111	-0.860224	-0.815021
Q9H8Y8	-0.148302	-0.0823204	-0.130954	-0.126659	-0.154692	-0.165377	-0.0997593	-0.139476	-0.143041	-0.145095	-0.203643	-0.0358046	-0.0769532	-0.152476	-0.155999	-0.131216	-0.0954048	-0.177804
P62993	1.62425	1.49394	1.62392	1.40623	1.49297	1.5068	1.50062	1.58858	1.50928	1.49103	1.66002	1.47155	1.54233	1.53782	1.43869	1.70761	1.5299	1.47176
P08238	8.7271	8.75484	8.728	8.68208	8.63428	8.66237	8.64825	8.72501	8.76796	8.68969	8.6722	8.68852	8.62844	8.76074	8.7281	8.68521	8.70457	8.68816
P51610	1.58845	1.65559	1.85485	1.67012	1.71381	1.6913	1.68886	1.70054	1.83702	1.5968	1.62546	1.69008	1.59227	1.72806	1.72619	1.63745	1.89152	1.55585
P09211	6.14323	6.09819	6.15439	6.08682	6.04466	6.1073	6.12038	6.14064	6.15592	6.07418	5.99845	6.14221	6.07165	6.17769	6.07271	6.09092	6.11279	6.10505
P62805	3.90423	3.88433	3.86752	3.78674	3.81695	3.70393	3.78791	3.74031	3.82875	3.82528	3.90376	3.84825	3.87245	3.9371	3.82349	3.72604	3.81744	3.81456
P69905	4.76085	4.79412	4.78011	4.77031	4.71293	4.72333	4.70583	4.79832	4.80045	4.76671	4.68877	4.76159	4.66904	4.74354	4.75681	4.77526	4.78537	4.78292
P02100	2.79455	3.05973	2.85032	2.84046	2.82171	2.88672	2.8065	2.92147	2.97861	2.81482	2.90789	2.85891	2.80902	2.8933	2.98384	2.85506	2.94675	2.81146
Q92769	-0.0974661	-0.176904	-0.130123	-0.291262	-0.258761	-0.109796	-0.168254	-0.225309	0.00534087	-0.173605	-0.200291	-0.165544	-0.26568	-0.159036	-0.316903	-0.194705	-0.0481561	-0.0632346
Q7Z4H3	0.551618	0.632722	0.588778	0.490676	0.484304	0.485794	0.494367	0.611384	0.640651	0.525404	0.444736	0.543407	0.527126	0.607356	0.469073	0.537488	0.510566	0.549738
Q9H583	1.8221	1.71653	1.77312	1.76105	1.66436	1.69142	1.7658	1.82204	1.83209	1.68346	1.67446	1.67726	1.77404	1.78315	1.74592	1.65984	1.79162	1.68491
Q9Y5Z4	-0.479588	-0.424025	-0.60557	-0.615476	-0.592222	-0.404687	-0.515073	-0.441622	-0.631628	-0.440796	-0.475792	-0.656147	-0.436569	-0.508666	-0.668329	-0.562051	-0.381412	-0.616944
Q8WW33	1.97214	1.98605	2.00523	1.90453	1.94769	1.93598	1.99107	2.05467	1.91234	1.93863	2.02568	1.85365	1.96669	1.95921	2.00173	2.00829	1.94218	1.90378
P49915	4.31835	4.28299	4.33385	4.27531	4.2247	4.22496	4.26351	4.32076	4.3558	4.20567	4.19824	4.30936	4.27524	4.2812	4.22887	4.25256	4.3645	4.24402
P02008	5.55113	5.51087	5.47721	5.3652	5.39063	5.44102	5.45284	5.53927	5.49078	5.39212	5.4134	5.40148	5.34315	5.4667	5.52109	5.45172	5.46869	5.47484
Q9BXL5	1.55407	1.52531	1.495	1.3559	1.36792	1.35046	1.47261	1.46927	1.53936	1.29791	1.43742	1.4789	1.41268	1.45159	1.52458	1.36064	1.43469	1.43004
P11021	4.08517	4.12305	4.11687	4.01922	4.08056	4.06489	4.07277	4.09481	4.16859	4.04125	4.04993	4.07615	4.12213	4.0986	4.07345	4.09689	4.027	4.06781
Q9BTY7	-0.249862	-0.288793	-0.205085	-0.47942	-0.296511	-0.329881	-0.427975	-0.0851135	-0.188958	-0.263058	-0.336998	-0.505872	-0.460499	-0.538715	-0.255157	-0.127257	-0.206618	-0.0995359
Q14687	-1.11618	-1.06633	-1.07143	-1.16527	-1.27448	-1.24302	-1.14211	-1.06344	-1.02659	-1.11047	-1.39835	-1.16977	-1.25854	-1.28404	-1.13767	-1.00161	-1.05705	-1.21098
P00390	2.35455	2.28074	2.42839	2.30239	2.30937	2.25342	2.2807	2.36962	2.39975	2.2547	2.31761	2.31979	2.29427	2.41345	2.32319	2.29369	2.27863	2.28248
P78347	1.90354	1.82861	1.88384	1.75418	1.87799	1.66419	1.73464	1.78934	1.9392	1.86157	1.79947	1.77988	1.81816	1.9111	1.78224	1.80749	1.81153	1.73432
Q99714	3.30488	3.28435	3.25741	3.14871	3.18024	3.11072	3.22719	3.20793	3.33591	3.25784	3.08882	3.20249	3.32458	3.2024	3.25078	3.21476	3.17218	3.11451
Q16836	-0.5704	-1.16456	-0.695105	-0.886111	-0.68721	-1.46465	-0.512637	-1.07808	-0.949392	-0.935816	-1.0122	-0.889741	-1.11085	-0.898465	-0.91412	-0.809233	-0.878462	-1.11868
P51858	3.77118	3.85728	3.74329	3.80423	3.68369	3.7731	3.71647	3.79123	3.83444	3.76691	3.71741	3.77253	3.82394	3.80346	3.79912	3.77788	3.68727	3.71254
P36551	-0.421095	-0.287614	-0.432738	-0.281243	-0.292798	-0.442273	-0.421376	-0.516187	-0.178875	-0.406237	-0.278747	-0.34908	-0.330801	-0.252812	-0.423615	-0.330323	-0.431122	-0.410417
O14929	2.42934	2.38713	2.2342	2.39284	2.27622	2.38647	2.39615	2.42842	2.43157	2.2742	2.28212	2.34133	2.36228	2.45948	2.30831	2.26351	2.39189	2.34305
P69891	3.82349	3.80747	3.88541	3.82132	3.85285	3.68021	3.7514	3.77737	3.81238	3.66222	3.67698	3.69951	3.74536	3.80751	3.76349	3.69743	3.71303	3.66576
P08397	1.8127	1.96434	2.01302	1.8415	1.78945	1.68738	1.77473	1.83929	1.94032	1.73981	1.88862	1.87204	1.99958	1.84759	1.81342	1.83407	1.78846	1.71845
P38646	6.23152	6.19623	6.17485	6.16271	6.10385	6.1451	6.1869	6.19511	6.2103	6.1192	6.177	6.14154	6.21769	6.21774	6.15685	6.13257	6.19326	6.14191
P78417	4.90335	4.85651	4.92856	4.88027	4.77621	4.84906	4.84342	4.85753	4.94705	4.85401	4.82138	4.84528	4.90123	4.92285	4.83948	4.84023	4.88688	4.82623
O43390	4.33363	4.32617	4.30814	4.23297	4.21706	4.24613	4.33436	4.33623	4.33329	4.1824	4.24179	4.26391	4.35034	4.28861	4.29222	4.25432	4.23653	4.2265
P34932	5.04761	5.08612	5.04442	4.96676	4.99293	4.95531	5.03964	5.02107	5.0933	4.95175	4.98487	4.98858	5.05701	5.01624	4.96028	4.97319	5.07826	4.99787
P11142	8.32228	8.37922	8.34012	8.32828	8.2523	8.29623	8.33444	8.31826	8.36111	8.26408	8.28411	8.33344	8.24706	8.3618	8.35352	8.32088	8.34384	8.31631
P04792	4.20762	4.30845	4.16962	4.26309	4.10896	4.15955	4.23015	4.20158	4.29449	4.15805	4.20525	4.13499	4.16749	4.26044	4.17451	4.2038	4.15959	4.2259
P26583	3.87286	3.84625	3.78317	3.77365	3.74172	3.79029	3.77903	3.84481	3.90242	3.76373	3.76295	3.74986	3.72348	3.87485	3.77235	3.84337	3.78717	3.78937
O15347	0.572545	0.557462	0.583961	0.496	0.49242	0.468324	0.49407	0.612387	0.491812	0.551736	0.51883	0.515927	0.440091	0.633545	0.574866	0.546471	0.498481	0.501644
P07910	6.65903	6.68967	6.66821	6.61189	6.56884	6.61346	6.65734	6.74049	6.70419	6.59267	6.60501	6.66964	6.54909	6.67236	6.68698	6.62999	6.62362	6.65739
P31943	4.32473	4.46864	4.37223	4.43693	4.2771	4.36523	4.33946	4.40795	4.51496	4.30154	4.32106	4.3981	4.35168	4.48508	4.36974	4.13028	4.57275	4.39581
Q9BUJ2	1.63931	1.74724	1.75487	1.79846	1.60287	1.70583	1.64197	1.75784	1.8524	1.71595	1.65981	1.65031	1.83687	1.7869	1.51454	1.66987	1.69854	1.738
Q14103	5.74654	5.71226	5.73692	5.61928	5.61719	5.62548	5.71703	5.61861	5.74721	5.60343	5.63331	5.65392	5.67206	5.75334	5.64334	5.67855	5.61048	5.64001
P61978	6.994	6.98414	7.00571	6.881	6.90763	6.92856	6.96729	6.97041	7.02357	6.88509	6.89678	6.92209	6.91503	6.94993	6.85282	7.00785	6.98944	7.00071
O60506	4.21881	4.16335	4.18511	4.12116	4.10393	4.12654	4.1592	4.10767	4.26857	4.10418	4.1195	4.17922	4.1123	4.19269	4.11242	4.24263	4.13852	4.10619
Q00839	6.6011	6.55444	6.61426	6.55611	6.52478	6.54427	6.58428	6.60967	6.61354	6.5414	6.50872	6.56623	6.62148	6.62059	6.55042	6.53651	6.56648	6.53581
P00492	3.22634	3.19447	3.18428	3.19888	3.10903	3.12549	3.11897	3.19998	3.25893	3.16227	3.11999	3.18841	3.13783	3.22822	3.18702	3.21596	3.1945	3.12608
Q13547	2.01828	2.11083	2.08961	2.0466	1.95579	2.03583	2.0039	2.03954	2.12691	2.03159	2.01847	2.03273	2.06584	2.12416	2.03871	2.03604	1.99555	1.97059
Q01581	2.95626	2.86339	2.91744	2.8428	2.83502	2.81094	2.89008	2.85143	2.9536	2.80004	2.85908	2.88816	2.87158	2.84351	2.82998	2.9304	2.8271	2.9447
P55795	0.149242	0.142583	0.289623	0.15595	0.043922	0.112422	0.137534	0.0293657	0.28573	0.117334	0.236419	0.1263	0.172847	0.340738	0.141206	-0.0341598	0.16224	0.117927
P05114	1.61174	1.67547	1.50717	1.61989	1.49518	1.54531	1.5405	1.67154	1.55789	1.55384	1.61864	1.44526	1.73966	1.55854	1.53161	1.52528	1.58673	1.55527
P07900	7.4086	7.40792	7.44485	7.34699	7.33149	7.34037	7.3735	7.38045	7.43937	7.29838	7.34734	7.38284	7.31342	7.41243	7.35739	7.3293	7.42662	7.38084
P09429	3.68132	3.73783	3.68919	3.64843	3.6563	3.67729	3.72391	3.76604	3.80031	3.73367	3.73398	3.75305	3.72169	3.80707	3.74335	3.72626	3.72544	3.70125
Q6NVY1	-1.60257	-1.5612	-1.47684	-1.75521	-1.54358	-1.63106	-1.51413	-1.51701	-1.38585	-1.83906	-1.63773	-1.66142	-1.42814	-1.47054	-1.69291	-1.78333	-1.61288	-1.66645
P31942	3.54914	3.55583	3.57045	3.41991	3.46475	3.57098	3.58924	3.50985	3.59777	3.46908	3.44683	3.50974	3.53779	3.5976	3.5158	3.46278	3.50214	3.47459
O95757	0.0115577	-0.0700342	-0.130902	0.0271931	-0.0148458	-0.0773933	-0.0271442	0.0224196	0.0765187	-0.145903	-0.0951081	-0.0890179	0.0816321	-0.096493	0.103397	-0.221787	-0.0714495	0.00436707
P20810	-0.0444419	-0.0184243	-0.00205688	-0.127673	-0.242518	-0.112613	-0.150457	-0.184051	0.0859575	-0.232445	-0.0787752	0.00750514	-0.282614	-0.0383864	0.045464	-0.104433	0.0112583	-0.197524
Q9NZL4	0.154813	0.286268	0.261789	0.135536	0.166519	0.0358995	0.133041	0.22321	0.197913	0.147936	0.0185718	0.315219	0.275563	0.160838	0.111753	0.136334	0.156477	0.115457
P37235	-0.560092	-0.538671	-0.445565	-0.57263	-0.682333	-0.627646	-0.526833	-0.655431	-0.462229	-0.55991	-0.6295	-0.575979	-0.622212	-0.444621	-0.629385	-0.542232	-0.580609	-0.518482
O43719	-0.0439405	-0.188767	-0.229144	-0.34671	-0.19668	-0.0497035	-0.355425	-0.151823	-0.0783201	-0.178664	-0.159527	-0.14126	-0.0234623	-0.139064	-0.358833	-0.18253	-0.166775	-0.197765
P50213	0.879312	0.948365	0.894778	0.857887	0.85085	0.877566	0.982469	0.944598	0.853621	0.862979	0.855924	0.824079	0.872295	0.896375	0.934357	0.90547	0.791923	0.912082
O75874	1.33055	1.37181	1.26567	1.13158	1.37376	1.27537	1.21434	1.33051	1.40939	1.22944	1.2877	1.25835	1.25784	1.32645	1.31183	1.18011	1.43528	1.24127
P17096	3.22117	3.25545	3.2722	3.03292	3.09494	3.14087	3.01148	3.24959	3.19077	3.16672	3.14039	3.18249	3.10169	3.22516	3.2687	3.26979	2.90936	3.24383
O14979	4.06668	4.05354	4.04983	4.00792	3.96764	4.00685	3.99065	4.0011	4.05409	3.97846	3.99672	4.02866	4.01511	4.06817	4.01268	4.01758	3.94441	4.00735
Q1KMD3	2.41234	2.57458	2.31155	2.47209	2.32524	2.45445	2.39119	2.46045	2.56232	2.36621	2.35363	2.41428	2.48919	2.40098	2.41495	2.4964	2.39318	2.3276
P52597	4.45164	4.43337	4.38706	4.2955	4.37059	4.28011	4.37017	4.35478	4.51034	4.33247	4.31027	4.35124	4.44995	4.40213	4.30605	4.399	4.36173	4.29845
P14866	4.76084	4.82438	4.78314	4.74613	4.70632	4.67171	4.74257	4.82843	4.81403	4.69935	4.70214	4.70772	4.72813	4.7777	4.75283	4.7035	4.77788	4.73684
P52272	6.55392	6.54796	6.54321	6.4891	6.45841	6.5015	6.49974	6.54748	6.56579	6.4797	6.47027	6.50009	6.49784	6.59327	6.46292	6.4954	6.51949	6.51532
Q9Y241	-2.69553	-1.42279	-2.9174	-2.79796	-2.99216	-2.96934	-2.53359	-2.6078	-2.57229	-2.63391	-2.97132	-2.80371	-2.14643	-2.41496	-2.558	-2.73342	-2.84357	-2.72579
P49773	3.34951	3.45303	3.29531	3.36319	3.38953	3.42342	3.29808	3.42533	3.46728	3.33178	3.32391	3.4112	3.44848	3.34691	3.31835	3.38117	3.3215	3.45997
Q0VDF9	1.86318	1.80909	1.90794	1.74072	1.76208	1.84429	1.95578	1.95221	1.8423	1.78948	1.61927	1.68419	1.52251	1.75321	2.51664	1.77549	1.75097	1.48819
Q9Y4L1	1.60477	1.75107	1.62261	1.57586	1.61242	1.59045	1.66306	1.74192	1.69232	1.57551	1.54245	1.5788	1.60869	1.70094	1.58015	1.67617	1.64896	1.54797
O60841	3.43372	3.42883	3.42949	3.31743	3.31869	3.30167	3.35373	3.38608	3.48197	3.37068	3.28248	3.36727	3.48392	3.31388	3.43718	3.40094	3.42784	3.22601
P23588	3.30702	3.27161	3.19402	3.28034	3.10361	3.35141	3.2568	3.19122	3.31082	3.27473	3.17932	3.29869	3.35155	3.19628	3.29458	3.19766	3.21568	3.24929
P54105	-0.0511445	-0.243226	-0.147272	-0.15651	-0.105702	-0.128535	-0.202843	-0.0726622	-0.00702526	-0.106027	-0.265129	-0.0969937	-0.360843	-0.0524153	-0.169955	0.0871323	-0.175779	-0.217459
Q12906	4.90717	4.87792	4.90375	4.85727	4.80855	4.81138	4.8228	4.88994	4.9395	4.84782	4.8189	4.84563	4.8329	4.88841	4.91526	4.87503	4.83776	4.81537
Q14974	5.47825	5.36487	5.39024	5.28654	5.30646	5.3054	5.28815	5.41121	5.4489	5.28079	5.32142	5.40411	5.38675	5.44299	5.34387	5.35091	5.26276	5.29395
Q92598	3.45398	3.42372	3.45829	3.31319	3.4369	3.41611	3.39821	3.48511	3.4957	3.33227	3.40129	3.38381	3.44722	3.34062	3.41775	3.43367	3.41452	3.47266
Q7Z6Z7	1.23094	1.02219	1.22889	1.16828	1.07568	1.00508	1.22129	1.17097	1.24054	1.03198	1.04881	1.03084	1.24173	1.00022	1.22959	1.11013	1.22229	0.925617
P05198	3.91874	3.91775	3.97888	3.89603	3.89021	3.90367	3.90266	3.9563	3.93524	3.90499	3.89795	3.92479	3.90568	3.94735	3.94795	3.8785	3.93853	3.90693
Q9NX55	0.969558	0.930026	1.00162	0.948254	1.06587	0.850194	0.958319	0.962095	1.1226	1.03911	0.850683	0.878278	0.964122	0.917405	0.862213	1.07831	1.04532	0.955649
Q9NZI8	4.07218	4.03846	4.00239	4.03078	3.98306	3.99216	3.99394	4.04529	4.08325	3.97633	3.9985	4.03833	4.06329	4.06325	4.00687	3.99011	3.99491	4.03426
P20042	3.00121	3.04253	3.02384	2.98071	2.91759	2.92002	2.9514	3.01088	3.04182	2.93823	2.98569	2.9589	3.04722	2.98661	2.98996	2.99062	3.0162	2.86453
P60842	5.41416	5.35828	5.40019	5.25138	5.32319	5.24595	5.31675	5.42337	5.38683	5.27483	5.28966	5.30317	5.26146	5.41289	5.31125	5.34964	5.35381	5.29668
Q12905	4.07022	4.00562	4.03896	4.0251	4.00737	3.96361	4.02443	4.03785	4.08567	3.956	4.00221	3.99208	3.98134	4.07959	3.99711	4.06241	4.02307	3.94132
P55010	2.81995	2.77019	2.97443	2.81316	2.80746	2.84788	2.81514	2.8842	2.8911	2.89833	2.74046	2.80659	2.85731	2.75668	2.82252	2.9223	2.83387	2.86685
O00629	1.83934	1.78443	1.74468	1.70267	1.70649	1.71027	1.73491	1.75667	1.82763	1.65702	1.72822	1.70823	1.74499	1.90201	1.71622	1.7411	1.67895	1.69102
P12268	4.91876	4.91268	4.9063	4.82113	4.86398	4.84792	4.82307	4.91247	4.94662	4.87019	4.83783	4.88948	4.88736	4.88239	4.84967	4.96183	4.8882	4.8108
Q9NPH2	1.67752	1.67446	1.68189	1.50055	1.54624	1.61765	1.66505	1.69613	1.68187	1.55993	1.47637	1.59896	1.69903	1.60698	1.67832	1.60041	1.59575	1.48994
O95373	2.94783	2.93763	2.95191	2.96235	2.80426	2.8893	2.93421	2.92717	3.03246	2.93972	2.80958	2.88807	2.90658	2.99721	2.92455	2.87002	2.96033	2.87443
Q96P70	-0.868555	-1.14195	-0.711359	-1.43646	-1.41356	-1.29317	-0.814912	-1.21936	-1.01846	-1.35933	-1.05019	-1.35539	-1.3488	-1.01923	-0.962385	-1.15955	-1.21247	-1.05313
P19367	0.793816	0.696135	0.728914	0.82282	0.640823	0.686043	0.692053	0.787852	0.865697	0.689222	0.653852	0.762419	0.680267	0.77762	0.827946	0.656314	0.776242	0.673716
P48735	0.979744	1.06537	0.959448	0.909882	0.727948	0.925093	0.952696	1.01011	1.10269	0.834446	0.837101	0.888427	0.850137	1.03756	0.906139	0.890929	1.1984	0.684359
O00425	1.85839	1.836	1.75896	1.77641	1.62748	1.76714	1.72127	1.8071	1.89674	1.74354	1.7174	1.76685	1.74959	1.82612	1.73073	1.8251	1.78084	1.71386
P29218	-0.947274	-0.843488	-0.804053	-1.11081	-0.810745	-1.04735	-0.971099	-0.83419	-0.878584	-1.04212	-0.976359	-0.859218	-1.02353	-0.932387	-0.82121	-0.896334	-0.945941	-0.939521
P06730	1.12435	1.06353	1.12274	1.03484	1.00938	1.0547	1.00579	1.15805	1.18446	1.02828	1.06978	0.99889	1.06377	1.18569	1.13445	1.03836	0.968142	1.00888
P78344	2.41916	2.41369	2.50429	2.37267	2.44234	2.32757	2.39597	2.52078	2.44638	2.41626	2.34606	2.38194	2.33032	2.31389	2.51978	2.4651	2.41709	2.44246
Q15056	2.85975	2.89053	2.83339	2.74509	2.79478	2.78913	2.8381	2.81575	2.91677	2.74303	2.79928	2.81564	2.9264	2.76202	2.89846	2.7816	2.76509	2.77414
P78318	-3.35653	-3.0624	-3.15692	-2.87139	-2.83258	-2.72692	-2.9568	-2.79453	-2.7638	-3.4428	-3.00861	-2.85872	-3.04742	-3.17056	-3.11728	-3.40619	-2.66925	-2.4714
P52292	4.2245	4.18983	4.16713	4.1317	4.08528	4.10802	4.21714	4.1669	4.16629	4.09185	4.13871	4.15386	4.15719	4.20611	4.10846	4.1708	4.14339	4.11594
Q96ST2	-0.867579	-0.769825	-0.787148	-0.91627	-1.02732	-0.833082	-0.77645	-0.992135	-0.975157	-0.865374	-0.808141	-0.722089	-0.763134	-0.796844	-0.844818	-0.935157	-0.867737	-0.969508
Q04637	4.10454	4.07483	4.09163	4.071	3.97396	4.03764	3.9936	4.07213	4.12234	4.07017	4.05243	4.0443	4.15014	4.12151	4.09334	3.99671	3.94909	4.06653
P56537	3.08485	3.07829	3.02318	3.05099	2.93306	2.96892	3.06367	3.02493	3.14417	2.93194	3.00109	2.99835	2.97544	3.06578	3.08598	3.00635	3.01015	3.01355
P20839	-0.361123	-0.689092	-0.479601	-0.629231	-0.601759	-0.561654	-0.693122	-0.477151	-0.278903	-0.549994	-0.581434	-0.676991	-0.779915	-0.65035	-0.577365	-0.106535	-0.553873	-0.678691
Q96CN7	0.756285	0.767208	0.673665	0.857263	0.663402	0.610725	0.79427	0.72844	0.749622	0.568395	0.682756	0.83555	0.833923	0.772045	0.790038	0.681454	0.633599	0.648578
P12277	5.39449	5.36337	5.32479	5.26618	5.26808	5.24826	5.32484	5.3292	5.39657	5.21488	5.25767	5.29359	5.35201	5.39248	5.29738	5.27883	5.24599	5.24578
O60271	-0.925685	-0.919557	-1.0977	-1.36366	-1.03785	-0.86747	-1.01874	-0.936259	-0.873388	-1.19185	-1.02325	-1.05884	-1.01304	-1.16433	-0.975889	-1.01843	-0.944967	-1.06845
Q9UK76	1.3069	1.16311	1.30461	1.06703	1.33373	1.23069	1.30169	1.25864	1.33749	1.11234	1.14542	1.29417	1.42754	1.26566	1.17182	1.20741	1.21218	1.15847
Q9H910	1.27753	1.30028	1.23357	1.23298	1.14701	1.22894	1.2219	1.27298	1.29085	1.23688	1.1352	1.2737	1.28412	1.24306	1.29862	1.23513	1.21321	1.12508
P08727	1.32224	1.39182	1.35768	1.26465	1.40117	1.19814	1.32739	1.41073	1.41457	1.30418	1.20592	1.2994	1.40258	1.19511	1.34721	1.47369	1.26938	1.26164
P38919	3.87476	3.79518	3.83175	3.76025	3.73802	3.76648	3.78239	3.83977	3.85749	3.7348	3.7972	3.76528	3.77623	3.87021	3.80181	3.74343	3.82947	3.75472
Q9UI26	0.790353	0.820592	1.05714	0.62285	0.930748	0.72289	0.954241	0.881465	0.863172	0.721025	0.703762	0.887167	0.996195	0.85039	0.788421	0.800204	0.684314	0.825466
O00410	3.55694	3.62626	3.64288	3.49853	3.47575	3.45616	3.5057	3.58467	3.64191	3.46718	3.47721	3.54857	3.57426	3.5961	3.53557	3.5266	3.51641	3.48673
P05783	4.46388	4.49368	4.48948	4.41476	4.34221	4.37773	4.45291	4.43129	4.55944	4.36187	4.35379	4.44672	4.28512	4.51755	4.43284	4.46593	4.4593	4.3954
Q8TEX9	2.13069	2.05686	2.01554	1.99172	2.05001	1.95684	2.12089	2.07269	2.11373	2.00569	1.92756	1.98778	2.07643	2.01862	2.03294	2.0225	2.11403	1.95209
Q15181	5.17693	5.10981	5.09041	5.04656	5.0394	5.03489	5.08349	5.11623	5.17268	5.06266	4.99825	5.08178	5.08184	5.14193	5.11129	5.04637	5.0695	5.0493
P13861	-1.59472	-1.34002	-1.43508	-1.58947	-1.3472	-1.71512	-1.53051	-1.37265	-1.44302	-1.43849	-1.6279	-1.57556	-1.54121	-1.55313	-1.26159	-1.68633	-1.4678	-1.48271
P31323	0.403845	0.537871	0.571752	0.635868	0.505814	0.651336	0.643937	0.471748	0.698853	0.372299	0.54743	0.563813	0.508235	0.388962	0.61677	0.39731	0.692791	0.663332
Q9H2U2	-0.485696	-0.326371	-0.378884	-0.491919	-0.378558	-0.431763	-0.492367	-0.336	-0.469475	-0.398993	-0.363474	-0.429809	-0.449309	-0.40046	-0.418866	-0.504198	-0.421043	-0.332835
P46940	1.74125	1.7825	1.69933	1.64686	1.73707	1.55839	1.70704	1.76144	1.8049	1.63642	1.6479	1.62384	1.90103	1.56819	1.85532	1.64052	1.62721	1.60289
Q96AB3	-1.72309	-1.77415	-1.69474	-1.82327	-1.88916	-1.9024	-1.79122	-1.58465	-1.73186	-1.80237	-1.79887	-1.99145	-1.80021	-1.78408	-1.70462	-1.89696	-1.93094	-1.69816
P05771	1.24665	1.3075	1.14	1.04226	1.02087	1.09167	1.06958	1.12499	1.28182	1.05072	1.227	1.11795	1.27443	1.19134	1.07407	1.02537	1.22545	1.0603
P30085	3.05022	3.10749	2.97456	2.97632	2.87235	3.018	2.99056	2.98055	3.10094	2.8974	3.00614	3.05338	3.01322	3.12426	3.18744	2.96837	2.92033	2.88199
P33176	1.55775	1.54282	1.52073	1.45067	1.39465	1.41662	1.42049	1.49412	1.58668	1.46153	1.44224	1.50442	1.36494	1.48507	1.48323	1.51289	1.34813	1.46482
O60341	0.912126	0.796088	0.779283	0.845994	0.936982	0.862799	0.859794	0.956259	1.02946	0.820271	0.708912	0.78238	0.869696	0.866755	1.02907	0.737595	0.934621	0.705894
Q07666	4.10958	4.15565	4.14595	4.07194	4.06612	4.07811	4.08991	4.06839	4.19533	4.09503	4.05179	4.10001	4.0738	4.17702	4.16146	4.1018	4.10255	4.03659
P51812	-0.4171	-0.425465	-0.5865	-0.425501	-0.494799	-0.611774	-0.576801	-0.461549	-0.349092	-0.584638	-0.603594	-0.420236	-0.463639	-0.425567	-0.408276	-0.559306	-0.514587	-0.623409
Q96AT1	-1.38678	-1.35785	-1.35105	-1.38375	-1.59491	-1.43097	-1.24796	-1.42955	-1.459	-1.34071	-1.49188	-1.46892	-1.19026	-1.5528	-1.47211	-1.4139	-1.44342	-1.4259
P05787	4.95869	4.9503	4.94223	4.96979	4.85726	4.9257	4.99287	4.93096	4.96965	4.91722	4.88748	4.92824	4.97792	4.9356	4.96274	4.95162	4.87188	4.9105
P00568	0.345954	0.377385	0.272901	0.357034	0.190418	0.248039	0.288947	0.367589	0.433382	0.136536	0.263197	0.312984	0.437999	0.311216	0.278174	0.239335	0.169245	0.38414
P54819	4.55042	4.49815	4.53653	4.48062	4.47861	4.45973	4.46989	4.5646	4.56794	4.42838	4.48065	4.47205	4.43187	4.54694	4.50679	4.47547	4.55016	4.4698
P04183	1.86193	2.03317	1.87731	1.90315	1.86897	1.91872	1.8931	1.99325	2.02502	1.83035	1.85636	1.84465	1.94325	1.8703	1.94597	2.02262	1.80011	1.84027
Q6PKG0	1.75357	1.84554	1.81723	1.70681	1.70655	1.69068	1.77151	1.7447	1.85167	1.76907	1.66239	1.73598	1.82859	1.70071	1.72483	1.72697	1.71876	1.84008
P05455	6.03101	5.9888	6.02669	5.94935	5.93319	5.88592	5.99657	5.95473	6.02058	5.90996	5.9318	5.95905	6.00928	6.00986	5.94179	5.95106	5.93557	5.91716
P09382	4.02614	4.07752	4.0792	3.97994	3.91821	3.99293	4.03701	4.04667	4.08842	3.96956	3.96442	3.98064	4.03732	4.03412	4.11171	3.99193	3.98849	3.95181
Q7LBC6	-1.94453	-1.99858	-1.91171	-1.97366	-2.14552	-2.21877	-2.02097	-1.99956	-1.87161	-2.04193	-2.0212	-2.18367	-1.91536	-2.18661	-2.02697	-2.04494	-1.88886	-2.09709
Q71RC2	-1.86207	-2.06672	-1.76654	-2.05157	-2.07995	-2.17036	-1.9647	-2.00008	-2.09909	-1.72399	-2.06906	-2.02486	-1.6453	-2.00166	-2.00647	-2.02071	-1.99898	-2.38849
P00338	6.72573	6.71333	6.70568	6.65558	6.61349	6.64953	6.66673	6.70278	6.75559	6.64902	6.62254	6.67412	6.70258	6.72536	6.69687	6.68754	6.64356	6.63661
Q07866	-1.10727	-1.05849	-1.47039	-1.30993	-1.57824	-0.841856	-1.07363	-1.26472	-1.00164	-1.2319	-1.2715	-1.36509	-1.05099	-1.09901	-1.3343	-1.29113	-1.10621	-1.44849
P23919	-0.501544	-0.381312	-0.395237	-0.598108	-0.572324	-0.508808	-0.270946	-0.661198	-0.480682	-0.512754	-0.477507	-0.526467	-0.444162	-0.546813	-0.530662	-0.486092	-0.45348	-0.431272
Q9Y383	3.1797	3.2389	3.26343	3.19189	3.16319	3.17463	3.16767	3.25549	3.32984	3.16821	3.14051	3.18152	3.23443	3.29964	2.99279	3.27005	3.14727	3.24559
P20700	4.95437	4.95739	4.93501	4.87731	4.86015	4.86626	4.89055	4.94681	4.96278	4.87747	4.85508	4.89229	4.9147	4.91438	4.93681	4.86938	4.88971	4.89378
Q03252	2.09725	2.16353	2.13265	2.10757	2.07953	2.01815	2.11377	2.07209	2.18498	2.105	2.05621	2.06846	2.03093	2.10346	2.13564	2.15932	2.08495	2.07391
Q9UHB6	-3.04284	-2.80395	-2.91062	-3.10796	-2.84657	-3.08547	-3.07511	-2.85049	-2.70315	-2.98913	-2.97486	-3.11333	-3.08833	-3.27936	-2.81205	-2.88589	-2.61631	-3.05518
P50851	-0.791105	-0.98351	-0.755251	-0.787437	-0.787758	-0.761339	-0.699819	-0.72118	-0.736013	-0.879127	-0.82644	-0.879585	-0.807605	-0.697209	-0.775935	-0.911511	-0.87685	-0.831347
P14618	5.53557	5.52001	5.50202	5.41322	5.41073	5.42407	5.48828	5.48272	5.56246	5.38348	5.4193	5.47832	5.50647	5.51408	5.44447	5.42551	5.45087	5.46251
P42166	2.23168	2.13008	2.23957	2.24309	2.27276	2.18044	2.2342	2.26905	2.29712	2.09865	2.23126	2.18878	2.22966	2.26309	2.27955	2.25938	2.15697	2.16689
Q14847	2.10056	2.12002	2.12683	2.08963	1.94772	2.02054	2.17009	2.14762	2.03787	1.98598	2.00109	2.05915	2.09783	2.05288	1.97915	1.96575	2.01535	2.31142
P07195	6.49761	6.5173	6.56104	6.43943	6.42622	6.36343	6.45024	6.46995	6.53528	6.44011	6.42532	6.46025	6.49607	6.55015	6.47325	6.38512	6.45642	6.44778
P48059	-0.93717	-1.07547	-0.83826	-0.978351	-0.833256	-1.22813	-0.728545	-1.12102	-0.955593	-0.870035	-1.16279	-0.940807	-0.655273	-0.984289	-1.01234	-0.974104	-0.929186	-1.25611
P43034	0.442694	0.590012	0.352245	0.531699	0.40572	0.593479	0.504447	0.53434	0.609343	0.375673	0.390348	0.508477	0.633916	0.422733	0.531958	0.400255	0.481002	0.448381
P42704	4.74549	4.7426	4.74521	4.71481	4.63715	4.67725	4.72205	4.74559	4.77853	4.68899	4.63597	4.70599	4.64989	4.72084	4.74018	4.69085	4.69604	4.77092
P30613	1.66363	1.59656	1.67577	1.58482	1.62567	1.61546	1.60201	1.68436	1.68412	1.56413	1.60205	1.64756	1.63824	1.62447	1.64766	1.6336	1.55831	1.64428
Q4G0J3	-2.46724	-2.33443	-1.97746	-1.99123	-2.21834	-2.11968	NaN	-2.07565	-1.94713	-2.18445	-2.43545	-2.22276	-2.26782	-2.06409	-1.89617	-2.48617	-2.14973	-2.05234
Q9Y4W2	-0.514302	-0.472518	-0.525785	-0.553117	-0.485897	-0.821816	-0.506834	-0.610754	-0.480662	-0.648217	-0.671139	-0.494603	-0.721736	-0.62052	-0.579665	-0.581469	-0.440279	-0.445102
Q99661	1.65286	1.6586	1.6215	1.47391	1.63925	1.6209	1.59957	1.61097	1.70127	1.5825	1.57035	1.65389	1.60285	1.66885	1.56501	1.61559	1.58908	1.61759
O95232	1.63935	1.74134	1.87539	1.76774	1.70357	1.65596	1.66896	1.75179	1.79737	1.66786	1.71131	1.74519	1.70333	1.78607	1.74323	1.65314	1.75342	1.71146
P02545	5.27123	5.32726	5.3243	5.27368	5.2214	5.24178	5.28551	5.30941	5.34503	5.2406	5.24725	5.25622	5.29281	5.32429	5.28893	5.26213	5.28308	5.23743
Q6ZN17	-0.91869	-0.770488	-0.887559	-0.853667	-0.883436	-0.87572	-0.81311	-0.934794	-0.881192	-0.908258	-0.80409	-0.846093	-0.78878	-0.796591	-0.935639	-0.948893	-0.801717	-0.870817
O95202	0.287214	0.198731	0.328378	0.187691	0.294437	0.207349	0.269921	0.277843	0.296746	0.192193	0.239253	0.207566	0.377954	0.221724	0.361292	0.231412	0.183997	0.134222
Q04760	4.365	4.33593	4.3615	4.32864	4.23457	4.25546	4.32911	4.31581	4.40654	4.21921	4.28104	4.30738	4.28108	4.34966	4.3811	4.34415	4.24744	4.26589
Q9UK45	-0.250487	-0.206774	0.0536811	-0.938927	-0.341142	-0.616477	-0.592563	-0.530254	-0.231469	-0.116378	-0.510154	-0.231034	-0.542241	-0.254727	-0.509652	-0.450169	-0.322053	-0.361179
P27816	2.98357	3.05557	2.98394	2.89209	2.87742	2.91199	2.96186	2.99666	2.99348	2.89915	2.9145	2.91543	2.98566	2.93244	2.94841	3.00098	2.86842	2.91457
O95983	-1.45691	-0.967581	-1.17126	-1.60684	-1.55566	-1.52831	-1.52284	-1.59359	-1.15851	-1.54088	-1.25422	-1.32525	-1.36206	-1.43697	-1.37111	-1.35888	-1.2836	-1.47591
P49736	4.14928	4.15782	4.20365	4.15131	4.09556	4.11971	4.11939	4.15599	4.20194	4.11041	4.1239	4.15795	4.15761	4.17105	4.10529	4.17036	4.15148	4.10691
P40926	6.54754	6.54612	6.54729	6.49532	6.45706	6.49251	6.53421	6.53015	6.55181	6.48115	6.47836	6.5385	6.48935	6.56094	6.53821	6.53531	6.50891	6.47849
Q3MHD2	0.135595	0.117976	0.124402	0.00516474	-0.0256863	0.0888689	0.050283	0.206676	0.138785	-0.0489977	0.069403	0.0281812	0.192895	0.120946	0.0967128	0.0172137	-0.0318656	0.0255096
Q96GA3	1.02474	0.781862	0.717112	0.74686	0.771358	0.802977	0.832206	0.871687	0.854266	0.787158	0.622636	0.867358	0.805096	1.19524	0.708465	0.790579	0.678982	0.665463
Q9NZL9	0.953315	1.0861	1.11584	1.04267	0.93021	0.979844	1.0468	1.00624	1.14993	0.992282	0.910031	0.999451	1.11046	1.15702	0.768195	1.0646	1.13532	0.887116
P09960	-0.199395	-0.321122	-0.196845	-0.246062	-0.46396	-0.343399	-0.170223	-0.260413	-0.280755	-0.200647	-0.254292	-0.51352	-0.0976318	-0.625508	-0.474471	-0.542797	-0.232229	0.0611797
Q32MZ4	-1.24937	-1.23861	-1.33383	-1.20611	-1.416	-1.25394	-1.35327	-1.2612	-1.11175	-1.26771	-1.26918	-1.24363	-1.18683	-1.35874	-1.33123	-1.2426	-1.16637	-1.28806
Q9UFC0	-1.55245	-1.53039	-1.56371	-1.45979	-1.77367	-1.6307	-1.65099	-1.51742	-1.50426	-1.78968	-1.42211	-1.61264	-1.70415	-1.45163	-1.57568	-1.65767	-1.65102	-1.51402
O15116	-0.793827	-0.724129	-0.728202	-0.690115	-1.93496	-0.825786	-0.7825	-1.13599	-0.858697	-1.36731	-0.618383	-1.036	-0.96807	-1.05157	-0.850564	-0.788219	-1.23935	-0.589102
Q9Y333	1.74761	1.82284	1.84489	1.72656	1.67192	1.80122	1.85844	1.75011	1.83931	1.81346	1.62666	1.75507	1.76593	1.8151	1.70854	1.80461	1.81342	1.73495
Q9Y4Z0	0.777702	0.837683	0.769862	0.957828	0.668001	0.70052	0.679186	0.881503	0.794978	0.859569	0.693278	0.837252	0.778972	0.758479	0.889163	0.65522	0.902021	0.845718
O95777	1.94416	1.9257	2.08545	1.96924	2.03973	1.98372	2.00364	1.98693	2.14724	1.85964	1.91182	2.02054	2.03129	2.02569	2.07424	1.98637	1.93521	1.88005
Q9NX58	0.867987	0.95375	0.752142	0.767021	0.79165	0.824827	0.792027	0.79526	0.934042	0.789617	0.712261	0.928576	0.846222	0.776101	0.762731	0.998901	0.695773	0.821171
O75608	2.06238	2.13253	2.09449	2.02284	1.92108	1.93249	1.95571	2.11547	2.10724	1.96514	2.00362	2.00657	2.00635	1.95262	2.06443	1.95678	2.12046	2.01956
P36776	2.41367	2.34656	2.38907	2.28997	2.29705	2.20883	2.3705	2.33553	2.42001	2.23976	2.21648	2.30387	2.39148	2.33141	2.30513	2.34879	2.27955	2.21265
Q8N1G4	2.19546	2.15297	2.17122	2.0928	2.01276	1.99122	2.16005	2.1517	2.21269	2.04923	2.00943	2.0546	1.98086	2.21872	2.07516	2.13577	2.2123	2.0723
Q02978	-0.629866	-0.803846	-0.839002	-0.950061	-0.950545	-0.877152	-0.958186	-0.556097	-0.796785	-1.01168	-0.807874	-0.792047	-0.620862	-0.909729	-0.74737	-1.00957	-0.769	-0.979142
Q9UPN3	-0.0150685	-0.101461	0.230437	0.160535	0.122924	-0.116462	-0.0639166	0.115253	0.236458	0.0339552	-0.083454	0.190439	0.000132778	-0.191147	-0.0521083	0.383776	-0.185546	0.3407
P62310	2.71197	2.73409	2.72828	2.58182	2.58612	2.64735	2.68849	2.58094	2.72551	2.57168	2.7495	2.63919	2.67605	2.74465	2.6711	2.74828	2.69965	2.57425
Q8WZA0	1.00179	1.00576	1.0624	0.870638	0.84514	1.05934	1.02341	1.06482	1.14167	0.948314	0.776743	0.944016	0.87137	0.97469	1.15887	0.786781	1.20362	0.912776
Q15555	0.0765687	0.207269	0.106113	0.195731	-0.0359185	0.0296893	0.0951419	0.0986674	0.116867	0.0900918	-0.0288233	0.176039	0.160695	0.162263	0.0394974	0.166687	0.219918	-0.243937
Q15691	3.28353	3.27593	3.29514	3.25623	3.24358	3.16207	3.32104	3.2365	3.29609	3.18308	3.22387	3.26434	3.29589	3.25665	3.25376	3.20746	3.28618	3.22648
P33991	4.36213	4.37194	4.33492	4.30731	4.26084	4.28089	4.33111	4.35966	4.3873	4.2583	4.28922	4.31519	4.32611	4.37004	4.34465	4.29191	4.31793	4.27018
O43504	0.586314	0.383497	0.654227	0.569842	0.706001	0.30147	0.605323	0.57033	0.697001	0.554061	0.320745	0.530383	0.583752	0.565748	0.487472	0.645683	0.445941	0.471923
P43366	-0.0565404	-0.114888	-0.042973	-0.316453	-0.220906	-0.256354	-0.160353	-0.186338	-0.120648	-0.340958	0.0214343	-0.241322	-0.0162533	-0.18184	-0.147187	-0.0598309	-0.340914	-0.271166
O60732	0.583843	0.418396	0.500853	0.376746	0.319305	0.345297	0.475951	0.521962	0.481779	0.437123	0.330601	0.322063	0.623193	0.252291	0.448084	0.436798	0.30138	0.547546
P33993	4.31217	4.32007	4.34874	4.29132	4.29578	4.21695	4.32427	4.31325	4.35904	4.25838	4.26364	4.28484	4.30038	4.36631	4.35987	4.27926	4.27196	4.21644
Q16891	2.72033	2.75105	2.76985	2.66521	2.72644	2.69453	2.6957	2.80367	2.7294	2.68499	2.69896	2.74364	2.71034	2.77006	2.68765	2.68476	2.78781	2.68147
P28482	3.71736	3.72798	3.71983	3.62944	3.65216	3.64293	3.72729	3.7022	3.72818	3.6231	3.64437	3.69112	3.65929	3.74402	3.68699	3.66919	3.64558	3.69439
P33992	3.44261	3.48681	3.47197	3.38813	3.39811	3.36054	3.41451	3.47059	3.49026	3.43038	3.3865	3.39177	3.42333	3.47168	3.48944	3.44378	3.37865	3.35596
P40925	4.23027	4.20542	4.24937	4.13594	4.11383	4.17539	4.20481	4.21706	4.22943	4.17579	4.15503	4.14647	4.2008	4.22717	4.19828	4.16035	4.15519	4.16381
Q9BQA1	2.47488	2.30746	2.40774	2.31983	2.36791	2.28592	2.41566	2.3412	2.44434	2.3403	2.26697	2.35883	2.48334	2.33963	2.31294	2.35839	2.42951	2.25423
P25205	4.24285	4.20837	4.26515	4.14745	4.15908	4.14176	4.23947	4.23486	4.26837	4.13935	4.13777	4.14638	4.2465	4.24617	4.1414	4.13381	4.2252	4.16327
Q14566	4.31647	4.29374	4.27815	4.22454	4.21695	4.23606	4.2211	4.3102	4.31154	4.23997	4.22041	4.24959	4.26787	4.31594	4.27374	4.25014	4.28252	4.1866
P31153	2.83605	2.81215	2.80471	2.71168	2.65707	2.76962	2.73647	2.74011	2.87279	2.76883	2.77107	2.72582	2.74066	2.84691	2.68635	2.70871	2.72893	2.88893
P43243	4.7883	4.78075	4.77576	4.74523	4.73399	4.7076	4.78401	4.75024	4.81092	4.73577	4.71134	4.73188	4.80717	4.74901	4.77226	4.74525	4.73649	4.71646
P56270	-2.61546	-2.94467	-2.99411	-3.13462	-3.07593	-3.10664	-3.04762	-2.67504	-2.79574	-3.24787	-2.90153	-3.09583	-2.74215	-3.07762	-2.5111	-3.14608	-3.24971	-3.15842
Q9BQG0	1.48609	1.56864	1.54115	1.39586	1.41299	1.38603	1.52417	1.42869	1.67095	1.47472	1.30833	1.42799	1.27131	1.62489	1.26611	1.52838	1.59396	1.55778
O43324	1.31383	1.37923	1.39667	1.33402	1.24792	1.20184	1.21115	1.38073	1.38386	1.26365	1.33488	1.25998	1.34543	1.36065	1.38559	1.08006	1.34536	1.32915
Q9NX63	0.941849	1.05172	1.07352	1.01045	1.11421	1.05417	0.949406	1.07864	1.14636	0.994536	1.09031	1.02026	1.08333	0.986688	1.11856	1.02313	0.977495	1.08328
Q9ULC4	1.44326	1.42711	1.3391	1.32684	1.32071	1.29345	1.39981	1.34693	1.39279	1.32798	1.24484	1.42066	1.49046	1.41094	1.34032	1.22536	1.37177	1.30558
P61326	-1.45936	-1.38998	-1.53366	-1.36777	-1.64125	-1.4385	-1.28469	-1.42315	-1.76008	-1.65255	-1.51937	-1.35406	-1.42786	-1.48566	-1.55395	-1.59379	-1.41668	-1.30041
O15479	1.16821	1.23384	1.21449	1.07319	1.19834	1.20145	1.23702	1.19859	1.20814	1.15468	1.11016	1.20837	1.21312	1.19926	1.19279	1.25657	1.14036	1.09496
P53582	0.460959	0.246414	0.367155	0.185622	0.348453	0.355992	0.371171	0.392433	0.472451	0.205112	0.202922	0.331984	0.394081	0.328708	0.346013	0.442427	0.279634	0.211246
P50579	1.90624	1.868	1.88535	1.89615	1.83478	1.73702	1.86834	1.86657	1.96361	1.77913	1.86304	1.79392	1.89584	1.87191	1.92182	1.82315	1.79935	1.77062
Q9BYG3	0.517751	0.527999	0.576727	0.651894	0.327394	0.360584	0.52703	0.707773	0.503119	0.563701	0.350505	0.377835	0.979307	0.360297	0.412119	0.646162	0.218726	0.320318
Q10713	0.443445	0.347944	0.327704	0.183193	0.145266	0.3506	0.328053	0.288065	0.422185	0.201556	0.407485	0.214502	0.362447	0.248263	0.415328	0.303207	0.236976	0.251816
Q9HCE1	-1.14819	-1.67311	-0.0705697	-1.11089	0.1449	-1.91453	-1.25425	-1.1829	-1.12009	-1.50695	-1.37222	-0.71048	-1.0746	-0.971149	-1.18239	-0.885488	-0.720783	-1.01655
P13995	-1.72369	-1.01829	-0.904622	-2.38106	-1.50609	-1.22588	-1.32102	-0.858126	-1.29203	-1.61024	-1.3735	-1.80807	-1.58383	-0.634413	-1.0382	-1.66571	-1.68218	-1.83527
Q9NV56	-1.3279	-1.48311	-1.45881	-1.59236	-1.44315	-1.56899	-1.55738	-1.35223	-1.60842	-1.45917	-1.48328	-1.48529	-1.30661	-1.3983	-1.45253	-1.64979	-1.47336	-1.56195
Q9UKD2	2.12116	2.07358	2.09277	1.98391	1.99106	1.86036	2.08056	2.01934	2.18555	1.94024	1.87559	2.00084	2.19874	2.14069	2.09474	2.10986	1.72904	1.84833
P43246	1.26246	1.27597	1.32288	1.11061	1.06758	1.21422	1.23234	1.21687	1.37494	1.12931	1.08513	1.20728	1.12169	1.25249	1.30738	1.27027	1.22786	1.11529
Q9Y6C9	0.623923	0.954081	0.183159	-0.235785	0.201522	-0.633755	0.410299	-0.143388	0.656212	-0.19532	0.292433	0.0847055	0.0910127	0.353133	-0.204081	-0.123517	-0.288823	0.37681
Q9BV20	-0.747136	-0.738703	-0.625506	-0.763013	-1.07713	-0.730616	-0.599798	-0.662438	-0.710781	-0.9688	-0.940459	-0.764267	-0.751337	-0.862885	-0.819868	-0.827555	-0.387644	-0.946031
P14174	4.04988	4.09831	4.02613	4.10347	4.04114	4.13493	3.75766	3.73552	3.83562	3.73561	3.78135	3.84935	4.03098	4.07188	4.03706	3.95004	4.06054	3.91526
O94776	2.04719	1.95348	2.05646	2.14417	2.11706	1.9293	2.02052	2.09092	2.12941	2.00346	1.9814	2.08997	2.06003	2.05865	2.12901	2.08709	1.99508	1.94145
P49006	2.17991	2.20088	2.25367	2.23312	2.10387	2.12145	2.26404	2.16405	2.30836	2.08064	2.13444	2.20102	2.38383	2.10738	2.16269	2.21215	2.13256	2.155
P52701	1.62957	1.67286	1.61551	1.64179	1.55331	1.50766	1.58126	1.63075	1.71834	1.60796	1.53353	1.51976	1.65465	1.56832	1.71006	1.52816	1.61323	1.48885
P58546	3.30416	3.24816	3.17328	3.26213	3.12223	3.20674	3.13322	3.33198	3.23819	3.26083	3.15611	3.15237	3.30511	3.1367	3.05389	3.313	3.15562	3.27208
O75431	-0.542592	-0.671078	-0.684306	-0.275523	-0.531795	-0.409078	-0.573128	-0.474773	-0.395177	-0.569737	-0.29552	-0.680868	-0.875458	-0.423812	-0.489145	-0.488142	-0.148618	-0.528761
Q96T76	-1.51517	-1.44777	-1.36192	-1.72749	-1.69009	-1.66452	-1.60731	-1.42336	-1.71476	-1.4466	-1.55695	-1.58691	-1.50793	-1.64069	-1.50161	-1.49035	-1.74383	-1.54772
O95563	-0.725127	-0.799041	-0.615323	-0.633289	-0.802486	-0.678695	-0.824802	-0.62808	-0.705191	-0.58339	-0.811517	-0.640703	-0.818309	-0.69972	-0.66012	-0.537611	-0.766616	-0.676215
Q00325	3.51315	3.47616	3.51258	3.44897	3.39969	3.4807	3.47112	3.51239	3.53441	3.41993	3.42337	3.47056	3.4624	3.46335	3.55845	3.47525	3.41209	3.45593
P26038	5.54541	5.57601	5.50452	5.51108	5.50692	5.50625	5.51019	5.51139	5.54419	5.47374	5.45748	5.49809	5.53319	5.53057	5.56629	5.5237	5.49817	5.50792
P49959	0.0186443	0.0455917	0.0215904	-0.000878839	0.0899018	-0.0878884	0.151545	-0.00353393	0.0203525	-0.0858036	0.0328445	0.0629508	0.124375	0.0408134	-0.103254	0.0275842	0.0707955	-0.0394736
P41227	2.15085	2.27848	2.20859	2.14047	2.08382	2.1041	2.15769	2.21516	2.27317	2.07752	2.14089	2.16377	2.02222	2.0712	2.06679	2.37003	2.15476	2.3742
Q9GZZ1	1.15006	1.47039	1.20915	1.28913	1.11974	1.54557	1.25489	1.28775	1.37129	1.47854	1.17405	1.23128	1.49123	1.39946	1.24143	1.16869	1.32033	1.23334
Q09161	1.79018	1.82412	1.81388	1.65796	1.71792	1.6844	1.80392	1.84007	1.86031	1.67187	1.62956	1.69225	1.77167	1.85452	1.70172	1.7843	1.69937	1.67886
P35579	4.06849	4.13346	4.12728	4.00153	4.0318	4.0824	4.09116	4.11055	4.14387	4.02241	3.99508	4.12503	4.12057	4.09957	4.04747	4.05874	4.11426	4.01291
P35580	3.3725	3.35378	3.3393	3.32718	3.30005	3.33789	3.31596	3.37161	3.44221	3.29486	3.26237	3.33416	3.29306	3.32385	3.37196	3.32381	3.4338	3.26584
P12829	2.79499	2.73142	2.76601	2.67234	2.70061	2.66807	2.69404	2.71363	2.81359	2.70944	2.70285	2.7183	2.68559	2.79379	2.67549	2.75277	2.73099	2.75476
P60660	2.01286	1.87826	1.94595	1.9098	1.88905	1.86141	1.94139	1.93503	1.91292	1.81172	1.91602	1.96002	1.83277	1.93294	1.90277	1.88877	1.95804	1.96441
Q9BXJ9	2.12278	2.14393	2.16196	2.00592	2.07622	2.08896	2.10848	2.21238	2.15659	2.00596	2.04584	2.07431	2.09874	2.1305	2.14529	2.03945	2.05797	2.12607
Q9BWU0	-1.03783	-1.16926	-0.922106	-0.915522	-1.19587	-1.24704	-1.00207	-1.26517	-0.925075	-0.985234	-1.27309	-1.08476	-0.993054	-1.01247	-1.49602	-1.04819	-0.990469	-1.00465
P43490	2.18349	2.15394	2.24296	2.19309	2.11411	2.22713	2.11631	2.17077	2.32375	2.21202	2.17878	2.18165	2.2502	2.27121	2.21763	2.16844	2.06999	2.23582
P49321	5.25241	5.26425	5.30107	5.2033	5.16711	5.19617	5.25209	5.24963	5.33172	5.19063	5.16982	5.20215	5.22333	5.28247	5.21538	5.21495	5.25692	5.16389
Q9H0A0	0.584909	0.804107	0.773352	0.668098	0.872958	0.776297	0.826649	0.716054	0.90177	0.770308	0.674717	0.631791	0.715008	1.01587	0.506979	0.771061	0.739527	0.785327
O14745	-0.78546	-0.747012	-0.526231	-0.738438	-0.801591	-0.611075	-0.773765	-0.705095	-0.615098	-0.816046	-0.676697	-0.576514	-0.697919	-0.645575	-0.819329	-0.686664	-0.61189	-0.692446
O00483	-1.65584	0.609204	0.698191	0.565461	0.624379	0.701162	-0.355785	-0.215397	-0.0750055	0.306833	0.319153	0.681734	0.780453	0.722187	0.584859	0.238871	-0.290195	0.274674
Q16718	0.145411	0.147062	0.164013	0.0270476	0.189901	0.136085	0.21377	0.142262	0.171838	0.0856539	0.0786153	0.0401251	0.155844	0.056031	0.261768	0.217035	0.061885	0.00183532
Q16795	-1.29742	-1.09039	-1.35606	-1.35541	-1.27064	-1.69777	-1.30382	-1.38242	-1.11046	-1.28772	-1.54901	-1.37862	-1.15838	-1.28183	-1.33669	-1.34384	-1.44306	-1.47326
O75489	-0.659827	-0.529192	-0.322172	-0.564782	-0.622858	-0.383803	-0.449791	-0.383165	-0.57119	-0.449363	-0.6736	-0.683128	-0.384309	-0.66107	-0.433327	-0.563791	-0.430911	-0.816169
Q86WB0	-2.17053	-2.26238	-2.03164	-2.55925	-2.38737	-0.157916	-2.04596	-1.87716	-1.44921	-1.94255	-2.0541	-1.75813	-1.8183	-1.87182	-2.05699	-1.77883	-2.28301	-2.00485
Q9H6R4	-0.104625	-0.555439	-0.32776	-0.487394	-0.162655	-0.416251	-0.733643	-0.569659	0.165942	-0.718273	-0.728426	-0.295836	-0.635417	-0.772681	-0.787207	-0.842159	0.496192	0.516654
P15559	-0.689295	-0.669658	-0.397605	-0.575186	-0.687167	-0.435642	-0.432356	-0.673152	-0.28658	-0.851876	-0.646857	-0.560992	-0.616197	-0.376498	-0.794241	-0.834079	-0.618041	-0.235098
P15531	3.82556	3.91956	3.81073	3.80338	3.83601	3.78596	3.78253	3.86236	3.89733	3.71946	3.75387	3.80876	3.77278	3.85057	3.85161	3.81113	3.79843	3.76326
Q9GZT8	-2.38068	-2.40217	-2.18135	-2.36735	-2.48953	-2.44408	-2.17882	-2.3933	-2.61308	-2.23116	-2.43221	-2.44652	-2.19234	-2.28766	-2.72881	-2.37189	-2.23302	-2.38024
Q9UN36	-2.46662	-2.94594	-2.61794	-2.33508	-2.54098	-2.43709	-2.33833	-2.66262	-2.50955	-2.74259	-2.64064	-2.48357	-2.48876	-2.40798	-2.47479	-2.58342	-2.91205	-2.47442
Q15843	0.297383	0.0583618	0.177599	-0.138508	-0.144248	-0.0580874	0.388018	0.128353	0.0771487	0.0936921	-0.163974	-0.224089	0.391338	0.355318	-0.0351717	0.0180421	-0.128339	-0.565569
Q9NX24	0.435006	0.561691	0.482614	0.392257	0.493663	0.454442	0.594489	0.463104	0.400903	0.431415	0.528051	0.426238	0.448193	0.40499	0.358555	0.676197	0.592086	0.363699
O96000	1.14771	1.27311	1.24619	1.13453	1.0423	1.11782	1.0577	1.21661	1.3021	1.08063	1.22384	1.07137	1.1695	1.02488	1.23755	1.30132	1.05124	1.14568
Q9UMS0	-1.78177	-1.43655	-1.41682	-1.6461	-1.66933	-1.77789	-1.46999	-1.54982	-1.42196	-1.96622	-1.81267	-1.6533	-1.67098	-1.8966	-2.17284	-1.52861	-1.34107	-1.32363
P55769	2.28857	2.22376	2.39341	2.34199	2.30068	2.24576	2.30235	2.34578	2.38551	2.28128	2.37005	2.19374	2.29404	2.46241	2.31295	2.26682	2.24038	2.2387
Q9Y221	-1.0346	-0.750468	-0.996379	-0.958275	-1.18349	-0.910505	-0.824101	-0.82997	-0.868911	-1.23236	-1.17967	-0.879441	-0.813686	-0.982502	-1.12998	-0.938201	-0.933022	-1.00198
P06748	7.80821	7.83345	7.76263	7.82161	7.61459	7.77678	7.77043	7.74357	7.81568	7.71554	7.75392	7.77471	7.74108	7.86367	7.73999	7.73339	7.76187	7.73261
P16083	-1.54442	-1.57562	-1.45331	-1.67585	-1.31803	-1.69996	-1.34042	-1.73849	-1.36855	-1.56863	-1.65045	-1.56701	-1.09625	-1.54818	-1.66391	-1.58616	-1.61957	-1.72309
Q96D46	-0.515656	-0.659871	-0.566013	-0.57499	-0.635702	-0.672202	-0.62626	-0.483452	-0.484288	-0.750576	-0.649644	-0.683377	-0.560294	-0.671003	-0.488015	-0.650769	-0.662715	-0.65239
Q9ULX3	-0.0579186	-0.0834738	-0.302257	-0.881509	-0.00800601	-0.263092	-0.355878	-0.0556195	-0.0486517	-0.444057	-0.292847	-0.30454	-0.0992703	-0.0858995	-0.456142	-0.111691	-0.262308	-0.340547
Q96P11	-1.37808	-0.96188	-1.39509	-0.844102	-1.4763	-1.1217	-1.15211	-1.04107	-0.875696	-1.41807	-1.41807	-1.18691	-1.20355	-0.795701	-1.37226	-0.887597	-1.23706	-1.43009
Q13823	-0.465534	-0.421256	-0.541605	-0.641381	-0.544084	-0.65134	-0.583477	-0.407652	-0.438896	-0.573823	-0.557382	-0.728606	-0.727144	-0.55008	-0.468551	-0.464455	-0.551992	-0.528859
Q14978	2.96712	3.06476	2.94889	2.85938	2.88398	2.97316	2.91548	2.99151	2.98408	2.9485	2.89866	2.89453	2.89529	3.02228	2.9781	2.96876	2.95079	2.86118
P55209	4.06805	3.96936	4.0211	3.98992	3.94422	3.95132	4.04497	4.08522	4.06867	3.88206	3.9321	3.94395	4.00956	4.00702	4.01751	3.97401	4.01069	3.93332
Q8WX92	-0.400846	-0.297766	-0.489351	-0.43624	-0.458207	-0.420561	-0.320097	-0.314566	-0.432916	-0.449212	-0.509806	-0.495256	-0.286564	-0.424897	-0.404251	-0.437965	-0.516614	-0.445215
P30419	0.965413	0.703703	0.924222	0.86604	0.888237	0.918135	0.8534	0.870698	0.994036	0.7764	0.830606	0.956879	0.908565	0.919148	0.771092	0.958308	0.861164	0.85029
Q08J23	3.08377	3.04357	3.04464	2.98648	2.97544	2.98098	3.03148	3.0421	3.10154	2.97966	2.98106	2.985	2.9281	3.0156	3.1189	3.01008	3.0436	3.04601
Q9BV86	0.206571	0.251719	0.0215719	-0.00156994	0.111099	-0.132442	0.0591455	0.0921399	0.214608	0.0847175	-0.0850508	0.0359998	0.197394	0.15168	-0.231441	0.165285	0.108076	0.185975
Q9BSD7	-1.96647	-1.59566	-1.48821	-1.77239	-1.76182	-2.07595	-1.4522	-1.98973	-1.51823	-1.66492	-1.85634	-2.12446	-2.12359	-1.45908	-1.85795	-1.6669	-1.83537	-1.87046
O95989	-2.1345	-1.77283	-2.14887	-2.18606	-2.27827	-2.07328	-2.14848	-2.08466	-2.07885	-1.88351	-2.49985	-2.07139	-2.29081	-1.42328	-2.46953	-2.09931	-2.00288	-2.36587
Q8NFH3	1.09487	1.16728	1.02763	0.683028	0.767149	0.930246	0.92995	1.0394	1.15157	0.854642	0.777628	0.909262	0.968837	1.07143	0.805495	1.09517	0.780596	0.961729
Q8NFH5	-1.15196	-2.06686	-3.16878	-1.291	-1.93618	-1.31427	-2.3152	-1.18472	-1.72428	-1.76611	-2.0884	-1.90096	-2.04174	-2.25512	-1.62882	-1.70484	-1.57088	-1.68109
Q9Y3T9	0.36311	0.474932	0.428167	0.346653	0.819412	0.485746	0.479326	0.638509	0.555673	0.4764	0.411759	0.378421	0.390212	0.612543	0.557942	0.603045	0.431796	0.390414
P19338	6.14451	6.0907	6.02789	5.97291	5.91954	6.09439	6.02204	6.0874	6.11151	5.98804	6.00771	6.01445	6.09514	6.12255	6.08955	6.05435	6.04577	6.01316
O00567	-0.274573	-0.472527	-0.409127	-0.513793	-0.55654	-0.544695	-0.421915	-0.465077	-0.587738	-0.396717	-0.470397	-0.483372	-0.628612	-0.401178	-0.422176	-0.487753	-0.441384	-0.436254
Q8TAT6	-0.375239	-0.318564	-0.603542	-0.618925	-0.497654	-0.587931	-0.615773	-0.350442	-0.403821	-0.496577	-0.504395	-0.64328	-0.345445	-0.809993	-0.393663	-0.563292	-0.421364	-0.553955
Q9UHY1	-0.676141	-0.488966	-0.485798	-0.755119	-0.641852	-0.69023	-0.607683	-0.546195	-0.524527	-0.641371	-0.820553	-0.527257	-0.616876	-0.475707	-0.626814	-0.614963	-0.523151	-0.838464
Q14249	-0.751886	-0.765984	-0.696392	-1.08706	-0.827389	-0.894001	-0.678087	-0.877978	-0.790474	-1.31807	-0.692325	-0.784012	-0.977917	-0.682567	-0.877059	-0.997028	-0.745553	-0.872164
P40261	-1.5665	-0.700839	-1.78865	-1.64367	-1.78216	-1.79249	-1.40389	-1.59219	-1.4032	-1.93219	-1.6029	-1.46752	-1.2462	-1.49245	-1.53545	-1.67759	-1.66436	-1.74697
Q9Y314	0.0214305	0.0977528	0.21167	0.059498	0.178143	0.0618132	0.128586	0.192359	0.157938	0.00238358	0.0991286	0.0763873	0.197541	-0.030902	0.209215	-0.0490877	0.227885	0.135088
Q99733	1.52973	1.32043	1.35623	1.29698	1.1179	1.38829	1.27764	1.36653	1.34817	1.2448	1.31343	1.39025	1.49094	0.997834	1.41183	1.37853	1.36851	1.45314
O75607	1.56806	1.29243	1.54433	1.26779	1.13314	1.30668	1.45711	1.32569	1.44679	1.25737	1.445	1.22085	1.23785	1.55064	1.3585	1.3359	1.34068	1.35577
Q8WUM0	-0.0388818	-0.00294375	-0.10635	-0.05995	-0.235712	-0.0262902	-0.00219589	-0.110893	0.105633	-0.159262	-0.157258	-0.179438	0.0743674	0.0991479	-0.144712	-0.209156	-0.18104	-0.15755
P49790	0.0713478	0.29844	-1.4632	0.41371	-0.0711898	0.182012	-0.252507	-0.277448	-0.0156858	-0.411598	0.0131298	-0.055156	-0.0846681	-0.278899	-0.3339	-0.33408	0.734827	-0.15814
Q96RS6	-0.605249	-0.994946	-0.684111	-1.31258	-1.15808	-1.18341	-0.867585	-0.883805	-0.783372	-0.829782	-1.23443	-1.25787	-0.983829	-0.944302	-0.658302	-1.24691	-0.635881	-1.18519
Q9Y266	5.56955	5.535	5.53201	5.49979	5.45587	5.4526	5.47523	5.5212	5.56838	5.50436	5.4872	5.49015	5.52708	5.55019	5.50702	5.50087	5.48732	5.45559
P22307	-0.421901	-0.371303	-0.366112	-0.394355	-0.387883	-0.475282	-0.470386	-0.388899	-0.411907	-0.422623	-0.35384	-0.358992	-0.517749	-0.292397	-0.369378	-0.431044	-0.446104	-0.384146
Q8NCW5	-0.180987	-0.54364	-0.0969147	-0.382739	-0.151601	-0.452599	-0.240355	-0.154121	-0.317299	-0.412729	-0.362434	-0.240449	-0.203019	-0.224181	-0.188624	-0.473537	-0.356764	-0.348733
Q9BVI4	0.246768	0.323857	0.413625	0.176624	0.247551	0.193228	0.242777	0.398116	0.232046	0.213921	0.211097	0.283601	0.309336	0.267394	0.252893	0.32555	0.224444	0.231042
Q9BZE4	-1.00697	-1.11649	-1.0282	-1.12899	-1.26703	-1.20409	-1.1942	-0.984931	-1.11326	-1.07958	-1.10187	-1.11904	-1.15146	-1.05212	-1.3459	-0.980146	-1.15185	-1.1028
Q9H8H0	-0.345345	-0.274398	-0.551177	-0.528877	-0.595637	-0.654917	-0.322733	-0.323615	-0.573373	-0.260514	-0.63808	-0.765114	-0.229012	-0.649831	-0.439667	-0.743342	-0.590351	-0.252721
Q15233	4.82679	4.9398	5.00479	4.93118	4.88588	4.85675	4.87839	4.88988	5.01626	4.8943	4.86787	4.91879	4.9112	4.96931	4.90538	4.90663	4.86406	4.94294
P78316	-0.955662	-0.959848	-0.815811	-1.25894	-1.10421	-1.39489	-1.30042	-0.903256	-1.04673	-0.966432	-1.33831	-0.914507	-1.25518	-0.936997	-1.07668	-1.11443	-1.44945	-0.51994
Q9Y2X3	0.668722	0.47754	0.672884	0.304728	0.677382	0.40095	0.477157	0.58673	0.610726	0.668259	0.347733	0.636457	0.580623	0.629711	0.438285	0.458671	0.965257	0.307407
O75694	1.83979	1.83563	1.88296	1.77007	1.73872	1.72915	1.8849	1.82785	1.84544	1.74513	1.72148	1.76244	1.73723	1.88571	1.757	1.85606	1.74702	1.77831
O43847	1.58483	1.69529	1.74183	1.6465	1.58406	1.64786	1.74092	1.60194	1.67139	1.61798	1.64963	1.64443	1.75369	1.6699	1.54074	1.70197	1.61689	1.64036
Q12769	0.70997	0.702774	0.734521	0.463313	0.696922	0.568198	0.767626	0.726983	0.669492	0.552268	0.571741	0.557628	0.654621	0.755392	0.70806	0.554918	0.602419	0.572303
Q8NFH4	0.0768496	0.202766	0.0974425	0.0181037	0.143724	0.1524	0.179821	0.112115	0.125553	0.0109105	0.192616	0.104914	0.0773103	0.197617	0.161109	0.0858465	0.153602	0.00486747
Q8N1F7	2.6561	2.6414	2.65193	2.65202	2.55763	2.53216	2.61778	2.69276	2.61778	2.60409	2.57885	2.57885	2.60371	2.69369	2.60635	2.60219	2.62968	2.51004
Q5SRE5	-0.163142	-0.19559	-0.11358	-0.287419	-0.269096	-0.381668	-0.22092	-0.210082	-0.115237	-0.251639	-0.253819	-0.362197	-0.219632	-0.205457	-0.100256	-0.354307	-0.223931	-0.260208
Q92621	1.80502	1.82513	1.7561	1.71871	1.66006	1.69552	1.67526	1.79258	1.81253	1.71053	1.70202	1.80932	1.8292	1.70303	1.69258	1.68863	1.73772	1.79643
P35658	3.15395	3.14605	3.10544	3.05127	3.05903	3.04714	3.07539	3.11281	3.20657	3.07108	3.03199	3.06958	3.15986	3.16182	3.1401	3.03938	3.04456	3.02672
Q9UKK9	1.94452	1.91265	1.86308	1.89731	1.88281	1.76008	1.8101	1.94519	1.90337	1.81121	1.89412	1.91129	1.98186	1.84976	1.91382	1.87647	1.7539	1.8705
P04181	3.15102	3.11838	3.09852	2.99817	3.02235	3.02007	3.10132	3.09247	3.17288	2.99982	3.02155	3.03311	3.1041	3.0107	3.09638	3.15592	3.00475	3.05755
Q8N543	-0.629955	-0.457381	-0.325329	-0.693308	-0.72107	-0.596916	-0.665123	-0.374367	-0.479622	-0.575125	-0.755349	-0.581435	-0.536092	-0.506512	-0.655746	-0.599704	-0.461666	-0.632464
P68402	1.20082	1.21772	1.11867	1.00039	0.928112	0.88973	1.057	1.17727	1.2104	1.01153	0.949415	1.05564	1.10911	1.21686	1.17458	1.07251	0.997348	1.03444
P62937	7.7599	7.86671	7.7479	7.77165	7.66953	7.78182	7.76592	7.78377	7.81728	7.6751	7.74551	7.73979	7.80717	7.83155	7.76523	7.76862	7.77315	7.68427
Q9H074	-0.750557	-0.804993	-0.886603	-0.878471	-1.0765	-0.945976	-0.664302	-0.864988	-1.00844	-1.01733	-0.963682	-0.919299	-0.97556	-0.84662	-0.946413	-0.921404	-0.726201	-0.899194
Q9NX40	-0.183339	-0.0918891	0.00504439	-0.0888747	-0.0400992	-0.187842	-0.177545	-0.136806	-0.0899661	-0.124857	-0.00651843	-0.0555843	-0.0470358	-0.0286501	-0.0345816	-0.128421	-0.235902	-0.108576
Q02218	-0.00248636	0.0437033	-0.0554734	-0.084809	0.0450549	-0.138511	-0.0119886	0.073695	0.0786694	-0.184641	-0.0658133	-0.0445741	-0.0469183	0.0768902	-0.179334	-0.0205228	-0.00290141	-0.0511803
Q9UQ80	6.3874	6.43353	6.34783	6.28842	6.3646	6.32768	6.34997	6.35408	6.39557	6.35179	6.30495	6.38243	6.30891	6.39849	6.38718	6.32498	6.35669	6.36921
Q9UNZ2	0.40024	0.546407	0.59677	0.396859	0.334344	0.463652	0.355379	0.508837	0.531681	0.47593	0.318612	0.463527	0.601328	0.519144	0.431081	0.386684	0.41685	0.397186
Q9H1E3	-0.14571	-0.100018	-0.0944722	-0.0195655	-0.30387	-0.384159	-0.230359	-0.0963495	-0.131868	-0.0448989	-0.323676	-0.287952	0.131702	0.0608449	-0.345176	-0.23028	-0.333614	-0.467079
Q8WVJ2	-0.0182778	-0.170427	-0.218903	-0.324051	-0.280389	-0.187461	-0.291785	-0.190882	-0.143179	-0.122275	-0.255734	-0.167712	-0.25625	-0.0669735	-0.182903	-0.231099	-0.251069	-0.203951
Q14980	0.751316	0.64509	0.737249	0.452643	0.58756	0.579691	0.625746	0.686908	0.738755	0.531298	0.570611	0.640197	0.771281	0.588787	0.622122	0.628959	0.446423	0.713713
P37198	0.936786	0.737179	0.819714	0.707223	0.691161	0.714894	0.717578	0.892486	0.811011	0.670955	0.798683	0.83131	0.760399	0.547919	0.719948	0.798743	0.751279	1.02704
Q9NTK5	3.8006	3.80263	3.85088	3.75592	3.76476	3.78939	3.7796	3.79551	3.8636	3.69636	3.75448	3.82448	3.80757	3.82563	3.71275	3.79757	3.7891	3.77356
Q9NZT2	-2.23927	-2.05918	-2.16416	-2.28866	-2.40429	-1.96032	-2.07496	-2.18361	-1.89856	-2.53061	-2.24609	-2.20963	-1.86102	-2.23636	-2.24532	-2.18795	-2.35696	-2.22866
Q96FW1	1.17747	1.20615	1.1729	1.13525	0.994025	1.03345	1.10205	1.23223	1.218	1.06815	0.972442	1.09212	1.20593	1.11166	1.09838	1.0829	1.01865	1.11651
P11177	-0.547518	-0.648507	-0.661509	-0.695801	-0.795764	-0.76984	-0.749274	-0.675949	-0.537885	-0.844458	-0.624429	-0.635879	-0.807272	-0.523233	-0.705723	-0.735909	-0.71721	-0.658097
Q9BVL2	-0.617287	-0.805962	-0.653386	-0.73976	-1.03165	-0.824603	-0.634763	-0.681428	-0.700988	-0.942677	-0.876163	-0.978817	-0.865822	-0.600042	-0.800219	-0.748003	-1.05853	-0.595255
P10515	2.85625	2.88102	2.82356	2.76211	2.82084	2.73447	2.78545	2.86174	2.87334	2.78525	2.78849	2.7894	2.88236	2.77897	2.76538	2.8023	2.80604	2.85019
P11940	5.01835	5.02935	4.98781	4.97549	4.89307	4.92225	4.97727	5.00908	5.02881	4.92318	4.9456	4.96861	4.98807	5.03366	4.97259	4.96167	4.94602	4.94184
Q13310	3.16065	3.09247	3.04933	2.94728	2.90005	3.00831	3.08081	3.02865	3.06272	2.99583	2.92282	3.09395	2.9425	3.14211	3.0666	3.00803	3.12547	3.02386
O75459	-0.39284	-0.26036	-0.316219	-0.292389	-0.392366	-0.375146	-0.503739	-0.290799	-0.21714	-0.317238	-0.300317	-0.353195	-0.404	-0.211188	-0.346182	-0.50563	-0.264899	-0.310252
Q8NC51	4.79236	4.84793	4.77462	4.797	4.71637	4.74709	4.72068	4.79803	4.91634	4.74286	4.7551	4.75246	4.79384	4.88581	4.71935	4.71203	4.79564	4.77992
Q13177	2.75223	2.82091	2.77891	2.72408	2.78321	2.64733	2.79212	2.79438	2.81614	2.66384	2.68171	2.75284	2.69512	2.82633	2.82595	2.78758	2.71566	2.65882
Q15365	5.31628	5.40458	5.35782	5.32719	5.23967	5.30719	5.34543	5.35141	5.43113	5.27716	5.25886	5.3057	5.31869	5.36362	5.38667	5.31818	5.2857	5.28882
O14737	1.99674	1.98695	1.9834	1.96662	1.85039	1.89754	2.03356	1.90849	1.97489	1.91521	1.98479	1.85258	1.78199	2.02389	1.97084	1.92217	1.94979	1.92963
P54886	0.451405	0.437004	0.521555	0.383546	0.350212	0.338385	0.426965	0.486185	0.542465	0.398979	0.312997	0.338473	0.458888	0.345579	0.607647	0.422482	0.315178	0.348894
Q99497	5.34577	5.36397	5.31057	5.27533	5.20903	5.31659	5.29137	5.3186	5.35195	5.21587	5.29437	5.31015	5.32963	5.36645	5.3107	5.29926	5.28467	5.24385
O75340	1.26734	1.18649	1.25395	0.98948	1.08251	1.07942	1.12442	1.19992	1.27653	1.08925	1.14714	1.06867	1.0994	1.12525	1.22462	1.16865	1.1382	1.08385
O00151	2.70491	2.63784	2.57812	2.67044	2.51702	2.49878	2.60927	2.75529	2.69004	2.54459	2.55768	2.49807	2.63556	2.80107	2.65341	2.47089	2.61704	2.3981
Q96HC4	1.87222	1.95371	1.83857	1.92099	1.74345	1.79345	1.88831	1.92241	1.96058	1.81312	1.75053	1.86687	1.80686	2.00844	1.79654	1.80744	1.95592	1.85552
Q15154	-0.632663	-0.600443	-0.509644	-0.479466	-0.692565	-0.504992	-0.593186	-0.774565	-0.441475	-0.469029	-0.494402	-0.582019	-0.444182	-0.544202	-0.561346	-0.640112	-0.61807	-0.588461
Q15121	-0.825954	-0.99989	-0.930144	-1.0795	-1.18444	-0.949383	-0.87126	-0.950343	-0.97462	-0.959315	-1.04985	-1.12565	-1.07452	-0.782079	-0.975469	-1.13225	-0.980699	-1.01986
Q9BRX2	-1.59682	-1.5035	-1.38778	-1.49936	-1.42436	-1.53065	-1.55936	-1.51938	-1.5382	-1.4763	-1.46629	-1.33754	-1.37156	-1.55687	-1.51717	-1.612	-1.39012	-1.50386
O60925	-0.137297	-0.209026	-0.332703	-0.404433	-0.321799	-0.286353	-0.22206	-0.165004	-0.129714	-0.301148	-0.39112	-0.244421	-0.268231	-0.209888	-0.308751	-0.321614	-0.0848164	-0.30401
Q9UHV9	2.3304	2.29289	2.10016	2.25988	2.21929	2.13699	2.21386	2.17513	2.36876	2.24621	2.16487	2.17481	2.16273	2.33652	2.24257	2.21498	2.17854	2.28533
P00558	6.36893	6.34031	6.34181	6.29094	6.28591	6.25927	6.26547	6.31003	6.38468	6.24374	6.33877	6.32377	6.35803	6.34214	6.34751	6.29015	6.28112	6.25493
P32322	0.912502	0.895138	0.769064	0.785487	0.743125	0.756292	0.696308	0.890586	0.892046	0.766437	0.755261	0.861185	0.824169	0.818431	0.858075	0.721007	0.832166	0.780412
Q96GU1	2.5907	2.60497	2.60822	2.58201	2.50488	2.54294	2.54803	2.58382	2.6782	2.50657	2.52383	2.58434	2.62473	2.59967	2.55197	2.53942	2.56369	2.53039
P09874	3.95579	3.97256	3.94297	3.81226	3.9133	3.86106	3.86025	3.94245	4.00268	3.87953	3.86031	3.90832	3.95224	3.94508	3.92269	3.89795	3.8943	3.84227
Q15366	4.7211	4.70913	4.77077	4.65636	4.69221	4.60864	4.66597	4.75455	4.75436	4.62594	4.65912	4.65566	4.75249	4.7441	4.70886	4.54097	4.70026	4.6624
P12004	4.48656	4.42669	4.51715	4.37107	4.43469	4.36725	4.46581	4.48793	4.46772	4.37535	4.36681	4.47072	4.5228	4.46945	4.44461	4.44793	4.39627	4.36561
Q8WW12	1.41475	1.42666	1.39062	1.30381	1.29614	1.34996	1.33669	1.36783	1.43554	1.38749	1.2695	1.37089	1.36706	1.28909	1.41143	1.37545	1.37	1.32779
O00541	1.05825	0.919153	0.996941	1.00669	1.03621	0.961149	0.867236	1.09974	1.02191	1.06593	0.986754	0.922333	1.01925	1.09285	0.997327	0.849071	1.04728	0.978516
Q9NQP4	-1.19536	-1.29032	-1.43753	-1.22324	-1.31842	-1.37666	-1.22433	-1.3244	-1.10446	-1.46937	-1.28441	-1.40529	-1.1095	-1.32318	-1.27673	-1.322	-1.40226	-1.39448
P18669	4.41156	4.32929	4.32122	4.30568	4.27149	4.23216	4.27864	4.29518	4.37226	4.34437	4.24965	4.33766	4.29085	4.34502	4.36872	4.28004	4.27539	4.28786
Q96HS1	1.09446	1.08909	1.13928	1.02834	0.951171	1.07745	0.929676	1.03481	1.17171	1.05637	0.990431	1.20062	1.13812	1.03973	1.01815	1.10069	1.11919	0.941986
Q9Y3B8	1.07642	1.22518	1.21838	1.01082	1.20122	1.09685	1.03349	1.16336	1.1238	1.13308	1.18298	1.20338	1.10099	1.24147	1.10962	1.07177	1.13803	1.17916
Q8N6M0	-0.644749	-0.915596	-0.656071	-0.889251	-0.849276	-0.936261	-0.739502	-0.697701	-0.706338	-0.882694	-0.873613	-0.987109	-0.604115	-0.77391	-0.759396	-0.971318	-0.835023	-0.885073
O95747	1.43626	1.4396	1.43621	1.44586	1.3556	1.39737	1.39838	1.40768	1.49965	1.42064	1.3701	1.42184	1.35942	1.47563	1.38641	1.46429	1.4113	1.40437
Q86YP4	-0.599519	-0.274056	-0.33056	-0.54378	-0.462171	-0.186849	-0.368475	-0.478411	-0.406899	-0.466259	-0.319788	-0.257553	-0.451451	-0.544194	-0.232236	-0.384196	-0.331695	-0.315975
Q86U42	1.7428	1.76549	1.80833	1.67812	1.79411	1.76806	1.78595	1.75817	1.8135	1.81316	1.65282	1.74902	1.78834	1.80836	1.77851	1.77652	1.68583	1.74761
P07237	3.74322	3.79033	3.7594	3.67381	3.66551	3.6366	3.67396	3.69312	3.79576	3.6759	3.66187	3.76127	3.75195	3.68119	3.76623	3.75986	3.60158	3.71078
P30101	4.91766	4.89651	4.913	4.85878	4.84554	4.81057	4.8537	4.86229	4.95987	4.82903	4.84965	4.83786	4.83591	4.91043	4.90828	4.8618	4.81828	4.88265
P13667	3.25897	3.1283	3.14747	3.14876	3.15482	3.07798	3.14606	3.17946	3.23863	3.1066	3.07386	3.16797	3.18287	3.11086	3.11375	3.18695	3.14551	3.18509
Q9BY77	-1.13728	-1.34407	-1.21172	-1.18143	-1.11612	-1.3485	-1.2098	-1.05166	-1.24101	-1.32591	-1.2556	-1.23505	-1.06452	-1.34207	-1.03687	-1.06031	-1.40259	-1.29822
Q99471	2.19434	2.12852	2.12781	2.09607	2.11096	2.13477	2.09245	2.23494	2.12728	2.11668	2.09117	2.10602	2.09991	2.14958	2.23277	2.19419	2.07779	2.01557
P22059	-0.783295	-0.563563	-0.547708	-0.950659	-0.676969	-0.820946	-0.486827	-0.700468	-0.593267	-0.816915	-1.02373	-0.728367	-0.899203	-1.08167	-0.906653	-0.116191	-0.691366	-0.889419
Q6IN85	-3.01052	-3.12946	-3.26843	-2.83584	-3.14861	-3.27482	-2.79459	-3.16031	-2.99918	-3.27001	-3.42534	-2.96655	-3.1483	-3.16643	-3.18862	-3.21266	-3.13997	-2.78218
Q96C36	0.221074	0.307787	0.104656	0.0506881	0.0151175	0.0673791	0.00187781	0.318068	0.159117	0.107655	0.108796	0.0987545	0.423794	0.204042	0.132429	0.165521	-0.0386646	-0.179382
Q15102	2.74562	2.70429	2.84632	2.71434	2.74465	2.7164	2.71711	2.81877	2.82705	2.69507	2.7032	2.71328	2.67602	2.78931	2.77379	2.75628	2.72043	2.74481
Q15645	-2.90589	-1.10734	-1.10717	-1.23364	-1.19413	-1.18139	-1.39	-1.47408	-0.797487	-1.70232	-1.62149	-0.976647	-1.13547	-1.33464	-1.91169	-1.61793	-1.29903	-1.27871
Q9BUL8	0.684429	0.73833	0.666711	0.805979	0.726021	0.837993	0.736137	0.793372	0.891321	0.662616	0.748588	0.588102	0.748469	0.904337	0.732086	0.64592	0.652247	0.743541
Q8WUM4	4.50928	4.50656	4.48132	4.36428	4.4337	4.42167	4.4429	4.48612	4.54253	4.39875	4.39797	4.43041	4.42755	4.61323	4.49317	4.40573	4.39215	4.42294
Q9H2J4	0.0547539	0.0655824	-0.0617766	-0.203471	-0.0643711	-0.224629	-0.0664014	0.0437858	0.0477269	-0.197806	-0.0221355	-0.145386	-0.0850252	-0.154707	0.259553	-0.315335	-0.109518	-0.0639039
Q15084	2.64348	2.66487	2.68604	2.66356	2.59063	2.65617	2.60697	2.70909	2.65866	2.64101	2.65964	2.62855	2.65944	2.73836	2.62003	2.62381	2.62489	2.63572
O00764	-0.109505	-0.233654	-0.384417	-0.0935363	-0.00576554	-0.168753	-0.102787	0.0702504	-0.198205	-0.148449	-0.299366	-0.22078	-0.185432	-0.0725738	-0.118316	-0.348326	-0.0959111	-0.0811636
Q9UBV8	0.134916	0.0793464	0.311555	-0.033562	0.0923857	0.000498656	0.0801715	0.168272	0.260722	0.26382	-0.149346	0.0391375	-0.0549381	0.251891	-0.0565435	-0.0782336	0.527637	0.0658049
P08670	6.27206	6.32083	6.32803	6.22384	6.2687	6.27325	6.29532	6.32313	6.30491	6.24571	6.25699	6.26931	6.32532	6.31547	6.2821	6.26593	6.25492	6.25616
O15212	2.25628	2.23081	2.34772	2.30655	2.19367	2.11552	2.11873	2.38781	2.30235	2.16211	2.27903	2.21069	2.38256	2.29091	2.1467	2.16724	2.26329	2.21498
P61758	2.27056	2.07847	2.1488	2.13356	2.06523	1.96362	2.19375	2.17248	2.09106	2.19227	1.95014	2.00926	2.3041	2.06154	2.18751	2.1376	1.89848	1.95045
Q01813	2.0891	2.03749	1.944	2.02275	1.9631	2.00375	1.9732	2.02327	2.11387	1.88526	2.0037	2.03577	2.14417	2.02238	1.86902	1.98052	2.02297	1.93425
P53350	-1.17567	-0.892508	-0.895116	-1.04357	-1.0552	-1.05586	-1.10183	-0.963202	-1.05458	-0.836232	-1.01704	-1.1482	-0.826427	-0.881074	-0.965126	-1.28885	-1.01874	-1.08996
P30086	4.30168	4.24887	4.23095	4.16707	4.17608	4.21094	4.18427	4.28914	4.29568	4.16922	4.2109	4.19686	4.25128	4.18855	4.28546	4.19468	4.22534	4.18662
Q9H7Z7	0.0128327	-0.112817	-0.216243	0.0622578	-0.139128	-0.22867	-0.0271944	-0.0281727	0.0339944	-0.218876	-0.208735	-0.183502	-0.0850991	-0.00813506	-0.299931	-0.000187999	-0.109781	-0.147044
Q96G03	0.511047	0.597298	0.597556	0.484645	0.531425	0.408323	0.447821	0.611293	0.5886	0.421624	0.483732	0.557466	0.52842	0.658716	0.534591	0.287929	0.487656	0.542701
P35232	4.63815	4.67991	4.6858	4.6001	4.60355	4.63055	4.62227	4.70909	4.69866	4.59269	4.5885	4.64241	4.56307	4.69181	4.6612	4.67206	4.64295	4.61678
Q8IWS0	-0.37054	-0.432132	-0.368682	-0.237918	-0.598902	-0.376882	-0.481286	-0.300599	-0.239149	-0.440438	-0.419129	-0.458499	-0.376333	-0.257151	-0.471739	-0.517432	-0.226588	-0.378364
P40855	-1.233	-1.37858	-1.26547	-1.72043	-1.32378	-1.70346	-1.35918	-1.44714	-1.45974	-1.60444	-1.23451	-1.62809	-1.48362	-1.55853	-1.35148	-1.43525	-1.51639	-1.47795
Q99623	3.86991	3.8714	3.91156	3.80125	3.84057	3.81132	3.80282	3.90383	3.93248	3.8562	3.81324	3.81917	3.86728	3.88322	3.87444	3.9301	3.7997	3.78059
Q13492	2.27688	2.40228	2.31264	2.11272	2.20215	2.19217	2.36597	2.30507	2.27383	2.22974	2.12311	2.21362	2.35211	2.23797	2.25865	2.27865	2.19927	2.21078
P22061	3.97457	3.95693	3.96657	3.83903	3.9122	3.87091	3.92989	3.95822	3.99533	3.86246	3.8893	3.91434	4.02481	3.90702	3.8842	3.89728	3.91652	3.88881
P13796	4.78227	4.73325	4.79221	4.69602	4.67021	4.68456	4.68877	4.72242	4.79395	4.71365	4.68537	4.7291	4.76143	4.75676	4.72126	4.70929	4.65688	4.72855
Q8TBX8	-2.12773	-1.95427	-2.01205	-2.28229	-2.24076	-2.26923	-2.08311	-2.29214	-2.07128	-2.05391	-2.32747	-2.10229	-1.92008	-2.05553	-2.19984	-2.09087	-2.20721	-2.44632
Q13526	-0.292497	-0.868542	-0.533866	-0.492555	-0.690655	-0.693506	-0.694466	-0.266287	-0.244831	-0.673578	-0.906925	-1.00783	-0.165751	0.0556128	-1.18691	-1.36318	-0.394881	-0.484049
P55036	2.32349	2.30208	2.32198	2.21829	2.28058	2.29616	2.26768	2.26656	2.4148	2.28148	2.29571	2.22473	2.20537	2.33303	2.25548	2.28519	2.37442	2.28432
Q9GZP4	1.08111	1.2131	1.03551	1.144	0.899381	1.05943	0.996223	1.03194	1.21554	1.0726	1.03417	1.11702	0.91278	1.12469	1.09585	1.17454	1.10403	1.04102
Q9Y263	-2.26881	-2.70124	-2.36243	-2.64788	-2.82815	-2.99973	-2.69717	-2.63109	-2.39586	-2.85824	-2.58476	-2.53176	-2.49806	-2.45886	-2.61268	-2.80835	-2.74866	-2.74483
Q9Y244	0.126528	0.264778	0.217596	0.206666	0.0218164	0.0999113	0.249183	0.230931	0.150042	0.112576	0.0545513	0.122695	0.153953	0.261814	0.100244	0.0593481	0.250653	0.124983
Q15149	2.06484	2.24958	2.19399	2.25783	1.95392	2.05429	2.04929	2.17836	2.06864	2.16735	2.17628	2.00746	2.21669	2.39601	2.07884	1.98365	2.00228	2.03155
P00491	4.37878	4.36249	4.36555	4.2832	4.30777	4.3593	4.34067	4.36622	4.39591	4.27384	4.28847	4.37074	4.34061	4.41546	4.34631	4.26581	4.33744	4.33834
Q9H307	2.29299	2.23586	2.2704	2.1741	2.15254	2.12208	2.20706	2.23451	2.26028	2.25144	2.13031	2.20325	2.33539	2.23516	2.22826	2.1458	2.14783	2.15597
O60664	2.70802	2.69093	2.72577	2.66538	2.63992	2.62465	2.67594	2.68499	2.72887	2.67617	2.5721	2.68865	2.68338	2.71917	2.65364	2.68549	2.61855	2.6539
Q9Y446	-0.952115	-1.05627	-0.975415	-1.00139	-0.836015	-1.12088	-0.970769	-0.98502	-1.19531	-1.01427	-0.793605	-0.985665	-1.08583	-0.821732	-0.917023	-1.14882	-1.07833	-0.941669
Q8IV08	-1.8206	-1.98505	-1.83114	-2.05504	-2.11359	-1.95396	-2.01226	-1.92188	-1.81012	-2.20478	-2.13815	-1.91248	-1.8711	-1.83523	-2.16407	-1.93486	-1.9548	-2.02875
Q06830	6.68107	6.70058	6.725	6.56878	6.62647	6.61308	6.64534	6.65454	6.72133	6.65094	6.59462	6.64592	6.5827	6.7049	6.67395	6.65703	6.64383	6.64252
O43172	1.28081	1.08426	1.26439	0.928921	1.0166	1.06808	1.18796	1.16476	1.29211	0.982562	1.01542	0.973402	1.26152	0.984515	1.33716	1.25498	0.727615	1.08127
Q08752	1.45266	1.51725	1.32137	1.24181	1.21717	1.36772	1.49787	1.31302	1.3037	1.34329	1.34711	1.3452	1.35424	1.38063	1.46143	1.2295	1.29713	1.40056
Q9UNP9	0.314549	0.558091	0.260735	0.47207	0.174487	0.376547	0.396694	0.340285	0.518848	0.227949	0.319845	0.40627	0.307032	0.297717	0.606581	0.256963	0.343147	0.332435
P53041	-0.219802	-0.505861	-0.806625	-1.21232	-0.684647	-0.753518	-0.600538	-0.546405	-0.51286	-0.983703	-0.784035	-0.745547	-0.676521	-0.524575	-0.675995	-0.94563	-0.739338	-0.578247
Q8WWY3	0.301478	0.0647204	-0.300098	-0.136751	-0.147567	-0.16303	0.0596353	0.0903359	0.093307	-0.283749	-0.141404	-0.202673	-0.025983	-0.207533	-0.178368	0.189564	-0.186066	0.131182
O14818	4.35964	4.36635	4.33945	4.20249	4.29141	4.24516	4.26513	4.36675	4.37723	4.26167	4.24712	4.29924	4.32712	4.34875	4.34909	4.27304	4.26533	4.20807
Q9NVS9	-1.56141	-1.40105	-1.6608	-1.61714	-1.40262	-1.76261	-1.4549	-1.54087	-1.36998	-1.72392	-1.71488	-1.57089	-1.45707	-1.27595	-1.70003	-1.52369	-1.62802	-1.8137
P24666	1.01324	1.20213	1.03891	0.900825	0.887284	1.10418	0.997444	1.10989	1.2091	0.866108	0.988958	1.02333	1.18574	1.00094	1.10503	1.02558	0.976873	0.862805
P30405	0.436759	0.344323	0.312028	0.513014	0.394343	0.347415	0.497552	0.391271	0.521399	0.23865	0.340612	0.358272	0.402731	0.266204	0.571785	0.512863	0.35499	0.18173
Q96BP3	-1.87202	-2.41979	-1.60891	-1.88615	-1.70255	-2.37142	-2.20612	-1.86313	-1.64483	-1.88094	-2.08303	-2.19196	-1.98615	-1.35288	-2.12854	-2.13047	-2.19487	-2.08673
Q8NaNV1	-2.84847	-2.32958	-2.45814	-2.3855	-2.81392	-1.60953	-2.67132	-2.16307	-2.29207	-2.70517	-2.66956	-2.26095	-2.40923	-2.22926	-2.19222	-2.68006	-2.32778	-2.49244
P48634	-0.334202	-0.421147	-0.495303	-0.409571	-0.562382	-0.324901	-0.433072	-0.559046	-0.270933	-0.484312	-0.436039	-0.415351	-0.447692	-0.54969	-0.506122	-0.57692	-0.155926	-0.38898
Q9Y520	0.443014	0.667421	0.527625	0.466589	0.580871	0.470642	0.500691	0.605754	0.605063	0.525622	0.532907	0.473876	0.594506	0.563884	0.531882	0.49707	0.440969	0.541978
P32119	5.03666	5.01388	4.99178	4.94534	4.90142	4.8978	5.03936	5.00124	4.9657	4.87583	4.94899	4.92829	5.03336	4.8772	5.03102	4.98589	5.00335	4.90852
O75569	-0.00697456	0.0390252	-0.225747	-0.202368	-0.299792	-0.277928	-0.235293	-0.148055	-0.276139	0.0392851	-0.335396	-0.0571993	-0.0345773	-0.339685	-0.171354	-0.3701	-0.181493	0.142897
P62136	0.844784	0.872199	1.25176	0.767768	0.705654	0.801934	0.854708	0.975129	0.981823	0.806378	0.870377	0.852575	0.823058	0.946272	1.01765	0.905971	0.774743	0.789675
P36873	-0.215574	-0.164954	-0.302748	-0.22867	-0.139909	-0.124829	-0.112639	-0.142092	-0.116721	-0.238812	-0.269147	-0.292001	-0.187859	-0.202603	-0.178278	-0.10767	-0.422347	-0.0785702
Q96QC0	-2.14732	-1.89307	-2.33886	-1.98135	-2.20148	-2.42649	-1.93969	-2.23696	-1.89711	-2.45939	-2.243	-2.05257	-1.90845	-1.86285	-2.78122	-2.19578	-2.26123	-1.82445
O75400	1.44947	1.52694	1.50086	1.48473	1.33798	1.34565	1.51369	1.5076	1.55745	1.33406	1.34879	1.43429	1.44805	1.32874	1.41503	1.55151	1.44168	1.48478
P78395	0.91209	0.792636	0.902699	0.87564	0.897936	0.77074	0.861789	0.826962	0.897505	0.767751	0.819368	0.968523	0.899622	0.932067	0.687785	0.85112	0.869354	0.882311
Q15435	-1.06193	-0.606493	-0.648332	-0.782423	-1.03156	-0.835102	-0.65472	-0.935769	-0.712511	-1.03357	-0.774306	-0.803291	-0.723344	-0.661703	-1.17194	-0.779236	-0.657678	-0.913498
O43447	1.58012	1.45112	1.66274	1.57971	1.49287	1.3886	1.57838	1.43691	1.62158	1.59422	1.46859	1.55033	1.49112	1.6955	1.45371	1.44849	1.62549	1.52073
P30048	2.31675	2.33005	2.36704	2.2638	2.32929	2.23289	2.21873	2.3356	2.27349	2.30264	2.3961	2.31453	2.3323	2.30473	2.33579	2.29564	2.3489	2.22125
P30044	2.15363	2.10916	2.08336	2.06582	2.12192	2.06972	2.10666	2.13846	2.15759	2.10296	2.03737	2.07088	2.07878	2.1934	2.15693	2.04782	2.09229	2.08644
P30041	6.53864	6.5593	6.55369	6.4726	6.42678	6.46287	6.50946	6.52058	6.58382	6.44828	6.43634	6.46305	6.48052	6.52901	6.55876	6.48838	6.47493	6.45504
P17980	3.60937	3.51796	3.5022	3.4597	3.49101	3.40127	3.49073	3.50319	3.56587	3.37883	3.51935	3.49312	3.52658	3.54297	3.46185	3.46902	3.49459	3.43919
P43686	3.14743	3.18735	3.24221	3.17342	3.23029	3.17066	3.22814	3.24208	3.27451	3.12922	3.16312	3.14814	3.19378	3.25536	3.16282	3.28793	3.15243	3.12794
P62195	3.63186	3.66298	3.69724	3.56422	3.55283	3.5448	3.61603	3.70036	3.66459	3.53244	3.59497	3.61226	3.82171	3.64846	3.56088	3.61281	3.53969	3.48429
P25787	3.32142	3.26082	3.37768	3.26662	3.3159	3.25912	3.26811	3.32731	3.39479	3.30731	3.28546	3.22212	3.31095	3.36622	3.3176	3.26939	3.2827	3.25132
Q99436	3.0751	3.19177	3.05535	3.13209	3.06265	3.10903	3.15842	3.15118	3.15814	3.04907	3.04375	3.04664	3.07151	3.11632	3.16809	3.0524	3.08133	3.10786
P49643	-1.96018	-1.46321	-1.30874	-1.36372	-0.90554	-1.61126	-1.62733	-1.37624	-1.6686	-1.37767	-1.26369	-1.28334	-1.26612	-1.36176	-1.44544	-1.56873	-1.49045	-1.65434
P78527	4.45165	4.47752	4.46542	4.38302	4.41365	4.36545	4.4595	4.46692	4.48436	4.38632	4.34997	4.3998	4.45298	4.46151	4.49707	4.35739	4.42501	4.41053
P49593	2.12356	1.94314	2.04186	1.88137	1.98922	1.84499	2.08872	1.90969	2.0575	1.90254	1.87742	1.94889	2.02588	1.96451	2.01358	1.868	1.97269	1.95288
O15355	2.2855	2.26312	2.17312	2.22558	2.10834	2.17555	2.25183	2.23756	2.22466	2.14627	2.11102	2.27815	2.2786	2.26817	2.1659	2.19869	2.15823	2.15727
P28074	2.44582	2.3447	2.46789	2.44037	2.25377	2.33322	2.31398	2.38215	2.47776	2.32188	2.39517	2.42539	2.37408	2.48527	2.40247	2.4399	2.38654	2.23822
P28072	2.57088	2.48785	2.60909	2.52895	2.48517	2.66463	2.50104	2.66133	2.60621	2.57519	2.51508	2.50905	2.5646	2.60036	2.57152	2.58937	2.47289	2.59959
P29590	-1.56262	-1.46136	-1.4829	-1.75303	-1.54903	-1.75603	-1.63473	-1.66126	-1.60753	-1.51184	-1.47294	-1.76131	-1.39582	-1.57547	-1.72582	-1.58792	-1.68726	-1.62611
Q9NY27	-2.15948	-2.35944	-2.38054	-2.28399	-2.51553	-2.16604	-2.14966	-2.06744	-2.15683	-2.802	-2.45049	-2.32638	-2.06666	-2.32578	-2.37645	-2.33895	-2.33301	-2.45941
Q5H9R7	0.243331	0.163685	0.150695	0.0214161	0.197344	0.141971	0.0450172	0.147692	0.220423	0.11336	0.164471	0.215712	0.103726	0.0374675	0.234738	0.0986218	0.160122	0.255005
P23284	4.49668	4.52339	4.52532	4.40027	4.49267	4.46487	4.49041	4.5277	4.47964	4.45702	4.46642	4.46604	4.46322	4.47484	4.50374	4.52055	4.45107	4.49749
Q8WUA2	-2.94664	-1.49162	-1.26489	-3.01205	-1.51346	-2.58698	-2.27691	-2.06911	-2.19161	-2.8835	-1.98533	-1.30059	-2.46627	-2.33667	-2.3777	-1.43489	-2.19368	-1.53482
Q9Y570	0.969389	0.892299	0.850976	0.765088	0.93775	0.776778	0.866681	0.875078	0.90027	0.871905	0.92771	0.753417	0.807092	0.818021	0.942183	0.827708	0.820931	0.913649
Q15008	2.65602	2.82276	2.72114	2.65844	2.62591	2.59023	2.60603	2.71295	2.80995	2.61796	2.691	2.6454	2.66188	2.66027	2.63753	2.63954	2.95892	2.58316
P48556	0.0518603	0.450734	0.309391	0.169925	0.263209	0.0521334	0.109193	0.325656	0.355747	0.174826	0.219926	0.215446	0.0860457	0.294489	0.230871	0.277406	0.224894	0.15261
O00233	0.961373	0.873109	0.883251	0.842891	0.852714	0.885109	0.901708	0.95026	0.930742	0.895387	0.759248	0.856074	0.934498	0.841644	0.845125	1.0755	0.843521	0.811136
P61289	3.15213	3.14498	3.21099	3.06733	3.05988	3.06473	3.11757	3.15415	3.21668	2.99997	3.08624	3.10555	3.04229	3.18291	3.07368	3.14063	3.09839	3.13263
P26599	5.42093	5.37377	5.43664	5.30527	5.29336	5.27655	5.33921	5.41898	5.44316	5.3475	5.29913	5.28472	5.37277	5.40887	5.42686	5.33375	5.3122	5.27358
P06454	4.76625	4.84584	4.68048	4.7716	4.7184	4.72892	4.77807	4.68259	4.82814	4.744	4.62925	4.80365	4.86304	4.66116	4.78856	4.82133	4.68805	4.7551
P30566	1.67036	1.58946	1.74466	1.60033	1.44523	1.55101	1.73085	1.67176	1.73578	1.46794	1.40109	1.58253	1.80611	1.61096	1.57781	1.67798	1.50333	1.39316
Q06323	2.36085	2.62575	2.56644	2.43011	2.3223	2.34935	2.18387	2.57536	2.41124	2.45062	2.42639	2.54435	2.33	3.15771	2.43483	2.37809	2.45136	2.31228
O95456	0.680065	0.931198	0.753608	0.781456	0.789855	0.980421	0.77936	0.826589	0.984479	0.888375	0.759797	0.731868	0.904606	0.834594	0.799808	0.664608	0.97106	0.888869
P17812	2.40016	2.28046	2.35496	2.27543	2.28378	2.25859	2.40743	2.31728	2.33266	2.3006	2.2204	2.27801	2.3573	2.36712	2.32902	2.27963	2.28032	2.24383
O15067	2.24791	2.29269	2.30793	2.16848	2.1956	2.00952	2.14612	2.31706	2.30648	2.12878	2.16821	2.18011	2.13817	2.19893	2.31736	2.14786	2.16487	2.24315
P31939	4.83172	4.80432	4.8352	4.71158	4.75737	4.75296	4.78698	4.79042	4.87293	4.73702	4.71721	4.7924	4.77076	4.81917	4.79355	4.79371	4.75728	4.74118
P30520	1.74331	1.65145	1.78748	1.66844	1.63711	1.60364	1.7594	1.76452	1.85641	1.56647	1.60473	1.59753	1.85005	1.60719	1.79523	1.81782	1.4702	1.59525
P62191	2.86286	2.83923	2.8971	2.82318	2.8202	2.71941	2.86815	2.78521	2.9282	2.78668	2.71784	2.83428	2.91153	2.92233	2.82018	2.87671	2.68288	2.72154
P55786	2.16703	2.12591	2.12759	2.15536	2.10449	2.07318	2.09837	2.23341	2.16721	2.07482	2.06705	2.13228	2.14641	2.11687	2.1589	2.07786	2.07735	2.16547
Q9BT73	-1.73139	-1.56703	-1.44692	-1.61849	-1.5594	-1.70694	-1.38318	-1.70331	-1.51808	-1.52587	-1.93057	-1.55526	-1.86326	-1.48614	-1.5624	-1.46279	-1.54536	-1.7479
Q06203	-1.72823	-0.822098	-0.919525	-1.63954	-1.39616	-1.13931	-1.32943	-1.10963	-1.11358	-1.41579	-1.34192	-1.39444	-0.80826	-1.41723	-1.57092	-1.14065	-1.27185	-1.45542
P20618	3.02906	3.07148	3.13789	3.05998	3.03074	3.00408	3.09807	3.06807	3.11821	3.06133	3.03128	2.98559	3.01963	3.08256	3.03111	3.03437	3.0795	3.13611
O00231	3.46181	3.22956	3.41993	3.46643	3.34961	3.34983	3.32172	3.46909	3.4516	3.3578	3.30306	3.39694	3.24427	3.36049	3.35253	3.49506	3.47678	3.34343
O00232	2.23752	2.2139	2.28281	2.08528	2.21028	2.1364	2.13543	2.24199	2.33579	2.11225	2.19784	2.12282	2.32666	2.20369	2.21967	2.14999	2.16868	2.06079
Q9BRX5	-1.827	-1.7998	-1.88957	-2.13376	-1.92337	-1.71965	-1.74214	-1.76912	-1.86937	-2.0889	-1.95527	-1.82496	-1.83192	-1.66607	-1.983	-1.99413	-1.85864	-1.85272
P20962	-2.50014	-2.35311	-2.84048	-2.73892	-2.85653	-2.83137	NaN	-1.83138	NaN	NaN	-3.70877	NaN	-2.99002	-1.62337	-2.99753	-4.53768	-0.630633	-2.37797
Q9UHX1	3.308	3.27577	3.34183	3.21858	3.23409	3.19938	3.24376	3.32174	3.28394	3.26564	3.1985	3.26722	3.30296	3.28819	3.22911	3.26765	3.29848	3.18191
P22234	5.28361	5.30345	5.21724	5.24959	5.19492	5.24452	5.22221	5.26708	5.31434	5.22238	5.25018	5.22859	5.27537	5.2492	5.25452	5.28174	5.20879	5.22726
Q5JRX3	-1.0408	-1.49342	-1.06447	-1.25957	-1.43092	-1.23501	-1.05493	-1.26549	-1.11903	-1.50163	-1.24042	-1.31334	-1.1651	-1.19068	-1.52538	-1.08815	-1.08479	-1.31896
P60891	1.35147	1.56729	1.40106	1.53613	1.40284	1.46931	1.35732	1.5122	1.52833	1.4723	1.44691	1.50456	1.50889	1.39814	1.38533	1.43295	1.42962	1.6365
P62333	3.52128	3.48523	3.49177	3.5157	3.43672	3.37007	3.49516	3.53534	3.46103	3.38439	3.46305	3.48311	3.44556	3.53501	3.35272	3.48751	3.50905	3.49352
P35998	3.65131	3.68867	3.71722	3.66784	3.63342	3.60693	3.6525	3.68911	3.73879	3.6499	3.59635	3.64245	3.71354	3.72947	3.66245	3.64673	3.66535	3.54279
P28066	3.78417	3.69188	3.77707	3.67335	3.63792	3.71037	3.68139	3.75138	3.77364	3.64446	3.7157	3.70138	3.64659	3.74966	3.7521	3.7197	3.69754	3.68364
P60900	3.94932	3.95349	3.97518	3.90283	3.90082	3.90838	3.91026	3.94663	3.96374	3.91577	3.90614	3.9585	3.92272	3.98557	3.90032	3.92171	3.95338	3.90571
P07737	6.53153	6.60304	6.52465	6.4675	6.43277	6.53795	6.43724	6.58592	6.56015	6.48161	6.46538	6.51028	6.49085	6.57032	6.54733	6.4917	6.51944	6.45568
O94906	0.675767	0.792029	0.758156	0.660814	0.646095	0.671764	0.646873	0.675093	0.786278	0.663403	0.687412	0.747876	0.716849	0.656422	0.707806	0.802775	0.66003	0.664494
Q6P2Q9	3.84844	3.84546	3.82171	3.7573	3.79516	3.81122	3.83191	3.79583	3.87893	3.76652	3.77307	3.82221	3.8051	3.82564	3.79693	3.82678	3.79035	3.86612
Q16401	2.92096	2.99421	2.939	2.95285	2.93532	2.90542	2.91944	3.00349	2.94493	2.95794	2.96734	2.88042	2.87777	3.00672	2.8975	2.99463	2.98368	2.93153
P51665	2.14943	2.13561	2.1781	2.05321	1.94579	2.04009	2.1528	2.16176	2.04031	2.10736	1.95837	2.12184	2.08424	2.17933	1.91178	2.12043	2.1709	2.0394
Q9UL46	1.23434	1.19531	1.2046	1.31679	0.929818	1.12081	1.07685	1.1475	1.20835	1.19911	1.14718	1.28512	1.17353	1.24857	1.22921	1.13621	1.20146	1.04088
P18031	-1.7508	-1.6399	-1.76041	-1.65146	-1.84054	-1.93443	-1.5998	-1.8951	-1.90516	-1.61424	-1.63067	-1.8215	-1.70984	-1.53318	-1.707	-1.8242	-1.88532	-1.86528
Q15257	-0.0590077	-0.165916	-0.102735	-0.143589	0.0786724	-0.0270852	-0.0507359	0.0306185	0.0243967	0.00769511	-0.0514066	-0.342887	-0.000616387	-0.00955919	-0.107894	-0.234266	-0.0928332	0.0140726
P08575	-1.07897	-1.02143	-1.04456	-1.21225	-1.1161	-1.0736	-1.10938	-1.12342	-1.12167	-1.08293	-0.957967	-1.18492	-1.01013	-0.981207	-1.12923	-1.00196	-1.02877	-1.11347
P49721	3.18515	3.14267	3.00899	3.0162	2.98521	2.98748	3.05727	3.16647	3.02327	3.02716	3.04848	2.9841	3.05053	3.16056	3.04966	3.01183	3.0634	2.95802
P49720	2.47134	2.43941	2.43106	2.39172	2.28828	2.35688	2.47225	2.45793	2.52459	2.28549	2.27635	2.38294	2.4078	2.43624	2.41884	2.43532	2.27926	2.34796
P28070	1.11605	1.23509	1.1613	1.09633	1.07775	1.03408	1.11577	1.12281	1.28227	1.0511	1.00577	1.16475	1.11561	1.22096	1.13895	0.959752	1.20601	1.10627
Q9UNM6	2.67102	2.67292	2.6761	2.58226	2.60688	2.677	2.72678	2.66715	2.68491	2.6239	2.6051	2.60994	2.62878	2.69767	2.61082	2.53782	2.74191	2.64659
Q99460	3.60427	3.56078	3.60321	3.50256	3.52481	3.56847	3.54073	3.62212	3.66299	3.52457	3.54049	3.49645	3.60413	3.62722	3.62666	3.51916	3.49755	3.52613
Q8WXF1	-0.160087	-0.209816	-0.108205	-0.342737	-0.137369	-0.187959	-0.126624	-0.204757	0.00225284	-0.391595	-0.258968	-0.185096	-0.114256	-0.316667	-0.135682	-0.00953768	-0.18521	-0.403909
Q9UMS4	4.01573	4.01873	4.07924	3.94682	3.96822	3.95664	3.94181	4.01198	4.08316	3.93595	3.98273	3.99395	3.94105	4.00777	4.0127	4.03861	4.02713	3.93511
P25786	4.68983	4.71459	4.68563	4.61822	4.60839	4.64119	4.70193	4.65518	4.72777	4.63392	4.60839	4.64902	4.61768	4.66734	4.68513	4.72188	4.64973	4.65284
P25788	3.19992	3.10515	3.24664	3.19619	3.1642	3.14367	3.20802	3.08833	3.26228	3.097	3.25258	3.18639	3.16807	3.1536	3.18088	3.11422	3.26892	3.18405
P25789	3.7657	3.74017	3.84906	3.73878	3.704	3.70172	3.80763	3.83115	3.80389	3.64624	3.70382	3.72825	3.71382	3.8644	3.72657	3.73827	3.77143	3.67463
O00487	0.560919	0.389167	0.571123	0.461643	0.49164	0.336616	0.532358	0.450234	0.524728	0.352604	0.509613	0.433505	0.374154	0.463602	0.35486	0.354523	0.497043	0.190976
Q15269	0.739538	0.799642	0.797427	0.63178	0.539557	0.726399	0.723621	0.637366	0.825231	0.634394	0.724258	0.709823	0.783084	0.687245	0.788144	0.717746	0.670332	0.616508
P22695	1.71985	1.74266	1.75785	1.79358	1.64065	1.6856	1.75602	1.69153	1.85365	1.67832	1.67878	1.68303	1.64757	1.70923	1.72239	1.68821	1.72576	1.83704
P07919	1.21055	1.13982	1.14621	0.958913	1.12315	1.12969	1.17309	1.13163	1.00212	1.0673	1.17641	1.1136	0.88874	1.11579	1.12329	1.24873	1.21076	1.06
P27708	3.52382	3.46877	3.48014	3.41914	3.40735	3.45131	3.48173	3.52285	3.52198	3.42048	3.394	3.43089	3.53597	3.47687	3.36794	3.47351	3.42734	3.47845
P14927	-0.787763	-0.737713	-0.737424	-0.755565	-1.00487	-0.910951	-0.740665	-0.861271	-0.769326	-0.906996	-0.887195	-0.697949	-0.845582	-0.733016	-0.85674	-0.888334	-0.712537	-0.894704
P61026	1.31088	1.16831	1.15149	0.996204	1.13007	1.17255	1.00516	1.31274	1.17378	1.16252	1.19436	1.13905	0.959542	1.09658	1.09796	1.31918	1.28419	1.2472
P62820	-0.268725	-0.00637014	-0.0498547	-0.0357908	-0.1952	-0.125501	-0.288384	0.209594	-0.104513	-0.214741	-0.184768	-0.141227	-0.17542	-0.108833	-0.223345	-0.274322	0.171779	0.098563
P61006	-3.05577	-2.87709	-2.96404	-2.9076	-3.02123	-3.09031	-3.06673	-3.03972	-2.70097	-3.01112	-2.94943	-3.12818	-2.77498	-3.13474	-3.04628	-2.9414	-2.89395	-3.09381
O75832	-0.318478	-0.302955	-0.117684	-0.278671	-0.403772	-0.319198	-0.238411	-0.327588	-0.26614	-0.201575	-0.231438	-0.360239	-0.0725365	-0.42432	-0.3033	-0.164291	-0.3941	-0.389682
Q13200	4.43328	4.37248	4.44917	4.26991	4.36635	4.2583	4.37831	4.3837	4.42145	4.32796	4.25976	4.39547	4.37308	4.45744	4.3372	4.29665	4.33193	4.33365
O43242	2.57976	2.65567	2.60671	2.57491	2.54729	2.62876	2.53821	2.59602	2.66302	2.60811	2.61594	2.5698	2.49093	2.65098	2.60643	2.59182	2.67507	2.56808
O95758	0.528637	0.445989	0.416754	0.343893	0.326829	0.350346	0.348713	0.482478	0.455323	0.514499	0.297969	0.388214	0.483069	0.482945	0.400439	0.305867	0.491444	0.335594
Q96PZ0	0.784563	0.621488	0.427112	0.560691	0.958869	0.603793	0.580453	0.870986	0.881353	0.299022	0.488665	0.629254	0.573372	0.16366	1.02209	0.219681	0.89363	1.05186
P22102	5.94986	5.87611	5.91274	5.91057	5.82641	5.85432	5.92458	5.93353	5.99984	5.80339	5.83661	5.8513	5.86653	5.96626	5.89933	5.85731	5.92914	5.80863
Q9UDW1	-0.86226	-0.767836	-0.786335	-0.886502	-0.806311	-0.883508	-0.694149	-0.848053	-0.90375	-0.866603	-0.79683	-0.861991	-0.85671	-0.805082	-0.82606	-0.785785	-0.916374	-0.790734
P43487	5.79726	5.85686	5.76328	5.78668	5.7094	5.73235	5.78027	5.7881	5.85617	5.69809	5.69022	5.79652	5.7975	5.81942	5.78846	5.75269	5.71445	5.73753
Q16576	2.40492	2.3586	2.31953	2.40531	2.29659	2.31357	2.33152	2.39597	2.42472	2.28348	2.26955	2.40991	2.40051	2.35249	2.30475	2.44601	2.32135	2.2898
O60216	-1.11732	-0.80628	-0.818072	-0.852566	-0.899767	-0.935428	-0.934358	-0.923929	-0.696479	-0.965556	-1.0053	-1.01257	-0.939506	-0.810053	-0.874904	-0.967909	-0.942088	-0.999043
Q9H6Z4	-0.550664	-0.461366	-0.41446	-0.617511	-0.726641	-0.62235	-0.638844	-0.59456	-0.463368	-0.466762	-0.563328	-0.608291	-0.536048	-0.415918	-0.600571	-0.700673	-0.484513	-0.626624
P31930	2.56843	2.57904	2.58038	2.46647	2.54545	2.43584	2.51833	2.50183	2.62034	2.48812	2.51346	2.56893	2.50091	2.64357	2.55285	2.48583	2.46126	2.57896
P46060	2.54093	2.56887	2.63977	2.45264	2.51932	2.44907	2.49896	2.49248	2.66582	2.47841	2.44666	2.58009	2.42	2.73437	2.468	2.58567	2.47302	2.47966
Q96T37	-1.0414	-0.768763	-0.997393	-1.02916	-1.18878	-0.899082	-0.881953	-1.04061	-0.918888	-0.915781	-1.13667	-1.01912	-0.886529	-1.09493	-0.817868	-1.06739	-1.05066	-1.03209
Q92878	0.252837	0.477034	0.402917	0.342752	0.332488	0.474007	0.225508	0.413918	0.439271	0.302602	0.47379	0.46152	0.369758	0.471095	0.520694	0.566196	0.389481	0.0967831
P62826	5.1226	5.17493	5.06507	5.09191	5.01711	5.1223	5.00347	5.14106	5.16455	5.11168	5.13912	5.05488	5.11945	5.16738	5.128	5.01595	5.10227	5.0646
Q08257	0.739506	1.02906	0.892285	0.853114	0.760881	0.874536	0.885034	1.01378	1.00616	0.71122	0.697353	0.868803	0.950773	0.794764	0.728412	1.1211	0.780734	0.788872
P51148	0.710114	0.688392	0.697739	0.596343	0.611223	0.673148	0.545266	0.74833	0.674363	0.644474	0.654255	0.703285	0.790268	0.569177	0.704132	0.611215	0.626659	0.663106
P51149	0.790363	0.866411	0.953661	0.71319	0.680676	0.490445	0.671546	0.939748	0.752114	0.601964	0.846398	0.720447	0.719925	0.847726	0.702914	0.7878	0.912678	0.522187
P78406	0.946535	0.972853	1.01269	0.816532	1.02516	0.945723	0.90646	1.00591	1.08242	0.91188	0.872512	0.961747	0.98322	0.865128	0.975721	0.960683	1.07069	0.849209
Q96PK6	2.70543	2.74438	2.76254	2.68386	2.63161	2.63465	2.64652	2.76717	2.70008	2.67815	2.71274	2.67656	2.75826	2.68041	2.66833	2.72566	2.68959	2.63165
Q14498	2.43868	2.5386	2.4343	2.405	2.43278	2.4503	2.39168	2.52312	2.48317	2.36599	2.44093	2.40633	2.4223	2.50183	2.46091	2.43939	2.44141	2.34146
P98179	2.13164	1.94645	2.00233	1.91127	1.88849	1.7189	1.87033	2.02002	2.05832	1.9637	1.82275	1.87211	2.01737	1.83779	1.86173	1.86296	2.04012	1.96064
P49792	2.58909	2.68519	2.66879	2.60142	2.58791	2.61427	2.70735	2.68938	2.65328	2.62118	2.56388	2.58124	2.66126	2.6366	2.63188	2.70514	2.5649	2.56416
P18754	3.16699	3.06628	3.15268	3.08493	2.92763	3.11738	2.98436	3.12224	3.16062	3.00289	3.12442	3.10112	3.07697	3.1486	3.14974	3.10162	2.99057	3.01158
Q96PU8	0.807024	0.662209	0.870032	0.648822	0.66855	0.594777	0.744577	0.739599	0.686769	0.545219	0.636559	0.908132	0.802136	0.865813	0.460746	0.579909	0.941649	0.566261
P63244	6.27446	6.2734	6.23441	6.25013	6.20862	6.19835	6.29985	6.26664	6.27257	6.1979	6.19005	6.22384	6.26952	6.27726	6.23068	6.24564	6.21537	6.22808
P49756	0.723219	0.777256	0.554131	0.549601	0.374022	0.710163	0.733453	0.616896	0.516068	0.582152	0.620418	0.637555	0.785431	0.640977	0.486483	0.642312	0.596817	0.561446
Q9Y5S9	2.89967	2.86228	2.78215	2.76583	2.68375	2.85119	2.87803	2.90934	2.89406	2.70766	2.69213	2.77522	2.77774	2.97284	2.73078	2.82288	2.76069	2.85702
Q9P258	4.28471	4.28652	4.34463	4.25982	4.244	4.23098	4.21021	4.36032	4.32495	4.2634	4.2637	4.23894	4.23276	4.28939	4.27882	4.28109	4.22128	4.38002
P54725	-1.43949	-1.40392	-1.16116	-1.45996	-1.44015	-1.30436	-1.21636	-1.4382	-1.23048	-1.38555	-1.34488	-1.44294	-1.17984	-1.37887	-1.42964	-1.18609	-1.43182	-1.40204
Q9UKM9	2.13583	2.14167	2.118	2.10069	2.13006	1.93532	2.05259	2.18014	2.15394	2.09436	2.01927	2.1065	2.08671	2.15014	2.03485	2.12061	2.04533	2.15637
Q8IY67	1.30807	1.30125	1.33296	1.3127	1.10012	1.29951	1.32862	1.29912	1.31646	1.33548	1.11689	1.26349	1.27621	1.32769	1.26396	1.31166	1.1995	1.25652
Q09028	3.40325	3.33949	3.18259	3.19141	3.20307	3.26539	3.24699	3.33618	3.40655	3.18328	3.18094	3.23958	3.30998	3.40133	3.21603	3.23554	3.18278	3.12517
Q9NTZ6	1.30745	1.27147	1.23318	1.31991	1.30212	1.16527	1.19306	1.34182	1.38524	1.19149	1.34425	1.17602	1.23229	1.3829	1.19427	1.12988	1.34998	1.28574
Q9NW13	-0.476493	-0.815806	-0.340825	-0.736598	-0.344805	-0.626238	-0.520977	-0.276652	-0.600096	-0.240266	-0.626592	-0.505959	-1.14054	-0.695832	-0.792089	0.235334	-0.742749	0.0854813
P38159	4.49411	4.50282	4.51353	4.35806	4.32676	4.4319	4.37662	4.51993	4.55048	4.45086	4.33633	4.40806	4.16009	4.4408	4.55216	4.49789	4.54333	4.40519
P15927	1.60376	1.58565	1.59875	1.3096	1.39129	1.43098	1.43835	1.55528	1.51568	1.37055	1.59138	1.50491	1.45714	1.58659	1.50425	1.39178	1.58318	1.41741
P35244	2.31685	2.05314	2.26486	2.12004	2.05159	2.12481	2.09318	2.20743	2.18794	2.18947	2.16017	2.15639	2.22129	2.02333	2.10162	2.27354	2.08412	2.17001
Q92900	2.95951	2.90759	2.97153	2.85012	2.91187	2.86245	2.86091	2.9592	2.9857	2.84995	2.87588	2.96296	2.84924	2.88759	2.8866	2.99275	2.89854	2.95117
P40938	-0.232302	-0.359428	-0.513181	-0.257866	-0.376607	-0.31787	-0.362193	-0.264129	-0.47284	-0.274122	-0.389409	-0.31035	-0.434027	-0.314482	-0.174178	-0.574541	-0.273066	-0.282796
P84095	-0.0473303	-0.240023	-0.267713	-0.0497941	-0.0273255	-0.25635	-0.152068	-0.0575271	-0.00390236	-0.163181	-0.257323	-0.288438	-0.0448573	-0.174802	-0.0199594	-0.206981	-0.12442	-0.255009
P54727	3.34533	3.35553	3.43474	3.35018	3.30381	3.25775	3.32195	3.37367	3.39013	3.28307	3.29701	3.38446	3.40267	3.34465	3.35264	3.40761	3.27119	3.31168
Q07960	-0.787109	-0.862652	-0.703528	-0.986494	-0.931082	-0.943032	-0.705914	-0.853797	-0.744879	-0.890243	-1.00932	-0.984297	-0.837268	-1.11969	-0.881534	-0.63501	-1.11004	-0.635111
P35250	1.07566	1.32769	1.1185	1.23484	1.32769	0.990961	1.21214	1.14276	1.229	1.18813	1.0671	1.10829	1.11988	1.20069	1.18233	1.10303	1.13945	1.24987
P40937	0.440736	0.581867	0.509986	0.346609	0.339871	0.519514	0.260283	0.622274	0.584082	0.446193	0.424492	0.429541	0.352357	0.361455	0.483106	0.602703	0.353783	0.565353
P13489	3.88442	3.8102	3.78306	3.77525	3.75448	3.71694	3.84035	3.79598	3.83465	3.76444	3.69103	3.76709	3.80856	3.83028	3.78158	3.78091	3.76296	3.72
P27635	4.80121	4.8961	4.85018	4.83871	4.79608	4.81854	4.81921	4.81248	4.87286	4.8351	4.78145	4.85808	4.77802	4.89185	4.87086	4.82558	4.83315	4.83577
P31350	1.65311	1.7209	1.54679	1.65048	1.55053	1.55721	1.6629	1.61661	1.70969	1.60233	1.49673	1.62114	1.59092	1.53912	1.65066	1.70907	1.61782	1.57175
P27694	1.50315	1.53471	1.41926	1.5317	1.22836	1.45124	1.54203	1.497	1.40956	1.41742	1.43275	1.30693	1.37393	1.40233	1.43393	1.43051	1.5336	1.40446
O43665	-1.58288	-1.55607	-1.32413	-1.67874	-1.48576	-1.42341	-1.48928	-1.31165	-1.33717	-1.6787	-1.63099	-1.51887	-1.25573	-1.56055	-1.63246	-1.50732	-1.53151	-1.49937
Q9NPQ8	-0.580132	-0.790536	-0.801988	-0.912403	-0.899372	-0.830185	-0.603516	-0.594894	-0.565562	-0.970007	-0.744495	-1.03556	-0.281992	-0.910309	-0.199587	-1.2387	-0.997033	-0.762106
P35249	0.558532	0.303501	0.476379	0.628492	0.412942	0.546341	0.463439	0.556344	0.656005	0.385331	0.186814	0.572269	0.710184	0.314663	0.244648	0.784067	0.652771	0.151293
Q13123	-0.461015	-0.36949	-0.542284	-0.521918	-0.57277	-0.56992	-0.491071	-0.548134	-0.437049	-0.746495	-0.441235	-0.378182	-0.74065	-0.333775	-0.739532	-0.460011	-0.254932	-0.548197
P62913	3.25892	3.23267	3.24601	3.07719	3.09457	3.2223	3.29968	3.32742	3.25956	3.10209	3.0679	3.12464	3.28319	3.27052	3.21113	3.21845	3.11992	3.05639
O76021	2.49043	2.41251	2.468	2.32701	2.45659	2.39736	2.49003	2.43533	2.47404	2.34701	2.41922	2.44078	2.45018	2.36071	2.43024	2.46706	2.47828	2.42024
P47914	-0.0908752	-0.0749741	-0.419326	-0.322061	-0.283065	-0.221457	-0.225781	-0.178439	-0.193809	-0.291216	-0.256961	-0.30281	-0.182197	-0.244776	-0.111398	-0.331716	-0.227831	-0.26884
P26373	4.80552	4.79168	4.82628	4.74472	4.78759	4.7622	4.77127	4.79634	4.84225	4.73699	4.7638	4.79642	4.84855	4.82627	4.78417	4.79574	4.74286	4.73038
P18621	4.03585	4.09202	4.10298	4.08986	3.98809	4.00679	3.97867	4.01787	4.10206	4.06725	4.06902	4.07309	4.06238	4.05074	3.98188	4.06576	4.09691	4.04654
P46776	4.45697	4.48947	4.38816	4.40464	4.36661	4.44019	4.37439	4.48224	4.39035	4.43006	4.42751	4.41811	4.43108	4.4099	4.44985	4.49153	4.39355	4.40128
P46779	2.45928	2.55806	2.40346	2.34075	2.36617	2.4813	2.41528	2.5192	2.41024	2.39577	2.39303	2.48478	2.49838	2.48841	2.47018	2.39935	2.39923	2.36282
Q9BVS4	-1.27361	-1.31235	-1.21557	-1.49645	-1.41825	-1.42636	-1.30228	-1.3723	-1.34077	-1.52334	-1.33662	-1.23558	-1.31907	-1.21884	-1.22752	-1.48124	-1.35536	-1.50873
P23921	2.55219	2.51088	2.63849	2.45069	2.60574	2.48358	2.55155	2.57692	2.6522	2.52436	2.44478	2.53489	2.59259	2.54726	2.52475	2.47839	2.64267	2.48237
P62906	3.96716	3.87601	3.96557	3.7767	3.83387	3.88146	3.88134	3.90391	3.90214	3.88609	3.77676	3.97473	3.87	3.90415	3.85058	3.99036	3.9216	3.874
Q02543	4.12454	4.05525	4.09207	3.92775	3.92142	3.96893	3.98751	4.02776	4.0872	3.97237	3.93362	4.00193	3.94929	4.12502	4.04656	3.99349	3.99444	3.94743
P35268	4.54987	4.53563	4.56136	4.47253	4.45357	4.45341	4.49027	4.52472	4.56237	4.4405	4.48508	4.47519	4.50725	4.52236	4.48812	4.53651	4.47046	4.46736
P83731	3.49785	3.42886	3.39549	3.36038	3.32756	3.38563	3.42578	3.37148	3.47981	3.35623	3.34976	3.45052	3.40749	3.38135	3.46753	3.46368	3.31261	3.37483
P30050	4.75599	4.80336	4.76263	4.71498	4.73019	4.67736	4.77145	4.70502	4.83864	4.74461	4.64275	4.73359	4.70335	4.77056	4.71375	4.76766	4.70496	4.73731
P50914	2.47541	2.54584	2.43826	2.37361	2.38117	2.46197	2.52081	2.46207	2.51614	2.3706	2.38651	2.50643	2.40243	2.50471	2.53256	2.40596	2.42159	2.42946
P18077	3.0584	3.23007	1.92621	3.04432	2.94115	3.09426	3.02998	3.21806	2.88589	2.72433	3.06026	2.56256	2.738	3.05372	2.7855	3.06831	3.10494	2.56943
P32969	4.2251	4.1681	4.23063	4.0659	4.11634	4.09058	4.137	4.21318	4.23762	4.14273	4.01378	4.17095	4.23488	4.22062	4.15142	4.09155	4.12935	4.09358
P62899	3.15913	3.18127	2.98506	2.83651	3.14415	3.14926	3.1279	3.15568	3.18331	2.99667	3.00532	3.01461	3.04032	3.19639	3.07659	2.88165	3.10786	3.16224
P39023	5.1104	5.22572	5.20739	5.11508	5.11775	5.16695	5.0967	5.18923	5.23227	5.16167	5.13809	5.13412	5.17119	5.18094	5.12353	5.19149	5.15597	5.11989
P46777	5.08931	5.12411	5.14559	5.09805	5.08975	5.06515	5.06166	5.12686	5.1787	5.05482	5.08068	5.10091	5.0769	5.14224	5.10308	5.10171	5.13121	5.08597
P46778	3.31606	3.13823	3.18515	3.11182	3.16832	3.08982	3.16137	3.21246	3.28583	3.16914	3.1197	3.10934	3.00476	3.24546	3.25826	3.15612	3.17184	3.2668
P62829	4.44574	4.40133	4.46829	4.32012	4.39018	4.37505	4.30825	4.38832	4.52422	4.42647	4.31965	4.40358	4.42378	4.43665	4.47694	4.33389	4.31433	4.38494
P62888	4.54139	4.58452	4.58326	4.50793	4.49001	4.53233	4.58514	4.48057	4.59045	4.55649	4.51308	4.51258	4.555	4.61702	4.57567	4.4906	4.53248	4.49827
P05388	5.82459	5.89807	5.88878	5.79634	5.83724	5.85069	5.87592	5.8807	5.93355	5.789	5.7931	5.83449	5.87191	5.88854	5.86061	5.83726	5.84058	5.78791
P61313	4.97334	4.97961	5.02077	4.9423	4.97334	4.93056	4.96515	5.03037	5.01853	4.918	4.95302	4.95649	4.92814	5.01601	4.98176	4.94876	4.95604	5.00809
Q07020	4.61294	4.55343	4.66306	4.58442	4.56814	4.50073	4.61725	4.61781	4.60963	4.51353	4.53515	4.55872	4.59648	4.61871	4.63859	4.55552	4.55476	4.51026
P84098	2.14854	2.31418	2.08503	2.23018	2.12878	2.17018	2.01854	2.20365	2.20263	2.20433	2.24889	2.25872	2.12741	2.19585	2.24638	2.14806	2.23138	2.16743
P61353	4.58119	4.65926	4.44004	4.56478	4.44921	4.60534	4.52326	4.62705	4.53102	4.58931	4.52185	4.53256	4.52785	4.62562	4.49875	4.55345	4.47776	4.51732
P49207	2.65208	2.67578	2.72008	2.50925	2.64157	2.66825	2.53475	2.73698	2.54814	2.61635	2.73617	2.71147	2.68775	2.62729	2.61402	2.69988	2.66159	2.73153
P42766	2.75627	2.75947	2.79051	2.72414	2.58441	2.66333	2.84198	2.67967	2.78866	2.63811	2.67477	2.68675	2.59008	2.76559	2.75237	2.77704	2.77676	2.68296
P62750	4.23896	4.32273	4.22859	4.2665	4.14223	4.25541	4.21631	4.23247	4.31007	4.25338	4.14712	4.23017	4.22162	4.2865	4.19296	4.22393	4.28048	4.19132
P62910	3.67042	3.66147	3.61819	3.71249	3.66656	3.6871	3.63457	3.68313	3.79241	3.6347	3.57886	3.69797	3.70742	3.66601	3.6608	3.57848	3.74056	3.62633
P05387	5.42357	5.43728	5.51539	5.4935	5.46664	5.49836	5.49347	5.44766	5.56738	5.40143	5.40236	5.50496	5.42432	5.52899	5.51741	5.47722	5.46522	5.40903
Q9Y3U8	3.92608	3.91672	3.92687	3.83065	3.77673	3.89058	3.82557	3.89036	3.91285	3.87771	3.7596	3.88357	3.85579	3.9388	3.87743	3.87621	3.82289	3.8387
P63173	3.6291	3.67089	3.67095	3.65412	3.49388	3.60955	3.69989	3.63742	3.74038	3.54798	3.55711	3.58875	3.57188	3.43045	3.67161	3.72754	3.68244	3.71621
Q9Y3B9	-0.325598	-0.568449	-0.470421	-0.473222	-0.399948	-0.501665	-0.548743	-0.393456	-0.391355	-0.48469	-0.529425	-0.334893	-0.699734	-0.428681	-0.406969	-0.357386	-0.458047	-0.3681
O43159	-1.97915	-2.12721	-2.20429	-1.86822	-2.69481	-2.03703	-1.96766	-2.3809	-1.9982	-2.16452	-2.36772	-2.04184	-2.05953	-2.17076	-2.16767	-2.49557	-1.92507	-2.09561
Q13151	2.29765	2.28745	2.31291	2.14574	2.16755	2.16945	2.19171	2.26159	2.32754	2.22766	2.09829	2.28225	2.36383	2.21445	2.21014	2.18674	2.24712	2.13717
Q9H6T3	-1.44994	-1.63961	-1.47676	-1.72875	-1.47777	-1.44985	-1.53356	-1.46819	-1.4381	-1.64263	-1.64824	-1.49309	-1.53424	-1.49915	-1.75109	-1.25601	-1.63918	-1.58934
P62487	-1.01625	-1.19751	-1.01971	-1.50335	-1.31038	-1.21203	-0.863203	-1.17469	-1.19787	-1.36273	-1.4291	-1.30578	-1.04777	-1.37609	-1.91848	-0.934111	-1.06691	-0.969401
P36578	6.06971	6.10965	6.06007	5.9756	5.93292	6.04371	5.95212	6.06802	6.05643	6.03069	6.00916	6.03497	5.95642	6.09945	6.05431	6.02389	6.02143	6.00794
Q02878	6.05925	6.14193	6.07652	6.02892	5.98519	5.99545	5.98781	6.059	6.09821	6.05794	6.0115	6.04496	6.01884	6.09913	6.02994	6.06221	6.0239	6.03138
P10155	1.82726	1.78551	1.79665	1.75642	1.65061	1.63969	1.77988	1.69501	1.83355	1.78199	1.65738	1.71732	1.85327	1.73193	1.74172	1.71685	1.70482	1.66732
P51991	5.32306	5.35663	5.3578	5.3371	5.27522	5.35783	5.31776	5.36641	5.41371	5.30179	5.28972	5.31646	5.37052	5.37471	5.3414	5.30391	5.30408	5.29849
Q99729	3.83397	3.90263	3.89595	3.89795	3.79705	3.75131	3.85206	3.88205	3.90134	3.77777	3.74346	3.80189	3.90353	3.90971	3.71397	3.83439	3.80697	3.81862
P52434	0.466699	0.436519	0.548952	0.348896	0.524106	0.423359	0.374801	0.526647	0.539639	0.503409	0.375774	0.419731	0.561253	0.414171	0.512282	0.36134	0.41438	0.464948
Q9H7B2	-1.59638	-1.42165	-1.6897	-1.56122	-1.62758	-1.65641	-1.52623	-1.54005	-1.49842	-1.78131	-1.44202	-1.7627	-1.50729	-1.55192	-1.47275	-1.69825	-1.64859	-1.67036
P52815	1.34979	1.29796	1.26709	1.26089	1.35229	1.20144	1.29361	1.20235	1.40081	1.23465	1.28857	1.30446	1.41163	1.31592	1.26374	1.22571	1.28502	1.22342
P24928	-1.76956	-1.86435	-2.47647	-2.00192	-1.72771	-1.92307	-1.9168	-1.69716	-2.07068	-2.24653	-1.94206	-1.98162	-1.66001	-1.98918	-2.31674	-1.99107	-1.90467	-1.99792
Q15050	0.534884	0.572077	0.36645	0.488582	0.381214	0.516162	0.351253	0.388696	0.738566	0.379439	0.414221	0.507607	0.723079	0.617776	0.138153	0.156283	0.59545	0.710247
P46783	4.16307	3.98952	4.03492	4.01848	3.99085	4.02287	4.04312	4.05977	4.09458	3.95912	4.05878	3.98509	4.14682	4.02039	3.98573	4.04021	4.08833	3.94844
Q15287	2.86979	2.97677	2.88357	2.91417	2.81367	2.92448	2.94138	2.89282	2.91746	2.86916	2.85746	2.89137	2.9028	2.83665	2.97962	2.83092	2.91425	2.92479
P19388	1.48954	1.28495	1.35559	1.33217	1.34204	1.17529	1.34342	1.37959	1.31751	1.35184	1.2105	1.27632	1.13099	1.37731	1.43888	1.29803	1.35206	1.3386
O15160	1.3411	1.35841	1.31885	1.24181	1.29915	1.2708	1.33288	1.29342	1.37164	1.38177	1.21187	1.27668	1.43018	1.33032	1.34098	1.21394	1.265	1.22421
P30876	-0.0898596	-1.36709	-0.215253	-0.170551	-0.116485	-0.27715	-0.460482	-0.222838	-0.114153	-0.464359	-0.607056	-0.397885	-0.705366	-0.322582	-0.661457	-0.381715	-0.0807814	-0.368486
P19387	-2.73882	-3.08941	-3.01452	-2.59843	-2.95546	-2.75517	-2.62366	-2.62831	-2.64452	-3.14683	-3.27416	-2.67301	-2.41704	-2.62043	-2.94034	-2.78202	-3.05723	-3.27252
O15514	-1.86949	-1.94578	-1.8916	-2.02733	-1.91333	-2.11623	-1.76624	-1.94178	-1.78546	-2.13639	-2.24363	-1.90062	-2.21632	-1.79673	-2.07061	-1.85671	-1.99346	-1.83334
P62424	4.91398	4.87269	4.88053	4.91939	4.74492	4.85871	4.79745	4.93988	4.86529	4.83072	4.90174	4.89164	4.7744	4.87977	4.86143	4.86756	4.94703	4.88396
P18124	5.49158	5.44288	5.44922	5.40104	5.34784	5.36409	5.36641	5.43757	5.4445	5.42424	5.36149	5.45926	5.36444	5.46718	5.41596	5.39622	5.45239	5.44232
P62917	2.35398	2.64785	2.68268	2.65223	2.56619	2.64914	2.59903	2.68804	2.80049	2.57943	2.44828	2.55659	2.24172	2.70519	2.66726	2.6673	2.75439	2.63157
P62841	2.82142	2.69478	2.69072	2.53492	2.60633	2.51262	2.36672	2.75482	2.7889	2.6441	2.52936	2.71822	2.66354	2.7572	2.53659	2.68177	2.6397	2.59236
P63220	4.00821	4.02982	3.9334	3.90384	3.91994	3.86372	3.94087	3.94661	3.94871	3.97412	3.89778	3.92839	3.85872	3.9791	3.8791	3.8803	3.8143	3.87118
P42677	3.19827	3.27349	3.37624	3.18801	3.17517	3.17538	3.14247	3.2648	3.23129	3.26155	3.24671	3.23859	3.28276	3.30806	3.22972	3.14982	3.18856	3.18581
P62701	5.49925	5.46645	5.53002	5.47439	5.42538	5.39953	5.44354	5.49373	5.53273	5.37534	5.43003	5.47079	5.5045	5.41674	5.52036	5.48594	5.50192	5.35259
P46781	4.33581	4.09328	4.31821	3.82979	4.23655	4.25378	4.18729	4.20754	4.29942	4.03534	4.19679	4.10725	4.07116	4.30263	4.21321	4.20038	4.21573	4.14105
P22626	7.18685	7.23736	7.22062	7.22536	7.12306	7.21001	7.20897	7.21929	7.26552	7.15562	7.17353	7.20295	7.2968	7.24091	7.20722	7.22763	7.18493	7.14987
Q14690	-0.55969	-0.736555	-0.451183	-0.80404	-0.372199	-0.940253	-0.651832	-0.723852	-0.456361	-0.67205	-0.676149	-0.512356	-0.594922	-0.596968	-0.691991	-0.792698	-0.513842	-0.666379
P08708	3.83407	3.85823	3.82295	3.71187	3.81606	3.76611	3.84729	3.81174	3.87033	3.73917	3.73711	3.77428	3.72731	3.85029	3.81568	3.78222	3.79196	3.79073
P15880	5.08168	5.03364	5.10781	5.0422	5.00203	5.02421	5.00496	5.11861	5.09742	5.02005	5.03005	5.02443	5.01986	5.02015	5.08586	5.08215	5.06287	5.01764
P25398	4.90646	4.91333	4.90059	4.88861	4.77685	4.93321	4.85554	4.98672	4.9731	4.84034	4.82185	4.87482	4.86429	4.92594	4.94828	4.83102	4.90568	4.84983
P62249	4.3321	4.42028	4.36892	4.39367	4.30115	4.32143	4.3595	4.35934	4.37942	4.28649	4.38011	4.35263	4.34525	4.42178	4.3966	4.32622	4.32314	4.33559
P46782	4.50895	4.5234	4.56973	4.45914	4.50823	4.39836	4.41932	4.47667	4.51253	4.50975	4.48741	4.54605	4.50377	4.47218	4.57571	4.53516	4.39685	4.46774
P62753	4.30843	4.35847	4.38805	4.38666	4.20399	4.30139	4.3287	4.39943	4.39206	4.25277	4.26261	4.2862	4.35204	4.30077	4.37561	4.2801	4.40382	4.21865
Q5JTH9	0.118702	0.142767	0.09191	-0.0591003	0.0852571	0.0573371	0.0375202	0.0563075	0.130218	0.127431	-0.00663667	0.114985	0.0432978	0.146845	0.0844807	0.0409392	0.0777948	0.0317812
Q14684	-2.05978	-2.18424	-1.9214	-2.38539	-2.23585	-2.55887	-2.45995	-1.91504	-2.14181	-2.27009	-2.1237	-2.31906	-2.0324	-1.93991	-2.51368	-2.26475	-2.36443	-2.23355
P62280	4.4384	4.4282	4.29005	4.33528	4.21641	4.3716	4.3257	4.45075	4.3946	4.2877	4.32195	4.33928	4.299	4.35999	4.42358	4.42376	4.28832	4.34629
P62244	4.2421	4.27318	4.32563	4.20193	4.18839	4.23888	4.31089	4.29252	4.25911	4.18114	4.20471	4.2009	4.14233	4.30037	4.3085	4.23813	4.25287	4.20941
Q9NQG5	0.0552997	0.301525	0.163654	0.20974	0.211439	0.0325857	0.410237	0.062158	0.298456	0.0676355	-0.00519566	0.168666	0.115168	0.145556	0.301886	-0.0556103	0.0697871	0.410948
P56182	-0.110737	-0.0364529	0.0853305	-0.482442	-0.0106188	-0.257818	0.144013	-0.2062	-0.173061	-0.204246	-0.191642	-0.165128	-0.16634	0.17429	-0.246228	-0.480778	-0.0797674	-0.0103273
P62277	2.11244	3.89835	1.91231	2.71788	2.65745	2.68934	2.94717	2.61264	3.09235	2.24355	2.15784	2.63246	2.30113	2.69764	2.23367	2.74404	2.36935	2.26627
P62263	4.13082	4.17569	4.10285	4.12533	4.03318	4.11036	4.11839	4.04068	4.15588	4.20952	4.10851	4.01821	4.11773	4.07732	4.18691	4.09091	4.10478	4.0646
P60866	4.4268	4.40734	4.49366	4.46976	4.3615	4.43595	4.35926	4.49137	4.48049	4.43052	4.38702	4.45484	4.3314	4.51702	4.50108	4.42523	4.44723	4.43382
P62266	2.56846	2.54006	2.59189	2.38232	2.44811	2.44997	2.47782	2.50472	2.57372	2.54173	2.37511	2.48923	2.43108	2.58996	2.57936	2.52377	2.48874	2.41861
P31949	2.4803	2.39279	2.65258	2.36153	2.72925	2.52288	2.47228	2.66542	2.58503	2.48732	2.47298	2.51322	2.41516	2.68261	2.53389	2.60509	2.5389	2.41458
P62847	3.39348	3.34285	3.21209	3.3093	3.20211	3.14228	3.31692	3.31234	3.35075	3.14058	3.26953	3.22862	3.39161	3.36959	3.30404	3.27556	3.15305	3.13949
P62851	4.70793	4.72454	4.74119	4.66667	4.55916	4.60206	4.70389	4.66486	4.62927	4.7118	4.72013	4.55087	4.56094	4.7894	4.65271	4.66978	4.64611	4.6292
P62306	2.45691	2.49474	2.57637	2.42996	2.38893	2.39745	2.41718	2.4616	2.57815	2.44107	2.33282	2.47466	2.66065	2.33993	2.43956	2.45664	2.44508	2.37541
P62861	3.5218	3.49282	3.51607	3.4921	3.39154	3.50225	3.50251	3.46123	3.53787	3.44762	3.42567	3.46329	3.40363	3.55629	3.50981	3.52646	3.39919	3.48642
P61247	5.30907	5.32449	5.31149	5.26934	5.21756	5.33597	5.30248	5.30218	5.34627	5.25089	5.24061	5.33157	5.20233	5.3619	5.31803	5.31046	5.29364	5.31769
P62081	5.83393	5.84805	5.82215	5.77216	5.72201	5.76359	5.75176	5.83077	5.87431	5.71138	5.78278	5.74292	5.83342	5.87378	5.78013	5.76016	5.7591	5.70923
P62241	5.00655	5.01354	5.02746	4.94973	4.93421	4.95053	4.96964	5.00196	5.05208	4.91204	4.96132	4.96094	4.97339	5.01312	5.00426	4.92831	4.93874	4.98568
P08865	5.70567	5.69172	5.75631	5.72876	5.63047	5.65022	5.66049	5.78174	5.74927	5.608	5.6633	5.68142	5.70306	5.75903	5.70395	5.64398	5.65198	5.65901
P09234	1.1474	1.17917	1.21439	1.29253	1.00639	1.2956	1.20158	1.28994	1.35107	1.11027	1.08362	1.15548	1.29029	1.29919	1.2009	1.13292	1.05711	1.16499
O00442	0.0156947	-0.2894	-0.332811	-0.209149	-0.274772	-0.36928	-0.463394	-0.151357	-0.304374	-0.2302	-0.217827	-0.0277555	-0.320222	-0.288803	-0.348558	-0.247647	0.246148	-0.445089
P08621	2.58456	2.80718	2.62987	2.75182	2.67651	2.61568	2.66249	2.70459	2.76079	2.6121	2.72215	2.61458	2.65871	2.7604	2.67072	2.67438	2.73188	2.63975
Q9Y512	-1.1392	-1.01113	-1.11118	-1.18788	-1.11103	-1.25118	-1.20265	-1.27562	-1.00971	-1.19448	-1.15526	-1.05518	-1.02005	-1.1076	-1.08249	-1.29935	-1.11733	-1.29546
Q9NSI8	0.787168	0.313739	0.644394	0.077057	0.624612	0.207673	0.750081	0.56533	0.386724	0.370135	0.37312	0.306767	0.461299	0.310459	0.517205	0.404728	0.231729	0.656815
O00422	-0.062296	-0.223047	-0.225645	-0.334154	-0.189682	-0.304191	-0.143	-0.218446	-0.145345	-0.216436	-0.306032	-0.275385	-0.16401	-0.0852193	-0.303754	-0.219293	-0.241896	-0.331002
Q15020	-0.92308	0.180705	-0.803472	-1.53493	-1.62489	-0.746514	-0.970843	-0.737781	-0.732435	-1.02411	-1.01144	-0.357199	-0.656179	-0.512828	-0.674422	-1.31015	-0.922964	-1.01797
Q9Y230	4.07086	4.10049	4.12303	4.08681	4.12699	4.08497	4.1133	4.09207	4.11841	4.07861	4.07245	4.11607	4.1041	4.10177	4.10386	4.06997	4.1124	4.09786
Q15424	2.13739	2.04958	2.04216	2.01446	1.98225	2.17838	2.02281	2.116	2.16077	1.95923	2.14421	2.05198	2.21478	2.10922	1.95395	2.09267	2.02217	2.0131
P23526	4.56996	4.58103	4.65336	4.44314	4.45907	4.50316	4.45304	4.52707	4.63197	4.51178	4.51472	4.55118	4.48074	4.63864	4.50486	4.51482	4.52925	4.51727
P62857	3.49652	3.66641	3.55856	3.48828	3.55302	3.60035	3.50405	3.64356	3.49388	3.58246	3.55197	3.57066	3.60464	3.65363	3.62442	3.5813	3.43146	3.53572
Q9Y3D9	-1.39321	-1.06414	-1.51776	-1.60072	-1.47498	-1.26252	-1.55284	-1.02924	-1.60188	-1.39855	-1.44188	-1.30577	-1.12023	-1.20525	-1.2293	-1.47655	-1.31206	-1.95073
P82663	-2.05594	-1.84152	-1.93204	-2.09884	-1.9423	-1.97515	-1.81341	-2.05298	-2.00044	-1.90808	-2.09217	-1.96884	-1.86462	-2.14736	-1.83132	-2.10036	-2.00945	-1.88488
Q9Y3I0	2.81352	2.79026	2.92954	2.77686	2.70864	2.74575	2.82928	2.85456	2.83424	2.81184	2.71	2.75341	2.90293	2.86681	2.8025	2.79634	2.67533	2.71974
Q8NBI5	-1.07318	-0.852351	-0.845423	-1.0225	-1.05113	-1.11501	-1.01251	-1.19889	-1.03142	NaN	-1.04369	-0.719616	-1.09081	-0.849668	-0.896244	-1.14853	-1.02236	-0.927404
P53992	1.48515	1.41113	1.43643	1.44249	1.33695	1.32532	1.405	1.32558	1.50759	1.41768	1.44873	1.36844	1.51282	1.46808	1.30836	1.39074	1.40892	1.35739
Q99590	-2.6882	-2.97589	-3.06677	-2.61861	-2.89474	-3.04133	-2.85739	-2.9667	-2.98733	-2.63119	-2.96777	-2.74978	-2.84148	-3.19316	-2.97749	-2.7973	-2.78887	-2.66105
Q92552	-1.58209	-1.43976	-1.51599	-1.61122	-1.43858	-1.54379	-1.49161	-1.37885	-1.2846	-1.65726	-1.68347	-1.73831	-1.46057	-1.39881	-1.82109	-1.45385	-1.72618	-1.42754
Q9UBE0	2.81476	2.86199	2.80002	2.72853	2.73739	2.72604	2.77058	2.83076	2.83474	2.66937	2.81919	2.76507	2.87312	2.79491	2.78839	2.73732	2.76047	2.70426
Q9UBT2	3.02794	2.87061	2.9978	2.91517	2.92616	2.80972	2.97843	2.92588	2.97313	2.90927	2.79233	2.93418	2.89644	2.91021	3.14098	2.87686	2.8932	2.82239
P62269	5.1245	5.08771	5.16097	5.01663	4.99342	5.09416	5.07148	5.1346	5.06377	5.06095	5.04485	5.1156	4.97439	5.16406	5.10494	5.08992	5.09488	5.1025
P39019	4.28957	4.31078	4.22743	4.06917	4.02626	4.13666	4.1793	4.11091	4.24836	4.18617	4.07979	4.19493	4.1231	4.18272	4.24825	4.17158	4.14979	4.1595
P23396	6.02648	6.05821	6.02702	5.96389	5.94551	5.95397	5.96628	6.02149	6.03757	5.93669	5.96865	6.00465	6.02939	6.02387	6.03854	5.95487	5.96654	5.93051
Q15459	3.22968	3.26206	3.23552	3.16467	3.1152	3.19578	3.1877	3.25405	3.29111	3.13918	3.15654	3.19809	3.2155	3.21521	3.22295	3.12961	3.27983	3.15071
Q15428	1.80781	1.91049	1.99686	1.86205	1.6914	1.71636	1.82441	2.00645	1.99712	1.69155	1.71803	1.78117	1.7061	1.86094	1.822	1.65207	2.16329	1.80193
O75533	3.67159	3.69969	3.68291	3.63031	3.6034	3.5845	3.6203	3.67584	3.72209	3.61192	3.58365	3.6616	3.62724	3.70625	3.65463	3.61264	3.62913	3.64594
Q9Y3B4	0.372449	0.444538	0.392526	0.255635	0.261234	0.30765	0.450904	0.278479	0.391057	0.221957	0.293241	0.414265	0.440517	0.507307	0.328494	0.298187	0.345606	0.129852
P09661	2.06928	2.05889	1.99952	2.09671	2.0089	1.97632	2.06218	2.06297	2.03712	1.99236	2.0306	2.02272	2.02018	2.11017	2.05389	2.05559	1.96881	1.99722
Q9Y265	3.87439	3.91908	3.89507	3.79987	3.78404	3.85067	3.83017	3.91237	3.89364	3.81554	3.80258	3.85645	3.89787	3.89278	3.84549	3.84602	3.8371	3.80314
Q96ER3	-2.14229	-2.29009	-2.23961	-2.40865	-2.17806	-1.96573	-2.04899	-2.33417	-2.1265	-2.03377	-2.32627	-2.35006	-2.09239	-2.24223	-2.2324	-2.07283	-2.20631	-2.34425
P07602	2.57337	2.49195	2.68345	2.46156	2.48461	2.42851	2.67298	2.5213	2.58718	2.43708	2.487	2.42691	2.44141	2.52019	2.61997	2.53655	2.52138	2.52044
Q9NR31	1.0526	1.16435	1.04165	0.975469	1.09545	0.871399	1.10376	1.022	1.02449	0.841516	1.05476	1.09279	1.37679	0.923651	1.18461	0.863275	1.09852	0.851452
P82979	1.79801	1.95292	1.90179	1.82994	1.80944	1.80899	1.92427	1.89169	1.88314	1.79001	1.78868	1.80312	1.77479	1.81106	1.89958	1.86503	1.92962	1.79426
Q9Y3A5	1.75144	1.54258	1.57485	1.61047	1.79518	1.72517	1.75284	1.68196	1.72297	1.54003	1.57611	1.73359	1.43602	1.76765	1.6771	1.79492	1.70316	1.66398
P50454	2.81232	2.83253	2.83857	2.72844	2.6924	2.65964	2.65721	2.79905	2.83949	2.70337	2.72536	2.80332	2.79728	2.81741	2.7359	2.69892	2.78918	2.69225
O75368	-0.0185251	0.0052615	0.0562852	0.0250966	0.0526673	-0.189191	-0.132846	0.036306	0.0378844	-0.0419202	-0.0666881	0.0844516	-0.12104	0.180905	-0.0843696	-0.0321483	0.00728549	-0.0298272
Q9H299	2.07368	2.1431	2.18257	2.13331	2.13577	2.22236	2.18753	2.11827	2.17985	2.07441	2.09004	2.25337	2.22309	2.10969	2.14555	2.19292	2.13105	2.09858
Q9NQZ2	-1.95587	-1.66488	-1.91134	-1.92968	-1.89993	-1.96891	-1.91214	-1.66952	-1.82682	-2.02864	-1.80145	-2.04697	-1.80733	-1.87301	-1.88926	-1.9843	-1.76727	-2.01075
Q15437	0.666391	0.728356	0.780559	0.612154	0.541256	0.548568	0.710465	0.760057	0.676444	0.59921	0.552556	0.604963	0.608313	0.658715	0.53467	0.774215	0.679221	0.655852
O94979	1.40794	1.60867	1.67124	1.58231	1.62476	1.56978	1.55155	1.64437	1.66638	1.62349	1.46959	1.51503	1.51022	1.69753	1.4846	1.58872	1.61191	1.54531
P31040	1.13578	1.23267	1.17827	0.943615	1.03929	1.10633	1.16268	1.16786	1.24192	1.11312	0.830762	1.0988	1.10302	1.19719	0.958291	1.21149	1.04062	1.07774
Q9NVA2	0.933914	0.860041	0.833026	0.740024	0.685029	0.748909	0.81771	0.747801	0.93784	0.769119	0.721468	0.822538	0.785653	0.889384	0.761378	0.906528	0.720004	0.772898
Q01105	5.49151	5.54946	5.49614	5.47802	5.44224	5.47322	5.53749	5.56793	5.53732	5.41232	5.43584	5.44507	5.4954	5.47543	5.51525	5.50314	5.51518	5.42835
Q13435	3.85628	3.90179	3.87246	3.84325	3.80359	3.8311	3.90035	3.83213	3.91287	3.8187	3.79201	3.8653	3.87349	3.80765	3.83209	3.87909	3.85241	3.88953
Q15427	0.309585	0.175453	0.33361	0.181712	0.114169	0.128715	0.495144	0.251462	-0.260013	0.290163	-0.000495915	0.163983	0.286476	0.204274	0.0532059	0.0219367	0.129956	0.322735
O15027	-3.06375	-2.24531	-2.94058	-2.32049	-2.20585	-2.64941	-2.93345	-2.52839	-2.52633	-2.22968	-2.55294	-2.70543	-2.40168	-2.64697	-2.45964	-2.43258	-2.913	-2.63904
Q15019	1.25027	1.28317	1.14401	1.14097	0.97217	1.075	0.982946	1.2919	1.22675	1.16382	1.09787	1.31315	1.02168	0.9043	0.915363	1.46111	1.26803	1.26535
Q16181	1.96064	2.15072	1.98476	1.98859	1.91495	1.95367	1.96889	1.96883	2.10662	1.92503	1.89673	2.06933	1.86306	1.9596	2.08603	1.92313	2.03975	2.14866
Q92599	-1.15495	-1.42316	-1.28482	-1.26405	-1.42211	-1.59592	-1.62861	NaN	-1.14007	-1.40565	-1.16367	-1.42741	-1.22877	-1.24985	-1.34288	-1.72581	-1.40966	-1.20312
P23246	5.34249	5.31691	5.41128	5.2763	5.275	5.28984	5.32784	5.33321	5.40704	5.3063	5.23551	5.32801	5.40018	5.35994	5.29551	5.30622	5.31506	5.26699
Q14151	-0.609001	-1.08612	-0.489616	-0.733893	-0.435552	-1.01808	-0.907086	-0.649405	-0.556799	-0.585264	-0.77868	-0.770476	-0.714397	-0.588777	-0.480201	-1.03959	-0.838636	-0.690234
Q9UHD8	1.09128	1.07749	0.897176	0.990355	0.910937	1.02534	0.975105	1.01889	1.12776	0.973008	0.916845	1.03052	1.10351	1.01101	1.03957	0.989587	1.00111	0.865184
P21912	0.702135	0.689903	0.804085	0.697949	0.509904	0.468973	0.424271	0.786499	0.648236	0.599308	0.664337	0.711498	0.559826	0.755034	0.969712	0.453423	0.669211	0.405844
Q15637	3.29294	3.23479	3.26647	3.19426	3.16165	3.16309	3.17551	3.25599	3.23796	3.22151	3.16182	3.25223	3.22388	3.28375	3.24311	3.21046	3.13191	3.21557
Q12874	2.01985	2.236	2.25552	2.15518	1.94688	2.06458	2.16426	2.21076	2.20426	2.03807	1.97634	2.12894	2.33419	2.30513	2.03845	2.067	1.99767	2.03094
O00193	-0.873986	-0.929595	-0.913947	-1.05093	-1.12319	-0.952276	-0.804508	-0.996593	-1.02003	-1.14947	-0.841115	-1.00322	-0.886682	-0.934918	-0.980774	-1.00278	-0.930692	-1.11543
Q9UQE7	0.866745	0.948766	1.03701	0.852389	0.782151	0.90791	1.09558	0.864	0.851413	0.870465	0.881882	0.843778	0.72347	0.917189	1.00895	0.798307	1.12063	0.813542
Q969G3	-0.0358333	0.246489	0.159141	0.0697165	-0.0269965	0.244373	0.10959	0.0216491	0.297173	0.058066	0.271083	-0.039249	0.363009	0.0945158	0.246082	0.0850478	0.0549692	-0.0714662
Q7KZF4	5.3965	5.3561	5.39315	5.32499	5.30405	5.30744	5.36278	5.38449	5.40986	5.294	5.31011	5.32308	5.30509	5.36626	5.36724	5.34125	5.37992	5.29459
Q13596	-0.354512	-0.31077	-0.195322	-0.22796	-0.267029	-0.40638	-0.159797	-0.239862	-0.129424	-0.41488	-0.31805	-0.362709	-0.223038	-0.187821	-0.10381	-0.301163	-0.238824	-0.616976
P35237	2.13963	2.30927	2.18219	2.22112	2.20602	2.14979	2.29491	2.2152	2.26027	2.10528	2.17551	2.20102	2.24186	2.16374	2.13418	2.29986	2.32029	2.09012
Q8NBT2	-0.265254	-0.601817	-0.0123191	-1.15225	-0.638356	-0.617116	-0.361451	-0.745055	-0.308147	-0.590712	-0.647729	-0.738691	-0.285321	-0.196642	-0.541187	-0.652022	-0.827773	-0.785869
Q92922	1.76563	1.74687	1.74558	1.68391	1.57909	1.58365	1.69362	1.73962	1.77803	1.63549	1.61576	1.67686	1.7853	1.62879	1.69841	1.7078	1.73431	1.57211
Q2TAY7	1.2209	1.14595	1.28374	1.17381	1.03183	1.14761	1.08492	1.2531	1.10825	1.15186	1.22207	1.22218	1.1099	1.21015	1.23163	1.16712	1.16474	1.13513
O95721	1.51907	1.79124	1.77098	1.71981	1.59242	1.54968	1.70768	1.70986	1.7143	1.5653	1.6125	1.66527	1.77611	1.7245	1.66657	1.65853	1.68799	1.52899
Q9UNH7	0.0985736	0.14339	0.250833	-0.0678055	-0.147268	-0.12525	-0.348755	-0.073454	0.298118	0.0484045	0.0586409	0.0551211	-0.258848	-0.132239	0.453748	-0.247961	-0.163599	0.452612
P30626	1.90968	1.87576	1.86594	1.87635	1.78648	1.8352	1.86008	1.89957	1.91049	1.82265	1.81053	1.85019	1.83293	1.91608	1.83697	1.843	1.87481	1.81435
Q08945	2.77129	2.67906	2.85293	2.68816	2.64332	2.66694	2.75799	2.84715	2.78509	2.63566	2.6218	2.71907	2.69373	2.72394	2.85074	2.54241	2.78869	2.71662
Q9H9B4	0.215119	0.156854	0.147144	-0.0254806	0.0904658	0.156545	0.0390539	0.117811	0.284449	0.0921743	0.120722	0.153411	0.1599	0.128821	0.0786184	0.144552	0.224348	0.00475741
Q9Y2Z0	1.80466	1.74899	1.82444	1.68547	1.71537	1.64716	1.80401	1.81097	1.78378	1.70532	1.64082	1.71773	1.80401	1.83627	1.71694	1.72423	1.65501	1.73719
O43765	1.45081	1.06865	1.55507	1.08521	1.08215	1.21646	1.22671	1.40487	1.39021	1.13449	1.11687	1.24383	1.36732	1.15871	1.18934	1.32051	1.27868	1.30846
Q14683	0.607114	1.02212	0.927451	0.691472	0.820757	0.831924	0.769704	0.907033	0.970748	0.803025	0.724113	0.725508	0.998365	0.694452	0.920358	0.919692	0.446314	0.956885
O95347	0.8399	1.01605	1.24269	0.880364	1.02937	1.12985	1.05505	1.18921	1.01859	0.886093	0.960667	1.04789	0.840043	1.09794	1.0792	1.0457	1.0718	1.07537
Q9NTJ3	1.28231	1.31269	1.21748	1.39815	1.20429	1.36481	1.24101	1.35598	1.35518	1.18776	1.41003	1.23221	1.42788	1.49422	0.75017	1.61786	1.42389	1.38133
Q9NR45	3.03656	3.03337	2.95359	3.02488	3.002	2.94095	3.03584	3.06964	3.02018	2.91186	2.96118	3.02713	3.04452	3.01134	3.01054	2.97012	2.94853	3.01654
P62316	4.06415	4.15819	4.13063	4.06243	4.2268	4.07153	4.13195	4.17588	4.21507	4.06002	4.06712	4.08112	4.11296	4.21084	4.1176	4.14067	4.16866	4.06288
Q13573	-1.21448	-1.14451	-0.994365	-1.09797	-1.02137	-1.36976	-0.994161	-1.15872	-1.01785	-1.22201	-1.29137	-1.16391	-0.720981	-1.21404	-1.19465	-1.12994	-1.29701	-1.18987
P00441	4.2973	4.33898	4.32685	4.29393	4.207	4.31613	4.23292	4.27612	4.45263	4.28825	4.26753	4.30119	4.28024	4.21473	4.2887	4.26652	4.43809	4.26693
A6NHR9	1.73327	1.68976	1.7383	1.52458	1.5863	1.5115	1.60997	1.70879	1.74708	1.54539	1.55437	1.6117	1.58241	1.6632	1.5046	1.62219	1.71688	1.66182
P54920	1.93758	1.93606	2.04071	1.92869	1.90114	1.8722	1.9576	1.92467	1.98361	1.90487	1.85792	1.95157	2.00132	1.9503	1.87086	1.94134	1.88093	1.91903
Q96DI7	1.84114	1.74732	1.77057	1.63705	1.70857	1.56501	1.66876	1.73537	1.812	1.66056	1.6936	1.75328	1.63422	1.88139	1.76789	1.66463	1.71526	1.57726
P18583	0.491437	0.461822	0.21141	0.286706	0.318718	0.258732	0.315355	0.465075	0.471058	0.282477	0.226115	0.38748	0.415733	0.581363	0.0649314	0.299927	0.329479	0.353608
Q9Y5B9	1.97775	1.91276	1.9583	1.89388	1.75068	1.86308	1.94912	1.97844	2.01351	1.82348	1.75689	1.79986	1.93599	2.0148	1.63116	1.81202	2.01533	1.90222
O75934	-0.59569	-0.380796	-0.446503	-0.66196	-0.623282	-0.693176	-0.485657	-0.632621	-0.584463	-0.604473	-0.500306	-0.601601	-0.557402	-0.545717	-0.445354	-0.533626	-0.619118	-0.682806
P49903	0.389322	0.286507	0.223831	0.198024	0.0255195	0.186142	0.307606	0.286358	0.124503	0.282183	0.232978	0.134714	0.261124	0.243212	0.141849	0.28489	0.215575	0.216564
Q01082	0.21292	-0.240691	0.0567647	0.200446	0.0502948	0.0552637	0.300366	0.167853	0.309558	-0.0836055	-0.0512157	-4.93829e-06	0.192355	-0.305291	0.33249	0.263365	0.375636	-0.264372
O15042	1.33552	1.51376	1.33903	1.3328	1.30827	1.42082	1.35808	1.37869	1.49775	1.3546	1.40234	1.26543	1.35456	1.42066	1.2798	1.37518	1.42862	1.35172
Q96ES7	-2.9285	-3.10514	-2.92085	-3.18208	-3.18674	-3.17282	-2.99921	-3.26451	-2.96771	-3.21679	-3.12889	-2.88358	-3.0539	-3.12427	-3.11352	-2.98795	-3.27667	-2.93855
P42285	2.19287	2.21181	2.30693	2.14047	2.13353	2.16466	2.23521	2.28232	2.2386	2.13385	2.14208	2.13272	2.12613	2.18689	2.22429	2.12211	2.17941	2.28516
Q8WU79	-0.856618	-0.850233	-0.826757	-1.08956	-0.957782	-0.971304	-1.00378	-0.783017	-0.479236	-1.02561	-1.19107	-0.994873	-1.16954	-0.945549	-0.887989	-0.792625	-0.815628	-0.859006
O60264	0.167612	0.0989333	0.0583468	0.0963394	-0.0881493	0.155116	0.116192	0.18087	0.195567	-0.00159129	-0.000171351	0.0898526	0.248887	0.156644	-0.111953	0.0976631	0.0735997	0.0143245
P62314	3.20372	3.1614	3.29396	3.01022	3.11099	3.21553	3.20481	3.2023	3.28415	3.01962	3.05807	3.21027	3.10918	3.24965	3.11809	3.23356	3.12856	3.12913
P62318	3.76495	3.76902	3.7711	3.70376	3.7382	3.6198	3.78262	3.73611	3.82216	3.68442	3.69395	3.73528	3.73569	3.79401	3.7751	3.75312	3.7836	3.58212
Q8IY81	0.10388	0.0295938	0.137768	0.0180252	-0.11561	-0.139559	0.204656	-0.00245212	0.113223	-0.112675	-0.189344	-0.0774439	0.0796672	0.24543	-0.43546	0.0767393	0.0753095	-0.0915425
O43175	3.54581	3.44379	3.49076	3.42224	3.46758	3.36326	3.46135	3.51852	3.57402	3.36575	3.41535	3.41734	3.42451	3.47514	3.4285	3.33302	3.42263	3.6327
Q9Y617	2.93666	2.89058	2.96125	2.81838	2.88423	2.77938	2.92255	2.90775	2.95659	2.86985	2.74479	2.87776	2.84197	2.97049	2.87855	2.88662	2.86748	2.85632
Q9GZT3	1.66752	1.72094	1.68482	1.61514	1.58884	1.58488	1.56085	1.70602	1.54082	1.68794	1.67954	1.70582	1.69944	1.5926	1.61789	1.61677	1.73492	1.61324
Q9NWH9	-1.80169	-1.79985	-1.91696	-1.93145	-2.02692	-1.65619	-1.82649	-1.86711	-1.66726	-1.84533	-2.03393	-1.81211	-1.71623	-1.84929	-1.83696	-1.87551	-1.83216	-1.98341
Q9HCN8	1.08064	0.956602	0.950116	0.783253	0.963576	0.748418	0.960167	0.994026	1.01806	0.784906	0.795432	0.954027	1.03672	0.830484	0.862412	1.05455	0.896287	0.843376
P55735	2.14405	2.10569	1.93469	2.15374	2.0175	1.94597	2.01878	2.16869	2.17525	1.92761	1.91227	2.1317	2.19898	2.06854	2.0377	2.00615	1.95986	2.01947
Q15393	3.33444	3.31437	3.33943	3.28696	3.24503	3.20061	3.30435	3.3346	3.3406	3.20364	3.28718	3.2589	3.29895	3.30562	3.3166	3.17432	3.31737	3.24887
Q9BWJ5	0.334248	0.465307	0.529026	0.450418	0.315271	0.414916	0.414799	0.505657	0.501591	0.378468	0.374202	0.364069	0.334459	0.41914	0.326645	0.49635	0.474705	0.418753
P63208	2.16256	2.11211	2.11123	2.07341	2.17587	2.07169	2.1495	2.06375	2.17911	2.18264	2.13668	2.02147	2.23425	2.15845	2.05573	2.12244	2.06791	2.10775
P02549	1.49109	1.52211	1.52912	1.4917	1.42437	1.38537	1.97828	1.92076	1.98544	1.94596	1.96121	1.93118	1.53521	1.50071	1.4814	1.44957	1.39921	1.41165
Q9UHB9	1.37876	1.33443	1.46075	1.40405	1.36578	1.40374	1.2893	1.46784	1.42019	1.32297	1.35152	1.49746	1.42256	1.47359	1.47873	1.25781	1.36318	1.33714
O76094	1.66366	1.60116	1.63147	1.63358	1.57441	1.47764	1.65888	1.55663	1.70022	1.60942	1.53199	1.52604	1.53964	1.60673	1.5549	1.60321	1.52934	1.73109
P84103	3.64681	3.54767	3.60157	3.63874	3.50275	3.63808	3.5389	3.63885	3.66007	3.62927	3.54495	3.55727	3.54793	3.58618	3.60215	3.50517	3.58583	3.65579
Q16629	3.89467	3.88568	3.85768	3.93476	3.83354	3.90096	3.94176	3.87371	3.90405	3.92724	3.76041	3.91042	3.86239	3.89167	3.9415	3.88475	3.90289	3.81076
P42229	2.28148	2.18309	2.19426	2.08783	2.12192	2.00208	2.19686	2.13686	2.26258	2.08228	2.03546	2.15914	2.01361	2.18693	2.06097	2.08402	2.31278	2.23305
P51692	-1.14211	-1.59685	-1.63514	-2.56741	-1.66869	-1.74956	-2.12394	-1.37893	-1.64043	-1.72804	-1.66415	-1.9405	-1.65192	-1.27515	-1.91091	-2.06231	-1.7102	-1.8783
P16949	5.08831	5.06203	4.96501	5.03181	4.89534	5.00414	5.0087	5.03648	5.05701	4.96279	4.947	4.98817	5.03253	5.0562	4.96917	4.99938	5.0444	4.94599
Q96SI9	0.770594	0.639197	0.702818	0.601743	0.528463	0.500275	0.452511	0.552041	0.663574	0.693127	0.69743	0.485235	0.935163	0.512222	0.441738	0.657114	0.620796	0.377643
Q8NB90	-1.07582	-1.18453	-1.20958	-1.58236	-1.71926	-1.45414	-1.92754	-1.351	-1.23379	-1.29234	-1.13411	-1.19666	-0.726554	-1.75451	-1.73606	-1.74599	-0.670487	-1.53522
Q14247	0.513187	0.962015	0.730353	0.570757	0.687204	0.654403	0.588836	0.806479	0.827162	0.704711	0.573865	0.665596	0.70698	0.786758	0.558017	0.472845	0.949478	0.701781
O75683	-1.32128	-1.31719	-1.46285	-1.37798	-1.91917	-1.1195	-1.49704	-1.00786	-1.192	-1.34821	-1.67734	-1.65294	-1.25903	-1.59281	-1.11364	-1.56707	-1.33027	-1.51837
P49588	4.27023	4.28805	4.31039	4.20348	4.22877	4.22877	4.24847	4.23881	4.3449	4.23592	4.19266	4.25957	4.29463	4.26011	4.25311	4.27195	4.27933	4.15195
Q96A49	-0.816753	-0.611949	-0.84286	-0.975668	-0.696946	-0.803892	-0.838826	-0.603902	-0.749764	-0.867628	-0.882369	-0.800366	-0.780079	-0.780987	-0.853287	-0.749077	-0.901065	-0.66182
Q6PI48	-0.169076	-0.283515	-0.191319	-0.337746	-0.492129	-0.249743	-0.412207	-0.432754	-0.343781	-0.190033	-0.0696554	-0.22682	-0.330222	-0.219793	-0.146843	-0.284894	-0.359851	-0.355778
O60493	2.16263	2.27793	2.18523	2.18084	2.15424	2.05847	2.18722	2.25078	2.2587	2.08719	2.12446	2.17491	2.26357	2.28818	2.28528	2.01516	1.96298	2.26091
Q96I25	0.30662	0.336059	0.255403	0.151012	0.0662304	0.227323	0.236222	-0.165384	0.561088	0.202037	0.275987	0.0977724	0.188336	0.196743	0.174484	0.376694	0.0743768	0.163959
P52788	1.67241	1.71681	1.76173	1.62516	1.57965	1.62202	1.75446	1.68671	1.75815	1.48967	1.6303	1.67071	1.85581	1.57592	1.63995	1.62986	1.6373	1.61918
O00267	0.861014	0.961566	1.03634	0.878391	0.921967	0.856774	0.868778	0.969842	1.02129	0.963935	0.891165	0.826663	0.93565	0.985901	0.915574	0.964343	0.773866	0.944967
Q05519	1.80356	1.43478	1.66406	1.68119	1.73261	1.5647	1.6121	1.72422	1.8547	1.44646	1.71122	1.64546	1.21914	1.80659	1.80828	1.75995	1.77089	1.77581
O75494	1.84503	1.88684	1.93989	1.74755	1.71914	1.82254	1.86322	2.01288	1.62554	1.72476	1.83947	1.85021	1.65721	1.9515	1.76754	1.86776	1.84031	1.84093
Q07955	4.81779	4.86403	4.84955	4.79073	4.7886	4.84414	4.8193	4.82865	4.86735	4.78323	4.76236	4.77314	4.8758	4.85131	4.84629	4.74326	4.78391	4.84417
Q08170	-0.648523	-0.740497	-0.679424	-0.749625	-0.741611	-0.523377	-0.656261	-0.622054	-0.599932	-0.593515	-0.731469	-0.803622	-0.726718	-0.695733	-0.677923	-0.828175	-0.489425	-0.618291
Q13247	1.47316	1.28366	0.422884	1.03695	1.76299	1.82571	1.77911	1.20275	1.36617	0.979545	1.23783	1.2846	1.57939	1.417	1.28877	1.02823	1.11193	1.15448
Q01130	3.4983	3.51949	3.4895	3.41666	3.42287	3.34891	3.42769	3.4398	3.58314	3.39106	3.41406	3.45368	3.51058	3.46708	3.48156	3.50845	3.35299	3.42748
Q13242	2.5539	2.4898	2.60799	2.40929	2.48045	2.32695	2.44308	2.52183	2.58608	2.40951	2.35079	2.53431	2.56502	2.60666	2.59886	2.56978	2.16968	2.52614
Q16384	-1.48296	-1.38697	-1.26981	-1.09388	-1.74488	-1.96973	-1.5711	-0.803511	-1.92114	-1.62914	-1.66216	-1.55965	-1.75688	-1.02642	-1.65065	-2.74878	-0.604566	-1.36717
P61011	0.207128	0.0382568	0.0700106	0.0912679	0.1015	0.0654542	0.116237	0.133394	0.173429	-0.0201207	0.119548	0.0862362	0.24781	0.208142	-0.0831106	0.0487761	0.00808266	0.174716
Q8IYB8	-1.40272	-1.89944	-1.45996	-1.75352	-1.50445	-1.89825	-1.76413	-1.80993	-1.49537	-1.62361	-1.78727	-1.46445	-1.39952	-1.7511	-1.63226	-1.77753	-1.64889	-1.79652
Q9Y285	2.6544	2.62576	2.62014	2.64753	2.5089	2.55383	2.67444	2.65679	2.67183	2.57361	2.50403	2.55069	2.67312	2.62971	2.56684	2.5652	2.55333	2.61296
Q9BXP5	2.99228	2.93166	2.89506	2.87129	2.79994	2.90521	2.88221	2.90499	3.01419	2.89004	2.8506	2.88533	2.84769	2.97334	2.87991	2.97262	2.89107	2.88503
Q13243	0.194501	0.238635	0.160306	0.0700719	0.0230388	0.131194	0.183925	0.239532	0.212033	0.0299405	0.0734534	0.0768317	0.26617	-0.0164468	0.0584479	0.115146	0.219315	0.183684
P31948	5.79011	5.77866	5.75226	5.68807	5.64319	5.66948	5.72025	5.72469	5.79653	5.6483	5.6922	5.74151	5.7337	5.79207	5.72614	5.65853	5.7312	5.66782
Q9P289	1.35135	1.31773	1.49417	1.43427	1.50478	1.39389	1.44496	1.4491	1.50685	1.32613	1.40231	1.35796	1.49188	1.35438	1.29801	1.39703	1.53235	1.38901
Q9Y3F4	3.16709	3.18704	3.18392	3.13415	3.08734	3.1056	3.07865	3.18578	3.1843	3.15641	3.09427	3.16726	3.14847	3.13856	3.19929	3.15515	3.07739	3.13434
O15400	-1.52137	-1.73611	-1.82098	-1.82936	-1.71589	-1.68932	-1.81383	-1.57719	-1.64106	-1.83647	-1.74898	-1.68358	-1.58301	-1.73486	-1.65473	-1.73229	-1.77272	-1.82751
Q15833	0.225215	0.293972	0.278762	0.227466	0.134221	0.298338	0.253189	0.399954	0.250136	0.191904	0.199078	0.268682	0.466658	0.214363	0.155177	0.378288	0.200728	0.111162
Q96I99	-0.174274	-0.479774	-0.523772	-0.584814	-0.405743	-0.595314	-0.532483	-0.471393	-0.33807	-0.418525	-0.639525	-0.341683	-0.490278	-0.529079	-0.543312	0.051038	-0.586383	-0.657173
P49589	-0.0766744	-0.429036	-0.353225	-0.561128	-0.353052	-0.504881	-0.316182	-0.400512	-0.266762	-0.407146	-0.540812	-0.331191	-0.233209	-0.324679	-0.366168	-0.423216	-0.499584	-0.446184
P14868	4.42886	4.45656	4.41854	4.35397	4.3453	4.31983	4.34884	4.39094	4.47448	4.35615	4.37801	4.39529	4.32793	4.44278	4.36073	4.40763	4.37642	4.42062
P50453	-0.429526	-0.480949	-0.345654	-0.29388	-0.0908721	-0.389374	-0.315767	-0.198539	-0.306901	-0.600248	-0.254727	-0.35165	-0.252882	-0.197092	-0.654906	-0.303067	-0.310082	-0.37708
P19623	3.36926	3.37054	3.37444	3.21449	3.28191	3.2513	3.37114	3.31575	3.40979	3.23113	3.29088	3.25073	3.41036	3.30723	3.30144	3.29536	3.28552	3.28268
Q7KZ85	-1.36897	-1.42706	-1.7799	-1.38399	-1.37316	-1.52723	-1.27467	-1.45418	-1.29907	-1.49905	-1.61586	-1.56462	-1.38012	-1.52373	-1.57508	-1.57785	-1.35186	-1.44148
P49458	3.07145	3.0064	3.08919	2.9642	2.97427	2.95852	2.93525	3.07097	3.04032	3.02098	2.946	3.03298	2.97321	3.05487	3.0783	2.94682	2.99589	2.98235
Q96SB4	1.60369	1.60975	1.5236	1.47858	1.46886	1.56676	1.45175	1.64689	1.56815	1.56787	1.53691	1.52036	1.5741	1.60271	1.59367	1.47763	1.574	1.49977
Q04837	2.9184	2.87316	2.90609	2.83038	2.8613	2.80108	2.89581	2.8991	2.9303	2.76197	2.774	2.86031	2.80955	2.93109	2.89851	2.79951	2.87966	2.91311
Q16385	0.0975719	0.28239	0.113952	0.131855	0.00731831	0.114211	0.181311	0.0777875	0.165574	0.0213946	0.155656	0.16336	0.270011	0.178544	0.17626	0.125673	0.0324923	0.00969275
Q8N3U4	-1.56389	-1.67044	-1.66293	-2.14327	-1.15662	-1.73562	-1.72811	-1.45849	-1.60077	-1.34426	-1.65304	-2.13075	-1.86134	-1.57063	-1.52122	-1.53678	-2.00189	-1.51982
P07814	5.2387	5.24184	5.27356	5.19695	5.17762	5.16186	5.2131	5.25823	5.26553	5.1872	5.15824	5.20305	5.24657	5.26169	5.23915	5.1469	5.19264	5.20054
Q13501	-0.772168	-0.499731	-0.695198	-0.763307	-0.731388	-0.535814	-0.461703	-0.657767	-0.663816	-0.748339	-0.756607	-0.659564	-0.608052	-0.650254	-0.633317	-0.841626	-0.606377	-0.664957
P37108	1.95562	1.71591	1.86666	1.81593	1.80543	1.8018	1.79879	1.93462	1.94099	1.83281	1.63691	1.8517	1.92644	1.93929	1.83559	1.76992	1.75762	1.76044
Q9UJZ1	0.941188	0.968487	1.05211	0.903691	0.878432	1.0621	0.988675	1.01788	1.10958	0.843457	0.8792	0.925027	1.10209	1.06676	0.854595	0.936401	0.9112	0.908464
Q8IYB3	1.74856	1.6615	1.70838	1.36022	1.60121	1.6153	1.60305	1.73984	1.72375	1.44147	1.58735	1.60553	1.49996	1.63218	1.57156	1.71415	1.53648	1.80218
Q9UQ35	2.45432	2.53233	2.5329	2.47089	2.44442	2.46407	2.45764	2.5071	2.56795	2.47338	2.45138	2.39228	2.54982	2.47507	2.46231	2.44303	2.4953	2.44974
P42224	-0.533448	-0.729768	-0.252846	-0.607373	-0.62659	-0.64051	-0.766084	-0.414397	-0.5733	-0.58666	-0.477191	-0.668509	-0.473601	-0.507568	-0.64197	-0.73397	-0.644766	-0.522512
O95793	-0.00670398	0.100664	-0.129896	-0.233658	-0.225178	-0.0342136	-0.465261	-0.160454	0.00805522	-0.00984087	-0.0739805	-0.00783651	0.0120348	0.162731	0.124413	-0.649833	-0.416035	0.133055
P63165	-1.39294	-0.743976	-0.708665	-1.19998	-1.03569	-1.22172	-1.12819	-1.00939	-1.14601	-1.18775	-1.07443	-0.811561	-1.30418	-0.970686	-0.72371	-1.01867	-1.13104	-1.04657
P23381	3.73569	3.72162	3.71187	3.6045	3.63268	3.63159	3.70553	3.68553	3.77094	3.58992	3.60608	3.68731	3.74417	3.67077	3.62473	3.81397	3.63051	3.57525
P13984	-0.390393	-0.541803	-0.647124	-0.580933	-0.586745	-0.620062	-0.553512	-0.589697	-0.516948	-0.446305	-0.591202	-0.670496	-0.475212	-0.643776	-0.567058	-0.578275	-0.458528	-0.691117
Q9BQE3	1.8173	1.72157	1.8643	1.82721	1.90609	1.67225	1.91978	1.69564	1.84707	1.81094	1.6989	1.75486	1.97365	1.74428	1.77507	1.77968	1.7297	1.71716
Q13885	1.45684	1.50033	1.48694	1.5663	1.43489	1.47796	1.50749	1.61586	1.50939	1.57718	1.5215	1.59075	1.48576	1.65325	1.53801	1.53979	1.56396	1.50502
P68371	6.21654	6.22149	6.32988	6.21867	6.10072	6.08708	6.25411	6.36698	6.45937	6.1893	6.18812	6.2413	5.82655	6.54807	6.58127	6.37831	6.52486	5.73864
Q9BUF5	2.71413	2.73524	2.66845	2.65627	2.61217	2.56513	2.69107	2.6827	2.73944	2.52575	2.65732	2.64702	2.7504	2.70289	2.66442	2.59759	2.62973	2.55886
P07437	6.53298	6.59743	6.49326	6.48075	6.36458	6.51689	6.45231	6.47061	6.62028	6.523	6.47773	6.44958	6.54228	6.53265	6.47192	6.39072	6.50099	6.52253
Q15046	4.00773	3.95861	3.98386	3.88807	3.86283	3.88197	3.92875	3.9817	4.00864	3.8604	3.85607	3.95297	3.95552	3.97274	3.94324	3.94329	3.85921	3.91742
Q9NSE4	-1.29171	-1.62352	-1.13752	-1.35963	-1.33785	-1.4126	-1.33942	-1.20393	-1.1127	-1.58523	-1.4659	-1.51119	-0.779799	-1.44415	-1.38169	-1.62146	-1.54543	-1.42621
O43776	3.53667	3.44226	3.53831	3.39546	3.50789	3.36264	3.52648	3.51561	3.48621	3.39244	3.38775	3.40728	3.48729	3.53783	3.43802	3.46066	3.40211	3.37611
P47897	2.76442	2.72355	2.75371	2.67789	2.53855	2.68892	2.69367	2.75529	2.76604	2.69786	2.56369	2.69179	2.56921	2.80735	2.64366	2.68994	2.72194	2.71439
P37837	5.1745	5.20967	5.15868	5.07551	5.10484	5.17857	5.12062	5.20906	5.16327	5.07515	5.17107	5.16237	5.1504	5.22172	5.12511	5.12877	5.13917	5.13587
P12081	1.44011	1.66818	1.59122	1.46108	1.4839	1.4599	1.62919	1.53345	1.62809	1.37626	1.4064	1.55052	1.56688	1.3013	1.63845	1.64223	1.61407	1.34071
P56192	3.35341	3.34629	3.42329	3.30593	3.32503	3.22797	3.27575	3.34021	3.42094	3.37457	3.2338	3.32244	3.3178	3.32527	3.26987	3.46413	3.29705	3.27307
P54136	3.34121	3.29421	3.3206	3.35101	3.27434	3.32073	3.28837	3.34653	3.40638	3.27685	3.26677	3.35988	3.34256	3.36783	3.23435	3.34216	3.32591	3.34954
P49591	3.9043	3.86823	3.93626	3.843	3.84774	3.79946	3.87269	3.87399	3.92926	3.88816	3.78306	3.86231	3.84507	3.90359	3.92276	3.84496	3.87658	3.82381
Q9NSD9	2.80615	2.87014	2.90419	2.75664	2.83626	2.72691	2.77641	2.85829	2.89103	2.75643	2.83608	2.78924	2.71088	2.7774	2.89518	2.8347	2.82857	2.84956
P26639	4.57338	4.50449	4.57516	4.49471	4.48321	4.47309	4.47714	4.5556	4.6097	4.44548	4.51705	4.4945	4.50723	4.55993	4.48449	4.57263	4.48473	4.49173
O76070	0.170197	0.348919	0.099824	0.208534	0.0824416	0.136796	0.0691242	0.244589	0.133847	0.129579	0.200199	0.30062	0.372866	0.0857804	0.0828514	0.259321	0.0754932	0.171507
Q9Y6A5	0.643497	0.732429	0.435265	0.67451	0.427093	0.549071	0.646819	0.635742	0.643714	0.544301	0.409398	0.577745	0.583798	0.551793	0.562188	0.497165	0.789793	0.511363
P41252	4.12447	3.88047	4.01724	3.79322	4.15972	3.7706	3.91211	4.20191	4.25153	3.83536	3.81106	4.01074	3.79834	3.83045	3.92476	4.757	3.83361	3.78967
Q9P2J5	2.15164	2.04746	2.17551	2.06919	2.12939	2.0381	2.08709	2.12535	2.22661	2.08197	2.05498	2.03197	2.17434	2.22078	2.10334	2.06313	2.05461	2.00244
Q12788	1.74938	1.83539	1.79106	1.74175	1.74369	1.66906	1.72613	1.76705	1.83497	1.73796	1.67587	1.82511	1.78828	1.71229	1.71346	1.73738	1.7171	1.86921
Q969Z0	0.347736	0.382498	0.418047	0.121322	0.48326	0.0338618	0.464055	0.352046	0.465003	0.342182	0.0578433	0.296088	0.695374	0.27952	0.423075	0.422409	0.242999	-0.180558
P23193	1.60707	1.74572	1.69737	1.65619	1.57946	1.71635	1.58622	1.70888	1.67754	1.72439	1.61099	1.69798	1.78014	1.71234	1.60246	1.6312	1.62279	1.653
P17987	6.1827	6.18943	6.19362	6.08056	6.13102	6.11027	6.15964	6.20453	6.23015	6.09765	6.10397	6.11865	6.1209	6.24282	6.15144	6.13908	6.14878	6.10397
P48643	6.0015	6.03444	6.02763	5.92952	5.92006	5.91453	6.00268	6.03455	6.04905	5.91262	5.88854	5.97713	5.96925	6.0217	5.99653	5.97039	5.97957	5.90351
O14776	1.97158	2.18128	1.97844	1.94305	1.99952	2.00266	1.96322	2.06779	1.979	1.98409	2.12055	1.98492	1.89501	1.9953	1.93593	1.99097	2.23162	1.99293
Q13263	5.44418	5.44528	5.43869	5.36444	5.37282	5.3604	5.3788	5.43034	5.44518	5.40162	5.34619	5.3796	5.4105	5.46451	5.41975	5.40818	5.34205	5.36168
Q9Y5L4	1.39423	1.4351	1.46837	1.3141	1.35074	1.32128	1.41459	1.35639	1.47877	1.26891	1.35852	1.40019	1.40554	1.41087	1.46732	1.34528	1.35649	1.28054
Q9Y490	4.94778	4.92189	4.971	4.9013	4.86972	4.84622	4.93339	4.93652	4.99441	4.83893	4.8763	4.88236	4.91868	4.95797	4.9257	4.94734	4.8655	4.84729
P26640	3.77334	3.83047	3.76343	3.68656	3.72578	3.73397	3.77424	3.82921	3.81358	3.67536	3.70603	3.74584	3.70203	3.77934	3.75669	3.75049	3.91299	3.70493
P54577	4.47741	4.44152	4.42336	4.39506	4.3052	4.38275	4.42939	4.44624	4.47782	4.34023	4.35212	4.39531	4.4041	4.4919	4.4331	4.36116	4.38169	4.39027
P37802	5.6972	5.64953	5.67067	5.59174	5.58973	5.53873	5.60442	5.62828	5.67334	5.57867	5.575	5.62153	5.6696	5.68986	5.55069	5.61156	5.58978	5.59807
P50991	5.70787	5.73372	5.70538	5.62884	5.64149	5.66008	5.67644	5.72335	5.73945	5.60644	5.63501	5.69607	5.68102	5.70528	5.70177	5.66944	5.68111	5.61009
Q5QJE6	-0.586734	-0.562737	-0.683399	-0.774023	-0.762705	-0.766524	-0.757083	-0.757145	-0.56764	-0.7783	-0.670342	-0.632502	-0.664382	-0.61607	-0.6738	-0.623811	-0.893243	-0.705525
Q00059	1.54284	1.53664	1.51772	1.41635	1.35572	1.38193	1.45596	1.44663	1.51739	1.49169	1.15388	1.7629	1.57516	1.48941	1.45769	1.43703	1.56415	1.30385
Q13148	3.08583	2.95808	2.9781	2.94614	2.95982	2.93643	3.03196	2.99754	2.99694	2.87458	2.95695	3.01838	2.98873	3.06623	2.96236	3.02063	2.9381	2.8968
P49368	6.29305	6.30449	6.26162	6.25457	6.20905	6.27265	6.24231	6.27463	6.34113	6.24506	6.23475	6.26085	6.22166	6.29876	6.2915	6.2759	6.24331	6.25566
P68366	1.51547	1.61857	1.41578	1.56506	1.32886	1.49498	1.58111	1.43551	1.47935	1.37296	1.32147	1.40484	2.68994	2.68243	2.65846	2.69076	2.68389	2.60028
O75347	3.3053	3.3789	3.3298	3.23743	3.21825	3.27826	3.29939	3.32765	3.31114	3.27441	3.22825	3.3318	3.26629	3.34898	3.3217	3.28345	3.34017	3.21141
P13693	2.9664	2.94974	2.94213	2.95592	2.90295	2.8375	2.90137	2.91106	3.06167	2.92929	2.89262	2.88277	2.94746	3.01928	2.93384	2.90196	2.82978	2.94623
Q92734	0.79521	0.74621	0.859896	0.739945	0.566371	0.756235	0.765101	0.807284	0.814222	0.571404	0.771026	0.700231	0.888018	0.688242	0.712324	0.756957	0.720046	0.640076
Q9BTW9	-0.713778	-0.51925	-0.377593	-0.833239	-0.697886	-0.541002	-0.451679	-0.569118	-0.449977	-0.743081	-0.901716	-0.582872	-0.415748	-0.752233	-0.967227	-0.419331	-0.464869	-0.729764
Q15813	-0.552392	-0.690363	-0.43134	-0.390708	-0.725563	-0.499648	-0.47182	-0.549431	-0.295341	-0.659899	-0.777252	-0.555718	-0.738404	-0.27287	-0.580513	-0.403727	-0.957361	-0.411485
Q13428	1.98033	2.09164	2.08629	1.96152	1.93539	1.9126	1.91426	2.09149	2.02182	2.03882	1.94929	1.91908	1.92446	2.01259	1.9623	1.89211	1.96004	2.20626
Q99832	5.82852	5.79263	5.81124	5.74483	5.75263	5.73398	5.80508	5.80006	5.81101	5.73631	5.73264	5.76252	5.79514	5.81304	5.74751	5.78401	5.77886	5.73554
P50990	6.76848	6.8037	6.80426	6.70774	6.74254	6.71789	6.72423	6.79377	6.82728	6.74155	6.73216	6.73853	6.7301	6.81828	6.80269	6.74976	6.75243	6.72018
P40227	5.73012	5.74357	5.75265	5.67851	5.64985	5.63979	5.66879	5.73823	5.73067	5.64302	5.69467	5.69681	5.7215	5.70976	5.66783	5.65742	5.75374	5.66574
P55072	5.3278	5.33139	5.29789	5.1986	5.24753	5.24236	5.27218	5.30806	5.34079	5.2096	5.23489	5.25912	5.3059	5.2978	5.29763	5.26454	5.24093	5.20211
Q9UGI8	0.862361	0.746904	0.778181	-0.0181443	0.707053	0.681018	0.526449	0.725895	0.864191	0.446891	0.619081	0.482898	0.652422	0.636562	0.909509	0.548597	0.510531	0.512001
Q9BWD1	3.47545	3.50045	3.4929	3.52235	3.34588	3.41081	3.41928	3.51119	3.54974	3.37627	3.43239	3.46733	3.41512	3.51729	3.38632	3.53589	3.46416	3.41517
Q15185	4.91349	4.79585	4.79641	4.72025	4.78744	4.76111	4.71611	4.84219	4.80897	4.77944	4.85591	4.78719	4.85449	4.85995	4.81435	4.78555	4.75476	4.72731
P53999	3.99341	3.88894	3.89835	3.92982	3.8697	3.86311	3.88449	3.96364	3.91511	3.87365	3.90699	3.91654	3.93138	3.88214	3.97712	3.91813	3.89583	3.85104
P78371	6.5985	6.56825	6.58973	6.52201	6.51914	6.48015	6.54903	6.6237	6.57987	6.48873	6.51042	6.52599	6.53346	6.62802	6.56827	6.53742	6.4899	6.50016
P24752	1.8871	1.94547	1.95995	1.95431	1.92592	1.8862	1.93933	1.86448	1.99831	1.92566	1.91434	1.92136	1.94831	1.92605	1.96628	1.91375	1.91823	1.88545
P02786	5.72009	5.73664	5.70367	5.6943	5.64728	5.68296	5.69816	5.72737	5.75363	5.63443	5.6945	5.69009	5.71918	5.73385	5.68043	5.66373	5.68585	5.70247
P21980	1.54462	1.59239	1.56448	1.4301	1.5029	1.45819	1.59094	1.50814	1.60604	1.4062	1.42171	1.54579	1.59146	1.54847	1.39761	1.49355	1.59938	1.46196
Q96B49	-1.74219	-1.38646	-1.08577	-1.14832	-1.27407	-1.53095	-1.35928	-1.29423	-1.30793	-1.74524	-1.15863	-1.26886	-1.12588	-1.48882	-1.37956	-1.31987	-1.31859	-1.55461
Q9UI30	1.4058	1.27186	0.898507	0.984318	0.816448	1.15837	1.13142	1.52673	1.25476	1.36968	1.29622	1.10951	0.932696	1.20892	0.992649	0.89127	2.14306	0.583905
P10599	4.75502	4.78072	4.80412	4.76414	4.66258	4.68504	4.67149	4.76198	4.86012	4.65773	4.70407	4.71316	4.75007	4.77318	4.69202	4.68848	4.7591	4.71867
Q8NI27	-0.0106832	-0.116077	-0.0885021	0.00120278	-0.0212228	0.10353	0.170176	0.112085	-0.014087	-0.176526	-0.0496544	0.00811879	0.0739474	0.134926	0.0606733	0.059479	-0.323457	0.000956877
P31483	-0.309046	-0.133342	-0.0755311	-0.252649	-0.117707	-0.465392	-0.158666	-0.0568238	-0.0938632	-0.407413	-0.205608	-0.385729	-0.272292	-0.224238	0.0157532	-0.117304	-0.284515	-0.423964
Q9NZ63	0.703267	0.802545	0.541436	0.504229	0.542803	0.671263	0.741323	0.696371	0.710789	0.558046	0.552032	0.518877	0.803663	0.630968	0.532617	0.520852	0.815101	0.437108
P62072	-0.342189	-0.278766	-0.346681	-0.467709	-0.344671	-0.488466	-0.298762	-0.385441	-0.44811	-0.478532	-0.366964	-0.306942	-0.397987	-0.410551	-0.252138	-0.396335	-0.395205	-0.47176
O43615	1.31056	1.42336	1.26772	1.30881	1.24736	1.29006	1.37956	1.3582	1.28207	1.17721	1.2669	1.35877	1.3234	1.40389	1.2833	1.23369	1.30575	1.25269
Q9NYL9	0.117262	0.037518	0.194324	-0.0520564	0.153248	-0.0624331	0.22664	0.0894824	0.0836321	-0.0200122	-0.037202	0.0471565	0.187039	-0.0492325	-0.0208177	0.0673103	0.226624	-0.0271902
O94826	0.0745905	-0.215595	-0.0357867	-0.419286	-0.0913388	-0.244254	-0.232813	-0.0873479	0.00713144	-0.207406	-0.221359	-0.0449743	-0.0603477	0.0284567	-0.130339	-0.377566	-0.0714318	-0.290904
Q96KB5	1.01591	0.938264	0.896803	0.811719	0.873846	1.03753	0.94985	0.964748	1.00492	0.744999	0.934846	0.95055	1.08557	0.922505	0.812983	0.93259	0.878703	0.866641
O43399	2.54389	2.42057	2.52087	2.4105	2.36783	2.4332	2.43674	2.45193	2.56563	2.37779	2.40242	2.47363	2.48821	2.57263	2.46658	2.33004	2.43405	2.44568
P60174	6.58195	6.56613	6.49849	6.53364	6.42399	6.52226	6.49751	6.55197	6.56658	6.46139	6.51592	6.52046	6.44244	6.53475	6.55801	6.54433	6.5265	6.51879
P12270	3.71934	3.67838	3.62112	3.51581	3.59366	3.55414	3.59114	3.65978	3.7273	3.51955	3.60821	3.56795	3.55635	3.90225	3.53616	3.53773	3.52937	3.64643
Q96FV9	-1.99412	-2.23113	-2.0656	-2.11145	-1.89275	-2.08931	-2.13827	-2.19205	-1.89525	-2.07556	-2.1044	-1.95015	-1.85485	-1.93547	-1.99315	-2.14643	-2.27339	-2.15432
Q96J01	0.803756	0.83241	0.894665	0.748664	0.849011	0.727344	0.805937	0.944612	0.882211	0.769685	0.786127	0.680851	0.658715	0.851603	0.919526	0.775106	0.702189	0.864622
Q86V81	3.13666	3.21751	3.17992	3.15836	2.98377	3.12655	3.12539	3.11939	3.23664	3.04244	3.01725	3.22707	3.12281	3.07051	3.00407	3.15548	3.15078	3.22932
P00734	-0.0397497	-0.129874	-0.252086	-0.0982652	-0.00543095	-0.242816	0.0501483	-0.257022	-0.179719	-0.188146	-0.108173	-0.0982294	-0.0929949	-0.216276	-0.160021	-0.0286707	-0.304008	-0.0242937
Q9Y5J9	-0.114133	-0.279417	0.155662	-0.195177	-0.156562	-0.339574	-0.186145	-0.0342414	-0.149563	-0.133815	-0.321945	-0.0294393	-0.184726	-0.176029	-0.309689	-0.095089	-0.000386136	-0.112133
Q3ZCQ8	1.0115	0.978709	1.04935	0.775509	1.02431	0.783032	0.87983	1.00743	0.980928	0.992121	0.844807	0.841052	1.01802	0.931464	1.05021	0.883776	0.863357	0.818177
O75663	1.03226	1.08348	1.00728	0.909067	1.07175	0.986752	1.02246	1.08781	1.10626	0.974299	0.931179	0.946365	1.10814	0.945539	1.05614	1.0102	1.00616	0.934976
P29401	5.19189	5.17361	5.1889	5.17175	5.18859	5.10042	5.15235	5.21404	5.23812	5.13001	5.10726	5.16506	5.13728	5.21426	5.15026	5.19738	5.13414	5.167
Q9NS69	1.13778	1.17342	1.26956	1.1819	1.15681	1.11702	1.1624	1.185	1.25191	1.1495	0.973713	1.26383	1.309	1.16584	1.1335	1.14556	1.07206	1.20179
P11387	-0.836329	-0.838444	-0.912989	-1.09005	-0.774593	-0.92196	-0.767398	-0.918101	-0.815815	-0.863454	-0.945566	-1.01791	-0.673455	-0.801553	-0.909128	-0.979715	-0.996253	-1.00739
Q92973	3.01582	3.07476	3.03871	3.00758	3.03237	2.93434	3.01881	3.01648	3.11608	2.95807	2.97046	3.05353	3.03607	3.05358	3.03098	3.06507	3.02838	2.9008
Q9Y5L0	2.05005	2.05147	2.0342	1.87276	1.92846	1.9376	2.01665	2.04054	2.00221	1.87436	2.01499	1.91826	2.03026	1.93984	2.0641	2.02389	2.00019	1.84516
P06753	4.22414	4.21686	4.21728	4.14527	4.12916	4.11908	4.08255	4.20078	4.25046	4.16403	4.18082	4.17004	4.23891	4.12924	4.21988	4.14695	4.16005	4.14269
P29144	1.28861	1.22836	1.18113	1.01344	1.09321	1.17436	1.12533	1.17146	1.37667	1.14872	1.13049	1.06409	1.13562	1.03672	1.35585	1.2096	1.28104	0.991469
Q9NXH9	-1.91268	-1.7361	-1.81444	-1.70278	-2.02143	-1.68996	-1.83883	-1.65372	-1.84528	-1.94044	-1.87421	-1.65299	-1.73737	-1.71745	-1.80009	-2.00271	-1.55828	-2.00094
Q8IZ69	0.425134	0.404922	0.283	0.317036	0.282431	0.252419	0.36018	0.42207	0.314809	0.283429	0.244066	0.33291	0.139084	0.459398	0.302946	0.443002	0.329594	0.316147
Q99598	0.471697	0.314891	0.538215	0.314408	0.35218	0.260814	0.480415	0.524329	0.370728	0.28415	0.335373	0.318518	0.488722	0.382831	0.275144	0.376106	0.284125	0.425856
Q15029	3.91199	3.86799	3.89164	3.84087	3.83382	3.82633	3.84781	3.87959	3.91098	3.84518	3.81154	3.85995	3.83306	3.91959	3.86168	3.805	3.85478	3.88153
P45974	2.08946	2.04948	2.0636	1.98922	1.99188	2.07284	2.1377	2.06547	2.11047	1.97366	1.9294	1.9925	2.05879	2.13345	1.83898	2.05651	2.05422	2.03499
Q9Y5J7	-0.154019	-0.0981541	-0.0459134	-0.10522	-0.22482	-0.37865	-0.284002	-0.116779	0.0478942	-0.309	-0.113232	-0.177527	-0.184896	-0.0707808	-0.232337	-0.207925	-0.286561	-0.0331132
Q15654	0.659541	0.599219	0.695048	0.652259	0.629429	0.544148	0.691292	0.620691	0.719533	0.633452	0.523326	0.645268	0.66274	0.595093	0.50805	0.754622	0.704374	0.579648
Q96GM8	-1.29644	-1.33321	-1.14295	-1.37696	-1.30157	-1.4058	-1.27591	-1.44717	-1.20836	-1.32176	-1.42105	-1.22121	-1.21958	-1.17357	-1.58514	-1.33477	-1.30988	-1.29345
Q13595	0.799002	0.675733	0.858594	0.667255	0.851078	0.563648	0.852804	0.842544	0.908388	0.574187	0.577972	0.668421	0.671996	1.11454	0.483899	0.597332	0.628186	0.960536
P62995	2.16873	2.07371	2.10811	2.09069	2.08512	1.8496	2.07568	2.1567	2.09277	1.92768	1.97107	2.04104	2.24741	2.11133	1.80446	1.99934	2.0978	2.06032
O14545	-1.54192	-1.5349	-1.53874	-1.65836	-1.54026	-1.73913	-1.69032	-1.52491	-1.51992	-1.68787	-1.6503	-1.48667	-1.26958	-1.73327	-1.53723	-1.57299	-1.67363	-1.74797
Q9Y2W1	2.73945	2.89443	2.72396	2.78489	2.72468	2.79743	2.77377	2.72783	2.89697	2.75379	2.74193	2.79743	2.79329	2.80491	2.81111	2.7445	2.81203	2.71269
Q12931	5.36085	5.20536	4.97829	4.89847	4.96237	4.99309	4.882	4.91472	4.928	4.79391	4.83448	4.90523	4.85088	4.89173	4.91408	4.79058	4.83275	4.8172
Q99614	1.04583	1.14725	1.14005	1.1246	1.07926	1.04165	1.18005	1.13126	1.13847	1.05016	1.00231	1.06764	1.14371	1.1072	1.08583	1.16111	1.11042	1.00752
P53007	1.31436	1.23805	1.24279	1.16127	1.16156	1.21404	1.15258	1.28187	1.32527	1.20309	1.19232	1.17248	1.29112	1.25891	1.19173	1.09788	1.25753	1.23291
Q15631	1.70416	1.73148	1.80002	1.69394	1.60213	1.54494	1.52258	1.74691	1.68848	1.66403	1.73212	1.67726	1.72337	1.74915	1.77598	1.64563	1.54869	1.54414
Q6P3X3	-0.560044	-0.546645	-0.516782	-0.566866	-0.623937	-0.750413	-0.502546	-0.510279	-0.634735	-0.650934	-0.529469	-0.721713	-0.484755	-0.514382	-0.642782	-0.608133	-0.741013	-0.590016
O43617	-0.110915	0.0149483	-0.115115	-0.307071	-0.0595453	-0.162445	-0.241374	-0.142268	-0.0281046	-0.132791	-0.0331021	-0.129548	-0.254825	-0.138256	-0.0779353	0.113883	-0.149872	-0.111827
Q16222	3.97907	3.98931	4.02378	3.96365	3.86786	3.95764	3.92041	4.0012	4.0353	3.94094	3.91035	3.99419	4.00156	4.02657	3.94322	3.9766	3.91604	3.91478
A0AVT1	2.22275	2.25928	2.31908	2.34604	2.21702	2.14416	2.34234	2.21051	2.274	2.35553	2.15119	2.18367	2.46285	2.41645	2.15446	2.08782	2.14383	2.29558
Q9BSL1	2.10805	1.95135	2.08149	1.91181	2.00142	1.96926	2.02915	2.11065	2.01202	1.91572	1.89069	2.03354	1.9661	2.08489	1.7761	2.13547	2.00589	2.02042
P61086	2.46295	2.5804	2.59344	2.38842	2.26933	2.4084	2.40615	2.46564	2.46734	2.44508	2.53105	2.36851	2.45735	2.46918	2.57002	2.52287	2.38175	2.334
Q9C0C9	-0.661924	-0.863228	-0.612962	-0.747256	-0.585737	-0.764474	-0.65747	-0.808631	-0.575842	-0.735916	-0.78345	-0.709178	-0.735704	-0.692995	-0.654234	-0.599528	-0.755494	-0.757699
P17480	0.962779	0.767851	1.07003	0.827183	0.797393	0.847715	0.89071	0.876308	0.988255	0.96154	0.847184	0.684537	0.837403	0.968522	0.942093	0.930282	0.776344	0.779204
P26368	4.03024	4.02609	4.04451	3.9334	3.93652	3.92786	3.96395	4.00815	4.07443	3.93758	3.92743	3.99544	3.98692	4.01251	3.94256	4.00624	3.97036	3.97857
O43818	-0.148455	-0.0174946	-0.00968626	0.00981554	0.117005	-0.310091	0.0182056	-0.107808	0.0996542	-0.0959275	-0.117966	-0.160131	-0.214	-0.108142	-0.116319	0.0335351	0.126103	-0.131991
Q16881	2.83927	2.78672	2.83728	2.76595	2.75702	2.71344	2.84225	2.83952	2.8242	2.68263	2.76639	2.7768	2.86221	2.82296	2.78933	2.76107	2.75533	2.70854
Q14166	1.44103	1.44434	1.4192	1.3476	1.3983	1.22446	1.42657	1.4293	1.52458	1.3143	1.21389	1.36345	1.43784	1.33888	1.42263	1.33572	1.43192	1.28525
Q16763	-0.124124	-0.147882	-0.283402	-0.148974	-0.233132	-0.0662134	-0.304272	-0.218901	-0.123378	-0.115733	-0.0675547	-0.212607	0.0019062	-0.105519	-0.258151	-0.274443	-0.174463	-0.222259
Q14157	2.24085	2.14844	2.19342	2.07523	2.12006	2.12405	2.14485	2.14923	2.26584	2.15463	2.12114	2.11358	2.24298	2.05406	2.19506	2.13655	2.12011	2.15676
Q9UMX0	-0.0521846	0.0126374	-0.0929494	-0.2981	0.0495659	-0.159241	0.0158508	-0.0538589	-0.0289947	-0.282327	-0.0728765	-0.0607978	-0.248379	0.033005	0.0191692	-0.0859435	-0.051116	-0.121594
Q04323	0.430649	0.418947	0.631384	0.391391	0.460371	0.384895	0.490847	0.475829	0.54915	0.349681	0.337667	0.448974	0.677218	0.269056	0.426696	0.665328	0.552241	0.219493
Q13564	-1.92912	-1.60322	-1.84506	-2.72292	-2.50815	-2.48135	-1.9914	-2.05306	-1.89368	-2.53341	-2.34432	-2.26246	-2.27456	-2.21235	-2.0544	-2.31208	-1.96744	-2.35074
Q70J99	0.412423	0.415956	0.621299	0.495074	0.505729	0.332144	0.720381	0.441031	0.578995	0.272852	0.364121	0.472642	0.452037	0.692634	0.377207	0.572698	0.436011	0.263186
P38606	1.96788	1.99168	2.21	1.80284	1.89771	1.91083	1.91437	1.90565	1.94511	1.99122	2.10182	2.02893	1.91615	2.01123	1.9544	2.07319	1.97934	1.95613
O95881	-0.161989	-0.124728	-0.262445	-0.294615	-0.249349	-0.196593	-0.252149	-0.261038	-0.148449	-0.11023	-0.303128	-0.176094	-0.182952	-0.163297	-0.155805	-0.195531	-0.22661	-0.319058
P04818	1.6082	1.55996	1.52554	1.51132	1.54966	1.42953	1.58004	1.59415	1.61431	1.49826	1.45228	1.49234	1.54575	1.55327	1.6848	1.45989	1.46441	1.47903
Q13404	2.22861	2.49538	2.45985	2.37247	2.39619	2.42404	2.33812	2.55412	2.47815	2.36321	2.30862	2.34488	2.40218	2.39433	2.34418	2.41186	2.51604	2.3193
Q9GZZ9	-1.00309	-1.42691	-1.08189	-1.07345	-1.12772	-1.25726	-0.900409	-1.25094	-1.07616	-1.27662	-1.33428	-1.19165	-0.912998	-1.26786	-1.2567	-1.257	-1.19098	-1.17727
Q9Y4E8	2.52502	2.47221	2.48186	2.43702	2.4597	2.34645	2.46406	2.51108	2.53157	2.38802	2.36573	2.48467	2.49356	2.50089	2.53704	2.4635	2.38916	2.33072
Q9Y5K5	2.44592	2.53167	2.44161	2.44456	2.42456	2.36813	2.40746	2.47419	2.51754	2.45428	2.37534	2.42951	2.39336	2.47095	2.44692	2.49056	2.45307	2.37028
Q9BZX2	-0.955512	0.493083	0.291602	0.31391	0.0145443	-0.291818	0.107326	-0.256922	0.325156	-0.336757	0.028002	0.0162814	0.447419	-0.124262	0.331122	-0.204328	-0.0987593	-0.248587
O94874	-3.39383	-3.10432	-3.43049	-3.32441	-3.80025	-3.43949	-3.51684	-3.16329	-3.65007	-3.34019	-3.02694	-3.83498	-2.94201	-3.34186	-3.44883	-3.89179	-3.35863	-3.52097
Q2NL82	1.17081	1.2201	1.26455	1.11567	1.10349	1.07628	1.117	1.25785	1.25727	1.10821	1.15005	1.11347	1.26346	1.24531	1.07951	1.21728	1.10461	1.0551
P54578	3.39351	3.30866	3.38194	3.23229	3.2551	3.25589	3.33842	3.35105	3.39225	3.21296	3.28354	3.29315	3.32717	3.36967	3.37165	3.23119	3.24444	3.3128
Q93009	1.7313	1.75405	1.74299	1.7236	1.60849	1.7116	1.68044	1.78749	1.79594	1.6546	1.67525	1.69515	1.7961	1.69399	1.69629	1.7293	1.62643	1.71202
Q9BRA2	0.702415	0.619366	0.637407	0.57724	0.515918	0.715786	0.692045	0.628207	0.808524	0.624994	0.435268	0.584056	0.781032	0.607061	0.663453	0.67085	0.515031	0.576938
P40222	0.344972	0.101139	0.0696418	-0.0520657	-0.00604671	-0.134754	-0.0208452	0.0765091	0.298796	0.196347	-0.246898	-0.0176333	0.791586	-0.0600771	0.00321467	-0.0944306	-0.0328312	-0.0734801
Q9NUQ3	-1.33824	-1.22053	-0.882634	-1.17028	-0.846483	-0.929286	-0.828529	-1.43961	-1.03318	-0.9998	-1.06641	-0.965717	-0.951785	-1.71285	-1.04485	-0.968407	-0.890007	-0.856869
Q86UV5	-0.995471	-1.0925	-1.17724	-1.1629	-1.31011	-1.34646	-1.27237	-1.02238	-1.17277	-1.1135	-1.24127	-1.25236	-1.06571	-1.08111	-1.28564	-1.1688	-1.20499	-1.29798
P15374	0.772655	0.860687	0.853074	0.681087	0.76708	0.671225	0.754797	0.794872	0.894289	0.73496	0.634457	0.815339	0.842204	0.707048	0.787869	0.854962	0.73439	0.656797
O43396	1.73855	1.77202	1.72504	1.85817	1.69669	1.82535	1.81348	1.7895	1.86014	1.72479	1.75504	1.73452	1.75824	1.77886	1.74343	1.81102	1.85121	1.75925
P61081	0.886124	0.841527	0.788727	0.866984	0.712664	0.83706	0.802813	0.924241	0.919092	0.718443	0.770518	0.791599	0.859264	0.935944	0.815187	0.79275	0.746002	0.814999
P63279	1.98065	1.96874	2.0109	1.95616	1.93351	1.86717	1.95446	1.98826	2.06588	1.80151	1.83515	1.84476	1.9855	1.87675	1.81641	2.07665	1.99532	1.74148
Q8NBS9	1.86301	1.85181	1.79663	1.72986	1.72858	1.65474	1.78852	1.73316	1.91676	1.69008	1.693	1.7954	1.84699	1.81299	1.65671	1.85469	1.82328	1.58973
O75643	4.47144	4.50271	4.48993	4.41542	4.41322	4.38983	4.47485	4.45707	4.51469	4.38287	4.40224	4.45433	4.39958	4.49646	4.47186	4.41119	4.46515	4.43384
P61960	-1.11088	-1.02911	-1.07736	-1.10135	-1.14399	-1.14376	-1.06939	-1.12034	-1.00635	-1.10554	-1.37705	-0.974693	-1.12431	-0.937016	-1.36775	-1.06143	-1.12366	-1.13138
Q9H3U1	-1.0605	-1.04057	-0.963614	-1.44456	-1.12785	-1.44942	-1.09818	-0.853116	-1.42744	-1.2887	-1.37231	-1.12391	-1.13155	-1.01872	-1.05522	-1.20289	-1.60718	-1.13852
Q6IBS0	0.499302	0.503424	0.529092	0.334607	0.282782	0.188797	0.509527	0.372679	0.522566	0.15597	0.330304	0.497894	0.377138	0.574274	0.330752	0.450294	0.429253	0.12887
P68036	4.99094	4.9924	5.04095	5.05426	4.92303	5.04367	5.0214	5.08714	5.02151	4.92812	4.99534	5.0048	5.04498	5.09387	5.01558	5.01926	4.91761	4.96333
P22314	4.30785	4.22392	4.31256	4.19386	4.23632	4.18984	4.27495	4.27095	4.30899	4.19476	4.19846	4.23453	4.25365	4.31586	4.25234	4.16483	4.23919	4.25478
P11441	0.36917	0.628341	0.544965	0.548834	0.52692	0.56792	0.48361	0.566703	0.655423	0.441082	0.619585	0.487061	0.547708	0.456064	0.59247	0.516091	0.465593	0.638993
Q9BZL1	-1.07633	-1.52999	-1.42585	-1.54447	-1.12414	-1.48669	-1.26289	-1.52747	-1.34382	-1.45035	-1.38469	-1.32625	-1.4897	-1.30042	-1.51314	-1.38613	-1.24706	-1.30369
Q14694	1.2887	1.52688	1.42801	1.39024	1.3945	1.42827	1.50552	1.44983	1.49963	1.3009	1.29942	1.55974	1.39643	1.31704	1.34972	1.80668	1.44974	1.23393
Q5T4S7	2.48773	2.44078	2.46885	2.41388	2.38249	2.36465	2.46909	2.45672	2.4701	2.41554	2.3489	2.41143	2.47629	2.43097	2.41656	2.4539	2.3912	2.38288
Q92890	0.722293	0.593677	0.69872	0.559312	0.643744	0.494694	0.67827	0.719092	0.67805	0.580968	0.491963	0.662282	0.690582	0.542726	0.667986	0.707466	0.571295	0.507706
Q96T88	-0.232768	-0.367158	-0.387232	-0.352962	-0.370147	-0.317547	-0.287415	-0.266124	-0.245122	-0.490337	-0.403819	-0.305906	-0.332069	-0.219895	-0.399827	-0.375834	-0.25891	-0.437259
Q16851	0.0746362	0.147263	0.120411	0.075364	0.00568644	0.0386291	0.183386	0.121692	0.10764	-0.0252637	-0.0275323	0.167191	0.0456736	0.046726	0.162272	0.0350118	0.0136134	0.256421
Q86UX7	3.39206	3.32917	3.33201	3.28936	3.32143	3.29084	3.34647	3.34418	3.36483	3.31024	3.25314	3.3033	3.35017	3.37508	3.33109	3.27629	3.30926	3.30055
Q96IX5	0.0665983	-0.00611169	-0.0469414	0.057481	-0.123794	-0.0014718	0.00238255	0.126496	-0.0427406	-0.16061	-0.0108713	0.0938634	0.220365	0.0091278	0.0360565	-0.0890057	-0.0528119	-0.149724
O60763	1.45129	1.5596	1.31407	1.07661	1.19055	1.28684	1.34705	1.48684	1.52248	1.27045	1.11724	1.14177	1.13175	1.15105	1.09779	1.70089	1.67296	1.06483
Q9UI12	-1.21189	-1.39263	-1.2045	-1.69634	-1.41382	-1.58356	-1.49093	-1.25459	-1.24746	-1.37311	-1.53323	-1.5911	-1.34699	-1.44445	-1.32738	-1.64292	-1.33114	-1.39931
Q00341	0.173705	-0.0238877	0.0535491	-0.00735541	-0.0565516	0.0292918	0.0362831	0.0925793	0.0823501	-0.0779547	-0.00284534	0.0869997	0.20314	0.0226285	0.0130635	-0.0339087	-0.0443635	-0.0574504
Q9BVJ6	0.886979	0.879699	0.999994	0.777819	0.944108	0.67174	0.87323	0.883976	0.980692	0.75846	0.717195	0.91802	1.11707	0.77827	0.70687	0.922821	0.764905	0.833664
P50552	2.35534	2.39281	2.41942	2.37908	2.21053	2.40477	2.27549	2.43676	2.49218	2.28517	2.3355	2.3381	2.36518	2.45714	2.26685	2.19332	2.58705	2.26048
Q99536	1.12605	1.05398	1.11288	1.14082	0.704658	1.10072	1.06255	1.13588	1.19012	0.976926	0.909014	0.974724	1.09525	1.1864	0.935489	1.10731	0.866644	1.08415
P21796	3.31964	3.35242	3.36829	3.29089	3.2728	3.20776	3.28595	3.36798	3.37992	3.25958	3.25461	3.29305	3.33902	3.37331	3.32403	3.25418	3.2783	3.2461
Q9NRW7	-2.81474	-3.02671	-2.89	-2.88278	-3.03347	-3.0222	-3.06358	-2.67144	-2.90605	-3.18051	-2.84695	-3.04211	-3.22874	-2.89815	-2.86253	-2.851	-2.85305	-2.86179
O43592	-0.13061	-0.332212	-0.683893	-0.455777	-0.974645	-0.138646	-0.453495	-0.440683	-0.383997	-0.492979	-0.726395	-0.622505	-0.521743	-0.414894	-0.572788	-0.644109	-0.333707	-0.248031
Q9H0D6	-0.494363	-0.196061	-0.391742	-0.513589	-0.489706	-0.356007	-0.550488	-0.283804	-0.35049	-0.46213	-0.366841	-0.405201	-0.23439	-0.480618	-0.465024	-0.428921	-0.397732	-0.390744
O75436	-0.260632	-0.284247	-0.235537	-0.0920141	-0.201547	-0.434108	-0.363081	-0.118919	-0.246422	-0.226252	-0.17525	-0.301845	-0.148323	-0.12978	-0.232551	-0.324197	-0.332226	-0.304659
Q96QK1	2.16266	1.97888	2.14252	1.8568	2.00922	1.90179	2.04551	2.08901	2.11823	1.88813	1.94371	1.96499	2.17319	2.03671	1.95849	1.96798	1.94824	1.93124
Q9Y2W2	-0.263423	-0.171861	-0.064603	-0.214205	-0.372347	-0.309983	-0.211045	-0.190938	-0.332232	-0.203016	-0.130551	-0.285912	-0.258107	-0.302678	-0.229808	-0.171875	-0.311303	-0.258712
Q6UXN9	-0.889247	-0.963185	-1.05759	-1.02655	-0.883382	-1.07244	-0.835318	-1.00827	-0.800117	-1.00516	-1.01449	-1.19099	-0.642793	-0.973999	-0.965498	-1.26906	-0.967191	-1.06626
P18206	5.68853	5.7173	5.68396	5.67139	5.63776	5.63538	5.67962	5.68179	5.72121	5.67893	5.61633	5.67543	5.69045	5.71164	5.66098	5.6617	5.66864	5.64756
O75083	3.43569	3.34645	3.3305	3.43754	3.22286	3.30854	3.34188	3.35877	3.48822	3.31802	3.30231	3.31365	3.37049	3.35276	3.25966	3.40442	3.36522	3.34705
Q9UNX4	1.19277	1.11498	1.17696	1.01444	1.0189	1.05221	1.01675	1.13938	1.21145	0.986239	1.06789	1.11729	1.05548	1.17865	1.20609	1.05684	1.04618	0.999661
Q15061	0.798304	0.832034	0.745494	0.765374	0.668752	0.626165	0.849218	0.69233	0.859065	0.626579	0.752644	0.608834	0.715906	0.816389	0.81386	0.8106	0.579577	0.651843
Q9Y5J1	-0.556294	-0.502798	-0.60929	-0.725745	-0.481691	-0.704228	-0.636054	-0.270947	-0.599573	-0.82067	-0.598749	-0.618379	-0.607538	-0.682587	-0.47829	-0.607338	-0.702036	-0.48989
P45880	4.15785	4.18129	4.1424	4.08143	4.13769	4.1774	4.186	4.17394	4.19165	4.08736	4.07184	4.18102	4.12028	4.1814	4.1734	4.11727	4.18841	4.13089
P13010	4.72804	4.65954	4.74018	4.55139	4.61755	4.59867	4.63556	4.6629	4.71537	4.60594	4.6533	4.62501	4.70872	4.72796	4.64141	4.58749	4.60796	4.6109
Q9NP79	0.502911	0.539224	0.110516	-0.213786	0.258512	0.254013	0.196219	0.242813	0.411046	0.0402803	0.253036	0.34504	0.398876	0.209093	0.34149	0.263009	0.218322	0.0787772
O75717	-2.19654	-2.31061	-2.09826	-2.29417	-2.53131	-2.46068	-2.14833	-2.2981	-2.338	-2.18947	-2.47947	-2.46475	-2.10567	-2.4156	-2.40011	-2.48662	-2.28967	-2.31544
Q99986	0.516806	0.55479	0.501639	0.412948	0.453008	0.30651	0.548774	0.436611	0.503527	0.379758	0.308656	0.544294	0.487198	0.638761	0.378372	0.368194	0.265921	0.539748
Q9GZL7	2.55304	2.61814	2.58238	2.63744	2.55229	2.51528	2.57195	2.60055	2.6557	2.56012	2.48626	2.59433	2.61931	2.66875	2.5781	2.54628	2.57547	2.47218
Q6RFH5	0.0951965	0.026817	-0.130475	-0.174344	0.00141354	-0.181451	0.0200568	-0.116018	-0.00453947	-0.112209	-0.271688	0.145022	0.15258	-0.122908	0.040562	0.0688704	-0.00881174	-0.465511
O14980	4.67305	4.66555	4.65918	4.58547	4.60791	4.57343	4.6608	4.64206	4.70584	4.58286	4.57649	4.59939	4.5684	4.70974	4.64562	4.61319	4.61582	4.60934
Q9C0E2	-0.14396	-0.825982	-0.85025	-1.12256	-0.567842	-0.879839	-0.696672	-0.39952	-0.719869	-0.502592	-1.04365	-0.776877	-0.356037	-0.994359	-0.569758	-0.377904	-0.736043	-1.07916
P55060	4.78719	4.81575	4.83578	4.69366	4.70137	4.72218	4.7544	4.80297	4.83559	4.73336	4.7166	4.69862	4.73381	4.85842	4.74275	4.69388	4.80099	4.72278
Q9HAV4	2.98905	3.00433	2.99888	2.84145	2.77701	2.90952	2.9291	2.9904	3.01188	2.90252	2.83669	2.89873	3.01988	2.94443	2.78469	2.95609	2.89646	2.91804
Q9UIA9	1.05404	1.0563	0.968499	0.846124	0.978339	0.881674	0.908068	1.04312	0.964296	0.852502	0.980708	1.01854	1.09484	0.863627	0.872143	1.04336	1.00476	0.898231
P12956	4.50669	4.48419	4.46346	4.37022	4.3798	4.38809	4.40922	4.43149	4.55124	4.38002	4.43462	4.40324	4.39464	4.54869	4.56995	4.42414	4.36387	4.37798
P67809	4.69858	4.76698	4.70111	4.73896	4.64228	4.69772	4.77457	4.65259	4.79093	4.71908	4.62635	4.72214	4.85222	4.68546	4.68386	4.70137	4.68127	4.66143
Q9Y5A9	0.492827	0.434463	0.351858	0.51693	0.277668	0.498183	0.433089	0.444758	0.545874	0.415238	0.415111	0.386726	0.419004	0.468366	0.46189	0.340208	0.400376	0.507912
Q96B54	-1.78986	-1.26473	-1.42465	-1.39633	-1.45687	-1.5304	-1.28455	-1.51198	-1.42717	-1.60231	-1.51607	-1.54244	-1.29345	-1.49532	-1.52179	-1.53309	-1.56	-1.52156
Q86U90	-1.65282	-1.31221	-1.41816	-1.6144	-1.5128	-1.64	-1.35128	-1.50247	-1.53039	-1.6594	-1.45903	-1.56733	-1.3727	-1.44566	-1.46867	-1.7064	-1.51095	-1.5536
O43670	1.63489	1.45873	1.64221	1.404	1.57378	1.4201	1.41479	1.59676	1.67903	1.49096	1.39945	1.51394	1.56937	1.53219	1.59647	1.53494	1.48596	1.37349
Q15942	1.39367	1.44656	1.35675	1.19669	1.32058	1.28305	1.41948	1.28971	1.40518	1.23027	1.34957	1.36946	1.09606	1.36392	1.46892	1.40948	1.3634	1.40553
Q86VM9	0.3336	0.0033898	-0.0664326	-0.118196	-0.250576	-0.17833	0.0603554	0.137825	0.0393637	-0.222534	-0.208615	-0.110981	0.0698445	0.148379	-0.209148	-0.395253	0.323944	-0.285465
O75312	1.72761	1.69271	1.70028	1.70907	1.73226	1.76924	1.72152	1.77678	1.78657	1.73863	1.64684	1.68766	1.69776	1.84576	1.71433	1.80055	1.72326	1.78311
Q6PJT7	-1.14169	-1.22433	-1.10914	-1.12641	-1.10694	-1.28635	-1.14013	-1.1025	-1.09734	-1.13496	-1.23449	-1.22336	-1.12525	-1.16983	-1.03934	-1.16934	-1.21245	-1.25784
Q8WU90	0.751145	0.926965	1.01441	0.835894	0.836963	0.746309	0.895388	0.847857	1.01743	0.949495	0.570311	0.827936	0.890307	0.872955	0.903233	0.803581	1.04131	0.610798
Q7Z2W4	0.175687	0.0905707	0.0360063	0.0542099	0.122235	0.0365379	0.157979	0.0992372	0.191473	0.0587785	0.0391124	-0.0357619	0.121825	0.0445359	0.21353	0.0386425	0.0703234	0.00564616
O95218	0.353617	0.295106	0.253992	0.17747	0.276311	0.230219	0.247871	0.245033	0.350286	0.270057	0.264264	0.288941	0.401221	0.35858	0.208671	0.296823	0.255045	0.248811
Q86UK7	-1.88749	-1.81295	-1.75161	-1.80044	-1.58627	-1.83377	-1.84476	-1.79593	-1.91115	-1.67096	-1.73374	-1.68053	-1.74084	-1.81831	-1.84286	-1.8031	-1.61737	-1.77762
P00330	6.1993	6.27408	6.26007	7.13511	7.12408	7.17093	6.28844	6.26299	6.31752	6.98558	6.98917	6.97873	6.242	6.38462	6.31574	7.01648	7.0592	7.04298
P47143	-0.507723	-0.4066	-0.458477	0.164063	0.170604	0.128723	-0.487756	-0.672018	-0.459999	0.130236	0.321864	0.198008	-0.405333	-0.515868	-0.531477	0.170238	0.168357	0.170756
P23542	-1.98173	-2.03829	-2.00908	-1.45691	-1.30746	-1.41992	-2.17022	-1.79158	-2.17597	-1.40276	-1.36779	-1.55217	-1.68911	-2.08754	-1.86554	-1.38018	-1.84488	-1.61736
Q00955	0.423962	-0.00677226	0.0748782	0.657184	0.734982	0.653545	0.316673	0.0879126	-0.0584058	0.866349	0.649702	0.553353	0.695967	0.583175	0.421991	0.825372	-0.170271	0.412306
P31787	-1.28944	-1.72272	-1.28662	-0.733808	-0.829188	-0.702324	-1.18633	-1.60487	-1.21244	-0.563427	-1.0505	-0.520662	-1.40556	-1.41291	-1.25569	-1.01763	-0.93035	-0.48692
P38720	0.870155	0.806177	0.933163	1.61133	1.68799	1.66495	0.871518	0.932676	1.02528	1.52712	1.48495	1.6466	0.81037	0.982286	0.958672	1.53279	1.59192	1.61092
P19414	1.85962	1.92038	1.92717	2.62282	2.67257	2.64028	1.90387	1.89334	1.90674	2.61974	2.54812	2.63735	2.17221	1.93429	1.87497	2.42624	2.50976	2.53691
P38013	2.825	2.89742	2.88479	3.7265	3.63633	3.71165	2.98547	2.95778	2.98049	3.66013	3.5132	3.6776	2.95095	2.91197	2.95149	3.54919	3.60359	3.56944
P15891	-0.630702	-0.657763	-0.604712	0.10769	0.117238	0.0925748	-0.861168	-0.938647	-0.472827	0.18437	0.126226	0.128209	-0.575911	-0.844373	-0.493151	0.139019	0.0472179	-0.0411361
P60010	2.27904	2.32859	2.27793	3.07838	3.02902	3.08233	2.31665	2.40726	2.3595	3.10206	2.96389	3.0426	2.46217	2.41592	2.22181	2.87493	3.02668	2.92502
P46367	0.0943309	-0.362702	-0.225062	0.403797	0.402813	0.343941	-0.420954	-0.23148	-0.272821	0.227944	0.496362	0.603587	-0.101038	0.29094	-0.297711	0.316812	0.295795	-0.0456007
P54115	2.55276	2.46761	2.58911	3.07931	2.86757	2.91542	2.43183	2.41494	2.49977	3.13669	3.06302	3.02341	2.81812	2.41928	2.36261	2.90594	2.99716	2.92128
P14540	4.82969	4.87086	4.79267	5.71948	5.6836	5.71982	4.85666	4.97301	4.99333	5.648	5.68051	5.67333	4.82782	4.91947	4.99092	5.65775	5.5857	5.62437
P46672	-1.35517	-1.13408	-1.16805	-0.553175	-0.555179	-0.622798	-1.27535	-1.37097	-1.20548	-0.640407	-0.697239	-0.377177	-0.706185	-0.970985	-0.849877	-1.02676	-1.388	-0.564361
P37302	-1.25027	-1.23453	-1.01105	-0.114777	-0.605858	-0.311049	-1.20467	-1.08538	-1.02711	-0.288742	-0.285622	-0.342803	-1.44641	-0.616769	-0.306451	-0.338705	-0.624016	-1.0526
P49089	-1.70896	-1.5997	-2.05205	-1.18533	-1.44127	-1.26567	-1.81486	-1.84367	-2.00236	-1.24631	-1.28841	-1.33976	-2.40421	-1.72594	-1.88899	-1.27267	-1.00294	-0.941157
P49090	-0.989602	-0.734091	-0.936117	-0.314731	-0.285081	-0.579785	-1.04883	-1.28065	-0.645743	-0.283098	-0.376595	-0.187058	-0.715925	-0.510868	-0.991833	-0.389727	-0.750211	-0.557981
P53090	-1.35315	-1.37988	-1.66262	-0.691681	-0.69473	-1.005	-1.31215	-1.52144	-1.37649	-0.744907	-0.676637	-0.903094	-1.50672	-1.13157	-1.33986	-0.907477	-0.865048	-0.947749
P00830	0.925116	0.66648	0.285894	1.50208	1.29751	1.43643	0.529405	0.457599	0.441477	1.6938	1.38874	1.39421	1.65409	1.74807	1.67553	-0.141455	1.77581	-0.143656
P07251	0.0426763	-0.172783	0.0133429	0.77107	0.769771	0.721261	-0.032394	-0.114312	-0.00981602	0.645681	0.736386	0.654515	0.024586	0.396461	-0.111435	0.701782	0.533472	0.458394
P47068	-4.84078	-4.31586	-5.48081	-4.18032	-4.90506	-4.80283	-5.54431	-5.16989	-4.41785	-5.3944	-4.41505	-4.0273	-4.92484	-5.24735	-5.05656	-4.76322	-4.14759	-4.55012
P38934	-1.90214	-2.30649	-2.48225	-1.41591	-1.41306	-1.59672	-2.15349	-2.35292	-2.1218	-1.20839	-1.94596	-1.61026	-2.22267	-1.48783	-2.32265	-1.8244	-1.61539	-1.98841
P07245	0.0719624	-0.011656	0.112008	0.805677	0.694563	0.749551	0.0455473	-0.105856	0.365735	0.701591	0.622329	0.616926	-0.0567435	0.835576	0.266552	0.317804	0.477737	0.500477
P29311	0.727212	0.734807	0.716323	1.35498	1.34959	1.41392	0.786917	0.709088	0.790516	1.35321	1.35986	1.38484	1.46966	0.76766	0.64508	1.1005	1.14633	1.29593
P07267	-0.629966	-0.518328	-0.589415	0.301273	0.232366	0.289002	-0.466527	-0.688737	-0.535788	0.180442	0.116172	0.319158	-0.448167	-0.326107	-0.367069	0.184837	-0.206465	0.12384
P00729	-1.97744	-2.21563	-2.0968	-1.17135	-0.948452	-1.27862	-2.40196	-2.33584	-1.81801	-1.25996	-1.20653	-1.14761	-0.711035	-2.45856	-0.742674	-2.35583	-0.732872	-2.3604
P33322	-3.17008	-3.07479	-3.2664	-2.71189	-3.07533	-2.57295	-3.31351	-3.353	-3.37576	-2.37091	-2.69543	-2.79457	-3.50964	-3.08837	-3.20348	-2.6686	-2.70716	-2.82422
P32582	-0.449326	-0.557221	-0.23383	0.444892	0.422584	0.349968	-0.309734	-0.380794	-0.405249	0.368172	0.44264	0.384823	0.589616	-0.551799	0.766778	-0.233707	-0.286444	-0.283144
P17891	-2.10252	-1.97244	-2.19404	-2.60247	-1.40298	-1.92636	-2.56551	-2.25342	-2.36855	-2.0224	-1.46039	-1.48732	-1.77353	-1.7721	-3.29	-1.8439	-1.72406	-1.6626
P25694	1.96657	1.89407	1.89667	2.51958	2.56151	2.50281	1.89317	1.88971	2.02549	2.57917	2.55092	2.58665	2.26174	1.99141	2.0682	2.40003	2.46729	2.30013
Q03690	-1.1239	-1.78608	-1.43084	-1.03344	-0.914301	-1.03917	-0.379151	-1.92773	-2.11201	-1.06448	-0.826997	-1.16031	-0.805007	-1.57755	-1.77863	-1.11793	-1.0467	-1.06003
P38910	-0.108104	-0.18588	-0.15201	0.636174	0.514818	0.486493	-0.185105	-0.0853561	-0.133746	0.549323	0.588912	0.648731	-0.118417	-0.0839898	-0.105086	0.506544	0.486914	0.470847
P00890	-3.02435	-2.69605	-2.6338	-2.13307	-2.08924	-2.13531	-3.01902	-2.98579	-2.84126	-2.08773	-1.90735	-1.92355	-2.56321	-2.43085	-2.80138	-2.04584	-2.54014	-2.44475
P22137	-1.07152	-1.23302	-1.24372	-0.477693	-0.43897	-0.526625	-0.983322	-1.19663	-0.917127	-0.318901	-0.848261	-0.853603	-0.861767	-1.1655	-1.09467	-0.48058	-0.769362	-0.774755
Q03048	0.164493	-0.136237	-0.253567	0.635801	0.749884	0.456377	-0.205449	-0.0359811	-0.0990959	0.460167	0.614351	0.658445	-0.0871542	-0.0148896	-0.145322	0.666518	0.559388	0.609175
P41811	-4.12721	-4.4786	-3.9208	-3.29744	-3.3729	-3.39045	NaN	-3.97266	-4.39645	-3.55179	-3.8838	-3.03228	-3.74268	-3.66801	-3.87243	-4.05879	-3.15166	-4.01064
P32074	-2.35038	-3.19195	-3.47119	-2.241	-2.04364	-2.21454	NaN	NaN	NaN	-2.74464	-2.68447	-2.43837	-2.4975	-2.25875	-2.25422	-2.27883	-2.61437	-3.1337
P14832	2.09895	2.13689	2.10109	2.88269	2.93309	2.9372	2.15341	2.17379	2.21313	2.90716	2.7672	2.92394	2.23688	1.92683	2.28187	2.95486	2.81432	2.86622
P31373	0.325987	0.344651	0.351464	1.04859	1.10761	1.08658	0.237235	0.194525	0.534321	0.957155	0.715732	1.39313	0.369809	0.361101	0.963776	0.796742	0.823367	0.954899
P13663	-1.35665	-1.35058	-1.45313	-0.554979	-0.651984	-0.572628	-1.37259	-1.33123	-1.31456	-0.654875	-0.561647	-0.64641	-1.59808	-1.25981	-0.73132	-0.968957	-0.485407	-1.09851
P31116	-0.2746	-0.312279	-0.531549	0.325088	0.354315	0.277556	-0.302108	-0.523608	-0.440698	0.29854	0.197765	0.355659	-0.32255	-0.210082	-0.555464	0.249662	0.334405	0.194351
P38791	-1.80865	-1.90052	-2.15209	-1.97723	-1.30662	-1.68293	NaN	-2.20273	-1.94996	-1.72493	-1.67509	-1.40199	-2.16662	-1.62087	-2.24803	-1.65197	-1.59635	-1.69313
P43616	-1.40721	-1.66939	-1.13741	-0.954379	-0.805521	-0.908663	-1.52813	-1.50246	-1.48275	-0.712434	-0.687266	-1.17326	-1.48874	-1.37958	-1.35255	-1.01715	-0.748337	-0.861357
P34216	-2.36974	-2.05415	-2.25305	-1.75295	-1.65356	-1.67568	-2.31776	-1.91486	NaN	-1.63397	-2.06927	-1.6316	-1.53773	-1.95333	-1.82103	-1.79629	-1.82005	-2.71268
Q04409	-1.66789	-1.44609	-1.73819	-0.981964	-0.846181	-0.893253	-1.41524	-1.66253	-1.28663	-1.08772	-1.07956	-1.19979	-1.60202	-1.3812	-0.937592	-1.59518	-1.06977	-0.982759
P16521	2.97465	2.95938	2.93371	3.66373	3.74741	3.74971	2.9792	3.03438	3.03282	3.69065	3.69698	3.73833	2.9953	3.07576	2.97593	3.61279	3.62349	3.55456
P32324	4.6381	4.70778	4.69693	5.21141	5.20553	5.18478	4.57807	4.61485	4.63649	5.19321	5.18841	5.27258	4.78363	4.97863	4.85527	5.27057	4.65918	5.26767
P02994	5.14316	5.15094	5.158	6.00679	5.96808	5.97189	5.22336	5.21485	5.30925	5.96163	5.95998	5.96307	5.21263	5.27456	5.22853	5.95915	5.97866	5.95805
P29547	-1.30048	-1.73338	-1.3923	-1.003	-1.1697	-1.08367	NaN	NaN	-1.76439	-1.37056	-1.09974	-1.02533	-1.52482	-1.54358	-1.40981	-1.10861	-0.954362	-1.0299
P32471	1.05767	1.18284	1.13922	1.76574	1.79398	1.85612	1.11937	1.15584	1.23967	1.79874	1.85562	1.82206	1.18042	1.28202	1.30132	1.71827	1.67573	1.72019
P36008	-0.283914	-0.131357	-0.375676	0.623937	0.50383	0.438763	-0.395638	-0.0434797	-0.3415	0.538875	0.429779	0.529375	-0.299633	0.112807	-0.442937	-0.00424832	0.816203	0.21053
P00924	3.75783	3.68371	3.73497	4.75582	4.69904	4.66925	3.73432	3.85747	3.85176	4.58599	4.54041	4.53015	3.73299	4.03171	3.98186	4.49656	4.62614	4.38806
P00925	5.82526	5.82615	5.8653	6.82292	6.73824	6.75285	5.93829	6.04188	6.02894	6.71853	6.71905	6.731	5.91967	6.06604	6.01339	6.71181	6.61125	6.50657
P19097	0.407764	0.120655	0.482888	0.788563	0.981981	0.825653	0.21111	0.0861729	0.366343	0.725075	0.87733	0.960228	0.577864	0.664329	0.134279	0.483916	0.778517	0.698082
P25087	-2.14322	-2.56091	-2.43533	-1.95314	-1.87834	-1.94953	-2.37416	-2.53287	-2.53364	-1.76338	-1.84952	-2.08638	-2.09094	-2.5275	-2.39962	-1.94581	-2.02285	-2.06244
P07149	0.144192	0.147851	0.00587072	0.819322	0.809417	0.699779	0.14323	0.0568952	0.116075	0.640326	0.649869	0.846839	-0.226531	0.525162	0.42966	0.587956	0.60379	0.574545
P20081	-0.0499794	-0.0318281	0.0312889	0.799348	0.703255	0.680414	-0.0458838	-0.0297366	0.128012	0.805268	0.703315	0.615174	0.47428	0.370669	-0.185801	0.430778	0.458959	0.746755
P39676	-1.06179	-1.20882	-1.07725	-0.472887	-0.441369	-0.408123	-1.20239	-1.09929	-1.17713	-0.452168	-0.557247	-0.46495	-0.925929	-1.13683	-1.15448	-0.581279	-0.639067	-0.585859
P15646	-2.13691	-2.31389	-2.14358	-2.04586	-1.73966	-1.6223	-2.1805	-2.18207	-2.21779	-1.83081	-1.57089	-2.03994	-1.73049	-2.03588	-2.37687	-2.16914	-1.90766	-1.76617
P12709	2.91725	2.91048	2.89484	3.73287	3.73268	3.75558	2.94096	3.01333	3.03231	3.70071	3.6897	3.7075	3.06533	2.92052	2.89959	3.53504	3.61719	3.70818
P00360	3.5591	3.57674	3.54272	4.44113	4.39513	4.41513	3.61252	3.71838	3.66914	4.35708	4.43257	4.40256	3.47634	3.51962	4.47935	4.16928	4.20402	4.13244
P00358	1.08165	1.09758	0.863378	1.65247	1.87161	1.80446	0.918162	1.03931	1.20333	1.7299	1.7971	1.78935	1.03208	1.09862	1.14689	1.79433	1.65445	1.71272
P00359	3.25542	3.28856	3.30998	4.00736	4.01125	3.92482	3.27869	3.28862	3.3535	3.93239	4.00983	4.00972	3.3653	3.45096	3.33131	3.98038	3.94405	3.63814
P08524	-1.15517	-1.30331	-1.30811	-0.552574	-0.548574	-0.510209	-1.3375	-1.32596	-1.25747	-0.525898	-0.48112	-0.564453	-1.33024	-0.956115	-0.941042	-0.582762	-1.04892	-0.81804
P22146	-2.21354	-1.80238	-2.05676	-1.58778	-1.56241	-1.57669	-1.95329	-2.20925	-2.12517	-1.67059	-1.48831	-1.49417	-2.0793	-1.42585	-2.19606	-1.6639	-1.77349	-1.73354
P38011	1.7078	1.84013	1.70091	2.50724	2.49412	2.47703	1.778	1.75755	1.70372	2.39759	2.38646	2.54225	1.78979	1.9601	1.85692	2.48167	2.45627	2.47494
P32288	-1.70415	-1.78339	-1.48364	-0.866327	-0.646758	-1.51113	-1.63789	-1.64985	-1.30191	-1.01178	-1.10237	-1.00998	-1.45963	-1.53028	-1.6862	-1.06234	-1.11263	-1.07667
P38715	-3.41464	-3.31511	-3.25355	-2.53158	-2.67472	-2.64053	-3.33924	-3.19091	-3.58536	-2.49115	-2.4493	-2.71352	-3.50343	-3.49552	-3.07814	-2.74916	-2.47078	-2.67326
P37291	2.15736	2.19618	2.22749	2.92244	2.93026	2.94081	2.16966	2.16012	2.29609	2.91474	2.90892	2.95423	2.23374	2.19432	2.37837	2.85185	2.87559	2.80614
P16474	-1.11025	-0.89776	-1.44173	-0.669198	-0.433101	-0.538425	-1.26911	-0.916519	-0.988356	-0.515985	-0.59209	-0.73382	-1.07233	-0.802108	-1.4221	-0.620208	-0.761808	-0.533549
P41277	1.80963	1.92388	1.80096	2.689	2.66637	2.64039	2.00802	1.87082	2.00365	2.67704	2.64088	2.66312	1.79696	2.24903	1.95635	2.53752	2.48284	2.51805
Q00055	-1.11985	-1.29696	-1.26375	-0.142366	-0.0646812	-0.293329	-2.20808	-0.88381	0.318232	-0.169268	-0.280996	-0.492813	-2.54359	0.385711	-0.920745	-0.429635	-0.254058	-0.376685
P40531	-1.17147	-1.05936	-1.00386	-1.68464	-1.21021	-0.608296	-1.78911	-1.47127	-1.51743	-0.601277	-0.548544	-0.611242	-1.4439	-1.70639	-0.753409	-0.978064	-1.14341	-0.795637
P02309	0.308073	-0.0553291	-0.0638229	0.740278	0.599624	0.475428	-0.103925	0.150636	0.0155038	0.508925	0.598982	0.810593	-0.127941	0.0341593	0.481406	0.785698	0.568726	0.590881
P00815	-0.221511	-0.177593	-0.427769	0.266867	0.254337	0.125529	-0.248891	-0.470465	-0.27634	0.288944	0.221756	0.302899	-0.176092	-0.254285	-0.193462	0.189807	0.164444	0.0652152
P31539	1.64257	1.72983	1.59669	2.40333	2.42053	2.34723	1.72612	1.61469	1.71095	2.29386	2.25253	2.32279	1.90512	1.68217	1.66	2.25153	2.22958	2.247
P15992	2.42606	2.50635	2.47562	3.33704	3.25064	3.35987	2.53543	2.48775	2.46755	3.33841	3.16053	3.23263	2.75353	2.56799	2.48855	3.28256	2.91526	3.14166
P10592	1.6564	1.80483	1.72184	2.51724	2.48622	2.59237	1.75825	1.84087	1.74119	2.42792	2.46358	2.55882	1.87832	1.80738	1.75284	2.44651	2.53013	2.38781
P10591	3.46124	3.46079	3.46781	4.31626	4.31194	4.27753	3.5639	3.55838	3.61222	4.2769	4.29129	4.32669	3.56731	3.57267	3.58929	4.25303	4.29756	4.19144
P0CS90	2.10954	2.09226	2.13434	2.88004	2.88023	2.87113	2.05811	2.05962	2.21887	2.86532	2.84101	2.91924	2.21392	2.3171	2.13657	2.87061	2.69773	2.83594
P32589	0.891267	0.897431	0.86172	1.6499	1.70109	1.58899	0.774063	0.99824	0.812207	1.62973	1.69378	1.66911	1.07319	1.45315	0.838745	1.51462	1.32938	1.21283
P19882	2.02227	2.09108	2.06271	2.76519	2.79719	2.77217	2.00907	2.01183	2.14653	2.6819	2.69796	2.77447	2.21002	2.05226	2.12315	2.68449	2.70799	2.66289
P22943	2.84867	2.83962	2.733	3.67443	3.6102	3.65388	2.90305	2.93799	2.96478	3.62027	3.62225	3.61829	2.97867	2.87178	2.88702	3.63985	3.62413	3.62592
P25619	-2.38352	-2.57059	-2.38221	-1.67969	-1.69395	-1.72365	-2.42712	-2.31483	-2.61348	-1.66228	-1.72375	-1.37133	-1.97299	-2.53281	-2.53424	-1.21467	-2.05279	-1.92343
P04806	3.16107	3.17521	3.17915	4.01212	3.98373	3.99321	3.21309	3.2165	3.33809	3.98535	3.94878	3.98627	3.20807	3.31938	3.23805	3.89872	3.97779	3.85759
P04807	2.44295	2.45751	2.46067	3.20638	3.17003	3.17895	2.34435	2.43005	2.53865	3.15698	3.10111	3.05988	2.6114	2.61372	2.4802	3.06842	3.11272	3.1138
P17709	0.975857	0.861031	0.935384	1.74004	1.72402	1.80377	0.809482	0.949174	0.944936	1.62215	1.69945	1.67422	1.20269	1.51487	0.639515	1.64736	1.42143	1.4047
P10081	1.79971	1.67763	1.81083	2.52477	2.51896	2.57766	1.75796	1.75011	1.90354	2.50133	2.48389	2.43536	1.7711	1.8253	1.76709	2.53069	2.38784	2.41323
P06168	1.3807	1.47197	1.19725	1.96463	2.07226	2.03779	1.31627	1.2674	1.34887	2.06337	2.02902	2.10045	1.48445	1.40121	1.23744	1.97907	1.99613	1.9447
P23301	0.817151	0.927352	0.946601	1.7173	1.69931	1.6805	0.872256	0.959849	0.898444	1.61614	1.6589	1.72818	0.756369	1.21946	1.09215	1.45615	1.72952	1.46433
P28834	0.0571746	0.0654989	-0.0880878	0.658458	0.644406	0.632537	0.0794964	0.0161626	-0.194534	0.626126	0.535307	0.487171	-0.00193688	0.0199312	0.084646	0.609761	0.623317	0.618537
P34167	-3.43814	-2.99958	-3.7905	-2.02121	-2.47207	-4.1839	-4.10072	-3.18016	NaN	NaN	-2.22918	NaN	-3.08194	-3.81312	-3.72725	-2.55438	-2.55341	-2.5519
P15108	1.98619	2.02263	1.90766	2.70495	2.72446	2.70211	1.96048	1.99013	2.05469	2.70685	2.71388	2.79521	2.22677	1.94651	2.10721	2.57564	2.51768	2.67083
P00817	1.44662	1.48878	1.3571	2.16637	2.11916	2.16333	1.41513	1.40693	1.52694	2.06693	2.21763	2.17396	1.48365	1.59455	1.55508	2.14257	2.12823	2.16716
P39730	-3.43174	-3.52459	-3.53171	-2.83207	-2.93292	-2.91702	-3.73089	-3.45236	-3.70841	-2.76715	-2.64247	-3.21893	-3.3807	-3.56275	-3.72416	-2.8756	-2.91642	-2.97666
P07170	1.63713	1.58561	1.61949	2.03874	2.08914	2.03022	1.53341	1.52746	1.5063	2.0477	2.12758	2.17812	1.51431	1.60078	1.59692	2.16224	2.10023	2.08789
P15454	-1.67177	-1.90828	-1.68375	-0.899823	-0.881914	-0.959641	-1.81223	-1.77809	-1.56125	-1.03744	-1.1224	-0.675714	-1.45496	-1.83397	-1.82223	-0.966335	-0.944329	-1.05679
P00549	6.12759	6.11249	6.13106	7.02495	6.96609	7.00675	6.16558	6.17211	6.24804	6.88785	6.89714	6.94233	6.16814	6.22847	6.15827	6.91538	6.91125	6.90826
Q12230	0.0909921	0.153324	0.112335	0.886987	0.831953	0.827534	0.0766855	0.250781	-0.0615255	0.677502	0.607509	0.719177	0.373493	0.0639487	0.408965	0.789715	0.599701	0.583768
P17505	-0.434063	-0.849242	-0.482224	-0.0500045	0.121538	0.0121999	-0.64573	-0.703285	-0.629153	0.0935964	-0.177834	0.138789	-1.06108	-0.104743	-0.235104	-0.0677343	0.00668844	-0.0890962
P25491	-1.19603	-1.20179	-1.00492	-0.232038	-0.324368	-0.317068	-1.03396	-1.17351	-1.17572	-0.28006	-0.222926	-0.268635	-0.655653	-2.03226	-0.455021	-0.322147	-0.281836	-0.332597
P05694	-0.436004	-0.454983	-0.37325	0.324683	0.316638	0.221908	-0.609959	-0.595547	-0.356555	0.324327	0.242282	0.236768	0.190978	0.00235692	0.134641	0.069169	-0.571545	-0.175606
P10659;P19358	-2.09357	-2.17638	-1.96205	-1.31358	-1.25658	-1.28974	-1.64626	-2.15553	-1.65798	-0.946108	-1.38905	-2.48816	-1.80995	-2.29405	-2.34112	-1.34604	-1.32251	-1.27056
P40185	0.519012	0.54332	0.538279	1.29213	1.3196	1.35876	0.502473	0.566818	0.610807	1.19989	1.17903	1.33241	0.653369	0.619789	0.641124	1.2453	1.1888	1.1758
P53141	-2.99843	-3.27828	-3.43296	-2.50831	-2.58461	-2.68853	-3.48712	-3.24801	-3.35824	-2.6403	-2.44435	-2.27013	-3.33237	-3.05365	-3.17631	-2.78212	-2.46279	-2.87039
P41940	1.67667	1.68416	1.65462	2.4163	2.29202	2.35835	1.6829	1.6863	1.7389	2.3456	2.33386	2.38732	1.74019	1.66022	1.63641	2.24711	2.37436	2.30923
Q12117	-2.03132	-1.56018	-1.89503	-0.449204	-0.656572	-0.917643	-3.60896	NaN	-1.63762	-0.417546	-0.301122	-0.410846	-0.95816	-1.66641	-2.46466	-0.703403	-0.346384	-1.36196
P38879	0.196614	0.264915	0.562441	0.875342	0.840654	0.795977	0.19798	0.20456	0.304257	0.875578	0.983492	0.864336	0.0479374	0.459162	0.393519	0.86701	0.860538	0.845449
P36010	-1.16106	-1.2424	-1.44812	-0.419038	-0.437559	-0.569497	-1.27822	-1.35382	-1.26832	-0.501822	-0.59592	-0.421061	-1.53042	-1.00137	-1.58265	-0.432929	-0.467673	-0.737056
P40991	-3.17752	-4.38789	-4.204	-4.16059	-3.50383	-5.53487	-5.26543	-4.14921	-4.77202	-3.82129	-2.71311	-4.5134	-5.7687	-2.62959	-2.75348	-5.21288	-2.49896	-5.21496
Q12460	-2.38361	-1.99793	-1.85995	-1.81013	-1.81469	-1.70924	-2.04524	-2.28532	-2.02401	-1.67323	-1.82263	-1.91022	-2.02427	-1.9821	-2.26361	-1.84472	-1.72819	-1.78403
P38219	-0.339875	-0.543996	-0.691515	-0.234575	-0.0435599	-0.107773	-0.842156	-0.840729	-0.633995	0.136655	0.0593074	0.0252197	-0.556969	-0.426345	-0.749313	-0.115503	0.206893	-0.219403
Q03558	0.553765	0.675932	0.266345	1.07671	1.14379	1.16391	0.508148	0.455347	0.588262	1.18849	1.13128	1.20614	0.576027	0.6241	0.638627	1.08701	1.23158	1.06235
Q12447	-1.47822	-1.98069	-1.57939	-1.07168	-1.02485	-1.1576	-1.81958	-1.71331	-1.40596	-1.13488	-1.19107	-0.983632	-1.40016	-0.661284	-1.44156	-1.47563	-1.69557	-1.75087
P16387	-1.15903	-1.41905	-1.23544	-0.455381	-0.549831	-0.46427	NaN	-1.17876	-1.24298	-1.08076	-0.651984	-0.550342	-1.54311	-1.44589	-0.328273	-0.713695	-0.7384	-0.67766
P32473	-1.02936	-1.24086	-2.45076	-0.621145	-0.481606	-0.536012	-1.22201	-1.34013	-1.2647	-0.89892	-0.501084	-1.01314	-1.15129	-1.15199	-1.52965	-0.472308	-0.914904	-0.795886
P04147	-0.540233	-0.585386	-0.550466	0.178039	0.231275	0.168204	-0.390497	-0.727725	-0.521844	0.109175	0.10967	0.193764	-0.419622	-0.10721	-0.626826	-0.0951008	-0.129006	2.51007e-05
P17967	0.985577	1.10974	1.10753	1.91808	1.89642	1.80784	1.03907	1.2052	1.13313	1.72763	1.78862	1.86306	1.32747	1.07278	1.30511	1.63005	1.48756	1.81486
P16862	0.391434	0.34452	0.380441	1.07401	1.14353	1.04006	0.403755	0.37969	0.272093	1.10956	1.2285	1.10206	0.756702	0.392683	0.456216	0.486831	1.12719	0.997463
P06169	6.0683	6.11311	6.12422	6.94101	6.96635	7.04054	6.23246	6.26547	6.31775	6.94164	6.88973	6.99239	6.14244	6.23241	6.1906	6.95743	6.96948	6.92619
P16861	0.906627	1.04591	0.920505	1.42799	1.56831	1.48085	0.830561	0.968636	0.876478	1.50835	1.53047	1.65378	1.17332	0.724418	1.2841	1.27551	1.45889	1.30108
P37012	0.205693	0.258315	0.256476	1.06254	0.952848	0.820233	0.208538	0.237395	0.209166	0.983685	0.987666	0.904605	0.491409	0.46958	0.0085982	1.16249	0.798239	0.56353
P00560	6.39903	6.40163	6.41557	7.34199	7.26178	7.36091	6.43621	6.42708	6.47187	7.17215	7.14894	7.19525	6.41383	6.51368	6.49016	7.25324	7.24269	7.21456
P53252	0.378302	0.431636	0.488581	1.1435	1.26037	1.20148	0.353978	0.48044	0.519592	1.01055	1.08691	1.20973	0.297962	0.596314	0.447068	1.13958	1.04876	1.21542
P00950	4.99723	4.96548	4.9017	5.91744	5.80722	5.92409	4.98637	4.95661	5.05917	5.71532	5.67665	5.80607	4.98082	5.09725	5.11311	5.83264	5.79172	5.76847
P53184	-1.23869	-1.06844	-1.05914	-0.483469	-0.643777	-0.531969	-0.926318	-1.22253	-1.10548	-0.515718	-0.633419	-0.507685	-0.858132	-1.22675	-0.916285	-0.90405	-0.54436	-0.66506
P06738	0.39364	0.559007	0.682502	0.978008	1.0956	1.09954	0.397485	0.604149	0.385434	1.00493	1.05837	1.12677	0.625135	0.898347	1.02447	0.611755	0.77802	0.976485
P07244	0.676515	0.386338	0.575294	1.19169	1.1162	1.12214	0.337426	0.587699	0.653338	1.10173	1.03623	1.2222	0.626759	0.675289	0.646402	1.19897	0.904401	0.904825
P07259	0.931608	0.870563	0.94054	1.59441	1.5914	1.55287	0.920591	0.873321	0.961152	1.43814	1.56941	1.55003	1.44308	0.772162	0.921488	1.38543	1.40096	1.4417
P04046	-1.45293	-2.08999	-2.34555	-1.35505	-1.13361	-1.2395	-1.68795	-1.78762	-2.02703	-1.53019	-1.09965	-1.33726	-1.46427	-1.59938	-1.80701	-1.93352	-1.49348	-1.17168
P38972	-1.90922	-1.39798	-1.62764	-0.918795	-0.724749	-0.789626	-1.76636	-1.58493	-1.60059	-0.660965	-0.76125	-0.931142	-0.276695	-0.600151	-0.802085	-0.801162	-2.38448	-2.66423
P27616	-0.32482	-0.321956	-0.221804	0.464588	0.394013	0.348099	-0.227093	0.000141382	-0.179839	0.00206574	0.379882	0.364699	-0.0686573	-0.0694797	-0.38521	0.0768852	0.380148	0.298825
P38009	1.29135	1.2535	1.33993	1.99783	1.89652	1.98054	1.32918	1.44356	1.35426	1.98007	1.96859	2.02782	1.47646	1.38799	1.28939	1.70613	1.8492	2.09203
P21264	-2.08101	-2.2181	-2.10844	-1.44811	-1.37977	-1.47971	-2.1187	-2.37851	-2.18088	-1.44198	-1.20194	-1.81178	-2.16195	-1.6327	-1.95982	-1.89127	-1.5405	-1.80199
P80210	-1.14718	-1.14873	-1.09705	-0.437306	-0.33677	-0.409739	-1.09836	-1.2088	-1.11777	-0.441941	-0.36783	-0.383628	-0.945628	-1.10199	-1.13595	-0.443286	-0.503154	-0.594643
P23638	-2.72848	-3.01375	-2.79818	-2.03085	-2.28386	-1.98324	-2.75503	-2.92465	-3.32787	-2.16174	-1.99729	-2.01247	-3.65227	-2.68913	-2.28794	-2.09004	-2.08457	-2.07644
Q01939	-2.85281	-2.97052	-2.30118	-1.83634	-1.69113	-2.1736	-3.23917	-1.5778	-3.08779	-2.24313	-1.01762	-2.90535	-3.1566	-0.753521	-0.769076	-2.76484	-2.69534	-2.68512
P38624	-2.14287	-2.55281	-1.51137	-1.53962	-1.55425	-1.45368	-2.22254	-1.99872	NaN	-1.57562	-1.66602	-1.51179	-1.82649	-1.19915	-1.81097	-1.9681	-1.71756	-1.91282
P32379	-2.57469	-2.84461	-2.60314	-2.08414	-2.00041	-2.1888	-2.82303	NaN	-2.95723	-2.23552	-1.96096	-2.08223	-2.54495	-2.72401	-2.71302	-1.9567	-2.14025	-2.08602
Q05911	0.30621	0.137832	0.216837	1.00763	0.766786	0.840043	0.120672	0.291191	0.136804	0.959959	0.887649	0.831377	0.419352	1.16139	0.545073	0.272395	0.376444	0.715612
P01120	-3.20924	-3.38728	-3.05784	-2.43773	-2.74564	-2.60929	-3.11436	-3.05898	-2.94079	-2.98477	-2.96157	-2.2833	-3.00441	-2.80952	-3.45281	-2.82907	-2.77719	-2.72226
P09938	-0.469654	-0.421993	-0.543959	0.282691	0.259285	0.187717	-0.307812	-0.493612	-0.548018	0.23652	0.0678109	0.0739781	-0.65	-0.19698	-0.33023	0.155455	-0.118924	0.313537
P49723	-0.0972765	-0.0147409	0.0138831	0.532721	0.762203	0.48924	0.0188402	0.0738473	0.0504377	0.599726	0.579808	0.496071	0.0116566	0.105959	0.0561985	0.550203	0.553545	0.55157
Q12305	-2.67042	-2.5048	-2.63541	-1.99873	-2.11151	-2.11219	-2.58155	-2.75492	-2.63266	-2.02338	-1.95554	-2.10235	-2.76344	-2.29575	-1.8191	-2.52166	-2.03162	-2.27928
Q99258	-2.81088	-2.72306	-2.69522	-2.06799	-1.9253	-2.03131	NaN	-2.90155	-3.07112	-2.2384	-2.04653	-1.77601	-2.2008	-1.9551	-2.30637	-2.24227	-3.05784	-2.40336
P41805	1.53366	1.36216	1.52369	2.32621	2.26521	2.36408	1.53079	1.52982	1.62807	2.25942	2.28922	2.29372	1.72612	1.5205	1.44753	2.25572	2.14304	2.17416
P04456	1.47488	1.48282	1.48146	2.2733	2.17398	2.20061	1.44559	1.45327	1.61359	2.1694	2.19399	2.26323	1.5361	1.49696	1.43978	2.15633	2.16722	2.13819
P05749	-1.72838	-1.85827	-1.64406	-0.947809	-0.981702	-1.05683	-1.70479	-1.87163	-1.45879	-1.19624	-1.16547	-1.1479	-1.46234	-1.72559	-1.92096	-1.1214	-1.04444	-1.19832
P26785	-0.613356	-0.59367	-0.54092	0.0204892	0.126591	0.0590968	-0.666903	-0.517013	-0.539859	-0.0321223	0.19092	0.243289	-0.500836	-0.524016	-0.574472	0.0895335	0.216405	0.0868476
P46990	-1.74195	-1.76545	-1.7857	-0.972495	-1.07452	-0.87726	-2	-1.61953	-1.43101	-0.829483	-0.879885	-1.06409	-1.9844	-1.95984	-1.38337	-0.926306	-1.04367	-0.891509
P02406	0.808525	0.849902	0.916552	1.72097	1.61294	1.66992	0.842452	0.889775	0.827163	1.57058	1.56467	1.77074	0.880019	1.16827	0.783077	1.69924	1.48866	1.6537
P05744	0.0115455	0.129643	-0.0726605	0.612659	0.837762	0.672518	-0.0141196	0.0715093	0.112379	0.675198	0.816042	0.790278	0.0430312	0.0273654	0.101144	0.666797	0.808702	0.632065
P14120	0.56628	0.507593	0.467173	1.23324	1.21811	1.18755	0.449268	0.539605	0.534703	1.19113	1.09326	1.16303	0.483169	0.573577	0.543327	1.24185	1.05576	1.10544
P38061	0.702209	0.611706	0.682435	1.3588	1.3818	1.42712	0.741475	0.715067	0.671283	1.46951	1.40347	1.45706	0.762407	0.874708	0.997468	1.22164	1.22845	1.28358
P0C2H8;P0C2H9	0.617238	0.780221	0.707681	1.59894	1.58085	1.76143	0.836286	0.76629	0.841095	1.54636	1.71913	1.60996	0.708226	0.893907	0.841415	1.63972	1.65096	1.55286
P02400	0.412883	0.422932	0.462009	1.28845	1.27349	1.25463	0.580052	0.326872	0.610343	1.09852	1.15417	0.997787	0.642867	0.558647	0.430464	1.09966	1.20154	1.00374
P14126	1.95503	2.02614	2.00907	2.79139	2.8601	2.82131	2.10965	2.14758	2.06009	2.75754	2.84931	2.76064	2.36009	2.10421	1.82508	2.70032	2.75793	2.66307
P26321	1.8667	1.85696	1.83668	2.616	2.61975	2.66388	1.82238	1.82471	1.97355	2.5469	2.44799	2.52207	2.08769	1.88983	1.88416	2.62204	2.59452	2.53651
P05319	0.550543	0.50592	0.572967	1.54067	1.41478	1.50705	0.58644	0.626815	0.641855	1.336	1.15057	1.37611	0.757844	0.683551	0.661996	1.47682	1.33103	1.3719
P05739	-1.7167	-1.18959	-1.40603	-0.461128	-0.632176	-0.68241	-1.30587	-1.41485	-1.26125	-0.710137	-0.537443	-0.734065	-0.949139	-1.32398	-1.37737	-1.22113	-0.766739	-0.525741
P11745	-3.6828	-3.45014	-3.52909	-2.84634	-2.72778	-2.65448	-3.47838	-3.62204	-3.67118	-3.07387	-2.77424	-2.62957	-3.58414	-3.46751	-3.61177	-2.76565	-2.84294	-2.8426
P29453	-1.01193	-1.32075	-1.28568	-0.693031	-0.60513	-0.518005	-1.22425	-1.44577	-1.20261	-0.585467	-0.496082	-0.429847	-0.920241	-1.43978	-0.971601	-0.617261	-1.05319	-0.450525
P05317	2.13602	2.1726	2.16836	2.92357	2.94338	2.94743	2.14739	2.21645	2.18571	2.89244	2.78726	2.80464	2.31817	2.25557	2.20752	2.86823	2.72917	2.77262
P10622	-2.01076	-2.03022	-1.89502	-1.24622	-1.29359	-1.23754	-2.02153	-2.03052	-1.95148	-1.36145	-1.28092	-1.1929	-1.76151	-1.82131	-1.80449	-1.45826	-2.154	-1.0493
P05755;O13516	1.97542	1.78465	2.01985	1.94091	2.47297	2.37005	1.67257	1.73556	1.77319	2.4363	2.42288	2.38326	1.65692	1.88485	1.76541	2.44194	2.37042	2.3683
P48589	0.866522	0.914681	0.925034	1.7543	1.60184	1.73259	0.964497	0.984192	1.04512	1.66077	1.64522	1.70047	1.21481	0.967876	1.02835	1.6176	1.61586	1.59279
P25443	1.04134	1.03264	1.34543	1.69881	2.24076	1.67925	1.10444	1.10409	1.20739	1.87488	1.92686	1.96134	1.25552	1.17258	1.26183	1.7836	1.97255	1.90849
P26783	1.89725	1.88689	1.80877	2.65098	2.70498	2.6027	1.79232	2.01192	1.97685	2.66804	2.65704	2.68339	1.8989	1.91001	1.9734	2.70005	2.59348	2.62709
P38701	1.31914	1.33438	1.33665	2.12201	2.08342	2.05564	1.44549	1.37698	1.41523	2.10301	2.14352	2.19198	1.31657	1.39448	1.45437	1.95649	2.10022	2.1095
P05750	2.85548	2.84879	2.76103	3.6182	3.56335	3.68126	2.80476	2.87565	2.88339	3.49758	3.498	3.55772	2.81775	3.12906	2.84819	3.46887	3.60218	3.49069
P05756	1.27682	2.32314	1.18757	2.18849	2.05273	2.04024	1.41806	1.56166	1.58327	2.35252	2.1542	2.32073	1.57969	1.46612	1.50879	2.16206	2.35652	2.08207
P48164	-0.985804	-0.991913	-0.922828	-0.226914	-0.141111	-0.318185	-1.03606	-1.11737	-0.840987	-0.26063	-0.318073	-0.29288	-0.783037	-0.985914	-0.966296	-0.334021	-0.294079	-0.379848
Q04947	-1.10402	-1.12675	-1.20362	-0.363926	-0.371022	-0.311911	-1.2549	-1.26306	-0.961847	-0.448132	-0.558041	-0.347712	-1.1786	-0.854476	-1.04124	-0.565728	-0.425658	-0.220116
P39954	0.395473	0.419634	0.401016	1.13844	1.21593	1.23314	0.611014	0.411179	0.43659	1.29911	1.03068	1.06304	0.433516	0.522755	0.493563	1.12922	1.04315	1.06695
P26786	1.17597	0.885666	0.939387	1.69737	1.71868	1.68422	1.04599	1.04168	1.05366	1.6421	1.66009	1.85001	1.30133	0.794929	0.995523	1.58096	1.7205	1.70292
Q01855	1.52497	1.55585	1.45596	2.51816	2.29837	2.45591	1.65124	1.68825	1.79088	2.26352	2.26319	2.40458	1.5265	1.76525	1.6889	2.29145	2.49602	2.3304
P33442	0.723311	0.565199	0.634392	1.3593	1.38988	1.55027	0.575105	0.701043	0.679007	1.43261	1.41332	1.49006	1.08719	1.12803	0.89295	0.434782	1.31469	1.45704
P38968	-3.19245	-3.65436	-2.8435	-1.51969	-1.88407	-1.84368	NaN	-1.90069	-3.17377	-2.1242	-1.37863	-3.56361	-1.91548	-2.57518	-3.09339	-1.54336	-3.05595	-2.37805
P40075	-1.83032	-1.68258	-1.89422	-0.980292	-1.14127	-1.036	-1.76888	-1.53824	-1.66778	-1.09154	-1.36829	-0.977103	-1.78244	-1.67417	-1.79613	-1.10345	-1.06336	-1.16956
P33330	-2.82225	-2.69656	-2.60426	-1.89135	-2.18695	-2.04442	-2.76184	-2.80376	-2.53541	-1.96036	-2.00479	-2.01165	-2.55213	-2.92021	-2.39278	-2.01829	-2.12982	-2.0914
P00445	2.02702	1.96964	1.99028	2.75771	2.69727	2.68731	1.97505	2.03411	2.03781	2.76208	2.65035	2.69233	1.98225	2.16369	2.08829	2.7198	2.78772	2.68177
Q12118	-0.612111	-0.784181	-0.518236	0.092128	0.105607	0.0932879	-0.652281	-0.793749	-0.467732	0.0931528	0.00411348	0.0170534	-0.634481	-0.54217	-0.604959	0.0491741	-0.133858	-0.0630685
Q12074	-1.17559	-0.991557	-0.897486	-0.502045	-0.599492	-0.439245	-1.1561	-0.949708	-1.04638	-0.302667	-0.380272	-0.876589	-0.85343	-0.91391	-0.563405	-1.07678	-0.601944	-0.686054
Q07478	-1.38437	-1.23089	-1.51414	-0.601085	-0.659243	-0.585483	NaN	-1.30905	-1.29355	-0.844825	-0.727528	NaN	-0.950026	-1.72503	-0.679495	-0.889614	-0.944826	-0.821497
P04802	-0.0535836	0.241198	0.168958	0.836698	0.792282	0.723859	0.18647	0.0332642	0.0666603	0.805428	0.792689	0.803646	0.68187	0.699821	0.407257	0.458132	0.285367	0.18431
P11484	-0.164823	-0.225499	-0.296221	0.328215	0.228203	0.393045	0.038896	-0.191399	NaN	NaN	NaN	0.18268	-0.241162	-0.337846	0.0283229	0.243758	0.429947	0.416516
P40150	1.28235	1.23782	1.1782	2.04974	1.95886	1.83081	1.193	1.24958	1.2869	1.97507	1.95675	1.97809	1.32366	1.33127	1.25846	2.00488	1.93073	1.73708
P38788	0.408547	0.287799	0.380709	1.05627	1.04606	1.04762	0.332255	0.539283	0.308661	0.982012	0.878574	0.913717	0.476134	0.484281	0.433807	0.977458	0.831844	0.90881
P15705	-0.970111	-0.834535	-0.901905	-0.177467	-0.153007	-0.0974696	-0.875486	-0.925529	-0.744757	-0.2168	-0.245206	-0.160396	-0.696674	-0.898621	-0.801998	-0.24858	-0.118649	-0.510422
P39015	0.877461	0.834573	0.922781	1.86204	1.50162	1.69861	0.918058	0.898229	0.9439	1.65787	1.56544	1.62557	0.880078	1.54097	1.53124	1.21118	1.60489	1.17382
P07806	-1.43121	-0.759807	-1.45258	-0.705096	-0.632283	-0.814562	-1.27182	-1.67648	-1.15153	-0.515662	-0.732886	-0.641882	-1.02487	-1.1446	-1.16028	-0.482962	-0.802951	-1.32561
P26637	-0.663038	-0.6152	-0.634977	0.171987	0.302377	0.116037	0.18983	-0.327913	-0.370545	-2.26087	0.838761	0.540765	0.300181	0.0810691	-0.228523	-0.498879	-0.285832	-0.963399
Q05506	-1.30543	-1.56333	-1.08579	-0.700153	-0.678108	-0.577249	-1.4467	-1.40784	-1.55006	-0.612734	-0.636502	-0.76996	-1.55777	-0.873721	-1.26783	-0.580925	-0.920163	-0.951276
P46655	-0.658979	-0.714603	-0.705452	0.0850174	0.035748	0.0944877	-0.593476	-0.576413	-0.779422	0.0092482	0.0765032	0.0350695	-0.443329	-0.615398	-0.760485	-0.0804731	-0.0529896	-0.115398
P15625	-0.459377	-0.748838	-0.605729	-0.288549	-0.205278	-0.392436	-0.571503	-0.654205	NaN	NaN	-0.320094	-0.241097	-0.296013	-0.257194	-0.504438	-0.416992	-0.398434	-0.71668
P00958	-1.6644	-2.36273	-1.7227	-1.42166	-1.31343	-1.88658	-1.95474	-2.02374	-2.08061	-1.77248	-1.18002	-1.43802	-1.4557	-1.38239	-1.53694	-1.76263	-2.18504	-1.78895
P38088	0.454855	-0.0303053	-0.218207	0.591514	0.549317	0.582796	0.0412826	0.000791658	-0.0812212	1.01659	0.404525	0.666068	0.232961	0.101324	0.384579	0.645167	0.366675	0.101937
P15180	-0.3348	-0.600706	0.101684	0.626813	0.447956	0.555597	-0.358668	-0.152702	-0.289763	0.526151	0.334935	0.51305	0.279738	-0.156266	0.295805	0.151209	-0.194651	0.143373
P04801	-1.45931	-1.85777	-1.94148	-0.9711	-0.803901	-0.970976	-1.43312	-1.9787	-1.42908	-0.865554	-0.83489	-1.23007	-1.55481	-0.211352	-2.08165	-1.42708	-1.15063	-1.54967
P16120	-0.347529	-0.294441	-0.390799	0.0665104	0.119215	0.193403	-0.521004	-0.475071	-0.368672	0.163861	0.113769	0.209836	-0.384776	-0.323822	-0.342892	0.233069	0.0351851	-0.019001
P07284	-0.601473	-0.535484	-0.276513	0.0425543	0.0829622	0.0248824	-0.517017	-0.298581	-0.614662	-0.0164535	-0.128472	0.0066441	-0.421112	-0.552252	-0.325871	-0.136352	0.156125	0.151553
P23254	-0.0354407	0.0958738	0.0774473	0.875222	0.753263	0.814059	-0.129229	0.17896	0.20411	0.743706	0.647082	0.862675	0.106781	-0.118119	0.978563	0.4317	0.491987	0.5177
P35691	0.349821	0.323632	0.354011	1.125	1.13032	1.09107	0.358008	0.469362	0.522162	0.989604	1.058	1.11355	0.367483	0.379872	0.595267	0.925531	0.949779	1.1025
P02557	0.270954	0.439538	0.410451	0.345417	0.400907	0.446739	0.120271	0.022176	-0.0345991	0.512214	0.645947	0.481065	-0.124161	0.427858	0.347844	0.530923	0.409308	0.576088
P07213	-2.00816	-2.20032	-2.04491	-1.61343	-1.65244	-1.4464	-2.09208	-2.00321	-2.41289	-1.45265	-1.61286	-1.43151	-1.68229	-1.35524	-1.67444	-2.02874	-1.88855	-2.14428
P00942	3.48062	3.41396	3.4724	4.12772	4.26621	4.1401	3.48094	3.49752	3.54391	4.13085	4.15529	4.21917	3.52024	3.53145	3.6771	4.11706	4.22953	4.12373
P31688	-2.03151	-2.18072	-2.11204	-1.52827	-1.37173	-1.59016	-2.41835	-2.1506	-2.27163	-1.43101	-1.8804	-1.0565	-1.33697	-1.28667	-2.65951	-1.88907	-1.88002	-2.06546
P34760	3.3931	3.42538	3.41296	4.31525	4.23568	4.29136	3.43782	3.51167	3.50669	4.16111	4.19067	4.19969	3.45029	3.57019	3.45847	4.14834	4.24765	4.16178
Q00764	-1.72983	-1.62846	-1.71481	-1.03412	-0.841219	-0.87292	-1.72594	-1.7171	-1.51472	-0.988355	-0.77049	-1.13333	-1.46909	-1.60708	-1.63658	-1.13235	-1.15346	-1.0163
P22803	1.09562	1.10984	0.998917	1.7838	1.8562	1.84161	1.1776	1.07099	1.18175	1.83291	1.80334	1.87587	1.16307	1.23915	0.996048	1.71789	1.85421	1.80425
P29509	-0.866981	-0.922332	-0.75687	-0.202969	-0.249436	-0.321053	-0.89857	-0.38999	NaN	-0.75846	-0.291065	-0.535926	-1.00608	-0.588854	-0.14874	-0.672242	-0.448174	-0.467759
P17255	1.67067	1.57001	1.69447	2.42487	2.48307	2.24915	1.67985	1.62932	1.74573	2.35171	2.31186	2.39503	1.94818	1.72413	1.98816	2.0083	2.39244	2.06491
P22515	0.242369	0.119569	0.135934	0.943216	0.945167	0.859716	0.183866	0.240962	0.135734	0.818546	0.944918	0.94571	0.361535	0.139246	0.213997	0.785695	0.9192	0.720249
P22217	-0.839227	-0.61091	-0.640033	0.159393	0.0696863	0.156211	-0.514135	-0.69861	-0.710517	-0.0329032	0.143082	0.12375	-0.442341	-0.78495	-0.715745	0.0876921	-0.0212143	-0.00667374
P38427	-1.03464	-1.47001	-1.37681	-0.820752	-0.645799	-0.92949	-1.42737	-1.44067	-1.3663	-0.818588	-0.877285	-0.511201	-1.52933	-1.35188	-0.948477	-0.945557	-0.676788	-0.952536
P32861	-1.53808	-1.60559	-1.46781	-0.892784	-0.727436	-0.766745	-1.30207	-0.987102	-1.56075	-1.21823	-1.1464	-1.10396	-1.49916	-1.37232	-1.52909	-0.764745	-0.901354	-0.94888
P16140	1.43855	1.34774	1.35446	2.23926	2.29248	2.44746	1.16804	1.23197	1.49532	2.29177	2.16743	2.19923	0.986892	3.36817	3.27173	1.363	1.37419	1.36054
P22203	-0.0752823	-0.00623269	-0.0804459	0.756598	0.653675	0.612441	-0.115707	0.0182096	-0.0189033	0.595848	0.585943	0.632905	-0.0663296	-0.0403867	0.0178454	0.526826	0.235157	1.02556
P04840	1.86485	1.85939	1.81676	2.61453	2.53016	2.55142	1.83735	1.8004	1.87771	2.61985	2.59721	2.65067	1.91026	1.93407	2.00081	2.50888	2.57378	2.51253
P21576	-2.23028	-2.24094	-2.34969	-1.57265	-1.46119	-1.5401	NaN	-2.00831	-1.98128	-2.06051	-1.99772	-1.52067	-1.58972	-2.09313	-1.47563	-1.89674	-2.05077	-2.23281
Q12363	0.00409781	-0.192219	-0.0901822	0.640548	0.520694	0.552107	-0.146968	0.0515971	-0.067224	0.540089	0.606922	0.656574	-0.223768	0.219869	0.0852431	0.578589	0.526979	0.467017
P47075	-2.06425	-2.31028	-1.81	-1.42465	-1.24434	-1.52776	-2.18007	-1.99396	-1.84668	-1.79046	-1.47431	-1.37849	-1.65553	-1.47692	-1.86439	-1.77638	-1.97356	-1.73476
P22147	-3.51787	-3.55447	-3.3426	-2.78852	-2.70423	-3.16508	-3.41703	-3.64297	-3.54206	-2.69992	-3.03867	-2.84357	-2.93072	-3.17809	-3.07065	-3.57705	-2.89359	-3.40281
P38616	-1.11519	-1.10221	-1.19553	-0.501558	-0.319849	-0.327011	-1.30217	NaN	-1.12101	-0.548906	-0.633371	-0.331327	-0.581588	-0.442347	-1.2861	-0.933174	-0.0194118	-0.979127
P41920	-3.10523	-3.26188	-3.05411	-2.47954	-2.50706	-2.41372	-3.10756	-3.1237	-3.25126	-2.79514	-2.25651	-2.28974	-2.7883	-3.08577	-3.29641	-2.69107	-2.56136	-2.38837
P01123	-1.84939	-1.9843	-2.21279	-1.50452	-1.43542	-1.55654	-1.97623	-2.04984	-2.16664	-1.7324	-1.53078	-1.34746	-1.50663	-2.02469	-1.35232	-1.86524	-2.05305	-1.6345
P32527	-2.17291	-1.91387	-1.59227	-0.710095	-1.11411	-1.01697	-1.74018	NaN	-1.57611	-1.16763	-1.18523	-0.958929	-1.18034	-1.10899	-1.1737	-0.83774	-1.13597	-2.95214
Q12159	-1.26784	-1.46239	-1.3693	-0.589044	-0.799825	-0.615311	-1.34192	-1.17305	-1.44616	-0.496424	-0.710204	-0.543848	-1.01617	-1.107	-1.20468	-1.24086	-0.627414	-0.833919
P53912	-1.23605	-2.17838	-1.06906	-2.8147	-2.35001	-2.60613	-2.54517	-2.58163	-2.62959	-1.35094	-1.36465	-1.46098	-2.46011	-2.18883	-2.83973	-1.61021	-1.48471	-1.82737
Q08245	0.953728	0.886396	0.867311	1.4369	1.16014	1.42292	0.740208	0.786268	0.832612	1.45294	1.45011	1.49385	0.990384	0.869794	0.781177	1.3818	1.2461	1.46248
P0ACF8	1.77358	1.77432	1.8022	1.28118	1.24017	1.2505	1.73235	1.75164	1.67845	1.07474	1.28362	1.24303	1.78361	1.70587	1.64047	1.18832	1.33298	1.22693
P0A6Y8	4.74584	4.77315	4.85945	4.84303	4.90408	4.85055	5.10584	5.11724	5.04117	4.64116	4.69378	4.62048	4.93541	5.04918	4.9439	4.78646	4.74505	4.64088
P0ACJ8	-0.935096	-1.14465	-1.03408	-1.68014	-1.43773	-1.67115	-1.21686	-1.29464	NaN	-1.27048	-1.81453	-1.26131	-1.32348	-1.2779	-1.29095	-1.51827	-1.74217	-0.89075
P0A6F5	3.07542	3.0804	3.16389	2.64336	2.59723	2.55787	3.01413	3.11873	3.09519	2.59839	2.59441	2.50257	3.24775	2.94685	2.9626	2.5764	2.7946	2.50107
P25516	-1.30037	-1.80052	-1.16783	-1.24855	-0.24429	-1.18754	-1.33013	-0.973217	-0.60056	-1.52121	-1.53171	-1.60743	-0.928747	-1.153	-0.846908	-1.47677	-1.401	-1.37055
P0A9G6	3.78002	3.78266	3.80738	3.25646	3.30687	3.35459	3.8143	3.87105	3.88858	3.33453	3.32084	3.34307	3.81703	3.85638	3.60444	3.41642	3.31456	3.36514
P52697	0.0627193	-0.0259055	0.236338	-0.459332	-0.202235	-0.201776	0.229829	0.0801459	0.0387828	-0.588661	-0.372594	-0.239447	0.180321	0.097305	0.0270433	-0.616041	-0.115931	-0.30478
P0A6A3	0.377496	0.264287	0.256767	0.0109082	-0.164006	-0.27097	0.351442	0.300949	0.356063	-0.212215	-0.101282	-0.262658	0.2865	0.274857	0.337661	-0.306663	-0.223314	-0.156941
P36683	-0.252491	-0.25738	-0.11416	-0.741799	-0.776872	-0.746891	-0.322769	-0.265405	-0.285641	-0.88644	-0.724865	-0.635177	-0.284547	-0.514743	-0.211851	-0.596609	-0.681636	-0.807128
P27550	-0.532178	-0.482001	-0.56126	-0.847482	-1.01911	-1.02413	-0.740168	-0.404251	-0.678752	-0.917546	NaN	-1.03215	-0.63875	-0.591429	-0.8052	-0.763295	-0.943546	-0.791791
P25553	1.05004	1.01647	0.968645	0.486723	0.696687	0.811204	0.889261	1.09363	1.08297	0.610591	0.701797	0.601588	0.903836	0.752829	1.14137	0.863908	0.589834	0.797032
P0A6A8	2.76159	2.88158	2.76368	2.23491	2.17237	2.14249	2.55802	2.8082	2.60255	2.28536	2.25931	2.29141	2.60761	2.72862	2.74633	2.24879	2.26982	2.26438
P0A9Q7	0.798279	0.87249	0.758441	0.246141	0.440634	0.467876	0.73804	0.86202	0.7544	0.32113	0.385197	0.339373	0.494196	0.765205	0.629538	0.674005	0.477237	0.406621
P0A9Q1	-1.17241	-1.12069	-1.03502	-1.7075	-1.29695	-1.8564	-1.13482	-0.99494	-1.24159	-1.51466	-1.73317	-1.66258	-0.879462	-1.3443	-1.30503	-1.64639	-1.23489	-1.78457
P19926	-0.79023	-0.689151	-0.800699	-1.35534	-1.40165	-1.22898	-0.799018	-0.784953	-0.732422	-1.37936	-1.44368	-1.02669	-0.850297	-0.798764	-0.795509	-1.36583	-1.29324	-1.28155
P0AB71	4.20947	4.33837	4.25506	3.74807	3.6981	3.85306	4.28482	4.28417	4.32155	3.8088	3.76506	3.79199	4.24183	4.25307	4.26933	3.79327	3.78466	3.76117
P0AE08	4.48781	4.51017	4.48846	3.95451	3.93635	3.96365	4.38821	4.5441	4.58416	3.90426	4.00254	4.04978	4.44397	4.49497	4.4792	3.97342	3.96842	3.98577
P77774	-2.65138	-2.26939	-2.60427	-2.30782	-2.434	-2.70526	-2.24659	-2.4708	-2.53034	-2.88063	NaN	NaN	-2.3037	-2.27341	-2.97026	-2.24792	-2.5473	-2.66104
P0A903	-1.50709	-1.77157	-1.52457	-2.06663	-1.78725	-1.7211	-1.47521	-1.45767	-1.40746	-2.00688	-1.97805	-1.94855	-1.41685	-1.51521	-1.60955	-1.98586	-1.92705	-1.97902
P30859	-1.83221	-1.31164	-1.48045	-1.89895	-1.72595	0.147449	-1.52403	-1.23237	-0.835833	-1.49231	-1.68761	-1.7194	-1.02202	-1.96814	-0.859627	-1.1783	-2.30944	-1.05962
P0ABA0	-0.881247	-0.890755	-0.779859	-1.4116	-1.31833	-1.38043	-0.975189	-0.963974	-0.756258	-1.14834	-1.64648	-1.21496	-0.880346	-0.943727	-1.0355	-1.29012	-1.32425	-1.34402
P0ABB4	2.43958	2.39396	2.42234	2.21285	2.18216	2.01329	2.51858	2.45086	2.49647	1.94426	2.02336	2.02238	2.08262	2.24769	2.50925	2.39116	2.26756	2.17134
P0ABB0	1.60955	1.62884	1.67348	1.13578	1.1359	1.00963	1.49539	1.61077	1.62046	1.09762	1.14106	1.02048	1.57516	1.57283	1.43712	1.18899	1.06637	1.17499
P0ABD3	2.06567	2.12801	2.09376	1.54892	1.65374	1.54345	2.10291	1.98704	2.18591	1.50993	1.66387	1.51904	1.79035	1.60877	1.7698	2.23591	1.5214	2.004
P06610	-1.18911	-1.19916	-1.22008	-1.47411	-1.59027	-1.50746	-1.25478	-1.17222	-1.15937	-1.70603	-1.65056	-1.43801	-1.01476	-1.24027	-1.24762	-1.5375	-1.5972	-1.67133
P21179	-2.0224	-1.8669	-2.29094	-2.49623	-2.52078	-2.62328	-2.26811	-2.02521	-1.96916	-2.73668	-2.32118	-2.38495	-2.60547	-1.54713	-2.37485	-2.8671	-2.53525	-1.8919
P0A6F9	1.61914	1.72641	1.70788	1.12608	1.12159	1.19833	1.69402	1.67393	1.75261	1.20324	1.14505	1.21955	1.69206	1.72442	1.66555	1.28712	1.18578	1.19551
P0AEB2	-1.33414	-1.4935	-1.47404	-1.96809	-2.05724	-1.97513	-1.79046	-1.45978	-1.17541	NaN	-2.51439	-1.92471	-2.07546	-2.68487	-1.32534	-1.27531	-1.24945	-1.74088
P0ABK5	1.09794	1.05528	0.959624	0.53768	0.528576	0.481606	0.97764	0.932379	0.887478	0.533062	0.448951	0.60258	0.551477	1.16931	0.630879	0.205748	0.974403	0.967284
P0A972	-0.910117	-0.889414	-0.913663	-1.23123	-1.5633	-1.5229	-0.828591	-0.827507	-0.938629	-1.47595	-1.40404	-1.33037	-0.986692	-1.01618	-0.891083	-1.18244	-1.57473	-1.2459
P0ACF0	3.0579	2.99597	3.26349	2.70413	2.62203	2.45531	3.11446	2.88715	2.98745	2.49185	2.69074	2.71416	2.94576	3.11002	3.08352	2.68678	2.53409	2.65826
P0C0V0	-0.348813	-0.371935	-0.179792	-0.825545	-0.647161	-0.767269	-0.382854	-0.299997	-0.170237	-0.81682	-0.878008	-0.778118	-0.365906	-0.505368	-0.565848	-0.13901	-0.97915	-0.660518
P0AEE5	3.78937	3.68911	3.70863	3.14837	3.18839	3.14244	3.7072	3.72952	3.732	3.1214	3.15878	3.19031	3.46381	3.35545	3.33306	3.05653	4.32277	3.04779
P0A6L0	-1.61418	-1.14131	-1.0653	-1.84987	-1.83381	-1.4879	-1.38724	-1.37408	-1.12258	-1.83442	-1.52634	-1.75368	-1.43223	-1.037	-1.90952	-1.13428	-1.68405	-1.55675
P0A9P0	0.868499	0.826538	0.909862	0.223529	0.388458	0.318042	0.812967	0.842138	0.822992	0.273502	0.264718	0.300142	0.769776	0.714155	0.816956	0.337514	0.29744	0.42605
Q46857	-1.88217	-1.76556	-1.81949	-2.54303	-2.45729	-2.53674	-1.98523	-1.59821	-1.67299	-2.58559	-2.43776	-2.35279	-1.44198	-2.06379	-1.78698	-3.37578	-2.01871	-2.22911
P0A6K6	-0.402666	-0.402034	-0.326671	-0.989023	-0.738306	-0.937834	-0.304871	-0.473701	-0.276316	-0.932393	-1.15132	-0.909663	-0.506877	-0.369423	-0.612451	-0.491548	-0.990931	-0.906683
P23847	0.364493	0.556302	0.505711	-0.0586067	-0.0685662	-0.0577751	0.208927	0.355078	0.627477	0.0638367	-0.0548699	0.056192	0.501819	0.0727018	0.454729	-0.0416108	0.0655274	0.0694842
P0ABT2	3.19575	3.24261	3.22115	2.69504	2.66197	2.60815	3.15663	3.32992	3.30277	2.72499	2.65972	2.72338	3.16887	3.29113	3.19599	2.66559	2.6354	2.66627
P0A6P9	3.96627	4.11626	4.02519	3.81174	3.671	3.77591	4.10587	4.08669	4.14675	3.64169	3.61082	3.65766	4.0551	4.12614	4.04994	3.75673	3.66813	3.65272
P0ADB7	0.803849	0.947519	0.884992	0.26296	0.285503	0.309055	0.885318	0.825356	0.754595	0.254908	0.272767	0.396013	0.983255	0.770556	0.777263	0.306752	0.28341	0.302056
P0A6N4	-1.58411	-1.3859	-1.66277	-2.06424	-1.99261	-2.00839	-1.36187	-1.57302	-1.65442	-2.10775	-2.0623	-2.08257	-1.40069	-1.50576	-1.66073	-1.94201	-2.15276	-2.07253
P0A6M8	3.41488	3.32111	3.44565	2.89845	2.94554	2.86468	3.37426	3.40529	3.42181	2.89655	2.76656	2.91721	3.35288	3.44717	3.35394	2.77799	2.99584	2.95675
P0A6P1	2.7601	2.70462	2.71475	2.34578	2.31125	2.45753	2.66663	2.77759	2.78545	2.33812	2.3384	2.28203	2.5772	2.67495	2.7733	2.46282	2.39339	2.34763
P0ABU5	-0.965864	-0.721811	-1.23604	-0.938174	-1.19019	-1.14958	-1.03085	-0.935518	-0.869689	NaN	-1.33062	-1.01451	-0.811165	-0.754909	-1.0551	-1.06292	-1.32468	-1.2283
P0AEH5	0.519175	0.424666	0.527478	-0.0682637	0.139055	-0.0780449	0.492756	0.525579	0.515211	-0.0793342	-0.018942	-0.0881338	0.746088	0.492444	0.291185	-0.0710088	0.00644354	-0.0941868
P0AAI9	-0.812406	-1.40341	-1.40227	-1.36408	-1.09781	-1.51452	-1.11068	-0.970155	-0.869249	-1.6353	-1.60644	-1.47238	-1.15442	-1.07663	-1.27772	-1.46906	-1.60294	-1.27677
P0AEK2	0.335451	0.435949	0.382189	-0.12174	0.0475752	-0.141916	0.48202	0.668605	0.23458	-0.137876	-0.19501	-0.139884	0.162677	0.239541	0.602861	0.162569	-0.0975807	-0.0747454
P0A9W3	-1.81723	-1.36409	-2.02565	-2.56754	-2.3736	-2.0464	-1.30595	-3.95161	-1.42767	-1.76337	-1.89314	-1.82951	-2.52775	-1.76166	-2.12839	-1.29026	-1.76873	-2.36744
P0A6Q3	0.313732	0.454925	0.272148	0.092826	0.152107	0.0195706	0.323666	0.244978	0.427592	0.0207311	0.142096	0.0951894	0.16667	0.104765	0.292616	0.348422	0.292921	0.290298
P10384	-3.26637	-3.39711	-3.30978	-3.74527	-4.09279	-3.83983	-3.27666	-3.19985	-3.2327	-3.62309	-4.2676	-4.00316	-3.32982	-3.14499	-3.446	-3.68929	-4.36563	-3.71964
P45523	-0.752709	-0.742957	-0.668702	-1.32965	-1.36695	-1.35086	-0.844747	-0.831153	-0.820111	-1.35087	-1.41261	-1.22592	-0.884866	-0.677442	-0.911793	-1.32044	-1.28722	-1.29947
P0A998	-0.985866	-0.985949	-1.19499	-1.37834	-1.50014	-1.57895	-0.873844	-1.16178	-1.10133	-1.62774	-1.54744	-1.50792	-1.32021	-1.57465	-1.41253	-1.20473	-0.94835	-1.12873
P00363	-0.349039	-0.430263	-0.101569	-0.842243	-0.480291	-0.456308	-0.389946	-0.200521	-0.0510506	-0.658738	-0.82335	-0.733406	-0.723138	0.11618	-0.824213	-0.389595	-0.344814	-0.375133
P0C8J6	1.34422	1.44392	1.38494	0.881364	0.915485	0.771981	1.43612	1.31205	1.4818	0.828477	0.851418	0.842002	1.5069	1.40404	1.24392	0.839042	0.826674	0.871569
P0A9A6	-0.610113	-0.58693	-0.558064	-0.959496	-0.916847	-1.07858	-0.732185	-0.481801	-0.407458	-0.866357	-0.993885	-1.20663	-0.44864	-0.699693	-0.70421	-0.720463	-1.20982	-1.01128
P0AEP3	-3.90004	-2.47598	-2.60118	-3.41815	-2.59734	-3.10953	-2.73753	-2.48878	-2.6875	-3.11906	-3.27856	-3.55215	-2.89725	-2.81721	-2.91483	-3.53074	-2.2534	-3.31584
P0A953	1.0496	1.02195	1.07661	0.557951	0.655409	0.496176	1.06682	1.16731	0.964077	0.551819	0.472516	0.518048	0.916416	1.05279	1.08287	0.451427	0.648001	0.609959
P0ABQ2	-1.15741	-0.739195	-0.71889	-1.38485	-1.17037	-1.44231	-0.680682	-0.920756	-0.84851	-1.46477	-1.26583	-1.41952	-0.986658	-1.19157	-1.24137	-1.38527	-0.486898	-1.3645
P27248	1.16367	1.26328	0.693922	0.551088	0.134947	0.762202	0.91334	1.03281	1.19012	0.495833	0.463284	0.4383	0.358786	0.561316	0.565078	1.05094	1.14765	1.14363
P09148	-0.0361242	-0.0307589	-0.167407	-0.646565	-0.72659	-0.597576	-0.101032	0.0811031	-0.372018	-0.613554	-0.752185	-0.608671	-0.152325	-0.497847	0.0232124	-0.730134	-0.679422	-0.257167
P23893	-1.47664	-1.39009	-1.15844	-2.07076	-1.46721	-1.62473	-1.55409	NaN	-1.34728	NaN	NaN	-1.89153	-1.15298	-1.41548	-1.5731	-1.67979	-1.94733	-1.6147
P0AC69	0.10584	0.00806505	0.16465	-0.437806	-0.440942	-0.425477	0.200832	-0.0369161	-0.0570543	-0.356737	-0.445036	-0.419613	-0.246214	-0.0575105	0.170191	-0.0990695	-0.222388	-0.717177
P37902	1.68523	1.86073	1.71116	1.37952	1.20364	1.28137	1.59032	1.82801	1.8224	1.22884	1.26175	1.22301	1.77906	1.79965	1.79078	1.30383	1.15154	1.33978
P0A825	0.910725	0.857193	0.82815	0.452329	0.274661	0.330554	0.965723	0.803101	0.905623	0.369929	0.274762	0.308464	0.815503	0.70331	0.730045	0.228869	0.715139	0.234805
P0AEQ3	-1.70437	-1.77331	-1.60545	-2.36305	-2.32285	-2.27475	-1.74144	-1.66284	-1.72947	-2.25756	-2.44854	-2.31695	-2.06667	-1.29133	-1.42582	-2.46281	-2.37283	-2.54351
P62707	0.288166	0.259131	0.299104	-0.315055	-0.199875	-0.159449	0.364524	0.274165	0.29492	-0.421427	-0.316165	-0.184611	0.353354	0.268721	0.0658818	-0.305404	0.148801	-0.46653
P68066	2.70881	2.69749	2.68441	2.19788	2.05495	2.17301	2.53386	2.67876	2.78455	2.16788	2.21658	2.2218	2.57296	2.62858	2.73272	2.19214	2.183	2.14833
P0AET2	1.07876	0.883187	0.968629	0.539819	0.544619	0.45072	1.03796	1.04702	1.05007	0.39549	0.417791	0.518094	0.885329	0.811129	0.804443	0.396248	0.296418	1.14074
P0AES9	-0.361904	-0.229394	-0.0901738	-0.8088	-0.421856	-0.757865	-0.412804	-0.174262	-0.381282	-0.786308	NaN	-0.622412	-0.306404	-0.255934	-0.221826	-0.361368	-0.723778	-0.801311
P09372	-1.1851	-1.18836	-1.21877	-1.76813	-1.68298	-1.86066	-1.50201	-1.36103	-1.11668	-1.74077	-1.47963	-1.69193	-1.13795	-1.4665	-1.37589	-1.42676	-1.79825	-1.86369
P0A6Z3	-0.776813	-0.617341	-0.689745	-1.26851	-1.05644	-0.920387	-0.985502	-0.857496	-0.410758	-1.16336	NaN	-1.11835	-1.10254	-1.00679	-1.32386	-0.596034	-0.4885	-0.599712
P0A707	-0.188954	-0.15684	-0.140183	-0.577806	-0.573052	-0.802888	-0.247917	-0.187211	NaN	-0.67932	-0.518172	-0.490274	-0.36749	-0.137456	-0.308742	-0.616287	-0.479732	-0.761609
P0A6X7	0.554727	0.652647	0.537772	0.248657	0.264948	0.313866	0.445597	0.648603	0.603998	0.291498	0.224696	0.307432	0.505815	0.576058	0.636253	0.332828	0.253499	0.26797
P08200	1.07258	0.69687	0.99189	0.593397	0.558588	0.227965	0.756345	0.90578	0.985707	0.30122	0.62083	0.396266	0.883542	0.779844	0.935627	0.420695	0.414516	0.544913
P0A705	-1.36485	-1.37213	-1.63383	-1.83547	-1.82891	-1.82072	-1.36703	-1.3205	-1.39301	-1.84172	-1.86905	-1.98706	-1.307	-1.60919	-1.62413	-1.55546	-1.69832	-1.83904
P0AB77	-0.638789	-0.677776	-0.618795	-1.0787	-0.579461	-1.07481	-0.644012	-0.48613	-0.605119	-1.03515	-0.880294	-0.89025	-0.74652	-0.69461	-0.431706	-0.753511	-1.08538	-0.870602
P0A7A9	0.223842	0.212154	0.0639147	-0.38443	-0.486528	-0.535802	0.00365013	-0.0554407	0.0989766	-0.346308	-0.481741	-0.351068	0.285419	-0.647292	0.0571164	-0.146451	-0.121715	-0.172112
P0AD61	1.4907	1.37657	1.52183	0.914631	0.951926	0.7876	1.58008	1.23267	1.79082	1.00472	0.497757	0.910013	1.46865	1.48227	1.37541	0.94835	1.08363	0.844691
P21599	-0.83888	-0.654737	-0.851682	-0.721934	-1.11879	-1.02011	-0.662626	-0.789235	-0.61547	-1.16632	-1.17115	-1.05711	-0.767752	-1.07019	-0.953322	-0.927152	-1.06714	-0.610988
P69441	0.321966	0.0379401	0.320281	-0.246291	-0.0950711	-0.30059	-0.0527767	0.450615	0.370522	-0.240855	-0.276421	-0.319063	0.077717	0.157967	0.198022	-0.370908	0.387205	-0.198575
P13029	-1.45607	-1.4392	-1.25106	-1.93929	-1.9295	-1.87327	-1.52094	-1.50202	-1.33662	-1.81301	-1.98769	-1.84388	-1.47026	-1.34158	-2.1186	-1.70217	-1.80048	-1.49117
P0A717	0.31738	0.263734	0.301942	-0.0988874	-0.286503	-0.442237	0.365254	0.270746	0.374112	-0.289817	-0.155801	-0.217301	0.11041	0.241174	0.212723	-0.080113	-0.0964994	-0.187379
P69776	3.03562	2.96543	2.91754	2.52253	2.4103	2.39766	2.86302	3.00558	3.01257	2.44798	2.45268	2.42971	2.9931	3.03846	2.98202	2.41624	2.54931	2.44356
P03023	-1.99078	-2.13006	-1.94152	-2.32852	-2.56168	-2.36263	-1.84068	-1.80168	-2.13776	-2.42075	-2.50606	-2.50834	-1.79196	-2.01038	-2.21386	-2.24148	-2.62927	-2.44716
P0AEX9	-0.246789	-0.310612	-0.383319	-0.969909	-1.11398	-1.05629	-0.31138	-0.880132	-0.19971	-0.955942	-1.09757	-0.815153	-0.321459	-0.40527	-0.10881	-1.54832	-1.40124	-0.422573
P08997	2.06635	1.99322	1.96971	1.4699	1.55493	1.46121	1.89514	1.86921	2.06583	1.4824	1.52833	1.4474	1.87519	1.91355	1.92098	1.53833	1.49422	1.53484
P45578	-0.469297	-0.603709	-0.435827	-0.877058	-0.380853	-1.03732	-0.612085	-0.499651	-0.510408	-0.730224	-1.00474	-0.648402	-0.281782	-0.417367	-0.629729	-0.699318	-0.82158	-1.09279
P61889	2.70721	2.63532	2.63671	2.13407	2.22783	2.11861	2.60655	2.6448	2.60901	2.05159	2.12239	2.22246	2.58042	2.68624	2.49141	2.2589	2.14748	2.18602
P37636	-3.33183	-3.91486	-3.33708	-4.18252	-3.87566	-3.96556	-3.34725	-3.49911	-3.56976	-4.10987	-3.88065	-4.36	-3.35941	-3.7257	-3.44318	-4.01284	-4.59965	-3.85541
P25738	-0.90221	-0.285494	-1.28018	-1.15106	-1.34388	-0.659139	-0.620514	-0.7638	-0.56954	-1.35818	-1.35284	-1.20003	-0.517501	-0.777249	-0.491389	-1.82486	-0.906394	-1.14275
P0A763	-0.956921	-1.00829	-0.760586	-1.26276	-1.87326	-1.54358	-1.16666	-0.991017	-1.1318	-1.5991	-1.43181	-1.51978	-0.90205	-1.12291	-1.10317	-1.76196	-1.39272	-1.34641
P38489	-1.85988	-1.74986	-1.84485	-2.30413	-2.31057	-2.30862	-1.99419	-1.74335	-1.95049	-2.30424	-2.25938	-2.25896	-1.84697	-1.72853	-1.99662	-2.50757	-2.09209	-2.2661
P06996	5.20743	5.3178	5.23532	4.62888	4.70413	4.74425	5.22285	5.22053	5.26852	4.64805	4.67251	4.66985	5.26411	5.27813	5.24436	4.72873	4.71616	4.74238
P0A8G6	1.40757	1.35739	1.34937	0.876286	0.780898	0.802378	1.26019	1.38828	1.33197	0.836431	0.777068	0.842946	1.19056	1.18807	1.10263	0.702827	1.6273	0.665806
P0C0L2	1.07149	1.02677	1.11601	0.566446	0.406632	0.736435	1.00403	0.853878	1.08124	0.572193	0.740997	0.431711	1.02523	1.04994	1.0147	0.70673	0.53607	0.356733
P0AFG6	-0.213485	-0.372843	-0.23151	-0.806261	-0.71348	-0.868814	-0.599295	-0.426014	-0.28457	-0.982843	-0.683603	-0.529126	-0.247951	-0.360097	-0.355729	-0.812395	-0.787756	-0.784129
P06959	0.0241126	0.0673043	0.102481	-0.505858	-0.417024	-0.398917	0.0427503	-0.0350744	0.0472346	-0.582956	-0.372671	-0.374915	-0.093508	0.0954374	0.0363323	-0.5439	-0.388207	-0.402387
P02931	-0.498591	-0.383285	-0.418905	-1.0349	-0.948375	-0.914524	-0.439189	-0.565774	-0.480206	-0.933356	-1.01696	-1.12814	-0.430419	-0.584754	-0.579724	-1.02303	-0.884048	-0.947092
P0AFH8	3.15361	3.17512	3.16409	2.66214	2.5879	2.67191	3.07509	3.16799	3.17591	2.58576	2.58875	2.68529	3.10923	3.15247	3.1088	2.61468	2.6368	2.65311
P33602	-5.09424	-5.3061	-5.05361	-4.76195	-3.67027	-5.25488	NaN	-4.69446	NaN	NaN	-5.53772	NaN	-5.35437	-4.82198	-5.78541	-3.16133	-4.66072	-5.80822
P0A910	5.79132	5.80291	5.76602	5.28002	5.26155	5.26664	5.71318	5.74897	5.82973	5.20806	5.25284	5.27362	5.79621	5.8011	5.77076	5.3035	5.24007	5.26096
P0ADB1	1.59748	1.57926	1.53337	1.00611	1.11418	1.00633	1.58106	1.74358	1.789	1.24292	1.25935	0.592035	1.48936	1.61399	1.60305	1.08313	1.21	0.893813
P09169	-0.16737	-0.0742436	-0.205599	-0.595818	-1.06844	-0.694213	-0.189692	-0.225395	-0.0965435	-0.741192	-0.778315	-0.846487	-0.271437	-0.146149	-0.176005	-0.527322	-0.666367	-0.761184
P0A917	-0.123097	-0.122924	0.00990557	-0.463808	-0.465992	-0.491111	-0.139786	-0.156132	-0.0834339	-0.463132	-0.46574	-0.580586	-0.002711	-0.179799	-0.0911881	-0.55493	-0.453471	-0.477794
P06999	-2.29171	-1.93589	-1.76324	-1.92283	-2.90122	-2.17498	-1.77771	-1.97796	-1.91405	-2.64508	-2.50289	-2.4733	-1.69633	-1.91966	-2.09928	-2.19587	-2.13896	-3.05009
P09373	0.243442	0.327626	0.125498	-0.22109	-0.141119	-0.215931	0.299706	0.301869	0.257602	-0.467659	-0.304008	-0.0856318	0.121462	0.39924	0.299631	-0.480039	-0.10647	-0.171575
P0A799	4.92934	4.86934	4.89734	4.35114	4.36508	4.37905	4.86069	4.81066	4.90756	4.31013	4.36835	4.38262	4.8722	4.92199	4.817	4.38991	4.34913	4.36532
P15288	-1.21773	-1.22719	-1.14228	-1.69927	-1.5952	-1.59427	-1.33107	-1.05051	-1.20692	-1.65924	-1.53562	-1.90442	-1.24006	-1.25789	-1.4167	-1.52891	-1.47953	-1.71478
P45577	-3.00863	-3.17953	-3.42727	-3.75117	-3.94564	-3.5695	-3.51454	-2.72035	-3.39317	-3.4605	-3.12296	-4.34715	-2.94115	-3.27573	-3.28478	-3.80542	-3.77231	-3.5681
P23869	-0.748742	-0.552487	-0.736907	-1.05074	-1.09541	-1.16996	-0.733739	-0.48058	-0.654485	-1.10122	-1.12055	-1.39833	-1.11096	-0.436371	-0.704497	-0.939866	-0.799499	-1.4187
P0AFM4	-4.31087	-3.92084	-3.94336	-4.28585	-4.9995	-4.36634	-4.15533	-4.25995	-3.69091	-4.44984	-4.58479	-4.69599	-3.88659	-3.93482	-3.89973	-4.42291	-4.93547	-4.64156
P08839	0.613603	0.57289	0.700728	0.230261	0.176563	0.153679	0.453649	0.732365	0.592607	0.0905768	0.151318	0.236808	0.386415	0.584588	0.354787	-0.00248525	0.476719	0.555816
P0A7D4	-0.343579	-0.379211	-0.282218	-0.821221	-0.912245	-0.879689	-0.252077	-0.404666	-0.309709	-0.942613	-0.959444	-0.781073	-0.60047	-0.554478	-0.138447	-0.779395	-0.954435	-0.769849
P69783	-1.71419	-1.73509	-1.63671	-2.44555	-2.43418	-1.87882	NaN	-1.82649	-1.60128	-2.41922	-2.15817	-2.02417	-2.39814	-2.39582	-1.69098	-2.12379	-1.63152	-1.7574
P02925	5.73607	5.73186	5.73883	5.1574	5.19048	5.18845	5.68166	5.71407	5.79172	5.20169	5.1911	5.19977	5.70478	5.71758	5.69178	5.17817	5.21672	5.17764
P04982	-0.31106	-0.434162	-0.304396	-0.908402	-0.843953	-0.778719	-0.211637	NaN	-0.389252	-0.683184	-0.829924	-0.824192	-0.38758	-0.322043	-0.394503	-0.853431	-0.796091	-0.884904
P0AF93	1.44008	1.42662	1.53004	0.838778	0.870646	0.898606	1.36969	1.34624	1.50334	0.94628	0.829621	0.890498	1.33322	1.60644	1.46675	1.01357	0.878704	0.922727
P69411	-3.19679	-3.02931	-2.98364	-3.34738	-3.8475	-3.54435	-3.36811	-3.21047	NaN	NaN	NaN	NaN	-3.24641	-2.99011	-2.95208	-3.46628	-3.62579	-3.53535
P0A7J3	3.24863	3.3795	3.31303	2.7893	2.83604	2.80963	3.2363	3.26475	3.3501	2.77233	2.76186	2.81508	3.33909	3.26507	3.31272	2.82736	2.84463	2.83807
P0C018	1.60715	1.67629	1.76521	1.24137	1.1492	1.15849	1.74248	1.45755	1.72502	1.08433	1.21081	1.26247	1.5078	1.63782	1.75521	1.28025	1.23459	1.28232
P0A7J7	1.32343	1.12871	1.18454	0.849248	0.732147	0.801858	1.26378	1.19622	1.345	0.76177	0.731102	0.796063	1.24024	1.32224	1.25305	0.785819	0.766445	0.822021
P0AG44	1.01871	0.830858	0.94928	0.586031	0.538169	0.300738	0.873407	0.850473	1.14003	0.404273	0.387483	0.474531	0.803633	0.996311	0.931969	0.407671	0.509738	0.524197
P60624	0.830868	0.84062	0.7894	0.276951	0.248153	0.253904	0.647078	0.758399	0.911407	0.208247	0.20175	0.264931	0.743907	0.76808	0.816082	0.28905	0.161935	0.303916
P68919	-0.192009	-0.144605	0.0582443	-0.507062	-0.517295	-0.699475	-0.690772	-0.0761113	-0.458618	-0.501924	-0.245442	-0.175159	-0.208121	-0.0538267	-0.062936	-0.745831	-0.499707	-0.46227
P0AA10	0.543109	0.605953	0.498919	0.0920664	-0.18093	-0.284809	0.574146	0.357527	0.666698	-0.10965	-0.0279805	-0.0403732	0.311566	0.699452	0.48959	-0.000711116	0.131272	-0.202988
P0A7L0	2.36383	2.35608	2.44234	1.923	1.86968	1.90043	2.44197	2.35997	2.41344	1.89544	1.89593	1.88433	2.39109	2.36415	2.38439	1.93078	1.96988	1.9142
P61714	-2.2257	-1.08318	-2.43842	-2.78426	-2.60954	-2.56168	-2.13623	NaN	-2.00989	NaN	-2.38887	-2.81042	-2.07093	-1.99667	-2.05552	-2.45969	-1.55324	-3.23285
P61175	0.731874	0.580519	0.642215	0.310953	0.254058	0.322197	0.642489	0.580196	0.604096	0.264123	0.412271	0.228542	0.622225	0.691035	0.520773	0.270974	0.414829	0.240396
P0A7M6	-0.0705674	0.0352639	-0.00527102	-0.441206	-0.519704	-0.519779	-0.167784	0.0278474	0.0584962	-0.455202	-0.476661	-0.427793	-0.278093	0.045298	-0.244518	-0.319399	-0.256086	-0.46899
P0AG51	-0.827744	-0.307299	-0.438842	-0.391847	-0.71012	-0.298526	-0.324078	-0.16917	-0.148514	-0.671605	-0.852093	-0.817983	-0.269332	-0.149299	-0.251091	-0.717748	-0.717323	-0.688367
P0AG55	1.83291	1.80032	1.92853	1.48008	1.29983	1.43194	1.71834	1.87788	1.88737	1.39047	1.4003	1.43526	1.8419	1.80811	1.73108	1.47339	1.40603	1.47957
P0A7M9	-1.23522	-0.854715	-1.17321	-1.62648	-1.56101	-1.52959	-0.97753	-1.04509	-0.82538	-1.67559	-1.83516	-1.65919	-0.836396	-0.936625	-0.867295	-1.14445	-2.49197	-1.65904
P60438	0.553395	0.611996	0.671965	0.0813133	0.174768	0.0394968	0.615513	0.585222	0.733681	0.0752545	0.215742	-0.037697	0.665587	0.611281	0.310637	0.238429	-0.0333319	0.272158
P62399	2.1568	2.16369	2.21284	1.68263	1.70115	1.67342	2.17133	2.0566	2.21354	1.55607	1.6787	1.74315	2.06172	2.15959	2.13804	1.80004	1.71786	1.74089
P0A7R1	3.14461	3.16762	3.16358	2.65198	2.63401	2.52589	3.09815	3.0614	3.08828	2.64241	2.55754	2.6853	3.02778	3.05554	3.03611	2.74774	2.68756	2.63571
P0A7N9	-0.206422	-0.0508293	-0.173931	-0.870527	-0.725498	-0.725095	-0.0950422	NaN	NaN	-0.688335	NaN	NaN	-0.160435	0.0302678	-0.325177	-0.823407	-0.84791	-0.631338
P0A805	0.454115	0.080046	0.194652	-0.260512	-0.257134	-0.398255	0.219501	-0.0151942	0.303532	-0.224103	-0.389827	-0.339233	0.125976	0.0270282	0.296292	-0.255585	-0.239276	-0.334277
P0A7Z0	-0.860675	-0.496812	-0.854549	-0.698112	-1.28234	-1.43357	-0.97817	-0.444077	-0.539092	-1.55736	-1.23228	-1.18373	-0.368259	-1.70163	-0.254998	-0.406542	-1.95332	-0.305402
P0A8T7	-1.76296	-1.96466	-1.99949	-2.31566	-2.31493	-2.51324	-2.06287	-1.90265	-2.17558	-2.33702	-2.27176	-2.34877	-1.95658	-1.9224	-2.20308	-2.10284	-2.33182	-2.3907
P60723	0.714504	0.645575	0.556832	0.2306	0.143618	0.201339	0.688273	0.60224	0.510804	0.110373	0.274591	0.183205	0.433786	0.439052	0.4252	-0.0369641	0.63681	0.538381
P0A7Z4	2.06535	2.00241	2.03623	1.50409	1.52547	1.5039	1.97879	2.02205	1.99764	1.50002	1.54628	1.53823	1.91375	2.04108	1.959	1.48267	1.48777	1.61373
P0AFW2	-0.163959	-0.27411	-0.318394	-0.729648	-0.652283	-0.741681	-0.291566	-0.471624	-0.0399834	-0.858661	-0.725271	-0.482974	-0.208685	-0.185757	-0.211092	-0.769232	-0.667814	-0.680186
P0A7K2	1.40071	1.4371	1.34378	0.889287	0.761025	0.73954	1.27108	1.30924	1.48295	0.895076	0.807432	0.882643	1.19059	1.37494	1.32392	0.830007	0.870158	0.955886
P0A7V0	0.221908	0.278187	0.193604	-0.181835	-0.130062	-0.375093	0.151676	0.160118	0.203418	-0.36798	-0.130395	-0.244151	0.324694	0.0968529	0.0668156	-0.180785	-0.0864231	-0.342973
P0A7X3	-0.289031	-0.278717	-0.335404	-0.851472	-0.738765	-0.745407	-0.165191	-0.32172	-0.352134	-0.620363	-0.901419	-0.871048	-0.692913	-0.426875	-0.286742	-0.613819	-0.41775	-0.641198
P0A7R5	2.14221	2.21892	2.23988	1.57427	1.74757	1.65846	2.09393	2.14429	2.15614	1.76711	1.55161	1.7343	1.92872	2.24798	2.14286	1.60891	1.69258	1.81601
P0A7S3	-2.23022	-1.99636	-2.64841	-3.25859	-3.17266	-2.65422	-2.43635	-2.32986	-2.57789	-2.76572	-2.86594	-2.99496	-2.34262	-2.12725	-3.29867	-3.34629	-2.4723	-2.45375
P0A7S9	1.09386	1.10291	1.03002	0.560952	0.401699	0.580076	1.03748	0.99597	0.91621	0.422315	0.613675	0.618484	0.799386	0.881507	0.924279	0.567292	0.288694	1.1545
P0ADZ4	1.55433	1.53989	1.60488	1.06554	1.16128	1.13438	1.30144	1.28094	NaN	NaN	NaN	NaN	1.45472	1.62425	1.634	1.11463	1.11445	1.22079
P0A7T3	-0.765162	-0.827195	-0.633679	-1.29306	-1.38867	-0.974562	-0.805973	-0.684122	-0.681686	-1.32429	-1.3008	-1.19232	-1.21002	-0.752896	-1.02674	-1.02525	-0.575164	-1.39026
P0AG67	1.42315	1.29369	1.54171	0.869014	1.02813	0.893649	1.44043	1.4287	1.33003	0.880257	0.899045	0.98355	1.33396	1.34312	1.44335	1.04164	0.932521	0.960777
P0A7W1	1.09788	1.16435	1.0002	0.479736	0.543732	0.530833	1.08348	1.15087	1.1368	0.590596	0.522749	0.552733	0.919675	1.05453	1.12658	0.622551	0.60075	0.54113
P68679	-0.0368317	0.064227	0.153228	-0.359478	-0.589418	-0.687867	0.0760125	0.0422675	0.0652511	-0.742492	-0.608207	-0.40351	-0.02599	-0.170755	-0.0580473	0.113846	-0.197149	-1.48367
P0A7U7	1.47272	1.47113	1.52349	0.902309	1.04131	0.994226	1.44767	1.50502	1.56493	0.864791	0.941073	0.932362	1.26508	1.47568	1.53963	1.02896	1.17088	1.01737
P02358	2.34791	2.27085	2.38712	1.88288	1.80008	1.7646	2.34922	2.42676	2.35692	1.78463	1.82972	1.83822	2.31239	2.37837	2.35257	1.81903	1.92573	1.67296
P02359	1.26795	1.21551	1.34653	0.706635	0.864615	0.864182	1.21753	1.2791	1.41069	0.829801	0.616888	0.820019	1.18364	1.30798	1.34978	0.843383	0.99158	0.559536
P0A7W7	2.507	2.5624	2.57603	2.26599	2.12891	2.23457	2.56246	2.59431	2.5074	2.17199	2.18198	2.18416	2.49086	2.58598	2.55422	2.23701	2.27757	2.29253
P0A905	1.35546	1.28513	1.10112	0.831026	1.06342	0.571532	1.22653	1.1912	1.29395	0.73154	0.648772	0.895508	1.41456	1.3249	0.984709	0.719312	1.08965	0.602199
P00448	-0.721375	-0.946509	-0.840923	-1.24313	-1.26947	-1.29561	-0.594969	-1.13261	-1.02146	-1.32043	-1.13949	-1.23277	-1.20376	-0.787196	-0.85387	-1.31975	-0.975795	-1.23401
P0AGD3	1.64132	1.50222	1.62661	1.12328	1.07758	1.05452	1.53111	1.56953	1.54174	1.14787	1.06333	1.12762	1.52947	1.64146	1.49698	1.25084	1.09388	1.18966
P37194	0.377522	-0.266628	0.0251957	-0.596215	-0.385408	-0.237291	0.0151565	0.124911	0.165481	-0.0711976	-0.562486	-0.614858	0.074465	0.279437	0.119587	-0.649774	-0.206269	-0.404952
P0AEU7	-0.787695	-0.786575	-0.875854	-1.23378	-1.37665	-1.40629	-0.788445	-0.903482	-0.822579	-1.32248	-1.48945	-1.27	-0.899015	-0.938356	-1.25981	-1.32353	-1.21101	-1.0848
P0AC41	-1.372	-0.961473	-1.59871	-1.69743	-1.58951	-1.8191	-1.33294	-1.53075	-1.12045	-1.6724	-1.71094	-1.81879	-1.30719	-1.16411	-1.59025	-1.63828	-1.56513	-1.75597
P0AG86	-0.186706	-0.230589	-0.289113	-0.674579	-0.753241	-0.690982	-0.140948	-0.186885	-0.131911	-0.756694	-0.787116	-0.679783	-0.313332	-0.0851335	-0.238894	-0.898463	-0.523233	-0.731203
P68191	0.23496	0.243304	0.197535	-0.16606	-0.105529	-0.226673	0.108931	0.356035	0.257002	-0.312204	-0.0624208	-0.0883798	0.314723	0.211679	0.203706	-0.136209	-0.222243	-0.0610687
P0A836	1.6373	1.6161	1.58941	1.2405	1.08807	1.0891	1.64273	1.60893	1.63734	1.0709	1.07229	1.13523	1.35769	1.57443	1.56579	1.24112	1.26264	1.21773
P0AGE9	1.54965	1.60165	1.52717	1.08852	1.0673	0.99444	1.57529	1.55398	1.502	0.966621	0.939183	1.05234	1.50103	1.51228	1.49778	1.13852	1.12956	1.13463
P0ABZ6	-2.33303	-2.34284	-2.38527	-2.97327	-2.73571	-2.77468	-2.36895	-2.28578	NaN	-2.81601	-2.9385	-2.8206	-2.59731	-2.35849	-2.74624	-2.40639	-2.98797	-2.43677
P0A867	-1.44014	-1.53708	-1.38778	-1.64363	-1.77922	-2.02787	-1.60544	-1.62048	-1.32357	-1.84384	-1.98466	NaN	-1.57609	-1.7961	-1.73071	-1.95093	-0.848843	-2.05971
P00956	-0.636857	-0.646407	-0.823068	-1.01853	-1.06147	-0.877776	-0.838295	-0.719977	-0.71514	-0.964657	-1.06828	-1.04184	-0.758602	-0.724707	-0.737766	-0.969127	-1.0088	-1.06241
P0A870	2.94369	2.91267	2.93766	2.46646	2.36932	2.41227	2.87345	2.90301	2.92123	2.46275	2.3964	2.43786	2.79263	2.91868	2.85481	2.5589	2.4292	2.41477
P0AA25	0.398676	0.425923	0.356392	-0.239987	-0.294442	-0.261541	0.341419	0.235096	0.403877	-0.257441	-0.220657	-0.165434	0.231882	0.30518	0.169143	-0.154057	-0.347795	-0.000691179
P02930	-1.74131	-1.97886	-2.08793	-2.3459	-1.04393	-2.61014	-1.63511	-1.77661	-1.59089	-2.14608	-2.3475	-2.36683	-1.35584	-2.08027	-2.16898	-1.78794	-2.57106	-1.99207
P0A850	2.36322	2.37734	2.45328	1.9131	1.8654	1.82761	2.33118	2.34188	2.35639	1.72962	1.92895	1.89846	2.28098	2.30875	2.4772	1.91522	1.8706	1.85834
P0A853	4.4985	4.45657	4.52308	3.94036	4.05233	3.97878	4.49465	4.50243	4.45992	3.94243	3.95316	3.99341	4.45929	4.54024	4.4987	4.03602	4.05945	4.02877
P0A862	-0.509954	-0.558347	-0.54252	-0.574254	-1.1555	-0.916384	-0.488018	-0.612358	-0.186333	-1.05315	-0.895671	-0.877103	-0.403854	-0.476489	-0.532143	-0.907094	-0.888509	-0.9057
P0A858	1.40651	1.37399	1.35809	0.827116	0.923915	0.911339	1.3901	1.29723	1.43201	0.809922	0.84894	0.883187	1.09201	1.32695	1.20117	1.06587	0.924763	0.956995
P37903	-1.75156	-1.53892	-1.33998	-1.22467	-1.89926	-1.54802	-1.81184	-0.829157	-1.36633	-1.98371	-1.20352	-2.16435	-1.50232	-1.54738	-1.2042	-1.81131	-1.94014	-1.57776
P0A8F0	-1.11151	-1.36794	-1.23217	-1.89623	-1.64642	-1.93174	-1.31932	-1.09722	-1.40439	-2.04949	-2.01291	-1.85601	-1.21113	-1.1137	-1.29624	-2.06656	-1.94651	-1.79721
P39177	-2.71265	-3.91126	-2.81556	-3.25093	-2.54445	-1.68961	-2.38465	-2.30999	-2.40802	-3.16467	-3.19449	-3.47841	-2.77805	-2.46616	-2.32629	-3.27921	-3.24624	-2.75314
P0ADZ7	-0.373294	-0.292376	-0.286296	-0.725771	-0.779059	-0.882283	-0.305209	-0.379634	-0.22966	-0.811815	-0.945857	-0.89224	-0.371608	-0.346727	-0.356359	-0.736506	-0.759941	-0.825911
P0AB14	-1.77916	-1.97782	-2.04621	-2.20558	-2.72449	-2.20546	-2.26084	-2.08123	-1.9014	-2.1717	-2.492	-2.26259	-2.3251	-1.89446	-2.03326	-2.2554	-2.17622	-2.37353
P0AAT9	-0.736505	-0.268025	-0.0140824	-0.981894	-0.483671	-1.66911	-0.501709	-0.184927	-0.799692	-0.91395	-0.741287	-0.858407	-0.441709	-0.863837	-0.93652	0.382536	-1.30005	-0.639065
P0AF70	-2.28294	-2.14526	-2.4614	-2.6802	-2.80263	-2.68393	-2.17429	-2.15637	-2.12387	-2.96382	-2.77681	-2.99637	-2.15573	-2.26441	-2.3389	-2.70688	-2.62527	-2.87308
P75682	1.76242	1.83519	1.90124	1.47065	1.33766	1.55087	1.95163	1.86031	1.86502	1.26006	1.38225	1.45034	1.74534	1.87149	1.9266	1.43261	1.52664	1.34549
P0A8E7	-0.781968	-0.699302	-0.633481	-1.17659	-1.18849	-1.33065	-0.640832	-0.961362	-0.592882	-1.07289	-1.77129	-0.941857	-1.21138	-1.01925	-1.42534	-0.949211	-0.71658	-0.774325
P0AD49	0.824133	0.739783	0.834667	0.240534	0.507799	0.111736	0.752075	0.840972	NaN	0.26132	0.336835	0.382602	0.508947	0.799612	0.692285	0.238697	0.697631	0.243636
P68206	0.612613	0.867214	0.713057	0.238952	-0.121816	0.538148	0.762406	0.778468	0.654455	0.252349	0.228228	0.145911	0.402249	0.91449	0.943977	0.153377	0.00528532	0.463563
P0A8J4	-1.61966	-1.61823	-1.61207	-1.92824	-1.99227	-2.10138	-1.96619	-1.67628	NaN	-1.85946	-1.6779	-1.98386	-1.80049	-1.53906	-1.62117	-1.92624	-1.90036	-2.00167
P21367	-1.05041	-0.989359	-1.02081	-1.46559	-1.40635	-1.44292	-1.06038	-1.00085	-1.07557	-1.51879	-1.5071	-1.41336	-1.0645	-1.15984	-1.1869	-1.35307	-1.48253	-1.29333
P0ADE6	1.68303	1.70256	1.66745	1.25523	1.2441	1.11545	1.69245	1.6626	1.78036	1.21063	1.06155	1.26912	1.62861	1.73156	1.63707	1.25984	1.19234	1.38005
P65292	-2.88707	-2.43258	-2.69285	-2.66537	-3.16991	-2.75416	-2.8741	-2.42919	-2.90568	NaN	-2.82597	-2.92916	-2.74728	-2.44007	-2.63886	-3.00963	-2.84342	-3.02659
P0ADU5	-0.796951	-0.764669	-0.675894	-1.27552	-1.25211	-1.34334	-0.587303	-0.973397	-0.947211	-1.31029	-1.20885	-1.35762	-0.703455	-0.705266	-1.02963	-1.27428	-1.17687	-1.35372
P62768	-0.844029	-0.913561	-0.907826	-1.2861	-1.26176	-1.30014	-0.987919	-0.657122	-0.888924	-1.37995	-1.49475	-1.1699	-0.999995	-0.78374	-1.47237	-1.12816	-0.972782	-1.08539
P0ADW3	-1.41744	-1.44784	-1.48437	-1.79093	-2.02804	-1.8736	-1.27235	-1.41624	-1.59991	-2.02373	-1.8191	-2.082	-1.46146	-1.45204	-1.45339	-1.89975	-2.02853	-1.99051
P0AAV6	-2.52481	-2.31516	-2.44569	-2.90412	-3.01819	-3.06967	-2.41639	-2.46221	-2.44808	-3.06352	-2.92335	-3.03527	-2.47012	-2.53376	-2.69848	-2.84018	-2.86334	-3.01384
P39325	-1.03544	-1.06058	-0.939673	-1.53042	-1.44086	-1.3526	-1.05814	-0.99436	-1.01158	-1.34792	-1.62461	-1.58078	-1.12119	-1.00227	-1.18977	-1.63255	-1.27049	-1.33301
P0AF36	-1.17132	-0.975533	-1.2127	-1.45225	-1.65301	-1.56951	-1.24865	-0.99669	-1.03436	-1.58675	-1.4158	-1.7178	-1.24609	-1.34936	-1.00324	-1.44251	-1.80425	-1.23178
P0A8A0	-1.83971	-1.65726	-1.46682	-2.32268	-2.42437	-1.32067	NaN	-1.58787	-1.46464	-2.10112	-1.95597	-2.3483	-1.40718	-1.7005	-1.59329	-2.04333	-2.48542	-2.02167
P0ADN6	-2.90254	-3.20517	-2.91203	-3.22305	-3.37098	-3.396	-3.12123	-2.6893	-2.97475	-3.37157	-3.33005	-3.44868	-3.04052	-3.05138	-2.9623	-3.56684	-3.11508	-3.08041
P64581	0.74774	0.738559	0.850303	0.207299	0.154721	0.184389	1.00392	0.786899	0.603422	0.285095	0.128654	0.0652303	0.54781	0.406382	0.243054	0.586495	0.860155	-0.0427494
P39831	-2.58191	-2.37271	-2.31704	-2.1811	-2.84208	-1.99171	-2.11765	-2.15342	-2.211	-2.70978	-2.58879	-2.69729	-2.08807	-2.17899	-2.09745	-2.411	-2.68976	-2.86205
P0ADX7	-2.85873	-2.77582	-2.95343	-2.95382	-3.4252	-3.05876	-3.07369	NaN	-2.9124	NaN	NaN	NaN	-3.01405	-2.99799	-3.15454	-2.26419	-3.0382	-3.25701
P13798	-0.372488	-0.501731	-0.304355	-0.514212	-0.457378	-0.511731	-0.347822	-0.523883	-0.248582	-0.477713	-0.448786	-0.396497	NaN	NaN	NaN	NaN	NaN	NaN
Q9H845	-2.3363	-2.97335	-2.43794	-2.76238	-2.77554	-2.96893	-2.72252	-2.50505	-2.79881	-2.86465	-2.83656	-2.68603	NaN	NaN	NaN	NaN	NaN	NaN
O43823	-1.81604	-2.39332	-1.50935	-2.65722	-2.69093	-2.28242	-2.75656	-2.44195	-1.93538	-2.04121	-2.25231	-2.31552	NaN	NaN	NaN	NaN	NaN	NaN
P28288	-3.70548	-3.59769	-3.55659	-3.57065	-3.32299	-3.61499	-3.30223	-3.65664	-3.57608	-3.46411	-3.51232	-3.59333	NaN	NaN	NaN	NaN	NaN	NaN
P31947	3.99995	4.02027	3.88344	4.01059	3.83985	3.98209	4.0207	4.04988	4.02857	3.92203	4.01274	4.03619	NaN	NaN	NaN	NaN	NaN	NaN
P30154	1.36883	1.14063	1.25606	1.12167	1.15955	1.15075	1.22896	1.23962	1.26862	1.12278	1.14286	1.30222	NaN	NaN	NaN	NaN	NaN	NaN
Q96GX2	-1.27912	-1.46952	-1.16686	-1.23684	-1.35376	-1.38607	-1.21098	-1.226	-1.2961	-1.42761	-1.261	-1.2223	NaN	NaN	NaN	NaN	NaN	NaN
O75179	-2.07035	-2.12952	-1.82661	-2.09082	-2.07195	-2.10884	-2.08876	-1.94651	-1.88732	-2.07054	-2.22289	-1.98933	NaN	NaN	NaN	NaN	NaN	NaN
P84077;P61204	3.23861	3.4462	3.30137	3.22232	3.20765	3.33123	3.26045	3.26281	3.3468	3.22447	3.27464	3.26267	NaN	NaN	NaN	NaN	NaN	NaN
P30837	-0.73345	-0.644624	-0.658582	-0.609799	-0.74191	-0.802161	-0.567154	-0.482787	-0.62332	-0.765808	-0.727387	-0.877895	NaN	NaN	NaN	NaN	NaN	NaN
Q92667	-2.62451	-4.19293	-4.17202	-4.78	-4.10221	-4.5157	-4.13588	-3.26789	-3.79562	-3.3164	-4.25959	-3.83893	NaN	NaN	NaN	NaN	NaN	NaN
Q9Y4W6	-0.086693	-0.0366436	-0.0982949	-0.340862	-0.389739	-0.317778	-0.461271	-0.219673	-0.076924	-0.147616	-0.182495	-0.130558	NaN	NaN	NaN	NaN	NaN	NaN
P62330	-1.36404	-1.58899	-1.44401	-1.67339	-1.59137	-1.58612	-1.52262	-1.50009	-1.47725	-1.42324	-1.4961	-1.7749	NaN	NaN	NaN	NaN	NaN	NaN
Q9BPX5	-1.20026	-1.20985	-1.26386	-1.28922	-1.51357	-1.33322	-1.19603	-1.27026	-1.43796	-1.02601	-1.2489	-1.44229	NaN	NaN	NaN	NaN	NaN	NaN
P02656	-1.31347	-1.26403	-1.23757	-1.51446	-1.22908	-1.33253	-1.23551	-1.27404	-1.4838	-1.47038	-1.14907	-1.39927	NaN	NaN	NaN	NaN	NaN	NaN
O15145	-0.850868	-0.933294	-0.974791	-1.41748	-1.00442	-1.05848	-0.974863	-1.17652	-1.08315	-1.047	-0.958879	-1.12119	NaN	NaN	NaN	NaN	NaN	NaN
P00846	-0.800627	-1.0515	-0.898458	-0.928715	-0.896937	-2.72487	-1.20398	-1.02014	-1.03691	-1.97839	-1.4752	-0.828807	NaN	NaN	NaN	NaN	NaN	NaN
Q99700	-0.997009	-1.18378	-1.12616	-1.22144	-1.19493	-1.02936	-1.07975	-1.05368	-1.00393	-1.21784	-1.26641	-1.10573	NaN	NaN	NaN	NaN	NaN	NaN
O00244	0.400954	0.285479	0.082603	0.460237	0.275969	0.232736	0.472351	0.233846	0.447735	0.146728	0.240803	0.241766	NaN	NaN	NaN	NaN	NaN	NaN
O14965	-2.63321	-2.57678	-2.6115	-2.76027	-2.79581	-2.90672	NaN	-2.7534	-2.64935	-2.84371	-2.72149	-2.76587	NaN	NaN	NaN	NaN	NaN	NaN
P56211	-1.3368	-1.55097	-1.28178	-1.60018	-1.74035	-1.45701	-1.53312	NaN	NaN	-1.54655	NaN	NaN	NaN	NaN	NaN	NaN	NaN	NaN
Q99622	-2.2763	-2.67473	-2.54358	-2.16445	-2.47978	-2.16474	-2.55408	-2.52473	-2.24778	-2.64374	-2.33999	-2.22716	NaN	NaN	NaN	NaN	NaN	NaN
Q5VTR2	-2.15738	-2.52356	-2.10558	-2.22401	-2.08753	-2.08108	-2.04777	-2.17916	-2.05171	-2.50129	-2.05579	-2.426	NaN	NaN	NaN	NaN	NaN	NaN
P35520;P0DN79	2.8144	2.8465	2.85707	2.77068	2.74836	2.78699	2.83918	2.83752	2.90043	2.76733	2.75097	2.75848	NaN	NaN	NaN	NaN	NaN	NaN
P13987	-1.55346	-1.46187	-1.5897	-1.67658	-1.6867	-1.59206	-1.64468	-1.43729	-1.46486	-1.61163	-1.6168	-1.69939	NaN	NaN	NaN	NaN	NaN	NaN
P83916	-0.733799	-0.743152	-0.763374	-0.815147	-0.824302	-0.715488	NaN	-0.615717	-0.778514	-0.839746	-0.800706	-0.82278	NaN	NaN	NaN	NaN	NaN	NaN
P16152	-1.08784	-0.947137	-1.09991	-1.16057	-1.06326	-0.960895	-1.12238	-0.986736	-0.859274	-1.19585	-0.976465	-0.93057	NaN	NaN	NaN	NaN	NaN	NaN
Q9UQ88;P21127	0.930136	0.867545	0.957451	0.893732	0.835601	0.767034	0.891591	0.969471	1.04181	0.880829	0.731156	0.954576	NaN	NaN	NaN	NaN	NaN	NaN
Q9NXV6	-3.31359	-2.57535	-2.93188	-2.46398	-2.98925	-2.70387	-3.09117	-2.64908	-2.68358	-2.75016	-2.38354	-3.31925	NaN	NaN	NaN	NaN	NaN	NaN
O60563	-3.45915	-3.5527	-4.12797	-3.87271	-3.67815	-3.71502	-4.36509	-3.20885	NaN	-3.76659	-3.19688	-3.95598	NaN	NaN	NaN	NaN	NaN	NaN
Q86X55	-0.240965	0.098256	-0.19399	-0.0473058	-0.201376	-0.0516753	-0.0192697	-0.0613452	0.0399165	-0.276784	-0.11629	-0.118989	NaN	NaN	NaN	NaN	NaN	NaN
O75794	-2.03247	-3.04881	-2.83756	-2.27067	-2.22103	-2.82816	-2.16028	-2.21261	-2.29449	-3.06944	-2.56563	-2.6492	NaN	NaN	NaN	NaN	NaN	NaN
Q9Y6H1;Q5T1J5	-0.922708	-0.737733	-0.781783	-0.695514	-0.869688	-0.612978	-0.748086	-1.48201	-0.322046	-0.794788	-0.629431	-0.651634	NaN	NaN	NaN	NaN	NaN	NaN
O43633	-2.18688	-2.35257	-2.57541	-2.71016	-2.65896	-2.48452	NaN	-2.57476	-2.21301	-2.48898	-2.67085	NaN	NaN	NaN	NaN	NaN	NaN	NaN
O75419	-0.318721	-0.283803	-0.286939	-0.41074	-0.440277	-0.52165	-0.435086	-0.282097	-0.477396	-0.343846	-0.364429	-0.332577	NaN	NaN	NaN	NaN	NaN	NaN
Q9H078	-3.46434	-2.63195	-2.49586	-2.7582	-3.19388	-3.08079	-2.98558	-3.04629	-3.01876	-2.84317	-2.75542	-2.58532	NaN	NaN	NaN	NaN	NaN	NaN
Q9Y2V2	0.975134	0.859027	1.1995	0.936101	0.86842	0.79888	1.05549	1.00864	0.989806	0.900002	0.846151	0.743843	NaN	NaN	NaN	NaN	NaN	NaN
P61024	0.100296	-0.0154266	-0.0528455	-0.013873	-0.0962413	-0.0887505	-0.0423003	-0.0815771	-0.079694	0.0263874	0.0566003	0.0485047	NaN	NaN	NaN	NaN	NaN	NaN
Q9H9A5	-2.82063	-2.80961	-2.79736	-2.71469	-2.94599	-2.62242	-3.01961	-2.65421	-2.73154	-2.62884	-2.77469	-2.91718	NaN	NaN	NaN	NaN	NaN	NaN
Q9UBF2	0.179137	0.183814	0.0699576	-0.0407677	-0.0732244	-0.0773467	-0.00466745	0.0927721	0.18936	-0.0248887	0.00724537	0.0068776	NaN	NaN	NaN	NaN	NaN	NaN
Q9UJS0	-0.44289	-0.601663	-0.402321	-0.519052	-0.533185	-0.687578	-0.522262	-0.378017	-0.510922	-0.618971	-0.550197	-0.514603	NaN	NaN	NaN	NaN	NaN	NaN
Q12996	-1.5179	-1.91726	-1.93653	-1.83348	-1.78816	-2.04704	-1.83123	-1.61974	-1.52395	-1.84744	-2.19927	-1.92523	NaN	NaN	NaN	NaN	NaN	NaN
Q5JQC4	-3.14083	-3.04526	-3.34462	-3.36346	-3.08294	-3.22245	-3.23289	-3.17136	-2.95291	-3.17794	-3.5357	-3.10715	NaN	NaN	NaN	NaN	NaN	NaN
Q9BRF8	-0.846575	-0.594513	-0.809475	-0.717723	-1.2479	-0.8425	-0.949845	-0.804049	-0.560836	-0.849815	-0.928099	-0.68241	NaN	NaN	NaN	NaN	NaN	NaN
Q2VPK5	-2.57073	-2.31029	-2.66199	-2.6547	-2.95175	-2.47238	-2.72685	-2.47646	-2.46617	-2.74232	-2.49151	-2.78386	NaN	NaN	NaN	NaN	NaN	NaN
Q14061	-2.54063	-2.66973	-3.26049	-2.26735	-2.88463	-2.78447	-2.5759	-2.44583	NaN	-2.66163	-2.6894	-3.07163	NaN	NaN	NaN	NaN	NaN	NaN
Q9H0L4	-3.50547	-3.29684	-3.12375	-3.1869	-3.20506	-3.3698	-2.98214	NaN	NaN	-3.51142	NaN	NaN	NaN	NaN	NaN	NaN	NaN	NaN
O00273	-0.205858	-0.42887	-0.17721	-0.510957	-0.47136	-0.455397	-0.176775	-0.320737	-0.335916	-0.55802	-0.436724	-0.438223	NaN	NaN	NaN	NaN	NaN	NaN
P28340	-0.485181	-0.560224	-0.564022	-0.507677	-0.617904	-0.60722	-0.476863	-0.29784	-0.38911	-0.666604	-0.47569	-0.544017	NaN	NaN	NaN	NaN	NaN	NaN
P49770	-0.484338	-0.437162	-0.192686	-0.474832	-0.343927	-0.553885	-0.450258	0.0463924	-0.197348	-0.872699	-0.5646	-0.420105	NaN	NaN	NaN	NaN	NaN	NaN
O75521	0.000870142	-0.039941	0.0968547	-0.0780289	-0.0684416	-0.080976	-0.0173506	-0.0801653	-0.0580411	-0.15812	-0.0718069	-0.114417	NaN	NaN	NaN	NaN	NaN	NaN
Q99613;B5ME19	2.91285	2.93551	2.93998	2.6007	2.82382	2.82475	2.83683	2.94524	2.98455	2.78167	2.7588	2.84627	NaN	NaN	NaN	NaN	NaN	NaN
Q13011	-1.30782	-1.42079	-1.64596	-1.64126	-1.63595	-1.56263	-1.64642	-1.45509	-1.50129	-1.39334	-1.56213	-1.54212	NaN	NaN	NaN	NaN	NaN	NaN
Q9UBX3	-1.53815	-1.66355	-1.77254	-1.42256	-1.48545	-1.53509	-1.6369	-1.6946	-1.60714	-1.72597	-1.34239	-1.41067	NaN	NaN	NaN	NaN	NaN	NaN
Q5F1R6	-3.12691	-2.944	-3.22436	-3.1461	-2.85828	-3.0833	-3.36971	-3.32546	-2.99955	-2.93486	-2.74222	-3.12537	NaN	NaN	NaN	NaN	NaN	NaN
P63167	1.25286	1.2606	1.01058	1.19767	0.99329	1.0332	1.05882	1.1177	1.33332	1.05499	1.07484	1.11503	NaN	NaN	NaN	NaN	NaN	NaN
P19525	-0.162409	-0.17669	-0.178747	-0.414519	-0.216792	-0.341295	-0.103467	-0.231639	-0.293038	-0.22317	-0.354544	-0.25292	NaN	NaN	NaN	NaN	NaN	NaN
Q13144	-0.820248	-0.893204	-1.04312	-0.789337	-0.643469	-0.825309	-1.10745	-0.577162	-0.595167	-0.87927	-0.841841	-0.670961	NaN	NaN	NaN	NaN	NaN	NaN
Q8N3D4	-3.1333	-3.24754	-3.11054	-3.33188	-3.10469	-3.23635	-3.07401	-3.32713	-3.1639	-2.97706	-3.25139	-3.25809	NaN	NaN	NaN	NaN	NaN	NaN
Q8N9N8	-0.76937	-0.7855	-0.877868	-1.01023	-0.858559	-0.86615	-0.849101	-0.805061	-0.804503	-1.12627	-0.874409	-0.710536	NaN	NaN	NaN	NaN	NaN	NaN
O75530	-0.814492	-0.92418	-0.821261	-1.04187	-1.12143	-0.881094	-0.853108	-0.97287	-0.840009	-0.867623	-0.964981	-1.00041	NaN	NaN	NaN	NaN	NaN	NaN
Q6IA86	-1.3878	-1.59288	-1.1532	-1.6516	-1.52389	-1.73255	-1.44899	-1.35416	-1.191	-1.47407	-1.7465	-1.55581	NaN	NaN	NaN	NaN	NaN	NaN
P60002	-0.807281	-0.689854	-0.822558	-0.87006	-0.787852	-1.00148	-0.65356	-0.822862	-0.62383	-0.892768	-0.990976	-0.93912	NaN	NaN	NaN	NaN	NaN	NaN
Q9UBC2	-2.24256	-2.56099	-2.4824	-4.11077	-2.36375	-2.55752	-2.62838	-2.13695	-2.26686	-3.15536	-2.56202	-2.64917	NaN	NaN	NaN	NaN	NaN	NaN
Q96C01	0.474537	0.532139	0.629176	0.518944	0.493177	0.394274	0.394442	0.428329	0.542315	0.665631	0.433611	0.507899	NaN	NaN	NaN	NaN	NaN	NaN
Q96A26	-0.751822	-1.0634	-0.798299	-1.06208	-0.968847	-0.964619	-0.847431	-0.887627	-0.789778	-1.069	-0.997845	-0.899347	NaN	NaN	NaN	NaN	NaN	NaN
Q9NQT5	-0.315329	-0.130484	-0.390555	-0.281977	-0.292503	-0.4829	-0.250351	-0.258222	-0.209872	-0.436274	-0.475031	-0.279785	NaN	NaN	NaN	NaN	NaN	NaN
Q14320;Q9Y247	-1.14919	-1.11471	-0.963499	-1.48876	-1.28687	-0.645838	-0.902349	-0.882385	-0.941116	-1.24711	-1.3486	-0.852475	NaN	NaN	NaN	NaN	NaN	NaN
Q9Y3I1	-1.50727	-1.93326	-2.2003	-1.7755	-1.73919	-2.06473	-2.11577	-1.82083	-1.6428	-1.81956	-1.86507	-1.90268	NaN	NaN	NaN	NaN	NaN	NaN
P30042	1.92016	1.54579	1.68284	1.5857	1.76624	1.57157	1.59078	1.70856	1.74893	1.57585	1.68598	1.60327	NaN	NaN	NaN	NaN	NaN	NaN
P49354	-0.797007	-0.620144	-0.475111	-0.700016	-0.836056	-0.85633	-0.827445	-0.767392	-0.530649	-0.769959	-0.823115	-0.608351	NaN	NaN	NaN	NaN	NaN	NaN
Q8NCA5	-2.00737	-1.99591	-2.07237	-1.94284	-2.05629	-2.04651	-1.80069	-1.94147	-2.05628	-2.08445	-2.16397	-1.91776	NaN	NaN	NaN	NaN	NaN	NaN
Q15024	0.629055	0.48107	0.435739	0.412592	0.470292	0.336344	0.372084	0.518898	0.56196	0.605024	0.442131	0.301438	NaN	NaN	NaN	NaN	NaN	NaN
Q06546	-1.28428	-1.45123	-1.30468	-1.44583	-1.63773	-1.69678	NaN	-1.52787	-1.36518	-1.22766	-1.61833	NaN	NaN	NaN	NaN	NaN	NaN	NaN
P35573	-1.04911	-1.05096	-1.04393	-1.17744	-1.2639	-1.08022	-1.08293	-1.00819	-1.12987	-1.12444	-1.22426	-1.08379	NaN	NaN	NaN	NaN	NaN	NaN
P63218	-0.820081	-0.742182	-0.951521	-0.785279	-0.995985	-0.79509	-1.04362	-0.973339	-0.747755	-0.911219	-0.769153	-0.831715	NaN	NaN	NaN	NaN	NaN	NaN
Q9H3P7	-0.874957	-1.10065	-1.04452	-1.35834	-0.869657	-0.920206	-1.09442	-1.11137	-1.10336	-0.837126	-1.08182	-1.0092	NaN	NaN	NaN	NaN	NaN	NaN
P36969	-0.35977	-0.640408	-0.57314	-0.516448	-0.558051	-0.423325	-0.377305	-0.477527	-0.559241	-0.610767	-0.627568	-0.616068	NaN	NaN	NaN	NaN	NaN	NaN
P16403;P10412;P16402	4.0793	4.13259	4.01535	4.04986	3.93793	4.01029	3.93049	4.07069	4.10025	4.01977	4.01729	4.08318	NaN	NaN	NaN	NaN	NaN	NaN
P46926	-0.969097	-1.04054	-0.97594	-1.30488	-0.898191	-1.02253	-1.03022	-0.997306	-0.940122	-1.06749	-1.16127	-1.0072	NaN	NaN	NaN	NaN	NaN	NaN
Q08378	-4.00461	-3.75227	-3.92641	-3.84623	-4.14063	-3.93203	-4.03758	-3.80296	-3.7279	-4.21767	NaN	-3.86572	NaN	NaN	NaN	NaN	NaN	NaN
Q86SX6	-0.919243	-0.681275	-0.759311	-0.879011	-0.671645	-0.965881	-0.849665	-0.814114	-0.719745	-1.04061	-0.725436	-0.871859	NaN	NaN	NaN	NaN	NaN	NaN
Q5T3I0	-2.57484	-2.10829	-2.31168	-2.12542	-2.18195	-2.6072	-2.32117	-2.25889	-2.42461	-2.06964	-2.4677	-2.25314	NaN	NaN	NaN	NaN	NaN	NaN
Q9H4A6	-0.424193	-0.862804	-0.529967	-1.17787	-1.03722	-1.001	-0.415101	-0.906846	-0.631321	-1.07596	-0.624789	-0.899468	NaN	NaN	NaN	NaN	NaN	NaN
Q96EK6	-2.32802	-2.55139	-2.25378	-2.41101	-2.30306	-2.28453	-2.35461	-2.26587	-2.17591	-2.59248	-2.42209	-2.40311	NaN	NaN	NaN	NaN	NaN	NaN
P16401	-0.955	-0.975711	-1.05966	-1.0976	-0.984903	-0.984128	-0.941091	-1.1105	-0.982536	-0.960019	-1.06601	-1.00552	NaN	NaN	NaN	NaN	NaN	NaN
Q92522	-1.25202	-1.22732	-1.32714	-1.11209	-1.05366	-1.08189	-1.26413	-1.1647	-1.17257	-1.17591	-1.00161	NaN	NaN	NaN	NaN	NaN	NaN	NaN
Q13442	0.829579	0.695905	0.691774	0.767529	0.469332	0.536285	0.813988	0.709944	0.805607	0.650621	0.724087	0.639883	NaN	NaN	NaN	NaN	NaN	NaN
Q08623	-3.18122	-2.88025	-3.44596	-3.48894	-2.97568	-3.27088	-2.93565	-2.99183	-2.8838	-3.05326	-3.79105	-3.02231	NaN	NaN	NaN	NaN	NaN	NaN
Q71UI9;P0C0S5	2.24842	2.26916	2.18224	2.19731	2.16588	2.17688	2.182	2.16183	2.14572	2.21697	2.07852	2.10873	NaN	NaN	NaN	NaN	NaN	NaN
P0DMV9;P0DMV8	7.14484	7.12232	7.08766	7.07003	7.04135	7.0582	7.08213	7.09857	7.14764	7.05861	7.05582	7.09764	NaN	NaN	NaN	NaN	NaN	NaN
Q6YN16	-0.471184	-0.458135	-0.518337	-0.529946	-0.483979	-0.681068	-0.518227	-0.380741	-0.478945	-0.765461	-0.487363	-0.516894	NaN	NaN	NaN	NaN	NaN	NaN
O75506	-0.58162	-0.677052	-0.677104	-0.747351	-0.850698	-0.839541	-0.488439	-0.664284	-0.67033	-1.10096	-0.835014	-0.679336	NaN	NaN	NaN	NaN	NaN	NaN
Q9H0R4	-1.85365	-1.92144	-2.08635	-2.03165	-1.90253	-1.94248	-1.94746	NaN	-2.0722	NaN	-2.0135	-1.87444	NaN	NaN	NaN	NaN	NaN	NaN
P06865	-1.45085	-1.36463	-1.15501	-1.77354	-1.38908	-1.40011	-1.58767	-1.25714	-1.40081	-1.56916	-1.54349	-1.39931	NaN	NaN	NaN	NaN	NaN	NaN
P07686	-0.513278	-0.421247	-0.749188	-0.544656	-0.536841	-0.799528	-0.674386	-0.520303	-0.489284	-0.645007	-0.54786	-0.703017	NaN	NaN	NaN	NaN	NaN	NaN
Q9NWY4	-0.63816	-0.853616	-0.738594	-0.977842	-0.83622	-1.40591	-0.943451	-0.841873	-0.536013	-1.14364	-0.648238	-0.711887	NaN	NaN	NaN	NaN	NaN	NaN
P47813;O14602	2.35363	2.30987	2.44136	2.12142	2.27233	2.15276	2.28454	2.39151	2.33149	2.2621	2.26417	2.13172	NaN	NaN	NaN	NaN	NaN	NaN
P30740	0.972247	0.948719	0.877857	0.667375	0.648179	0.871616	0.883552	0.887542	0.998753	0.67872	0.729071	0.762114	NaN	NaN	NaN	NaN	NaN	NaN
Q13907	-0.433262	-0.327338	-0.436619	-0.590677	-0.382337	-0.51527	-0.339152	-0.402254	-0.431818	-0.505041	-0.466584	-0.499838	NaN	NaN	NaN	NaN	NaN	NaN
O00505	-1.11596	-1.61385	-1.55416	-1.42162	-1.52818	-1.51705	-1.55318	-1.27158	-1.3793	-1.60688	-1.54515	-1.48688	NaN	NaN	NaN	NaN	NaN	NaN
O15397	-1.0848	-1.13199	-1.32124	-1.41953	-1.29802	-1.20202	-1.28825	-1.37817	-1.12211	-1.32813	-1.25682	-1.02927	NaN	NaN	NaN	NaN	NaN	NaN
P05161	-1.61712	-1.75926	-1.6015	-1.83463	-1.51156	-1.98713	-1.60406	-1.51497	-1.58188	-2.07169	-1.95533	-1.77262	NaN	NaN	NaN	NaN	NaN	NaN
Q9BY32	-1.26874	-1.16796	-1.27228	-1.22162	-1.53938	-1.25102	-1.30091	-1.24782	-1.20493	-1.27246	-1.39451	-1.02676	NaN	NaN	NaN	NaN	NaN	NaN
Q8N201	-1.55816	-1.31417	-1.59637	-1.54526	-1.6232	-1.41852	-1.65041	-1.42077	-1.53687	-1.45256	-1.67376	-1.34937	NaN	NaN	NaN	NaN	NaN	NaN
P48200	-1.29354	-1.55257	-1.3115	-1.58186	-1.87406	-1.44474	-1.4243	-1.47197	-1.22936	-2.09157	-1.58732	-1.34987	NaN	NaN	NaN	NaN	NaN	NaN
[truncated: 3,226 more rows]
