# Supplementary material for: HarmonizR enables data harmonization across independent proteomic datasets with appropriate handling of missing values
Source: Nat Commun. 2022 Jun 20;13:3523. doi: 10.1038/s41467-022-31007-x (PMC9209422; doi:10.1038/s41467-022-31007-x)
Supplement: Supplementary file 3 — Source Data [file 41467_2022_31007_MOESM3_ESM.zip › Source Data/Figure2;Supplementary Figure 2-10;Matrix wise imputation from normal distribution ComBat.xlsx]

## Sheet: Combat_spikein_Random_matrix_im
	TripleTOF6600.SWATH.5.Yeast.15.EColi.R1	TripleTOF6600.SWATH.5.Yeast.15.EColi.R2	TripleTOF6600.SWATH.5.Yeast.15.EColi.R3	TripleTOF6600.SWATH.10.Yeast.10.EColi.R1	TripleTOF6600.SWATH.10.Yeast.10.EColi.R2	TripleTOF6600.SWATH.10.Yeast.10.EColi.R3	QExactive.DDA.5.Yeast.15.EColi.R1	QExactive.DDA.5.Yeast.15.EColi.R2	QExactive.DDA.5.Yeast.15.EColi.R3	QExactive.DDA.10.Yeast.10.EColi.R1	QExactive.DDA.10.Yeast.10.EColi.R2	QExactive.DDA.10.Yeast.10.EColi.R3	QExactive.DIA.5.Yeast.15.EColi.R1	QExactive.DIA.5.Yeast.15.EColi.R2	QExactive.DIA.5.Yeast.15.EColi.R3	QExactive.DIA.10.Yeast.10.EColi.R1	QExactive.DIA.10.Yeast.10.EColi.R2	QExactive.DIA.10.Yeast.10.EColi.R3
Q9Y3L3;Q6ZT62	13.9463	14.9226	13.4856	12.8296	13.8581	14.8885	NaN	NaN	NaN	NaN	NaN	NaN	NaN	NaN	NaN	NaN	NaN	NaN	NaN
Q9NPJ3	23.2303	23.0177	22.7604	23.0134	23.0733	23.0399	23.2359	22.9576	23.0785	22.9313	23.0704	22.9682	22.83	23.1604	22.999	23.0857	23.1036	22.9983	NaN
O00116	24.1392	24.2935	23.7015	24.2012	24.1351	24.291	24.1053	24.4981	24.1452	24.1626	24.0821	24.0146	24.0466	24.0945	24.3905	24.0273	24.1554	24.1761	NaN
P11766	26.6132	26.7492	26.6774	26.7963	26.6625	26.7622	26.7584	26.6996	26.8241	26.6206	26.5907	26.6983	26.5795	26.7576	26.7474	26.8017	26.6618	26.7426	NaN
Q9NRN7	24.1083	24.1236	24.0448	24.403	24.0494	24.3033	24.3152	24.2278	24.1914	24.3145	23.9446	23.9575	23.8776	24.2939	24.1113	24.2319	24.2872	24.1256	NaN
P05141;P12236;P12235	15.4691	16.9103	15.3834	16.6587	14.2292	17.0056	NaN	NaN	NaN	NaN	NaN	NaN	NaN	NaN	NaN	NaN	NaN	NaN	NaN
Q53H12	22.8677	23.1061	22.8577	23.1301	22.9286	22.991	23.0879	22.9459	22.9462	22.994	22.7809	23.1266	22.8495	23.1589	22.9407	23.0542	22.9928	22.833	NaN
P49748	22.7054	23.0675	22.9562	23.0648	23.0497	23.2409	22.9629	23.1166	22.9227	23.3682	23.2783	22.882	23.0488	23.1979	23.0679	22.5447	23.2693	22.9683	NaN
O96019	26.0253	26.0563	25.9457	26.068	25.9507	26.1284	26.0705	26.0283	26.0283	26.1137	25.9818	26.028	25.9233	26.0285	25.9852	26.1063	26.0602	26.0563	NaN
Q99798	25.234	25.1435	25.1423	25.2883	25.0951	25.1947	25.2244	25.2842	25.198	25.1126	25.1005	25.1488	25.0064	25.2561	25.2256	25.2098	25.2329	25.156	NaN
P13798	18.6523	18.346	18.9027	18.723	18.4523	18.8346	18.9686	18.2553	19.1082	18.5917	18.6856	18.78	NaN	NaN	NaN	NaN	NaN	NaN	NaN
P35611	22.7305	22.8217	22.6535	22.8514	22.5938	22.6262	22.7075	22.7342	22.8187	22.6531	22.5847	22.753	22.5879	22.6893	22.6451	22.6341	22.834	22.8265	NaN
Q13685	22.6464	22.9959	22.6983	22.8094	22.5001	22.8295	22.8528	22.5084	22.9402	22.8384	22.7406	22.6815	22.5478	22.6487	22.9146	22.7152	22.9715	22.8635	NaN
Q9NRW3	22.8345	22.904	22.7186	23.0358	22.742	23.0126	23.0216	22.7254	23.0301	22.8638	22.7371	22.9065	22.9998	22.8625	22.8972	23.0386	22.8483	22.672	NaN
Q13085	23.9288	23.9948	24.2215	24.329	24.1543	24.3918	24.2229	24.2623	24.062	24.1394	23.9364	24.1984	24.1688	24.2143	23.8868	24.2478	24.2565	24.1225	NaN
Q9H845	17.8635	16.7674	17.6293	17.3557	17.1037	16.9957	17.4385	18.1526	16.7627	16.9375	17.0519	17.5501	NaN	NaN	NaN	NaN	NaN	NaN	NaN
P61981;P31946	15.2519	16.93	15.5875	16.8638	14.7439	18.0476	NaN	NaN	NaN	NaN	NaN	NaN	NaN	NaN	NaN	NaN	NaN	NaN	NaN
P31946	27.2554	27.2947	27.1075	27.2473	27.1211	27.2435	27.3206	27.1142	27.29	27.1627	27.1855	27.2825	27.0165	27.2808	27.2346	27.2639	27.2602	27.2345	NaN
P61981;P31946;P27348;Q04917	16.8631	17.4414	15.9702	17.9482	16.0909	17.8876	NaN	NaN	NaN	NaN	NaN	NaN	NaN	NaN	NaN	NaN	NaN	NaN	NaN
P63104;P31946;P27348	20.026	20.5845	19.9315	19.2958	18.7095	20.4009	NaN	NaN	NaN	NaN	NaN	NaN	18.889	20.7954	18.7988	19.7054	19.5127	20.4593	NaN
P62258	29.2588	29.296	29.1825	29.3586	29.2063	29.3082	29.3835	29.2654	29.3048	29.284	29.3156	29.3308	29.2162	29.3602	29.2752	29.3101	29.3729	29.2914	NaN
Q04917	26.0067	26.1003	26.0801	26.2168	26.0269	26.1319	26.1465	26.0565	26.1449	26.0476	26.0545	26.117	25.9823	26.1919	26.1421	26.1606	26.1127	26.1217	NaN
O95336	23.5644	23.7498	23.6119	23.6724	23.5715	23.6732	23.6014	23.7258	23.5921	23.4423	23.7056	23.6685	23.5455	23.7161	23.661	23.6372	23.6809	23.614	NaN
P17174	26.2828	26.3359	26.2839	26.4494	26.2001	26.3229	26.2284	26.3124	26.3566	26.2436	26.3356	26.3333	26.1335	26.3406	26.2961	26.3669	26.3182	26.2885	NaN
P00505	24.8418	24.9527	24.9033	25.0888	24.8179	25.1557	24.9802	24.9592	25.1323	24.8668	24.8739	24.9655	24.8128	24.9457	25.0093	24.9997	24.9618	25.0258	NaN
Q96IU4	23.6685	23.9046	23.7808	24.0366	23.7345	23.9287	24.0089	23.8421	23.9386	23.9244	23.5343	23.5649	23.586	23.8721	23.9464	23.9498	23.76	23.7964	NaN
P53396	27.8922	27.9206	27.8435	27.9719	27.8557	27.9804	27.9178	27.9154	27.9141	27.8745	27.915	27.8869	27.8208	27.9834	27.9268	27.9449	27.9619	27.8709	NaN
P63261;P60709;Q562R1	16.5054	17.3188	16.0134	17.5982	15.4632	19.0547	NaN	NaN	NaN	NaN	NaN	NaN	NaN	NaN	NaN	NaN	NaN	NaN	NaN
P63261;P60709	17.5638	18.7152	17.3533	19.6084	17.0819	19.9205	NaN	NaN	NaN	NaN	NaN	NaN	NaN	NaN	NaN	NaN	NaN	NaN	NaN
Q12904	25.6472	25.6024	25.5027	25.6854	25.6322	25.6244	25.6727	25.6334	25.7348	25.511	25.5937	25.5937	25.4764	25.6304	25.6565	25.6123	25.7341	25.5791	NaN
O00170	23.4561	23.3723	23.3032	23.4306	23.3923	23.441	23.3093	23.3201	23.5644	23.535	23.3554	23.4142	23.3325	23.3436	23.4053	23.5862	23.387	23.3264	NaN
O43823	17.9091	17.4893	18.1468	17.3434	17.2256	17.668	17.2706	17.4269	17.9109	18.2657	17.9995	17.766	NaN	NaN	NaN	NaN	NaN	NaN	NaN
O94788	26.973	27.0899	27.0436	27.1963	26.9438	27.0734	27.0658	27.0968	27.0904	26.9675	27.1411	27.0167	26.9342	27.0619	27.101	27.1203	27.0863	27.0946	NaN
P61221	26.5462	26.5789	26.6309	26.7053	26.5915	26.5796	26.6095	26.5202	26.6272	26.6229	26.6133	26.551	26.4682	26.6387	26.6286	26.6339	26.5862	26.6361	NaN
Q9UG63	25.6767	25.7201	25.7313	25.8846	25.6484	25.8415	25.8119	25.7907	25.6459	25.7358	25.7171	25.8283	25.6307	25.7621	25.784	25.8423	25.7877	25.6983	NaN
Q9NUQ8	21.6272	21.9147	21.8575	21.4147	21.6626	21.4752	21.7592	21.9399	22.1278	21.4288	21.8088	21.8227	21.9179	21.8483	21.2343	21.9673	22.0654	21.206	NaN
Q9UKV3	25.128	25.1886	25.0952	25.1073	25.0165	25.2092	25.1388	25.0909	25.2676	25.1721	25.0904	25.1939	25.0984	25.1155	25.1427	25.2094	25.0797	25.1773	NaN
P11310	24.1808	24.1994	23.932	24.2557	24.0808	24.1658	24.3138	24.1459	24.0162	24.126	24.1409	24.0699	23.9337	24.2819	24.1914	24.1924	24.2652	24.0172	NaN
P55263	24.9633	25.0093	24.9933	24.9284	25.1879	25.0575	24.9413	25.0503	25.1466	24.8836	25.0258	25.0446	24.8571	24.9483	25.0071	25.0521	25.2245	24.9847	NaN
P05141	26.234	26.3105	26.1883	26.4777	26.2124	26.3976	26.3252	26.2685	26.2565	26.4894	26.2397	26.3417	26.1116	26.2272	26.4161	26.3699	26.3297	26.3772	NaN
P12236	25.5624	25.226	24.4228	25.5077	23.4582	25.1195	24.9159	24.4274	24.8933	25.5017	24.5789	24.6716	23.8705	25.2537	24.9192	25.1087	25.3641	24.7178	NaN
P12236;P12235	15.4277	14.1481	15.1661	15.8102	14.033	14.8607	NaN	NaN	NaN	NaN	NaN	NaN	NaN	NaN	NaN	NaN	NaN	NaN	NaN
P63104	28.9213	29.0411	28.9161	29.0199	28.7975	29.0728	29.0578	28.9009	28.9463	28.8376	28.958	28.9759	28.8262	28.9977	28.9904	29.0369	28.9811	28.9203	NaN
P52209	28.3644	28.433	28.3366	28.4808	28.3292	28.499	28.348	28.3301	28.5152	28.3534	28.4602	28.4543	28.2384	28.5145	28.4557	28.4238	28.4102	28.418	NaN
Q15758	26.0099	26.1903	26.0872	26.2227	26.0183	26.2109	26.2467	26.1728	26.1929	25.9917	26.0208	26.1236	25.9574	26.1855	26.0426	26.2231	26.1983	26.1544	NaN
P28288	15.8745	16.8214	16.5659	17.4474	18.154	17.3207	18.5637	15.9396	16.3535	17.5743	17.2411	16.5435	NaN	NaN	NaN	NaN	NaN	NaN	NaN
Q13541	22.6823	22.8674	22.6109	22.8284	22.4092	22.7935	22.95	22.6645	22.6572	22.6259	22.7156	22.5515	22.7712	22.5842	22.576	22.7187	22.7989	22.7443	NaN
O43707;P12814	16.933	17.3066	17.0018	18.0245	15.6111	18.0846	NaN	NaN	NaN	NaN	NaN	NaN	NaN	NaN	NaN	NaN	NaN	NaN	NaN
P61163	22.617	22.7057	22.3876	22.8268	22.446	22.451	22.527	22.7144	22.7688	22.4165	22.5146	22.5061	22.3046	22.6778	22.7306	22.5263	22.674	22.508	NaN
P61981	27.4904	27.49	27.6245	27.55	27.6088	27.7193	27.5719	27.6643	27.5617	27.5016	27.6444	27.5387	27.4493	27.6555	27.595	27.6162	27.5822	27.612	NaN
P31947	21.7944	22.1714	21.2123	22.5018	21.291	22.4623	22.462	22.17	21.5591	21.6679	22.6624	22.5078	NaN	NaN	NaN	NaN	NaN	NaN	NaN
P27348	27.5387	27.6467	27.6067	27.6789	27.539	27.7035	27.598	27.569	27.6588	27.5899	27.56	27.6333	27.5136	27.6156	27.6149	27.6618	27.6433	27.5915	NaN
P30153;P30154	16.1163	17.0696	16.2227	16.8793	15.025	17.2428	NaN	NaN	NaN	NaN	NaN	NaN	NaN	NaN	NaN	NaN	NaN	NaN	NaN
P30153	27.1287	27.2129	27.0996	27.2505	27.1138	27.2675	27.2167	27.2341	27.1613	27.1619	27.1111	27.2217	27.0513	27.2523	27.2265	27.2649	27.1416	27.1876	NaN
P30154	20.4694	19.4188	19.6007	19.8856	19.3879	20.2118	19.9299	19.6419	19.6867	19.0937	19.2777	20.5604	NaN	NaN	NaN	NaN	NaN	NaN	NaN
P63151	24.2589	24.6637	24.3571	24.5372	24.2533	24.4321	24.3651	24.4605	24.5851	24.4576	24.1852	24.4219	24.1932	24.47	24.4536	24.5048	24.4341	24.4199	NaN
P11171	24.5664	24.6434	24.5174	24.7583	24.5542	24.781	24.7489	24.6353	24.6331	24.4593	24.6555	24.639	24.4956	24.5692	24.7758	24.7084	24.6395	24.655	NaN
P08195	25.5724	25.6556	25.7127	25.613	25.5881	25.7339	25.7731	25.6032	25.6195	25.6343	25.5333	25.733	25.4869	25.6544	25.5987	25.837	25.6651	25.6679	NaN
Q96GX2	18.3033	17.7102	18.7477	19.1701	18.1493	18.5609	19.0809	18.7762	18.0703	17.3164	18.7359	18.9479	NaN	NaN	NaN	NaN	NaN	NaN	NaN
Q8NE71	24.6166	24.7015	24.6193	24.7172	24.5518	24.6968	24.6598	24.5525	24.7115	24.587	24.6203	24.7288	24.5887	24.5937	24.7557	24.6664	24.5811	24.6695	NaN
Q9H4A4	25.3027	25.4289	25.387	25.4435	25.3164	25.5561	25.4779	25.3139	25.5177	25.4117	25.4365	25.381	25.285	25.4171	25.4093	25.4818	25.5259	25.4266	NaN
P39687	27.511	27.5711	27.4847	27.582	27.4726	27.6633	27.6376	27.5805	27.429	27.5747	27.5096	27.4928	27.402	27.5328	27.557	27.6502	27.5603	27.5821	NaN
Q9BTT0	25.1973	25.1243	24.9887	25.2046	25.2274	25.2557	25.3066	25.0298	25.2844	24.9444	25.1992	24.9413	25.0344	25.3892	25.0121	24.8429	25.3186	25.0767	NaN
Q99873	25.9561	25.9813	25.9298	25.9876	25.9031	25.9075	25.9556	26.0663	26.0612	25.9303	26.0027	25.9563	25.8545	26.0262	25.9906	26.0136	25.9721	25.9914	NaN
Q8IWZ3;O75179	14.7659	14.311	15.22	15.8771	14.6	16.1239	NaN	NaN	NaN	NaN	NaN	NaN	NaN	NaN	NaN	NaN	NaN	NaN	NaN
O75179	17.1698	17.2902	18.8754	18.3214	17.5349	18.3502	17.546	18.4018	18.7151	17.7975	16.6312	18.2563	NaN	NaN	NaN	NaN	NaN	NaN	NaN
P20073	25.364	25.4255	25.2565	25.5505	25.4328	25.4834	25.4524	25.4381	25.543	25.3696	25.3448	25.419	25.3085	25.4891	25.4747	25.4473	25.4188	25.456	NaN
P27695	25.4495	25.5064	25.502	25.5877	25.475	25.5695	25.6359	25.5595	25.4829	25.5152	25.4018	25.57	25.4789	25.5414	25.4948	25.6941	25.5005	25.4948	NaN
P50995	25.9111	26.0089	25.9929	26.1023	25.9669	26.0444	25.9666	25.9157	25.9886	26.042	25.9451	26.128	25.8768	26.0568	25.9477	26.1354	26.0075	25.9677	NaN
P07355	22.3956	22.7115	22.2676	22.9334	22.0818	22.8759	NaN	NaN	NaN	NaN	NaN	NaN	22.2172	22.9414	22.7024	22.9658	22.8414	22.6482	NaN
P63010;Q10567	21.2369	20.8579	20.5455	20.9031	20.3083	21.7131	NaN	NaN	NaN	NaN	NaN	NaN	20.1859	21.0489	21.026	21.022	21.5819	21.0867	NaN
P63010	25.8603	25.8928	25.86	25.8702	25.6576	25.9148	25.8072	25.9444	25.8922	25.8261	25.757	25.8379	25.6424	25.9079	25.8555	25.8801	25.8933	25.8366	NaN
Q96CW1	24.5179	24.6568	24.5259	24.6192	24.6142	24.7202	24.7541	24.6895	24.5432	24.5844	24.5822	24.5365	24.5895	24.4637	24.5286	24.7125	24.719	24.6311	NaN
O00203;Q13367	14.1699	11.7148	13.1955	14.0311	13.9408	14.4961	NaN	NaN	NaN	NaN	NaN	NaN	NaN	NaN	NaN	NaN	NaN	NaN	NaN
P84077;P61204;P18085;P84085	14.3948	15.9566	14.5134	17.6173	16.0829	14.2884	NaN	NaN	NaN	NaN	NaN	NaN	NaN	NaN	NaN	NaN	NaN	NaN	NaN
P84077;P61204	20.8444	22.276	21.0666	21.609	20.9308	22.2735	21.3211	20.7867	21.5359	21.1343	21.7699	21.2338	NaN	NaN	NaN	NaN	NaN	NaN	NaN
P18085	24.5689	24.6165	23.9924	23.8837	23.9895	24.3816	24.3864	24.0439	24.4496	24.0802	24.1358	24.2131	23.8506	24.3557	24.2475	24.2759	24.3783	24.3567	NaN
P12814	25.1664	25.263	25.1617	25.3443	25.2123	25.3679	25.3816	25.1043	25.2842	25.2651	25.1721	25.2919	25.0196	25.319	25.3021	25.3468	25.276	25.2376	NaN
P30837	18.2491	18.7139	18.3906	19.0984	18.3754	18.6463	18.8857	19.0463	18.6133	18.3721	18.4764	18.0107	NaN	NaN	NaN	NaN	NaN	NaN	NaN
P04075	30.97	31.0761	30.9541	31.1135	30.8909	31.1134	30.9736	31.0018	31.0751	31.0067	31.1133	30.9984	30.8344	31.0719	31.0675	31.0779	31.0407	31.0283	NaN
P04075;P09972	15.1024	16.6627	15.7917	17.643	16.1764	17.3106	NaN	NaN	NaN	NaN	NaN	NaN	NaN	NaN	NaN	NaN	NaN	NaN	NaN
Q9H2P0	21.6341	21.4459	21.5735	21.5348	21.4402	21.3467	21.5029	21.4338	21.6602	21.5762	21.4127	21.3959	21.3398	21.6213	21.5006	21.534	21.478	21.4973	NaN
O95433	26.3482	26.4564	26.3381	26.5115	26.2458	26.4901	26.4322	26.4189	26.3575	26.3772	26.3243	26.5119	26.2317	26.4458	26.425	26.4449	26.4452	26.3998	NaN
Q13155	23.5959	23.5629	22.6127	24.2772	24.5664	24.4161	24.1718	24.263	23.488	23.0957	23.9322	24.1135	23.4086	24.0614	24.3833	24.1979	23.4583	23.6975	NaN
Q92667	18.0207	16.2113	16.1291	15.6116	16.292	15.9554	15.6356	16.8902	15.5978	17.4493	15.5991	16.1245	NaN	NaN	NaN	NaN	NaN	NaN	NaN
P02768	25.6417	25.6053	25.6473	25.7593	25.6258	25.7143	25.7332	25.7417	25.6028	25.6538	25.7151	25.5256	25.4441	25.6959	25.755	25.747	25.7383	25.6447	NaN
P09972	25.8203	25.9249	26.1936	25.969	25.7849	25.9277	25.9896	25.9517	26.0307	25.697	25.8488	26.0146	25.6131	26.0199	26.0337	26.0134	25.8192	26.0025	NaN
P28838	26.4994	26.534	26.4276	26.5965	26.4137	26.6453	26.5547	26.596	26.5881	26.4934	26.3585	26.5331	26.3154	26.6028	26.5881	26.6007	26.5213	26.5046	NaN
Q92688	28.0425	28.1332	28.0208	28.1298	27.9213	28.1557	28.1097	28.1809	27.949	27.9694	28.0835	28.0777	27.8886	28.0667	28.1409	28.1159	28.1201	28.0647	NaN
P39687;Q92688	21.495	21.5231	20.5809	21.8671	21.1085	21.8501	NaN	NaN	NaN	NaN	NaN	NaN	20.2812	21.281	21.8102	21.615	21.3122	21.267	NaN
P02647	22.537	22.868	22.6396	22.7757	22.8067	22.4545	22.6682	22.6746	22.8903	22.5054	22.4516	22.888	22.9623	22.4439	22.8847	22.9301	22.4054	22.5222	NaN
O14561	24.642	24.5931	24.4109	24.7361	24.4433	24.7002	24.5017	24.6626	24.7154	24.395	24.7195	24.5884	24.5765	24.5084	24.435	24.7506	24.6644	24.6679	NaN
O95394	23.6309	23.8898	23.8491	23.7572	23.6971	23.9252	23.8803	23.7429	23.8234	23.9658	23.661	23.7997	23.7388	23.8919	23.8713	23.6231	23.8184	23.8694	NaN
P14550	24.2238	24.0614	23.9902	24.1163	23.9497	24.1292	24.2166	24.108	24.1872	24.052	23.929	24.1089	23.9816	24.1548	24.1217	24.1572	24.0104	24.0749	NaN
Q04828	25.5546	25.6328	25.5171	25.5839	25.526	25.6936	25.5496	25.5731	25.696	25.5579	25.5919	25.4815	25.4141	25.6195	25.5782	25.6863	25.5615	25.6345	NaN
P16157	24.6661	24.7794	24.6659	24.6239	24.5402	24.7212	24.5829	24.5974	24.6398	24.599	24.5767	24.6558	24.6491	24.7326	24.6363	24.6977	24.6499	24.6814	NaN
O43707	28.7225	28.8041	28.64	28.8345	28.6716	28.8134	28.727	28.7267	28.823	28.6922	28.6575	28.7245	28.6093	28.7666	28.757	28.8752	28.7348	28.7492	NaN
Q16186	24.9178	25.019	24.865	25.1431	24.9805	25.1028	24.9405	24.8878	25.1329	25.0077	25.0628	24.9627	24.8509	25.0682	24.9634	25.0867	24.9738	25.0455	NaN
Q9Y4W6	19.1653	20.0468	18.943	18.5224	17.3224	18.8404	17.2583	18.7056	19.5574	19.5827	19.331	19.5282	NaN	NaN	NaN	NaN	NaN	NaN	NaN
O95831	26.0176	26.1421	25.9728	26.1469	26.0083	26.1358	26.1679	25.9938	26.0205	26.0561	26.1475	26.1112	25.9554	26.0886	26.0615	26.1318	26.1356	26.0626	NaN
Q9ULX6	22.2362	22.3239	22.1386	22.4088	22.3179	22.5272	22.5216	22.3786	22.1536	22.3231	22.2707	22.2929	22.2621	22.2967	22.5328	22.3759	22.2822	22.1585	NaN
Q03154	23.2644	23.368	23.3792	23.4721	23.2872	23.4525	23.3182	23.3551	23.3685	23.2682	23.4584	23.3627	23.4225	23.423	23.3151	23.3626	23.3806	23.3055	NaN
O60678	22.2372	22.4688	22.3202	22.3879	22.1595	22.3345	22.3547	22.4765	22.3028	22.3038	22.1176	22.3417	22.3529	22.4155	22.2346	22.3383	22.2516	22.2962	NaN
O14744	26.6814	26.7244	26.6217	26.7179	26.5743	26.71	26.5682	26.7579	26.71	26.6762	26.7156	26.652	26.471	26.708	26.7686	26.7159	26.7143	26.7304	NaN
O95782	26.3688	26.2674	26.1997	26.3431	26.1892	26.2961	26.2631	26.3027	26.3972	26.2646	26.2827	26.1922	26.1415	26.3569	26.3018	26.3683	26.2821	26.2283	NaN
P62330	19.2645	17.9625	18.4117	18.0468	17.7291	18.9777	18.3691	18.2871	18.3094	19.2711	18.6963	16.3509	NaN	NaN	NaN	NaN	NaN	NaN	NaN
O43681	23.4507	23.2529	23.1851	23.5786	23.2937	23.3515	23.4851	23.3409	23.3961	23.4443	23.309	23.2036	23.1376	23.3993	23.4302	23.394	23.3977	23.3813	NaN
P08243	28.0418	27.9631	27.9397	28.025	27.8814	28.0392	27.9468	27.9758	28.0706	27.9354	27.9118	28.0354	27.8041	28.028	27.9911	28.029	27.9974	27.986	NaN
O15143	23.4358	23.2006	23.3888	23.4344	23.4064	23.4463	23.4642	23.2571	23.4164	23.5857	23.2741	23.3611	23.1683	23.4379	23.3992	23.4329	23.5039	23.3948	NaN
P04083	29.161	29.2273	29.157	29.2477	29.101	29.1991	29.2493	29.221	29.1669	29.1698	29.2688	29.1138	28.9953	29.2509	29.2137	29.2704	29.2106	29.1977	NaN
P07741	26.3213	26.3193	26.2156	26.3883	26.278	26.3248	26.3336	26.3022	26.4398	26.2635	26.2765	26.3104	26.2272	26.3815	26.3145	26.3977	26.3629	26.3772	NaN
Q92974	23.9258	24.1193	23.9211	24.1249	24.1164	24.023	24.0056	23.9887	24.1218	24.1687	23.9684	24.0432	24.1079	24.0598	24.1264	24.013	23.977	23.9856	NaN
P08758	25.8014	25.9165	25.7877	25.9155	25.7633	25.924	25.9199	25.7573	25.7989	25.9336	25.8841	25.8427	25.7871	26.0069	25.8433	25.8162	25.8138	25.9113	NaN
P84085	22.6206	23.8182	23.3541	23.0829	23.8022	23.5818	22.7182	23.5679	23.2346	23.4839	23.5916	23.6355	22.8252	23.5459	23.5224	23.6065	23.4569	23.3555	NaN
Q8N6H7	22.9894	23.1168	22.9414	23.1012	23.1926	23.2089	23.3471	22.8981	23.092	23.1683	23.0729	23.139	23.2305	23.0756	23.1366	23.2402	22.7191	23.1433	NaN
Q8IWZ3	21.4076	21.4494	21.4296	21.5753	21.3009	21.2116	21.3723	21.2263	21.3139	21.6348	21.2449	21.4357	21.1223	21.4562	21.4341	21.5393	21.3541	21.4628	NaN
O60306	22.4653	22.6403	22.3758	22.5849	22.349	22.4423	22.6553	22.4517	22.5458	22.4051	22.2051	22.5079	22.5074	22.5483	22.3175	22.5285	22.2665	22.6759	NaN
Q8N6T3	21.0983	21.3376	21.1713	21.4663	21.39	21.4477	21.4117	21.1577	21.3285	21.528	21.2103	21.2964	21.2154	21.2781	21.2632	21.4364	21.3349	21.3543	NaN
Q99856	22.4185	22.4351	22.3247	22.4352	22.49	22.5842	22.5732	22.5862	22.4609	22.6438	22.334	22.2919	22.4497	22.5055	22.3762	22.4633	22.531	22.3976	NaN
Q9BPX5	18.3294	18.6423	17.9265	18.7221	17.0537	18.6141	18.6429	18.2065	17.4171	19.4295	18.4723	17.5646	NaN	NaN	NaN	NaN	NaN	NaN	NaN
P59998	23.2969	23.5182	23.3188	23.5217	23.5134	23.5774	23.4633	23.4404	23.3101	23.6892	23.5431	23.4226	23.2991	23.4082	23.5456	23.5501	23.389	23.544	NaN
Q9UBL3	22.6203	23.0392	22.9555	23.0519	23.0265	23.0069	22.9035	23.114	22.941	22.699	23.1025	23.0071	22.9762	23.0339	23.2154	22.905	22.731	22.8011	NaN
Q10567	24.1748	24.273	24.1091	24.0512	24.0129	24.4749	23.9877	23.9656	24.0584	24.0945	24.3389	24.1046	23.8472	24.0763	24.0177	24.7875	24.0062	23.9377	NaN
O43747	23.1456	23.5002	23.108	23.7402	23.6426	23.465	23.4898	23.5344	23.4979	23.4248	23.2174	23.8211	22.8321	23.9357	23.0609	23.1013	23.9365	23.5101	NaN
P02656	17.7186	18.3641	17.9633	17.7265	18.3868	18.6979	18.5719	18.3603	17.6388	17.8682	18.8887	18.0322	NaN	NaN	NaN	NaN	NaN	NaN	NaN
O14497	22.9295	23.0771	23.1165	23.0536	22.8909	23.1824	23.0088	23.0862	22.9349	23.2007	22.9208	23.1465	22.8738	23.0628	23.002	23.1367	23.1256	23.0546	NaN
P40616	22.085	22.0429	21.8333	22.0666	21.8647	22.2964	21.9482	22.1824	22.2123	21.9895	21.8785	21.9798	21.7059	22.127	22.1425	22.0153	21.9958	22.0337	NaN
P61160	25.2731	25.3769	25.2147	25.379	25.1802	25.3845	25.4205	25.3776	25.2457	25.2815	25.3199	25.1493	25.1468	25.3687	25.268	25.4562	25.3907	25.2335	NaN
Q9BZZ5	23.9037	23.8686	24.0093	23.777	23.8446	23.694	24.0516	23.8169	23.8158	23.8102	23.8295	23.7674	23.6061	23.918	23.9679	23.9725	23.7827	23.7926	NaN
Q9Y2Y0	20.2122	21.0785	20.9621	20.7828	20.556	21.3463	21.2412	20.9258	20.5221	20.1815	21.1376	21.2965	21.2326	20.4326	21.331	21.0357	19.946	21.1547	NaN
P61158	25.3063	25.4401	25.2756	25.4079	25.2683	25.4098	25.3335	25.4393	25.4325	25.253	25.2482	25.3915	25.2225	25.396	25.3705	25.3501	25.2864	25.4193	NaN
O15145	18.75	18.7182	18.29	17.4631	18.4106	18.684	19.1162	17.5314	17.996	18.7646	19.3399	18.0973	NaN	NaN	NaN	NaN	NaN	NaN	NaN
Q9Y294;Q9NVP2	13.3515	14.02	15.3628	15.4665	14.2467	16.8111	NaN	NaN	NaN	NaN	NaN	NaN	NaN	NaN	NaN	NaN	NaN	NaN	NaN
Q9NVI7	25.1139	25.147	24.9743	25.1387	24.8611	25.0724	24.997	25.1257	25.1724	25.0471	25.0419	24.9499	24.8783	25.078	25.1371	25.0926	25.0378	25.1045	NaN
P05023	20.5699	21.316	20.9052	21.5796	20.7292	21.3359	NaN	NaN	NaN	NaN	NaN	NaN	20.2892	21.3724	20.8665	21.0866	21.8631	21.0209	NaN
O75947	24.7854	24.8797	24.8113	25.0691	24.8641	25.0396	25.0003	24.9101	24.8571	24.6551	25.0126	24.8723	24.7127	24.8588	24.8266	24.8523	24.8052	25.2181	NaN
P00846	18.9686	18.7936	18.8563	18.9986	18.92	17.2849	18.7906	18.8763	18.7213	17.6436	18.4512	19.3537	NaN	NaN	NaN	NaN	NaN	NaN	NaN
O00154	25.42	25.3907	25.2569	25.259	25.3006	25.2444	25.2018	25.3482	25.2583	25.262	25.3784	25.4089	25.3362	25.148	25.477	25.3238	25.3346	25.2647	NaN
P30049	24.1756	24.4098	24.4365	24.5072	24.3587	24.5136	24.3109	24.4717	24.456	24.4869	24.5188	24.1852	24.2379	24.4836	24.3341	24.5245	24.1085	24.5717	NaN
P48047	26.108	26.1521	25.9902	26.1299	26.0553	26.0941	26.2046	26.2236	26.0858	26.0031	25.9618	26.1002	25.8129	26.0512	26.1596	26.2369	26.1332	26.2023	NaN
Q8WWM7	25.4087	25.6392	25.2972	25.5614	25.4257	25.5842	25.4469	25.5001	25.4718	25.6567	25.479	25.4029	25.2854	25.5074	25.4717	25.5636	25.5621	25.5483	NaN
Q99700	18.5452	17.9784	17.8349	18.2254	17.8118	19.2469	18.8316	18.8309	19.1219	17.7593	17.3367	18.5629	NaN	NaN	NaN	NaN	NaN	NaN	NaN
Q9BXK5	16.6866	16.2715	13.8268	15.2726	15.9616	15.0712	NaN	21.1221	NaN	NaN	NaN	NaN	NaN	NaN	NaN	NaN	NaN	NaN	NaN
Q99933	14.8607	15.2027	13.1019	14.4298	13.9619	14.6573	NaN	NaN	NaN	NaN	NaN	NaN	NaN	NaN	NaN	NaN	NaN	NaN	NaN
P46379	25.2908	25.3099	25.1654	25.3177	25.127	25.3185	25.3165	25.1869	25.3063	25.2543	25.2078	25.2568	25.1845	25.3374	25.1898	25.3426	25.2625	25.2206	NaN
P25705	28.9855	29.105	28.9793	29.0895	28.9079	29.1123	29.1645	28.983	29.0203	29.0614	28.9388	29.0133	28.8338	29.1021	29.056	29.0704	29.0693	29.0473	NaN
Q9NVJ2;Q96BM9	14.8533	15.8537	14.0864	16.0418	13.9012	15.3595	NaN	NaN	NaN	NaN	NaN	NaN	NaN	NaN	NaN	NaN	NaN	NaN	NaN
Q9NVJ2	23.0327	23.3301	23.3058	23.1767	22.9752	23.2914	23.3574	23.3333	23.2846	23.1032	23.146	23.0088	22.986	23.2415	23.2757	23.2842	23.115	23.2966	NaN
O15144	24.1188	24.1413	23.9722	24.0841	24.1983	24.2398	24.0508	24.0072	24.1708	24.2779	24.1902	24.1152	23.8935	24.0956	24.1518	24.2491	24.1681	24.1967	NaN
P54709	23.762	23.7525	23.7415	23.8729	23.7322	23.959	23.9563	23.6968	23.9084	23.7368	23.8252	23.8342	23.7477	23.9032	23.7678	23.8531	23.8338	23.7133	NaN
Q9NT62	22.7002	22.7367	22.7087	22.9249	22.9093	22.7556	22.8102	22.6404	22.8217	22.715	23.035	22.8322	22.5547	22.8607	22.7091	23.0076	22.6935	22.9538	NaN
P18859	23.4141	23.5619	23.3082	23.362	23.4222	23.5335	23.4334	23.3933	23.4324	23.494	23.2965	23.5669	23.3722	23.521	23.375	23.4987	23.4478	23.3806	NaN
P36542	26.3729	26.496	26.2657	26.6106	26.3338	26.4888	26.2909	26.4316	26.2639	26.4298	26.5607	26.786	26.0918	26.3632	26.7899	26.3892	26.3286	26.7525	NaN
P56134	23.7523	23.8782	23.8084	23.9109	23.6741	24.0075	23.8974	23.8377	23.9339	23.6891	23.7526	23.9664	23.6604	23.9024	23.8815	23.8849	23.8597	23.8891	NaN
Q9UBB4	22.5372	22.6513	22.4532	22.7741	22.4852	22.6565	22.7566	22.6519	22.6581	22.3899	22.6248	22.4816	22.4368	22.7277	22.7455	22.5465	22.5619	22.5032	NaN
P53004	25.1323	25.0246	25.0394	25.1598	24.9697	25.2044	25.2053	25.2035	25.1802	24.965	24.9821	25.1152	24.897	25.2047	25.2227	25.0274	25.0748	25.1917	NaN
P24539	24.493	24.5708	24.7071	24.6533	24.4267	24.6851	24.6196	24.7877	24.5138	24.4588	24.5526	24.5374	24.2776	24.7797	24.5689	24.5355	24.5689	24.7522	NaN
O00244	19.1072	19.038	18.5635	19.4697	18.983	19.1374	19.5412	18.8254	19.3311	18.7328	18.9769	18.9182	NaN	NaN	NaN	NaN	NaN	NaN	NaN
O75964	24.1966	24.2383	24.0477	24.2585	24.1646	24.3927	24.2364	24.2756	24.0975	24.1485	24.3587	24.2135	24.0807	24.2909	24.2731	24.2841	24.2751	24.1701	NaN
O14965	16.6654	18.4407	16.6968	17.213	15.0954	15.4949	NaN	18.3807	18.4208	18.3646	18.425	18.3898	NaN	NaN	NaN	NaN	NaN	NaN	NaN
P56211	16.9177	15.2733	17.3316	15.8584	12.7062	17.8301	20.0552	NaN	NaN	20.0575	NaN	NaN	NaN	NaN	NaN	NaN	NaN	NaN	NaN
P06576	29.1511	29.2611	29.1846	29.2638	29.1462	29.2702	29.2285	29.2258	29.2984	29.131	29.1808	29.1616	29.0907	29.2605	29.2356	29.2495	29.2195	29.1775	NaN
Q9P287	24.6219	24.6335	24.5373	24.6782	24.519	24.7542	24.5058	24.5503	24.566	24.8298	24.6105	24.6285	24.5362	24.6338	24.6621	24.7134	24.5422	24.6613	NaN
P55957	23.3203	23.1906	23.1057	23.0477	23.0256	23.3478	23.4084	23.1832	23.2821	23.0346	22.9372	23.2154	22.9091	23.3026	22.9113	23.4766	23.0716	23.3211	NaN
Q9NYF8	25.0338	25.1458	25.2001	25.2684	25.033	25.1738	25.1342	25.0687	25.3041	25.1329	25.1592	25.0687	24.9514	25.2436	25.1849	25.2366	25.0581	25.1959	NaN
Q14692	24.1231	24.223	24.2464	24.252	24.1452	24.2993	24.2463	24.2453	24.2645	24.2436	24.1378	24.2018	24.1965	24.2143	24.1773	24.2719	24.1392	24.2372	NaN
Q13867	25.5109	25.6913	25.4832	25.6298	25.4882	25.6499	25.5997	25.5483	25.7382	25.5294	25.5489	25.4757	25.3553	25.6274	25.562	25.6219	25.6446	25.6065	NaN
Q96K17	23.7636	23.8367	23.6559	23.8253	23.6384	23.884	23.8953	23.6815	23.9105	23.7786	23.639	23.7408	23.655	23.8731	23.9076	23.7152	23.7354	23.7797	NaN
P20290	26.4193	26.6931	26.548	26.6539	26.531	26.669	26.5387	26.5631	26.5675	26.4123	26.8438	26.6602	26.3401	26.6386	26.6036	26.8287	26.6369	26.5767	NaN
Q6UB35	21.6093	21.3642	21.426	21.5846	21.4216	21.7108	21.7264	21.2798	21.7397	21.3184	21.569	21.4844	21.164	21.7021	21.6003	21.6498	21.5161	21.4863	NaN
O95861	23.2864	23.4361	23.2353	23.2443	23.6431	23.3413	23.8535	23.7827	23.1481	22.9901	23.1555	23.2823	23.1317	24.449	23.1403	23.197	23.1893	23.2183	NaN
Q7L1Q6	24.3376	24.5664	24.2305	24.3512	24.1778	24.7454	24.4856	24.2176	24.4828	24.3543	24.305	24.4188	24.1106	24.4733	24.4115	24.5098	24.4719	24.389	NaN
Q99622	17.7724	17.3725	17.4179	18.121	17.5819	18.1474	17.4793	17.4653	18.1663	17.2807	18.1094	18.3546	NaN	NaN	NaN	NaN	NaN	NaN	NaN
Q14137	24.0415	24.3832	24.2469	24.3013	24.246	24.4753	24.1365	24.307	24.4519	24.2093	24.3277	24.3097	24.1349	24.3499	24.3069	24.2365	24.3698	24.3189	NaN
Q5VW32	22.9549	23.016	22.7591	23.0187	22.9036	22.9038	23.0195	22.7977	22.939	22.9757	23.0419	22.7995	22.7471	23.0001	22.9463	23.0458	22.8979	22.9456	NaN
Q06187	20.8091	21.3217	21.054	21.3443	20.9161	20.9872	22.0849	21.1758	21.1838	21.0327	20.8077	20.5232	21.4382	21.9004	20.6902	20.605	20.6427	21.137	NaN
P11586	26.5047	26.6294	26.4883	26.6311	26.4598	26.6417	26.4939	26.5628	26.6524	26.5074	26.5207	26.5936	26.3876	26.6043	26.5629	26.598	26.5595	26.6202	NaN
P11586;Q6UB35	15.2116	16.2026	13.6903	15.2471	14.3144	15.1065	NaN	NaN	NaN	NaN	NaN	NaN	NaN	NaN	NaN	NaN	NaN	NaN	NaN
O43852	26.3071	26.3553	26.178	26.3969	26.3163	26.4066	26.4139	26.3307	26.4325	26.2701	26.3167	26.2852	26.238	26.3843	26.3773	26.3293	26.3512	26.3651	NaN
P27824	21.9718	22.7586	21.7902	21.7524	21.8637	21.9653	22.0669	21.8629	22.4185	22.2641	21.8267	21.9126	21.7894	21.9252	21.8879	22.3304	21.9082	22.3516	NaN
Q01518	28.0698	28.1453	28.1097	28.2527	28.0521	28.2534	28.2081	28.0583	28.1877	28.0867	28.0903	28.2129	27.9437	28.2037	28.1905	28.1994	28.1769	28.1561	NaN
P30043	27.5663	27.7512	27.6135	27.8156	27.5396	27.8014	27.7585	27.6031	27.7266	27.696	27.5744	27.6572	27.5204	27.7692	27.6886	27.7031	27.6863	27.6879	NaN
Q5VTR2	17.4346	16.5632	17.53	17.7465	17.7909	18.2388	18.1386	17.5863	17.9649	16.6261	18.1577	16.8154	NaN	NaN	NaN	NaN	NaN	NaN	NaN
Q07021	27.0288	27.1061	27.0038	27.1276	27.024	27.06	27.1394	27.0707	27.1209	26.9237	27.053	27.0199	26.9348	27.1069	27.0411	27.1135	27.062	27.1186	NaN
P17655	24.104	24.0702	24.0778	24.1792	24.0757	24.2597	24.0746	24.2717	24.1939	23.9654	24.0871	24.1765	23.9902	24.1526	24.0018	24.2234	24.2941	24.0902	NaN
Q86VP6	26.7353	26.7001	26.6527	26.8005	26.6601	26.734	26.7255	26.7069	26.8061	26.6265	26.6101	26.7918	26.5276	26.7839	26.737	26.7911	26.7092	26.7055	NaN
Q14444	26.577	26.7422	26.5666	26.7558	26.5928	26.767	26.8376	26.5782	26.6393	26.6716	26.5562	26.6876	26.6045	26.6132	26.8075	26.8301	26.4676	26.6343	NaN
P41223	23.9678	23.8843	24.1662	23.9381	23.8879	23.9545	24.0511	24.056	24.058	23.9725	23.7829	23.8845	23.8492	24.0736	23.8152	24.0511	24.0276	24.0062	NaN
Q6PJG6	21.445	21.0762	21.0165	21.1863	21.2733	20.9553	21.1898	21.2806	21.0722	21.1106	21.3257	20.8566	20.9058	21.417	21.39	20.9849	21.2009	21.0058	NaN
Q9Y6E2	25.0027	25.1004	25.0201	24.6042	24.8794	25.2084	24.89	24.9054	24.8946	25.2929	25.0438	24.9342	24.6623	24.9814	25.125	24.8895	24.9636	25.1379	NaN
P05937	24.7883	24.8113	24.7028	24.7711	24.7175	24.8891	24.7123	24.8718	24.7936	24.7694	24.6674	24.8299	24.5478	24.8458	24.8021	24.8597	24.8269	24.7894	NaN
P47756	26.5233	26.6428	26.5037	26.6489	26.5245	26.6728	26.6133	26.6198	26.5887	26.5225	26.6347	26.592	26.5121	26.6723	26.574	26.6793	26.5969	26.5896	NaN
P54687	24.8062	24.8418	24.7183	24.9581	24.7205	24.7941	24.8972	24.8248	24.9048	24.6746	24.7698	24.7753	24.6196	24.845	24.7873	24.8583	24.7811	24.9162	NaN
Q8TDN6	25.4567	25.5291	25.3887	25.5081	25.3669	25.4953	25.5872	25.5583	25.4601	25.4332	25.3261	25.3619	25.2155	25.5021	25.4578	25.4764	25.644	25.4182	NaN
O75531	26.3736	26.3695	26.449	26.458	26.3485	26.6096	26.5273	26.4506	26.5613	26.3768	26.3258	26.3981	26.2805	26.4758	26.3971	26.5499	26.46	26.5041	NaN
O95816	25.3941	25.2869	25.2571	25.4549	25.3461	25.451	25.394	25.394	25.3892	25.2321	25.4258	25.3781	25.1144	25.4253	25.2598	25.6196	25.374	25.3366	NaN
Q9H3K6	23.9082	24.0888	23.884	24.0192	23.9407	23.9204	23.8122	23.9858	24.1442	23.8477	24.0015	23.9435	23.8117	23.9798	23.9371	24.0589	23.9518	24.0565	NaN
P07339	23.9709	24.0573	23.8881	24.0454	24.1105	24.0581	24.0106	23.9935	24.209	23.982	23.9122	24.0431	23.8814	24.1074	24.0179	24.0975	23.9653	24.0791	NaN
Q6NZI2	23.3479	23.2764	23.079	23.4275	23.444	23.3175	23.619	23.3778	23.3333	23.243	23.1132	23.2905	23.2789	23.2498	23.2495	23.1446	23.5482	23.3943	NaN
P35520;P0DN79	20.9439	21.6789	21.0913	21.841	20.8448	22.1015	22.2155	21.8076	22.4135	21.4485	21.2195	21.0597	NaN	NaN	NaN	NaN	NaN	NaN	NaN
P13987	17.3397	18.5931	16.9335	18.1761	16.9841	18.8942	17.1943	18.9913	18.5678	17.6449	17.5868	16.6027	NaN	NaN	NaN	NaN	NaN	NaN	NaN
Q13112	23.0105	22.8212	22.6311	22.7716	23.0031	22.8429	22.5569	22.8796	22.6982	22.9529	22.9352	22.775	22.7349	22.779	23.0676	23.0772	22.6778	22.633	NaN
P0DP25;P0DP24;P0DP23	22.044	22.7495	21.9197	23.0513	21.7316	22.9276	22.8471	22.0056	22.4109	22.2799	22.147	22.2087	NaN	NaN	NaN	NaN	NaN	NaN	NaN
P04040	26.2503	26.4056	26.3178	26.399	26.3043	26.4452	26.4025	26.2415	26.3494	26.3356	26.3854	26.3953	26.2272	26.3827	26.3611	26.4315	26.4103	26.3512	NaN
Q13185;P83916	19.3071	19.1094	18.2169	19.2442	18.515	19.5289	NaN	NaN	NaN	NaN	NaN	NaN	18.7004	18.7577	20.2003	18.5168	19.3636	18.7004	NaN
P83916	17.5464	18.5957	16.956	19.3663	17.4212	20.6648	NaN	20.0801	19.9462	19.9402	19.9691	19.9396	NaN	NaN	NaN	NaN	NaN	NaN	NaN
P45973	24.3676	24.4602	24.1446	24.3037	24.1908	24.2811	24.2416	24.3698	24.4224	24.1604	24.3004	24.2859	24.1293	24.3367	24.3008	24.3727	24.326	24.3224	NaN
Q13185;P45973	21.0419	19.9576	20.2218	20.0115	19.3942	20.7117	NaN	NaN	NaN	NaN	NaN	NaN	20.0354	21.1447	20.7173	20.2889	20.3009	19.1094	NaN
P07384	26.0326	26.1816	26.0535	26.0929	25.9522	26.1187	26.0702	26.1251	26.0667	25.9528	26.0863	26.0697	25.8522	26.1254	26.1932	26.1471	25.9572	26.1221	NaN
O95810	23.351	23.5498	23.2397	23.5565	23.3646	23.4056	23.5546	23.478	23.4069	23.371	23.3036	23.3571	23.5027	23.3688	23.3796	23.4163	23.4689	23.3425	NaN
P16152	17.2252	18.8787	16.9776	18.0138	17.7985	19.6995	17.0501	18.1492	19.2841	16.4409	18.7021	18.9719	NaN	NaN	NaN	NaN	NaN	NaN	NaN
Q13185	26.6122	26.6884	26.6284	26.7134	26.6534	26.6884	26.6891	26.7006	26.6959	26.6523	26.7486	26.6285	26.5893	26.7006	26.7005	26.7156	26.6783	26.6731	NaN
Q9UQ88;P21127	19.7454	19.852	19.7946	20.768	19.4281	20.0084	19.5443	19.8165	20.1229	19.5657	18.721	19.8639	NaN	NaN	NaN	NaN	NaN	NaN	NaN
P06493;P24941	14.9703	15.9497	14.1808	15.5128	14.2149	13.4817	NaN	NaN	NaN	NaN	NaN	NaN	NaN	NaN	NaN	NaN	NaN	NaN	NaN
P06493	26.5995	26.6358	26.5444	26.6735	26.4842	26.7098	26.658	26.6156	26.638	26.6353	26.6503	26.4692	26.4972	26.6267	26.5998	26.6385	26.5968	26.6945	NaN
P24941	24.1231	24.1074	23.9694	24.1917	23.9855	24.2901	24.2474	24.0635	23.9861	24.085	24.2645	23.9438	23.7973	24.191	24.1631	24.217	24.1062	24.169	NaN
P27797	27.7831	27.8581	27.6698	27.8892	27.7279	27.8436	27.8358	27.6809	27.8508	27.7928	27.761	27.7483	27.7016	27.8372	27.7994	27.8418	27.7851	27.7764	NaN
Q9NXV6	16.2965	17.4045	16.7902	17.6867	16.8056	17.3889	16.5629	17.423	17.3102	17.3113	18.0782	16.0708	NaN	NaN	NaN	NaN	NaN	NaN	NaN
Q8IX12	24.5224	24.7191	25.0482	25.0609	24.9536	25.1605	24.8588	24.6979	24.9943	24.8858	24.7821	24.637	24.7667	24.6183	24.9691	25.0765	24.8196	25.0068	NaN
Q8N163	25.6664	25.7735	25.7056	25.7717	25.6296	25.8189	25.8761	25.7377	25.6684	25.7408	25.6305	25.6595	25.5393	25.7823	25.7745	25.8049	25.6455	25.7755	NaN
Q96CT7	23.1379	23.3061	23.2357	23.365	22.8619	23.2647	23.1882	23.3818	23.1663	22.932	23.3574	23.0728	22.8833	23.1938	23.1735	23.3157	23.1888	23.2413	NaN
Q9Y5K6	24.1487	24.1294	24.0934	24.2066	24.1652	24.2562	24.2484	23.9961	24.2534	24.2081	23.9844	24.1067	24.0411	24.1447	24.1428	24.2403	24.1793	24.2132	NaN
Q9UJX2	21.0158	21.6768	21.6349	21.0615	21.3237	21.4409	21.6019	21.1878	21.6187	21.022	21.5824	21.0961	21.6666	21.1152	20.9642	21.5111	20.9844	21.7937	NaN
Q6P1J9	22.342	22.6314	22.6237	22.6009	22.6469	22.7042	22.5969	22.4105	22.7938	22.5261	22.3519	22.4964	22.4676	22.7877	22.2127	22.6972	22.6207	22.6225	NaN
O60563	17.2622	17.2426	12.6516	15.8903	16.2032	17.1149	17.3766	18.1767	NaN	17.8107	18.214	17.6626	NaN	NaN	NaN	NaN	NaN	NaN	NaN
O43684	26.6207	26.8535	26.7014	26.7823	26.7101	26.8549	26.9216	26.8205	26.6867	26.8251	26.6443	26.723	26.5767	26.7368	26.8682	26.9906	26.7488	26.7318	NaN
Q13895	25.1038	25.1165	25.0019	25.1723	25.1752	25.3134	25.1806	25.303	25.1116	25.0641	25.1841	25.0945	25.0743	25.2383	25.129	25.2023	25.1584	25.0753	NaN
Q86X55	18.5052	19.2701	18.5588	19.1639	18.6648	19.1933	19.3305	18.9561	19.3773	18.0934	18.9092	18.7881	NaN	NaN	NaN	NaN	NaN	NaN	NaN
P52907	26.6654	26.7857	26.6002	26.7565	26.673	26.7204	26.5767	26.7638	26.6894	26.7015	26.6772	26.7635	26.5546	26.7362	26.7099	26.7632	26.7232	26.7202	NaN
P52907;P47755	14.1673	14.5728	13.7346	14.1802	13.3698	14.4831	NaN	NaN	NaN	NaN	NaN	NaN	NaN	NaN	NaN	NaN	NaN	NaN	NaN
P47755	23.4651	23.6534	23.4975	23.7172	23.53	23.5884	23.5282	23.5565	23.5883	23.5944	23.7825	23.4271	23.5696	23.6724	23.3451	23.6241	23.6632	23.5602	NaN
Q8IVM0	13.157	13.5685	12.9102	14.1598	14.9071	13.8323	NaN	NaN	NaN	NaN	NaN	NaN	NaN	NaN	NaN	NaN	NaN	NaN	NaN
O75794	17.8507	16.5147	16.6856	17.7449	17.6508	16.986	18.0928	17.8618	17.593	15.8029	17.0957	16.8158	NaN	NaN	NaN	NaN	NaN	NaN	NaN
Q16543	26.61	26.4907	26.4104	26.5929	26.2747	26.5233	26.6276	26.3593	26.4954	26.3826	26.4839	26.5113	26.3154	26.5337	26.4922	26.5042	26.5463	26.5728	NaN
P60953	24.8959	24.9992	24.8135	25.0082	24.8929	25.0286	24.939	25.0993	24.8925	24.9853	24.9059	24.8568	24.9076	25.0294	24.8658	25.078	24.9161	24.9288	NaN
P32929	22.9955	23.064	23.0684	22.9085	22.9916	22.867	23.0947	22.8607	22.8841	23.0066	22.9544	22.8965	22.8844	23.0328	22.9684	23.0481	22.9752	23.0075	NaN
Q9Y376	22.3347	23.0319	23.2907	22.7698	23.3511	23.3183	22.9976	23.3123	23.0104	23.1077	22.7101	22.9467	22.7103	23.294	23.186	23.2432	22.9595	23.0263	NaN
Q9UBR2	22.0723	22.0193	21.9115	22.1906	21.9275	21.9838	22.0515	22.1118	21.9097	21.9176	21.9173	22.1648	22.0878	21.9466	21.9705	21.8228	22.168	22.0934	NaN
Q9BY43	21.9258	22.1044	21.8182	22.1963	21.8348	22.0868	21.8013	21.8429	22.1886	21.9092	21.9188	22.0837	21.6611	22.0764	22.1395	22.0906	22.0424	21.885	NaN
O75390	26.3	26.2728	26.2602	26.3138	26.2047	26.289	26.3066	26.2494	26.3248	26.2577	26.2469	26.2241	26.1146	26.2784	26.234	26.3217	26.2654	26.2169	NaN
O75122;Q7Z460	13.1774	13.3827	12.8925	15.2282	14.2819	13.7624	NaN	NaN	NaN	NaN	NaN	NaN	NaN	NaN	NaN	NaN	NaN	NaN	NaN
O00299;Q9Y696	15.2751	16.9712	16.1745	17.1922	16.1762	16.9781	NaN	NaN	NaN	NaN	NaN	NaN	NaN	NaN	NaN	NaN	NaN	NaN	NaN
O00299	30.3986	30.444	30.3364	30.5158	30.3246	30.4365	30.487	30.3603	30.445	30.3079	30.4471	30.4025	30.2418	30.4462	30.4078	30.4793	30.4226	30.4407	NaN
O76031	22.5475	20.9635	22.7346	22.7803	22.5847	22.5204	21.1256	22.3325	22.6097	22.2048	22.5525	23.4249	21.2992	21.6113	23.7361	21.8555	21.6164	24.0238	NaN
Q9H444	22.5559	22.5265	22.315	22.5469	22.3601	22.4166	22.4269	22.4614	22.3128	22.3374	22.592	22.5459	22.3391	22.5138	22.4308	22.5262	22.347	22.4953	NaN
Q14011	25.0167	25.0379	25.0338	24.9809	24.7315	25.0396	25.1799	24.8951	24.9139	24.8951	24.9534	24.9573	24.8948	25.0699	25.0301	25.0681	24.8191	24.8808	NaN
Q9Y2B0	22.7358	22.8508	22.7754	23.1142	22.8507	22.9794	22.7839	22.8437	23.032	22.9113	22.9499	22.6703	22.8495	23.0415	23.0495	22.7679	22.7512	22.7593	NaN
Q00534	23.4985	23.5803	23.5543	23.6464	23.41	23.6395	23.7015	23.5014	23.5766	23.5131	23.619	23.4467	23.6532	23.6217	23.4163	23.6496	23.5021	23.5102	NaN
Q9Y6H1;Q5T1J5	17.2039	18.5746	17.7028	19.45	17.795	19.9792	18.7172	15.7595	20.2047	18.5877	19.2275	19.0705	NaN	NaN	NaN	NaN	NaN	NaN	NaN
Q8IWX8	24.5736	24.8114	24.6255	24.6434	24.6019	24.8426	24.782	24.6709	24.6996	24.5469	24.5593	24.7574	24.4652	24.7368	24.7837	24.7459	24.6347	24.6755	NaN
Q9UKY7	23.9015	23.8648	23.0268	23.521	23.7173	23.5454	23.3903	23.7046	23.786	23.8438	23.4399	23.5633	23.3726	23.7556	23.6498	23.6363	23.5374	23.4414	NaN
P61604	29.0324	29.1682	29.1069	29.2316	29.0422	29.2084	29.1227	29.0387	29.211	29.1778	29.0818	29.148	28.9136	29.1947	29.1757	29.1661	29.1297	29.1659	NaN
Q14839	23.3613	23.4327	23.4718	23.1023	23.4518	23.1294	23.5437	23.2406	23.4171	23.2972	23.2607	23.1978	23.1006	23.4316	23.3624	23.3375	23.3965	23.3227	NaN
O43633	18.8812	18.0315	15.1155	15.6073	14.9738	17.8868	NaN	18.8426	19.0428	18.9214	18.8144	NaN	NaN	NaN	NaN	NaN	NaN	NaN	NaN
Q9Y224	25.2871	25.4522	25.2183	25.4135	25.3028	25.4812	25.4532	25.3046	25.4466	25.3372	25.219	25.3463	25.2135	25.3978	25.393	25.4236	25.3158	25.3582	NaN
O75419	18.5941	19.4012	18.6981	19.1067	18.0046	18.4018	18.3978	18.9686	17.6733	19.0673	18.9416	18.9201	NaN	NaN	NaN	NaN	NaN	NaN	NaN
Q9UNE7	23.5995	23.4758	23.6929	23.7898	23.6813	23.5545	23.761	23.5316	23.7917	23.4989	23.5099	23.7504	23.4373	23.6971	23.79	23.7207	23.6108	23.5937	NaN
Q9UHD1	26.0943	26.3076	26.1541	26.3409	26.2086	26.3347	26.1274	26.2139	26.2925	26.159	26.2458	26.3058	26.0303	26.2107	26.3358	26.2767	26.2762	26.2655	NaN
P10809	29.9621	30.0393	29.9624	30.0731	29.9075	30.0996	29.9757	30.0897	30.1167	29.9755	29.9406	29.9723	29.8587	30.0345	30.0488	30.0793	29.9979	30.0715	NaN
Q14008	24.1022	24.206	24.1616	24.3807	24.1106	24.2102	24.2544	24.2598	24.1904	24.1713	24.0872	24.2112	24.1321	24.3263	24.2204	24.1647	24.1486	24.176	NaN
Q00610	29.5755	29.6441	29.5162	29.6401	29.5267	29.6633	29.6411	29.597	29.6299	29.4837	29.5877	29.5448	29.4681	29.6396	29.5779	29.6506	29.5902	29.5667	NaN
Q9Y696	23.3456	23.5997	23.2403	23.8722	23.3805	22.7048	23.1469	23.6975	23.5196	23.3665	23.0737	23.4262	23.342	23.2032	23.2232	23.5175	23.8047	23.0144	NaN
Q9H078	16.8995	17.7438	17.7886	17.7097	17.1957	17.4267	17.2518	16.9735	16.9627	17.665	17.8764	18.2059	NaN	NaN	NaN	NaN	NaN	NaN	NaN
O75153	24.0879	24.1423	24.1681	24.2614	23.9903	24.1441	24.1845	24.0775	24.1771	24.1295	24.0502	24.2269	24.1032	24.166	24.189	24.1643	24.1154	24.0553	NaN
Q99459	25.071	25.0591	24.9654	25.1739	24.9617	25.2085	24.9804	25.1516	25.1458	25.1244	25.0076	25.0148	24.9426	25.0205	25.1232	25.1429	25.0732	25.1303	NaN
Q03701	23.0356	23.2106	23.184	23.2468	23.1278	23.2778	23.3147	23.0941	23.2033	23.1486	23.0067	23.2371	23.1722	23.1705	23.2602	23.107	23.0595	23.2653	NaN
Q9Y2V2	19.9853	19.7281	21.1428	20.6727	19.6463	20.0156	20.9979	20.4757	20.2216	20.0963	19.7405	18.9293	NaN	NaN	NaN	NaN	NaN	NaN	NaN
Q9NZ45	22.7967	23.062	22.7766	23.07	22.8364	22.9966	23.062	22.9197	22.7401	22.8593	22.925	23.0408	22.6458	22.9998	23.0605	23.0494	22.9448	22.8166	NaN
P61024	19.7253	19.2975	18.0757	20.1906	18.2912	19.6711	19.1186	18.3929	18.1985	19.9475	20.2256	19.9117	NaN	NaN	NaN	NaN	NaN	NaN	NaN
Q9Y6H1	19.2839	19.4874	18.7724	21.6436	19.3852	18.7243	NaN	NaN	NaN	NaN	NaN	NaN	17.5921	19.8894	19.8186	20.0352	19.8241	19.8662	NaN
P09497	23.2956	23.5783	23.4619	23.2468	23.3919	23.3417	23.4197	23.2388	23.2189	23.5218	23.3673	23.4528	23.1875	23.326	23.4274	23.5427	23.3791	23.383	NaN
Q9Y3Y2	21.7239	22.006	21.7378	21.7921	21.9086	21.8825	21.6673	21.7289	22.0076	21.9953	21.8635	21.8442	21.7262	21.8223	21.893	21.9003	21.8516	21.8575	NaN
O15247	23.7117	23.766	23.8292	23.8801	23.8809	23.7469	23.7966	23.931	23.7634	23.6211	23.7877	23.8256	23.7214	23.8742	23.9169	23.9045	23.7051	23.679	NaN
Q99439	24.9146	24.9303	24.7868	25.0005	24.942	24.9396	25.0252	24.8682	24.9196	24.8442	24.9083	24.9877	24.8225	24.98	24.8619	24.9698	24.946	24.8985	NaN
P38432	22.3993	22.726	22.5322	22.5458	22.4222	22.6844	22.4708	22.7431	22.5733	22.4338	22.4605	22.6562	22.3544	22.5981	22.6079	22.6591	22.5871	22.5207	NaN
Q96DG6	26.0068	26.3158	26.0157	26.1505	25.8416	26.0695	26.22	26.5308	25.8985	25.9185	25.932	25.942	25.8536	25.9645	25.9265	25.9789	26.9513	25.9322	NaN
Q15003	22.7808	22.871	22.7582	22.9559	22.5627	22.6713	22.9119	22.6245	22.7252	22.7387	22.8875	22.7675	22.6091	22.8429	22.8478	22.7775	22.8832	22.6805	NaN
Q9H9A5	16.7148	16.9601	16.7232	17.5032	16.5037	17.8251	16.2673	17.7003	17.2947	17.9962	17.3707	16.6784	NaN	NaN	NaN	NaN	NaN	NaN	NaN
O14579	24.1221	24.3896	24.2254	24.2483	24.1063	24.1702	24.3247	24.1264	24.3776	24.4696	24.1535	24.082	23.9796	24.0142	24.5702	24.0743	23.9541	24.5611	NaN
Q9UBF2;Q9Y678	15.1159	14.7755	14.4261	13.4445	15.9028	15.1285	NaN	NaN	NaN	NaN	NaN	NaN	NaN	NaN	NaN	NaN	NaN	NaN	NaN
Q9UBF2	19.4374	19.8711	18.7008	19.1031	18.2539	19.011	18.645	19.2913	20.1027	18.6382	18.9845	18.6832	NaN	NaN	NaN	NaN	NaN	NaN	NaN
P09496	25.4746	25.2656	25.3813	25.3565	25.309	25.259	25.2491	25.4661	25.2436	25.3005	25.3661	25.3877	25.2275	25.416	25.3782	25.3766	25.3083	25.3625	NaN
Q9UJS0	18.9201	18.6354	18.9904	19.2005	18.7793	18.7207	18.8859	19.2214	18.7224	18.6393	18.8552	18.8848	NaN	NaN	NaN	NaN	NaN	NaN	NaN
P62633	25.9576	26.0546	25.9297	26.1407	25.8987	26.1548	26.0635	26.0426	26.0644	26.0395	25.8979	25.9472	25.9977	25.9825	26.0438	26.0524	26.0463	26.0412	NaN
P23528	29.6341	29.6552	29.5675	29.6715	29.573	29.6831	29.6217	29.6492	29.7083	29.6041	29.612	29.6146	29.5145	29.6766	29.6628	29.6203	29.6631	29.6437	NaN
Q86X83	14.4799	15.8858	14.4031	13.5646	15.2502	14.9792	NaN	NaN	NaN	NaN	NaN	NaN	NaN	NaN	NaN	NaN	NaN	NaN	NaN
P53618	26.1653	26.2248	26.1977	26.2038	26.0957	26.2081	26.4433	26.3633	26.4935	26.1819	26.1966	26.3695	26.3662	26.4291	26.447	26.387	26.4229	26.4062	NaN
Q9NYJ1	23.0441	23.1029	22.9735	23.0179	22.6968	23.0261	22.8783	23.2568	22.8615	23.0084	23.1847	22.5621	22.8481	22.948	22.9276	23.207	23.0821	22.7692	NaN
Q5JTJ3	23.1917	23.1545	23.0391	23.2087	23.0833	23.3246	23.1179	23.1838	23.0454	23.2469	23.2216	23.2007	23.046	23.14	23.2293	23.1791	23.2112	23.1971	NaN
P53621	25.6135	25.621	25.5277	25.7169	25.5842	25.7871	25.7458	25.6463	25.7264	25.4808	25.6338	25.6591	25.3555	25.661	25.7017	25.7494	25.7431	25.5687	NaN
Q9ULV4	25.785	25.9381	25.751	25.961	25.7175	25.9087	25.8293	25.8546	25.9253	25.9342	25.7193	25.8859	25.6029	25.9175	25.8732	25.9372	25.8727	25.8902	NaN
Q6FI81	24.5847	24.5869	24.4758	24.6425	24.43	24.7342	24.6	24.5479	24.6413	24.5783	24.3274	24.6413	24.3717	24.5181	24.6627	24.6755	24.5861	24.6225	NaN
Q8N684	22.9419	23.0392	22.8899	23.1	23.0708	23.224	23.0515	22.9836	23.132	22.9105	23.0102	23.2022	22.9726	22.9661	23.0319	23.1785	23.145	23.0075	NaN
P68400;Q8NEV1	14.8542	15.3206	13.8071	15.2535	13.4842	16.9539	NaN	NaN	NaN	NaN	NaN	NaN	NaN	NaN	NaN	NaN	NaN	NaN	NaN
P61201	22.4759	22.5208	22.4377	22.8242	22.3564	22.7219	22.3844	22.4759	22.6144	22.755	22.4513	22.4808	22.2739	22.6409	22.4191	23.0625	22.5206	22.36	NaN
Q15021	24.6856	24.8019	24.5899	24.9278	24.5402	24.8505	24.7112	24.9096	25.03	24.6895	24.7444	24.8322	24.4606	25.4097	24.8708	24.6231	24.7126	24.6003	NaN
Q96KP4	25.128	25.1762	25.0063	25.2441	25.0923	25.157	25.2473	25.1671	25.1665	25.0178	25.2286	24.996	25.0229	25.2066	25.115	25.1987	25.2059	25.1274	NaN
P04632	26.1314	26.2213	26.1014	26.3169	26.0772	26.3316	26.1281	26.3798	26.2417	26.0875	26.1388	26.1887	25.9473	26.2396	26.2086	26.1875	26.2164	26.2828	NaN
Q9P2I0	21.9505	21.5399	22.2745	22.3379	22.0462	22.0708	22.5487	22.0517	22.3385	22.0966	21.4739	21.8225	22.358	22.5045	21.3553	22.4192	21.2805	22.4347	NaN
O43809	23.5682	23.7001	23.5603	23.6232	23.3473	23.7768	23.6724	23.5774	23.5146	23.669	23.3743	23.721	23.5303	23.7108	23.6614	23.6587	23.6687	23.336	NaN
Q16630	24.9134	25.0463	25.046	25.1279	24.9791	25.0794	25.0511	24.9987	25.1548	24.9917	24.9212	25.0187	24.9533	25.0636	25.0524	25.1666	24.9557	24.9552	NaN
Q9BPX3	22.4059	22.6941	22.6947	22.4464	22.634	22.6587	22.6661	22.7399	22.6366	22.515	22.4173	22.5514	22.4979	22.5792	22.7315	22.5978	22.6133	22.5138	NaN
A5YKK6	23.3895	23.1709	23.303	23.3307	23.3662	23.3038	23.4016	23.1808	23.3168	23.3376	23.3666	23.1911	23.257	23.4108	23.2425	23.4079	23.2835	23.27	NaN
P21964	24.8385	24.7367	24.7444	24.8482	24.7002	24.7155	24.9215	24.8566	24.6874	24.6962	24.5955	24.672	24.711	24.503	24.7316	24.9134	24.9426	24.6758	NaN
P35606	24.8858	24.8114	24.707	24.9068	24.7984	24.9197	24.9138	24.7957	24.9331	24.861	24.7427	24.8407	24.6541	24.9133	24.8792	24.888	24.85	24.8858	NaN
P48444	25.4817	25.5361	25.4371	25.5814	25.4446	25.5746	25.5296	25.4966	25.5577	25.4103	25.6516	25.4892	25.3804	25.5654	25.5494	25.5922	25.5572	25.4863	NaN
P61923	23.3528	23.2036	22.8624	23.2602	23.1373	23.2158	22.9625	23.2376	22.9727	23.2459	23.2479	23.2727	22.9622	23.2449	23.2038	23.2377	23.1582	23.1622	NaN
Q9BR76	23.5059	23.7514	23.5967	23.7852	23.4424	23.6443	23.7257	23.4749	23.7003	23.5144	23.7538	23.5143	23.5229	23.7307	23.5862	23.6521	23.6329	23.5896	NaN
Q14019	25.9008	25.8496	25.8304	25.9463	25.748	25.9334	26.0286	25.9502	25.8499	25.7834	25.8284	25.7436	25.7507	25.9433	25.9061	25.9081	25.8814	25.8322	NaN
P20674	25.5215	25.5582	25.5404	25.5838	25.451	25.5566	25.5469	25.4599	25.6557	25.5468	25.5615	25.5454	25.4495	25.5985	25.5922	25.5904	25.5481	25.5574	NaN
P10606	24.1959	23.9743	23.5437	24.52	23.1781	23.7289	23.8242	23.8567	22.6748	23.794	23.8604	24.9301	23.2923	23.6546	24.6425	23.8822	23.9374	23.8506	NaN
Q9UKF6	23.4641	23.5748	23.29	23.4423	23.4173	23.3987	23.5421	23.3478	23.5697	23.5479	23.3619	23.3684	23.2637	23.4754	23.4834	23.5019	23.4643	23.431	NaN
O75534	26.8888	27.004	26.8917	27.0493	26.9073	27.0384	27.0373	26.913	27.048	26.9424	26.9557	26.9135	26.8431	27.0495	27.0042	27.0001	27.0083	26.927	NaN
Q7L576;Q96F07	14.2558	14.7234	14.1448	13.9997	14.4178	14.0671	NaN	NaN	NaN	NaN	NaN	NaN	NaN	NaN	NaN	NaN	NaN	NaN	NaN
P14406	23.5365	23.8894	23.8977	23.8534	23.8647	23.8645	23.7379	23.8814	23.9848	23.588	24.025	23.8222	23.6348	23.9164	23.9336	23.9569	23.64	23.8937	NaN
Q9HB71	28.2192	28.2981	28.1267	28.3364	28.1167	28.3356	28.1921	28.2563	28.2766	28.1411	28.2305	28.3717	28.0815	28.255	28.2997	28.3083	28.23	28.2464	NaN
P99999	27.1507	27.2105	27.2012	27.3206	27.1845	27.2547	27.2186	27.3438	27.2092	27.1267	27.2327	27.2168	27.1186	27.3075	27.2323	27.2902	27.2327	27.192	NaN
Q05048	22.9728	23.2499	23.0536	23.1854	23.0761	23.113	23.2966	22.9906	23.1817	23.0819	23.0452	23.097	23.0515	23.1325	23.0381	23.0198	23.0501	23.3357	NaN
P33240	23.9306	24.0117	23.8489	23.9961	23.8541	24.2054	23.9428	24.0795	23.8294	24.0454	23.9291	24.0387	23.7846	24.0492	23.9661	24.0343	23.9853	24.0064	NaN
Q12996	18.8362	17.6363	17.2022	18.317	18.0195	17.6055	18.0959	18.6886	18.9428	18.09	16.9443	17.7711	NaN	NaN	NaN	NaN	NaN	NaN	NaN
P46109	27.3679	27.3949	27.3175	27.4403	27.3088	27.4398	27.451	27.4402	27.4101	27.3566	27.3849	27.2839	27.2131	27.4567	27.443	27.4207	27.3779	27.3963	NaN
Q5DJT8;P0DMV2;P0DMV1;P0DMU9	13.8969	14.9894	15.5832	14.8336	13.2593	11.9536	NaN	NaN	NaN	NaN	NaN	NaN	NaN	NaN	NaN	NaN	NaN	NaN	NaN
Q5JQC4	16.7225	17.3661	15.9227	16.6403	17.1291	17.2264	16.7376	16.8507	17.4954	16.9533	15.8134	17.1204	NaN	NaN	NaN	NaN	NaN	NaN	NaN
Q13616	22.7848	23.0666	22.6662	23.0045	22.6525	23.0856	23.1637	22.879	22.8582	22.6756	22.8042	22.8344	22.794	23.1267	22.9462	22.8742	22.4805	23.0512	NaN
Q13617	22.7005	22.6292	22.5045	22.789	22.5426	22.6615	22.6204	22.69	22.6848	22.6106	22.4274	22.7901	22.5238	22.6248	22.777	22.6057	22.6798	22.556	NaN
Q9BRF8	18.4384	18.8489	18.462	18.8067	17.9856	18.6735	18.0584	18.3887	19.0881	18.4499	18.1938	18.8915	NaN	NaN	NaN	NaN	NaN	NaN	NaN
Q92905	23.7605	23.9214	23.7675	23.7621	23.7745	23.9959	24.6656	23.3211	23.632	23.5284	23.6008	23.7283	23.3465	23.5615	23.4086	23.5238	25.2289	23.4494	NaN
P21291	20.8519	20.6833	20.9191	20.8164	20.9297	21.2177	20.8647	21.1314	20.8401	20.7251	20.9965	20.8327	20.6661	20.9103	20.8925	21.0376	21.0071	20.8549	NaN
Q2VPK5	17.376	17.957	17.183	17.5184	16.7942	17.8734	17.0537	18.0355	17.974	17.0716	18.2312	16.7518	NaN	NaN	NaN	NaN	NaN	NaN	NaN
O60888	25.6224	25.7528	25.596	25.69	25.5967	25.673	25.6166	25.7822	25.699	25.6364	25.5406	25.6382	25.5088	25.6449	25.6418	25.7145	25.6954	25.6813	NaN
P08574	24.4961	24.6827	24.6265	24.6616	24.576	24.5862	24.6509	24.6859	24.626	24.6759	24.4241	24.5486	24.4417	24.7776	24.5901	24.5461	24.6126	24.6456	NaN
P19784	22.8667	22.8373	22.9718	22.838	22.9836	22.965	22.8645	22.8113	22.9172	22.8234	22.9817	22.9169	22.6313	22.5361	22.9792	23.0426	22.8761	23.0743	NaN
Q13098	22.0877	22.0398	21.1663	22.2086	22.1154	21.388	21.6853	21.4851	22.073	21.701	21.9857	22.0008	21.4727	22.1705	21.8756	22.0374	21.6623	21.9792	NaN
Q9BT78	23.9777	23.6995	24.0088	24.1468	23.8196	24.2505	23.9364	24.2935	23.8042	23.9794	23.8222	23.8729	23.651	24.1738	24.1494	23.8533	24.0391	23.9315	NaN
P14854	25.8548	25.8213	25.8391	26.0168	25.7784	25.9008	25.8151	26.0314	25.8108	25.8311	25.9343	25.7832	25.8028	25.815	25.9117	25.9245	25.7978	25.9696	NaN
P67870	24.9379	24.9209	24.9893	24.9419	24.8995	25.09	25.0277	24.9078	25.0331	24.9567	24.972	24.9241	24.8755	24.9889	25.0171	25.0151	24.8927	24.9904	NaN
Q8WYA6	23.4895	23.6699	23.6924	23.614	23.5144	23.7023	23.7333	23.6942	23.6691	23.5198	23.5803	23.5582	23.5042	23.7125	23.6482	23.6821	23.6383	23.5304	NaN
Q13363	22.4371	22.56	22.5196	22.6696	22.4826	22.4941	22.6033	22.5693	22.5426	22.4194	22.5956	22.5031	22.5037	22.42	22.5169	22.5756	22.596	22.5291	NaN
P57076	22.4432	22.4431	22.3117	22.542	22.4915	22.37	22.6246	22.3202	22.5375	22.4363	22.4327	22.3336	22.4502	22.4968	22.352	22.5106	22.4934	22.3303	NaN
Q9P013	22.9785	23.0449	22.8711	23.0466	22.918	23.3347	22.9308	22.8565	22.9974	23.1911	22.8849	23.1336	22.9156	23.2748	22.9996	23.0713	23.0021	22.9314	NaN
Q14061	17.2358	16.8962	13.023	19.7035	15.5353	16.8686	18.6182	18.6482	NaN	18.5953	18.5843	18.4264	NaN	NaN	NaN	NaN	NaN	NaN	NaN
P00403	23.9689	24.2703	23.9649	24.2399	24.2083	24.1807	24.0717	24.2423	24.1765	24.3235	23.9284	24.1359	23.8497	24.1979	24.1618	24.1998	24.2749	24.1181	NaN
O75629	23.6161	23.4796	23.4636	23.6286	23.4834	23.6444	23.5697	23.6131	23.4973	23.4288	23.4807	23.6469	23.4411	23.459	23.6093	23.5946	23.5936	23.5596	NaN
Q9H0L4	12.6569	15.0069	15.5968	16.7395	15.535	15.4368	18.9927	NaN	NaN	18.6458	NaN	NaN	NaN	NaN	NaN	NaN	NaN	NaN	NaN
O60716	23.5603	23.6852	23.5292	23.7324	23.5226	23.6784	23.7097	23.5717	23.664	23.7669	23.4706	23.6169	23.4212	23.717	23.727	23.6628	23.5874	23.6249	NaN
Q13620	22.6773	22.6327	22.6563	22.7738	22.3198	22.6759	22.653	22.4199	22.912	22.6483	22.553	22.6279	22.3505	22.5892	22.5463	22.5496	23.0135	22.6309	NaN
P04080	26.1418	26.2503	26.1044	26.2452	26.1015	26.2164	26.2572	26.1277	26.185	26.1277	26.1197	26.2374	26.0376	26.2381	26.1289	26.1795	26.2561	26.207	NaN
Q14203	23.9066	24.2317	23.9897	24.2717	23.9298	24.164	24.4288	24.1233	24.4572	23.8362	24.0986	23.5344	23.784	23.9527	24.9343	23.9879	23.7192	23.8259	NaN
Q13409	22.0269	22.2262	21.8055	22.0808	21.9194	22.178	22.151	22.1368	22.1014	21.7775	21.9355	22.1228	21.9892	22.2358	21.8775	22.0767	21.9221	22.1472	NaN
Q9Y6G9	24.4549	24.6353	24.5895	24.7389	24.4896	24.6884	24.7211	24.4202	24.7195	24.6082	24.5833	24.5701	24.3836	24.616	24.5776	24.6559	24.7004	24.6677	NaN
Q9NUU7;Q9UMR2	15.093	15.9421	15.6953	15.9475	14.3376	17.1456	NaN	NaN	NaN	NaN	NaN	NaN	NaN	NaN	NaN	NaN	NaN	NaN	NaN
Q92841	26.2705	26.3824	26.2728	26.4355	26.2441	26.4535	26.3655	26.3282	26.389	26.3009	26.3081	26.4375	26.2937	26.4026	26.2657	26.389	26.3674	26.385	NaN
P17844;Q92841	16.5061	16.8716	16.7075	17.0671	16.1219	17.6005	NaN	NaN	NaN	NaN	NaN	NaN	NaN	NaN	NaN	NaN	NaN	NaN	NaN
P35659	25.2567	25.323	25.208	25.4699	25.1292	25.3343	25.3011	25.4345	25.188	25.1969	25.3381	25.2007	25.0101	25.3336	25.241	25.4315	25.332	25.3525	NaN
P00367	19.3045	19.9651	19.7983	20.1455	19.7606	20.3084	NaN	NaN	NaN	NaN	NaN	NaN	19.2714	20.0157	20.1035	20.2647	19.9348	20.0803	NaN
O43143	26.1898	26.4288	26.3486	26.4726	26.2716	26.1784	26.3307	26.3404	26.5651	26.3627	26.2174	26.3548	26.0754	26.5433	26.5307	26.2057	26.3072	26.2361	NaN
Q86Y56	22.1158	22.5156	22.3048	22.5161	22.2701	22.4022	22.3673	22.1957	22.5712	22.304	22.0311	22.4976	22.0393	22.4186	22.3004	22.7043	22.274	22.3682	NaN
Q96EP5	25.931	26.0228	25.9197	26.0867	26.0412	26.0499	26.0122	26.0699	26.082	25.9629	26.0357	26.0061	25.9721	26.107	25.9798	26	25.9626	26.034	NaN
Q9BTE7	22.0009	22.2071	21.9223	22.0668	22.098	22.0968	21.9748	21.9654	22.357	22.0255	22.1533	21.9958	21.9886	22.2124	21.9701	22.1582	22.0884	22.0013	NaN
P11926	21.1584	21.3321	21.2076	21.1884	21.4519	21.5777	21.4759	21.3959	21.4155	21.0709	21.2723	21.1949	21.1287	21.0806	21.5493	21.4478	21.3012	21.42	NaN
Q16698	24.2791	24.2566	23.9611	24.1114	24.1837	24.2598	24.2416	24.2463	23.999	24.1575	24.1767	24.2786	24.0717	24.2987	24.1532	24.2291	24.1741	24.1152	NaN
Q13561	24.6438	24.9386	24.8649	24.9541	24.942	24.9045	24.9663	24.9261	24.8984	24.8115	24.9485	24.7101	24.7058	24.9021	24.9159	24.9719	24.8498	24.9339	NaN
Q16531	26.5765	26.6085	26.6079	26.7128	26.5871	26.6713	26.7321	26.694	26.7039	26.6135	26.5278	26.6003	26.6082	26.7625	26.687	26.7052	26.5512	26.5951	NaN
Q9NVP1	25.2245	25.2356	25.1193	25.2562	25.0549	25.3348	25.3626	25.2882	25.2862	25.0349	25.1204	25.0828	24.914	25.1855	25.1833	25.4352	25.222	25.1795	NaN
Q86XP3	23.654	23.5676	23.3431	23.6991	23.7468	23.625	23.7604	23.6324	23.6336	23.6209	23.485	23.7072	23.2859	23.8947	23.6052	23.6993	23.6277	23.6275	NaN
P26196	25.8582	25.9164	25.7273	25.8653	25.7307	25.9221	25.7876	25.9425	25.7366	25.8181	25.8706	25.8749	25.6424	25.9141	25.9108	25.8496	25.8897	25.8489	NaN
O00571	22.2354	22.2753	21.0528	22.8319	21.3209	22.3787	NaN	NaN	NaN	NaN	NaN	NaN	21.116	22.9986	22.4784	22.9896	22.0166	21.6922	NaN
P08670;P05787;P04264	16.9938	17.9567	16.3704	18.9144	16.2271	18.4206	NaN	NaN	NaN	NaN	NaN	NaN	NaN	NaN	NaN	NaN	NaN	NaN	NaN
Q9UJU6	22.8653	22.9	22.6519	22.8873	22.6197	22.4144	22.6248	22.5902	22.829	22.639	22.5565	23.2345	21.9649	22.8	22.9016	22.6455	22.9668	22.9255	NaN
O00273	19.0245	18.7449	19.0433	18.7568	18.6255	18.8938	19.4636	18.948	18.8334	18.478	18.8073	18.7218	NaN	NaN	NaN	NaN	NaN	NaN	NaN
P51659	25.0784	25.1316	24.8043	25.1452	24.9078	25.2233	25.1207	25.05	25.1836	25.1045	24.9217	24.9101	24.8688	25.0758	25.071	25.1069	25.1091	25.0242	NaN
Q9BUQ8	23.7143	23.7042	23.9128	23.7586	23.7707	23.7934	23.6117	23.8376	23.8356	23.8003	23.7356	23.8482	23.5889	23.7458	23.8357	23.701	23.917	23.9342	NaN
Q96GQ7	23.5955	23.8788	23.4946	23.7055	23.738	23.8729	23.9086	23.6196	23.7232	23.819	23.6495	23.6058	23.5359	23.7434	23.7239	23.768	23.7742	23.6808	NaN
O60610	26.6661	26.6799	26.5647	26.714	26.5484	26.7571	26.703	26.6809	26.724	26.61	26.5287	26.6843	26.5254	26.7817	26.6505	26.6906	26.7108	26.5829	NaN
Q08211	29.0121	29.0574	28.957	29.0672	28.9524	29.0902	29.0146	29.0055	29.0806	28.9813	29.0136	29.0032	28.8839	29.0586	29.041	29.0637	29.0633	29.0175	NaN
P33316	27.4411	27.4491	27.3657	27.5381	27.3921	27.5682	27.3828	27.5118	27.4907	27.4044	27.56	27.3854	27.2866	27.5102	27.452	27.5526	27.4784	27.4677	NaN
Q9NY33	23.8908	24.0318	23.9273	24.1165	23.8759	24.0693	24.0834	23.9809	24.0015	23.8816	23.942	24.0075	23.9664	23.9436	23.9594	24.0783	23.9854	23.9677	NaN
Q9C005	24.3195	24.3601	24.5222	24.2448	24.4586	24.3825	24.5277	24.3293	24.488	24.3456	24.4457	24.2138	24.1677	24.4158	24.4254	24.434	24.4227	24.4158	NaN
Q14204	27.002	27.0535	26.8887	27.1032	27.0085	26.961	26.9848	27.045	27.1346	26.9623	27.0008	26.9882	26.8435	27.0226	27.056	27.0672	27.0522	26.9897	NaN
P50570	24.9322	24.9972	24.8614	24.9468	24.899	25.0237	24.9882	24.9836	25.0762	24.9039	24.8659	24.9015	24.7687	24.9816	24.9839	25.0015	24.9663	24.9174	NaN
O60832	25.2437	25.3993	25.3032	25.543	25.338	25.5278	25.3717	25.3871	25.442	25.3975	25.3145	25.5262	25.1742	25.476	25.437	25.4788	25.3495	25.4468	NaN
Q8WXX5	23.6979	23.9444	23.7699	23.914	24.0119	23.9197	23.8172	23.9216	24.0135	23.8385	23.7716	23.8872	23.7911	23.9897	23.8269	23.9471	23.9181	23.8234	NaN
P60981	24.8918	25.0056	24.9029	25.0222	24.7905	25.0361	24.9941	25.0673	24.8834	24.8829	24.8984	24.7897	24.7531	25.0453	24.9502	25.0542	24.8793	24.8821	NaN
P09622	26.5903	26.6118	26.5978	26.7039	26.5403	26.6975	26.6797	26.5144	26.6948	26.5827	26.5664	26.5589	26.5542	26.6375	26.625	26.6788	26.6975	26.5604	NaN
P28340	18.45	18.4456	17.7063	19.565	17.8202	18.9779	18.7373	19.9108	18.9821	17.3263	18.8858	18.1249	NaN	NaN	NaN	NaN	NaN	NaN	NaN
Q9NRF9	22.93	22.9196	22.7322	23.0497	22.9621	22.8635	22.861	23.0349	22.8875	22.7883	23.0146	22.8976	22.7877	22.9205	22.9878	23.0144	22.9492	22.8143	NaN
P49366	22.3658	22.0496	22.2781	22.0556	22.3925	22.2432	22.2701	22.1391	22.3265	22.4129	22.0771	22.2129	22.3649	22.1996	22.1595	22.209	22.2142	22.2957	NaN
P31689	26.4892	26.4738	26.3963	26.5482	26.3724	26.5398	26.5387	26.388	26.513	26.5553	26.4088	26.4793	26.2866	26.5003	26.5095	26.5647	26.4867	26.5124	NaN
Q96EY1	21.8661	22.1906	22.0746	22.0581	22.2323	22.3008	21.951	22.2556	21.9612	22.1269	22.3218	22.0388	21.9949	22.2615	22.1192	22.1264	22.1534	22.0288	NaN
Q99543	22.2971	22.4991	22.7144	22.7219	22.5882	22.7304	22.6442	22.5562	22.4624	22.3771	22.6693	22.5701	22.2791	22.8482	22.6256	22.5974	22.4038	22.7378	NaN
O75937	25.3717	25.384	25.3413	25.4973	25.2809	25.4912	25.4992	25.4318	25.3589	25.4535	25.3884	25.2035	25.2576	25.5447	25.3709	25.4121	25.3579	25.4213	NaN
P49916	21.7417	21.705	21.8756	22.0216	21.8601	21.7124	21.8043	21.9686	21.9806	21.7482	21.6882	21.7811	21.7323	21.701	21.9132	21.7958	21.9427	21.9136	NaN
O00429	24.6244	24.5863	24.5953	24.4675	24.5049	24.5589	24.5577	24.4736	24.6489	24.3163	24.3738	24.5932	24.2485	24.6424	24.4911	24.4449	24.8603	24.4888	NaN
Q9H773	25.0991	25.1695	25.0585	25.1889	24.9933	25.2216	25.1418	25.0469	25.0671	25.1242	25.1724	25.183	25.1011	25.0787	25.2278	25.0207	25.116	25.2	NaN
Q92499	26.961	27.2059	27.0796	27.1196	27.0389	27.1284	27.1732	27.1166	27.1397	27.0008	26.895	27.1558	26.882	27.0999	27.1139	27.325	27.0508	27.0269	NaN
Q9NR30	27.2681	27.2788	27.2931	27.4284	27.2302	27.358	27.3097	27.3169	27.3668	27.3326	27.2067	27.3336	27.139	27.3414	27.3779	27.3619	27.3011	27.3432	NaN
Q9NR30;Q9BQ39	19.5104	20.8767	19.3346	20.9526	18.987	20.3649	NaN	NaN	NaN	NaN	NaN	NaN	19.325	19.9988	19.6675	19.7429	19.6944	21.9299	NaN
Q9BQ39	22.5007	22.8336	22.5359	22.0971	22.3005	22.8371	22.2586	22.2531	22.6223	22.4532	22.755	22.3557	22.2181	22.7889	22.4735	22.5979	22.5457	22.3184	NaN
O60884	24.2666	23.8647	24.0662	22.8759	24.0111	23.2998	24.1882	23.9303	24.0714	23.5711	23.3191	24.2271	23.1634	23.5806	24.0812	24.121	23.902	23.5994	NaN
Q9Y295	24.1899	24.0406	24.1284	24.2293	24.0264	24.2972	24.2161	24.1582	24.2159	24.0586	24.1935	24.1152	24.1532	24.2077	24.1946	24.1618	24.0359	24.178	NaN
P06132	26.0844	26.1915	26.1448	26.2266	26.0099	26.2383	26.1301	26.1508	26.2071	26.1667	26.0346	26.2303	25.9694	26.3066	26.1515	26.1733	26.1574	26.1403	NaN
Q5TDH0	23.9021	23.9761	23.8572	23.9201	23.7862	24.1567	24.2305	23.8944	23.8843	23.8909	23.9321	23.7926	23.6078	23.9479	24.0068	24.0128	24.2326	23.9048	NaN
Q7L014	26.6042	26.5414	26.5439	26.7072	26.5654	26.6007	26.678	26.6339	26.4746	26.6444	26.6439	26.566	26.3882	26.5727	26.7631	26.6642	26.5926	26.6068	NaN
Q9H0S4	22.6585	22.9198	22.7603	22.9066	22.8072	22.8359	23.1734	22.8584	22.7163	22.6103	22.6624	22.8627	22.4603	22.7901	22.9233	23.3012	22.6797	22.6538	NaN
Q9NY93	23.0133	23.4751	23.0571	23.4321	23.1414	23.2285	23.3064	23.2021	23.3653	22.9394	23.1347	23.3752	22.9749	23.3865	23.2337	23.2821	23.1531	23.2757	NaN
P17844	28.5366	28.5324	28.4533	28.5927	28.4327	28.6942	28.5868	28.4945	28.5526	28.5318	28.5787	28.4625	28.3456	28.5774	28.5897	28.5905	28.5819	28.565	NaN
P25685	22.3264	22.4651	22.4708	22.6841	22.5608	22.7217	22.4836	22.2689	22.7897	22.3822	22.6549	22.6388	22.7397	22.3329	22.9556	22.3469	22.7094	22.3359	NaN
Q99615	25.5227	25.5431	25.5142	25.6489	25.545	25.7032	25.5052	25.4984	25.6644	25.5448	25.6221	25.6692	25.4186	25.6769	25.5936	25.6892	25.5924	25.5555	NaN
P18858	23.2015	23.2114	23.2157	23.4435	23.2188	23.2252	23.2644	23.3534	23.2428	23.154	23.2974	23.1178	23.0758	23.3235	23.3249	23.2227	23.2918	23.3002	NaN
Q14232	23.7472	23.8061	23.7806	23.7677	23.7928	23.6769	23.7034	23.8133	23.6576	23.7804	23.7405	23.851	23.6242	23.8563	23.7007	23.8206	23.7817	23.7721	NaN
P49770	17.7831	18.6714	19.5067	19.1818	19.0737	18.8424	18.6886	19.9992	19.2716	17.5465	18.4052	18.757	NaN	NaN	NaN	NaN	NaN	NaN	NaN
Q14152	26.7383	26.8852	26.8053	26.9322	26.7406	26.91	26.8603	26.8455	26.8521	26.8857	26.7332	26.8434	26.6817	26.8551	26.8118	26.9639	26.8768	26.8358	NaN
O75822	25.5861	25.78	25.6154	25.7714	25.7166	25.6113	25.7174	25.7024	25.6885	25.6065	25.7345	25.6192	25.5124	25.7482	25.7597	25.7397	25.7134	25.6445	NaN
P55084	25.4122	25.4604	25.355	25.4881	25.2912	25.6194	25.3557	25.4885	25.4344	25.5791	25.3379	25.4385	25.2219	25.4629	25.4407	25.4399	25.5485	25.5207	NaN
P30084	24.8553	24.7851	24.8294	24.7881	24.7616	24.8868	25.0128	24.793	24.7907	24.7489	24.908	24.7342	24.6605	24.9211	24.8357	24.8539	24.7799	24.9449	NaN
P42126	24.1332	24.1272	24.0194	24.2565	24.1001	24.2647	24.2354	24.1819	24.0549	24.0461	24.0968	24.1979	24.0878	24.1318	24.1456	24.0837	24.15	24.1115	NaN
O75521	18.9355	19.1875	19.7016	19.6542	18.6872	19.8148	20.039	18.8207	18.7677	18.6883	19.6557	18.8316	NaN	NaN	NaN	NaN	NaN	NaN	NaN
Q99613;B5ME19	21.0013	21.1521	21.0156	20.7492	20.9303	21.1498	21.0474	21.1775	21.1935	20.9796	20.9213	21.0435	NaN	NaN	NaN	NaN	NaN	NaN	NaN
Q15369	24.8382	24.7529	24.6932	24.8723	24.7401	24.9409	24.759	24.9111	24.7387	24.7405	24.9	24.8401	24.6341	24.8725	24.8093	24.8796	24.8941	24.7891	NaN
Q13011	18.4962	18.3192	16.9844	17.7741	17.3059	18.1946	17.1792	18.2356	17.7818	19.0037	17.8581	17.8348	NaN	NaN	NaN	NaN	NaN	NaN	NaN
P68104;Q05639	17.0359	17.6876	16.5319	17.5018	16.0393	17.9556	NaN	NaN	NaN	NaN	NaN	NaN	NaN	NaN	NaN	NaN	NaN	NaN	NaN
P68104	24.5944	24.6906	24.4975	24.7501	24.5033	24.7766	NaN	NaN	NaN	NaN	NaN	NaN	24.4202	24.7136	24.6782	24.714	24.6729	24.6794	NaN
P26641	29.1297	29.1622	29.0914	29.1732	29.0138	29.2119	29.193	29.1993	29.1037	29.0667	29.1748	29.154	28.9953	29.1752	29.1177	29.2057	29.1576	29.1527	NaN
P60228	26.6909	26.7531	26.6369	26.6978	26.6095	26.6232	26.607	26.6406	26.7322	26.7731	26.5425	26.6107	26.5674	26.6788	26.8025	26.7656	26.5031	26.6586	NaN
P30046	19.1375	19.209	18.5446	19.2431	18.6109	19.5479	NaN	NaN	NaN	NaN	NaN	NaN	18.1637	19.0274	19.1454	19.3206	19.2108	19.2265	NaN
Q9UBX3	17.8727	17.8135	17.4933	18.3314	18.0336	18.202	17.8724	17.7097	17.845	17.7284	18.4593	18.2935	NaN	NaN	NaN	NaN	NaN	NaN	NaN
Q9NVH1	22.5965	22.7025	22.6417	22.7283	22.548	22.4784	22.7309	22.7216	22.4709	22.452	22.6939	22.5874	22.5044	22.7312	22.369	22.751	22.7239	22.5958	NaN
Q5F1R6	16.8257	17.4986	16.5263	17.2857	17.6348	17.5051	16.6858	16.7195	17.3475	17.5969	17.9866	17.1705	NaN	NaN	NaN	NaN	NaN	NaN	NaN
Q9NP97	14.5902	14.7417	14.5625	16.1088	14.1599	15.7587	NaN	NaN	NaN	NaN	NaN	NaN	NaN	NaN	NaN	NaN	NaN	NaN	NaN
Q9BU89	24.0549	24.1223	23.9698	24.1022	24.0563	24.1468	24.2236	24.0943	24.0598	23.9552	24.0963	24.1288	24.0202	24.013	24.1838	24.1357	24.1198	24.037	NaN
Q13838;O00148	16.5014	17.2456	15.0782	17.019	15.3255	17.4515	NaN	NaN	NaN	NaN	NaN	NaN	NaN	NaN	NaN	NaN	NaN	NaN	NaN
O00148	26.6657	26.5328	26.6281	26.597	26.6613	26.7973	26.7762	26.7507	26.762	26.784	26.7925	26.7381	26.5045	26.6406	26.604	26.7323	26.6336	26.6698	NaN
Q13838	27.2398	27.2276	27.3156	27.2782	27.2633	27.2983	27.3152	27.3258	27.3625	27.1787	27.2581	27.2514	27.1431	27.3511	27.2857	27.3276	27.3029	27.3039	NaN
Q99848	24.3273	24.6447	24.5451	24.7815	24.6219	24.5687	24.555	24.7131	24.5832	24.4325	24.6005	24.5117	24.5297	24.6355	24.5752	24.5869	24.6835	24.4543	NaN
P63167	19.6578	19.7865	19.2205	19.8301	19.2988	19.5878	19.341	19.4025	20.0074	19.3906	19.4497	19.4927	NaN	NaN	NaN	NaN	NaN	NaN	NaN
Q96FJ2;P63167	18.9112	18.7648	16.8717	18.6031	18.3545	17.8757	NaN	NaN	NaN	NaN	NaN	NaN	17.3829	18.6138	20.0258	18.2387	18.124	17.9132	NaN
Q96FJ2	21.1788	21.6152	21.3083	21.3738	21.4212	21.5014	21.5153	21.2606	21.5296	21.3777	21.077	21.5864	21.4117	21.5743	21.2568	21.2627	21.5183	21.2673	NaN
P19525	19.0111	19.5622	18.672	18.1764	18.9456	19.0758	19.9744	18.8368	18.2611	19.2619	18.3398	18.8829	NaN	NaN	NaN	NaN	NaN	NaN	NaN
Q5VYK3	24.0688	24.1839	23.9855	24.291	24.0623	24.1752	24.2729	24.2196	24.0242	24.0998	24.116	24.0461	24.0825	24.2934	24.0923	24.1743	24.0815	24.0635	NaN
Q6P2E9	25.163	25.2723	25.0477	25.3036	25.1003	25.2887	25.4048	25.1299	25.2443	25.0602	25.1924	25.1951	25.06	25.2212	25.3204	25.2321	25.2772	25.0713	NaN
P29692	27.8615	27.9461	27.807	27.9457	27.801	27.9427	27.872	27.8451	27.7943	27.9289	27.9274	27.9151	27.7599	27.9292	27.8799	27.9472	27.9322	27.8824	NaN
P13639	31.3602	31.4831	31.3888	31.5	31.325	31.5098	31.4363	31.4581	31.4987	31.4688	31.4247	31.4477	31.2994	31.51	31.4625	31.4911	31.4612	31.4473	NaN
P13639;Q15029	22.8546	21.9597	21.3346	22.8085	21.8216	21.7027	NaN	NaN	NaN	NaN	NaN	NaN	20.4572	22.4726	22.3497	22.5762	21.9479	22.1378	NaN
Q96C19	24.3751	24.5858	24.4835	24.4732	24.5184	24.6923	24.5628	24.5927	24.5293	24.3646	24.4592	24.5983	24.3569	24.587	24.5225	24.6443	24.4875	24.5154	NaN
Q13144	18.6068	18.6092	18.3525	18.8194	18.8439	18.8047	18.1241	19.0598	18.9938	18.5765	18.6448	18.9275	NaN	NaN	NaN	NaN	NaN	NaN	NaN
Q9NR50	24.7677	24.7993	24.8876	24.7954	24.8331	25.0436	24.9343	24.7348	24.8431	24.7549	24.8252	24.9686	24.6744	24.9264	24.9049	24.8576	24.8905	24.8173	NaN
O60739;P41567	15.2777	16.4152	14.7465	17.1322	15.1472	16.9999	NaN	NaN	NaN	NaN	NaN	NaN	NaN	NaN	NaN	NaN	NaN	NaN	NaN
Q9BY44	24.0732	24.0205	23.9285	24.1645	24.0145	24.295	23.9093	24.0661	24.1729	24.1731	23.9552	24.2328	23.7586	23.9819	24.2255	24.1679	24.0849	24.1897	NaN
O15372	25.6796	25.763	25.6783	25.7759	25.6995	25.7662	25.7974	25.628	25.8982	25.6419	25.5926	25.7152	25.4984	25.6898	25.6814	25.936	25.786	25.769	NaN
P00374	23.6412	23.6102	23.6555	23.7942	23.5524	23.7561	23.7304	23.713	23.6315	23.6532	23.606	23.6457	23.5449	23.7282	23.7379	23.6625	23.6682	23.6208	NaN
P43897	22.7767	22.5563	21.9219	21.8997	22.762	21.7352	22.5944	22.0849	22.488	21.9277	22.717	22.4048	21.7431	22.7357	22.3091	22.5056	22.2884	22.0597	NaN
P49411	27.7115	27.6951	27.6728	27.7186	27.6895	27.8558	27.7779	27.6856	27.7956	27.729	27.6462	27.7397	27.5908	27.7628	27.7427	27.7853	27.7583	27.6907	NaN
Q8N3D4	16.788	16.449	16.812	16.5559	17.4639	17.5708	17.6033	16.2981	16.9823	18.1175	16.8361	16.7199	NaN	NaN	NaN	NaN	NaN	NaN	NaN
Q9H4M9	23.5415	23.6	23.3696	23.6602	23.668	23.8363	23.5859	23.7442	23.5799	23.5331	23.7772	23.5455	23.3743	23.5542	23.7022	23.646	23.8184	23.5761	NaN
Q16643	24.5032	24.4881	24.4212	24.6715	24.4752	24.5311	24.4239	24.541	24.6861	24.5466	24.37	24.5426	24.5059	24.6409	24.4914	24.315	24.4052	24.7316	NaN
P55265	23.2686	23.2734	23.2209	23.3425	23.13	23.2221	23.2121	23.1032	23.3307	23.4332	23.1737	23.2922	23.0088	23.2131	23.2505	23.293	23.3977	23.2396	NaN
Q96RP9	23.632	23.8159	23.7787	23.8265	23.7804	23.9709	23.9157	23.85	23.8531	23.8936	23.6462	23.698	23.5803	23.9122	23.6656	23.7988	23.8842	23.896	NaN
P40939	26.8055	26.8654	26.7632	26.931	26.7971	26.8939	26.9707	26.883	26.8267	26.7595	26.7434	26.8577	26.6421	26.8722	26.9495	26.8673	26.8415	26.816	NaN
Q8N9N8	18.7363	19.176	17.8953	18.4336	18.5225	19.5164	18.8548	18.9473	18.8548	17.3549	18.7848	19.6114	NaN	NaN	NaN	NaN	NaN	NaN	NaN
O60739	22.2195	22.1133	22.3293	21.9474	21.8976	22.0512	22.0407	22.2886	21.9117	22.0048	22.2061	22.0554	21.9905	22.0195	22.283	22.1705	22.0176	21.9799	NaN
O95163	23.2466	23.3379	23.3076	23.2888	23.093	23.2487	23.1355	23.3879	23.1792	23.2519	23.3926	23.2055	22.9881	23.2715	23.1814	23.3683	23.3813	23.3115	NaN
P14625	27.5961	27.7234	27.6179	27.8366	27.6057	27.715	27.7006	27.7524	27.7427	27.6678	27.6193	27.5886	27.5335	27.7159	27.697	27.7306	27.7252	27.7179	NaN
O75530	18.9432	18.7206	18.8056	18.5632	17.5133	19.5525	19.0919	17.8336	18.6111	19.1621	18.4226	17.9139	NaN	NaN	NaN	NaN	NaN	NaN	NaN
P24534	28.1215	28.1352	28.06	28.1185	28.073	28.2153	28.2412	28.1728	28.1715	28.058	28.0277	28.0634	27.9231	28.1735	28.1651	28.1995	28.1727	28.1214	NaN
Q9UBQ5	25.4971	25.5181	25.4783	25.478	25.4162	25.4703	25.4229	25.5178	25.3886	25.611	25.4673	25.4933	25.3191	25.5079	25.5402	25.5511	25.5485	25.4684	NaN
Q6IA86	18.3454	17.7427	19.3067	17.8806	17.9444	17.6105	18.2591	18.4898	19.089	18.2401	17.0518	17.758	NaN	NaN	NaN	NaN	NaN	NaN	NaN
O43768	25.1544	25.4169	25.097	25.3147	24.9797	25.337	25.1905	25.1905	25.3691	25.3211	25.1876	25.0383	25.1154	25.1869	25.2434	25.2625	25.1804	25.2809	NaN
P55884	27.3051	27.3965	27.2816	27.4437	27.3121	27.4357	27.3135	27.3421	27.4366	27.4599	27.2915	27.3486	27.2258	27.4494	27.3879	27.391	27.366	27.366	NaN
O15371	25.83	25.8683	25.83	25.9225	25.6686	25.8272	25.9395	25.9196	25.7989	25.7771	25.7851	25.7803	25.6864	25.843	25.8989	25.8777	25.8371	25.808	NaN
Q15717	26.8502	26.8769	26.7629	26.9364	26.6857	26.9759	26.9012	26.9321	26.9841	26.8272	26.7578	26.8197	26.6886	26.894	26.9741	26.8843	26.8876	26.8382	NaN
P06733	31.8772	32.0118	31.8881	32.0189	31.8188	32.0418	31.8694	31.9903	32.0399	31.898	31.9394	31.918	31.7713	32.0029	31.9791	32.0261	31.9478	31.913	NaN
P15170	20.6958	21.6885	21.0473	21.9868	20.6842	21.6384	NaN	NaN	NaN	NaN	NaN	NaN	20.1837	21.5452	21.4593	21.0334	21.3591	21.2107	NaN
P30040	25.0871	25.1172	25.004	25.2428	24.9573	25.167	25.2268	24.9937	25.1805	24.9915	24.9966	25.1442	24.8057	25.0759	25.1841	25.1426	25.156	25.1577	NaN
Q9BS26	23.184	22.992	23.0022	23.2535	22.8635	23.1916	22.9944	22.9421	23.1992	23.1065	23.2356	22.999	22.9321	23.07	23.1289	23.1546	22.9916	23.2243	NaN
P10768	26.3103	26.3174	26.2387	26.4054	26.1955	26.3693	26.4018	26.3137	26.3654	26.1594	26.3339	26.268	26.158	26.3342	26.3553	26.4159	26.3046	26.3033	NaN
P15311	26.7902	26.8817	26.7617	26.7651	26.7132	26.8059	26.9508	26.7511	26.7969	26.7295	26.7514	26.7189	26.5584	26.9941	26.7091	26.7843	26.9117	26.7615	NaN
P26038;P15311;P35241	16.0485	16.4929	15.3642	16.4525	14.7238	16.9669	NaN	NaN	NaN	NaN	NaN	NaN	NaN	NaN	NaN	NaN	NaN	NaN	NaN
Q13347	27.3301	27.3914	27.3155	27.4683	27.2993	27.4165	27.3363	27.4426	27.379	27.314	27.3905	27.314	27.2883	27.4184	27.3717	27.4224	27.3435	27.3293	NaN
Q9Y262	26.254	26.3405	26.2279	26.4161	26.2117	26.3484	26.4307	26.3018	26.2363	26.3169	26.2315	26.2784	26.1925	26.347	26.2712	26.3674	26.306	26.3213	NaN
Q7L2H7	24.9857	25.1	24.9499	24.9528	25.065	25.1038	25.0461	25.0546	25.1676	25.0468	24.944	24.9193	24.9268	25.1629	25.0715	25.0839	25.0706	24.8789	NaN
P60002	18.3213	19.1662	18.1661	18.8095	18.6259	18.3333	19.1731	18.5641	19.1136	18.4912	18.1896	18.2845	NaN	NaN	NaN	NaN	NaN	NaN	NaN
Q00013	26.2951	26.3967	26.2482	26.32	26.1775	26.404	26.3977	26.3161	26.3298	26.1614	26.3403	26.304	26.1465	26.3655	26.3127	26.3853	26.3022	26.3521	NaN
Q9HC35	22.123	22.5756	22.426	21.5559	22.6586	22.4145	22.2368	22.2895	22.2771	22.4733	22.0743	22.6583	22.0974	22.4681	21.9791	22.4223	22.3453	22.3498	NaN
Q9UBC2	17.889	17.5613	17.5527	15.6526	17.7888	17.7046	17.2841	18.931	18.3536	15.4239	17.6052	17.1739	NaN	NaN	NaN	NaN	NaN	NaN	NaN
Q01844	25.7286	25.8015	25.7207	25.9199	25.8065	25.9451	25.876	25.8963	25.8162	25.7435	25.8593	25.7331	25.7018	25.8321	25.8165	25.921	25.8318	25.8433	NaN
Q9UNN5	24.7468	24.8846	24.7628	24.8155	24.7349	24.9288	24.9553	24.7205	24.9706	24.7171	24.716	24.7995	24.7016	24.9492	24.8186	24.9307	24.6499	24.8985	NaN
P62495	27.0885	27.0401	27.0635	27.066	26.8843	27.0744	26.9512	27.1329	27.1224	26.9347	27.0187	27.0195	26.8373	27.1196	26.9951	27.0971	27.1324	27.0127	NaN
Q96C01	18.7683	19.8658	19.9951	20.4988	19.3196	19.5542	19.3836	19.258	19.6915	21.0148	19.7423	19.9379	NaN	NaN	NaN	NaN	NaN	NaN	NaN
Q9GZU8	22.6483	22.8598	22.7786	22.9355	22.8512	22.8419	22.8138	22.8472	22.8663	22.7351	22.6928	22.9513	22.7059	22.89	22.8118	22.8766	22.709	22.8907	NaN
P38117	25.8992	25.8549	25.8812	25.8626	25.7971	25.8014	25.9594	25.8578	25.9226	25.7121	25.8845	25.8549	25.6642	25.9158	25.9253	25.9098	25.8723	25.8625	NaN
Q13868	24.7219	24.8391	24.7497	24.8888	24.7969	24.8395	24.8289	24.894	24.8893	24.8121	24.6301	24.7749	24.6379	24.879	24.7552	24.8307	24.8058	24.8943	NaN
Q96A26	19.0287	18.5549	18.8998	18.7383	18.6936	18.9712	19.0517	18.7882	19.039	18.3718	18.607	18.851	NaN	NaN	NaN	NaN	NaN	NaN	NaN
Q01469	23.7897	24.1365	23.9785	24.056	23.9621	24.1962	24.1413	24.147	24.0845	23.9273	23.8739	23.9177	23.9706	24.1033	24.0918	23.9947	24.0292	23.9803	NaN
O00303	26.7935	26.8261	26.7358	26.7887	26.6576	26.7785	26.8475	26.7357	26.8373	26.7389	26.7957	26.6728	26.601	26.796	26.7972	26.8281	26.8077	26.7692	NaN
O75821	26.2241	26.2404	26.1578	26.3539	26.1748	26.3803	26.3297	26.2882	26.3552	26.1832	26.2197	26.2172	26.1114	26.3504	26.2164	26.3212	26.2848	26.2646	NaN
Q9NPA8	24.4525	24.5609	24.1576	24.9249	24.5188	24.5594	24.3476	24.6978	24.311	24.7109	25.0791	23.9353	24.3131	24.6149	24.6987	23.8962	24.6891	24.695	NaN
Q15149;P58107;P58107;P58107;P58107;P58107;P58107;P58107	14.5354	14.3614	13.7725	12.357	14.737	13.3705	NaN	NaN	NaN	NaN	NaN	NaN	NaN	NaN	NaN	NaN	NaN	NaN	NaN
Q15149;Q15149;P58107;P58107;P58107;P58107;P58107;P58107	14.7272	15.5849	15.5271	16.4128	14.982	16.8365	NaN	NaN	NaN	NaN	NaN	NaN	NaN	NaN	NaN	NaN	NaN	NaN	NaN
P58107;P58107;P58107;P58107	16.0663	16.1548	14.8178	14.2672	15.2417	14.2515	NaN	NaN	NaN	NaN	NaN	NaN	NaN	NaN	NaN	NaN	NaN	NaN	NaN
P58107;P58107;P58107;P58107;P58107	15.2714	15.2926	14.5976	15.6125	12.103	15.3157	NaN	NaN	NaN	NaN	NaN	NaN	NaN	NaN	NaN	NaN	NaN	NaN	NaN
Q14677	23.1494	23.3683	23.137	23.3523	23.1035	23.32	23.4008	23.0699	23.2762	23.1486	23.3046	23.2676	23.0899	23.2284	23.2485	23.3346	23.244	23.3002	NaN
P84090	25.7805	25.9601	25.7477	25.9273	25.802	25.9956	25.9673	25.9315	25.8599	25.8239	25.8785	25.8519	25.742	25.9347	25.8763	25.9318	25.8491	25.8484	NaN
P13804	26.1229	26.1132	26.0388	26.1439	26.0005	26.2343	26.1794	26.0758	26.1933	25.9887	26.0452	26.2093	26.0416	26.1713	26.0554	26.2719	26.1372	26.0249	NaN
Q9NQT5	18.7917	20.3218	18.2273	19.9426	19.2034	18.8512	19.8042	19.343	19.5477	18.3049	17.9412	19.4562	NaN	NaN	NaN	NaN	NaN	NaN	NaN
Q9NPD3	22.624	22.5947	22.8808	22.891	22.599	22.8258	22.5999	22.6451	22.7892	23.1129	22.6284	22.7743	22.4548	22.8375	22.9017	22.7933	22.6971	22.727	NaN
Q9NRY5	21.0904	21.2097	21.3271	21.5468	21.4507	21.6001	21.1968	21.6848	21.4168	21.5692	21.4461	21.0598	20.9298	21.5948	21.4206	21.544	21.4309	21.4186	NaN
Q9NUQ9	24.3251	24.2699	24.3491	24.4259	24.1443	24.5659	24.4174	24.2819	24.4483	24.3047	24.2471	24.3674	24.1799	24.399	24.3045	24.4776	24.3919	24.3549	NaN
P12259	15.3363	14.3394	14.9877	16.1391	14.6952	15.6179	NaN	NaN	NaN	NaN	NaN	NaN	NaN	NaN	NaN	NaN	NaN	NaN	NaN
P16930	25.048	25.0464	24.848	25.0725	24.853	24.9586	25.1534	24.966	25.0191	24.9354	24.8248	25.0058	24.6939	25.0453	25.0028	25.0848	25.0381	24.9715	NaN
Q9Y3D6	22.901	22.9226	22.7754	22.9174	22.8767	23.0796	23.0035	23.0798	22.8506	22.7695	22.8634	22.9501	22.965	22.6346	22.9462	23.0211	22.9993	22.9138	NaN
Q06265	23.2021	22.8259	23.0488	22.8942	22.9468	23.2817	23.0918	23.1117	22.9253	23.1962	22.9379	22.8153	22.8917	23.0094	23.1179	23.0795	23.1543	22.9339	NaN
Q01780	22.4924	22.5718	22.4363	22.4444	22.3098	22.638	22.434	22.2573	22.4266	22.5589	22.5114	22.6247	22.2433	22.4802	22.5315	22.5841	22.5845	22.3724	NaN
Q14320;Q9Y247	18.3339	18.5407	18.669	17.9693	18.1492	19.6969	19.0763	18.981	18.6733	17.9412	17.5781	19.2184	NaN	NaN	NaN	NaN	NaN	NaN	NaN
P22087	26.6619	26.6888	26.6541	26.7946	26.5903	26.7197	26.6224	26.7238	26.7668	26.7067	26.6432	26.5992	26.5848	26.6902	26.7699	26.7348	26.7166	26.6782	NaN
Q9Y3I1	18.071	17.535	16.9964	17.9112	17.7916	17.5058	16.7507	17.684	18.2472	17.9156	17.744	17.5034	NaN	NaN	NaN	NaN	NaN	NaN	NaN
Q9Y613	22.0356	22.0115	22.1299	22.1784	22.3604	22.1847	22.0792	21.9722	22.2472	21.6698	22.6547	22.2515	21.2771	22.4666	22.3655	22.408	21.7956	22.3778	NaN
P62942	24.3276	24.571	24.1574	24.3588	24.063	24.4312	24.5722	24.3918	24.3044	24.4211	24.1189	24.1314	24.0745	24.3609	24.4186	24.4186	24.3455	24.326	NaN
P21333;Q14315;O75369	17.1994	16.0525	15.4958	16.2595	13.8456	15.672	NaN	NaN	NaN	NaN	NaN	NaN	NaN	NaN	NaN	NaN	NaN	NaN	NaN
P21333	29.0668	29.1621	29.0518	29.1764	29.0352	29.2124	29.1067	29.1574	29.165	29.0693	29.1585	29.124	28.9623	29.1501	29.1617	29.1868	29.1658	29.1346	NaN
P21333;O75369	14.9084	14.451	14.5607	13.8606	15.3843	15.951	NaN	NaN	NaN	NaN	NaN	NaN	NaN	NaN	NaN	NaN	NaN	NaN	NaN
P30042	21.6549	18.9518	19.3634	20.1356	20.7035	20.1961	19.642	20.599	20.7487	19.7727	21.2862	19.6758	NaN	NaN	NaN	NaN	NaN	NaN	NaN
P49327	29.6796	29.7553	29.6067	29.7458	29.6108	29.7577	29.7537	29.7374	29.737	29.6421	29.6208	29.6348	29.5538	29.7474	29.7292	29.7298	29.6697	29.6805	NaN
Q9Y324	13.1524	14.8129	15.077	13.8495	13.224	13.9424	NaN	NaN	NaN	NaN	NaN	NaN	NaN	NaN	NaN	NaN	NaN	NaN	NaN
Q00688	24.4726	24.5776	24.4577	24.6704	24.5114	24.7092	24.5491	24.6356	24.5397	24.694	24.3628	24.5738	24.4368	24.622	24.4452	24.722	24.6136	24.5403	NaN
Q02790	27.2809	27.4444	27.3415	27.4922	27.3476	27.4874	27.3684	27.461	27.4007	27.4468	27.302	27.372	27.2342	27.4481	27.4408	27.4272	27.4223	27.4109	NaN
P49354	18.3171	19.3262	19.5545	19.3703	18.3473	18.8158	18.3563	18.5101	19.8138	18.8073	18.4804	19.6368	NaN	NaN	NaN	NaN	NaN	NaN	NaN
Q9Y3B2	21.7856	21.7977	21.6564	21.9564	21.692	22.0365	21.6973	21.9758	21.9067	21.9657	21.4938	21.8416	21.6639	21.7953	21.8441	21.9415	21.8654	21.8486	NaN
P50502;Q8NFI4	15.7327	16.1057	15.5507	15.9258	15.4234	16.9588	NaN	NaN	NaN	NaN	NaN	NaN	NaN	NaN	NaN	NaN	NaN	NaN	NaN
P50502	20.004	20.5815	19.3927	20.7073	19.4612	20.6214	NaN	NaN	NaN	NaN	NaN	NaN	19.1423	19.7866	20.7146	19.847	20.9294	20.0785	NaN
Q8NCA5	17.5618	17.9275	17.225	18.5467	17.5849	18.2394	18.872	18.0836	17.4691	17.6226	17.2499	18.3011	NaN	NaN	NaN	NaN	NaN	NaN	NaN
Q52LJ0	23.0103	23.1516	23.1074	23.1534	22.9611	23.3856	23.2841	22.9614	23.1561	22.9581	23.1572	23.125	22.9283	23.2941	23.1636	23.234	23.2117	22.9226	NaN
P39748	26.552	26.6902	26.5709	26.6975	26.5927	26.7245	26.682	26.5857	26.7565	26.544	26.659	26.583	26.5287	26.7404	26.6342	26.6924	26.6495	26.5974	NaN
Q9BSJ8	22.9168	22.8679	22.7662	22.6665	22.7062	22.7568	22.8451	22.7578	22.877	22.724	22.7602	22.7189	22.7254	22.738	22.8294	22.8308	22.8031	22.7184	NaN
Q5RKV6	23.5289	23.6047	23.4903	23.6802	23.5043	23.6372	23.6454	23.468	23.7261	23.5738	23.4567	23.5797	23.4169	23.617	23.6705	23.6457	23.5269	23.6055	NaN
Q15024	20.1553	19.8825	19.3636	19.9849	19.7485	19.7823	19.656	19.9567	20.0186	20.3091	19.8794	19.4533	NaN	NaN	NaN	NaN	NaN	NaN	NaN
Q96B26	22.5106	22.6259	22.6721	22.7267	22.6863	22.773	22.6806	22.6615	22.8665	22.5824	22.5888	22.6391	22.6499	22.8098	22.7416	22.4881	22.6354	22.6797	NaN
Q14315;O75369	14.6506	14.8539	15.9049	15.7799	14.4128	16.4772	NaN	NaN	NaN	NaN	NaN	NaN	NaN	NaN	NaN	NaN	NaN	NaN	NaN
O75369	23.9279	24.2605	24.0103	24.1053	23.8322	24.2832	24.0312	24.0678	23.9804	24.2481	24.0916	23.9098	23.751	24.1558	24.0952	24.1758	24.0491	24.1446	NaN
Q13643	24.8013	24.8074	24.6603	24.8911	24.6928	24.8837	24.6989	24.8743	24.8892	24.7096	24.762	24.7637	24.6575	24.8201	24.8873	24.7766	24.7638	24.808	NaN
P26885	22.8904	23.0853	22.8341	22.9827	23.2044	23.2193	23.0479	23.2988	23.1197	22.9694	22.9471	22.9222	22.9551	23.1618	23.1284	22.9076	23.0014	23.0823	NaN
P08631;P07948;P12931;P07947;P06241;P09769	15.8013	14.0164	14.1975	15.0168	14.3628	15.636	NaN	NaN	NaN	NaN	NaN	NaN	NaN	NaN	NaN	NaN	NaN	NaN	NaN
Q96AE4	28.0923	28.132	28.0729	28.2032	27.9975	28.1966	28.1132	28.1403	28.1797	28.146	27.9925	28.1209	27.9541	28.1318	28.142	28.2085	28.1509	28.1125	NaN
Q92945	28.0765	28.1023	28.0185	28.2513	27.9366	28.187	28.1381	28.1542	28.1384	28.009	27.9875	28.0995	27.9413	28.1214	28.1571	28.1834	28.1108	28.0744	NaN
Q96I24	24.1725	24.4599	24.3174	24.5065	24.2197	24.4506	24.4225	24.2373	24.4568	24.4111	24.155	24.2498	24.0691	24.4163	24.3926	24.2665	24.4434	24.5219	NaN
Q13283	26.9238	27.0236	26.8015	27.1059	27.047	27.0647	27.0443	26.8665	27.0315	27.0037	26.9813	27.0277	26.8152	27.0552	26.9988	27.0231	27.011	27.0155	NaN
Q9UN86	25.6535	25.5338	25.5381	25.6835	25.6562	25.7103	25.7886	25.6017	25.6536	25.5125	25.5444	25.6122	25.4049	25.7017	25.7317	25.627	25.7428	25.5772	NaN
P04406	31.3834	31.5385	31.3695	31.5887	31.3379	31.5796	31.4594	31.4402	31.4703	31.2993	31.5202	31.5211	31.2564	31.543	31.506	31.5135	31.4624	31.4701	NaN
Q13066;Q6NT46;Q9UEU5;Q4V326	17.244	17.6471	15.2419	18.4749	14.7468	18.0457	NaN	NaN	NaN	NaN	NaN	NaN	NaN	NaN	NaN	NaN	NaN	NaN	NaN
Q14376	23.6548	23.6597	23.6257	23.7971	23.6158	23.6171	23.7834	23.6717	23.7309	23.6155	23.6726	23.5354	23.5472	23.7259	23.6984	23.7006	23.6592	23.6196	NaN
Q9NY12	24.3953	24.4298	24.5438	24.3231	24.3547	24.3855	24.2971	24.519	24.4399	24.3158	24.4422	24.4183	24.2706	24.5078	24.3923	24.4437	24.4792	24.3344	NaN
P02765	24.9699	25.1061	24.9811	25.1879	24.9884	25.2771	25.2807	24.9709	25.2569	25.2377	25.0925	24.9384	24.974	25.2765	25.0005	24.8487	25.1246	25.34	NaN
O75955	23.9811	24.1523	23.9804	24.1697	24.1607	24.1991	24.1537	24.0644	24.2012	24.182	23.9767	24.1065	24.0023	24.203	24.0358	24.2152	24.1093	24.074	NaN
Q14254	22.8956	23.2772	23.1786	23.0342	23.0779	23.2008	23.1514	23.0213	23.2304	22.9952	22.9396	23.3517	22.8627	23.1353	23.0372	23.3175	23.0325	23.2896	NaN
Q13451	26.0443	26.0867	26.0348	26.0276	25.9202	26.1953	26.0037	26.0885	26.1772	26.0704	25.9602	25.9781	25.8985	26.0924	26.0774	26.1298	26.1028	25.9843	NaN
Q15007	22.0327	22.5955	22.4677	22.5739	22.1841	22.3782	22.9834	22.2899	22.239	22.5802	21.8787	22.4721	22.5229	22.7004	21.2413	22.5602	22.714	22.5552	NaN
P14324	25.0508	25.2339	24.9838	25.1343	25.0655	25.2224	25.1513	24.9405	25.1064	25.1097	25.1766	25.1801	24.9417	25.0495	25.2367	25.1637	25.1278	25.1366	NaN
Q16658	28.7051	28.8198	28.6589	28.819	28.6746	28.8337	28.6801	28.7758	28.7723	28.8498	28.6537	28.7535	28.5445	28.8119	28.7811	28.8447	28.7897	28.8062	NaN
P07954	27.3389	27.3925	27.3336	27.4409	27.3333	27.4612	27.4678	27.3567	27.4092	27.2417	27.3824	27.3543	27.241	27.3867	27.42	27.4935	27.3483	27.4072	NaN
P0CL82;P0CL81;P0CL80;O76087;Q13068;Q13065;A6NER3	15.1342	15.8821	14.6483	16.518	15.642	17.0704	NaN	NaN	NaN	NaN	NaN	NaN	NaN	NaN	NaN	NaN	NaN	NaN	NaN
P41250	27.6917	27.749	27.6633	27.7522	27.6002	27.751	27.734	27.7322	27.8102	27.6186	27.6277	27.6748	27.5258	27.8063	27.7311	27.7932	27.6843	27.6645	NaN
Q13068	13.4658	13.7088	12.0232	13.5917	14.1696	14.0964	NaN	NaN	NaN	NaN	NaN	NaN	NaN	NaN	NaN	NaN	NaN	NaN	NaN
P35637	27.1633	27.2327	27.1699	27.2937	27.1339	27.304	27.2915	27.1625	27.2598	27.236	27.1789	27.1148	27.069	27.2795	27.2255	27.2658	27.2477	27.2251	NaN
Q96CP2	13.5571	14.1029	14.6578	15.23	13.7885	14.3776	NaN	NaN	NaN	NaN	NaN	NaN	NaN	NaN	NaN	NaN	NaN	NaN	NaN
P0A9B2	27.4071	27.5991	27.355	27.0805	26.9064	27.1248	27.4204	27.4514	27.4611	27.0576	27.0529	27.0501	27.2709	27.4741	27.4764	27.0437	27.0951	26.9927	NaN
Q14315	27.8475	27.9312	27.8104	27.9858	27.8152	27.9787	27.9521	27.9069	27.9462	27.8758	27.8081	27.8641	27.749	27.93	27.9857	27.9128	27.8729	27.9132	NaN
Q06546	18.643	17.5965	18.2041	18.6879	15.2612	16.1444	NaN	19.8375	19.916	20.0324	19.8156	NaN	NaN	NaN	NaN	NaN	NaN	NaN	NaN
P62873;P62879	14.3388	15.6808	14.8681	15.3948	14.0468	15.3876	NaN	NaN	NaN	NaN	NaN	NaN	NaN	NaN	NaN	NaN	NaN	NaN	NaN
P35573	18.1587	18.5853	18.0737	18.3771	17.1361	19.0983	18.7586	19.1321	17.7092	18.5295	17.5331	18.6751	NaN	NaN	NaN	NaN	NaN	NaN	NaN
O75496	21.3582	21.1685	20.9609	21.6187	20.7731	21.5484	20.9406	21.1181	21.323	21.0907	21.4624	21.027	20.6806	21.3644	21.4462	21.0928	21.3024	21.3151	NaN
O75223	24.3017	24.3665	24.196	24.3794	24.226	24.3801	24.4159	24.368	24.3127	24.2151	24.2694	24.2937	24.2295	24.3987	24.3252	24.3519	24.2705	24.3536	NaN
P62873	22.7376	22.43	22.352	22.4009	22.6622	22.7174	22.5561	22.8376	22.5932	22.5647	22.3905	22.4472	22.3512	22.7842	22.6036	22.5246	22.5446	22.5675	NaN
P62879	23.4469	23.6338	23.2979	23.6384	23.634	23.6933	23.4367	23.6079	23.6248	23.509	23.2896	23.7472	23.5108	23.3199	23.7308	23.8306	23.5586	23.2176	NaN
P63218	18.789	19.2624	18.3454	19.4607	18.4493	19.5052	18.0548	18.2984	19.5146	18.9103	19.735	19.2575	NaN	NaN	NaN	NaN	NaN	NaN	NaN
P23434	22.5777	22.6969	22.5973	22.7573	22.6429	22.7571	22.7392	22.5812	22.63	22.7253	22.6784	22.7687	22.5782	22.7253	22.6821	22.751	22.6641	22.6503	NaN
P50395	28.1429	28.279	28.1651	28.2665	28.1452	28.3163	28.187	28.2384	28.2452	28.2017	28.0812	28.2954	28.0219	28.2768	28.2001	28.2782	28.2671	28.2358	NaN
P50395;P31150	16.4975	16.3047	16.5814	16.8827	15.4149	17.0954	NaN	NaN	NaN	NaN	NaN	NaN	NaN	NaN	NaN	NaN	NaN	NaN	NaN
P52566	23.1581	23.3028	22.7354	23.227	23.0918	22.9917	23.0592	23.098	23.2661	23.1135	22.9569	22.8948	22.8512	23.0794	23.1806	23.2136	23.1846	22.96	NaN
Q7L5D6	21.8023	21.9829	21.8311	20.6296	21.8287	21.9646	21.6569	21.8277	22.4385	21.5317	21.4944	21.2935	22.0767	21.9333	21.6095	20.7996	21.9044	21.6931	NaN
P51114	23.6187	23.6936	23.5665	23.7778	23.5569	23.7308	23.6648	23.7226	23.7607	23.486	23.6146	23.7085	23.719	23.781	23.4938	23.6989	23.5935	23.6532	NaN
Q14C86	22.1407	22.2642	22.1879	22.3329	22.4412	22.204	22.1069	22.2111	22.4748	22.2324	22.2843	22.3744	21.9685	22.5203	22.497	22.4632	22.4021	22.3091	NaN
Q9H3P7	18.9112	18.2249	18.0779	17.4872	19.1407	19.5162	18.2018	17.7885	17.6708	20.2082	18.4291	18.7589	NaN	NaN	NaN	NaN	NaN	NaN	NaN
P06744	28.3679	28.4068	28.2859	28.451	28.2182	28.4171	28.2212	28.4227	28.3398	28.3839	28.3141	28.3874	28.1619	28.396	28.3782	28.4073	28.3751	28.3586	NaN
Q92616	26.9772	27.0021	26.902	27.0377	26.849	26.9865	26.9647	26.9223	26.9768	26.9235	26.8576	27.0347	26.8338	27.0066	26.9342	27.03	26.9535	26.9839	NaN
P11413	27.6155	27.5722	27.5522	27.6995	27.5284	27.6936	27.6201	27.6986	27.6989	27.551	27.5921	27.6247	27.5015	27.6576	27.6584	27.5951	27.636	27.707	NaN
Q14697	26.0711	26.1598	26.0694	26.1601	26.0248	26.2449	26.2231	26.0587	26.1885	26.1118	26.1067	26.0757	26.0104	26.1435	26.1125	26.1688	26.1702	26.1759	NaN
Q8TEQ6	23.5503	23.6325	23.5701	23.6095	23.3975	23.4932	23.6181	23.4387	23.5608	23.417	23.4418	23.5505	23.4332	23.5631	23.5085	23.4899	23.6518	23.548	NaN
P52565	26.6705	26.712	26.6214	26.7586	26.6014	26.6963	26.6244	26.6824	26.6882	26.5638	26.6386	26.6822	26.5493	26.6911	26.6696	26.7171	26.672	26.6664	NaN
Q06210	24.6762	24.8252	24.9686	24.9078	24.8119	24.9125	24.7546	24.8801	24.9414	24.845	24.9178	24.7119	24.8339	24.8898	24.9212	24.648	24.9865	24.7896	NaN
P34897	26.721	26.808	26.699	26.8887	26.6901	26.8906	26.8563	26.8815	26.8277	26.6499	26.7451	26.7682	26.6604	26.877	26.757	26.9301	26.7509	26.7203	NaN
P34897;P34896	14.7647	14.4494	15.2322	15.9428	15.0266	15.7066	NaN	NaN	NaN	NaN	NaN	NaN	NaN	NaN	NaN	NaN	NaN	NaN	NaN
P36969	18.9428	18.5852	18.5144	19.0069	18.6831	19.2205	19.4718	19.0248	18.6815	18.7144	18.6535	18.6256	NaN	NaN	NaN	NaN	NaN	NaN	NaN
Q12849	23.0668	23.0973	23.0624	23.0315	22.8807	23.1595	23.2024	22.9544	23.1384	22.9878	23.0327	22.9473	23.0423	23.1704	23.1194	23.0608	23.205	22.7827	NaN
Q9Y2Q3	23.7422	23.9461	23.8187	24.0592	23.6869	23.8319	24.0739	23.9057	23.8802	23.6247	23.8509	23.8215	23.5614	23.7634	23.9096	23.9627	23.9435	23.9119	NaN
P16403;P10412;P16402	21.6251	22.3867	21.1534	22.5503	21.1741	22.4744	20.6491	22.0454	22.2047	21.9275	21.8872	22.4733	NaN	NaN	NaN	NaN	NaN	NaN	NaN
O75367	24.5342	24.5678	24.478	24.6638	24.5197	24.4771	24.6025	24.6167	24.6607	24.4642	24.4986	24.4563	24.417	24.6032	24.5813	24.6266	24.5931	24.5277	NaN
P16104;Q8IUE6;Q96QV6	17.4592	17.9756	15.8507	18.7131	16.7776	18.9784	NaN	NaN	NaN	NaN	NaN	NaN	NaN	NaN	NaN	NaN	NaN	NaN	NaN
Q9BQ67	24.1766	24.1659	24.2595	24.3046	24.3337	24.2686	24.1778	24.3942	24.2915	24.239	24.1581	24.2424	24.1618	24.3462	24.2731	24.2902	24.2524	24.208	NaN
Q8TDB8;P11169	12.94	14.2202	14.6392	13.5182	14.6194	13.5715	NaN	NaN	NaN	NaN	NaN	NaN	NaN	NaN	NaN	NaN	NaN	NaN	NaN
P11166	22.8591	22.7726	22.8718	22.7432	22.7404	23.0691	23.0008	22.8656	22.8483	22.8016	22.6713	22.9195	22.7281	23.0149	22.5798	22.9518	22.9349	22.8698	NaN
P36915	21.8132	22.0525	21.9271	22.0882	21.9358	21.8747	22.0357	21.9146	21.8474	22.0891	22.0342	21.7422	21.7802	22.0558	21.9849	22.0048	21.9265	21.9057	NaN
O60234;P60983	15.6998	15.4156	15.0398	15.3641	15.0176	16.9735	NaN	NaN	NaN	NaN	NaN	NaN	NaN	NaN	NaN	NaN	NaN	NaN	NaN
Q14344;Q03113	16.0182	15.1122	15.0062	16.6747	15.9218	16.3962	NaN	NaN	NaN	NaN	NaN	NaN	NaN	NaN	NaN	NaN	NaN	NaN	NaN
P46926	18.4999	18.4917	18.4165	17.9115	18.885	18.9116	18.7612	18.7078	18.8798	18.6731	18.1527	18.8393	NaN	NaN	NaN	NaN	NaN	NaN	NaN
Q08378	14.6983	17.0563	15.0845	17.1716	14.1445	16.7472	17.3698	17.5299	17.5754	17.2415	NaN	17.4976	NaN	NaN	NaN	NaN	NaN	NaN	NaN
Q9UBQ7	23.0653	23.2804	23.2297	23.4272	23.2124	23.2926	23.2769	23.3088	23.3058	23.104	23.1384	23.3838	22.992	23.3271	23.2176	23.3648	23.3435	23.3056	NaN
O76003	26.5593	26.5358	26.5156	26.5979	26.4356	26.566	26.4028	26.626	26.5806	26.5827	26.5914	26.5917	26.4237	26.549	26.4983	26.5323	26.5419	26.5613	NaN
Q86SX6	18.3159	19.8234	19.004	19.305	19.7527	18.9819	19.1037	19.151	19.7065	17.8273	20.1	18.9001	NaN	NaN	NaN	NaN	NaN	NaN	NaN
P14314	25.3349	25.462	25.2412	25.4604	25.2436	25.3175	25.3426	25.3882	25.447	25.2481	25.3204	25.2793	25.2144	25.3969	25.3057	25.4091	25.3525	25.3948	NaN
Q8N954	12.9168	14.3137	13.8838	14.6785	14.5762	15.4575	NaN	NaN	NaN	NaN	NaN	NaN	NaN	NaN	NaN	NaN	NaN	NaN	NaN
Q5T3I0	17.2896	17.8317	17.5381	17.9033	17.7336	17.4349	17.6092	17.6661	17.1919	18.2873	17.2891	17.759	NaN	NaN	NaN	NaN	NaN	NaN	NaN
Q9BVP2	25.3766	25.4854	25.4045	25.4515	25.389	25.5311	25.5054	25.4476	25.3994	25.3397	25.536	25.4465	25.3216	25.5163	25.4717	25.4835	25.4859	25.4031	NaN
Q9HC38	23.7281	23.8629	24.0069	24.0185	23.8565	24.2	24.0887	23.7082	23.9473	23.8927	24.0668	23.8434	23.7133	23.9994	23.9088	24.0237	23.9907	23.9378	NaN
Q08379	21.9508	22.1183	21.7454	22.0029	22.1391	22.2745	21.9403	22.1829	22.1256	22.1753	21.9534	21.8627	22.0831	21.9836	21.8528	22.1368	22.2067	21.9178	NaN
Q9H4A6	19.379	18.6723	19.1437	18.2375	18.297	18.6112	19.6662	18.1484	18.5183	18.3856	19.3881	18.4927	NaN	NaN	NaN	NaN	NaN	NaN	NaN
Q96EK6	17.4535	16.9387	17.6424	17.7765	17.7182	18.298	17.6543	17.8785	18.1539	16.7964	17.4495	17.4433	NaN	NaN	NaN	NaN	NaN	NaN	NaN
Q92917	22.6025	22.7831	22.6148	22.7846	22.5114	22.5849	22.7511	22.5013	22.7502	22.6714	22.5595	22.6917	22.6292	22.5747	22.6723	22.7777	22.5918	22.6309	NaN
Q9H8Y8	23.1813	23.3103	23.1743	23.3749	23.2272	23.367	23.3279	23.2263	23.1959	23.2794	23.1893	23.4167	23.1421	23.2795	23.2699	23.3357	23.3334	23.2622	NaN
P62993	24.9855	24.8981	24.9604	24.8964	24.8653	25.0623	24.9048	24.9545	24.8249	24.9211	25.1232	24.8581	24.7779	24.9602	24.871	25.1374	24.9575	24.9092	NaN
P07900;P08238;Q58FF7	17.9612	18.8362	17.3366	19.1141	17.252	19.1161	NaN	NaN	NaN	NaN	NaN	NaN	NaN	NaN	NaN	NaN	NaN	NaN	NaN
P07900;P08238	23.887	24.1787	23.4971	24.2557	23.1603	24.3644	NaN	NaN	NaN	NaN	NaN	NaN	22.6552	24.1728	23.8134	24.132	24.0192	23.8696	NaN
P08238	32.0598	32.1853	32.0377	32.198	31.9899	32.1963	32.0268	32.1162	32.1624	32.1646	32.1221	32.1013	31.8963	32.1752	32.1461	32.1559	32.1392	32.128	NaN
P69891;P69892;P02100;P02042	17.2015	17.0118	17.2937	19.382	16.1415	17.7512	NaN	NaN	NaN	NaN	NaN	NaN	NaN	NaN	NaN	NaN	NaN	NaN	NaN
P51610	24.8731	25.033	25.1566	25.1564	25.0716	25.2048	25.1222	25.06	25.2545	24.9983	25.0474	25.1073	24.8621	25.159	25.1516	25.1144	25.3035	25.015	NaN
P09211	29.4642	29.5064	29.4523	29.6015	29.4321	29.643	29.5588	29.5461	29.5444	29.4952	29.3475	29.5903	29.3279	29.5897	29.5082	29.5617	29.5469	29.5418	NaN
P16401	17.9234	18.2696	17.4288	18.368	18.0927	18.9052	18.7752	17.242	18.1297	18.7248	17.8844	18.2268	NaN	NaN	NaN	NaN	NaN	NaN	NaN
Q92522	16.1039	17.0892	15.1399	19.2127	18.6182	19.7349	19.3872	19.4202	19.4045	19.4431	19.5342	NaN	NaN	NaN	NaN	NaN	NaN	NaN	NaN
Q99880;Q99877;Q93079;P62807;P58876;P57053;O60814;Q99879;Q5QNW6;Q16778;P23527;P06899;P33778;Q8N257	16.4717	16.6194	17.4488	18.0425	15.5722	18.044	NaN	NaN	NaN	NaN	NaN	NaN	NaN	NaN	NaN	NaN	NaN	NaN	NaN
Q99880;Q99877;Q93079;P62807;P58876;P57053;O60814;Q99879;Q5QNW6	15.7386	17.8356	17.3492	17.3806	16.8957	17.7933	NaN	NaN	NaN	NaN	NaN	NaN	NaN	NaN	NaN	NaN	NaN	NaN	NaN
P62805	27.2428	27.3032	27.1742	27.2913	27.1901	27.2127	27.2023	27.1138	27.1832	27.2606	27.3418	27.2576	27.1017	27.3431	27.2447	27.2065	27.2498	27.2479	NaN
Q13442	20.1336	19.8612	19.4771	20.5356	18.8101	19.6475	20.3096	19.4466	19.8596	19.4706	19.8966	19.232	NaN	NaN	NaN	NaN	NaN	NaN	NaN
P69905	28.0865	28.1935	28.0828	28.2726	28.0957	28.2539	28.068	28.2069	28.1637	28.2515	28.0651	28.1835	27.9188	28.1734	28.1793	28.2367	28.2148	28.2131	NaN
P02100	26.1328	26.4912	26.1753	26.3409	26.208	26.4114	26.1538	26.2953	26.3542	26.2245	26.4223	26.2449	26.0605	26.3202	26.381	26.3285	26.364	26.2643	NaN
Q13547;Q92769	19.0641	20.2576	19.3298	20.1382	19.6009	20.0044	NaN	NaN	NaN	NaN	NaN	NaN	19.1274	20.1433	19.9916	20.2539	19.0481	19.5947	NaN
Q92769	23.2494	23.2378	23.1887	23.2085	23.1125	23.4479	23.2331	23.0669	23.3984	23.2607	23.2152	23.2224	23.0012	23.2746	23.1295	23.2764	23.3763	23.3634	NaN
Q7Z4H3	23.8755	24.0433	23.8976	23.9792	23.8489	23.9957	23.8729	24.0121	24.0284	23.9494	23.8161	23.9423	23.7777	24.0224	23.9196	24.0085	23.9586	23.9865	NaN
Q9H583	25.159	25.1243	25.088	25.2677	25.0444	25.2171	25.1998	25.2348	25.2209	25.1024	25.0879	25.06	25.0109	25.2107	25.1758	25.1512	25.2214	25.1394	NaN
Q9Y5Z4	22.833	22.9482	22.7106	22.8797	22.7859	23.0738	22.8995	22.9486	22.6909	23.0109	22.9668	22.7181	22.7943	22.9229	22.7675	22.9095	23.046	22.8264	NaN
Q8WW33	25.2899	25.389	25.3017	25.4136	25.3205	25.4708	25.4214	25.4726	25.251	25.3668	25.4874	25.2217	25.209	25.3929	25.4153	25.4608	25.3855	25.3604	NaN
P49915	27.6375	27.6827	27.6321	27.7825	27.5903	27.7517	27.6662	27.7168	27.7483	27.5819	27.5652	27.7451	27.5227	27.7127	27.6638	27.7235	27.785	27.6865	NaN
P02008	28.8859	28.9206	28.7795	28.8578	28.7552	28.9684	28.8875	29.0145	28.8507	28.7819	28.8305	28.7485	28.6265	28.8963	28.9277	28.9204	28.9016	28.9063	NaN
Q9BXL5	24.9126	24.9551	24.8136	24.8359	24.7211	24.8521	24.8915	24.8403	24.9017	24.6912	24.8685	24.8899	24.6691	24.8834	24.92	24.8658	24.8776	24.8754	NaN
P11021	27.4096	27.535	27.4254	27.5167	27.4575	27.594	27.4909	27.4644	27.5997	27.4525	27.4719	27.4825	27.3588	27.5311	27.5065	27.565	27.4822	27.5129	NaN
P08238;Q58FF7	16.8461	18.4427	16.5797	18.4958	16.8606	19.0846	NaN	NaN	NaN	NaN	NaN	NaN	NaN	NaN	NaN	NaN	NaN	NaN	NaN
Q9BTY7	23.035	23.1199	23.0593	23.0379	23.0625	23.2818	22.9704	23.3373	23.1894	23.1865	23.0975	22.8695	22.7885	22.8993	23.1408	23.2913	23.1926	23.2865	NaN
Q14687	22.1994	22.3543	22.2272	22.3599	22.0743	22.2953	22.2878	22.3448	22.3659	22.3479	21.9864	22.2446	22.0162	22.1781	22.2912	22.4415	22.3664	22.2418	NaN
P00390	25.6951	25.6822	25.7734	25.8269	25.6915	25.7852	25.661	25.7545	25.7683	25.6473	25.759	25.7178	25.5473	25.8276	25.7493	25.7658	25.7233	25.7269	NaN
P78347	25.2387	25.2304	25.1851	25.2508	25.2668	25.1526	25.1232	25.1473	25.3123	25.3098	25.2285	25.172	25.0693	25.3195	25.2211	25.2792	25.2519	25.197	NaN
P69891;P69892	14.5546	17.204	16.7197	16.3861	16.2847	18.3866	NaN	NaN	NaN	NaN	NaN	NaN	NaN	NaN	NaN	NaN	NaN	NaN	NaN
Q99714	26.631	26.6896	26.5563	26.6431	26.5456	26.6243	26.6288	26.5693	26.6952	26.6827	26.4858	26.5925	26.5401	26.6318	26.6603	26.6736	26.6142	26.5739	NaN
Q16836	22.6845	22.1749	22.5509	22.5124	22.6104	21.9778	22.9344	22.2236	22.3315	22.483	22.3939	22.4902	22.1714	22.5551	22.5399	22.6426	22.5682	22.4909	NaN
P51858	27.1055	27.2461	27.0639	27.2866	27.0746	27.2794	27.0795	27.1635	27.2094	27.2514	27.1279	27.196	27.0585	27.2373	27.2269	27.2501	27.1327	27.1569	NaN
P36551	22.923	23.1134	22.8937	23.21	23.0848	23.0857	22.9791	22.8418	23.1992	23.0116	23.1531	23.0533	22.88	23.1619	23.0149	23.1388	23.0203	23.0379	NaN
O14929	25.7728	25.7961	25.5616	25.8858	25.6638	25.8985	25.8666	25.8509	25.8084	25.6609	25.6746	25.7395	25.5836	25.8786	25.7373	25.7428	25.8228	25.7799	NaN
P69891	27.0537	27.1243	27.096	27.2518	27.1426	27.1277	27.1726	27.1557	27.1843	27.0277	27.0554	27.0542	26.978	27.1962	27.1629	27.1607	27.1409	27.1119	NaN
Q08623	16.5744	17.3647	15.9757	16.2869	17.1106	16.7914	17.141	16.9705	17.1481	16.938	15.4784	16.9575	NaN	NaN	NaN	NaN	NaN	NaN	NaN
P08397	25.1275	25.3558	25.3145	25.3223	25.1512	25.1846	25.2003	25.1976	25.2622	25.1985	25.3552	25.2893	25.2237	25.2856	25.247	25.3109	25.2344	25.1692	NaN
Q71UI9;P0C0S5	20.588	21.2713	19.9082	21.3426	20.2493	21.3242	20.9705	20.4675	20.1406	21.3664	20.5436	20.4616	NaN	NaN	NaN	NaN	NaN	NaN	NaN
P38646	29.5696	29.6064	29.4836	29.6678	29.4736	29.67	29.638	29.5712	29.557	29.5079	29.6537	29.5035	29.4472	29.6391	29.5868	29.6102	29.6246	29.5862	NaN
P0DMV9;P0DMV8;P38646	14.1892	18.212	15.6732	16.728	15.7187	17.892	NaN	NaN	NaN	NaN	NaN	NaN	NaN	NaN	NaN	NaN	NaN	NaN	NaN
P78417	28.235	28.2578	28.2428	28.3786	28.1456	28.3661	28.2421	28.1966	28.3699	28.3084	28.2252	28.2302	28.1327	28.3386	28.2754	28.3175	28.318	28.277	NaN
P84243	14.5361	14.6289	13.8421	12.7792	14.6035	15.2457	NaN	NaN	NaN	NaN	NaN	NaN	NaN	NaN	NaN	NaN	NaN	NaN	NaN
O43390	27.6464	27.7074	27.6034	27.7046	27.5779	27.7373	27.821	27.7637	27.7219	27.5846	27.6871	27.685	27.5798	27.7211	27.7179	27.7286	27.6823	27.6745	NaN
O43390;O60506	21.5487	22.147	21.606	22.0297	21.7007	22.2983	NaN	NaN	NaN	NaN	NaN	NaN	21.6571	22.1174	22.0877	22.1588	21.986	22.0303	NaN
P34932	28.3787	28.4946	28.3552	28.467	28.3713	28.477	28.4899	28.3902	28.4875	28.356	28.4168	28.3802	28.2903	28.4489	28.3972	28.4495	28.5035	28.4385	NaN
P34932;O95757	16.131	17.0172	15.2438	17.7239	15.7917	16.7733	NaN	NaN	NaN	NaN	NaN	NaN	NaN	NaN	NaN	NaN	NaN	NaN	NaN
P0DMV9;P0DMV8	23.7772	24.0385	23.3545	24.2451	23.4543	24.2915	23.8448	23.7535	23.8674	23.8238	23.8072	23.8784	NaN	NaN	NaN	NaN	NaN	NaN	NaN
P11142;P54652	17.1256	17.4784	16.6868	17.7339	16.346	17.6954	NaN	NaN	NaN	NaN	NaN	NaN	NaN	NaN	NaN	NaN	NaN	NaN	NaN
P11142	31.6464	31.7796	31.6456	31.8207	31.6215	31.8084	31.8121	31.6671	31.7312	31.658	31.713	31.789	31.5065	31.7823	31.7699	31.7848	31.7722	31.7511	NaN
P04792	27.5471	27.7168	27.4904	27.7554	27.4894	27.6683	27.6912	27.5567	27.6971	27.5843	27.6771	27.4839	27.4178	27.6691	27.6115	27.6716	27.6129	27.6531	NaN
P09429;P26583	16.3065	15.8979	14.5817	16.1016	13.8847	16.4006	NaN	NaN	NaN	NaN	NaN	NaN	NaN	NaN	NaN	NaN	NaN	NaN	NaN
P26583	27.2096	27.258	27.0948	27.28	27.122	27.3198	27.1922	27.2726	27.3635	27.1933	27.1894	27.1076	26.9918	27.2914	27.209	27.3026	27.2299	27.2321	NaN
O15347	23.8777	23.9543	23.8668	23.9994	23.8389	23.992	23.9088	24.0067	23.7816	24.0325	23.9816	23.9253	23.6982	24.0562	23.9973	24.0114	23.9378	23.9412	NaN
P07910	29.9876	30.0979	29.9747	30.1281	29.9549	30.1532	30.0569	30.1895	30.0476	29.9309	29.9604	30.0718	29.8133	30.0918	30.0968	30.0947	30.0593	30.085	NaN
P31943	27.6961	27.8451	27.6908	27.95	27.7372	27.9478	27.7488	27.7749	27.9263	27.7278	27.7649	27.8463	27.5988	27.9074	27.7919	27.6039	27.9946	27.8268	NaN
P31943;P55795	21.4848	22.4615	21.6875	22.5635	21.8483	22.7435	NaN	NaN	NaN	NaN	NaN	NaN	21.3568	22.3224	22.2703	22.4528	22.2364	22.1127	NaN
P31943;P52597	21.9526	21.6013	20.5883	22.2366	21.3642	22.0601	NaN	NaN	NaN	NaN	NaN	NaN	19.9164	22.3942	21.8395	21.8863	22.0222	21.9648	NaN
P31943;P52597;P55795	20.3986	21.115	20.5835	21.3959	20.3847	21.329	NaN	NaN	NaN	NaN	NaN	NaN	19.909	21.0648	21.048	20.9748	20.6741	20.7765	NaN
Q9BUJ2	24.9738	25.1389	25.0581	25.2737	24.987	25.2114	25.0154	25.1415	25.2582	25.1696	25.0752	25.0158	25.0678	25.2201	24.9478	25.1432	25.1381	25.1771	NaN
Q14103	29.0689	29.1169	29.0347	29.1229	28.9786	29.1554	29.1777	28.9568	29.1436	29.0107	29.0601	29.0593	28.9125	29.1608	29.0725	29.1397	29.0579	29.0805	NaN
Q14103;O14979	21.5972	22.3441	21.7296	22.9341	21.3374	22.5508	NaN	NaN	NaN	NaN	NaN	NaN	20.4423	22.7185	22.3061	22.3649	22.2739	22.3152	NaN
P61978	30.3053	30.3824	30.2952	30.3772	30.2637	30.458	30.4285	30.3602	30.4444	30.2649	30.2914	30.3022	30.1592	30.3747	30.2857	30.4588	30.4125	30.4226	NaN
O60506	27.5306	27.562	27.4754	27.6308	27.4757	27.6608	27.5879	27.4382	27.6946	27.5167	27.5428	27.6125	27.3609	27.6181	27.542	27.6965	27.5747	27.547	NaN
Q00839	29.9303	29.9541	29.9247	30.0498	29.8981	30.0585	30.0252	30.0098	29.9757	29.9674	29.8949	29.9718	29.8467	30.0421	29.9827	30.0148	30.0052	29.9825	NaN
P00492	26.5648	26.6079	26.4896	26.7209	26.4719	26.6526	26.4745	26.5939	26.6902	26.6164	26.5124	26.6262	26.3871	26.636	26.6025	26.6629	26.6175	26.5724	NaN
Q6YN16	18.714	19.4411	18.162	19.651	19.0184	18.5916	19.0778	19.6585	19.0322	17.8248	19.3193	19.052	NaN	NaN	NaN	NaN	NaN	NaN	NaN
Q13547	25.3487	25.519	25.4064	25.5414	25.3285	25.5505	25.3937	25.3842	25.4991	25.4816	25.4554	25.4311	25.3017	25.5521	25.4676	25.508	25.4385	25.4162	NaN
Q01581	26.2868	26.2677	26.2168	26.36	26.2034	26.3488	26.3372	26.1831	26.3513	26.1863	26.3071	26.318	26.1163	26.2783	26.2613	26.3841	26.2688	26.3659	NaN
P55795	23.4703	23.5466	23.5852	23.6663	23.4223	23.6479	23.5438	23.3584	23.6656	23.5395	23.6935	23.52	23.4038	23.7569	23.5582	23.4305	23.5886	23.5464	NaN
P05114	24.9386	25.0631	24.8283	25.1024	24.8812	25.0567	24.9588	25.0887	24.9191	24.9952	25.0774	24.8284	24.9418	24.9937	24.9549	25.0038	25.0311	24.9961	NaN
P07900	30.7183	30.8061	30.7368	30.8494	30.6871	30.8675	30.8099	30.7532	30.862	30.6508	30.7766	30.819	30.5757	30.8358	30.7863	30.8036	30.8509	30.8151	NaN
O75506	18.8499	18.8493	18.7374	18.8976	18.6574	18.8374	19.206	18.9326	18.9023	18.4003	18.757	18.9416	NaN	NaN	NaN	NaN	NaN	NaN	NaN
Q9H0R4	16.9808	17.1611	14.5168	17.1733	17.0602	18.2749	19.2583	NaN	19.1446	NaN	19.2232	19.303	NaN	NaN	NaN	NaN	NaN	NaN	NaN
P06865	17.9643	18.5225	18.9267	17.4295	18.3497	18.8059	17.5324	19.451	18.3737	17.7691	17.9299	18.711	NaN	NaN	NaN	NaN	NaN	NaN	NaN
P07686	18.8183	19.6414	17.5305	19.4785	18.9355	18.2941	18.2649	19.4677	19.5358	18.7909	19.8095	17.8724	NaN	NaN	NaN	NaN	NaN	NaN	NaN
P09429	27.0573	27.2042	27.0453	27.2018	27.0806	27.2592	27.0728	27.1226	27.1787	27.1382	27.1371	27.1432	26.9693	27.2286	27.1696	27.1965	27.1648	27.1452	NaN
Q6NVY1	21.7052	21.8221	21.7921	21.7594	21.8098	21.8902	21.8788	21.848	21.9517	21.5938	21.7782	21.7375	21.7975	21.9589	21.7416	21.6998	21.8282	21.778	NaN
Q53FT3	13.519	13.8859	14.7671	12.7513	13.2298	13.9878	NaN	NaN	NaN	NaN	NaN	NaN	NaN	NaN	NaN	NaN	NaN	NaN	NaN
P31942	26.8846	26.9667	26.89	26.9018	26.8339	27.1017	27.0549	26.8724	26.9816	26.8879	26.8504	26.9154	26.7751	26.9982	26.9546	26.973	26.9588	26.9467	NaN
P10591;P10592;P22202	14.319	14.5932	14.5775	17.0188	16.9175	17.1341	NaN	NaN	NaN	NaN	NaN	NaN	NaN	NaN	NaN	NaN	NaN	NaN	NaN
O95757	23.3335	23.3443	23.2123	23.5039	23.3604	23.4488	23.4107	23.4232	23.4702	23.2507	23.3318	23.2956	23.2961	23.3286	23.5141	23.246	23.3569	23.4303	NaN
P20810	23.2588	23.3944	23.2839	23.3919	23.081	23.4406	23.2803	23.1923	23.5245	23.193	23.3957	23.481	22.9939	23.3765	23.4394	23.3562	23.421	23.2504	NaN
Q9NZL4	23.4741	23.6878	23.5588	23.644	23.5403	23.5687	23.5406	23.6024	23.557	23.5718	23.4366	23.7232	23.4942	23.6079	23.5442	23.6254	23.6081	23.5621	NaN
P37235	22.7685	22.8806	22.8943	22.9455	22.666	22.8988	22.9112	22.6716	22.9215	22.8889	22.7861	22.8288	22.6375	22.9368	22.8171	22.9121	22.8572	22.8959	NaN
Q9NWY4	19.2653	18.7275	18.8268	18.6001	18.7045	17.0966	18.003	18.2967	19.5729	17.1841	19.4062	19.0103	NaN	NaN	NaN	NaN	NaN	NaN	NaN
O43719	23.2725	23.2141	23.0961	23.1634	23.1849	23.4374	23.0348	23.2252	23.2826	23.264	23.285	23.2747	23.1907	23.2961	23.0721	23.294	23.2734	23.2434	NaN
P50213	24.2177	24.3512	24.2103	24.3742	24.2444	24.4127	24.4563	24.3473	24.1747	24.2937	24.2812	24.1979	24.1123	24.326	24.3527	24.3696	24.2396	24.3441	NaN
O75874	24.6497	24.7769	24.551	24.5874	24.753	24.7832	24.6024	24.7165	24.7995	24.6638	24.7563	24.6585	24.501	24.741	24.7241	24.6667	24.8264	24.6819	NaN
P47813;O14602	20.5722	20.8484	21.2387	19.9198	20.2448	20.4289	20.9427	21.4932	20.811	20.9189	20.9269	19.6327	NaN	NaN	NaN	NaN	NaN	NaN	NaN
P17096	26.5092	26.6752	26.5486	26.5185	26.4119	26.7029	26.3014	26.6755	26.5265	26.6216	26.5711	26.6041	26.3466	26.6365	26.6703	26.71	26.3536	26.6577	NaN
O14979	27.3748	27.4376	27.3361	27.4874	27.3184	27.5087	27.3933	27.3232	27.412	27.4083	27.4569	27.4797	27.2587	27.4913	27.4382	27.4832	27.3903	27.4442	NaN
O14979;Q99729	15.3168	16.0681	15.5225	15.8764	14.862	15.6049	NaN	NaN	NaN	NaN	NaN	NaN	NaN	NaN	NaN	NaN	NaN	NaN	NaN
Q1KMD3	25.7586	25.9637	25.6529	25.9519	25.7219	25.9541	25.7821	25.8506	26.0156	25.7674	25.7395	25.8144	25.6841	25.8341	25.8396	25.9652	25.8318	25.7718	NaN
P14866;Q8WVV9	13.9595	12.6489	15.3224	13.6851	15.4358	15.8916	NaN	NaN	NaN	NaN	NaN	NaN	NaN	NaN	NaN	NaN	NaN	NaN	NaN
P52597	27.7846	27.8394	27.6943	27.7852	27.7455	27.7902	27.7886	27.7266	27.8931	27.7633	27.7346	27.7564	27.6792	27.8336	27.7525	27.8668	27.8061	27.7572	NaN
P14866	28.0848	28.2461	28.0917	28.2503	28.0685	28.179	28.1612	28.2691	28.1979	28.1064	28.1102	28.0754	27.9797	28.196	28.1758	28.1885	28.2	28.1771	NaN
P52272	29.8737	29.9502	29.8404	29.9955	29.8285	30.0325	29.9195	29.9772	29.9713	29.9049	29.8649	29.8947	29.7427	30.0134	29.8929	29.9621	29.9525	29.9493	NaN
P52272;P52272	16.5257	16.403	15.1948	16.8115	15.2716	16.4959	NaN	NaN	NaN	NaN	NaN	NaN	NaN	NaN	NaN	NaN	NaN	NaN	NaN
Q9Y241	20.631	21.7962	20.4228	20.6687	20.409	20.5354	21.2687	20.9133	20.9128	21.0793	20.1753	20.516	20.6608	21.3306	20.9494	20.8178	20.3412	20.6242	NaN
P49773	26.6987	26.8444	26.6395	26.8613	26.7732	26.9268	26.6533	26.8222	26.8563	26.758	26.7404	26.8573	26.6732	26.775	26.7377	26.8508	26.7522	26.901	NaN
Q0VDF9	25.1538	25.251	25.1494	25.3774	25.1717	25.4902	25.5888	25.4552	25.1341	25.2801	24.8969	24.957	24.8034	25.1897	25.8923	25.2424	25.1913	24.948	NaN
Q9Y4L1	24.9348	25.1706	24.9346	25.0735	24.9924	25.1112	25.1074	25.1866	25.0691	24.9858	24.9281	24.9529	24.8568	25.1177	25.021	25.1347	25.0827	25.0075	NaN
P41091	21.63	22.4025	21.5963	22.7729	21.6539	22.6002	NaN	NaN	NaN	NaN	NaN	NaN	20.8293	22.4676	22.1201	22.4817	22.4342	22.3421	NaN
O60841	26.7657	26.8387	26.7407	26.8276	26.702	26.8345	26.7662	26.7362	26.8319	26.8302	26.6966	26.7703	26.715	26.7409	26.8519	26.8583	26.853	26.662	NaN
Q9NZI8;O00425	15.308	16.1847	15.891	15.7352	14.9494	17.0104	NaN	NaN	NaN	NaN	NaN	NaN	NaN	NaN	NaN	NaN	NaN	NaN	NaN
P23588	26.6592	26.6881	26.5306	26.7789	26.5004	26.8677	26.6834	26.5116	26.6508	26.7463	26.5987	26.7326	26.5313	26.6381	26.7255	26.6874	26.6624	26.6958	NaN
P63241	22.8626	23.8142	22.7304	23.7483	22.7995	23.7632	NaN	NaN	NaN	NaN	NaN	NaN	21.9623	23.7331	23.7059	23.85	23.4431	23.4538	NaN
Q15653	12.9487	13.5065	13.7235	15.1187	12.694	14.2976	NaN	NaN	NaN	NaN	NaN	NaN	NaN	NaN	NaN	NaN	NaN	NaN	NaN
P54105	23.2125	23.1847	23.108	23.4029	23.2491	23.4586	23.1336	23.2879	23.3569	23.3569	23.0589	23.3122	22.9254	23.3875	23.2737	23.549	23.2778	23.2399	NaN
P47813	19.4864	20.3408	19.6623	19.8855	19.8843	20.8621	NaN	NaN	NaN	NaN	NaN	NaN	19.3861	20.0634	20.3013	20.8669	20.2137	20.1883	NaN
Q12906	28.2346	28.2796	28.2103	28.3562	28.1772	28.3282	28.2077	28.2912	28.364	28.3117	28.2373	28.2474	28.0814	28.3106	28.3251	28.3352	28.276	28.2595	NaN
Q12906;Q96SI9	20.1989	21.107	20.539	20.8738	20.2804	21.0775	NaN	NaN	NaN	NaN	NaN	NaN	19.6794	20.8074	20.6281	20.813	20.7561	21.0029	NaN
Q14974	28.801	28.7633	28.6834	28.7879	28.6715	28.8329	28.6715	28.8033	28.8291	28.685	28.7433	28.8317	28.6351	28.8661	28.7776	28.8236	28.7198	28.7463	NaN
Q92598	26.7919	26.8325	26.7767	26.8002	26.8221	26.9439	26.8167	26.9071	26.8869	26.731	26.8525	26.7776	26.683	26.8049	26.8488	26.9008	26.8569	26.8952	NaN
Q7Z6Z7	24.5585	24.4204	24.5346	24.679	24.449	24.5311	24.6813	24.5582	24.6186	24.4533	24.4745	24.413	24.4755	24.4409	24.6464	24.5772	24.6496	24.3765	NaN
P05198	27.2413	27.32	27.2908	27.3974	27.2605	27.4297	27.3011	27.3599	27.2267	27.3633	27.338	27.3483	27.1586	27.3791	27.3736	27.36	27.3762	27.3519	NaN
Q9NX55	24.2769	24.3207	24.291	24.46	24.4523	24.3692	24.3727	24.3402	24.5154	24.4906	24.2575	24.2665	24.2049	24.3573	24.3103	24.5115	24.4562	24.3901	NaN
Q9NZI8	27.4139	27.4502	27.3231	27.5337	27.3689	27.5145	27.3819	27.4262	27.4713	27.3807	27.4369	27.4806	27.2976	27.4896	27.4397	27.4685	27.4406	27.4716	NaN
P20042	26.3346	26.4547	26.3397	26.4827	26.2916	26.4374	26.3472	26.3735	26.3788	26.3689	26.4669	26.3426	26.277	26.4162	26.413	26.4557	26.4468	26.3116	NaN
P60842;P38919;Q14240	19.6264	20.973	19.9323	21.0899	20.1191	20.9485	NaN	NaN	NaN	NaN	NaN	NaN	18.9273	20.6358	20.6197	20.7545	20.776	20.4564	NaN
P60842;Q14240	22.8572	22.9259	22.325	23.5418	22.5766	23.4838	NaN	NaN	NaN	NaN	NaN	NaN	22.2019	23.2848	22.7033	23.0315	23.8518	22.8395	NaN
P60842	28.7641	28.775	28.7133	28.7312	28.6816	28.7523	28.7385	28.8414	28.7416	28.705	28.7269	28.7027	28.5344	28.818	28.7419	28.8074	28.7809	28.7418	NaN
P30740	20.284	20.4832	19.8079	19.6846	19.1186	20.6299	20.5015	20.3275	20.8073	19.4972	19.7625	19.8084	NaN	NaN	NaN	NaN	NaN	NaN	NaN
Q12905	27.3894	27.4164	27.3421	27.536	27.3905	27.5086	27.4828	27.4122	27.4936	27.3247	27.4661	27.3585	27.2287	27.5085	27.4239	27.5267	27.4586	27.3812	NaN
O60684;O15131;P52294	14.3322	14.7991	14.1991	15.1632	12.5178	15.2178	NaN	NaN	NaN	NaN	NaN	NaN	NaN	NaN	NaN	NaN	NaN	NaN	NaN
Q13907	18.4064	19.5743	18.2629	18.3835	19.0493	19.0239	19.9961	19.0673	18.5785	18.7899	19.104	18.5565	NaN	NaN	NaN	NaN	NaN	NaN	NaN
P55010	26.1489	26.1655	26.308	26.3108	26.1834	26.3725	26.233	26.2886	26.2641	26.401	26.1366	26.2066	26.0955	26.2201	26.256	26.3607	26.2733	26.2948	NaN
O00629	25.1605	25.1893	25.0376	25.2148	25.0776	25.248	25.1895	25.1349	25.2147	25.0857	25.2219	25.1175	24.9927	25.3133	25.1408	25.2023	25.1169	25.1282	NaN
O00629;O00505	19.6559	18.7371	19.0921	19.2938	19.1697	19.607	NaN	NaN	NaN	NaN	NaN	NaN	19.105	19.7433	19.1052	19.3573	19.2619	18.9323	NaN
O00505	18.7854	17.824	17.7592	18.4582	17.9631	18.2895	18.1016	19.1374	18.5573	17.9611	18.2237	18.3511	NaN	NaN	NaN	NaN	NaN	NaN	NaN
O60684	13.7424	15.3999	15.0609	14.8581	14.5435	14.0811	NaN	NaN	NaN	NaN	NaN	NaN	NaN	NaN	NaN	NaN	NaN	NaN	NaN
P12268	28.2365	28.314	28.2005	28.3229	28.2325	28.3765	28.1763	28.3074	28.3386	28.3328	28.252	28.3196	28.1328	28.3148	28.2799	28.4196	28.3238	28.256	NaN
P12268;P20839	14.6857	15.8022	15.0078	15.189	13.5601	16.3188	NaN	NaN	NaN	NaN	NaN	NaN	NaN	NaN	NaN	NaN	NaN	NaN	NaN
Q9NPH2	24.9955	25.0698	24.9791	25.002	24.9201	25.1373	25.098	25.0962	25.0502	24.9768	24.8618	24.999	24.9304	25.0406	25.0978	25.0704	25.0346	24.9412	NaN
O95373	26.2778	26.3384	26.263	26.4546	26.1804	26.4018	26.3692	26.2991	26.4471	26.4074	26.1798	26.2772	26.1424	26.4058	26.3439	26.3443	26.3816	26.3162	NaN
Q96P70	22.4861	22.2685	22.6317	22.0482	21.9638	22.2163	22.6361	22.1788	22.3607	22.0961	22.4131	22.0713	21.8977	22.3856	22.4219	22.321	22.2417	22.3651	NaN
P19367	24.1311	24.1013	24.0456	24.3225	24.0205	24.2025	24.0615	24.1808	24.2917	24.0894	24.0186	24.1847	23.9354	24.2039	24.2389	24.1402	24.2068	24.1237	NaN
P48735	24.2925	24.467	24.2487	24.4159	24.0878	24.4566	24.3981	24.3754	24.4545	24.2654	24.2665	24.2714	24.1114	24.4648	24.3372	24.3622	24.6178	24.1415	NaN
O00425	25.199	25.2446	25.0738	25.2703	24.9972	25.2806	25.1001	25.1937	25.327	25.1853	25.13	25.1761	24.9967	25.2469	25.1715	25.2824	25.2182	25.1701	NaN
P29218	22.3789	22.5781	22.5321	22.3506	22.5925	22.4487	22.4287	22.593	22.4697	22.3417	22.4548	22.6091	22.2518	22.4984	22.5614	22.556	22.4939	22.4984	NaN
O15397	19.126	19.276	17.6431	18.1552	18.17	19.5389	18.4532	17.6779	19.1924	18.298	18.748	20.0664	NaN	NaN	NaN	NaN	NaN	NaN	NaN
P05161	17.8825	17.4767	17.8436	17.6665	18.933	16.8136	18.4419	18.6903	18.3438	16.5776	17.0528	17.7246	NaN	NaN	NaN	NaN	NaN	NaN	NaN
Q9BY32	18.1063	18.8151	18.0155	18.957	17.1571	18.9164	17.9517	18.0438	18.1714	18.2707	17.4511	19.7225	NaN	NaN	NaN	NaN	NaN	NaN	NaN
P06730	24.4455	24.4733	24.4196	24.5607	24.3861	24.6079	24.371	24.5689	24.5766	24.4401	24.5092	24.3465	24.3142	24.6093	24.556	24.5067	24.4117	24.4499	NaN
P78344	25.7325	25.8191	25.8101	25.8897	25.8219	25.8626	25.8109	25.9426	25.7715	25.8831	25.7634	25.7715	25.5907	25.755	25.9328	25.923	25.8507	25.8738	NaN
Q15056	26.1786	26.2814	26.1364	26.2626	26.1768	26.3212	26.2593	26.1771	26.288	26.1512	26.2286	26.2173	26.1649	26.2001	26.3269	26.2555	26.2072	26.2166	NaN
P78318	20.0208	20.3676	20.1844	20.6414	20.5534	20.7965	20.4703	20.6192	20.6242	19.8847	20.4311	20.5826	20.1721	20.2439	20.2916	20.042	20.7553	20.9561	NaN
P52292	27.5614	27.6005	27.4704	27.6346	27.4464	27.6295	27.6907	27.5357	27.4956	27.4968	27.5795	27.5634	27.4039	27.626	27.5512	27.636	27.5858	27.567	NaN
Q96ST2	22.4702	22.6349	22.5331	22.5739	22.354	22.6768	22.6367	22.3937	22.391	22.5655	22.6206	22.6833	22.4233	22.6306	22.5854	22.5652	22.5797	22.5002	NaN
Q04637	27.4283	27.4785	27.3958	27.5749	27.3595	27.5668	27.4019	27.441	27.4687	27.5568	27.5278	27.4621	27.3869	27.551	27.5177	27.4663	27.3888	27.5025	NaN
P56537	26.4218	26.4922	26.3325	26.5618	26.304	26.4929	26.5127	26.3823	26.5718	26.2935	26.422	26.378	26.2293	26.4785	26.4849	26.4774	26.448	26.4506	NaN
P20839	22.9773	22.687	22.7856	22.9435	22.7542	23.0721	22.6303	22.9113	23.1923	22.9018	22.8481	22.6417	22.4986	22.7939	22.8554	23.3272	22.8864	22.772	NaN
Q8N201	17.9453	18.6445	17.8181	18.3425	17.9083	18.6689	17.8327	18.3867	18.0136	18.4237	17.807	18.6515	NaN	NaN	NaN	NaN	NaN	NaN	NaN
Q96CN7	24.0927	24.1669	23.999	24.3331	24.0489	24.123	24.2279	24.0982	24.0995	23.9548	24.1028	24.2727	24.0397	24.2002	24.2077	24.1679	24.0958	24.1082	NaN
P05783;P08727;P13645	14.9939	16.479	14.3879	15.0508	15.708	15.5308	NaN	NaN	NaN	NaN	NaN	NaN	NaN	NaN	NaN	NaN	NaN	NaN	NaN
P12277	28.7157	28.7628	28.6197	28.7626	28.6336	28.7668	28.7777	28.7299	28.8083	28.6227	28.6922	28.7146	28.5928	28.8137	28.7305	28.7564	28.6988	28.6991	NaN
O60271	22.4383	22.5085	22.2372	22.115	22.3602	22.6647	22.4048	22.4604	22.517	22.1428	22.4393	22.3151	22.1796	22.3266	22.4375	22.4634	22.4698	22.3927	NaN
Q9UK76	24.6506	24.5776	24.6303	24.5711	24.7219	24.7514	24.7242	24.6329	24.6879	24.5482	24.5816	24.7068	24.6362	24.6965	24.6001	24.6808	24.65	24.5993	NaN
Q9H910	24.6154	24.709	24.5539	24.7364	24.5369	24.7534	24.6246	24.6452	24.6356	24.6829	24.5081	24.6991	24.5262	24.6813	24.7276	24.7099	24.6572	24.5744	NaN
P08727	24.6385	24.8126	24.6561	24.7798	24.7926	24.7275	24.7657	24.8316	24.7995	24.761	24.6074	24.7095	24.6443	24.6394	24.7717	24.9266	24.7108	24.7042	NaN
P38919	27.2125	27.2009	27.1388	27.267	27.1042	27.2987	27.1967	27.2458	27.2298	27.1209	27.2857	27.1291	27.0235	27.2899	27.2263	27.2178	27.2595	27.197	NaN
Q9UI26	24.1273	24.2246	24.3845	24.1061	24.3156	24.2285	24.389	24.2626	24.2123	24.1771	24.1581	24.3099	24.1861	24.2925	24.2318	24.2924	24.1547	24.2766	NaN
O00410	26.8811	27.0366	26.9572	26.9926	26.8408	26.9674	26.9151	26.9885	27.0482	26.8797	26.8944	26.9731	26.8056	27.0102	26.9655	27.0013	26.9633	26.9449	NaN
P05787;P04264;P12035;Q8N1N4	15.1844	15.4506	14.3252	15.5013	14.0464	16.2157	NaN	NaN	NaN	NaN	NaN	NaN	NaN	NaN	NaN	NaN	NaN	NaN	NaN
P18759	15.5436	16.4954	15.9235	17.9545	16.56	17.8012	NaN	NaN	NaN	NaN	NaN	NaN	NaN	NaN	NaN	NaN	NaN	NaN	NaN
P05783	27.7739	27.9012	27.7781	27.932	27.6975	27.9171	27.8877	27.7787	27.9942	27.739	27.7211	27.8618	27.5589	27.9393	27.8602	27.9279	27.8926	27.8378	NaN
Q8TEX9	25.4726	25.4714	25.321	25.5037	25.4358	25.4882	25.5662	25.4604	25.4908	25.4317	25.3255	25.3788	25.312	25.4593	25.4639	25.4976	25.535	25.4138	NaN
Q15181	28.5179	28.5193	28.3959	28.5481	28.4102	28.5576	28.5109	28.5132	28.5875	28.5006	28.3709	28.4946	28.3316	28.5577	28.5317	28.53	28.5143	28.5016	NaN
P48200	18.7091	18.2349	18.6048	18.4317	17.3097	18.8574	18.6951	18.5076	19.0824	17.0366	18.313	18.8701	NaN	NaN	NaN	NaN	NaN	NaN	NaN
P13861	21.739	22.0852	21.8913	21.9104	22.0529	21.7964	21.8729	22.0452	21.8853	22.0586	21.7549	21.7849	21.7167	21.8928	22.128	21.8172	21.9673	21.9555	NaN
P31323	23.7389	23.9384	23.8726	24.1269	23.883	24.1634	24.0709	23.7952	24.0643	23.7378	23.9669	23.9553	23.757	23.8366	24.0431	23.8799	24.1242	24.0972	NaN
Q9H2U2	22.8252	23.0939	22.9325	22.9958	23.0049	23.0905	22.9002	23.0468	22.848	23.0429	23.0863	22.9687	22.806	23.0331	23.012	22.9829	23.0201	23.0929	NaN
P46940	25.0565	25.1789	24.9952	25.1617	25.1082	25.1043	25.1102	25.1043	25.1146	25.0559	25.0688	24.985	25.1398	25.0145	25.2711	25.1138	25.0722	25.0504	NaN
Q96AB3	21.6077	21.6426	21.6157	21.7072	21.4759	21.6421	21.6296	21.8396	21.6401	21.635	21.6381	21.3816	21.4486	21.6581	21.7267	21.5879	21.5239	21.7436	NaN
P05771	24.5982	24.7427	24.4558	24.5337	24.3878	24.6122	24.4762	24.4849	24.6251	24.4814	24.6729	24.5185	24.4893	24.6222	24.5069	24.5075	24.6582	24.5058	NaN
P30085	26.3834	26.5115	26.289	26.4721	26.2527	26.5343	26.424	26.3058	26.4291	26.3315	26.4961	26.4996	26.245	26.5365	26.5901	26.4239	26.3478	26.3121	NaN
P52732	19.599	19.8287	19.5351	19.6858	18.9932	20.0796	19.7636	19.8117	19.8398	19.1521	19.7354	19.7542	NaN	NaN	NaN	NaN	NaN	NaN	NaN
P33176	24.8805	24.9506	24.8144	24.9568	24.7497	24.9429	24.78	24.854	25.0007	24.9079	24.8647	24.9412	24.671	24.9421	24.9351	24.9969	24.8375	24.9303	NaN
P41743	17.8178	17.2275	17.7124	18.0505	18.3313	17.6516	17.7044	17.2733	18.5479	18.2141	17.3892	18.4531	NaN	NaN	NaN	NaN	NaN	NaN	NaN
Q9P0J7	14.8503	12.9859	15.6415	13.3327	13.8075	14.013	NaN	NaN	NaN	NaN	NaN	NaN	NaN	NaN	NaN	NaN	NaN	NaN	NaN
O60341	24.226	24.2252	24.1102	24.3655	24.2974	24.401	24.2827	24.3626	24.43	24.2537	24.1099	24.1746	24.1225	24.3032	24.4448	24.22	24.3687	24.1615	NaN
Q07666	27.4259	27.5529	27.441	27.5729	27.4356	27.6026	27.5146	27.406	27.6266	27.5572	27.4669	27.522	27.3152	27.5936	27.5739	27.5617	27.5316	27.4736	NaN
P51812	22.9084	22.9697	22.7004	23.0606	22.8682	22.8732	22.8337	22.9274	23.0369	22.8481	22.8234	23.0169	22.76	22.9849	22.9918	22.9199	22.9216	22.8396	NaN
Q6NYC1	17.7789	17.6924	19.0956	18.82	18.5132	18.9169	18.864	18.5367	18.7007	17.8949	19.5957	17.4704	NaN	NaN	NaN	NaN	NaN	NaN	NaN
Q96AT1	21.9447	22.038	21.9577	22.1032	21.8084	22.0819	22.1623	21.9382	21.8825	22.092	21.9408	21.934	22.0462	21.8711	21.9508	22.0598	21.9929	22.0123	NaN
P05787	28.2937	28.3573	28.255	28.4746	28.2238	28.4445	28.4697	28.2851	28.3137	28.3654	28.3087	28.3362	28.2057	28.3687	28.3831	28.4172	28.3244	28.3543	NaN
P00568	23.6774	23.7831	23.5832	23.857	23.567	23.7669	23.7174	23.7715	23.8267	23.5511	23.7057	23.7382	23.6494	23.7421	23.7065	23.7168	23.6213	23.8113	NaN
P54819	27.862	27.8947	27.8243	27.9888	27.8445	27.9924	27.8566	28.0144	27.9791	27.7916	27.9163	27.8471	27.6924	27.9638	27.9281	27.9456	27.9701	27.9112	NaN
Q99661;O00139	15.5908	15.2544	13.199	13.5029	15.2337	15.5431	NaN	NaN	NaN	NaN	NaN	NaN	NaN	NaN	NaN	NaN	NaN	NaN	NaN
Q9BW19	17.1751	16.7543	16.2955	17.3372	16.1955	17.0177	16.5401	16.526	17.5903	16.4808	17.4707	16.5511	NaN	NaN	NaN	NaN	NaN	NaN	NaN
P04183	25.1928	25.4017	25.1867	25.3861	25.2446	25.419	25.3116	25.4291	25.4494	25.2303	25.2745	25.2141	25.1879	25.3085	25.3733	25.4862	25.2467	25.2848	NaN
Q6PKG0	25.0788	25.2614	25.1322	25.199	25.0747	25.2025	25.2099	25.108	25.2382	25.236	25.0682	25.1422	25.0552	25.1475	25.1606	25.2047	25.166	25.2638	NaN
P05455	29.3621	29.3917	29.3373	29.446	29.3057	29.3991	29.4558	29.3021	29.3828	29.3275	29.367	29.3691	29.2447	29.4245	29.3697	29.4155	29.3748	29.362	NaN
P09382	27.3569	27.4943	27.3999	27.476	27.2785	27.5136	27.4958	27.4318	27.4773	27.3806	27.3661	27.3457	27.2748	27.4625	27.5102	27.4685	27.4348	27.4099	NaN
Q7LBC6	21.4006	21.4134	21.4172	21.5332	21.2288	21.2868	21.42	21.3901	21.4952	21.4237	21.4444	21.235	21.3106	21.2698	21.4033	21.4304	21.5348	21.3529	NaN
Q71RC2	21.4661	21.3201	21.5546	21.4685	21.2698	21.3545	21.4524	21.3653	21.2399	21.7046	21.3799	21.385	21.6088	21.4542	21.4437	21.4703	21.4606	21.0911	NaN
P00338;P07195	16.1808	17.0885	14.5395	18.1504	14.2213	18.6383	NaN	NaN	NaN	NaN	NaN	NaN	NaN	NaN	NaN	NaN	NaN	NaN	NaN
P00338	30.0605	30.1252	30.0144	30.1568	29.9745	30.1726	30.08	30.0907	30.1808	30.0752	30.0013	30.0821	29.9344	30.1409	30.1172	30.1535	30.0948	30.0911	NaN
Q07866	22.2347	22.3468	21.8425	22.1659	21.7879	22.6683	22.4263	22.0221	22.3673	22.2327	22.1681	21.9505	22.073	22.3644	22.116	22.2336	22.3643	22.0197	NaN
P23919	22.8236	23.0194	22.9054	22.9118	22.8075	23.0214	23.1624	22.6881	22.8717	22.9061	22.9449	22.867	22.7614	22.8988	22.904	22.9836	22.9726	22.9897	NaN
Q9Y383	26.5043	26.6398	26.5593	26.7015	26.5428	26.7093	26.5536	26.6317	26.7228	26.6061	26.5459	26.561	26.4809	26.7269	26.4249	26.7324	26.5837	26.6791	NaN
Q9Y383;Q9NQ29	14.5436	16.7401	14.9075	14.5351	15.0401	15.6494	NaN	NaN	NaN	NaN	NaN	NaN	NaN	NaN	NaN	NaN	NaN	NaN	NaN
P20700	28.2758	28.3557	28.235	28.37	28.2271	28.3807	28.3038	28.3671	28.358	28.3114	28.2501	28.2909	28.164	28.3514	28.362	28.3531	28.3372	28.3407	NaN
P20700;P02545;Q03252	20.5397	21.5608	20.8948	22.3131	20.7138	21.6939	NaN	NaN	NaN	NaN	NaN	NaN	20.3886	20.7823	22.13	21.062	20.886	22.1251	NaN
Q03252	25.426	25.5808	25.4448	25.6204	25.4586	25.5424	25.5636	25.3923	25.6031	25.5816	25.4684	25.4448	25.2936	25.5382	25.5585	25.6182	25.5271	25.5186	NaN
Q9UHA4	18.7473	18.7463	18.2429	18.8542	18.4927	18.9565	18.2392	18.7169	18.7957	18.5541	19.1368	18.4694	NaN	NaN	NaN	NaN	NaN	NaN	NaN
Q9NQ29	17.5022	18.2794	18.3928	18.7871	18.8347	19.348	19.5	17.8941	18.5569	19.0732	17.6051	17.8546	NaN	NaN	NaN	NaN	NaN	NaN	NaN
Q9UHB6	20.2644	20.6226	20.3786	20.4293	20.5422	20.4832	20.314	20.5622	20.7291	20.4775	20.496	20.2425	20.1751	20.1769	20.6001	20.571	20.7892	20.3869	NaN
P50851	22.5469	22.413	22.5665	22.7017	22.5939	22.748	22.7601	22.6712	22.6145	22.5151	22.5938	22.4748	22.4341	22.7485	22.666	22.5808	22.5799	22.6243	NaN
P14618	28.8722	28.9297	28.8158	28.9094	28.7854	28.9429	28.9183	28.8566	28.9624	28.7636	28.8239	28.8904	28.7392	28.9326	28.8877	28.9183	28.9013	28.9083	NaN
P14618;P30613	14.9544	16.7543	15.4351	15.9495	14.4842	16.0737	NaN	NaN	NaN	NaN	NaN	NaN	NaN	NaN	NaN	NaN	NaN	NaN	NaN
P42166	25.5639	25.5316	25.552	25.7513	25.6585	25.7064	25.6657	25.6698	25.6835	25.4747	25.6851	25.5825	25.4638	25.6773	25.6831	25.7098	25.6044	25.6121	NaN
Q14847	25.4251	25.5201	25.4244	25.5992	25.3584	25.5684	25.624	25.5141	25.3247	25.4288	25.4459	25.4655	25.3481	25.485	25.4076	25.4339	25.4524	25.7405	NaN
P07195	29.8201	29.9239	29.8749	29.9337	29.7873	29.8658	29.8745	29.8271	29.9219	29.8972	29.8604	29.8785	29.7313	29.9473	29.89	29.8701	29.8883	29.883	NaN
Q8WVC0	15.2213	14.7283	13.4726	14.5505	14.4806	14.214	NaN	NaN	NaN	NaN	NaN	NaN	NaN	NaN	NaN	NaN	NaN	NaN	NaN
P48059	22.4059	22.3362	22.4942	22.5558	22.5793	22.3	22.6467	22.2953	22.4122	22.5461	22.3059	22.4669	22.5548	22.4431	22.4112	22.4879	22.4978	22.1978	NaN
P43034	23.799	24.0072	23.6932	24.0315	23.8045	24.1107	23.9416	23.9255	24.0171	23.7469	23.7711	23.9345	23.785	23.8554	23.9734	23.8881	23.9305	23.8931	NaN
P42704	28.0714	28.1447	28.0508	28.2134	28.0062	28.1955	28.1596	28.1302	28.1559	28.1245	27.999	28.105	27.9034	28.1497	28.1602	28.1588	28.1325	28.1967	NaN
P30613	24.9947	24.9985	24.9874	25.0853	25.0042	25.1413	24.987	25.1125	25.0678	24.932	25.0213	25.0818	24.8754	25.0557	25.066	25.0974	25.0129	25.0742	NaN
Q4G0J3	17.693	19.131	21.1416	22.2394	19.8188	21.4387	NaN	21.9801	22.0303	21.9564	21.8354	21.9246	17.9843	21.5185	22.7996	18.4991	20.8742	21.6576	NaN
Q9Y4W2	22.8162	22.9397	22.7829	22.9416	22.8987	22.649	22.949	22.7172	22.8579	22.7832	22.7476	22.9502	22.551	22.8127	22.8389	22.8772	22.9576	22.9543	NaN
Q99661	24.9853	25.0721	24.9247	24.9421	25.0207	25.1504	25.0207	24.9715	25.0994	25.0235	24.9986	25.1088	24.8497	25.0703	25.0163	25.0811	25.0375	25.0512	NaN
O95232	24.9783	25.1481	25.1926	25.2633	25.0873	25.1732	25.0252	25.1159	25.1609	25.0687	25.1623	25.1749	24.9484	25.1948	25.1601	25.1419	25.1771	25.1497	NaN
P16150	19.6373	19.9418	19.3888	19.6164	18.7787	19.7831	19.5822	20.174	19.5711	19.5301	18.6136	19.5095	NaN	NaN	NaN	NaN	NaN	NaN	NaN
P02545	28.6047	28.7457	28.6473	28.7791	28.5954	28.7633	28.7293	28.7015	28.7422	28.6534	28.6688	28.6307	28.5355	28.7428	28.7171	28.7436	28.7239	28.6991	NaN
Q6ZN17	22.4053	22.6413	22.4197	22.6454	22.4926	22.6428	22.6179	22.4212	22.4488	22.5363	22.6548	22.5683	22.4456	22.6296	22.4879	22.5167	22.6287	22.5618	NaN
O95202	23.6242	23.6077	23.6476	23.6977	23.6842	23.742	23.6562	23.604	23.5897	23.5922	23.6478	23.5675	23.6201	23.6584	23.7873	23.703	23.6259	23.5783	NaN
Q04760	27.6956	27.7441	27.6709	27.8383	27.6106	27.7843	27.7758	27.6903	27.8383	27.5826	27.706	27.7198	27.5294	27.7664	27.7826	27.7975	27.6981	27.7116	NaN
Q9UK45	23.1164	23.2234	23.4098	22.5577	23.0652	22.9045	22.8385	22.8443	23.1099	23.3446	22.9478	23.1897	22.7347	23.145	23.0069	23.0947	23.1164	23.0972	NaN
P27816	26.3079	26.4604	26.2878	26.3872	26.2468	26.4305	26.3985	26.3709	26.3108	26.3305	26.3556	26.2966	26.2288	26.3751	26.3823	26.4676	26.3258	26.3647	NaN
O95983	21.8446	22.3625	22.0917	21.8548	21.7962	21.9464	21.9145	21.805	22.2295	21.9143	22.2076	22.1098	21.7519	22.0236	22.0676	22.1504	22.1579	21.9993	NaN
Q5VZF2;Q9NUK0;Q9NR56	15.1875	14.3825	15.2735	15.6772	14.4233	15.4213	NaN	NaN	NaN	NaN	NaN	NaN	NaN	NaN	NaN	NaN	NaN	NaN	NaN
P49736	27.4701	27.5578	27.5049	27.6528	27.4671	27.6434	27.5119	27.5158	27.5854	27.5358	27.571	27.6001	27.3975	27.5968	27.5357	27.6312	27.5844	27.5475	NaN
P40926	29.8832	29.9622	29.8614	30.0017	29.8215	30.0216	29.9952	29.8799	29.8796	29.894	29.8831	29.9863	29.736	29.9713	29.9502	29.9892	29.9407	29.9211	NaN
Q3MHD2	23.4653	23.5229	23.4343	23.5081	23.3556	23.6126	23.4657	23.6142	23.5098	23.366	23.5065	23.4313	23.406	23.5485	23.522	23.5002	23.4263	23.4743	NaN
Q96GA3	24.3449	24.1791	23.9778	24.2726	24.1327	24.3644	24.3238	24.2859	24.2055	24.3072	24.0755	24.3537	24.0527	24.5984	24.1358	24.252	24.1177	24.1055	NaN
O60732;Q9UBF1;P43361;P43355;P43360;P43357;P43356	14.5643	14.153	14.3416	16.1122	14.6565	14.9066	NaN	NaN	NaN	NaN	NaN	NaN	NaN	NaN	NaN	NaN	NaN	NaN	NaN
Q9NZL9	24.2606	24.4615	24.36	24.5547	24.3077	24.5347	24.5119	24.3156	24.6033	24.4289	24.2275	24.3773	24.3515	24.5755	24.1942	24.5195	24.5583	24.319	NaN
P09960	23.0837	23.0914	23.0534	23.3203	22.9148	23.2641	23.189	22.9789	22.8866	23.2168	23.1589	22.8156	23.1228	22.8088	22.9437	22.9187	23.1785	23.4521	NaN
Q32MZ4	22.1097	22.1903	21.9976	22.3149	21.9701	22.2818	21.9861	22.0793	22.3028	22.1737	22.1691	22.1669	22.0358	22.0885	22.1067	22.232	22.2665	22.1573	NaN
Q9UFC0	21.7721	21.8659	21.7415	22.0305	21.5898	21.8742	21.7387	21.8616	21.8551	21.5912	22.0294	21.777	21.5512	21.9334	21.8393	21.8259	21.797	21.8942	NaN
O15116	22.5188	22.6316	22.5608	22.7293	21.5772	22.6286	22.7213	22.2382	22.5263	22.0628	22.9459	22.4083	21.9882	22.4588	22.595	22.7589	22.3268	22.8242	NaN
Q9Y333	25.0746	25.2349	25.1633	25.2251	25.04	25.3309	25.3145	25.1279	25.225	25.2732	25.0186	25.1661	25.0102	25.2361	25.1649	25.2661	25.2392	25.1919	NaN
Q9Y4Z0	24.1295	24.256	24.1041	24.4624	24.0613	24.2201	24.0601	24.2843	24.1291	24.3397	24.1066	24.2683	23.9909	24.1806	24.2848	24.1314	24.3067	24.2595	NaN
O95777	25.268	25.3279	25.3816	25.4691	25.4099	25.5054	25.4292	25.368	25.5577	25.257	25.3253	25.4437	25.2661	25.4565	25.4907	25.46	25.3853	25.3399	NaN
Q9NX58	24.1953	24.348	24.0701	24.2749	24.1754	24.3492	24.2021	24.148	24.328	24.2277	24.1058	24.4021	24.0986	24.2195	24.2011	24.4618	24.1486	24.266	NaN
O75608	25.3849	25.529	25.3972	25.5151	25.2929	25.4466	25.3143	25.5421	25.488	25.3636	25.4322	25.3941	25.2555	25.3999	25.486	25.4384	25.5422	25.4596	NaN
Q9Y6R4	14.4937	13.8604	12.5951	12.7194	13.1395	13.2286	NaN	NaN	NaN	NaN	NaN	NaN	NaN	NaN	NaN	NaN	NaN	NaN	NaN
P36776	25.7388	25.746	25.6844	25.7923	25.6543	25.7184	25.8114	25.7216	25.8092	25.6571	25.6246	25.7131	25.6226	25.7675	25.742	25.8154	25.7332	25.6843	NaN
Q8N1G4	25.5327	25.562	25.4774	25.5925	25.3457	25.4821	25.6371	25.5536	25.6228	25.4704	25.3964	25.4321	25.254	25.6115	25.5018	25.586	25.6108	25.5101	NaN
Q02978	22.7045	22.612	22.4818	22.5684	22.4442	22.6611	22.4295	22.8037	22.5413	22.3913	22.5963	22.5907	22.5893	22.5405	22.6817	22.4893	22.6734	22.4823	NaN
Q9UPN3	23.3317	23.3397	23.5388	23.7011	23.5204	23.4666	23.2446	23.4502	23.5967	23.4645	23.2593	23.6618	23.2603	23.2579	23.383	23.8316	23.2669	23.7623	NaN
P62310	26.0472	26.1586	26.0443	26.0847	25.9518	26.1881	26.1295	25.941	26.1197	25.9855	26.2327	26.0528	25.9036	26.1412	26.0855	26.1792	26.1149	26.0309	NaN
O95372	18.4864	19.0544	17.6124	18.6887	19.0958	19.1863	19.1676	18.6391	18.9155	17.6159	19.7712	18.7581	NaN	NaN	NaN	NaN	NaN	NaN	NaN
Q8WZA0	24.3151	24.4195	24.3519	24.4073	24.2174	24.6339	24.461	24.4659	24.5355	24.3884	24.1665	24.349	24.1168	24.3904	24.5521	24.253	24.6023	24.3384	NaN
P49137	14.6404	14.1504	15.7482	16.7903	13.4331	15.1333	NaN	NaN	NaN	NaN	NaN	NaN	NaN	NaN	NaN	NaN	NaN	NaN	NaN
Q15555	23.3913	23.5908	23.3957	23.6869	23.3452	23.5624	23.5117	23.4204	23.3904	23.5519	23.3622	23.619	23.4197	23.6082	23.4837	23.6472	23.6678	23.2206	NaN
Q15691	26.6214	26.6872	26.6155	26.7601	26.6228	26.6684	26.7912	26.6167	26.6733	26.6143	26.6727	26.6977	26.5276	26.6974	26.6894	26.7037	26.7192	26.6838	NaN
P33991	27.698	27.7857	27.6457	27.8079	27.6292	27.799	27.764	27.754	27.773	27.6271	27.6997	27.7093	27.5663	27.7847	27.7623	27.7697	27.7552	27.7249	NaN
Q8N6R0	18.6336	18.8028	18.6196	18.7084	18.7217	19.0156	18.8893	18.8347	18.9003	18.4752	18.5839	18.8482	NaN	NaN	NaN	NaN	NaN	NaN	NaN
Q96AG4	18.3948	19.2759	18.0662	19.6608	19.1086	18.9458	19.8105	19.1336	19.0765	18.006	18.1421	19.3341	NaN	NaN	NaN	NaN	NaN	NaN	NaN
P62312	19.52	19.4436	19.6911	20.0467	19.5146	19.5506	NaN	NaN	NaN	NaN	NaN	NaN	19.3204	19.8395	19.6491	19.6331	19.8498	19.6107	NaN
O43504	23.9311	23.7905	23.9828	24.0685	24.0984	23.8129	24.0291	23.9468	24.0741	23.9878	23.7072	23.9311	23.7865	23.9929	23.94	24.0801	23.9271	23.9429	NaN
P43366	23.2849	23.3027	23.2777	23.1684	23.14	23.2695	23.2424	23.1816	23.2263	23.079	23.4405	23.1543	23.2067	23.2563	23.2798	23.3961	23.1243	23.1844	NaN
O60732	23.9183	23.8216	23.8018	23.8892	23.6806	23.8798	23.9024	23.9049	23.8263	23.8822	23.7551	23.7102	23.8472	23.6841	23.8628	23.8928	23.7343	23.967	NaN
Q9HCC0	18.5428	18.893	17.5147	18.4649	17.6393	18.7957	17.9187	18.9388	17.9513	19.4316	18.0173	17.69	NaN	NaN	NaN	NaN	NaN	NaN	NaN
Q9BXY0	19.9901	19.758	18.3344	19.7519	18.7597	19.2531	20.3303	20.1128	19.9316	18.5419	18.521	18.7429	NaN	NaN	NaN	NaN	NaN	NaN	NaN
Q8NI22	18.1247	19.0686	19.5504	19.719	18.717	18.8558	19.401	18.5545	20.0261	18.9132	18.7399	18.6343	NaN	NaN	NaN	NaN	NaN	NaN	NaN
P33993	27.6357	27.7316	27.6545	27.8106	27.6743	27.7506	27.7875	27.6626	27.7045	27.6899	27.6989	27.6788	27.5473	27.7942	27.7823	27.7483	27.7109	27.6601	NaN
Q9NX70	12.5584	15.3013	13.0215	13.4364	13.9624	13.4766	NaN	NaN	NaN	NaN	NaN	NaN	NaN	NaN	NaN	NaN	NaN	NaN	NaN
Q16891	26.0343	26.154	26.0673	26.1671	26.0974	26.2249	26.0879	26.2286	26.0464	26.1001	26.1251	26.1661	25.9621	26.1957	26.1198	26.1571	26.2147	26.1247	NaN
P28482	27.0554	27.1542	27.0363	27.1286	27.0222	27.1716	27.1988	27.0759	27.0846	27.0245	27.0654	27.111	26.9121	27.1514	27.1102	27.1399	27.0945	27.1252	NaN
P33992	26.7689	26.9166	26.7848	26.8978	26.7674	26.8864	26.8221	26.8391	26.8219	26.8981	26.8108	26.7594	26.6704	26.8991	26.9082	26.91	26.8236	26.8047	NaN
P40925	27.5566	27.6042	27.5581	27.6232	27.4751	27.6897	27.6627	27.5967	27.569	27.6389	27.585	27.499	27.4449	27.6509	27.6259	27.642	27.6075	27.6137	NaN
Q9BQA1	25.7854	25.6466	25.6608	25.7975	25.6989	25.7785	25.8577	25.7063	25.7975	25.7943	25.7022	25.7754	25.7161	25.7777	25.7462	25.832	25.8666	25.7019	NaN
P25205	27.5894	27.6318	27.5938	27.6667	27.5444	27.6842	27.6949	27.6335	27.6572	27.5536	27.5494	27.5277	27.4715	27.6655	27.5826	27.6194	27.6542	27.6095	NaN
Q14566	27.6459	27.7002	27.5773	27.7217	27.5788	27.7596	27.5932	27.7439	27.6899	27.6928	27.6361	27.6523	27.5111	27.7361	27.6985	27.7221	27.7151	27.6439	NaN
P31153	26.1684	26.2197	26.1149	26.2123	26.03	26.2957	26.1369	26.0577	26.2421	26.237	26.2386	26.1004	25.9982	26.2704	26.126	26.1846	26.1724	26.311	NaN
P43243	28.1132	28.1768	28.082	28.2336	28.1068	28.2173	28.2388	28.0672	28.166	28.1617	28.0983	28.0907	28.047	28.1893	28.2041	28.2221	28.182	28.1644	NaN
P56270	20.7543	20.4529	20.2649	20.3508	20.2583	20.4143	20.3599	20.7222	20.5617	20.1633	20.5419	20.2975	20.4972	20.3717	20.8822	20.3428	20.2187	20.3023	NaN
Q9BQG0	24.7536	24.9673	24.7721	24.9695	24.7699	24.9986	24.9758	24.763	25.1144	24.9265	24.6586	24.8096	24.5481	25.0476	24.7148	24.9925	25.0231	24.9906	NaN
O43324	24.6345	24.7703	24.6856	24.8327	24.6293	24.7407	24.6054	24.7801	24.7412	24.7174	24.819	24.6616	24.5914	24.7856	24.8026	24.5637	24.7755	24.7612	NaN
P55081	17.8345	19.7369	18.2028	19.0277	18.9925	19.5808	19.9247	17.9848	19.3374	19.1651	18.3748	18.3748	NaN	NaN	NaN	NaN	NaN	NaN	NaN
Q9NX63	24.2639	24.4587	24.3918	24.5055	24.504	24.5753	24.3379	24.4728	24.5395	24.4273	24.563	24.429	24.306	24.4288	24.522	24.4926	24.426	24.5063	NaN
Q9ULC4	24.7545	24.813	24.6465	24.8206	24.6978	24.8132	24.822	24.7165	24.7362	24.7691	24.6785	24.8343	24.7309	24.8488	24.7717	24.6994	24.8137	24.7478	NaN
P61326	21.8382	21.9772	21.7545	22.0999	21.7392	22.0641	22.1783	22.0021	21.6237	21.797	21.9392	22.0982	21.7429	21.9368	21.8721	21.8916	21.9994	22.097	NaN
P61326;Q96A72	19.6764	19.8065	19.2232	19.6201	19.8714	20.125	NaN	NaN	NaN	NaN	NaN	NaN	18.945	19.9043	19.9274	19.795	20.0303	19.4115	NaN
O15479	24.4925	24.6392	24.5227	24.5619	24.575	24.7231	24.6971	24.5534	24.5206	24.601	24.5254	24.6333	24.4535	24.6307	24.6191	24.7146	24.5845	24.5464	NaN
P53582	23.8121	23.6321	23.678	23.6603	23.7284	23.8886	23.7937	23.7805	23.8533	23.6134	23.6097	23.7387	23.6045	23.7579	23.7625	23.8651	23.7313	23.689	NaN
P46821	17.924	18.0686	18.5919	19.1343	18.5257	17.8829	19.609	18.1583	18.6031	17.9931	17.8508	17.976	NaN	NaN	NaN	NaN	NaN	NaN	NaN
P50579	25.2355	25.2745	25.1908	25.4103	25.2102	25.2581	25.2936	25.2408	25.351	25.1893	25.3094	25.1755	25.1277	25.3019	25.3363	25.2982	25.247	25.2241	NaN
Q9BYG3	23.8342	23.9333	23.8472	24.1317	23.7739	23.9728	23.9679	24.1062	23.8146	24.0503	23.7932	23.7735	24.2112	23.8002	23.8438	24.1053	23.6692	23.7664	NaN
P19105;O14950	14.9207	16.6676	15.6067	16.7565	14.4953	16.4035	NaN	NaN	NaN	NaN	NaN	NaN	NaN	NaN	NaN	NaN	NaN	NaN	NaN
Q9H8S9;Q7L9L4	14.6551	13.8518	12.38	14.4656	15.0915	15.4803	NaN	NaN	NaN	NaN	NaN	NaN	NaN	NaN	NaN	NaN	NaN	NaN	NaN
Q10713	23.7876	23.7516	23.6439	23.66	23.5085	23.8615	23.7529	23.6483	23.7943	23.6114	23.8821	23.5922	23.5707	23.7056	23.8092	23.781	23.7026	23.713	NaN
Q9HCE1	22.214	21.7935	23.1746	22.3725	23.4201	21.6611	22.43	22.2338	22.1496	22.1486	22.3745	23.3119	21.6026	22.5977	22.2854	22.8721	22.9534	22.5568	NaN
Q02750	18.4402	19.7446	18.8709	19.7437	19.0111	19.2943	19.3896	19.9029	19.6099	18.921	19.0639	18.3175	NaN	NaN	NaN	NaN	NaN	NaN	NaN
Q02750;P36507	14.6024	15.5937	13.7431	14.7864	15.7547	15.532	NaN	NaN	NaN	NaN	NaN	NaN	NaN	NaN	NaN	NaN	NaN	NaN	NaN
P36507	19.7349	19.65	19.4863	19.8694	19.5301	19.8926	19.4017	19.5168	19.6795	19.7466	20.0914	19.7482	NaN	NaN	NaN	NaN	NaN	NaN	NaN
O00566	19.5745	19.2354	19.2918	20.243	19.1666	19.9807	19.2083	19.9709	19.7891	19.5745	19.0901	20.0372	NaN	NaN	NaN	NaN	NaN	NaN	NaN
P13995	21.6483	22.359	22.3905	21.1734	21.888	22.2588	22.1036	22.5563	21.9708	21.8073	22.0894	21.4958	21.5544	22.7164	22.3188	21.7666	21.7102	21.5631	NaN
Q9NV56	21.9836	21.9132	21.8347	21.9109	21.9247	21.9571	21.8756	22.0546	21.7683	21.9943	21.9684	21.9435	21.9081	22.0192	21.9621	21.8202	21.953	21.8705	NaN
Q9UKD2	25.4334	25.5007	25.3677	25.5543	25.3629	25.4461	25.5559	25.3952	25.5744	25.4036	25.3135	25.4316	25.4449	25.5677	25.5195	25.5719	25.1904	25.3013	NaN
P43246	24.5949	24.6843	24.6448	24.5891	24.4195	24.7297	24.6691	24.5859	24.8014	24.5346	24.4628	24.6172	24.3803	24.6566	24.6874	24.7035	24.644	24.5688	NaN
Q9Y6C9	23.9329	24.2883	23.5153	23.2679	23.5815	22.9192	23.8878	23.1366	23.8686	23.3399	23.8452	23.5119	23.0047	23.8757	23.54	23.7429	23.5309	23.9061	NaN
Q9BV20	22.5667	22.6554	22.672	22.733	22.2759	22.79	22.8886	22.7546	22.6599	22.4354	22.4708	22.6642	22.4939	22.5769	22.6109	22.6445	23.0232	22.5039	NaN
Q5XKP0	17.6235	18.5627	18.172	18.1032	16.8226	18.3283	17.5514	17.883	18.0364	17.6785	18.6665	18.3708	NaN	NaN	NaN	NaN	NaN	NaN	NaN
P14174	27.3817	27.4898	27.344	27.582	27.4196	27.6278	27.4382	27.338	27.5041	27.4219	27.5118	27.6099	27.3248	27.5508	27.5185	27.4961	27.5464	27.4385	NaN
O94776	25.3922	25.3583	25.384	25.6577	25.515	25.4411	25.4111	25.4559	25.4734	25.4309	25.3757	25.5495	25.2939	25.4871	25.5362	25.5455	25.4411	25.3994	NaN
P49006	25.5181	25.6058	25.555	25.7227	25.5077	25.6587	25.7048	25.5212	25.6898	25.4777	25.5498	25.6091	25.6214	25.5394	25.5917	25.691	25.5708	25.5954	NaN
P52701	24.9466	25.0567	24.9152	25.1279	24.9339	25.0405	24.9991	25.0193	25.1156	25.0638	24.9538	24.8987	24.8963	25.0044	25.133	25.0015	25.0511	24.9333	NaN
P58546	26.6094	26.6415	26.4928	26.7467	26.5231	26.7271	26.5231	26.7541	26.5843	26.7358	26.5827	26.5392	26.5543	26.5772	26.4922	26.7797	26.5991	26.7108	NaN
O75431	22.8321	22.7825	22.6867	23.2244	22.8855	23.1233	22.8109	22.8764	22.9415	22.8445	23.1904	22.6622	22.3915	22.976	22.9121	22.953	23.2242	22.8872	NaN
Q96T76	21.8057	21.9532	21.9519	21.7461	21.6653	21.8359	21.8077	21.9405	21.6423	21.9787	21.8738	21.8186	21.7199	21.8085	21.9251	21.98	21.7214	21.8958	NaN
O95563	22.6151	22.6143	22.7081	22.882	22.5852	22.8572	22.5489	22.7822	22.644	22.916	22.5898	22.8015	22.4349	22.7188	22.7444	22.8835	22.6693	22.7421	NaN
Q00325	26.8471	26.8814	26.8263	26.9487	26.7696	27.0065	26.9087	26.9339	26.9404	26.8055	26.8129	26.8872	26.7067	26.8996	26.9661	26.9444	26.8645	26.8985	NaN
P26038	28.876	28.9817	28.815	29.0135	28.887	29.0305	29	28.927	28.9806	28.927	28.8753	28.9474	28.7702	28.9589	28.9775	28.9895	28.9405	28.9477	NaN
P26038;P35241	15.317	15.7485	14.726	16.1294	14.4742	15.8084	NaN	NaN	NaN	NaN	NaN	NaN	NaN	NaN	NaN	NaN	NaN	NaN	NaN
P20645	18.3811	19.1526	19.1223	18.633	19.2368	18.5823	19.3302	18.8061	19.0884	18.7518	18.8733	18.7593	NaN	NaN	NaN	NaN	NaN	NaN	NaN
P11717	19.6937	19.9541	19.1209	19.7813	19.2676	19.8884	19.283	20.1582	19.615	18.6836	19.0974	19.9028	NaN	NaN	NaN	NaN	NaN	NaN	NaN
P49959	23.3515	23.4596	23.334	23.5084	23.4824	23.4342	23.5778	23.3586	23.3626	23.3218	23.4584	23.4669	23.3498	23.4733	23.3461	23.4981	23.5025	23.4105	NaN
E9PAV3;Q13765	16.7074	16.9313	16.1193	16.8719	15.6164	17.5202	NaN	NaN	NaN	NaN	NaN	NaN	NaN	NaN	NaN	NaN	NaN	NaN	NaN
Q969H8	19.2905	15.2034	20.2385	16.1785	16.6412	14.9956	19.8219	19.7357	19.8015	NaN	NaN	19.8367	NaN	NaN	NaN	NaN	NaN	NaN	NaN
Q99417	19.7828	19.4618	19.7706	21.4293	19.2337	20.9877	21.4088	21.0134	19.1312	20.1382	20.3114	20.0019	NaN	NaN	NaN	NaN	NaN	NaN	NaN
P41227	25.4332	25.6831	25.4638	25.6848	25.4379	25.6796	25.5552	25.5529	25.5933	25.4637	25.5744	25.5444	25.2878	25.511	25.5012	25.8282	25.5942	25.8035	NaN
Q9GZZ1	24.5138	24.872	24.554	24.7759	24.5232	25.0334	24.6947	24.654	24.7173	25.0457	24.6235	24.6445	24.6174	24.8473	24.6755	24.6716	24.7732	24.6852	NaN
Q09161	25.1037	25.2279	25.1075	25.1518	25.0792	25.2066	25.2326	25.2391	25.2408	25.0738	25.0149	25.0715	25.0085	25.2573	25.1392	25.2407	25.1475	25.1329	NaN
P43121	15.0437	15.3211	13.4939	14.2547	14.1186	14.0881	NaN	NaN	NaN	NaN	NaN	NaN	NaN	NaN	NaN	NaN	NaN	NaN	NaN
P35579;P35580	15.683	15.8561	14.6635	16.6159	14.7903	17.6394	NaN	NaN	NaN	NaN	NaN	NaN	NaN	NaN	NaN	NaN	NaN	NaN	NaN
P35579	27.4019	27.548	27.4458	27.5016	27.4118	27.6115	27.5175	27.4885	27.5112	27.4219	27.3693	27.567	27.3535	27.5271	27.4804	27.5306	27.5426	27.4641	NaN
P35580	26.684	26.7454	26.6363	26.8225	26.6751	26.8537	26.7178	26.7659	26.8747	26.708	26.6359	26.7423	26.5399	26.7548	26.7931	26.7894	26.8599	26.7058	NaN
P12829	26.1474	26.1482	26.0807	26.1822	26.072	26.203	26.0982	26.0522	26.2361	26.1814	26.163	26.1374	25.9462	26.2087	26.1177	26.2135	26.1674	26.185	NaN
P60660	25.3492	25.2686	25.2419	25.4215	25.2522	25.3865	25.3972	25.3171	25.2334	25.1806	25.38	25.4192	25.0957	25.3577	25.3286	25.3582	25.3809	25.3863	NaN
Q9BXJ9	25.4541	25.563	25.4793	25.5034	25.4528	25.6281	25.5325	25.6263	25.5281	25.4195	25.4704	25.4793	25.3435	25.5542	25.5581	25.5278	25.5091	25.5557	NaN
Q9BWU0	22.2974	22.2399	22.4018	22.6329	22.1808	22.2925	22.4345	22.098	22.4426	22.4766	22.1593	22.3339	22.2581	22.4298	21.9629	22.4311	22.4548	22.4418	NaN
P42898	13.231	14.1505	13.7652	13.4071	14.4785	15.8203	NaN	NaN	NaN	NaN	NaN	NaN	NaN	NaN	NaN	NaN	NaN	NaN	NaN
P53602	18.7373	18.3942	18.4217	18.3216	17.8495	18.6498	18.1656	19.0537	18.4548	18.1771	18.3656	18.0096	NaN	NaN	NaN	NaN	NaN	NaN	NaN
Q96S97	17.7516	17.1671	16.4487	16.8617	18.3141	17.6339	18.7896	16.747	17.821	16.9866	17.2366	16.8161	NaN	NaN	NaN	NaN	NaN	NaN	NaN
P43490	25.5127	25.5563	25.5539	25.6917	25.4904	25.7481	25.4999	25.5222	25.705	25.662	25.6136	25.5809	25.4845	25.6944	25.6371	25.6313	25.5059	25.665	NaN
P49321	28.5679	28.6604	28.5954	28.7028	28.5352	28.7191	28.6982	28.6323	28.7618	28.6038	28.56	28.5845	28.4683	28.6979	28.6443	28.6849	28.6837	28.6182	NaN
Q9H0A0	23.9266	24.2222	24.0869	24.198	24.2606	24.327	24.3273	24.0635	24.285	24.2904	24.1436	24.0135	23.9696	24.4362	23.946	24.2367	24.1769	24.221	NaN
O14777	17.7929	18.399	17.5007	18.0843	17.5599	18.5903	17.7514	18.3488	17.8874	17.4136	18.4808	17.86	NaN	NaN	NaN	NaN	NaN	NaN	NaN
P22392	15.6787	17.0857	15.0046	17.7958	14.3077	17.2671	NaN	NaN	NaN	NaN	NaN	NaN	NaN	NaN	NaN	NaN	NaN	NaN	NaN
P22392;P15531	16.5581	18.354	17.0359	18.707	16.8025	19.2091	NaN	NaN	NaN	NaN	NaN	NaN	NaN	NaN	NaN	NaN	NaN	NaN	NaN
O14745	22.5561	22.6626	22.7926	22.7595	22.5856	22.9046	22.6164	22.6666	22.7675	22.5796	22.7809	22.8931	22.5346	22.7622	22.6735	22.7805	22.7824	22.7449	NaN
O00483	22.147	23.9658	23.9736	23.9945	23.9611	24.1147	23.0893	23.1058	23.1929	24.0972	24.1093	24.4924	23.7062	24.5116	24.2387	23.8223	22.7332	23.7386	NaN
Q16718	23.4372	23.5246	23.4328	23.5163	23.5379	23.6492	23.679	23.5153	23.5157	23.537	23.5255	23.4284	23.4072	23.4977	23.6695	23.6694	23.5065	23.4552	NaN
Q16795	22.0499	22.319	21.9748	22.1379	22.1185	21.8165	22.1205	21.985	22.2563	22.1624	21.8721	22.0278	22.009	22.1651	22.1037	22.1566	22.0162	21.988	NaN
O95299	18.9575	18.9772	18.9043	17.8817	18.1259	18.4462	18.515	18.6394	19.4044	18.5183	18.7059	17.6263	NaN	NaN	NaN	NaN	NaN	NaN	NaN
O75489	22.6756	22.8629	22.9581	22.9223	22.7553	23.1044	22.9934	23.024	22.7845	23.016	22.7614	22.7205	22.8584	22.779	23.0098	22.9193	23.0234	22.6223	NaN
Q86WB0	21.2353	21.2135	21.329	21.0483	21.101	22.906	21.1104	21.336	22.3637	21.5104	21.1988	21.8491	20.8193	21.878	21.3471	22.3484	20.8098	21.5528	NaN
Q9H6R4	23.1007	22.759	22.7519	23.1505	23.1823	23.3104	22.697	22.8058	23.8231	22.7877	22.7687	23.3235	22.5138	22.5582	22.539	22.5251	23.7569	23.7766	NaN
Q5SY16	19.2115	19.1022	18.9922	19.5963	18.5112	19.4309	19.7744	19.3325	19.1813	18.351	19.3248	19.2685	NaN	NaN	NaN	NaN	NaN	NaN	NaN
P15559	22.6223	22.7339	22.8574	22.9395	22.6863	23.0913	22.9864	22.7037	23.0766	22.576	22.7844	22.8475	22.6336	23.0373	22.6455	22.6484	22.818	23.1722	NaN
P15531	27.1282	27.2924	27.0935	27.2947	27.1911	27.303	27.1984	27.299	27.3341	27.1029	27.1682	27.2381	27.0245	27.2579	27.2523	27.2725	27.2341	27.2159	NaN
Q14919	18.6747	19.1214	19.1101	17.7087	18.4558	18.4193	18.4083	19.7233	18.4841	17.7232	18.6478	18.5252	NaN	NaN	NaN	NaN	NaN	NaN	NaN
O75380	18.4993	16.2222	17.5197	19.3754	18.1731	19.0892	NaN	NaN	21.7686	NaN	NaN	NaN	15.5544	18.2832	18.165	18.6829	17.333	20.6385	NaN
Q9GZT8	20.894	20.9835	21.0783	21.166	20.8513	21.1163	21.2468	21.0098	20.7804	21.2127	21.0197	20.9844	21.0337	21.1284	20.7144	21.0844	21.1828	21.0471	NaN
Q9UN36	20.8777	20.4599	20.7087	21.1558	20.8451	21.0719	21.1615	20.6637	20.8287	20.6542	20.7885	20.9543	20.7112	21.0312	20.9606	20.9117	20.5627	20.9746	NaN
P49821	18.2112	18.2996	18.0067	18.938	17.7778	19.1431	18.6861	17.538	19.6294	18.7467	18.553	17.7664	NaN	NaN	NaN	NaN	NaN	NaN	NaN
Q15843	23.6433	23.4643	23.4589	23.3742	23.166	23.5119	23.7959	23.4883	23.4112	23.513	23.2466	23.1576	23.6196	23.7679	23.3944	23.4842	23.3164	22.9053	NaN
Q9NX24	23.7573	23.9735	23.7762	23.9392	23.8765	24.0259	24.0422	23.8265	23.7165	23.8789	23.9917	23.8306	23.6961	23.8372	23.7877	24.126	24.017	23.8027	NaN
O96000	24.4652	24.6525	24.5285	24.6363	24.4275	24.6451	24.4363	24.6017	24.6876	24.4894	24.6784	24.4451	24.4131	24.4653	24.6542	24.7529	24.4933	24.5804	NaN
Q92979	18.0957	18.8779	17.8201	19.0235	17.8643	17.8967	18.8474	17.8443	18.6079	17.3587	17.9433	18.0267	NaN	NaN	NaN	NaN	NaN	NaN	NaN
Q9UMS0	21.4809	21.8959	21.782	21.8411	21.6508	21.7526	21.964	21.8349	21.936	21.483	21.6378	21.7677	21.5809	21.5482	21.2845	21.9249	22.0708	22.0875	NaN
P55769	25.6236	25.635	25.7088	25.8526	25.6864	25.778	25.7098	25.7208	25.7481	25.7052	25.8405	25.5309	25.5501	25.8725	25.7483	25.753	25.701	25.7001	NaN
Q9Y221	22.3132	22.6391	22.3307	22.5332	22.22	22.596	22.6155	22.5793	22.5207	22.2065	22.2603	22.5518	22.3123	22.4568	22.299	22.5594	22.5129	22.4447	NaN
Q13423	19.5571	19.3766	18.9742	20.1258	18.929	19.1429	19.2052	19.41	19.9166	18.6223	19.3816	19.787	NaN	NaN	NaN	NaN	NaN	NaN	NaN
Q9NPE3	17.7786	18.7466	18.9766	19.2737	18.6142	19.0095	19.1054	18.8269	19.3801	18.9322	18.8857	17.7839	NaN	NaN	NaN	NaN	NaN	NaN	NaN
P06748	31.1405	31.2294	31.0819	31.304	31.0101	31.2829	31.2355	31.0324	31.2228	31.0944	31.2275	31.2285	30.9849	31.2675	31.1762	31.2149	31.2018	31.1822	NaN
P16083	21.7765	21.8333	21.8508	21.8418	22.0807	21.8421	22.0484	21.6399	21.9575	21.8575	21.7807	21.8306	22.1209	21.8831	21.7694	21.8818	21.8205	21.7245	NaN
Q9NVX2	19.0594	19.6086	19.8044	20.0092	18.9362	18.9322	20.2641	19.4371	19.2647	19.2613	18.9303	18.9876	NaN	NaN	NaN	NaN	NaN	NaN	NaN
Q96D46	22.7949	22.7437	22.7277	22.9243	22.7385	22.8591	22.7878	22.9347	22.9115	22.6463	22.7749	22.7069	22.6635	22.7747	22.9071	22.8263	22.7851	22.7934	NaN
Q9ULX3	23.327	23.3618	23.0591	22.6188	23.4188	23.2734	22.9672	23.4361	23.3902	22.8493	23.132	23.044	22.967	23.3304	23.0462	23.3771	23.2078	23.1511	NaN
Q96P11	21.9318	22.4236	21.8967	22.6294	21.875	22.3647	22.3152	22.4034	22.5914	21.9825	21.9808	22.2544	22.0105	22.5947	22.067	22.5518	22.2005	22.0268	NaN
Q13823	22.8697	23.0443	22.7311	22.8722	22.8305	22.8902	22.8008	22.9991	22.9293	22.836	22.8574	22.5915	22.5577	22.8846	22.9465	22.9891	22.8868	22.9065	NaN
Q14978	26.2914	26.4545	26.2553	26.3513	26.2594	26.4795	26.3231	26.4176	26.3483	26.4438	26.3234	26.2559	26.1442	26.4375	26.3947	26.4277	26.3819	26.3077	NaN
P55209	27.3921	27.3719	27.3216	27.4989	27.3181	27.4828	27.4716	27.4889	27.4396	27.2543	27.3262	27.3155	27.2404	27.433	27.4333	27.4487	27.4394	27.392	NaN
P55209;Q99733	20.9646	19.9193	20.7712	20.5874	21.0024	19.829	NaN	NaN	NaN	NaN	NaN	NaN	19.5888	20.7246	20.9396	20.9493	20.4972	20.8556	NaN
Q9HCD5	18.2219	19.3548	18.1316	19.0004	17.9499	19.1177	19.0228	19.0131	17.7318	19.041	18.1227	19.1409	NaN	NaN	NaN	NaN	NaN	NaN	NaN
O75251	18.6796	19.9092	19.0115	19.134	18.1161	18.5571	19.9167	18.5743	18.4334	19.0948	19.0013	18.0629	NaN	NaN	NaN	NaN	NaN	NaN	NaN
O00217	17.9498	17.8161	19.5652	18.7542	19.0825	18.843	19.9681	18.5589	18.5249	19.5673	17.8349	17.4084	NaN	NaN	NaN	NaN	NaN	NaN	NaN
Q8WX92	22.937	23.0989	22.8387	23.062	22.9304	23.0962	23.1171	23.0857	22.9239	22.9843	22.9121	22.9037	22.9216	23.0134	23.0271	23.0434	22.9243	22.9981	NaN
P18615	17.0221	16.7099	15.1695	18.2352	14.1027	15.3751	NaN	18.1626	NaN	18.3388	18.2122	18.0677	NaN	NaN	NaN	NaN	NaN	NaN	NaN
P30419	24.3018	24.0841	24.2385	24.3503	24.2627	24.4273	24.2678	24.2308	24.3895	24.1765	24.2616	24.4205	24.1335	24.3395	24.2249	24.4049	24.3013	24.2938	NaN
Q08J23	26.4179	26.457	26.3435	26.5005	26.3386	26.5198	26.4793	26.3893	26.4913	26.3867	26.3875	26.3174	26.1864	26.4474	26.5334	26.4765	26.4762	26.4788	NaN
Q9BV86	23.5489	23.6871	23.3083	23.4983	23.4925	23.3688	23.4939	23.4738	23.6551	23.583	23.2604	23.4333	23.4143	23.5596	23.214	23.6062	23.5249	23.5945	NaN
Q9BSD7	21.3306	21.803	21.8034	21.7327	21.6008	21.4433	21.9389	21.3915	21.8277	21.7488	21.5636	21.2853	21.0924	21.9655	21.5699	21.8051	21.6038	21.5703	NaN
O95989	21.1473	21.4967	21.1144	21.3011	21.0969	21.4083	21.2688	21.2742	21.2362	21.6385	20.8629	21.3502	20.9671	21.9258	20.9715	21.3447	21.4038	21.0751	NaN
Q7Z417	18.6482	19.2983	18.442	19.2144	17.9794	19.8219	19.4304	19.6774	19.479	19.5417	18.3809	18.0553	NaN	NaN	NaN	NaN	NaN	NaN	NaN
Q8NFH3	24.4435	24.5897	24.3534	24.162	24.1395	24.4458	24.3706	24.4602	24.5776	24.2974	24.19	24.3298	24.1887	24.4724	24.2748	24.5285	24.2681	24.3987	NaN
Q8NFH5	22.0889	21.2695	20.1453	22.083	21.3756	22.0769	20.881	22.5158	21.5369	21.8554	21.3319	21.5096	20.7047	21.1203	21.866	21.9203	21.9729	21.8397	NaN
Q9BW27	18.2353	19.5449	18.9543	19.7689	18.7098	19.3198	20.2879	19.0154	19.8758	18.4742	18.4294	19.2808	NaN	NaN	NaN	NaN	NaN	NaN	NaN
Q9Y3T9	23.7134	23.9088	23.7695	23.8501	24.2787	24.0285	23.8514	23.9252	23.7979	23.8879	23.8236	23.7383	23.6662	23.987	23.951	24.019	23.8932	23.8713	NaN
Q9H0G5	15.5982	16.464	15.2558	15.7767	18.8502	16.6433	17.5818	17.0906	17.7233	NaN	17.6344	17.6251	NaN	NaN	NaN	NaN	NaN	NaN	NaN
P19338	29.4935	29.5017	29.3424	29.4572	29.2835	29.6155	29.4392	29.523	29.5292	29.3931	29.447	29.3957	29.2848	29.4877	29.4725	29.5056	29.4711	29.4628	NaN
P08559	18.8898	20.2596	18.9319	18.9773	19.2902	19.5033	19.1718	20.2594	19.021	19.7883	18.8151	18.6468	NaN	NaN	NaN	NaN	NaN	NaN	NaN
O00567	23.1038	22.9273	22.8934	22.9937	22.7793	22.979	23.0017	22.8958	22.7264	23.0583	22.9762	22.9225	22.6619	23.0225	23	22.986	22.994	22.9986	NaN
Q8TAT6	22.9433	23.0722	22.7103	22.8904	22.8795	22.9414	22.7618	23.041	22.9377	22.9425	22.931	22.7148	22.8774	22.6417	23.0265	22.9108	23.0111	22.887	NaN
Q9UHY1	22.6563	22.9409	22.85	22.7384	22.744	22.8329	22.8155	22.8436	22.841	22.7975	22.5689	22.9072	22.6223	22.9279	22.7978	22.8489	22.893	22.6347	NaN
Q14249	22.552	22.6472	22.5967	22.3598	22.5253	22.6544	22.7505	22.5273	22.5971	22.1352	22.7491	22.641	22.2982	22.6967	22.5649	22.5331	22.6606	22.5797	NaN
O15381	17.1867	17.8617	17.4776	18.0109	18.0585	17.5908	17.7665	17.6786	18.5011	17.8206	17.1011	17.7751	NaN	NaN	NaN	NaN	NaN	NaN	NaN
P28331	17.887	19.5457	19.3419	18.5662	18.4914	18.8754	18.7789	17.4105	19.3885	18.635	19.3578	19.0301	NaN	NaN	NaN	NaN	NaN	NaN	NaN
P40261	21.7544	22.4889	21.5654	21.8115	21.6183	21.7091	22.0811	21.7629	21.9652	21.4287	21.8558	21.9832	21.7622	22.1572	22.0137	21.872	21.7367	21.5269	NaN
Q9Y314	23.3458	23.5102	23.5174	23.5822	23.5631	23.6097	23.578	23.5739	23.4743	23.4543	23.5805	23.4903	23.4422	23.408	23.6317	23.4248	23.6594	23.5711	NaN
Q99733	24.875	24.7356	24.6811	24.8043	24.5072	24.9171	24.6579	24.703	24.5753	24.6597	24.8033	24.8701	24.717	24.453	24.8225	24.8321	24.7929	24.8701	NaN
O75607	24.9107	24.6768	24.8667	24.7373	24.4794	24.7996	24.8737	24.6671	24.7753	24.6682	24.8849	24.588	24.528	24.8825	24.7779	24.8087	24.7791	24.7874	NaN
Q8WUM0	23.2874	23.3871	23.2136	23.4314	23.1734	23.4793	23.4356	23.2581	23.4805	23.2771	23.278	23.2181	23.3176	23.5538	23.2901	23.268	23.263	23.2883	NaN
P49790	23.3327	23.6059	21.8529	23.7886	23.2339	23.5839	23.0782	22.5405	23.0352	22.8373	24.0819	23.5671	22.9306	23.0927	23.0157	23.1004	24.2898	23.2436	NaN
Q96RS6	22.8015	22.4423	22.697	22.1816	22.2404	22.3429	22.5271	22.4665	22.5429	22.5876	22.1717	22.1181	22.2326	22.4655	22.6867	22.2619	22.7153	22.2784	NaN
Q9Y266	28.9006	28.9406	28.8363	29.0029	28.8228	28.9719	28.8533	28.8832	28.9557	28.9847	28.9336	28.8749	28.7614	28.9704	28.9312	28.9681	28.9262	28.9024	NaN
P22307	22.8934	23.0356	22.923	23.1328	22.9879	23.0811	22.9401	22.9788	22.9014	23.044	23.1378	23.0801	22.7453	23.1214	23.0481	23.0328	22.9903	23.0451	NaN
Q8NCW5	23.1668	22.8506	23.2379	23.1022	23.2401	23.0476	23.1873	23.2167	22.9863	23.0233	23.0793	23.1728	22.9857	23.1994	23.2213	23.0371	23.0952	23.1024	NaN
Q9BVI4	23.5537	23.7262	23.7275	23.6594	23.6088	23.7027	23.6533	23.8161	23.5582	23.6386	23.6333	23.6989	23.5295	23.6903	23.6744	23.7647	23.6653	23.6702	NaN
Q9BZE4	22.3335	22.291	22.2875	22.3825	22.0921	22.321	22.1261	22.3974	22.1564	22.3386	22.3015	22.2329	22.0985	22.3667	22.1087	22.4625	22.285	22.3275	NaN
Q9H8H0	22.9954	23.1715	22.7359	23.0051	22.7738	22.8896	23.1004	23.0695	22.8269	23.1713	22.8312	22.6968	22.9987	22.7854	22.9915	22.7302	22.8501	23.1928	NaN
Q15233	28.1569	28.3597	28.3436	28.4426	28.2728	28.3775	28.2672	28.216	28.4465	28.34	28.28	28.34	28.1482	28.3676	28.3314	28.3739	28.3223	28.3598	NaN
P78316	22.3783	22.5032	22.565	22.1986	22.2297	22.0214	22.0996	22.5065	22.3155	22.5027	22.0778	22.5299	22.001	22.464	22.3328	22.3375	22.0073	22.8429	NaN
Q9Y2X3	24.0085	23.8614	23.9885	23.7651	24.0821	23.9144	23.865	23.9221	23.9055	24.1334	23.7438	24.0421	23.8239	24.0451	23.8684	23.9252	24.3487	23.7613	NaN
O75694	25.1626	25.2437	25.1897	25.2785	25.1024	25.2562	25.371	25.2116	25.2032	25.1662	25.1245	25.1512	25.0046	25.3052	25.1939	25.3141	25.1952	25.2213	NaN
O43847	24.9024	25.0901	25.0471	25.1323	24.9493	25.1548	25.1765	24.9635	25.0095	25.0636	25.0982	25.0553	24.9829	25.0989	24.9683	25.1662	25.052	25.0751	NaN
Q12769	24.0442	24.128	24.0519	23.9314	24.0886	24.0974	24.2045	24.118	24.0282	23.9794	24.0004	23.9572	23.8963	24.1628	24.1195	24.0396	24.0462	24.023	NaN
Q8NFH4	23.4104	23.6092	23.411	23.5223	23.5256	23.6768	23.6304	23.4737	23.4569	23.4178	23.6766	23.5107	23.3263	23.6182	23.5802	23.5546	23.5835	23.4533	NaN
Q8N1F7	25.975	26.0395	25.9499	26.1519	25.9299	26.0565	26.0404	26.0763	25.9014	26.061	26.0174	25.959	25.8475	26.12	26.0322	26.0693	26.0641	25.9526	NaN
Q9BXS6	17.6842	17.8716	17.4858	16.8927	17.4377	18.2075	17.9196	16.6371	17.6917	17.9484	17.6507	17.9036	NaN	NaN	NaN	NaN	NaN	NaN	NaN
Q5SRE5	23.1825	23.2235	23.2257	23.2103	23.0979	23.1102	23.1992	23.1632	23.2451	23.1873	23.1834	23.0234	23.0094	23.2055	23.2686	23.1425	23.1973	23.174	NaN
Q92621	25.138	25.2324	25.0652	25.2093	25.0272	25.205	25.0766	25.1795	25.1718	25.1538	25.1406	25.2487	25.061	25.1454	25.1299	25.169	25.18	25.2322	NaN
P35658	26.4739	26.5401	26.4105	26.5487	26.4364	26.5663	26.4661	26.4666	26.6045	26.4935	26.4159	26.4401	26.3928	26.5848	26.5586	26.5067	26.4802	26.4642	NaN
Q9Y5Y2	18.971	18.2699	19.2085	17.9265	18.2315	18.5749	18.63	18.7754	19.4675	18.3082	17.9353	18.0796	NaN	NaN	NaN	NaN	NaN	NaN	NaN
P80303	17.7551	18.8106	18.5365	18.6438	16.3618	18.7195	19.0238	18.8612	18.8321	18.7632	17.626	16.4808	NaN	NaN	NaN	NaN	NaN	NaN	NaN
Q9UKK9	25.2696	25.313	25.1684	25.3946	25.2577	25.2796	25.2141	25.3365	25.2371	25.249	25.3635	25.3423	25.2173	25.2893	25.3413	25.3492	25.2062	25.3127	NaN
P04181	26.485	26.5294	26.4007	26.4941	26.3875	26.5443	26.5582	26.4807	26.5878	26.4066	26.4439	26.4231	26.3429	26.4552	26.5173	26.6052	26.4544	26.4969	NaN
Q8N543	22.6895	22.9407	22.9988	22.7726	22.6353	22.8953	22.7195	23.0401	22.8787	22.8565	22.6275	22.8157	22.6581	22.9054	22.8018	22.8877	22.9392	22.8296	NaN
P68402	24.5679	24.6559	24.458	24.5028	24.3097	24.3996	24.4727	24.5946	24.6094	24.4333	24.3393	24.4589	24.3144	24.5481	24.5267	24.5326	24.4735	24.4873	NaN
P62937	31.0944	31.2525	31.0667	31.2529	31.0582	31.2806	31.2241	31.2024	31.2443	31.0365	31.205	31.1475	31.0266	31.2369	31.1876	31.2322	31.2031	31.1458	NaN
Q9H074	22.5736	22.5937	22.4139	22.6162	22.2895	22.569	22.7858	22.5426	22.3719	22.423	22.4795	22.5075	22.2823	22.5651	22.4981	22.5579	22.6423	22.5381	NaN
Q9NX40	23.1214	23.3053	23.3228	23.4071	23.3403	23.3128	23.226	23.2256	23.2526	23.3159	23.4601	23.3656	23.1845	23.388	23.3775	23.3486	23.237	23.3327	NaN
Q02218	23.3342	23.4763	23.247	23.4312	23.4487	23.3911	23.3977	23.4732	23.4475	23.1615	23.3414	23.3366	23.204	23.4883	23.274	23.4432	23.4273	23.3885	NaN
Q9UQ80	29.7073	29.8417	29.6395	29.775	29.7336	29.8444	29.7645	29.6938	29.7446	29.8087	29.6943	29.8256	29.5735	29.8167	29.8036	29.8047	29.7941	29.8025	NaN
Q9UNZ2	23.74	23.9379	23.8967	23.8924	23.7262	23.9715	23.7464	23.8749	23.8727	23.9073	23.7263	23.8603	23.7956	23.9653	23.8524	23.858	23.8497	23.8272	NaN
Q9H1E3	23.1705	23.2989	23.193	23.4836	23.087	23.1833	23.2273	23.3314	23.2586	23.469	23.143	23.1495	23.3744	23.488	23.1011	23.2482	23.1215	22.9967	NaN
Q8WVJ2	23.3391	23.2436	23.103	23.1666	23.1007	23.3349	23.0658	23.1645	23.2019	23.3838	23.1588	23.2588	23	23.3169	23.2356	23.2467	23.2018	23.2328	NaN
Q14980	24.0924	24.0446	24.0545	23.9165	23.9489	24.0914	24.0436	24.0628	24.0914	23.961	24.0044	24.0497	23.9985	24.0339	24.0556	24.1022	23.9192	24.1424	NaN
Q7Z3B4	19.3961	19.5092	18.649	18.9074	19.1438	19.6477	18.4124	19.0385	19.6348	19.6576	19.6375	19.6261	NaN	NaN	NaN	NaN	NaN	NaN	NaN
P37198	24.2793	24.1438	24.1122	24.2404	24.054	24.2794	24.1042	24.2903	24.0997	24.0769	24.281	24.2684	24.0192	24.0004	24.1527	24.2634	24.1908	24.4444	NaN
Q9NTK5	27.1198	27.1983	27.1442	27.2555	27.1386	27.3076	27.1982	27.1734	27.2718	27.0644	27.1755	27.2737	27.0452	27.2477	27.1565	27.2616	27.2241	27.2129	NaN
O60313	18.4388	19.0398	18.5665	19.9642	19.7433	19.3839	18.8772	18.5518	19.6564	18.8106	19.5968	19.1491	NaN	NaN	NaN	NaN	NaN	NaN	NaN
Q9NZT2	21.095	21.3183	21.1436	21.2008	20.9931	21.5081	21.3396	21.2053	21.4593	20.9192	21.1903	21.2046	21.4053	21.2074	21.1842	21.3374	21.0443	21.2262	NaN
Q96FW1	24.4951	24.5965	24.471	24.6258	24.3719	24.5518	24.5055	24.628	24.5882	24.4823	24.364	24.4857	24.4188	24.5515	24.5333	24.5666	24.4765	24.5607	NaN
P11177	22.7961	22.7633	22.6388	22.8187	22.5605	22.7566	22.637	22.6915	22.8533	22.5291	22.8303	22.7834	22.4688	22.8936	22.7315	22.7453	22.7313	22.7824	NaN
Q9BVL2	22.6937	22.5775	22.634	22.7527	22.3127	22.6874	22.8148	22.7288	22.6864	22.4914	22.5639	22.4273	22.3866	22.7956	22.623	22.7073	22.4179	22.804	NaN
P10515	26.1875	26.2926	26.1295	26.2541	26.1972	26.2445	26.2188	26.2718	26.2506	26.2506	26.2538	26.2116	26.1137	26.2241	26.2065	26.2799	26.2507	26.2879	NaN
P11940	28.3535	28.4409	28.2973	28.4722	28.2529	28.4302	28.4191	28.3896	28.3727	28.3597	28.4005	28.3836	28.2217	28.4404	28.3959	28.4304	28.3893	28.3872	NaN
P11940;Q13310	15.4415	16.5559	15.5166	17.4607	15.0767	16.7696	NaN	NaN	NaN	NaN	NaN	NaN	NaN	NaN	NaN	NaN	NaN	NaN	NaN
Q13310	26.5126	26.5063	26.3613	26.4304	26.2538	26.5241	26.5238	26.3669	26.3689	26.4381	26.3281	26.5268	26.2075	26.5234	26.468	26.47	26.5164	26.4504	NaN
O75459	22.9472	23.1282	22.9842	23.2071	23.0005	23.1674	22.8408	23.0937	23.1686	23.1287	23.1513	23.0438	22.8528	23.21	23.0826	22.979	23.1655	23.1252	NaN
Q8NC51	28.1133	28.2433	28.0758	28.2896	28.0877	28.2621	28.0974	28.1848	28.3709	28.1669	28.1881	28.145	28.0306	28.2951	28.1556	28.1913	28.2269	28.2148	NaN
Q13177	26.0658	26.2429	26.0748	26.2397	26.1648	26.1703	26.2658	26.1919	26.1899	26.0359	26.0712	26.1673	25.9491	26.2451	26.239	26.2457	26.1536	26.1051	NaN
Q15365;Q15366;P57721	15.3724	15.6282	15.6151	17.1051	15.7357	16.3687	NaN	NaN	NaN	NaN	NaN	NaN	NaN	NaN	NaN	NaN	NaN	NaN	NaN
Q15365	28.6467	28.8186	28.6732	28.8277	28.6104	28.827	28.7919	28.7365	28.8586	28.6858	28.6465	28.6967	28.5657	28.7891	28.7986	28.7942	28.7404	28.743	NaN
O14737	25.2994	25.3911	25.2566	25.5004	25.1983	25.4505	25.5012	25.2469	25.3135	25.3474	25.4537	25.2079	25.063	25.464	25.4105	25.4067	25.4013	25.3836	NaN
Q9BRP1	18.3192	18.4316	17.578	19.4359	18.488	19.4114	20.1257	18.6255	19.3928	18.0006	18.5274	17.4417	NaN	NaN	NaN	NaN	NaN	NaN	NaN
P54886	23.7688	23.847	23.8213	23.9091	23.719	23.8865	23.8615	23.8912	23.9403	23.8489	23.7167	23.7148	23.7022	23.7834	24.0097	23.8852	23.7603	23.7906	NaN
Q99497	28.6693	28.7613	28.6126	28.7609	28.5722	28.8258	28.7222	28.7088	28.7404	28.5829	28.7656	28.7505	28.5603	28.7788	28.7339	28.768	28.7261	28.6982	NaN
O75340	24.626	24.6044	24.5868	24.457	24.4425	24.5968	24.5322	24.576	24.6464	24.5138	24.5942	24.44	24.3709	24.5698	24.6243	24.6302	24.5815	24.549	NaN
Q9GZP0	13.0686	14.1312	12.6826	14.0222	12.9975	13.608	NaN	NaN	NaN	NaN	NaN	NaN	NaN	NaN	NaN	NaN	NaN	NaN	NaN
O00151	26.0233	26.0427	25.8843	26.1778	25.9032	26.0426	26.0354	26.1865	26.0481	25.972	25.9898	25.8551	25.8866	26.2199	26.079	25.9517	26.0554	25.8556	NaN
Q96HC4	25.2201	25.3703	25.1687	25.4323	25.1449	25.3315	25.3324	25.3235	25.3528	25.2215	25.0954	25.2742	25.0499	25.4102	25.2266	25.2775	25.3702	25.2867	NaN
Q15154	22.7152	22.8097	22.8147	23.0066	22.7007	23.001	22.8048	22.5852	22.8862	22.9471	22.9211	22.8071	22.708	22.9221	22.8848	22.8462	22.8193	22.8646	NaN
Q15121	22.5223	22.4055	22.3896	22.4123	22.18	22.5751	22.6065	22.4347	22.3618	22.5247	22.404	22.2587	22.1943	22.6276	22.4587	22.3674	22.4643	22.4318	NaN
Q9BRX2	21.7322	21.8986	21.9175	21.999	21.9508	21.99	21.8451	21.844	21.7954	21.9603	21.9702	22.0828	21.8661	21.8813	21.9158	21.8627	22.0583	21.9411	NaN
O60925	23.2725	23.2531	22.9872	23.0886	23.074	23.2711	23.2011	23.2214	23.2348	23.1193	22.9905	23.1571	22.9801	23.2177	23.1339	23.1656	23.32	23.1483	NaN
Q9UHV9	25.6821	25.7097	25.4153	25.7619	25.6071	25.6491	25.6167	25.4875	25.7901	25.7039	25.5595	25.5356	25.419	25.7159	25.6539	25.6796	25.6261	25.6901	NaN
P00558	29.6963	29.7443	29.6487	29.7938	29.6639	29.7844	29.6492	29.6712	29.7635	29.639	29.795	29.7352	29.5929	29.7727	29.7709	29.7662	29.7271	29.7063	NaN
P32322	24.2551	24.3111	24.0646	24.2797	24.1048	24.2673	24.0825	24.3131	24.2871	24.2055	24.1883	24.3081	24.0614	24.2539	24.2717	24.231	24.2663	24.2354	NaN
P32322;Q96C36	13.2922	15.2683	15.5533	16.0283	14.313	15.548	NaN	NaN	NaN	NaN	NaN	NaN	NaN	NaN	NaN	NaN	NaN	NaN	NaN
Q96GU1	25.9221	26.0097	25.9172	26.0867	25.8972	26.0747	25.9609	25.9749	26.1184	25.9099	25.9405	26.0175	25.8469	26.0227	25.9804	26.0134	25.9996	25.975	NaN
P09874	27.3071	27.4001	27.2729	27.3153	27.3082	27.3918	27.2773	27.3379	27.3886	27.3274	27.3004	27.3313	27.1844	27.3701	27.348	27.3719	27.3378	27.3012	NaN
Q15366	28.0367	28.1083	28.0593	28.1672	28.0652	28.1485	28.0839	28.1723	28.125	28.0474	28.1074	28.0486	27.9993	28.1781	28.1381	28.0167	28.1397	28.1036	NaN
Q15366;P57721	15.6756	16.6556	16.0501	16.6655	15.7967	16.9255	NaN	NaN	NaN	NaN	NaN	NaN	NaN	NaN	NaN	NaN	NaN	NaN	NaN
P12004	27.722	27.7285	27.7392	27.7646	27.7104	27.784	27.8994	27.8784	27.8288	27.8225	27.8119	27.8955	27.9079	28.0856	28.0546	28.1075	28.0207	27.9921	NaN
Q8WW12	24.7366	24.8254	24.6918	24.8009	24.6681	24.8697	24.7401	24.7351	24.8125	24.8517	24.6559	24.7848	24.6123	24.7401	24.8302	24.8431	24.8076	24.775	NaN
O00541	24.3629	24.3353	24.2942	24.506	24.3986	24.494	24.2629	24.5245	24.3973	24.5434	24.4388	24.3262	24.262	24.5214	24.4259	24.3286	24.4828	24.4189	NaN
Q9NQP4	22.126	22.1132	21.9095	22.2524	22.0679	22.1452	22.1915	22.048	22.2643	21.9443	22.1432	21.9887	22.1244	22.1237	22.1724	22.1738	22.0321	22.0424	NaN
P18669	27.7537	27.7348	27.6201	27.8122	27.6353	27.7454	27.6791	27.6367	27.735	27.8366	27.6597	27.7731	27.5387	27.7648	27.7756	27.7534	27.7192	27.7286	NaN
Q96HS1	24.4157	24.4834	24.4336	24.526	24.3448	24.5876	24.3099	24.4024	24.5477	24.4818	24.4005	24.6326	24.3615	24.4791	24.4546	24.5676	24.5502	24.4016	NaN
Q9Y3B8	24.3934	24.652	24.5437	24.4953	24.5962	24.6221	24.4167	24.5344	24.4464	24.5795	24.6451	24.634	24.3596	24.6481	24.5489	24.5634	24.579	24.6086	NaN
Q5VVQ6	18.3276	18.8573	19.4713	17.9491	18.9558	18.4416	18.7782	18.9124	19.6494	19.0386	17.5291	19.1025	NaN	NaN	NaN	NaN	NaN	NaN	NaN
Q8N6M0	22.6956	22.4666	22.6636	22.5898	22.5158	22.5587	22.6443	22.645	22.6201	22.5521	22.558	22.4523	22.5808	22.6461	22.6518	22.5164	22.5983	22.556	NaN
O95747	24.7605	24.8393	24.7402	24.9427	24.7367	24.9203	24.7972	24.7343	24.9303	24.9012	24.7618	24.8426	24.6094	24.9022	24.8156	24.9269	24.8481	24.8423	NaN
Q86YP4	22.7408	23.1388	23.0001	22.9439	22.9239	23.329	23.048	22.8146	22.871	22.9458	23.1533	23.1912	22.7698	22.9171	23.1518	23.0818	23.0864	23.0992	NaN
Q86U42	25.0691	25.1705	25.1151	25.1822	25.1731	25.2967	25.2226	25.1269	25.1862	25.2919	25.03	25.1522	25.0213	25.2294	25.1981	25.2381	25.1301	25.1827	NaN
P07237	27.0665	27.1977	27.0642	27.1652	27.0294	27.1454	27.0716	27.0398	27.1733	27.1067	27.0813	27.205	26.9969	27.1238	27.1901	27.2255	27.06	27.1534	NaN
P30101	28.2396	28.3036	28.2115	28.3748	28.2193	28.3481	28.266	28.2166	28.3995	28.2436	28.2891	28.2153	28.0879	28.3333	28.3257	28.33	28.2652	28.316	NaN
P13667	26.6085	26.5233	26.4444	26.6546	26.5294	26.588	26.5668	26.5672	26.6361	26.5263	26.467	26.5934	26.4137	26.5621	26.5577	26.6404	26.5857	26.6087	NaN
Q9BY77	22.1898	22.0597	22.0926	22.3289	22.2644	22.1822	22.237	22.3722	22.0638	22.1183	22.2123	22.1857	22.1536	22.0719	22.3574	22.375	22.0179	22.1181	NaN
Q99471	25.4951	25.5308	25.4257	25.6141	25.4903	25.6657	25.4869	25.6669	25.4227	25.5705	25.5218	25.4952	25.3381	25.5734	25.6482	25.6515	25.5077	25.4478	NaN
P22059	22.3771	22.7998	22.5583	22.6752	22.6175	22.8639	23.0922	22.5938	22.6704	22.6422	22.3072	22.6738	22.3979	22.4055	22.5586	23.3125	22.7628	22.5838	NaN
Q6IN85	20.311	20.2673	20.0371	20.6516	20.2234	20.2402	20.5953	20.2308	20.3626	20.171	20.0272	20.4312	20.0838	20.2814	20.2578	20.2856	20.3058	20.5772	NaN
Q96C36	23.5152	23.6935	23.3763	23.5616	23.375	23.6051	23.3871	23.6963	23.4366	23.5688	23.5676	23.4914	23.6592	23.6325	23.5599	23.6296	23.4098	23.2789	NaN
Q15102	26.0576	26.0953	26.1577	26.2215	26.1148	26.2497	26.1068	26.2641	26.2403	26.0923	26.1086	26.0839	25.9456	26.2069	26.1902	26.2175	26.1623	26.18	NaN
Q15645	20.6993	22.2557	22.1897	22.2173	22.1653	22.2762	21.9251	21.6693	22.6232	21.5125	21.6322	22.5288	21.895	22.2837	21.1056	21.8638	22.3714	22.4142	NaN
Q9BUL8	24.0209	24.1345	23.988	24.2794	24.1007	24.3255	24.1667	24.2037	24.314	24.0857	24.2039	23.9522	23.9721	24.3212	24.1558	24.1211	24.0931	24.1778	NaN
Q8WUM4	27.8247	27.9121	27.7706	27.8753	27.803	27.9634	27.8941	27.8772	27.9405	27.8474	27.8421	27.8387	27.6722	28.0243	27.9077	27.8663	27.824	27.8529	NaN
Q9H2J4	23.3717	23.4955	23.1857	23.2742	23.2835	23.2775	23.3487	23.4407	23.3885	23.171	23.4706	23.1927	23.166	23.281	23.6484	23.1693	23.3254	23.367	NaN
Q15084	25.9703	26.0699	25.9908	26.1702	25.9708	26.1859	26.0024	26.1063	25.9739	26.0983	26.1287	26.0248	25.9004	26.1654	26.0469	26.0919	26.0616	26.0724	NaN
Q9BVG4	18.6413	17.7595	19.2587	18.2614	18.9032	19.1399	17.5634	19.0551	19.0558	19.2119	18.2135	18.2808	NaN	NaN	NaN	NaN	NaN	NaN	NaN
O00764	23.2459	23.1875	22.9551	23.4108	23.3921	23.355	23.3245	23.5069	23.1176	23.2878	23.0843	23.1563	23.0354	23.3365	23.2952	23.1694	23.3235	23.3352	NaN
Q9UBV8	23.4441	23.5141	23.6387	23.5499	23.4827	23.6364	23.4973	23.5617	23.6483	23.742	23.2381	23.4386	23.1911	23.658	23.3624	23.3809	23.9209	23.4873	NaN
P08670	29.5943	29.7283	29.6388	29.7152	29.6415	29.7951	29.7335	29.7078	29.6284	29.6811	29.6995	29.6704	29.5601	29.7465	29.7129	29.742	29.701	29.7025	NaN
O15212	25.5837	25.6331	25.6637	25.816	25.566	25.6285	25.512	25.7753	25.6597	25.5773	25.7059	25.6067	25.5807	25.7155	25.5952	25.6564	25.698	25.6605	NaN
P61758	25.5733	25.4671	25.4302	25.6302	25.4253	25.4862	25.6089	25.547	25.442	25.6278	25.3881	25.4187	25.5433	25.5006	25.6127	25.6062	25.3517	25.4009	NaN
Q01813	25.3894	25.4208	25.2661	25.4986	25.3436	25.5048	25.3681	25.3885	25.4981	25.2563	25.4456	25.4566	25.39	25.4655	25.3004	25.4596	25.4703	25.3791	NaN
P53350	22.1891	22.5054	22.411	22.4693	22.3408	22.4799	22.3317	22.4165	22.2963	22.617	22.4385	22.2758	22.4154	22.547	22.4601	22.1883	22.4182	22.3501	NaN
P30086	27.6147	27.6317	27.5067	27.6368	27.5152	27.714	27.5725	27.7185	27.689	27.5767	27.6611	27.584	27.4928	27.6372	27.6993	27.6765	27.667	27.6403	NaN
Q9H7Z7	23.3415	23.288	23.093	23.5564	23.2371	23.2862	23.4424	23.3865	23.4444	23.1895	23.2028	23.2029	23.1548	23.419	23.155	23.4625	23.3334	23.301	NaN
Q96G03	23.8186	23.9878	23.8776	23.9932	23.8956	23.9461	23.8368	24.0184	23.9311	23.8358	23.9342	23.9975	23.7928	24.0887	23.9705	23.7856	23.9374	23.9877	NaN
A6NDG6	19.1553	18.9941	19.4808	18.8617	19.9078	18.6477	19.3366	17.4001	19.343	19.0514	19.3123	19.586	NaN	NaN	NaN	NaN	NaN	NaN	NaN
P35232	27.955	28.0844	27.9841	28.1067	27.9732	28.1641	28.0271	28.1774	28.0994	27.9887	27.9751	28.0641	27.8309	28.1091	28.0804	28.1282	28.0765	28.0575	NaN
Q8IWS0	22.9752	22.9786	22.9596	23.2581	22.7888	23.1374	22.8888	23.1294	23.1897	23.0019	23.0376	22.9127	22.8349	23.1439	22.9529	22.9586	23.1746	23.0447	NaN
Q9NRX4	18.0532	18.8743	17.9333	19.0089	17.4414	18.5655	18.4853	17.4954	18.9271	18.339	18.0162	18.7317	NaN	NaN	NaN	NaN	NaN	NaN	NaN
P62140	18.835	19.1551	19.2798	19.5317	18.5468	20.179	20.1087	19.9705	18.9555	19.047	19.4864	18.4502	NaN	NaN	NaN	NaN	NaN	NaN	NaN
P62140;P62136;P36873	15.3972	15.6898	15.7347	15.683	15.2394	15.9359	NaN	NaN	NaN	NaN	NaN	NaN	NaN	NaN	NaN	NaN	NaN	NaN	NaN
P40855	22.077	21.9997	22.0271	21.7477	22.0312	21.7839	22.0511	21.9322	21.8974	21.8453	22.1834	21.7967	21.735	21.911	22.0572	22.0455	21.9471	21.9763	NaN
Q99623	27.1927	27.2796	27.218	27.3085	27.2151	27.3448	27.1723	27.2981	27.3106	27.3129	27.2266	27.1895	27.1166	27.3174	27.3037	27.3937	27.2473	27.2308	NaN
Q13492	25.6155	25.8592	25.6404	25.5873	25.5718	25.714	25.7912	25.6746	25.6107	25.6524	25.5252	25.602	25.5484	25.6785	25.6841	25.738	25.6606	25.6677	NaN
P22061	27.0217	27.0681	26.998	27.0429	27.007	27.0894	27.3484	27.3372	27.3471	27.3094	27.3308	27.3282	27.4295	27.505	27.4831	27.5278	27.5153	27.4955	NaN
Q9Y237	19.3408	19.8112	19.0568	19.873	19.1257	19.6344	19.428	20.1137	19.7013	19.2798	19.2315	19.6822	NaN	NaN	NaN	NaN	NaN	NaN	NaN
P13796	28.1059	28.132	28.0958	28.1919	28.0427	28.2023	28.0871	28.0869	28.1839	28.1661	28.1107	28.1504	27.9953	28.1821	28.1487	28.1809	28.1092	28.1649	NaN
Q9NRX1	18.9222	18.5823	18.1861	18.9549	18.3446	18.9194	18.9026	18.4747	18.454	18.8017	19.3122	18.5675	NaN	NaN	NaN	NaN	NaN	NaN	NaN
Q8TBX8	21.1915	21.4441	21.2869	21.2153	21.1296	21.2512	21.3283	21.0662	21.2604	21.3826	21.1035	21.2985	21.3036	21.3621	21.2211	21.3634	21.224	21.0006	NaN
Q13526	22.9156	22.522	22.648	23.0697	22.6389	22.9238	22.7116	23.1603	23.1148	22.8003	22.4855	22.2681	23.0201	23.3948	22.2358	22.109	22.9801	22.8978	NaN
P55036	25.6385	25.7017	25.6153	25.7332	25.6547	25.8261	25.6734	25.6123	25.8538	25.7284	25.7534	25.581	25.4604	25.7554	25.6819	25.7478	25.7953	25.7173	NaN
Q9GZP4	24.424	24.6191	24.3618	24.6367	24.29	24.5733	24.3649	24.3459	24.6634	24.5653	24.4847	24.5913	24.1912	24.5533	24.5237	24.6291	24.5405	24.4897	NaN
Q9Y263	21.0452	20.6905	20.939	20.82	20.5479	20.4997	20.7131	20.7272	20.9618	20.5575	20.8725	20.8918	20.6432	21.0661	20.853	20.6781	20.6949	20.7009	NaN
Q9Y244	23.4443	23.6469	23.5122	23.6829	23.3913	23.6018	23.7243	23.6337	23.4729	23.5482	23.4584	23.5194	23.3865	23.6779	23.5298	23.5367	23.6722	23.5624	NaN
Q15149	25.3889	25.6388	25.4941	25.7395	25.3296	25.5644	25.4948	25.5241	25.3738	25.6432	25.6488	25.4396	25.4647	25.8262	25.5161	25.4661	25.4527	25.4813	NaN
P00491	27.7052	27.7667	27.6715	27.7888	27.6866	27.8861	27.7728	27.76	27.7849	27.6552	27.6867	27.8269	27.5916	27.8392	27.7785	27.7559	27.7815	27.7827	NaN
Q9H307	25.7993	25.8111	25.7628	25.8368	25.7166	25.8091	25.5071	25.4843	25.4769	25.5586	25.4733	25.4958	25.5979	25.7061	25.6925	25.6555	25.6232	25.6319	NaN
O60664	26.0166	26.0787	26.0137	26.1551	25.9991	26.1364	26.1083	26.0664	26.1166	26.1383	25.9323	26.121	25.9265	26.1425	26.0858	26.1515	26.0687	26.0965	NaN
P48739	18.7984	18.5474	18.5308	19.6508	19.1003	19.4533	19.1419	18.3469	18.6436	19.5196	19.2446	19.4254	NaN	NaN	NaN	NaN	NaN	NaN	NaN
Q9Y446	22.3659	22.337	22.3107	22.5331	22.5749	22.4146	22.4498	22.3975	22.1511	22.4218	22.6559	22.4263	22.1736	22.5919	22.5023	22.3397	22.3707	22.4911	NaN
Q8IV08	21.4813	21.4027	21.449	21.4406	21.2486	21.5638	21.4378	21.5034	21.6021	21.2527	21.3207	21.5352	21.3285	21.5564	21.298	21.5173	21.469	21.4128	NaN
Q96A00	17.7322	17.693	17.417	17.514	17.4104	18.5227	17.3128	18.1672	17.4354	17.649	18.398	17.0609	NaN	NaN	NaN	NaN	NaN	NaN	NaN
Q96C90	17.1131	20.3829	18.9015	18.9163	20.0482	18.9242	20.8054	20.6307	NaN	20.6476	20.6991	20.6928	NaN	NaN	NaN	NaN	NaN	NaN	NaN
Q06830	30.0064	30.123	30.0432	30.0566	29.9903	30.1438	30.0793	29.9944	30.1036	30.148	29.9974	30.0584	29.8569	30.1201	30.0934	30.1214	30.0827	30.0823	NaN
Q06830;P32119	20.507	21.2701	20.5468	21.7655	20.5109	21.4048	NaN	NaN	NaN	NaN	NaN	NaN	19.9439	21.3489	21.2603	21.3006	20.921	21.2157	NaN
Q06830;Q13162	14.1671	18.2121	15.4234	12.6672	15.2354	15.7468	NaN	NaN	NaN	NaN	NaN	NaN	NaN	NaN	NaN	NaN	NaN	NaN	NaN
O43172	24.6399	24.4816	24.585	24.4159	24.3457	24.647	24.6913	24.5719	24.6924	24.4548	24.4972	24.3807	24.4948	24.4178	24.7367	24.6999	24.1851	24.5111	NaN
O43395	13.8324	17.6109	13.7465	16.5656	14.1752	17.1822	NaN	NaN	21.4174	NaN	NaN	NaN	NaN	NaN	NaN	NaN	NaN	NaN	NaN
P67775	15.1682	16.0321	15.1354	15.5212	14.2987	16.7009	NaN	NaN	NaN	NaN	NaN	NaN	NaN	NaN	NaN	NaN	NaN	NaN	NaN
P67775;P62714	19.7495	20.8566	20.536	21.0802	20.3596	20.7132	21.3797	20.6729	21.4009	20.4114	20.2404	20.4397	NaN	NaN	NaN	NaN	NaN	NaN	NaN
Q08752	24.8032	24.9386	24.6433	24.7237	24.5907	24.8794	24.9286	24.6676	24.623	24.7862	24.7888	24.7483	24.5954	24.8083	24.8535	24.7484	24.7592	24.8256	NaN
Q9UNP9	23.6592	23.958	23.5903	23.9587	23.5673	23.8857	23.8625	23.659	23.935	23.5943	23.764	23.8604	23.547	23.7387	24.0028	23.7402	23.7827	23.7739	NaN
P53041	23.1154	22.8974	22.5369	22.292	22.7065	22.749	22.895	22.8476	22.8201	22.3957	22.6852	22.6562	22.4574	22.8775	22.7558	22.6237	22.7253	22.8452	NaN
Q8WWY3	23.6374	23.4569	22.994	23.3321	23.2137	23.3239	23.5361	23.5202	23.4899	23.1094	23.2963	23.177	23.1833	23.2497	23.2659	23.6009	23.271	23.5211	NaN
O14818	27.6708	27.7628	27.6255	27.6868	27.6495	27.7595	27.6475	27.7785	27.7599	27.6726	27.6429	27.6998	27.5655	27.7716	27.7659	27.746	27.7087	27.6633	NaN
Q9NVS9	21.7998	22.0667	21.6629	21.9201	22.0374	21.7749	22.0316	21.8484	22.0495	21.6864	21.6972	21.8564	21.786	22.1294	21.7459	21.9426	21.8197	21.6548	NaN
P24666	24.3622	24.6144	24.3696	24.4047	24.2827	24.6238	24.3981	24.4983	24.5991	24.2513	24.408	24.4223	24.3921	24.4406	24.5401	24.5103	24.4209	24.3042	NaN
P30405	23.7375	23.7533	23.6285	23.9757	23.761	23.883	23.9871	23.7601	23.921	23.6218	23.7763	23.7603	23.6564	23.712	23.997	23.9813	23.8004	23.636	NaN
Q96BP3	21.4588	21.0094	21.6882	21.5912	21.6595	21.1552	21.2001	21.4988	21.6925	21.6473	21.4012	21.1938	21.246	22.0042	21.3152	21.3573	21.2675	21.3632	NaN
Q8NAV1	20.5369	21.0475	20.8684	21.0646	20.6015	21.7659	20.6765	21.4173	21.0962	20.6938	20.7522	21.3679	20.4853	21.2803	21.311	20.7923	21.1627	20.9481	NaN
P48634	22.9993	23.0023	22.8326	23.1174	22.8474	23.2173	22.988	22.7097	23.1114	22.9481	23.0214	22.999	22.8074	22.8948	22.9297	22.9033	23.267	23.0495	NaN
Q9Y520	23.7674	24.0893	23.8434	23.955	23.9684	23.98	23.8913	23.9998	23.9573	23.9673	23.9776	23.8321	23.7993	23.9892	23.9564	23.9749	23.8941	23.9765	NaN
P32119	28.3717	28.4258	28.3011	28.4523	28.2748	28.4229	28.5092	28.4009	28.3166	28.2871	28.3963	28.3309	28.2583	28.3176	28.4385	28.4422	28.4256	28.3479	NaN
O75569	23.332	23.4561	23.0873	23.3077	23.0826	23.2526	23.1923	23.2301	23.0588	23.515	23.111	23.3721	23.206	23.1056	23.2573	23.1115	23.2576	23.5619	NaN
P62136	24.2073	24.2992	24.6216	24.2696	24.1015	24.3241	24.2461	24.3999	24.3533	24.1938	24.3262	24.2209	24.0451	24.3635	24.4034	24.3807	24.2546	24.2652	NaN
P36873	23.1214	23.2411	23.0214	23.2759	23.2395	23.3932	23.3841	23.252	23.2498	23.1964	23.1397	23.0452	23.0604	23.231	23.248	23.3544	23.0287	23.3518	NaN
Q96QC0	21.1933	21.4997	21.0034	21.5305	21.2013	21.1654	21.4761	21.131	21.4404	20.9821	21.1965	21.3535	21.3059	21.5263	20.6663	21.2497	21.1595	21.5662	NaN
O75400	24.7889	24.9391	24.8217	24.9892	24.7239	24.8697	24.9679	24.9052	24.9504	24.7153	24.7367	24.8336	24.6957	24.7828	24.8485	25.0024	24.8805	24.9168	NaN
P78395	24.2297	24.1859	24.1963	24.3885	24.2716	24.2991	24.2802	24.1853	24.2467	24.183	24.2486	24.4084	24.1459	24.3623	24.1339	24.3233	24.3091	24.3214	NaN
Q15435	22.2901	22.7853	22.666	22.6993	22.3604	22.6676	22.8374	22.3744	22.6321	22.3583	22.7107	22.618	22.4967	22.7496	22.2808	22.6797	22.7574	22.526	NaN
O43447	24.9324	24.8813	24.9985	25.1362	24.8964	24.9542	25.0054	24.7591	24.9683	25.0556	24.8874	24.9562	24.7401	25.0966	24.8883	24.9243	25.0419	24.9547	NaN
P30048	25.6264	25.7274	25.655	25.7716	25.697	25.7651	25.644	25.7468	25.6448	25.7685	25.883	25.7539	25.574	25.7344	25.7587	25.7603	25.7814	25.6576	NaN
P30044	25.48	25.5138	25.3797	25.573	25.4998	25.6015	25.5466	25.5376	25.5319	25.5794	25.4234	25.4456	25.3228	25.6161	25.5764	25.5161	25.5264	25.5215	NaN
P30041	29.8624	29.9624	29.8569	29.9746	29.7992	29.9875	29.96	29.9224	30.0273	29.853	29.8243	29.8423	29.731	29.9498	29.9615	29.9607	29.9214	29.91	NaN
P17980	26.9301	26.9107	26.7868	26.9528	26.8518	26.9112	26.9121	26.8829	26.9441	26.7756	26.975	26.9059	26.7646	26.9643	26.9034	26.9493	26.9356	26.8986	NaN
P43686	26.4731	26.5996	26.5423	26.6989	26.6118	26.7216	26.6827	26.6384	26.6612	26.5147	26.5826	26.5025	26.4416	26.6809	26.5917	26.7443	26.5921	26.5705	NaN
P62195	26.9647	27.0627	26.9973	27.0783	26.9501	27.0842	27.0333	27.0739	26.9567	26.945	27.0445	27.0072	27.0665	27.0797	26.9839	27.0786	26.9723	26.916	NaN
P25787	26.6428	26.6565	26.6861	26.7725	26.6922	26.7883	26.6776	26.7266	26.8096	26.7687	26.7305	26.5897	26.5547	26.7832	26.741	26.7459	26.725	26.7021	NaN
Q99436	26.4203	26.5921	26.3845	26.63	26.4555	26.6301	26.6582	26.5741	26.5487	26.4464	26.4325	26.3933	26.3142	26.5425	26.576	26.5295	26.5197	26.5406	NaN
P60510	18.22	19.1263	17.4964	17.9494	18.5651	19.6947	19.5969	19.4344	19.0314	18.469	17.8691	16.7259	NaN	NaN	NaN	NaN	NaN	NaN	NaN
P50897	19.1676	19.8751	19.1363	20.7096	17.9675	19.4104	18.627	19.5053	18.8441	21.0232	19.6232	18.8498	NaN	NaN	NaN	NaN	NaN	NaN	NaN
P49643	21.4057	21.9264	21.9938	22.0959	22.4232	21.8838	21.8377	22.0033	21.7228	22.0762	22.1725	22.1223	21.6601	22.2177	22.0549	22.0051	22.0178	21.7458	NaN
P78527	27.7619	27.8591	27.7559	27.8614	27.7731	27.8655	27.9074	27.8545	27.8465	27.8053	27.7364	27.7835	27.6932	27.8909	27.9147	27.8388	27.8643	27.8526	NaN
P49593	25.4676	25.3324	25.3492	25.3614	25.3603	25.3413	25.4947	25.2922	25.4132	25.3338	25.309	25.3552	25.2475	25.4033	25.4249	25.3841	25.4119	25.4012	NaN
O15355	25.6321	25.6779	25.4979	25.7279	25.4949	25.6963	25.6971	25.6191	25.5654	25.5637	25.5082	25.7258	25.5056	25.699	25.6036	25.6762	25.6077	25.6074	NaN
P28074	25.797	25.7571	25.8023	25.9512	25.6346	25.8552	25.716	25.7343	25.8288	25.7708	25.8806	25.8689	25.6154	25.8932	25.8212	25.8922	25.8185	25.7008	NaN
P28072	25.9109	25.8869	25.935	26.0198	25.8609	26.1896	25.8833	26.1164	25.975	26.0531	25.9397	25.8849	25.7998	26.0178	25.9953	26.0484	25.9505	26.0221	NaN
P29590	21.765	21.9563	21.8323	21.7348	21.8323	21.7544	21.7867	21.733	21.7632	21.912	21.9461	21.6667	21.7906	21.8519	21.7269	21.8798	21.7681	21.8168	NaN
Q8TF05	18.3653	17.8088	17.354	19.245	18.4298	17.8471	19.7236	18.1978	17.5755	17.7774	17.583	18.0596	NaN	NaN	NaN	NaN	NaN	NaN	NaN
Q9NY27	21.1554	21.0585	20.9451	21.2203	20.8985	21.3437	21.2765	21.3328	21.2242	20.6214	20.9811	21.0895	21.0704	21.188	21.0523	21.288	21.1865	20.9056	NaN
Q5H9R7	23.5836	23.5704	23.4431	23.5031	23.5832	23.6811	23.4163	23.5118	23.5863	23.5559	23.6342	23.6705	23.3579	23.4844	23.6462	23.5703	23.5925	23.6736	NaN
P23284	27.8147	27.938	27.8324	27.8745	27.8656	27.9907	27.9387	27.9323	27.7879	27.9123	27.9288	27.8737	27.7199	27.915	27.9255	27.9762	27.9053	27.9324	NaN
Q8WUA2	20.538	21.8348	21.96	20.6057	21.7978	20.9845	21.1762	21.372	21.2087	20.5076	21.526	22.2761	20.6045	21.0719	21.021	22.0121	21.2181	21.8597	NaN
Q9Y570	24.3046	24.2942	24.1317	24.2455	24.3221	24.2856	24.2881	24.2411	24.2402	24.3243	24.399	24.1211	24.0772	24.2649	24.3436	24.305	24.2707	24.3342	NaN
Q15008	25.9746	26.2174	26.0127	26.1744	26.0033	26.1355	26.0451	26.0934	26.1631	26.1024	26.1913	26.0768	25.8971	26.079	26.0512	26.0931	26.3715	26.0089	NaN
P48556	23.3831	23.8794	23.6436	23.661	23.6546	23.5529	23.447	23.7227	23.7242	23.5939	23.6657	23.605	23.3791	23.6824	23.6472	23.7137	23.6556	23.6238	NaN
O00233	24.2697	24.2754	24.1776	24.3573	24.2286	24.4194	24.3489	24.3541	24.2869	24.3719	24.1742	24.27	24.1739	24.2677	24.2652	24.528	24.2733	24.2425	NaN
P61289	26.4673	26.5507	26.5115	26.5783	26.4204	26.602	26.5328	26.5489	26.6335	26.3406	26.499	26.4999	26.3189	26.5884	26.5149	26.5961	26.5399	26.5616	NaN
Q969U7	19.0301	19.523	18.6842	20.0295	18.2667	19.4803	19.4309	18.5965	20.4212	19.5629	18.1125	19.0318	NaN	NaN	NaN	NaN	NaN	NaN	NaN
P26599	28.7576	28.7838	28.7546	28.8078	28.6527	28.7965	28.7405	28.8021	28.8047	28.7789	28.7077	28.651	28.6144	28.83	28.838	28.8065	28.7589	28.7294	NaN
P26599;O95758	19.9054	20.1402	18.6576	19.1658	17.7945	19.9727	NaN	NaN	NaN	NaN	NaN	NaN	18.4284	20.0267	18.6551	17.6869	21.1625	19.4076	NaN
P06454	28.094	28.234	28.0006	28.2609	28.0992	28.2444	28.2404	28.067	28.2496	28.2113	28.0479	28.2687	28.0613	28.1007	28.1941	28.2627	28.1259	28.1789	NaN
P30566	24.9947	24.9981	25.0409	25.1052	24.8436	25.0832	25.1518	25.0593	25.1033	24.9049	24.837	24.9963	25.0371	25.0484	25.0122	25.1443	24.9545	24.8549	NaN
Q06323	25.7327	26.0119	25.8494	26.0002	25.7694	25.9722	25.5744	26.0103	25.6414	26.0856	26.0423	26.1059	25.5509	26.5178	25.8214	25.8055	25.8466	25.7141	NaN
O95456	24.0186	24.3314	24.0743	24.2659	24.1697	24.4816	24.1579	24.165	24.371	24.3607	24.1585	24.0702	24.0882	24.2537	24.2179	24.1551	24.3708	24.3037	NaN
P17812	25.7342	25.6814	25.6652	25.7741	25.6591	25.7781	25.8518	25.6882	25.6833	25.7289	25.6197	25.6688	25.5889	25.7861	25.7533	25.7602	25.7293	25.7042	NaN
O15067	25.5807	25.7254	25.6399	25.6645	25.5649	25.4727	25.5398	25.7217	25.6728	25.5436	25.597	25.5756	25.4001	25.6288	25.7008	25.6302	25.6104	25.6624	NaN
P31939	28.1603	28.2117	28.1422	28.211	28.1286	28.2834	28.2184	28.1684	28.2867	28.1541	28.1159	28.2168	28.0157	28.2315	28.2101	28.2508	28.1981	28.1889	NaN
P30520	25.0392	25.0913	25.0331	25.2117	25.0557	25.2119	25.2137	25.1775	25.2584	25.0112	25.0543	25.0176	25.0966	25.0473	25.2191	25.2797	24.9217	25.0403	NaN
P11908;P21108	14.6346	15.0937	13.5258	14.8412	14.3893	16.4303	NaN	NaN	NaN	NaN	NaN	NaN	NaN	NaN	NaN	NaN	NaN	NaN	NaN
P11908;P60891	15.2613	15.7453	14.6866	15.6772	14.0381	15.8775	NaN	NaN	NaN	NaN	NaN	NaN	NaN	NaN	NaN	NaN	NaN	NaN	NaN
P11908;P60891;P21108	15.0869	15.638	14.2008	16.2016	14.3344	16.4396	NaN	NaN	NaN	NaN	NaN	NaN	NaN	NaN	NaN	NaN	NaN	NaN	NaN
P62191	26.1753	26.245	26.1847	26.3493	26.1942	26.2725	26.3221	26.1371	26.3171	26.2286	26.1229	26.2587	26.1517	26.3437	26.2446	26.3359	26.129	26.1648	NaN
P55786	25.4907	25.5309	25.4346	25.6569	25.4853	25.6053	25.4941	25.6968	25.5342	25.4773	25.4607	25.5476	25.3827	25.551	25.5789	25.5551	25.523	25.595	NaN
Q9BT73	21.508	21.8505	21.8533	21.9418	21.8186	21.8603	22.0287	21.6462	21.8285	21.8892	21.4465	21.834	21.4222	21.9295	21.8584	21.9838	21.8828	21.7103	NaN
Q06203	21.7292	22.6448	22.4796	21.945	22.0817	22.4354	22.0024	22.3017	22.211	21.899	22.0419	21.8452	22.3884	22.0024	21.8046	22.4037	22.1863	21.9644	NaN
P20618	26.351	26.4855	26.4654	26.5761	26.4069	26.5299	26.5614	26.4371	26.4965	26.5213	26.4602	26.3263	26.2799	26.5086	26.4682	26.511	26.5105	26.5488	NaN
O00231	26.8074	26.6018	26.7338	27.0001	26.7225	26.8797	26.7276	26.8776	26.7977	26.828	26.738	26.8304	26.5004	26.7844	26.7716	26.9347	26.8887	26.774	NaN
O00232	25.5468	25.6044	25.5655	25.593	25.5747	25.6602	25.5474	25.6314	25.7162	25.54	25.6379	25.5248	25.5544	25.6335	25.6419	25.62	25.6055	25.5075	NaN
Q9BRX5	21.5214	21.6183	21.4369	21.3524	21.4643	21.8108	21.7182	21.6384	21.4834	21.2994	21.4682	21.6034	21.3685	21.7176	21.453	21.4906	21.5655	21.5709	NaN
P20962	18.6349	19.8895	17.2301	19.4612	17.8513	19.3455	NaN	22.533	NaN	NaN	21.3212	NaN	19.0586	20.9958	19.2844	17.4278	22.2317	20.066	NaN
Q6GMV3	19.702	19.9547	19.8403	19.8986	18.981	19.8323	19.7796	20.0291	20.134	19.9252	20.0541	19.6964	NaN	NaN	NaN	NaN	NaN	NaN	NaN
Q9UHX1	26.6456	26.6867	26.668	26.7189	26.6032	26.7179	26.6535	26.7049	26.5978	26.7266	26.6153	26.6762	26.5466	26.7233	26.6708	26.7421	26.7353	26.6442	NaN
P22234	28.6203	28.7108	28.5318	28.7438	28.5727	28.7587	28.6168	28.6416	28.7087	28.6625	28.7319	28.6146	28.5096	28.6818	28.6795	28.7408	28.6565	28.6704	NaN
Q5JRX3	22.3055	21.911	22.2633	22.2371	21.9518	22.2819	22.4018	22.096	22.2493	21.8729	22.1941	22.0733	22.0321	22.2166	21.9381	22.338	22.3069	22.1173	NaN
Q96S44	17.2781	17.9554	17.648	18.4521	17.0861	18.0958	17.9177	18.0745	17.9916	17.3591	16.7806	17.9869	NaN	NaN	NaN	NaN	NaN	NaN	NaN
P60891;P21108	12.7083	14.4944	13.1349	13.5081	13.1996	12.5984	NaN	NaN	NaN	NaN	NaN	NaN	NaN	NaN	NaN	NaN	NaN	NaN	NaN
P60891	24.6973	24.9784	24.7287	25.0337	24.7924	24.9868	24.6645	24.8955	24.8767	24.9422	24.8878	24.948	24.7311	24.8341	24.8161	24.903	24.8667	25.0532	NaN
Q96M27	18.7575	18.512	19.4678	19.2492	18.5642	18.7225	19.5802	19.0521	18.6825	18.8288	18.7365	18.5747	NaN	NaN	NaN	NaN	NaN	NaN	NaN
P62333	26.8545	26.8962	26.7977	27.0398	26.8109	26.8938	26.9489	26.9455	26.7682	26.7893	26.927	26.9121	26.691	26.9583	26.7896	26.9507	26.9391	26.9257	NaN
P35998	26.9799	27.0902	27.0229	27.1665	27.0121	27.1301	27.081	27.0616	27.1102	27.1247	27.0046	27.0385	26.95	27.1568	27.0862	27.1128	27.0992	26.9818	NaN
P28066	27.1059	27.0877	27.0775	27.1695	27.0045	27.2311	27.0827	27.1472	27.145	27.0462	27.1903	27.1075	26.8999	27.1756	27.1718	27.1838	27.1339	27.1222	NaN
P60900	27.2721	27.3586	27.2805	27.405	27.2697	27.4352	27.3139	27.2924	27.2675	27.382	27.3555	27.409	27.173	27.414	27.3347	27.3938	27.3902	27.3498	NaN
P07737	29.8674	30.0027	29.8425	29.9672	29.8222	30.0524	29.7717	30.0314	29.9338	29.9029	29.8653	29.9186	29.7441	29.9933	29.9703	29.971	29.96	29.9136	NaN
O94906	23.9959	24.1984	24.0652	24.1539	24.0139	24.1879	24.0473	24.0266	24.171	24.1085	24.1467	24.2018	23.9635	24.0946	24.1321	24.2519	24.1015	24.1057	NaN
Q6P2Q9	27.181	27.2573	27.1318	27.2673	27.1776	27.3469	27.2792	27.1279	27.2817	27.1596	27.1731	27.2428	27.0526	27.2542	27.2286	27.2898	27.2341	27.2863	NaN
Q16401	26.2516	26.4018	26.2495	26.4582	26.3164	26.4324	26.3187	26.4245	26.2581	26.4351	26.4529	26.2218	26.1318	26.4192	26.3272	26.4442	26.4049	26.3644	NaN
P51665	25.4931	25.559	25.5034	25.5719	25.3198	25.5809	25.5893	25.5457	25.3627	25.5602	25.3747	25.5398	25.3386	25.6022	25.3653	25.585	25.5987	25.4856	NaN
Q9UL46	24.5933	24.6153	24.5451	24.8249	24.3136	24.6364	24.4423	24.474	24.5239	24.6937	24.6031	24.7777	24.3914	24.6534	24.6338	24.6188	24.6268	24.5215	NaN
P18031	21.5752	21.7641	21.5451	21.851	21.5348	21.5866	21.7986	21.4917	21.4643	21.7997	21.7835	21.5843	21.5038	21.8586	21.705	21.6505	21.565	21.5825	NaN
Q15257	23.2776	23.2514	23.217	23.3675	23.4554	23.4981	23.3647	23.4195	23.3947	23.4408	23.3782	23.0529	23.2025	23.4205	23.3271	23.2656	23.3523	23.4466	NaN
P08575	22.2335	22.3667	22.2463	22.2814	22.2486	22.4384	22.2948	22.239	22.2181	22.3468	22.5018	22.1926	22.165	22.3875	22.2537	22.4064	22.3507	22.2783	NaN
Q15397	19.1583	18.8803	19.4111	19.2128	18.6562	18.4358	19.1368	19.2546	18.9524	18.8857	18.7199	18.8323	NaN	NaN	NaN	NaN	NaN	NaN	NaN
P49721	26.5242	26.5519	26.3275	26.5152	26.3689	26.5067	26.4839	26.6019	26.3428	26.4634	26.4955	26.3571	26.2969	26.5725	26.4823	26.4955	26.5029	26.4236	NaN
P49720	25.7825	25.8314	25.7271	25.8887	25.6741	25.8807	25.9105	25.8554	25.9198	25.6862	25.6734	25.7871	25.6404	25.8548	25.8361	25.8901	25.7462	25.796	NaN
P28070	24.4355	24.6685	24.4671	24.6134	24.4472	24.5634	24.5193	24.4789	24.685	24.4485	24.3797	24.5816	24.358	24.6312	24.5582	24.4525	24.6229	24.5419	NaN
Q9UNM6	25.9897	26.0706	25.9734	26.0879	25.982	26.1995	26.1876	26.0195	26.0046	26.0576	26.0253	25.9845	25.8793	26.1275	26.0436	26.0187	26.1712	26.0861	NaN
Q99460	26.9342	26.9654	26.9135	27.0035	26.9051	27.0896	26.9451	27.0344	27.0735	26.9442	26.9712	26.8541	26.8326	27.0407	27.0341	26.9848	26.9355	26.9601	NaN
Q8WXF1	23.1369	23.1889	23.1566	23.196	23.2195	23.3583	23.3178	23.1812	23.4009	23.0246	23.181	23.2393	23.1336	23.1261	23.2884	23.4449	23.252	23.0494	NaN
Q9UMS4	27.3264	27.418	27.3761	27.4487	27.3299	27.4856	27.3007	27.3888	27.5091	27.3245	27.4316	27.4068	27.1995	27.4347	27.4329	27.4933	27.4541	27.3804	NaN
P25786	28.0197	28.134	27.9923	28.1182	27.9709	28.1715	28.1895	28.0069	28.1299	28.069	28.0078	28.0518	27.8798	28.0957	28.0995	28.1609	28.0898	28.0921	NaN
P25788	26.5282	26.5113	26.5547	26.7077	26.5445	26.6773	26.636	26.4151	26.647	26.4928	26.7224	26.595	26.4143	26.5941	26.6093	26.5989	26.6882	26.6224	NaN
P25789	27.083	27.1416	27.1347	27.2449	27.0823	27.2359	27.2621	27.2498	27.1737	27.0207	27.1145	27.1203	26.9644	27.2755	27.1545	27.2046	27.2018	27.1215	NaN
O00487	23.8791	23.7713	23.8669	23.9706	23.8587	23.8529	23.9994	23.8202	23.9074	23.741	23.9869	23.8335	23.7109	23.9593	23.8777	23.918	23.9865	23.774	NaN
Q15269	24.0805	24.2101	24.1227	24.1225	23.9173	24.2403	24.1595	23.9808	24.1976	24.0695	24.1893	24.1281	23.9923	24.126	24.1977	24.1883	24.1172	24.076	NaN
P09651	23.4468	23.9949	23.2584	24.185	23.2425	24.4453	NaN	NaN	NaN	NaN	NaN	NaN	22.9841	23.9655	23.9702	23.9061	23.8646	23.719	NaN
Q9H0U4;P62820;P61026;Q92928;P61006	15.8128	17.1224	14.8216	14.7783	14.085	15.4311	NaN	NaN	NaN	NaN	NaN	NaN	NaN	NaN	NaN	NaN	NaN	NaN	NaN
Q9H0U4;P62820;Q92928	15.4876	15.1633	15.0688	15.5851	16.203	16.2007	NaN	NaN	NaN	NaN	NaN	NaN	NaN	NaN	NaN	NaN	NaN	NaN	NaN
Q9H0U4;Q92928	20.0624	20.4946	19.7126	20.9813	20.0134	20.8444	20.2158	20.4345	20.2379	19.3481	20.0524	20.0792	NaN	NaN	NaN	NaN	NaN	NaN	NaN
P22695	25.0474	25.142	25.0655	25.2849	25.0173	25.1999	25.2178	25.0303	25.288	25.1085	25.1074	25.0691	24.9082	25.1458	25.1512	25.1621	25.1639	25.2599	NaN
P07919	24.5292	24.5485	24.4068	24.447	24.4846	24.7222	24.5959	24.4695	24.2647	24.5033	24.6353	24.5073	24.1629	24.5504	24.5517	24.7065	24.6421	24.5029	NaN
P61106	18.7307	18.9989	18.6213	19.3943	18.2016	19.8472	18.6339	19.6038	19.5662	18.964	18.4491	20.2384	NaN	NaN	NaN	NaN	NaN	NaN	NaN
P63000;P15153	14.4266	13.8705	15.1164	14.85	14.9715	14.1187	NaN	NaN	NaN	NaN	NaN	NaN	NaN	NaN	NaN	NaN	NaN	NaN	NaN
P27708	26.8486	26.8665	26.7849	26.9111	26.7795	26.9649	26.9152	26.9216	26.8809	26.8412	26.7934	26.8137	26.7671	26.9063	26.7995	26.9392	26.8646	26.9124	NaN
P14927	22.5481	22.6632	22.5768	22.7349	22.3911	22.6101	22.6837	22.475	22.5694	22.4846	22.5098	22.7311	22.3967	22.6881	22.5789	22.5957	22.7093	22.5583	NaN
P61026	24.6752	24.5833	24.4152	24.4815	24.4895	24.7688	24.3092	24.7831	24.4981	24.6193	24.6734	24.5309	24.2188	24.519	24.5145	24.7497	24.6892	24.6569	NaN
P62820	23.0706	23.3908	23.2461	23.4716	23.192	23.4148	23.1344	23.6444	23.2854	23.2292	23.2609	23.2878	23.0699	23.3087	23.2142	23.2156	23.5294	23.4734	NaN
P61006	20.2853	20.5168	20.3442	20.5895	20.3659	20.4536	20.3324	20.328	20.6808	20.4107	20.4778	20.2576	20.4346	20.2974	20.3752	20.52	20.5314	20.3413	NaN
O75832	23.0071	23.0978	23.1968	23.2191	22.9673	23.1985	23.1639	23.0168	23.0472	23.2292	23.1968	23.0267	23.1655	23.0176	23.1269	23.3001	23.0503	23.055	NaN
Q13200	27.7789	27.7788	27.7785	27.7408	27.737	27.7503	27.8144	27.7579	27.7726	27.7749	27.6766	27.8255	27.6252	27.8592	27.7817	27.7975	27.7883	27.7898	NaN
O43242	25.8955	26.0494	25.8994	26.0776	25.9184	26.1527	25.9165	25.9218	25.987	26.1047	26.1169	25.9557	25.7478	26.0831	26.035	26.0612	26.1098	26.0089	NaN
O95758	23.8637	23.8534	23.7174	23.845	23.693	23.8759	23.7324	23.8624	23.8024	23.9659	23.6868	23.7746	23.6976	23.8891	23.8144	23.7775	23.9002	23.7712	NaN
Q96PZ0	24.078	24.0825	23.8063	24.189	24.2712	24.2514	24.1963	24.4234	24.265	23.8379	24.1691	24.2234	23.7795	23.5617	24.3781	23.6478	24.2643	24.4163	NaN
P22102	29.2624	29.2747	29.2101	29.4022	29.206	29.3758	29.3593	29.3235	29.407	29.1755	29.2314	29.2222	29.1166	29.3845	29.3243	29.331	29.3584	29.2613	NaN
O14957	14.7567	15.1676	12.9562	14.803	14.9956	14.9607	NaN	NaN	NaN	NaN	NaN	NaN	NaN	NaN	NaN	NaN	NaN	NaN	NaN
Q9UDW1	22.4519	22.651	22.5189	22.6221	22.5758	22.6509	22.7629	22.5196	22.4218	22.5552	22.6462	22.5331	22.3882	22.6201	22.5979	22.6706	22.5393	22.6356	NaN
P40429	22.4664	22.7766	22.5214	22.84	22.5286	23.0522	NaN	NaN	NaN	NaN	NaN	NaN	22.3472	22.8651	22.675	22.6963	22.8179	22.8195	NaN
Q9UL25	17.763	17.9643	17.8068	15.9749	17.8045	16.143	17.2323	16.8639	18.6172	17.2876	16.8866	17.1927	NaN	NaN	NaN	NaN	NaN	NaN	NaN
P43487	29.118	29.2494	29.066	29.2807	29.0853	29.2516	29.2178	29.1754	29.2731	29.0864	29.0694	29.2376	29.0322	29.2426	29.2125	29.2269	29.1655	29.1839	NaN
Q15042	18.6835	18.1343	18.3849	18.4928	18.6491	18.3417	18.5188	17.7538	18.5171	18.5243	18.3732	18.0456	NaN	NaN	NaN	NaN	NaN	NaN	NaN
Q09028;Q16576	15.003	16.6739	14.9217	17.4486	13.4882	15.8786	NaN	NaN	NaN	NaN	NaN	NaN	NaN	NaN	NaN	NaN	NaN	NaN	NaN
Q16576	25.7344	25.7647	25.6282	25.9107	25.6763	25.8409	25.7298	25.7832	25.7979	25.6757	25.6502	25.8528	25.6364	25.7887	25.7411	25.906	25.7658	25.7389	NaN
Q59GN2;P62891	14.6634	15.8373	16.3801	16.4119	15.1571	16.8211	NaN	NaN	NaN	NaN	NaN	NaN	NaN	NaN	NaN	NaN	NaN	NaN	NaN
O60216	22.2297	22.5699	22.4764	22.6136	22.4651	22.5596	22.4807	22.4526	22.7443	22.4583	22.4017	22.3628	22.2662	22.606	22.5442	22.5167	22.5002	22.4531	NaN
Q9H6Z4	22.7873	22.9616	22.9217	22.8797	22.6369	22.8955	22.7524	22.7466	22.8765	23.0032	22.8781	22.7786	22.7021	22.9918	22.8313	22.7889	22.9384	22.8201	NaN
P61224;P62834	16.0986	13.8345	15.0078	12.9609	16.4675	15.4767	NaN	NaN	NaN	NaN	NaN	NaN	NaN	NaN	NaN	NaN	NaN	NaN	NaN
P61224;P62834;A6NIZ1	14.6672	15.6873	12.8202	14.4095	16.2143	15.1559	NaN	NaN	NaN	NaN	NaN	NaN	NaN	NaN	NaN	NaN	NaN	NaN	NaN
Q15907;P62491	21.3241	21.5927	20.9777	21.8155	20.2002	21.3987	20.2651	21.9481	21.4543	21.2153	21.6726	21.0232	NaN	NaN	NaN	NaN	NaN	NaN	NaN
P51159;O00194	14.4129	14.5482	16.8686	14.6083	14.1599	14.7881	NaN	NaN	NaN	NaN	NaN	NaN	NaN	NaN	NaN	NaN	NaN	NaN	NaN
P31930	25.8816	25.9937	25.8727	25.9594	25.9132	25.9443	25.9361	25.8267	25.967	25.9286	25.967	26.0003	25.7547	26.0612	25.9771	25.9593	25.9079	26.0099	NaN
P46060	25.8408	25.9838	25.932	25.983	25.8865	26.0104	25.9136	25.8275	26.0717	25.9166	25.8615	26.0337	25.6745	26.1354	25.8889	26.0337	25.9028	25.9092	NaN
Q96T37	22.288	22.624	22.3157	22.4425	22.181	22.5913	22.5941	22.3266	22.4343	22.5875	22.3121	22.4097	22.3129	22.3441	22.6128	22.416	22.3933	22.4124	NaN
P46063	19.2954	17.4557	19.3036	18.5495	18.3298	16.2172	18.5963	19.3439	17.6263	17.6458	19.8562	17.3292	NaN	NaN	NaN	NaN	NaN	NaN	NaN
P63000	19.6716	19.9889	19.1838	20.9202	19.178	19.936	NaN	NaN	NaN	NaN	NaN	NaN	18.4672	20.583	20.0909	19.9801	19.8442	20.0745	NaN
Q92878	23.5745	23.875	23.6988	23.8501	23.7063	24.0018	23.5893	23.7983	23.793	23.7391	23.9917	23.9255	23.6076	23.8798	23.9186	23.9989	23.8103	23.5478	NaN
P62826	28.4587	28.5865	28.3778	28.5896	28.3927	28.6431	28.3541	28.5173	28.5169	28.5661	28.6098	28.426	28.3544	28.5972	28.5553	28.4976	28.5426	28.5092	NaN
Q8IXT5	18.1552	18.8951	18.4754	18.4236	18.1392	18.673	18.1595	19.1996	18.2724	18.233	18.1797	18.1179	NaN	NaN	NaN	NaN	NaN	NaN	NaN
Q08257	24.0873	24.4142	24.2014	24.3549	24.1545	24.3951	24.3115	24.445	24.4053	24.0903	24.0694	24.2787	24.1979	24.2426	24.1757	24.5771	24.2337	24.2417	NaN
P51148	24.0417	24.0948	24.014	24.1156	24.0139	24.1928	23.9472	24.1351	24.0233	24.0831	24.0931	24.1191	24.031	24.0038	24.1346	24.0832	24.0664	24.1039	NaN
P51149	24.1271	24.3046	24.3113	24.2165	24.0427	23.9593	24.0596	24.3333	24.067	24.0021	24.3023	24.1081	23.976	24.2655	24.142	24.2514	24.3221	24.0058	NaN
P78406	24.2638	24.3765	24.3172	24.3046	24.4081	24.4761	24.2884	24.3956	24.4885	24.3291	24.2598	24.3701	24.2307	24.3201	24.4004	24.4282	24.484	24.3121	NaN
Q96PK6	26.0308	26.1543	26.0783	26.1815	25.9937	26.1453	26.0659	26.1569	26.0393	26.1335	26.1745	26.091	25.9954	26.1243	26.1087	26.1953	26.1355	26.0905	NaN
Q14498	25.7527	25.9385	25.7271	25.8961	25.7982	25.9676	25.7935	25.9874	25.859	25.7786	25.9306	25.8079	25.678	25.9294	25.8915	25.916	25.8864	25.8091	NaN
P98179	25.4915	25.3447	25.3199	25.3956	25.2521	25.1896	25.2853	25.3972	25.4062	25.418	25.2583	25.2758	25.2289	25.2982	25.3092	25.3535	25.4492	25.392	NaN
P49792	25.9089	26.0991	25.9818	26.1007	25.9587	26.1383	26.1595	26.0748	25.9841	26.0523	25.9608	25.95	25.9018	26.0682	26.058	26.1629	26.0095	26.0094	NaN
P49792;P49792	14.2956	14.6099	13.8575	15.616	13.7537	14.4452	NaN	NaN	NaN	NaN	NaN	NaN	NaN	NaN	NaN	NaN	NaN	NaN	NaN
P18754	26.5092	26.4784	26.4757	26.5892	26.3137	26.6428	26.346	26.5074	26.5329	26.4052	26.5982	26.5208	26.31	26.5674	26.5619	26.566	26.4426	26.4603	NaN
Q96PU8	24.1177	24.0515	24.1695	24.2084	24.0141	24.1725	24.1737	24.1055	24.0091	23.9837	24.0833	24.3422	24.0628	24.2978	23.92	24.0679	24.3712	24.0268	NaN
P63244	29.6033	29.6794	29.5402	29.7542	29.5843	29.7216	29.7882	29.6603	29.6366	29.6075	29.5897	29.6193	29.5065	29.7012	29.6681	29.7182	29.6694	29.6772	NaN
P49756	24.0502	24.1609	23.8797	24.0324	23.7724	24.1967	24.1356	23.9538	23.8152	24.0283	24.0624	24.0303	23.983	24.104	23.8977	24.1623	24.0542	24.0101	NaN
Q9P2N5	18.3	18.3725	17.6976	20.0203	18.1535	18.6696	18.2877	19.6355	17.6342	17.7851	18.7914	19.5209	NaN	NaN	NaN	NaN	NaN	NaN	NaN
Q9Y5S9	26.2406	26.2756	26.093	26.2683	26.0562	26.3829	26.3512	26.3494	26.3002	26.1344	26.1113	26.1972	26.0148	26.3596	26.1641	26.278	26.1977	26.2735	NaN
Q9P258	27.6056	27.6959	27.6571	27.7759	27.6128	27.7655	27.5677	27.8046	27.6936	27.7074	27.7062	27.6121	27.4812	27.7135	27.6989	27.7413	27.6621	27.7914	NaN
Q9P2K3;Q9UKL0	14.7541	15.0298	14.5768	15.3367	14.0522	13.5333	NaN	NaN	NaN	NaN	NaN	NaN	NaN	NaN	NaN	NaN	NaN	NaN	NaN
P54725	21.9419	22.0364	22.1204	22.086	21.9872	22.2163	22.2246	21.9286	22.1412	22.0515	22.097	21.9564	22.0381	22.0507	21.9945	22.2776	22.0034	22.033	NaN
P54727;P54725	15.6551	15.2372	14.9794	15.2821	15.4411	13.0072	NaN	NaN	NaN	NaN	NaN	NaN	NaN	NaN	NaN	NaN	NaN	NaN	NaN
Q9UKM9	25.4633	25.5502	25.4194	25.6	25.5084	25.4115	25.4519	25.5858	25.5038	25.5513	25.4309	25.5232	25.3351	25.5608	25.486	25.5781	25.5022	25.5689	NaN
P61224;A6NIZ1	19.8369	20.3075	18.95	20.3224	19.813	20.5117	21.2361	20.0673	19.6797	19.9506	19.8488	18.8821	NaN	NaN	NaN	NaN	NaN	NaN	NaN
Q8IY67	24.649	24.7079	24.6579	24.8055	24.4708	24.8107	24.765	24.6736	24.669	24.7992	24.4825	24.661	24.5022	24.7341	24.693	24.7633	24.6689	24.7004	NaN
Q09028	26.7269	26.7377	26.5074	26.6916	26.59	26.7791	26.6669	26.7441	26.8155	26.5993	26.5942	26.6441	26.5562	26.8485	26.6602	26.7235	26.6383	26.5824	NaN
Q9NTZ6	24.6195	24.6668	24.5352	24.8089	24.6665	24.6995	24.5707	24.7425	24.7775	24.5924	24.8172	24.5355	24.4893	24.8041	24.6328	24.6161	24.7791	24.7232	NaN
Q9NW13	22.8274	22.5436	22.9738	22.9858	23.1965	23.2302	22.7598	23.085	22.355	23.389	22.6249	22.7574	22.1165	22.6972	22.6026	23.5913	22.6573	23.4251	NaN
P38159	27.7804	27.8847	27.7753	27.8566	27.6689	27.9612	27.825	27.8886	27.8524	27.9867	27.8309	27.8407	27.4481	27.8762	27.9717	27.9602	27.9729	27.848	NaN
Q8NBN7	17.4276	17.9845	18.2394	19.4786	17.0584	17.9904	19.2176	16.7781	18.7077	17.394	17.5529	18.0455	NaN	NaN	NaN	NaN	NaN	NaN	NaN
P15927	24.9573	25.0111	24.9308	24.7683	24.7452	24.9404	24.8453	24.9288	24.8414	24.7916	25.0659	24.9156	24.7101	24.9873	24.9237	24.8856	24.9889	24.8733	NaN
P35244	25.637	25.4546	25.5689	25.6081	25.4295	25.6328	25.4959	25.5418	25.4621	25.6588	25.6207	25.5536	25.4514	25.4678	25.5295	25.7192	25.5243	25.5992	NaN
Q9BZI7	17.2288	16.3132	16.5515	16.5901	16.8047	15.6519	17.2255	16.4528	16.0681	17.3256	16.8787	15.9852	NaN	NaN	NaN	NaN	NaN	NaN	NaN
Q92900	26.2767	26.3022	26.2677	26.347	26.2767	26.389	26.2306	26.3412	26.3451	26.2481	26.2956	26.4102	26.1131	26.3257	26.3191	26.448	26.3387	26.3837	NaN
P40938	23.1027	23.0479	22.7986	23.246	23.0054	23.2067	23.0694	23.1208	22.8106	23.2181	23.0692	23.1203	22.8179	23.1183	23.2461	22.9048	23.1617	23.1529	NaN
P61586	18.6611	18.6416	18.4437	18.4077	18.4536	19.5792	NaN	NaN	NaN	NaN	NaN	NaN	18.3118	18.6705	18.8381	18.7069	18.5896	18.7414	NaN
P84095	23.2942	23.1541	23.032	23.457	23.364	23.2503	23.2637	23.3446	23.3886	23.2738	23.1402	23.0616	23.1335	23.2543	23.3589	23.2709	23.2951	23.2017	NaN
Q15382	15.2167	14.8053	13.8635	15.437	14.0954	13.879	NaN	NaN	NaN	NaN	NaN	NaN	NaN	NaN	NaN	NaN	NaN	NaN	NaN
Q9BWF3;Q9BQ04	20.0647	19.4292	19.3107	20.2502	21.0335	20.342	20.6213	20.3972	20.5812	19.9616	19.4555	19.8662	NaN	NaN	NaN	NaN	NaN	NaN	NaN
P54727	26.669	26.7604	26.758	26.8554	26.67	26.7646	26.7474	26.7618	26.7422	26.7151	26.7394	26.8494	26.6333	26.7787	26.7789	26.8642	26.7245	26.7571	NaN
Q07960	22.5252	22.5835	22.5817	22.6286	22.4568	22.7198	22.7919	22.514	22.6186	22.5756	22.41	22.394	22.411	22.3234	22.5395	22.8073	22.336	22.7788	NaN
P35250	24.3968	24.7059	24.4212	24.6988	24.684	24.4808	24.7093	24.4624	24.5998	24.701	24.4278	24.4581	24.3621	24.6185	24.6023	24.6087	24.5918	24.6487	NaN
P40937	23.7637	23.9954	23.8186	23.8386	23.7049	24.05	23.5906	24.0451	23.9629	23.8728	23.8413	23.8158	23.6045	23.8001	23.8924	24.03	23.7979	23.9693	NaN
P08134	15.1776	14.293	14.9131	16.0365	13.3446	13.8775	NaN	NaN	NaN	NaN	NaN	NaN	NaN	NaN	NaN	NaN	NaN	NaN	NaN
P13489	27.2036	27.2003	27.0749	27.261	27.1148	27.2207	27.2974	27.1787	27.209	27.2036	27.0879	27.173	27.0462	27.2486	27.2106	27.2512	27.2084	27.1807	NaN
P27635	28.136	28.3057	28.1665	28.3412	28.1789	28.3419	28.2638	28.1771	28.2785	28.3368	28.2068	28.342	28.0244	28.3034	28.2808	28.2861	28.261	28.2636	NaN
P31350	24.9988	25.139	24.8691	25.1546	24.9372	25.0771	25.1262	24.9801	25.105	25.0516	24.8638	25.0394	24.8318	24.9858	25.0683	25.1573	25.0525	25.0164	NaN
P27694	24.8377	24.9378	24.7352	25.0228	24.6066	24.9618	25.0183	24.8852	24.7119	24.8578	24.8797	24.6428	24.6218	24.8453	24.8595	24.9019	24.9359	24.8515	NaN
O43665	21.7565	21.8521	22	21.8163	21.9	22.0946	21.9382	22.0864	22.0391	21.7604	21.8085	21.9006	21.9221	21.8818	21.8066	21.9771	21.9141	21.9448	NaN
Q9NPQ8	22.7304	22.669	22.5015	22.7217	22.5308	22.8304	22.9386	22.7974	22.7487	22.4577	22.7965	22.2497	22.9055	22.4912	23.1494	22.2166	22.4139	22.6337	NaN
P35249	23.8185	23.7291	23.738	24.0683	23.7753	24.0367	23.9097	23.949	24.0146	23.8594	23.6672	24.0041	23.9677	23.7635	23.6897	24.2531	24.0959	23.6091	NaN
Q13123	22.8212	23.014	22.7183	23.0174	22.7924	23.0058	22.9389	22.7835	22.8949	22.6159	23.0443	23.0828	22.5402	23.1041	22.7139	23.0176	23.1826	22.9052	NaN
P62913	26.584	26.6351	26.5501	26.5772	26.4682	26.7474	26.7318	26.7284	26.634	26.5332	26.495	26.5341	26.5086	26.6944	26.6379	26.6869	26.5713	26.5182	NaN
O76021	25.8312	25.8125	25.7805	25.8076	25.8415	25.922	25.9605	25.8059	25.8307	25.7571	25.8741	25.8662	25.6915	25.8195	25.8543	25.9151	25.8919	25.8586	NaN
P47914	23.2519	23.3305	22.9013	23.1597	23.0977	23.2802	23.2314	23.2138	23.122	23.1625	23.2229	23.0674	23.004	23.191	23.2562	23.185	23.2049	23.1833	NaN
P26373	28.1273	28.1902	28.1248	28.2468	28.1614	28.2832	28.1694	28.1665	28.2479	28.1117	28.1822	28.2228	28.0764	28.2517	28.2057	28.2594	28.1772	28.166	NaN
P18621	27.3624	27.5012	27.4157	27.5981	27.3608	27.5292	27.3411	27.351	27.4666	27.532	27.5336	27.4997	27.3005	27.4826	27.4247	27.5293	27.5213	27.4839	NaN
P46776	27.7961	27.9007	27.7051	27.9024	27.7477	27.9602	27.7561	27.9043	27.6882	27.895	27.8883	27.8285	27.6664	27.8433	27.8633	27.932	27.8367	27.8422	NaN
P46779	25.805	25.9844	25.7252	25.8418	25.7517	26.0152	25.8314	25.9263	25.6992	25.8373	25.8307	25.9306	25.7033	25.8957	25.8786	25.88	25.8472	25.8263	NaN
Q9BVS4	22.06	22.0967	22.1108	21.9736	21.9331	22.0875	22.1392	22.0183	22.0254	21.9216	22.123	22.2024	21.9166	22.1877	22.1743	21.9955	22.0737	21.9419	NaN
P23921	25.9	25.9244	25.979	25.9478	26.0078	26.0059	25.9722	25.9551	26.019	25.9626	25.8628	25.9417	25.8278	25.9847	25.9623	25.9698	26.0582	25.942	NaN
P62906	27.319	27.2807	27.294	27.2562	27.1941	27.424	27.3013	27.2797	27.2436	27.3359	27.1704	27.43	27.1118	27.3197	27.2824	27.4049	27.3338	27.3066	NaN
Q02543	27.4522	27.4553	27.3919	27.4147	27.2703	27.4873	27.4186	27.4216	27.5086	27.4289	27.3322	27.4342	27.2159	27.5333	27.4676	27.4671	27.4376	27.4022	NaN
P35268	27.8722	27.9365	27.8638	27.9686	27.8161	27.9704	27.9066	27.9149	27.9651	27.8148	27.9321	27.8489	27.7458	27.9443	27.9189	27.9875	27.9191	27.9178	NaN
P83731	26.8402	26.8402	26.6979	26.8642	26.6932	26.9177	26.8651	26.6949	26.8632	26.7641	26.7499	26.899	26.6483	26.8171	26.8755	26.9136	26.7697	26.8167	NaN
P30050	28.0696	28.201	28.0539	28.2209	28.0993	28.2077	28.2152	28.0567	28.2496	28.1945	28.024	28.1424	27.957	28.1924	28.146	28.2252	28.1498	28.1732	NaN
P50914	25.8229	25.9846	25.7579	25.8794	25.7619	26.0073	25.9929	25.8257	25.8856	25.7537	25.7806	25.9544	25.6756	25.9217	25.9307	25.9034	25.8805	25.8853	NaN
P18077	26.3972	26.6058	25.3715	26.5113	26.329	26.572	26.5584	26.6216	26.0342	26.229	26.6948	25.8612	25.7593	26.4816	26.2493	26.5801	26.5329	26.1002	NaN
P62979	22.221	22.6754	21.3341	22.6369	21.959	22.5558	NaN	NaN	NaN	NaN	NaN	NaN	21.6168	22.7608	22.8516	22.8195	22.6026	21.6022	NaN
P32969	27.5686	27.584	27.5537	27.572	27.4998	27.6223	27.5486	27.6011	27.6074	27.5739	27.4207	27.581	27.471	27.6461	27.5867	27.581	27.5795	27.5524	NaN
P62899	26.5078	26.6006	26.3006	26.315	26.5369	26.6743	26.6242	26.5835	26.5773	26.4456	26.4578	26.4144	26.2908	26.6036	26.5077	26.4047	26.5415	26.5827	NaN
P39023	28.4279	28.6452	28.5267	28.6072	28.487	28.6929	28.4461	28.5776	28.6273	28.6373	28.5804	28.5157	28.4078	28.6037	28.5726	28.6438	28.5968	28.5817	NaN
P46777	28.4165	28.5321	28.4527	28.6086	28.4698	28.5983	28.427	28.5318	28.6294	28.4453	28.5144	28.5198	28.3299	28.5528	28.5263	28.5668	28.551	28.528	NaN
P46778	26.6936	26.5324	26.4754	26.6217	26.5427	26.6183	26.5501	26.5506	26.6282	26.61	26.5176	26.4366	26.2606	26.6502	26.6555	26.6062	26.5901	26.673	NaN
P62829	27.7607	27.8028	27.7602	27.8331	27.7622	27.9134	27.7125	27.7769	27.9286	27.8841	27.7453	27.8274	27.6649	27.8634	27.8921	27.8096	27.7619	27.8233	NaN
P62888	27.8713	27.9921	27.8951	28.0093	27.8674	28.0569	28.0499	27.8193	27.9714	28.0287	27.954	27.9165	27.7971	28.0349	27.9972	27.9738	27.9744	27.9488	NaN
P05388	29.156	29.2911	29.1895	29.3025	29.2155	29.3691	29.3239	29.278	29.3454	29.1856	29.1918	29.2336	29.1078	29.3112	29.2832	29.3063	29.2776	29.2368	NaN
P05386	22.0448	22.4314	22.1886	22.1382	21.8368	22.9099	22.9018	21.9778	23.0395	21.5917	21.5164	22.5187	NaN	NaN	NaN	NaN	NaN	NaN	NaN
P61313	28.2912	28.384	28.3229	28.4515	28.3478	28.463	28.3853	28.4755	28.3976	28.3023	28.3906	28.3468	28.1763	28.4267	28.3958	28.4123	28.3869	28.4254	NaN
Q07020	27.9332	27.9521	27.9678	28.1007	27.9393	28.0295	28.0919	28.0228	27.963	27.9078	27.9515	27.9539	27.8355	28.0435	28.0534	28.0282	27.9963	27.9611	NaN
P84098	25.495	25.7338	25.4112	25.7324	25.5184	25.6894	25.3772	25.5881	25.5605	25.6536	25.7136	25.698	25.3647	25.6195	25.6445	25.6289	25.6463	25.6067	NaN
Q9UNX3;P61254	14.131	16.1869	14.8875	17.206	15.7948	17.8344	NaN	NaN	NaN	NaN	NaN	NaN	NaN	NaN	NaN	NaN	NaN	NaN	NaN
P61353	27.9061	28.0589	27.7325	28.0405	27.8043	28.1046	27.9189	28.0294	27.8063	28.0788	27.9534	27.9197	27.7876	28.0352	27.9697	28.0391	27.9706	27.9896	NaN
P49207	25.9879	26.104	26.0526	25.9999	26.0309	26.2295	25.9492	26.1443	25.9118	26.0573	26.1914	26.1415	25.8877	26.0732	26.0644	26.1233	26.0837	26.0973	NaN
P42766	26.0825	26.17	26.1015	26.2353	25.9309	26.1864	26.3493	26.0182	26.1679	26.0332	26.0935	26.0754	25.8675	26.1816	26.166	26.2244	26.1937	26.1255	NaN
P62750	27.5673	27.713	27.5398	27.7461	27.5203	27.755	27.6363	27.5992	27.7321	27.7579	27.5126	27.6528	27.4641	27.7088	27.6337	27.6994	27.7086	27.6435	NaN
P83881;Q969Q0	20.1742	20.382	20.4482	20.7701	20.2158	20.5478	20.176	20.8011	20.6336	20.7327	20.2399	20.5524	NaN	NaN	NaN	NaN	NaN	NaN	NaN
P62910	26.9963	27.0626	26.9305	27.2031	27.0419	27.2023	27.0158	27.0482	27.2021	27.0404	26.9452	27.1122	26.9347	27.1002	27.0896	27.0663	27.1648	27.0728	NaN
P05387	28.7601	28.845	28.8147	28.9855	28.8437	29.0109	28.936	28.7855	28.9878	28.7823	28.7825	28.9467	28.6728	28.9486	28.933	28.9414	28.9003	28.8547	NaN
Q9Y3U8	27.2484	27.3162	27.2286	27.3265	27.1443	27.4114	27.234	27.3087	27.3208	27.364	27.1284	27.3379	27.1009	27.3411	27.2988	27.3397	27.2768	27.2866	NaN
P63173	26.9319	27.0529	26.9446	27.1489	26.8736	27.136	27.1568	26.9974	27.1424	26.9221	26.9363	26.9554	26.8084	26.8602	27.0769	27.1682	27.0965	27.1282	NaN
Q9Y3B9	23.0169	22.796	22.7857	23.0766	22.9902	23.0708	22.8026	22.9976	22.9549	22.9527	22.8723	23.161	22.5811	23.0043	23.0182	23.1018	22.9815	23.0632	NaN
O43159	21.3733	21.2868	21.1271	21.633	20.6874	21.4799	21.5103	20.9424	21.3644	21.3058	21.0581	21.4066	21.0959	21.2865	21.2799	20.9535	21.591	21.3853	NaN
Q13151	25.5569	25.6511	25.5523	25.5626	25.4176	25.6336	25.6067	25.6386	25.6813	25.6602	25.532	25.6881	25.5907	25.6529	25.6439	25.6645	25.6818	25.5977	NaN
Q9H6T3	21.8852	21.7551	21.8297	21.7685	21.9129	22.1201	21.9105	21.9362	21.9316	21.7344	21.7193	21.9734	21.7169	21.9283	21.6988	22.1776	21.8078	21.8525	NaN
P62487	22.3259	22.2299	22.2746	21.9986	22.0031	22.4823	22.6435	22.2068	22.1288	22.1233	22.0461	22.1273	22.2054	22.0734	21.5596	22.5201	22.3667	22.4586	NaN
P36578	29.3965	29.5089	29.3676	29.4694	29.3085	29.5583	29.2762	29.4731	29.3921	29.5118	29.4567	29.4613	29.2235	29.5139	29.4756	29.4948	29.462	29.4529	NaN
Q02878	29.3832	29.5474	29.3817	29.5226	29.353	29.5085	29.3387	29.4268	29.4709	29.5457	29.433	29.4579	29.2694	29.5116	29.4599	29.5224	29.466	29.4714	NaN
P10155	25.15	25.1831	25.1002	25.25	25.0257	25.1571	25.2088	25.0648	25.2091	25.2314	25.0785	25.1242	25.0754	25.1715	25.1732	25.1954	25.1534	25.1233	NaN
P51991	28.6447	28.7641	28.6688	28.8377	28.634	28.8865	28.7292	28.7678	28.8374	28.731	28.6975	28.7079	28.6089	28.8072	28.7744	28.787	28.7551	28.7511	NaN
Q99729	27.1529	27.2887	27.1895	27.3791	27.168	27.2676	27.314	27.3066	27.3045	27.1969	27.1252	27.1979	27.1399	27.3369	27.151	27.3032	27.2465	27.2578	NaN
Q9GZS1	14.5589	14.5831	12.6884	13.7258	11.9748	14.1454	NaN	NaN	NaN	NaN	NaN	NaN	NaN	NaN	NaN	NaN	NaN	NaN	NaN
P52434	23.9592	23.9917	24.0152	23.9911	24.0481	24.0731	23.7896	23.9004	23.8913	23.9314	23.8073	23.8256	23.7868	23.8597	23.9363	23.8517	23.8641	23.9073	NaN
Q9H7B2	21.7442	21.9737	21.6402	21.9354	21.7615	21.8684	21.8978	21.85	21.877	21.6285	22.0072	21.6266	21.675	21.8796	21.9382	21.802	21.8037	21.7861	NaN
Q9UHA3	18.2106	18.8127	18.1085	18.8348	18.1791	18.4847	NaN	NaN	NaN	NaN	NaN	NaN	17.7255	18.7627	18.5383	18.5541	18.8379	18.7573	NaN
P52815	24.7386	24.7647	24.6312	24.8292	24.7941	24.7905	24.6637	24.5226	24.7223	24.6165	24.676	24.6679	24.6383	24.7486	24.6942	24.7024	24.7243	24.6682	NaN
Q9H9Y6	17.7141	18.3188	19.1197	18.8473	17.9189	19.2709	18.242	18.103	18.4161	19.7122	18.3103	17.8862	NaN	NaN	NaN	NaN	NaN	NaN	NaN
Q9BYD3	17.8052	17.9767	18.3079	18.0318	17.7471	18.0972	18.3196	17.7928	17.6926	18.3735	18.1205	17.6598	NaN	NaN	NaN	NaN	NaN	NaN	NaN
Q96EL3	13.4211	13.9563	13.2507	13.583	12.5286	15.1004	NaN	NaN	NaN	NaN	NaN	NaN	NaN	NaN	NaN	NaN	NaN	NaN	NaN
P24928	21.5451	21.514	20.8715	21.4596	21.6218	21.5496	21.5367	21.7689	21.2138	21.1182	21.5345	21.4333	21.5672	21.4691	21.0198	21.5302	21.5894	21.4655	NaN
P49247	20.5397	20.9127	20.6374	21.2548	19.8154	20.6986	20.9701	20.8606	20.5104	21.1618	20.4111	20.8446	NaN	NaN	NaN	NaN	NaN	NaN	NaN
Q15050	23.8302	23.9642	23.6523	24.0189	23.7587	24.0729	23.7134	23.6363	24.0631	23.8193	23.8659	23.9126	23.9473	24.0272	23.5758	23.6314	24.0102	24.1174	NaN
P46783	27.4747	27.3972	27.344	27.5166	27.3735	27.5417	27.4817	27.4536	27.482	27.3568	27.5378	27.3633	27.3826	27.4632	27.4229	27.5205	27.5339	27.3978	NaN
Q9NYK5	17.9349	17.0906	17.5129	17.9598	17.8865	17.8511	17.8403	17.8037	17.7864	18.0713	17.474	17.1677	NaN	NaN	NaN	NaN	NaN	NaN	NaN
Q15287	26.1965	26.3774	26.1929	26.399	26.1822	26.4297	26.4248	26.2475	26.2454	26.3253	26.3002	26.3104	26.1414	26.2813	26.3882	26.3125	26.3467	26.3556	NaN
P19388	24.8413	24.6616	24.6317	24.8548	24.7057	24.6694	24.8341	24.8272	24.6595	24.8888	24.6115	24.6875	24.4211	24.7992	24.8436	24.7677	24.7824	24.7719	NaN
O15160	24.6717	24.7458	24.6411	24.7562	24.6879	24.7924	24.7403	24.6636	24.7149	24.8063	24.6428	24.6786	24.6801	24.7751	24.7796	24.6937	24.7131	24.6724	NaN
P30876	23.2295	22.1041	23.0994	23.278	23.2404	23.1952	22.8953	23.2969	23.4551	22.972	22.6219	23.0111	22.4895	23.1781	22.9385	23.2193	23.3483	23.1579	NaN
P19387	20.5646	20.3489	20.3124	20.8619	20.4346	20.7533	20.7765	20.7438	20.7125	20.3383	20.2273	20.7279	20.8169	20.8206	20.4719	20.689	20.3587	20.1294	NaN
O15514	21.4565	21.4976	21.3981	21.5694	21.491	21.5067	21.6859	21.4643	21.6129	21.3037	21.1874	21.5346	21.0612	21.6175	21.3703	21.5994	21.4482	21.5897	NaN
P62424	28.2605	28.2874	28.2042	28.4324	28.1216	28.3865	28.1741	28.3731	28.1873	28.2734	28.4066	28.3387	28.0371	28.3019	28.2827	28.3283	28.3541	28.3094	NaN
P18124	28.8369	28.8577	28.762	28.9107	28.7109	28.8883	28.7459	28.82	28.7924	28.8959	28.7682	28.918	28.6317	28.8799	28.8439	28.8732	28.8752	28.8698	NaN
P62917	25.7079	26.0674	26.0011	26.173	25.9627	26.1929	26.0035	26.0758	26.2245	26.0116	25.7745	25.9097	25.6185	26.2153	26.1758	26.2169	26.2626	26.1549	NaN
P62841	26.1763	26.1048	25.9913	26.0167	25.9659	26.0139	25.8046	26.1488	26.1643	26.085	25.974	26.1362	25.8856	26.1359	26.0131	26.1334	26.0781	26.0537	NaN
P63220	27.3546	27.4679	27.2325	27.4089	27.2928	27.38	27.3816	27.306	27.2584	27.4704	27.3596	27.3467	27.1832	27.4537	27.3816	27.424	27.3491	27.3871	NaN
P62854;Q5JNZ5	20.1711	20.2433	20.8606	20.8454	20.05	21.3233	20.404	20.795	21.1925	20.9507	19.3986	21.2932	NaN	NaN	NaN	NaN	NaN	NaN	NaN
P42677;Q71UM5	17.0179	16.7773	16.1709	16.5673	14.8856	17.0444	NaN	NaN	NaN	NaN	NaN	NaN	NaN	NaN	NaN	NaN	NaN	NaN	NaN
P42677	26.5144	26.6816	26.7104	26.6755	26.5364	26.6822	26.5785	26.62	26.5508	26.7157	26.7009	26.6493	26.5198	26.7161	26.663	26.6542	26.6478	26.6466	NaN
P62701	28.8216	28.8694	28.8296	28.9778	28.8043	28.9306	28.8625	28.9049	28.9493	28.7475	28.8643	28.908	28.7498	28.8622	28.9457	28.9569	28.9397	28.8112	NaN
P46781	27.6833	27.4875	27.6474	27.2877	27.6193	27.7608	27.6305	27.5593	27.5986	27.5192	27.6834	27.5289	27.3665	27.6448	27.6105	27.6515	27.6222	27.5996	NaN
P14678;P63162	21.9156	22.205	22.558	22.1092	21.8957	22.4863	22.3179	22.3104	22.3765	22.2713	22.1998	21.9565	NaN	NaN	NaN	NaN	NaN	NaN	NaN
P22626	30.5194	30.6406	30.5349	30.7187	30.5012	30.7236	30.6515	30.5825	30.6579	30.5445	30.5941	30.6134	30.4957	30.6544	30.6218	30.6816	30.6153	30.5887	NaN
P22626;P09651;P51991	17.0886	17.6582	15.9295	18.3802	16.417	17.816	NaN	NaN	NaN	NaN	NaN	NaN	NaN	NaN	NaN	NaN	NaN	NaN	NaN
Q14690	22.7876	22.664	22.8855	22.6743	23.0278	22.5487	22.7361	22.5667	22.8625	22.7485	22.7411	22.8988	22.5918	22.8328	22.7705	22.7653	22.8857	22.7987	NaN
P08708	27.1488	27.2605	27.1138	27.2089	27.1851	27.2934	27.3302	27.1886	27.2716	27.1358	27.1296	27.1628	26.9923	27.2671	27.2359	27.2517	27.2284	27.228	NaN
P15880	28.409	28.4322	28.4189	28.5469	28.3666	28.5488	28.3815	28.568	28.4784	28.4499	28.4705	28.4111	28.2824	28.4715	28.5046	28.5435	28.5009	28.4745	NaN
P25398	28.2471	28.3215	28.2234	28.3853	28.1685	28.4475	28.2344	28.4293	28.368	28.2338	28.1966	28.2596	28.1041	28.3457	28.3557	28.3128	28.335	28.2947	NaN
P62249	27.6624	27.8287	27.6825	27.8933	27.6769	27.837	27.8053	27.7234	27.7216	27.673	27.8923	27.7723	27.5954	27.8425	27.8179	27.8077	27.774	27.7837	NaN
P46782	27.8146	27.9251	27.8612	27.9701	27.8755	27.9259	27.8042	27.831	27.849	27.9736	27.9376	27.9863	27.7494	27.9078	27.9941	27.9986	27.8446	27.9082	NaN
P62753	27.6414	27.7507	27.692	27.8605	27.5957	27.8067	27.7623	27.8499	27.7979	27.6334	27.6523	27.6609	27.582	27.7364	27.7876	27.7566	27.8195	27.678	NaN
Q5JTH9	23.4528	23.5595	23.4	23.4176	23.4641	23.5799	23.4516	23.4252	23.4937	23.5988	23.4162	23.5456	23.3037	23.5512	23.5081	23.5227	23.514	23.4872	NaN
Q14684	21.2877	21.2283	21.4164	21.1081	21.1477	20.9435	20.9716	21.4211	21.1939	21.1615	21.2917	21.0899	21.1901	21.4758	20.9465	21.2172	21.0932	21.213	NaN
P62280	27.8028	27.8606	27.6185	27.8459	27.6002	27.9066	27.7191	27.9168	27.7144	27.6797	27.7604	27.7301	27.5508	27.7819	27.814	27.8564	27.7428	27.7783	NaN
P62244	27.5642	27.6826	27.6327	27.714	27.5615	27.7789	27.7882	27.6843	27.5766	27.5605	27.606	27.5532	27.4054	27.7234	27.7242	27.7062	27.6878	27.6521	NaN
Q9NQG5	23.3672	23.7162	23.4507	23.751	23.5911	23.6002	23.836	23.4491	23.669	23.5046	23.4296	23.5838	23.3688	23.5808	23.7175	23.4314	23.5155	23.8273	NaN
P56182	23.1869	23.359	23.3923	22.9505	23.36	23.2368	23.6049	23.1456	23.1354	23.2626	23.2742	23.2514	23.0809	23.5714	23.1862	23.0146	23.3461	23.4092	NaN
P62277	25.4045	27.178	25.1971	26.1144	25.9655	26.1031	26.7429	25.8872	26.519	25.7022	25.5496	26.1526	25.268	26.3656	26.0539	26.5528	26.1824	26.1215	NaN
P62263	27.4591	27.572	27.4144	27.6184	27.417	27.6255	27.5685	27.4225	27.5633	27.7152	27.5716	27.4196	27.3563	27.5272	27.5882	27.5718	27.5481	27.524	NaN
P60866	27.7478	27.8051	27.7916	27.9627	27.7354	27.9524	27.6862	27.9562	27.8803	27.9129	27.7961	27.9221	27.5941	27.9308	27.912	27.8913	27.8783	27.868	NaN
P62266	25.907	25.9574	25.9162	25.8501	25.7959	25.9726	25.8967	25.8778	25.9539	26.0341	25.7561	25.9025	25.697	25.9863	25.9734	25.9771	25.9236	25.8779	NaN
P31949	25.8213	25.7924	25.9936	25.8453	26.1411	26.0432	25.8781	26.0843	25.8931	25.9534	25.9276	25.9225	25.6931	26.0531	25.9516	26.0383	25.9648	25.8854	NaN
P62847	26.7243	26.7452	26.5278	26.8033	26.5834	26.6602	26.764	26.6751	26.682	26.5454	26.7328	26.6172	26.6263	26.7986	26.7305	26.7456	26.598	26.5857	NaN
P62851	28.0172	28.1281	28.0313	28.1792	27.9056	28.1311	28.1266	28.037	27.9675	28.1564	28.1659	27.9227	27.8307	28.1972	28.0836	28.1377	28.0883	28.0755	NaN
P62306	25.7859	25.8916	25.8688	25.9304	25.7759	25.9238	25.8341	25.8382	25.9487	25.8874	25.7557	25.8932	25.8895	25.7769	25.8663	25.9252	25.882	25.8156	NaN
P62861	26.8349	26.8911	26.8066	26.9998	26.7621	27.0346	27.0114	26.7572	26.9496	26.8808	26.8029	26.8545	26.6572	26.9828	26.9335	26.9889	26.8398	26.9218	NaN
P61247	28.6336	28.7237	28.6162	28.7635	28.5896	28.853	28.7698	28.6598	28.7168	28.68	28.6483	28.8285	28.4648	28.7755	28.735	28.7693	28.7256	28.745	NaN
P62081	29.1517	29.2381	29.122	29.2708	29.1076	29.2854	29.1555	29.2475	29.295	29.1076	29.2426	29.1265	29.0708	29.2991	29.208	29.2317	29.1991	29.1545	NaN
P62241	28.3204	28.4076	28.3214	28.4426	28.2962	28.4667	28.3879	28.3903	28.4766	28.2714	28.4057	28.3458	28.2253	28.4437	28.4308	28.4127	28.3899	28.4269	NaN
P08865	29.0331	29.0934	29.0617	29.2236	29.0101	29.1702	29.0662	29.2175	29.1319	29.0039	29.0951	29.0906	28.9458	29.1767	29.1302	29.1276	29.1022	29.1078	NaN
Q92541	17.0001	17.4774	16.9535	18.4023	17.2187	18.0121	17.9121	18.0184	16.5947	17.1756	17.5584	18.3397	NaN	NaN	NaN	NaN	NaN	NaN	NaN
P09234	24.502	24.5922	24.5476	24.7753	24.4121	24.7959	24.6339	24.7172	24.7802	24.5142	24.4685	24.5449	24.4896	24.7375	24.6343	24.6203	24.5071	24.6127	NaN
O00442	23.3405	23.0829	22.8815	23.3321	23.0612	23.1696	22.9014	23.2213	23.014	23.1976	23.2109	23.4027	22.9295	23.1391	23.0779	23.2107	23.6386	22.9985	NaN
P08621	25.8994	26.2107	25.9308	26.2378	26.0448	26.1088	26.0848	26.0801	26.1321	26.0345	26.2285	25.983	25.8879	26.1639	26.0887	26.1346	26.1462	26.076	NaN
Q9Y512	22.1699	22.367	22.1743	22.3076	22.2483	22.2728	22.2211	22.1066	22.3617	22.2485	22.2885	22.3675	22.2188	22.3286	22.3472	22.1751	22.3231	22.1471	NaN
Q9NSI8	24.1217	23.6969	23.9586	23.5331	23.9953	23.6852	24.1227	23.8751	23.6568	23.7621	23.7635	23.6563	23.6512	23.7958	23.9476	23.9174	23.7403	24.0704	NaN
O00422	23.3044	23.183	23.0747	23.1487	23.1973	23.2109	23.2679	23.1387	23.1789	23.2215	23.1307	23.1248	23.0716	23.3258	23.1333	23.2461	23.196	23.1204	NaN
Q15020	22.425	23.4205	22.5137	22.0193	21.8587	22.7087	22.3157	22.4779	22.3665	22.3316	22.3457	23.2235	22.0797	23.124	22.8765	22.1941	22.5825	22.4552	NaN
Q9Y230	27.3926	27.5036	27.43	27.5888	27.5067	27.6095	27.5637	27.4093	27.426	27.5133	27.4934	27.552	27.3517	27.5394	27.5349	27.5519	27.551	27.5411	NaN
Q15424	25.4674	25.4525	25.3576	25.5082	25.3644	25.6856	25.4093	25.4869	25.5165	25.3446	25.6217	25.4403	25.4423	25.5445	25.3824	25.5666	25.4617	25.4532	NaN
Q15424;Q14151	19.8877	20.0627	19.0578	20.1522	19.0261	20.5548	NaN	NaN	NaN	NaN	NaN	NaN	20.2526	19.0241	21.1781	20.0636	19.2988	19.4695	NaN
P23526	27.9068	28.0046	27.9974	27.9252	27.8117	28.0304	27.8374	27.8834	28.0155	27.9803	27.9831	27.9907	27.7483	28.0445	27.9454	27.9929	27.9723	27.9644	NaN
P62857	26.8366	27.07	26.8783	26.9862	26.9368	27.1148	26.9023	27.0557	26.8038	27.0436	26.9973	26.9897	26.831	27.0609	27.0318	27.0397	26.8905	26.9729	NaN
Q9Y3D9	21.9454	22.3043	21.8182	21.9422	21.9257	22.2548	21.9111	22.3768	21.7931	22.083	22.0397	22.1425	22.1086	22.2102	22.1813	21.9843	22.1117	21.5004	NaN
P82663	21.2691	21.5273	21.3514	21.4145	21.4162	21.5408	21.6274	21.3051	21.3367	21.5423	21.3297	21.4393	21.3676	21.2885	21.5901	21.3708	21.427	21.5488	NaN
Q9Y3I0	26.1423	26.1957	26.249	26.2828	26.079	26.2716	26.2673	26.2356	26.158	26.275	26.1057	26.1276	26.1405	26.2983	26.233	26.2689	26.1262	26.1675	NaN
Q9NQC3	19.0925	20.3472	19.4983	20.3191	18.7359	19.7604	20.4505	18.2291	19.3439	20.3822	19.6653	19.4092	NaN	NaN	NaN	NaN	NaN	NaN	NaN
Q8TB61	13.6273	15.1608	13.9256	13.8755	14.0537	14.7555	NaN	NaN	NaN	NaN	NaN	NaN	NaN	NaN	NaN	NaN	NaN	NaN	NaN
Q8NBI5	20.0401	23.0401	22.1206	22.3369	20.7774	21.6346	22.867	22.7073	22.8218	NaN	22.8526	23.0836	19.1016	23.095	22.6825	21.3194	21.8768	22.5784	NaN
Q15437;Q15436	15.4365	15.5512	15.3494	16.7845	14.8271	14.3961	NaN	NaN	NaN	NaN	NaN	NaN	NaN	NaN	NaN	NaN	NaN	NaN	NaN
P53992	24.8189	24.819	24.747	24.9522	24.7146	24.8518	24.821	24.7011	24.854	24.8543	24.8836	24.7765	24.7475	24.899	24.7374	24.86	24.8456	24.796	NaN
Q99590	20.6494	20.4213	20.2374	20.8834	20.4816	20.4649	20.5513	20.36	20.2991	20.8531	20.4464	20.6685	20.3863	20.2651	20.4586	20.6702	20.6443	20.7634	NaN
Q92552	21.709	21.9336	21.7347	21.9313	21.898	22.018	21.9405	22.0331	22.1189	21.7694	21.7385	21.6517	21.7684	22.0101	21.635	21.9969	21.7279	21.9894	NaN
Q9UBE0	26.1649	26.2766	26.1331	26.2398	26.1377	26.2573	26.1915	26.2219	26.2007	26.0893	26.2711	26.1759	26.1023	26.2348	26.2225	26.221	26.2083	26.1587	NaN
Q9UBT2	26.3673	26.2707	26.3064	26.4433	26.306	26.3435	26.458	26.3008	26.319	26.3995	26.2297	26.3778	26.1517	26.3435	26.5489	26.3462	26.3317	26.2674	NaN
P62269	28.4591	28.4928	28.4824	28.5075	28.3519	28.6242	28.4943	28.5331	28.3286	28.5185	28.4822	28.5674	28.2496	28.5647	28.5174	28.5466	28.5201	28.5259	NaN
P39019	27.6251	27.7137	27.5437	27.5529	27.4001	27.6414	27.6222	27.4343	27.6326	27.6682	27.4808	27.6353	27.3928	27.6134	27.6362	27.6446	27.603	27.6078	NaN
P23396	29.3372	29.4517	29.3164	29.4537	29.3032	29.4664	29.3566	29.425	29.414	29.316	29.41	29.4525	29.2635	29.4505	29.4558	29.4323	29.4099	29.3824	NaN
P51398	18.5178	19.5127	18.7468	19.9724	18.9818	19.8143	19.6729	19.5103	20.2779	18.2766	19.1791	19.0085	NaN	NaN	NaN	NaN	NaN	NaN	NaN
P62304	21.4329	20.8066	21.0856	21.2236	19.5919	21.2557	22.3253	20.8987	21.7413	20.133	20.5644	19.9627	NaN	NaN	NaN	NaN	NaN	NaN	NaN
P62308;A8MWD9	20.2792	20.4432	20.0947	20.7188	20.5993	20.6663	20.6848	21.0318	20.4436	20.2375	20.2683	20.3781	NaN	NaN	NaN	NaN	NaN	NaN	NaN
Q9UHR5	13.6887	13.4601	13.59	15.0131	14.349	14.9856	NaN	NaN	NaN	NaN	NaN	NaN	NaN	NaN	NaN	NaN	NaN	NaN	NaN
Q9H4L4	17.9368	17.2581	17.1369	17.5356	16.819	17.9591	16.8615	18.6572	17.3008	17.5163	17.0827	17.1729	NaN	NaN	NaN	NaN	NaN	NaN	NaN
Q15459	26.5637	26.6799	26.5501	26.6632	26.478	26.7229	26.6037	26.6647	26.6953	26.5413	26.575	26.6095	26.4529	26.6439	26.6441	26.6095	26.7007	26.5957	NaN
Q15428	25.1102	25.3229	25.2971	25.3935	25.0434	25.2579	25.241	25.4496	25.3976	25.074	25.1117	25.1635	24.9785	25.2943	25.2535	25.1385	25.5708	25.2452	NaN
O75533	26.9775	27.0974	26.97	27.1146	26.9439	27.0793	27.0197	27.0627	27.1141	27.0368	26.9782	27.0885	26.8777	27.1098	27.0758	27.0943	27.072	27.0816	NaN
Q9Y3B4	23.6948	23.844	23.6909	23.7794	23.6486	23.8511	23.8995	23.6255	23.7356	23.6355	23.7246	23.8417	23.6826	23.924	23.7541	23.7655	23.7793	23.5818	NaN
P09661	25.391	25.4533	25.3002	25.586	25.3774	25.484	25.5254	25.4377	25.334	25.4352	25.5064	25.4311	25.2667	25.5317	25.4775	25.5199	25.4147	25.4395	NaN
P08579;P09012	16.552	16.5086	14.351	15.18	15.4453	16.9912	NaN	NaN	NaN	NaN	NaN	NaN	NaN	NaN	NaN	NaN	NaN	NaN	NaN
P08579	17.8306	17.9337	17.5204	17.4137	16.9665	18.5892	18.5748	17.1465	18.0944	18.0821	17.965	17.8366	NaN	NaN	NaN	NaN	NaN	NaN	NaN
Q9Y265	27.1909	27.3091	27.1924	27.2826	27.1478	27.3552	27.2346	27.3387	27.251	27.2406	27.2099	27.2767	27.1239	27.3113	27.2716	27.3136	27.2758	27.2523	NaN
Q96ER3	21.2019	21.1215	21.0894	21.0884	21.2094	21.541	21.3688	21.0493	21.2376	21.4005	21.1061	21.0597	21.0905	21.2035	21.2045	21.4051	21.2417	21.1161	NaN
Q9UPN6;O95104	19.0661	19.0154	18.3766	19.2354	18.7005	19.4485	NaN	NaN	NaN	NaN	NaN	NaN	18.7818	19.085	18.4409	19.5982	19.2102	18.7389	NaN
P07602	25.9025	25.8772	26.0386	25.9538	25.8346	25.9327	26.1446	25.9196	25.9789	25.8707	25.9315	25.8321	25.7201	25.95	25.9977	25.9937	25.9546	25.9546	NaN
Q9NR31	24.3613	24.5234	24.3293	24.5346	24.4499	24.5007	24.5402	24.3994	24.3557	24.3684	24.5365	24.5159	24.6139	24.3555	24.6015	24.3305	24.5279	24.2902	NaN
Q9NR31;Q9Y6B6	17.3509	19.419	19.2049	17.9842	19.3937	18.9087	NaN	NaN	NaN	NaN	NaN	NaN	19.7262	19.3853	18.5091	18.8256	18.8967	18.4544	NaN
P82979	25.1162	25.3661	25.2132	25.3242	25.1787	25.3224	25.4375	25.2932	25.2283	25.2069	25.202	25.1779	25.0282	25.2466	25.3137	25.3262	25.3485	25.2372	NaN
Q9Y3A5	25.082	24.9352	24.8685	25.1126	25.1826	25.2608	25.2409	25.002	25.0157	24.892	24.9571	25.1829	24.7087	25.1897	25.1019	25.2479	25.135	25.1	NaN
P50454	26.1355	26.2395	26.1441	26.2242	26.0512	26.1688	26.0416	26.1994	26.227	26.1375	26.1688	26.2488	26.0295	26.2335	26.1673	26.1811	26.2167	26.1456	NaN
O75368	23.2786	23.4078	23.3512	23.5599	23.437	23.3059	23.2317	23.4287	23.3932	23.4025	23.3627	23.5524	23.1458	23.5873	23.3505	23.4349	23.4398	23.408	NaN
Q9H299	25.4195	25.5494	25.5	25.6272	25.52	25.7273	25.6363	25.481	25.5491	25.4824	25.5056	25.7298	25.4482	25.5589	25.5812	25.6632	25.5803	25.5547	NaN
Q8N357	17.508	17.5619	17.5057	17.7058	16.7652	18.0235	17.6237	16.7572	17.6984	18.067	17.1561	18.1371	NaN	NaN	NaN	NaN	NaN	NaN	NaN
Q9NQZ2	21.372	21.7508	21.4	21.5631	21.4782	21.5425	21.5117	21.7467	21.5498	21.3994	21.6518	21.354	21.3972	21.5568	21.5364	21.5037	21.6497	21.4468	NaN
Q15437	24.0059	24.1619	24.1222	24.1262	23.9083	24.0731	24.164	24.1781	24.0114	24.0234	23.9497	23.9884	23.867	24.0892	23.9865	24.2133	24.109	24.0913	NaN
O94979	24.7478	25.0044	24.9745	25.0696	24.9957	25.0781	24.936	25.0331	25.0312	25.0974	24.8222	24.8572	24.769	25.1021	24.9324	25.0536	25.0403	24.9896	NaN
P31040	24.4406	24.6238	24.46	24.4462	24.4011	24.634	24.5887	24.56	24.6277	24.5466	24.2071	24.5049	24.3291	24.6161	24.4045	24.6666	24.4861	24.5185	NaN
Q96EE3	17.891	19.2238	17.8685	18.8407	17.5109	18.9923	18.7881	18.5176	18.2374	19.566	18.0571	17.1739	NaN	NaN	NaN	NaN	NaN	NaN	NaN
Q9NVA2;Q14141	14.5307	14.3597	16.3656	14.9549	16.7268	14.7634	NaN	NaN	NaN	NaN	NaN	NaN	NaN	NaN	NaN	NaN	NaN	NaN	NaN
Q9NVA2	24.2848	24.2722	24.1399	24.2255	24.0305	24.2592	24.2547	24.0837	24.3399	24.2106	24.1351	24.2492	24.0358	24.2933	24.1954	24.3396	24.1753	24.2138	NaN
Q01105	28.818	28.9575	28.802	28.9834	28.8179	29.0012	28.9982	29.0037	28.9247	28.8106	28.8488	28.8336	28.7315	28.9121	28.9284	28.9633	28.9385	28.8903	NaN
Q13435	27.185	27.3127	27.1818	27.3499	27.1794	27.3595	27.3752	27.1757	27.304	27.2385	27.1824	27.2913	27.1019	27.249	27.2594	27.3329	27.2833	27.3089	NaN
Q15427	23.5894	23.5623	23.5852	23.7021	23.4672	23.6806	23.962	23.6911	23.1614	23.7689	23.4761	23.6238	23.4243	23.6667	23.504	23.5433	23.5986	23.7938	NaN
O15027	20.2588	21.1568	20.3688	21.1576	21.1767	20.8385	20.4574	20.8203	20.7858	21.2233	20.8836	20.6834	20.6166	20.8075	21.0431	21.193	20.4601	20.8305	NaN
Q8WW01	18.0347	17.8335	18.0158	18.4264	18.3508	17.5288	17.7619	17.672	18.5204	18.7954	17.974	17.7305	NaN	NaN	NaN	NaN	NaN	NaN	NaN
Q15019	24.5692	24.7172	24.4186	24.6974	24.3249	24.6543	24.3861	24.5833	24.4618	24.6075	24.5418	24.6815	24.3071	24.3742	24.379	24.9317	24.7206	24.7185	NaN
Q16181	25.2724	25.575	25.2769	25.5018	25.2775	25.4872	25.3857	25.3052	25.5325	25.3377	25.2788	25.5702	25.1178	25.3856	25.4927	25.3868	25.461	25.5587	NaN
Q92599	22.4379	20.3623	20.7961	23.1904	20.0855	19.8192	22.6128	NaN	22.8747	22.756	22.9005	22.7294	20.7329	23.1951	22.0418	18.2396	21.4195	23.7951	NaN
P23246	28.6423	28.7033	28.7193	28.7706	28.6064	28.8199	28.749	28.6972	28.786	28.7426	28.6205	28.7368	28.6313	28.7894	28.7356	28.7845	28.7601	28.7249	NaN
Q14151	22.71	22.2328	22.8283	22.7301	22.9567	22.424	22.4601	22.6795	22.734	22.9079	22.6657	22.6087	22.4946	22.8438	22.938	22.4649	22.6148	22.7543	NaN
Q9UHD8	24.4375	24.4905	24.211	24.4843	24.2885	24.5416	24.3676	24.3676	24.5262	24.4054	24.2949	24.457	24.3174	24.4444	24.4636	24.4641	24.4398	24.3169	NaN
P21912	23.9779	24.0737	24.0842	24.2289	23.7951	23.9556	23.7633	24.197	23.934	24.0696	24.1624	24.1652	23.8249	24.1832	24.3756	23.9379	24.1077	23.8651	NaN
Q15637	26.6242	26.6428	26.5734	26.7043	26.5348	26.6941	26.5818	26.6374	26.5607	26.6963	26.5955	26.6927	26.4703	26.7044	26.6649	26.6781	26.5828	26.6524	NaN
Q12874	25.3521	25.63	25.5625	25.6396	25.3264	25.5715	25.6242	25.6146	25.5597	25.4826	25.3929	25.5585	25.5487	25.7182	25.4547	25.5253	25.4259	25.4585	NaN
Q9BRT9	16.4358	17.0396	17.0298	16.2275	15.6447	17.4231	17.174	16.9137	17.6366	15.5632	17.2635	15.8192	NaN	NaN	NaN	NaN	NaN	NaN	NaN
O00193	22.4503	22.4749	22.3907	22.4583	22.2605	22.5768	22.6298	22.3768	22.33	22.2515	22.6034	22.3956	22.3336	22.5009	22.4598	22.4876	22.5084	22.3696	NaN
Q9UQE7	24.153	24.3503	24.3185	24.3752	24.1258	24.4685	24.5881	24.1888	24.1317	24.2944	24.3092	24.2107	23.9991	24.3493	24.4252	24.2767	24.5339	24.2614	NaN
P51532;P51531	13.7877	16.2021	15.066	16.1153	15.7201	16.404	NaN	NaN	NaN	NaN	NaN	NaN	NaN	NaN	NaN	NaN	NaN	NaN	NaN
Q969G3	23.3303	23.6572	23.4958	23.5731	23.3801	23.7547	23.5314	23.387	23.6747	23.4945	23.7363	23.3525	23.5757	23.5199	23.6757	23.5531	23.4822	23.3467	NaN
Q7KZF4	28.7191	28.7579	28.6924	28.8323	28.6681	28.8368	28.815	28.7785	28.7933	28.6587	28.7043	28.6747	28.5651	28.796	28.7909	28.8095	28.8108	28.7425	NaN
Q13596	22.9942	23.13	23.099	23.3267	23.1322	23.2085	23.3095	23.1405	23.2469	23.0063	23.1316	23.03	23.0321	23.2444	23.3193	23.1688	23.1992	22.8368	NaN
P35237	25.4892	25.7147	25.5072	25.7324	25.5975	25.6907	25.7827	25.5786	25.609	25.5062	25.62	25.613	25.4843	25.5968	25.562	25.7642	25.753	25.5297	NaN
Q8NBT2	23.0556	22.7673	23.3032	22.2737	22.7074	22.852	23.1708	22.7066	23.0874	22.9861	22.9274	22.7803	22.8681	23.2338	22.8986	22.855	22.6421	22.6826	NaN
Q92922	25.1088	25.1611	25.0669	25.1852	24.949	25.0947	25.0973	25.0995	25.1178	25.0396	25.0061	25.0558	25.02	25.0736	25.1294	25.1798	25.1716	25.0277	NaN
Q92922;Q8TAQ2	14.9264	15.2416	14.336	14.2028	15.1376	16.631	NaN	NaN	NaN	NaN	NaN	NaN	NaN	NaN	NaN	NaN	NaN	NaN	NaN
Q2TAY7	24.5589	24.5472	24.6096	24.6704	24.3963	24.6621	24.4659	24.6489	24.4152	24.5852	24.6818	24.647	24.3646	24.6218	24.6284	24.6328	24.5988	24.5817	NaN
O95721	24.837	25.2009	25.0953	25.2076	24.9608	25.0404	25.2164	25.1127	25.056	24.9973	25.0847	25.113	24.9554	25.1309	25.0892	25.1294	25.1132	25.0174	NaN
Q9UNH7	23.2917	23.6026	23.5273	23.4818	22.9628	23.4356	23.0603	23.2866	23.631	23.4883	23.4972	23.4583	23.013	23.3101	23.862	23.2329	23.284	23.8707	NaN
P30626	25.2425	25.2809	25.1761	25.3774	25.1604	25.3552	25.3193	25.3264	25.2942	25.2655	25.2284	25.27	25.0868	25.3469	25.2735	25.3198	25.3157	25.2647	NaN
Q08945	26.0911	26.0749	26.1618	26.203	26.0023	26.2049	26.1901	26.2628	26.1352	26.0386	26.0165	26.1204	25.9478	26.1585	26.2678	26.0276	26.2212	26.1562	NaN
Q9H9B4	23.5554	23.5671	23.4612	23.4653	23.4691	23.6856	23.402	23.4636	23.6729	23.5048	23.5447	23.5566	23.4024	23.5662	23.52	23.6139	23.6467	23.4714	NaN
Q9Y2Z0	25.1517	25.1668	25.1543	25.1973	25.0911	25.172	25.2277	25.195	25.1412	25.1408	25.0699	25.126	25.0362	25.2471	25.1496	25.1958	25.112	25.1755	NaN
O43765	24.815	24.474	24.9084	24.5757	24.4662	24.7342	24.6329	24.8416	24.7735	24.5232	24.4932	24.6448	24.5144	24.6358	24.6449	24.7672	24.7059	24.7226	NaN
Q9Y371	18.9925	18.4971	17.6296	19.4087	18.7051	18.9684	19.1944	18.3497	19.4925	18.6901	17.4749	18.9339	NaN	NaN	NaN	NaN	NaN	NaN	NaN
Q14683	23.9546	24.413	24.2348	24.1958	24.2009	24.3476	24.2109	24.272	24.284	24.3122	24.2066	24.1295	24.2314	24.1297	24.3354	24.3746	23.9011	24.3798	NaN
O95347	24.1663	24.4314	24.5953	24.3702	24.4227	24.6675	24.5199	24.6531	24.3412	24.2943	24.4084	24.4932	24.1199	24.4933	24.4743	24.4952	24.4799	24.4829	NaN
Q9NTJ3	24.6477	24.7596	24.5812	24.9338	24.6582	24.9391	24.8079	24.8285	24.7149	24.8044	25.198	24.7539	24.6723	24.9102	24.1908	25.0611	24.8464	24.806	NaN
Q9NR45	26.3729	26.4424	26.2619	26.5271	26.383	26.4557	26.4841	26.4885	26.3591	26.2793	26.3709	26.4554	26.2719	26.4429	26.4363	26.4534	26.4088	26.4506	NaN
P62316	27.3794	27.556	27.43	27.5522	27.6032	27.5842	27.5732	27.5965	27.6351	27.4644	27.4765	27.4619	27.3594	27.5983	27.5461	27.599	27.5815	27.5297	NaN
Q96H20	16.1299	16.1164	13.9209	14.547	13.2992	14.527	NaN	NaN	NaN	NaN	NaN	NaN	NaN	NaN	NaN	NaN	NaN	NaN	NaN
Q13573	22.1278	22.2706	22.3258	22.4115	22.3673	22.1642	22.4721	22.2245	22.3447	22.2474	22.1677	22.2685	22.4993	22.2203	22.2326	22.3348	22.1457	22.2476	NaN
P00441	27.6296	27.7359	27.6341	27.7931	27.6045	27.8321	27.5894	27.6078	27.8826	27.7149	27.6769	27.6973	27.5243	27.6519	27.7124	27.7331	27.8567	27.7033	NaN
A6NHR9	25.0962	25.1231	25.0794	24.998	24.9409	25.0053	25.0256	25.1092	25.1285	24.9613	24.9728	25.0156	24.8509	25.0874	24.9762	25.0941	25.127	25.0909	NaN
P54920	25.2561	25.3275	25.3425	25.414	25.2669	25.3773	25.4188	25.2958	25.3525	25.365	25.285	25.3948	25.2361	25.3855	25.3153	25.4136	25.3335	25.3648	NaN
Q96DI7	25.207	25.1648	25.0767	25.1262	25.0745	25.0476	25.0589	25.0553	25.1088	25.0987	25.1463	25.1665	24.8995	25.2821	25.1846	25.1411	25.1518	25.0409	NaN
P18583	23.8359	23.8848	23.5134	23.8005	23.7035	23.7939	23.682	23.8822	23.8467	23.6593	23.5528	23.7997	23.6603	23.992	23.5207	23.7723	23.7688	23.7911	NaN
Q9Y5B9	25.2893	25.3217	25.2477	25.4217	25.1456	25.4204	25.3983	25.3824	25.3996	25.2344	25.1298	25.155	25.1891	25.4423	25.0823	25.2886	25.4466	25.3427	NaN
O75934	22.7468	23.0648	22.8985	22.8355	22.7627	22.8206	22.9373	22.7373	22.7475	22.8529	22.951	22.8141	22.6801	22.8833	22.9467	22.9279	22.8365	22.7929	NaN
O75940	17.6074	18.7067	17.2124	18.5643	18.6186	17.5273	19.5637	18.1813	18.2971	18.184	17.6895	17.2055	NaN	NaN	NaN	NaN	NaN	NaN	NaN
P49903	23.7457	23.6997	23.5474	23.6886	23.3925	23.6949	23.7241	23.6543	23.4624	23.7226	23.6718	23.5405	23.4612	23.6652	23.6156	23.7221	23.6579	23.6589	NaN
Q01082	23.5609	23.1861	23.3734	23.7673	23.4555	23.6445	23.6414	23.4386	23.5373	23.2935	23.3238	23.3273	23.4254	23.1426	23.7244	23.6989	23.7734	23.1845	NaN
O15042	24.6792	24.9422	24.6647	24.8337	24.6949	24.9497	24.7683	24.7439	24.9013	24.7914	24.8669	24.6068	24.5972	24.8425	24.741	24.849	24.8521	24.8007	NaN
Q96ES7	20.4214	20.2951	20.4074	20.3146	20.1667	20.3512	20.4124	20.1261	20.3912	20.2198	20.3031	20.5166	20.1885	20.3233	20.3256	20.465	20.2082	20.4729	NaN
P42285	25.5045	25.6112	25.6216	25.6318	25.4872	25.6856	25.6763	25.6945	25.5816	25.5334	25.5458	25.4876	25.3875	25.6214	25.6473	25.6004	25.6189	25.709	NaN
Q8WU79	22.4121	22.5869	22.4122	22.4456	22.3715	22.6688	22.3987	22.5924	22.8797	22.3901	22.2241	22.402	22.1291	22.4847	22.5184	22.6283	22.5794	22.5497	NaN
O60264	23.5076	23.514	23.392	23.5989	23.324	23.6711	23.5441	23.5757	23.5537	23.3838	23.384	23.4837	23.4854	23.597	23.3237	23.5762	23.5188	23.4605	NaN
P62314	26.537	26.5686	26.6165	26.5017	26.4857	26.7532	26.6334	26.5842	26.674	26.3903	26.4442	26.6318	26.3697	26.6516	26.5593	26.6763	26.5762	26.5771	NaN
Q12824	18.5414	18.2756	17.0974	18.4846	18.4076	18.4896	18.3141	18.623	17.7294	19.3074	18.5965	17.6046	NaN	NaN	NaN	NaN	NaN	NaN	NaN
P62318	27.0948	27.1915	27.0769	27.2407	27.1272	27.1779	27.2613	27.0863	27.2155	27.0986	27.116	27.1476	26.9863	27.2221	27.1987	27.218	27.2163	27.0301	NaN
O43290	18.3589	18.8918	18.8639	19.7118	19.3386	18.9288	19.5492	18.5299	18.729	19.1945	18.9446	19.1253	NaN	NaN	NaN	NaN	NaN	NaN	NaN
Q8IY81	23.3593	23.3922	23.3663	23.5289	23.1901	23.3862	23.7179	23.3622	23.475	23.3227	23.2163	23.3189	23.3332	23.6665	23.0217	23.5411	23.5105	23.3544	NaN
O43175	26.8491	26.8448	26.7747	26.9402	26.8363	26.912	26.8892	26.9322	26.9967	26.7444	26.8338	26.7956	26.6803	26.9074	26.8594	26.8124	26.8637	27.0544	NaN
Q9Y617	26.2375	26.2851	26.2441	26.3264	26.2345	26.3003	26.3655	26.2937	26.3405	26.3074	26.1106	26.2855	26.0956	26.3731	26.3004	26.3463	26.3021	26.2945	NaN
Q9GZT3	25.0037	25.1391	25.0012	25.1275	24.9717	25.1181	24.9578	25.0903	24.8752	25.1244	25.1135	25.1193	24.9188	25.0329	25.0469	25.0896	25.1518	25.0543	NaN
Q9NWH9	21.5498	21.6121	21.423	21.5638	21.3735	21.8457	21.5968	21.4902	21.7266	21.5975	21.3432	21.6054	21.4471	21.5966	21.5999	21.6228	21.6198	21.4678	NaN
Q14160	18.3096	18.4879	17.1101	17.912	18.1553	18.1671	17.6806	18.1762	18.4763	17.2799	18.4403	18.5352	NaN	NaN	NaN	NaN	NaN	NaN	NaN
Q9HCN8	24.4482	24.3809	24.2736	24.2783	24.3624	24.2602	24.3814	24.3766	24.378	24.1911	24.2026	24.3645	24.2545	24.2819	24.3012	24.4963	24.3384	24.2967	NaN
P55735	25.478	25.5085	25.265	25.6388	25.4037	25.4644	25.442	25.5773	25.5623	25.3555	25.3368	25.5643	25.3728	25.5165	25.4746	25.5025	25.4067	25.4709	NaN
Q15393	26.6644	26.7242	26.6481	26.7995	26.6209	26.7291	26.7267	26.7124	26.6824	26.5847	26.7281	26.6339	26.552	26.7446	26.7486	26.6597	26.7592	26.6974	NaN
Q9BWJ5	23.6568	23.8695	23.8514	23.9426	23.6818	23.9239	23.8268	23.9477	23.8714	23.789	23.7751	23.6758	23.6049	23.851	23.7808	23.9394	23.8936	23.8552	NaN
P63208	25.4924	25.5175	25.4185	25.5771	25.5573	25.5979	25.5789	25.4562	25.5547	25.6301	25.5817	25.4396	25.4642	25.5858	25.4919	25.5896	25.5122	25.5468	NaN
P02549	24.8191	24.9116	24.8395	24.9623	24.7953	24.877	24.8981	24.7624	24.8436	24.8656	24.8894	24.8123	24.779	24.9416	24.9171	24.9295	24.8498	24.8621	NaN
Q9UHB9	24.7086	24.7514	24.745	24.893	24.748	24.9141	24.6663	24.8795	24.7826	24.7379	24.7781	24.9589	24.6645	24.9058	24.9044	24.7378	24.8055	24.7814	NaN
O76094	24.9951	25.0041	24.9337	25.1522	24.9431	24.9884	25.1193	24.8967	25.0887	25.0705	24.9457	24.8958	24.7957	25.0343	24.9854	25.0653	24.9739	25.1418	NaN
P84103	26.9858	26.9454	26.9169	27.1366	26.8717	27.1562	26.9121	27.0559	27.0573	27.1463	26.9601	26.9369	26.8031	27.0296	27.0376	26.9937	27.0333	27.0958	NaN
Q16629;P84103	20.5339	20.9641	20.425	21.5938	20.7808	21.4019	NaN	NaN	NaN	NaN	NaN	NaN	19.7987	21.3177	21.2657	21.0931	21.3581	20.9507	NaN
Q16629	27.2308	27.2931	27.1824	27.4222	27.2274	27.4152	27.3801	27.2234	27.2438	27.3801	27.11	27.32	27.0998	27.3191	27.3526	27.3499	27.3322	27.259	NaN
Q16384;Q7RTT4	13.1927	12.8187	13.4238	15.0624	14.3827	14.6251	NaN	NaN	NaN	NaN	NaN	NaN	NaN	NaN	NaN	NaN	NaN	NaN	NaN
P42229	25.6623	25.619	25.5235	25.6051	25.5084	25.5168	25.6722	25.4905	25.6594	25.5141	25.4314	25.5912	25.2942	25.6174	25.5055	25.5635	25.7273	25.6605	NaN
P42229;P51692	16.0259	16.62	14.1761	16.6548	15.106	18.1276	NaN	NaN	NaN	NaN	NaN	NaN	NaN	NaN	NaN	NaN	NaN	NaN	NaN
P51692	22.189	21.7989	21.6865	20.9164	21.7079	21.7412	21.2718	22.0125	21.6892	21.7334	21.8008	21.4568	21.2708	21.9976	21.6741	21.72	21.7997	21.7202	NaN
P16949	28.4282	28.4678	28.2792	28.5227	28.2677	28.5129	28.4521	28.4322	28.4313	28.367	28.3175	28.3704	28.2654	28.4757	28.4143	28.476	28.4723	28.4105	NaN
Q96SI9	24.0539	24.0192	23.949	24.121	23.8585	24.0407	23.8946	23.9165	23.9725	24.1253	24.1272	23.9094	24.1603	23.9504	23.8804	24.1154	24.0532	23.8317	NaN
Q8NB90	22.0842	22.1009	21.9692	21.9475	21.707	22.0609	21.5147	22.0077	22.0806	22.1667	22.3189	22.212	22.4152	21.6241	21.6358	21.6648	22.6478	21.8346	NaN
Q14247	23.8459	24.3984	24.0596	24.0711	24.0795	24.1815	23.9411	24.2044	24.1829	24.175	23.9594	24.0473	23.9563	24.217	24.0102	23.977	24.3638	24.1469	NaN
Q14247;Q14247	12.9398	14.414	14.6853	14.9008	13.6285	16.2386	NaN	NaN	NaN	NaN	NaN	NaN	NaN	NaN	NaN	NaN	NaN	NaN	NaN
P61956	18.6993	19.0958	18.7341	18.3508	18.6411	19.5778	18.3753	19.5717	18.6575	18.6076	19.5125	18.4499	NaN	NaN	NaN	NaN	NaN	NaN	NaN
O75683	22.013	22.0751	21.8684	22.0949	21.5067	22.3474	21.9245	22.3528	22.1606	22.0801	21.7698	21.7715	21.8584	21.854	22.2946	21.9356	22.1073	21.9313	NaN
P49588	27.5925	27.691	27.6116	27.7095	27.6039	27.7584	27.6662	27.5869	27.745	27.6736	27.5922	27.674	27.5319	27.69	27.6777	27.7357	27.7111	27.5979	NaN
Q96A49	22.5249	22.8127	22.4789	22.5074	22.6983	22.712	22.5539	22.8537	22.592	22.5402	22.5158	22.6004	22.4382	22.6403	22.5903	22.6972	22.5723	22.7169	NaN
Q6PI48	23.1857	23.1354	23.1404	23.1743	22.8771	23.2947	22.9781	22.928	22.9976	23.2118	23.3296	23.1546	22.9226	23.189	23.2269	23.1865	23.1082	23.1112	NaN
Q99747	18.7991	17.4357	19.8763	19.6468	18.3842	17.7812	19.0555	17.2366	18.6096	19.1009	18.426	20.0723	NaN	NaN	NaN	NaN	NaN	NaN	NaN
O60493	25.4948	25.6583	25.4897	25.692	25.5419	25.6273	25.6302	25.6752	25.6355	25.4573	25.5366	25.5837	25.4976	25.7068	25.698	25.4716	25.3896	25.6843	NaN
Q96I25	23.5871	23.7158	23.5086	23.6545	23.4073	23.761	23.6652	23.2473	23.9399	23.6449	23.7163	23.5248	23.3735	23.6493	23.6229	23.8433	23.5571	23.6295	NaN
P52788	24.9992	25.1118	25.0564	25.1287	24.9683	25.1476	25.1783	25.0868	25.1334	24.953	25.0798	25.0962	25.0878	25.0134	25.072	25.1077	25.0805	25.0626	NaN
O00267	24.1772	24.3691	24.3568	24.3735	24.2977	24.3713	24.2674	24.3528	24.3913	24.4224	24.3221	24.1995	24.1796	24.4113	24.3443	24.4276	24.2313	24.3803	NaN
Q8WXA9	17.5549	17.1606	17.6542	17.746	18.6482	18.3322	17.8165	16.5656	18.4908	19.0359	18.1516	18.0616	NaN	NaN	NaN	NaN	NaN	NaN	NaN
Q05519	25.124	24.7677	24.909	25.2492	25.1137	25.1336	25.0324	25.136	25.328	24.7542	25.2964	25.075	24.4718	25.1997	25.1956	25.1888	25.1699	25.175	NaN
O75494	25.15	25.3008	25.2377	25.2622	25.0645	25.3819	25.3017	25.43	25.0007	25.17	25.2908	25.2816	24.9609	25.3484	25.2151	25.3245	25.2752	25.2762	NaN
Q07955	28.1376	28.2463	28.1419	28.286	28.1642	28.3479	28.2996	28.2267	28.2695	28.2532	28.1956	28.1582	28.1101	28.2844	28.273	28.2119	28.2203	28.2819	NaN
Q08170	22.6897	22.6748	22.6406	22.7605	22.6489	22.9986	22.7395	22.7294	22.7257	22.8763	22.6463	22.482	22.5248	22.7368	22.747	22.6509	22.9276	22.8113	NaN
Q13247;Q08170	19.738	19.1162	19.5133	20.2291	19.9118	20.3717	NaN	NaN	NaN	NaN	NaN	NaN	18.9456	19.6585	19.9505	20.4256	19.6408	20.1206	NaN
Q13247	24.8317	24.7166	23.8869	24.566	25.1235	25.2804	25.2425	24.4005	24.4675	24.4388	24.724	24.6463	24.2975	25.2439	24.9537	24.7212	24.6763	24.7625	NaN
Q01130	26.828	26.9359	26.7954	26.9144	26.789	26.8547	26.8432	26.8116	27.0008	26.812	26.8459	26.8727	26.7354	26.8879	26.8914	26.9479	26.8186	26.8668	NaN
Q13242	25.8353	25.8907	25.898	25.9666	25.8068	25.8495	25.8557	25.9328	26.0113	25.828	25.7136	26.0152	25.7845	26.0036	25.9905	26.0025	25.5973	25.9323	NaN
Q9NP77	19.5938	19.1633	18.8228	18.4481	18.0773	18.7516	18.5758	18.2572	18.823	18.9794	18.4233	18.7274	NaN	NaN	NaN	NaN	NaN	NaN	NaN
Q16384	21.6533	21.9123	21.7714	22.3788	21.5695	21.7461	21.7618	22.6921	21.2283	21.7138	21.67	21.7656	21.5185	22.3955	21.7911	20.7762	22.8039	22.0729	NaN
P61011	23.5	23.4618	23.374	23.615	23.4792	23.6214	23.5521	23.4867	23.4878	23.4094	23.5984	23.4927	23.4914	23.6381	23.3354	23.5105	23.4382	23.6085	NaN
Q96SB4;P78362	14.8117	14.5091	13.1254	15.9272	12.6132	14.8149	NaN	NaN	NaN	NaN	NaN	NaN	NaN	NaN	NaN	NaN	NaN	NaN	NaN
P53597	18.8186	18.8614	18.6121	18.7414	17.3455	18.7976	18.3185	19.53	18.3167	18.4798	17.2247	19.3184	NaN	NaN	NaN	NaN	NaN	NaN	NaN
Q8IYB8	21.9116	21.5087	21.8415	21.7255	21.8574	21.6081	21.6529	21.5667	21.8426	21.8086	21.6506	21.9314	21.7987	21.6845	21.8254	21.7129	21.822	21.6344	NaN
Q9Y285	25.9888	26.0312	25.9337	26.1473	25.8844	26.0703	26.1225	26.0535	26.0489	25.9984	25.8966	25.9347	25.8884	26.0567	26.0083	26.0502	26.0097	26.0502	NaN
Q9BXP5	26.3413	26.3456	26.2119	26.3713	26.1719	26.4308	26.2734	26.2384	26.4356	26.3346	26.2419	26.2626	26.1094	26.3856	26.3142	26.4201	26.3319	26.3282	NaN
Q13243	23.5142	23.6269	23.4637	23.5667	23.4058	23.6435	23.6347	23.6514	23.5757	23.449	23.5084	23.4718	23.5023	23.4262	23.4908	23.5859	23.6528	23.6197	NaN
P31948	29.1193	29.1851	29.0561	29.1853	29.0071	29.1874	29.154	29.0744	29.1939	29.0245	29.1283	29.1869	28.9801	29.2135	29.156	29.144	29.1699	29.1209	NaN
Q9P289	24.6889	24.7303	24.7926	24.9206	24.8667	24.9065	24.9011	24.8319	24.886	24.7328	24.8629	24.7344	24.7322	24.7909	24.7302	24.8678	24.9672	24.829	NaN
Q9Y3F4	26.4906	26.5938	26.4889	26.6354	26.4506	26.6254	26.4456	26.5781	26.5357	26.6218	26.5052	26.5959	26.3885	26.5691	26.6149	26.6184	26.5208	26.5699	NaN
O15400	21.8216	21.6669	21.4957	21.6564	21.6652	21.8197	21.582	21.8236	21.7158	21.5784	21.6844	21.7318	21.6104	21.7033	21.7714	21.7496	21.6726	21.6215	NaN
Q15833	23.5782	23.6953	23.5912	23.7509	23.5717	23.8162	23.6785	23.8131	23.5649	23.6277	23.6357	23.6859	23.7078	23.6446	23.5784	23.8469	23.6348	23.5444	NaN
Q96I99	23.1322	22.9064	22.7468	22.9138	22.9523	22.9292	22.835	22.8534	23.0208	23.0596	22.6992	23.1276	22.7745	22.9156	22.8965	23.4959	22.8653	22.799	NaN
P49589	23.2933	22.9761	22.9739	22.9184	23.0362	22.9993	23.1099	22.9438	23.0658	23.0325	22.8697	23.0786	22.9239	23.1034	23.0623	23.0718	22.9694	23.0126	NaN
P14868	27.775	27.8973	27.7387	27.8753	27.7235	27.856	27.7225	27.7303	27.8848	27.7913	27.8449	27.8216	27.5961	27.8601	27.7952	27.8685	27.8161	27.8484	NaN
P50453	22.8949	22.9201	22.9533	23.1875	23.2572	23.1201	23.0991	23.1909	23.0368	22.789	23.1917	23.0479	22.9931	23.2453	22.7894	23.1779	23.1385	23.0732	NaN
P19623	26.7033	26.7814	26.6891	26.6928	26.6491	26.7592	26.7838	26.6816	26.7643	26.6448	26.7114	26.6393	26.5814	26.6964	26.6879	26.7216	26.6886	26.6875	NaN
Q7KZ85	21.9713	21.978	21.5836	22.0934	22.0067	21.981	22.1832	21.8886	22.0649	21.9081	21.7496	21.7825	21.7446	21.911	21.8264	21.903	22.1623	22.0363	NaN
Q9HD15	17.6002	18.4793	18.123	18.9729	18.167	18.5791	18.1068	18.5573	17.9534	19.163	18.9169	18.5745	NaN	NaN	NaN	NaN	NaN	NaN	NaN
P49458	26.3835	26.3994	26.3798	26.4688	26.3302	26.489	26.293	26.4867	26.3926	26.4837	26.3415	26.4636	26.2263	26.4764	26.489	26.4254	26.4337	26.4235	NaN
Q96SB4	24.9528	25.0342	24.8373	24.9732	24.8407	25.1001	24.8237	25.0512	24.9068	25.016	24.9702	24.9113	24.7999	25.0158	25.0029	24.96	24.9988	24.9447	NaN
Q04837	26.2237	26.2686	26.1871	26.3422	26.2258	26.3389	26.3621	26.3235	26.3491	26.1596	26.1786	26.2935	26.0612	26.3369	26.307	26.2749	26.3031	26.3281	NaN
Q16385	23.4426	23.6928	23.4414	23.6279	23.3963	23.6295	23.621	23.4125	23.4867	23.443	23.6199	23.5826	23.4855	23.606	23.5969	23.5924	23.4641	23.4418	NaN
Q8N3U4	21.7113	21.6624	21.587	21.2378	22.1938	21.6963	21.7009	21.8924	21.7555	22.0342	21.7778	21.3612	21.3433	21.8379	21.8693	21.9136	21.4964	21.885	NaN
P07814	28.5647	28.6472	28.584	28.697	28.5462	28.6794	28.6456	28.6555	28.6197	28.6333	28.5703	28.6071	28.4895	28.6907	28.6658	28.6297	28.6369	28.644	NaN
Q13501	22.5851	22.9153	22.6441	22.7366	22.6664	22.9784	23.0136	22.6994	22.6599	22.6558	22.6432	22.7382	22.5867	22.7901	22.7983	22.6555	22.8365	22.7821	NaN
P37108	25.2808	25.1166	25.1703	25.3178	25.1805	25.3262	25.2155	25.3365	25.323	25.2715	25.0463	25.2689	25.1491	25.3595	25.2648	25.2523	25.209	25.212	NaN
Q9UJZ1	24.2794	24.3657	24.341	24.4053	24.2786	24.5381	24.4303	24.4258	24.5313	24.2414	24.2924	24.3276	24.3259	24.5002	24.2869	24.412	24.3531	24.351	NaN
Q8IYB3	25.1122	25.0833	25.0421	24.8142	24.9829	25.1496	25.0281	25.1809	25.1155	24.8025	25.0338	25.0185	24.7649	25.0495	24.9995	25.1441	24.984	25.1775	NaN
Q9UQ35	25.777	25.9393	25.8443	25.9683	25.8159	25.9827	25.8806	25.9033	25.9711	25.9398	25.8995	25.7532	25.767	25.914	25.8974	25.927	25.9343	25.8989	NaN
P42224	22.7813	22.6687	23.0184	22.8641	22.7401	22.8531	22.6676	22.9742	22.7982	22.8597	22.9652	22.7552	22.7218	22.9401	22.7993	22.7632	22.8099	22.9314	NaN
O95793	23.1953	23.4393	23.0283	23.2445	23.0446	23.4968	23.122	23.2844	23.3705	23.5057	23.4546	23.4575	23.2485	23.5681	23.5261	22.8302	23.0229	23.5442	NaN
O95793;Q9NUL3	12.7921	14.7998	14.6393	14.7814	13.5615	15.5878	NaN	NaN	NaN	NaN	NaN	NaN	NaN	NaN	NaN	NaN	NaN	NaN	NaN
P63165	21.9645	22.6986	22.6547	22.3093	22.3756	22.3053	22.3276	22.3915	22.1731	22.2952	22.4326	22.701	21.9778	22.4518	22.6293	22.4576	22.3365	22.4003	NaN
P23381	27.0509	27.1256	27.0032	27.1223	27.0059	27.1755	27.1577	27.0554	27.1715	26.9793	27.0069	27.1109	26.987	27.1008	27.0518	27.2688	27.0669	27.0156	NaN
P13984	22.9552	22.8599	22.6492	22.9112	22.7848	22.889	22.87	22.7849	22.8284	23.0016	22.8551	22.7427	22.7533	22.8017	22.8647	22.8984	22.9737	22.7636	NaN
P68363;Q9BQE3	15.4174	16.0319	15.4358	16.0681	14.9672	16.4061	NaN	NaN	NaN	NaN	NaN	NaN	NaN	NaN	NaN	NaN	NaN	NaN	NaN
P68363;Q9BQE3;P68366;Q9NY65	18.0747	18.9744	18.2731	18.9875	17.5273	19.3863	NaN	NaN	NaN	NaN	NaN	NaN	NaN	NaN	NaN	NaN	NaN	NaN	NaN
P68363;Q9BQE3;P68366	17.0988	17.9691	17.3823	18.3549	16.5318	18.8323	NaN	NaN	NaN	NaN	NaN	NaN	NaN	NaN	NaN	NaN	NaN	NaN	NaN
P68363;P68366	16.8216	17.517	16.6184	18.4783	17.12	17.3965	NaN	NaN	NaN	NaN	NaN	NaN	NaN	NaN	NaN	NaN	NaN	NaN	NaN
P68363;P68366;Q9NY65	15.8459	15.7645	13.7035	15.7717	14.9925	15.9273	NaN	NaN	NaN	NaN	NaN	NaN	NaN	NaN	NaN	NaN	NaN	NaN	NaN
P68363	21.8755	22.1662	20.8278	22.1185	21.9206	23.2178	21.7505	22.9244	22.6436	21.5359	21.6527	21.0941	NaN	NaN	NaN	NaN	NaN	NaN	NaN
Q9BQE3	25.1307	25.1179	25.1533	25.3065	25.2583	25.189	25.2614	25.0422	25.1511	25.185	25.0899	25.1163	25.2	25.1738	25.2038	25.266	25.1611	25.1461	NaN
Q9BQE3;Q9NY65	16.1831	14.1826	15.0074	16.2501	14.7456	16.4638	NaN	NaN	NaN	NaN	NaN	NaN	NaN	NaN	NaN	NaN	NaN	NaN	NaN
P07437;P68371;Q9BVA1;Q13885;Q9BUF5;Q13509	18.4624	18.6367	18.0614	18.371	18.4581	18.6612	NaN	NaN	NaN	NaN	NaN	NaN	NaN	NaN	NaN	NaN	NaN	NaN	NaN
P07437;Q9BVA1;Q13885;Q13509	15.8454	15.8343	14.2634	15.7888	16.1529	15.9474	NaN	NaN	NaN	NaN	NaN	NaN	NaN	NaN	NaN	NaN	NaN	NaN	NaN
Q13885	24.8449	24.9698	24.8608	25.1426	24.8676	25.0597	24.8944	25.0094	24.7853	25.0482	24.9512	25.0222	24.741	25.0715	24.9694	25.0125	25.0011	24.9526	NaN
P07437;P68371;Q9BVA1;Q13885	17.1557	17.9018	16.5751	17.9223	17.1921	19.2167	NaN	NaN	NaN	NaN	NaN	NaN	NaN	NaN	NaN	NaN	NaN	NaN	NaN
P07437;P68371;Q9BVA1;Q13885;Q13509	16.6451	17.1232	16.9482	17.856	16.6292	17.3619	NaN	NaN	NaN	NaN	NaN	NaN	NaN	NaN	NaN	NaN	NaN	NaN	NaN
P07437;P68371;Q9BVA1;Q13885;Q9BUF5	16.885	16.8167	17.0546	17.675	16.3066	17.2163	NaN	NaN	NaN	NaN	NaN	NaN	NaN	NaN	NaN	NaN	NaN	NaN	NaN
P68371;Q9BVA1;Q13885	16.1899	16.6753	16.0297	19.1032	16.0006	16.4134	NaN	NaN	NaN	NaN	NaN	NaN	NaN	NaN	NaN	NaN	NaN	NaN	NaN
P07437;P68371;Q9BVA1;Q9BUF5	16.2993	14.8528	16.9692	16.5399	16.3061	17.3565	NaN	NaN	NaN	NaN	NaN	NaN	NaN	NaN	NaN	NaN	NaN	NaN	NaN
P68371	29.5073	29.6868	29.5905	29.9075	29.4898	29.8077	29.442	29.377	29.4455	29.435	29.4139	29.268	29.045	29.9116	29.9379	29.7812	29.893	29.1394	NaN
Q9BUF5	26.0388	26.1301	25.9776	26.1501	25.9924	26.0872	26.1315	26.0699	26.1233	25.9135	26.1052	26.0568	25.9873	26.1386	26.097	26.0781	26.0755	26.0109	NaN
P07437;P68371	17.6505	18.0329	17.2062	14.6038	17.4923	18.1762	NaN	NaN	NaN	NaN	NaN	NaN	NaN	NaN	NaN	NaN	NaN	NaN	NaN
P07437;P68371;Q13509	15.1811	16.9006	13.9661	16.4926	15.1154	16.7663	NaN	NaN	NaN	NaN	NaN	NaN	NaN	NaN	NaN	NaN	NaN	NaN	NaN
P68371;Q13509	14.9136	17.33	16.6145	17.0156	16.9898	18.6015	NaN	NaN	NaN	NaN	NaN	NaN	NaN	NaN	NaN	NaN	NaN	NaN	NaN
P07437	29.8666	29.9871	29.8149	29.969	29.763	30.0192	29.8495	29.8208	30.0283	29.9931	29.9181	29.8331	29.7672	29.9673	29.9099	29.8873	29.9452	29.9637	NaN
Q15046	27.3513	27.3705	27.2998	27.3862	27.2227	27.4021	27.3496	27.3835	27.3943	27.2533	27.2433	27.3818	27.1926	27.3926	27.3675	27.4087	27.3234	27.3614	NaN
Q9NSE4	22.0194	21.7768	22.1516	22.1753	22.0371	22.1495	22.0915	22.1946	22.2679	21.8304	21.9691	21.8781	22.4307	21.9872	22.0401	21.8541	21.8958	22.0083	NaN
O43776	26.8709	26.8426	26.8497	26.8979	26.8933	26.8831	26.9687	26.9074	26.8405	26.8171	26.8096	26.8034	26.733	26.9583	26.8732	26.9315	26.8546	26.8345	NaN
P47897	26.1006	26.1333	26.068	26.1834	25.9023	26.2182	26.1175	26.1639	26.1369	26.1667	25.8856	26.0968	25.8451	26.2221	26.0809	26.1584	26.1552	26.1495	NaN
P37837	28.5096	28.6215	28.4727	28.5697	28.482	28.7037	28.5114	28.6223	28.486	28.4531	28.6477	28.5825	28.3885	28.6328	28.555	28.5994	28.5756	28.5737	NaN
P12081	24.7501	25.0739	24.8785	24.9835	24.8557	25.0092	25.0844	24.8775	24.9774	24.7439	24.7865	24.9549	24.8213	24.7586	25.0599	25.1023	25.0472	24.7987	NaN
P56192	26.6482	26.744	26.7055	26.8295	26.6827	26.765	26.6556	26.7061	26.8079	26.8537	26.6119	26.723	26.572	26.7598	26.7054	26.9152	26.7388	26.7183	NaN
Q92797	18.7813	20.0863	19.5124	19.4077	18.611	18.2406	18.7877	20.4189	19.8141	17.866	18.7112	19.1696	NaN	NaN	NaN	NaN	NaN	NaN	NaN
P54136	26.6722	26.7006	26.6333	26.8481	26.6571	26.8406	26.6759	26.7319	26.8187	26.6852	26.6617	26.8148	26.5777	26.7908	26.6719	26.8047	26.7594	26.7799	NaN
P49591	27.2353	27.2736	27.2574	27.3538	27.2133	27.3171	27.2981	27.2437	27.2947	27.35	27.1867	27.2706	27.0989	27.3208	27.3256	27.3226	27.3095	27.2801	NaN
Q9NSD9	26.1134	26.2906	26.225	26.2485	26.2136	26.2334	26.1492	26.2326	26.2486	26.1503	26.3115	26.1581	25.994	26.2253	26.3064	26.3014	26.2669	26.2828	NaN
P26639	27.9084	27.9063	27.8869	28.0089	27.8474	28.0061	27.872	27.9521	28.0122	27.8449	27.9683	27.8906	27.7564	27.9791	27.9208	28.0225	27.9309	27.9362	NaN
O76070	23.5233	23.7553	23.4405	23.7108	23.4858	23.6636	23.4744	23.6101	23.4572	23.5669	23.6419	23.714	23.6081	23.522	23.5123	23.7398	23.5158	23.6153	NaN
Q9Y6A5	23.9953	24.1457	23.7733	24.1695	23.8234	24.0641	24.1238	24.0259	23.9921	23.986	23.7511	23.9884	23.8173	23.9911	23.9924	23.9875	24.1708	23.966	NaN
P41252	27.5504	27.327	27.2803	27.4739	27.7787	27.5015	27.1882	27.6868	27.594	27.1513	27.0635	27.4133	27.0468	27.2497	27.3325	28.1492	27.2563	27.2157	NaN
Q9P2J5	25.475	25.4535	25.4768	25.5818	25.5074	25.5748	25.5337	25.5327	25.6433	25.554	25.514	25.4439	25.4143	25.6438	25.5281	25.531	25.4924	25.4441	NaN
Q12788	25.0767	25.2531	25.1011	25.2544	25.1241	25.1977	25.1289	25.1349	25.2114	25.1801	25.0736	25.2828	25.0277	25.1506	25.1456	25.2075	25.1588	25.2912	NaN
Q969Z0	23.6732	23.8391	23.7414	23.6207	23.9418	23.5311	23.9391	23.7122	23.8115	23.8195	23.4451	23.7028	23.9112	23.712	23.8357	23.8733	23.6828	23.3019	NaN
P23193	24.9463	25.1463	25.0159	25.145	24.9632	25.2223	24.9788	25.0824	25.0087	25.1846	25.0365	25.1119	24.9983	25.1499	25.0293	25.1073	25.0621	25.0939	NaN
P17987	29.5052	29.6035	29.4954	29.5793	29.4981	29.6435	29.5903	29.6205	29.6353	29.4861	29.4983	29.4837	29.379	29.6533	29.5815	29.6133	29.5895	29.5578	NaN
P48643	29.3304	29.4549	29.3397	29.4362	29.2871	29.4425	29.4385	29.4407	29.4341	29.3135	29.2719	29.3854	29.2152	29.4386	29.416	29.4399	29.4148	29.3653	NaN
O14776	25.2965	25.6023	25.2836	25.4405	25.3776	25.5279	25.3801	25.4248	25.2701	25.4449	25.6058	25.3895	25.1654	25.4335	25.3757	25.4631	25.6443	25.4357	NaN
Q99595	17.8171	17.6139	18.1566	18.2823	16.423	17.6986	18.9797	17.8489	16.5425	17.4953	18.2315	17.0081	NaN	NaN	NaN	NaN	NaN	NaN	NaN
Q13263	28.7574	28.8402	28.7297	28.8584	28.7345	28.8778	28.7935	28.8413	28.8247	28.9048	28.7475	28.776	28.6561	28.8903	28.8454	28.8761	28.7877	28.8053	NaN
Q9Y5L4	24.7211	24.8528	24.7842	24.822	24.7266	24.8549	24.8434	24.719	24.8514	24.6751	24.7919	24.8147	24.6504	24.8411	24.8837	24.8193	24.7983	24.7335	NaN
Q9Y490	28.2774	28.3298	28.2824	28.412	28.2413	28.3721	28.3776	28.3165	28.3975	28.2122	28.2891	28.2562	28.1621	28.3795	28.3483	28.4059	28.3113	28.2976	NaN
P26640	27.1091	27.2429	27.0785	27.2076	27.116	27.276	27.2289	27.2675	27.1805	27.0481	27.1149	27.1472	26.9474	27.2037	27.1768	27.2113	27.3314	27.1392	NaN
P54577	27.8205	27.8537	27.7378	27.8961	27.6699	27.9036	27.8806	27.8377	27.8616	27.7139	27.7392	27.7844	27.6508	27.8998	27.8535	27.8453	27.8283	27.8347	NaN
Q15545	17.7299	15.7795	16.5269	14.8907	16.9249	19.2672	18.6545	18.4565	18.5098	NaN	18.4963	18.4259	NaN	NaN	NaN	NaN	NaN	NaN	NaN
P37802	29.015	29.043	28.969	29.0826	28.9589	29.0524	29.0384	29.0021	29.0571	29.0214	29.0096	29.0616	28.9144	29.1145	28.9909	29.0823	29.0337	29.0412	NaN
P17987;P50991	15.0607	16.3772	14.3876	16.3449	13.8132	16.8479	NaN	NaN	NaN	NaN	NaN	NaN	NaN	NaN	NaN	NaN	NaN	NaN	NaN
P50991	29.0297	29.1303	29.007	29.1297	29.0174	29.1814	29.1058	29.1438	29.1392	28.9818	29.0442	29.1361	28.9234	29.1301	29.1214	29.1374	29.1155	29.0612	NaN
Q5QJE6	22.7226	22.8319	22.5996	22.7208	22.5953	22.7531	22.651	22.5955	22.8305	22.6484	22.7998	22.8161	22.586	22.8103	22.7547	22.8375	22.5754	22.7376	NaN
Q00059	24.8349	24.9287	24.7869	24.953	24.7394	24.9522	24.8521	24.8176	24.8702	24.8992	24.5734	25.1423	24.7401	24.9191	24.885	24.9223	24.9859	24.7723	NaN
Q13148	26.4289	26.3647	26.2865	26.4539	26.3397	26.4661	26.497	26.3859	26.351	26.2742	26.4038	26.4638	26.2304	26.4804	26.3912	26.4787	26.3817	26.3491	NaN
P49368	29.6253	29.7121	29.571	29.7529	29.5821	29.7943	29.638	29.6415	29.7863	29.6933	29.6594	29.6749	29.4795	29.7181	29.7073	29.7384	29.6862	29.6947	NaN
P68366	24.8408	25.0104	24.7218	25.0382	24.6922	24.9851	25.0737	24.8621	24.8949	24.8368	24.7731	24.8518	24.7452	24.9349	24.9059	24.9793	24.9404	24.8617	NaN
Q8TC07	19.4708	18.7169	19.055	18.7163	16.5214	18.7876	18.9624	18.4454	20.8535	18.1347	17.5024	17.9497	NaN	NaN	NaN	NaN	NaN	NaN	NaN
O75347	26.6332	26.794	26.6412	26.7289	26.583	26.7981	26.7426	26.6919	26.5998	26.7477	26.6603	26.7809	26.5168	26.7662	26.7398	26.7521	26.7635	26.6679	NaN
Q9NRH3;P23258	16.257	15.4655	16.0291	15.7187	13.0256	15.7285	NaN	NaN	NaN	NaN	NaN	NaN	NaN	NaN	NaN	NaN	NaN	NaN	NaN
P13693	26.3021	26.3612	26.2552	26.4674	26.2842	26.3613	26.2941	26.2569	26.457	26.3629	26.3051	26.2548	26.187	26.4361	26.3573	26.3711	26.2787	26.3784	NaN
Q92734	24.1234	24.1476	24.1614	24.2275	23.9706	24.2607	24.1943	24.2073	24.1896	23.9504	24.2236	24.0959	24.0822	24.1253	24.1417	24.2398	24.1624	24.0826	NaN
Q6P1N9	17.1982	16.0734	16.0052	17.1252	16.1495	17.421	NaN	18.9824	19.3491	19.2514	19.1085	19.3092	NaN	NaN	NaN	NaN	NaN	NaN	NaN
Q9BTW9	22.5962	22.8746	22.9167	22.659	22.6655	22.9797	23.0103	22.8411	22.9401	22.724	22.5548	22.8622	22.8173	22.7028	22.506	23.0326	22.9618	22.7271	NaN
Q15813	22.7816	22.7518	22.8577	23.0987	22.6957	23.0345	23.0588	22.8387	23.2313	22.7723	22.565	22.8949	22.5381	23.1307	22.8478	23.0448	22.5172	23.0098	NaN
Q13428	25.2823	25.5069	25.3803	25.4779	25.2928	25.4486	25.3017	25.5093	25.3437	25.5487	25.3989	25.2923	25.1826	25.4425	25.3913	25.3671	25.3988	25.6219	NaN
Q99832	29.1639	29.2011	29.1173	29.2468	29.117	29.2571	29.2779	29.1825	29.1582	29.1548	29.1437	29.159	29.0375	29.2384	29.1899	29.2547	29.2202	29.1926	NaN
P50990	30.0941	30.2242	30.1168	30.2124	30.1176	30.2501	30.1106	30.1916	30.2207	30.1916	30.1674	30.1273	29.9755	30.2256	30.2084	30.2105	30.1818	30.1589	NaN
P40227	29.0693	29.1672	29.0739	29.1969	29.0296	29.1754	29.0769	29.1381	29.0772	29.0638	29.1637	29.1167	28.9576	29.1387	29.0981	29.1311	29.1788	29.107	NaN
P55072	28.6544	28.7325	28.6047	28.6956	28.6233	28.7611	28.7147	28.7111	28.7291	28.6347	28.679	28.6767	28.5473	28.7296	28.7234	28.7367	28.6856	28.6533	NaN
Q9UGI8	24.1505	24.1017	24.0587	23.4765	24.0461	24.1308	23.9504	24.167	24.3266	23.8741	24.1489	23.8586	23.7864	24.1012	24.2982	24.0951	24.0123	24.0143	NaN
Q9BWD1	26.8013	26.9	26.8015	27.0158	26.7063	26.9143	26.7882	26.9205	26.9594	26.7289	26.8617	26.8857	26.6668	26.933	26.8325	26.9822	26.8988	26.864	NaN
Q15185	28.2605	28.2033	28.1082	28.2153	28.1681	28.2834	28.1214	28.2267	28.1548	28.2251	28.3185	28.199	28.09	28.2851	28.242	28.2602	28.2038	28.1821	NaN
Q9H5Q4	18.2987	18.2767	19.6832	19.1202	19.3959	19.7642	19.2688	18.0956	18.8016	18.0731	19.8749	19.5827	NaN	NaN	NaN	NaN	NaN	NaN	NaN
Q13509	18.1712	20.5891	18.8353	19.9746	17.9185	17.9405	19.8348	19.8134	19.7608	17.772	17.3502	18.2398	NaN	NaN	NaN	NaN	NaN	NaN	NaN
P53999	27.3261	27.3	27.2148	27.4352	27.2562	27.3927	27.2903	27.365	27.2259	27.3076	27.3692	27.3358	27.1698	27.3166	27.3919	27.3826	27.3323	27.2945	NaN
P78371	29.9203	29.9705	29.8867	30.0265	29.8823	30.0015	29.9779	30.0658	29.9335	29.8858	29.9291	29.9159	29.7828	30.0415	29.9899	30.007	29.9401	29.9484	NaN
Q9Y4R8	17.6206	17.9833	17.0735	18.3336	18.3215	18.3311	18.2919	18.365	17.7479	17.6435	17.2903	18.0973	NaN	NaN	NaN	NaN	NaN	NaN	NaN
Q9Y5Q9	17.0375	17.1831	16.6639	17.7191	17.3552	18.0541	18.308	16.7702	17.3608	17.6119	16.5191	17.5462	NaN	NaN	NaN	NaN	NaN	NaN	NaN
Q9UKN8	19.1705	17.826	19.1088	17.8171	17.8829	18.2469	18.8537	18.1756	18.8688	19.5427	17.3923	17.9226	NaN	NaN	NaN	NaN	NaN	NaN	NaN
Q04206	17.4451	18.8127	18.49	17.2308	18.5778	19.5247	19.172	17.7996	17.8559	19.1017	18.6568	17.4015	NaN	NaN	NaN	NaN	NaN	NaN	NaN
P24752	25.2008	25.3374	25.2607	25.4411	25.2913	25.3882	25.3769	25.1831	25.3852	25.3825	25.3607	25.3325	25.1825	25.3585	25.3829	25.3851	25.3567	25.3323	NaN
P52655	16.189	18.5211	18.409	18.5653	18.5117	18.5493	18.4787	17.7889	17.7463	18.3974	18.949	16.3437	NaN	NaN	NaN	NaN	NaN	NaN	NaN
P02786	29.0456	29.1383	29.0084	29.1912	29.0192	29.2012	29.1322	29.1254	29.1453	28.9982	29.1633	29.0916	28.9577	29.1612	29.1132	29.1419	29.1276	29.1411	NaN
P21980	24.8696	25.0137	24.8685	24.9433	24.881	25.0015	25.0442	24.8951	24.9955	24.8275	24.8463	24.9773	24.826	24.9765	24.8377	24.9631	25.0252	24.9048	NaN
P25325	19.0034	18.1414	19.2969	18.6035	18.242	19.274	19.8256	18.5422	18.248	18.5397	19.3126	18.4998	NaN	NaN	NaN	NaN	NaN	NaN	NaN
Q8WUH6	19.1384	19.0684	19.2155	19.0539	19.3062	18.9719	19.0367	19.1037	19.2704	19.2409	18.955	19.2451	NaN	NaN	NaN	NaN	NaN	NaN	NaN
Q96B49	21.6954	22.0618	22.2494	22.343	22.1397	22.028	22.065	22.0968	22.0635	21.6991	22.2789	22.1478	22.0035	21.9599	22.0684	22.211	22.154	21.8962	NaN
Q9UI30	24.6608	24.659	24.2812	24.5761	24.3089	24.7247	24.3391	24.6149	23.9868	24.8781	24.7543	24.2353	24.1665	24.594	24.3889	24.3329	25.4598	24.0212	NaN
P10599	28.0651	28.1652	28.0913	28.2472	28.0277	28.1944	28.0477	28.1562	28.2947	28.0461	28.1227	28.1087	27.9828	28.183	28.1401	28.1798	28.1806	28.1628	NaN
Q8NI27	23.3257	23.3697	23.2728	23.5249	23.3777	23.5894	23.6355	23.5063	23.3098	23.2109	23.3745	23.4136	23.3149	23.5625	23.4832	23.5228	23.1138	23.4346	NaN
O14925;Q5SRD1	17.6704	19.0318	16.9616	18.9742	17.4568	18.8186	17.8794	18.7541	19.2205	18.4512	17.7276	16.5855	NaN	NaN	NaN	NaN	NaN	NaN	NaN
P31483	23.0133	23.3049	23.2732	23.2643	23.2965	23.0313	23.2843	23.3588	23.284	23.0065	23.2503	22.9982	22.9879	23.212	23.4052	23.3349	23.1659	23.0507	NaN
O14925	13.4348	15.0083	14.0302	16.0167	13.5213	15.0396	NaN	NaN	NaN	NaN	NaN	NaN	NaN	NaN	NaN	NaN	NaN	NaN	NaN
O60220	14.1642	14.9512	14.3734	14.9981	13.8401	14.1061	NaN	NaN	NaN	NaN	NaN	NaN	NaN	NaN	NaN	NaN	NaN	NaN	NaN
Q9NZ63	24.0305	24.1934	23.8632	24.0131	23.9311	24.187	24.2055	24.078	24.0569	23.9924	23.9825	23.8927	24.0382	24.0685	23.962	23.9949	24.26	23.8764	NaN
P62072	22.9716	23.1349	22.9425	23.0291	23.0276	23.0308	23.1294	22.9915	22.8968	22.9516	23.0737	23.1117	22.858	23.0299	23.1429	23.0742	23.0452	22.9883	NaN
O43615	24.644	24.8057	24.5905	24.8008	24.6378	24.8055	24.8375	24.7629	24.6271	24.5695	24.6968	24.7987	24.5577	24.8248	24.7142	24.7142	24.7441	24.6987	NaN
Q9NYL9	23.4528	23.4396	23.527	23.4393	23.5563	23.4517	23.6404	23.4591	23.4254	23.42	23.4018	23.4539	23.421	23.3967	23.4157	23.5323	23.6414	23.4203	NaN
O94826	23.4459	23.1912	23.3045	23.0529	23.3064	23.268	23.1517	23.2739	23.3567	23.2239	23.2028	23.3919	23.1519	23.4204	23.2914	23.1441	23.3475	23.1786	NaN
Q9P0U1	13.5724	13.7276	13.8116	15.5338	13.0005	12.5332	NaN	NaN	NaN	NaN	NaN	NaN	NaN	NaN	NaN	NaN	NaN	NaN	NaN
Q96KB5	24.3379	24.3375	24.2153	24.3136	24.2579	24.5317	24.3773	24.3528	24.3763	24.1465	24.3788	24.3693	24.3184	24.37	24.2464	24.4224	24.3282	24.316	NaN
O43399	25.8838	25.8302	25.8389	25.9187	25.7483	25.9651	25.8611	25.8141	25.9882	25.7848	25.8304	25.9168	25.7259	25.9898	25.8889	25.8078	25.8698	25.8807	NaN
P60174	29.9272	29.9817	29.8184	30.039	29.8046	30.0476	29.9319	29.9424	29.9136	29.9092	30.0112	29.9566	29.6999	29.9583	29.9699	30.0005	29.956	29.9506	NaN
P12270	27.0433	27.0961	26.9167	27.0511	26.9765	27.1183	27.0127	27.005	27.0446	26.9527	27.0999	26.9477	26.8034	27.3054	26.9544	26.9941	26.9573	27.0682	NaN
Q96FV9	21.3497	21.202	21.2643	21.4055	21.4911	21.447	21.284	21.1789	21.4439	21.372	21.3418	21.4611	21.38	21.5015	21.4364	21.325	21.1624	21.284	NaN
Q96J01	24.1097	24.2601	24.1836	24.3143	24.2394	24.3238	24.2273	24.3877	24.2541	24.1991	24.2234	24.0182	23.9307	24.2822	24.337	24.2473	24.1527	24.2981	NaN
Q86V81	26.4689	26.614	26.4872	26.6575	26.3835	26.6511	26.5508	26.4909	26.6449	26.4453	26.4043	26.7005	26.3632	26.5094	26.4446	26.6202	26.5843	26.6542	NaN
Q86W42	19.677	19.9152	19.4932	20.4666	19.6114	19.2589	20.2594	20.1905	20.095	18.7872	19.8968	19.9061	NaN	NaN	NaN	NaN	NaN	NaN	NaN
P00734	23.2762	23.271	23.0437	23.4104	23.3656	23.2918	23.4892	23.1153	23.1776	23.2463	23.333	23.3189	23.1412	23.2256	23.2729	23.4423	23.1461	23.4137	NaN
Q9BV44	18.6085	19.5343	19.9703	19.679	19.3988	19.0459	19.6413	20.1246	19.9259	18.394	19.2514	18.9804	NaN	NaN	NaN	NaN	NaN	NaN	NaN
Q9Y5J9	23.2361	23.1235	23.5191	23.3115	23.2365	23.1708	23.2127	23.3515	23.1647	23.3107	23.0632	23.4053	23.0573	23.2592	23.1583	23.3529	23.3878	23.3091	NaN
P02788	17.9393	18.2532	18.4096	18.8717	17.9003	18.527	18.0528	18.3239	17.4613	18.6106	19.2017	18.3692	NaN	NaN	NaN	NaN	NaN	NaN	NaN
Q3ZCQ8	24.339	24.3824	24.3625	24.2445	24.4091	24.2777	24.3062	24.3954	24.335	24.4556	24.2917	24.2528	24.2406	24.3638	24.4479	24.3627	24.3161	24.2823	NaN
O75663	24.3582	24.4852	24.3128	24.4044	24.4478	24.5052	24.4417	24.4809	24.4766	24.4012	24.3425	24.3305	24.3374	24.3857	24.4795	24.4805	24.4446	24.3807	NaN
P29401	28.5215	28.5825	28.4971	28.6836	28.5709	28.633	28.5623	28.6471	28.6633	28.5421	28.4797	28.5798	28.3899	28.6313	28.58	28.6541	28.5786	28.6023	NaN
Q9NS69	24.4689	24.5735	24.5478	24.6801	24.5346	24.6537	24.5715	24.5674	24.6257	24.5716	24.3703	24.681	24.5094	24.6059	24.5731	24.6289	24.5349	24.6399	NaN
P11387	22.4894	22.5617	22.3877	22.3893	22.6044	22.5903	22.6384	22.4481	22.5203	22.5674	22.4866	22.3867	22.5488	22.6242	22.5152	22.4909	22.4425	22.4324	NaN
Q92973	26.342	26.4937	26.3469	26.5211	26.4159	26.4592	26.4467	26.3685	26.5233	26.3616	26.3844	26.501	26.2789	26.4811	26.455	26.526	26.4626	26.3495	NaN
Q9Y5L0	25.4027	25.4853	25.3619	25.3732	25.3089	25.4752	25.4557	25.4292	25.352	25.3175	25.4792	25.3304	25.2531	25.3672	25.4624	25.4705	25.4203	25.2944	NaN
P36406	19.0235	18.0183	18.3651	18.0834	17.8381	18.8021	18.7921	18.9046	17.3239	18.5523	17.0503	18.8734	NaN	NaN	NaN	NaN	NaN	NaN	NaN
Q14669	14.4799	14.2436	13.1788	14.4654	12.9886	13.2611	NaN	NaN	NaN	NaN	NaN	NaN	NaN	NaN	NaN	NaN	NaN	NaN	NaN
Q16890	18.2592	17.9486	15.6403	18.3082	17.1771	18.0697	18.9396	16.6488	17.0077	18.8725	17.3179	17.1821	NaN	NaN	NaN	NaN	NaN	NaN	NaN
P09493	19.6499	19.9225	18.749	20.6265	18.9101	20.4897	21.265	19.9001	18.8671	19.1281	19.7836	18.4727	NaN	NaN	NaN	NaN	NaN	NaN	NaN
P06753	27.549	27.623	27.5208	27.6579	27.5101	27.656	27.437	27.5818	27.6342	27.5915	27.6173	27.5688	27.4715	27.5778	27.6432	27.6276	27.6062	27.593	NaN
P29144	24.6317	24.6447	24.4734	24.4893	24.4452	24.7169	24.5457	24.5462	24.7848	24.6075	24.5813	24.4508	24.3838	24.4749	24.7548	24.663	24.6974	24.4387	NaN
Q9NXH9	21.447	21.6748	21.5171	21.7935	21.3946	21.8251	21.5773	21.7644	21.4653	21.4713	21.5594	21.8166	21.4975	21.7218	21.6314	21.4701	21.8878	21.4388	NaN
Q8IZ69	23.7553	23.8299	23.5451	23.8463	23.6377	23.7922	23.7975	23.8149	23.5917	23.7145	23.6487	23.7365	23.3941	23.8632	23.7152	23.8813	23.7489	23.7371	NaN
Q99816	17.4147	19.128	18.5548	17.9896	18.6384	18.4825	18.7371	18.4688	18.7332	17.503	19.0258	17.4895	NaN	NaN	NaN	NaN	NaN	NaN	NaN
Q99598	23.8202	23.7091	23.8802	23.8133	23.7273	23.7712	23.9287	23.9301	23.7418	23.7449	23.7974	23.7496	23.7173	23.8201	23.7265	23.8497	23.7438	23.8595	NaN
Q6NXR4	17.79	16.9603	16.6165	17.1666	16.9852	16.9539	17.9762	16.994	17.3607	16.9091	17.0264	16.9077	NaN	NaN	NaN	NaN	NaN	NaN	NaN
Q01081;P0DN76	20.2631	20.5294	20.281	20.8739	20.3626	20.7468	20.7991	20.0688	20.3027	20.9592	20.3594	20.5536	NaN	NaN	NaN	NaN	NaN	NaN	NaN
Q15029	27.2416	27.2734	27.1966	27.3481	27.2066	27.3554	27.2491	27.2	27.2316	27.3394	27.1645	27.2671	27.0861	27.3441	27.2874	27.2774	27.291	27.315	NaN
P45974	25.3948	25.4499	25.3572	25.5155	25.3865	25.5913	25.6123	25.4517	25.4853	25.3974	25.3306	25.3872	25.3166	25.5662	25.2855	25.5278	25.496	25.4786	NaN
Q9Y5J7	23.1867	23.3276	23.2922	23.4172	23.1546	23.1215	23.1065	23.2728	23.4539	23.0974	23.344	23.232	23.0575	23.3361	23.2057	23.2661	23.1742	23.3695	NaN
Q15654	23.9708	23.9997	23.9831	24.1717	23.9999	24.0867	24.1599	23.9933	24.1092	24.1004	23.9301	24.0774	23.9163	24.0337	23.9495	24.2106	24.136	24.024	NaN
Q96GM8	21.9899	22.0469	22.1453	22.1246	22.0503	22.1196	22.1593	21.906	22.1531	22.1321	22.0145	22.2123	22.0313	22.2503	21.8741	22.1382	22.1313	22.1466	NaN
Q13595	24.0945	24.0721	24.1378	24.2533	24.2661	24.1522	24.375	24.2596	24.3011	23.9939	23.997	24.0696	23.9286	24.5218	23.9207	24.066	24.0663	24.3806	NaN
P62995	25.4756	25.4676	25.3992	25.5848	25.4513	25.3875	25.5256	25.5814	25.4454	25.3357	25.3991	25.4599	25.48	25.5366	25.2533	25.4687	25.5281	25.4947	NaN
O14545	21.779	21.8772	21.7584	21.8582	21.8406	21.7958	21.7049	21.8466	21.8106	21.7428	21.7889	21.9512	21.9684	21.7039	21.887	21.8922	21.7652	21.6941	NaN
O96008	19.4035	19.3322	18.8575	19.7333	18.6535	19.8488	18.522	18.9923	19.3706	19.5095	19.9203	19.6089	NaN	NaN	NaN	NaN	NaN	NaN	NaN
Q12974	19.058	19.0862	17.9567	18.3655	18.7986	18.6832	17.9925	18.6342	19.3789	18.0556	18.9721	18.822	NaN	NaN	NaN	NaN	NaN	NaN	NaN
Q9Y2W1	26.0852	26.3196	26.0507	26.2865	26.1131	26.3194	26.1822	26.027	26.3052	26.1784	26.1541	26.2128	26.0139	26.2278	26.2249	26.2292	26.2365	26.1763	NaN
Q12931	28.3201	28.3138	28.1111	28.2526	28.1689	28.3203	28.2894	28.2811	28.262	28.1379	28.2235	28.3234	28.0903	28.3099	28.3184	28.2792	28.2752	28.2655	NaN
Q99614	24.3743	24.554	24.448	24.6319	24.4593	24.5715	24.6568	24.5289	24.512	24.4669	24.387	24.4622	24.3766	24.5396	24.5168	24.6172	24.5462	24.4664	NaN
P53007	24.6469	24.6441	24.5535	24.6626	24.5402	24.7385	24.5475	24.6997	24.7344	24.6613	24.6418	24.5677	24.5302	24.6929	24.6285	24.5886	24.6957	24.6748	NaN
Q9Y606	17.9453	18.997	17.9522	18.9549	17.6154	18.621	18.4588	18.3036	18.8675	17.4402	19.3876	17.594	NaN	NaN	NaN	NaN	NaN	NaN	NaN
Q15631	25.0207	25.1256	25.0899	25.1922	24.9769	25.0749	24.9038	25.1337	25.0281	25.1083	25.1927	25.0879	24.9772	25.1842	25.2027	25.1243	25.0061	25.0024	NaN
Q6P3X3	22.7729	22.8661	22.7987	22.9457	22.7559	22.7704	22.923	22.8793	22.7344	22.7942	22.9133	22.6989	22.748	22.9141	22.7928	22.8658	22.7149	22.8508	NaN
Q93096	14.8483	14.8776	13.7028	14.128	14.5785	14.4584	NaN	NaN	NaN	NaN	NaN	NaN	NaN	NaN	NaN	NaN	NaN	NaN	NaN
O43617	23.216	23.4772	23.1853	23.1725	23.3464	23.3916	23.1138	23.1888	23.3054	23.2838	23.4132	23.2493	23.0098	23.2892	23.3347	23.5372	23.2831	23.3159	NaN
Q969E8	17.8101	17.9527	17.9372	17.9904	17.0541	18.0617	17.8823	17.4946	18.2526	17.9654	17.0159	18.3155	NaN	NaN	NaN	NaN	NaN	NaN	NaN
Q16222	27.3159	27.3998	27.3453	27.4655	27.2425	27.4801	27.2926	27.3964	27.424	27.3854	27.3101	27.45	27.2327	27.4454	27.373	27.4415	27.3616	27.3611	NaN
P62837;P61077	13.4999	13.8333	14.0265	14.6018	16.3666	13.9676	NaN	NaN	NaN	NaN	NaN	NaN	NaN	NaN	NaN	NaN	NaN	NaN	NaN
P60604	19.211	19.1373	19.0165	19.2692	18.8598	19.3473	19.6453	19.1442	18.7785	19.0523	18.9773	19.1043	NaN	NaN	NaN	NaN	NaN	NaN	NaN
A0AVT1	25.5477	25.6595	25.6096	25.8379	25.5957	25.6868	25.7709	25.5727	25.5914	25.8186	25.6189	25.6028	25.705	25.8462	25.5783	25.5526	25.5776	25.7298	NaN
Q9BSL1	25.4011	25.3274	25.3412	25.4216	25.3488	25.5201	25.4761	25.5516	25.352	25.3177	25.2745	25.4711	25.2264	25.5123	25.2233	25.5915	25.4435	25.4573	NaN
P61086	25.8106	26.0119	25.9411	25.8807	25.635	25.9231	25.8302	25.8399	25.7991	25.9186	26.0336	25.7643	25.6921	25.8959	25.9484	25.9638	25.849	25.8217	NaN
Q9C0C9	22.6876	22.5271	22.725	22.7514	22.8218	22.7522	22.7725	22.5339	22.7825	22.705	22.6459	22.6985	22.5047	22.7239	22.7437	22.8218	22.6861	22.6852	NaN
P17480	24.3027	24.1535	24.4051	24.3126	24.1627	24.3565	24.3161	24.2559	24.3676	24.4241	24.2826	24.0543	24.0889	24.3674	24.3441	24.3787	24.2473	24.2497	NaN
P26368	27.3583	27.4381	27.3537	27.4304	27.2958	27.4481	27.3687	27.3919	27.4804	27.3489	27.3281	27.4156	27.2288	27.4285	27.3884	27.4602	27.4119	27.4164	NaN
O43818	23.1742	23.3984	23.3163	23.5228	23.5303	23.1719	23.4979	23.2339	23.4726	23.3808	23.3475	23.2296	23.0635	23.3295	23.3176	23.4651	23.499	23.3172	NaN
Q16881	26.1603	26.1831	26.1384	26.259	26.1282	26.2287	26.2538	26.1864	26.12	25.9864	26.1412	26.1187	26.0932	26.2539	26.219	26.2373	26.2004	26.1611	NaN
Q16881;Q9NNW7	15.3113	14.6785	14.6524	16.3265	15.0105	15.8261	NaN	NaN	NaN	NaN	NaN	NaN	NaN	NaN	NaN	NaN	NaN	NaN	NaN
Q14166	24.7669	24.8561	24.7172	24.8459	24.7701	24.718	24.8433	24.8159	24.8899	24.7497	24.6518	24.7761	24.6598	24.7841	24.8357	24.8177	24.8523	24.7517	NaN
Q16763	23.2166	23.2618	23.0664	23.3446	23.1686	23.4325	23.0884	23.1406	23.2245	23.3377	23.3937	23.1875	23.2344	23.3504	23.1511	23.1853	23.2693	23.2101	NaN
Q14157	25.5464	25.5249	25.4875	25.5383	25.4785	25.6	25.5929	25.5577	25.6528	25.6225	25.5872	25.5528	25.474	25.5104	25.6144	25.6088	25.5657	25.5948	NaN
Q9UMX0	23.288	23.4489	23.2158	23.1636	23.4679	23.3604	23.4861	23.3324	23.3321	23.1028	23.3904	23.3684	23.0415	23.4238	23.4083	23.3759	23.3693	23.3209	NaN
Q9UMX0;Q9NRR5	18.6068	19.3213	18.958	20.1789	19.1733	20.2125	NaN	NaN	NaN	NaN	NaN	NaN	18.3219	19.7972	19.4745	19.9782	20.0092	19.4078	NaN
Q04323	23.7036	23.8059	23.8945	23.924	23.8125	23.9503	23.9039	23.7645	23.7691	23.8129	23.7965	23.8334	23.9046	23.6918	23.8369	24.1039	23.9665	23.6486	NaN
P47985;P0C7P4	18.7232	19.5466	18.6919	19.2064	19.0951	18.9661	19.0281	19.1757	19.0631	19.1811	19.7554	18.7959	NaN	NaN	NaN	NaN	NaN	NaN	NaN
Q13564	21.3685	21.731	21.4315	20.7603	20.8662	21.0028	21.4915	21.3255	21.4761	20.8432	21.0821	21.1277	20.7851	21.2755	21.4413	21.2403	21.5622	21.1285	NaN
Q70J99	23.7086	23.8178	23.9243	24.0455	23.8868	23.886	24.1535	23.7796	23.923	23.6333	23.7421	23.8475	23.7111	24.0993	23.823	24.0302	23.8831	23.7354	NaN
Q9BTM9	18.2906	18.8988	18.5013	18.7881	18.5414	19.0086	19.244	18.9015	18.7678	18.5202	18.5003	18.4071	NaN	NaN	NaN	NaN	NaN	NaN	NaN
P61421	18.7745	19.0084	18.5038	19.2321	20.5142	19.161	18.6209	20.2175	18.9285	20.2076	18.9575	18.8591	NaN	NaN	NaN	NaN	NaN	NaN	NaN
P38606	25.3055	25.403	25.5677	25.2741	25.2703	25.4197	25.3636	25.2929	25.2786	25.4447	25.5132	25.423	25.18	25.4209	25.3872	25.4872	25.4096	25.3989	NaN
P36543	19.9595	20.0018	19.8139	20.1806	19.9203	19.7073	19.6337	20.1098	19.8825	19.6385	19.6969	19.8541	NaN	NaN	NaN	NaN	NaN	NaN	NaN
O95881	23.1789	23.2915	23.0501	23.1986	23.131	23.3265	23.1412	23.0843	23.2018	23.3464	23.0968	23.2297	23.055	23.2654	23.2649	23.2773	23.2214	23.1517	NaN
P04818	24.9414	24.9734	24.8293	25.0295	24.9336	24.9653	25.031	24.9909	24.9847	24.9344	24.8611	24.8816	24.7991	24.9908	25.1032	24.9413	24.9149	24.9285	NaN
Q13404;Q15819	16.0723	16.5438	15.8981	15.1994	13.4031	16.1623	NaN	NaN	NaN	NaN	NaN	NaN	NaN	NaN	NaN	NaN	NaN	NaN	NaN
Q13404	25.5622	25.901	25.7814	25.8599	25.7771	25.9318	25.7232	26.0202	25.8656	25.7898	25.7001	25.7234	25.6211	25.8234	25.7871	25.8722	25.8998	25.7839	NaN
Q8TBC4	17.3708	18.7427	18.6926	18.6569	18.5697	18.6935	18.8545	18.6106	19.35	17.6164	18.8468	18.3129	NaN	NaN	NaN	NaN	NaN	NaN	NaN
Q9GZZ9	22.3002	22.0038	22.2154	22.3902	22.237	22.2523	22.5206	22.1532	22.3016	22.1758	22.1197	22.2351	22.348	22.1385	22.1449	22.2403	22.2887	22.315	NaN
Q9H832	17.6471	17.639	15.639	17.6973	16.6738	18.4931	NaN	NaN	18.5305	18.5772	18.5309	18.659	NaN	NaN	NaN	NaN	NaN	NaN	NaN
Q9Y4E8	25.8612	25.8865	25.7931	25.9544	25.8453	25.8812	25.8839	25.8945	25.8884	25.7962	25.7595	25.9032	25.7355	25.9277	25.9539	25.929	25.8324	25.7809	NaN
Q9Y5K5	25.7674	25.9482	25.7413	25.9453	25.7937	25.8769	25.7892	25.8614	25.9124	25.9503	25.7533	25.8246	25.6463	25.8948	25.8694	25.9452	25.8843	25.8178	NaN
Q9BZX2;Q9HA47	14.0016	12.4746	13.8213	14.2307	13.8643	16.427	NaN	NaN	NaN	NaN	NaN	NaN	NaN	NaN	NaN	NaN	NaN	NaN	NaN
Q9BZX2	22.4919	23.8335	23.5865	23.7433	23.3898	23.2203	23.6094	22.9565	23.8344	22.9424	23.5188	23.4496	23.5513	23.2436	24.0149	23.2319	23.3025	23.0433	NaN
O94874	19.9231	20.2617	19.87	20.1543	19.5989	20.0701	19.9492	20.2309	19.7863	20.1185	20.3927	19.664	20.2897	20.112	19.9969	19.5993	20.0998	19.9367	NaN
Q2NL82	24.4997	24.6444	24.5854	24.6355	24.4792	24.6152	24.54	24.6792	24.6432	24.5566	24.6136	24.5231	24.5002	24.6708	24.5125	24.6798	24.5455	24.5005	NaN
P54578	26.7326	26.7079	26.6981	26.7157	26.6173	26.7665	26.7896	26.7413	26.7717	26.602	26.7253	26.6947	26.5678	26.79	26.7855	26.7203	26.6991	26.7514	NaN
Q93009	25.0691	25.1608	25.0623	25.2197	24.993	25.2279	25.0576	25.2063	25.1706	25.0448	25.0884	25.0719	25.0254	25.1327	25.1284	25.2017	25.0758	25.1537	NaN
P61088	21.8985	21.9799	21.8722	22.4468	21.4924	22.0129	NaN	NaN	NaN	NaN	NaN	NaN	21.4797	22.0436	21.9556	22.0333	22.0782	22.0437	NaN
Q9BRA2	24.0276	24.0215	23.9494	24.0732	23.903	24.2204	24.1009	23.997	24.1774	24.0428	23.8311	23.9741	23.9704	24.0386	24.0824	24.1383	23.96	24.0167	NaN
P40222	23.7279	23.5172	23.3082	23.4709	23.3231	23.3932	23.3968	23.4225	23.6019	23.6501	23.2039	23.3852	23.9782	23.3569	23.4105	23.3574	23.3861	23.3485	NaN
Q9NUQ3	21.9791	22.1674	22.3878	22.3145	22.4936	22.5642	22.6368	21.9631	22.3461	22.4878	22.4186	22.4866	22.3144	21.7874	22.4071	22.5191	22.5619	22.5935	NaN
Q5T6F2	18.1168	18.023	17.9014	18.3642	17.694	18.0466	18.3781	17.9727	18.11	17.9663	17.9075	18.5169	NaN	NaN	NaN	NaN	NaN	NaN	NaN
Q86UV5	22.3295	22.3024	22.1347	22.3205	22.0677	22.1615	22.1279	22.3647	22.1673	22.3299	22.1844	22.1412	22.1384	22.3503	22.1615	22.3144	22.2451	22.1632	NaN
P15374	24.0865	24.2762	24.1574	24.178	24.1373	24.1917	24.1605	24.1649	24.2732	24.1584	24.0157	24.235	24.0759	24.1457	24.2093	24.3075	24.1731	24.1069	NaN
O43396	25.0863	25.1908	25.0538	25.3693	25.0899	25.3562	25.3038	25.1454	25.2675	25.125	25.1997	25.0818	24.9956	25.207	25.1793	25.2633	25.2547	25.1999	NaN
P61081	24.2276	24.2528	24.1066	24.372	24.0936	24.3616	24.2236	24.3746	24.3345	24.1082	24.1939	24.1941	24.0864	24.3418	24.244	24.27	24.2021	24.2549	NaN
P63279	25.2345	25.3248	25.2411	25.4443	25.2496	25.3737	25.3995	25.396	25.4782	25.2006	25.2487	25.2269	25.2178	25.3025	25.2447	25.5081	25.4085	25.19	NaN
Q8NBS9	25.1873	25.2649	25.0869	25.2413	25.0924	25.1812	25.217	25.07	25.2993	25.1055	25.1079	25.2136	25.0949	25.2464	25.0998	25.3178	25.2595	25.0496	NaN
O75643	27.8069	27.9245	27.8071	27.9262	27.7919	27.9197	27.957	27.8207	27.9135	27.7662	27.8134	27.8858	27.662	27.9174	27.8929	27.8867	27.8975	27.8743	NaN
P61960	22.1744	22.3682	22.1804	22.433	22.2117	22.4205	22.3675	22.2676	22.384	22.3421	22.0095	22.4754	22.1166	22.512	22.0673	22.4235	22.3264	22.3192	NaN
Q9H3U1	22.2833	22.3955	22.3786	22.0139	22.2588	22.0335	22.3097	22.4995	21.96	22.1532	22.0766	22.2798	22.1011	22.3974	22.3585	22.2691	21.8756	22.295	NaN
Q6IBS0	23.8479	23.9348	23.8626	23.8336	23.6367	23.6788	23.9367	23.7365	23.8843	23.5489	23.7492	23.9146	23.6344	23.9659	23.7782	23.9076	23.8615	23.6378	NaN
P68036	28.3222	28.3939	28.3521	28.5446	28.3027	28.5548	28.4646	28.522	28.337	28.3097	28.4476	28.4136	28.2832	28.5205	28.4452	28.4908	28.3691	28.41	NaN
P49427	14.1846	14.7298	13.7491	15.5688	13.305	14.9581	NaN	NaN	NaN	NaN	NaN	NaN	NaN	NaN	NaN	NaN	NaN	NaN	NaN
Q15819	19.0212	18.7271	17.5558	19.8846	18.4541	20.2814	18.8	19.3438	19.6682	18.8028	17.461	20.669	NaN	NaN	NaN	NaN	NaN	NaN	NaN
P22314	27.6435	27.6247	27.6273	27.6947	27.6116	27.7139	27.7387	27.6568	27.685	27.6215	27.6266	27.6458	27.5015	27.7387	27.6818	27.6524	27.6812	27.6942	NaN
P11441	23.7126	24.0436	23.8734	24.0497	23.9176	24.0888	23.8631	23.9463	24.0624	23.8196	24.1227	23.8569	23.777	23.9067	24.011	23.9934	23.9187	24.0602	NaN
Q9BZL1	22.281	21.8558	21.8873	21.9223	22.2715	22.0031	22.1772	21.7725	21.9498	21.9866	22.065	22.083	21.782	22.1058	21.9682	22.0916	22.143	22.1087	NaN
Q14694	24.6699	24.9212	24.7346	24.9572	24.8025	25.0101	24.9425	24.7925	24.8105	24.7146	24.7106	24.9972	24.6601	24.7619	24.7874	25.2617	24.8921	24.6869	NaN
Q5T4S7	25.8238	25.8441	25.782	25.9093	25.751	25.8739	25.9249	25.8647	25.8564	25.8746	25.7838	25.8385	25.7071	25.8652	25.849	25.9166	25.8413	25.836	NaN
Q92890	24.0698	24.0066	24.0132	24.0921	24.0362	24.0392	24.1079	24.1143	24.039	24.0119	23.9035	24.0799	23.956	24.006	24.1098	24.1833	24.0347	23.9796	NaN
Q96T88	23.0822	23.0447	22.9355	23.1506	23.0174	23.2011	23.1513	23.1371	23.1402	22.8841	23.0062	23.1158	22.9096	23.1917	23.0355	23.0965	23.1631	23.0147	NaN
P51809	18.5005	20.0628	19.1621	19.0583	18.7863	18.592	19.4622	19.2998	19.4259	18.9762	18.5377	19.0886	NaN	NaN	NaN	NaN	NaN	NaN	NaN
Q9P0L0;O95292	15.3832	15.2548	13.2145	14.7857	14.847	13.7656	NaN	NaN	NaN	NaN	NaN	NaN	NaN	NaN	NaN	NaN	NaN	NaN	NaN
Q9Y277	20.2141	21.0472	21.1107	21.7585	20.0597	21.1866	21.1292	21.0536	19.9232	20.3386	21.8245	20.9711	NaN	NaN	NaN	NaN	NaN	NaN	NaN
Q16851	23.4137	23.5801	23.4463	23.5992	23.3856	23.5793	23.6519	23.5075	23.453	23.3864	23.3816	23.6172	23.2817	23.4681	23.5684	23.4917	23.4415	23.6652	NaN
Q86UX7	26.7093	26.7266	26.6282	26.79	26.6918	26.8147	26.8077	26.7302	26.7298	26.7675	26.6454	26.7019	26.5849	26.7933	26.7507	26.7459	26.7425	26.7357	NaN
Q96IX5	23.3924	23.4108	23.2931	23.5463	23.3034	23.5248	23.4187	23.5071	23.3094	23.2705	23.4234	23.5047	23.4606	23.4483	23.4701	23.3834	23.3869	23.2844	NaN
O60763	24.7543	25.0234	24.5385	24.542	24.4901	24.858	24.8049	24.8581	24.8343	24.7702	24.5919	24.548	24.4148	24.61	24.555	25.1523	25.0972	24.5343	NaN
Q9UI12	22.1248	22.01	22.1145	21.7909	21.9661	21.9234	21.9215	22.1093	22.0925	22.0541	21.8992	21.8172	21.8407	21.9927	22.0833	21.8699	22.0925	22.036	NaN
Q00341	23.4886	23.3821	23.3708	23.4743	23.3339	23.523	23.5462	23.5604	23.5062	23.4167	23.5215	23.6047	23.4414	23.4684	23.4514	23.4492	23.4025	23.3893	NaN
Q69YN4	17.0853	17.4721	17.3678	17.35	17.2098	18.2894	17.5518	18.0067	17.8764	16.2816	17.9235	17.1933	NaN	NaN	NaN	NaN	NaN	NaN	NaN
Q9BVJ6	24.2013	24.2801	24.307	24.2762	24.324	24.1806	24.3141	24.2626	24.335	24.2142	24.1651	24.3523	24.3409	24.2227	24.1527	24.3868	24.2146	24.2768	NaN
P50552	25.6841	25.7968	25.7137	25.892	25.6221	25.9367	25.646	25.825	25.8553	25.7233	25.8131	25.7373	25.6221	25.889	25.7034	25.6731	26.0155	25.7074	NaN
Q99536	24.482	24.4752	24.4538	24.6331	24.1308	24.6134	24.496	24.5247	24.5625	24.3803	24.2371	24.29	24.3187	24.6179	24.3908	24.5893	24.3421	24.5335	NaN
P21796	26.6478	26.7556	26.6817	26.7813	26.6442	26.7115	26.6935	26.7803	26.7596	26.6783	26.6666	26.6924	26.5728	26.7873	26.7432	26.7301	26.7178	26.6934	NaN
Q9NRW7	20.4937	20.357	20.3685	20.6927	20.3067	20.5575	20.383	20.7707	20.502	20.2735	20.6284	20.3997	20.0644	20.5179	20.5409	20.5906	20.5584	20.5518	NaN
O43592	23.2048	23.0575	22.6138	23.0091	22.3694	23.3564	22.9905	22.8392	22.8213	23.0158	22.6605	22.7017	22.5979	23.0563	22.9247	22.953	23.1257	23.1916	NaN
Q9NQW7	19.3971	19.2294	18.7995	19.9897	18.7476	19.6187	20.3951	19.132	19.9242	19.4045	18.7481	18.5983	NaN	NaN	NaN	NaN	NaN	NaN	NaN
Q9H0D6	22.8499	23.2064	22.9346	22.9731	22.8955	23.1466	22.8383	23.142	23.0154	22.988	23.116	23.0238	22.9468	22.9522	22.9614	23.0715	23.0593	23.0686	NaN
Q9Y5K8	18.0044	18.1323	18.1321	18.4155	17.6501	19.014	18.5812	17.5564	17.6291	18.5418	19.0771	18.067	NaN	NaN	NaN	NaN	NaN	NaN	NaN
O75348	19.5061	19.0721	19.0679	17.672	18.8682	18.7643	NaN	NaN	NaN	NaN	NaN	NaN	18.6654	17.956	18.3437	19.5354	19.4089	19.4097	NaN
O75436	23.082	23.1325	23.0826	23.3637	23.1711	23.1281	23.0409	23.2753	23.1024	23.2196	23.2767	23.1017	23.0686	23.3185	23.2001	23.151	23.1045	23.1349	NaN
Q9UK41	18.501	18.2507	18.4887	18.4312	19.0375	18.9214	18.6329	18.3244	19.1052	18.9101	19.0015	18.4717	NaN	NaN	NaN	NaN	NaN	NaN	NaN
Q96QK1	25.484	25.3746	25.4484	25.3413	25.3817	25.4018	25.5099	25.5066	25.5082	25.3474	25.413	25.4011	25.383	25.4703	25.394	25.4479	25.396	25.3814	NaN
Q9Y2W2	23.0648	23.2364	23.2665	23.2797	22.9903	23.1939	23.2051	23.1789	22.9978	23.2375	23.3142	23.1146	22.9987	23.1857	23.2009	23.2617	23.1874	23.2035	NaN
Q6UXN9	22.4139	22.4444	22.2421	22.5116	22.4817	22.4992	22.6029	22.3696	22.5707	22.4388	22.4274	22.2046	22.6059	22.4688	22.4711	22.213	22.4795	22.3823	NaN
P18206	29.0241	29.1375	28.9978	29.1803	29.0121	29.1581	29.1174	29.0371	29.0837	29.1582	28.9995	29.0893	28.9331	29.1365	29.0994	29.1413	29.1142	29.1018	NaN
Q7Z5K2	17.2569	17.3742	17.1735	17.7074	16.6271	16.4506	17.3127	16.9073	16.5239	17.4863	16.3083	17.7439	NaN	NaN	NaN	NaN	NaN	NaN	NaN
O75083	26.7901	26.7611	26.6589	26.9457	26.6051	26.8262	26.7627	26.7214	26.9065	26.7559	26.7262	26.6983	26.5954	26.7842	26.7166	26.8553	26.7966	26.7852	NaN
Q8NI36	19.3993	19.0961	19.094	19.0866	18.5415	19.0532	18.9406	19.0649	19.2989	18.9709	18.9896	19.0375	NaN	NaN	NaN	NaN	NaN	NaN	NaN
Q9UNX4	24.5193	24.5256	24.4792	24.5333	24.3943	24.5988	24.4053	24.536	24.6121	24.385	24.504	24.5431	24.3139	24.5982	24.6158	24.5276	24.489	24.4498	NaN
Q15061	24.1158	24.2373	24.0383	24.2803	24.0394	24.1619	24.2979	24.0598	24.2436	24.0396	24.1964	23.9882	23.968	24.2395	24.2314	24.2688	24.0384	24.1015	NaN
Q5JSH3	18.6793	18.5912	16.8561	18.7351	17.122	18.0016	17.7511	17.6842	18.3234	17.2407	19.2734	17.7835	NaN	NaN	NaN	NaN	NaN	NaN	NaN
P57081	16.633	18.196	16.8278	17.7445	16.1121	16.2555	18.7204	18.834	18.9703	18.7971	18.8672	NaN	NaN	NaN	NaN	NaN	NaN	NaN	NaN
Q9Y5J1	22.7737	22.9318	22.686	22.7928	22.9242	22.8458	22.7744	23.1362	22.7652	22.5912	22.8286	22.7872	22.6149	22.7674	22.9142	22.8627	22.7572	22.9171	NaN
P45880	27.4969	27.5985	27.4598	27.5872	27.525	27.7143	27.6518	27.5655	27.5658	27.4748	27.4405	27.6288	27.3724	27.5972	27.5865	27.5947	27.6053	27.5721	NaN
P13010	28.0646	28.0649	28.0568	28.0402	27.9823	28.1252	28.0471	28.0135	28.0827	28.0239	28.1389	28	27.9396	28.1434	28.0722	28.0729	28.0571	28.0598	NaN
Q9UN37;O75351	13.9283	14.3005	13.4802	13.4174	15.8101	14.2576	NaN	NaN	NaN	NaN	NaN	NaN	NaN	NaN	NaN	NaN	NaN	NaN	NaN
Q9NP79	23.8713	23.9704	23.4467	23.2661	23.6575	23.7707	23.5795	23.5775	23.7908	23.3771	23.7009	23.7924	23.4954	23.6485	23.7423	23.7466	23.6621	23.5539	NaN
O75717	21.1245	21.0851	21.1976	21.1851	20.8592	21.0507	21.2304	21.0581	20.9999	21.2111	20.9468	20.9356	21.1225	21.0067	21.0182	20.9661	21.1913	21.1557	NaN
O95785	15.7667	15.0132	15.3417	15.7583	16.6294	16.7447	15.9321	15.6174	15.9179	15.7188	17.0341	14.8129	NaN	NaN	NaN	NaN	NaN	NaN	NaN
Q99986	23.8321	23.9571	23.7936	23.9198	23.8223	23.8341	23.9976	23.8009	23.848	23.8185	23.7293	23.9801	23.7407	24.0525	23.8168	23.8465	23.7269	23.9693	NaN
Q9GZL7	25.8814	26.0146	25.8879	26.1282	25.93	26.04	26.0079	25.9934	26.0593	26.0197	25.8722	26.0374	25.862	26.0989	26.0087	26.0208	26.0164	25.9211	NaN
Q6RFH5	23.3878	23.4243	23.0952	23.3402	23.3555	23.3656	23.447	23.2485	23.3337	23.3339	23.1634	23.5682	23.3933	23.3178	23.4612	23.5253	23.4255	23.0096	NaN
O14980	27.9944	28.0764	27.9531	28.0956	27.9747	28.1074	28.1446	28.0214	28.1193	28.0056	27.9887	27.9872	27.8333	28.1333	28.0744	28.0874	28.0594	28.0546	NaN
Q9C0E2	23.196	22.553	22.4432	22.3304	22.799	22.6024	22.6763	22.9219	22.588	22.884	22.3609	22.5905	22.7854	22.4076	22.8025	23.0336	22.657	22.3327	NaN
P55060	28.1167	28.2312	28.1535	28.1884	28.067	28.2459	28.1919	28.2022	28.216	28.1938	28.1524	28.0427	27.9891	28.2736	28.1735	28.1736	28.2307	28.1675	NaN
Q9HAV4	26.3286	26.4146	26.3204	26.3327	26.151	26.4248	26.3616	26.378	26.3562	26.3612	26.2238	26.2772	26.2404	26.373	26.2348	26.4189	26.3375	26.3558	NaN
Q9UIA9	24.3941	24.4774	24.27	24.3293	24.3565	24.3954	24.3205	24.4187	24.2979	24.2847	24.4271	24.4336	24.3249	24.3091	24.3106	24.5033	24.438	24.3442	NaN
P12956	27.8349	27.9003	27.766	27.8957	27.761	27.9402	27.7908	27.7629	27.9607	27.7681	27.8763	27.7638	27.6408	27.9679	27.9818	27.8862	27.7999	27.8135	NaN
P67809;P16989	16.0054	16.585	14.4191	16.7743	15.7269	17.2407	NaN	NaN	NaN	NaN	NaN	NaN	NaN	NaN	NaN	NaN	NaN	NaN	NaN
P67809	28.041	28.1712	28.0249	28.2347	28.0358	28.2177	28.213	28.009	28.156	28.1663	28.0468	28.1362	28.0837	28.1278	28.1178	28.1939	28.1279	28.104	NaN
O15498	18.0867	19.0934	18.4832	18.312	16.1807	19.5385	18.6268	16.323	19.738	16.8192	17.8046	20.1301	NaN	NaN	NaN	NaN	NaN	NaN	NaN
Q9Y5A9;Q7Z739;Q9BYJ9	13.6876	14.8501	16.3153	15.6559	15.2109	16.2422	NaN	NaN	NaN	NaN	NaN	NaN	NaN	NaN	NaN	NaN	NaN	NaN	NaN
Q9Y5A9	23.8466	23.8505	23.6761	24.0263	23.6581	24.0256	23.8526	23.7808	23.9692	23.8585	23.8554	23.7177	23.6375	23.8946	23.8825	23.8342	23.8457	23.931	NaN
Q96B54	21.4998	22.1288	21.8756	22.0698	21.9003	21.9442	22.1863	21.8089	21.8842	21.7857	21.9016	21.8205	21.8225	22.0227	21.9584	22.0594	21.9207	21.9897	NaN
Q86U90	21.6791	22.1245	21.9209	21.8775	21.8792	21.8689	22.0578	21.8626	21.8064	21.782	21.9755	21.8378	21.829	21.9756	21.9507	21.8059	21.9279	21.8944	NaN
O43670	24.971	24.836	24.9539	24.8928	24.9558	24.9438	24.8239	24.9913	25.0615	24.927	24.8236	24.9274	24.8025	24.964	25.0047	25.001	24.9344	24.8532	NaN
Q15942	24.7091	24.9067	24.6208	24.6632	24.6704	24.8318	24.8972	24.5555	24.6857	24.6263	24.8303	24.7864	24.3536	24.7837	24.8764	24.8597	24.787	24.827	NaN
Q8N5P1	17.496	17.5594	16.3658	17.6065	17.2882	15.9754	15.7267	17.0292	17.925	17.022	16.4301	17.8273	NaN	NaN	NaN	NaN	NaN	NaN	NaN
Q86VM9	23.6219	23.3885	23.2364	23.3666	23.1319	23.3317	23.4954	23.4969	23.3065	23.1726	23.1881	23.249	23.3203	23.5688	23.2464	23.1205	23.7281	23.1888	NaN
Q7Z739;Q9BYJ9	14.4594	14.8804	14.3468	14.1999	13.2175	15.2973	NaN	NaN	NaN	NaN	NaN	NaN	NaN	NaN	NaN	NaN	NaN	NaN	NaN
O75312	25.0606	25.1058	25.0175	25.2159	25.1139	25.2887	25.1538	25.2238	25.2077	25.2291	25.0004	25.0564	24.9298	25.2443	25.1256	25.2404	25.1432	25.195	NaN
Q6PJT7	22.1974	22.1726	22.217	22.3911	22.2905	22.2173	22.3176	22.3087	22.2761	22.359	22.2029	22.1749	22.1167	22.271	22.3639	22.3063	22.2427	22.2088	NaN
Q8WU90	24.0659	24.3479	24.3288	24.3651	24.2191	24.2938	24.3282	24.2483	24.401	24.3988	24.0135	24.2533	24.1211	24.2949	24.3148	24.2704	24.4434	24.0743	NaN
Q7Z2W4	23.4946	23.4957	23.3475	23.5635	23.4978	23.5702	23.5941	23.4715	23.5678	23.4837	23.4562	23.3265	23.357	23.4788	23.6293	23.5093	23.5068	23.4474	NaN
Q969S3	18.201	18.0592	17.6807	18.8597	18.0374	18.2555	17.9614	17.5586	18.2514	18.8382	18.6389	18.7837	NaN	NaN	NaN	NaN	NaN	NaN	NaN
O95218	23.7169	23.7521	23.6094	23.7614	23.7072	23.8311	23.6653	23.6265	23.706	23.7045	23.698	23.6974	23.5944	23.7721	23.6387	23.7596	23.6891	23.6845	NaN
Q9UPT8	18.5013	18.9471	17.8029	18.705	17.5659	18.9133	18.3777	18.3575	19.1765	18.7566	18.1217	17.5026	NaN	NaN	NaN	NaN	NaN	NaN	NaN
Q86UK7	21.4404	21.5893	21.5646	21.6934	21.804	21.6789	21.5654	21.5775	21.4268	21.7756	21.7059	21.7363	21.4831	21.6223	21.5952	21.6729	21.7947	21.6612	NaN
P32454;P37898	12.163	14.4908	14.699	15.067	15.2628	15.3175	NaN	NaN	NaN	NaN	NaN	NaN	NaN	NaN	NaN	NaN	NaN	NaN	NaN
P00330	29.6324	29.7469	29.6666	30.5071	30.4095	30.5517	29.6136	29.5453	29.5842	30.4337	30.4367	30.3984	29.3915	29.8136	29.7347	30.5076	30.5055	30.4897	NaN
P00330;P07246	15.5166	15.874	15.7701	18.1114	17.4977	18.0793	NaN	NaN	NaN	NaN	NaN	NaN	NaN	NaN	NaN	NaN	NaN	NaN	NaN
P47143	22.8572	23.0041	22.8822	23.5638	23.4688	23.5521	22.909	22.6857	22.8866	23.5668	23.7649	23.6147	22.7936	22.9401	22.9169	23.6533	23.6097	23.6127	NaN
P18239	18.7041	19.1182	19.1706	20.2642	20.4308	20.5751	NaN	NaN	NaN	NaN	NaN	NaN	19.9502	20.11	20.1419	20.2432	19.754	17.5205	NaN
P23542	21.3455	21.3587	21.3064	21.9243	21.951	21.973	21.2917	21.6196	21.2385	22.0316	22.0638	21.8695	21.4573	21.318	21.5623	22.1877	21.6028	21.8644	NaN
P07246	17.9298	18.393	17.7882	19.1306	18.9304	19.5395	17.7296	17.9027	17.5907	18.7013	19.6497	19.673	NaN	NaN	NaN	NaN	NaN	NaN	NaN
Q04894	13.1549	14.7361	13.9701	15.7795	15.0921	15.9219	NaN	NaN	NaN	NaN	NaN	NaN	NaN	NaN	NaN	NaN	NaN	NaN	NaN
Q00955	23.7308	23.4362	23.4236	24.07	24.0313	24.0855	23.6749	23.3763	23.1866	24.3268	24.0756	23.9412	23.8403	23.9587	23.7969	24.2331	23.2408	23.8002	NaN
P31787	22.0662	21.7462	22.0526	22.6926	22.5103	22.7379	22.228	21.7687	22.1492	22.8793	22.3817	22.9001	21.7929	22.0618	22.207	22.5005	22.5405	22.9757	NaN
P31383	16.7305	16.6311	16.5663	17.3383	17.8888	17.7367	NaN	NaN	NaN	NaN	NaN	NaN	17.7052	17.0669	17.1181	17.4722	17.8219	15.8926	NaN
P46680	14.6927	13.3695	15.1975	14.7415	12.4695	14.2749	NaN	NaN	NaN	NaN	NaN	NaN	NaN	NaN	NaN	NaN	NaN	NaN	NaN
P38720	24.2662	24.2706	24.3038	25.0239	24.9936	25.086	24.2545	24.2834	24.3601	24.9706	24.9247	25.0724	23.9565	24.3995	24.367	25.008	25.0238	25.0438	NaN
Q02486	12.4472	13.0907	12.4029	14.566	14.3366	14.4011	NaN	NaN	NaN	NaN	NaN	NaN	NaN	NaN	NaN	NaN	NaN	NaN	NaN
P19414	25.2084	25.3198	25.2509	26.0018	25.9486	26.034	25.312	25.2681	25.262	26.0661	25.9914	26.0611	25.3005	25.3734	25.3035	25.928	25.9607	25.989	NaN
P38013	26.2253	26.3442	26.2606	27.1202	26.9501	27.1244	26.3944	26.3297	26.3318	27.1179	26.9632	27.111	26.0914	26.3359	26.3678	27.0515	27.0612	27.0264	NaN
P15891	22.806	22.8414	22.8101	23.4615	23.3791	23.4666	22.4993	22.3839	22.8689	23.6463	23.5825	23.5633	22.5783	22.5876	22.9317	23.628	23.4897	23.4016	NaN
P47096	13.0236	13.8205	13.5527	14.7706	14.8736	14.8736	NaN	NaN	NaN	NaN	NaN	NaN	NaN	NaN	NaN	NaN	NaN	NaN	NaN
P12904	12.6312	13.8461	13.463	15.5507	14.3479	14.8136	NaN	NaN	NaN	NaN	NaN	NaN	NaN	NaN	NaN	NaN	NaN	NaN	NaN
P52910	15.7972	14.8849	14.1152	17.4852	19.6689	18.5754	19.946	NaN	NaN	20.2908	NaN	20.1541	NaN	NaN	NaN	NaN	NaN	NaN	NaN
P60010	25.6461	25.7468	25.6295	26.4625	26.3252	26.4829	25.7232	25.783	25.7131	26.5523	26.4085	26.467	25.5901	25.8372	25.6293	26.3613	26.4679	26.3648	NaN
P54114	13.0318	13.6074	13.8238	15.2856	14.6875	14.683	NaN	NaN	NaN	NaN	NaN	NaN	NaN	NaN	NaN	NaN	NaN	NaN	NaN
P54114;P47771	13.6573	14.0016	13.7048	15.3995	15.3358	15.0116	NaN	NaN	NaN	NaN	NaN	NaN	NaN	NaN	NaN	NaN	NaN	NaN	NaN
P46367	23.3999	23.0989	23.1313	23.7827	23.6836	23.7529	23.2501	23.3865	23.3393	23.8003	24.023	24.098	22.9526	23.6099	23.3319	23.7111	23.6222	23.4713	NaN
P54115	25.9071	25.9029	25.9189	26.4616	26.1945	26.3516	25.8486	25.8046	25.8673	26.525	26.455	26.3988	26.0312	25.894	25.8316	26.4078	26.4549	26.3826	NaN
P54783	13.8204	11.6075	13.6279	14.5966	13.6126	13.9389	NaN	NaN	NaN	NaN	NaN	NaN	NaN	NaN	NaN	NaN	NaN	NaN	NaN
P16550	18.7862	18.3806	19.1272	19.5799	19.6477	19.557	18.5016	18.6535	18.6439	19.7391	19.5683	19.8709	NaN	NaN	NaN	NaN	NaN	NaN	NaN
P14540	28.2571	28.3485	28.2109	29.1335	29.0108	29.1504	28.2279	28.3126	28.3123	29.0607	29.0932	29.0621	27.9784	28.348	28.4107	29.1388	29.0209	29.0604	NaN
P23180	14.9203	14.3921	14.5962	16.7947	17.2993	18.1904	18.1106	NaN	18.2149	18.6496	NaN	18.513	NaN	NaN	NaN	NaN	NaN	NaN	NaN
P38115	14.1899	15.0777	14.3405	16.406	17.3315	18.5169	19.051	NaN	NaN	19.2109	NaN	19.1981	NaN	NaN	NaN	NaN	NaN	NaN	NaN
P22768	18.1905	17.2834	18.28	18.5005	18.82	17.4328	NaN	NaN	NaN	NaN	NaN	NaN	18.3142	18.3637	18.537	18.5954	16.5795	18.3749	NaN
P32454	17.4168	17.1348	17.3267	18.0206	18.4046	18.139	17.4143	16.9206	17.2242	18.4774	18.3234	18.4128	NaN	NaN	NaN	NaN	NaN	NaN	NaN
P49435	13.3155	13.382	13.8957	15.387	15.3216	15.2568	NaN	NaN	NaN	NaN	NaN	NaN	NaN	NaN	NaN	NaN	NaN	NaN	NaN
P46672	22.0236	22.2671	22.1625	22.8261	22.726	22.786	22.1372	22.007	22.1602	22.8117	22.7518	23.0634	22.4453	22.4931	22.6234	22.4942	22.0123	22.9777	NaN
P11076;P19146	19.0612	19.3023	19.0037	20.2108	19.932	20.1907	18.9021	19.1237	18.8209	20.1605	20.1622	20.3693	NaN	NaN	NaN	NaN	NaN	NaN	NaN
[truncated: 3,323 more rows]
