# Supplementary material for: HarmonizR enables data harmonization across independent proteomic datasets with appropriate handling of missing values
Source: Nat Commun. 2022 Jun 20;13:3523. doi: 10.1038/s41467-022-31007-x (PMC9209422; doi:10.1038/s41467-022-31007-x)
Supplement: Supplementary file 3 — Source Data [file 41467_2022_31007_MOESM3_ESM.zip › Source Data/Figure5;Supplementary Figure 14-15;HarmonizR ComBat.xlsx]

## Sheet: cured_stepath_all_ComBat
	Reporter intensity corrected 0 TMT G R_01	Reporter intensity corrected 1 TMT G R_01	Reporter intensity corrected 2 TMT G R_01	Reporter intensity corrected 3 TMT G R_01	Reporter intensity corrected 4 TMT G R_01	Reporter intensity corrected 5 TMT G R_01	Reporter intensity corrected 6 TMT G R_01	Reporter intensity corrected 7 TMT G R_01	Reporter intensity corrected 0 TMT G R_02	Reporter intensity corrected 1 TMT G R_02	Reporter intensity corrected 2 TMT G R_02	Reporter intensity corrected 3 TMT G R_02	Reporter intensity corrected 4 TMT G R_02	Reporter intensity corrected 5 TMT G R_02	Reporter intensity corrected 6 TMT G R_02	Reporter intensity corrected 7 TMT G R_02	Reporter intensity corrected 0 TMT G R_03	Reporter intensity corrected 1 TMT G R_03	Reporter intensity corrected 2 TMT G R_03	Reporter intensity corrected 3 TMT G R_03	Reporter intensity corrected 4 TMT G R_03	Reporter intensity corrected 5 TMT G R_03	Reporter intensity corrected 6 TMT G R_03	Reporter intensity corrected 7 TMT G R_03	Reporter intensity corrected 0 TMT G R_04	Reporter intensity corrected 1 TMT G R_04	Reporter intensity corrected 2 TMT G R_04	Reporter intensity corrected 3 TMT G R_04	Reporter intensity corrected 4 TMT G R_04	Reporter intensity corrected 5 TMT G R_04	Reporter intensity corrected 6 TMT G R_04	Reporter intensity corrected 7 TMT G R_04	Ratio H/L normalized SILAC G 0h_01	Ratio H/L normalized SILAC G 0h_02	Ratio H/L normalized SILAC G 0h_03	Ratio H/L normalized SILAC G 0h_04	Ratio H/L normalized SILAC G 24h_01	Ratio H/L normalized SILAC G 24h_02	Ratio H/L normalized SILAC G 24h_03	Ratio H/L normalized SILAC G 24h_04	Ratio H/L normalized SILAC G 3h_01	Ratio H/L normalized SILAC G 3h_02	Ratio H/L normalized SILAC G 3h_03	Ratio H/L normalized SILAC G 3h_04	Ratio M/L normalized SILAC G 0h_01	Ratio M/L normalized SILAC G 0h_02	Ratio M/L normalized SILAC G 0h_03	Ratio M/L normalized SILAC G 24h_01	Ratio M/L normalized SILAC G 24h_02
CON__Q3SZR3	0.0234992	-0.0641561	0.0171011	-0.124484	-0.0954737	-0.00598025	0.0775383	0.0616935	NaN	NaN	NaN	NaN	NaN	NaN	NaN	NaN	NaN	NaN	NaN	NaN	NaN	NaN	NaN	NaN	NaN	NaN	NaN	NaN	NaN	NaN	NaN	NaN	-0.446165	-0.488252	-0.450615	NaN	-0.124448	-0.119578	-0.378941	-0.051844	-0.339461	-0.485631	-0.428609	-0.428011	-0.41854	-0.194049	-0.372701	-0.12471	-0.0909014
O14579	0.026004	-0.0526984	-0.23605	0.0933133	0.238334	0.00596575	-0.115314	0.052246	NaN	NaN	NaN	NaN	NaN	NaN	NaN	NaN	NaN	NaN	NaN	NaN	NaN	NaN	NaN	NaN	NaN	NaN	NaN	NaN	NaN	NaN	NaN	NaN	0.0133187	0.000619011	0.123272	0.133841	-0.298035	-0.250478	-0.00685227	-0.14654	-0.0242401	-0.035762	0.112283	-0.0263704	0.126212	0.0638095	0.176568	-0.0250352	-0.0618438
O15031	-0.960846	-0.136374	0.0793232	0.26503	0.1258	-0.0126688	0.376618	0.272937	NaN	NaN	NaN	NaN	NaN	NaN	NaN	NaN	NaN	NaN	NaN	NaN	NaN	NaN	NaN	NaN	NaN	NaN	NaN	NaN	NaN	NaN	NaN	NaN	0.199424	-0.428695	-0.384048	-0.255169	0.404807	NaN	-0.140277	-0.411068	NaN	-0.012402	NaN	NaN	0.114935	-0.267686	0.609796	0.117916	NaN
O15533	-0.124702	0.11281	-0.12628	-0.195177	0.138951	0.23399	0.0400881	-0.0416575	NaN	NaN	NaN	NaN	NaN	NaN	NaN	NaN	NaN	NaN	NaN	NaN	NaN	NaN	NaN	NaN	NaN	NaN	NaN	NaN	NaN	NaN	NaN	NaN	NaN	NaN	0.369475	0.165947	0.097714	-0.0651879	0.301233	NaN	NaN	0.138175	0.196028	NaN	NaN	NaN	-0.225642	-0.254456	-0.362169
O43172	-0.00238874	-0.0815454	0.101471	0.254234	0.0389579	0.0792511	-0.117746	-0.247336	NaN	NaN	NaN	NaN	NaN	NaN	NaN	NaN	NaN	NaN	NaN	NaN	NaN	NaN	NaN	NaN	NaN	NaN	NaN	NaN	NaN	NaN	NaN	NaN	0.0931657	-0.0838197	0.0757471	0.0516796	-0.0958277	-0.0623267	-0.216796	0.0341489	-0.0518325	-0.0491412	-0.00557577	0.151099	0.559022	-0.0698119	-0.000763303	-0.00366953	0.0013346
O75208	-0.175032	0.307275	0.617884	-0.0178483	0.0189455	-0.446611	-0.554271	0.225206	NaN	NaN	NaN	NaN	NaN	NaN	NaN	NaN	NaN	NaN	NaN	NaN	NaN	NaN	NaN	NaN	NaN	NaN	NaN	NaN	NaN	NaN	NaN	NaN	-0.186998	-0.0927752	-0.117997	-0.3494	0.405596	0.33088	-0.0357271	-0.0434064	-0.0014662	-0.150852	-0.215808	-0.0629712	-0.349892	-0.0340814	-0.372439	0.115921	0.230555
O75663	-0.609712	0.294747	0.129944	-0.174771	0.196525	0.216028	0.0776035	-0.0964005	NaN	NaN	NaN	NaN	NaN	NaN	NaN	NaN	NaN	NaN	NaN	NaN	NaN	NaN	NaN	NaN	NaN	NaN	NaN	NaN	NaN	NaN	NaN	NaN	0.0982988	-0.378675	-0.0679225	-0.13138	-0.275756	0.147608	-0.015897	-0.0787182	0.178792	-0.146548	0.0505746	-0.108487	0.0349683	0.285135	0.314735	0.0249367	-0.0957959
O95071	-0.313777	-0.0956598	-0.103444	0.217394	-0.169963	0.0891586	0.23602	0.23634	NaN	NaN	NaN	NaN	NaN	NaN	NaN	NaN	NaN	NaN	NaN	NaN	NaN	NaN	NaN	NaN	NaN	NaN	NaN	NaN	NaN	NaN	NaN	NaN	NaN	NaN	0.41399	-0.0309509	NaN	NaN	NaN	NaN	NaN	0.113759	0.481523	NaN	NaN	NaN	0.123238	NaN	NaN
O95197	0.173755	-0.020202	-0.0359672	-0.0396782	0.0855364	-0.0809462	-0.0780948	0.00666945	NaN	NaN	NaN	NaN	NaN	NaN	NaN	NaN	NaN	NaN	NaN	NaN	NaN	NaN	NaN	NaN	NaN	NaN	NaN	NaN	NaN	NaN	NaN	NaN	-0.111465	-0.0880083	-0.111139	0.12974	0.232518	0.196859	-0.0788743	-0.0463343	0.0484719	-0.0586285	-0.0379954	-0.15111	-0.0429192	-0.0809742	-0.0540003	-0.00631179	-0.0104812
O95340	0.310253	0.280612	-0.586192	-0.190464	0.0845207	-0.048286	0.221886	-0.038287	NaN	NaN	NaN	NaN	NaN	NaN	NaN	NaN	NaN	NaN	NaN	NaN	NaN	NaN	NaN	NaN	NaN	NaN	NaN	NaN	NaN	NaN	NaN	NaN	0.00587196	0.184244	0.0971522	0.135239	NaN	-0.561425	0.196481	-0.0691582	0.170114	0.308884	-0.0839734	-0.177381	-0.048669	0.0350435	0.868103	NaN	-0.0334167
P15104	-0.0121898	-0.281375	0.202905	-0.0368055	-0.20561	0.132893	0.148543	0.0996766	NaN	NaN	NaN	NaN	NaN	NaN	NaN	NaN	NaN	NaN	NaN	NaN	NaN	NaN	NaN	NaN	NaN	NaN	NaN	NaN	NaN	NaN	NaN	NaN	NaN	NaN	NaN	-0.442661	0.428577	NaN	-0.0547746	-0.0491101	NaN	NaN	NaN	-0.46429	NaN	NaN	NaN	-0.0920461	NaN
P18031	0.012983	0.210785	-0.208247	0.283621	-0.0406854	0.00173952	-0.156915	-0.0717738	NaN	NaN	NaN	NaN	NaN	NaN	NaN	NaN	NaN	NaN	NaN	NaN	NaN	NaN	NaN	NaN	NaN	NaN	NaN	NaN	NaN	NaN	NaN	NaN	NaN	-0.0992769	NaN	NaN	NaN	NaN	NaN	NaN	NaN	NaN	NaN	NaN	NaN	0.294378	NaN	NaN	NaN
P20839	0.647211	0.0478302	-0.213967	-0.091527	-0.0206866	-0.0559402	-0.00793274	-0.259008	NaN	NaN	NaN	NaN	NaN	NaN	NaN	NaN	NaN	NaN	NaN	NaN	NaN	NaN	NaN	NaN	NaN	NaN	NaN	NaN	NaN	NaN	NaN	NaN	0.326771	0.450468	-0.00471945	0.325366	NaN	NaN	0.343983	-0.332631	0.130308	-0.0946968	0.185302	0.421144	-0.234555	0.266741	0.0856928	NaN	NaN
P22061	-0.402429	0.155087	0.0115431	0.201625	-0.0474983	0.105019	-0.0987132	0.0710092	NaN	NaN	NaN	NaN	NaN	NaN	NaN	NaN	NaN	NaN	NaN	NaN	NaN	NaN	NaN	NaN	NaN	NaN	NaN	NaN	NaN	NaN	NaN	NaN	-0.171399	NaN	-0.118203	-0.0266078	-0.4647	-0.0719431	-0.140622	0.33572	-0.0429311	-0.09858	0.0428058	0.0709911	-0.216524	NaN	0.0180321	-0.162535	-0.0891652
P49821	0.00394734	-0.148812	-0.00186247	-0.0529644	-0.169387	0.267022	0.0259769	0.0868846	NaN	NaN	NaN	NaN	NaN	NaN	NaN	NaN	NaN	NaN	NaN	NaN	NaN	NaN	NaN	NaN	NaN	NaN	NaN	NaN	NaN	NaN	NaN	NaN	-0.0312238	-0.16808	-0.167636	-0.145313	0.0221556	-0.00719797	-0.0202202	-0.0835216	-0.2827	-0.0801696	-0.207468	-0.0422916	0.0582183	-0.0622641	-0.0786704	0.184537	0.15686
P49903	-0.0891977	-0.0848071	-9.81641e-05	-0.0928625	-0.180002	0.20112	0.117271	0.147011	NaN	NaN	NaN	NaN	NaN	NaN	NaN	NaN	NaN	NaN	NaN	NaN	NaN	NaN	NaN	NaN	NaN	NaN	NaN	NaN	NaN	NaN	NaN	NaN	-0.132579	0.186851	-0.229479	0.194663	-0.052964	0.342514	-0.376402	0.0158357	NaN	-0.116257	-0.0917917	0.0472313	-0.0564292	0.334513	0.0743415	-0.0718828	-0.262163
P50336	-0.393705	0.118173	-0.0319673	0.0745715	-0.114256	0.138146	8.98673e-05	0.216628	NaN	NaN	NaN	NaN	NaN	NaN	NaN	NaN	NaN	NaN	NaN	NaN	NaN	NaN	NaN	NaN	NaN	NaN	NaN	NaN	NaN	NaN	NaN	NaN	-0.029243	-0.197456	-0.0518947	-0.087384	0.273392	0.351203	0.0424301	-0.161827	-0.126788	-0.00609288	0.0129306	-0.109807	-0.357317	-0.223278	-0.34662	-0.0151307	-0.00546366
P53618	-0.219528	-0.101407	-0.0995348	0.0860861	-0.0477283	0.156675	0.181119	0.0337411	NaN	NaN	NaN	NaN	NaN	NaN	NaN	NaN	NaN	NaN	NaN	NaN	NaN	NaN	NaN	NaN	NaN	NaN	NaN	NaN	NaN	NaN	NaN	NaN	-0.0315823	0.154428	0.150314	0.0722511	-0.126308	-0.15063	-0.0105637	-0.0728173	0.0294379	0.00264942	-0.084892	-0.0503756	0.100221	-0.0917573	0.0801516	-0.094086	-0.0750339
P61962	0.330355	0.0589879	-0.0957571	0.0582896	-0.239021	0.0892762	-0.000438685	-0.175977	NaN	NaN	NaN	NaN	NaN	NaN	NaN	NaN	NaN	NaN	NaN	NaN	NaN	NaN	NaN	NaN	NaN	NaN	NaN	NaN	NaN	NaN	NaN	NaN	NaN	-0.0176576	-0.245477	NaN	0.0480226	0.0239957	-0.0541743	0.0106004	0.0154401	NaN	-0.0410912	-0.160243	NaN	-0.042512	-0.0232156	0.0674753	0.0446113
Q01415	-0.113352	-0.219789	-0.0246685	-0.0920494	-0.122315	0.323973	0.120821	0.147006	NaN	NaN	NaN	NaN	NaN	NaN	NaN	NaN	NaN	NaN	NaN	NaN	NaN	NaN	NaN	NaN	NaN	NaN	NaN	NaN	NaN	NaN	NaN	NaN	-0.0608184	-0.277253	-0.108296	0.0986462	0.0644937	0.00776137	0.141043	-0.0640197	-0.0528188	-0.172389	-0.395086	-0.150062	0.147097	-0.135043	0.0203287	0.246412	0.136862
Q14694	0.202585	-0.144932	0.145757	-0.0767865	0.144421	-0.209327	-0.299551	0.180798	NaN	NaN	NaN	NaN	NaN	NaN	NaN	NaN	NaN	NaN	NaN	NaN	NaN	NaN	NaN	NaN	NaN	NaN	NaN	NaN	NaN	NaN	NaN	NaN	0.0272403	-0.230932	-0.012185	0.208025	-0.204379	-0.297327	0.0191239	-0.0505723	-0.00503745	-0.0847779	0.0578375	0.132852	0.227234	-0.259503	0.049296	-0.178991	-0.109621
Q15050	0.132443	0.0921214	-0.277902	-0.246299	0.0184464	-0.129307	0.133713	0.220465	NaN	NaN	NaN	NaN	NaN	NaN	NaN	NaN	NaN	NaN	NaN	NaN	NaN	NaN	NaN	NaN	NaN	NaN	NaN	NaN	NaN	NaN	NaN	NaN	-0.079781	-0.052881	-0.126032	-0.192436	-0.227235	-0.246417	-0.0904829	0.0618668	-0.241651	0.00352179	0.362462	-0.188772	-0.0269822	0.0086475	-0.0280934	0.0911193	0.0416342
Q15477	0.288376	-0.139425	-0.33795	-0.298368	-0.00610115	0.0882642	0.196527	0.246834	NaN	NaN	NaN	NaN	NaN	NaN	NaN	NaN	NaN	NaN	NaN	NaN	NaN	NaN	NaN	NaN	NaN	NaN	NaN	NaN	NaN	NaN	NaN	NaN	NaN	NaN	NaN	0.233342	NaN	NaN	NaN	NaN	NaN	NaN	NaN	-0.231762	NaN	NaN	NaN	NaN	NaN
Q2TAA2	0.206354	-0.292419	0.200813	-0.213752	0.0681207	-0.0401844	0.131705	-0.0138292	NaN	NaN	NaN	NaN	NaN	NaN	NaN	NaN	NaN	NaN	NaN	NaN	NaN	NaN	NaN	NaN	NaN	NaN	NaN	NaN	NaN	NaN	NaN	NaN	0.0229412	-0.207638	0.167088	-0.224454	0.0786607	0.00502715	0.0248369	0.132956	0.00143527	-0.0998268	0.0239117	-0.00264623	-0.15609	-0.0394177	-0.169723	0.13555	0.220368
Q5TBB1	-0.335982	-0.143887	0.0311611	-0.0315176	0.0229721	0.305187	0.125749	0.0499065	NaN	NaN	NaN	NaN	NaN	NaN	NaN	NaN	NaN	NaN	NaN	NaN	NaN	NaN	NaN	NaN	NaN	NaN	NaN	NaN	NaN	NaN	NaN	NaN	NaN	NaN	NaN	NaN	0.531823	NaN	NaN	NaN	NaN	NaN	NaN	NaN	NaN	NaN	NaN	0.0515555	NaN
Q6DD88	-0.361765	0.238468	0.116931	0.0732641	0.0837089	-0.199133	0.143023	-0.0530617	NaN	NaN	NaN	NaN	NaN	NaN	NaN	NaN	NaN	NaN	NaN	NaN	NaN	NaN	NaN	NaN	NaN	NaN	NaN	NaN	NaN	NaN	NaN	NaN	-0.144368	-0.218347	0.121624	-0.0671969	-0.221892	-0.20221	0.024653	-0.0344912	0.0244571	-0.0312404	-0.0758529	-0.0148091	0.188132	-0.0174922	0.153595	0.243271	-0.107452
Q6DKI1	-0.242336	0.0974286	-0.357083	-0.123036	0.116884	0.120465	0.119078	0.16931	NaN	NaN	NaN	NaN	NaN	NaN	NaN	NaN	NaN	NaN	NaN	NaN	NaN	NaN	NaN	NaN	NaN	NaN	NaN	NaN	NaN	NaN	NaN	NaN	-0.188666	-0.22622	-0.17199	-0.102337	-0.157024	-0.203757	-0.173503	-0.101693	-0.159693	-0.113891	-0.178752	-0.0743224	0.24716	0.129503	0.16762	-0.186329	0.298909
Q86TI2	0.0925893	0.00233546	-0.167115	0.0217606	-0.0508445	0.322989	-0.0255905	-0.176586	NaN	NaN	NaN	NaN	NaN	NaN	NaN	NaN	NaN	NaN	NaN	NaN	NaN	NaN	NaN	NaN	NaN	NaN	NaN	NaN	NaN	NaN	NaN	NaN	NaN	0.051826	NaN	-0.301187	NaN	NaN	NaN	-0.111632	-0.0251171	0.207198	NaN	NaN	NaN	0.0282527	NaN	NaN	NaN
Q8IWA0	0.227202	-0.184108	-0.356549	0.0449592	0.333313	-0.127553	-0.112083	0.159523	NaN	NaN	NaN	NaN	NaN	NaN	NaN	NaN	NaN	NaN	NaN	NaN	NaN	NaN	NaN	NaN	NaN	NaN	NaN	NaN	NaN	NaN	NaN	NaN	NaN	0.00996326	NaN	0.158303	NaN	0.0585456	NaN	NaN	NaN	-0.0364253	NaN	NaN	NaN	-0.164243	NaN	NaN	-0.152985
Q8N392	0.235335	0.0750997	0.182968	-0.0690025	-0.238692	-0.0926165	-0.107043	-0.000569395	NaN	NaN	NaN	NaN	NaN	NaN	NaN	NaN	NaN	NaN	NaN	NaN	NaN	NaN	NaN	NaN	NaN	NaN	NaN	NaN	NaN	NaN	NaN	NaN	-0.106304	-0.163336	-0.0987637	0.100321	0.222857	0.164706	-0.0655958	-0.112991	0.0523937	-0.00196572	0.0735298	-0.107735	0.00915678	-0.0319067	-0.0353887	-0.121863	-0.0465112
Q8NBJ7	0.234428	-0.133194	-0.415359	0.232471	0.0828871	0.297969	0.0874536	-0.3499	NaN	NaN	NaN	NaN	NaN	NaN	NaN	NaN	NaN	NaN	NaN	NaN	NaN	NaN	NaN	NaN	NaN	NaN	NaN	NaN	NaN	NaN	NaN	NaN	0.124758	-0.114443	0.118929	-0.032739	-0.313594	-0.265441	0.0944208	0.0388821	0.0248312	-0.0521823	NaN	0.194818	0.0938275	0.0775978	1.18482	0.0896075	0.00934221
Q8WZA9	0.0367664	-0.267316	-0.131884	-0.0678749	0.0512911	0.104999	-0.128399	0.399841	NaN	NaN	NaN	NaN	NaN	NaN	NaN	NaN	NaN	NaN	NaN	NaN	NaN	NaN	NaN	NaN	NaN	NaN	NaN	NaN	NaN	NaN	NaN	NaN	NaN	NaN	-0.424094	NaN	NaN	NaN	NaN	-0.31518	NaN	NaN	0.192347	NaN	NaN	NaN	-0.467411	NaN	NaN
Q92625	0.0985687	-0.0160277	-0.108611	-0.135544	-0.174783	-0.0930639	0.165126	0.283958	NaN	NaN	NaN	NaN	NaN	NaN	NaN	NaN	NaN	NaN	NaN	NaN	NaN	NaN	NaN	NaN	NaN	NaN	NaN	NaN	NaN	NaN	NaN	NaN	0.013855	NaN	NaN	NaN	NaN	NaN	NaN	NaN	NaN	NaN	NaN	NaN	0.0629227	NaN	NaN	NaN	NaN
Q96CM8	0.104234	0.188723	0.276063	0.126342	-0.289582	-0.290363	-0.234622	0.139444	NaN	NaN	NaN	NaN	NaN	NaN	NaN	NaN	NaN	NaN	NaN	NaN	NaN	NaN	NaN	NaN	NaN	NaN	NaN	NaN	NaN	NaN	NaN	NaN	NaN	-0.298059	NaN	NaN	0.226557	0.149935	0.151002	0.37336	NaN	-0.232887	NaN	NaN	NaN	-0.0921991	NaN	0.0240541	0.0971173
Q96IJ6	-0.177057	-0.156905	0.120669	-0.202274	-0.0542421	0.150434	0.107158	0.213968	NaN	NaN	NaN	NaN	NaN	NaN	NaN	NaN	NaN	NaN	NaN	NaN	NaN	NaN	NaN	NaN	NaN	NaN	NaN	NaN	NaN	NaN	NaN	NaN	0.124178	-0.00296003	0.0917755	-0.0347785	-0.175906	0.118221	0.0086198	-0.0120361	0.00148412	0.0213678	NaN	NaN	-0.0192865	0.078224	-0.374391	-0.14776	-0.268764
Q99417	0.229414	-0.208655	-0.351596	0.186393	-0.00621351	0.116462	0.185454	-0.125856	NaN	NaN	NaN	NaN	NaN	NaN	NaN	NaN	NaN	NaN	NaN	NaN	NaN	NaN	NaN	NaN	NaN	NaN	NaN	NaN	NaN	NaN	NaN	NaN	NaN	NaN	NaN	-0.112995	NaN	NaN	NaN	NaN	NaN	0.0801979	NaN	NaN	NaN	NaN	NaN	NaN	NaN
Q99615	0.0415256	-0.1448	-0.404222	0.405515	0.0186598	-0.32915	0.188383	0.287265	NaN	NaN	NaN	NaN	NaN	NaN	NaN	NaN	NaN	NaN	NaN	NaN	NaN	NaN	NaN	NaN	NaN	NaN	NaN	NaN	NaN	NaN	NaN	NaN	-0.0921575	NaN	NaN	NaN	NaN	NaN	NaN	NaN	0.359434	-0.00733859	NaN	0.606835	-0.0409266	NaN	NaN	NaN	NaN
Q99805	-0.0252862	0.075873	-0.169494	-0.458054	0.267784	0.0398893	0.0850465	0.166876	NaN	NaN	NaN	NaN	NaN	NaN	NaN	NaN	NaN	NaN	NaN	NaN	NaN	NaN	NaN	NaN	NaN	NaN	NaN	NaN	NaN	NaN	NaN	NaN	0.125884	-0.0637774	0.20131	0.263215	-0.0970204	-0.0463607	-0.266839	-0.0794626	-0.00941288	0.0264071	0.277974	0.193528	-0.28481	-0.0210711	0.11035	-0.222663	-0.220519
Q9BRT2	0.282852	-0.103776	0.130227	-0.106048	-0.0180395	-0.223541	-0.120522	0.179403	NaN	NaN	NaN	NaN	NaN	NaN	NaN	NaN	NaN	NaN	NaN	NaN	NaN	NaN	NaN	NaN	NaN	NaN	NaN	NaN	NaN	NaN	NaN	NaN	-0.00937945	-0.11491	-0.209418	-0.0959232	0.068241	0.312854	-0.0661093	0.0756215	0.333314	-0.0298322	-0.253305	-0.24124	-0.381588	-0.00128312	-0.320549	-0.0507645	0.0988123
Q9BY43	0.0282097	-0.0254532	0.102236	0.105729	0.0370694	0.130326	-0.251623	-0.108386	NaN	NaN	NaN	NaN	NaN	NaN	NaN	NaN	NaN	NaN	NaN	NaN	NaN	NaN	NaN	NaN	NaN	NaN	NaN	NaN	NaN	NaN	NaN	NaN	NaN	NaN	-0.132876	NaN	NaN	NaN	NaN	NaN	NaN	NaN	NaN	-0.158418	NaN	NaN	-0.0867322	NaN	NaN
Q9BY77	0.105444	-0.0520655	0.177714	-0.179991	-0.298856	-0.0305444	0.246532	0.0657407	NaN	NaN	NaN	NaN	NaN	NaN	NaN	NaN	NaN	NaN	NaN	NaN	NaN	NaN	NaN	NaN	NaN	NaN	NaN	NaN	NaN	NaN	NaN	NaN	0.0297447	-0.0202625	0.0782823	-0.0262394	NaN	0.167714	-0.196548	-0.0686194	-0.275939	-0.0477333	-0.089358	NaN	0.0956217	-0.0558446	0.184889	NaN	0.228969
Q9C0B1	0.449469	0.429028	-0.206122	0.0711365	0.0834863	-0.563675	0.126507	-0.354658	NaN	NaN	NaN	NaN	NaN	NaN	NaN	NaN	NaN	NaN	NaN	NaN	NaN	NaN	NaN	NaN	NaN	NaN	NaN	NaN	NaN	NaN	NaN	NaN	NaN	NaN	-0.261116	NaN	NaN	NaN	NaN	-0.0730903	-0.245821	-0.436276	NaN	NaN	NaN	NaN	0.226404	NaN	NaN
Q9GZS3	-0.0849732	-0.252491	-0.153899	-0.00883052	0.245522	0.0352864	0.236441	0.00558759	NaN	NaN	NaN	NaN	NaN	NaN	NaN	NaN	NaN	NaN	NaN	NaN	NaN	NaN	NaN	NaN	NaN	NaN	NaN	NaN	NaN	NaN	NaN	NaN	-0.0732111	0.136786	0.0881521	0.0586699	0.197939	-0.104935	0.160474	-0.096373	0.21008	0.232238	0.154409	0.113577	-0.319351	-0.00934461	-0.158312	-0.0570175	-0.226278
Q9H078	0.28049	-0.147458	0.0111283	-0.219925	0.0457007	0.266333	-0.240819	0.00946253	NaN	NaN	NaN	NaN	NaN	NaN	NaN	NaN	NaN	NaN	NaN	NaN	NaN	NaN	NaN	NaN	NaN	NaN	NaN	NaN	NaN	NaN	NaN	NaN	-0.186729	0.610386	0.0984615	0.118986	0.0918134	-0.165966	0.00878352	-0.0317532	0.0155056	0.0478985	-0.0020103	0.0174164	-0.0278348	-0.159767	0.15263	-0.019674	-0.184192
Q9H3P7	0.164691	-0.290017	0.154936	0.117664	0.0976909	-0.311928	0.101016	0.00244851	NaN	NaN	NaN	NaN	NaN	NaN	NaN	NaN	NaN	NaN	NaN	NaN	NaN	NaN	NaN	NaN	NaN	NaN	NaN	NaN	NaN	NaN	NaN	NaN	0.0339843	0.0237887	0.0347205	0.562364	-0.168208	-0.223675	0.0901806	-0.0622443	-0.0189385	0.0158482	0.0382373	-0.183919	0.0186287	0.123679	-0.00981454	-0.131515	0.10712
Q9H6F5	0.218595	-0.0291501	-0.0635327	0.133053	-0.165773	-0.0181896	-0.192103	0.135398	NaN	NaN	NaN	NaN	NaN	NaN	NaN	NaN	NaN	NaN	NaN	NaN	NaN	NaN	NaN	NaN	NaN	NaN	NaN	NaN	NaN	NaN	NaN	NaN	0.0589995	0.122138	0.080976	0.0350842	-0.248777	-0.33937	-0.102245	0.0424527	-0.0785793	-0.0566349	0.100403	0.0728273	0.036862	0.0982952	0.25493	-0.108262	-0.00302077
Q9H6V9	0.00314214	-0.174441	-0.0033767	-0.111532	0.0104292	-0.109822	0.122948	0.266053	NaN	NaN	NaN	NaN	NaN	NaN	NaN	NaN	NaN	NaN	NaN	NaN	NaN	NaN	NaN	NaN	NaN	NaN	NaN	NaN	NaN	NaN	NaN	NaN	NaN	0.0273847	NaN	NaN	-0.0523526	NaN	NaN	0.193281	NaN	-0.109573	NaN	0.0027101	NaN	-0.106792	NaN	-0.102882	NaN
Q9UKD2	0.229699	0.00783454	-0.450635	0.131858	-0.0931667	0.151745	-0.00742495	0.040326	NaN	NaN	NaN	NaN	NaN	NaN	NaN	NaN	NaN	NaN	NaN	NaN	NaN	NaN	NaN	NaN	NaN	NaN	NaN	NaN	NaN	NaN	NaN	NaN	-0.0731097	0.406098	0.317364	0.127922	-0.108887	-0.051874	0.0217843	0.162647	-0.249597	0.01901	0.0398051	0.224186	0.0655196	0.0643501	-0.203834	-0.168521	-0.0783291
Q9UKX7	0.0688565	-0.0527545	-0.0142524	0.237331	-0.196237	0.0938343	-0.173144	0.0513112	NaN	NaN	NaN	NaN	NaN	NaN	NaN	NaN	NaN	NaN	NaN	NaN	NaN	NaN	NaN	NaN	NaN	NaN	NaN	NaN	NaN	NaN	NaN	NaN	0.28391	-0.0669027	-0.131642	-0.192217	-0.158165	-0.176606	-0.116359	0.26452	-0.0366928	0.175662	-0.147271	0.172774	0.199493	-0.0589878	-0.00616086	-0.130877	-0.103284
Q9UNF1	0.165732	-0.209367	0.226426	0.118318	-0.0487203	0.0681889	-0.058498	-0.257599	NaN	NaN	NaN	NaN	NaN	NaN	NaN	NaN	NaN	NaN	NaN	NaN	NaN	NaN	NaN	NaN	NaN	NaN	NaN	NaN	NaN	NaN	NaN	NaN	NaN	NaN	NaN	NaN	-0.462966	NaN	NaN	NaN	NaN	NaN	NaN	NaN	NaN	NaN	NaN	-0.427507	NaN
Q9UNH7	0.0349865	-0.18481	-0.101226	-0.248071	0.123451	0.337525	0.0341192	0.0153564	NaN	NaN	NaN	NaN	NaN	NaN	NaN	NaN	NaN	NaN	NaN	NaN	NaN	NaN	NaN	NaN	NaN	NaN	NaN	NaN	NaN	NaN	NaN	NaN	-0.114911	-0.125821	-0.202581	-0.0873972	0.164383	0.394814	-0.101902	-0.0600795	-0.0467496	0.199454	-0.00143412	-0.00740203	-0.123792	-7.13645e-05	-0.142377	0.027262	-0.0083497
Q9Y2R4	0.109037	-0.111441	-0.42485	-0.0453378	0.095851	0.253102	-0.0466063	0.169964	NaN	NaN	NaN	NaN	NaN	NaN	NaN	NaN	NaN	NaN	NaN	NaN	NaN	NaN	NaN	NaN	NaN	NaN	NaN	NaN	NaN	NaN	NaN	NaN	-0.203481	0.0457087	NaN	0.303467	NaN	-0.318087	-0.322414	NaN	-0.23002	0.21866	-0.0862947	0.101503	-0.0231749	0.0451653	NaN	NaN	-0.016596
Q9Y2Z4	-0.358271	0.0538692	0.160205	0.0390925	0.00361792	0.0172456	-0.123865	0.22326	NaN	NaN	NaN	NaN	NaN	NaN	NaN	NaN	NaN	NaN	NaN	NaN	NaN	NaN	NaN	NaN	NaN	NaN	NaN	NaN	NaN	NaN	NaN	NaN	-0.188165	-0.0306838	-0.143622	0.0990988	0.259913	0.0881414	0.0525368	0.139544	-0.108411	0.0342149	-0.0470904	0.276067	-0.103593	-0.145069	-0.137661	-0.266523	-0.32785
Q9Y5K5	0.200591	0.0365528	-0.105527	-0.0101882	0.0537796	0.0812379	-0.0744949	-0.165114	NaN	NaN	NaN	NaN	NaN	NaN	NaN	NaN	NaN	NaN	NaN	NaN	NaN	NaN	NaN	NaN	NaN	NaN	NaN	NaN	NaN	NaN	NaN	NaN	0.23373	0.0191778	0.0349154	0.119269	-0.0956183	-0.00835498	0.0575869	-0.0184706	0.11463	0.027113	0.336452	0.178075	0.044245	-0.0154537	-0.141468	0.0239061	-0.0243207
Q9Y5V0	-0.171733	0.0623686	0.24442	0.249354	-0.281656	-0.280497	0.101096	0.108803	NaN	NaN	NaN	NaN	NaN	NaN	NaN	NaN	NaN	NaN	NaN	NaN	NaN	NaN	NaN	NaN	NaN	NaN	NaN	NaN	NaN	NaN	NaN	NaN	NaN	NaN	NaN	0.130614	NaN	NaN	NaN	-0.049714	NaN	-0.0309427	0.197218	NaN	NaN	NaN	NaN	NaN	NaN
Q9Y6D5	0.298498	0.224223	-0.243866	-0.182605	0.0815124	0.0769397	-0.109335	-0.167029	NaN	NaN	NaN	NaN	NaN	NaN	NaN	NaN	NaN	NaN	NaN	NaN	NaN	NaN	NaN	NaN	NaN	NaN	NaN	NaN	NaN	NaN	NaN	NaN	-0.10016	0.0661961	-0.112788	0.138329	0.0478693	-0.335106	0.0840993	0.173789	0.0380899	0.124526	0.118462	-0.172206	-0.0602913	0.0824437	-0.0686558	0.0574369	-0.262425
CON__Q3ZBD7	NaN	NaN	NaN	NaN	NaN	NaN	NaN	NaN	0.256917	0.210982	-0.489762	0.0355088	0.203496	0.0754359	-0.0812225	-0.164087	NaN	NaN	NaN	NaN	NaN	NaN	NaN	NaN	NaN	NaN	NaN	NaN	NaN	NaN	NaN	NaN	0.00425886	0.117794	0.183369	-0.504042	-0.170398	0.0243647	-0.16412	-0.349214	0.0783607	0.13796	0.0989248	0.322138	-0.151883	0.363699	0.0279275	0.109198	0.265124
O00754	NaN	NaN	NaN	NaN	NaN	NaN	NaN	NaN	-0.0650058	-0.0811782	-0.0698113	-0.0448729	-0.216604	-0.125497	0.454638	0.147652	NaN	NaN	NaN	NaN	NaN	NaN	NaN	NaN	NaN	NaN	NaN	NaN	NaN	NaN	NaN	NaN	0.00649415	0.0114926	-0.39706	NaN	0.30449	NaN	NaN	NaN	NaN	NaN	NaN	0.00661858	-0.116952	0.00527995	-0.552448	-0.121409	NaN
O14639	NaN	NaN	NaN	NaN	NaN	NaN	NaN	NaN	0.20085	0.0430009	0.123824	0.200668	-0.276116	-0.319967	0.104434	-0.0529334	NaN	NaN	NaN	NaN	NaN	NaN	NaN	NaN	NaN	NaN	NaN	NaN	NaN	NaN	NaN	NaN	-0.00655723	NaN	-0.140869	-0.0694102	0.0161606	0.0901132	0.0864361	NaN	-0.114102	-0.109154	-0.00101225	-0.364556	-0.0808032	NaN	0.0348785	0.225364	0.178334
O15511	NaN	NaN	NaN	NaN	NaN	NaN	NaN	NaN	-0.0472201	-0.118031	-0.123782	0.0282006	0.150787	0.201688	-0.0665207	-0.0107757	NaN	NaN	NaN	NaN	NaN	NaN	NaN	NaN	NaN	NaN	NaN	NaN	NaN	NaN	NaN	NaN	-0.109457	-0.0182147	-0.0598415	0.106353	-0.170577	0.000523266	0.303953	0.0477889	0.00768208	-0.00374615	-0.00204269	0.0860624	0.0796473	0.0680145	0.0122965	-0.28115	0.0703969
O75683	NaN	NaN	NaN	NaN	NaN	NaN	NaN	NaN	0.106831	-0.136877	0.484625	-0.210134	-0.284066	-0.264672	0.0861148	0.238021	NaN	NaN	NaN	NaN	NaN	NaN	NaN	NaN	NaN	NaN	NaN	NaN	NaN	NaN	NaN	NaN	NaN	NaN	NaN	NaN	NaN	NaN	0.0531789	NaN	NaN	NaN	NaN	NaN	NaN	NaN	NaN	NaN	NaN
P09668	NaN	NaN	NaN	NaN	NaN	NaN	NaN	NaN	0.246024	-0.105594	0.24188	0.215574	-0.547164	-0.328247	0.101851	0.211187	NaN	NaN	NaN	NaN	NaN	NaN	NaN	NaN	NaN	NaN	NaN	NaN	NaN	NaN	NaN	NaN	0.367315	0.358527	-0.029629	-0.129682	0.442439	0.535982	NaN	-0.45862	0.529932	-0.0483255	NaN	0.0832532	-0.0881087	0.169703	-0.379993	-0.0443794	-0.372231
P36551	NaN	NaN	NaN	NaN	NaN	NaN	NaN	NaN	0.151003	-0.0173779	-0.111442	-0.0975464	0.0968035	-0.186623	0.10852	0.0759187	NaN	NaN	NaN	NaN	NaN	NaN	NaN	NaN	NaN	NaN	NaN	NaN	NaN	NaN	NaN	NaN	-0.0197194	0.0939086	0.0255468	-0.157469	0.145088	0.165348	0.0145319	-0.055754	0.229198	-0.0327187	0.104756	0.0588461	-0.283915	0.201282	0.00533374	0.0975691	-0.0657365
P49005	NaN	NaN	NaN	NaN	NaN	NaN	NaN	NaN	-0.0318843	0.0678043	-0.352192	0.0150553	0.160579	0.199123	0.0719048	-0.0955307	NaN	NaN	NaN	NaN	NaN	NaN	NaN	NaN	NaN	NaN	NaN	NaN	NaN	NaN	NaN	NaN	0.576355	NaN	0.317212	0.252736	NaN	NaN	NaN	NaN	0.550801	0.147145	NaN	0.18123	-0.00521388	NaN	0.0403131	NaN	NaN
P55212	NaN	NaN	NaN	NaN	NaN	NaN	NaN	NaN	0.0833605	-0.0608611	0.0435283	0.055834	-0.269665	0.0494099	0.177855	-0.0777986	NaN	NaN	NaN	NaN	NaN	NaN	NaN	NaN	NaN	NaN	NaN	NaN	NaN	NaN	NaN	NaN	-0.0767394	-0.179623	-0.0559467	-0.226902	-0.0956242	0.196814	0.0691881	-0.211185	0.0498306	-0.226307	-0.0371319	0.0820815	-0.253325	0.0275796	-0.161853	-0.0125471	0.0357297
P57088	NaN	NaN	NaN	NaN	NaN	NaN	NaN	NaN	-0.0937329	0.0241034	-0.281066	-0.0819874	0.298071	0.0647156	0.146265	-0.0440539	NaN	NaN	NaN	NaN	NaN	NaN	NaN	NaN	NaN	NaN	NaN	NaN	NaN	NaN	NaN	NaN	NaN	NaN	0.1189	NaN	NaN	NaN	NaN	NaN	NaN	NaN	NaN	NaN	NaN	NaN	-0.164	NaN	NaN
P61225	NaN	NaN	NaN	NaN	NaN	NaN	NaN	NaN	-0.44527	-0.298076	0.178458	-0.0424284	-0.190467	0.0944835	0.295144	0.384399	NaN	NaN	NaN	NaN	NaN	NaN	NaN	NaN	NaN	NaN	NaN	NaN	NaN	NaN	NaN	NaN	NaN	NaN	NaN	NaN	NaN	0.118485	NaN	NaN	NaN	NaN	NaN	NaN	NaN	NaN	NaN	NaN	-0.218457
P78316	NaN	NaN	NaN	NaN	NaN	NaN	NaN	NaN	-0.0711011	0.0190998	-0.00463386	-0.0565715	0.318398	0.112654	-0.200452	-0.0843192	NaN	NaN	NaN	NaN	NaN	NaN	NaN	NaN	NaN	NaN	NaN	NaN	NaN	NaN	NaN	NaN	0.736831	NaN	NaN	NaN	-0.29567	NaN	-0.370425	NaN	-0.117175	NaN	-0.205565	0.334902	0.291084	NaN	NaN	0.00189499	NaN
P82673	NaN	NaN	NaN	NaN	NaN	NaN	NaN	NaN	-0.148742	-0.0166152	0.213325	0.0483983	-0.288283	-0.123813	0.199938	0.0669633	NaN	NaN	NaN	NaN	NaN	NaN	NaN	NaN	NaN	NaN	NaN	NaN	NaN	NaN	NaN	NaN	-0.157298	-0.0229434	0.0196384	0.0845222	-0.15107	0.197627	-0.0396063	0.0329387	0.124573	0.0751623	-0.10189	0.0246881	0.0845569	-0.0696274	-0.0694425	-0.120171	-0.164902
Q08257	NaN	NaN	NaN	NaN	NaN	NaN	NaN	NaN	0.0102367	0.0035504	0.119575	0.01315	-0.0432386	0.0217097	-0.102396	-0.0174358	NaN	NaN	NaN	NaN	NaN	NaN	NaN	NaN	NaN	NaN	NaN	NaN	NaN	NaN	NaN	NaN	-0.0461632	-0.0388777	0.0471601	-0.050522	0.245698	0.199235	0.123305	-0.00562274	0.0133649	0.0314715	-0.135138	-0.0553581	-0.0987205	-0.155763	-0.0434514	0.0396227	-0.0419146
Q13126	NaN	NaN	NaN	NaN	NaN	NaN	NaN	NaN	0.31432	0.0178905	-0.245386	0.283707	-0.136445	0.185446	-0.287946	-0.102562	NaN	NaN	NaN	NaN	NaN	NaN	NaN	NaN	NaN	NaN	NaN	NaN	NaN	NaN	NaN	NaN	0.11279	0.219375	0.162823	-0.386494	-0.240978	-0.00952361	0.12258	-0.295425	0.203697	-0.0281327	0.199419	0.163905	-0.32713	0.312727	-0.324157	-0.0321033	0.294501
Q14451	NaN	NaN	NaN	NaN	NaN	NaN	NaN	NaN	0.191002	0.281995	-0.260316	-0.0689106	0.209182	0.0501511	-0.251938	-0.24818	NaN	NaN	NaN	NaN	NaN	NaN	NaN	NaN	NaN	NaN	NaN	NaN	NaN	NaN	NaN	NaN	-0.216466	-0.340962	-0.0604295	0.117551	0.27433	0.0528215	-0.0736045	0.110143	-0.0303138	-0.145123	-0.153707	-0.0694364	0.0288961	-0.249181	-0.0978703	-0.204983	-0.0885953
Q15054	NaN	NaN	NaN	NaN	NaN	NaN	NaN	NaN	-0.0187433	0.319203	-0.250213	-0.133627	0.080423	-0.252901	-0.0950924	0.405296	NaN	NaN	NaN	NaN	NaN	NaN	NaN	NaN	NaN	NaN	NaN	NaN	NaN	NaN	NaN	NaN	NaN	0.137573	0.184178	0.460511	NaN	-0.159214	0.024731	0.247648	0.0519422	0.366732	NaN	0.00451484	NaN	0.0200881	-0.0151789	NaN	0.0674465
Q15833	NaN	NaN	NaN	NaN	NaN	NaN	NaN	NaN	-0.144301	0.0411085	-0.206096	0.0963588	0.181206	-0.0257832	0.0629794	-0.0528662	NaN	NaN	NaN	NaN	NaN	NaN	NaN	NaN	NaN	NaN	NaN	NaN	NaN	NaN	NaN	NaN	-0.17194	0.0258691	0.00771014	-0.0142331	0.13471	0.118876	-0.117802	-0.0521324	-0.0221594	-0.0406854	-0.000715079	-0.12554	-0.0819078	-0.163816	-0.170142	-0.00864137	0.101865
Q32P44	NaN	NaN	NaN	NaN	NaN	NaN	NaN	NaN	-0.13203	-0.0446062	-0.338309	-0.208245	0.294181	0.235895	0.0406271	0.170048	NaN	NaN	NaN	NaN	NaN	NaN	NaN	NaN	NaN	NaN	NaN	NaN	NaN	NaN	NaN	NaN	-0.183731	NaN	-0.240258	NaN	0.0746417	-0.0244111	0.031729	-0.0426453	-0.0529334	NaN	-0.0239266	-0.156428	-0.347338	NaN	0.289237	-0.0936172	0.171894
Q3MHD2	NaN	NaN	NaN	NaN	NaN	NaN	NaN	NaN	0.0264622	-0.238777	-0.115863	0.282567	0.0521087	-0.238654	0.160603	0.093704	NaN	NaN	NaN	NaN	NaN	NaN	NaN	NaN	NaN	NaN	NaN	NaN	NaN	NaN	NaN	NaN	NaN	NaN	0.138474	NaN	NaN	NaN	NaN	NaN	NaN	NaN	NaN	NaN	NaN	NaN	0.115523	NaN	NaN
Q5T9A4	NaN	NaN	NaN	NaN	NaN	NaN	NaN	NaN	-0.0701344	-0.0667202	0.249425	-0.0584774	-0.178592	-0.204554	0.135973	0.117806	NaN	NaN	NaN	NaN	NaN	NaN	NaN	NaN	NaN	NaN	NaN	NaN	NaN	NaN	NaN	NaN	-0.0309849	-0.0846443	-0.199087	0.0237038	NaN	0.0787268	0.0247331	NaN	-0.0715342	-0.0669294	-0.156479	NaN	-0.078622	-0.293919	0.0198033	NaN	-0.159107
Q6PKG0	NaN	NaN	NaN	NaN	NaN	NaN	NaN	NaN	-0.265728	0.163302	0.327915	0.0757143	-0.251811	-0.0705356	0.0315581	0.0277923	NaN	NaN	NaN	NaN	NaN	NaN	NaN	NaN	NaN	NaN	NaN	NaN	NaN	NaN	NaN	NaN	0.0654011	0.132653	0.235972	0.238339	-0.303458	-0.246802	0.0404324	0.0166941	0.229333	0.0595096	0.0322176	-0.0134465	0.348277	0.149601	0.108828	0.074285	0.0606965
Q7Z4W1	NaN	NaN	NaN	NaN	NaN	NaN	NaN	NaN	0.0401931	-0.154191	0.0859849	0.170119	-0.00754898	0.055392	-0.162816	-0.0123206	NaN	NaN	NaN	NaN	NaN	NaN	NaN	NaN	NaN	NaN	NaN	NaN	NaN	NaN	NaN	NaN	-0.0376039	-0.123201	-0.00553467	-0.130058	0.0804316	0.00500777	-0.0215353	0.0485081	0.0579288	-0.105156	-0.150453	-0.346238	-0.121623	0.113074	-0.0338502	0.215973	-0.134948
Q7Z5L9	NaN	NaN	NaN	NaN	NaN	NaN	NaN	NaN	0.105325	0.0252056	0.186947	0.281622	-0.174877	-0.206842	-0.184363	-0.0130255	NaN	NaN	NaN	NaN	NaN	NaN	NaN	NaN	NaN	NaN	NaN	NaN	NaN	NaN	NaN	NaN	0.0615555	0.333317	0.162539	0.178185	-0.0128509	0.425338	0.0305162	-0.239679	0.00520467	-0.0296128	-0.0678424	-0.0486619	-0.208771	-0.0169757	-0.133034	-0.0492806	0.115422
Q8N4P3	NaN	NaN	NaN	NaN	NaN	NaN	NaN	NaN	-0.28257	-0.246402	-0.14495	-0.199619	0.21895	0.429917	0.0952469	0.297849	NaN	NaN	NaN	NaN	NaN	NaN	NaN	NaN	NaN	NaN	NaN	NaN	NaN	NaN	NaN	NaN	NaN	0.440151	NaN	NaN	NaN	NaN	NaN	NaN	NaN	NaN	NaN	NaN	NaN	0.217932	NaN	NaN	NaN
Q96C90	NaN	NaN	NaN	NaN	NaN	NaN	NaN	NaN	0.117177	0.0645794	-0.155683	0.332842	-0.0936838	-0.0591189	-0.145663	-0.0298456	NaN	NaN	NaN	NaN	NaN	NaN	NaN	NaN	NaN	NaN	NaN	NaN	NaN	NaN	NaN	NaN	0.421347	0.198544	NaN	-0.161673	-0.419142	-0.277657	-0.118295	-0.149741	0.339408	0.052626	0.292156	0.209627	0.194971	-0.116969	NaN	0.0403421	-0.274768
Q96KP1	NaN	NaN	NaN	NaN	NaN	NaN	NaN	NaN	0.0463266	-0.0947083	-0.111074	0.259863	0.249887	-0.0163979	-0.0668564	-0.241851	NaN	NaN	NaN	NaN	NaN	NaN	NaN	NaN	NaN	NaN	NaN	NaN	NaN	NaN	NaN	NaN	0.226308	0.0719305	-0.00544385	-0.00891421	0.574748	0.15668	0.324492	0.197644	0.148014	-0.118693	0.0837589	-0.235048	-0.378504	-0.263264	0.038978	-0.0360472	-0.248029
Q9BRJ6	NaN	NaN	NaN	NaN	NaN	NaN	NaN	NaN	-0.192569	0.0240543	-0.225103	-0.310642	0.211648	0.285771	0.158914	0.0783981	NaN	NaN	NaN	NaN	NaN	NaN	NaN	NaN	NaN	NaN	NaN	NaN	NaN	NaN	NaN	NaN	0.0414385	0.0529854	-0.0615796	0.126961	0.00779085	-0.0350619	-0.0747679	0.00196773	-0.0188366	0.185506	-0.0275243	-0.0616476	0.259957	-0.104479	0.48511	-0.0901046	0.123224
Q9BXR0	NaN	NaN	NaN	NaN	NaN	NaN	NaN	NaN	0.00435198	-0.0973549	-0.404117	0.175635	-0.106997	0.163169	-0.034816	0.328488	NaN	NaN	NaN	NaN	NaN	NaN	NaN	NaN	NaN	NaN	NaN	NaN	NaN	NaN	NaN	NaN	NaN	NaN	NaN	NaN	NaN	-0.307156	0.103172	NaN	NaN	NaN	0.421941	NaN	NaN	NaN	NaN	NaN	0.118444
Q9BZX2	NaN	NaN	NaN	NaN	NaN	NaN	NaN	NaN	-0.105177	-0.152879	-0.22418	-0.0879506	0.212858	0.168349	0.179004	0.0338273	NaN	NaN	NaN	NaN	NaN	NaN	NaN	NaN	NaN	NaN	NaN	NaN	NaN	NaN	NaN	NaN	0.425747	0.0777692	0.438121	0.512028	NaN	-0.399269	-0.343634	NaN	-0.0556053	0.153721	0.0477522	0.205625	0.354117	0.123284	0.314578	NaN	-0.484944
Q9H6R4	NaN	NaN	NaN	NaN	NaN	NaN	NaN	NaN	0.192756	0.0576849	-0.372702	0.0681412	0.106373	0.24776	-0.0370493	-0.223277	NaN	NaN	NaN	NaN	NaN	NaN	NaN	NaN	NaN	NaN	NaN	NaN	NaN	NaN	NaN	NaN	-0.0283205	-0.0296911	0.0356832	-0.0140136	0.0680288	0.0162922	0.00771604	0.128939	0.240753	0.0296627	0.111651	0.0106561	-0.133006	-0.037471	-0.0335539	-0.00682162	-0.0430482
Q9NNW7	NaN	NaN	NaN	NaN	NaN	NaN	NaN	NaN	0.110021	-0.0392935	0.224664	0.303825	-0.386939	-0.15331	-0.139668	0.108935	NaN	NaN	NaN	NaN	NaN	NaN	NaN	NaN	NaN	NaN	NaN	NaN	NaN	NaN	NaN	NaN	NaN	NaN	NaN	-0.283902	0.21243	0.301687	-0.189828	0.380335	-0.285525	-0.100221	-0.0924887	NaN	NaN	NaN	NaN	0.151591	0.742012
Q9NQ88	NaN	NaN	NaN	NaN	NaN	NaN	NaN	NaN	0.339313	-0.18062	-0.126848	0.101267	-0.201338	-0.0138417	0.136369	-0.0322081	NaN	NaN	NaN	NaN	NaN	NaN	NaN	NaN	NaN	NaN	NaN	NaN	NaN	NaN	NaN	NaN	0.0421588	0.0617198	0.120519	-0.145632	-0.337504	-0.143595	-0.158421	-0.242863	0.126463	-0.134691	0.0784365	0.0729952	0.0324398	0.0878789	0.0430098	-0.0396284	-0.106386
Q9NRA0	NaN	NaN	NaN	NaN	NaN	NaN	NaN	NaN	-0.0756758	-0.220904	0.289366	-0.170152	-0.328972	0.0652347	0.320838	0.143945	NaN	NaN	NaN	NaN	NaN	NaN	NaN	NaN	NaN	NaN	NaN	NaN	NaN	NaN	NaN	NaN	NaN	-0.3371	-0.272718	NaN	0.179666	0.352535	-0.208977	-0.109692	-0.197535	-0.117374	-0.229764	-0.122686	NaN	-0.0461208	-0.596463	0.00856885	-0.257585
Q9NU22	NaN	NaN	NaN	NaN	NaN	NaN	NaN	NaN	0.0772986	-0.423884	0.0207634	-0.0653348	0.23632	0.233466	-0.256426	0.149477	NaN	NaN	NaN	NaN	NaN	NaN	NaN	NaN	NaN	NaN	NaN	NaN	NaN	NaN	NaN	NaN	NaN	NaN	NaN	NaN	NaN	-0.229319	NaN	NaN	NaN	NaN	NaN	NaN	NaN	NaN	NaN	NaN	-0.256419
Q9UEY8	NaN	NaN	NaN	NaN	NaN	NaN	NaN	NaN	-0.0405057	-0.227187	-0.0780376	0.00273033	-0.233417	-0.0138855	0.136748	0.407436	NaN	NaN	NaN	NaN	NaN	NaN	NaN	NaN	NaN	NaN	NaN	NaN	NaN	NaN	NaN	NaN	-0.276359	0.0110776	-0.185972	-0.12318	0.344118	0.226568	-0.0457943	-0.14747	-0.277738	-0.184352	-0.171733	-0.23681	-0.249663	-0.0361034	-0.111409	-0.100587	-0.122932
Q9Y3Y2	NaN	NaN	NaN	NaN	NaN	NaN	NaN	NaN	-0.109517	-0.0380846	0.305667	-0.054774	0.115815	-0.185174	-0.0908274	0.0801005	NaN	NaN	NaN	NaN	NaN	NaN	NaN	NaN	NaN	NaN	NaN	NaN	NaN	NaN	NaN	NaN	NaN	-0.00368583	-0.238964	-0.0787448	0.3315	-0.140707	-0.0464259	0.00667584	NaN	-0.372841	-0.437806	0.0415517	NaN	0.0422356	-0.146252	0.0341187	-0.0865867
Q9Y679	NaN	NaN	NaN	NaN	NaN	NaN	NaN	NaN	0.128912	0.143779	-0.209788	-0.00328267	0.0737908	0.168685	0.028264	-0.327622	NaN	NaN	NaN	NaN	NaN	NaN	NaN	NaN	NaN	NaN	NaN	NaN	NaN	NaN	NaN	NaN	0.036397	0.00373662	0.139205	-0.0207471	-0.091335	-0.282411	-0.330551	-0.409059	-0.172181	-0.100805	0.189874	-0.121309	0.313586	0.163328	0.132539	-0.0971275	-0.0504389
O14908	NaN	NaN	NaN	NaN	NaN	NaN	NaN	NaN	NaN	NaN	NaN	NaN	NaN	NaN	NaN	NaN	-0.0872487	0.0347852	-0.210896	-0.0318131	0.17314	0.024877	-0.110142	0.160474	NaN	NaN	NaN	NaN	NaN	NaN	NaN	NaN	-0.00463266	-0.145241	-0.103488	-0.00140315	-0.254865	-0.131735	-0.139562	0.102159	-0.0842576	-0.0618493	-0.0867389	-0.221943	0.00130196	-0.0652515	-0.114059	-0.149411	0.0160746
O14976	NaN	NaN	NaN	NaN	NaN	NaN	NaN	NaN	NaN	NaN	NaN	NaN	NaN	NaN	NaN	NaN	-0.387711	-0.160787	-0.343262	0.161143	0.352092	0.39417	-0.49924	0.412066	NaN	NaN	NaN	NaN	NaN	NaN	NaN	NaN	NaN	0.490938	-0.0327014	-0.236017	-0.376353	-0.339812	0.0161547	0.0411069	-0.188394	0.109605	0.253143	-0.219981	NaN	-0.0501081	0.276529	-0.0264691	-0.0655794
O15438	NaN	NaN	NaN	NaN	NaN	NaN	NaN	NaN	NaN	NaN	NaN	NaN	NaN	NaN	NaN	NaN	0.039969	0.178704	0.166747	-0.351347	-0.236024	0.197902	0.270263	-0.229464	NaN	NaN	NaN	NaN	NaN	NaN	NaN	NaN	0.217766	-0.170234	-0.0117725	-0.418161	0.282383	-0.0255956	-0.248621	0.109483	-0.0695642	-0.0822444	-0.179647	-0.238696	0.465234	-0.0112873	0.153253	0.3292	0.266639
O43633	NaN	NaN	NaN	NaN	NaN	NaN	NaN	NaN	NaN	NaN	NaN	NaN	NaN	NaN	NaN	NaN	-0.0728496	-0.163675	0.0887096	-0.00515544	0.108378	-0.16996	0.177302	0.0572244	NaN	NaN	NaN	NaN	NaN	NaN	NaN	NaN	0.125003	0.25384	0.184328	-0.0204381	-0.129922	-0.272981	0.10117	0.150641	-0.0367999	-0.0700506	-0.000953987	0.232247	-0.00560726	-0.017255	0.0659935	-0.139005	-0.222528
O43920	NaN	NaN	NaN	NaN	NaN	NaN	NaN	NaN	NaN	NaN	NaN	NaN	NaN	NaN	NaN	NaN	0.039158	-0.131187	0.191766	-0.081384	0.112808	-0.0414258	0.22378	-0.289667	NaN	NaN	NaN	NaN	NaN	NaN	NaN	NaN	0.138023	0.0464764	-0.0835848	-0.102032	0.264136	0.6845	0.0995548	0.127678	-0.1945	0.0715444	-0.19437	0.0206823	0.103233	-0.0510765	-0.186213	-0.194575	0.179238
O60502	NaN	NaN	NaN	NaN	NaN	NaN	NaN	NaN	NaN	NaN	NaN	NaN	NaN	NaN	NaN	NaN	0.097463	0.242252	-0.507765	-0.0450802	0.322612	-0.00294877	-0.267275	0.193851	NaN	NaN	NaN	NaN	NaN	NaN	NaN	NaN	0.0700458	NaN	0.068746	NaN	NaN	NaN	NaN	-0.119158	-0.205878	0.330723	-0.00278841	NaN	-0.121538	NaN	0.183491	NaN	NaN
O75251	NaN	NaN	NaN	NaN	NaN	NaN	NaN	NaN	NaN	NaN	NaN	NaN	NaN	NaN	NaN	NaN	-0.0970483	-0.114174	0.179245	0.0694331	0.111703	0.243585	-0.257988	-0.116602	NaN	NaN	NaN	NaN	NaN	NaN	NaN	NaN	0.210149	0.364878	NaN	0.206984	NaN	0.349008	0.35727	0.418551	NaN	0.247556	NaN	-0.0318102	-0.0749975	-0.144556	NaN	NaN	-0.223551
O94915	NaN	NaN	NaN	NaN	NaN	NaN	NaN	NaN	NaN	NaN	NaN	NaN	NaN	NaN	NaN	NaN	0.22748	0.113464	-0.0706925	-0.357988	0.160786	-0.0969768	0.136467	-0.0884486	NaN	NaN	NaN	NaN	NaN	NaN	NaN	NaN	NaN	NaN	NaN	-0.177103	0.168732	NaN	NaN	NaN	NaN	NaN	-0.088803	NaN	NaN	NaN	NaN	0.258667	NaN
O95453	NaN	NaN	NaN	NaN	NaN	NaN	NaN	NaN	NaN	NaN	NaN	NaN	NaN	NaN	NaN	NaN	-0.0324623	-0.411208	-0.16257	0.580515	0.319241	0.102941	-0.345775	0.0605784	NaN	NaN	NaN	NaN	NaN	NaN	NaN	NaN	0.666716	NaN	NaN	NaN	NaN	NaN	NaN	NaN	0.523228	NaN	NaN	NaN	-0.235094	NaN	NaN	NaN	NaN
P15289	NaN	NaN	NaN	NaN	NaN	NaN	NaN	NaN	NaN	NaN	NaN	NaN	NaN	NaN	NaN	NaN	0.270967	0.235484	-0.340506	-0.163683	-0.00291658	-0.0242779	0.205162	-0.14725	NaN	NaN	NaN	NaN	NaN	NaN	NaN	NaN	-0.00398553	NaN	NaN	NaN	0.132683	-0.0310202	0.120266	-0.380179	NaN	NaN	NaN	NaN	-0.50158	NaN	NaN	0.158087	-0.00731714
P19838	NaN	NaN	NaN	NaN	NaN	NaN	NaN	NaN	NaN	NaN	NaN	NaN	NaN	NaN	NaN	NaN	0.129932	-0.0467656	-0.146359	-0.0502769	-0.00431617	0.172118	0.0263712	-0.0665332	NaN	NaN	NaN	NaN	NaN	NaN	NaN	NaN	0.0133366	-0.0932065	-0.143105	0.0244422	-0.188516	NaN	NaN	0.163008	-0.0134828	0.0496484	NaN	-0.297644	-0.0126561	0.427882	0.00730658	-0.00762064	NaN
P31150	NaN	NaN	NaN	NaN	NaN	NaN	NaN	NaN	NaN	NaN	NaN	NaN	NaN	NaN	NaN	NaN	-0.124149	-0.394328	0.220695	0.271167	0.0152393	0.552252	-0.523792	-0.00568721	NaN	NaN	NaN	NaN	NaN	NaN	NaN	NaN	NaN	-0.0936031	NaN	-0.14519	0.207714	0.152654	0.448586	0.0591684	3.6037	3.47295	3.01039	NaN	NaN	-0.179332	NaN	-0.0147444	-0.0597696
P45954	NaN	NaN	NaN	NaN	NaN	NaN	NaN	NaN	NaN	NaN	NaN	NaN	NaN	NaN	NaN	NaN	-0.0936232	-0.198733	0.00661909	0.0950611	-0.167619	0.0696255	0.0780218	0.239437	NaN	NaN	NaN	NaN	NaN	NaN	NaN	NaN	NaN	-0.240643	-0.106573	NaN	NaN	NaN	-0.0995795	0.0871034	-0.0739557	-0.0638916	NaN	-0.0125778	NaN	-0.32594	-0.177245	NaN	NaN
P46060	NaN	NaN	NaN	NaN	NaN	NaN	NaN	NaN	NaN	NaN	NaN	NaN	NaN	NaN	NaN	NaN	0.0829488	-0.119887	0.0304167	0.00407232	0.104864	-0.201892	0.0857504	0.0289052	NaN	NaN	NaN	NaN	NaN	NaN	NaN	NaN	0.0627143	0.0230147	0.178251	0.0882415	-0.185821	-0.14666	-0.105085	-0.0661975	-0.0661216	0.11604	0.0951226	0.0413189	0.166798	0.102399	0.130592	0.00132302	-0.160278
P49589	NaN	NaN	NaN	NaN	NaN	NaN	NaN	NaN	NaN	NaN	NaN	NaN	NaN	NaN	NaN	NaN	-0.0315775	-0.110646	0.330113	-0.238481	-0.0962243	0.0809038	-0.105773	0.18607	NaN	NaN	NaN	NaN	NaN	NaN	NaN	NaN	0.259788	0.240865	-0.0620966	-0.0869111	0.18713	-0.185437	0.2858	0.160424	NaN	0.0966929	0.00116295	-0.0445939	-0.199999	0.112027	-0.11942	0.193521	0.0190097
P51398	NaN	NaN	NaN	NaN	NaN	NaN	NaN	NaN	NaN	NaN	NaN	NaN	NaN	NaN	NaN	NaN	-0.120249	-0.00819475	0.0606406	-0.320411	0.141404	0.0654093	0.0324366	0.165851	NaN	NaN	NaN	NaN	NaN	NaN	NaN	NaN	-0.120761	-0.0985307	0.269813	-0.137514	0.0384564	-0.174026	0.00556861	0.0706439	-0.105038	0.136254	0.204686	0.0637451	0.0487634	-0.199727	0.261627	-0.0897991	-0.180317
P51553	NaN	NaN	NaN	NaN	NaN	NaN	NaN	NaN	NaN	NaN	NaN	NaN	NaN	NaN	NaN	NaN	0.00753846	-0.158853	0.0149083	-0.140599	0.0532917	0.233289	-0.109549	0.111877	NaN	NaN	NaN	NaN	NaN	NaN	NaN	NaN	NaN	0.0931485	-0.0128431	0.00134183	0.277424	NaN	0.0901197	0.727405	0.0479407	0.349095	0.0140516	-0.0382683	NaN	0.00214951	-0.0644171	-0.0487233	NaN
P54802	NaN	NaN	NaN	NaN	NaN	NaN	NaN	NaN	NaN	NaN	NaN	NaN	NaN	NaN	NaN	NaN	-0.251528	-0.250741	-0.0348806	0.0983076	-0.0547496	0.175599	0.134142	0.214807	NaN	NaN	NaN	NaN	NaN	NaN	NaN	NaN	0.195376	-0.0367945	0.11832	-0.0479469	0.157614	NaN	NaN	NaN	0.000335188	NaN	NaN	NaN	-0.34373	-0.300493	-0.405599	-0.244765	NaN
P56385	NaN	NaN	NaN	NaN	NaN	NaN	NaN	NaN	NaN	NaN	NaN	NaN	NaN	NaN	NaN	NaN	-0.218686	0.211464	-0.0227609	0.1514	0.0329458	-0.0919021	0.0538142	-0.0929334	NaN	NaN	NaN	NaN	NaN	NaN	NaN	NaN	-0.133242	0.0387869	0.199341	-0.321964	-0.254582	0.252068	0.0305142	0.0781935	0.047445	NaN	-0.307568	-0.19436	-0.0171871	0.00848341	-0.0897658	0.135168	-0.0802996
P98175	NaN	NaN	NaN	NaN	NaN	NaN	NaN	NaN	NaN	NaN	NaN	NaN	NaN	NaN	NaN	NaN	0.00132631	-0.165353	-0.0968789	-0.083849	0.139002	0.337429	-0.00589014	-0.107022	NaN	NaN	NaN	NaN	NaN	NaN	NaN	NaN	-0.0490434	-0.10381	0.134373	0.00326831	0.0943504	0.198974	-0.0332255	0.146874	-0.141827	-0.120939	-0.0151309	-0.134362	0.441354	-0.145838	0.13814	0.296217	0.0911597
Q08209;P16298	NaN	NaN	NaN	NaN	NaN	NaN	NaN	NaN	NaN	NaN	NaN	NaN	NaN	NaN	NaN	NaN	0.176788	0.084978	-0.29095	0.0131607	0.0993027	-0.536054	0.317609	0.347388	NaN	NaN	NaN	NaN	NaN	NaN	NaN	NaN	NaN	NaN	NaN	0.256378	NaN	-0.0172139	-0.0106909	NaN	0.427016	NaN	0.147464	0.0293565	NaN	NaN	NaN	NaN	-0.195435
Q10713	NaN	NaN	NaN	NaN	NaN	NaN	NaN	NaN	NaN	NaN	NaN	NaN	NaN	NaN	NaN	NaN	-0.228913	-0.166191	0.0787588	0.107111	0.186701	0.083388	-0.124309	0.0761212	NaN	NaN	NaN	NaN	NaN	NaN	NaN	NaN	0.0952924	-0.0638979	-0.137487	-0.360754	-0.113098	-0.0446511	-0.0294274	-0.123655	-0.0565211	-0.176989	-0.118593	0.222772	0.0377008	0.125771	-0.109025	0.0129525	-0.00480267
Q13595	NaN	NaN	NaN	NaN	NaN	NaN	NaN	NaN	NaN	NaN	NaN	NaN	NaN	NaN	NaN	NaN	-0.22376	-0.156464	0.00625883	-0.220806	0.319789	0.116758	-0.0884943	0.249562	NaN	NaN	NaN	NaN	NaN	NaN	NaN	NaN	-0.166868	-0.126311	-0.210091	-0.00414676	0.315012	0.0876137	-0.163083	0.153145	0.0825112	0.184898	-0.0308189	-0.2816	-0.163642	-0.104278	0.00188346	-0.125215	-0.0925442
Q15437	NaN	NaN	NaN	NaN	NaN	NaN	NaN	NaN	NaN	NaN	NaN	NaN	NaN	NaN	NaN	NaN	-0.0522265	-0.237266	0.059636	0.0421371	0.295254	-0.317589	-0.201423	0.433575	NaN	NaN	NaN	NaN	NaN	NaN	NaN	NaN	0.224128	0.0742874	0.254049	0.0572466	-0.266176	-0.321137	0.0150882	0.00973463	0.0326797	-0.0173411	0.290111	0.198422	0.248787	0.0952135	0.268466	-0.239207	-0.0779855
Q5T6V5	NaN	NaN	NaN	NaN	NaN	NaN	NaN	NaN	NaN	NaN	NaN	NaN	NaN	NaN	NaN	NaN	0.0785637	-0.174288	0.183292	0.19932	0.0303132	-0.195133	-0.0386077	-0.124827	NaN	NaN	NaN	NaN	NaN	NaN	NaN	NaN	NaN	NaN	NaN	NaN	NaN	NaN	NaN	-0.0892713	-0.186059	NaN	NaN	NaN	NaN	NaN	NaN	NaN	NaN
Q6UB35	NaN	NaN	NaN	NaN	NaN	NaN	NaN	NaN	NaN	NaN	NaN	NaN	NaN	NaN	NaN	NaN	-0.0227922	-0.118402	-0.0598689	-0.0822101	0.22723	0.290303	-0.135549	-0.0846725	NaN	NaN	NaN	NaN	NaN	NaN	NaN	NaN	-0.0512913	0.0299436	0.0475113	0.204463	-0.207307	-0.166375	0.235582	0.0110957	0.0768687	0.303773	-0.00155204	-0.0571732	-0.0401905	-0.0269384	-0.109129	0.15048	0.152111
Q8IX12	NaN	NaN	NaN	NaN	NaN	NaN	NaN	NaN	NaN	NaN	NaN	NaN	NaN	NaN	NaN	NaN	-0.107317	-0.161456	-0.00992049	0.128326	0.172326	0.268287	-0.236332	-0.0370085	NaN	NaN	NaN	NaN	NaN	NaN	NaN	NaN	-0.116727	-0.112257	-0.060587	-0.0625441	0.275939	0.370384	0.0959601	0.0866694	-0.135529	-0.0836536	-0.0582491	-0.201508	0.119529	-0.1217	-0.123192	0.0679814	-0.0196169
Q8ND56	NaN	NaN	NaN	NaN	NaN	NaN	NaN	NaN	NaN	NaN	NaN	NaN	NaN	NaN	NaN	NaN	-0.0292793	0.0674671	0.132629	0.227395	-0.000361334	-0.0689052	-0.224559	-0.0851152	NaN	NaN	NaN	NaN	NaN	NaN	NaN	NaN	0.149405	-0.025195	NaN	NaN	NaN	NaN	NaN	-0.142149	NaN	NaN	NaN	NaN	0.269739	0.0219796	NaN	NaN	NaN
Q8TBX8	NaN	NaN	NaN	NaN	NaN	NaN	NaN	NaN	NaN	NaN	NaN	NaN	NaN	NaN	NaN	NaN	-0.0987745	-0.0221219	0.0899129	0.235635	0.0416257	-0.336794	0.218833	-0.0998052	NaN	NaN	NaN	NaN	NaN	NaN	NaN	NaN	NaN	NaN	0.161422	NaN	NaN	NaN	NaN	NaN	NaN	NaN	NaN	NaN	NaN	NaN	0.0548984	NaN	NaN
Q8WTV0	NaN	NaN	NaN	NaN	NaN	NaN	NaN	NaN	NaN	NaN	NaN	NaN	NaN	NaN	NaN	NaN	-0.134371	-0.345925	-0.227335	0.164579	0.0836566	-0.0676137	0.254678	0.344576	NaN	NaN	NaN	NaN	NaN	NaN	NaN	NaN	NaN	NaN	NaN	NaN	NaN	NaN	NaN	NaN	NaN	NaN	NaN	0.363376	NaN	NaN	NaN	NaN	NaN
Q92522	NaN	NaN	NaN	NaN	NaN	NaN	NaN	NaN	NaN	NaN	NaN	NaN	NaN	NaN	NaN	NaN	-0.079898	-0.217659	0.127895	-0.158813	0.195407	0.315973	-0.0464101	-0.131141	NaN	NaN	NaN	NaN	NaN	NaN	NaN	NaN	-0.530744	-0.0629229	-0.291693	-0.151396	0.235838	0.166708	0.104576	0.215305	-0.0963752	-0.171608	-0.123067	-0.185297	-0.212877	0.0834692	-0.0717129	0.07125	0.0415279
Q92665	NaN	NaN	NaN	NaN	NaN	NaN	NaN	NaN	NaN	NaN	NaN	NaN	NaN	NaN	NaN	NaN	-0.0887418	0.054636	0.0534704	0.112199	0.0742493	0.15713	-0.293777	-0.0481618	NaN	NaN	NaN	NaN	NaN	NaN	NaN	NaN	0.0249216	-0.0792178	NaN	NaN	NaN	0.259766	0.0356561	NaN	NaN	NaN	0.103707	0.042102	0.224348	-0.102509	NaN	NaN	0.0203321
Q969X6	NaN	NaN	NaN	NaN	NaN	NaN	NaN	NaN	NaN	NaN	NaN	NaN	NaN	NaN	NaN	NaN	-0.159544	-0.285475	0.120181	0.0466967	0.0539327	0.230328	-0.129875	0.145102	NaN	NaN	NaN	NaN	NaN	NaN	NaN	NaN	NaN	-0.0725474	0.170986	0.310694	0.0800269	NaN	0.0867497	0.295549	0.221843	NaN	NaN	0.0100165	NaN	-0.247563	-0.167134	-0.051933	NaN
Q96A49	NaN	NaN	NaN	NaN	NaN	NaN	NaN	NaN	NaN	NaN	NaN	NaN	NaN	NaN	NaN	NaN	0.43672	0.539368	-0.111988	-0.314933	-0.234975	-0.28975	0.35253	-0.281458	NaN	NaN	NaN	NaN	NaN	NaN	NaN	NaN	0.30819	0.261718	0.367285	0.158696	-0.587725	-0.442335	0.0483197	-0.34467	0.315305	0.266684	0.207982	0.202908	0.186527	0.263998	0.291754	-0.192605	-0.0348624
Q96KR1	NaN	NaN	NaN	NaN	NaN	NaN	NaN	NaN	NaN	NaN	NaN	NaN	NaN	NaN	NaN	NaN	-0.255168	0.176474	0.0551398	-0.15881	0.0565383	0.036197	0.0349153	0.0555541	NaN	NaN	NaN	NaN	NaN	NaN	NaN	NaN	0.335298	0.0692888	0.0163337	-0.0461031	NaN	-0.00762757	NaN	NaN	-0.07408	-0.0367127	NaN	-0.0534372	-0.0391517	-0.241816	-0.0492332	NaN	-0.18733
Q96Q11	NaN	NaN	NaN	NaN	NaN	NaN	NaN	NaN	NaN	NaN	NaN	NaN	NaN	NaN	NaN	NaN	0.353373	-0.290526	-0.0103592	0.0813885	-0.0759293	0.234996	-0.330299	0.0353894	NaN	NaN	NaN	NaN	NaN	NaN	NaN	NaN	0.0108901	-0.0365034	-0.174296	-0.0333966	-0.0695328	-0.0372122	-0.0122702	-0.105601	0.000904634	-0.144893	0.161576	-0.0379694	-0.100839	-0.190204	0.166285	0.69657	-0.0621007
Q9BQ39	NaN	NaN	NaN	NaN	NaN	NaN	NaN	NaN	NaN	NaN	NaN	NaN	NaN	NaN	NaN	NaN	-0.0724526	0.0827725	-0.330913	-0.171346	0.166289	-0.177064	0.289831	0.246324	NaN	NaN	NaN	NaN	NaN	NaN	NaN	NaN	-0.106679	0.00658344	NaN	NaN	-0.264532	NaN	-0.346857	NaN	-0.127099	0.022217	NaN	0.111789	0.0889859	0.2898	NaN	0.213398	NaN
Q9BRG1	NaN	NaN	NaN	NaN	NaN	NaN	NaN	NaN	NaN	NaN	NaN	NaN	NaN	NaN	NaN	NaN	-0.102827	0.0180541	0.00842364	-0.0166527	0.298622	-0.163793	-0.040329	0.0146382	NaN	NaN	NaN	NaN	NaN	NaN	NaN	NaN	-0.0626658	-0.180866	-0.202318	0.106838	0.00526743	0.00516259	0.00891368	0.631456	-0.342559	-0.018742	-0.076779	0.099138	0.0431336	-0.043322	0.0449568	0.244965	0.239088
Q9BT09	NaN	NaN	NaN	NaN	NaN	NaN	NaN	NaN	NaN	NaN	NaN	NaN	NaN	NaN	NaN	NaN	-0.0922387	-0.150058	-0.0801315	0.0111335	0.259983	-0.0550856	-0.0126321	0.116632	NaN	NaN	NaN	NaN	NaN	NaN	NaN	NaN	NaN	-0.0871725	-0.042577	-0.146915	-0.252597	-0.216298	0.0112264	-0.123138	-0.0855396	-0.0367235	-0.0330105	-0.0519945	NaN	0.241377	0.851337	0.544206	1.3827
Q9BTY7	NaN	NaN	NaN	NaN	NaN	NaN	NaN	NaN	NaN	NaN	NaN	NaN	NaN	NaN	NaN	NaN	-0.230332	-0.0190994	-0.213137	-0.101939	0.141535	0.124447	0.105511	0.217509	NaN	NaN	NaN	NaN	NaN	NaN	NaN	NaN	0.0608826	0.351547	0.0063986	0.190119	-0.279181	0.0458015	-0.0065564	0.0956491	0.168141	0.0415492	0.0948678	0.222638	0.00417006	-0.0500642	-0.0415471	0.0182009	-0.251139
Q9GZP4	NaN	NaN	NaN	NaN	NaN	NaN	NaN	NaN	NaN	NaN	NaN	NaN	NaN	NaN	NaN	NaN	-0.386905	0.13665	0.0510798	-0.00964909	-0.086555	0.225236	-0.025906	0.123065	NaN	NaN	NaN	NaN	NaN	NaN	NaN	NaN	0.0035203	0.0520365	0.648994	-0.0561468	0.0678723	-0.0300239	-0.0799382	-0.17859	-0.213208	0.0594416	0.0375612	-0.119684	-0.0864743	0.0406808	0.431402	0.0851005	-0.10693
Q9NYF8	NaN	NaN	NaN	NaN	NaN	NaN	NaN	NaN	NaN	NaN	NaN	NaN	NaN	NaN	NaN	NaN	-0.256648	0.0997312	0.184343	0.107346	-0.149935	0.0147234	0.0421714	-0.0368656	NaN	NaN	NaN	NaN	NaN	NaN	NaN	NaN	-0.0447149	-0.0350197	-0.0607322	0.0812239	0.167248	0.162336	0.00092043	-0.0603081	-0.0549822	-0.0716899	-0.0679025	-0.105145	0.0990065	-0.0865433	-0.00685141	-0.12055	-0.150898
Q9UG63	NaN	NaN	NaN	NaN	NaN	NaN	NaN	NaN	NaN	NaN	NaN	NaN	NaN	NaN	NaN	NaN	0.13749	0.216881	-0.169913	-0.245449	0.163932	-0.250881	-0.110672	0.2856	NaN	NaN	NaN	NaN	NaN	NaN	NaN	NaN	0.180501	0.186673	0.129164	0.220567	-0.533932	-0.487453	-0.0377515	0.00541757	-0.0194696	0.11062	0.0446092	0.14072	0.328262	0.219743	0.344264	-0.163977	-0.225179
Q9Y223	NaN	NaN	NaN	NaN	NaN	NaN	NaN	NaN	NaN	NaN	NaN	NaN	NaN	NaN	NaN	NaN	-0.189537	0.0282411	0.00300619	-0.182961	0.348257	0.171111	-0.190364	0.0412696	NaN	NaN	NaN	NaN	NaN	NaN	NaN	NaN	NaN	0.130621	0.342102	NaN	NaN	-0.0289144	-0.00689853	NaN	NaN	NaN	0.073383	-0.0157793	NaN	-0.295746	0.165151	NaN	-0.13668
Q9Y2H5	NaN	NaN	NaN	NaN	NaN	NaN	NaN	NaN	NaN	NaN	NaN	NaN	NaN	NaN	NaN	NaN	-0.279017	-0.0856767	0.186447	0.355503	-0.138844	-0.0687847	0.176796	-0.121217	NaN	NaN	NaN	NaN	NaN	NaN	NaN	NaN	NaN	0.239829	0.028304	NaN	NaN	NaN	NaN	NaN	0.113349	NaN	0.289089	NaN	NaN	0.032421	-0.171953	NaN	NaN
Q9Y2S0	NaN	NaN	NaN	NaN	NaN	NaN	NaN	NaN	NaN	NaN	NaN	NaN	NaN	NaN	NaN	NaN	-0.0598148	0.172714	0.0722001	-0.251188	0.126493	-0.0514986	-0.0212797	0.0202929	NaN	NaN	NaN	NaN	NaN	NaN	NaN	NaN	0.0702123	NaN	0.509442	0.351985	NaN	0.100342	0.15849	0.320703	0.127843	-0.0254515	0.254837	0.409954	0.0415249	NaN	-0.19059	NaN	0.00964847
Q9Y3B4	NaN	NaN	NaN	NaN	NaN	NaN	NaN	NaN	NaN	NaN	NaN	NaN	NaN	NaN	NaN	NaN	0.194447	0.0595732	-0.0539842	0.202751	-0.268498	-0.109983	-0.136634	0.125505	NaN	NaN	NaN	NaN	NaN	NaN	NaN	NaN	-0.119898	0.28949	0.109383	0.0563356	0.0874572	-0.220941	0.0387299	0.072831	0.0468014	-0.158265	0.0783835	-0.0875711	-0.0113923	-0.00132998	0.155795	-0.0844562	-0.210608
Q9Y4P3	NaN	NaN	NaN	NaN	NaN	NaN	NaN	NaN	NaN	NaN	NaN	NaN	NaN	NaN	NaN	NaN	-0.122871	-0.0256334	0.226444	-0.132404	0.282623	0.02747	-0.148147	-0.117868	NaN	NaN	NaN	NaN	NaN	NaN	NaN	NaN	0.0763987	-0.0458856	0.00990939	0.080885	-0.292557	-0.184122	-0.125605	0.137672	-0.158629	0.0294236	0.0333757	0.0640761	0.281124	-0.114037	-0.198709	0.128394	-0.017687
C9JI98	NaN	NaN	NaN	NaN	NaN	NaN	NaN	NaN	NaN	NaN	NaN	NaN	NaN	NaN	NaN	NaN	NaN	NaN	NaN	NaN	NaN	NaN	NaN	NaN	-0.421697	-0.388203	-0.106321	0.0314131	0.308123	0.421235	0.260847	-0.068301	NaN	NaN	NaN	0.460335	NaN	NaN	0.0142314	NaN	0.0491295	NaN	0.360404	NaN	NaN	NaN	NaN	NaN	NaN
CON__Q28107	NaN	NaN	NaN	NaN	NaN	NaN	NaN	NaN	NaN	NaN	NaN	NaN	NaN	NaN	NaN	NaN	NaN	NaN	NaN	NaN	NaN	NaN	NaN	NaN	-0.211885	-0.0278832	-0.183839	-0.285589	-0.0375405	0.735495	0.300599	-0.196688	NaN	-0.447008	-0.617616	-0.425255	-0.0986705	-0.514942	-0.482727	-0.520079	0.25764	-0.535464	NaN	NaN	NaN	-0.629407	-0.738759	0.202416	0.00724347
O14776	NaN	NaN	NaN	NaN	NaN	NaN	NaN	NaN	NaN	NaN	NaN	NaN	NaN	NaN	NaN	NaN	NaN	NaN	NaN	NaN	NaN	NaN	NaN	NaN	-0.297047	-0.238356	0.0905835	0.115713	0.0498699	0.171144	0.334234	-0.217896	0.250343	-0.0477453	-0.241374	-0.0573852	0.313009	0.23836	0.302788	0.0251886	-0.118924	0.0350445	-0.0656615	0.0927761	-0.165821	-0.146831	0.0698103	-0.194329	-0.0146604
O15027	NaN	NaN	NaN	NaN	NaN	NaN	NaN	NaN	NaN	NaN	NaN	NaN	NaN	NaN	NaN	NaN	NaN	NaN	NaN	NaN	NaN	NaN	NaN	NaN	0.0583651	-0.32375	-0.0168005	-0.0392351	0.250669	0.125026	0.212294	-0.201474	-0.0820834	-0.0206382	NaN	0.0342589	0.185603	-0.205768	-0.0661465	-0.0218948	0.550055	-0.151634	-0.025225	NaN	0.171246	0.242789	NaN	0.207558	-0.0423736
O15446	NaN	NaN	NaN	NaN	NaN	NaN	NaN	NaN	NaN	NaN	NaN	NaN	NaN	NaN	NaN	NaN	NaN	NaN	NaN	NaN	NaN	NaN	NaN	NaN	-0.586137	0.092627	0.00811939	-0.131506	0.3267	0.280854	0.337979	-0.325526	0.0850537	NaN	NaN	NaN	NaN	NaN	NaN	NaN	NaN	NaN	NaN	NaN	-0.15524	NaN	NaN	NaN	NaN
O43395	NaN	NaN	NaN	NaN	NaN	NaN	NaN	NaN	NaN	NaN	NaN	NaN	NaN	NaN	NaN	NaN	NaN	NaN	NaN	NaN	NaN	NaN	NaN	NaN	0.0857013	-0.0923671	-0.151668	0.114255	-0.13966	0.0124451	-0.100466	0.292489	0.0140509	NaN	-0.256241	NaN	NaN	NaN	NaN	NaN	NaN	-0.15631	NaN	-0.116404	0.489561	NaN	-0.0491019	NaN	NaN
O43676	NaN	NaN	NaN	NaN	NaN	NaN	NaN	NaN	NaN	NaN	NaN	NaN	NaN	NaN	NaN	NaN	NaN	NaN	NaN	NaN	NaN	NaN	NaN	NaN	-0.00299849	-0.00917263	0.297333	-0.230248	0.120528	0.202734	-0.161987	-0.194944	NaN	0.0472749	NaN	NaN	0.337132	NaN	NaN	NaN	NaN	NaN	NaN	NaN	NaN	-0.205241	NaN	-0.159272	NaN
O43865;Q96HN2	NaN	NaN	NaN	NaN	NaN	NaN	NaN	NaN	NaN	NaN	NaN	NaN	NaN	NaN	NaN	NaN	NaN	NaN	NaN	NaN	NaN	NaN	NaN	NaN	0.0784216	0.346654	-0.0629382	-0.114467	-0.190545	-0.0910591	-0.147537	0.17481	-0.271974	-0.178224	NaN	-0.0867223	0.0478639	0.0253807	0.0666872	-0.194851	-0.108892	-0.0596827	-0.210567	NaN	-0.0293636	-0.0540206	NaN	0.242057	-0.0754806
O60341	NaN	NaN	NaN	NaN	NaN	NaN	NaN	NaN	NaN	NaN	NaN	NaN	NaN	NaN	NaN	NaN	NaN	NaN	NaN	NaN	NaN	NaN	NaN	NaN	0.116139	0.0490515	-0.0192459	0.240702	-0.0200712	-0.178491	-0.0441143	-0.125386	NaN	NaN	0.277223	NaN	NaN	NaN	NaN	-0.17606	0.130531	0.050796	0.0155915	NaN	NaN	NaN	0.315211	NaN	NaN
O60437	NaN	NaN	NaN	NaN	NaN	NaN	NaN	NaN	NaN	NaN	NaN	NaN	NaN	NaN	NaN	NaN	NaN	NaN	NaN	NaN	NaN	NaN	NaN	NaN	-0.00219281	0.447928	0.14606	-0.145045	-0.262609	-0.152935	0.139912	-0.140848	NaN	-0.155046	NaN	-0.187915	0.682692	NaN	-0.157251	-0.190782	NaN	0.304412	0.167228	NaN	NaN	-0.0812229	NaN	-0.00676738	NaN
O94973	NaN	NaN	NaN	NaN	NaN	NaN	NaN	NaN	NaN	NaN	NaN	NaN	NaN	NaN	NaN	NaN	NaN	NaN	NaN	NaN	NaN	NaN	NaN	NaN	-0.00767628	-0.228931	0.0321213	-0.0196385	-0.326194	0.39177	-0.0882218	0.27474	-0.342782	NaN	-0.205678	NaN	NaN	NaN	NaN	NaN	NaN	-0.127487	NaN	NaN	0.124382	NaN	0.103801	NaN	NaN
P09884	NaN	NaN	NaN	NaN	NaN	NaN	NaN	NaN	NaN	NaN	NaN	NaN	NaN	NaN	NaN	NaN	NaN	NaN	NaN	NaN	NaN	NaN	NaN	NaN	0.358783	0.341328	-0.373662	-0.051905	-0.172287	-0.0237222	-0.548177	0.5339	0.0620668	NaN	-0.00466276	NaN	NaN	NaN	NaN	NaN	NaN	NaN	-0.399145	NaN	0.615112	NaN	0.169364	NaN	NaN
P17301	NaN	NaN	NaN	NaN	NaN	NaN	NaN	NaN	NaN	NaN	NaN	NaN	NaN	NaN	NaN	NaN	NaN	NaN	NaN	NaN	NaN	NaN	NaN	NaN	-0.481568	-0.314244	0.182877	0.0826836	0.176263	0.281747	0.376757	-0.239772	-0.124691	-0.112822	-0.0990057	-0.229824	0.400734	0.290903	0.0434952	-0.0900735	-0.0387683	-0.0820257	0.0079451	-0.0497204	-0.287936	0.0776988	-0.400744	0.229002	0.345104
P19784	NaN	NaN	NaN	NaN	NaN	NaN	NaN	NaN	NaN	NaN	NaN	NaN	NaN	NaN	NaN	NaN	NaN	NaN	NaN	NaN	NaN	NaN	NaN	NaN	0.05508	0.0815537	0.0108157	-0.298284	0.10995	0.0879401	0.0286387	-0.0565497	-0.316844	-0.0628026	-0.186327	0.43679	-0.122505	-0.0294519	0.229051	-0.103354	0.0444193	-0.150455	-0.108056	-0.0827447	0.189593	0.0557949	-0.00125356	-0.0592642	-0.0720132
P20339	NaN	NaN	NaN	NaN	NaN	NaN	NaN	NaN	NaN	NaN	NaN	NaN	NaN	NaN	NaN	NaN	NaN	NaN	NaN	NaN	NaN	NaN	NaN	NaN	-0.35776	0.0375626	0.318702	-0.0368886	-0.0381431	0.119534	0.0634869	-0.10012	0.00620392	0.198629	-0.179726	-0.0684212	0.258806	0.0285807	-0.0195949	-0.0707106	-0.147276	0.0792384	-0.248664	-0.0891229	-0.0822185	-0.047382	-0.0582028	-0.0808085	-0.0410558
P27144	NaN	NaN	NaN	NaN	NaN	NaN	NaN	NaN	NaN	NaN	NaN	NaN	NaN	NaN	NaN	NaN	NaN	NaN	NaN	NaN	NaN	NaN	NaN	NaN	0.254976	0.146284	0.199428	0.16863	-0.173727	-0.362777	-0.237434	0.00590354	-0.0906304	0.236291	-0.0171228	-0.0487086	0.207143	0.0688885	0.238391	0.318799	0.122279	0.0448109	0.161268	0.0782795	-0.528961	-0.251184	-0.331968	0.0124827	-0.164018
P31350	NaN	NaN	NaN	NaN	NaN	NaN	NaN	NaN	NaN	NaN	NaN	NaN	NaN	NaN	NaN	NaN	NaN	NaN	NaN	NaN	NaN	NaN	NaN	NaN	-0.295827	-0.0583236	0.0624101	0.17394	0.237681	-0.428679	0.186088	0.177363	0.0627187	0.188366	0.36912	0.027485	-0.807747	5.30729	NaN	1.47194	-0.0771834	-0.047796	0.0264144	0.136141	-0.108649	-0.0700347	-0.0312055	-0.0691495	0.00626216
P40121	NaN	NaN	NaN	NaN	NaN	NaN	NaN	NaN	NaN	NaN	NaN	NaN	NaN	NaN	NaN	NaN	NaN	NaN	NaN	NaN	NaN	NaN	NaN	NaN	0.263593	0.33624	0.00480716	-0.106197	-0.240531	-0.1234	-0.164803	0.182927	-0.154158	0.00470167	-0.0539148	-0.110325	-0.180677	0.162998	-0.0962202	-0.045605	0.0432804	-0.0161926	0.0624	0.0626469	0.117313	0.279351	0.00923852	0.164309	0.328122
P40763	NaN	NaN	NaN	NaN	NaN	NaN	NaN	NaN	NaN	NaN	NaN	NaN	NaN	NaN	NaN	NaN	NaN	NaN	NaN	NaN	NaN	NaN	NaN	NaN	0.00692895	0.0367088	0.182319	-0.0813096	-0.137075	-0.0285491	0.246085	-0.207021	-0.156908	-0.0893967	0.0159974	0.0987015	-0.180389	0.21235	-0.234731	-0.0655075	-0.136392	-0.0216108	-0.144972	-0.050281	0.263985	-0.0488983	0.120658	-0.173359	0.12723
P46063	NaN	NaN	NaN	NaN	NaN	NaN	NaN	NaN	NaN	NaN	NaN	NaN	NaN	NaN	NaN	NaN	NaN	NaN	NaN	NaN	NaN	NaN	NaN	NaN	-0.103927	-0.113747	-0.0225023	0.0469969	0.14702	0.175166	0.0305064	-0.142812	-0.0474094	-0.0667805	-0.00186777	-0.0587754	0.203522	0.0488034	-0.0445599	0.00107358	-0.0759649	0.138917	-0.235767	-0.130809	-0.0792469	0.156107	0.305022	-0.0672391	-0.224349
P48507	NaN	NaN	NaN	NaN	NaN	NaN	NaN	NaN	NaN	NaN	NaN	NaN	NaN	NaN	NaN	NaN	NaN	NaN	NaN	NaN	NaN	NaN	NaN	NaN	0.0755659	-0.0379562	-0.205717	0.20092	0.100423	0.253278	-0.559354	0.206592	NaN	NaN	NaN	NaN	NaN	NaN	NaN	0.38062	NaN	NaN	NaN	NaN	NaN	NaN	NaN	NaN	NaN
P49356	NaN	NaN	NaN	NaN	NaN	NaN	NaN	NaN	NaN	NaN	NaN	NaN	NaN	NaN	NaN	NaN	NaN	NaN	NaN	NaN	NaN	NaN	NaN	NaN	0.174906	0.263286	0.0365703	0.0223232	-0.0617368	-0.302316	-0.22056	0.107625	NaN	NaN	0.523034	NaN	NaN	NaN	NaN	NaN	NaN	0.230506	NaN	NaN	NaN	NaN	-0.164362	NaN	NaN
P55081	NaN	NaN	NaN	NaN	NaN	NaN	NaN	NaN	NaN	NaN	NaN	NaN	NaN	NaN	NaN	NaN	NaN	NaN	NaN	NaN	NaN	NaN	NaN	NaN	-0.17506	0.0779157	0.311683	0.090792	-0.0553054	-0.219641	0.214678	-0.209699	-0.0946053	NaN	NaN	NaN	NaN	NaN	NaN	NaN	NaN	NaN	NaN	NaN	-0.0357764	NaN	NaN	NaN	NaN
P55899	NaN	NaN	NaN	NaN	NaN	NaN	NaN	NaN	NaN	NaN	NaN	NaN	NaN	NaN	NaN	NaN	NaN	NaN	NaN	NaN	NaN	NaN	NaN	NaN	-0.881164	-0.0281608	0.418463	0.109045	-0.234787	0.373573	0.39283	-0.155803	NaN	-0.333183	NaN	NaN	NaN	0.488182	-0.21752	NaN	NaN	-0.394534	NaN	NaN	NaN	-0.254716	NaN	NaN	-0.298982
P57740	NaN	NaN	NaN	NaN	NaN	NaN	NaN	NaN	NaN	NaN	NaN	NaN	NaN	NaN	NaN	NaN	NaN	NaN	NaN	NaN	NaN	NaN	NaN	NaN	-0.367647	0.1812	0.0682946	-0.413092	0.0382962	0.438946	0.128732	-0.00556087	-0.177282	-0.297313	0.0929395	0.101059	0.0413848	0.108854	0.187268	-0.0492405	NaN	0.0741629	0.00286794	-0.282945	0.0129142	-0.429763	0.0698193	-0.0244016	-0.0447028
P98179	NaN	NaN	NaN	NaN	NaN	NaN	NaN	NaN	NaN	NaN	NaN	NaN	NaN	NaN	NaN	NaN	NaN	NaN	NaN	NaN	NaN	NaN	NaN	NaN	0.125677	0.133708	0.140521	0.252619	-0.143831	-0.182672	-0.0556371	-0.136703	0.125741	0.318315	0.227918	0.00728145	-0.125476	0.107856	0.152535	0.138608	0.184584	0.37814	0.126952	0.251449	0.165078	0.0822926	0.0389113	0.124167	0.123318
Q01780	NaN	NaN	NaN	NaN	NaN	NaN	NaN	NaN	NaN	NaN	NaN	NaN	NaN	NaN	NaN	NaN	NaN	NaN	NaN	NaN	NaN	NaN	NaN	NaN	-0.0182106	-0.128732	0.263239	-0.123667	0.202186	0.192505	0.0639226	-0.407075	NaN	-0.0442111	0.373358	0.052094	NaN	NaN	-0.156961	-0.151546	0.335461	-0.0943133	NaN	NaN	NaN	0.177456	-0.0500936	NaN	NaN
Q05048	NaN	NaN	NaN	NaN	NaN	NaN	NaN	NaN	NaN	NaN	NaN	NaN	NaN	NaN	NaN	NaN	NaN	NaN	NaN	NaN	NaN	NaN	NaN	NaN	-0.348821	0.00154453	0.0151537	0.089242	-0.0554467	-0.0060361	0.167738	0.173066	NaN	NaN	-0.0983452	NaN	NaN	NaN	NaN	-0.088942	NaN	0.323855	NaN	-0.0281881	NaN	NaN	0.137616	NaN	NaN
Q12765	NaN	NaN	NaN	NaN	NaN	NaN	NaN	NaN	NaN	NaN	NaN	NaN	NaN	NaN	NaN	NaN	NaN	NaN	NaN	NaN	NaN	NaN	NaN	NaN	-0.150967	-0.371531	0.212553	-0.103185	0.142863	0.304077	0.06815	-0.0556062	NaN	0.200745	NaN	-0.389941	NaN	0.69484	NaN	-0.254978	NaN	0.0536845	NaN	NaN	NaN	-0.157972	NaN	NaN	0.222037
Q12792	NaN	NaN	NaN	NaN	NaN	NaN	NaN	NaN	NaN	NaN	NaN	NaN	NaN	NaN	NaN	NaN	NaN	NaN	NaN	NaN	NaN	NaN	NaN	NaN	-0.304036	NaN	NaN	-0.0028754	0.204304	0.238582	-0.038171	-0.0590624	0.0376957	-0.216144	0.127465	-0.0210587	-0.03306	0.0460851	-0.0368262	-0.0743543	0.0560788	-0.115004	0.0422896	-0.163947	0.131362	0.0479899	-0.019769	-0.0633054	0.149694
Q13242	NaN	NaN	NaN	NaN	NaN	NaN	NaN	NaN	NaN	NaN	NaN	NaN	NaN	NaN	NaN	NaN	NaN	NaN	NaN	NaN	NaN	NaN	NaN	NaN	0.118917	0.0800076	-0.015474	0.0795852	0.00985531	-0.246332	-0.0889744	0.0786934	0.151141	-0.276696	-0.186828	-0.00482141	-0.0929474	-0.252375	-0.0450398	0.203984	-0.166804	0.137045	-0.0558868	-0.0544405	0.172859	-0.266283	0.0726866	0.0172463	0.000101931
Q13505	NaN	NaN	NaN	NaN	NaN	NaN	NaN	NaN	NaN	NaN	NaN	NaN	NaN	NaN	NaN	NaN	NaN	NaN	NaN	NaN	NaN	NaN	NaN	NaN	-0.313363	-0.0769679	0.327177	-0.0708076	0.0315935	0.234337	-0.0552047	-0.0567565	-0.0800288	-0.120916	-0.17419	-0.111835	0.0561969	0.0587785	-0.0137333	-0.0407044	-0.292254	0.18992	-0.183328	-0.150061	-0.278768	-0.0991532	-0.134979	-0.147457	-0.0374774
Q13685	NaN	NaN	NaN	NaN	NaN	NaN	NaN	NaN	NaN	NaN	NaN	NaN	NaN	NaN	NaN	NaN	NaN	NaN	NaN	NaN	NaN	NaN	NaN	NaN	0.0495699	0.174495	-0.289993	-0.233619	-0.0381171	-0.254087	-0.157853	0.563945	NaN	NaN	NaN	NaN	NaN	-0.263348	NaN	NaN	NaN	NaN	NaN	NaN	NaN	NaN	NaN	NaN	-0.254735
Q13895	NaN	NaN	NaN	NaN	NaN	NaN	NaN	NaN	NaN	NaN	NaN	NaN	NaN	NaN	NaN	NaN	NaN	NaN	NaN	NaN	NaN	NaN	NaN	NaN	-0.0115813	0.000781265	-0.0493849	-0.205595	0.146742	0.0256347	-0.0310528	0.148965	-0.0592801	0.366544	-0.100624	0.38101	0.0899763	0.0781794	0.199371	0.230739	-0.0615743	0.158605	NaN	NaN	-0.184322	-0.220666	-0.0820804	-0.143832	0.0225474
Q14257	NaN	NaN	NaN	NaN	NaN	NaN	NaN	NaN	NaN	NaN	NaN	NaN	NaN	NaN	NaN	NaN	NaN	NaN	NaN	NaN	NaN	NaN	NaN	NaN	-0.222127	0.022434	-0.0743175	0.184002	0.209134	-0.211583	-0.0639141	0.166924	0.234225	-0.0912986	-0.0731743	-0.0670574	-0.105823	-0.298155	NaN	-0.190385	NaN	-0.0494635	NaN	NaN	0.294078	0.0290445	0.145809	0.121894	-0.115292
Q15165	NaN	NaN	NaN	NaN	NaN	NaN	NaN	NaN	NaN	NaN	NaN	NaN	NaN	NaN	NaN	NaN	NaN	NaN	NaN	NaN	NaN	NaN	NaN	NaN	0.0536777	-0.317238	0.00577758	0.0281681	0.22854	0.0251294	0.0690824	-0.0461604	0.110339	-0.12657	0.0406963	-0.0747514	-0.120354	-0.0265589	-0.0325515	0.0311545	-0.0419324	-0.00502496	-0.205383	-0.131373	0.296304	0.202082	0.0736343	0.0747404	0.117661
Q15287	NaN	NaN	NaN	NaN	NaN	NaN	NaN	NaN	NaN	NaN	NaN	NaN	NaN	NaN	NaN	NaN	NaN	NaN	NaN	NaN	NaN	NaN	NaN	NaN	-0.135588	0.132678	0.0274722	0.0450784	-0.0217872	-0.247724	-0.0225046	0.237769	-0.103986	-0.0608118	0.0253015	0.0832307	0.231248	0.268326	-0.104626	0.222108	-0.0695478	-0.0493138	-0.067594	-0.0992816	-0.0680321	0.0893392	0.0395284	-0.0528619	-0.107849
Q15435	NaN	NaN	NaN	NaN	NaN	NaN	NaN	NaN	NaN	NaN	NaN	NaN	NaN	NaN	NaN	NaN	NaN	NaN	NaN	NaN	NaN	NaN	NaN	NaN	0.048595	0.224662	0.0433932	-0.0843245	-0.108772	0.0391015	-0.0254916	-0.11598	-0.0673935	0.0130107	-0.0527656	0.0734003	0.134853	0.166274	0.0475476	0.00587824	-0.0422481	NaN	-0.0625447	0.0270882	-0.0951608	-0.0480418	-0.121332	0.0508387	-0.00731709
Q6NYC1	NaN	NaN	NaN	NaN	NaN	NaN	NaN	NaN	NaN	NaN	NaN	NaN	NaN	NaN	NaN	NaN	NaN	NaN	NaN	NaN	NaN	NaN	NaN	NaN	-0.161786	-0.167495	-0.180149	0.32673	0.260875	0.0231895	0.0703914	-0.17865	NaN	NaN	NaN	NaN	NaN	NaN	NaN	-0.013493	NaN	NaN	NaN	NaN	NaN	NaN	NaN	NaN	NaN
Q6P9B9	NaN	NaN	NaN	NaN	NaN	NaN	NaN	NaN	NaN	NaN	NaN	NaN	NaN	NaN	NaN	NaN	NaN	NaN	NaN	NaN	NaN	NaN	NaN	NaN	-0.0291234	-0.0305119	-0.0170144	-0.103956	0.555155	0.00880005	0.209207	-0.558564	NaN	0.127665	NaN	NaN	0.925516	NaN	NaN	0.0208733	0.204403	-0.134268	0.252853	0.246266	NaN	-0.0117739	NaN	-0.329264	NaN
Q6PCE3	NaN	NaN	NaN	NaN	NaN	NaN	NaN	NaN	NaN	NaN	NaN	NaN	NaN	NaN	NaN	NaN	NaN	NaN	NaN	NaN	NaN	NaN	NaN	NaN	-0.151492	0.0991353	0.0316789	0.288751	-0.238505	-0.2902	0.104913	0.196883	-0.112437	-0.159919	-0.0429149	-0.164472	0.714625	0.501249	-0.199243	-0.13782	-0.0350682	-0.250758	-0.0740927	-0.0902896	-0.223255	-0.207256	-0.173759	-0.0817519	-0.283618
Q71RC2	NaN	NaN	NaN	NaN	NaN	NaN	NaN	NaN	NaN	NaN	NaN	NaN	NaN	NaN	NaN	NaN	NaN	NaN	NaN	NaN	NaN	NaN	NaN	NaN	-0.178184	-0.540774	-0.233263	0.339064	0.238067	0.206923	0.376437	-0.237316	0.0342581	-0.428579	NaN	NaN	NaN	NaN	NaN	0.0203901	NaN	NaN	NaN	-0.0475201	0.457169	-0.429393	NaN	NaN	NaN
Q7L592	NaN	NaN	NaN	NaN	NaN	NaN	NaN	NaN	NaN	NaN	NaN	NaN	NaN	NaN	NaN	NaN	NaN	NaN	NaN	NaN	NaN	NaN	NaN	NaN	0.0622686	0.243961	-0.282161	0.0321591	0.0280841	0.0435661	0.0925963	-0.188449	NaN	-0.207696	0.0179761	-0.128431	-0.258868	-0.104739	-0.0543709	-0.022355	0.540192	0.030922	0.603516	-0.203141	NaN	-0.100012	-0.0553469	0.0733103	-0.306738
Q7L5N1	NaN	NaN	NaN	NaN	NaN	NaN	NaN	NaN	NaN	NaN	NaN	NaN	NaN	NaN	NaN	NaN	NaN	NaN	NaN	NaN	NaN	NaN	NaN	NaN	-0.272459	-0.0938802	0.0263551	0.103267	0.109168	0.190835	0.135401	-0.161979	-0.0184177	NaN	-0.155287	0.131	NaN	NaN	0.302075	0.176892	0.147319	NaN	-0.0379732	NaN	0.0303013	NaN	-0.119259	NaN	NaN
Q7Z2Z2	NaN	NaN	NaN	NaN	NaN	NaN	NaN	NaN	NaN	NaN	NaN	NaN	NaN	NaN	NaN	NaN	NaN	NaN	NaN	NaN	NaN	NaN	NaN	NaN	-0.142004	0.361428	-0.0369552	-0.0306249	-0.0186663	-0.206766	0.0913083	0.0120747	-0.0367278	NaN	0.267356	-0.0232949	0.203076	0.285771	NaN	0.230728	NaN	-0.0687208	NaN	NaN	-0.112419	NaN	-0.20232	-0.104099	-0.127064
Q86U38	NaN	NaN	NaN	NaN	NaN	NaN	NaN	NaN	NaN	NaN	NaN	NaN	NaN	NaN	NaN	NaN	NaN	NaN	NaN	NaN	NaN	NaN	NaN	NaN	0.0631883	0.248009	0.0518505	-0.105943	-0.0750616	-0.232268	-0.102013	0.168359	-0.0357427	-0.120365	-0.249394	-0.0101615	-0.315144	-0.306143	0.16792	-0.0929451	0.0721332	-0.050693	0.161835	NaN	-0.0226487	0.160404	-0.106347	-0.33378	-0.00180342
Q8IVD9	NaN	NaN	NaN	NaN	NaN	NaN	NaN	NaN	NaN	NaN	NaN	NaN	NaN	NaN	NaN	NaN	NaN	NaN	NaN	NaN	NaN	NaN	NaN	NaN	0.383708	NaN	-1.11314	0.604871	0.554285	-0.18949	0.701531	-0.569767	NaN	0.30757	NaN	0.600216	0.683649	NaN	1.20351	NaN	NaN	0.545734	NaN	NaN	NaN	-0.147492	NaN	-0.422171	NaN
Q8IVS2	NaN	NaN	NaN	NaN	NaN	NaN	NaN	NaN	NaN	NaN	NaN	NaN	NaN	NaN	NaN	NaN	NaN	NaN	NaN	NaN	NaN	NaN	NaN	NaN	-0.063469	-0.325585	-0.0352053	0.0591855	0.0532827	0.398429	0.0123261	-0.0843909	NaN	NaN	NaN	NaN	NaN	-0.27148	-0.178483	NaN	-0.0299202	-0.218957	NaN	NaN	NaN	NaN	NaN	NaN	0.0956935
Q8N6T3	NaN	NaN	NaN	NaN	NaN	NaN	NaN	NaN	NaN	NaN	NaN	NaN	NaN	NaN	NaN	NaN	NaN	NaN	NaN	NaN	NaN	NaN	NaN	NaN	0.231355	0.194892	-0.0269291	-0.305073	0.0193894	-0.281518	0.290182	-0.100208	-0.0682777	-0.060815	0.0370142	0.311168	0.0854463	NaN	0.0784172	0.0226467	NaN	-0.152828	NaN	0.0790371	-0.0368867	-0.0467749	0.360529	-0.0707653	NaN
Q8NCA5	NaN	NaN	NaN	NaN	NaN	NaN	NaN	NaN	NaN	NaN	NaN	NaN	NaN	NaN	NaN	NaN	NaN	NaN	NaN	NaN	NaN	NaN	NaN	NaN	-0.30715	-0.0127645	-0.0389375	0.23457	-0.0788878	0.131894	-0.0510762	0.142803	0.0774272	0.140811	0.104325	0.0938487	-0.321724	0.257847	0.0368043	0.126575	0.0888913	-0.037457	0.180655	0.152618	0.366199	-0.0379258	0.107716	-0.172196	-0.296593
Q92506	NaN	NaN	NaN	NaN	NaN	NaN	NaN	NaN	NaN	NaN	NaN	NaN	NaN	NaN	NaN	NaN	NaN	NaN	NaN	NaN	NaN	NaN	NaN	NaN	-0.112104	-0.177558	-0.164316	-0.209873	0.121715	0.389493	0.18932	0.0426225	NaN	-0.140134	NaN	-0.185453	0.0575221	-0.00783495	-0.0585862	0.0277366	-0.144033	-0.0642576	-0.235245	-0.169138	NaN	0.0955854	NaN	0.289968	0.235604
Q92797	NaN	NaN	NaN	NaN	NaN	NaN	NaN	NaN	NaN	NaN	NaN	NaN	NaN	NaN	NaN	NaN	NaN	NaN	NaN	NaN	NaN	NaN	NaN	NaN	0.162867	0.0651808	-0.15964	-0.07706	0.0164678	0.142257	0.0518483	-0.186397	0.223151	-0.0743151	-0.117089	0.0993876	0.43847	-0.167715	-0.130388	-0.100397	-0.068161	-0.251721	-0.1071	-0.0663611	0.178941	0.0334927	0.0824853	0.256471	-0.0517516
Q969G3	NaN	NaN	NaN	NaN	NaN	NaN	NaN	NaN	NaN	NaN	NaN	NaN	NaN	NaN	NaN	NaN	NaN	NaN	NaN	NaN	NaN	NaN	NaN	NaN	-0.129316	0.0957891	0.243252	0.150143	0.226134	-0.0267447	0.0133318	-0.527826	0.212912	NaN	-0.269937	-0.319485	0.387549	0.0639667	0.152932	0.58948	NaN	-0.346225	-0.0784681	NaN	0.132736	NaN	-0.037844	0.0524847	0.0234068
Q969U7	NaN	NaN	NaN	NaN	NaN	NaN	NaN	NaN	NaN	NaN	NaN	NaN	NaN	NaN	NaN	NaN	NaN	NaN	NaN	NaN	NaN	NaN	NaN	NaN	0.257647	0.166909	-0.31993	-0.160509	-0.168907	-0.0333383	-0.152471	0.42529	0.184803	NaN	NaN	0.127875	NaN	0.179717	-0.0169082	0.315718	0.174477	0.00794433	NaN	NaN	-0.176452	NaN	NaN	NaN	-0.465067
Q96F86	NaN	NaN	NaN	NaN	NaN	NaN	NaN	NaN	NaN	NaN	NaN	NaN	NaN	NaN	NaN	NaN	NaN	NaN	NaN	NaN	NaN	NaN	NaN	NaN	-0.338959	-0.155247	-0.144737	0.092108	0.136092	0.104966	0.298324	0.124117	NaN	NaN	NaN	NaN	NaN	NaN	NaN	NaN	NaN	NaN	NaN	-0.0267923	NaN	NaN	NaN	NaN	NaN
Q96IX5	NaN	NaN	NaN	NaN	NaN	NaN	NaN	NaN	NaN	NaN	NaN	NaN	NaN	NaN	NaN	NaN	NaN	NaN	NaN	NaN	NaN	NaN	NaN	NaN	-0.0892259	0.0445041	0.244691	-0.0702598	-0.0120401	-0.0538108	-0.00205089	-0.0523644	0.149601	0.203734	0.0105505	0.0630968	0.0840835	0.295663	0.00429743	0.053278	0.199766	0.105048	0.61949	0.173518	-0.00298716	0.0944125	-0.0118705	-0.300606	-0.102989
Q99538	NaN	NaN	NaN	NaN	NaN	NaN	NaN	NaN	NaN	NaN	NaN	NaN	NaN	NaN	NaN	NaN	NaN	NaN	NaN	NaN	NaN	NaN	NaN	NaN	-0.421565	-0.269052	0.449129	0.206614	-0.121784	0.216101	0.184734	-0.213334	0.111699	-0.0910448	-0.0101332	0.236314	0.133551	0.011209	-0.085722	-0.0765041	0.757454	0.410476	-0.186263	-0.264452	-0.180665	-0.135197	-0.177861	-0.0692644	-0.034279
Q99543	NaN	NaN	NaN	NaN	NaN	NaN	NaN	NaN	NaN	NaN	NaN	NaN	NaN	NaN	NaN	NaN	NaN	NaN	NaN	NaN	NaN	NaN	NaN	NaN	-0.137912	-0.170737	-0.120843	-0.0181035	0.145878	0.258941	0.130929	-0.0586862	-0.29687	NaN	0.0223345	0.0914889	-0.128263	-0.16294	NaN	NaN	NaN	0.0897671	0.0427381	NaN	0.240617	NaN	0.0671307	0.0628721	0.0211521
Q99567	NaN	NaN	NaN	NaN	NaN	NaN	NaN	NaN	NaN	NaN	NaN	NaN	NaN	NaN	NaN	NaN	NaN	NaN	NaN	NaN	NaN	NaN	NaN	NaN	-0.0609088	-0.112458	-0.0276349	-0.00864322	-0.0794568	0.227652	0.101894	-0.0256383	-0.319463	-0.199976	0.260673	-0.0313115	-0.0720346	-0.0587062	0.19765	-0.162315	-0.204613	-0.0180823	-0.0838538	NaN	0.0329455	0.0217155	0.251999	-0.0175205	0.0229327
Q99584	NaN	NaN	NaN	NaN	NaN	NaN	NaN	NaN	NaN	NaN	NaN	NaN	NaN	NaN	NaN	NaN	NaN	NaN	NaN	NaN	NaN	NaN	NaN	NaN	0.264734	0.0231087	-0.311027	0.269064	-0.343372	-0.0150528	-0.204149	0.367548	NaN	-0.0465592	-0.145492	-0.234513	-0.128209	NaN	-0.270814	-0.204636	-0.102807	-0.0137641	-0.0288626	0.0145202	NaN	0.364296	0.627707	0.392812	NaN
Q99848	NaN	NaN	NaN	NaN	NaN	NaN	NaN	NaN	NaN	NaN	NaN	NaN	NaN	NaN	NaN	NaN	NaN	NaN	NaN	NaN	NaN	NaN	NaN	NaN	-0.101702	-0.0838165	-0.048649	-0.154488	0.000794891	0.231839	0.11612	0.0541751	0.208934	0.102411	-0.0708936	0.281245	0.187741	-0.0781823	0.145354	0.238225	-0.00391163	0.114647	0.392393	0.0167192	-0.0296839	-0.0549	0.0780163	0.151472	-0.114044
Q9BPX5	NaN	NaN	NaN	NaN	NaN	NaN	NaN	NaN	NaN	NaN	NaN	NaN	NaN	NaN	NaN	NaN	NaN	NaN	NaN	NaN	NaN	NaN	NaN	NaN	0.139089	0.0666093	-0.126432	-0.324299	-0.162434	0.29069	0.037463	0.146915	0.112375	0.0513716	0.00320413	0.11511	-0.224464	-0.150315	-0.126629	0.0524326	-0.0115181	0.036763	-0.0786359	0.135098	-0.0515933	0.225614	0.353606	-0.134767	0.235623
Q9BSC4	NaN	NaN	NaN	NaN	NaN	NaN	NaN	NaN	NaN	NaN	NaN	NaN	NaN	NaN	NaN	NaN	NaN	NaN	NaN	NaN	NaN	NaN	NaN	NaN	0.0099247	-0.103811	-0.213824	0.198054	-0.201186	-0.104773	0.47929	-0.0517804	NaN	NaN	NaN	0.0155611	NaN	NaN	NaN	-0.0447406	NaN	NaN	NaN	NaN	NaN	NaN	NaN	NaN	NaN
Q9BVJ7	NaN	NaN	NaN	NaN	NaN	NaN	NaN	NaN	NaN	NaN	NaN	NaN	NaN	NaN	NaN	NaN	NaN	NaN	NaN	NaN	NaN	NaN	NaN	NaN	0.008167	-0.100334	0.0479905	-0.138623	-0.20958	0.0452289	0.292739	0.0777867	0.126205	0.0990979	0.079749	-0.0423727	-0.183737	-0.0490565	0.0855175	0.0635532	0.0649702	0.0127276	0.21812	0.401347	-0.0835327	0.225429	-0.0929266	-0.0209159	-0.118239
Q9BYD2	NaN	NaN	NaN	NaN	NaN	NaN	NaN	NaN	NaN	NaN	NaN	NaN	NaN	NaN	NaN	NaN	NaN	NaN	NaN	NaN	NaN	NaN	NaN	NaN	-0.0902995	-0.102222	-0.0532175	0.0134654	-0.0287908	0.00964959	0.414771	-0.171923	0.0105394	0.0410946	-0.0792961	NaN	NaN	0.267377	0.128009	NaN	-0.0914527	-0.134463	0.0269647	NaN	-0.138058	-0.00227299	-0.213555	NaN	0.147785
Q9GZL7	NaN	NaN	NaN	NaN	NaN	NaN	NaN	NaN	NaN	NaN	NaN	NaN	NaN	NaN	NaN	NaN	NaN	NaN	NaN	NaN	NaN	NaN	NaN	NaN	0.0565891	0.218988	-0.0372781	0.0276479	0.0506576	-0.247163	-0.197959	0.170332	0.162587	0.153797	0.00498572	0.344027	-0.0768843	-0.0966025	0.0853526	0.102916	-0.220598	-0.0039862	0.12191	-0.100966	0.161356	-0.0553009	-0.021586	-0.120268	-0.0731089
Q9NP81	NaN	NaN	NaN	NaN	NaN	NaN	NaN	NaN	NaN	NaN	NaN	NaN	NaN	NaN	NaN	NaN	NaN	NaN	NaN	NaN	NaN	NaN	NaN	NaN	-0.234106	-0.32106	0.0828563	0.0214364	0.180475	0.178119	0.212337	-0.0439975	0.0374557	0.218032	-0.0503739	-0.0610225	0.247034	0.387477	0.265721	-0.184907	-0.0415428	0.00779342	-0.0266456	0.0402441	0.0721278	-0.0707779	-0.0374418	-0.0276709	0.130085
Q9NQ29	NaN	NaN	NaN	NaN	NaN	NaN	NaN	NaN	NaN	NaN	NaN	NaN	NaN	NaN	NaN	NaN	NaN	NaN	NaN	NaN	NaN	NaN	NaN	NaN	0.332391	-0.0463299	-0.246388	-0.0584858	0.0543969	0.0880324	0.287718	-0.416789	-0.493287	NaN	NaN	NaN	NaN	NaN	NaN	NaN	NaN	NaN	NaN	NaN	-0.195757	NaN	NaN	NaN	NaN
Q9NQP4	NaN	NaN	NaN	NaN	NaN	NaN	NaN	NaN	NaN	NaN	NaN	NaN	NaN	NaN	NaN	NaN	NaN	NaN	NaN	NaN	NaN	NaN	NaN	NaN	-0.174066	0.0114322	-0.0827537	0.221208	-0.0697389	-0.150717	0.306342	-0.0331427	NaN	NaN	0.071453	NaN	NaN	0.0355785	NaN	-0.368024	0.224503	-0.0537058	0.125356	-0.0218131	NaN	NaN	0.0441372	NaN	0.169663
Q9NRX4	NaN	NaN	NaN	NaN	NaN	NaN	NaN	NaN	NaN	NaN	NaN	NaN	NaN	NaN	NaN	NaN	NaN	NaN	NaN	NaN	NaN	NaN	NaN	NaN	0.14566	-0.322	-0.0681262	0.182216	-0.198683	0.267241	0.318796	-0.298277	0.338104	0.19497	0.0157276	NaN	-0.447744	-0.137762	0.25472	0.0738761	-0.10072	-0.241434	-0.378055	-0.429144	0.0837363	-0.0614087	-0.418099	0.0647268	0.382242
Q9NS69	NaN	NaN	NaN	NaN	NaN	NaN	NaN	NaN	NaN	NaN	NaN	NaN	NaN	NaN	NaN	NaN	NaN	NaN	NaN	NaN	NaN	NaN	NaN	NaN	0.0778946	-0.255758	-0.238737	0.0320824	0.13402	0.106397	0.106917	0.04668	-0.138963	-0.0976269	-0.117147	-0.0376893	0.0612697	0.0741831	-0.0512774	0.164277	-0.287092	-0.0698697	-0.129283	-0.144801	-0.0568344	-0.12008	-0.055738	0.0170193	-0.0260597
Q9NUI1	NaN	NaN	NaN	NaN	NaN	NaN	NaN	NaN	NaN	NaN	NaN	NaN	NaN	NaN	NaN	NaN	NaN	NaN	NaN	NaN	NaN	NaN	NaN	NaN	0.0246121	0.0746898	-0.0563283	-0.0188606	-0.179969	-0.194003	0.307956	0.0496252	NaN	NaN	0.575047	NaN	NaN	NaN	NaN	NaN	NaN	NaN	NaN	NaN	NaN	NaN	-0.059727	NaN	NaN
Q9NX55	NaN	NaN	NaN	NaN	NaN	NaN	NaN	NaN	NaN	NaN	NaN	NaN	NaN	NaN	NaN	NaN	NaN	NaN	NaN	NaN	NaN	NaN	NaN	NaN	0.026025	-0.337671	0.0469812	0.21029	0.119589	0.0916293	-0.0726093	-0.0537324	NaN	NaN	0.0150154	NaN	NaN	-0.528484	NaN	NaN	NaN	NaN	NaN	0.0489502	NaN	NaN	0.220481	NaN	-0.080033
Q9NXE4	NaN	NaN	NaN	NaN	NaN	NaN	NaN	NaN	NaN	NaN	NaN	NaN	NaN	NaN	NaN	NaN	NaN	NaN	NaN	NaN	NaN	NaN	NaN	NaN	-0.175418	-0.403987	0.10412	0.164778	-0.0958562	0.0751527	0.395511	-0.193669	NaN	NaN	NaN	-0.238589	NaN	NaN	NaN	-0.28903	NaN	NaN	NaN	NaN	NaN	NaN	NaN	NaN	NaN
Q9NYK5	NaN	NaN	NaN	NaN	NaN	NaN	NaN	NaN	NaN	NaN	NaN	NaN	NaN	NaN	NaN	NaN	NaN	NaN	NaN	NaN	NaN	NaN	NaN	NaN	-0.247745	0.150839	-0.213551	0.164126	0.0124018	0.0869862	0.0195106	0.048357	0.0362034	-0.00116157	0.022625	0.137621	0.0473136	0.199565	-0.12177	0.0456437	-0.0399222	0.021339	-0.103743	0.0277871	-0.116511	0.0283112	-0.158105	0.0295908	0.363755
Q9UHY1	NaN	NaN	NaN	NaN	NaN	NaN	NaN	NaN	NaN	NaN	NaN	NaN	NaN	NaN	NaN	NaN	NaN	NaN	NaN	NaN	NaN	NaN	NaN	NaN	0.0611553	-0.323051	-0.0182173	-0.00296107	0.195069	0.185761	0.10871	-0.219254	-0.000283593	-0.113476	-0.00754807	-0.143589	0.244358	NaN	-0.254284	NaN	0.372263	-0.0964281	0.00635843	-0.0342553	0.103191	-0.199874	-0.131037	-0.130056	NaN
Q9ULV0	NaN	NaN	NaN	NaN	NaN	NaN	NaN	NaN	NaN	NaN	NaN	NaN	NaN	NaN	NaN	NaN	NaN	NaN	NaN	NaN	NaN	NaN	NaN	NaN	-0.21822	-0.122537	0.189337	0.22663	0.0578165	-0.0171944	0.141759	-0.244153	-0.180003	-0.0675014	-0.095601	0.0788605	-0.0617764	0.186621	-0.282443	0.0978715	-0.0795432	NaN	-0.0523072	-0.0760406	-0.0860835	0.385064	-0.0302526	-0.122662	0.130464
Q9UPT8	NaN	NaN	NaN	NaN	NaN	NaN	NaN	NaN	NaN	NaN	NaN	NaN	NaN	NaN	NaN	NaN	NaN	NaN	NaN	NaN	NaN	NaN	NaN	NaN	-0.0471914	-0.187861	0.175098	0.025003	-0.349233	0.153983	-0.104036	0.332024	0.0190719	-0.26386	0.00438833	-0.0743332	0.19848	0.159144	-0.240486	-0.293607	-0.115547	-0.164232	-0.00792783	-0.137562	0.153141	-0.0494412	-0.046904	0.0983127	0.175935
Q9Y5L4	NaN	NaN	NaN	NaN	NaN	NaN	NaN	NaN	NaN	NaN	NaN	NaN	NaN	NaN	NaN	NaN	NaN	NaN	NaN	NaN	NaN	NaN	NaN	NaN	0.0296396	-0.135842	0.111742	0.171433	0.0191701	-0.27274	0.0892104	0.00342486	-0.036095	0.00350808	0.0329711	-0.0396298	-0.335966	-0.271714	-0.094045	-0.0884916	0.0850455	-0.139552	-0.137278	-0.135041	0.123189	0.043386	-0.0721349	0.177879	0.18746
Q9Y697	NaN	NaN	NaN	NaN	NaN	NaN	NaN	NaN	NaN	NaN	NaN	NaN	NaN	NaN	NaN	NaN	NaN	NaN	NaN	NaN	NaN	NaN	NaN	NaN	-0.0720225	-0.123386	0.0315071	0.00931915	-0.139654	0.0817982	0.124188	0.101308	-0.0866625	NaN	0.25034	0.311704	0.574807	0.109405	NaN	0.55102	-0.00939854	0.334027	-0.0334523	0.141574	0.103997	NaN	0.0620655	0.276513	0.462657
Q9Y6Y8	NaN	NaN	NaN	NaN	NaN	NaN	NaN	NaN	NaN	NaN	NaN	NaN	NaN	NaN	NaN	NaN	NaN	NaN	NaN	NaN	NaN	NaN	NaN	NaN	-0.105947	-0.26422	0.172906	0.0288054	0.264686	0.146963	0.00738616	-0.184985	0.0350033	NaN	-0.129911	-0.0142309	NaN	NaN	NaN	-0.0998067	NaN	-0.103821	NaN	NaN	0.12322	NaN	0.298945	NaN	NaN
A0AVT1	-0.193155	0.116737	-0.0509938	0.0256497	-0.0274593	0.0161269	0.11931	0.0438196	-0.0601655	-0.118787	-0.00829347	-0.0824982	0.0532558	0.029063	0.183063	0.0251088	0.164665	0.0478216	0.0942585	-0.0503893	-0.101771	0.0498015	-0.0307337	-0.15409	0.146559	0.092388	-0.249156	-0.0235226	0.0142495	-0.0557536	0.00655178	0.105772	-0.00465895	0.0328432	-0.0535179	-0.0147567	0.0800465	-0.0572862	0.0951025	-0.0833282	0.0442258	0.0260482	-0.0737909	-0.0108763	-0.0849752	0.0681638	-0.0267601	0.137925	0.146126
A1L0T0	0.242888	0.171705	0.132272	-0.0775814	0.0322322	0.0112564	-0.436018	-0.103117	-0.033885	0.113703	-0.245669	0.0224954	0.056483	0.0909561	0.193222	-0.17331	-0.046372	-0.292168	0.263022	0.109385	-0.0124183	-0.00622744	-0.0968505	0.0870028	-0.179011	0.0764607	0.132066	0.0541758	-0.0382725	-0.00770482	0.030218	-0.0245035	0.0203027	-0.0942055	-0.0131258	-0.0176962	-0.154296	-0.137772	0.165407	0.0156406	-0.162938	-0.0551902	-0.128395	0.258716	0.170095	-0.151332	0.0222502	-0.101773	0.323022
P62308;A8MWD9	0.286414	0.028924	0.1062	0.124444	-0.112397	-0.195104	-0.236548	-0.0934602	0.127706	0.178626	0.0426466	-0.00275135	0.0881728	-0.256989	-0.201852	-0.043098	-0.022581	-0.104269	-0.0212981	0.193228	0.166707	0.0944829	-0.285248	-0.102229	-0.00674689	-0.170674	-0.0496927	0.147857	-0.156927	0.0207716	0.119488	0.0356782	NaN	NaN	-0.0169329	0.0749466	-0.366253	NaN	0.012326	0.0747765	NaN	0.180638	NaN	NaN	NaN	NaN	-0.16907	0.00873364	NaN
CON__P34955	-0.229574	-0.149247	0.112154	-0.316169	-0.100713	-0.194869	-0.0845196	-0.0817414	-0.149327	-0.404059	0.0120631	-0.180415	-0.243835	-0.166602	0.0250842	0.0450655	-0.00547627	-0.0190815	-0.176798	0.0466327	-0.130491	-0.259919	-0.229273	-0.259957	0.0597473	0.0215797	-0.348957	-0.196117	-0.141593	-0.11951	-0.0832455	-0.226323	-0.326649	-0.298252	-0.266959	-0.261327	-0.173564	-0.250709	-0.271791	-0.326059	-0.287057	-0.361264	-0.313653	-0.297439	-0.349788	-0.316008	-0.330033	-0.358312	-0.383515
CON__Q9C075;Q9C075	-0.124147	0.00218536	0.118864	0.0690596	-0.1987	-0.0111055	0.0841286	0.0626715	-0.242285	-0.423192	0.0760882	-0.106175	-0.138997	-0.0367838	0.534873	0.245793	0.0204368	0.126166	0.0555289	-0.143113	-0.152843	0.130194	0.024335	-0.0374866	0.0673606	0.207757	0.194717	-0.389321	-0.0212853	0.274196	-0.228629	-0.140506	0.0943266	-0.275666	-0.127061	-0.389652	0.152834	0.429725	-0.199012	0.0883101	-0.162336	0.176532	-0.0200046	-0.244277	0.128968	-0.111383	-0.119843	0.106143	0.0958165
O00148	-0.215032	-0.0233659	0.140231	0.0315287	0.0480758	-0.0548278	-0.0370244	0.172929	-0.148904	-0.114766	-0.0173214	-0.0747688	-0.165394	0.00781929	0.288307	0.255781	0.25807	0.254619	0.0653645	-0.307496	-0.0903731	-0.130676	0.160045	-0.210028	-0.0162329	0.185987	-0.135571	-0.130461	0.0853161	0.327495	-0.258536	-0.105131	0.0734236	-0.140933	-0.29077	0.0836244	0.319428	0.385356	-0.106057	0.0303519	-0.067428	-0.00792087	-0.064608	-0.129687	0.0642844	-0.131148	-0.112547	-0.198282	-0.0274479
O00151	-0.0622802	-0.0158426	0.153609	0.077548	0.0871919	-0.0155334	0.0413284	0.0130006	-0.0670236	-0.138333	0.211814	0.0765469	-0.0495731	-0.136131	0.183268	0.216739	-0.0913324	-0.0930167	-0.10648	0.017652	0.0771995	0.181581	0.047969	0.194128	0.19908	0.209371	-0.0831672	0.0386722	-0.0828187	-0.0773262	-0.0758745	0.116734	0.0426494	0.137797	-0.0207026	0.00313176	0.257594	0.201908	0.0625453	-0.0463233	0.174508	-0.095891	0.0431206	-0.0532858	-0.0645032	0.148599	0.163734	0.040645	0.0428322
O00159	0.233424	-0.0808224	0.108915	-0.175531	-0.0279266	-0.056369	-0.00520812	0.012707	0.12159	0.0930107	-0.187683	-0.0455174	0.0893055	0.208579	-0.13391	-0.151973	-0.153648	-0.0108276	0.135928	-0.0129448	0.0615111	0.199478	-0.175457	-0.0642911	-0.184288	-0.110229	0.0724521	0.172733	0.0167186	0.164167	0.0917447	-0.235715	-0.219456	-0.0716715	-0.23964	0.152144	0.146269	0.141412	-0.0388645	0.0711223	0.0314856	-0.0443527	-0.0993969	-0.0838471	0.157662	-0.172288	0.0227046	0.0931359	0.0175721
O00170	-0.0522244	-0.0373102	-0.00321315	0.156213	0.0496784	0.0612703	-0.0243116	-0.063865	0.227889	0.0861968	-0.00538565	0.136275	-0.198083	-0.0703553	-0.170774	0.0310005	-0.155818	-0.00785935	-0.0721349	0.185455	-0.00422829	-0.0487562	0.0915371	0.126064	-0.0585189	-0.0161371	-0.0550181	0.164486	-0.0549522	-0.0647273	0.150153	0.0427129	0.035044	0.117769	0.173817	-0.0543937	-0.204865	0.0393034	0.0416131	-0.105016	0.0411558	-0.00314276	0.205921	0.0367533	0.0328942	0.228207	-0.0567608	-0.0226163	0.13662
O00193	0.111462	0.145341	0.211489	0.116542	-0.0788664	-0.0847988	-0.195838	-0.221407	0.189173	0.221808	0.0943512	0.0210135	-0.0269918	0.0311556	-0.405536	-0.0799912	-0.0268134	0.114217	0.0106024	0.0128665	0.116854	0.272291	-0.315569	-0.134435	-0.00427346	-0.0715665	0.0312262	-0.0800331	0.0705842	0.430512	-0.126902	-0.215428	0.0503029	-0.0363583	0.0493517	-0.0316465	0.111935	0.311885	0.157173	-0.0878426	0.0290022	-0.0307603	0.193679	-0.0811207	-0.387898	-0.159774	-0.0413727	-0.00789276	0.0410736
O00204	0.229723	-0.632472	-0.0621749	-0.328746	0.41139	0.114412	0.44449	0.136947	-0.224847	-0.479779	-0.100988	0.0434172	0.458827	0.281862	0.331918	0.0112468	0.315387	0.0643313	0.076856	-0.536916	-0.00721654	0.463097	-0.0389324	-0.0220404	-0.363671	0.31403	-0.378963	0.0283076	0.268639	-0.502413	0.311042	0.619552	-0.243835	-0.110281	-0.304657	-0.224198	0.0758006	-0.00185899	0.0302048	-0.298903	-0.21172	0.539176	-0.0617513	-0.218227	0.617094	0.188416	0.262295	0.466392	0.274991
O00217	0.278715	-0.00744275	0.206649	-0.0584547	-0.327358	-0.218525	0.180391	0.129329	-0.0290858	-0.232672	0.418559	0.0456592	-0.230819	-0.0750051	0.146526	0.156869	0.132163	0.222917	-0.0407017	0.176055	0.215895	-0.434254	-0.00853356	-0.0891472	0.198246	0.0683368	0.0343643	-0.0613674	-0.146615	0.0315022	0.0335699	0.0681078	0.0629728	0.344991	0.0211636	-0.0391522	0.460012	0.230165	0.0467417	0.146029	0.52133	0.0154042	0.219318	0.0077637	-0.112047	-0.167592	0.0907487	-0.0721574	0.00832607
O00231	0.18816	-0.00269249	-0.162238	-0.126501	0.0901661	-0.0498591	-0.0321234	0.0574996	-0.00872457	0.0200617	-0.194619	-0.0647671	0.170472	0.00655444	0.0526901	-0.0261601	-0.0274739	-0.141881	-0.0525043	-0.00584909	0.158466	0.0775684	-0.0871039	0.125688	-0.0332481	-0.096025	0.0206475	0.0873161	0.166366	-0.00462099	-0.0286902	-0.138954	-0.00694118	0.0513864	0.0273276	0.0302436	-0.195395	-0.147474	0.0317056	-0.0194675	0.0487579	0.0481992	0.0344656	0.0831745	0.134307	0.0238202	0.114864	-0.136271	0.00160137
O00233	0.337377	0.151542	-0.289682	0.20197	-0.378603	-0.00435548	-0.0591612	0.137155	0.244968	0.373977	-0.359694	0.295247	-0.0433142	-0.0990517	-0.286452	-0.0194662	0.0508147	0.0119205	-0.0335006	0.0209466	0.270786	0.00505405	-0.252623	0.0365721	-0.0764085	0.0885033	-0.17209	-0.22484	0.275664	0.0780938	-0.0484229	0.184974	NaN	-0.0711965	-0.00384703	-0.114104	-0.284016	-0.290033	-0.0728201	-0.157612	0.0442929	-0.292366	-0.0812788	-0.176017	NaN	0.262556	0.177232	0.2689	0.0635093
O00299	-0.165931	-0.0160563	-0.0451301	0.213704	0.00255143	0.211885	-0.13224	0.00316805	0.114138	-0.0885277	0.124316	0.162256	-0.226697	-0.134388	0.0584827	0.0686762	0.0961023	0.0421676	-0.187582	0.0185106	-0.117898	-0.090295	0.19817	0.133803	0.139461	0.14202	-0.178549	0.0576197	-0.00583098	-0.156618	-0.0995394	0.188518	-0.0093612	0.120286	0.0698883	-0.00545632	-0.16496	0.287108	-0.0461676	0.0509986	0.0259894	0.0746954	0.0776268	0.153392	-0.124567	0.170877	-0.0401409	-0.126278	0.0671619
O00303	0.386538	0.14308	-0.0337394	0.0750343	0.060617	-0.128398	-0.0851802	-0.222923	0.0725997	0.112068	-0.323299	0.233591	0.133516	0.218382	0.0714311	-0.370928	-0.0556278	-0.0360933	-0.100386	0.060598	-0.0390074	0.0436437	-0.0361032	0.364587	-0.26553	0.0942804	0.0440233	0.229083	-0.055254	0.0255416	0.127628	-0.045657	0.284287	0.123597	0.0368258	0.0657232	-0.308605	-0.146957	-0.0723256	0.150048	0.0497897	-0.107709	0.0554757	0.256403	0.284002	0.368112	0.257179	-0.00512253	-0.128734
O00422	0.0137043	0.0876712	-0.320809	0.237316	-0.154597	-0.229127	0.191677	0.0986256	0.0735984	-0.312141	0.0437675	-0.0486531	0.0409817	-0.258747	0.251462	0.170223	-0.236905	-0.00386137	0.0944741	0.117888	-0.0646302	0.143335	-0.192233	0.145063	0.109619	0.202467	-0.0635944	-0.0399472	-0.0454017	-0.0767508	-0.289303	0.232682	-0.18889	0.0678025	-0.039704	0.0878346	0.311543	0.0548201	-0.187194	-0.0548095	-0.0510915	-0.185873	-0.130835	0.228001	0.0604578	-0.00673992	0.0517522	-0.245341	-0.16902
O00429	0.0471933	0.148395	0.0064111	-0.0257166	-0.06631	-0.0957884	-0.0238405	0.074058	-0.154647	-0.220124	0.0527735	-0.291168	0.120868	0.149752	0.225818	0.0648216	-0.106555	-0.0819053	-0.0467297	-0.0530017	0.228531	0.0451006	0.0185143	0.00610876	0.0203428	-0.0348663	0.0804707	0.13148	-0.183087	-0.0549318	0.151692	-0.0532113	-0.134928	-0.0805211	0.0977966	-0.0554057	0.151124	-0.0114253	-0.0582658	-0.00373531	0.00382197	-0.081506	-0.0131299	-0.0694029	0.0691202	-0.0604061	-0.00691739	0.0874074	-0.0851521
O00443	-0.318205	0.0441088	0.164356	0.0167248	-0.00588107	-0.0143547	0.0843403	0.0573461	-0.366579	-0.222613	0.204919	0.15251	-0.0168805	0.00447025	0.162847	0.110957	0.150078	-0.100253	0.249913	-0.51942	0.0766906	0.0915136	0.0236	-0.00855749	0.16828	0.127241	0.197691	-0.193472	-0.00698198	-0.0213901	-0.164268	-0.0940807	-0.186612	0.00620199	0.400045	-0.0887035	0.0391503	0.0408737	-0.325967	0.0543828	0.439421	0.187289	-0.023642	NaN	-0.0815049	-0.00948	-0.00268271	-0.172947	-0.0836778
O00483	-0.0479149	0.0813497	0.146949	0.138912	-0.172251	0.0350267	-0.0632673	-0.0308186	-0.0044571	0.00763071	0.141804	-0.0639993	-0.230832	-0.121024	0.138717	0.192482	0.258728	0.253855	0.126025	-0.0913684	-0.12402	-0.187795	-0.103342	-0.0446631	0.274559	0.190051	0.0747378	0.0212743	-0.122036	-0.216467	-0.207368	0.0621722	-0.0629823	0.0589032	0.0156925	0.156657	0.298999	NaN	0.179789	0.350758	-0.0246898	NaN	0.00339671	-0.0222577	-0.128055	-0.202415	-0.0617662	-0.0289597	NaN
O00505	-0.00444298	0.0103262	-0.183209	0.155817	-0.0821949	0.021639	0.031056	0.0986103	-0.0869857	-0.113485	-0.129387	-0.0357105	0.0455207	-0.0216892	0.139253	0.238838	-0.0163073	0.0685285	-0.173801	-0.0657498	0.152472	-0.00584953	0.122009	-0.0572403	-0.0244271	-0.0996799	-0.216489	0.040301	0.165347	-0.0689546	0.233508	-0.0043187	0.152723	-0.0152565	0.150427	0.132859	-0.238749	-0.146995	-0.12875	0.0303124	0.0135239	0.0475463	0.0707246	0.0576365	0.0487711	0.166128	0.133168	-0.136288	-0.118977
O00515	0.295507	0.0893901	0.0690137	-0.0274203	-0.0386237	-0.200247	-0.0684635	-0.0834217	0.00274523	-0.0686012	-0.200619	-0.0392103	0.176126	0.113508	0.0328774	0.0300977	-0.0143711	0.00785355	0.13162	0.137807	0.0945952	-0.0815303	-0.277606	0.0569855	0.0112019	-0.174854	0.094908	0.24533	-0.117078	-0.0673661	0.116511	-0.0522379	0.010147	-0.0441598	0.134728	0.132839	-0.187282	-0.167376	-0.216588	0.0411044	-0.0216221	0.248199	0.11687	0.072863	0.0266097	0.034139	0.170197	0.0415593	0.136054
O00541	0.0905182	-0.102023	-0.0693651	0.0201424	0.129741	0.0490851	-0.123436	0.0423283	-0.00779332	0.220013	-0.181707	0.127149	0.100806	-0.0561974	-0.0700862	-0.148605	-0.0824184	-0.151042	0.084309	0.203024	0.184256	-0.0656825	-0.170863	0.0102746	0.0309144	0.0082714	-0.10481	0.0665214	0.24192	-0.0806306	-0.0536588	-0.0773581	-0.145903	0.0773842	0.0277446	0.229369	-0.21585	-0.129542	0.0517858	0.0957235	0.052932	0.0690933	-0.0673606	-0.00133995	0.00157315	0.163501	0.0862481	0.0187948	-0.0667016
O00560	0.208779	-0.247794	-0.407246	-0.125609	-0.408567	0.272592	0.288758	0.46859	-0.186796	0.12793	-0.324838	-0.541098	0.310487	0.416054	0.0542562	0.200628	-0.370317	-0.0834828	-0.515316	-0.165006	0.395898	0.241193	0.0831362	0.454268	0.0969723	-0.762009	-0.0759479	0.365539	0.140543	0.0437853	0.153924	0.0740071	NaN	NaN	NaN	-0.33185	NaN	NaN	NaN	-0.502333	0.199226	0.127707	0.00294866	NaN	NaN	NaN	NaN	NaN	NaN
O00567	-0.168609	-0.123412	0.0923716	-0.0975726	0.0385707	0.113781	-0.0318429	0.0497215	-0.158426	-0.0414021	0.0967147	-0.117388	-0.0680582	0.0374043	0.0674238	0.0791402	0.0310122	-0.029437	-0.0434256	-0.18023	-0.0223353	0.169688	0.023527	-0.0627522	0.0194697	0.0423101	-0.0677698	-0.0483484	-0.0203706	0.0625492	-0.179355	0.0694866	-0.136724	-0.139551	-0.121188	-0.00596398	0.120868	-0.033634	0.0656573	0.0950121	-0.111411	-0.0781523	-0.117486	-0.10221	-0.0535198	-0.13043	-0.00372835	0.0310374	0.0466787
O00584	0.0838086	-0.134241	-0.171286	-0.100716	-0.0956623	-0.0680335	0.050795	-0.227898	0.0452764	-0.228848	0.112076	-0.0122813	-0.305259	0.130973	-0.28443	-0.119099	-0.143217	-0.182019	-0.108993	-0.0219833	-0.22901	0.20953	-0.117486	-0.0727445	-0.0469021	-0.338104	-0.26917	-0.277437	0.016065	0.296888	-0.047567	-0.0208329	NaN	NaN	NaN	NaN	NaN	NaN	NaN	NaN	NaN	NaN	NaN	-0.427786	NaN	NaN	NaN	NaN	NaN
O00625	0.0675347	0.182686	-0.185163	0.31158	0.125929	-0.0786786	-0.225276	-0.182894	0.117308	0.0129867	-0.116865	0.272637	-0.168405	-0.219501	0.0157877	0.0638111	0.211144	-0.0266098	-0.0715415	-0.157327	-0.133581	-0.255315	0.238543	0.137255	0.0487084	0.0308465	-0.127614	0.0344145	0.0165777	-0.334731	0.0729274	0.238533	0.116468	0.213172	0.278273	-0.160971	-0.258094	-0.111835	0.0869619	-0.112262	0.0373817	-0.0190183	0.0693615	0.0822783	-0.167422	0.300073	-0.1284	-0.167742	-0.041902
O00743	0.171384	0.194205	0.012016	0.0226329	0.0163944	-0.0693759	-0.149693	-0.142412	0.0593399	0.00545302	0.0126681	0.189949	-0.0262974	-0.181953	0.0369767	-0.0306795	-0.116385	-0.130539	-0.106499	-0.0959484	0.166281	0.00939255	0.0601905	0.195385	0.102435	0.106259	-0.0950819	-0.0255073	-0.00490719	-0.194579	0.081692	0.0787391	0.0952364	0.246189	-0.0783683	-0.035673	-0.163186	0.104523	NaN	0.0198383	0.135559	-0.0911382	-0.192591	-0.0509945	0.176496	0.0437694	-0.00025085	0.00957374	0.0408822
O00764	0.00104751	0.158755	0.175631	-0.0590318	-0.0256945	0.169943	-0.0742032	-0.175745	0.0779573	0.0788527	0.0925794	0.293392	-0.252434	0.0239477	-0.0701944	-0.0970531	-0.106726	-0.337839	0.0173933	0.0173921	0.027121	0.305169	0.0269239	0.209743	-0.0835443	-0.0388592	-0.161336	0.0329884	0.145755	0.0304652	0.216594	0.0334023	0.0368503	0.121401	0.223585	-0.291876	0.147448	0.183278	0.0849823	-0.170131	0.211547	0.0463517	0.0463878	0.149467	-0.310885	0.12306	-0.121212	0.0481186	0.123547
P47813;O14602	-0.0295808	0.0180277	-9.35839e-05	0.322035	0.0531713	-0.113612	-0.139947	-0.0562943	0.158523	0.0221323	0.0676207	0.208497	-0.140949	-0.16213	-0.128107	0.0509813	-0.0860897	0.0299966	-0.0553385	0.17063	-0.0261387	-0.0598935	0.00227383	0.107946	0.0178815	0.00903866	-0.165183	0.0550324	-0.00378197	-0.0495538	-0.00635948	0.208657	0.0528981	0.126175	0.030622	0.0144368	-0.133698	-0.0512135	-0.0193501	0.0927759	0.109774	0.195001	0.0824728	0.00473018	-0.20353	0.0597941	-0.0219743	-0.209248	0.224561
O14744	-0.130197	-0.0240933	-0.064712	0.0473146	0.0953613	0.137645	-0.0593485	-0.0145532	-0.0267521	-0.0101343	-0.00665011	0.0641566	-0.150251	-0.0976343	0.159143	0.0603996	-0.278234	0.152751	0.199814	-0.124455	-0.0299731	0.0340843	0.0470944	-0.103143	-0.162218	-0.0836693	0.0165809	-0.0666775	0.0726549	-0.104885	0.171213	0.110387	0.0953618	0.0775757	-0.0967115	-0.0857206	-0.0807751	-0.131086	0.00615918	-0.120144	-0.118878	0.0202554	-0.0889137	0.0474555	0.102604	0.197434	-0.0971106	-0.059027	0.169602
O14745	0.105793	0.0227605	-0.0398408	0.127732	-0.0143941	0.151993	-0.137042	-0.149458	0.309028	0.0750808	-0.294723	0.276644	-0.0655265	0.0823327	-0.258313	-0.0842942	-0.0855811	-0.109037	-0.130401	0.143801	-0.0330644	0.0196424	-0.0334596	0.305441	0.0132636	-0.212667	-0.147021	0.153022	0.193867	-0.166936	0.210944	0.0512607	0.113455	0.134995	0.170816	-0.207411	-0.165556	-0.0105807	0.0288918	-0.304271	0.0784932	-0.119808	0.184192	0.13532	-0.230943	0.294448	0.043525	0.0562702	0.124951
O14773	0.294631	-0.246563	-0.0461529	-0.125298	0.039467	0.0849173	-0.072392	-0.0899636	-0.0608212	-0.00526384	-0.166302	-0.131123	0.228494	0.169411	-0.145851	-0.0411192	0.0387532	-0.09819	-0.180738	-0.114379	0.0196503	0.295511	-0.12848	0.0263592	-0.164175	-0.12054	-0.0347492	-0.00800972	-0.120248	0.164133	0.127264	-0.018989	-0.0915101	-0.0666068	-0.0596327	-0.238753	0.0331033	0.332026	-0.275828	0.0524012	-0.117823	-0.0824349	-0.0326559	-0.0900794	-0.15174	-0.152341	-0.167202	-0.20982	0.0262952
O14949	-0.44785	0.0115526	0.376448	0.0367132	-0.12602	0.0206561	0.071956	0.0180315	-0.273066	-0.121931	0.365058	-0.0754503	-0.0779863	-0.110445	0.12396	0.149621	-0.399656	0.0864356	0.17305	-0.0620856	-0.140269	0.298716	-0.0502953	-0.0300595	0.22766	0.203145	-0.0948006	-0.0545197	-0.235243	-0.00118133	-0.319631	0.248867	-0.167097	-0.223353	-0.153423	-0.125813	0.270578	0.217809	0.183254	0.121639	-0.0705755	-0.00757302	-0.193338	-0.016473	-0.098996	-0.149378	-0.12639	0.120071	-0.00104217
P19105;O14950;P24844	-0.106171	0.148332	0.180085	0.158249	0.00852025	-0.0599939	-0.120815	-0.092568	-0.0735458	0.133304	0.275907	0.0939911	-0.122897	-0.129092	-0.0452849	-0.0251701	0.202109	0.166811	-0.210222	-0.10167	-0.0535303	-0.00335648	0.0589757	-0.0176817	0.224889	0.255332	0.00756441	0.0208835	-0.130067	-0.0538782	-0.238617	0.0521361	-0.114245	-0.024594	-0.0890379	-0.056143	0.0619259	-0.0744755	-0.0994698	-0.0608325	0.0446859	-0.134323	-0.0656554	-0.0774865	0.0755287	0.0510276	0.0930219	0.179062	0.116857
O14979	0.21652	0.0477496	-0.0651151	0.0192803	0.00601577	-0.150544	0.00556246	-0.0279153	-0.0398305	0.188507	-0.108743	-0.0186387	0.0605036	-0.0204498	-0.0254627	0.033903	-0.0967833	-0.100715	0.0528133	0.114678	0.110705	0.0519928	-0.178911	0.089483	-0.0168421	0.128754	-0.00946139	-0.014053	0.058643	0.0459677	0.0400609	-0.185486	-0.0145401	0.0504291	0.0874499	0.0010374	0.039746	0.0588768	-0.0288073	0.0232976	-0.0570333	0.0486717	-0.0339407	-0.0205599	0.14643	-0.0600084	-0.184443	-0.0192033	0.0611967
O14980	-0.194089	-0.0597497	0.117133	-0.115033	0.110191	0.0562983	0.0980353	0.0206739	-0.116634	-0.120935	0.0458215	-0.0870402	-0.00929976	-0.0335586	0.173449	0.185186	0.13606	0.0767095	-0.0791104	-0.0426861	-0.0786253	0.00304657	0.051707	-0.0498967	0.178543	0.119388	-0.0352799	0.0108586	-0.0526852	-0.11439	-0.136918	0.0862543	-0.0388231	-0.0974159	-0.0949767	0.0315402	0.0577175	-0.0658827	-0.11722	-0.100384	0.0258106	-0.00956302	-0.0472409	-0.0274365	0.126233	0.138699	0.0833966	-0.0464936	-0.0383456
O15042	-0.00487546	-0.0717221	-0.11245	0.0425145	-0.00771807	0.153767	-0.0101295	0.0246967	-0.0465415	-0.0779086	-0.174695	-0.104764	0.10375	0.0687888	0.143163	0.100885	0.109624	0.100765	-0.0613199	0.0396373	0.0775539	0.0188163	-0.224496	-0.0473124	-0.18653	-0.0104495	0.0791244	0.138438	0.0432271	0.0624871	0.0494339	-0.164107	0.130219	0.0760903	-0.037887	0.0593314	-0.0303	0.022496	0.022029	0.0391075	0.0198174	0.00807133	0.177812	0.117927	0.180128	-0.0363082	0.0380509	-0.154666	-0.136525
O15143	-0.0165014	0.110771	0.0769934	-0.00712391	0.0827942	0.00928271	-0.167038	0.000791711	-0.15344	-0.157012	-0.0621869	-0.068813	0.211636	0.156212	0.0364309	0.0397662	0.0535749	0.010152	0.0374736	-1.72564e-05	0.114197	0.0828582	-0.179201	-0.0267741	-0.0158183	-0.0561533	0.0169951	-0.0797854	0.0944456	0.195904	0.0172407	-0.0953909	-0.0613987	0.00312796	0.0170867	-0.0748214	0.138722	0.293535	0.161546	0.0395829	-0.0697418	-0.0115345	-0.0683346	0.0849507	0.0254766	-0.122454	0.0498225	0.0878724	0.129494
O15144	-0.095321	0.136277	0.0690078	0.0899779	-0.0503624	-0.0549422	-0.0844975	-0.0655596	-0.0894566	0.0267158	0.0772312	-0.0094805	-0.129316	-0.122096	0.0977876	0.109453	0.0758973	-0.118011	0.0282389	0.0616515	-0.0300761	0.011736	-0.0272454	-0.0355895	0.0913734	0.00210543	0.0660497	-0.04411	-0.0894032	-0.0181436	-0.105797	0.0670874	-0.0324498	-0.0700366	-0.0138312	0.137632	-0.000205253	-0.0419959	0.0308109	0.0599336	-0.0975363	0.0530584	0.0353866	0.0902736	-0.0280546	-0.0788275	-0.0676698	-0.134841	-0.0669823
O15145	-0.425874	0.08392	0.0411153	0.064866	-0.0610333	0.177141	-0.00830178	0.165016	-0.235401	-0.201902	0.177312	0.0506704	-0.198646	-0.060764	0.180395	0.300857	0.294965	0.0520811	0.111963	-0.101327	-0.267033	-0.142052	0.0572446	-0.000265348	-0.231739	-0.0178893	0.087682	-0.0115323	-0.0388338	0.350609	0.0148727	-0.284611	-0.145576	-0.092898	-0.146464	-0.153366	-0.115602	-0.167189	0.101807	-0.00123115	-0.0884189	-0.0432612	-0.100157	0.189169	-0.132254	-0.167035	0.409243	-0.132418	-0.0546231
O15160	0.245906	-0.00327701	0.0350245	0.0204337	-0.0454524	-0.0470217	-0.0995935	-0.147821	0.0853721	0.196347	-0.193736	-0.031724	0.074228	0.0169305	-0.0370658	-0.142615	-0.151738	-0.105422	0.0700627	0.186991	-0.0787689	-0.0536025	-0.0538532	0.153333	0.0188945	-0.00268035	-0.00779547	0.132048	-0.0927743	-0.157654	0.114355	-0.0455299	0.0789818	-0.189074	0.0368161	0.0210416	-0.276516	-0.173526	0.0953451	0.103017	-0.0837287	-0.0290558	0.088619	-0.130758	0.155587	0.00221912	0.0148496	-0.127374	-0.0789272
O15162	-0.222878	0.279094	-0.120014	-0.0778399	0.198949	-0.253837	0.0952115	0.0118514	0.0883858	-0.0052555	0.131849	-0.226382	-0.679672	-0.103733	0.493053	0.168558	-0.245732	-0.208544	0.0593552	-0.263743	0.477465	0.146315	-0.222513	0.0788376	0.437092	0.27619	-0.316095	-0.438486	-0.202147	-0.136266	-0.164213	0.377189	0.190691	NaN	NaN	NaN	NaN	0.209055	NaN	-0.460964	-0.0873299	0.377146	-0.362501	-0.226624	0.212541	NaN	NaN	NaN	0.196091
O15260	0.473408	-0.131438	-0.121051	-0.0692942	-0.0727365	-0.256477	0.0497028	0.128744	-0.225155	-0.103793	0.136873	-0.147987	-0.104821	-0.111115	0.228842	0.311061	0.0222904	0.0394068	0.0159299	0.143251	-0.130003	-0.0651029	-0.190466	0.207583	-0.0871264	-0.191154	0.112249	0.0847267	0.063362	0.210472	-0.0159972	-0.137684	-0.0404049	-0.0732199	0.0367923	0.0928026	-0.208557	-0.128943	0.0346328	0.0932254	-0.0525615	0.0629022	0.0406431	-0.129124	0.166542	0.0246059	0.262177	-0.0499943	-0.068614
O15269	0.313231	-0.127989	-0.305117	-0.0771229	0.112784	0.0477079	-0.0441388	0.100936	-0.14782	-0.00534029	-0.364674	-0.290839	0.205661	0.217987	0.269158	0.137761	-0.101846	0.331444	-0.200291	0.0959407	-0.0974002	0.314585	-0.110029	-0.223402	-0.00209845	-0.373317	0.102853	-0.0283466	0.394287	0.0837899	0.248299	-0.427856	0.0292449	-0.037475	0.214175	0.385769	-0.325536	0.121513	-0.209153	0.0913725	-0.092583	0.25156	-0.0839232	-0.159668	0.27933	-0.118075	0.215347	-0.215976	-0.219959
O15347	-0.335757	0.134219	0.0860219	0.00324621	0.0747346	0.0262458	0.00944671	0.106773	-0.185086	-0.0631738	0.267392	-0.0845941	-0.0868394	-0.018548	0.15467	0.148143	0.177319	0.146589	-0.113891	-0.285723	-0.160451	0.143378	0.156964	0.0426317	0.138883	0.211258	-0.236973	-0.110775	0.0782507	0.0204086	-0.120662	0.117438	0.0821621	0.0398102	-0.0463957	0.0332098	0.306095	0.571767	0.0822112	-0.0476141	-0.124406	-0.000776629	0.120995	0.00270953	-0.0902173	0.0332316	-0.0858625	-0.0910752	-0.00326266
O15355	-0.200303	0.1135	-0.0993924	0.189604	0.10199	0.0305598	0.0192609	-0.0605337	0.00128083	0.154412	-0.13098	-0.0101117	0.137111	0.0851464	-0.162386	0.0163625	-0.117098	-0.113815	-0.0755408	0.0398326	0.10678	0.00125465	0.0881643	0.171734	-0.243934	-0.303861	0.0557231	0.220712	0.165269	0.0541939	0.167354	-0.0596719	-0.0241653	0.300679	0.0791752	0.0990686	0.0860519	-0.298827	-0.0891145	0.102383	0.194024	-0.0308154	0.0343817	0.217891	-0.122705	0.0944228	0.170427	-0.0892278	-0.195111
O15371	0.14884	0.0943855	-0.100651	0.133912	-0.0543614	-0.139521	0.02059	-0.0119511	0.0705199	0.258408	-0.256426	-0.0589687	0.274498	0.0931513	-0.128795	-0.186193	-0.254154	-0.217245	0.0343762	0.1551	0.0849283	0.143334	-0.0559542	0.169993	-0.281786	-0.0339934	0.0621759	0.205354	0.155743	-0.0478407	0.0291035	-0.031959	0.028334	-0.0450694	0.115725	0.0616665	-0.216959	-0.225493	-0.103477	0.0568548	0.0588053	0.0714198	0.156324	0.141629	0.259362	0.0612113	0.232971	-0.161413	-0.130323
O15382	0.121297	0.235947	0.0929917	-0.0637004	-0.130646	0.10348	-0.161411	-0.120694	0.0930135	0.0629584	-0.00207868	0.167447	0.0247387	-0.0804647	-0.127266	-0.0382125	-0.102563	0.00929428	0.1853	0.0335076	-0.273998	-0.0410769	0.0363654	0.185823	0.138874	0.12931	-0.0726075	-0.129445	-0.0454921	-0.0252015	-0.0122346	0.0372086	0.0894607	0.180353	0.126006	-0.227204	0.0434848	0.0934139	0.0649096	-0.0348661	0.0735911	-0.104535	0.140759	0.0452211	-0.194374	0.14447	-0.167745	-0.108732	0.0155953
O15484	-0.0322417	-0.0292847	0.323415	-0.00694327	-0.117984	0.0648888	-0.0673184	-0.126725	-0.192665	0.00972719	0.263231	-0.102321	-0.00740581	0.0391521	0.0231709	-0.0154682	-0.038287	-0.00948027	0.171639	0.0796606	-0.0934594	0.216064	-0.162711	-0.155797	-0.0304027	-0.0796057	0.271655	-0.00497416	-0.0391681	0.0579453	-0.0326966	-0.138189	-0.0369206	-0.0531264	-0.179097	0.0277812	0.32864	0.187883	-0.15242	0.0665728	-0.0440614	-0.0991036	-0.0966487	-0.0735834	-0.0500898	-0.0914194	-0.0407115	-0.00988533	0.0347174
O43143	-0.220928	0.114785	0.070154	0.024122	0.0204728	-0.0714693	-0.0565566	0.0977991	-0.127643	0.0451444	0.00638024	0.0649239	0.072895	-0.068256	0.0448175	-0.0509033	-0.0146865	0.0695658	0.0752113	-0.0234002	-0.0754244	-0.0602307	-0.0495412	0.0320971	0.120344	0.106886	-0.102557	0.00147819	-0.0904709	-0.0614923	-0.11422	0.153519	0.00806597	-0.0712972	-0.0986095	0.0303271	0.068355	0.0766533	-0.0667511	0.0471643	0.00543216	-0.00344367	0.042931	-0.0775029	0.0480902	0.0618126	-0.184996	0.0124797	0.0288719
O43169	-0.457769	0.138147	-0.0604827	0.0767922	0.22699	0.15019	-0.0492653	0.0319222	-0.0481667	-0.0465446	-0.239892	-0.0569796	0.227496	0.348659	-0.060916	-0.0572586	-0.202525	-0.123552	-0.171075	-0.086505	0.270014	0.221551	0.00847802	0.147193	-0.168293	0.0343738	-0.102643	-0.124561	0.151595	0.0928868	0.228606	-0.0594489	0.0496458	-0.125462	NaN	-0.0492164	0.152382	0.30039	0.0156785	-0.0504015	-0.00483366	0.0920453	-0.01199	0.159797	-0.464956	0.0771854	NaN	0.0599398	0.0729386
O43175	-0.388395	-0.149558	-0.142143	-0.449022	0.323375	0.665524	0.111441	0.0827024	-0.0542102	-0.161024	-0.178399	-0.0979969	-0.240209	0.57057	0.236576	0.0220877	0.257253	-0.0371444	0.321433	-0.0739313	-0.13277	-0.489255	0.147662	0.0587163	0.0245036	0.194039	0.529804	-0.387027	-0.352029	-0.140059	-0.038648	0.208581	-0.272485	NaN	NaN	-0.158018	-0.159879	0.12595	NaN	0.867999	NaN	NaN	-0.0869027	NaN	-0.1497	NaN	NaN	0.242172	0.19412
O43242	0.147769	0.161098	-0.0870258	0.0110113	-0.145338	-0.102746	-0.0931555	0.0700237	-0.0247026	-0.00682019	-0.0722352	-0.0593805	0.0132903	-0.0246657	0.0252979	0.0967716	0.0710173	0.0652412	-0.0287515	-0.0668637	0.0419674	-0.162517	-0.0299711	0.070543	0.0931325	0.123894	0.0405212	0.0322878	-0.105713	-0.185899	-0.178788	0.112647	-0.0561827	-0.029619	-0.0107211	0.0711475	-0.0926342	-0.135985	0.0910563	-0.0339297	-0.0203978	-0.035174	-0.031641	0.0804576	0.0449615	-0.0804134	0.122075	-0.0680592	-0.139573
O43324	0.19082	-0.0085422	0.170231	0.00355593	-0.204525	-0.221977	-0.0554375	0.099937	-0.0613862	0.0270715	-0.0918671	0.0502203	0.00218997	-0.0387303	-0.08804	0.176213	-0.0276825	0.0598351	0.0273814	0.0297189	-0.0129701	-0.0692535	-0.0207313	-0.0169364	0.190481	0.311435	-0.135851	-0.0369492	-0.140172	-0.272124	-0.334067	0.280706	-0.10389	0.0826463	0.070002	0.270998	-0.0185206	0.0831373	-0.00478443	0.224401	0.012053	0.0970673	0.0311001	-0.0115556	0.135724	-0.203616	-0.0899925	-0.133579	-0.112173
O43390	-0.0134932	-0.0130538	0.215704	-0.00623973	-0.104555	-0.038022	-0.0839917	0.0108894	-0.0662386	0.00632154	0.161422	-0.0321885	-0.0366028	-0.123377	0.00781361	0.0499473	0.118294	0.0373665	0.00913181	-0.0446083	-0.0167071	0.0595731	-0.0824228	-0.113528	0.145718	0.110496	-0.00385067	-0.0818999	-0.0764929	-0.054207	-0.146	0.0686825	-0.0457088	-0.0550841	-0.0734384	0.00123792	0.194007	0.119199	0.0355874	0.0972265	-0.0412104	0.0249534	-0.0720035	-0.0995043	0.00249659	-0.108818	-0.0533411	-0.00879756	-0.00127095
O43396	0.127592	0.031848	-0.103474	0.183792	0.0940535	0.129759	-0.245999	-0.126885	0.251552	-0.0100358	-0.138303	0.138926	0.116715	-0.0362982	-0.0786881	-0.153251	-0.0875839	-0.160424	-0.0528257	0.102652	0.0126446	-0.143329	0.163954	0.270114	-0.244861	0.0470811	0.0645257	-0.0982968	0.0668723	-0.0258256	0.114268	0.164389	-0.00490029	0.0885659	0.181021	-0.0677968	-0.089011	-0.0594202	0.00977477	-0.186144	0.18549	0.084169	0.0832543	0.12395	-0.189361	0.129935	-0.0857375	0.00276219	0.114538
O43399	-0.0257551	0.0303632	-0.0556048	0.140981	0.000399383	0.0664611	-0.209006	-0.00443911	0.0159096	0.0266258	0.000365405	0.195171	-0.211112	-0.154891	-0.00326796	0.0930077	-0.0367031	-0.131526	0.161972	0.0737337	-0.100402	-0.170921	-0.0105634	0.168557	0.111173	0.0264069	0.0137384	0.0280819	-0.10215	-0.285965	-0.0216481	0.163522	0.0356786	0.0806168	0.0804753	-0.0651431	-0.212801	-0.235374	0.113411	-0.0147695	0.0392494	-0.000736547	0.279364	-0.035212	-0.101991	0.0629878	-0.0374427	-0.06213	0.0361281
O43583	0.437128	0.121852	-0.208073	-0.241638	-0.101236	0.100841	-0.103406	0.0143693	0.00187588	0.166943	-0.418447	-0.0429193	0.273045	0.260577	0.0013039	-0.217665	-0.0937589	-0.419785	0.0648758	-0.0193876	0.0909353	0.274826	0.0201745	0.124257	-0.306403	-0.176166	-0.0720596	-0.110139	0.447083	0.211296	0.0969932	-0.0681194	NaN	0.0320543	NaN	NaN	NaN	NaN	-0.0610183	0.382905	NaN	0.0354981	NaN	NaN	NaN	-0.0125287	NaN	NaN	NaN
O43598	0.374867	0.122574	-0.0538304	-0.0165841	-0.0955403	-0.0110305	-0.228025	-0.152835	0.156901	0.192406	-0.174755	0.144339	-0.180421	0.0593624	-0.160026	-0.108008	-0.14419	0.0169981	0.144469	0.153242	0.106917	-0.209863	-0.131369	0.038592	-0.0381487	-0.0891848	0.0659782	0.119776	-0.0253786	-0.0523106	0.0055523	-0.0147738	-0.0600724	-0.0336359	-0.0131205	-0.341919	0.108364	-0.232323	0.151647	0.0263208	-0.070162	-0.00524681	-0.0609896	-0.109703	-0.160533	0.109835	-0.192745	0.180217	0.180136
O43615	0.0171012	-0.0706828	-0.0293398	-0.0877827	-0.0494598	-0.00711013	0.160697	0.0181139	-0.120158	-0.0796468	-0.0493904	-0.129421	-0.0768255	-0.0334073	0.2251	0.192707	0.11726	0.140109	0.0806641	-0.271056	0.116141	-0.177355	-0.0691231	-0.0442791	0.060386	0.16116	-0.182955	-0.0818321	0.0577281	-0.0874978	0.0326894	-0.0309084	0.0745966	-0.115543	-0.0422434	-0.0620473	0.162135	0.150893	0.0487283	0.160067	0.00232436	0.0289595	-0.0972513	-0.0856151	-0.160673	-0.0894282	-0.11066	0.0306198	0.0613564
O43681	0.132796	-0.00922962	-0.132534	0.130072	-0.0538216	-0.0556153	-0.0542158	0.0646228	0.0061401	0.0860986	-0.0564486	-0.063869	-0.18464	0.045559	0.00680639	0.126138	0.103	-0.0935091	0.144479	0.0125202	-0.0867503	-0.225938	-0.0271421	0.146727	-0.0399121	0.021565	-0.121301	0.127203	0.151824	-0.289544	0.0533277	0.0515424	-0.0756122	-0.0555654	-0.0552795	0.122282	-0.111184	-0.260163	0.0903845	0.0781007	-0.00916045	0.0600552	0.0501219	0.12692	0.0161175	0.121901	-0.124146	0.0474743	-0.0567409
O43684	0.186658	-0.106659	-0.140361	0.180248	-0.0673708	0.0673994	-0.108524	0.0234283	0.134062	0.0533291	-0.343569	-0.0388004	0.107953	0.14506	0.0639717	-0.0725463	-0.0831061	-0.103087	0.0727778	-0.21787	-0.062271	0.0508138	0.183139	0.204268	-0.166449	-0.138442	-0.0417223	0.0882923	0.292417	-0.0120786	0.242481	-0.225244	0.0324981	0.132035	0.0157968	-0.219692	0.19071	0.11401	0.0300285	-0.252857	0.100805	-0.0764417	0.0179609	-0.0817033	-0.13835	0.0293158	-0.0795987	-0.00454504	-0.0197102
O43765	-0.177894	-0.0309502	-0.262658	0.24242	0.316866	0.0385251	-0.0971074	0.09669	-0.0644143	-0.2107	-0.156446	-0.0299355	0.175885	-0.00300185	0.270457	0.126719	-0.0231871	-0.180237	-0.272763	-0.101393	-0.0430916	0.214635	0.361352	0.149079	0.0929804	0.00431248	-0.339815	0.021642	0.159401	-0.050669	-0.115352	0.338756	0.209223	0.260364	0.142874	0.209094	-0.419784	-0.177563	-0.082957	-0.0820875	0.0502035	-0.021444	0.0022349	-0.0976017	-0.050088	0.193499	0.163285	0.0871956	0.00562423
O43776	0.143989	0.0703517	-0.0897119	-0.0229383	-0.185144	0.00502592	-0.00426534	0.0360222	-0.0697905	-0.0170315	-0.0104687	-0.0319937	-0.115252	-0.0861419	0.154803	0.102458	0.00840124	0.00896307	0.0758978	-0.0740865	0.0540778	-0.0924308	-0.127101	0.0547625	0.15358	0.0812728	0.0797582	0.00475123	-0.0946962	-0.212844	-0.0965651	0.0226938	-0.167776	-0.0981422	-0.0173462	-0.0509204	-0.124356	-0.171781	0.0540901	0.08496	-0.129717	0.0205079	-0.0836872	-0.0968252	0.0153421	0.0071662	-0.054542	0.220636	0.114583
O43795	0.0310047	0.0376197	0.120559	-0.0162853	-0.0879989	-0.114792	-0.0348419	0.0999993	-0.080193	0.039844	0.0296984	-0.0296625	0.0489817	-0.0744298	0.00747921	0.0736989	0.0719866	0.0372223	0.0733189	-0.0294701	0.0224829	0.00933365	-0.105831	-0.0420608	0.140692	-0.0174122	-0.025928	0.0128203	-0.0399458	-0.0309249	-0.0737946	0.0528521	-0.0504115	-0.0640932	-0.19194	-0.00177963	-0.00832688	-0.004763	-0.0129303	0.0521913	-0.0200849	-0.0163861	-0.0852739	-0.0552106	0.0227287	0.0234104	2.30279e-06	0.175887	-0.010912
O43809	0.107748	0.101854	0.106112	-0.00190845	-0.0718815	-0.128657	-0.12846	-0.0449256	-0.082693	0.0489958	0.14827	0.0868792	-0.0583623	-0.132451	-0.0693821	-0.00200504	0.032595	-0.0167239	0.0440416	-0.0222149	-0.181186	0.148303	-0.042304	-0.0171717	0.061518	0.0544172	0.00329782	0.0680773	-0.155322	0.062987	-0.196945	0.037306	-0.035643	-0.0330839	0.00221155	-0.0356357	0.120434	0.153695	-0.0276302	0.0178798	-0.128376	0.137189	-0.0268574	-0.0786522	-0.076589	-0.132868	-0.155309	-0.117294	-0.159953
O43818	0.342318	-0.219426	0.0159355	0.262517	-0.146589	-0.156562	0.25058	-0.349703	0.150385	-0.357089	0.0949799	-0.0467908	-0.122072	0.163461	0.0501796	0.0845713	-0.214802	0.110243	-0.167669	0.269664	0.207662	-0.338298	-0.00169725	0.140915	0.0437305	0.0622775	0.106795	0.182161	-0.0485824	-0.389231	0.0219835	0.0305604	0.0546426	0.018009	-0.064949	0.233789	0.0375357	-0.0790463	0.224014	0.0398233	-0.0229222	0.299279	0.178002	0.118435	-0.0172761	-0.120844	0.0310108	-0.0557636	0.0319619
O43852	-0.147352	0.027497	-0.274905	0.160678	-0.102538	0.135979	0.100253	0.0964569	-0.119544	-0.188217	-0.190526	0.0457432	0.141866	0.186261	0.0419403	0.0662484	-0.0487525	-0.0929873	0.0751193	-0.0118925	0.0221168	-0.145531	0.214527	0.0100359	0.112151	0.154418	-0.0367049	0.0206564	0.121217	-0.319291	0.0274204	-0.0469969	-0.0758468	-0.0268767	-0.130719	-0.104	-0.27307	-0.213333	0.062729	-0.0523104	-0.0310822	-0.0732614	-0.00532353	-0.193003	0.120626	0.129329	0.0481436	0.423761	0.190504
O60220	-0.180438	-0.319355	0.0230117	-0.0277818	0.249276	0.258936	0.0811994	0.0491968	-0.322299	-0.250882	-0.0954275	-0.100588	0.246479	0.243643	0.162508	0.21008	0.0890446	0.164581	-0.130109	-0.194441	-0.0921278	0.120381	0.327303	-0.20133	0.165961	0.275421	-0.17059	-0.0029575	-0.336532	-0.0731202	0.0585988	0.188467	NaN	-0.156259	-0.0708351	-0.0695524	NaN	-0.253376	0.158245	0.0414051	0.132263	-0.269112	NaN	NaN	NaN	0.171122	-0.0738665	NaN	0.513154
O60256	0.204991	-0.106931	-0.094445	-0.0870599	0.232943	0.129389	-0.219499	-0.0612482	0.0702736	0.0735633	-0.259286	0.0690769	-0.0591789	0.225171	0.035993	-0.0880948	-0.150573	-0.112317	0.0977715	0.0160465	0.161757	0.0999143	-0.0890096	0.0568408	-0.189186	-0.157738	0.00611148	0.0532938	0.132135	0.0160902	0.157537	0.0943842	NaN	NaN	-0.16402	0.00882955	NaN	0.0179969	0.0364619	0.126178	0.125852	-0.042439	-0.0389155	0.00913948	NaN	NaN	0.0565911	NaN	0.258281
O60313	-0.141609	0.10591	0.115601	-0.0882506	0.00815312	0.094834	-0.0919688	0.0604586	-0.1285	-0.151806	0.209637	-0.0683667	-0.0391665	0.00819122	0.12064	0.111311	0.0309675	0.0357964	-0.200907	-0.167244	0.0457204	-0.00367524	0.191975	-0.0110657	0.0426023	0.0559481	0.109146	0.0517641	0.0520166	0.0860306	-0.245634	-0.0885261	-0.193993	-0.123257	0.0142936	-0.159362	-0.00872276	0.327271	0.0129866	0.129002	-0.00966278	-0.0206462	0.0195408	-0.025861	-0.0233824	0.161167	-0.00637924	-0.0358144	-0.115873
O60343	-0.0443638	-0.106399	-0.199783	-0.0378071	-0.0521746	0.046874	0.129625	0.161127	-0.260038	-0.151179	-0.0140574	0.127092	-0.0236026	-0.117763	0.153969	0.170077	0.163008	-0.0280713	-0.136771	0.14734	0.000599449	-0.355475	0.0717156	0.038246	-0.337835	0.124244	-0.113927	0.14318	0.0137627	0.0600881	-0.0858615	0.063953	0.0071053	0.0814048	0.25095	0.0839097	-0.221118	-0.30183	0.0565208	-0.0176662	-0.023006	0.0117476	0.0537609	-0.0124764	0.114516	-0.04627	0.0342167	-0.135516	-0.11724
O60493	-0.0081698	-0.0572911	0.0609103	-0.12696	-0.032511	-0.0273107	0.146758	0.0680596	-0.0737061	0.0431602	0.321832	-0.199773	-0.152058	-0.0564155	0.0887609	0.0310542	-0.13272	-0.157637	-0.0599406	0.0340142	-0.162511	0.258006	-0.0627555	0.286444	-0.183419	0.0243649	-0.0521357	-0.0998067	0.207076	-0.05858	0.265603	-0.104473	-0.0237583	-0.0329995	0.0512393	0.111114	0.0948659	0.373844	-0.109377	0.0095019	0.0328144	0.126393	0.113956	0.130812	-0.150244	0.0556176	-0.115341	-0.156758	-0.0880607
O60506	-0.12951	0.127612	0.00460146	0.0835874	-0.0314744	-0.0256697	-0.0374245	0.00953353	-0.102893	-0.0123554	0.0644659	-0.00958203	-0.0671516	-0.0859045	0.091191	0.121397	0.134659	-0.0106391	0.0208464	-0.0196796	-0.0235055	-0.0459648	-0.0212666	-0.0370093	0.0966525	0.113019	0.00560661	-0.0285797	-0.0354211	-0.0870133	-0.149372	0.0818294	-0.0168444	0.00841407	0.0106776	0.0978565	-0.0048072	-0.127606	0.0589125	0.125587	-0.0136529	0.101834	0.0109145	0.0175061	0.0596228	-0.0708756	-0.0666326	-0.0116072	0.0278387
O60547	0.168267	0.0690026	-0.0995724	0.0497734	0.0943533	0.0458557	-0.104322	-0.087901	0.190489	0.0405015	-0.0948058	0.217271	-0.127838	0.0530944	-0.117293	-0.0311084	0.0303266	0.0289798	-0.0251995	0.0450221	-0.0643255	-0.1421	0.144073	0.140271	0.0612954	0.0918726	0.0432379	0.160575	-0.0123108	-0.265251	-0.00812381	0.0519291	0.0919155	0.120398	0.129656	-0.218555	-0.000709146	0.0324133	0.15237	-0.0769711	0.0995105	0.108264	0.0619832	0.170061	-0.215706	0.113834	-0.102818	0.0984163	0.138992
O60568	0.0941092	0.0937849	-0.283278	0.115147	-0.107784	0.0302101	0.0544283	-0.105942	-0.0808843	-0.103202	-0.448777	-0.123306	0.171832	0.312754	-0.0255206	0.187356	-0.122099	-0.250868	-0.0529942	-0.227461	0.439353	0.108451	0.0186248	-0.0339859	-0.278887	-0.311829	-0.132531	0.00118863	0.308976	-0.206493	0.271553	0.20721	-0.110932	-0.133143	-0.0540039	-0.201299	-0.323048	-0.504518	NaN	NaN	NaN	-0.156195	-0.288713	0.110785	0.211309	0.0520921	0.0214257	0.161363	0.0661748
O60664	0.22573	-0.030987	-0.128752	-0.0691976	-0.0856163	-0.0293878	0.15175	-0.0419363	-0.118372	-0.0268084	0.183777	-0.135056	-0.0257273	0.114075	-0.010713	0.00699193	-0.120783	-0.124435	-0.0346516	0.0665151	0.077988	0.212309	-0.174575	0.0783662	-0.0139093	-0.045075	0.0437279	-0.00475898	-0.042934	0.0448975	0.158848	-0.116818	-0.103206	-0.0754035	-0.0727171	-0.154031	0.107387	0.153982	0.0552289	-0.0736934	-0.0762841	-0.098707	0.00641402	0.0067586	-0.12864	-0.0260144	-0.0582641	0.0336993	0.166495
O60701	-0.0565035	0.0754482	0.0614379	0.0334746	-0.0186832	-0.10034	-0.0179294	0.0621351	-0.0524069	0.00162195	0.12902	-0.0374414	-0.107677	-0.160113	0.127986	0.133612	0.114412	0.0747619	0.0622251	0.0234024	-0.110246	-0.181677	0.0448293	0.00934173	0.0834225	0.117668	0.0481876	0.0198128	-0.0193249	-0.214136	-0.0532102	0.0354901	-0.0813326	-0.0928668	-0.0369002	-0.0236349	-0.06537	-0.112889	-0.0797424	-0.0779039	-0.0875796	-0.0670341	-0.0448513	-0.07989	0.132804	0.0736307	0.12068	0.106307	0.0281449
O60716	0.211365	0.107345	0.0328277	-0.142664	-0.0545821	0.105164	-0.100971	-0.126832	-0.0965749	-0.149615	-0.046895	0.0126785	-0.0874278	0.0940429	0.116145	0.130457	-0.0626067	-0.115925	0.0727743	0.122763	0.0206737	0.0576639	-0.15337	0.134103	-0.136654	-0.117288	0.0328229	0.176362	-0.0332776	0.0162242	0.107548	-0.00559798	-0.0517714	0.0262577	-0.0455876	-0.0344428	-0.147511	-0.277432	-0.053181	-0.0384303	-0.146732	0.0269742	0.100541	0.00312704	0.0579943	0.0643883	0.0397156	0.0621298	0.212838
O60763	0.128658	-0.132613	-0.0293917	0.242275	-0.328172	-0.0468634	0.145466	0.0131891	-0.23786	0.0457769	-0.0880919	0.116828	0.208375	-0.0523794	-0.0957898	0.0822041	-0.169132	0.0934455	0.0233681	0.0229812	-0.236657	0.161326	-0.0737872	0.200086	-0.0647636	0.142509	-0.155516	0.0257336	0.0396222	-0.0629907	0.0571295	0.0244176	-0.14321	-0.0171937	0.104519	0.0582568	-0.176704	-0.176849	-0.0666321	-0.00815037	-0.0456483	-0.0311415	-0.0742473	0.11349	0.139823	-0.0290721	-0.090575	0.167253	-0.102898
O60832	0.103497	-0.0129071	0.0997445	0.0580648	-0.256968	0.0842388	-0.120479	-0.0101267	-0.0996705	0.0104629	0.141579	-0.104215	-0.0174125	0.0313831	-0.0460258	0.0659621	-0.166016	0.116085	0.120139	-0.0127569	-0.0421073	-0.118116	0.192509	-0.134885	0.0803803	-0.134716	0.0524198	0.0148059	-0.027602	0.0469644	-0.170891	0.111969	0.0330906	-0.0371131	-0.0779479	0.129675	0.0645967	0.201698	0.00120292	0.00903775	-0.0260044	-0.0685636	0.23334	-0.113523	-0.133809	-0.165347	-0.04169	-0.106609	0.0369841
O60841	-0.1484	-0.036889	-0.1812	0.199397	0.0681574	-0.0993414	0.234381	0.0122667	-0.0583522	-0.209765	-0.20467	-0.0750178	0.0866582	0.150488	0.282983	0.0792905	0.307909	0.419464	-0.0306828	-0.248656	-0.170649	-0.0410844	-0.168107	-0.0497076	0.0410836	0.0392714	0.0584715	0.189005	0.0776413	-0.3757	0.0728869	-0.0337117	0.254071	-0.0278779	-0.0238106	0.126799	-0.352049	-0.360465	-0.0596016	0.038103	0.00861681	0.0451559	-0.0119939	-0.0323231	0.266399	0.133052	0.152996	-0.0565344	0.0314131
O60879	0.304077	0.0499205	-0.110601	0.0941856	0.056909	-0.489243	0.0917542	0.272276	0.105226	0.276806	-0.434111	-0.000912454	0.384195	0.186829	-0.166493	-0.0628229	-0.0677691	-0.301483	0.0936958	-0.177438	0.072942	0.0737773	0.335564	0.214418	-0.329877	-0.223803	0.0666899	0.5897	0.193252	0.259723	0.0635719	-0.407447	0.254887	NaN	0.012885	0.23022	-0.0157894	0.140193	0.0941445	1.14616	NaN	-0.103311	-0.0263013	0.13216	0.114383	NaN	0.085904	0.175432	-0.128604
O60884	-0.216506	-0.00664554	0.0908511	0.217288	-0.123296	-0.0746156	0.219034	-0.136412	-0.0236243	-0.0486454	-0.0344028	0.0293254	0.0353564	-0.221799	0.145075	0.209731	0.059767	-0.138593	-0.0588521	0.0784868	0.0865902	-0.0563208	0.0947665	0.0121482	0.0756058	0.0573875	0.0224591	0.0627398	-0.0553318	-0.222808	-0.0962362	0.233871	0.0358326	-0.0276277	-0.0374127	0.0293467	-0.184016	-0.232206	-0.114467	-0.0646478	-0.0193598	0.0359717	-0.0494502	-0.0413811	0.200157	0.00698096	0.249666	0.159951	0.0101676
O60888	0.0696724	0.151238	-0.155558	-0.160667	-0.0933715	0.0969424	0.188453	-0.0439186	0.0108617	0.0552929	0.12997	-0.160239	-0.157603	0.0635231	0.0968057	0.00443322	0.000150785	0.0682388	-0.0517043	-0.209705	-0.0380733	-0.0178306	0.100904	0.245975	0.221035	-0.00836289	-0.164257	0.108707	0.000722094	-0.273425	0.168332	-0.0157394	-0.00610658	0.103861	0.0794279	-0.306823	-0.0896277	0.0172498	0.04712	-0.191467	0.121144	-0.0767472	0.106616	-0.0185065	-0.205106	0.158286	-0.0489964	0.149889	0.134326
O75083	0.0416748	0.0728346	0.121489	0.0478577	-0.129567	-0.11567	-0.0444954	0.0368932	-0.0138799	0.133422	0.04887	0.0414513	-0.112463	-0.0771176	-0.0149565	0.0371109	0.1107	0.0973938	0.0805151	0.00835166	-0.0420663	-0.0327221	-0.135882	-0.0472299	0.0352949	0.0199471	0.123152	0.0405419	-0.0860601	-0.0354301	-0.0187794	-0.0353766	0.0704635	-0.0650187	-0.0466419	-0.0240408	0.103027	0.0867846	0.0617549	0.0857003	0.0102505	-0.0520296	-0.0557793	-0.0816898	-0.0609638	-0.0841973	-0.0575188	0.0521093	0.0551702
O75223	0.240368	-0.0917219	-0.101426	0.0670317	-0.00803557	0.130227	-0.150878	-0.0145543	0.192037	0.089487	-0.0383726	0.193992	-0.09658	-0.0802542	-0.146516	-0.0266684	0.105756	0.017893	-0.120056	-0.0990834	-0.0927576	-0.0337261	0.230278	0.0566372	0.0214065	-0.0219318	-0.19967	0.110468	0.13473	0.0219912	0.0689759	-0.0444856	0.150467	0.0715904	0.0520714	-0.0800675	-0.203329	0.199346	-0.0524271	0.0154497	0.0926919	0.0167	0.107789	0.10461	0.0379516	0.130571	-0.0623526	-0.126061	0.0111316
O75306	0.153871	-0.0383523	0.152639	-0.185051	0.0170051	-0.0731952	-0.0919383	-0.0195161	-0.266004	-0.127786	-0.116499	-0.0855	0.0908685	-0.090979	0.464881	-0.116316	0.0286708	0.236055	-0.154189	-0.117482	-0.113523	0.0481068	0.0163688	-0.00832274	-0.121793	-0.155007	0.0295502	0.0398022	-0.0830951	0.105976	0.103668	0.0218146	-0.00828635	0.367221	-0.137324	-0.0896916	0.130382	0.0228967	0.0573279	0.0222509	-0.0119903	-0.0487642	-0.0698737	-0.0289463	-0.0394251	-0.271712	-0.0786493	-0.0938197	-0.248912
O75323	-0.124258	0.0380766	0.365225	-0.0420484	-0.218222	-0.0248288	-0.0153738	-0.0142131	-0.0565715	0.0187528	0.318698	-0.0281023	-0.12209	-0.204744	0.024161	0.0227332	0.179993	0.115087	0.0927834	-0.0297837	-0.25279	-0.00870378	0.00569452	-0.149877	0.0999815	0.123785	0.143313	-0.119493	-0.162029	0.0523347	-0.172022	-0.00410509	-0.155724	-0.204338	-0.148886	-0.0498615	0.272186	0.206998	-0.050873	0.0537531	-0.193684	-0.110289	-0.148056	-0.204294	0.0101202	-0.0936755	-0.0561944	0.0819325	0.0395753
O75340	-0.0879964	-0.462664	0.0503958	-0.225778	-0.143703	0.24382	0.283569	0.240516	-0.300516	-0.152664	-0.298941	-0.212331	0.240096	0.237036	0.228525	0.195473	-0.0865906	-0.0799211	-0.0853341	0.240546	0.0684351	0.0973686	-0.278043	0.0474551	0.0750093	-0.00658963	0.262618	0.117933	-0.0825791	-0.292282	0.00163855	-0.148915	0.00827642	-0.00972417	-0.175374	0.0107944	-0.29634	-0.105806	0.371396	0.279826	-0.0669389	-0.110791	-0.202904	-0.393744	0.254177	-0.0871014	-0.177977	0.257662	0.167881
O75347	0.283719	0.0492438	-0.463061	0.223136	0.171301	-0.0840893	-0.160161	-0.079943	0.389608	0.0507609	-0.393774	0.318731	0.0231847	0.0185807	-0.302193	-0.160429	0.042344	-0.346031	-0.281515	0.0405219	0.134946	-0.0860895	0.0212895	0.339839	-0.0491925	-0.0739858	-0.233613	0.0950433	0.154618	-0.421759	0.320042	0.131217	-0.0781067	0.113398	0.304211	-0.166321	-0.452664	-0.299014	-0.0982097	-0.25467	0.0972139	-0.243076	0.107029	-0.0112591	-0.221829	0.315741	0.00855445	-0.152736	-0.000843903
O75367	0.0549231	-0.0124339	0.190698	-0.123836	-0.157166	0.0292528	-0.109418	0.0731233	-0.129856	-0.0545938	0.243566	-0.14	-0.048988	0.0605369	-0.0168608	0.0342666	0.0627565	0.0134178	0.0179585	-0.0706928	-0.11699	0.283468	-0.216806	-0.0284916	0.157505	0.182654	0.029268	-0.0916994	-0.206094	0.00420804	-0.231271	0.0418632	-0.129016	-0.120175	-0.170286	-0.0914882	0.288295	0.208545	0.0406889	0.0309078	-0.0936464	-0.0475932	-0.0602014	-0.158126	0.00506685	-0.107378	-0.0482369	0.0235752	0.0190885
O75369	0.101337	0.0363983	0.0370244	-0.0064183	-0.076974	0.0032165	-0.066799	0.0544804	-0.0578619	0.040319	0.0367634	-0.0573671	0.0228446	-0.0155652	0.062574	0.0689567	0.140594	0.0706079	0.0821191	-0.00800673	-0.0227681	-0.077203	-0.0191873	-0.0613035	0.0700148	0.0716688	0.0669365	0.042922	-0.0286482	-0.0993025	-0.092775	0.0826119	-0.0503602	-0.0410598	-0.0351903	0.0242666	-0.0449524	-0.0761232	0.0312514	0.074023	-0.0585992	-0.0260437	0.00554271	-0.0354442	0.18599	0.0309133	0.137165	0.0999167	0.0963088
O75390	-0.230442	0.0554924	0.135417	0.0626863	-0.0551081	0.0477442	-0.0129626	0.0300197	-0.105153	-0.00854314	0.226511	-0.0546851	-0.167686	-0.0715176	0.0570147	0.131175	0.101392	0.145389	0.0352052	-0.145937	-0.105984	0.0160417	0.0438298	-0.0835433	0.18835	0.132328	-0.13623	-0.0416156	-0.0616537	-0.023963	-0.168354	0.111582	-0.0496611	-0.0338539	-0.0853541	-0.0598698	0.246278	0.213856	0.0246517	0.013481	-0.0344864	-0.0230868	-0.0223331	-0.0214314	-0.0871845	-0.0740419	-0.0812693	-0.0203412	-0.00497791
O75436	-0.120713	0.16997	0.177872	0.0183163	-0.11757	-0.0652217	-0.154149	0.0415943	-0.191953	-0.128772	0.240719	0.0813404	-0.116811	-0.204177	0.125577	0.144078	0.121567	0.0551359	0.0257095	0.0145781	0.000854958	-0.0233421	0.0539728	-0.298474	0.151663	0.129616	-0.109351	-0.0348431	-0.119893	0.0647876	-0.303529	0.167918	-0.0242479	-0.196904	-0.206941	0.0464912	0.335253	0.158402	-0.0707234	-0.097314	-0.0150066	-0.0672939	-0.173951	-0.116887	0.0414878	-0.14736	-0.0642319	0.247262	0.112723
O75439	0.015934	-0.12337	0.188194	-0.0403812	-0.0867898	0.0440625	-0.00738687	0.0868849	-0.0603567	0.0828821	-0.0522162	-0.118344	0.0353265	0.17515	-0.00474258	0.0130524	-0.0137435	-0.148805	0.0804192	0.0503353	-0.042872	0.208504	-0.107095	0.0434319	-0.0540472	0.0381696	0.142486	0.166259	-0.190524	-0.111718	0.0739002	0.00986326	0.0354635	-0.0836914	0.00377354	0.0186973	0.207909	0.129015	0.0738942	-0.0401717	-0.113768	-0.0785707	0.0737544	0.0123313	0.00778879	-0.0502353	-0.0328274	0.0624964	-0.0496064
O75489	-0.294733	-0.0122671	-0.0877873	-0.00964362	0.138995	0.238284	-0.037278	0.024094	-0.509464	-0.246942	0.196377	-0.0388624	0.0114909	0.11896	0.330685	0.0921377	-0.0277602	-0.108984	0.20381	0.213921	-0.0753133	-0.335579	0.303284	-0.217665	-0.192761	-0.639073	-0.453703	0.34155	0.779661	-0.545847	0.301202	0.23753	-0.0143437	0.0753259	0.000186612	0.197429	0.259702	0.157959	0.126182	-0.0297439	-0.029164	-0.120833	0.195109	-0.199681	-0.314809	-0.0878956	0.090253	-0.110424	-0.0214867
O75531	-0.113143	0.0343149	0.0619677	0.0711984	-0.0425813	0.113123	-0.0647889	-0.0145033	0.0509642	0.103698	0.0327909	0.219481	-0.295508	-0.00236004	-0.0860687	0.00696552	0.164286	0.147914	-0.109599	-0.171408	-0.112944	-0.0304909	0.0947728	0.0474272	0.264881	0.189749	-0.10936	-0.0217424	-0.045395	-0.117366	-0.290468	0.183419	-0.163821	0.0506879	0.00104447	-0.188223	0.350211	0.0947166	-0.0142537	0.132445	-0.0547259	0.135266	-0.0466468	0.103743	-0.154912	0.0958763	-0.130935	0.00281297	0.159861
O75533	-0.170953	0.0211594	0.0529826	-0.00491212	-0.02368	0.0229071	0.026246	0.0219942	-0.0662926	-0.0436327	0.0113924	-0.0486244	-0.106494	-0.0474752	0.0929547	0.140713	0.056956	0.00261688	0.0321389	0.0335207	-0.00627786	-0.0959463	-0.0699382	0.00613062	0.085283	0.100035	-0.0343931	-0.00171749	-0.148012	-0.0266664	-0.115534	0.0913893	0.0056908	-0.0363079	-0.00928684	0.0583753	-0.0305796	-0.0417909	-0.160526	0.0706552	0.0275441	-0.0629173	-0.00715844	-0.015129	0.138422	-0.0877574	0.0908881	-0.120638	-0.0772906
O75608	-0.0830872	-0.186917	0.0467058	0.102693	-0.0725635	0.0544267	0.0737527	0.0673599	-0.0288042	-0.111486	-0.158508	0.112753	0.00515566	0.157927	0.0154078	0.0155804	0.101008	0.0144832	0.152843	0.0875695	-0.27453	-0.00191343	0.0293795	-0.0826045	-0.0524459	0.0117935	-0.0839322	0.182689	-0.0242326	-0.211008	-0.0138087	0.203869	-0.0761765	-0.0142802	-0.145485	-0.046206	-0.161053	-0.0566722	-0.0412585	-0.0915595	0.000773194	-0.137423	-0.0634915	-0.13534	-0.0106641	0.0358538	-0.117677	0.203128	0.392289
O75643	0.0500328	0.000225339	0.0833346	-0.0385605	-0.0704278	-0.0799062	-0.00829093	0.0262639	0.0177352	-0.0619704	0.130928	-0.0964475	-0.00313932	-0.0681369	0.0575053	-0.0117463	0.0492405	0.0791349	0.0810849	0.00263167	-0.0802716	0.0841216	-0.150257	-0.106279	0.0597741	-0.0358783	0.0345735	0.0563609	-0.167625	0.0657463	-0.00185592	-0.0464214	-0.0781474	-0.0504697	-0.0237434	0.0141398	0.0755403	-0.012857	-0.0520928	0.0718648	0.00581875	0.0162294	-0.00836063	-0.0508988	0.0787773	-0.128531	0.00574412	-0.141815	-0.0369526
O75694	-0.053132	0.0369095	-0.168029	0.098959	0.140507	0.171472	-0.03282	-0.160996	-0.0212956	0.0444523	0.00642054	-0.111176	-0.141806	0.0642951	0.18769	0.00590682	-0.0966172	-0.201578	-0.0330933	0.0735026	0.163789	0.037154	0.0194381	0.0901049	-0.108163	0.137009	-0.000431083	-0.107415	0.0471076	-0.110521	0.0587989	0.114735	0.0614103	0.00512713	-0.0570806	-0.060106	-0.00547137	0.0777377	-0.000683728	-0.0196195	-0.0638705	0.0113926	0.0666338	-0.145601	0.272774	0.218967	0.156386	0.0455884	-0.107774
O75874	-0.12324	0.0681086	0.157188	0.0556857	-0.0366187	-0.00426296	-0.101342	-0.0669077	-0.0441769	-0.102237	0.255861	0.00431704	-0.207485	-0.0912944	0.0459478	0.0953764	0.17581	0.122341	-0.0209738	-0.103951	-0.21065	-0.0114802	0.0524863	-0.0513826	0.171603	0.15085	-0.0990213	-0.0798555	-0.184743	0.0173941	-0.148184	0.116613	-0.0848646	-0.096272	-0.047141	-0.164873	0.245413	0.184037	0.0659969	-0.0711535	-0.0804993	-0.0346343	-0.0659177	-0.0419118	-0.22013	-0.0695566	-0.152857	-0.00150496	0.0945122
O75880	0.0285418	0.052717	0.12665	-0.149469	-0.0304222	0.0908699	-0.221335	0.0318988	0.0844418	0.0690079	-0.242483	0.0929332	0.00163332	0.185622	-0.131362	-0.122809	-0.116613	-0.281376	0.0621606	0.11043	0.0815455	0.174693	-0.101862	0.00298559	-0.214305	-0.178885	0.146073	0.014633	-0.0673036	0.134395	0.069768	0.0255869	-0.121016	0.0110536	0.261799	-0.067472	0.0169099	0.276822	0.0612534	-0.173076	-0.0989902	0.0269026	-0.0473854	-0.0010411	-0.266265	-0.139591	-0.105139	-0.0685061	0.100353
O75884	0.238936	-0.10266	0.151513	0.0484319	0.127022	-0.24015	-0.074355	-0.101723	-0.0901626	0.0511103	0.254727	0.0346665	-0.00248587	-0.151015	-0.130068	0.130249	0.0618757	-0.0694837	0.257252	0.0744232	0.08686	-0.0445626	-0.159567	-0.0941472	0.116304	-0.0267835	0.231838	-0.100583	-0.199563	0.0338088	0.250037	-0.268989	-0.0820415	-0.124927	-0.138098	0.0391047	-0.017533	0.114799	0.0412977	0.061567	-0.106909	-0.0816635	-0.188683	-0.155289	0.33651	-0.0339311	0.13977	0.184869	0.298638
O75915	-0.0825079	-0.0106188	0.0349171	-0.100028	0.142919	-0.17575	0.190071	-0.0284744	-0.109062	0.217734	0.053469	-0.0181296	0.0289987	-0.0739926	-0.0145818	-0.132057	0.033568	-0.0253592	-0.130745	-0.0632559	0.0116632	0.207372	-0.0865746	-0.0210984	0.014266	-0.0568304	0.0588768	0.189126	-0.119111	0.013996	-0.157681	0.029927	-0.0925028	-0.0219207	0.053101	-0.22837	-0.0571641	0.0408314	-0.104854	0.00765765	-0.0488571	-0.130565	-0.00304584	-0.0532421	0.12849	-0.0487482	-0.0368732	-0.0861432	0.0660926
O75937	-0.0630218	-0.0718709	0.198511	0.0307993	0.0052257	-0.0901974	-0.0729607	0.0653206	-0.0484903	-0.143098	0.173159	-0.0462491	-0.0682749	-0.1297	0.124586	0.151313	0.0393271	0.0604633	-0.0490862	0.0440934	-0.0169693	-0.128922	0.159728	-0.11305	0.158763	0.230991	-0.257446	-0.138924	0.0384963	0.0133601	-0.0869853	0.0132068	0.0770115	0.131516	NaN	-0.115355	0.0229231	0.112981	NaN	-0.176899	NaN	-0.0594701	-0.131655	NaN	0.0454298	-0.118162	NaN	0.0502949	0.0969506
O75947	-0.159522	-0.00930575	0.131153	0.0328776	-0.0722176	0.0669178	-0.0764429	0.100813	-0.1054	-0.0167321	0.043953	-0.0183308	-0.00951049	0.0286854	0.0363964	0.0882612	0.0268757	0.0536604	0.0406693	-0.165469	-0.100737	0.0566618	0.0918748	0.0660972	0.0752245	0.0381259	-0.0862169	-0.107937	0.0235397	0.0469364	-0.0416213	0.0922116	-0.0881902	-0.0811582	-0.032155	-0.0141294	0.179671	0.175521	0.0056331	0.0402405	-0.047735	-0.0425828	-0.00283644	-0.0687464	-0.107693	-0.0051913	-0.140433	0.111055	0.000149411
O75955	-0.180112	-0.0965141	0.107873	-0.0740112	-0.0215753	0.0144257	-0.0955979	0.257166	-0.0853197	0.0737872	0.0220512	-0.248045	0.0282388	-0.0562048	0.0902741	0.063448	0.0559819	0.176266	0.00996095	0.0105144	-0.292169	0.0109692	-0.143015	0.0613303	-0.201629	-0.250417	0.146958	0.0210391	0.0661158	0.206009	0.168491	-0.281525	-0.138857	-0.0636386	-0.232728	0.00114893	0.107145	0.204231	-0.0326981	0.00697929	-0.185268	-0.0754197	-0.101269	-0.101424	-0.153287	-0.17175	-0.0522187	0.0111586	0.0381176
O76003	-0.194817	0.0186756	-0.135976	0.323499	0.159741	-0.170536	-0.0136003	0.0938995	-0.13457	0.0848864	-0.0107678	0.0256507	-0.0700036	-0.107502	0.0621694	0.210804	0.0869093	0.185698	0.063796	-0.00765085	-0.0508977	-0.302143	0.0167182	0.0790878	0.244068	0.254768	-0.244962	-0.119321	-0.146213	-0.329966	0.0253929	0.327718	0.158341	0.145886	0.090494	0.0108087	-0.23427	-0.212085	-0.0542405	0.0012514	0.177502	0.237391	0.0206751	0.0649378	0.172914	0.221437	-0.0888364	0.0498201	-0.0321364
O76021	-0.103952	-0.0764919	0.101273	-0.0124731	-0.110581	0.0402475	-0.00641239	0.0526678	-0.0951888	-0.0978134	0.0940664	-0.0254019	-0.0147523	-0.00602076	-0.00617208	0.0623866	0.0743354	0.0741814	-0.0755145	0.0433025	0.0327859	0.00684339	-0.0988277	-0.144615	0.0464186	0.0716089	0.0684334	-0.0176353	-0.087925	-0.0363758	-0.0588844	-0.0752066	-0.0695853	-0.0411035	-0.0887815	-0.0334149	0.0497239	-0.0184769	-0.00387695	0.0852437	-0.118581	0.0182594	-0.0317757	-0.0259797	0.0489043	-0.0395658	0.0756456	-0.103204	-0.0108643
O76094	0.0265576	-0.127865	0.0064423	0.107405	-0.0202331	-0.13225	0.13576	0.0448605	-0.0775237	-0.157633	0.0768301	0.00528385	-0.0680506	-0.0992442	0.260688	0.0614934	-0.0237188	0.258705	-0.194548	-0.0887289	-0.0166938	-0.213032	0.198836	0.109691	0.152881	0.234601	-0.0259228	-0.0159715	-0.0385552	-0.177405	-0.0693306	-0.00044057	0.0788618	-0.0203302	-0.153906	-0.0295	-0.0954007	-0.0983645	0.0256306	0.122756	0.195531	0.0680151	0.00613602	-0.0756555	0.132462	-0.070187	-0.078522	-0.0115916	0.213182
O94760	-0.151197	0.000103132	0.080442	0.228045	0.0325843	0.191523	-0.174324	-0.126473	0.0611527	-0.157964	0.320787	0.105981	-0.238372	-0.150283	0.114749	-0.00467167	-0.267278	-0.0431362	0.0365568	0.0644771	-0.0433658	0.228692	0.0263256	0.0810711	0.075166	-0.0695817	-0.0372889	0.0276321	-0.0616009	0.188794	0.195517	-0.230509	-0.0555099	0.0133328	-0.0526111	-0.437762	-0.0131613	0.0979921	-0.0564783	-0.0527946	0.0464977	-0.111454	-0.0577187	-0.0943395	-0.119941	0.12217	-0.0610986	0.149069	0.276355
O94826	0.100156	0.0140287	0.0978594	-0.0745114	0.0501451	-0.0508296	-0.156941	-0.0641202	-0.006018	0.0985266	0.0817123	-0.0450043	0.0287596	0.0233174	-0.0915163	-0.133946	-0.0244094	-0.08209	0.0793621	-0.0493641	0.00515123	0.202546	-0.152566	-0.0131712	-0.020958	-0.0649709	0.0661205	-0.0524957	0.00498054	0.148629	-0.102684	-0.0235723	-0.0770892	-0.0380145	0.073102	-0.0233642	-0.0897848	0.106836	-0.012963	-0.00837462	-0.0779082	-0.0726264	-0.20954	-0.129649	0.0289445	0.0318289	-0.0105581	-0.022243	0.0333854
O94832	0.307246	-0.0140317	0.156235	-0.178067	-0.0279444	-0.0577085	-0.161965	0.0642047	-0.168998	-0.0167669	0.216387	-0.163197	0.088126	0.0824134	-0.0308262	0.0790321	-0.0437879	-0.123465	0.160079	-0.0518286	0.0873925	0.129324	-0.0953944	-0.000728424	0.0512248	0.136751	0.142736	0.0142534	-0.217309	0.135303	-0.245013	-0.0283479	-0.137575	-0.178175	-0.180381	-0.0662304	0.130997	0.137574	0.0266027	0.152917	-0.129789	-0.110252	-0.145192	-0.0431194	0.155804	0.0220801	-0.032652	0.142863	0.195814
O94979	0.1138	-0.119209	0.0963818	-0.052371	0.0751017	0.0229467	-0.0146812	-0.011687	-0.0131496	0.0633291	0.0638699	-0.0751929	-0.0964104	-0.0939304	0.131214	0.065539	0.0828493	0.286617	-0.0510911	-0.0299097	-0.384397	0.0704973	0.00567253	0.0562324	0.271583	0.0171691	-0.223667	0.127929	-0.0269616	-0.0304362	-0.271132	0.164758	0.313637	0.0666474	0.0710577	0.0375151	0.0298106	0.0425248	0.0560818	-0.0593669	-0.0487302	0.214754	0.0119087	0.260447	0.0777768	-0.127176	-0.0804029	-0.20136	-0.167889
O95154	0.248604	0.00880743	-0.224001	-0.0180602	0.0627917	0.141759	-0.0533721	-0.0323794	0.0653907	-0.0726045	-0.144393	-0.0552905	0.122942	0.204757	0.0103662	-0.00786498	-0.116316	-0.103471	0.01384	-0.140235	-0.00276686	0.241891	0.0855621	0.143372	0.0834225	0.0186676	-0.267861	0.0864677	-0.0196244	-0.167946	0.233314	0.07264	0.144831	-0.0685722	0.143097	-0.167411	0.0117194	0.143652	0.122381	-0.0290121	0.0844946	0.00637885	0.0895004	0.290891	0.0318113	0.117329	-0.0674463	0.118166	0.239973
O95202	-0.0831699	-0.062504	0.0850852	0.0101688	-0.000874784	0.0497894	0.00634674	0.0654319	0.0426058	-0.0454477	0.0872126	-0.0456834	-0.177692	0.118409	0.0530025	0.0439578	-0.0306214	-0.0530643	-0.0516297	-0.185961	-0.00618021	0.17155	0.0407255	0.177375	0.0528609	0.0897934	-0.218332	-0.0690195	0.0313248	0.177336	-0.134873	0.119097	-0.0558191	-0.0464771	-0.0472532	-0.0245619	0.0739643	0.203788	-0.0581705	-0.00832678	-0.00671706	0.25999	-0.0342317	-0.0119486	-0.190001	0.110884	-0.0792923	0.0537968	0.0862844
O95299	-0.315701	0.0114306	0.35846	-0.0518878	-0.0402742	0.0432412	-0.063173	0.216861	-0.0504087	0.2463	0.235855	0.098725	-0.060504	-0.110711	-0.163023	0.0290542	0.017313	0.168803	-0.229004	-0.116919	-0.093546	0.165653	-0.0299297	0.246419	0.0538743	-0.230154	0.201408	0.239166	-0.0750372	0.015744	0.125202	-0.122769	NaN	NaN	NaN	NaN	0.306488	NaN	NaN	NaN	NaN	NaN	NaN	NaN	NaN	NaN	NaN	-0.0691511	NaN
O95336	0.133803	0.133842	-0.103248	-0.055944	-0.0414849	0.0162754	-0.0829056	0.0358041	0.0631149	0.0492437	-0.0376323	-0.125187	0.01208	0.0216655	0.0523279	-0.025966	-0.0697335	-0.0543882	-0.0603373	-0.0392864	-0.0330512	0.0903836	-0.0513693	0.211348	-0.0726476	-0.150481	0.127036	-0.10156	0.0986131	0.0636739	-0.0460387	0.0400829	-0.0848887	-0.110951	0.135397	-0.0224068	0.113005	0.0870667	0.0589957	-0.0971966	-0.021233	-0.109513	-0.0498	-0.0207371	-0.11053	0.0692124	-0.0620335	0.0418521	0.0182036
O95372	-0.159363	-0.136533	0.19729	-0.0707617	0.330879	0.00690894	0.0155753	-0.243748	0.0358716	-0.0719961	-0.11937	0.193209	-0.0943129	-0.0466901	0.00149334	0.0554479	-0.367727	-0.133965	0.13271	0.145523	0.190663	0.218495	-0.0882382	-0.146664	-0.146385	-0.201606	-0.092071	0.195953	0.0122891	0.123123	0.229326	-0.104173	0.34915	0.107432	-0.0327821	0.120864	-0.0564606	0.0317835	-0.00169857	0.0634698	0.083741	0.0907523	-0.0249712	-0.0123754	-0.0551445	0.134936	-0.289556	-0.115995	-0.0317734
O95394	0.631668	0.12905	-0.00779662	0.174397	0.177871	-0.162138	0.0489358	0.194241	0.468701	-0.140029	-0.12297	-0.0779801	0.51778	0.662081	0.107516	-0.241648	0.130003	0.18029	-0.038502	0.655945	-0.0379819	-0.125353	0.253811	0.250904	0.0426699	0.499314	-0.137299	0.543751	0.15551	0.100534	-0.101148	0.222995	NaN	NaN	-0.0653924	0.0293483	0.0381107	-0.0655401	0.0277627	0.0109738	NaN	-0.0336982	-0.0796604	0.000895261	NaN	NaN	0.532435	1.2443	0.431051
O95433	0.36927	0.105224	-0.11634	0.0527415	-0.098228	-0.174501	-0.0646226	-0.0478313	0.158565	0.197851	-0.272906	0.130728	0.0873265	-0.0760531	-0.111784	-0.0730223	-0.0513172	-0.0314872	0.142896	0.151956	-0.00524427	-0.158375	-0.17635	0.150561	-0.0175547	-0.0680358	0.121126	0.22875	-0.00655956	-0.178531	0.0925552	-0.172455	0.168775	-0.0125966	0.0332054	0.119615	-0.335166	-0.194305	-0.0803063	-0.047928	-0.085253	0.00787978	-0.0093287	-0.11297	0.255897	0.0737758	0.150764	0.0949865	0.0214682
O95470	0.117974	-0.0144505	-0.289135	-0.0680682	-0.0731146	0.241051	0.0619575	0.0876437	-0.0739775	-0.0539809	-0.049135	-0.116661	-0.150236	0.184408	0.165489	0.162116	-0.0212442	-0.0529294	0.0931476	-0.231073	0.034622	0.0623696	0.22296	-0.0425395	-0.253082	-0.066845	-0.0205057	0.125862	0.072924	0.11468	0.126425	-0.037536	-0.166513	-0.0510456	0.0916088	0.192189	0.152043	0.0488832	-0.014273	0.174588	0.00393476	-0.0407637	0.0822819	-0.142906	0.00799563	-0.0943515	0.0261411	0.10431	-0.0929503
O95487	-0.30875	0.120123	-0.133451	0.00827562	0.133677	0.200362	0.0283381	0.00515043	-0.0589148	-0.163616	0.00876279	-0.00414746	-0.342328	0.294805	0.281705	0.00663972	0.114593	0.0372154	-0.0554408	-0.160844	-0.010045	0.340946	0.0442041	-0.277521	-0.336107	0.0911753	0.256049	-0.136952	0.170885	-0.153462	-0.0512283	0.182642	0.0310861	0.150317	-0.049908	0.376732	-0.00864675	-0.490879	-0.219596	-0.0391837	0.196501	-0.0625222	-0.0238988	0.0251611	0.11609	0.156036	-0.0505572	0.0182252	0.0285056
O95571	-0.308307	0.0114857	-0.0965368	0.123513	0.179952	0.373409	-0.0789461	-0.0962116	-0.0918245	-0.134727	0.0870387	0.225381	-0.286674	-0.0837299	0.217629	0.16671	0.164289	0.0614341	-0.0182167	-0.353716	0.0664383	-0.0904361	0.183067	0.081533	0.238839	0.29869	-0.164499	-0.188201	-0.111437	-0.162676	-0.0840091	0.258492	-0.00578464	0.241015	0.214691	-0.287498	-0.0754678	-0.0654054	0.172439	0.0754816	0.127627	-0.216246	-0.260909	-0.299095	-0.105051	0.221841	-0.19035	0.239426	0.330076
O95674	-0.274079	0.0223866	-0.171376	0.0193009	-0.305349	0.00580975	0.150722	0.533014	-0.0538662	0.0162615	0.0458529	-0.149879	-0.42182	0.322079	0.0725828	0.161383	0.0113405	0.275348	0.0602925	0.216042	0.201253	-0.361606	-0.301166	-0.120184	-0.0182432	0.157416	0.189004	0.0646248	-0.477688	0.144328	0.179236	-0.26505	NaN	0.0498027	-0.0592628	0.15486	NaN	0.242385	NaN	0.204875	NaN	0.182627	0.0339637	0.136856	NaN	-0.528347	-0.225869	NaN	0.0158982
O95782	-0.0514087	0.119741	0.0629507	-0.0305544	-0.163818	-0.070447	0.120567	0.0150493	-0.144128	-0.0350195	0.00264733	0.0592305	-0.00934619	-0.184744	0.197263	0.119683	0.116027	-0.158628	-0.225285	-0.213674	0.160333	0.171045	0.0723102	0.0306239	0.038803	0.0147132	-0.0332511	-0.054611	-0.00270347	-0.017064	0.0707564	-0.0327945	-0.0620389	-0.0596195	-0.179628	0.0473241	-0.0202866	0.102633	-0.0339334	0.00787634	-0.0830749	0.0246559	-0.0916534	-0.0511723	-0.00609033	-0.107974	-0.0926375	-0.111796	0.0198911
O95793	0.17192	0.0758516	0.0873716	0.0938547	-0.166374	-0.148831	-0.0392484	-0.150521	0.0981261	0.0620438	-0.122441	0.0595201	0.15723	-0.123104	-0.142737	-0.0465795	-0.063352	0.00307747	0.0455682	-0.037277	0.221797	0.0670244	-0.231407	-0.047013	-0.0964002	-0.119819	0.0429681	0.127391	0.0373043	-0.100208	0.170899	-0.0890305	0.0653873	0.122508	-0.018308	-0.00265261	-0.149828	-0.107739	-0.208814	-0.025209	0.0184095	-0.124636	0.0264813	0.0229396	0.199314	-0.0672273	0.168797	-0.12666	-0.098085
O95831	-0.0747613	-0.034332	0.254137	0.0024415	-0.139032	-0.0351969	-0.00815225	-0.0264899	-0.132294	-0.0358462	0.188708	0.0547666	-0.206212	-0.0991667	0.00891626	0.173398	0.0138037	0.0354513	0.00746709	-0.118116	-0.157865	0.163997	0.0268441	-0.0207334	0.0717445	0.0316753	0.0269086	-0.242519	-0.0929047	0.165609	-0.0875107	0.054147	-0.146396	-0.115916	-0.110668	-0.00695172	0.253572	0.189358	-0.00421303	-0.00754951	-0.153785	-0.0370773	-0.123409	-0.178725	0.00552532	-0.0930746	-0.125828	-0.0319058	0.0217211
O95861	-0.16794	-0.130892	0.0857492	0.22356	-0.0226992	0.0181714	0.022051	0.0021967	-0.0354513	-0.0625966	0.154932	0.110972	-0.286461	-0.0710343	0.108546	0.124175	0.195838	0.191775	0.0636544	-0.180267	-0.0998244	-0.236256	0.105527	-0.0335658	0.0801332	0.194267	-0.026696	-0.149402	-0.144337	-0.0607612	-0.0668517	0.215982	NaN	0.0153612	0.071971	-0.102472	NaN	0.236242	NaN	0.0263923	0.0145016	-0.0238352	NaN	NaN	NaN	-0.0448803	0.0391999	NaN	0.0696357
O95983	0.259302	-0.0438233	-0.0463455	-0.389098	-0.311908	0.0581038	0.6183	-0.125105	0.112642	0.185972	-0.449931	-0.154853	0.278857	0.391663	-0.241891	-0.0965635	0.0200509	-0.00568606	-0.678499	0.253397	0.15547	0.147653	0.151908	-0.0331064	-0.0959442	-0.0684067	-0.0386505	0.17178	0.233847	-0.0642109	0.328244	-0.44567	NaN	NaN	0.00199654	-0.144231	NaN	-0.302861	-0.133146	NaN	0.25816	NaN	0.248095	NaN	NaN	NaN	0.466976	NaN	-0.302747
O96000	0.0690854	-0.192056	0.184171	0.172698	-0.0734595	0.163756	-0.217201	0.0203705	-0.116871	-0.0503987	0.355059	-0.0445436	-0.11624	-0.263392	0.178788	0.0793464	0.261252	0.00316796	0.102656	0.00298108	-0.102448	-0.000837643	-0.0571952	-0.132196	-0.0369989	0.295965	0.162548	0.123427	-0.0805585	-0.205055	-0.285706	0.0700341	0.310263	0.0202254	0.00693234	-0.0582099	0.096029	0.0722636	-0.0305987	0.15581	NaN	0.0220138	-0.0600201	-0.015928	0.73731	-0.14819	-0.114523	-0.10609	-0.0753851
O96008	-0.100307	0.0198359	-0.0375902	0.0684207	-0.0535152	0.108371	0.0107533	0.055443	-0.0504826	-0.113456	0.130903	0.0358677	0.0394377	0.000870982	0.00474988	0.0490837	0.0683046	0.0476245	-0.0194022	-0.17192	0.0141874	0.165305	-0.0400129	0.0142151	0.0476024	0.0681017	-0.0143673	-0.0531902	-0.0975153	0.143183	-0.107121	0.102074	-0.0203221	0.147494	-0.0488959	-0.125812	0.153911	0.195763	0.0408139	0.0256122	0.0927415	-0.00336516	0.00124927	0.071957	-0.0799853	0.123387	-0.0311046	0.104217	-0.0313133
P00338	0.0746993	0.25462	-0.162668	0.0334573	0.0409889	-0.0511988	-0.110491	-0.0317367	-0.0855032	0.0654301	-0.115733	0.0405613	0.0731781	-0.183959	0.0937424	0.138881	0.117632	0.0690818	0.0674192	-0.0615903	0.0629407	-0.316063	0.0929159	0.00282105	0.14547	0.133846	0.00109034	0.0893193	0.00823958	-0.196081	-0.187799	0.0631731	0.015277	0.0308136	0.0422954	0.0486269	-0.150827	-0.220712	0.0143935	0.0517119	0.119134	0.0769886	0.0574094	0.121248	0.0645864	0.0573845	-0.00789795	-0.0404644	0.0750609
P00352	-0.0864543	0.0576924	0.116193	0.177919	0.0648776	0.128305	-0.17133	-0.140314	0.212444	-0.0105123	0.265748	0.150635	-0.301278	-0.0129589	-0.105693	-0.042086	0.13015	0.105439	-0.196076	-0.176084	-0.179442	0.0844261	0.171387	0.221846	0.14137	0.0930765	-0.309906	-0.0203509	0.00368403	0.221183	0.0520744	-0.0278989	0.0742026	0.0956432	0.100891	-0.285987	0.332042	0.350187	0.0491469	-0.241757	0.108778	0.00458004	0.0529712	0.105001	-0.226919	0.128051	-0.11724	-0.05497	0.119571
P00367;P49448	0.00180672	0.0537435	0.251311	0.040863	-0.0865559	-0.00860568	-0.113794	-0.0825203	-0.0177576	0.0382802	0.325236	0.000824738	-0.234094	-0.00796415	-0.0160986	-0.0288312	0.0827061	0.054837	0.0777607	-0.050084	-0.206469	0.133691	-0.0165607	-0.0145481	0.195371	0.160896	-0.058996	-0.0884957	-0.184358	0.0452533	-0.116027	0.112794	-0.0126639	-0.103815	-0.0569962	-0.146334	0.292116	0.213124	0.143258	-0.00613613	-0.0545198	-0.0533449	0.00327309	-0.0562011	-0.183166	0.0290905	-0.140196	0.127792	0.0878405
P00403	-0.0667057	-0.0274334	-0.152999	-0.148584	0.176123	0.0456661	0.403583	-0.251829	-0.242339	-0.254321	0.449626	-0.126877	-0.200873	-0.075781	0.257959	0.300201	-0.151628	0.243639	-0.0338023	0.131318	0.217971	-0.169832	-0.420873	0.150674	0.188372	0.195011	0.0118955	-0.105719	-0.241072	0.0324684	-0.303998	0.305232	-0.251654	-0.137509	-0.139135	-0.226689	0.294887	0.270997	-0.0105251	0.0940479	-0.144234	-0.11484	-0.0694679	-0.186218	-0.140528	-0.0139478	-0.115993	0.205552	0.0800905
P00441	0.324973	-0.109404	-0.223136	0.375419	0.0882819	0.246072	-0.289732	-0.192174	0.496475	0.138048	-0.360117	0.259999	0.0707522	0.254018	-0.390383	-0.268087	-0.125561	-0.252761	0.0334881	0.0621103	0.144118	-0.0305889	-0.130261	0.509261	-0.11871	-0.168687	-0.114495	0.0785558	0.277108	0.0435019	0.349649	-0.154428	-0.0139128	0.362421	0.177626	-0.470319	-0.0467858	0.0897126	0.183231	-0.183962	0.366749	-0.0391537	0.283488	0.0800029	-0.459578	0.214366	-0.0469734	-0.00687941	0.493689
P00491	-0.0026041	0.0443524	-0.160667	0.0927106	0.117138	0.143436	-0.063697	-0.112429	0.170713	0.0818738	-0.314235	0.110752	-0.0454156	0.133907	-0.0387061	0.0168871	0.0897214	-0.0124001	-0.0415657	0.0194487	-0.0988481	-0.244137	0.160913	0.139996	0.0157928	0.0277199	-0.164029	0.0867384	0.0440476	-0.01971	0.0450032	0.0396668	0.0587869	-0.00646347	0.0569435	-0.153489	-0.129445	-0.150287	0.0249044	-0.194299	0.0816578	-0.00297095	0.0378236	0.0917636	-0.158994	0.183006	0.0547201	0.1404	0.122541
P00492	0.159684	0.117411	-0.211502	0.0187368	0.231578	0.00805341	-0.0853027	0.018578	0.099402	-0.132447	-0.235087	0.152315	0.17457	0.118561	0.0338542	-0.0386514	0.0646452	0.109052	-0.0992202	0.129239	0.0949505	-0.236035	0.120646	0.0750182	0.0877194	-0.11341	0.133738	0.0675226	0.247227	0.0342755	-0.244111	-0.103375	0.166691	0.0300716	0.17055	0.157366	-0.0803567	-0.0587607	0.134007	-0.126142	0.00559189	0.167946	0.0897979	0.0990504	-0.0869849	0.0159231	0.0789065	0.160001	-0.0170518
P00505	-0.135151	0.0959436	0.0334569	0.100038	0.0478108	0.123944	-0.165797	-0.000995881	0.07855	-0.055047	0.224591	0.140709	-0.24553	-0.06794	0.00840529	0.051021	-0.00615194	-0.0670222	-0.0879507	-0.00187008	-0.112554	-0.027143	0.167692	0.256248	0.174276	0.0723811	-0.26436	-0.0998604	0.0382696	0.0417655	0.0211431	0.124808	-0.00642143	0.0315747	0.117922	-0.224407	0.0521731	0.199737	0.0384083	-0.161496	0.13896	0.103341	0.0477382	0.0606523	-0.258177	0.0940254	-0.110606	0.035103	0.184403
P00966	-0.123219	0.0910458	0.16047	0.0484542	-0.0959154	-0.0442722	-0.0423461	0.0469861	-0.145543	-0.0386119	0.190686	-0.0218395	-0.170119	-0.0451917	0.110641	0.171774	0.141368	0.155773	0.130182	-0.0141794	-0.126337	-0.130608	-0.0269058	-0.087782	0.237048	0.190929	-0.024861	0.0464764	-0.108936	-0.183946	-0.130973	-0.0234491	-0.0567019	-0.00417597	-0.00296546	0.0032056	0.138664	0.154934	0.144979	0.195262	0.012077	0.0326641	-0.00554731	-0.0135722	-0.153289	-0.177727	-0.11087	-0.136553	-0.0546026
P02792	0.287829	0.225093	0.112184	0.0831635	-0.0930659	-0.282179	-0.161653	-0.20899	-0.0719015	0.160759	-0.081712	-0.177871	0.193615	-0.0699224	0.296375	-0.289477	-0.068509	0.174812	-0.205713	-0.00605099	-0.306228	-0.13427	0.244697	0.296736	0.253944	-0.137447	-0.285075	0.101156	0.193679	-0.278188	0.060018	0.0401636	0.122204	-0.110546	0.0532482	-0.0739281	-0.226557	-0.0817812	-0.529384	-0.588308	-0.0127243	-0.00954507	-0.062085	0.0845785	0.111336	0.240159	0.0811459	-0.218844	-0.286146
P04040	-0.159101	-0.112741	0.0489661	0.162746	0.22746	0.029501	-0.0647494	-0.0104078	0.217723	-0.111797	0.16156	0.0353235	-0.076291	0.081418	-0.0396622	-0.138202	-0.225252	-0.0532521	-0.208655	-0.0427256	-0.0149616	0.395986	0.0490825	0.241922	-0.0231836	-0.209615	-0.0928598	-0.087349	0.112326	0.417918	0.0908089	-0.0439995	-0.0192462	0.0296423	0.0270402	-0.25863	0.308146	0.329089	-0.027925	-0.18828	0.043598	-0.00916238	-0.0507096	0.0481046	-0.129603	0.176933	0.00826287	0.0599088	0.024879
P04062	-0.155566	-0.0896741	0.035496	0.0181722	0.0836543	0.307695	-0.0678371	-0.128683	0.1896	-0.13651	0.20542	0.174591	-0.313579	0.0145104	-0.127249	-0.050756	0.266362	-0.031849	-0.222595	-0.203461	-0.074478	0.0351976	0.0621764	0.137544	-0.143289	0.215965	-0.178189	-0.0643467	0.114758	-0.00282926	-0.0760854	0.0724247	-0.176988	0.0926572	0.065838	-0.267166	0.170915	0.00628303	-0.170801	-0.165798	0.0340632	-0.155903	0.0384788	0.0116516	-0.265983	0.18332	-0.138383	-0.0400331	0.00767283
P04066	-0.223854	-0.095788	-0.151955	-0.135993	0.233691	0.191736	0.145935	0.0425153	-0.0969422	-0.134611	0.0867594	0.000213515	-0.257986	-0.00946777	0.200822	0.182707	-0.234915	0.0788439	-0.0307441	-0.25847	-0.010156	0.277998	0.148478	0.0315185	0.0908386	0.174064	-0.100508	-0.0529981	-0.120041	0.160655	-0.0941963	-0.0329216	-0.174779	-0.0960171	-0.0849974	-0.115215	0.170069	0.365572	0.0397741	-0.017941	-0.0769835	-0.0498867	-0.109346	-0.153842	-0.202205	-0.0292734	-0.109949	-0.0694469	0.0868205
P04080	-0.449479	-0.142729	0.195328	0.178741	0.133121	0.133238	-0.0306459	-0.00624696	-0.209475	-0.0126839	0.185761	0.173409	-0.143568	-0.151304	0.0516316	0.110275	0.40673	0.362541	-0.0931263	-0.30317	-0.215624	-0.230824	0.309923	-0.252385	0.454788	0.473355	-0.132191	-0.0604772	-0.391556	-0.304673	-0.436925	0.360389	-0.0326066	-0.146648	-0.193094	-0.18356	-0.166115	-0.0994907	0.0846951	0.0732517	-0.0224472	-0.234337	-0.462633	-0.382809	0.147068	0.0206652	-0.346509	0.380268	0.580734
P04179	-0.193292	-0.0688867	0.0621526	0.0896285	0.104012	0.114795	-0.0782604	0.065812	0.0140977	-0.0800057	0.237998	0.188099	-0.299242	-0.0146996	0.0344455	0.0827592	0.150989	-0.0213325	-0.0465565	-0.0492707	-0.238866	-0.0725947	0.235411	0.202811	0.150051	0.101844	-0.269441	-0.0360002	0.139467	-0.0684343	-0.0074704	0.0697978	0.072214	0.094383	0.0771869	-0.237477	0.223931	0.239124	0.100241	-0.0908112	0.00460697	0.045084	0.0938929	-0.0604835	-0.204502	0.0856326	-0.223861	0.0910717	0.255627
P04181	0.142245	0.156977	-0.160125	0.113542	-0.0865048	-0.241198	0.183841	-0.0785684	-0.0221728	0.112445	-0.0217807	-0.0241594	0.0355174	-0.011979	0.120689	-0.165369	-0.227666	-0.0918353	0.0167648	0.127133	-0.203887	0.0947301	-0.0709842	0.312701	0.223351	0.0735118	-0.332204	-0.0663966	0.121582	0.0391755	0.089782	-0.124725	0.0849392	-0.106423	-0.0773114	-0.0344043	-0.109988	0.226429	-0.141725	-0.343153	0.130365	-0.0867376	0.0276555	0.22269	0.13516	0.0311237	0.0403467	-0.129364	-0.130478
P04424	-0.161067	0.0143694	0.181932	-0.0772546	0.00203469	0.285838	-0.0696711	-0.131262	-0.207108	0.217918	-0.10718	0.0049651	-0.0189898	0.0143275	0.0482352	0.104531	-0.248699	-0.127263	0.166829	0.249701	0.0777821	-0.0354473	-0.00954185	-0.00220673	-0.185277	-0.107797	0.0128719	0.0228264	0.167629	-0.066934	0.224257	-0.00946434	-0.0453697	-0.201098	-0.127194	-0.0977909	-0.0247296	-0.261214	0.262672	-0.0473108	-0.100749	0.282095	0.0142539	0.0778658	-0.0786487	-0.000987507	0.0382831	-0.0509558	0.169033
P04843	0.156242	0.0754054	0.00308748	0.0384495	-0.158586	-0.140553	0.0723713	-0.0463128	-0.0526632	0.0331546	0.0763471	0.0249514	-0.020525	-0.212497	0.107371	0.05793	0.112714	0.105437	0.0799135	0.114766	-0.0121068	-0.130444	-0.0762421	-0.145861	0.161193	0.156719	-0.0513483	0.0727164	-0.0579722	-0.189343	-0.122583	0.0450592	0.00548799	0.0507659	-0.0350909	0.128864	-0.117499	-0.135664	-0.052272	0.104191	-0.0555261	-0.0186628	0.0225722	-0.138262	0.226766	-0.0177399	0.107202	0.0775512	0.0109277
P04844	-0.0559494	0.196882	0.0159225	0.108842	-0.103109	-0.166164	-0.0793598	0.0943362	-0.010635	0.10204	-0.255685	0.0626102	0.0147269	0.18812	-0.176566	-0.00990323	0.112555	0.0717109	0.0875962	0.0257082	-0.00719943	-0.247892	0.0221912	-0.0559336	0.146246	0.137061	-0.0214676	0.0492489	-0.176657	-0.112414	-0.127856	0.127178	-0.0485533	0.00493747	-0.0129634	0.11858	-0.207849	-0.139258	-0.00372462	0.0284051	-0.0831192	0.0567214	-0.0862027	-0.064524	0.158631	-0.0205309	0.100409	-0.00539584	-0.00175917
P05026	-0.340984	0.137271	0.169654	0.0626091	-0.00884906	-0.0534324	0.0240925	0.0794672	-0.000607331	0.146167	0.115337	0.0664977	-0.224009	-0.147567	0.0489174	0.0394886	0.110894	0.0429619	0.152747	0.153247	-0.131887	-0.230056	-0.0488814	-0.00874032	0.10768	0.0834376	0.148853	0.0566148	-0.212269	-0.109712	-0.00391781	-0.0425107	-0.182507	-0.103929	-0.154543	-0.121572	0.0147007	-0.0427756	-0.0163759	-0.0486781	-0.109541	-0.0871731	-0.126426	-0.0851088	0.0979236	0.0439065	0.0440034	0.188807	0.102939
P05091	-0.0145796	0.0820288	0.168865	0.0633129	-0.045501	0.00865135	-0.0948318	-0.0666344	-0.00982036	-0.0746229	0.269578	0.0255057	-0.178585	-0.0503934	0.0603385	0.0674806	0.0794811	0.0601496	0.033711	-0.0882303	-0.161009	0.0812652	0.0952591	0.0184592	0.165515	0.203189	-0.0356074	-0.0209977	-0.0974921	-0.00229766	-0.137086	0.0214117	0.000491691	0.0137563	0.0296311	-0.136158	0.227037	0.240373	0.0708014	-0.0186206	0.0518598	0.0210907	-0.000460896	0.0160139	-0.155204	0.00360274	-0.102856	0.101449	0.0899468
P05114	0.178558	-0.225923	0.724797	-0.0286196	-0.1383	-0.0265823	-0.235113	-0.155263	0.0898719	0.255199	0.0542295	0.137857	0.430354	-0.00817177	-0.594158	-0.284466	-0.254745	-0.388411	0.180776	0.246459	-0.121886	0.617001	-0.193125	0.0282839	0.0428666	-0.186716	-0.10064	-0.0115622	-0.0689	0.614288	-0.0250358	-0.161236	-0.0109276	-0.0498865	NaN	-0.064537	0.272192	0.153152	-0.248492	-0.0864071	-0.158076	-0.0510265	-0.332637	NaN	-0.0322069	0.467061	NaN	-0.425037	-0.173751
P05166	-0.095631	-0.261358	0.12305	0.137304	0.00943381	-0.0330742	0.0167415	0.0983927	-0.260142	0.0520249	0.0560857	-0.0665482	-0.113548	-0.115418	0.167793	0.23398	-0.305325	-0.248508	0.105106	-0.0555411	0.136742	0.380987	0.0138449	-0.0432412	0.0413916	-0.0979307	-0.162217	-0.0575662	0.0295066	0.23741	0.172389	-0.195407	-0.277157	-0.181009	-0.0561382	0.0250457	0.251963	0.159088	0.0613814	0.036545	-0.123277	-0.158383	-0.132889	-0.249123	0.0640823	-0.177967	0.065529	0.0765687	0.120101
P05198	0.226151	0.0619608	-0.0928842	0.0262013	-0.152947	-0.0687185	-0.0667764	0.0496635	-0.00500195	0.0537457	-0.0486521	0.0604199	-0.0447863	-0.08889	-0.0362548	0.0800741	-0.118713	0.00303637	0.0854052	0.0707464	-0.0574762	-0.0220152	-0.168603	0.178052	-0.0618889	-0.0639915	0.126152	0.151709	-0.0158649	-0.155883	-0.00457143	0.015739	-0.0435877	-0.00307874	-0.0170491	0.0454059	-0.128477	-0.239549	0.0363023	0.0519493	-0.125652	-0.00576105	-0.0773502	-0.118682	0.0419413	-0.0197009	0.148004	0.0939314	0.0684393
P05386	0.126462	-0.106032	-0.544161	-0.0577558	0.292613	0.154394	-0.0361445	0.2642	0.173882	0.299903	-0.209678	0.141094	0.0829746	0.18412	-0.384018	-0.204112	0.302003	-0.08142	-0.263771	0.00419219	-0.103329	0.26204	-0.263675	0.244921	0.133304	0.0709329	-0.0236266	0.0760958	0.0934618	-0.273233	0.115062	-0.0252976	0.0068832	0.169735	0.0466963	-0.23931	-0.316065	-0.328837	-0.00800978	-0.105959	0.195489	-0.100766	0.0196232	-0.141318	0.206835	0.258987	0.221538	0.163465	0.183425
P05387	-0.0371844	-0.0317355	-0.265796	0.0614264	0.119619	0.281134	-0.0742328	-0.0322029	0.142188	-0.0526407	-0.135746	0.0781137	-0.0887288	0.153322	-0.122464	0.0164873	0.00124298	0.020587	-0.0345507	-0.0695241	0.00572928	-0.158027	0.0170333	0.241185	0.13592	0.191624	-0.15358	0.0419738	0.00984265	-0.133069	-0.221148	0.103379	-0.0985781	0.0168983	0.133973	-0.249894	-0.196934	-0.131393	-0.124786	-0.0667145	0.156147	-0.0229614	-0.0608173	-0.148869	-0.00536506	0.115413	0.0686918	-0.00557429	0.218904
P05388;Q8NHW5	-0.27898	0.161059	-0.0236931	0.0739058	0.0435099	0.00840165	-0.0114551	0.0452487	-0.0852048	-0.0178288	-0.0750427	-0.06551	0.0232546	-0.058106	0.110503	0.149602	0.245335	0.16464	-0.0227827	-0.127033	-0.0804216	-0.118088	0.0700677	-0.137886	0.147711	0.0933203	-0.0722625	-0.0146259	-0.00385537	-0.152844	-0.138218	0.0965372	-0.0249557	0.0672755	0.0370399	0.178982	0.00477172	-0.0601845	0.0452256	0.128476	-0.018206	0.146283	0.0556982	-0.0223154	0.113176	-0.183469	0.0389511	-0.0753188	-0.0761915
P05455	0.104786	0.0728382	0.0348097	0.0873907	-0.165548	-0.0407065	-0.0544679	-0.0572562	-0.121885	-0.0156994	0.0581516	-0.0870491	-0.15368	-0.00469858	0.0827547	0.21478	-0.051124	-0.0537413	0.0103076	0.0876968	0.170574	0.0283417	-0.131907	-0.0591208	0.0382284	0.139127	-0.109182	0.0395022	-0.136321	-0.0452165	0.015125	0.0215288	-0.0605547	-0.0379276	0.012402	-0.0704263	0.0622355	0.193533	0.0315146	0.107572	0.0139629	0.0484254	0.0139836	-0.103711	-0.0860453	-0.0515307	-0.167054	0.0243616	0.0757042
P05556	-0.111236	0.0708819	0.0364864	0.111777	0.00735339	-0.030301	-0.058269	0.0583363	-0.013581	0.205931	0.0165274	-0.0427068	-0.0416592	-0.102892	-0.00507076	0.0363686	0.106103	0.0938591	-0.122263	-0.127793	0.015146	-0.0048241	0.108923	-0.00948188	-0.0082702	0.0208061	-0.176087	0.0149493	0.0462563	0.127003	0.0618377	-0.0220545	-0.0589859	-0.0184235	-0.0253321	0.0428316	0.130208	-0.0370672	-0.00296061	-0.135455	-0.0563517	0.0610557	-0.0717814	-0.0914303	0.107682	0.000551672	-0.0280325	-0.0501224	0.0957643
P05976;P08590	0.194853	-0.0159635	-0.220242	0.114369	-0.112965	-0.0550124	-0.227914	-0.151745	-0.109346	-0.253781	-0.0286283	-0.119466	0.155211	-0.073036	0.00492258	-0.0178288	-0.12642	-0.29474	-0.104003	0.0185818	0.07659	0.0928082	-0.024982	-0.0994008	-0.199842	0.00846509	-0.161325	-0.0278725	0.179741	0.0183278	-0.104565	-0.165768	-0.252315	NaN	-0.0887501	NaN	NaN	NaN	-0.191728	NaN	NaN	NaN	-0.349393	NaN	-0.31706	NaN	-0.165841	NaN	NaN
P06576	0.141028	0.0270933	0.0938919	-0.149906	-0.0897997	-0.0309923	-0.0564815	0.067627	-0.132476	-0.00631212	0.0691794	-0.0612343	0.04193	0.0956469	-0.0399672	0.0102407	0.0344337	-0.0243148	-0.010517	-0.0306016	-0.0229416	0.249641	-0.122472	-0.0702581	0.0179036	0.0965557	0.0424898	-0.030606	-0.123106	0.174833	-0.085793	-0.0973129	-0.0980847	-0.0855508	-0.07857	-0.088139	0.179429	0.182722	0.0105524	0.0309786	-0.0634358	-0.0586968	-0.108164	-0.0860855	-0.0587881	-0.0535569	-0.03821	0.0633368	0.0527107
P06703	-0.807339	0.119086	0.154903	0.334888	0.152186	0.545148	-0.202025	-0.15039	-0.383766	-0.243772	0.438609	0.318196	-0.480393	-0.383846	0.341065	0.516332	0.716269	0.566368	-0.0437937	-0.0802769	-0.356269	-0.0426033	-0.0241104	-0.619748	0.635664	0.575633	-0.307713	-0.214938	-0.544241	-0.0934872	-0.412017	0.493442	0.455842	0.50538	0.187412	0.0669505	-0.507583	-0.270721	0.305365	-0.234263	0.123203	-0.187532	-0.849213	0.125403	0.46495	0.58787	-0.632637	0.0267663	0.563302
P06744	-0.138148	0.132688	-0.144764	0.246501	0.155059	0.149776	-0.173135	-0.066095	0.234729	0.0164914	-0.172275	0.329447	-0.13732	0.0105294	-0.101874	-0.0205682	-0.0830183	-0.108112	-0.0280805	0.0662834	0.0356682	-0.203341	0.191237	0.298486	0.113871	0.118719	-0.293006	0.0656941	0.112025	-0.202807	0.067377	0.179116	0.0984682	0.123202	0.156396	-0.301278	-0.0894006	-0.015513	-0.00182558	-0.261693	0.173101	0.057775	0.132248	0.144458	-0.170515	0.287647	-0.00873917	0.0698596	0.206533
P06748	-0.0227086	0.0694665	0.215642	0.0356726	-0.0504587	0.0410744	-0.155232	-0.0869203	0.0171398	0.151613	0.0956526	0.0295966	0.0860907	-0.0489683	-0.152739	-0.109839	-0.0296693	-0.0849123	0.0890408	0.117327	0.115423	0.211366	-0.276067	-0.0795615	0.0728214	0.00543773	-0.0561229	0.078096	-0.0618576	0.144701	-0.116887	-0.0118199	0.09639	-0.0265119	-0.163447	0.0475621	0.0932303	0.153649	-0.0738744	-0.00358793	0.0207312	-0.0232029	0.0412433	-0.0907581	0.279023	-0.128194	0.0493162	-0.0916751	0.0324622
P06753	-0.29515	0.136449	0.0343495	0.124084	-0.0233441	0.0297795	0.000942719	0.0967541	-0.128323	-0.0728814	0.161066	-0.00135975	-0.10025	-0.123855	0.164417	0.219006	0.202694	0.210208	-0.0636396	-0.0426699	-0.0542832	-0.14355	0.160595	-0.15742	0.17304	0.181226	-0.0858542	-0.0121934	-0.101898	-0.112087	-0.128177	0.204208	0.108364	0.0249205	0.0259103	0.461585	0.0639752	0.0855541	0.0337709	0.112299	0.150275	0.175314	0.0422836	0.091138	-0.184296	-0.010996	-0.0477493	-0.0287773	0.0823439
P06756	-0.0432632	-0.202429	0.423798	0.146493	0.0576578	0.0668986	-0.142318	-0.198707	0.0752848	0.0836494	0.130001	0.0716398	0.125423	0.0397589	-0.12408	-0.228709	-0.146037	-0.238915	-0.0716138	0.228529	0.0197576	0.237268	-0.00877971	0.16247	-0.118556	-0.0882041	-0.127368	0.0377563	-0.140698	0.254341	0.360731	-0.0673421	-0.0729695	NaN	0.150628	0.0862407	0.316299	0.0452176	0.110665	NaN	-0.0301127	-0.0940498	-0.105889	0.0335422	-0.0845175	NaN	0.03235	0.168205	-0.0108341
P07148	-0.726823	-0.167726	-0.265563	0.166145	0.323863	0.688773	-0.0126795	0.0362835	-0.293672	-0.145995	0.105521	0.412989	-0.471907	-0.381881	0.386558	0.41406	0.389143	0.422151	-0.119026	-0.414301	-0.172185	-0.581154	0.68525	-0.177408	0.559174	0.569998	-0.356508	-0.0712001	-0.307992	-0.540773	-0.358558	0.527924	0.232301	0.483245	0.114677	-0.254993	-0.00571076	-0.00472318	0.300181	0.317652	0.269037	-0.133324	-0.672945	-0.564455	-0.0613041	0.0166216	-0.804033	0.323976	0.45815
P07237	-0.0267866	0.174754	-0.144111	0.213849	0.0855653	0.0367973	-0.148981	-0.0836904	0.15973	0.0369822	0.00626713	0.185957	-0.218126	-0.044599	-0.0623066	0.0296833	0.0593979	0.036831	-0.169664	0.054824	-0.0204814	-0.158366	0.131457	0.185753	0.123788	0.0657193	-0.193419	0.0958343	0.0436259	-0.181386	0.00688991	0.129376	0.0668274	0.0977346	0.0974069	-0.121389	-0.070098	-0.107622	0.0265123	-0.171226	0.136889	0.0912857	0.0699013	0.0740825	-0.151481	0.186107	-0.0726315	-0.013652	0.155288
P07305	-0.152644	-0.340097	1.22133	-0.361132	-0.549217	0.382873	-0.220252	-0.142146	-0.682403	-0.193752	0.855746	-0.189659	-0.187305	0.121689	0.128216	0.00608433	-0.0535582	-0.0179049	0.492066	-0.45919	-0.0786864	1.0582	-0.587281	-0.515904	0.312677	0.213275	0.313759	-0.455777	-0.466776	0.962868	-0.590058	-0.466121	-0.436428	-0.236779	-0.295654	-0.110438	0.988668	0.965376	0.0860912	-1.43176	-0.145942	-0.0390514	-0.280033	-0.257762	-0.0223427	-0.270108	0.0190791	0.541387	0.34256
P07339	-0.208376	0.0689984	0.124404	0.138597	0.0569296	-0.0760269	-0.047208	-0.0376089	-0.0349384	-0.0309983	0.34199	0.000423602	-0.192433	-0.199409	0.0494302	0.0824855	0.219557	0.192778	-0.34491	-0.204536	-0.17923	0.0322389	0.255249	0.0383398	0.250467	0.167989	-0.381387	-0.065211	-0.0607804	0.0440564	-0.00677366	0.0960882	0.0568246	0.101387	0.111953	-0.131869	0.212342	0.374362	-0.196702	-0.320725	0.071467	0.0638085	0.0539333	0.0935586	-0.240366	0.0647698	-0.116909	-0.28896	-0.241249
P07355;A6NMY6	0.0845878	0.0422688	0.241889	0.0198121	-0.141263	-0.103263	-0.0203344	-0.0369802	-0.0609681	0.0493914	0.207857	-0.0647358	-0.0682536	-0.0807454	0.0819729	0.00608593	0.105105	0.0637467	0.118977	0.0485038	0.0136171	0.087819	-0.159545	-0.17146	0.110293	0.0625425	0.155486	0.0650696	-0.140244	0.00963597	-0.0575697	-0.11959	-0.102175	-0.095948	-0.121151	-0.0987914	0.120396	0.0393656	-0.0428658	0.0021426	-0.0660996	-0.0327388	-0.11345	-0.106561	0.126181	0.0341958	0.103776	0.108627	0.115705
P07384	-0.00672133	0.0585223	0.020652	0.0104876	-0.149072	-0.0407535	0.0897684	0.045186	-0.0855696	-0.0596639	0.0894434	0.00261124	-0.103264	-0.0580093	0.150569	0.0720708	0.127136	0.109413	0.0438514	-0.0411636	-0.0263069	-0.0648817	-0.0691815	-0.0311486	0.127466	0.117119	-0.00527541	-0.0104758	-0.082014	-0.103859	-0.121118	0.10502	-0.0747038	-0.0995106	-0.0688882	-0.0471538	0.0368521	0.0207218	-0.0525776	0.0155802	-0.0507436	0.00658223	-0.0131846	-0.135533	0.0857681	-0.00678897	0.000280763	0.0355354	0.0226108
P07686	0.120413	-0.0423929	0.212465	0.0286975	-0.137984	0.0281414	-0.118218	-0.0741721	-0.0721211	0.0841697	0.170722	-0.0508103	0.0639306	0.111901	-0.257211	-0.0918562	-0.0579401	-0.0729509	0.0577623	0.0296893	-0.260557	0.141022	-0.0299888	0.186466	-0.050968	0.0155933	-0.029698	-0.077949	-0.0232772	0.217752	0.0972633	-0.1289	-0.107855	0.0519969	-0.0225617	-0.183768	0.224177	0.257351	-0.00480396	0.0105207	-0.00694983	-0.113702	-0.0369055	-0.0996887	-0.212429	0.00571955	-0.163556	0.0929962	0.0293296
P07741	-0.0358045	-0.179746	-0.307896	0.0171705	0.0484353	0.00797973	0.164006	0.237235	0.166586	0.205184	-0.0915625	-0.0188661	-0.223126	-0.190862	0.0674181	0.0546801	0.137381	0.27235	-0.0614982	-0.327284	-0.0848862	0.0111293	-0.119782	0.103647	0.0256884	0.0413391	-0.186567	-0.249166	0.153003	0.137308	0.101989	-0.104018	0.179057	0.0780498	0.0710969	-0.221709	0.192902	0.222481	0.0600506	-0.199529	0.0693039	0.0823529	-0.0371868	0.0740792	-0.234907	-0.0020106	-0.328095	0.0369614	0.0491795
P07814	-0.0634774	0.0657247	-0.0638079	0.0102624	-0.00475989	0.118229	-0.121055	0.0335317	-0.0841201	-0.033829	0.0119265	-0.00836848	-0.079182	-0.0193828	0.0975538	0.112911	0.0530974	0.000900026	0.153109	-0.0571537	-0.0289561	-0.0695767	0.0144233	-0.0804257	0.0963829	0.0349938	0.120178	-0.0205484	-0.0717061	-0.10152	-0.0626375	0.0131164	-0.027328	-0.0619604	-0.0982283	-0.0459814	-0.0897495	-0.108557	0.0895858	0.152859	-0.0372948	0.00254554	-0.0826581	-0.0631133	0.123065	0.00304164	0.029718	0.13574	0.0891636
P07858	-0.135596	0.0988102	-0.156386	0.331602	0.000550819	0.16669	-0.0686685	-0.13072	-0.016595	-0.158191	0.513973	-0.0419183	-0.233367	-0.0829654	0.0957881	-0.0414054	0.483227	0.10372	-0.100283	-0.0658017	-0.216265	-0.253059	-0.138131	0.174471	0.17288	0.436317	0.068338	-0.130435	-0.379446	-0.188168	0.318577	-0.330278	0.0679709	-0.0755232	-0.3173	-0.525798	0.0384647	-0.0253976	-0.141554	-0.367775	-0.0488628	-0.284927	0.287267	NaN	0.228761	0.000777821	0.0240147	0.0573795	0.0875561
P07954	0.145696	0.17899	0.00392707	0.167547	-0.0997188	-0.132392	-0.0880669	-0.0301214	0.264419	0.0930976	-0.0568364	0.189968	-0.077657	0.0976807	-0.163085	-0.172868	0.0265033	-0.0634188	0.00218622	-0.0319141	-0.190253	0.0958154	0.00905628	0.322435	-0.118398	-0.0240139	-0.0821032	0.0554058	0.0132563	0.164986	0.260415	-0.0929542	0.0368648	0.0683	0.137818	-0.236203	0.300277	0.244711	0.0742343	-0.105772	0.0328077	0.0336751	0.0612129	0.161938	-0.254308	0.0791188	-0.1119	0.00488189	0.176357
P08195	0.153672	-0.0404941	-0.137528	-0.0715659	-0.0212592	-0.0258503	-0.0260353	0.0599888	-0.0241282	-0.0229986	-0.193496	-0.0862802	0.0314902	0.148297	0.00660224	0.0414708	-0.00394695	-0.0898584	0.0255517	-0.00226555	0.0139878	-0.110813	-0.0826982	0.148088	-0.0645328	-0.126834	0.146085	2.12394e-05	0.0772492	-0.0533219	-0.0460614	-0.0329498	0.0141306	0.0024415	0.0380974	0.0125049	-0.00348766	-0.024762	0.0572164	0.0288505	0.0201996	0.0572016	0.0927031	0.0466527	-0.0968462	-0.111287	-0.105843	-0.0130508	-0.0387463
P08236	0.00946804	-0.198894	0.132789	-0.134722	-0.117032	0.13951	0.171577	0.0534742	-0.323662	0.0411971	0.200023	0.159518	-0.0843217	-0.00987138	-0.0629473	-0.0139829	0.0632166	-0.123926	0.00992923	-0.0607108	0.0250567	0.119985	0.096294	-0.11261	-0.20589	-0.14012	0.0840648	-0.197792	0.159303	0.211549	0.0313548	0.0740716	-0.0767684	-0.18153	-0.118226	-0.0318307	0.214523	0.300173	-0.0233818	0.00262747	-0.0961481	-0.0349894	0.122564	-0.176106	-0.102614	-0.116502	-0.0641382	0.222837	0.087611
P08243	-0.568133	0.485209	-1.48506	0.0239012	0.326122	0.775483	0.477445	-0.168248	0.0351804	-0.0198253	-1.21746	-0.00682131	-0.0389945	0.852311	0.141366	0.210338	0.251905	0.151236	1.01885	-0.288058	0.0483879	-1.25698	0.0476204	-0.0167792	0.0193213	-0.0356587	1.03638	-0.0795032	-0.220094	-1.2043	0.230629	0.17391	NaN	-0.276037	-0.176567	0.101168	-1.12483	-1.23065	1.28107	1.0932	-0.174077	-0.186811	-0.081909	0.00748732	NaN	-0.134326	-0.113244	1.26599	1.00102
P08473	-0.0081385	-0.0117459	0.464352	-0.0494938	-0.18912	-0.197881	-0.117663	-0.0248113	-0.0822726	-0.0850614	0.502364	-0.0686337	-0.245225	-0.210663	0.0462462	0.0233363	0.169332	0.150967	-0.11891	-0.142376	-0.259678	0.309378	-0.0771072	-0.15268	0.132003	0.130871	-0.0803219	-0.105354	-0.211712	0.319397	-0.217099	-0.0738167	-0.113872	-0.101259	-0.0988612	-0.115743	0.449664	0.484568	-0.0358609	-0.0364315	-0.0930072	-0.0981644	-0.105527	-0.123577	-0.229042	-0.18102	-0.246275	-0.131467	-0.157939
P08579	0.167579	0.0484067	0.182794	-0.208139	0.101654	-0.0131597	-0.0575153	-0.221799	-0.170335	-0.0562136	-0.166059	0.0467557	0.0269352	-0.0134332	0.163704	0.145227	-0.148005	-0.11989	0.0353249	0.192875	0.149239	0.248692	-0.232404	-0.0151919	-0.0232295	-0.174732	-0.145046	0.170948	-0.00896791	0.186658	0.0413648	0.0222321	-0.0643533	0.322255	NaN	-0.0500308	0.277317	0.00042168	-0.146871	-0.0607927	NaN	0.0613528	0.214795	-0.00387268	0.0748098	-0.102992	NaN	-0.225986	-0.194027
P08621	-0.0223017	0.0287607	0.286176	0.0482868	-0.0736114	-0.14225	-0.049506	-0.0664687	-0.171529	0.0321854	0.172355	-0.0406979	-0.00240816	-0.144403	0.13141	0.0515416	0.00664395	-0.0515257	0.0655869	-0.0317371	0.162856	0.141215	-0.217284	-0.0730149	0.0563921	0.132076	-0.0821757	0.0481871	-0.168995	-0.0100088	-0.0657814	0.124932	-0.0750908	-0.161588	-0.160349	0.0999735	0.241741	0.115084	-0.0974537	0.00802684	-0.0545995	-0.0548768	-0.0238062	-0.116498	0.130498	-0.0774216	0.0852094	0.0423899	-0.131132
P08708	0.0224406	0.071593	-0.109393	0.0530042	-0.0318082	0.00367985	-0.0467858	0.087389	-0.149034	-0.0474932	-0.0548097	-0.0985528	0.0301599	0.0603281	0.108281	0.14545	-0.0761832	-0.132059	0.0862077	0.159228	0.0714471	0.0184494	-0.133269	0.0553791	2.35161e-05	0.0737353	0.0515964	0.165507	-0.0483321	-0.0753721	0.000669131	-0.17571	0.0318049	0.0170664	-0.0905976	0.0700388	-0.124694	-0.104369	0.016617	0.0699041	0.0125699	0.0752101	-0.00260675	-0.0268219	0.0077019	-0.00276414	0.0690942	0.0459135	0.0941528
P08754	-0.194535	-0.10784	-0.294799	-0.0294931	-0.423608	-0.015098	0.505362	0.572131	-0.274759	0.0783565	0.186611	0.0436591	-0.285634	0.137518	-0.0256341	0.109655	-0.69763	-0.130521	-0.150575	0.0801171	0.112384	-0.2001	0.451528	0.501715	-0.549459	0.131897	-0.304297	0.418145	0.337872	0.034495	0.339155	-0.448834	-0.240501	-0.000765729	-0.175904	-0.333474	-0.0892182	0.20979	-0.556213	-0.283911	-0.19597	0.254333	-0.243998	0.157815	0.329177	0.349413	-0.211906	0.195535	-0.000924115
P08865	0.0230512	0.16798	-0.273652	0.166755	0.0262871	0.0454084	-0.0957656	0.0472994	0.103951	0.0214156	-0.163638	0.177458	-0.147867	0.00356919	0.0273845	0.112556	0.168656	0.106654	-0.0143231	-0.0801655	-0.100546	-0.286515	0.183775	0.120365	0.0472793	0.0846143	-0.0963626	0.00950864	0.093605	-0.151454	0.0690378	0.0559472	0.175626	0.189447	0.174323	-0.144422	-0.124285	-0.070622	0.05115	-0.150694	0.123734	0.0644688	0.11526	0.159233	-0.131288	0.0972726	0.00471026	0.0517314	0.0532377
P09012	0.269393	0.113698	0.317066	0.0381089	-0.0804266	-0.20511	-0.308631	0.0488871	0.15742	0.405599	-0.0546077	-0.011116	0.143096	-0.117574	-0.193751	-0.129213	-0.105448	-0.188074	0.150196	0.093089	0.176154	0.267276	-0.251174	0.0926772	-0.0856249	-0.207467	0.120566	0.354154	-0.00793302	0.138982	-0.114152	0.00954836	NaN	NaN	NaN	-0.110211	0.304259	-0.0569397	-0.0850745	-0.0655201	NaN	-0.0792592	NaN	NaN	NaN	NaN	NaN	0.235184	0.0416748
P09110	0.162392	0.00252343	-0.095792	-0.127706	-0.0573648	0.113501	-0.0284954	0.0707719	-0.0856402	-0.165064	-0.239888	0.0644821	0.00210212	0.162904	0.173388	0.0782142	-0.0162986	-0.121627	0.0587837	0.115977	-0.105801	-0.113547	0.251421	-0.0606628	0.0101079	0.0207593	0.0406037	0.024536	-0.00910446	0.0409462	0.0235781	-0.11657	-0.0317161	-0.115092	-0.0749229	-0.0478505	0.0456262	0.0979143	0.060015	0.0584006	-0.0471846	-0.0211113	-0.0279523	-0.00930547	-0.064994	-0.0846601	-0.0940642	0.237262	0.152412
P09211	-0.240543	0.0726045	-0.174458	-0.123649	-0.186663	0.146017	0.146828	0.273575	-0.161423	-0.0333204	-0.229288	0.271906	-0.0997798	-0.193141	0.167061	0.239293	0.318184	0.455482	0.500309	0.28971	-0.412595	-0.550852	-0.496262	-0.149378	0.291374	0.540995	0.112708	0.20524	-0.812398	-0.599521	0.0910331	0.0839802	0.386779	0.196126	-0.0297704	-0.10699	-0.186465	-0.259906	0.328187	0.225448	0.0243441	-0.360111	-0.472874	-0.590889	0.154047	-0.177998	-0.625631	0.215822	0.433296
P09234	-0.247475	-0.0286372	0.395671	0.0799615	0.215553	0.203117	-0.265715	-0.160836	-0.252238	-0.106761	0.212004	0.0735227	0.174978	-0.212785	0.101198	0.221262	0.0960216	0.24081	0.0123401	0.319846	0.145223	-0.149613	-0.146533	-0.300501	0.271558	0.124626	0.136164	0.0379526	-0.282664	-0.211874	-0.260375	0.404049	NaN	NaN	-0.0202821	NaN	NaN	NaN	NaN	NaN	-0.0960215	NaN	0.201552	NaN	NaN	NaN	-0.125284	NaN	NaN
P09417	-0.152498	0.00770463	-0.0867918	-0.0890553	0.0932934	0.379257	0.0546352	-0.0858311	0.0565337	-0.0544541	-0.0279022	0.194324	-0.427588	-0.0623827	0.280473	0.133687	-0.00596546	-0.0811167	-0.183296	-0.182373	0.0491011	0.308302	0.137978	0.108385	-0.160978	-0.184749	0.0128385	-0.0959374	0.0853715	0.222233	0.29456	-0.04009	0.0370712	0.482265	0.171491	-0.205061	-0.165409	0.0431626	0.0596916	-0.180227	0.0690401	0.162684	0.177533	0.510758	-0.162749	0.0946789	-0.117622	-0.0337638	0.00139755
P09496	-0.294172	0.0248006	0.211986	0.243553	0.00249828	0.0724663	-0.294547	-0.118707	0.029019	0.011747	0.196848	0.3291	-0.197152	-0.240052	-0.175744	-0.0881539	0.0178429	-0.14043	-0.0122603	0.1195	0.149342	0.0627275	-0.307349	-0.0199299	0.133428	0.0449824	-0.184953	-0.0919386	-0.112648	0.0252276	-0.144539	0.199647	-0.0533141	0.255161	0.116286	0.0265828	0.0198599	0.0921132	-0.315971	0.0154493	0.198352	NaN	-0.0326387	-0.0212626	-0.0668455	0.00892627	-0.142004	-0.0751599	-0.331322
P09525	-0.0139028	0.0579876	0.11113	0.0662514	-0.0862616	-0.00809955	-0.0425373	-0.00592208	-0.0286509	0.0343971	0.129946	0.0637038	-0.116375	-0.102069	0.0504161	0.0507215	0.0286632	-0.00916573	0.0371732	0.0536686	0.0179496	0.074489	-0.102589	-0.0270019	0.14012	0.109768	0.0124802	-0.0115587	-0.0888404	-0.0590079	-0.114106	0.0885988	-0.0425959	-0.122855	-0.069231	-0.0522073	0.0539008	0.0666056	0.0664901	0.0320245	0.001164	0.0585009	-0.0435548	-0.0539955	-0.0408365	0.0438208	-0.0231494	0.0940771	0.136986
P09543	-0.194404	0.1027	0.119603	0.0244052	0.0492772	-0.0166655	0.0803519	-0.160818	-0.149449	-0.0151396	0.0777012	-0.125025	0.0566369	-0.162657	0.215932	0.112817	0.171808	0.0866824	0.105946	-0.236147	0.0271401	0.0167233	-0.0330518	-0.0885713	0.325878	0.294981	-0.068587	-0.0652163	-0.36267	-0.114113	-0.140964	0.0857855	0.0464397	-0.0105741	-0.272611	0.149246	0.154867	0.379026	-0.0332186	0.0427664	-0.0517368	-0.258096	-0.0246065	-0.0658554	0.0696162	0.0530893	-0.0764948	-0.0702406	-0.0941719
P09622	-0.221002	-0.0238545	0.133678	0.0669329	0.042906	0.187054	-0.11049	-0.0491256	-0.0273036	-0.119548	0.368713	0.0268119	-0.250079	-0.0285231	0.0130599	0.0638452	0.0852389	0.0146962	-0.0670382	-0.109237	-0.191764	0.130783	0.173283	0.0205617	0.000810713	-0.00502058	-0.0678231	-0.0530089	0.00191362	0.276669	-0.0161943	-0.0651911	-0.0967064	-0.00387747	0.0116771	-0.233241	0.161015	0.35237	0.0767758	-0.119045	0.0392326	-0.000174925	-0.0565287	0.0139232	-0.179522	0.0772679	-0.109284	-0.00875823	0.155986
P09651;Q32P51	-0.0213732	0.0764165	0.0892238	0.104689	-0.0652211	-0.140123	-0.00875887	0.0200783	-0.0733764	-0.0221219	0.251505	-0.0139184	-0.167417	-0.19779	0.116601	0.162898	0.188834	0.178703	-0.0348136	-0.00597258	-0.010632	-0.063839	-0.0491235	-0.163123	0.142435	0.16708	-0.0201162	0.0523491	-0.102959	-0.0554391	-0.170577	0.0372792	0.0535358	0.0228193	-0.0589341	0.236857	0.0814002	-0.0064366	-0.149197	0.0276493	0.0244293	0.0220374	-0.0386133	0.0820442	0.153402	0.0506033	0.122501	-0.176337	-0.0608431
P09661	0.0518982	-0.0886192	-0.00334716	-0.223683	-0.1331	0.0883152	0.185168	0.0900285	-0.0739919	-0.0746616	-0.12825	-0.0107508	0.173062	-0.122403	0.125065	0.118804	0.0671499	0.217393	-0.0399319	-0.268998	0.121758	0.222517	-0.0433943	-0.31091	-0.210903	-0.138995	-0.00482124	0.113987	0.0939605	0.162301	0.199132	-0.190893	-0.116958	-0.0525492	-0.0736257	0.0679483	0.186978	0.0924616	0.0140281	0.0742657	0.0110918	-0.0279469	-0.113921	0.0171869	0.0735428	-0.0265678	-0.0167803	-0.0273241	-0.285125
P09669	0.103321	0.078236	0.342622	-0.313571	-0.0964754	0.295226	0.0277206	-0.144218	0.0937857	-0.034814	0.0140961	-0.0430342	0.146466	-0.107777	0.0726882	0.179444	0.271197	0.194718	0.161827	-0.13916	-0.0952532	0.173399	0.069265	-0.311698	-0.403608	-0.149948	0.263546	-0.0515894	0.330159	0.0656957	0.236105	-0.0246571	-0.0577106	-0.0464423	-0.0478874	0.00920742	-0.325785	0.262203	-0.00274004	0.0105207	-0.0739806	0.0353425	-0.0532271	-0.0306454	0.139249	-0.0597737	0.765695	-0.360198	0.250683
P09874	-0.036863	0.0223265	0.133481	0.0583063	0.0322012	-0.0990353	-0.122288	-0.0136679	-0.0641263	-0.0595164	0.0332172	-0.0204688	0.0244927	-0.0837238	0.0798869	0.0729443	-0.0275192	0.0305761	0.0363646	-7.72162e-05	0.0345267	0.00342989	-0.0236743	-0.0831645	0.04639	0.0229844	0.0146213	0.109212	-0.133146	-0.108071	-0.00678668	0.0280532	-0.00168871	0.0396715	-0.032948	0.0981622	-0.0176061	0.114056	0.0439483	0.0854718	-0.00729516	-0.0279792	0.0834345	-0.0142313	-0.0115486	-0.103826	-0.0096746	-0.115365	-0.078826
P09960	0.145731	0.0553427	-9.40154e-05	-0.012449	-0.0718694	0.0661492	-0.102902	-0.0640629	-0.00784093	0.1336	-0.0511032	0.041725	0.0804068	0.0686465	-0.11066	-0.127243	-0.0436173	-0.216537	0.0163087	0.000578248	0.0332146	0.146505	-0.0149585	0.108122	-0.119724	-0.106015	0.0321841	0.0543503	0.00856209	0.0894071	0.0509966	0.0346216	0.0244814	-0.12587	-0.0373019	-0.0499771	0.0307422	-0.125235	0.045381	-0.0587307	0.0295039	-0.0327345	-0.0368414	-0.157264	0.0898106	0.10781	-0.0481883	0.0402262	-0.00683889
P09972	0.128207	-0.100483	-0.155425	0.147596	0.12434	0.115966	-0.0618953	-0.0294354	-0.156342	-0.0773457	-0.250757	0.185185	0.236612	0.164987	-0.0158051	0.0456017	-0.0306744	0.125749	-0.268898	-0.047326	0.172933	0.0453887	-0.119969	0.230545	-0.136887	-0.0818239	0.0103214	-0.0852831	0.129512	0.302483	0.146561	-0.147209	-0.0594894	0.430832	0.164561	-0.121453	-0.0908516	-0.0150953	0.0230581	-0.154765	-0.0782691	0.13375	0.223524	0.0164625	-0.0848285	0.346436	-0.106609	0.0370179	0.167272
Q71UI9;P0C0S5	0.290538	-0.128878	0.114631	-0.0169038	-0.0927264	-0.110258	-0.112972	0.0503077	-0.141906	-0.0425789	0.188486	-0.0706952	-0.0682754	0.0557768	-0.00725444	0.086415	-0.0699452	-0.158414	0.108058	-0.0201282	0.0124723	0.274754	-0.151397	0.00305417	-0.108247	-0.0164216	0.00921616	0.0505564	-0.0179584	0.255143	-0.0201646	-0.159036	-0.044284	-0.00610249	-0.100197	-0.0401086	0.31232	0.239371	0.0558182	0.147193	-0.0314899	0.0267657	-0.00750819	-0.0324438	-0.15949	-0.103268	-0.0753699	-0.0975609	0.0105241
Q99878;Q96KK5;Q9BTM1;Q16777;Q6FI13;P20671;P0C0S8	0.0811123	-0.0801346	0.452415	-0.158761	-0.192661	-0.00945925	-0.0938542	0.0433252	0.00843698	-0.0904614	0.306099	-0.205671	-0.0565677	-0.0187425	-0.0116856	0.0987863	0.0526545	-0.149913	0.0248523	-0.14335	0.0375733	0.520797	-0.276606	-0.0332086	0.236285	0.184538	0.108773	-0.0780292	-0.00577723	0.26651	-0.358037	-0.410016	-0.155911	-0.0955332	-0.194873	0.0298534	0.431115	0.348732	-0.0613243	0.142854	-0.105508	0.0924772	-0.0734501	-0.177031	-0.0965827	-0.154046	0.0235739	-0.0542812	0.0293764
P10599	-0.085652	0.148668	-0.315013	0.286111	0.125194	0.204402	-0.143841	-0.0410331	0.174746	-0.071696	-0.113133	0.395287	-0.334839	-0.101877	0.0659577	0.150918	0.219354	0.227207	0.061134	-0.112441	-0.00536493	-0.402056	-0.0146919	0.197321	0.358335	0.347977	-0.231875	-0.0486812	-0.00131485	-0.264507	-0.197386	0.191081	0.0269004	0.186057	0.224814	-0.289287	-0.212132	-0.103597	0.152996	-0.0771099	0.26427	-0.0611276	-0.165355	-0.188139	-0.196027	0.240239	-0.0738227	0.144929	0.371738
P10606	0.0997243	0.0557785	-0.0225489	-0.270124	0.0945439	0.156086	-0.208436	-0.00774096	-0.0545539	0.0212823	-0.0297988	0.161347	0.137754	0.108994	-0.285204	-0.183906	0.130314	0.192709	-0.0242536	0.0339727	-0.301167	0.112921	-0.110944	-0.139454	-0.0918093	0.0605201	0.310993	0.0100302	-0.18235	-0.0185108	-0.0168816	-0.187282	-0.0566158	0.0686364	-0.125252	-0.283964	-0.00247432	0.121169	0.110907	0.211089	0.0153116	-0.178172	-0.152533	-0.295711	-0.268199	-0.120987	-0.22559	0.161311	-0.00108015
P10619	-0.117456	0.0324975	0.5192	-0.118587	-0.0968692	-0.215064	0.00821821	-0.062099	-0.169195	-0.208273	0.544263	-0.113786	-0.263338	-0.324018	0.221298	0.221074	0.319571	0.362658	-0.132315	-0.235288	-0.305975	0.210246	-0.108365	-0.173936	0.327779	0.298204	-0.170258	-0.224663	-0.248872	0.188795	-0.276275	0.0429972	-0.183631	-0.194617	-0.173809	-0.0318929	0.488581	0.454303	-0.106474	-0.159577	-0.120882	-0.117242	-0.128348	-0.0644349	-0.159358	-0.175975	-0.187081	-0.209321	-0.147533
P10768	0.0601219	-0.0466508	0.10312	0.149234	-0.00826604	0.073099	-0.156047	-0.0708965	0.145215	0.057999	0.0952172	0.224945	-0.179193	-0.147034	-0.0589355	-0.00933551	0.163509	0.0885441	-0.15887	-0.0303046	-0.177634	-0.132109	0.222402	0.106166	-0.099045	-0.135939	-0.0236653	0.115193	0.0576823	-0.0649338	0.169235	0.0684102	0.0858105	0.136969	0.06659	-0.096901	-0.219451	0.160457	0.02202	-0.00087641	0.119213	0.0308357	0.193026	0.182061	-0.00621127	0.113263	-0.0341461	-0.103957	0.0537712
P10809	-0.0521482	0.0932977	0.144623	-0.00893103	-0.0583143	-0.0383665	-0.100377	0.0101715	-0.0875103	-0.049152	0.180433	-0.0354284	-0.127127	-0.0690524	0.0815954	0.0897454	0.10514	0.0662083	0.0201688	-0.0684641	-0.0629794	0.133183	-0.100959	-0.107866	0.136225	0.133422	-0.0469158	-0.10369	-0.111217	0.0929722	-0.165724	0.0545282	-0.0415928	-0.0333327	-0.0197074	-0.0427183	0.156134	0.206685	0.0433514	0.00906509	-0.0609514	-0.000150602	-0.0751076	-0.0627917	-0.103625	-0.0584033	-0.105374	0.0422613	0.00771319
P11021	0.180971	0.11926	-0.0440822	0.0869912	-0.0891511	-0.154181	-0.108866	-0.0304525	0.0681469	0.181129	-0.0671697	0.0120011	-0.0199542	-0.176421	-0.0433319	0.0114348	-0.0346909	-0.0430203	-0.0666487	0.103631	0.0282639	-0.10044	-0.108987	0.175188	0.0242163	-0.0079527	-0.0836571	0.0917603	0.0597089	-0.225712	0.0737454	0.0522373	0.00206366	0.0389017	0.0830078	0.0416205	-0.183661	-0.172759	-0.0526214	-0.124063	0.0104757	0.033868	0.00643793	0.0118216	-0.0467128	0.0960768	0.0200857	-0.0111399	-0.0462283
P11172	0.151721	0.0753808	-0.106119	0.1021	-0.056116	-0.0561923	0.0354354	-0.074533	0.00594547	0.165311	-0.218961	0.00582137	0.0481145	0.0212667	-0.0225691	-0.0159723	-0.0641475	-0.175466	-0.0107346	0.0582036	0.143594	0.0269077	-0.0672246	0.136181	0.00760923	-0.0973695	0.161454	0.0669273	0.0783608	-0.0875851	-0.0920883	-0.0403864	0.0876205	-0.0314065	0.182135	0.111562	-0.0652541	-0.244464	-0.0165911	0.0217964	0.0727005	0.0545801	-0.0660708	0.102237	0.0745523	-0.0403717	-0.00451075	-0.0111777	-0.0724244
P11177	0.016006	-0.0225043	0.0524251	0.0668863	0.0565484	-0.169865	-0.105759	0.0777369	-0.128672	-0.0155392	0.220025	-0.0625401	-0.19612	0.027803	0.136725	-0.030794	0.210586	0.027354	0.049452	-0.0212222	-0.272518	0.103592	0.0113992	-0.1791	0.114416	-0.0922526	0.0661576	0.0670843	-0.118092	0.152913	-0.0160147	-0.229972	-0.132444	-0.11146	-0.0889468	-0.0503647	0.241639	0.181501	0.0442854	0.0726581	-0.0994793	-0.053658	-0.138639	-0.10358	-0.0611086	-0.17038	-0.0659616	0.0895971	-0.0604623
P11233	-0.0696638	-0.16171	0.125837	0.0207333	0.124705	-0.00149185	0.0206397	-0.00777505	0.118898	0.0300972	0.152206	-0.0877952	-0.232924	-0.0855877	0.0867652	0.0228386	-0.0566835	-0.155185	0.0189157	0.110111	-0.074436	0.0899253	-0.0277651	0.143108	-0.0361182	0.0341202	-0.118388	0.18906	-0.244604	-0.0146044	0.162512	0.0373669	0.116396	-0.05352	0.0168933	-0.0482126	0.237527	0.305366	0.0182571	-0.143396	-0.0521083	-0.024945	-0.019818	0.00758948	-0.104625	-0.0173342	-0.108006	-0.0157419	0.0497673
P11279	-0.113162	0.0712431	0.136833	0.064478	0.0868118	0.17405	-0.176579	-0.229879	0.141523	0.194579	0.352541	0.086204	-0.389674	-0.0869161	-0.172543	-0.204009	-0.0594447	-0.086416	-0.314952	-0.120976	-0.00936533	0.359906	0.1567	0.100758	0.0845085	0.053473	-0.393086	-0.111303	-0.0557356	0.36536	0.0635602	0.0180645	-0.0689162	-0.0487664	0.00737501	-0.304544	0.259552	0.328495	-0.063771	-0.322101	-0.00025736	0.0328567	-0.138453	-0.069477	-0.35919	0.113261	-0.105908	0.124559	-0.0129129
P11310	0.0561734	0.0205503	0.315406	-0.108539	-0.271359	-0.154035	-0.0862214	-0.102164	0.00107094	0.12012	0.274906	-0.0218308	-0.213588	-0.19902	-0.153867	-0.117843	0.206973	0.118671	0.00801513	0.00377733	-0.366041	-0.163551	0.0483525	-0.171495	0.180747	0.0790525	0.0144331	-0.0901799	-0.321048	0.0341771	-0.093497	-0.133901	-0.303514	-0.239007	-0.286022	-0.0398895	-0.0475143	0.209706	-0.175539	0.0487403	-0.00204664	-0.204459	-0.250907	-0.27163	-0.266751	-0.277512	-0.216323	-0.179497	-0.0576218
P11413	0.209828	0.0817738	-0.126024	0.0215904	-0.0809502	-0.0101312	-0.0507892	-0.0374601	0.0441673	0.153286	-0.0878455	0.041194	-0.0409953	-0.0585517	-0.0675847	0.0380085	0.147295	0.121894	-0.0342804	-0.13037	-0.0929458	-0.068309	0.050082	-0.0438777	0.0867105	0.118019	-0.0682688	0.0319922	-0.0583059	-0.126678	-0.0602546	0.0786579	-0.036446	-0.10867	0.0160248	0.010376	-0.137473	-0.155481	0.020578	-0.0393331	0.0517318	0.017474	0.0444055	0.0326744	0.0301294	0.0416439	0.0168806	0.0835247	-0.0468762
P11586	0.149834	0.103431	-0.0467847	0.0736458	-0.066351	-0.141182	-0.0940456	0.0314388	0.0794437	0.171235	-0.141077	0.0391607	0.0713815	-0.0431411	-0.0840682	-0.0633107	-0.0445707	-0.0886478	0.0288697	0.092384	0.069173	-0.0235044	-0.112807	0.103158	-0.0094857	-0.056609	0.10337	0.113091	0.0485292	-0.110141	0.0230032	-0.108462	0.0175198	-0.0126339	0.0220098	0.175328	0.0189255	-0.159206	0.0400666	0.0856189	0.0383232	0.0877111	-0.0646371	0.00443177	0.119129	-0.0566818	0.0684877	0.0109267	0.0164954
P11766	-0.088142	0.00600742	0.18744	-0.0922017	-0.185224	0.107324	0.0219455	-0.0125368	-0.096782	0.0263104	0.0899475	-0.151955	-0.138573	0.142586	-0.0529888	0.128115	-0.0785082	0.0845215	-0.0664756	-0.416755	0.24737	-0.0217745	0.0973928	-0.0692078	0.214513	0.160758	-0.0634619	-0.114991	-0.302197	-0.00736949	-0.172261	0.18743	-0.0578828	-0.125252	0.0508217	-0.141842	0.160449	0.101151	0.00800651	0.191918	-0.363042	-0.0541176	-0.203917	-0.421242	-0.156862	0.041986	0.0636804	0.0402405	0.0745441
P12004	0.122826	0.319615	-0.34677	0.193817	0.0782047	-0.141611	-0.114352	-0.0340206	0.233824	0.160347	-0.23098	0.202009	-0.0707376	-0.244804	0.0368431	-0.0163395	0.138793	0.0283879	-0.312033	0.0157298	0.0231527	-0.229568	0.228243	0.174079	0.0188996	-0.00742758	-0.355236	0.110376	0.207972	-0.149949	0.174357	0.0862662	0.289444	0.122061	0.275019	-0.153002	-0.127661	-0.176801	-0.0179337	-0.411709	0.185502	0.189684	0.167586	0.140579	-0.207751	0.102887	0.0492993	-0.131755	-0.0807454
P12268	-0.0386128	0.164919	-0.396807	0.203198	0.136432	-0.0592945	-0.141138	0.154011	-0.071075	0.046069	-0.313123	0.131418	-0.0894276	-0.0718867	0.214787	0.179012	-0.0296362	-0.136796	-0.0673729	0.0517757	0.0797195	-0.208102	0.151451	0.199025	0.141797	0.00781143	-0.0996488	0.0733563	0.041682	-0.325724	-0.0372907	0.241542	0.163958	0.113185	0.113867	0.0518417	-0.397245	-0.395577	-0.066026	-0.127184	0.142043	0.186071	0.146266	0.0711556	0.0161201	0.151415	0.0862332	-0.00485495	-0.068786
P12270	0.180044	-0.110237	0.121934	-0.0659225	-0.199058	-0.0812108	0.00664498	0.154597	-0.129801	-0.163193	0.14776	-0.152989	0.0114465	0.076585	0.129172	0.116316	-0.0603566	0.0825182	-0.187201	0.0859545	0.0959347	0.0559991	0.0934696	-0.26994	-0.112059	-0.0977686	0.167234	0.0878034	-0.0056556	0.101265	-0.00510547	-0.132953	-0.022941	-0.10603	-0.0695241	-0.0500046	0.196101	0.203034	-0.0974241	0.0941684	0.00409037	-0.117241	-0.260529	-0.0524817	-0.123217	-0.0380532	-0.0882233	0.0453171	-0.0372248
P12429	0.141797	0.0772927	0.132512	-0.0254485	-0.170412	-0.0767098	-0.056085	0.0119256	-0.0617776	0.0064806	0.179492	-0.00638703	-0.17619	0.0725019	0.0092688	-0.00268358	0.0415729	0.0254989	0.154777	0.10415	-0.240034	-0.07725	-0.0106614	0.0495976	0.0577189	-0.0452567	0.15259	0.0354647	-0.115684	0.0392761	0.0300618	-0.128738	-0.0256628	-0.0240293	-0.0284298	-0.0859983	0.232477	0.172467	0.0945876	0.0184966	0.033289	0.00919537	-0.0661188	-0.0264663	-0.199821	-0.0180697	-0.133185	0.0132074	0.0384878
P12955	0.314665	-0.156466	-0.194836	-0.0314149	0.194624	0.0911003	-0.119671	-0.0321612	0.23452	-0.112037	-0.284092	0.235295	-0.0907237	0.123621	-0.0557736	-0.00346101	-0.273817	-0.0717071	-0.182341	-0.107694	0.102541	-0.0531394	0.342557	0.115727	-0.198148	-0.103657	0.038692	0.204494	0.0111181	-0.0898681	0.40439	-0.197593	-0.00369144	0.15239	0.181149	-0.503642	-0.0591205	0.0207574	0.119857	-0.315235	0.1405	-0.155116	0.0968866	0.00979229	-0.196079	0.17333	-0.111338	0.0736681	0.208513
P12956	0.0324112	0.0085197	0.156425	0.0289748	-0.11275	-0.104858	-0.0606874	0.0393974	0.0339277	0.132916	-0.014613	-0.0523804	0.0874358	-0.0648964	-0.105765	-0.0464792	0.0212609	-0.00721678	0.0572663	0.0716637	0.0105665	0.0912255	-0.192725	-0.0782042	-0.032683	-0.0245087	0.0449174	0.0647625	-0.0850319	-0.00582902	0.021187	-0.0175644	-0.0356352	-0.0519025	-0.0703596	-0.0411417	0.150709	0.137491	-0.0290732	0.014805	-0.0454586	-0.0108602	-0.0710607	-0.0725575	0.0127174	-0.0554631	0.0330022	0.0402968	-0.0249847
P13010	0.0273512	0.0328276	0.14692	0.0216697	-0.0916399	-0.0428531	-0.0669001	-0.00548098	-0.0700025	-0.0167934	0.157229	-6.98836e-05	-0.0429792	-0.118323	0.0495313	0.0595049	0.090238	0.0121693	-0.0369413	-0.0584507	0.0223586	0.120407	-0.0361698	-0.084948	0.123102	0.111719	-0.0880447	-0.0462847	-0.0703413	-0.0116492	-0.0904774	0.0663642	-0.00203119	-0.0391599	-0.0747404	0.072051	0.119252	0.107291	-0.0225539	0.0328675	-0.0745838	-0.0104449	-0.0112005	-0.0548445	0.122394	-0.0833752	0.0580068	0.00105587	-0.0317231
P13489	0.17375	0.192931	-0.246949	-0.190065	0.100188	-0.00496846	0.0810079	0.0366782	0.136227	0.0069281	-0.285761	-0.019517	0.134327	0.209206	-0.00629012	-0.0306337	-0.183708	-0.0983541	0.039111	0.0135043	-0.0447249	0.165036	0.112452	0.112162	0.216006	-0.000644229	-0.191537	-0.159294	-0.0845142	0.208799	-0.0496357	0.144603	-0.0938507	0.0868325	0.111764	-0.177833	-0.0862596	-0.0967747	-0.070155	-0.131769	-0.0255124	-0.00861461	-0.0574448	0.389831	-0.15565	0.126273	-0.142506	0.0590323	0.106175
P13639	0.035665	0.153028	-0.0947115	0.0902958	-0.0412651	-0.13293	-0.02138	0.0791467	-0.00189476	0.0796294	-0.0612462	0.0579003	-0.0823609	-0.143886	0.0908304	0.137422	0.143118	0.15552	-0.0318565	0.00704127	-0.0269123	-0.240533	0.0768034	-0.00780431	0.149483	0.128305	-0.0335231	0.0608862	-0.0261928	-0.224859	-0.0638321	0.0803588	0.0868173	0.107095	0.146552	0.131961	-0.176769	-0.164972	-0.0393911	-0.0406945	0.0805356	0.0623837	0.136409	0.103266	0.0487208	0.0565503	0.0822302	-0.0189742	-0.0623092
P13667	0.13448	0.152415	-0.0768254	0.0869074	-0.0620051	-0.133225	-0.119318	-0.0190325	0.069932	0.139608	-0.0735616	0.0802381	-0.112257	-0.169592	-0.0257635	0.0503856	0.10514	0.0984084	-0.0979852	0.0664678	-0.0127536	-0.183518	-0.015772	0.00124787	0.113395	0.117655	-0.0353183	0.0300852	-0.0767382	-0.224586	-0.0819707	0.11426	-0.0228952	-0.0910084	-0.0428229	0.0172933	-0.244282	-0.18796	0.00136408	-0.103713	-0.088042	-0.061794	-0.0321712	-0.0448974	-0.0232607	0.058675	0.112912	0.00484659	0.0593091
P13796	-0.2031	0.151838	-0.0496182	0.0611663	0.0101642	0.0640357	-0.0582129	0.0189579	-0.076267	-0.0436003	0.108999	0.0487345	-0.243938	-0.104186	0.110341	0.188027	0.1687	0.12123	0.011098	-0.113483	-0.196311	-0.200254	0.179862	-0.00416587	0.166246	0.156692	-0.0704419	-0.0317646	-0.112521	-0.132817	-0.146388	0.177803	0.0307323	0.0397835	0.0268679	-0.201922	0.0980707	-0.0165714	0.133563	-0.0433228	0.0995198	0.045419	-0.0321438	0.0968746	-0.27945	-0.0297056	-0.181128	0.059565	0.131458
P13798	-0.0318874	0.123534	-0.285424	0.177099	0.178949	0.267966	-0.114662	-0.167195	0.286655	-0.225642	-0.1199	0.310779	-0.0927865	0.0748479	-0.0347051	-0.0338695	-0.0786817	-0.0124631	-0.00118871	-0.123552	0.0335665	-0.273721	0.232576	0.363317	-0.0834196	-0.0426699	-0.178267	0.0428668	0.15419	-0.063749	0.198324	0.101861	0.0640762	0.148941	0.204441	-0.308375	-0.0266539	-0.124603	0.150262	-0.118315	0.231765	-0.113877	0.219864	0.0601067	-0.259559	0.268462	-0.117272	0.107371	0.243634
P13804	-0.179842	0.00405119	0.177345	0.0180727	-0.0876539	-0.0937125	0.0331017	0.0445011	-0.14653	-0.0428562	0.229797	-0.00666259	-0.157546	-0.157443	0.133307	0.0947343	0.176019	0.105969	-0.00785676	-0.184761	-0.135743	0.0565709	0.0458002	-0.108043	0.174059	0.145739	-0.0526198	-0.113385	-0.118467	0.0257515	-0.241651	0.11454	-0.144962	-0.130412	-0.100438	-0.100865	0.194392	0.222869	0.030106	0.0424536	-0.0592681	-0.0510815	-0.0857115	-0.0996855	-0.13214	-0.130263	-0.133882	0.0483902	0.0257078
P13807	0.195223	-0.236947	NaN	-0.017691	-0.177854	0.168742	0.127617	0.00090138	0.0249092	0.0699415	NaN	-0.142708	-0.0729984	-0.00746878	0.237325	-0.0497851	0.0734603	0.21718	-0.62466	0.112755	0.0301522	0.112503	0.111957	0.0621169	0.22646	-0.464202	-0.544167	0.113292	0.205627	0.0288458	0.180794	0.330025	-0.239683	-0.195173	-0.127775	0.00765374	-0.271514	-0.0799149	0.392422	0.222179	-0.094767	0.113647	-0.152291	-0.0218019	-0.207807	-0.0341938	0.249842	-0.179562	-0.0016043
P13984	0.248815	-0.234095	-0.0110035	-0.0874743	0.0388383	-0.142735	0.064627	0.083623	0.0223926	0.0100114	-0.10148	0.0437423	0.158712	-0.161583	0.0478191	0.015357	-0.106074	-0.0518955	-0.109489	0.0828287	0.0802521	0.118597	-0.0767734	0.11949	0.0743085	-0.0272893	0.0106041	-0.037728	0.20507	-0.0228117	-0.104766	-0.0487054	-0.14465	-0.0732792	0.0721305	0.0832155	0.0466597	-0.189212	-0.00412051	-0.0513108	0.0774881	0.198435	-0.0264518	-0.18737	-0.0572869	0.0301364	0.126883	-0.0988911	0.0754513
P14174	-0.272842	-0.00579145	-0.373549	0.165426	0.116775	0.311437	-0.0601007	0.0813901	-0.0390445	-0.0746282	-0.213047	0.256615	-0.208313	-0.0471273	0.112813	0.183192	0.175363	0.157738	0.0128726	-0.196203	-0.121756	-0.334311	0.147956	0.117885	0.287081	0.30066	-0.195895	0.00304904	-0.195129	-0.369968	-0.134405	0.257659	0.194208	0.207607	0.138025	-0.138314	-0.377588	-0.263584	0.118459	-0.341097	0.034633	-0.098508	-0.317878	-0.289681	0.0657291	0.119357	-0.192714	0.161157	0.235718
P14314	-0.00523375	0.128441	0.00584552	0.0748292	0.0716969	0.147612	-0.256023	-0.111544	0.085994	0.0910289	-0.0810256	0.13461	-0.135772	0.131831	-0.174172	0.0212262	0.00278831	0.00837485	-0.0914511	-0.0219529	-0.0613752	0.0202626	0.0977203	0.142078	0.0257687	0.0623739	-0.153175	-0.0512425	0.0257499	-0.0278752	0.044137	0.173594	0.113829	0.157262	-0.0111607	-0.0921461	0.1111	-0.000984584	-0.0576873	0.0406262	0.0522504	0.17393	0.0847393	-0.116557	-0.1858	0.033494	-0.131826	0.111022	0.151322
P14324	0.121375	0.156909	-0.0874496	0.0226095	-0.0483074	-0.0846597	-0.127794	0.0659447	0.112781	-0.0312876	-0.143226	0.223143	-0.0671459	-0.139691	-0.0766242	0.102864	-0.0861485	0.128087	0.129341	-0.162366	0.0396028	-0.0547449	-0.0814336	0.0464393	0.130529	0.101647	-0.135215	-0.0583826	-0.0795613	-0.135661	0.0410437	0.12396	0.0983281	-0.0180709	-0.288731	-0.0143739	-0.0855006	-0.0780732	0.122884	-0.0985569	-0.0497291	0.0587013	-0.0122589	0.0816664	0.0497333	0.0515737	0.0473435	-0.0974245	0.193802
P14406	-0.0655906	-0.18612	0.172586	-0.0353874	-0.0153865	0.0810298	-0.0786557	0.0943773	-0.234918	-0.176505	0.223404	-0.0830051	-0.094006	0.011958	0.144486	0.186097	0.10515	0.124414	-0.0525267	-0.0558326	-0.250031	0.0753975	0.126382	-0.104889	0.112169	0.164199	0.209216	0.0238255	-0.321723	0.0164932	-0.358098	0.0486457	-0.232353	-0.214163	-0.200209	0.0576816	0.306696	0.202273	0.102323	0.131936	0.014075	0.108787	-0.0619142	-0.00950345	-0.176949	-0.249332	-0.140451	0.0556756	0.0325191
P14550	0.154045	-0.260205	-0.34518	0.109894	-0.0988774	0.0870323	0.164894	0.00233338	0.0378925	-0.24261	-0.325054	0.211441	-0.0341766	0.0532316	0.0476533	0.0588282	0.121919	-0.238946	0.00852833	0.215419	-0.270327	-0.16113	-0.000248504	0.104156	0.117587	-0.213942	-0.0812434	-0.0475052	0.08118	-0.00505827	0.167584	-0.140053	0.0462622	0.0818334	-0.303931	-0.137393	-0.000135863	-0.202227	0.150194	-0.0225766	-0.00377755	-0.146314	-0.183375	-0.12067	-0.200917	-0.0429951	-0.414618	-0.00110221	-0.0958623
P63162;P14678	0.125516	-0.123311	-0.00556759	-0.114981	0.0223773	0.0956321	-0.0325536	-0.0229024	-0.0241969	0.103819	-0.0387243	0.00542634	-0.0376672	0.0486803	0.00012803	-0.107883	0.0140844	0.0341371	-0.155605	0.015562	0.073309	0.208104	-0.147257	-0.0353797	-0.167929	-0.143837	0.0980017	0.0286003	0.0268313	0.0998584	0.1036	-0.108877	-0.122467	-0.121448	-0.0521154	-0.0128722	0.260931	0.115724	-0.0632898	-0.0385776	0.0099391	-0.00336747	-0.0970614	-0.0707223	-0.00543127	-0.150134	0.0458343	0.0786468	-0.062151
P14735	0.31506	0.152668	-0.0798937	0.100737	-0.0517107	-0.134124	-0.0468669	-0.136421	0.30058	0.0895705	-0.249866	0.174613	0.0396492	-0.0446947	-0.0753518	-0.105925	-0.0521535	0.0340867	-0.179534	0.17375	-0.0391513	-0.0487504	-0.0589209	0.288534	-0.00877577	-0.0901146	-0.0581748	0.120567	0.0714781	0.0066517	0.084478	-0.0607058	0.11357	0.286079	0.000960717	-0.168373	-0.232213	-0.0668861	0.0902798	-0.140714	0.14359	0.103048	0.210047	0.0444562	-0.0357969	0.164782	0.00741881	-0.123981	0.0869644
P14854	-0.812209	-0.088074	0.278475	0.0750047	0.196582	0.466391	0.0140531	0.0670626	-0.137003	-0.56548	0.000435592	-0.0418224	0.32438	0.418293	0.209913	-0.00417159	0.181773	0.593736	-0.0292575	0.20166	-0.560468	-0.0646153	0.0303879	-0.150245	0.00871395	0.0408176	0.682488	0.325292	-0.512785	-0.0111039	0.0896688	-0.380497	0.0044351	-0.226286	-0.256225	0.291994	-0.0195382	-0.227843	0.282145	0.343486	-0.0928101	-0.137537	-0.391	-0.378796	0.298217	-0.0577208	-0.314961	0.492502	0.752336
P14866	-0.00852928	0.0838024	0.176516	0.0199654	-0.0638409	-0.0685547	-0.0791925	-0.0340937	-0.0488037	0.0292731	0.200839	0.010887	-0.160542	-0.15852	0.0649142	0.0986877	0.156067	0.171235	-0.0264832	-0.0841477	-0.0319219	-0.0452369	-0.0345542	-0.0719797	0.164693	0.171924	-0.0712311	-0.0324335	-0.125095	-0.0402684	-0.124625	0.102474	-0.043081	-0.0642882	-0.0648826	-0.00234919	0.161082	0.159691	-0.0181865	0.0352091	0.0710747	-0.0404315	-0.0427888	-0.106199	0.0667931	-0.210592	0.0687375	-0.108012	0.0581491
P14868	-0.125913	-0.0143691	-0.0672515	-0.112597	0.022268	0.129497	0.0509824	0.0647464	-0.149349	-0.0150921	0.0524832	-0.0662383	0.0822483	0.0671246	0.0336408	-0.0453401	0.037742	-0.106763	0.065955	-0.032223	-0.0224548	0.0696847	-0.0571795	0.0221418	-0.118427	-0.102049	0.0746874	0.0518154	-0.00521025	0.05586	-0.02674	0.0391733	-0.0812576	-0.0643432	-0.0488196	-0.0238796	-0.0489788	-0.0276327	-0.0202269	0.172692	-0.100467	-0.0834944	-0.0603723	-0.1445	0.0428142	-0.00516405	-0.01324	0.0304574	0.0416917
P14923	-0.134191	0.0882784	0.133306	-0.0568706	-0.0885274	0.0153951	-0.0912334	0.0355711	-0.117814	-0.00955178	0.113379	-0.0505563	-0.0652862	-0.123211	0.0924007	0.0751549	0.120863	0.0350062	-0.0160983	0.0106366	-0.0854234	0.0409973	-0.067045	-0.122271	0.163299	0.0992637	-0.0070392	-0.0845023	-0.158694	-0.0101754	-0.1178	0.0422635	-0.0452093	0.0281796	-0.11874	0.0265003	0.0224058	0.0142924	-0.13341	-0.0461433	-0.128617	-0.0111423	-0.0721818	-0.0515774	0.13989	-0.0852199	-0.0567097	0.04835	-0.0386997
P14927	-0.100112	-0.207858	0.0920604	0.0729704	-0.177048	0.137958	0.0714845	0.0263148	0.0381484	0.0637845	-0.112303	0.225378	-0.105285	0.105705	-0.10941	-0.192362	-0.0268672	-0.0735157	0.178885	0.0947241	-0.120263	-0.052537	-0.190071	0.0829963	0.0614338	0.0262972	-0.0484882	0.158763	-0.118376	-0.0531753	-0.145153	0.0205781	-0.131741	0.0709543	-0.157102	-0.0205344	-0.273087	-0.00869063	-0.0189895	0.0831271	0.109218	-0.196016	-0.136969	-0.0903525	-0.0438142	0.103038	-0.345394	0.0279134	0.0700603
P15170	0.232148	0.142338	-0.121719	0.0753369	-0.00239077	-0.0805535	-0.137238	-0.0964313	-0.0645319	0.0729975	-0.247601	-0.0150035	0.103716	0.0541572	0.0236931	0.0743421	-0.0534333	-0.0298092	0.0720055	0.213347	0.0662176	-0.175296	-0.14306	0.0558666	-0.0941832	-0.0930613	0.0106393	0.188284	0.0403676	-0.177345	0.0868276	0.0319162	0.0989187	-0.0525854	0.0912514	0.131976	-0.252035	-0.153351	-0.0863613	0.0920528	0.0861041	0.113964	0.0216919	0.0295081	0.184714	0.00029277	-0.069275	0.0213778	-0.0131829
P15374	0.389114	0.0907998	-0.124835	-0.176207	-0.0642814	-0.0724366	-0.00358453	-0.0911473	0.0570851	0.0831946	-0.126259	-0.0295883	0.101665	0.109095	-0.123708	-0.01874	-0.0134824	-0.197542	0.208416	0.144222	-0.0391884	-0.0437841	-0.168267	0.160076	0.0371368	0.119249	-0.00319076	0.0867875	0.0215288	-0.0533397	-0.0594531	-0.111524	0.0568195	-0.177691	-0.232691	-0.0278518	-0.0313177	-0.0112769	0.0616091	-0.161768	0.0387162	0.0211437	-0.019948	-0.0358834	-0.00479918	0.129239	-0.22276	0.219339	0.13014
P15559	-0.110277	0.0111252	0.0115679	0.160188	0.0548899	0.172614	-0.191166	-0.0511711	0.0434601	-0.0756641	0.0929647	0.172275	-0.171054	-0.102051	0.00546449	0.0746841	0.12492	0.0598384	-0.178569	-0.0750723	-0.0270902	0.0343625	0.0348024	0.0847275	0.187336	0.159063	-0.0473663	0.0211476	-0.119913	-0.156834	-0.0595084	0.100784	-0.00440278	0.0974017	0.0352447	-0.216777	-0.0801809	0.138311	-0.00848912	-0.185041	0.0232164	0.0463954	0.0245864	0.0513053	-0.149679	0.224655	-0.0910778	0.000637805	0.174796
P15880	-0.142633	0.147534	0.0596079	0.0660803	-0.00590791	-0.141021	-0.0387555	0.0152998	-0.0514703	0.0659196	0.0620232	0.0156299	-0.0899014	-0.193191	0.050581	0.105419	0.144189	0.131367	0.00270662	-0.0385391	-0.0169225	-0.166394	-0.0181301	-0.0746792	0.146199	0.152631	-0.0201643	0.0174635	-0.0926081	-0.209766	-0.149378	0.12491	-0.00372066	0.00752301	-0.030879	0.122896	-0.143638	-0.0735293	0.0236267	0.100965	0.0606163	-0.0187901	0.0896874	0.0117714	0.146951	-0.109273	0.0359936	-0.188279	-0.153191
P15924	0.013088	-0.0882057	0.189287	-0.0467711	-0.0972191	-0.02044	-0.0299364	0.0304905	-0.1368	-0.0508279	0.190568	-0.0781393	-0.0358218	-0.0527514	0.0316161	0.0740864	0.0537224	0.0318057	0.0325626	-0.0735547	-0.0167896	0.148903	-0.102185	-0.116223	0.0585236	0.0667469	0.0595995	-0.0383427	-0.141369	0.0744101	-0.0910128	-0.0202457	-0.045745	-0.112422	-0.0782505	0.0306449	0.122102	0.0587665	-0.0249389	0.0134299	-0.0282715	-0.0486589	-0.0710776	-0.126964	0.0985875	-0.0214816	-0.00301906	-0.0232816	0.0132604
P16070	0.224973	0.0750764	-0.111261	0.0648918	-0.0153438	0.0929176	-0.221689	0.061427	0.19066	0.200649	-0.192149	0.0983894	-0.134324	0.213663	-0.172643	-0.0304586	-0.0899689	0.0227566	-0.046145	0.274082	0.077736	-0.157097	0.132485	-0.110045	-0.16778	-0.197629	0.0812877	0.275378	0.132598	0.0391497	0.242467	-0.161243	0.453035	0.28323	0.164142	-0.0926342	0.0416613	NaN	-0.0424664	-0.19487	0.154431	0.145581	0.069232	0.186248	0.0417952	0.163459	-0.131121	-0.00225797	NaN
P16144	0.0354767	-0.0168855	-0.0864891	-0.0851507	0.00953455	0.123262	0.0186174	0.0504237	-0.0550218	-0.0731997	0.00204397	-0.0747687	0.0281919	0.071306	0.00985858	0.131557	0.0584845	0.115051	0.0063996	0.0260482	-0.101677	-0.075758	0.00122861	0.0075323	-0.0757968	-0.0232533	-0.00807765	0.127662	-0.0264692	0.00887276	0.068167	-0.00363917	0.108807	0.0509425	0.0214396	0.0317382	-0.00316076	0.0204458	0.0442564	-0.0289214	0.0410988	-0.00800814	0.0934564	0.026519	0.0863708	-0.0553879	-0.020675	0.0840583	0.0589013
P16152	0.219212	-0.082105	-0.302078	0.0657866	0.0497351	0.232087	-0.138118	-0.121732	0.0325038	-0.0986866	-0.271458	0.287528	-0.0465884	0.153449	-0.0443906	-0.0749811	-0.0951265	-0.0106698	0.171195	0.0168961	0.107117	-0.329296	-0.106711	0.134084	-0.0310794	-0.19723	-0.0116765	0.14773	0.0651083	-0.269482	0.327605	-0.0890177	0.0758552	0.160309	0.0672366	-0.203036	-0.253544	-0.201687	0.103201	0.215011	0.12914	-0.204134	-0.322879	-0.328736	-0.0487673	0.00185051	-0.307012	0.162013	0.17389
P16401	0.0544856	0.0141155	0.329809	-0.041149	-0.149222	-0.0951606	-0.143211	-0.00110811	0.0167518	0.195973	0.007038	-0.0372068	0.0347378	-0.0349933	-0.181023	-0.0394495	0.167865	0.180477	-0.0016073	0.0715993	0.0417932	0.0267977	-0.494177	-0.0298171	0.148716	0.1703	-0.0384853	-0.0305081	-0.212647	0.174387	-0.173527	-0.0781234	-0.0751253	-0.111538	-0.157186	0.20813	0.362575	0.239814	0.00621272	0.0781157	-0.0212052	-0.0156857	-0.0780363	-0.0423189	-0.0314936	-0.214754	-0.154316	-0.144502	-0.0362421
P16422	0.00464411	0.221422	0.109866	0.29627	-0.0871589	-0.157608	-0.197528	-0.100678	0.105061	0.0917363	0.190796	0.207834	-0.297677	-0.249	-0.0260253	0.0600553	0.138913	0.157886	-0.238093	-0.169485	-0.0727017	-0.0406566	0.253768	0.0337666	0.212689	0.199372	-0.192599	0.064212	-0.131762	-0.12743	-0.0482854	0.118583	-0.0675155	0.0671605	0.178423	-0.18806	-0.111049	0.201906	-0.130663	-0.281262	0.16533	0.0789567	0.0893083	0.11674	-0.0288811	0.0073486	0.106626	-0.121479	0.145904
P16435	0.145792	-0.0281137	-0.127854	-0.0278046	-0.00837186	-0.0215504	-0.0376343	0.048288	0.0232384	0.0214764	-0.0207511	-0.0563899	0.0652227	-0.0321389	-0.0386707	0.0352709	-0.0799497	-0.117026	0.00265737	0.0637371	0.0990867	0.0275591	-0.0908218	0.0651677	-0.00892435	-0.0124633	0.0220357	0.0839158	-0.039306	-0.0729975	-0.00604513	0.028871	0.0375596	-0.00430977	0.0176113	0.0574086	-0.0124213	-0.060716	0.0356308	-0.114984	-0.0327223	0.0316852	-0.00563231	-0.0134794	0.0632167	0.0317956	-0.0898338	0.00858497	-0.0457383
P16444	-0.136378	-0.0378286	0.267607	-0.0237482	-0.118522	-0.0512728	-0.0551668	0.0470104	-0.162305	-0.0378633	0.269434	-0.113868	-0.140336	-0.0672852	0.0595062	0.0738209	0.15107	0.129541	-0.0225454	-0.159541	-0.234169	0.0942403	-0.0206801	-0.0904123	0.102856	0.0233667	-0.0301645	-0.0761816	-0.147769	0.160454	-0.151029	0.0144861	-0.1141	-0.146315	-0.214777	-0.113896	0.233338	0.180612	-0.0934582	-0.0934977	-0.143159	-0.0357482	-0.0919458	-0.160572	-0.102434	-0.0799514	-0.0853699	-0.0039208	-0.0245757
P17096	-0.365609	-0.0925785	0.390311	0.072291	0.0569575	0.0782616	-0.104396	-0.0134066	0.0379113	0.183816	-0.0127148	0.0418894	0.21109	0.0388326	-0.381488	-0.141003	-0.0282326	0.000352475	0.053018	0.0488871	0.153038	0.236404	-0.373386	-0.0856191	0.250403	0.13225	-0.133679	-0.110862	-0.0945055	0.0655691	-0.30896	0.205694	0.0390531	-0.188209	-0.0492104	-0.0042792	0.247589	0.387343	0.0943437	-0.0237717	-0.172155	-0.0484331	0.151923	-0.0385772	0.0317597	-0.128856	-0.0795551	0.00316728	0.282884
P17174	-0.101195	0.0195899	-0.0826674	0.181724	0.0793971	0.263403	-0.195283	-0.00669461	0.114667	-0.0604397	-0.136377	0.125901	0.0244259	0.359445	-0.0661836	-0.189439	-0.0498277	-0.061574	-0.197455	-0.00731939	0.0225622	-0.0614578	0.126012	0.394844	-0.12972	-0.0923777	-0.103242	0.0455779	0.223332	-0.0249651	0.364801	-0.0899458	-0.0610125	0.221529	0.251432	-0.253666	-0.0727896	-0.0575486	0.0914484	-0.188064	0.173436	-0.12749	0.0857116	0.100666	-0.302497	0.220819	-0.0674421	0.223968	0.244871
P17844	-0.0644866	0.216932	-0.00791128	0.0851379	-0.0192308	-0.134698	-0.0319405	-0.0187013	-0.161997	-0.0408177	0.117664	-0.0636387	-0.0902803	-0.226073	0.249287	0.240129	0.173167	0.168801	-0.147189	-0.0354643	-0.0876417	-0.118127	0.191224	-0.125199	0.185968	0.150622	-0.172111	0.0958783	-0.0844154	-0.202619	-0.181306	0.196484	0.0506232	0.0768895	0.151039	0.215617	-0.251711	-0.364166	-0.0562276	-0.0908383	0.0837691	0.01348	0.0988208	0.184411	0.197132	0.0473319	0.133277	-0.0838996	-0.114899
P17931	-0.138827	0.102594	0.0851777	0.128657	0.0435381	0.118563	-0.162131	-0.0232722	-0.0146473	-0.00602092	0.0730925	0.133511	-0.0682434	0.0671985	-0.0493929	0.00763965	0.167614	0.135389	-0.0970755	-0.100531	0.0341752	-0.0249636	0.0780608	-0.0426593	0.154821	0.119383	-0.130396	-0.0496225	-0.0915106	-0.0195361	-0.0730871	0.225592	-0.0195053	0.0461328	0.0146835	-0.0756798	-0.0318282	-0.0363905	-0.0341593	-0.13298	0.0780104	0.0173632	-0.0162476	0.0370676	-0.0425768	0.221221	0.0159287	0.154577	0.146518
P17980	0.207057	0.144613	-0.00158755	0.0423002	-0.0646798	-0.225993	-0.091297	0.0273632	0.0406402	0.210711	-0.0842891	0.071136	7.24174e-05	-0.202106	-0.0596989	0.0746568	-0.109068	0.0171208	-0.106576	0.0647463	-0.0527758	0.0156404	0.0433484	0.117849	0.130825	-0.0802857	-0.0933807	0.173132	0.0393115	-0.131041	-0.00544548	0.00127486	0.028322	-0.0545049	0.00801237	0.178102	-0.222167	-0.20793	-0.0397417	-0.0201232	-0.0102647	0.0727678	0.0619549	0.0567868	0.215816	-0.0494028	0.120958	-0.125473	-0.0235055
P17987	0.101587	0.0719511	-0.0218826	0.0143587	-0.0559601	-0.12581	-0.039212	0.0492599	-0.0768349	0.0375358	0.0372588	-0.0940733	0.0672532	-0.0677483	0.0552416	0.0627361	-0.043852	-0.0214541	0.0554197	0.0230669	0.0270198	-0.0883185	-0.0490121	0.107407	0.0294351	0.00257496	0.0750734	0.111483	-0.0915214	-0.0754899	-0.0883818	0.074405	-0.030641	-0.0769918	-0.00586969	0.125511	-0.0424614	-0.114723	0.11062	0.0119871	0.0493874	-0.0414701	-0.00601753	0.0750461	0.140845	-0.0418352	0.0614599	-0.0157243	0.0448386
P18077	0.360814	0.123879	0.00451734	-0.0425616	-0.216994	-0.136787	-0.0793722	-0.0131397	0.113223	0.238895	-0.0731144	0.0555296	0.0851301	-0.33447	-0.116064	0.0482833	-0.02415	-0.0845705	0.156573	0.266218	-0.085798	-0.120121	-0.302611	0.181658	0.122129	-0.0103543	0.143144	0.227094	-0.0882239	-0.282799	-0.1773	0.0514043	0.21415	0.169721	-0.101342	0.156205	-0.124446	-0.220465	0.210223	-0.00797401	0.0298876	-0.0543391	-0.190592	-0.331141	0.0530811	0.180417	0.201362	-0.162486	0.161632
P18085	-0.501238	0.271626	-0.104201	0.0648224	0.236947	0.0842441	-0.00863156	0.111158	-0.224037	-0.131038	0.0291797	-0.0466564	-0.0986582	-0.0684698	0.312269	0.396334	-0.0655711	0.0883845	-0.375407	-0.207403	0.216307	-0.313242	0.364471	0.308613	0.371354	0.317923	-0.119603	0.100055	-0.21928	-0.240148	-0.218654	0.164513	-0.121287	-0.141492	-0.103527	-0.0725263	-0.204563	-0.195733	-0.0932024	-0.00799338	-0.00945588	-0.115167	-0.121456	NaN	0.00496348	0.216939	0.215166	-0.00467533	0.0472023
P18124	0.121134	0.114678	0.00674461	0.0635388	-0.122899	-0.159678	-0.0879532	0.0139713	0.0389489	0.131145	-0.162005	0.00355337	0.0690452	-0.0747576	-0.0170473	-0.0539994	0.0798219	0.0690962	0.135135	0.0832693	-0.0466007	-0.123885	-0.124988	-0.123027	-0.046744	-0.00637677	0.115458	0.145032	-0.00412879	-0.139436	-0.0240733	-0.115777	0.0235771	0.0118454	-0.00605989	0.151981	-0.0356061	-0.0634877	0.0795122	0.156903	-0.0677246	0.0808235	0.0247574	0.00185878	0.0835774	-0.0979871	0.00464293	-0.088525	-0.0441704
P18206	-0.0297994	0.142124	-0.341498	0.1392	0.162041	0.217151	-0.0130308	-0.0289342	0.123534	-0.0389877	-0.149785	0.190205	-0.202278	0.0723816	0.158863	0.0937295	0.0240699	0.0405882	0.0109768	-0.243524	0.0361478	-0.164646	0.313881	0.206301	-0.0577838	-0.0634654	0.0436809	-0.145614	0.0649728	-0.0153113	0.217502	0.114796	0.206589	0.167447	0.186126	-0.188845	-0.14058	-0.0471047	0.251479	-0.109572	0.228812	-0.00893325	0.261736	0.284478	-0.188025	0.0780045	-0.0780877	0.09297	0.230797
P18283	-0.118804	-0.028159	0.255064	0.146598	-0.10693	0.0137176	-0.0481819	-0.161709	0.0761066	-0.0735426	0.287253	0.0655605	-0.299928	0.0605236	-0.100867	-0.0693226	-0.045278	-0.103265	0.0616745	-0.0475706	-0.172664	0.0991286	0.0623458	0.0907713	-0.0172735	0.141754	0.0591716	-0.148774	-0.0473242	0.0867641	0.0695087	-0.172703	-0.126283	0.0595012	-0.0231668	-0.216278	-0.00372374	0.163421	-0.0926676	-0.0132611	-0.0228922	-0.00732704	-0.0495754	0.0371851	-0.397186	0.125647	-0.10483	-0.0670426	-0.0334677
P18621	0.163247	0.0723498	-0.0376699	-0.0294206	-0.0696166	-0.0820353	-0.051977	0.0430138	-0.0205813	0.00401728	-0.0837383	0.010079	0.0316266	-0.0912042	0.0615039	0.101412	0.154491	0.0754366	0.0646087	0.0184968	0.00798262	-0.187125	-0.0429821	-0.0657728	0.212102	0.169586	-0.0173692	-0.00998238	-0.11437	-0.203741	-0.151676	0.118998	0.0320339	0.0272496	-0.0206376	0.152234	-0.0845443	0.0218077	0.127078	0.16474	0.0122393	0.0128519	0.0937242	-0.0641641	0.0609012	-0.107898	0.0633609	0.0163115	-0.078823
P18754	0.0701501	-0.00685595	0.0290561	0.127764	-0.0877325	0.0242746	-0.0906014	-0.051677	0.0916241	0.0774407	-0.102688	-0.0471892	0.174639	0.15648	-0.121833	-0.239572	-0.110523	-0.119318	0.0470678	-0.0217793	0.1733	0.141336	-0.100192	-0.0176956	-0.210401	-0.047953	0.0491292	0.0857862	-0.0563757	0.144247	0.121858	-0.0955629	-0.0735845	-0.0786126	-0.0673913	-0.100555	0.121306	0.046878	-0.0658508	-0.038998	-0.0522445	-0.0374809	-0.0387477	-0.209749	0.144304	-0.0777211	-0.0240154	0.0616571	-0.113809
P19338	-0.0306591	0.146844	0.0570056	0.0392281	-0.103709	-0.0945491	-0.0476214	0.0406256	-0.0763651	0.0803881	0.0278787	0.00320341	-0.0275968	-0.153957	0.0304178	0.130184	0.131914	0.0804167	0.0282116	-0.0431926	0.0492209	0.0445565	-0.0987383	-0.165758	0.18959	0.148064	-0.0455935	0.0014698	-0.138098	-0.062201	-0.190476	0.10878	0.0147638	0.0085638	-0.0474788	0.0839344	0.13152	0.0415174	-0.00614155	0.203178	-0.00468563	0.0392847	0.0507626	-0.0603763	0.102898	-0.0869234	0.0576784	0.011063	-0.0952831
P19404	0.0806356	0.0458548	0.0833857	0.163363	0.140124	-0.15364	-0.313795	-0.00274736	0.11796	-0.204265	-0.0176306	0.0597012	-0.206201	0.152918	0.275788	-0.213226	0.0628095	0.142547	-0.103731	-0.0089937	0.2223	0.093402	-0.291144	-0.0863527	0.287166	-0.0179818	-0.233757	-0.106225	0.0332737	-0.000639435	0.164818	-0.107851	-0.13591	0.0878922	-0.0609104	-0.371659	0.0529074	0.0726617	-0.0248167	0.0695529	-0.118522	-0.115029	-0.191478	-0.205975	0.0380701	0.0288218	-0.0399947	0.000858508	0.189519
P19525	-0.0397783	0.110362	-0.148328	0.102224	-0.186808	0.0241997	0.144622	-0.00221824	0.00146204	-0.159268	-0.0605238	-0.0768571	-0.152693	-0.0275972	0.205681	0.254444	0.115428	0.291786	-0.0506982	0.059863	-0.0544162	-0.054017	-0.0651256	-0.266369	-0.03994	-0.25306	-0.163642	-0.12253	0.23373	0.116278	0.212712	-0.0506924	0.0296152	-0.173108	0.0495132	0.172155	-0.168208	-0.115919	-0.121606	0.0595726	-0.00806213	0.0722707	0.031813	0.0426048	-0.0557594	-0.0172786	0.26744	-0.331316	-0.196464
P20042	-0.161711	0.0688692	-0.120091	0.0218102	0.172844	0.103453	-0.0959578	0.00740475	-0.0617955	0.0607372	-0.201547	-0.0587524	0.1762	0.128372	-0.0257005	-0.0501525	-0.0517925	0.0963117	0.0746637	-0.0853291	0.17575	-0.0878724	-0.0868798	-0.0625234	0.0533274	0.0746093	-0.0187282	-0.224328	0.0355049	0.0506157	-0.107465	0.118519	-0.0854161	-0.148422	0.000438009	-0.0306033	-0.254247	-0.109968	-0.0462897	0.0431859	-0.149354	-0.0625499	-0.0169426	-0.0966478	-0.00718113	-0.00226006	0.139169	0.0600914	0.150365
P20073	-0.178369	0.0397034	-0.00364231	0.00930421	-0.114786	0.113462	0.130187	0.0686208	-0.0533748	0.111411	-0.264673	0.0661827	0.0096439	0.0943016	-0.0180037	0.0547675	-0.243127	-0.170312	-0.0750913	-0.0541504	0.185048	0.242899	-0.00121218	0.0982277	-0.124359	-0.144604	-0.0372406	0.199718	0.0327788	0.175187	0.0627367	-0.153519	-0.0265862	-0.182362	-0.267999	-0.0695202	-0.0502913	0.0636928	-0.014882	-0.0324519	-0.0339924	-0.00747054	-0.0746587	-0.0491063	0.202868	-0.0494402	-0.302056	0.120302	0.0716698
P20340;Q9NRW1	0.0155714	-0.0985183	-0.290796	0.0372284	0.185541	-0.046947	-0.0601021	0.204606	0.137956	0.165522	-0.300855	0.0155973	0.331627	0.260276	-0.294964	-0.372772	-0.0556167	0.127083	-0.243879	0.0167188	-0.105825	-0.0390639	0.0161719	0.236606	-0.00931545	0.0326808	-0.128705	0.0644499	-0.0156261	-0.0862307	-0.0730368	0.175772	0.215046	-0.0583418	-0.0480379	0.0143532	-0.129006	-0.0742906	-0.147563	-0.162835	0.0142736	0.0995124	-0.0182809	-0.0814187	0.385723	0.103395	0.141545	-0.173607	-0.0860082
P20618	-0.0881021	0.111399	-0.360282	0.205933	0.0599394	-0.001278	0.011234	0.112304	-0.0625108	-0.0970303	0.156557	0.0210014	-0.240977	-0.0794599	0.215404	0.172129	0.0116212	-0.271317	-0.286538	-0.14039	0.264655	0.2191	0.151163	0.0696275	0.0977358	0.0917328	-0.135762	0.00200586	-0.052015	-0.0913234	0.0677169	0.113276	-0.00853678	0.203213	0.157993	0.012048	0.100276	-0.0586167	0.202956	-0.0143355	0.0820956	0.0922787	0.154843	0.160655	-0.262343	-0.0465306	-0.0951834	0.00785651	-0.026203
P20645	-0.143145	-0.0592716	-0.138301	0.0283471	0.0301396	0.159272	0.0236486	0.21946	-0.169512	-0.145378	0.0262016	-0.0961924	0.0351667	0.17169	0.191106	0.119202	-0.0873313	-0.166833	-0.0852006	0.191518	0.0504203	0.138385	-0.0433109	0.129505	-0.0479301	-0.170957	-0.167893	0.0363287	0.159454	0.0402007	0.204983	0.0734484	0.192147	0.185504	0.0885011	0.147236	0.229591	0.064611	0.167438	0.0282991	0.149372	0.369119	0.0995554	0.122472	-0.180883	-0.063788	-0.139676	-0.0674412	-0.0601299
P20674	0.310652	-0.203506	-0.0717698	0.0133451	0.0652204	-0.0878191	-0.0104318	-0.0447958	-0.107888	-0.297256	0.242093	0.214738	-0.00197171	0.122783	-0.0400812	-0.00101709	0.000418834	0.114221	0.280845	0.11521	-0.178081	0.101453	-0.426086	0.0658622	0.185924	0.121687	0.0661988	0.0687115	-0.305677	0.129331	-0.129252	-0.018956	-0.0281448	-0.0744198	0.0474266	-0.104038	-0.0109161	-0.0377877	0.235166	0.123371	0.0693619	-0.0971566	-0.279439	-0.33116	0.0462627	-0.0103953	-0.205593	0.260822	0.175118
P20700	0.256856	-0.065924	0.302027	-0.0641649	-0.230343	-0.143909	-0.0443079	0.00202061	-0.0933396	0.134223	0.273508	-0.0728799	-0.1606	-0.174078	-0.0186638	0.12551	-0.0609105	-0.0219984	0.0802232	0.0338311	-0.0167275	0.296371	-0.206132	-0.0883502	0.114133	0.109341	-0.0913086	0.0283039	-0.074924	0.0853364	-0.115723	-0.0319233	-0.111765	-0.220322	-0.175377	-0.0767831	0.213423	0.212344	-0.0143279	0.0445456	-0.0985243	-0.113884	-0.0998225	-0.111882	0.0651527	-0.103138	-0.0157199	-0.0164708	0.00709268
P21333	-0.066514	0.126558	-0.131255	0.0722859	-0.00708416	0.0479899	-0.072106	0.0252534	-0.055443	0.0468932	-0.180709	0.0134297	-0.00757609	0.0303322	0.0214648	0.139379	0.0121503	-0.0473832	0.158659	0.0298137	0.105135	-0.214885	-0.0418143	0.0018934	0.125376	0.0890013	0.0705431	0.0363473	-0.0705678	-0.22907	-0.120794	0.130215	0.0747725	0.105647	0.0675689	0.129519	-0.117372	-0.156601	0.0587076	0.110198	0.0887435	0.0635967	0.116036	0.100121	0.0801294	-0.0368088	0.0360053	-0.0216479	-0.0303271
P21399	-0.081124	0.0503563	-0.0720297	0.0491147	-0.00693456	-0.00712803	0.0198809	0.0536942	0.00513936	-0.0107366	-0.119928	0.028304	0.102748	0.0936545	-0.0804765	0.000831982	-0.0492786	-0.128068	0.0572264	-0.0909539	-0.0161422	0.0715731	0.0216487	0.121424	-0.0795295	-0.13242	-0.00584159	0.0331076	0.0570598	0.055937	0.0915847	-0.00217928	-0.0909356	-0.0678092	-0.141399	-0.0145388	0.0926486	0.0158654	0.0504328	-0.0363326	-0.0839101	-0.0149015	0.0237661	-0.0289681	-0.00446975	0.114269	-0.101241	0.0418066	0.102449
P21796	-0.211027	0.0610982	0.163586	0.0278903	-0.0315606	0.115384	-0.0641933	0.0258585	-0.0459157	-0.074944	0.265924	0.0307079	-0.207792	-0.0322251	0.0593764	0.102695	0.146876	0.133231	-0.104035	-0.0565763	-0.192576	0.0738717	0.0736508	-0.000410308	0.221764	0.213239	-0.0946659	-0.1101	-0.055034	-0.0237983	-0.168081	0.0788794	-0.0278801	0.0113103	-0.0014526	-0.101589	0.239379	0.364567	0.0162169	0.0609475	0.108873	0.0796156	0.055573	0.012052	-0.18883	0.0137979	-0.172108	0.0165935	0.0429012
P21912	0.0916745	0.163251	0.121143	0.0965502	-0.191122	-0.0277209	-0.0359949	-0.0812645	-0.0143059	-0.0521075	0.153467	0.103241	-0.340681	-0.0672741	0.150948	0.203796	0.172996	0.0646336	-0.099276	-0.069025	-0.24743	0.039156	0.288839	-0.0331947	0.145029	0.287422	-0.12061	0.102539	-0.0849632	-0.0332423	-0.0601322	-0.133382	0.0308185	0.0375655	0.0499893	-0.117933	0.133607	0.506607	0.140557	-0.0213968	0.0739091	0.0187458	0.0060422	0.0267504	-0.250235	0.0842083	-0.191026	0.12972	0.156572
P21926	0.088613	0.172664	-0.0651861	0.0622227	0.172268	-0.039896	-0.137064	-0.0715754	0.154036	0.315718	-0.0469725	0.187145	0.00249887	0.0343751	-0.282744	-0.224862	0.101406	0.121532	-0.225188	0.0729942	-0.125132	0.108334	0.033148	0.104695	-0.0322047	-0.00167149	-0.153554	-0.0164799	0.0955993	0.289184	0.0498328	-0.0534278	0.0891757	0.145885	0.134516	-0.00284211	0.167243	0.200065	0.139151	-0.0509443	0.090462	0.117673	0.194039	0.194661	-0.334975	0.265502	0.0699848	0.0635792	-0.0887822
P21953	-0.272298	-0.0462661	0.28525	-0.0880811	-0.171964	0.104136	0.252859	0.0318225	-0.225375	0.0859306	0.0425766	-0.0968972	0.0423382	-0.0980031	0.203175	0.145767	0.209008	0.313649	0.158606	-0.36122	-0.331265	-0.128899	0.372332	-0.171943	0.319884	0.140947	-0.183775	-0.277005	0.00365952	0.239622	-0.264288	0.136283	-0.0706107	-0.0995198	0.000860256	-0.0993097	0.48978	0.402695	0.109222	0.0757549	-0.106675	0.0293491	-0.0210192	-0.249239	-0.170326	-0.15703	-0.157128	0.0753769	-0.0158452
P21964	0.252058	-0.292496	0.118413	0.0351813	-0.0586653	0.0113597	-0.0416465	-0.0799163	0.216637	0.106212	0.053017	-0.146048	-0.157458	0.0367691	0.0142598	-0.155647	0.146839	0.0657515	0.040202	-0.189971	0.0499152	-0.195856	-0.0602759	0.0607259	0.0486604	0.0482524	-0.00426066	0.127538	-0.0976682	0.112574	-0.0524746	-0.232651	-0.00521675	-0.106132	-0.0746775	-0.145102	0.244164	0.184791	0.106399	0.0372554	-0.116991	-0.0699281	-0.0980615	-0.078248	-0.161639	-0.148026	-0.299801	0.147046	0.0400551
P22033	0.224595	0.0784617	0.463682	-0.206968	-0.269131	-0.315756	0.00660516	0.132888	-0.353477	-0.0203784	0.234448	0.072448	0.085725	0.088752	-0.23014	0.234418	0.0355031	0.311556	0.162053	-0.235796	-0.132885	-0.209551	-0.0694909	0.249164	0.261027	-0.043798	0.295612	0.0854036	0.0102819	0.195216	-0.286687	-0.416511	-0.120948	NaN	0.120909	NaN	0.342064	0.497269	0.0137699	NaN	0.250077	NaN	NaN	0.476183	-0.0395414	NaN	-0.107456	-0.0833791	-0.216511
P22087	0.0207082	0.0205494	0.194789	0.0245265	-0.160505	-0.0661232	-0.0381544	-0.0431689	-0.14541	-0.0204716	0.176231	0.0264398	-0.0523508	-0.107052	0.00363225	0.0888445	0.105985	0.0498988	0.142589	0.0209265	-0.172658	-0.0243253	-0.0987062	-0.0621017	0.0992826	0.0556227	0.0915632	0.116194	-0.156877	-0.126472	-0.100592	-0.0223598	0.0256813	0.0789091	-0.131789	0.065567	0.166702	0.105892	-0.0398942	0.162111	-0.0544297	0.00512115	0.0181318	-0.0472862	-0.0287812	-0.0580925	-0.0541645	-0.102793	0.0159855
P22102	-0.0432528	0.158069	-0.228776	0.138986	0.0691555	-0.00813117	-0.0741232	0.000181187	0.013678	0.0335809	-0.304798	0.0536027	0.0600037	-0.0939198	0.12266	0.119236	0.137073	0.0884533	-0.0230574	0.024291	0.0391432	-0.346039	0.121474	-0.0464759	0.100635	0.0486722	0.0519946	0.0174893	0.000482814	-0.337717	-0.00690822	0.12675	0.0771097	0.103182	0.0472689	0.126339	-0.309946	-0.258809	-0.00197398	-0.0382331	0.0458496	0.0270556	0.0458356	0.0592038	0.175302	0.0228887	0.102678	-0.00484057	-0.0467421
P22234	0.117013	0.222674	-0.262675	0.163618	0.0507566	-0.0470801	-0.0486786	0.01746	0.167708	0.176047	-0.175466	0.212059	-0.0825169	-0.129954	-0.0129732	0.0346026	-0.00722381	0.0275191	-0.140556	0.151479	0.0721069	-0.15924	0.0929651	0.149079	0.110921	-0.0170419	-0.0939802	0.0222965	0.0150659	-0.167245	0.137889	0.193038	0.260519	0.10376	0.1427	-0.125644	-0.161446	-0.0493578	0.157902	-0.17137	0.0290826	0.188003	0.245634	0.0870297	0.00793586	0.157873	-0.0229909	0.00686596	0.181576
P22307	0.0373102	0.0601506	-0.0645929	0.091896	-0.0387494	0.0994643	-0.144857	-0.064578	0.00415827	0.0671111	-0.132691	-0.0707035	0.0424997	0.139046	-0.0304159	-0.0434768	-0.0304206	-0.0864183	0.07324	0.183801	-0.00766197	-0.0841135	-0.0777352	0.0071239	0.0266209	-0.0172098	0.0118811	-0.0886653	-0.0330055	-0.0815471	-0.0264943	0.157312	-0.0993039	-0.0223309	-0.0204485	-0.106479	-0.0524333	0.0799009	0.0423476	0.00933104	0.0460651	0.0479554	-0.00979213	0.0217753	-0.165794	-0.0149746	-0.189777	-0.0438326	0.184503
P22314	0.0673371	0.0278375	-0.1005	0.0954585	0.00147802	-0.00577472	-0.00361609	-0.0425603	0.00617546	-0.0996583	0.0732951	0.0402285	-0.138509	0.00854692	0.0367052	0.111707	0.0500634	0.00525034	-0.0531754	0.0556195	-0.122768	-0.0976783	0.0917679	0.105678	0.142418	0.104444	-0.118761	-0.00202876	-0.0139678	-0.0743532	-0.0819433	0.0643028	0.0533559	-0.0326292	0.0404549	-0.0451956	-0.0152296	-0.0150623	0.00585058	-0.112006	0.0214658	0.0109812	0.0365046	-0.0274056	-0.0387916	0.146907	-0.0586357	-0.0381874	0.131673
P22570	0.0758569	0.0554599	0.257761	-0.181627	-0.0665022	-0.0401046	-0.080242	0.0403099	-0.258965	0.0668111	0.121335	-0.123889	0.0420856	0.157178	0.0367358	0.00537547	-0.036028	-0.243526	0.198331	0.0350564	0.108885	0.209263	-0.190246	-0.0560729	-0.147254	-0.00607578	-0.0879715	0.128246	-0.0865405	0.223452	0.11109	-0.114937	0.0448136	-0.132414	0.0477997	-0.128908	0.322276	0.215785	-0.016568	0.181029	0.156931	0.097454	-0.0738341	-0.00650385	-0.122884	0.0404903	-0.251794	0.0533893	-0.0158545
P22626	-0.123105	-0.0196673	0.173125	0.0207555	-0.0469699	-0.0226024	-0.0137235	0.0399434	-0.0965111	-0.115352	0.226719	-0.0498008	-0.171017	-0.161923	0.175054	0.196115	0.177612	0.155589	-0.0429769	-0.071474	-0.0467693	-0.00697742	-0.0127925	-0.14892	0.0394496	0.0383114	0.00875843	-0.00427224	-0.0995036	0.068913	-0.0374566	-0.0204103	-0.0632857	-0.00552613	-0.0667821	0.107947	0.15485	0.220625	0.03055	0.0516079	-0.0520517	0.0400061	-0.0254316	-0.058667	-0.0485652	-0.0817509	-0.0233457	-0.129925	0.0422412
P22695	0.0471747	0.0223756	0.261993	-0.00849746	-0.179868	-0.125644	-0.122181	0.016095	-0.131682	0.0383003	0.143021	0.0358511	0.0125156	-0.0298014	-0.119895	-0.0227772	-0.0864346	-0.0578994	0.0752571	0.0429842	0.0361519	0.235834	-0.226725	-0.0926375	-0.0267559	-0.0440215	0.0577718	0.0531368	-0.187307	0.183011	-0.0194658	-0.0967637	-0.116381	-0.126291	-0.128683	-0.0975454	0.164301	0.164315	0.0014764	0.0360114	-0.120716	-0.0922385	-0.171668	-0.101928	-0.0734969	-0.154863	-0.0745623	0.00207945	0.0141071
P23193	0.00353877	-0.0158314	-0.0563951	0.130659	-0.127501	0.0361328	-0.0849268	0.0797899	0.0310189	0.0665347	-0.0804694	0.128966	-0.0819049	-0.173221	0.0408885	0.0412062	-0.194173	-0.0746452	-0.107462	-0.0191125	0.0672375	0.168404	-0.00304389	0.117156	-0.180254	-0.138634	-0.0472265	0.0418016	0.119599	0.0954126	0.0929065	-0.0216077	0.0828044	-0.0520289	-0.0429782	0.0386744	-0.103739	-0.00166259	0.0841303	-0.187551	-0.0624635	0.180786	0.0432374	0.00926999	-0.0398861	0.0595552	-0.240627	-0.0905592	0.0860817
P23229	0.0886941	0.0778905	0.027547	0.130676	-0.0713424	-0.058625	-0.0584883	-0.0521001	0.0184604	0.0878209	0.00527892	-0.0146835	-0.0621265	0.0232095	-0.0344686	0.0307273	0.132856	-0.00821309	-0.0940152	-0.0065051	0.0823539	-0.0707775	0.040687	-0.0155937	0.0186209	0.0519179	0.0234279	0.0597183	-0.163236	-0.048237	-0.00118803	0.131806	0.0379046	-0.0778235	-0.0481079	0.116317	0.0789508	0.101298	-0.0207412	-0.00965862	-0.0073429	-0.0782372	-0.0129832	0.109684	-0.0148276	-0.0880127	-0.0305994	0.0287658	-0.0448989
P23246	0.074484	-0.00644157	0.112348	-0.141887	-0.00661088	0.0388349	-0.101839	0.0101065	-0.0727094	-0.0481908	0.212805	-0.0216558	-0.0631533	-0.00416548	0.0178252	0.00429486	0.0244204	-0.0113788	0.0174759	-0.0245056	-0.00173288	0.17022	-0.0782213	-0.0815359	0.0680599	-0.0316563	-0.0187645	-0.0582515	-0.110817	0.0947799	-0.05218	0.109514	-0.0602835	-0.0388896	-0.0682239	0.0248834	0.197052	0.125506	-0.0387228	0.0314559	-0.0695334	0.0312223	-0.0707344	0.00926962	-0.064604	-0.0710013	0.00433187	-0.0494156	-0.0123746
P23284	0.149	0.114757	-0.29597	0.100706	0.0829979	0.0800873	-0.163336	-0.125042	0.147151	0.170773	-0.22755	0.108778	-0.0121316	0.0497119	-0.166723	-0.117215	0.0937598	0.0774033	-0.140719	-0.0234799	-0.0453506	-0.253674	0.154889	0.0973241	0.117239	0.133398	-0.184911	-0.0496978	0.0403661	-0.189521	-0.116259	0.198857	0.0316792	0.0942701	0.0958056	-0.0865682	-0.266784	-0.108124	0.0473244	-0.112961	0.113297	0.0904164	0.0781332	0.0552725	-0.194559	0.0615948	-0.0327181	0.105128	0.0630499
P23368	0.0696964	-0.0682335	0.0919126	0.00582933	-0.0861322	0.11968	0.0221128	0.00160505	-0.0225259	-0.239383	0.105259	0.103245	-0.234246	0.0962512	0.229144	0.0823421	-0.0409175	0.195167	-0.194447	-0.126497	-0.178102	-0.0882303	0.360356	0.12939	0.134505	0.360356	-0.136532	-0.163191	-0.235587	-0.0175388	0.174432	-0.00764319	-0.0722879	0.0173965	-0.0230246	-0.133606	0.00368559	0.243253	0.0157055	-0.0761701	0.0855986	-0.125264	-0.0842867	-0.00550197	-0.210933	0.21972	-0.0659679	0.0615446	0.271724
P23381	0.273483	0.132401	-0.402308	0.019114	-0.048096	0.0677226	-0.0963983	0.00740158	0.0651557	0.0250624	-0.469785	-0.0336303	0.108037	0.203583	0.0344882	0.00919779	-0.0484956	-0.0527825	0.281674	0.0961857	0.00789116	-0.238426	-0.269138	0.157963	-0.0516701	-0.0704417	0.313458	0.122143	0.0775093	-0.340825	0.0378229	-0.121994	0.038057	-0.0106517	0.0243941	0.0223308	-0.358838	-0.324557	0.245789	0.247953	0.0425932	0.0499192	0.0175859	0.0790998	0.0899573	-0.0887958	-0.0524749	0.217706	0.172815
P23396	-0.20639	0.071584	0.0148319	0.184	0.00262282	-0.0427632	-0.0308655	0.00834454	-0.0891113	-0.0210969	0.0449296	0.0462065	-0.0931704	-0.173615	0.122146	0.179791	0.0598052	-0.00268711	0.0253398	0.0337161	0.0476652	-0.182654	-0.0260537	0.0457921	-0.00423615	-0.0112176	0.0849857	0.143014	0.0270983	-0.159841	-0.00985772	-0.101042	0.0154505	0.000894983	0.0284227	0.122515	-0.0952168	-0.0916134	-0.0153965	0.0710627	0.0331943	0.0468436	-0.000437021	0.0139983	0.191339	-0.0285434	0.115701	-0.0497269	-0.0997046
P23526	0.0978933	0.279261	-0.289031	0.29067	0.118709	0.0459433	-0.194336	-0.141633	0.267937	-0.00504193	-0.118625	0.308124	-0.212456	-0.0150653	-0.0436598	0.0259761	0.124096	0.113174	-0.0786108	-0.0275445	-0.134283	-0.341498	0.274978	0.282962	0.234039	0.264118	-0.250864	0.046871	-0.00847557	-0.263834	0.0224401	0.161721	0.166997	0.200283	0.204556	-0.333168	-0.052547	-0.134671	0.0950204	-0.33677	0.232181	0.0129632	0.19203	0.140541	-0.225068	0.288507	0.0501508	0.156862	0.208636
P23588	-0.180444	-0.176236	-0.382955	0.115964	0.100761	0.17966	0.12319	0.116894	0.036436	0.103422	-0.180573	0.146101	0.113714	-0.162309	-0.0611554	0.0477355	-0.0142759	-0.143897	0.058162	0.225795	0.121781	-0.245311	-0.0367825	0.106576	-0.131719	-0.226042	0.100039	0.00161663	0.151069	0.0817507	-0.0366955	0.0680907	0.0965654	0.160291	0.174731	0.270365	-0.216834	-0.218972	-0.0788537	-0.0188771	-0.0887337	0.0902568	0.0742707	-0.0506875	0.139195	-0.0465897	0.181898	-0.118584	-0.0301419
P23921	0.13114	0.555397	-0.290203	0.339372	0.0521038	-0.499001	0.100543	0.00443241	0.264957	0.304729	-0.530498	0.175711	0.282176	-0.366558	0.0458497	0.199721	0.0404686	0.0335528	-0.499046	0.362247	0.150218	-0.351111	0.269881	0.419821	-0.0494074	-0.00827766	-0.520622	0.446564	0.369604	-0.314788	0.228067	0.245736	0.374598	0.304288	0.297876	0.2067	-0.428057	-0.302494	-0.411607	-0.395763	0.425727	0.352766	0.346737	0.4822	0.238625	0.432011	0.359536	-0.39501	-0.277448
P24534	-0.162378	0.247918	-0.10878	0.200551	-0.038044	-0.0515313	-0.026257	0.0309032	-0.028163	0.103511	0.0124007	0.0928168	-0.100392	-0.233165	0.0893808	0.164782	0.169602	0.127985	0.0570072	0.182598	0.0221727	-0.282511	-0.0611894	-0.103859	0.24109	0.241492	-0.113652	-0.0236014	-0.0847236	-0.22683	-0.1963	0.243561	0.0514946	-0.00665069	-0.0156521	0.0306815	-0.296631	-0.309014	0.00901197	-0.0652475	0.00477384	0.0433961	0.0333167	-0.0334615	0.27689	0.170577	0.155578	0.0184648	-0.0992355
P24539	-0.0531216	-0.0187587	0.308269	-0.0392632	0.0362249	0.0309138	-0.135708	-0.11603	-0.23375	-0.0571318	0.361412	-0.0204571	-0.0951362	-0.175155	0.0994067	0.131285	-0.13571	-0.0886744	0.0902562	0.0424946	0.158302	0.360536	-0.231245	-0.161803	0.0357366	-0.0273975	-0.110601	-0.0925716	-0.0480071	0.258678	0.0170017	-0.00155285	-0.00177713	-0.124984	-0.0870015	-0.121684	-0.00772987	0.464199	0.193128	0.0578753	-0.0460317	-0.00499508	0.00940716	0.0774203	-0.00197053	-0.117344	-0.149329	-0.0395366	-0.0578106
P24666	0.140771	0.0688562	0.0200675	-0.0248068	-0.138486	-0.0727819	-0.0277667	0.0292377	0.00843126	0.161766	-0.17312	0.00669851	0.203715	0.00919249	-0.163292	-0.0578829	0.195723	0.149731	-0.164673	-0.126255	-0.102047	0.00531224	-0.0027449	0.00434918	0.0690986	0.144034	-0.143355	-0.128578	-0.0356642	-0.0769384	0.030714	0.169137	0.0161059	0.113062	-0.0615497	0.10847	0.0306514	-0.209312	-0.0262476	0.0477918	0.0306153	0.135952	-0.118711	0.0395652	-0.0397989	-0.0128139	0.214204	-0.0757338	-0.156599
P24752	-0.0646505	-0.0630303	0.0474128	-0.133678	0.325363	0.0740874	-0.164097	-0.11139	-0.0505861	-0.265656	-0.183657	0.0678626	0.100563	0.206848	0.0813652	-0.00838005	-0.012864	-0.0925079	-0.109607	-0.202757	0.10541	0.0251883	0.178076	0.0515702	0.12352	0.172762	-0.270829	-0.0656335	-0.116224	0.0189129	-0.0372304	0.110071	-0.0708489	0.153999	0.0781091	-0.205034	-0.11916	0.0884783	0.0290002	-0.190553	0.0793134	-0.0789376	0.184914	0.124567	-0.325964	0.0126949	-0.187831	0.0172701	0.111789
P25205	0.0147967	0.0991774	-0.360434	0.12947	-0.0270957	-0.072067	0.143723	0.0504986	0.0119748	0.139579	-0.283908	0.105726	0.050424	-0.245985	0.0695666	0.164356	0.0802199	-0.0899113	-0.133751	0.244998	0.110134	-0.252021	-0.00264058	0.0782812	0.0555528	0.170831	-0.104175	0.185961	-0.0400029	-0.313538	-0.0197685	0.102976	0.118883	0.110149	0.128616	0.164721	-0.31708	-0.162203	-0.0800176	0.053817	0.0657358	0.197073	0.0943844	0.213519	0.104721	0.0499573	0.0754415	-0.259074	-0.19862
P25325	0.142934	0.0651512	-0.0883369	0.0991061	-0.0979698	-0.109186	0.0191002	-0.129385	0.0688436	-0.0551727	-0.105593	-0.0186061	-0.0313372	0.0754917	0.1072	-0.0914348	-0.289943	-0.0939472	0.138355	0.0804809	0.0386773	0.0645867	-0.0499274	0.032026	-0.140691	0.054924	0.140624	0.10946	-0.0535992	0.0144908	-0.0866651	-0.116119	-0.145857	-0.126639	-0.126959	-0.111782	0.0420897	-0.0463476	0.0112686	0.0685415	-0.168259	-0.137766	-0.114107	-0.139779	-0.0955756	-0.0413693	-0.0428831	0.0925116	0.0930188
P25398	0.302303	0.0634169	-0.115354	0.0228341	-0.0621596	-0.0669307	-0.104018	-0.0118739	0.0025322	0.0855779	-0.164661	0.0107398	-0.0408602	-0.000745037	0.0459095	0.100459	0.209844	0.161373	-0.0351658	-0.11798	0.00635299	-0.176907	0.0670674	-0.0809663	0.156557	0.187446	-0.0643207	0.00106389	-0.0262085	-0.172181	-0.147803	0.0813077	-0.023341	-0.05906	-0.0465615	0.050273	-0.196535	-0.0974527	-0.0615117	0.00770546	0.0416387	0.129332	-0.00137323	0.0458137	0.202556	0.0165528	-0.000751412	0.0537728	0.0590229
P25705	0.00426676	0.00804565	0.277748	-0.0551459	-0.151045	-0.0590887	-0.0634055	0.0158412	-0.157845	-0.0371469	0.204214	-0.0648705	-0.00170776	-0.0660395	-0.0244712	0.103023	0.0335417	-0.027144	0.0757676	-0.0441598	-0.0768149	0.219747	-0.112172	-0.0937461	0.0918322	0.117933	0.0850577	-0.00870279	-0.175872	0.0695218	-0.174147	-0.0265696	-0.0970368	-0.0889222	-0.125118	-0.0636494	0.233801	0.190868	0.0169179	0.0615032	-0.0925287	-0.0363669	-0.11915	-0.125014	-0.00900874	-0.0647369	-0.0861279	0.0326789	0.007124
P25786	0.274035	-0.00601741	-0.076254	-0.04172	-0.0289238	-0.0309034	-0.0720383	-0.00255312	0.0701427	0.137203	-0.149361	0.0165717	0.137606	0.131452	-0.152445	-0.159627	-0.128181	-0.238064	0.0191491	0.119881	0.141207	0.0431144	-0.0902216	0.155738	-0.162254	-0.157527	0.106344	0.0770948	0.12314	0.0444408	0.116367	-0.130767	0.0985389	-0.0637082	0.0894273	-0.00111904	-0.0296457	0.0220572	0.0448891	-0.235822	0.0811765	-0.0879439	0.0191701	0.0482	-0.117464	0.0318577	-0.0621454	-0.00842958	0.102327
P25787	0.171637	-0.0116841	-0.0852451	-0.015012	0.0763285	-0.128016	0.10013	-0.0693877	0.0183148	-0.01801	0.0119889	0.0649015	-0.0328226	0.10736	-0.0282074	-0.0646202	-0.018882	0.0801396	-0.0947736	-0.00798114	0.0322932	0.0535946	-0.108262	0.136851	-0.151765	0.0133511	-0.0271466	0.0784861	0.0522092	0.130924	0.0922391	-0.139757	0.00881416	-0.0918707	-0.0450608	0.0421112	-0.0443003	-0.00259348	0.044624	-0.103201	0.0371294	0.16225	-0.0358575	0.00659876	-0.140202	0.0357626	-0.0300159	0.15513	0.128357
P25788	0.0150492	0.223538	0.0342968	0.111548	-0.0632312	-0.102289	-0.182297	0.0203554	0.0160446	0.120371	0.0925965	0.119414	-0.183554	-0.16553	0.00816338	0.0932595	0.125997	0.079238	-0.0353141	0.0994087	0.038253	-0.150058	-0.0613281	-0.00240304	0.0566501	-0.00797364	0.0518421	0.045569	-0.0486341	-0.0348364	-0.00960645	0.0316646	-0.0455024	0.246265	-0.0452567	0.0780762	-0.0112662	-0.0643997	0.0830417	0.028839	0.15015	0.0758639	0.114986	0.171966	-0.206943	-0.0633059	-0.0393263	0.0936488	-0.0318965
P25789	0.15822	0.158322	-0.224309	0.0331388	-0.0130653	0.0694448	-0.160555	-0.0217795	0.0305798	0.108982	-0.203261	0.116643	-0.117809	0.00924053	-0.0454944	0.0699452	0.155784	-0.0126908	-0.236227	0.0179791	-0.0183863	0.00196735	-0.0406998	0.108612	0.217825	0.0653158	-0.191517	-0.0834278	0.0833306	-0.142814	-0.127578	0.152648	0.0298747	0.1216	-0.0755555	0.176473	0.0238952	0.00181944	0.0542183	-0.16302	0.0668644	0.0760466	0.0836343	0.0381358	-0.23201	-0.00862735	-0.228175	-0.00604314	0.0356753
P25815	-0.472617	0.0172133	0.0800833	0.151798	-0.282689	0.278501	0.031539	0.206821	-0.117031	-0.130689	0.11273	0.246339	-0.357546	-0.0689058	0.155841	0.250738	-0.127896	-0.192393	0.570913	0.182678	-0.160546	-0.264793	-0.290051	0.328525	0.388454	0.307024	0.00167147	-0.0180425	-0.211309	-0.278055	-0.311131	0.210444	0.110734	-0.0420524	0.0956346	-0.236957	-0.326128	-0.239275	0.275745	0.104153	0.0895151	-0.00324768	-0.0339472	-0.260175	0.26026	0.00680929	-0.176561	0.543882	0.665399
P26196	0.162005	-0.0165186	0.0334283	-0.00447402	-0.0738335	-0.196124	0.0283099	0.105201	-0.0693632	0.0284472	-0.109263	-0.0744141	0.12758	0.0188697	0.134582	0.042941	-0.0487329	0.0147284	-0.104239	0.0561703	-0.169029	0.0500972	-0.00204584	0.249455	-0.00312174	0.0631065	-0.0339863	0.0436077	-0.123451	-0.0798309	0.131275	0.0872061	0.080186	0.133498	0.0539218	0.045056	-0.00113146	0.270432	-0.138311	-0.0464074	0.00565993	0.0273349	0.0504134	0.0539578	0.172397	0.059315	0.105677	-0.185062	0.0563495
P26368	-0.319054	0.0293975	0.117993	0.0296251	0.0322723	-0.0489201	0.0573202	0.109692	-0.126224	0.00876972	0.241288	-0.0718277	-0.0862269	-0.188214	0.10867	0.123359	0.158762	0.124831	-0.0655036	-0.139627	-0.0331475	0.056403	-0.0166512	-0.0790648	0.161489	0.143517	-0.153129	-0.0391613	-0.0569335	0.0241724	-0.211542	0.124292	-0.123658	-0.245962	-0.0611473	0.0145202	-0.0694406	-0.0242674	0.0346257	0.0122073	-0.177065	-0.0776053	-0.110818	-0.0206891	0.136784	-0.0806894	0.238528	0.0179601	-0.0408045
P26373	0.382619	0.0858047	-0.0581738	0.0306493	-0.0744757	-0.0868442	-0.237392	-0.0756848	-0.144928	0.0129097	0.0293343	0.108331	0.00611482	-0.23404	0.0369832	0.161428	0.0496978	0.093462	0.121582	0.0633908	0.149613	-0.224685	-0.240383	-0.013488	0.104107	0.063142	0.0519124	0.115511	-0.000247029	-0.24023	-0.220587	0.114409	0.0761856	0.0307496	0.0383057	0.189156	-0.130702	-0.177632	0.0896612	0.0899458	-0.0311217	0.0641044	0.0424467	0.0580425	0.152201	-0.0306663	0.0603479	-0.0424486	-0.0766714
P26440	-0.262135	-0.00732254	0.104563	0.0401975	0.0381554	0.0843739	0.0414504	0.0865405	-0.168513	-0.0597439	0.281053	0.0187339	-0.271975	-0.125542	0.239345	0.201678	0.219583	0.301976	-0.0838983	-0.201542	-0.18739	-0.11524	0.128129	0.0527318	0.29833	0.214187	-0.100614	-0.126262	-0.0868546	-0.0909903	-0.222609	0.216245	-0.025415	-0.0805709	-0.164991	-0.108866	0.313279	0.152753	0.117712	-0.121923	-0.0432096	-0.102682	-0.0647719	-0.0121599	-0.109127	-0.038517	-0.143919	0.338603	0.151739
P26447	0.255389	0.0956415	-0.121736	0.0912548	0.0288533	0.0946202	-0.265392	-0.165352	0.313969	0.266826	-0.245352	0.210405	-0.0101136	0.0896576	-0.327674	-0.280686	-0.214798	-0.184003	-0.0356017	0.157902	0.0892314	0.0883149	-0.193062	0.30084	-0.365893	-0.362075	0.161994	0.219247	0.253745	0.149743	0.310145	-0.361587	0.0416504	0.0571549	0.151605	-0.144367	-0.11088	-0.00353356	0.0425502	-0.0165477	0.121052	0.222661	0.101466	0.286531	-0.384945	0.172378	-0.281967	-0.0857127	0.0479877
P26583	0.0522808	0.0725703	0.461147	0.0507878	-0.184609	-0.178816	-0.269634	-0.0567978	0.0165665	0.132819	0.324938	0.0637165	-0.100332	-0.262476	-0.159572	-0.0356197	0.103547	-0.0335947	0.0159899	0.0868043	-0.0568353	0.319272	-0.292423	-0.176848	0.0669474	-0.0392174	0.00853702	-0.0239649	-0.155401	0.31646	-0.0702901	-0.116323	-0.0696353	-0.0615876	0.0298167	-0.0142131	0.399946	0.40926	0.101243	0.0974153	-0.060895	-0.0230719	-0.113465	-0.129487	-0.176032	-0.211258	-0.155134	-0.0490832	-0.00740489
P26599	-0.0519193	-0.0255923	0.163855	0.00196541	0.0598525	0.0655702	-0.100595	-0.0875066	-0.0558249	-0.0170092	0.0865319	0.0123418	-0.0650299	-0.0276914	0.0591288	0.0253781	0.00408903	0.00135549	-0.0410038	0.0408516	0.105257	0.133147	-0.170216	-0.0435608	0.0366503	-0.0301779	-0.0704386	-0.0111485	-0.089673	0.153985	0.0429566	-0.0108066	0.0222894	-0.00897476	-0.0238708	-0.0243449	0.0732153	0.263528	0.00406653	-0.0224318	0.00789242	0.0124835	-0.00837591	-0.0381181	-0.0933025	0.0018708	-0.055085	-0.0568982	0.0334843
P26640	0.0797929	0.051186	-0.189867	0.0222632	-0.0704315	-0.0275661	0.015209	0.0886669	-0.0843079	0.00860576	-0.0888741	-0.0473806	-0.0403249	-0.0497019	0.118883	0.152848	-0.100868	-0.0854146	0.0290142	0.112669	-0.00902891	-0.0922513	0.0728295	0.0336551	-0.019329	-0.0282385	0.083586	0.177391	-0.0488324	-0.165206	0.0274471	-0.0549411	0.0859482	0.00837056	0.054007	0.0785166	-0.170836	-0.144414	0.0377509	0.106098	0.0535658	0.0557113	0.00183005	0.00321428	0.092558	-0.0624157	0.0376817	-0.0214597	-0.0126439
P26641	0.121512	0.17199	-0.00604916	0.0718076	-0.0212185	-0.123967	-0.106263	-0.041407	0.0403625	0.134112	-0.154646	0.0820475	0.0469471	-0.116146	-0.0258614	0.0510561	0.0121648	-0.0203644	0.0691323	0.18577	0.0876205	-0.192344	-0.106901	0.0354494	0.134306	0.146174	-0.0517679	0.0927018	-0.0565466	-0.23208	-0.107837	0.158409	0.0913537	0.0795793	0.039305	0.156016	-0.116585	-0.208694	-0.07448	-0.0790014	0.0460259	0.118984	0.0916299	0.0702705	0.181621	0.0488493	0.0917324	-0.011813	-0.130549
P27348	-0.260209	0.104854	-0.012045	-0.00912219	0.187998	0.176233	-0.023366	-0.0809336	-0.125083	-0.181316	0.0879574	-0.0205083	-0.0296065	-0.00523033	0.180638	0.198328	0.0901392	0.0840771	-0.146145	-0.0557958	0.0627168	-0.101789	0.248128	-0.0749076	-0.0193709	0.0265293	-0.0260462	0.131818	0.00141446	-0.0896785	0.0560425	0.0473317	0.0543105	0.106335	0.0250308	-0.0676787	0.020881	-0.0911174	-0.100323	-0.194151	0.0133576	0.11421	0.0948565	0.0738949	-0.0330849	0.0806049	0.0291436	0.0806973	0.0369902
P27694	-0.0230137	0.183005	0.223241	0.0224591	-0.0369701	-0.16331	0.159726	-0.235285	-0.134779	-0.166261	0.0184425	0.0254882	0.0160432	0.103626	0.261544	0.0474488	0.151577	-0.112792	0.0877836	-0.134521	0.201785	-0.0292716	0.117265	-0.117083	-0.121541	0.0511939	-0.219805	0.0144241	-0.0587144	0.187217	0.182219	0.122032	-0.0627583	-0.0114156	0.294548	0.0539876	-0.0593116	0.119445	0.612945	0.0252483	0.0340332	-0.00607289	0.0229085	0.058909	-0.085913	-0.00919245	0.0592586	-0.148578	0.1043
P27695	-0.321996	0.0183067	-0.00644555	0.129005	0.0297185	0.142755	-0.0964466	0.076836	-0.0780616	-0.0256761	0.284369	0.0267251	-0.262653	-0.128864	0.0976961	0.102556	0.177948	0.222127	-0.156169	-0.241625	-0.196284	0.0289296	0.19436	-0.0300323	0.20091	0.192337	-0.170971	-0.155053	-0.103887	-0.0545861	-0.132643	0.223637	0.00546711	0.076481	0.159325	-0.127853	0.0447367	0.295296	-0.154229	-0.0455889	0.0110425	0.0560192	0.103187	-0.0286762	-0.369966	0.169107	-0.170332	0.175351	-0.00206919
P27708	-0.0387785	0.0319834	-0.159269	0.0650746	-0.0290519	0.032024	-0.0588807	0.144713	-0.0787379	0.0271838	-0.261761	-0.0298359	0.19862	0.0311972	0.0444941	0.0187937	-0.175307	-0.0811112	-0.00121751	0.0026915	0.131938	-0.0929138	0.0725116	0.114911	-0.144374	-0.0391411	0.0263241	0.0648912	0.0298468	-0.121338	0.109702	0.0200198	0.0681979	0.0222756	0.0157936	0.101756	-0.22793	-0.198477	-0.0299066	0.0259965	-0.0219036	0.10959	0.112762	0.0258267	0.104648	-0.0086133	0.0681782	-0.0627669	-0.0023141
P27797	0.0851523	0.220713	-0.0505523	0.16267	-0.0413302	-0.178918	-0.159406	-0.0728816	0.0857114	0.086993	0.0207444	0.0704683	-0.259902	-0.129914	0.00252909	0.0621243	0.0927174	0.0988136	-0.154002	0.0692335	-0.0822076	-0.158542	-0.0279157	0.115316	0.186157	0.188147	-0.139645	0.0273808	-0.0456873	-0.229701	-0.136324	0.0834928	-0.00932803	0.10686	0.00594247	0.0320908	-0.0440649	-0.0412679	0.0112266	-0.122819	0.0305811	-0.0140679	0.0125136	0.0361251	-0.201586	0.14755	-0.328294	0.0123156	0.00915997
P27816	0.0709651	0.00441924	0.0306263	0.0488934	0.0597448	-0.0122756	-0.110871	-0.0755407	-0.0962891	-0.0534153	0.127968	-0.00466104	-0.0635602	-0.0871779	0.0770323	0.118258	0.0740662	-0.0244366	-0.0320061	0.116639	0.0483166	0.0697504	-0.171283	-0.0486984	0.0186698	-0.031326	-0.0214144	0.0345378	-0.130943	0.0382746	-0.055933	0.187528	0.0950489	0.135379	0.081949	0.111555	-0.0277568	-0.0662142	-0.00238229	-0.0379362	0.0728502	-0.0222299	0.11408	0.0605589	0.0424518	-0.0491716	0.0255659	-0.0265854	0.111597
P28066	0.00779746	0.084538	-0.0865576	-0.0557811	-0.071846	-0.0453008	0.116554	0.0823496	-0.116983	-0.0121824	0.0920425	0.0128273	-0.00427135	-0.0710265	0.103088	0.019191	0.119518	0.00484707	-0.127051	-0.0696797	0.0748343	0.018441	-0.00513452	0.00699567	0.0784862	-0.0318493	-0.127417	0.09034	-0.0249792	0.0263051	-0.0467273	0.057837	-0.0397752	-0.0637041	-0.0933965	-0.00505225	0.0114889	-0.0055185	-0.00312012	0.0710069	-0.0449308	0.013138	-0.0518605	-0.033537	-0.140155	0.0348263	0.0244319	0.133024	0.0108475
P28070	0.120266	0.0801996	0.0217277	-0.0557404	-0.0191448	0.0120701	-0.075342	-0.0462543	-0.0551767	0.0472635	0.118498	0.0378121	0.0848728	-0.0391037	-0.198032	0.0102908	-0.147944	0.0383514	-0.0558495	0.172533	0.013458	0.111887	-0.0976638	-0.0248147	-0.117212	-0.0365446	0.0910033	0.0215308	-0.0380095	0.0367999	0.0862921	-0.0236972	0.131356	0.079699	0.036964	0.0759356	0.0242339	-0.0143983	-0.036761	0.107988	0.161239	0.167716	0.0300198	0.0797631	-0.129239	-0.0920468	-0.0681737	-0.0576132	-0.0253492
P28072	0.168002	-0.022253	-0.146241	-0.14551	0.0580213	0.113971	0.00539914	0.00716796	0.0424903	0.14305	-0.0301697	-0.194429	-0.121531	0.0865901	0.0887387	0.043773	0.199445	-0.074787	-0.148712	-0.0569676	-0.0337757	-0.0565593	0.0906565	0.124695	-0.0835387	0.0593873	-0.104741	0.0807817	0.157164	-0.0133734	-0.0285843	-0.0280556	-0.0416073	-0.0578361	-0.103229	-0.0183123	-0.00557296	-0.0586777	0.00767406	-0.14099	-0.0216205	0.0964142	-0.132458	0.113231	-0.109584	0.0398562	-0.101016	0.294715	0.100803
P28074	0.12302	0.0205702	0.0142799	0.113681	-0.172662	-0.170825	0.0260545	0.144817	-0.0670001	0.0501831	0.0508794	0.220416	-0.0735532	-0.19654	0.0949441	-0.0473387	0.107217	-0.0398759	-0.0871529	0.112973	-0.132504	-0.0206939	0.0252144	0.0907326	0.127588	0.022458	-0.0297062	0.0949872	-0.0477423	-0.245249	-0.0359811	0.164301	-0.0171442	-0.010744	-0.00929625	-0.00732634	0.115472	-0.0148895	0.0321349	-0.1584	0.0593497	-0.0467562	0.0264232	0.0850615	-0.358516	0.0520399	-0.0765342	0.059872	-0.00127406
P28288	0.0971012	0.00145465	-0.191609	-0.139632	-0.0875696	0.13903	0.143891	0.0448564	-0.0997556	-0.207195	-0.0303882	0.0407841	0.03896	0.114412	0.195563	-0.035496	-0.136818	0.285764	-0.115413	-0.0494939	0.0890003	-0.0115148	-0.145624	0.0921437	-0.0199994	-0.0446556	0.142715	0.164772	0.103773	-0.012963	-0.125363	-0.202116	-0.130791	-0.0183126	-0.211548	-0.0189023	-0.114875	-0.122528	-0.0687561	-0.0626751	-0.145437	-0.0218511	-0.150981	-0.113014	0.105123	0.0867815	0.0761136	0.0749209	0.0772209
P28331	0.115967	-0.154069	-0.038123	-0.198916	-0.122479	0.104889	0.0532335	0.188607	-0.0937124	0.0105978	0.0394102	-0.163633	0.149212	0.161902	-0.104848	-0.0633502	-0.022221	-0.234032	0.0806234	-0.17153	0.118514	0.218624	-0.100269	-0.0119723	-0.0885517	-0.0920053	-0.00766175	0.127579	-0.074722	0.0373121	0.225631	-0.199594	-0.151919	-0.192855	-0.183669	-0.0906071	0.349799	0.0684944	-0.0598163	0.0261721	-0.142421	-0.115518	-0.167824	0.0022811	-0.0847693	-0.153305	-0.0256658	0.0552709	0.0158705
P28340	0.0112819	0.0561967	-0.0692716	0.0120821	0.0143789	0.0441867	0.0450083	-0.0374439	0.114392	0.0153134	-0.303653	-0.0471488	0.249382	0.18374	-0.0155417	-0.149815	0.0896467	-0.223287	-0.223253	0.287467	-0.067369	-0.15822	0.111193	0.142672	0.0579196	-0.142953	0.00704934	0.0550419	0.183365	-0.147621	0.0726583	-0.0145817	0.0200108	-0.0147429	0.0148743	0.130555	-0.126674	-0.0286395	0.0302041	-0.00579915	-0.0904642	0.0324056	0.057241	0.233267	0.125315	0.00929012	0.293097	0.0272918	-0.063026
P28482	0.330907	-0.069113	-0.124012	-0.0194073	0.00414686	0.0517971	-0.168041	0.095619	0.158155	0.0951863	-0.193369	0.037556	0.124693	0.180169	-0.203958	-0.093269	-0.149845	-0.0941684	-0.19068	0.100149	0.0364596	0.225314	-0.068644	0.239989	-0.135415	-0.241901	0.0209356	0.137011	0.11303	0.0164016	0.171991	0.0242781	0.0859523	0.134946	0.160959	-0.123941	-0.115194	-0.0719668	-0.0620815	0.115923	-0.113054	0.123328	0.242615	0.0643727	-0.12198	0.0484576	-0.0725443	-0.105716	-0.00384802
P28799	-1.33943	-0.228245	0.490651	0.0540349	0.298298	0.376026	0.178989	0.114177	-0.723729	-0.510857	0.818296	-0.170882	-0.261138	-0.161674	0.407144	0.528835	0.574978	0.42631	-0.341255	-0.853634	-0.22055	0.492336	0.382275	-0.509352	0.571468	0.433803	-0.492898	-0.589401	-0.393711	0.496163	-0.634188	0.546088	-0.16415	-0.271035	-0.39812	-0.349095	1.00473	0.653421	0.175979	-0.101503	-0.163436	-0.354947	-0.205685	-0.458801	-0.161248	-0.161658	-0.544164	-0.0256668	0.0383143
P28838	0.0231389	0.113584	-0.186547	0.100776	0.108514	0.0528576	-0.0846566	-0.0516115	0.0879512	0.0788175	-0.0850419	0.0596199	-0.0726201	0.152402	-0.0855732	-0.0449032	-0.0345866	-0.00768217	-0.0487419	-0.00135656	-0.0932179	-0.0367609	0.117737	0.19953	-0.142635	-0.00985519	-0.0923842	-0.0313447	0.0731465	0.0529727	0.195078	0.0350893	0.139237	0.0992661	0.101179	-0.15148	-0.0189602	0.0762597	0.0872705	-0.161203	0.0629004	0.0998469	0.0700852	0.0493264	-0.206768	0.122601	-0.0616268	0.00573811	0.10998
P29144	0.0648188	0.117595	0.0219796	0.075761	-0.0369028	-0.0626744	-0.111904	-0.028369	0.0736927	0.0790772	-0.206025	-0.0733481	0.0660052	-0.0319778	0.0615319	0.0722347	0.162467	0.072496	0.0145945	-0.00690714	-0.0100942	-0.226375	0.0671739	-0.0295219	0.0798197	0.115326	0.0692613	-0.0123419	-0.0496532	-0.217308	0.0320767	0.00918668	0.0379622	0.0558928	-0.00882649	-0.0107027	-0.203342	-0.220867	-0.00321172	0.0359622	0.0297769	-0.0905623	0.0238527	0.165236	0.0577826	0.114832	-0.0231284	0.0236328	0.093534
P29401	0.0881126	0.0483214	0.00657037	0.179193	-0.0357416	-0.018496	-0.155639	-0.0382236	0.148211	0.208066	-0.0587338	0.0962384	-0.0392353	0.0671774	-0.212491	-0.117055	-0.0227574	-0.0227755	-0.136457	0.105407	-0.00616507	0.061902	-0.0744373	0.189655	0.0710195	-0.0218537	-0.167644	0.0763442	0.0329029	0.0621706	0.0482711	-0.00918753	0.0313173	0.0108193	0.0648039	-0.0663889	0.0995791	0.21567	0.0325133	-0.122812	0.052353	0.109202	0.0727307	0.0594917	-0.259048	0.0474953	-0.127558	-0.00210436	0.0955277
P29692	0.248757	0.120043	-0.13206	0.037059	-0.0420796	-0.05322	-0.0654338	-0.0419844	-0.0826367	0.11183	-0.19529	-0.0778319	0.150689	0.0691795	0.0149802	0.0401333	0.0616589	0.0675452	0.0697879	0.195701	-0.0186068	-0.223315	-0.0269321	-0.0319915	0.0205426	0.0479872	0.0711646	0.17492	-0.0275393	-0.219166	-0.00821506	0.0227119	0.0449204	0.0529774	0.107858	0.108892	-0.158611	-0.139839	-0.0360386	-0.0817231	0.0296321	0.0500544	0.108949	0.126904	0.0906999	0.10931	0.163327	-0.0187098	-0.0921715
P30038	0.343353	-0.110939	-0.000302261	0.0504379	-0.266425	-0.219345	-0.160388	0.303111	0.0915341	0.158631	-0.194146	0.107681	0.082658	0.200462	-0.114247	-0.2987	0.212119	-0.0541369	-0.164248	-0.0502104	-0.104075	0.149878	0.0874914	-0.0566384	-0.0903831	-0.0615245	0.0712192	-0.0194204	0.203402	0.00299329	-0.153341	0.0129411	-0.130714	0.0374167	-0.0266929	-0.034333	0.264661	0.269469	0.0770516	-0.0381714	0.0771559	0.0595913	-0.00293795	0.16211	-0.402537	0.0866268	-0.321645	-0.052586	0.0638939
P30040	0.335034	0.132299	-0.0577902	0.0630529	-0.121532	-0.207279	-0.0937888	-0.069344	0.153247	0.136266	-0.198758	0.0764078	-0.0141	-0.103308	-0.0604939	-0.0420356	0.0612227	0.0740568	0.027302	0.0953883	-0.0105889	-0.207588	-0.125077	0.0418627	0.0920148	0.0288475	-0.024314	-0.0083103	0.0107555	-0.157267	-0.0348557	0.0424237	-0.0408543	-0.00277252	0.0455124	0.0420093	-0.202679	-0.140475	0.0701144	0.0504275	0.0240007	-0.0866618	-0.0579705	-0.00988539	-0.0503115	0.0376936	-0.0279473	0.0734178	0.144906
P30041	-0.196756	0.112402	-0.0484562	0.146574	0.0324222	0.103793	-0.0441165	-0.0288632	0.0290568	-0.0625095	0.115793	0.125931	-0.222516	-0.0972881	0.0694288	0.112649	0.174825	0.103448	-0.0609001	-0.00243744	-0.170838	-0.133621	0.157158	-0.00888311	0.223831	0.187484	-0.11015	-0.0546899	-0.0791855	-0.170751	-0.128177	0.183462	0.0508361	0.101149	0.0324347	-0.133345	-0.00501128	0.0395998	0.108376	-0.0439114	0.117365	0.0566614	0.0690524	0.113928	-0.254848	0.184308	-0.193537	-0.0324018	0.199122
P30043	-0.0609256	-0.200867	0.0336186	0.0341503	-0.15875	0.295602	-0.0107682	0.0860324	0.155656	0.110836	0.0650537	-0.11928	0.263667	-0.00950142	-0.289686	-0.155802	-0.326655	-0.0135827	-0.321118	0.263783	-0.0759661	0.267091	0.0404156	0.150184	-0.267906	0.0232269	-0.0533853	-0.0577923	0.083933	0.349505	0.0150819	-0.0421157	-0.085475	0.192627	-0.171756	-0.132084	-0.347629	0.234285	-0.0201122	0.027218	0.154486	-0.0977773	-0.0945164	0.0759315	0.297119	0.142787	0.03204	-0.0988443	-0.0240547
P30044	-0.347341	0.0637216	0.0784343	0.0204549	-0.0910353	0.21797	-0.0189609	0.0100291	-0.150159	-0.113988	0.29432	-0.00627418	-0.330405	-0.0750419	0.161736	0.160306	0.199743	0.21139	0.00044948	-0.215976	-0.243959	-0.0152431	0.115949	-0.107626	0.256841	0.260829	-0.112694	-0.176936	-0.177348	-0.0365879	-0.243797	0.152571	-0.113905	-0.146434	-0.186132	-0.15886	0.046687	0.225689	0.0509684	-0.00510804	-0.155913	-0.178216	-0.17501	-0.0640321	-0.125674	0.0164583	-0.18192	0.196715	0.178903
P30046;A6NHG4	-0.215976	-0.105953	-0.198363	0.012642	0.213205	0.44002	-0.154614	0.000346671	0.313644	-0.0816246	-0.432378	0.456134	-0.261539	0.0742453	0.0754179	-0.0325834	0.0642427	0.111519	0.0428112	-0.0979137	-0.052276	-0.5709	0.164991	0.4028	0.0961273	0.143999	-0.209945	0.14242	0.149441	-0.500121	0.180896	0.110168	0.0592365	0.304498	0.258432	-0.2058	-0.192699	-0.267531	-0.0953027	-0.195571	0.166103	-0.410767	-0.00854587	-0.321289	-0.093655	0.268641	0.097507	0.200332	0.171005
P30048	-0.488848	-0.00838781	0.161362	0.0721853	0.0530716	0.0724994	0.0122873	0.0760004	-0.115748	-0.14821	0.322395	0.0208799	-0.262366	-0.199291	0.193886	0.145038	0.142109	0.0963326	-0.0091482	-0.175188	-0.153167	-0.0210482	0.21418	-0.142138	0.0728554	0.0652176	-0.109639	-0.0230794	-0.0194041	-0.0432578	-0.0696832	0.0814977	-0.012	0.00345189	-0.0564055	-0.208707	-0.214363	0.293831	-0.0220435	-0.0739426	-0.0152722	-0.0762547	0.0380102	-0.0773488	-0.257953	0.131982	-0.229702	-0.0413044	0.0414059
P30050	0.0133448	0.0111276	-0.143723	0.146858	0.0584551	0.0822825	-0.137561	-0.0173525	-0.140198	-0.0185616	0.0429303	0.0336817	0.0157588	-0.129821	0.0850929	0.110878	0.0602537	-0.0393112	-0.0418163	0.0474496	0.166006	-0.0628424	-0.0260783	-0.0706578	0.148916	0.0791795	-0.0712207	0.0906641	-0.0392868	-0.157026	-0.0915178	0.053521	0.159286	-0.0208323	0.0115033	0.109089	-0.143368	-0.0167128	0.0322368	0.0755227	0.119935	0.0918715	0.0566797	0.0321566	0.134377	-0.0376316	0.0556338	-0.17201	-0.0372051
P30084	-0.343184	0.0250257	0.226201	-0.0189334	0.0536215	0.0109692	-0.000887087	0.0869089	-0.0692216	0.0319689	0.012992	-0.190685	0.00429515	0.0437081	0.123655	0.0521936	-0.0913591	-0.0202776	0.0895287	-0.110661	-0.0828111	0.117387	-0.106242	0.200215	0.19056	0.0945091	-0.211969	-0.0586977	0.0533686	0.0368062	-0.141989	0.0354009	-0.0121415	-0.0636955	-0.104301	-0.0886284	0.225163	0.282362	0.0148661	0.00624823	-0.0763837	-0.0360569	-0.0478127	0.00753294	-0.213059	-0.0262224	-0.197671	0.0825474	0.0305386
P30085	0.0128038	0.139717	0.174982	-0.140561	0.0425206	-0.0134785	-0.0988579	-0.0578678	-0.049233	0.157863	0.236592	-0.157066	0.0436889	-0.0186837	-0.124989	-0.0942387	-0.0283926	-0.137984	0.176227	0.0487097	-0.125915	-0.143411	0.05128	0.181044	0.00979773	0.00765585	0.0641284	0.0318498	-0.113178	0.204828	-0.0901002	-0.0138834	-0.0301417	-0.0922085	-0.066211	-0.0867651	0.186293	0.115031	-0.0445654	-0.0634286	0.000396371	-0.0328299	-0.085202	-0.00923734	-0.0660493	-0.00811902	-0.0945664	0.00784734	0.0296141
P30086	-0.161272	0.0257713	-0.343321	0.215854	0.0666346	0.303282	-0.113685	-0.0620486	0.0775186	-0.110386	-0.256942	0.377048	-0.245848	-0.039051	0.0502521	0.0766207	0.153907	0.172619	0.069379	-0.0349261	-0.0767589	-0.471494	0.0699452	0.0710644	0.218666	0.188722	-0.159004	0.0682802	-0.0448164	-0.456086	0.00664875	0.11511	0.11381	0.278884	0.171564	-0.231503	-0.332953	-0.13624	0.109121	-0.0351428	0.132462	-0.19527	-0.308052	-0.334405	-0.126992	0.1209	-0.260136	0.0966776	0.253623
P30101	0.140099	0.10626	-0.0630829	0.0733516	-0.0775841	-0.167362	-0.047819	-0.0336321	0.0623249	0.108228	0.00981569	0.0530565	-0.135609	-0.190989	-0.00242655	0.0355613	0.108369	0.0707568	-0.0471436	0.0324391	-0.039602	-0.13896	-0.0393663	-0.0147901	0.114266	0.102412	-0.0469015	0.053472	-0.0523163	-0.183792	-0.0726917	0.032528	-0.0434793	-0.076098	0.0280313	0.00655611	-0.161256	-0.180764	0.0279625	0.0156635	0.00314429	0.02323	-0.0996781	-0.0160334	-0.045708	0.0165164	-0.0256085	0.0439761	0.0495753
P30536	-0.0223888	0.186032	-0.0981473	-0.637125	0.108248	0.12359	0.207342	0.0860178	-0.0245908	-0.124761	-0.417737	0.366537	0.238322	0.0543539	-0.0400812	-0.120553	-0.0474369	-0.089906	-0.491661	0.0168004	0.02117	-0.00184235	0.498726	0.0409612	-0.0485611	0.385229	0.0186405	-0.659646	0.163488	-0.0560827	0.140443	0.016403	-0.0741259	-0.338978	-0.320933	-0.256129	0.447856	0.353146	-0.0392191	0.0859555	-0.0514654	-0.176721	-0.261331	-0.346872	0.0567163	-0.192509	-0.0461216	0.128159	0.172397
P30566	0.328863	-0.0686654	-0.112213	0.0834778	0.031371	0.0521328	-0.134116	-0.0744684	-0.0401279	0.149829	-0.187567	-0.0570945	0.139705	0.0237095	0.00160259	0.0765746	-0.0151128	0.175175	0.173833	-0.0283296	-0.0974107	-0.258713	0.109061	0.000939761	-0.126468	-0.0473558	-0.00987765	0.287603	0.0594626	-0.0880857	0.118783	-0.147309	-0.0863504	0.0216535	-0.0708038	0.170059	-0.219802	-0.146925	0.0930147	0.243638	0.0393664	-0.0140782	-0.132601	0.192729	0.0380601	0.0170407	-0.167912	0.050746	0.0225263
P30626	-0.376849	-0.636234	0.730434	-0.438581	-0.435597	0.075574	0.260572	0.550458	-0.711743	-0.203299	0.0614274	-0.549637	0.150372	0.265884	0.321225	0.454359	0.197661	0.226855	0.0482254	0.0989738	-0.441564	0.470374	-0.421015	-0.391411	0.195057	0.254696	0.325345	0.124899	-0.475324	-0.073472	-0.261227	-0.301558	-0.142797	-0.211808	-0.530542	0.277449	-0.130127	-0.194769	0.244003	0.47658	-0.250159	-0.266881	-0.629542	-0.605741	0.281999	-0.257977	-0.562289	0.304117	0.472785
P31040	-0.115796	0.106639	0.00280371	0.159398	0.0247222	0.0745354	-0.0910318	-0.0447371	0.064297	-0.00179082	0.189505	0.128718	-0.0671785	-0.0549446	-0.0878966	-0.0319096	0.140064	0.0375347	-0.0269147	-0.07807	-0.196899	-0.0785376	0.186046	0.089273	0.186427	0.0574679	-0.00460264	-0.0579988	-0.0782767	-0.115903	0.0528298	0.0701455	0.103211	0.0772993	0.0923437	-0.128947	0.20661	0.282716	0.0369083	-0.0679638	0.0662399	0.0722024	0.0257167	0.0886593	-0.199529	0.0602053	-0.151595	0.00496829	0.13919
P31146	-0.0759338	0.122821	-0.343192	0.138836	0.237831	0.0431944	0.100226	-0.222147	-0.166099	0.0536218	-0.0840086	-0.136971	0.0387196	0.271373	0.249978	-0.214539	-0.0991901	0.112514	-0.179619	-0.213969	-0.0768339	0.192896	0.108163	0.170057	0.167098	-0.0472945	0.0028554	-0.0811712	-0.199955	0.124658	-0.195247	0.242741	NaN	0.173843	0.0295712	-0.0170071	-0.210755	-0.193547	-0.150976	0.0199477	-0.0694713	-0.152475	0.0750902	0.0778083	NaN	0.199785	0.112764	0.00787589	0.118251
P31689	0.0904156	0.133072	-0.224126	0.174546	0.0549655	-0.196542	-0.0570946	-0.0438846	-0.0416181	-0.0245562	-0.115392	0.0903857	0.096525	-0.236138	0.0907794	0.103933	0.0830798	-0.077591	-0.0976137	0.112989	0.0449387	-0.227703	-0.0420304	0.133048	0.0252505	0.0449801	-0.0420932	0.0156891	0.0411994	-0.287037	-0.0705586	0.20843	0.0556196	0.0219185	0.00300541	0.0755365	-0.192232	-0.219723	-0.0416484	-0.0520735	0.0421249	0.0688181	0.0710706	0.120699	0.178133	0.0204384	0.0476077	-0.0947002	-0.150873
P31930	-0.120883	-0.0119638	0.267186	0.0380848	-0.0292025	0.0617878	-0.0704286	-0.0956151	-0.0498992	0.104157	0.275388	-0.0369849	-0.0777815	-0.122952	-0.120841	0.0562472	-0.0701856	-0.118984	0.101164	0.0688953	-0.0599158	0.238119	-0.13687	0.0294359	0.159831	0.0995022	0.0819105	-0.0206419	-0.230967	0.0897291	-0.125206	-0.0193898	-0.0195658	-0.035438	-0.100773	-0.0853433	0.34865	0.302087	0.106815	-0.0418004	-0.0109149	0.00810482	-0.0366863	-0.0421359	-0.138047	-0.0666188	-0.191221	0.0571915	0.0352522
P31939	0.0593688	0.190054	-0.14989	0.109677	0.0753062	0.0856965	-0.131851	-0.129258	0.0854779	-0.0669954	-0.0649692	0.198675	-0.191927	-0.000987637	0.0434698	0.0883149	0.0762656	0.043441	-0.100303	0.051484	-0.0237752	-0.176326	0.0738769	0.165464	0.191586	0.1695	-0.231324	-0.0298871	0.0316139	-0.152299	-0.00927427	0.11113	0.0535962	0.152872	0.169174	-0.246336	-0.000709004	-0.0394909	0.0764477	-0.202924	0.132515	0.0199848	0.10319	0.0658042	-0.219622	0.1803	-0.0705956	0.108006	0.158554
P31942	0.226386	0.0836299	0.197786	-0.0481617	-0.206415	0.0376538	-0.107584	-0.0249927	0.15135	0.00556901	0.0260796	0.0425227	0.0923728	-0.0680156	-0.0981737	0.0115958	0.0295747	0.0411732	0.155081	-0.0679214	-0.128234	0.198879	-0.152261	0.0619832	-0.0143778	-0.196959	0.163375	0.0499989	0.0193246	0.193713	0.0361062	-0.0884116	-0.130245	-0.107946	-0.14411	0.0341615	0.00283176	0.105614	-0.0267039	-0.113162	-0.102221	-0.129852	0.0532428	0.0111155	0.0116968	-0.0311557	0.098925	0.210655	0.186795
P31943	-0.392168	0.00422099	0.135489	0.129197	-0.0257957	0.00329096	-0.00138794	0.132905	-0.284334	-0.2324	0.0926245	0.103802	-0.0899215	-0.0352883	0.186196	0.240516	0.274592	0.0703666	0.0348143	-0.173298	-0.113733	0.0683968	-0.021244	-0.156315	0.109026	0.129093	0.0255754	-0.000653578	-0.132139	-0.0866038	-0.22679	0.199328	-0.224128	0.088201	-0.0580139	0.0950779	0.106717	0.0698007	-0.121056	-0.0796552	-0.162201	-0.0255	-0.0395788	-0.0424829	-0.0452827	0.04996	0.132436	-0.0447597	-0.151735
P31946	-0.32678	0.221585	0.0491573	0.152357	0.101599	0.00430411	-0.0218985	-0.0846729	-0.0449033	-0.111257	0.236905	0.00148411	-0.163604	-0.18281	0.19302	0.170129	0.185242	0.235733	-0.0408546	0.0067543	-0.170746	-0.19986	0.10971	-0.0140654	0.186884	0.175991	-0.11174	-0.111404	-0.0300188	-0.0665646	-0.115596	0.188327	-0.0250099	0.0591466	0.0245569	-0.146114	0.0251378	-0.109007	0.11746	-0.0793488	-0.0476865	0.0882124	-0.0625153	-0.151444	-0.102185	0.201924	-0.12231	0.235068	0.205125
P31947	0.098303	0.140391	-0.0747762	0.203054	0.0455225	-0.0110653	-0.153352	-0.0798844	0.132765	0.057224	-0.0480153	0.25031	-0.153807	-0.0557405	-0.0125511	0.0138298	0.0497184	-0.0278238	0.0844431	0.142264	-0.0812303	-0.119554	-0.0893878	0.229084	0.150344	0.0675518	-0.0056514	0.106918	-0.0964818	-0.147105	-0.0135548	0.128386	0.0661809	0.0774539	0.0297294	-0.185385	-0.0163509	-0.0654834	0.0174594	-0.15133	0.0603126	0.0264848	-0.0098442	0.0107253	0.0123433	0.244459	-0.0727247	0.0848526	0.214733
P31948	-0.0544679	0.173878	-0.0497042	0.201138	0.0518243	-0.0236748	-0.176042	-0.0803838	0.0905422	0.182054	-0.0707336	0.124431	-0.104536	-0.103078	-0.0788265	0.0198348	0.063295	0.066297	-0.078713	0.11837	-0.0401507	-0.211278	0.0302557	0.105952	0.105519	0.122718	-0.0662329	0.0136664	-0.0266048	-0.201629	-0.0293847	0.136082	0.149416	0.0729617	0.123587	0.0358077	-0.157361	-0.0890621	0.0515899	-0.0156306	0.108764	0.139379	0.134319	0.0430962	-0.10436	0.0977677	0.0589696	-0.0760016	0.0670891
P31949	0.639006	0.14424	-0.275637	0.224986	-0.136139	-0.145527	-0.182021	-0.122098	0.409724	0.293088	-0.570671	0.256734	-0.0329873	0.152698	-0.210298	-0.16381	0.302638	0.250081	0.0673407	0.140541	-0.0958359	-0.547041	-0.13944	0.180102	-0.20982	-0.171207	0.342007	0.447303	0.16035	-0.404205	0.44218	-0.460143	0.0665541	0.220855	0.203062	-0.23171	-0.60456	-0.333443	0.162047	0.00947144	0.115279	-0.0790648	-0.240948	-0.162206	0.288866	0.277533	0.0104902	0.158644	0.336352
P32119	0.0580223	0.153533	-0.16869	0.171177	0.0112781	0.123924	-0.221411	-0.159073	0.232125	0.124953	-0.135875	0.184001	-0.157667	-0.0671796	-0.129154	-0.0909534	0.110371	0.074085	-0.149079	0.0171392	-0.102849	-0.180824	0.0181089	0.196629	0.0522638	0.0543787	-0.215835	0.0125796	0.0701595	-0.114708	0.112007	0.0166328	0.0026966	0.0894118	0.0685175	-0.218385	-0.306422	-0.109721	-0.022722	-0.0940401	0.105304	0.0217585	0.0116397	0.0778175	-0.141804	0.255756	-0.106786	-0.0325652	-0.120205
P32322	0.0579512	0.129725	-0.158228	-0.109052	-0.0243921	0.0836375	-0.00898379	-0.142253	-0.00328682	0.00559496	-0.125137	0.00393095	0.120998	0.0291	-0.100405	-0.0443474	-0.148518	-0.0279093	0.206676	0.0415654	0.0146782	0.0397372	-0.192252	-0.0814518	0.038901	-0.100366	0.114606	-0.00482285	-0.011736	-0.0657397	-0.115295	0.0215677	-0.122328	-0.0755254	-0.0276315	-0.0729417	0.0305648	-0.0608258	0.0706355	0.183193	-0.0772745	-0.0883313	-0.0554339	-0.0847366	-0.161612	-0.174908	-0.0749637	0.220471	0.0819891
P32969	0.0707191	0.1097	-0.0248034	0.0667855	-0.0530463	-0.0567563	-0.101553	0.0230137	-0.00398404	0.0521728	-0.125715	-0.0877173	-0.0116492	0.0266583	0.0703868	0.110775	0.1225	0.12894	0.0887264	-0.0106988	-0.0845455	-0.15104	-0.0683956	-0.0270312	0.116405	0.0198968	0.0352627	0.0303196	0.00438259	-0.131577	-0.0485831	-0.0111866	0.0719776	0.0273549	-0.0694618	0.122723	-0.101877	-0.0689467	0.0561248	0.152932	0.00169518	-0.0141867	-0.0191824	0.0124839	0.174655	-0.0540757	0.0484269	0.00680768	0.0605666
P33991	0.199166	0.161701	-0.344206	0.170354	-0.0169523	-0.183164	0.0196204	0.0287871	0.0365241	0.269009	-0.354311	-0.0243152	0.103372	-0.0918888	0.0890231	0.0366786	-0.0485297	-0.170438	-0.0199054	-0.0871136	0.110681	-0.0615235	0.0870403	0.202717	0.0461195	-0.136218	-0.120565	0.159398	0.189318	-0.260856	0.243725	-0.0814697	0.215242	0.0663909	0.0713674	0.180422	-0.267685	-0.231476	-0.033964	-0.0617962	0.144753	0.182974	0.176263	0.0661657	0.260908	0.0444434	0.085366	-0.137441	-0.153512
P33992	0.25243	-0.0244881	-0.272824	-0.0151225	0.118292	0.0732303	0.00687408	-0.210116	-0.0757613	-0.0418713	-0.37464	-0.0847774	0.358914	0.0988862	0.00133449	0.00385916	-0.0987535	-0.0115773	-0.0572258	0.113708	-0.0223555	-0.199606	0.0993744	0.135739	-0.142261	-0.191148	0.0254261	0.25994	0.0437659	-0.1395	0.163556	-0.082785	0.166987	0.0946634	0.0916083	-0.137406	-0.346762	-0.317206	-0.0636249	-0.00868845	0.141995	0.1223	0.128792	0.133862	-0.0175026	0.112658	0.0433612	-0.16746	-0.245249
P33993	0.181881	0.119605	-0.267203	0.151161	-0.0973847	-0.260252	0.0976979	0.0597489	0.0690075	0.130408	-0.332236	0.0663651	0.22137	-0.0444006	-0.0274308	-0.105467	0.0189797	0.0370698	-0.0222422	0.220971	0.0504731	-0.289688	-0.0612274	0.0538818	-0.0255732	-0.0372174	-0.0445638	0.301138	-0.0165352	-0.302767	0.126382	-0.0175867	0.122352	0.0654481	0.064336	0.134688	-0.302544	-0.249743	-0.0953358	-0.17876	0.0603467	0.0588729	0.0647257	0.0560245	0.267349	-0.00459894	0.199421	-0.143163	-0.0936423
P34897	-0.000111482	0.107283	-0.0617325	0.0532272	-0.0828821	-0.0211485	-0.0205016	-0.0222314	0.0100754	0.0560359	0.0397281	0.0296187	-0.143984	-0.063303	-0.0131972	0.0594924	-0.00109457	-0.0527528	0.122893	0.0676802	-0.0654868	-0.0333777	-0.0684399	0.00205865	0.0739985	0.0224874	0.0784809	0.0129867	-0.113654	-0.101827	-0.00405401	0.025155	-0.0684769	-0.0910238	-0.0173153	-0.0665003	0.0120563	0.0374809	0.131309	0.00074997	-0.0150864	0.00215565	-0.048273	0.0153005	-0.142468	-0.0479125	-0.0726282	0.110198	0.0759003
P34932	0.0339491	0.156968	0.0614649	0.118022	-0.0467513	-0.129446	-0.184116	-0.0188875	0.11752	-0.0202562	0.00572481	0.187946	-0.0988409	-0.18691	-0.0237548	-0.0101562	-0.113872	-0.165021	0.0452819	0.148626	0.114615	-0.0229628	-0.0832389	0.0858939	-0.0360045	-0.135227	0.00464029	0.0428537	0.00809767	-0.037113	0.125881	0.0241773	0.0778496	-0.0645936	-0.00680707	-0.0332246	-0.0846071	-0.0849844	-0.0291313	-0.194748	-0.0111929	0.0633346	0.0193276	0.0108958	-0.136904	0.0929871	-0.0396002	0.127978	0.00417109
P35222	-0.0309693	0.125295	-0.273054	0.0890416	0.115668	-0.145481	0.0208189	0.0729139	-0.0226533	0.0573743	-0.344302	-0.0398998	0.158128	-0.0317401	0.0461586	0.150822	0.0292607	0.0324129	-0.296185	-0.20097	0.208674	-0.0358658	0.0370115	0.17357	-0.224058	-0.0531978	-0.112671	0.085888	0.2417	0.0428664	-0.0250925	-0.00838183	0.155854	0.0445003	0.229985	0.177788	-0.261048	-0.222872	-0.0792811	-0.126589	0.00672912	0.0504025	0.126621	0.10929	0.0792904	0.0511985	0.150875	-0.14796	-0.180077
P35232	0.115224	0.00608751	0.188327	-0.142078	-0.108572	-0.0494599	-0.0272845	-0.050196	-0.0923748	-0.110221	0.105518	-0.0318552	0.0193951	0.0120489	0.00634492	0.00744692	0.0426846	0.023812	0.0724132	-0.0881106	0.0151306	0.125579	-0.164248	-0.140648	0.0748762	0.111007	0.0342166	0.0247146	-0.199985	-0.0217286	-0.167192	0.0593209	-0.148003	-0.117713	-0.10001	0.0306021	0.135546	0.142344	-0.0084009	0.0831686	-0.0974785	-0.0194094	-0.109276	-0.122461	-0.0550294	-0.0699257	-0.0451328	-0.0496908	-0.0223981
P35270	-0.0806887	-0.108999	-0.0252407	-0.016036	0.119045	0.13067	-0.0734827	-0.0391394	0.00466678	-0.0768986	-0.041802	0.0317192	-0.0417612	-0.0727948	-0.00192785	0.0955423	-0.119311	-0.212417	-0.134626	-0.022139	-0.0185447	0.138577	0.0900582	0.176556	-0.0759346	0.121713	-0.185113	-0.114169	0.0720711	-0.0219485	-0.116759	0.165641	-0.176154	-0.02957	0.0233111	-0.129558	-0.170949	0.0423073	-0.219302	-0.184922	-0.0382804	0.0072181	0.0255299	-0.0843895	-0.188197	0.068686	-0.0738479	0.00390237	0.134996
P35606	-0.161116	0.0941754	-0.00056621	0.0347104	0.158683	-0.0591772	-0.00837424	-0.059379	0.00114158	0.120049	-0.216277	-0.0420947	0.108091	0.11032	-0.0685431	0.048699	0.126598	0.0360136	0.0385043	-0.0462689	-0.151455	0.0291553	0.0670207	-0.0284372	0.0677114	0.127443	0.0356549	0.0325537	0.0547675	-0.150398	-0.0308347	-0.0699534	0.0572604	-0.0263752	-0.000361344	0.0527971	-0.0211737	-0.064302	-0.0110825	-0.0299375	-0.0592089	-0.105629	-0.147213	-0.0732554	0.240149	0.0480835	0.149348	0.0478803	0.00501614
P35613	0.13068	-0.157359	-0.360775	0.279092	0.0183165	0.144261	-0.0120446	0.126566	0.191078	0.150944	-0.129777	0.0686764	0.0394622	-0.151186	0.0533991	-0.0698263	0.0268314	-0.130159	-0.0788561	0.11152	0.000122356	-0.268209	0.162845	0.330084	-0.140534	-0.168917	-0.137628	0.225412	0.0211394	0.00843811	0.159853	0.186806	0.11772	0.217011	0.14385	-0.10342	-0.0658684	-0.0543601	0.138882	0.00226538	0.0982896	0.0211209	0.140904	0.142737	-0.213011	0.237205	-0.0023323	0.155657	0.416312
P35637	0.23094	0.0615507	-0.10094	-0.118432	-0.0618202	-0.0259819	-0.021379	-0.00798141	-0.0536262	-0.0851113	0.111677	-0.0147218	-0.143506	-0.107837	0.150722	0.0964569	0.11908	0.0106301	0.0316574	-0.0228069	-0.0527196	-0.0657119	0.0175895	-0.0712674	0.0469616	0.107803	0.01295	0.0211168	-0.0665677	-0.112894	-0.122097	0.0803713	-0.0598894	-0.0402426	0.0211929	0.0585086	0.110623	0.0750212	0.051165	0.0814112	-0.0813213	-0.0494931	-0.0489046	-0.0527792	0.166013	-0.170579	0.0155838	-0.0749921	-0.0755906
P35658	-0.368194	0.0239427	0.110684	0.0393036	0.0761147	0.163032	0.0229932	-0.00345025	-0.205171	0.024175	0.0139637	0.0969717	0.105169	-0.118425	-0.0195237	0.145107	0.0968978	0.00692879	0.096763	0.0694208	0.150572	0.0103664	-0.260686	-0.101935	-0.115746	-0.150055	0.210569	-0.141362	-0.0414152	-0.205463	0.204482	0.24499	0.0675384	-0.0741766	0.125357	0.113739	-0.0464474	0.131087	0.00269684	-6.47745e-05	0.225509	-0.180398	0.0753651	0.00238302	-0.0163144	-0.178867	0.219158	0.0528202	-0.316339
P35659	-0.000388977	0.070694	0.225148	-0.00885154	-0.188433	-0.0926973	-0.0468492	0.0251365	-0.141738	-0.00702231	0.226268	-0.0356064	-0.12577	-0.110096	0.0650115	0.099286	0.0111935	-0.0659815	0.109727	0.045497	-0.0300172	0.177435	-0.2201	-0.0694897	0.0709154	0.108981	-0.0272593	0.0117051	-0.144	0.103941	-0.124925	-0.0511372	-0.0795753	-0.122855	-0.110188	-0.0119928	0.240266	0.0991033	0.132052	0.0255715	-0.0181464	-0.06572	-0.119447	0.000742836	0.0183174	-0.146048	0.0453175	-0.0341925	-0.0150404
P35998	0.0546254	0.0390858	-0.214722	-0.109914	-0.003216	0.0154943	0.177235	0.0149844	-0.07996	0.130635	-0.0683941	-0.0862806	0.161034	0.0721874	-0.0916071	-0.0593465	-0.052884	-0.194771	0.0816175	0.0450345	0.0693736	0.119539	-0.0409871	0.0180845	-0.184694	-0.0513524	-0.0154102	0.130599	0.104688	-0.161177	0.175013	-0.0338546	0.0476007	0.146477	-0.00464448	0.0778887	-0.116126	-0.228469	-0.0540282	0.0104308	0.246302	0.00273733	0.0811198	0.0339744	0.111958	-0.0135766	0.0342496	-0.000812315	-0.236082
P36542	0.103702	0.00955622	0.187047	0.00830397	-0.110144	-0.0924642	-0.18026	0.0223033	-0.197197	0.00845411	0.0721218	-0.0811026	0.0443413	-0.0195788	0.0286317	0.109199	0.0244137	-0.0410421	0.128908	-0.00511855	-0.0398289	0.131189	-0.148542	-0.0819633	0.00350428	0.00554024	0.078992	-0.0273015	-0.132969	0.163391	-0.183117	0.0566747	-0.0300319	-0.213061	-0.129451	-0.000876579	0.138941	0.0792118	0.0515731	-0.0676597	0.101648	-0.0899722	-0.0674952	-0.0266644	0.014922	-0.146566	0.0666263	-0.11321	-0.0180325
P36578	-0.022065	0.125622	-0.0273609	0.0389479	0.015445	-0.0293061	-0.155419	-0.00310568	-0.0706356	0.0954611	-0.105935	-0.0268279	0.11126	-0.0659251	-0.0387337	0.0726759	-0.0876013	-0.0793468	0.0728629	0.109216	0.0933338	0.00255843	-0.213652	0.0657325	-0.00820023	-0.00175798	0.0782709	0.0937732	-0.0533147	-0.103782	-0.0641703	0.0248848	0.00988165	0.0343171	-0.00341375	0.176984	-0.068754	-0.0753199	0.0172751	0.062072	0.01833	0.0499223	-0.00147673	-0.0021315	0.0778319	-0.138814	0.0196941	-0.000239952	-0.0599419
P36776	-0.209702	-0.0218741	0.0877589	-0.0523247	-0.0511638	0.053265	0.00182454	0.0919754	-0.10895	-0.0186202	0.063996	-0.203445	-0.0248566	0.0563689	0.0831525	0.0345376	0.124506	0.106002	-0.0150768	-0.198188	-0.074621	0.0435103	-0.0175908	-0.0621405	0.104641	0.0213747	0.00144707	-0.106208	-0.100306	-0.031832	-0.0385614	0.0559873	-0.106009	-0.105171	-0.113179	-0.112003	0.0957906	0.0634616	0.0240409	0.12799	-0.0610873	-0.0645163	-0.106028	-0.141734	-0.0226343	-0.153814	-0.139864	0.0939981	0.0621952
P36915	-0.11289	0.0662393	0.186027	-0.0592204	0.0883496	-0.152869	-0.103817	0.0437901	-0.120196	-0.0645961	-0.11665	0.0444321	0.420471	-0.041346	0.0425933	-0.216135	-0.159583	-0.0905972	0.188288	0.0863306	-0.0222581	0.110275	0.115896	-0.274576	-0.278562	-0.200958	0.12041	0.0815425	0.101794	0.153083	0.193572	-0.152342	-0.0167373	0.0944797	-0.0471496	0.265387	0.290162	-0.313028	-0.0491361	0.108625	0.0186154	0.0582844	-0.155558	-0.0645919	-0.134642	0.129593	-0.074868	-0.0541286	-0.0903342
P36952	0.0846389	-0.0428099	0.117338	-0.168681	0.0362013	0.0696154	-0.0140251	0.0675952	-0.112515	-0.0849681	0.104643	-0.157077	0.0676812	0.125081	0.0664524	0.119995	0.0218388	-0.106706	0.108829	-0.0324615	0.084543	0.251193	-0.175617	0.0168366	-0.00779404	-0.00510168	0.0741592	-0.0236755	-0.0541196	0.278475	-0.0896738	-0.00566952	-0.118319	-0.0936771	-0.122454	-0.0383031	0.10227	0.0757283	0.020111	-0.0280269	-0.0748678	-0.0615412	-0.0741685	-0.0687163	0.190241	0.145858	0.0776133	0.117026	0.229066
P36957	0.105347	-0.134252	0.157609	-0.023188	0.000285969	-0.0226331	-0.0270389	-0.00380021	0.0844754	0.0372914	-0.124013	-0.0347867	0.207114	0.175384	-0.198481	-0.134841	-0.0819805	-0.118833	0.058518	0.145522	-0.0152532	0.227549	-0.195291	0.036517	-0.0161822	0.0454053	-0.115372	-0.0372587	-0.0323317	0.119755	0.0241578	0.0707931	0.0523059	0.0153506	-0.0292818	-0.0493425	0.290109	0.21921	0.110281	0.0440827	0.0287972	0.10265	0.00476569	0.00609897	-0.158254	-0.0864643	-0.143411	-0.0072558	-0.0124793
P37108	0.153695	0.103615	0.168241	-0.048826	-0.178241	-0.141452	-0.164331	0.0532254	0.0430066	0.134322	-0.0699066	0.0971686	0.0722239	-0.0876519	-0.189661	-0.0400154	-0.0707706	-0.0300305	0.0166995	0.118425	0.107801	0.0601111	-0.232271	-0.0263569	0.18714	0.0841243	-0.119094	0.0153415	-0.164797	0.0370938	-0.0774916	-0.0348587	-0.144272	-0.0198607	-0.0534788	-0.0867554	0.115294	0.329379	0.00717456	-0.0937116	-0.0436099	-0.163444	-0.0164893	0.0445374	-0.0704	-0.0908096	-0.120512	-0.0339225	-0.0376246
P37198	-0.0525463	-0.121295	-0.0309898	-0.0967709	0.26616	0.199864	-0.0153238	-0.103888	-0.218237	-0.153418	-0.0619936	-0.0340392	0.345989	0.198928	0.0129262	-0.0392315	-0.0585738	-0.20545	0.0461661	-0.0480362	0.10223	0.327943	-0.0873408	-0.0175933	-0.255455	-0.130132	-0.0827092	-0.0523827	0.241844	0.226632	0.0876979	0.0170532	0.0334824	0.0212877	0.340699	0.0944949	0.201763	0.273059	0.218799	0.0497485	0.0753104	0.0637943	0.0229876	0.164448	-0.185085	-0.142875	-0.037096	-0.0868363	-0.121878
P37837	0.0660032	0.053824	0.147376	0.0372443	0.00760472	-0.0196274	-0.268381	-0.0140766	-0.0263435	-0.0568109	0.219407	0.0184206	-0.231554	0.0919307	-0.0326309	0.00666305	0.0338933	-0.0873201	0.0596897	0.106541	-0.0837589	0.123791	-0.0811992	-0.0293842	-0.0656031	-0.0876504	0.0263324	-0.0581894	-0.0675138	0.22837	-0.0275311	0.083401	-0.0333247	-0.0863806	-0.0253544	-0.108661	0.216962	0.174381	0.0146725	-0.00239986	0.00968056	0.00290809	-0.018191	-0.0243311	-0.180853	0.0169688	-0.215755	0.108071	0.0110533
P38117	-0.0669175	-0.0518816	0.261603	-0.00919115	-0.00454769	0.00868969	-0.0970338	-0.0986848	-0.14239	-0.0402945	0.254311	-0.0423843	-0.0689344	-0.004228	-0.0132936	-0.0127372	-0.108878	-0.0980447	-0.0460742	-0.0123639	-0.04446	0.228533	0.00978689	0.0217498	-0.0160953	-0.157404	-0.0458	-0.00466845	0.0109272	0.246364	-0.0315161	-0.0559591	-0.0803822	-0.0516367	-0.0408731	-0.0962626	0.171164	0.264984	0.0676457	0.0650874	-0.0853345	-0.0395147	-0.0149175	-0.0271247	-0.197374	-0.0494925	-0.157128	-0.0561443	-0.0305542
P38606	0.0431371	-0.0518548	-0.0681039	0.140892	0.0333108	-0.183724	0.0608789	-0.00326496	-0.103153	0.0242223	-0.0993858	-0.0368624	0.0824156	-0.0775547	0.0312367	0.170683	-0.0808148	-0.0189225	-0.0157501	0.0320401	0.126486	-0.0347015	-0.103263	0.0749797	0.0130877	0.0108747	0.0240873	0.0989395	0.0641298	-0.102187	0.0139718	-0.128387	0.0205309	0.038427	0.0124156	0.0593535	-0.167683	-0.0987108	-0.135208	-0.0610254	-0.0788702	0.0122027	0.0962318	0.0259826	0.181912	0.0450014	0.086913	-0.0103087	-0.0575255
P38646	0.0994261	0.0469836	0.0950429	-0.0162647	-0.107133	-0.0489407	-0.0437769	-0.00873558	-0.090244	0.0840515	0.150282	-0.0211105	-0.0416006	-0.00318155	0.00475862	-0.0350053	-0.0492361	-0.0831357	0.00160311	0.0886872	-0.0343064	0.147178	-0.0942304	0.0862303	0.00373111	0.0606822	-0.0605294	-0.0625248	-0.0395572	0.151454	-0.0657825	0.0467552	-0.0363677	-0.108531	-0.0437185	-0.107928	0.145216	0.183451	0.0388494	-0.0304158	-0.0354992	0.00439956	0.0421229	-0.0818164	-0.0464797	-0.0127519	-0.0677914	0.112229	0.124215
P38919	0.154507	0.0989907	0.0830319	-0.00911944	-0.079625	-0.113071	-0.0946138	0.0111045	0.056938	0.19291	-0.0713732	-0.0227461	-0.00203104	-0.0281249	-0.0700015	-0.0319009	0.141902	0.0751812	-0.0192234	-0.0313497	-0.0519012	-0.0216487	-0.0119118	-0.0269125	0.0458927	-0.000143235	0.143874	0.0257364	-0.0326595	-0.119905	-0.0717965	0.0585	-0.0325312	-0.0264171	-0.00529841	0.14119	-0.149449	0.00253313	-0.0484074	-0.0370829	-0.0549025	-0.0380128	-0.00274816	0.0507879	0.151152	0.0244847	0.156142	-0.0524104	-0.00727406
P39019	0.20467	0.0692393	-0.128219	-0.00683942	-0.0328236	0.00310453	-0.0921279	-0.0104255	0.0570343	0.197739	-0.0681899	0.0830252	-0.0147819	-0.121343	-0.147979	-0.0371091	-0.12417	-0.0775651	-0.00229954	0.0728639	-0.0738232	0.0672848	-0.0584125	0.167112	0.0485212	0.0585555	-0.03785	0.0663126	-0.0720811	-0.103374	-0.131435	0.211141	0.119652	0.101364	0.0734317	0.111389	-0.0472392	-0.102029	-0.0185707	0.123201	0.0248539	0.146129	0.0246721	0.080603	0.00881575	-0.184924	0.0569305	-0.0292242	-0.150276
P39656	0.136865	0.101492	-0.165056	0.0206092	-0.00188968	0.00257267	-0.0409941	-0.0218386	0.00107621	0.0606528	-0.209579	0.000894399	0.124337	0.0158718	-0.00476021	0.0549072	-0.11674	-0.184787	-0.063468	0.0301252	0.185715	0.0850363	0.00329813	0.062239	-0.0231344	-0.121166	0.00234069	0.117763	-0.00562762	-0.0639676	0.0679209	0.0424128	-0.0516313	0.0635313	-0.0246471	0.111763	-0.175708	-0.0656087	0.0324212	-0.0234004	-0.00444759	0.192738	-0.0271954	-0.0071836	0.0599457	0.0321564	0.0545734	0.00027409	-0.00465719
P40616	-0.449668	0.0879511	0.0334396	0.126632	0.098603	-0.171909	0.138052	0.0163803	-0.260172	-0.222387	0.290419	-0.0451881	-0.234826	-0.350428	0.314012	0.376878	-0.0509064	0.00351544	0.136731	0.128918	-0.196698	0.049908	-0.151257	-0.00759091	0.136189	0.390733	-0.177773	0.0751258	-0.149099	-0.446151	-0.0857249	0.105799	-0.0960414	0.0150601	NaN	0.125906	0.432133	0.0865945	-0.166654	-0.202543	-0.238432	-0.186276	-0.436902	0.0499051	-0.198043	0.0348382	NaN	-0.034985	-0.176554
P40925	-0.00732282	0.168842	0.05141	0.0321499	-0.0482404	-0.0772076	-0.135193	-0.0378201	0.128394	0.0846729	0.00588197	0.0877508	-0.11891	-0.0631768	-0.0941213	-0.083557	0.128242	0.0820111	-0.168323	-0.0707692	-0.0712442	-0.0045449	0.0451485	-0.0157805	-0.104412	-0.150156	0.0216132	-0.000837583	0.0326702	0.0789709	0.114687	-0.0594591	-0.052653	-0.0145622	-0.0523598	-0.103453	0.159701	0.129226	0.0961261	-0.12701	-0.0498018	-0.0742966	-0.0936169	-0.043953	-0.120039	-0.0249552	-0.195114	0.0488663	0.0807125
P40926	-0.122738	0.0545495	-0.00586914	0.0841284	0.0697923	0.192167	-0.143386	-0.103451	0.0492322	-0.0542827	0.159858	0.0776104	-0.252576	0.00778065	0.0186477	0.0330699	0.0872361	0.0731789	-0.12806	-0.150826	-0.125079	0.0263955	0.180852	0.0733544	0.177229	0.167675	-0.218279	-0.129697	-0.0204355	0.0351151	-0.0764487	0.103844	-0.0515134	0.0599454	0.0460329	-0.246723	0.0592143	0.202975	0.0388387	-0.114302	0.0551171	-0.00301612	0.024064	0.00372976	-0.292613	0.108063	-0.100521	0.0926816	0.168218
P40939	0.0679931	-0.00664931	0.216252	-0.0815577	-0.0946881	-0.112066	-0.0244517	0.0166568	-0.0705205	-0.0270713	0.309973	-0.0785982	-0.164717	-0.0370323	-0.0261884	0.0785427	0.0543563	-0.0965001	0.220796	-0.0569304	-0.14805	0.200484	-0.143523	-0.0579249	0.0708947	0.0170077	0.0450208	-0.13992	-0.185637	0.135647	-0.0512312	0.0855833	-0.143663	-0.0844302	-0.0923555	-0.139289	0.189157	0.234525	-0.00818901	-0.0585365	-0.103388	-0.0692515	-0.0560287	-0.0925655	-0.105146	-0.0926614	-0.0800506	0.109436	0.091864
P41091;Q2VIR3	-0.0225191	0.0636966	-0.156838	0.0499862	0.0270059	-0.000901949	-0.024272	0.100777	-0.0125548	-0.0308852	-0.19489	-0.0872638	0.0768534	0.034868	0.103719	0.121195	0.145554	0.118866	-0.0343512	-0.0906614	0.00624609	-0.191558	0.0771379	-0.0173391	0.0390783	0.0447006	0.0953978	0.00517368	0.0688084	-0.152879	-0.0662085	0.0159672	0.0331295	-0.0279869	0.0216695	0.0790488	-0.0820474	-0.192713	0.0230662	-0.0426853	0.0168382	-0.0241432	0.0636209	-0.0664592	0.0785416	-0.036902	0.168165	0.0998153	-0.0472141
P41250	0.178406	0.107395	-0.224642	-0.00333269	-0.148554	0.0517201	0.00704601	0.0395964	-0.0246273	-0.0114215	-0.123282	0.0321568	-0.174502	0.107212	0.0957429	0.113542	0.104259	0.130399	0.160094	-0.0383712	-0.147988	-0.291124	0.0245823	0.0634941	0.151199	0.0633811	0.18157	0.0416956	-0.107663	-0.28869	0.00256876	-0.0381885	0.0158677	-0.0563241	-0.0776591	0.0141761	-0.148618	-0.0776528	0.350442	0.164068	0.021709	-0.00677534	-0.01129	0.00463107	-0.104282	-0.0483133	-0.100402	0.256915	0.233468
P41252	0.0893389	0.0398695	-0.110618	0.00140194	-0.0794846	0.0507957	-0.0374252	0.0162218	-0.0136553	-0.0206912	-0.117619	-0.143883	0.099786	0.140604	0.00340423	0.0248974	0.209254	0.0283355	0.10657	-0.0532287	-0.0995493	-0.11221	-0.0516984	-0.0777185	-0.03016	0.0119506	-0.0074001	0.106279	-0.0412544	-0.106055	-0.0996688	0.103717	-0.00700473	-0.0195698	-0.0132909	0.00352274	-0.0974022	-0.0714485	0.162598	0.191789	-0.0347577	-0.0783126	0.0069476	-0.0352201	0.0729663	-0.0792519	-0.0198299	0.0992021	0.126738
P42126	-0.471441	0.124477	0.206633	0.064955	0.329212	0.0339046	0.0407638	-0.380158	-0.0567	-0.171091	0.22448	0.0117467	-0.154304	-0.0318784	-0.00609029	0.270851	0.388151	-0.0254581	-0.0483857	-0.263332	-0.232105	0.290998	-0.0183012	-0.0356718	0.209276	0.0203544	0.0941267	-0.258922	-0.286665	0.139987	0.113303	0.0144742	-0.138276	-0.161142	-0.273291	-0.320717	0.260991	0.209154	0.192924	-0.121547	-0.146553	-0.0396428	-0.202408	-0.0733772	-0.127676	0.0956323	-0.163443	0.1178	0.197503
P42166	-0.225771	0.0701805	0.0311465	-0.0342938	0.0484471	0.307077	-0.050844	0.0139159	0.00266288	0.0144317	-0.0500703	-0.0146986	0.0837479	0.153194	0.0202579	-0.0469821	-0.232632	-0.185293	0.0799592	0.0891155	0.22087	0.189668	-0.047019	0.0530993	-0.19584	-0.0955111	-0.101102	0.00169238	0.10643	0.228289	-0.0218181	0.243505	NaN	NaN	NaN	0.121785	-0.0232055	-0.023299	0.135131	0.269842	-0.060386	NaN	0.339162	-0.0927019	NaN	NaN	NaN	0.0446279	-0.0342079
P42167	0.119331	-0.0602139	0.05598	0.202753	-0.218346	-0.00357875	-0.157384	0.0622025	-0.11621	0.0430036	-0.0155118	-0.0404693	-0.0339511	0.0184922	0.0702909	0.0837983	-0.0824354	-0.0586712	-0.0847741	-0.0439448	0.0338961	0.349048	-0.262229	0.125271	0.00453826	0.00222719	-0.188568	-0.0266006	0.00237156	0.195829	-0.0985978	0.155301	-0.205852	0.0364837	-0.0915994	-0.0377437	0.13554	0.251428	0.00595111	-0.0323192	-0.0504672	-0.0386411	-0.0646067	-0.0773901	-0.0718559	-0.0610569	-0.0210714	0.0183953	0.00472462
P42224	0.185497	-0.17297	0.134386	0.0722259	-0.332252	-0.0160853	0.209983	-0.111909	-0.0476571	0.129414	-0.355514	-0.0704576	0.269021	-0.0447197	0.129615	0.0155694	0.130638	0.0454251	0.0398315	-0.00703318	-0.170555	-0.101367	-0.0753396	0.212475	0.0119789	0.00536717	0.128896	0.0599908	-0.023357	-0.260604	0.0801509	0.0632063	0.0156844	0.204853	-0.0328785	0.182473	-0.404282	-0.425093	-0.00523339	0.0388997	-0.0306058	0.0604867	0.0932645	0.0178251	0.221176	0.173084	-0.0363084	-0.0232173	-0.032581
P42765	-0.169575	0.0629217	0.310558	0.00723487	-0.0841019	-0.0274345	-0.0798272	0.00502158	-0.111073	-0.0242306	0.479152	-0.0450774	-0.315495	-0.0868687	0.0408706	0.0921479	0.00163209	-0.0273858	0.124458	-0.153718	-0.147449	0.361933	-0.052688	-0.0648381	0.210372	0.123939	-0.0659726	-0.194614	-0.19155	0.305505	-0.176539	0.0326613	-0.0720222	-0.0693353	-0.0779238	-0.152117	0.426352	0.331028	0.0662658	-0.0140876	-0.013507	-0.0335769	-0.0657563	-0.0644788	-0.254583	-0.0930475	-0.185468	0.0416984	0.0929605
P42766	-0.253218	-0.0660402	-0.118804	0.314161	0.0502381	0.0333572	-0.0929387	0.0275986	0.0433265	0.162818	-0.29246	0.0386545	0.139026	0.0139951	-0.240572	0.0926443	-0.0473745	-0.0224219	0.205711	0.282098	0.249338	-0.0309682	-0.42501	-0.147606	0.117814	0.11551	0.177333	0.246987	-0.239383	-0.418729	-0.0783686	0.102181	0.102736	0.155159	-0.0761961	0.363833	-0.382305	-0.0119139	-0.115645	0.0345963	-0.0765308	-0.127153	0.124524	0.0405894	0.122882	-0.0789535	0.263353	0.123695	-0.0225134
P43034	0.0210412	-0.0557012	-0.228552	0.156493	0.0147359	0.138836	-0.0160445	0.0334677	-0.122433	-0.242094	-0.0704324	-0.00259949	0.0633543	0.338189	-0.0247751	0.0668593	-0.0132325	0.0489115	-0.0962289	-0.0955506	-0.0483898	0.0531099	0.351119	-0.131436	-0.0629128	-0.0271823	0.0432556	0.0206125	0.153042	-0.149221	0.125767	-0.0719957	0.0479911	0.158349	0.0782097	-0.0774058	0.0581762	-0.117804	-0.102269	-0.0293231	-0.0221232	0.277829	0.279165	0.266586	-0.231697	0.0708383	0.0521112	-0.240322	0.0305289
P43243	0.130713	0.0614805	0.102457	0.096229	-0.126878	-0.119748	-0.0873485	-0.0548415	0.00471288	0.112812	0.0950315	-0.00630747	-0.0192027	-0.163414	-0.0395767	0.0194204	0.0577329	0.0445241	0.078615	0.0720406	-0.0031052	0.00332934	-0.197339	-0.0576186	0.0236864	0.0926377	-0.0136828	0.128113	-0.090241	-0.0300186	-0.0318066	-0.0711968	-0.0439014	-0.0119314	-0.0904959	-0.0468771	0.0458237	0.000205104	-0.118603	-0.0199898	-0.105803	-0.000614577	0.0669358	-0.0999884	0.0719794	0.00705364	0.101179	-0.0245946	-0.0793741
P43246	0.155447	0.0230852	-0.227249	0.0239772	0.0213977	-0.163426	0.112197	0.127858	-0.072501	-0.0600946	-0.119801	-0.142255	0.207113	-0.0323922	0.226297	0.0715126	-0.296272	-0.121326	-0.0582573	0.0174118	0.186003	0.107629	0.145714	0.0386873	0.0775316	0.0907995	0.00509187	0.0714977	0.0390105	-0.214679	-0.217747	0.235452	0.177035	0.205595	0.0143623	0.124067	-0.177479	-0.0769851	-0.114548	0.109407	-0.0216728	0.0557265	0.220304	0.0349043	0.164103	-0.110467	0.205019	-0.0882685	-0.194196
P43304	0.404173	0.129309	-0.114524	-0.169455	-0.0502301	0.129038	-0.140283	-0.113427	0.0765434	0.0161161	0.0440779	0.102195	-0.0247301	-0.107734	-0.114313	0.0972993	-0.156869	-0.259381	-0.0145895	0.0433057	0.119168	0.18052	0.158022	0.0446848	-0.203655	0.0484558	-0.0688035	0.111883	0.0199258	0.0275897	-0.108849	0.290294	0.0480598	-0.0886613	-0.0326374	-0.103487	-0.0113056	0.173239	-0.0696159	-0.153645	0.182423	-0.0368236	-0.109358	-0.0565181	0.0763366	0.00168728	-0.0178259	0.573765	0.0131479
P43307	0.0713467	0.0254991	-0.130622	0.0138595	0.0669406	0.115008	-0.0643049	-0.00383417	0.0816213	0.19012	-0.13091	-0.0717972	-0.293883	0.0839635	0.0523661	0.0439827	0.187677	0.114778	-0.044892	-0.0277439	-0.0648237	-0.0808031	0.149166	-0.116145	-0.0742356	-0.0987145	-0.175875	0.117757	0.0785766	-0.0616776	-0.00573816	0.17484	0.0125141	-0.00375256	-0.0367796	0.0443131	-0.108625	-0.0753453	0.0800493	-0.0779701	0.0704166	0.0551495	-0.0292061	0.00961239	-0.0894691	0.00438706	0.0827945	0.0964966	0.288554
P43487	-0.183651	0.231631	-0.229035	0.212917	0.156539	0.082612	-0.0846347	-0.0243155	0.0748451	-0.0801941	-0.030696	0.0930665	-0.211828	-0.0139729	0.173618	0.150849	0.183699	0.198325	-0.205966	-0.0306741	-0.0651687	-0.256568	0.25827	0.0656169	0.229998	0.243257	-0.236914	-0.0872136	0.0507956	-0.181168	-0.164914	0.267023	0.0963282	0.107532	0.112396	-0.172155	-0.229247	-0.168138	0.105112	-0.188513	0.0542953	0.0729443	0.165109	0.0948682	0.0124721	0.207359	0.136796	-0.0101858	0.17107
P43490	0.0621666	0.0322392	0.0510187	0.0714883	-0.00958544	-0.0556896	-0.14629	0.0446953	-0.0108821	-0.00450942	-0.00333702	0.00651933	-0.0314955	-0.0435611	0.0860838	0.0855741	0.15189	0.0643436	-0.0501983	-0.044098	-0.0845788	-0.0756532	0.0590441	0.0371419	0.119448	0.0310863	-0.0592568	0.014073	0.0188324	-0.0758708	-0.0283345	0.0610034	0.0839059	0.0314048	0.0770415	-0.154894	-0.0356406	0.0482248	0.115824	-0.0639297	0.0795837	0.0637656	0.0714721	0.0976508	-0.100752	0.0732735	-0.0286483	0.0638403	0.0793545
P43686	0.152239	0.0337463	0.0234111	-0.157615	-0.0232325	-0.00369046	-0.0393489	-0.035232	0.0250223	0.122466	-0.181371	-0.0158542	0.0229963	0.0331436	-0.113939	0.0343645	-0.0791727	-0.0537663	-0.00931896	0.085751	0.0628827	-0.0740018	0.0027735	0.0469766	-0.0640541	-0.0627487	0.145846	-0.0713499	0.0525974	-0.0297194	0.0573175	-0.0553365	0.00957692	-0.0876564	-0.00617988	0.0635985	-0.0675577	-0.033105	-0.00348663	0.145978	-0.0431618	0.0544817	0.0565857	0.0469168	0.0856592	-0.0867611	0.0199544	-0.0298671	-0.00664244
P45880	-0.184273	-0.036401	0.200588	0.0811085	0.0467363	0.0177054	-0.020608	-0.0214236	-0.103252	-0.116869	0.276404	0.0139628	-0.0973498	-0.088847	0.0666191	0.129375	0.0727591	0.0137858	-0.0702156	0.00464584	-0.122187	0.114942	0.038465	0.063572	0.143817	0.120564	-0.0348359	-0.0855557	-0.0822645	0.118261	-0.16444	0.0837808	-0.0538	-0.0462754	-0.0500559	-0.0801767	0.261397	0.289931	-0.00941952	0.0117871	0.0321163	0.0286938	-0.0698219	-0.00656759	0.10272	-0.0609298	-0.0549919	-0.0161034	0.0714364
P46087	0.318698	-0.0829456	-0.122796	-0.0626235	-0.0735778	0.0560839	-0.0420247	0.0479671	-0.000906612	0.047268	-0.319958	-0.0695574	0.0823527	0.253067	0.0671212	-0.118835	-0.0311922	0.0243496	0.107892	-0.143702	0.157043	0.055158	-0.051452	-0.097053	-0.235069	-0.172338	0.207154	0.0895819	0.0638703	0.146789	0.024237	-0.107142	-0.0656897	0.0511959	0.37418	-0.14758	-0.0403824	-0.0784465	-0.00230767	NaN	-0.131093	0.374016	-0.0722983	-0.0684675	-0.136876	-0.109029	-0.0198212	-0.0485095	0.0391163
P46108	0.105971	0.00120166	-0.387591	0.0623887	-0.253084	0.0499203	0.270078	0.251559	0.131841	-0.16203	-0.357895	0.171283	0.0522509	0.179134	-0.174986	0.274779	-0.0199632	0.189402	0.262233	0.0945691	-0.23162	-0.0683237	-0.231331	0.107446	-0.0469859	-0.29518	0.387199	0.175068	-0.0727887	-0.0835542	0.108089	-0.0751887	-0.0401363	0.18623	0.0749568	-0.178028	-0.344979	-0.167185	-0.128282	-0.221936	0.156296	0.034396	-0.0454337	0.00208906	0.0455934	0.439098	0.0525058	0.133851	0.211799
P46379	0.258355	-0.0166149	0.0173687	-0.0899061	0.00123911	0.0181783	-0.139091	-0.0499597	-0.00841043	-0.0429688	-0.210975	0.0627489	0.168609	0.144856	-0.0607609	-0.0335964	-0.0929238	-0.0109634	-0.0729055	-0.00946785	0.134728	0.125338	-0.142153	0.0815465	-0.0308254	-0.260638	0.0413682	-0.0249923	0.0350604	0.0422277	0.139075	0.0660198	0.0766889	0.0577766	0.0403143	0.035903	-0.150144	-0.18721	-0.0765683	-0.0104461	0.122693	0.129415	0.0303873	0.0104109	0.262384	0.0572074	0.0968617	-0.0809051	-0.063619
P46459	-0.0182776	-0.208056	0.0185302	0.092818	0.109582	0.0144193	0.0471633	0.000118852	-0.109923	-0.0631045	0.0362006	-0.145021	0.0338391	0.00764978	0.181079	-0.00419983	-0.0387719	0.0622713	-0.0392115	-0.0615914	0.222436	0.194248	-0.299048	-0.0486574	-0.100122	-0.0703476	-0.0318899	0.133996	-0.0352214	0.1853	0.00348589	0.00662996	0.0968725	0.0557464	-0.0306513	-0.114326	0.362806	-0.0683898	-0.118725	-0.0733659	-0.0590666	-0.00380755	0.0899498	-0.1446	0.21406	-0.0802274	-0.105683	-0.10179	-0.0398525
P46734	0.323637	0.128814	-0.00561808	-0.276429	0.0587757	0.0286432	-0.131306	-0.113781	-0.0132348	0.099525	-0.0787689	0.0559389	0.171261	0.181859	-0.201996	-0.194014	-0.103627	-0.0952707	0.151526	-0.13181	0.215124	0.232746	-0.270697	0.0250851	-0.203884	0.0325411	0.264019	0.0931855	-0.28416	-0.058942	0.0800892	0.116132	0.120717	-0.274032	-0.156675	0.273662	0.166469	-0.103336	0.338467	0.0824313	-0.0674564	0.0590713	0.169586	0.102383	0.158942	-0.292117	-0.130429	-0.0247439	-0.000364926
P46776	-0.198198	0.153432	-0.0684322	0.0863345	-0.00820755	-0.0477872	0.0436784	0.0895692	-0.0286766	0.132509	-0.107593	0.0882456	-0.0134803	-0.169794	0.0706358	0.064751	-0.0831476	-0.0786647	0.184137	0.157287	0.0441254	-0.210408	-0.152805	0.186976	0.107242	0.0355774	0.184579	0.178535	-0.103677	-0.33682	-0.0288392	0.0153462	0.0759266	0.0587704	-0.0142653	0.158246	-0.221105	-0.234633	-0.0489527	0.113645	0.00437444	0.07083	0.0129725	-0.0440715	0.0537852	0.0557076	0.290137	0.0640823	0.0166335
P46777	0.0438196	0.166532	0.067508	0.102936	-0.138256	-0.211592	-0.0394659	0.0404745	0.0408762	0.111302	-0.0297867	0.0946749	-0.162674	-0.240652	0.0805922	0.128297	0.156485	0.100986	0.0888542	0.0687394	-0.0466236	-0.221344	-0.0461303	-0.0993776	0.138584	0.186763	0.0613253	0.0742207	-0.173439	-0.231196	-0.106355	0.0647477	0.0282113	0.0738738	-0.0877237	0.116049	-0.131014	-0.217666	0.00365989	0.110272	-0.0176861	0.146342	0.0205442	-0.0414272	0.16939	0.0343756	-0.0137643	-0.0134592	-0.113743
P46778	0.199396	0.129871	-0.225891	0.0294371	-0.0228424	-0.136451	-0.0220064	0.0999794	0.0171132	0.186981	-0.25912	-0.0413112	0.1415	0.0781409	-0.122404	0.0237835	0.163565	-0.0406246	0.0838491	0.128144	0.0591554	-0.188504	-0.0798887	-0.0494796	0.156662	0.181335	0.0639971	0.16628	0.000908118	-0.276265	-0.186671	-0.11568	0.115117	0.0667325	0.0357874	0.303192	-0.0351247	-0.0472131	-0.0274613	0.012425	-0.0609309	0.190956	0.0449895	0.0799072	0.326555	-0.0482389	0.070836	-0.0962912	-0.0913532
P46779	-0.208027	0.535687	-0.036252	0.202484	-0.182453	0.00885006	-0.345848	0.033514	0.0252855	0.45494	-0.205015	0.0746031	-0.216247	-0.388116	0.129723	0.181496	0.488134	0.242674	0.467611	0.230023	-0.151598	-0.504241	-0.509756	-0.218837	0.549555	0.543972	0.0950546	0.048861	-0.415695	-0.457881	-0.694315	0.318589	NaN	NaN	NaN	NaN	NaN	NaN	NaN	NaN	NaN	NaN	NaN	0.103325	NaN	NaN	NaN	NaN	NaN
P46781	0.291602	-0.0157881	0.0074446	0.10356	-0.172145	-0.112582	-0.108703	-0.014136	-0.0990246	0.0748817	-0.078799	0.0649651	-0.0364613	-0.133929	0.12101	0.10889	0.0673497	0.0142403	0.131256	0.203767	-0.0076662	-0.217582	-0.0624739	-0.0879573	-0.00927622	-0.0474268	0.175159	0.229543	-0.0273659	-0.245922	-0.0280472	-0.0333232	0.0492651	0.0752298	-0.0328994	0.169914	0.00469808	-0.0416557	0.0792848	0.156076	-0.029364	0.086026	0.121837	-0.0194038	0.18972	-0.0482451	-0.0133214	-0.0843346	-0.0714473
P46782	0.0355183	0.0115572	0.0147549	0.117119	-0.037403	-0.13351	0.00314106	-0.00321268	-0.0384339	0.0786425	-0.0375862	0.0771298	-0.0931253	-0.091665	0.0199998	0.113565	0.0695185	0.0712368	0.119008	0.0282786	-0.0044262	-0.140309	-0.132754	-0.00263974	0.0436633	0.0961195	0.0609167	0.0652742	0.0132905	-0.16948	-0.0735302	-0.00617101	0.0563934	0.0424523	0.0516025	0.125169	-0.130363	-0.028678	-0.0199925	0.0113278	-0.0592325	0.0842671	0.0737238	0.0259124	0.0437152	0.0572489	0.0436584	-0.019634	0.0339543
P46783;Q9NQ39	0.128751	0.200158	-0.0879684	0.145486	-0.157835	-0.120717	-0.0568189	0.023853	-0.0358952	0.133254	-0.0952109	0.128652	0.155362	-0.106843	-0.0245809	-0.104054	-0.0869031	0.0611674	0.0602817	0.213889	-0.0265475	0.0497729	-0.246005	0.0353182	-0.060965	-0.127772	0.0883331	0.171739	-0.0288415	-0.119198	0.0519806	0.0333922	0.0196667	0.131201	-0.0227717	0.161549	-0.253088	-0.147198	0.0341521	0.0664332	-0.0180734	0.144278	0.152153	0.0533768	0.187693	-0.00248782	0.0685715	-0.0486891	-0.0117303
P46977	-0.0401497	0.0934722	-0.0705275	-0.0290445	-0.2579	-0.0519143	0.193934	0.194527	-0.0326094	-0.194316	0.137354	-0.15527	0.120444	0.060479	0.0386906	0.0712925	0.291478	0.00821724	-0.0555513	-0.267385	0.140717	0.0487318	0.0558184	-0.19217	-0.152901	0.103303	0.300318	-0.107634	-0.00493075	-0.284486	0.120378	0.0541756	NaN	0.0490558	NaN	NaN	0.143825	0.110523	NaN	-0.251812	NaN	-0.118054	NaN	0.189212	NaN	-0.160458	NaN	0.184869	-0.0515237
P47755	0.0793489	0.0676224	0.100531	-0.0257186	-0.0585986	-0.0423014	-0.100691	-0.0257757	-0.223875	-0.122467	0.00269297	-0.0500798	-0.0849268	0.0274909	0.183839	0.204727	0.188341	0.184282	0.0055136	-0.237733	-0.12442	-0.0924581	0.0365379	-0.0205826	0.100866	0.0747021	-0.152298	-0.0925662	-0.0349634	-0.0196856	-0.11371	0.183824	-0.0842961	-0.0781668	-0.106305	-0.0805666	0.0731084	0.0117509	-0.0688704	-0.0176956	-0.0679405	-0.138508	-0.125688	-0.204255	0.113095	0.0356626	0.143892	0.215649	0.0687953
P47756	-0.203899	0.1336	0.100931	0.13765	-0.0654114	-0.104513	-0.0298005	0.0643914	-0.0801516	-0.0783192	0.164253	-0.00765899	-0.18908	-0.138501	0.124751	0.205918	0.180811	0.0938431	0.0266175	-0.0410381	-0.143598	-0.187125	0.154965	-0.0811549	0.154863	0.205789	0.0752851	-0.00935513	-0.14253	-0.173394	-0.214571	0.144126	-0.0617344	-0.218897	0.0183105	0.0372421	-0.0730883	-0.0186119	0.171684	0.0890158	0.0479463	-0.00880854	-0.0364704	-0.101784	0.0303926	-0.0513879	-0.021659	0.0814114	-0.0164791
P47897	-0.163865	0.0597387	-0.0667363	-0.0113271	0.104363	0.102472	-0.0693987	0.0486658	-0.0540034	0.0501648	-0.124035	0.0305546	0.0392223	-0.0721143	0.0830951	0.0962605	0.0931127	0.100385	-0.0775618	0.00310916	0.0248648	-0.16641	0.0913961	-0.0265747	0.0665127	0.117936	-0.0913202	0.0499607	-0.0480007	-0.140904	-0.0663486	0.108439	0.028789	0.00153966	0.0123982	0.0754968	-0.182376	-0.164322	-0.13383	-0.024939	0.0511395	0.0724445	-0.033287	0.051521	0.17533	0.0155499	0.126592	-0.0720054	-0.0554391
P48047	0.0746795	0.0258023	0.231001	-0.00312257	-0.0672708	-0.146612	-0.10981	-0.0378114	-0.0882217	0.042662	0.257074	-0.0363364	-0.0760018	-0.072663	-0.038969	-0.0271093	0.0742547	0.0844606	0.121396	0.0332246	-0.189656	-0.0187181	-0.115947	-0.0398811	0.110878	0.0557164	0.0494295	0.0196387	-0.148974	-0.022343	-0.0899669	-0.0203644	-0.0435706	-0.156842	-0.126202	-0.0982525	0.131233	0.235995	0.0308651	0.0852557	-0.00445876	-0.0744792	-0.0597159	-0.0748227	0.011836	-0.124566	-0.0715802	0.0128296	-0.00651335
P48147	-0.0694582	0.189512	-0.294084	0.24122	0.307486	0.117024	-0.12937	-0.102292	0.125068	-0.0941992	-0.0393824	0.287966	-0.307509	0.0237291	0.0406915	0.235942	0.0374052	-0.0610291	-0.191468	-0.101388	0.040826	-0.125808	0.269888	0.393592	0.210691	0.190283	-0.338606	0.0729818	0.0617947	-0.135802	0.0545799	0.149913	0.0937302	0.371681	0.227846	-0.346825	-0.0835846	-0.0970623	0.103719	-0.0316723	0.279703	-0.0282875	0.283125	0.0266416	-0.258324	0.403174	0.00811118	0.120434	0.252091
P48163	-0.107783	-0.02796	-0.17256	0.0128933	0.181187	0.178658	0.0869404	-0.082681	-0.0753877	-0.168416	-0.113013	-0.0568839	0.117683	0.235755	-0.00527557	0.115345	-0.0969751	0.0244308	-0.00487758	-0.121808	0.132313	-0.0756781	0.173059	0.0238038	0.114131	0.0485622	-0.277588	-0.140198	0.120246	0.0655685	0.0269609	0.0853403	0.0284065	-0.0663923	0.0457983	-0.0244862	-0.148735	-0.264513	0.0865721	-0.0711811	0.00739292	0.0351575	0.107128	-0.0402356	-0.0802314	0.0996764	0.0225026	0.168569	0.109885
P48444	0.215069	0.032861	-0.0824995	-0.0920516	-0.0785826	-0.0815042	-0.0266493	0.0482886	-0.0885306	0.100468	-0.123841	-0.0967416	0.180566	-0.0579261	-0.00312667	0.00983899	-0.0412797	-0.0417515	-0.0731558	0.0424927	0.0510872	0.0116011	-0.126057	0.114717	-0.0238366	-0.0563531	-0.103989	0.0614561	0.027085	-0.0309126	-0.0383309	0.12022	-0.245622	0.0150776	-0.0368096	0.106655	-0.138516	-0.0989553	-0.165156	0.00834093	0.131123	0.0402818	-0.11411	-0.0962802	0.0724375	0.0713394	0.00627943	-0.0692844	-0.0683702
P48506	0.000853385	0.0934187	-0.057029	-0.0272742	-0.116934	0.116178	-0.0364245	-0.000134575	0.0239807	0.0420451	-0.090422	-0.0924827	-0.0647795	0.203894	-0.0169677	-0.00480284	-0.0237081	-0.197891	0.146215	-0.00952621	-0.0438513	0.0091872	-0.0456382	0.148374	-0.117245	-0.13546	0.12567	0.0360712	0.0541841	0.0432281	-0.0284608	0.0168218	0.0445218	-0.0267721	-0.0631761	0.0401499	0.105953	0.0775085	0.161079	-0.0342511	0.0258486	0.0139793	0.0326466	0.169652	-0.203648	-0.014526	-0.163523	-0.0671345	0.00137451
P48556	0.160334	0.0661511	-0.158851	0.0322265	-0.0582537	0.048665	-0.0906365	-0.0454495	0.09721	0.201794	-0.214237	0.0341601	0.0128813	0.0845843	-0.148119	-0.0668848	-0.0739531	0.195529	0.0188434	0.0348929	-0.014638	-0.141564	-0.13434	0.0666324	-0.11384	-0.140028	0.113116	0.125193	0.116903	-0.120682	-0.00250854	-0.0283153	-0.0794981	-0.05203	-0.0724712	0.0733384	-0.142853	-0.0957353	0.0665144	-0.0841794	-0.0168546	0.13193	0.0520137	-0.0310304	0.0675807	0.0534964	-0.280102	0.19036	-0.0306343
P48637	0.034319	-0.00998699	-0.187128	0.151008	0.110696	0.277258	-0.0606395	-0.114169	0.199365	-0.15576	-0.126732	0.285425	-0.0136085	0.138358	-0.0436092	-0.0796619	-0.161564	-0.22671	-0.0455067	0.060143	0.146103	0.0561203	0.138969	0.254277	-0.169204	-0.0529823	-0.152542	0.0479947	0.189085	0.207033	0.189688	-0.0335362	0.13304	0.201168	0.24826	-0.336761	0.0926301	0.146366	0.153565	-0.127918	0.137521	0.0506103	0.285176	0.154251	-0.320755	0.103935	0.0645219	0.11602	0.193764
P48643	-0.0202647	0.0941183	-0.109164	0.0663635	0.08209	-0.0266865	-0.06711	-0.00798905	-0.0637478	0.0318816	-0.0981447	0.0226488	-0.00069582	-0.0880495	0.117213	0.0973865	0.0151693	-0.00771263	-0.0347602	-0.0542704	0.154872	-0.0416682	-0.0702741	0.0404483	-0.0900873	-0.00749066	-0.0592919	0.0518821	0.145978	0.0212705	-0.0386252	-0.0243433	0.0771192	-0.00716209	0.0201599	0.0473154	-0.1809	-0.0691755	0.0165054	-0.0104609	0.0237689	0.0288534	-0.00404472	-0.0240652	0.133443	0.0611163	0.0537921	-0.0415282	0.0739866
P48651	0.461001	0.100761	-0.142129	0.0957989	-0.266785	-0.066437	0.0487491	-0.178146	0.173995	0.28294	0.0568217	0.19316	-0.0709623	-0.257934	-0.105648	-0.0571331	-0.16837	-0.0493163	0.159347	0.255305	-0.0930082	-0.210341	-0.042062	0.219986	0.24183	0.103317	0.0473946	0.175057	-0.104771	-0.317925	-0.0790599	0.147592	NaN	-0.0742988	-0.00665616	-0.0237638	NaN	NaN	NaN	0.0695287	NaN	0.0550991	-0.0404267	0.545596	NaN	-0.0171737	0.175939	NaN	NaN
P48729;Q8N752	-0.0764679	0.00625613	0.0478562	-0.134504	0.198077	0.318148	-0.259645	-0.133126	-0.164871	0.042485	0.0976194	0.0222954	0.196422	-0.135385	0.0983583	0.00568119	-0.144596	-0.0781612	-0.139936	-0.07357	0.168624	0.281638	0.0685648	0.038172	-0.175386	-0.0453279	0.0506091	-0.000239455	0.124495	0.311028	0.00138599	-0.158171	0.0511652	0.00921393	0.0727456	-0.0636615	0.527748	0.0985204	-0.167871	-0.0215375	-0.242038	-0.11976	0.0486813	-0.0505603	0.144911	-0.0741242	0.146485	-0.0575112	0.0535851
P48735	-0.165501	0.0479449	0.271559	-0.122616	-0.115618	0.0661364	-0.0423882	0.0251094	-0.139383	-0.132233	0.422571	-0.0449028	-0.140904	-0.0856172	0.0104619	0.0981171	-0.00443745	-0.0686733	0.0256623	-0.104284	-0.105044	0.386966	-0.115201	-0.0621647	-0.0108656	0.0124808	-0.0375099	-0.0692736	-0.0385999	0.395521	-0.122949	-0.1773	-0.110779	-0.113533	-0.114467	-0.164337	0.320377	0.282492	0.00494168	-0.0728426	-0.0956258	-0.097153	-0.118273	-0.130977	-0.126956	-0.067899	-0.128647	-0.00646125	-0.0123267
P49189	0.0496664	-0.136534	0.0684768	0.246411	-0.0218776	-0.110159	0.102251	-0.154115	-0.0447479	-0.0542621	0.269387	0.067221	-0.158085	-0.00648604	-0.0205041	-0.00920287	0.0988134	-0.0191139	-0.0350662	0.0871401	-0.197856	-0.0186517	0.127334	0.0415793	-0.00459342	-0.0551405	0.0264142	0.0588154	0.00228752	-0.0594229	0.222519	-0.0996631	0.0427372	-0.0137518	-0.0779019	-0.0611396	0.0324634	0.142966	0.0594731	-0.167876	0.0940011	-0.024879	0.111187	0.0742616	-0.18129	-0.0202926	-0.150117	0.0817926	0.172288
P49247	-0.0591472	-0.0681439	-0.103605	0.158645	0.170496	0.215422	-0.0836141	-0.116316	-0.168871	-0.0499129	0.0995865	0.21299	-0.193498	-0.00431118	0.0558555	0.16651	0.156108	0.189846	-0.0898029	-0.183718	-0.102311	-0.132555	0.325895	-0.0686073	-0.0441803	0.0367994	-0.16988	-0.162817	0.201906	0.123011	0.0949445	0.0278308	0.176357	0.0956684	0.12546	-0.318057	0.133283	0.0544508	0.0986591	-0.166577	0.0845211	0.0820198	0.199378	0.207888	-0.23953	0.00931816	-0.187961	0.124393	0.0734895
P49257	-0.0520133	-0.106014	0.0386535	0.143839	-0.143474	-0.106382	0.0429104	0.142485	-0.0211604	-0.0285987	-0.254494	-0.107804	0.189235	0.12227	0.0795008	-0.0601192	-0.21437	-0.194999	-0.0348677	-0.0736847	0.263169	0.160066	-0.0637558	0.0644133	-0.10045	0.00136768	0.129084	0.0924816	0.0890255	-0.0968852	-0.0689829	-0.094544	0.00126327	-0.0539323	-0.21421	-0.0799478	-0.149569	-0.0284057	-0.180335	-0.0168651	-0.0060789	0.00778098	-0.108436	-0.109973	-0.0488256	0.0625227	0.0601474	0.0690753	0.230778
P49321	-0.0365174	0.153672	-0.0116254	0.113489	0.0132914	-0.0722079	-0.102739	0.0201654	-0.00043856	-0.0356034	0.172609	0.0295361	-0.155032	-0.199284	0.143377	0.109261	0.181337	0.148388	-0.125152	-0.00955668	-0.0433248	-0.117346	0.0762882	-0.0326474	0.15979	0.0908241	-0.132697	-0.0279582	-0.0427493	-0.0882096	-0.00266483	0.101937	0.00882893	0.123955	0.0396547	-0.0675602	-0.106632	-0.0146997	0.0612116	-0.0780132	0.0521599	0.114729	0.139938	-0.0491093	-0.0121022	0.170925	-0.104102	-0.176753	-0.0275894
P49327	0.111027	0.230377	-0.303974	0.180203	0.0766621	-0.178593	-0.0706245	0.000249106	0.0879421	0.15973	-0.400214	0.103253	0.161182	-0.182975	0.0360035	0.0739324	0.0923055	0.0685537	-0.14579	0.128736	0.109362	-0.410472	0.0845086	0.110513	0.0673596	0.0421213	-0.169936	0.158056	0.076073	-0.369566	0.036312	0.194499	0.181249	0.144749	0.164445	0.217152	-0.330377	-0.313413	-0.0627281	-0.0523715	0.108853	0.142701	0.140082	0.13644	0.150299	0.0822371	0.123397	-0.131568	-0.154109
P49368	-0.0423969	0.0724083	-0.0400782	0.0409659	-0.0692242	0.00235057	-0.0199473	0.060707	-0.0453767	0.0522132	-0.16912	-0.0155192	0.0495451	-0.0974993	0.0982618	0.144311	0.0098667	0.0355686	0.0871082	-0.00930252	0.11594	-0.0955838	-0.10058	-0.00883586	0.0856211	0.0446622	-0.0131885	0.0996453	0.0200284	-0.124671	-0.0941019	0.00178557	0.00874131	-0.0144375	0.0423279	0.0681397	-0.0743114	-0.179621	-0.0336301	-0.0109851	0.0439151	0.0227917	0.0181545	0.0220457	0.0889339	0.0152142	0.133499	-0.00491447	-0.0234998
P49406	-0.0783687	0.0593522	-0.226422	0.0767408	0.0543744	0.0542696	0.0320748	-0.00957763	-0.199032	-0.0855916	-0.280493	-0.0579861	0.262325	0.296408	-0.146294	0.139786	-0.297314	-0.0265863	0.126908	-0.209636	0.144323	0.154818	-0.149057	0.179985	0.14613	-0.162637	0.204001	-0.0927454	0.0998106	-0.0183651	-0.0498934	-0.175323	NaN	-0.166084	0.0970008	NaN	-0.168633	0.0908316	0.0285	0.0722151	-0.144336	-0.34313	0.0607656	-0.136659	NaN	0.0560896	0.187497	0.0833296	0.0603504
P49411	0.0243396	-0.0333429	0.254944	-0.0267657	-0.100428	-0.0243975	-0.108372	-0.0521272	-0.111263	0.0286112	0.219463	-0.123634	-0.0209485	-0.0186086	-0.0543589	0.0347293	0.0224234	-0.00281078	0.0917086	-0.0497855	0.0310681	0.217294	-0.215247	-0.133435	0.0484802	0.108217	0.0607517	-0.0556759	-0.170364	0.146876	-0.159155	-0.036895	-0.106916	-0.116813	-0.0833137	-0.0539935	0.212858	0.238779	0.0549855	0.0926716	-0.0745327	-0.0882731	-0.0963027	-0.0887741	-0.0465438	-0.140558	-0.0680489	-0.0118561	0.0328076
P49419	0.0818638	-0.000675398	0.164316	0.138501	-0.130602	-0.00976868	-0.160919	-0.101855	0.0890832	0.11238	0.09448	0.0716318	-0.0358002	0.109424	-0.185359	-0.199838	-0.0525162	-0.126048	-0.0383971	0.0124354	-0.0547141	0.251616	-0.0772376	0.132228	-0.0521859	0.0190243	-0.12479	-0.0435774	-0.0194997	0.217799	0.0914239	-0.0652006	-0.139225	-0.108444	0.0494325	-0.0979648	0.164093	0.362344	0.0132639	-0.146497	-0.0723639	-0.0287821	-0.0387413	-0.0396628	-0.209696	0.0639224	0.0411923	0.141836	0.0985433
P49458	-0.252179	0.0966671	0.0768995	0.0461139	0.0583817	-0.0741802	-0.0881878	0.138329	-0.10503	-0.159641	0.154907	-0.0866125	-0.111972	-0.0575567	0.14919	0.195947	0.228786	0.241145	-0.151191	-0.281978	-0.155365	0.00373306	0.0497386	0.0653912	0.278978	0.309881	-0.220748	-0.194343	-0.133139	-0.0446988	-0.220171	0.211889	-0.138279	-0.0916088	-0.0366693	0.00774422	0.111485	0.124584	-0.123967	-0.175015	-0.0541036	-0.0632797	-0.0561708	-0.106607	-0.205401	-0.0396752	0.0044746	-0.0224203	0.083461
P49588	0.0755192	0.0790404	-0.274515	0.0850939	-0.0472124	0.0588055	-0.0360793	0.0342145	-0.0240083	0.0861184	-0.215045	-0.0241529	-0.0249892	0.0196791	0.0346489	0.103323	0.0140055	-0.0311231	0.233509	0.0995894	0.0302425	-0.215558	-0.121844	-0.014936	0.00971015	0.0380599	0.104097	-0.0591915	-0.0389309	-0.193827	-0.00145629	0.131046	-0.0327746	-0.0130278	-0.0574914	0.00517259	-0.094344	-0.251835	0.124137	0.0980454	0.0186255	-0.0395138	0.0492862	-0.0805601	-0.0095342	-0.0636579	-0.0396156	0.291542	0.163828
P49591	0.201701	-0.210529	-0.213461	0.00172373	0.0939948	-0.00879181	0.121293	0.0557977	0.15913	0.224975	-0.090355	0.117316	0.092091	0.0145081	-0.41035	-0.15309	-0.148451	-0.0169727	0.125319	0.0400638	0.0865992	-0.251216	0.0570018	0.149645	-0.126377	-0.022782	0.220368	-0.0124858	0.0872262	-0.0621013	0.10692	-0.152291	-0.0872424	0.00322989	-0.103055	0.252791	-0.256971	-0.168248	0.27095	0.147685	0.053698	-0.0100081	-0.00337768	-0.0252852	-0.116783	-0.12695	-0.0740444	0.215617	0.324363
P49720	0.268772	0.0680373	-0.0465815	-0.00275793	-0.168386	-0.0392136	-0.0991186	0.0334412	0.198489	0.115882	-0.0978467	0.0509229	-0.0702095	0.0271228	-0.119561	-0.0745492	0.191984	-0.0901567	-0.0425389	0.064605	-0.115605	-0.0847517	-0.127252	0.222749	-0.0791509	-0.120664	-0.0436364	-0.108615	-0.0639874	0.191886	-0.0743238	0.228739	-0.105956	-0.00378294	0.0667938	0.123646	0.113243	-0.0330514	-0.0209269	0.0369312	0.0556029	0.0622956	0.0674607	0.03487	-0.188863	-0.00407388	-0.149447	0.0910792	0.115219
P49721	-0.28102	-0.0135811	-0.149567	0.0630232	-0.0206751	0.164827	0.177817	0.032861	-0.146848	-0.0919698	-0.0377944	-0.0341084	-0.0143647	-0.0475449	0.18154	0.186896	0.0959947	0.183213	-0.147519	-0.123473	-0.0260111	-0.0530473	0.0927942	-0.0144525	0.173109	0.0941467	-0.0776779	-0.109526	-0.0198955	-0.14307	-0.0747166	0.177548	0.0510268	-0.0728153	0.175352	-0.103313	-0.114856	-0.0544675	0.0466361	-0.00708206	-0.046001	0.13166	0.188995	-0.101426	-0.214084	-0.0665721	-0.0276083	0.0547882	-0.0568592
P49736	-0.222846	0.164392	-0.346269	0.0355918	0.130745	0.0104593	0.11228	0.0935137	-0.0984011	0.000929936	0.0515352	-0.0507287	0.169373	-0.325526	0.127608	0.017764	0.0982713	0.0292479	-0.211898	-0.0272126	0.0734332	-0.225022	0.272848	-0.0198654	0.0452696	0.163189	-0.186899	0.118127	0.0260211	-0.336647	-0.0114242	0.229584	0.0624561	0.0826079	0.0222642	0.205914	-0.369316	-0.289543	-0.152791	-0.0767932	0.0348985	0.0552351	0.183152	0.0536128	0.197264	0.100889	0.151265	-0.185176	-0.150567
P49748	0.0350877	0.0252723	-0.0101567	-0.0509951	0.0336909	0.139656	-0.0644112	-0.0867646	0.087175	0.0805513	0.00968738	-0.0755537	-0.0392627	0.159756	-0.0760334	-0.114197	0.0128221	0.034599	-0.123417	-0.0472119	-0.149623	0.0947944	0.0568911	0.143557	-0.0790493	-0.0191303	-0.107936	-0.00580362	0.0623731	0.155176	0.11549	-0.092582	0.00863749	0.0934123	0.0275117	-0.0950115	0.141389	0.190584	0.0724106	0.0193156	0.126415	-0.00290436	0.0141244	0.0594552	-0.212943	-0.0461441	-0.131087	0.0279799	-0.0216467
P49756	0.0886474	-0.176696	-0.106089	0.189082	-0.16499	0.333645	-0.291169	-0.0617423	-0.143146	-0.0692126	0.0447005	-0.0382609	0.0339416	-0.0113508	0.0428736	0.034755	0.199432	0.133204	0.00853853	-0.274699	-0.0950605	-0.205693	0.10687	0.0084359	0.278821	0.159924	-0.190041	-0.0343207	-0.0158638	-0.175083	-0.268818	0.119447	-0.0345702	-0.0455949	-0.0201424	-0.032474	0.157314	-0.00972407	0.00522644	0.0726502	-0.461407	0.0887925	0.0496704	0.0237003	-0.0330333	-0.208691	-0.0540633	-0.0478636	-0.129166
P49902	-0.0963613	0.0647639	-0.0827366	0.106212	0.0772443	-0.114575	0.0377032	0.0200324	-0.0670069	-0.258488	-0.0219334	0.0522005	-0.106927	0.0531948	0.190376	0.17483	0.0208711	0.0531435	-0.279951	-0.0716428	-0.0676871	0.160582	0.195788	-0.0156462	0.183578	0.0699473	-0.237682	-0.105995	-0.130783	-0.0165395	-0.0468435	0.258702	-0.0817103	-0.0893023	-0.00402521	-0.134828	0.0644611	-0.0602379	-0.0227716	-0.112467	-0.187123	-0.0980072	-0.210854	-0.126071	0.123466	-0.0053619	0.0853606	-0.0313052	0.0959553
P49915	0.173461	0.0486313	-0.0229652	0.0502045	-0.121164	-0.0449333	-0.110352	0.0454418	-0.0659427	0.0840631	-0.104517	0.0339971	0.100688	-0.0415049	0.050499	0.00157148	-0.0653835	-0.121968	0.0139654	0.154476	0.0226719	-0.0161596	-0.057852	0.107263	-0.159466	-0.0662207	-0.0212828	0.109269	0.0669819	-0.0516175	0.0836947	0.0617967	-0.0392711	0.0287945	0.0687158	0.0150395	-0.166513	-0.117002	-0.0967868	-0.0432691	-0.00876485	0.0364064	-0.0379774	-0.0106844	0.0716538	0.0973693	0.220664	0.061229	-0.0146323
P49916	0.0399839	-0.133387	-0.0469669	-0.0769636	0.128677	0.27355	-0.169015	-0.0521417	-0.0687966	-0.0536313	0.174482	-0.0308704	-0.135676	0.106389	0.06979	-0.09684	-0.13907	-0.0620133	-0.0954898	-0.0736574	-0.107134	0.244152	-0.0776413	0.207668	-0.0270519	-0.291345	0.165367	-0.119231	0.00510573	0.199089	-0.0196581	0.0550636	-0.000619008	-0.278187	-0.223878	0.097915	-0.067137	-0.028843	-0.0344278	-0.0246177	-0.0857708	-0.155481	-0.171156	-0.136247	0.0944693	-0.163278	0.0391611	0.182514	0.0253591
P50213	0.200191	-0.0296369	0.143658	-0.200945	0.058636	0.0906604	-0.0705237	-0.0952183	-0.104672	0.137901	0.0964299	-0.247321	0.0983323	0.261036	-0.0557931	-0.0859912	-0.101374	-0.0408803	-0.0335261	0.0412576	0.141006	0.192585	-0.016166	-0.0892822	-0.0422439	-0.0252325	-0.0334341	0.141016	-0.136594	0.239125	-0.11252	0.063871	-0.0861935	-0.136864	0.058111	-0.120913	0.0441624	0.266504	0.030703	-0.13292	0.0283344	-0.00589577	-0.351411	0.0688568	0.0426229	-0.0100972	-0.0807408	0.0471076	0.130989
P50395	-0.103161	0.155346	-0.100288	0.0872799	-0.0316122	0.000251211	-0.0481478	0.0542087	0.00801764	0.0209931	0.0318175	0.0781876	-0.120509	-0.102188	0.0420537	0.0691008	0.0766684	0.100647	0.0244406	0.0737183	-0.0407197	-0.203181	0.0464674	-0.0452556	0.0799678	0.0963388	-0.0059629	0.0606872	-0.063361	-0.164797	-0.0576078	0.097294	0.0359298	-0.00715163	0.024671	0.0990285	-0.0910325	-0.101296	0.0108041	0.0530239	0.0270608	0.121837	0.0658594	-0.0298625	0.0301547	0.0466665	-0.0667199	-0.00343897	0.0328481
P50416	-0.0506284	-0.0602237	0.0942049	0.0373687	-0.0953692	0.0397128	-0.000808762	-0.0253122	-0.151168	-0.0620588	0.133556	0.0482132	-0.138451	-0.118913	0.107978	0.127867	0.041209	-0.023681	0.104668	-0.0974213	-0.0392572	-0.0523244	0.073054	-0.0844154	0.163098	0.112435	-0.0417265	-0.0453396	-0.112805	-0.0987477	-0.144885	0.127898	-0.0478569	-0.0528055	-0.0619363	0.0436969	0.168849	0.180324	0.0451852	0.109213	-0.061914	-0.0433994	-0.0542343	-0.053892	-0.0614303	-0.107605	-0.101027	-0.0470011	0.00405561
P50454	0.120953	0.0934019	-0.0685637	0.0510198	-0.0592187	-0.102657	-0.0790858	-0.0133927	0.057441	0.0748929	-0.12296	0.0255122	0.0591636	-0.156681	-0.027435	0.0452785	0.0872145	0.0797386	0.0878927	-0.0527315	-0.00565628	-0.294935	0.0160315	0.0127637	0.190634	0.16344	-0.0311377	0.071014	-0.130695	-0.287086	-0.158923	0.1119	0.0465158	0.0147429	0.0514514	0.0956632	-0.248778	-0.243909	0.0116915	0.0441897	-0.0544055	-0.031545	0.0216127	-0.00549973	0.148379	0.0509762	0.0406881	0.00615562	-0.027118
P50552	-0.111049	-0.134284	0.0161785	-0.0413361	-0.0120088	0.179708	0.0841303	0.0394638	-0.105909	-0.032507	0.119554	0.00947554	0.0363111	-0.10556	0.00554913	0.107726	-0.0619818	-0.138943	-0.000455161	0.14544	0.00787663	0.120098	-0.0225642	-0.00553911	-0.0978988	-0.0341472	-0.019823	0.113299	-0.0936621	0.0028754	0.0224739	0.153968	0.108163	0.139321	-0.000787537	0.125873	0.0797728	0.0833579	-0.00557028	0.123553	-0.0112973	-0.12364	0.003043	0.0334791	-0.216354	0.081424	-0.0545713	0.0216974	0.118026
P50579	0.0781365	-0.0348908	-0.180456	0.161614	0.207163	-0.106564	-0.0887725	-0.00778905	0.0394292	0.0525006	-0.274474	-0.0739119	0.142489	0.107671	0.077272	-0.0411687	-0.108101	-0.234052	0.0922423	0.205516	0.00694213	-0.189101	0.0359626	0.231817	-0.124041	-0.107961	-0.085152	0.0765446	0.326245	-0.0561697	0.195081	-0.232749	0.079565	0.155209	0.198813	0.153085	-0.121934	-0.11952	-0.170717	-0.145118	0.13921	0.14412	0.140161	0.114039	-0.206515	0.161388	0.0903023	-0.108128	-0.0933905
P50914	-0.271237	-0.014161	-0.096315	-0.0691346	0.104806	0.161898	0.0146808	0.105431	-0.154891	0.0368138	-0.141491	-0.0647276	0.0446568	-0.0119534	0.0950005	0.171029	0.0540151	0.106771	-0.185794	-0.233806	0.128796	0.0232012	0.0631238	-0.0106016	0.119492	0.155505	-0.159452	-0.132444	-0.0640078	-0.00523434	-0.103704	0.133438	-0.0416416	0.0310766	0.0303343	0.121902	-0.0388321	-0.25771	0.0766864	0.111641	-0.0258276	0.027581	-0.000231756	-0.0313338	0.203866	-0.0799693	0.0086194	0.0677035	-0.0916301
P50990	0.234227	0.0779217	-0.146303	-0.0124868	-0.0625991	-0.0857103	-0.032854	0.0506235	-0.027194	0.128192	-0.15777	0.0100213	0.132118	0.034426	-0.0284845	-0.0278025	-0.0160951	-0.076505	-0.0387923	0.0360761	0.154713	0.0299383	-0.076299	0.0515442	-0.110644	-0.00602415	0.0871142	0.0283378	0.0374178	-0.0753132	0.0832807	-0.0302169	0.0363329	-0.0346524	0.0497045	0.101259	-0.0829906	-0.195397	0.0863945	0.0246101	0.218918	-0.0376969	-0.0121174	0.147358	0.0978486	0.0066717	-0.0317571	-0.0447707	-0.00805064
P50991	-0.0186868	0.0778402	0.00575327	0.0816244	0.032096	-0.134908	0.0165204	-0.0808637	-0.131586	-0.0148952	0.0415621	0.0631593	0.041621	-0.14659	0.0236234	0.101873	0.089849	0.100044	-0.178218	-0.192015	0.129462	-0.0389218	-0.00522473	-0.0134336	0.0724111	0.114651	-0.0160093	0.0386865	-0.059463	-0.166632	-0.0666336	0.0577707	0.00621543	0.0547276	-0.0285743	-0.00644965	-0.108993	-0.243317	0.0288377	0.00456599	-0.0356587	0.0382353	-0.0393928	-0.086173	0.156576	0.057632	-0.0275889	-0.0544538	-0.0519125
P51148	-0.0798163	0.0292165	-0.036419	0.170662	0.104766	0.058967	-0.117369	-0.200645	0.0749054	0.12762	-0.187024	-0.0308247	0.0811833	0.0437492	-0.0804429	-0.0486474	0.15503	0.182541	-0.0228272	-0.212124	0.0396531	0.0252354	-0.156793	-0.118444	-0.121777	-0.09095	-0.247477	0.181348	0.115088	0.0128309	-0.00790416	0.0632796	0.208027	-0.0318329	0.0912086	0.058587	-0.0987955	-0.0536912	-0.00903935	-0.0458469	0.0791479	0.0250829	0.0852574	0.18494	-0.195453	-0.0356947	-0.1501	-0.0782346	-0.170125
P51149	0.186097	0.0843229	-0.170134	-0.00530174	0.0796066	-0.0296856	-0.0963761	-0.0740757	0.0879773	0.129485	-0.128679	0.119905	-0.0241264	0.0538897	-0.106939	-0.138128	0.0630405	-0.0111507	-0.144413	0.00875813	-0.0882919	-0.111208	0.115	0.188507	0.0443929	0.0127065	-0.129437	0.0552465	0.0674202	-0.0851992	0.0724442	-0.0349262	0.115688	0.0452685	0.0911959	-0.0904783	-0.0332488	-0.110276	0.083895	-0.10288	0.112475	0.0108857	0.0760831	0.0702978	-0.20214	0.0509501	-0.0750623	0.0100371	-0.0208727
P51532	-0.0484399	-0.0828256	0.0375572	-0.00631835	-0.070021	0.14324	0.0480268	-0.0572596	-0.155134	-0.0996871	0.0349165	-0.128869	0.0303219	0.0587014	0.196398	0.0306348	-0.094687	0.0616211	0.0605986	0.0570541	-0.139192	0.00486346	-0.144552	0.174018	0.171664	0.0551422	-0.142568	0.00351332	0.0230736	-0.116211	-0.378108	0.282229	0.11379	-0.200722	0.00456313	-0.0570462	-0.00150929	-0.223257	-0.0831984	0.0279831	-0.0467485	0.171366	0.0728991	-0.192379	0.229574	-0.138027	0.0948337	-0.00546522	-0.23644
P51570	0.0580572	-0.176066	0.103049	0.00494224	-0.0114543	0.140982	-0.0871524	-0.0203519	-0.132233	-0.0822016	0.00492787	-0.162395	0.188875	0.187807	-0.0617718	0.0265649	-0.0859318	-0.139728	0.0848864	-0.0539918	0.14629	0.119084	-0.0163116	-0.0415426	-0.0278995	-0.132395	0.0254427	-0.0116175	0.182558	-0.0276109	0.100908	-0.1374	0.0306201	-0.0992034	-0.0218389	-0.0257242	0.386523	0.0253514	0.0985389	-0.014009	-0.00563327	0.118922	-0.0802041	-0.102597	-0.168073	-0.0676135	-0.0785505	-0.0208933	-0.0139063
P51572	0.148001	0.112081	-0.164988	0.214697	-0.0181272	-0.0534276	-0.202455	-0.022772	0.115049	0.200231	-0.212693	0.245368	-0.0531983	-0.113945	-0.186011	-0.0310093	-0.0567329	0.0495874	0.110821	0.153417	0.0620065	-0.216756	-0.170077	0.067645	-0.0766783	-0.0163348	-0.0840733	0.0366335	0.116347	-0.147057	-0.0216141	0.189618	-0.0142775	0.192546	0.0740997	0.113156	-0.26529	-0.216539	0.123437	0.0623292	0.0887128	-0.0484658	0.0820574	0.112969	-0.119779	0.106892	-0.197458	-0.123515	0.138391
P51610	-0.340485	0.00805352	0.126909	0.108649	0.0208283	-0.0473338	0.138958	-0.0795903	-0.13591	0.074857	0.0402271	0.000125239	0.109286	-0.0906163	0.105844	-0.157439	0.119854	-0.0705242	-0.169008	-0.187301	0.192977	0.0738418	-0.0818007	0.0329455	0.0205853	0.0117693	-0.0703507	-0.156032	0.0142921	0.03989	0.104328	-0.026274	-0.143103	-0.224304	-0.105385	-0.0713127	0.0464511	-0.0635418	-0.0150319	0.221954	0.0566616	0.052789	0.113769	-0.0491747	0.0732555	-0.213461	-0.0457153	-0.0948577	-0.107256
P51659	0.115028	0.039067	-0.150392	0.0606516	-0.0115866	0.00658393	-0.0154829	-0.0861393	0.0129495	0.108747	-0.264842	-0.00376388	0.116332	0.0509773	-0.00579235	-0.0755271	-0.197708	-0.081599	0.106995	0.0296216	-0.0480261	-0.053689	0.0518045	0.156394	-0.157757	0.0363387	0.00317125	0.0442929	-0.0452762	-0.0703186	0.0370429	0.0973456	-0.0854615	-0.0936634	-0.028215	-0.043923	-0.264972	-0.150204	0.0704524	9.46813e-05	-0.0524482	-0.0655791	-0.0949764	-0.0752214	0.0658958	0.0790757	0.0173999	0.122858	0.114147
P51665	-0.0923132	0.0892283	-0.334543	-0.0323032	0.142861	0.114849	0.017289	0.0756584	-0.056237	0.137109	-0.076521	0.0374316	0.0284119	-0.00620329	-0.00825254	0.0279518	-0.000655939	0.115647	-0.0822873	0.0650162	-0.0811018	-0.0702566	-0.00958128	0.108564	0.0405536	0.206795	-0.0603157	0.0716908	-0.0369935	-0.134875	-0.0741183	0.00898969	-0.0137896	-0.0736361	0.139625	0.0520288	-0.0219589	-0.107853	-0.074492	0.0985136	0.0500127	0.0974865	0.211283	0.00541088	-0.113036	-0.050641	-0.000694718	-0.038297	0.0809867
P51970	-0.124069	0.145219	0.121147	-0.207634	0.0335594	-0.148831	-0.0203161	0.129235	-0.0834741	-0.189051	-0.171622	-0.101349	0.146868	-0.0479092	0.114691	0.249719	0.110819	0.0176517	0.204993	-0.363353	0.113597	0.0466097	-0.0936286	-0.107034	0.144584	-0.100331	0.0723961	-0.472927	0.149487	-0.161842	0.0271143	0.243466	-0.0900472	-0.125372	-0.13819	-0.0991128	0.286114	0.257236	-0.0160164	0.096741	-0.0255749	-0.0503892	0.0379591	0.278932	-0.257766	-0.265589	-0.219714	-0.0404391	-0.0726988
P51991	-0.222671	0.0499075	0.103286	0.110238	-0.0529594	-0.0719968	0.0486727	0.100086	-0.0352333	0.0344505	0.146908	-0.0401715	-0.107459	-0.131683	0.0207876	0.147861	0.191888	0.210874	-0.0662878	-0.107549	-0.0920182	-0.105472	0.0989742	-0.0797418	0.207061	0.187215	-0.0383051	0.00447642	-0.124875	-0.104658	-0.172673	0.0795556	-0.171687	-0.0103763	-0.121485	0.0350965	0.0220657	0.0703718	-0.0359949	0.185212	-0.0502575	-0.0319058	-0.0521297	-0.0698903	0.0632154	0.0994389	0.128161	0.0993154	0.0442726
P52209	0.117199	0.0707261	-0.0118304	0.0151006	-0.013706	-0.0299344	-0.105101	-0.00975262	0.0931722	0.119569	-0.152931	0.0788199	0.0160865	0.00755302	-0.0820895	-0.0383426	0.0582761	0.0837635	0.0249816	0.0549491	-0.00309715	-0.151616	-0.0238732	-0.00855486	0.0727363	0.0638354	-7.67334e-05	0.0505691	-0.0118815	-0.143368	-0.0915084	0.096783	0.0375276	-0.0333899	0.0494748	0.0382931	-0.0131349	-0.0388614	0.0398995	0.0582218	-0.0680015	-0.00914416	0.0150263	-0.0770622	0.0553981	-0.0488508	-0.0232501	-0.0122313	0.0017112
P52272	-0.0244275	0.0386601	0.227662	-0.031137	-0.11216	-0.0904084	-0.037925	0.0387378	-0.143344	-0.0609755	0.256325	-0.0883863	-0.114548	-0.101467	0.0997326	0.143042	0.0879131	0.0827047	-0.0105049	-0.0994665	-0.050947	0.148952	-0.062464	-0.0949818	0.136075	0.115776	-0.0463545	-0.099236	-0.0913153	0.092123	-0.164606	0.0598333	-0.0768885	-0.109196	-0.0876824	-0.00927465	0.280797	0.17156	0.0332602	0.060861	-0.0125112	-0.0540112	-0.103446	-0.0714258	0.0409406	-0.128878	-0.0132834	-0.0263938	-0.0132259
P52298	0.185651	-0.210901	-0.207725	-0.151185	0.0270626	0.0368298	-0.0578907	-0.30202	0.112656	0.0571394	-0.0991745	0.0747555	0.0185974	-0.264374	-0.371468	-0.250409	-0.0947828	-0.17028	0.0512977	0.153904	-0.082328	-0.139018	-0.16861	-0.219605	-0.180218	-0.139218	0.0463679	0.122295	-0.120768	-0.366644	0.00323839	-0.0242264	-0.44701	NaN	NaN	NaN	NaN	NaN	NaN	NaN	NaN	NaN	NaN	NaN	-0.431279	NaN	NaN	NaN	NaN
P52306	0.0876066	0.114553	-0.266025	0.0523304	-0.089437	0.116105	-0.0261948	0.0866676	-0.0521853	0.00880916	-0.323852	-0.0998846	0.1247	0.0865012	0.288833	-0.0201749	-0.054328	-0.0629747	0.125381	0.246526	-0.0462623	-0.0168862	-0.31137	0.130167	-0.0491818	-0.37944	0.120146	-0.0592154	0.0812098	-0.23393	0.305667	0.231814	0.0379566	0.218395	0.249128	0.184896	-0.108059	-0.35856	-0.0914264	-0.159492	0.207463	0.191273	0.211484	-0.0494939	-0.00859617	0.139111	0.0276555	-0.127711	-0.0410931
P52434	-0.130439	0.303785	-0.192539	-0.0116377	0.0391906	-0.0441862	-0.238628	-0.00245344	-0.025678	-0.105811	-0.275931	-0.118739	0.0303052	-0.0718227	0.130271	0.17594	-0.00531302	-0.0396879	0.0917002	0.0590529	0.0839194	0.0375406	-0.0545537	-0.437098	-0.0407433	-0.144836	-0.259112	0.2883	0.0341951	-0.0836097	-0.0220387	-0.0334593	-0.0256086	NaN	-0.318655	-0.241914	NaN	NaN	NaN	NaN	NaN	NaN	-0.192249	NaN	0.235016	NaN	-0.248771	NaN	NaN
P52565	0.274326	0.0343139	-0.173205	0.192716	0.0757196	0.117088	-0.147895	-0.164893	0.327583	0.0896356	-0.133546	0.218778	-0.0720475	0.0456013	-0.142589	-0.107424	-0.0441417	-0.072693	-0.0130368	0.108762	-0.103798	-0.150023	0.147515	0.33636	-0.0552094	-0.0589448	-0.0132113	0.180333	0.0739692	-0.093457	0.237273	-0.0481698	0.110312	0.250378	0.202042	-0.17329	-0.208311	-0.0508409	0.0325764	-0.139134	0.224269	0.0477093	0.139	0.205552	-0.0444537	0.225041	0.0262355	-0.0113437	0.169099
P52597	0.155686	0.0592855	-0.0125004	0.0207791	-0.117612	-0.122021	-0.0100566	0.0313618	0.0404607	0.125413	-0.0119281	0.0247965	-0.0355118	-0.0941423	-0.0608941	0.0116825	0.089152	0.0943283	0.0521664	0.0077864	-0.079393	-0.0975222	-0.0931365	0.0353501	0.148906	0.117659	-0.0382547	0.0472688	-0.0884045	-0.153557	-0.106668	0.12036	0.118038	-0.00805898	0.0357223	0.01649	0.0768383	0.0106263	-0.0415577	0.00229365	0.0177242	0.0574514	-0.0239105	-0.0502269	0.055249	-0.0505074	0.0442093	-0.0709041	-0.0594994
P52701	0.181429	-0.0572796	-0.245701	-0.110869	0.172939	0.0164576	0.10084	0.0147276	-0.0463177	-0.0299528	-0.291159	-0.0843827	-0.0254965	0.123235	0.0769262	0.269207	-0.135064	-0.179479	-0.0510529	0.144983	0.276957	-0.131087	-0.0391051	0.193918	-0.161991	-0.0453513	-0.162335	0.0712911	0.131042	0.213198	0.176965	-0.154629	-0.0834306	0.0289648	0.100395	-0.011837	-0.207396	-0.124116	-0.109616	-0.0657485	0.0785701	0.065978	0.0282698	0.0697802	0.276139	-0.0467376	0.242431	-0.364484	0.183348
P52758	-0.298113	0.0212854	-0.167619	0.104314	0.0701447	0.148692	0.0243775	0.00817963	0.0540987	-0.124991	0.0758701	0.0817194	-0.289166	-0.133993	0.166733	0.0690056	0.122007	0.112732	-0.153941	-0.195289	-0.126162	-0.159277	0.130363	0.178956	0.215206	0.177533	-0.172987	-0.165804	-0.0663173	-0.131564	-0.0264944	0.0717593	0.0113838	-0.0209267	-0.0592915	-0.302894	-0.195766	0.0251082	-0.103075	NaN	0.123994	-0.0377065	-0.0196425	0.0682077	-0.210591	0.152191	-0.151199	-0.0126709	0.164476
P52788	0.0334952	-0.0426113	-0.0355384	0.208936	-0.381289	-0.0198507	0.172741	0.0197894	-0.114461	-0.0525376	0.0289358	-0.0610491	0.0079566	-0.018942	0.121186	0.128172	0.00650709	-0.142488	-0.00209503	0.115634	0.0418162	0.234972	-0.0997265	-0.0477688	0.00218024	0.189005	-0.161128	0.10583	-0.0943256	0.121402	0.0309041	-0.149286	0.0571888	-0.00381506	0.150488	-0.0614797	-0.140387	0.0552789	0.0957428	-0.16084	0.267258	0.143205	0.0163678	0.0754125	-0.0132164	-0.0127358	-0.141175	0.0122766	0.00994807
P52789	0.473153	0.0445463	-0.636057	0.128029	0.246382	0.0357719	-0.250397	-0.0212057	0.175511	0.220394	-0.96227	0.0994622	0.237122	0.301851	-0.0241649	-0.0239576	-0.263006	-0.340731	-0.0166257	0.380766	0.518336	-0.367364	-0.137674	0.244664	-0.159234	-0.195218	0.386255	0.0810246	0.506861	-0.582203	-0.0179974	-0.015679	0.0103921	-0.355086	-0.232742	-0.0507297	NaN	NaN	0.317646	0.344519	-0.204252	0.223975	-0.157727	0.055774	0.328751	0.245035	0.280792	NaN	NaN
P52815	-0.235319	0.0978996	0.108694	0.151949	0.00813423	0.0582864	-0.129118	0.00230386	0.0925661	0.206004	-0.0851727	0.0852101	-0.174617	-0.0553104	-0.185921	0.0904662	0.0729944	0.15495	0.149527	-0.0992336	-0.0640872	-0.142825	-0.201904	0.0914228	0.00330352	-0.14077	0.138115	0.131085	-0.0295973	-0.0195405	0.0295438	-0.124408	0.0677397	0.135933	0.140801	0.0700272	0.0164499	0.0853065	0.171851	0.0143832	0.235135	0.107513	0.0189584	0.0600358	-0.164557	-0.130129	-0.20081	-0.119311	-0.0332293
P52907	-0.0690035	0.0643015	-0.0402345	0.101416	0.159058	-0.0819093	-0.148712	0.0859158	-0.0141055	0.111471	-0.187033	0.0733359	0.0244664	0.141974	-0.0863073	0.0201971	0.142095	0.0933678	-0.20968	-0.123721	0.00505713	-0.0668948	0.193236	0.0283909	0.0780848	0.147639	-0.0605441	0.0138996	0.0397231	-0.136789	0.00247001	-0.0204548	-0.0352071	-0.0142088	-0.122666	0.015609	0.0709476	-0.0489171	0.0299481	-0.00423789	-0.045546	-0.0124048	-0.0809427	-0.0276221	0.103246	0.00497334	0.0758618	0.173411	0.0508039
P52948	0.185895	0.0700716	-0.130165	0.0218501	0.0466858	0.00193837	-0.137673	0.0229412	-0.13574	-0.00768799	-0.111928	0.118568	0.114758	0.190424	-0.0235558	-0.0337682	-0.0764212	0.0897434	0.131099	0.341615	-0.291972	-0.161509	0.117397	-0.15761	-0.0940792	-0.151059	-0.0263168	0.0665298	0.165948	0.0342101	0.00605941	0.0782309	0.0454918	0.0955537	-0.212921	0.0150209	-0.0706047	-0.239129	-0.00375693	-0.173308	-0.152682	0.140371	-0.0155198	-0.030634	0.11878	0.153448	0.200976	0.105518	0.0310594
P53007	-0.0167979	-0.123533	0.312404	-0.072116	-0.019669	0.0552104	-0.188065	-0.00600075	-0.0589956	-0.0718998	0.0980704	-0.0469071	0.202021	0.00832326	-0.166992	-0.0159534	-0.168887	-0.147115	0.0933814	0.0438243	0.018791	0.295514	-0.189269	-0.0113161	-0.0675855	-0.185299	0.0787442	-0.0591512	0.00117006	0.175299	0.0773838	-0.0655369	-0.0852299	-0.0990239	-0.0783039	-0.0685081	0.278799	0.107274	0.0077813	0.0785377	0.000584427	-0.086668	-0.104815	-0.100211	-0.113476	-0.102996	-0.0842303	-0.0639295	-0.0475431
P53041	0.137902	0.0406446	0.0405518	0.0267276	0.0460954	0.0764114	-0.195528	0.0281888	0.0658392	0.211127	-0.165851	0.120835	0.0335439	-0.0296734	-0.0183656	-0.0117502	0.135386	-0.0857947	0.015979	-0.0436036	-0.0558964	0.00203328	0.235544	-0.086351	0.102516	-0.125216	-0.00671274	0.133369	-0.106812	-0.0520835	0.105356	0.135708	-0.284144	0.0446608	0.127785	0.0599307	-0.0349941	-0.0766431	0.0794036	0.0404368	0.0338895	0.0360649	0.0202564	0.0734371	0.422053	0.0486525	0.02221	0.117557	-0.00361472
P53396	0.0043204	0.169274	-0.100651	0.147462	0.110356	-0.163334	-0.0626332	-0.0785022	0.0846051	0.102007	-0.210151	0.169474	0.0173652	-0.101448	-0.00956908	-0.0389395	0.113309	0.0593262	-0.129554	0.0316091	0.0176595	-0.146446	0.0688809	0.0197563	0.135583	0.0709018	-0.125945	0.0406165	-0.0328342	-0.250737	0.00267458	0.173436	0.0686643	0.0907135	0.154723	0.0348691	-0.20075	-0.101056	-0.00344266	-0.222848	0.0295979	0.0621802	0.0914585	0.138174	-0.0855381	0.126963	0.100148	-0.0290157	-0.0532996
P53597	-0.155584	0.109394	0.261811	-0.0224836	-0.0148422	0.0966291	-0.146014	-0.0801848	-0.0635447	-0.13387	0.35115	0.057202	-0.221054	-0.0932407	0.0445669	0.143731	0.111038	-0.00982696	0.00492175	-0.10748	-0.121131	0.17073	0.106865	-0.105235	0.141201	0.188993	-0.0655516	-0.240776	-0.0994866	0.140695	-0.102316	0.0850575	-0.0377164	0.0145889	-0.00585918	-0.21646	0.261172	0.35068	0.0848886	-0.0668088	0.00403758	-0.0606053	-0.0601602	-0.0580499	-0.262358	0.0234622	-0.102315	0.0291192	0.0780049
P53621	-0.0235911	0.0136525	-0.0570203	0.0224471	0.0504548	-0.0910853	0.044168	0.0622866	-0.0556541	-0.079835	-0.125286	-0.0779118	0.161632	0.14421	0.0138911	0.0084727	-0.0496195	-0.0248892	0.037094	0.0452135	0.0565659	0.027005	-0.0569028	-0.0230685	-0.180802	-0.0326087	-0.0976883	0.101674	0.163284	0.0156851	0.0659616	-0.0795714	0.0222878	0.0117117	0.0246483	0.0239844	-0.125299	-0.169091	-0.0849803	-0.0586646	-0.0319869	-0.00781709	-0.0320404	-0.0564113	0.143833	0.0714116	0.161625	-0.0690058	-0.0400813
P53992	-0.184529	-0.0982891	-0.0795914	-0.08189	0.151633	0.131852	0.0673161	0.0252131	-0.207201	-0.0581656	0.195308	-0.138471	-0.113646	-0.0666229	0.152459	0.182196	0.144856	0.027002	-0.0656588	-0.190701	-0.1565	-0.0764733	0.198098	0.060454	0.130218	0.100205	-0.0829802	0.0190912	-0.102562	-0.0751843	-0.243331	0.18952	-0.212567	-0.081832	0.0955469	0.04901	-0.0329019	0.0684657	-0.148474	-0.0172443	-0.142447	0.0425376	-0.0092798	0.160551	-0.100212	0.0955372	0.198126	-0.105454	0.0230334
P53999	0.521522	-0.0758918	0.0705775	-0.202333	-0.173435	-0.134289	-0.0279975	0.00735706	-0.168771	-0.0495864	0.356373	-0.192173	-0.0714314	-0.201601	0.227761	0.10679	0.0936681	0.0361041	-0.128112	-0.192292	-0.173735	0.208262	-0.00940918	0.16321	0.25307	0.0740296	-0.116371	-0.00705493	-0.207766	0.076234	-0.209088	0.142092	-0.0488909	-0.0327532	-0.105947	0.168725	0.377428	0.201476	-0.0571616	0.00357992	-0.212411	0.146366	-0.166057	-0.0321115	0.109339	-0.0995399	-0.190072	-0.0691899	-0.138347
P54105	0.333336	0.199309	-0.486508	0.258506	-0.144881	-0.174457	0.114462	-0.0339932	0.323365	0.182596	-0.365941	-0.0203651	0.234792	-0.0724261	0.0574636	-0.26204	-0.0692224	-0.027979	0.0691559	0.218655	0.179464	-0.313407	0.0412824	0.0158027	-0.173413	-0.130491	-0.0486011	0.297383	0.245792	-0.363437	0.312098	-0.0685732	0.267854	0.120771	0.291318	0.134907	-0.367111	-0.438028	-0.0905754	-0.306914	0.0544255	NaN	0.153996	0.11256	0.20771	0.058866	0.318677	-0.115826	-0.163141
P54136	0.157492	-0.00289326	0.0217886	-0.0353352	-0.0331671	-0.0531293	-0.0748895	0.0724742	-0.0683527	-0.0551094	0.0842027	-0.00392579	-0.0669232	-0.0921372	0.139763	0.0588327	0.0128638	0.111622	0.0423105	-0.0394922	-0.0837336	-0.0871962	0.0483793	0.0315754	0.0680322	0.0882819	0.105928	-0.0591203	-0.195672	0.0497895	-0.0191672	-0.078466	-0.035497	-0.120921	-0.0123969	-0.0406688	0.0218334	-0.0420955	-0.101597	0.16463	-0.0575584	0.0162103	0.0399819	-0.059069	0.0965987	-0.0207368	0.0856154	0.0744745	-0.0608839
P54577	-0.0358482	0.0107016	-0.166029	0.0306262	-0.100302	0.115971	-0.0505226	0.0647421	-0.106042	-0.0493443	-0.155586	-0.0495359	-0.0823454	0.140954	0.0782098	0.0838944	-0.0287365	-0.10117	0.305674	-0.0138438	0.0383401	-0.191293	-0.0836841	-0.0796412	0.0792624	0.0270885	0.226357	0.0503725	-0.105491	-0.295709	-0.0800307	-0.0240988	-0.137957	-0.0430693	-0.173885	-0.054582	-0.179429	-0.257207	0.246533	0.160903	-0.205214	0.0334563	-0.00585697	-0.0214762	-0.237158	0.0413295	-0.116051	0.074393	0.200996
P54578	-0.238811	0.0372807	-0.0661863	0.12116	0.107587	0.0381587	-0.0878475	0.0942912	-0.0103284	0.023947	-0.05806	-0.0650278	-0.0309781	0.107957	-0.122436	0.203688	0.172137	0.0884115	-0.0440248	0.0617777	0.0168753	-0.137438	-0.0215017	-0.0963295	0.153976	0.168458	-0.0971077	-0.16352	-0.0404407	-0.0283363	-0.20991	0.285206	-0.0253145	-0.0196097	-0.15122	0.110213	-0.129287	-0.0478803	0.0363484	-0.146537	0.055812	0.0632566	0.0363241	0.0663954	-0.0876713	0.0477346	-0.135126	0.00406317	0.0995687
P54709	0.294111	0.142903	-0.271544	0.167206	-0.000475625	-0.169673	-0.17189	-0.0384179	0.176106	0.231957	-0.30396	0.079598	0.202783	-0.0682099	-0.20412	-0.194871	-0.0139976	-0.0157196	-0.0310145	0.172007	0.0575309	-0.225865	-0.195918	0.186593	-0.202004	-0.218027	0.0251007	0.160723	0.170805	-0.131503	0.201234	-0.0637219	0.117723	0.123277	0.181168	0.150114	-0.293778	-0.308534	-0.22646	-0.13225	0.117786	0.132514	0.102143	0.111943	0.0527426	0.0118046	0.02083	-0.22004	-0.184283
P54727	-0.157477	-0.0293516	0.0253005	0.263619	-0.00977071	0.0709625	-0.255866	0.0262221	0.0485918	-0.124672	0.153404	0.145945	-0.377848	-0.166156	0.09313	0.115852	0.23383	0.171944	-0.14304	-0.147175	-0.0107259	-0.145585	0.119552	-0.160933	0.219798	0.106176	-0.206841	-0.15687	0.0771307	-0.150659	-0.0953473	0.104178	-0.0488526	0.104386	0.183643	-0.0734934	-0.382485	-0.183784	-0.0804262	-0.0939628	0.0117915	-0.0493344	-0.147334	-0.0625184	0.134949	0.201656	0.029441	-0.088017	-0.0571249
P54819	-0.0651987	-0.129208	-0.107746	0.0648078	0.0357417	0.230992	0.0177768	-0.110953	0.0871856	-0.0809723	0.00793849	0.0726567	-0.105446	0.0533877	-0.0108492	-0.10915	-0.0199872	-0.0600242	-0.0489501	-0.149284	0.0848808	-0.127744	0.0580865	0.171776	-0.0366321	-0.0473232	-0.0737636	-0.0564824	0.101905	0.00716931	0.19222	-0.148761	-0.017691	0.0115593	0.0244252	-0.200438	-0.174482	-0.00436734	-0.00361147	0.0144338	0.0612129	-0.142672	-0.151103	-0.182563	-0.0608186	-0.0331971	-0.183095	0.168558	0.106124
P54868	-0.372786	0.011094	0.517032	-0.019221	-0.0978145	0.0864826	-0.0712455	0.0184658	-0.179427	-0.22181	0.588322	-0.0691288	-0.335464	-0.0765343	0.157989	0.194851	0.192666	0.104659	0.136787	-0.289601	-0.30441	0.203768	0.152743	-0.138353	0.135395	0.166094	-0.0311799	-0.205615	-0.209383	0.439098	-0.190142	-0.0488458	-0.128851	-0.10121	-0.0435646	-0.277177	0.603578	0.509608	0.0808458	-0.0417682	-0.00422531	-0.0570203	-0.082385	-0.0699033	-0.303457	-0.0963253	-0.238949	0.147346	0.0786774
P54886	0.028843	0.0180975	0.19414	-0.0686154	-0.00690658	-0.165707	0.0687817	-0.0257514	-0.185632	0.176627	0.175978	-0.135444	-0.0707511	-0.0699478	0.085229	0.00977741	-0.124801	-0.0988461	-0.066757	-0.0239777	0.0459744	0.251027	-0.0840556	0.122398	-0.12045	-0.0170454	0.0865902	0.0404219	0.000474478	0.209907	-0.0393549	-0.143324	-0.121125	-0.0592016	-0.06201	0.0632311	0.20766	0.210423	-0.115724	-0.0884383	-0.0284986	-0.00212926	-0.068275	-0.0501936	0.0192582	0.0176938	0.0474933	-0.117976	-0.156332
P55010	0.257475	-0.0566422	-0.0924098	-0.0839513	0.00130406	-0.222012	0.0241498	0.113767	-0.0607477	0.0339896	-0.141371	0.0291108	0.158653	0.103885	-0.0282874	-0.124196	-0.0745124	-0.085909	-0.150394	0.0619204	0.131578	0.152173	-0.15522	0.084148	-0.156469	-0.161018	0.0319946	0.163888	0.102374	0.130429	-0.0925182	-0.0479281	0.0911408	0.0356404	0.0741192	0.187214	-0.0343522	0.00486961	-0.0492574	-0.0449194	-0.0186816	0.207928	0.151534	0.110196	-0.154577	0.0075713	0.110181	-0.241959	-0.237208
P55039	0.161825	-0.00126272	-0.14184	-0.115846	-0.0155748	0.250806	0.0712723	-0.232666	-0.168028	-0.206263	-0.228559	0.100986	-0.0368316	0.233937	0.380242	-0.103473	-0.175494	-0.0531401	-0.0387341	-0.139067	0.0569869	-0.0101449	0.435389	-0.104403	-0.130972	-0.218736	0.219898	0.05998	-0.118906	-0.104142	0.375239	-0.130872	-0.147653	-0.20576	-0.228043	-0.114993	-0.216897	-0.221667	-0.192	0.139311	0.0602313	-0.0836919	-0.104863	-0.264751	0.329121	0.194956	0.172455	-0.108493	0.01691
P55060	0.229449	0.190456	-0.166063	0.0345677	0.000659824	-0.142178	-0.0554647	-0.0474654	0.124588	0.132523	-0.290697	0.052382	0.185317	-0.166678	-0.0474139	0.0764461	-0.0722491	-0.0463728	0.00533133	0.196732	0.161791	-0.256925	-0.0302264	0.107569	-0.00966834	-0.061983	-0.0644438	0.218605	0.0828973	-0.253506	0.0973741	0.0454268	0.155997	0.00833471	0.0483921	0.117274	-0.251204	-0.215745	-0.0895875	-0.109253	-0.0209739	0.0578715	0.0479668	0.127205	0.240677	0.157076	0.0643874	-0.0402077	-0.0608219
P55072	-0.0880222	0.127748	-0.0294163	0.0488021	0.0138143	-0.0333526	-0.0522953	-0.0220976	-0.0669709	-0.0147626	0.0750813	0.0119975	-0.119524	-0.106292	0.0871693	0.104217	0.125728	0.0788272	-0.0989036	-0.0391833	-0.0428123	-0.0566136	0.0659011	-0.0568696	0.0779424	0.0713544	-0.132959	-0.0595791	-0.0291627	-0.0266771	-0.0631549	0.140743	0.0526031	0.00139682	0.0395199	-0.00792468	0.0773949	0.0415971	0.0280385	-0.0986388	0.00181019	0.0709257	-0.00110407	0.000570077	-0.219519	-0.0609601	-0.0933683	0.0298573	0.00363935
P55084	0.0256104	-0.0484035	0.291967	-0.0689103	-0.110549	-0.0804577	-0.0664831	0.0536133	-0.164468	-0.0725164	0.229717	-0.0720956	-0.0993716	0.091397	0.00292311	0.079992	0.016456	0.042253	0.055214	-0.0836075	-0.128189	0.285044	-0.103759	-0.0787428	0.0546158	-0.070761	0.111737	-0.0672233	-0.141846	0.262296	-0.122525	-0.0215907	-0.0289156	-0.0633947	-0.0596015	0.0459374	0.311752	0.221119	0.0834215	0.0988575	-0.0338914	-0.017295	-0.0578444	-0.0336943	-0.0998662	-0.144899	-0.164954	-0.0137481	-0.0250622
P55265	0.0265418	-0.0644688	0.123877	0.130817	-0.188838	0.0817277	0.0277367	-0.0691581	-0.150751	0.0996494	0.0781528	-0.0283828	-0.033143	-0.0786712	0.0819644	0.114088	0.174289	0.046538	0.0506411	0.0369678	-0.225143	0.0157511	-0.0633635	0.00424557	0.0311185	0.175182	0.139537	0.0189911	-0.0300979	-0.123161	-0.0607778	-0.111665	-0.0272302	-0.00509919	-0.124468	0.0255942	-0.0209794	0.0325653	0.0864835	0.0934191	0.128807	-0.0241984	-0.0750043	0.0860389	0.205052	-0.193315	-0.108668	0.0395896	0.0236827
P55327	0.157852	0.0705466	-0.226691	0.142692	0.0421658	0.0592414	-0.219412	-0.050124	0.272449	0.152828	-0.21064	0.144781	-0.0996293	-0.00719421	-0.171838	-0.0867171	-0.00754744	-0.0944942	0.0644605	0.036061	-0.0523159	-0.147347	-0.03698	0.215183	-0.0519282	-0.0123395	0.0806397	0.0175851	0.0745601	-0.143329	0.133635	-0.107245	0.0198722	0.0555419	0.110734	-0.101275	-0.207553	-0.0915076	0.00997827	-0.163487	0.125324	0.0251661	0.0909039	0.114036	-0.129085	0.0898051	-0.139945	0.0207233	0.0389837
P55735	-0.377213	0.119859	0.107539	0.0615577	-0.0565808	0.0550424	0.067474	0.0629755	-0.298364	-0.117911	0.15073	-0.0198361	-0.157439	-0.0626558	0.383409	0.166184	-0.464891	-0.178751	-0.0911777	0.210701	0.232374	0.0668169	0.0380615	0.128276	0.272743	0.187564	-0.114873	-0.014587	-0.134887	-0.0659995	-0.275885	0.179991	0.138962	-0.0371385	NaN	-0.0213762	0.0718976	0.164575	NaN	-0.19376	-0.218319	-0.163492	-0.250014	0.00552603	0.296627	-0.134119	NaN	-0.0052093	0.184182
P55769	-0.21077	-0.00323032	0.115837	0.0374844	-0.102771	0.0475902	-0.0136421	0.0806199	-0.108172	-0.01369	0.135595	-0.108946	-0.113324	-0.0592806	0.00509332	0.229441	0.257952	0.169511	-0.148843	-0.169003	-0.0706816	0.0446761	0.0668372	-0.217317	0.15545	0.189836	-0.0788464	-0.168142	-0.136743	0.0407769	-0.156628	0.110055	-0.0621987	0.0535287	-0.0388984	0.0607648	0.122142	0.21116	0.0967137	0.149827	0.0592017	0.0628777	0.0373342	0.071315	-0.209497	-0.201545	-0.232168	-0.15587	0.110875
P55795	-0.319236	0.0350867	0.162529	-0.00457313	-0.0198525	0.0537929	0.105809	0.0275945	-0.175706	-0.12838	0.115445	-0.128796	0.00674216	0.0186824	0.0998035	0.192175	-0.0271383	-0.0125372	-0.118356	-0.0422811	-0.114575	0.275886	-0.139171	0.133919	-0.0522002	0.114843	-0.171706	0.0921826	-0.00536885	0.033572	0.12757	-0.160946	-0.150241	-0.122239	-0.0840312	-0.0265906	0.268293	0.227989	-0.0435043	0.0274334	-0.0501235	-0.0307478	-0.135459	-0.047929	-0.032398	-0.167931	-0.00994453	-0.0340127	-0.0279555
P55884	0.0651108	0.15691	-0.0616113	0.193469	-0.096894	-0.139218	-0.0991754	0.0301521	0.0850587	0.131589	-0.215441	0.1556	0.120376	-0.224056	-0.00188933	-0.0164765	-0.0496892	-0.0817069	0.0816459	0.182461	0.115411	-0.231342	-0.016298	0.0622034	0.0706067	-0.0330903	0.0246402	0.211587	-0.0313271	-0.260254	-0.0282958	0.105156	0.0529415	0.115818	0.0927604	0.13174	-0.234593	-0.246937	-0.0746202	-0.0200533	0.0998406	0.0459839	0.0629576	0.105508	0.239501	0.0643096	0.189475	-0.096933	-0.111824
P55957	-0.00295702	0.0131376	-0.296408	-0.128788	0.0712043	0.281151	0.2353	-0.12493	0.12306	-0.270421	-0.144281	-0.0394421	-0.0965708	0.247197	0.124164	0.111263	0.274774	0.0683658	-0.22565	-0.0689866	0.0567554	-0.183545	0.15565	0.0193523	0.231979	0.00666443	-0.0806207	-0.21587	0.0402042	-0.0269523	0.0865101	0.0655408	0.58655	0.0326618	0.0613938	0.110392	0.0445002	-0.0930398	0.0260248	-0.0313929	0.0406879	-0.111114	-0.0165907	-0.0215918	-0.0620544	-0.0303434	0.146633	0.118217	0.0162777
P56182	-0.197437	-0.270736	0.00848283	0.0477988	0.140904	0.17535	0.0391534	0.0804608	-0.0943045	-0.282988	-0.0642117	0.0581192	0.0846494	0.0406048	0.113721	0.172846	0.20937	0.416825	-0.0428529	-0.469923	-0.158656	-0.21009	0.135679	0.0752554	0.0353441	0.319742	0.197173	0.0468495	0.14075	-0.408899	-0.364989	-0.0135432	0.293449	0.142768	NaN	-0.0357003	NaN	-0.259848	0.178128	NaN	-0.0370569	-0.13691	NaN	NaN	-0.05695	-0.138511	NaN	NaN	-0.05735
P56192	0.165912	0.040196	-0.10038	0.0608048	-0.00958037	-0.0151344	-0.109973	-0.0286845	-0.113867	-0.0113274	-0.13429	-0.0316734	0.0104088	0.110154	0.0927555	0.0995986	0.0956004	0.12098	-0.0298788	-0.146618	-0.0221592	0.0780163	-0.357022	0.131789	-0.0960727	-0.0432677	0.150776	0.0472946	0.110374	-0.147404	0.000599659	-0.0152261	-0.196021	0.0918518	-0.0305736	0.0917897	-0.14188	0.0116242	0.218282	0.124354	-0.0786498	0.0207681	-0.0788673	-0.135162	-0.132822	-0.0573291	-0.107512	0.172142	0.135061
P56470	-0.00680825	0.0771638	0.116328	-0.00395764	-0.0739193	0.0580975	-0.121492	-0.0118216	-0.057859	-0.0326919	0.159945	-0.0169679	-0.0570431	-0.0707356	0.0148519	0.0777914	0.107011	0.0337196	0.0870276	0.00530942	-0.0835576	-6.10312e-06	-0.0769787	-0.060293	0.110233	0.0580193	0.00821963	-0.0318102	-0.0512348	0.0183067	-0.171071	0.0694656	-0.0595523	-0.00577751	-0.0357645	-0.0118253	0.165476	0.159442	0.0530589	0.0716343	0.0256997	-0.0406819	-0.0731096	-0.0337413	-2.48926e-05	0.00493575	-0.0208538	0.0309269	-0.0618276
P56537	-0.175796	-0.0365657	-0.0753667	0.0703101	0.0641258	0.178463	-0.0176428	0.0184958	-0.0761252	-0.132594	-0.0314243	-0.067617	-0.0232	0.179572	0.0747099	0.0914048	-0.0228185	-0.0108754	-0.0664427	-0.192464	0.0920155	0.00627732	0.0930395	0.105994	0.024238	0.0254299	-0.146706	-0.129672	0.13264	-0.0112101	0.0511567	0.0768461	0.0537948	0.10421	0.133286	-0.0746023	-0.00234675	0.0306994	0.0544223	-0.0911605	0.0850284	0.0184004	0.132545	0.112884	-0.200052	0.032815	-0.110977	0.0225894	0.064133
P56545	0.234555	0.125651	0.074862	-0.173177	-0.0232573	0.00601235	-0.03204	-0.0838871	0.0109091	-0.0225546	-0.270122	0.0524126	0.220548	0.211145	0.101267	-0.16858	0.00387648	-0.196278	0.190108	-0.0681382	0.173436	0.195795	-0.209211	0.0353397	-0.285708	-0.176183	0.0653769	0.160654	0.172426	-0.0303981	0.286008	-0.0816119	0.122532	0.396072	-0.0680978	-0.216253	0.0255021	NaN	0.294097	0.220884	-0.0582771	0.121155	0.280239	-0.0578924	-0.0806179	-0.239125	0.0431439	-0.0496177	NaN
P57772	0.0701058	0.0430772	-0.195016	-0.171665	0.0291311	0.04135	0.174041	0.0980063	-0.0584492	-0.182434	-0.0672968	0.0582263	0.0730074	-0.164237	0.321	0.0287573	0.0242093	0.117134	0.0505395	-0.00295232	0.037074	-0.0604771	-0.0520276	-0.0239712	0.0102611	0.0599447	0.027565	-0.0388477	-0.109113	-0.33717	0.154391	0.246064	-0.0302547	-0.0101802	-0.0254764	0.0178897	-0.120882	-0.218438	0.0368253	0.1025	-0.138428	-0.0363611	-0.0733986	-0.158364	-0.0038739	0.157595	0.144438	0.0364141	0.0532549
P58546	-0.0939324	-0.226048	-0.0444359	0.128676	-0.000150979	0.00132602	-0.037357	0.181727	-0.0579376	-0.0629514	0.0204839	0.147748	-0.161457	-0.168546	0.0899871	0.114985	-0.0344719	-0.141115	0.0526855	0.225859	-0.0862879	0.0448745	-0.181916	0.0772871	0.14095	0.0766261	0.0376639	0.0955027	-0.119796	-0.318478	-0.0706892	0.0446323	-0.0543914	0.139258	-0.0512641	-0.150676	-0.23985	-0.0975329	0.0734039	0.0297964	0.0783607	-0.0675328	-0.206003	-0.300594	0.00228044	0.0756226	-0.185975	-0.0634612	0.0752509
P59998	0.223831	0.110043	0.115371	0.0671047	0.0259422	-0.283905	-0.296718	-0.00690655	-0.0878923	-0.0595424	-0.0405105	0.0622137	0.0753351	-0.0858845	0.0576466	0.146203	-0.11849	0.294852	0.010012	-0.0119541	-0.0349004	-0.181208	-0.110203	0.130489	0.0131336	-0.00763207	0.0243488	0.0330961	0.00767205	-0.0481559	0.0368784	0.00399205	-0.164934	-0.0443487	-0.0993673	0.118189	0.00822803	-0.00591331	-0.0348869	-0.00443024	-0.0963881	0.0361018	-0.0698953	0.0284046	-0.0956082	0.0619809	0.0324705	0.0396052	0.080406
P60033	0.168133	0.101521	-0.213853	0.165079	-0.298218	0.027359	-0.0342529	0.253537	0.29869	0.121618	-0.374304	0.0819147	0.0823813	0.125495	-0.158575	-0.00152989	0.0886951	0.0714831	0.110344	-0.0541134	-0.0385364	-0.260337	-0.0550772	0.347572	-0.13543	0.0442633	0.330329	0.100358	0.151996	0.0419404	-0.174404	-0.197805	NaN	NaN	NaN	0.0965625	0.0785892	NaN	NaN	0.237493	NaN	NaN	0.404032	0.115497	NaN	NaN	NaN	0.0470912	NaN
P60174	0.0991691	0.0791788	-0.231972	0.27512	0.0970308	0.281357	-0.311514	-0.19404	0.300073	-0.0814955	-0.048021	0.332446	-0.230501	0.0563609	-0.120616	-0.111183	0.0813831	0.0791619	-0.128223	-0.181021	-0.139641	-0.199103	0.246092	0.359691	0.194925	0.1801	-0.306817	0.00557158	0.135302	-0.0984818	0.0445917	-0.0848634	0.0534738	0.187117	0.209708	-0.442682	0.0149186	0.0875156	0.0918156	-0.153819	0.235912	-0.138342	0.181308	-0.0139312	-0.337995	0.241218	-0.10966	0.0534357	0.242903
P60228	0.281842	-0.102125	-0.031068	0.167111	-0.151947	-0.0439505	-0.0488827	-0.0268527	-0.0841054	-0.125574	-0.199403	0.102468	0.166597	-0.0143663	-0.0249615	0.153298	0.0454533	-0.0382275	-0.0548762	0.00350251	0.1059	-0.171226	-0.153339	0.302122	-0.12607	-0.0997452	0.00512425	0.265157	0.153829	-0.134538	0.145026	-0.103067	0.233747	0.0910719	0.091383	0.152189	-0.244303	-0.25217	0.0186173	-0.0211822	0.133735	0.0257903	0.0663277	0.0921567	0.225967	0.0268319	0.141747	-0.174162	-0.183584
P60842	0.206004	0.125622	-0.119192	0.0652106	-0.0654787	-0.108321	-0.12393	0.00143106	0.0808204	0.202651	-0.243913	0.0353308	0.0953615	-0.0474142	-0.0801797	-0.0395852	0.0267855	0.0246595	0.0352348	0.135312	0.0304477	-0.179925	-0.158582	0.0833805	0.0321075	0.0257556	0.0928002	0.196684	-0.014248	-0.282178	0.00149666	-0.0606374	0.0632064	0.120764	0.0396144	0.141854	-0.118224	-0.198816	0.0279747	0.0290173	0.131041	0.110725	0.107791	0.0203193	0.122067	-0.0666169	0.0368216	-0.110331	-0.125858
P60866	-0.0634217	0.183643	0.0983021	0.116612	-0.0804236	-0.102143	-0.182765	0.0220179	-0.020082	0.136885	0.00500447	0.00884212	-0.0205208	-0.203934	-0.0186566	0.0823696	0.0224051	0.00459558	0.115556	0.0365615	0.0218509	-0.122939	-0.0716532	-0.0396119	0.0477162	0.0664439	0.130811	-0.0479396	-0.0835811	-0.0687988	-0.12022	-0.029076	0.0310047	0.0726029	0.0331847	0.169554	-0.0679066	-0.209205	0.0749687	0.104935	-0.0382646	0.00821604	-0.0444806	0.0228285	0.138741	0.00260331	0.0422651	-0.104716	-0.148193
P60900	-0.0239828	0.117905	-0.00797051	0.0234212	0.00531899	-0.0651762	-0.0410106	0.0024639	-0.0724956	0.0400464	0.119356	0.00744992	-0.194949	-0.130506	0.0986701	0.16692	0.19591	0.0786639	-0.0423614	-0.147675	-0.0297025	-0.0243642	0.0221088	-0.0399564	0.185865	0.208939	-0.141253	-0.0711398	-0.0535681	-0.0925889	-0.148068	0.131408	0.0639593	0.0136882	0.0404728	0.0641542	0.0797808	0.0314891	0.0320835	-0.014852	0.038215	0.160961	0.0460008	0.066737	-0.35493	0.00566138	-0.0547082	0.0665138	0.0391166
P60903	-1.34276	0.219677	0.641502	0.19864	-0.0488019	0.0720129	0.124702	0.343104	0.000951199	0.303082	0.123624	0.0469208	0.287701	-0.0130054	-0.385472	-0.157078	0.937892	0.7672	0.166998	-0.495577	-0.635266	-0.399614	0.197177	-0.364357	-0.0860384	0.0147907	0.46951	0.187489	-0.26709	0.0640493	-0.00247348	-0.204967	-0.400495	-0.263217	-0.100072	-0.28505	0.0405815	0.0305951	0.218076	-0.149904	-0.183383	-0.226419	-0.402312	-0.551993	0.548501	-0.0140433	-0.0281788	0.229608	0.358816
P60953	-0.164138	0.255304	0.0387083	0.0748825	0.0811696	-0.108848	-0.106792	0.0235884	0.0823708	0.0627356	0.00894397	0.109232	-0.0896308	-0.176124	0.11444	0.0198291	0.19635	0.140793	-0.0652233	0.0304938	-0.0659713	0.0793642	-0.0551942	-0.153133	0.266023	0.204012	-0.0889211	0.0331109	-0.0299575	-0.00307411	-0.124524	-0.120614	0.0889014	0.0967432	-0.0225992	-0.215623	-0.0234332	0.156867	-0.0944079	-0.11954	-0.0269853	-0.0104076	0.0102057	0.0328249	-0.0195543	0.134635	0.0158847	0.180912	-0.0581953
P60981	-0.0987335	0.241316	0.13062	0.0698986	-0.0311569	-0.198006	-0.0325276	0.0134373	-0.0684403	0.0237889	0.141665	-0.0419338	-0.232861	-0.141971	0.168108	0.212063	0.184714	0.199893	-0.131575	0.0151229	-0.0607943	-0.029958	-0.0162875	-0.0724625	0.139871	0.102348	-0.135218	0.0011481	-0.049332	-0.0102383	-0.0840554	0.0890832	0.100503	0.123347	0.00461025	0.0222114	0.0905358	0.201778	-0.134455	-0.041772	0.0905849	0.143102	0.00424168	-0.0871468	0.123469	-0.0160869	0.110799	-0.12787	-0.122669
P61011	0.067816	0.0789375	-0.0549981	-0.0512099	-0.0117944	0.0409558	-0.159051	-0.0196198	-0.0392005	-0.056301	-0.172762	-0.0812062	0.0341783	0.0752939	-0.00115546	0.13147	-0.101833	-0.0405233	0.0162685	-0.049198	0.101489	-0.00658597	-0.0562057	0.0405696	-0.138595	-0.185265	0.0703193	0.0219836	-0.0217858	0.0121532	0.10531	0.0256416	0.0123444	-0.0807142	-0.0272295	0.0266545	-0.162867	-0.171766	0.0239541	0.0128293	-0.0137561	0.0182871	-0.0117974	-0.117169	-0.108716	-0.0142506	-0.0652916	0.0282709	-0.0552602
P61019;Q8WUD1	0.193707	0.114483	-0.0818336	-0.0484237	-0.0369661	-0.0265841	-0.11141	-0.0722859	-0.112851	-0.0778006	-0.0532707	-0.0345632	0.0139748	0.00195471	0.0615837	0.181167	-0.0269992	-0.0402777	-0.0259107	-0.0110798	-0.06405	-0.0177545	-0.0744369	0.180901	0.0484981	0.0407202	-0.113672	-0.0388898	-0.0892207	0.00793232	-0.0809927	0.170754	-0.00182197	-0.0304228	0.0256559	0.0366021	-0.100104	-0.150099	0.0213301	-0.112212	-0.00413621	0.0776724	-0.0347388	0.0823986	-0.124096	0.0235174	-0.0665326	-0.0012068	0.0405178
P61026	-0.0943507	0.242046	-0.053034	0.0308432	0.169524	0.0946758	-0.3332	-0.138042	-0.104604	0.0414049	-0.0331937	0.179738	-0.166037	-0.09964	0.0867302	-0.000371852	-0.0350803	0.00646427	-0.0098403	0.253956	-0.0816652	-0.309589	0.0810958	0.0645812	-0.0220358	-0.113414	-0.119687	-0.127972	0.274766	-0.128517	-0.0791771	0.178255	NaN	-0.0560756	0.00669913	-0.0931646	-0.428803	-0.397018	-0.0849732	0.0593571	0.00525513	-0.014226	0.101469	0.027239	NaN	0.0488027	-0.0143133	0.0444445	0.103211
P61081	-0.105408	0.0375108	0.0429745	0.145135	-0.22285	-0.0751374	-0.000913777	0.147973	-0.182337	-0.0367662	0.135956	-0.0316646	-0.224831	-0.14664	0.174384	0.260655	0.220459	0.119754	-0.0370148	0.0481121	-0.0635573	-0.195122	-0.00168586	-0.150212	0.3064	0.108201	-0.0941953	-0.0626335	-0.172182	-0.138127	-0.141721	0.139868	-0.0472353	-0.183118	-0.143382	-0.111282	-0.2823	-0.0111425	-0.106448	-0.10124	-0.111656	-0.0170743	-0.0521512	-0.118148	0.239195	0.0551346	0.167185	0.137269	0.111381
P61106	0.127142	0.0572006	-0.0660916	0.0312124	0.0414574	-0.167664	-0.00559626	0.00514428	0.0558639	0.0317371	-0.123389	0.169386	0.0142005	-0.0186234	-0.00390655	-0.114228	-0.0205841	-0.158155	0.0120296	0.176033	-0.010636	-0.162201	-0.0490523	0.195675	-0.123795	-0.181879	0.108273	0.0998715	0.0602707	-0.0671876	0.166968	-0.0387886	0.0142303	-0.0514288	0.0736305	0.0581477	-0.179957	-0.115327	-0.0428756	-0.0941953	0.0560742	0.0503718	0.0690185	0.0607244	-0.100637	0.262329	-0.0300837	-0.0473733	0.0172642
P61160	-0.146761	0.0326663	-0.0302635	0.0443373	-0.0792683	0.125474	-0.0292312	0.094169	0.0129162	0.0184662	-0.0108392	-0.0611422	-0.193925	-0.059417	0.0930694	0.219803	0.0707898	0.110316	0.0594653	-0.0242687	0.0107306	-0.15507	0.0911301	-0.145285	0.18782	0.165745	-0.0638707	-0.00746311	-0.134049	-0.154167	-0.0567579	0.0859308	0.0207441	-0.0816669	-0.216992	0.0159874	-0.0812244	0.0241905	-0.0346948	0.0550287	0.0201398	-0.0664182	-0.147904	-0.0275639	-0.0621037	0.115071	-0.0906018	-0.0565471	0.131248
P61163	0.124591	-0.203769	-0.0269783	0.0468925	0.0345352	-0.103652	-0.0129943	0.180555	-0.0707791	-0.285241	0.136574	0.146758	0.0391926	-0.0409434	0.116576	-0.0291552	-0.226443	-0.157988	0.158231	0.0551634	0.0387165	0.110941	0.0666315	-0.00513289	-0.0277446	-0.135434	-0.130504	0.132068	0.138613	0.0890782	0.0646028	-0.0298909	0.158319	-0.131238	-0.0626829	0.211795	0.00280861	-0.0857063	0.307648	-0.032781	0.221736	-0.0178684	-0.0195811	0.0374517	0.10279	-0.0321266	-0.123858	-0.120795	0.117703
P61201	0.319351	-0.0560176	0.07148	-0.130198	-0.177257	-0.0289111	0.00318351	-0.0182478	0.0654547	0.1215	-0.1137	-0.252052	0.111308	0.0638613	0.190219	-0.174062	-0.180713	0.0690325	0.0944388	0.197097	-0.0967376	0.0397799	-0.194145	0.04757	0.0427631	-0.0811141	0.234581	-0.043809	-0.224879	0.0262781	0.140818	-0.0869956	0.185772	0.0913605	0.173093	0.0127283	-0.00832562	-0.0674599	0.0308302	-0.159869	-0.035055	-0.235182	-0.071007	0.0388398	0.159958	-0.12648	-0.176277	-0.02732	0.254037
P61221	-0.1413	0.0683832	-0.145337	-0.039621	0.0660377	0.0885496	0.080264	-0.0318541	0.0357675	0.054254	-0.230792	-0.0379336	0.0899502	0.0748236	-0.0122031	0.0292365	0.0084209	0.0988998	0.015129	-0.0246354	-0.0442932	-0.219308	0.121809	0.0169792	-0.0163516	-0.0236882	0.0734157	0.081022	0.109758	-0.220774	0.0282621	-0.0194626	-0.121028	0.0263699	0.089493	0.0773401	-0.210588	-0.188816	0.0566164	0.0587134	0.0351242	0.0396147	-0.0436987	0.079769	0.0479758	0.0567564	0.0233821	0.0647068	0.0253653
P61247	0.199602	0.122089	0.00130483	0.0728063	-0.0848804	-0.12623	-0.0956498	-0.0826052	0.0102417	0.162794	-0.0711801	0.0380891	0.0254167	-0.170628	-0.0123043	0.0197678	0.0471781	-0.00293562	0.0727399	0.0964471	0.0868283	-0.0263617	-0.227329	-0.0372715	0.155504	0.116756	-0.00200418	0.0564601	-0.103814	-0.177286	-0.122902	0.0853995	0.0202561	0.0442089	-0.00549411	0.130679	-0.00875881	-0.139955	-0.033751	0.0896937	0.0559469	-0.0696008	0.0466299	0.06096	0.0869426	-0.0156549	0.0521321	0.0753391	0.00272242
P61289	0.344152	-0.149679	-0.23337	0.153803	-0.00853239	-0.053495	0.0370345	-0.0672377	0.0310282	0.133612	-0.315237	0.000366747	0.239842	0.114811	-0.073804	-0.0610259	-0.0877675	0.148853	0.172681	0.0204851	0.0924914	-0.359473	-0.0736651	0.0842956	-0.308459	-0.101038	0.0671283	0.24901	0.0265849	-0.0474887	0.116116	0.044807	0.157113	0.123357	0.0858833	0.0701582	-0.245445	-0.340945	-0.110565	-0.108315	0.133091	0.171961	0.0823332	0.068387	0.07098	0.178216	0.0597546	-0.112049	-0.0942495
P61313	0.0319764	0.118583	0.0571909	0.183211	-0.182523	-0.240105	-0.0893675	0.0508249	-0.0854432	-0.0277272	0.142266	0.0778204	-0.154277	-0.273131	0.0790288	0.165672	0.149916	0.0799577	-0.0470494	0.01473	0.0360301	-0.273719	0.0293728	-0.0685731	0.154506	0.0863454	0.0346941	0.0937599	-0.0624298	-0.240002	-0.141184	0.0220452	0.0855618	-0.0020678	-0.0659207	0.185381	-0.0498726	-0.0407741	0.0119318	0.104852	-0.0148107	0.0978649	0.00640235	-0.00809996	0.0753072	-0.0745793	0.0967842	-0.0157658	-0.0465675
P61326;Q96A72	0.111503	0.0401026	0.145465	0.059633	-0.136913	0.209515	-0.284017	0.000285139	0.162417	0.0347164	0.171781	0.0606856	-0.171845	-0.0236304	-0.137132	0.0653315	0.0322911	0.042664	-0.173614	0.112334	-0.0106429	-0.0092562	0.0621617	0.0959151	-0.0123145	0.119475	-0.198687	-0.067785	0.103434	0.0845784	0.0722985	0.0425582	-0.201512	0.0933539	-0.07166	-0.114678	0.205559	0.371358	0.0954906	-0.17359	-0.0232879	0.160297	0.106413	-0.208255	0.0615225	0.128397	-0.028768	0.0706414	0.215004
P61353	0.242098	0.0840172	-0.0113212	0.0712496	-0.152589	-0.134988	-0.112777	0.0162883	0.0911152	0.260884	-0.220211	0.00767479	0.168095	0.0157013	-0.209465	-0.139968	0.0411456	0.0393278	0.122732	0.0673573	0.0364351	-0.155958	-0.16192	-0.00222723	0.0878353	-0.00573503	0.110302	0.144391	-0.0189965	-0.19561	-0.148224	0.0204352	0.0981369	-0.0665274	-0.0460203	0.155004	-0.0574946	-0.0531846	0.122541	0.136526	0.000370013	0.0953973	0.0230436	0.000668048	0.214875	-0.209286	0.0388852	0.00172263	-0.0257768
P61604	0.0606088	0.0674379	0.0484074	0.0317469	0.113255	0.164592	-0.289828	-0.163576	0.180447	-0.00737925	0.0763666	0.197153	-0.218923	0.09749	-0.137028	-0.144786	-0.0242712	0.0142595	-0.186846	-0.0942555	-0.0704453	0.0963478	0.0393266	0.221201	0.0864542	0.0601548	-0.260326	-0.0864705	0.0768266	0.186121	-0.00549164	-0.0261349	0.0323989	0.161926	0.0980502	-0.214677	0.0474543	0.267141	0.0907903	-0.0863258	0.138539	0.0450739	0.0895235	0.109792	-0.354255	0.0796257	-0.205475	-0.075899	0.122648
P61758	0.34576	0.132765	-0.0568082	0.387164	-0.0521975	-0.018863	-0.27263	-0.221422	0.318329	0.0943144	-0.0949395	0.210868	-0.198132	-0.0498677	-0.11426	0.066349	-0.13195	-0.10026	-0.12494	0.220117	0.100918	-0.0839389	0.170912	0.213284	0.121026	0.0689646	-0.323743	-0.161681	0.138761	0.00326041	0.226834	0.153431	-0.027409	0.216407	0.169403	-0.101584	-0.0453152	0.0560007	0.142777	-0.159379	0.0397845	0.190645	0.820869	0.158701	-0.347786	0.0204279	-0.0971131	0.120892	0.0824408
P61916	-0.376437	0.00276742	0.00769638	0.286919	0.161911	0.132017	-0.114522	-0.00894668	-0.054185	-0.167551	0.16136	0.271205	-0.175843	-0.237325	0.148113	0.144722	0.205482	0.160255	-0.183247	-0.145581	-0.103309	-0.125326	0.224668	0.0564413	0.301884	0.181316	-0.291779	-0.0451857	-0.170809	-0.138626	-0.0424686	0.293874	0.125032	0.183935	0.191523	-0.172775	-0.094489	-0.0240707	-0.0849642	-0.112338	0.459111	-0.0572379	0.0239578	-0.127134	-0.0330802	-0.0268107	-0.21779	-0.0220483	-0.166728
P61960	-0.327014	0.00713677	0.206941	0.109925	-0.0316525	0.199402	-0.0841679	-0.119505	-0.108341	-0.0978203	0.0761498	-0.060806	0.214001	-0.0524413	-0.0529783	0.0582949	0.166026	0.113615	-0.109423	-0.0511219	-0.0284367	-0.0756509	0.101607	-0.13093	-0.0740006	0.179063	-0.0405775	-0.0297408	-0.0801999	-0.15017	0.00327362	0.166761	0.10221	0.113419	-0.0395189	0.133409	-0.297951	-0.150448	0.000797884	0.349148	-0.0285089	-0.0569797	-0.144329	0.00694329	0.202979	0.0449041	-0.183418	0.0211188	0.118443
P61970	0.309259	0.125842	0.122975	0.0122671	-0.465893	0.0648428	-0.214094	-0.0219345	0.0755105	0.140817	0.106216	0.134541	-0.292117	-0.081182	-0.119246	0.165057	-0.0674699	0.189113	0.454787	0.0436372	-0.297957	-0.0258532	-0.137052	-0.225208	-0.172373	0.166247	0.233395	0.146492	-0.390021	0.323044	-0.0980301	-0.361314	-0.147281	-0.0861974	-0.238221	-0.0681713	0.182634	0.178908	0.0472651	0.00806411	-0.268972	-0.19369	-0.294567	-0.0684313	-0.310903	-0.0462164	-0.0236838	0.194941	0.191922
P61978	0.114687	0.0471463	0.0881533	0.00898223	-0.0822199	-0.0601015	-0.124456	-0.00233424	-0.0811178	0.0454647	0.0974136	-0.000430039	-0.0497317	-0.0979647	-0.0252361	0.105264	-0.0708762	-0.0471964	0.0350892	0.0579241	0.0476641	0.0815731	-0.140664	0.0333842	0.0280845	0.110914	-0.00349571	0.0770844	-0.0357249	-0.0407065	-0.136367	-0.00572976	-0.0419533	-0.0447966	-0.0825438	0.0589069	0.054107	-0.0185074	-0.0247598	0.0508826	-0.100993	-0.0516644	-0.0899653	0.027178	0.0830667	-0.0430735	0.113257	-0.00824311	-0.0206368
P61981	0.178481	0.133918	-0.06358	-0.019558	0.0265689	0.0873297	-0.148577	-0.116402	-0.0266451	0.0245649	0.00622497	0.129115	-0.103839	0.121755	-0.0473752	-0.037436	0.164156	0.103029	0.141911	-0.124896	-0.144634	-0.105882	-0.0838971	0.101117	0.0364876	0.0761929	-0.0339131	-0.0727962	-0.0846667	0.265949	0.0425685	-0.194961	0.0820467	-0.10157	-0.0182781	-0.180376	0.0980493	-0.127103	-0.0244039	-0.0993006	-0.0166284	-0.1465	0.0571125	-0.0503572	-0.109714	0.118035	-0.10922	0.239815	0.127922
P62081	0.197155	0.0905902	-0.036076	-0.0249516	-0.132229	-0.0773016	-0.0306699	-0.0276999	-0.0186151	0.0526334	0.0331215	0.0176543	0.0254349	-0.205418	0.029305	0.0956489	-0.0513835	0.0249296	0.0673528	0.155093	0.100286	-0.00438676	-0.169654	-0.0717124	0.134865	0.0974087	0.00622415	0.0994076	-0.0922105	-0.149014	-0.0765636	0.0187958	-0.00531773	-0.0278749	-0.0191362	0.0852013	-0.0950045	-0.175607	-0.0452422	0.0436516	-0.0539573	-0.0395578	-0.0057024	-0.0288485	0.119771	-0.0530151	0.244868	0.0108797	0.0172472
P62140	0.0813296	0.0851444	0.144434	0.168601	-0.150645	0.0623282	-0.215214	-0.178606	-0.212283	0.0855669	-0.00745936	0.00814256	-0.0202411	-0.0810308	0.113121	0.140874	-0.0987835	-0.0513676	0.0474087	0.068088	0.166512	-0.0676044	-0.113732	0.0740912	-0.0190173	0.162406	0.0529182	0.132965	-0.0267399	-0.134639	-0.0629647	-0.0785392	0.157571	-0.0939751	-0.00459387	-0.0973671	0.0798641	-0.183978	-0.141076	0.0939671	-0.107963	-0.0384684	0.318966	-0.0538558	0.160057	-0.172328	0.135494	-0.0666005	0.0989769
P62191	0.196105	0.00654344	0.0462875	0.106883	-0.0623848	-0.174379	-0.0517095	0.0433114	0.0465801	0.150588	-0.168204	0.0671734	0.181397	-0.082761	-0.0739993	-0.0410536	-0.134951	-0.0645971	0.0867296	-0.0567085	0.187682	-0.0424127	-0.000962242	0.0676489	0.071826	-0.12618	0.00335496	0.107321	0.0194953	-0.114971	0.0675466	0.0754973	-0.0362409	0.00365047	-0.0250337	0.0151324	-0.0969671	-0.122472	-0.0452438	0.0948463	-0.0556818	-0.0730282	0.00583423	0.00207089	0.158951	-0.17539	0.172088	-0.0375113	0.101418
P62195	-0.222676	-0.012874	0.0323964	-0.00426279	-0.051131	0.125057	-0.0453739	0.124597	-0.104011	0.0274565	-0.0625401	-0.0641181	-0.0910142	-0.00418096	0.186424	0.0454544	0.0382539	0.0825973	-0.0931984	-0.124843	-0.116687	-0.0836536	0.0724274	0.141312	-0.0579182	-0.06912	0.0977199	-0.0739481	0.0712799	0.194768	-0.15019	-0.222727	0.0415281	0.0166968	-0.0546566	0.108061	-0.057522	-0.0740552	0.0289436	0.0667046	-0.0952987	0.070253	0.00570605	-0.111518	0.0369276	-0.0462173	0.0874771	-0.0147053	-0.0464135
P62241	0.0908339	0.141303	-0.0864516	0.142988	-0.0831408	-0.0770202	-0.0771569	0.0038239	-0.0296012	0.0682411	-0.0712545	0.00544331	-0.0889435	-0.13807	0.123081	0.164174	0.101589	0.093746	0.104299	0.0697723	-0.0305148	-0.251198	-0.033952	-0.00548613	0.146712	0.153037	-0.00225497	0.11154	-0.0749177	-0.247515	-0.11799	0.0600534	0.00811493	0.0315394	0.0203401	0.128219	-0.0610147	-0.126872	0.0604828	0.112322	0.0090759	0.0854517	0.0943728	0.0554069	0.186138	0.0038488	0.167487	-0.0232586	-0.0798819
P62244	0.262749	0.0560616	-0.12061	-0.0479406	0.0345371	0.0868345	-0.131044	-0.0346606	-0.0427055	-0.0804681	-0.177369	0.0703742	-0.033241	0.0836129	0.112954	0.106278	0.13038	0.00811373	0.0749157	0.0208219	0.0290453	-0.104663	0.00354542	-0.112139	-0.0767727	-0.107497	0.158656	0.24575	0.136144	-0.0651489	0.0297273	-0.155018	-0.0166373	0.133346	0.0795647	0.196147	0.202147	-0.0136991	0.0558234	0.222208	0.014382	0.114089	0.0370408	0.0359274	0.0343295	-0.0318428	0.079616	-0.030915	-0.121251
P62249	0.0554589	0.17926	0.0765844	0.110711	-0.0803438	-0.0912152	-0.171633	-0.120538	0.0547724	0.164112	0.0460389	0.098485	-0.080826	-0.244364	-0.0931517	0.00887299	0.101589	0.104916	-0.0285062	0.102692	0.0079901	-0.0799152	-0.111929	-0.131252	0.0337942	0.0260288	0.00649396	0.117744	0.0108934	-0.0140565	-0.158472	-0.0362046	0.0482887	0.080154	0.0539638	0.161368	-0.0785895	-0.128659	0.0760807	0.10631	0.0198329	0.0307481	0.0729228	0.0296728	0.0768931	-0.0670333	0.00990138	-0.105844	-0.140867
P62258	-0.0298605	0.094752	-0.0612291	0.105622	0.0865907	0.0581888	-0.140804	-0.0168294	-0.0663877	-0.0951015	0.222317	0.0776374	-0.216475	-0.116024	0.129632	0.176936	0.128344	0.151425	-0.0655662	-0.0317145	-0.159954	-0.176629	0.235265	0.0257202	0.184689	0.200307	-0.138038	-0.0227093	-0.1025	-0.126553	-0.129073	0.239023	0.196831	0.0317996	0.0558554	-0.233374	0.0671656	0.0639283	0.0839222	-0.146374	0.0666159	0.0227594	0.0305577	0.0575555	-0.0735144	0.0541553	-0.205643	0.0996608	0.241888
P62263	0.182771	0.0694323	-0.0243781	-0.151465	0.0345823	-0.0603864	-0.0304089	-0.0253476	0.0340222	0.107617	-0.192929	-0.0445802	0.163786	0.0620669	-0.0754816	-0.0534465	-0.090964	-0.114195	0.110741	0.12122	0.102993	-0.100416	-0.0835305	0.0731269	-0.0636469	-0.11999	0.109171	0.101138	0.0188564	-0.148319	0.128348	-0.0145669	0.029326	-0.0114263	9.45229e-05	0.0812701	-0.161207	-0.130916	-0.0619821	0.0976769	-0.0254801	0.0564689	0.0726427	0.0337667	0.16058	-0.0614522	0.0877989	-0.122586	-0.0278437
P62266	0.113688	0.154836	0.0521138	0.0089332	0.0316886	-0.119346	-0.313001	0.0286757	0.0441727	0.256495	-0.273278	0.105076	0.115596	-0.142538	-0.0935221	0.00797879	-0.0108481	-0.00582155	0.0925902	0.164424	0.139508	-0.111215	-0.223806	-0.0146812	-0.0208341	0.0101593	0.118359	0.210575	-0.0350598	-0.213449	-0.0109494	-0.0358055	-0.0399046	-0.0671832	0.0954965	0.199709	-0.111505	-0.132585	-0.233822	0.131812	-0.0433132	0.011303	0.306643	0.0242499	-0.157448	-0.0447277	0.258412	0.0546619	-0.0364075
P62269	-0.0366989	0.186215	-0.0782084	0.100352	-0.0737873	0.0271785	-0.0835615	-0.0767988	-0.0846076	0.0509878	0.00690115	0.0674642	0.0371941	-0.253111	0.0120401	0.166388	0.0922454	0.0156595	0.16669	0.0816303	0.0460776	-0.0754097	-0.143591	-0.172489	-0.162767	-0.289227	0.135028	0.246322	0.0562343	-0.0716759	0.138232	-0.105	0.0612037	0.0112678	0.061347	0.20562	-0.0701665	-0.0536502	0.073261	0.119139	0.00134655	0.122752	-0.0386537	0.0271533	0.079813	-0.122095	0.0400277	-0.00106207	-0.101005
P62273	0.675726	0.128511	-0.137725	-0.0901039	-0.313715	-0.0605682	-0.352124	0.00654377	0.218082	-0.111812	-0.328302	0.117526	0.0989208	-0.289876	0.213817	0.0215509	0.0488401	0.119267	0.0389764	0.0983521	0.283307	-0.0359716	-0.109732	-0.44687	0.193856	0.0030154	0.243312	0.276372	0.0315218	-0.28279	0.0630979	-0.396882	0.369173	0.0888729	0.0488252	0.183506	-0.537147	-0.290728	0.0861169	0.0363031	0.187089	0.0922145	0.167763	0.098519	0.750256	-0.0120302	-0.0298062	-0.125025	-0.150811
P62277	0.449313	0.148611	-0.0434001	0.0254366	-0.213363	-0.250538	-0.0851657	-0.0367719	-0.0728042	0.0213268	0.160669	0.0603742	-0.225064	-0.259941	0.0937933	0.192704	0.0466799	0.0649537	0.0768841	0.125664	-0.0021213	-0.175019	-0.145375	-0.0296504	0.0296783	-0.128916	0.188491	0.284119	0.0205692	-0.104027	-0.0613433	-0.288507	0.103942	-0.0030379	-0.0036994	0.197719	-0.0957602	-0.185048	-0.0461901	0.104969	0.0199034	0.137481	0.0228027	0.00453414	0.154975	-0.138547	0.0892059	-0.155267	-0.0213769
P62280	0.314958	0.213659	-0.0971004	0.0685305	-0.197301	-0.165994	-0.157119	0.0903407	0.00307415	0.205516	-0.119379	0.0369898	0.00819957	-0.281447	0.0789046	0.16564	0.184119	0.141618	0.118817	0.136166	0.11574	-0.370944	-0.242036	-0.0190195	0.041407	-0.0204215	0.213502	0.343516	-0.0397882	-0.338656	0.0246887	-0.108398	0.0828556	-0.00772237	-0.0201008	0.227021	-0.45066	-0.00749126	0.0841411	-0.0126333	-0.184545	-0.108368	0.108956	-0.0101778	0.22042	0.0349739	0.17092	0.0663173	0.0384549
P62304	-0.194694	-0.0494587	-0.199603	0.106432	-0.0217505	0.00612326	0.305407	0.0982593	-0.117621	-0.201327	0.118079	-0.0494742	-0.163516	-0.320849	0.321879	0.436264	0.311158	0.200715	-0.0627619	-0.0310741	-0.0652523	-0.213027	0.185424	-0.253114	0.0287278	0.0671568	0.018537	-0.190286	0.194572	0.0210741	-0.0797192	-0.0378647	-0.0493852	-0.0791871	-0.172933	0.0486744	0.00934273	0.0285098	0.00403201	-0.0380221	0.0458168	0.071319	-0.105471	-0.0244089	0.0678547	-0.12383	0.268328	0.0318793	-0.00247833
P62306	0.199048	0.504211	0.229881	0.335207	-0.501047	-0.106055	-0.0491466	-0.0279821	0.0678074	0.301209	0.322909	0.331916	-0.313988	-0.668477	0.189488	0.378129	0.634871	0.34773	-0.19399	0.00334	-0.168376	-0.401784	0.196762	0.190292	0.489051	0.456838	0.209275	0.0380721	-0.143396	-0.658148	-0.215329	0.405111	-0.0122173	0.585754	NaN	0.426219	0.322937	0.55423	0.700286	0.652595	NaN	NaN	NaN	NaN	-0.424092	0.132928	NaN	-0.2962	-0.00866345
P62318	0.334114	0.0835697	0.157369	-0.0628276	-0.148939	-0.239162	-0.07514	-0.0457106	-0.0141787	0.0860676	0.222015	0.120073	-0.0814315	-0.165586	-0.0821904	-0.0730058	0.129026	0.08829	-0.114338	0.137632	-0.136541	0.0150731	-0.00586159	-0.103169	0.139476	0.109777	0.108009	0.188591	-0.113722	-0.0110205	-0.25534	-0.15562	-0.0871614	-0.207074	-0.149557	-0.0901666	0.185134	0.247502	-0.00132569	-0.0517564	-0.00987987	-0.00121388	-0.0789566	-0.140681	0.0956921	-0.0156664	0.113206	0.0267972	0.0158528
P62333	0.174892	0.0843388	0.0125537	0.0623476	-0.0879403	-0.167168	-0.0474269	0.04323	0.0732175	0.154121	-0.164447	-0.0113375	0.165233	0.0126752	-0.0563959	-0.0923128	-0.0590429	-0.0219987	-0.0168134	0.0114766	0.158754	0.0069167	-0.105253	0.109783	0.00782251	-0.135401	-0.0263147	0.185465	0.0244123	-0.00666881	0.0644219	-0.0416651	0.055902	0.0496419	0.11064	0.108148	-0.137899	-0.164805	-0.0260595	0.0474154	0.0821832	0.0641312	0.132006	0.0072525	0.0369249	0.0490938	0.165318	-0.0522127	-0.121483
P62424	0.037744	0.0904885	-0.00507811	0.109632	-0.0456408	-0.0957081	-0.0968626	-0.033308	-0.0578606	0.0190669	-0.10304	-0.0755481	-0.0259278	-0.0785295	0.102295	0.159784	0.0972938	0.0463401	-0.0209055	0.00709514	0.08368	-0.117988	-0.0859192	-0.0471204	0.166526	0.116394	-0.0213469	-0.00151114	-0.10456	-0.137687	-0.136254	0.0631675	0.0233418	0.0330755	-0.0427876	0.0978424	-0.0532306	-0.0667626	-0.0485271	0.0936242	-0.0601179	-0.00705385	0.0159412	-0.049143	0.188581	-0.0531186	0.0836385	-0.0697863	-0.0804159
P62495	0.207612	-0.029822	-0.166749	-0.0119147	0.0455905	-0.049881	0.00942159	-0.0491589	-0.116825	0.0175796	-0.226247	0.0188648	-0.0190816	-0.0264027	0.102298	0.165153	-0.265684	-0.0171422	-0.0216034	-0.0591667	0.100219	-0.139696	0.00767494	0.273358	-0.0527028	0.072742	-0.00311374	0.0431608	0.124494	-0.347203	0.0775788	-0.0199973	0.0450108	-0.0201419	-0.0424311	0.18075	-0.16473	-0.347754	-0.173362	-0.0151793	0.0855335	0.0823704	-0.0126067	0.0718549	0.0279018	0.0303551	0.0309877	-0.217786	0.022602
P62753	0.241056	0.061539	0.061246	0.134269	-0.095371	-0.180594	-0.1731	-0.0432119	-0.0380235	0.102624	-0.0558972	0.0745222	0.0692696	-0.156481	0.00193601	-0.0110138	-0.0776481	-0.100872	0.125493	0.20291	0.134846	-0.0724887	-0.197541	-0.0106754	-0.110528	-0.0538337	0.13998	0.222644	-0.0347803	-0.212885	0.0736391	-0.0303031	0.0386147	0.147858	-0.01506	0.111734	-0.169295	-0.203106	-0.0297739	0.064715	-0.0846159	0.0147262	0.0751385	0.00690343	0.282762	-0.00687866	0.146712	-0.0481638	-0.0445084
P62805	-0.2076	0.010698	0.391571	-0.0270989	-0.149225	-0.0941873	-0.00959111	0.0423879	0.0475108	0.207909	0.16719	-0.155639	0.011937	-0.00974183	-0.188057	-0.10904	0.0482716	0.01639	-0.0447328	-0.0932789	-0.0905685	0.286296	-0.210836	0.0602323	-0.0855275	-0.137056	0.136882	0.0100185	-0.133802	0.234186	0.0850661	-0.160768	-0.139365	-0.0551348	-0.0835379	0.0069913	0.288525	0.31351	0.0143675	0.0697375	-0.0562119	-0.0485746	-0.076382	-0.134282	-0.00868302	-0.0298242	-0.0612707	-0.0548574	0.0383155
P62820	-0.0870304	0.118498	-0.0419794	0.277659	-0.0317728	-0.13097	-0.137542	-0.0357237	0.00690453	-0.0419948	0.182726	0.133286	-0.247304	-0.315748	0.0489286	0.151484	0.167789	0.16082	0.0247184	0.0300779	-0.12777	-0.20493	0.0272932	-0.159283	0.148136	0.226975	-0.0270118	-0.0161428	-0.15147	-0.208252	-0.162462	0.118913	0.0695656	0.091887	0.353689	-0.2655	-0.0233728	-0.0316801	-0.248569	-0.161102	-0.0204607	0.196684	-0.151691	0.267791	-0.134898	0.0167433	-0.0938265	-0.144835	-0.0715766
P62826	0.187973	0.105305	-0.019036	0.0131314	-0.047044	-0.130153	-0.11226	-0.0326781	0.0807886	0.170789	-0.184165	0.0221511	0.0655754	-0.049605	-0.093117	-0.039992	-0.0203657	0.0194974	0.0728387	0.167094	0.00934316	-0.140435	-0.162742	0.0361852	-0.0180902	-0.0777806	0.0577346	0.185076	0.0433577	-0.0863799	0.00742721	-0.152709	0.0250011	0.0285365	0.0106775	0.17909	0.0813793	-0.0387879	0.015162	0.0940083	0.0183927	0.133906	-0.0653335	0.0278361	0.0446784	-0.104644	-0.0693323	-0.000178017	-0.0891795
P62829	0.0352477	0.134695	0.0941104	-0.0634483	-0.0601089	-0.0199242	-0.0896681	0.000303909	-0.129271	0.0400131	0.137718	0.00658507	-0.130967	-0.115572	0.0959738	0.141875	0.0778271	0.143233	0.0880877	-0.0912483	-0.0321323	-0.0904533	-0.129092	0.00875094	-0.0184864	0.115819	0.134788	-0.0101857	-0.082757	-0.022683	-0.089075	-0.000931655	-0.0135445	-0.00687716	-0.0114816	0.118139	-0.0205356	-0.0919291	-0.0244188	0.103901	-0.0125131	0.106409	0.0584492	0.205362	0.148227	-0.115134	0.055685	-0.00991081	0.0303971
P62847	0.368179	0.0761995	-0.0928375	0.0204614	-0.139448	-0.14984	-0.0859033	0.0528098	0.0275179	0.0757719	-0.247203	0.053404	0.0582897	0.0258772	-0.0462394	0.115622	-0.00263169	0.0645765	0.108065	0.06434	0.0920017	-0.294938	-0.0321932	0.0536186	0.104452	0.126778	0.147241	0.144334	0.0305024	-0.387706	0.0192046	-0.137428	0.00702851	-0.0892077	0.117667	0.284208	-0.105261	-0.244533	-0.0932355	0.138636	0.0393743	0.019064	0.0469911	0.0081643	0.24854	-0.0742039	0.323492	0.0277876	-0.0725336
P62851	0.0912417	0.14985	-0.0610238	0.173088	-0.0906487	0.00563641	-0.188691	-0.0785634	-0.0329069	0.143022	0.0551296	0.030601	-0.0743516	-0.175237	-0.0786348	0.0782184	0.0875203	-0.0237078	0.0903631	0.0964022	-0.166141	-0.171104	-0.0628193	0.0969573	0.182739	0.0601221	-0.0560978	0.0847903	-0.205159	-0.113297	-0.0926711	0.0782606	0.203647	0.0782661	0.0977299	0.0256611	-0.0214129	-0.00292964	0.0190171	0.195775	-0.0636632	0.0450279	0.0459292	-0.0225438	0.030547	-0.0788066	0.0101995	-0.118247	-0.0780202
P62854;Q5JNZ5	-0.452558	-0.0838413	-0.0820163	0.140826	0.109675	0.119984	0.0986496	0.17395	-0.1125	0.0438541	-0.238719	-0.0743492	0.146894	0.109673	0.0767155	0.123202	0.0646472	0.0201828	-0.0768274	0.096938	0.171218	-0.0183668	-0.15458	-0.0256916	0.21961	0.245018	-0.247897	-0.151142	-0.148934	-0.102577	-0.103879	0.336365	-0.00967422	-0.0575811	-0.0453312	0.102205	-0.165193	-0.177515	0.0262884	0.125336	0.00589658	0.0861831	0.0518953	0.0287651	0.472511	-0.0587753	0.301115	0.00598368	-0.110353
P62857	0.0269928	0.0319889	-0.304589	0.502646	0.24845	-0.0509955	-0.30934	-0.0557082	-0.0458313	-0.244785	-0.0858378	0.317096	-0.47597	-0.369338	0.560808	0.400472	-0.327949	-0.189884	0.0537429	0.683695	0.37083	0.176275	-0.750533	-0.0538537	0.505667	0.351019	-0.256131	-0.117408	0.0460703	-0.573388	-0.373994	0.48562	-0.0573957	0.371087	0.10887	0.046009	-0.671576	-0.112702	0.0164508	0.0844093	0.190964	0.107699	0.000846849	-0.0137344	0.0305538	0.74413	0.0370362	-0.138302	0.0797409
P62888	-0.0391683	0.0659651	-0.0492086	0.0935936	-0.0818925	0.0275272	0.00930991	-0.0157794	0.00118077	0.0642487	-0.247612	0.0962195	-0.0119501	-0.0865968	0.0533121	0.130563	-0.069458	0.122123	-0.123358	-0.100449	0.118015	-0.142366	0.136189	0.00770108	0.159282	0.0785988	0.0221551	0.0939786	-0.0719669	-0.250787	-0.0282823	-0.0073773	0.014573	-0.0509643	-0.0426085	0.0950086	-0.227709	-0.187119	-0.0712506	-0.0104427	-0.0651271	0.0431807	-0.0523327	0.0150092	0.196808	0.0492018	0.185801	-0.128911	-0.00615808
P62906	0.156811	0.0630491	-0.0812817	0.0310754	-0.0676676	-0.0916305	-0.0665056	0.0115261	0.00826759	0.147337	-0.134683	-0.0292382	0.139058	0.00269835	-0.120908	-0.0470177	-0.0186206	0.0196848	0.120843	0.134539	-0.0156039	-0.091451	-0.181707	0.0199101	0.0749701	0.0578586	0.0432753	0.10933	-0.0235391	-0.187293	-0.102895	0.00414562	-0.0221519	0.0239593	-0.0187822	0.0927973	-0.111014	-0.0620976	0.0103879	0.150452	0.00918446	0.0965003	-0.0211983	-0.0666707	0.119301	-0.107255	0.04851	0.000686162	-0.0149126
P62910	-0.129191	-0.0552232	-0.135559	-0.145805	0.00513079	0.269754	0.0101519	0.118736	-0.0948385	0.0771226	-0.0814962	-0.0787733	-0.132498	-0.128351	0.148483	0.234903	0.188283	-0.0472518	-0.00564549	0.0699703	0.160037	-0.101322	-0.140003	-0.142012	0.231079	0.0965539	-0.1807	-0.197212	-0.00989062	-0.222867	-0.11815	0.289478	0.122504	0.0216856	0.146398	0.180685	-0.17699	-0.00233315	0.0229783	-0.171298	0.126768	-0.0614629	-0.1566	0.0962647	0.156531	0.0539191	-0.0164483	0.0360093	-0.0575117
P62913	-0.209488	0.0668115	0.075478	0.00734493	0.0424497	0.0145202	-0.0195194	0.0567741	0.172548	0.237149	-0.328961	0.0567142	0.214153	0.110425	-0.262532	-0.178747	-0.180878	-0.233336	0.108261	0.172901	0.139812	0.169043	-0.342435	0.191689	0.150738	0.179621	-0.00327905	0.00373007	-0.129178	-0.156356	-0.2107	0.164756	0.165597	-0.181947	-0.0887681	0.157044	-0.142875	-0.169332	-0.0638038	-0.0276476	0.107833	-0.00882902	0.0781816	0.00286052	0.0827764	0.0346416	0.307455	0.0537381	0.0155335
P62917	0.234967	-0.0306954	-0.064326	0.106659	-0.124544	-0.272586	-0.00631804	0.157624	-0.00398274	0.13134	-0.155472	-0.00398274	0.0370193	-0.0420196	-0.0362684	0.0794931	0.0997271	0.0366564	0.105647	0.121605	-0.0410813	-0.190049	-0.248927	0.132382	0.174522	0.208922	0.044399	0.0726255	-0.136398	-0.322989	-0.132413	0.0478209	-0.0193651	-0.0692659	-0.0815878	0.150327	-0.175697	-0.238746	-0.0204535	0.129412	-0.0243064	-0.0200031	-0.0344642	-0.0753955	0.288721	-0.025107	0.217579	-0.00334045	-0.0970747
P62995	0.0699837	0.0921158	0.0033112	-0.0521992	-0.124699	-0.149438	0.0437303	0.14819	0.080096	0.139552	-0.127111	-0.0619594	0.127776	0.0695912	-0.142808	-0.0373042	-0.0168417	-0.0031209	0.0937922	0.0155871	0.0715544	0.106658	-0.25401	0.0303198	-0.269364	-0.229706	0.17747	0.0915013	0.178756	0.196326	0.0724005	-0.219837	-0.0774512	0.0550751	-0.0810518	-0.0430551	0.264195	0.271072	0.0177355	0.0432636	0.0838417	-0.175419	-0.0489227	-0.0120787	0.0860801	-0.0280431	0.00981059	-0.0711168	-0.0559429
P63010	-0.0866574	-0.0213958	-0.0301565	0.0601157	-0.013721	-0.129673	0.0796566	0.0842396	-0.112165	-0.0206044	0.186042	-0.0115063	-0.121219	-0.102945	0.0370342	0.106674	0.0307547	0.0363394	0.0240372	-0.023501	-0.0227228	0.0334555	0.0360991	-0.145082	0.132152	0.0998517	-0.0672445	-0.0465863	-0.109432	-0.112522	-0.11367	0.173273	-0.0494453	-0.0902475	-0.0556384	0.0461451	0.0581596	-0.0323214	0.00714925	0.126862	-0.0728243	-0.0342002	-0.0631011	-0.0678698	0.110295	0.032768	0.0470741	0.0167485	0.00482684
P63104	-0.0355571	0.156819	-0.0502599	0.106967	-0.00623739	0.0210022	-0.0820133	-0.0371849	0.0840226	0.0386708	0.126125	0.108977	-0.22444	-0.072344	-0.0232481	0.051153	0.163988	0.118479	-0.0340829	0.0279547	-0.167003	-0.0589029	0.036812	-0.00061985	0.136156	0.102244	-0.116612	-0.0118501	-0.0721173	0.0038687	-0.036121	0.0705102	0.0183894	0.0244417	0.0476872	-0.122953	0.135026	0.125994	-0.0366813	-0.0776061	0.0729302	0.104448	0.114402	0.0492835	-0.192689	0.0549691	-0.114997	0.0489079	0.0597579
P63167	-0.345945	0.131571	0.234787	0.188719	0.017773	-0.169263	-0.149569	0.0792894	0.070205	0.0375126	-0.0329174	0.0742468	0.258793	0.0518164	-0.282361	-0.163529	-0.044971	-0.0750436	0.0648819	0.187807	-0.12033	0.070503	-0.190377	0.108995	-0.0408914	-0.151828	0.151475	0.215562	-0.0257262	-0.0183544	-0.0132151	-0.118948	0.109007	0.146141	0.0106675	0.167372	0.115284	0.18055	-0.00930415	0.0343858	0.0699148	0.138733	0.0660174	0.127945	-0.0388149	-0.173448	-0.0640833	-0.242288	-0.207997
P63173	-0.341182	0.151223	0.147564	0.144431	-0.108078	-0.202915	0.0786393	0.0557257	-0.11205	-0.0789701	-0.181115	-0.0884727	0.0914415	0.123892	0.046052	0.184512	-0.00337212	0.0146332	-0.181598	0.0121947	0.137893	0.0760314	-0.181217	0.114697	-0.19492	-0.156164	-0.0890968	0.0709622	0.0495281	0.106387	0.0631222	0.12976	0.101446	0.163459	0.150128	0.14987	-0.216065	-0.0997851	-0.00554267	0.0328555	0.0341743	0.0386653	0.0423548	0.0663787	0.0429308	-0.0366786	0.107265	-0.0757278	-0.111897
P63208	-0.291909	0.100858	-0.231825	0.326798	0.267665	0.151861	-0.160961	-0.00625639	0.221489	-0.0710106	-0.338654	0.231091	-0.00267547	0.00924232	0.0822884	0.0158844	0.287139	0.226064	-0.291757	-0.174499	-0.0778444	-0.341116	0.426749	0.151957	0.165306	0.049104	-0.332917	-0.0177195	0.296229	-0.171736	0.102814	0.0285335	-0.202755	0.061766	0.102564	-0.177171	-0.110261	-0.0980707	-0.0443089	-0.181383	0.00568762	-0.0836263	0.0781244	-0.0268235	0.977507	0.216209	0.0744127	-0.0085959	0.15298
P63241;Q6IS14;Q9GZV4	-0.0263729	0.208281	-0.164684	0.199255	-0.0466885	0.149516	-0.163811	-0.0607868	0.240459	0.21054	-0.49241	0.144756	0.0157305	0.206972	-0.139114	-0.0324686	0.197804	0.159458	-0.0330443	-0.0235484	-0.013123	-0.346079	-0.0932983	0.191611	0.141809	0.0937377	-0.267182	0.0386446	-0.02619	0.0231574	0.123019	-0.0678223	0.214482	0.210164	0.116605	-0.0162306	-0.247677	-0.203651	0.0513804	-0.0613046	0.163367	0.152331	0.180572	0.398166	-0.0874387	0.0413225	-0.115459	-0.0256133	0.0632193
P63244	-0.108071	0.106831	-0.106293	0.0388444	0.0564255	0.0220426	-0.0388816	0.0698908	-0.0729649	0.0116924	0.0293213	-0.0204182	-0.14015	-0.124819	0.139429	0.18862	0.142112	0.057531	-0.0572662	-0.0844572	0.0320455	-0.146417	0.07753	0.00588432	0.0906934	0.106633	-0.074059	-0.017494	-0.0161405	-0.0850133	-0.145809	0.152586	0.0164114	0.125364	-0.0346737	0.14661	-0.0491635	-0.132014	0.0420447	0.0712063	-0.00581156	0.0466272	0.0487883	-0.0156275	0.13311	-0.0351033	0.0215795	0.027542	-0.0919033
P63279	-0.225882	0.125283	0.0627191	0.0440741	0.0456391	0.0180506	-0.0200883	0.111677	0.392778	0.297012	-0.278538	-0.735566	0.315721	0.178407	-0.377503	0.238967	0.050153	-0.0339547	-0.0345263	-0.0364479	-0.0667509	0.155255	0.0221287	0.114091	NaN	-0.266356	0.149285	NaN	-0.431578	NaN	NaN	0.501986	-0.00740776	0.229402	0.0202057	-0.187514	-0.231498	0.148023	-0.0412962	-0.125376	-0.143632	-0.146756	-0.0696733	-0.0994775	0.216284	0.0969062	0.270907	0.0574223	-0.430591
P63313;CON__P21752	-0.920446	-0.730675	-0.672108	0.571161	0.485403	0.724635	0.38141	0.506991	0.0855525	-0.543681	-1.33865	0.449758	1.0009	0.802699	-0.0353742	-0.0571143	-0.144105	-0.340693	0.583773	1.2463	0.403969	-0.183782	-1.07488	-0.190467	0.0643325	0.0837794	0.896718	0.903926	-0.498016	-0.907408	-0.0591254	-0.118298	0.439775	NaN	NaN	NaN	NaN	-1.00147	NaN	NaN	NaN	NaN	NaN	NaN	0.476475	NaN	NaN	NaN	0.618059
P67870	-0.416822	0.281643	-0.000593988	0.179404	0.00507069	-0.159287	-0.0777851	0.372084	-0.233399	-0.0235592	0.0953457	-0.0590155	-0.165068	-0.157482	0.309948	0.425712	0.556634	0.559324	-0.244424	-0.409897	-0.0397893	-0.370627	0.25132	-0.135635	0.458557	0.345087	-0.0721383	0.0461292	-0.163346	-0.476308	-0.232187	0.324214	0.0992426	0.067041	-0.300302	NaN	NaN	NaN	-0.290999	0.16087	NaN	-0.0463698	-0.352759	0.00132528	0.40808	0.522138	0.0715462	NaN	NaN
P68036	-0.00422435	-0.0504397	0.164529	0.0285405	0.0419158	-0.0280612	-0.132633	0.0233381	-0.221449	0.0309207	-0.08062	-0.189282	0.222242	-0.0690036	0.0784118	0.185926	-0.00721701	-0.17058	-0.0800231	0.0551157	0.248364	0.157015	-0.197125	0.0355558	0.150218	0.225508	-0.0326575	-0.263997	-0.208005	0.0234102	-0.040234	0.158995	-0.0457076	-0.0527377	-0.0750584	-0.0817681	-0.0820882	0.126936	-0.192276	-0.141085	-0.0780747	0.00231919	-0.103042	-0.0752184	0.0648739	-0.00595405	0.107632	-0.0023099	0.0525871
P68366	-0.114212	0.039295	-0.0273671	0.120611	-0.0611027	-0.109942	-0.0336601	0.130366	-0.214606	0.0130703	0.0973067	-0.149481	-0.0531232	0.0143819	0.0958452	0.162339	0.21536	0.0468962	0.0531036	-0.0194126	-0.0507581	-0.0663591	-0.191248	0.024163	0.164773	0.119912	-0.0521587	-0.0722868	0.0313926	-0.127885	-0.193947	0.103952	-0.114008	-0.124981	-0.17345	-0.0845697	-0.0705864	-0.119501	0.0353411	0.137058	-0.0320918	-0.0664292	-0.0633248	0.0322909	0.0814076	-0.0254511	-0.00231655	0.0907075	0.0933395
P68371	0.0469737	0.13386	0.0709344	0.0120628	-0.0625917	-0.138719	-0.0791197	0.0118893	-0.088843	0.0666806	0.0352605	-0.0400426	-0.0153825	-0.135624	0.0915194	0.102642	0.110171	0.0800531	-0.0463992	0.00374738	-0.0583602	-0.0705154	0.00585554	-0.00599821	0.0779734	0.0918745	-0.0775822	0.0618856	-0.0143584	-0.109425	-0.0918894	0.0717993	0.020198	-0.0726202	0.00504508	0.0656186	0.141919	0.0470476	-0.0270849	0.0312821	-0.0528244	0.0261546	-0.040401	0.000593631	0.115911	-0.0517785	0.0568942	-0.0545846	-0.0173527
P68400;Q8NEV1	0.245866	0.0678134	-0.0397501	0.00720612	-0.144093	-0.0819709	-0.0379102	-0.00598662	0.0572713	0.159029	-0.0789812	-0.0584994	-0.0361677	0.0514156	-0.00267021	-0.0703972	-0.0570065	0.0271974	-0.0205184	0.0801389	0.0629177	0.0800244	-0.213793	0.0409951	-0.0125091	-0.0474924	0.120365	0.110917	-0.0342135	-0.0920096	0.0799746	-0.101716	0.0965429	-0.0367012	-0.0279704	0.146575	-0.123587	-0.218117	0.0171998	-0.0413284	0.0439315	0.046839	-0.10933	0.0302531	0.0412347	0.0124788	0.142792	-0.0442986	-0.0446972
P78310	-0.0657599	-0.139035	1.09294	0.701745	-0.0557534	-0.391442	-1.02857	0.0435475	-0.362214	-0.209805	0.272167	-0.490335	0.189268	0.00929851	0.196721	0.585127	0.395869	0.188383	0.121301	0.304022	-1.39666	0.697136	-0.183754	0.00803983	-0.0966282	0.217008	-0.155503	0.29406	-0.0203025	0.893471	-0.365983	-0.567045	-0.26921	-0.148377	-0.331043	-0.129861	0.27286	0.223765	-0.197029	2.32459	0.203599	-0.281151	NaN	NaN	-0.162473	-0.0198756	-0.186384	-0.146571	-0.141383
P78344	-0.0354849	-0.0769	-0.104699	0.00132507	0.174086	-0.0332743	0.0033366	0.0824342	-0.137011	0.0297917	-0.0425895	-0.103388	0.17879	0.0427759	0.0766325	-0.0176677	0.285037	0.169402	-0.0662987	-0.175512	-0.188442	-0.165739	0.145087	-0.0966225	-0.262334	-0.167122	0.00804161	0.133662	0.0555478	0.156647	-0.046202	0.139219	-0.0756381	0.0652018	0.0798076	0.0724417	-0.306831	-0.2738	-0.0376949	-0.0164526	-0.0342077	-0.00262249	-0.0288108	0.0339748	0.0960641	0.09806	0.24307	-0.0418585	-0.11689
P78371	0.0184758	0.0358167	0.010869	-0.0313558	0.0652342	-0.0465264	0.0239982	-0.0739455	0.0179981	0.0672303	-0.16984	-0.0277719	0.100111	0.0278163	-0.0160012	0.0251705	-0.117919	-0.146014	0.00575373	0.0829462	0.116747	0.002692	-0.0758358	0.103124	0.0429965	-0.0697903	-0.0371454	0.00244513	0.110168	-0.0517168	0.0119725	0.0145747	0.0316986	0.00528636	0.0130747	0.076139	-0.154617	-0.128673	-0.0111245	0.0196884	-0.0249988	0.0856723	0.0310774	0.0475222	0.0860381	0.037359	0.0747431	-0.0228708	0.00626524
P78417	0.109941	0.00738438	-0.279584	0.16913	0.0968071	0.30126	-0.174617	-0.169644	0.151594	-0.00205978	-0.309113	0.11715	0.0386876	0.272089	-0.123773	-0.10105	-0.19602	-0.0301637	-0.101354	-0.0405355	0.111405	-0.0972798	0.125504	0.286828	0.0107136	-0.0649419	-0.173789	0.0459625	0.277516	-0.0290885	0.163621	-0.156882	0.111779	0.146632	0.130887	-0.282311	-0.151706	-0.0985404	0.0640015	-0.106287	0.25753	-0.0413789	0.149472	-0.0169297	-0.206673	0.247038	-0.0650399	0.0167474	0.0596322
P78504	0.345533	-0.429044	-0.708702	-0.334614	0.028684	0.609207	0.0341762	0.411814	0.214657	-0.567552	-0.698378	-0.0908531	0.390178	0.0255448	0.340003	0.36636	0.00728168	-0.124593	0.0576778	0.222182	0.284762	-0.685947	-0.483947	0.687251	-0.337494	-0.511523	-0.120814	0.0201671	0.61928	0.233585	0.215033	-0.170845	-0.0298348	0.213253	0.443148	0.219488	-0.864982	-1.00027	-0.0990243	0.0576499	-0.317858	-0.275426	0.1194	0.187983	0.189282	0.483871	0.714623	0.256441	-0.0566793
P78527	-0.0713512	0.0639932	0.107273	0.0149407	-0.106156	-0.116763	-0.0245899	0.0870725	-0.118655	-0.0323965	0.120817	-0.0483016	-0.0610409	-0.122084	0.0814662	0.138009	0.0909716	0.0238277	0.0600531	-0.0495403	-0.0310683	0.0496403	-0.0935845	-0.0936248	0.128278	0.0913646	8.64847e-05	-0.0117669	-0.0732798	-0.0790766	-0.171446	0.0831544	-0.0968453	-0.106592	-0.0644526	-0.00859712	0.125138	0.0766813	-0.0270489	0.082131	-0.0823635	-0.0556451	-0.0972841	-0.116124	0.102083	-0.0907117	0.0436557	-0.0335193	-0.0348154
P82930	-0.0343043	0.0647385	0.206748	-0.201242	-0.0916722	-0.0511947	0.0906066	-0.0426655	-0.247209	0.0893286	0.086858	-0.0269431	0.046799	0.10324	-0.0759434	-0.0460999	-0.188223	-0.166453	0.00649861	0.0847351	0.135806	0.144112	-0.0110672	-0.0530071	-0.153	-0.00450257	0.114035	0.104149	0.0727584	0.036929	-0.0197654	-0.164055	-0.0237066	-0.044164	-0.015377	0.0814965	0.268188	-0.0203101	0.0282183	0.147749	-0.081202	0.0209362	-0.0876981	0.156743	-0.00449781	-0.0633378	-0.0685068	-0.100673	-0.100577
P82979	0.160433	-0.046872	0.0540142	-0.130938	-0.158061	0.0661789	-0.00708254	0.0199673	-0.0131939	-0.0129329	0.0141032	0.0100121	0.115963	0.138473	-0.219108	-0.0587705	-0.0578387	-0.1251	-0.108597	-0.000190132	0.0446358	0.274941	-0.0711024	0.0214396	-0.134063	-0.0960817	0.0575719	0.00553077	-0.0267856	0.213609	-0.00807964	-0.0204295	-0.0337938	-0.0958509	-0.142273	-0.0922928	0.228675	0.215722	-0.0095093	0.0368516	-0.00588106	0.0216023	-0.0277206	-0.0729071	-0.0366685	0.0296126	-0.152132	-0.075396	0.00832517
P83731	-0.0605068	0.108379	-0.0644598	0.0888125	-0.0521776	-0.0229405	-0.0682855	0.0647566	0.0559381	0.178511	-0.151479	-0.0561263	0.0862151	-0.0283221	-0.08155	0.0162521	0.0729733	0.148083	-0.036625	-0.00912862	-0.0476262	-0.106015	0.068883	-0.0839986	0.11461	0.0974207	0.0547337	0.016968	-0.053906	-0.195997	-0.0553823	0.0353016	-0.0153873	-0.0407005	0.0353037	0.136629	-0.0997243	-0.0612256	-0.00279937	0.128781	-0.0540556	0.00267499	0.114393	0.0607138	0.0959585	-0.134686	0.0126873	0.0580975	-0.100459
P84085	0.229956	0.133582	-0.0332288	-0.0271919	-0.110023	-0.123886	0.0110851	0.0415624	0.0162168	0.248955	-0.179325	0.0259426	0.144708	-0.171516	-0.0232468	0.0940223	0.183128	-0.0934109	0.02479	-0.0419081	0.265261	-0.20613	0.0366048	-0.114564	0.0276695	-0.00942405	0.0935615	0.204711	0.0570979	-0.155043	0.0462297	-0.13412	0.474807	-0.0606454	0.335654	0.223979	0.103403	-0.094783	-0.127432	0.114979	-0.0278758	0.220223	0.21369	-0.087875	0.12125	-0.114166	-0.0420406	0.0401714	-0.190255
P84090	-0.0263916	0.045866	0.1509	0.237722	-0.216656	-0.0400435	-0.116301	0.0257108	0.248642	0.243116	-0.00932141	0.206345	-0.133724	-0.10622	-0.2208	-0.0978262	0.104215	0.0261101	0.133416	0.145925	-0.137361	-0.206847	-0.158829	0.212217	0.187181	0.0884542	0.0626783	0.165353	-0.141216	-0.201762	0.07593	-0.111861	0.0587449	0.0885045	-0.017043	-0.150059	0.216153	0.283021	-0.0312422	-0.199552	0.0694689	0.00806834	0.0572729	-0.0236059	-0.118949	-0.0235395	0.0396761	-0.0603933	0.00856637
P84095	0.0526924	0.0506938	-0.17753	0.0574647	-0.16113	-0.0828683	0.192408	0.0301913	0.0415118	0.175868	-0.253532	0.05264	0.0621872	-0.0216405	-0.125957	0.000837504	0.00313936	0.0138743	0.0787413	-0.0248158	0.050095	-0.267742	-0.123582	0.212865	-0.0867901	0.00466892	0.0206968	0.191023	0.0490522	-0.113857	0.0514267	-0.153511	0.0327378	0.0738349	0.0238012	0.136009	-0.0426414	-0.0827981	-0.166923	-0.0997063	0.0911424	0.0249245	0.0565773	0.11985	0.0889371	-0.0615465	-0.14607	0.133463	0.0166784
P84098	-0.118134	0.0794732	0.0377766	0.101688	-0.177044	-0.117385	0.0770024	0.105657	-0.0945777	0.155063	-0.133558	0.0897401	0.163727	-0.105937	-0.00927081	-0.124079	-0.0555769	-0.103952	0.144632	0.127103	0.121644	-0.0738272	-0.198149	0.0433186	0.0809628	-0.0191202	-0.0347177	0.225077	0.0584208	-0.233334	-0.136253	-0.0280239	-0.0206751	0.0683107	-0.0346157	0.19269	-0.228596	-0.149879	-0.000261696	0.117091	-0.0221552	0.0156896	-0.00830513	0.0229423	0.22413	-0.0432127	0.0982026	-0.0458562	-0.118439
P84103	0.111798	0.0863741	0.227535	0.086941	-0.228763	-0.203453	-0.0710345	-0.00462963	-0.156087	-0.014945	0.267182	-0.0537732	-0.129013	-0.186444	0.0691882	0.162742	0.125393	0.139532	0.101967	0.0405765	-0.234773	-0.135128	-0.0132307	-0.020185	0.171289	0.150747	0.0188878	0.117357	-0.191677	-0.162996	-0.0907593	-0.0114856	-0.217769	-0.0705635	-0.190124	-0.0612453	0.124113	0.253466	-0.0518305	0.0758404	-0.0575722	-0.0823176	-0.123128	-0.0902051	0.0535597	-0.0275491	0.0685712	-0.041159	0.0205207
P85037	-0.112237	0.128407	0.0246319	0.0945719	0.0459262	-0.341126	0.383265	-0.0950212	-0.0885494	-0.256781	0.182518	0.0370408	-0.227797	0.129571	0.223222	0.130998	-0.0204585	-0.00173454	0.122712	-0.202349	0.159651	0.0355933	-0.125641	0.154212	0.282074	-0.0370126	0.299518	0.163916	-0.0833939	-0.106737	-0.173913	-0.226891	0.0685487	0.0839088	-0.0826665	-0.0177304	NaN	0.0547575	0.626158	0.0398781	NaN	-0.0584641	0.186929	-0.0227263	-0.0155216	-0.0218153	0.226585	NaN	-0.0691536
Q00059	0.0204071	0.0626411	0.219098	0.0619602	-0.140358	-0.138917	-0.107657	-0.0342899	-0.0334235	0.132206	0.258387	0.00461198	-0.112338	-0.138786	-0.132542	-0.0456116	-0.00255244	-0.0506861	0.0626308	0.0733644	-0.0804389	0.169188	-0.14965	-0.102048	0.143208	0.134062	0.0326529	-0.0230841	-0.221593	0.00586569	-0.130389	-0.0121639	0.0275126	-0.0491321	-0.120758	-0.00815936	0.113769	0.269482	-0.0212365	0.138745	0.0128392	0.0848828	-0.183506	-0.115679	-0.209481	-0.0963362	-0.0916072	-0.0549707	0.0744605
Q00325	0.0479342	0.160029	0.265379	-0.0201292	-0.110988	-0.105175	-0.124496	-0.089362	-0.0631612	0.112017	0.209156	0.0185214	0.00396511	-0.161118	-0.100149	-0.0195764	0.0695259	0.0688773	0.150359	0.0504034	-0.0294072	0.0824576	-0.19298	-0.19182	0.00709652	-0.0523772	0.123065	-0.0690085	-0.0265004	0.0869182	-0.0358167	-0.0761569	-0.049402	-0.148999	-0.199316	-0.0561606	0.250614	0.190629	-0.0259244	-0.0464577	-0.068578	-0.0847819	-0.025479	-0.199267	0.00821644	-0.0204675	-0.037785	0.0659672	0.0185876
Q00341	0.283202	-0.079088	-0.151138	-0.134878	0.0149955	0.00544207	0.00864374	-0.000815159	-0.110002	0.0603435	-0.192525	0.0482409	0.184658	-0.0264833	0.0328472	-0.0098404	-0.0121433	-0.12526	0.112824	0.053345	0.105218	0.00116773	-0.122885	-0.0646341	-0.135592	-0.174975	0.0456806	-0.117312	0.189557	0.068475	0.0143891	0.0502347	0.0249845	0.0539249	0.00865505	0.118446	-0.185637	-0.310638	-0.0476713	0.0219574	-0.0389433	-0.0177768	-0.0183777	-0.0103107	0.0171425	0.0680009	0.0969339	-0.0596742	-0.130302
Q00610	-0.0280728	0.0511386	0.11078	-0.00418768	-0.0451911	-0.0819082	-0.0164601	0.00630731	-0.0804351	0.0377381	0.0786562	-0.0410394	-0.00881027	-0.0766717	0.00614119	0.068272	0.119093	0.0945125	0.0127285	-0.0405325	-0.0488668	-0.0202782	-0.0297637	-0.0936087	0.124059	0.0952031	-0.0332296	0.00959125	-0.108574	-0.0517674	-0.108484	0.0845377	-0.0238046	-0.048156	-0.0934388	0.0237147	0.122779	0.0778788	0.0223355	0.0812713	-0.0249322	-0.00202538	-0.0311389	-0.0563384	0.0799198	-0.0817057	-0.0124629	-0.0301138	-0.0491346
Q00688	0.0692834	0.0163923	0.045233	0.145615	-0.0280718	-0.0766839	-0.181519	-0.017511	0.0450349	0.211546	-0.0501344	0.0629197	-0.00321768	-0.10483	-0.144596	-0.0538174	0.00612412	-0.0833533	0.00504306	0.166987	0.0333403	-0.0290277	-0.133438	0.005257	0.149461	0.0938455	-0.096155	-0.0400869	-0.0542144	-0.071124	-0.110364	0.111699	-0.0106113	0.0614025	0.079612	-0.0417739	-0.190703	0.0594708	-0.109569	-0.0184301	0.0181107	0.0154876	0.0128441	0.0741931	-0.0408894	-0.0220496	0.0166263	-0.0379714	0.0895148
Q00796	-0.043314	0.121107	-0.0723423	0.126878	0.0308703	0.042159	-0.0533154	-0.0776245	0.0763908	0.132086	-0.045945	0.14678	-0.0996521	-0.0419105	-0.0512097	-0.00515699	0.211394	0.11922	-0.0442025	-0.0463742	-0.0455033	-0.1402	0.10783	-0.0794254	0.130836	0.109938	-0.0653756	0.0332183	0.00439551	-0.153707	-0.066005	0.114768	0.0855467	0.103914	-0.00816953	-0.0526354	-0.155366	-0.0217937	0.0548384	0.0380007	0.0597665	0.118822	0.142497	0.079787	-0.0437751	0.105516	-0.0364548	0.0314915	0.154191
Q00839	-0.0814128	0.0384166	0.179679	0.0596044	-0.0533852	-0.06874	-0.0484659	-0.0106932	-0.0865224	-0.00669605	0.19618	0.00561395	-0.093567	-0.134431	0.0536648	0.0807039	0.0830865	0.0238924	0.038379	0.00748058	-0.0495228	0.0756769	-0.0832627	-0.0740874	0.143574	0.128339	-0.0533904	-0.0267099	-0.125777	-0.0207823	-0.152822	0.112683	-0.0707964	-0.034312	-0.0486179	-0.0469585	0.149187	0.162573	-0.0638046	0.0202533	-0.0572298	-0.037112	-0.0677842	-0.0996677	0.0872211	-0.0867224	0.0206308	-0.0150278	0.0238473
Q01085	0.0396072	-0.06641	0.360198	0.02959	-0.0371043	-0.160844	-0.196866	0.149392	0.172804	0.131237	0.153387	0.0953179	-0.152036	-0.11462	-0.139504	0.0130221	-0.132111	-0.290032	0.012186	-0.0160337	0.0519176	0.207655	0.12146	0.191253	-0.053769	-0.337048	7.61521e-05	0.132247	0.131643	-0.0318468	0.244256	0.0556812	NaN	NaN	NaN	NaN	NaN	NaN	-0.133914	NaN	NaN	0.0852665	NaN	NaN	NaN	NaN	NaN	NaN	NaN
Q01105;P0DME0	0.284472	0.103198	-0.0558793	0.0880958	-0.103668	-0.154726	-0.0194616	-0.0531521	0.0834208	0.143089	0.112321	-0.00304344	-0.193562	-0.0317857	-0.063581	0.0868533	-0.170015	-0.0812443	-0.0601779	0.168982	0.0477341	0.117352	-0.150836	0.22419	0.157463	0.179917	-0.231363	-0.0799314	-0.0413155	0.0640695	-0.055487	0.0838444	0.109237	0.0705756	0.138033	-0.00891836	0.179428	0.177772	0.1816	-0.222537	-0.174893	0.150707	0.0420071	0.0981418	-0.23427	0.012679	-0.138183	0.0580151	0.0404806
[truncated: 4,042 more rows]
[truncated: 30 more columns]
