# Supplementary material for: HarmonizR enables data harmonization across independent proteomic datasets with appropriate handling of missing values
Source: Nat Commun. 2022 Jun 20;13:3523. doi: 10.1038/s41467-022-31007-x (PMC9209422; doi:10.1038/s41467-022-31007-x)
Supplement: Supplementary file 3 — Source Data [file 41467_2022_31007_MOESM3_ESM.zip › Source Data/Figure2;Supplementary Figure 2-10;HarmonizR ComBat Random Forest imputed.xlsx]

## Sheet: afterHarmonizRRFimputedspikein
Protein ID	TripleTOF6600.SWATH.5%Yeast.15%EColi.R1	TripleTOF6600.SWATH.5%Yeast.15%EColi.R2	TripleTOF6600.SWATH.5%Yeast.15%EColi.R3	TripleTOF6600.SWATH.10%Yeast.10%EColi.R1	TripleTOF6600.SWATH.10%Yeast.10%EColi.R2	TripleTOF6600.SWATH.10%Yeast.10%EColi.R3	QExactive.DDA.5%Yeast.15%EColi.R1	QExactive.DDA.5%Yeast.15%EColi.R2	QExactive.DDA.5%Yeast.15%EColi.R3	QExactive.DDA.10%Yeast.10%EColi.R1	QExactive.DDA.10%Yeast.10%EColi.R2	QExactive.DDA.10%Yeast.10%EColi.R3	QExactive.DIA.5%Yeast.15%EColi.R1	QExactive.DIA.5%Yeast.15%EColi.R2	QExactive.DIA.5%Yeast.15%EColi.R3	QExactive.DIA.10%Yeast.10%EColi.R1	QExactive.DIA.10%Yeast.10%EColi.R2	QExactive.DIA.10%Yeast.10%EColi.R3
Q9NPJ3	23.3089	23.0245	22.6802	23.0187	23.0989	23.0541	23.1269	23.0033	23.057	22.9916	23.0534	23.008	22.7511	23.21	22.9858	23.1063	23.1311	22.9848
O00116	24.1627	24.39	23.5179	24.254	24.1566	24.3862	24.123	24.2737	24.1383	24.145	24.1141	24.0882	24.0465	24.0953	24.3967	24.0269	24.1573	24.1784
P11766	26.6044	26.7525	26.6743	26.8038	26.6581	26.7667	26.7571	26.7094	26.8105	26.6452	26.6209	26.7083	26.5133	26.7758	26.7608	26.8408	26.6346	26.7537
Q9NRN7	24.103	24.1184	24.0391	24.3997	24.0437	24.2993	24.2914	24.2191	24.189	24.2908	23.985	23.9957	23.7363	24.3555	24.0839	24.2633	24.3455	24.1052
Q53H12	22.8511	23.1387	22.839	23.1677	22.9245	22.9998	23.0607	22.9499	22.9501	22.9874	22.8211	23.0909	22.8046	23.2241	22.9282	23.0821	22.9989	22.7822
P49748	22.6667	23.0665	22.9436	23.0635	23.0468	23.2579	22.9991	23.07	22.9806	23.1861	23.1446	22.9618	23.0728	23.2951	23.1013	22.3208	23.4016	22.9527
O96019	26.0218	26.0576	25.9301	26.0711	25.9359	26.1407	26.0337	26.02	26.02	26.0477	26.0049	26.0199	25.8724	26.026	25.9627	26.1396	26.0723	26.0665
Q99798	25.2349	25.1443	25.1431	25.2893	25.0958	25.1956	25.1991	25.2288	25.186	25.1436	25.1376	25.1616	24.9134	25.2946	25.2481	25.2239	25.2592	25.1417
P35611	22.7313	22.8467	22.6339	22.8843	22.5584	22.5994	22.7043	22.7178	22.7605	22.6768	22.6422	22.7273	22.5363	22.686	22.6208	22.6045	22.8997	22.8886
Q13685	22.6404	23.03	22.6982	22.8221	22.4773	22.8445	22.8345	22.5933	22.8957	22.8244	22.7559	22.7145	22.4588	22.6006	22.9744	22.6941	23.0543	22.9026
Q9NRW3	22.8265	22.9173	22.6751	23.0895	22.7057	23.0592	22.9592	22.8128	22.9634	22.8812	22.8186	22.9023	23.0406	22.855	22.9019	23.093	22.8358	22.5975
Q13085	23.8448	23.9301	24.223	24.3618	24.1361	24.443	24.168	24.1854	24.0969	24.1311	24.0414	24.1572	24.1737	24.2306	23.8209	24.2725	24.2833	24.1157
P31946	27.2596	27.3016	27.1014	27.2509	27.1159	27.2468	27.2783	27.1651	27.2615	27.1917	27.2042	27.2574	26.9134	27.3122	27.2425	27.2867	27.2811	27.2424
P62258	29.2855	29.3238	29.207	29.3883	29.2315	29.3364	29.3409	29.2819	29.3016	29.2912	29.307	29.3146	29.1667	29.3874	29.2571	29.3105	29.4068	29.2819
Q04917	25.9896	26.0981	26.0746	26.233	26.013	26.1347	26.1202	26.0756	26.1194	26.0712	26.0746	26.1056	25.918	26.2226	26.1503	26.1772	26.1076	26.1206
O95336	23.5565	23.759	23.6084	23.6744	23.5643	23.6753	23.6195	23.7326	23.611	23.4749	23.7142	23.6805	23.5125	23.7473	23.6714	23.6387	23.6988	23.6067
P17174	26.2808	26.3383	26.282	26.4614	26.1912	26.3243	26.2712	26.3005	26.3159	26.2765	26.3086	26.3078	26.0593	26.3632	26.298	26.4019	26.3304	26.2868
P00505	24.8045	24.9516	24.8861	25.1321	24.7728	25.2208	24.9769	24.9665	25.0521	24.9208	24.9243	24.9696	24.7527	24.9384	25.0273	25.0138	24.9609	25.0503
Q96IU4	23.678	23.9005	23.7839	24.0249	23.7402	23.9232	24.0733	23.8728	23.9888	23.9717	23.503	23.5397	23.5255	23.8889	23.9834	23.9877	23.7465	23.7928
P53396	27.8873	27.9228	27.8264	27.987	27.8417	27.9976	27.927	27.9257	27.925	27.9039	27.9255	27.9105	27.7727	28.0086	27.9266	27.9528	27.9775	27.8454
Q12904	25.6491	25.601	25.494	25.6901	25.633	25.6247	25.6447	25.626	25.6743	25.5677	25.6071	25.6071	25.4073	25.6396	25.6789	25.6122	25.796	25.5622
O00170	23.4546	23.3708	23.3017	23.4291	23.3908	23.4395	23.3285	23.3363	23.5123	23.4911	23.3617	23.4041	23.2995	23.3162	23.4086	23.68	23.3812	23.2904
O94788	26.9549	27.0997	27.0423	27.2314	26.9188	27.0792	27.0673	27.0818	27.0788	27.0214	27.1025	27.0444	26.8768	27.0589	27.1147	27.1423	27.0938	27.1056
P61221	26.5346	26.575	26.6391	26.7309	26.5905	26.5758	26.6118	26.5596	26.6221	26.6196	26.614	26.5776	26.4091	26.6561	26.6415	26.6492	26.5801	26.6524
Q9UG63	25.6621	25.7132	25.7264	25.9069	25.6287	25.8561	25.7911	25.7787	25.6941	25.7466	25.7357	25.8007	25.5772	25.7664	25.7979	25.8819	25.8033	25.6746
Q9NUQ8	21.7355	21.8808	21.8519	21.6281	21.7534	21.6587	21.7144	21.8081	21.9055	21.5431	21.7401	21.7473	22.0643	21.954	20.9804	22.1427	22.2983	20.9355
Q9UKV3	25.1309	25.2095	25.0884	25.1041	24.9864	25.2362	25.1261	25.091	25.2205	25.1505	25.0906	25.1665	25.0808	25.1042	25.1414	25.2327	25.0552	25.1888
P11310	24.1893	24.2113	23.8951	24.2778	24.0711	24.1715	24.2019	24.1447	24.1005	24.1379	24.143	24.1188	23.8315	24.3424	24.2097	24.2111	24.318	23.954
P55263	24.9504	25.0039	24.9853	24.9098	25.2116	25.06	24.978	25.0371	25.0893	24.9467	25.0238	25.034	24.7799	24.917	25.0053	25.0729	25.3319	24.9716
P05141	26.2187	26.3154	26.161	26.5267	26.1914	26.4254	26.3214	26.2869	26.2796	26.4212	26.2694	26.3314	26.032	26.1971	26.4671	26.4011	26.3436	26.4115
P12236	26.0428	25.4861	24.1568	25.9523	22.5604	25.3098	24.9851	24.9635	24.9841	25.011	24.9702	24.9743	24.6012	25.0085	24.91	24.9658	25.041	24.8507
P63104	28.9081	29.0673	28.9011	29.039	28.7435	29.1093	29.0072	28.9398	28.9593	28.9126	28.9643	28.972	28.7733	29.0137	29.0035	29.0686	28.9905	28.9053
P52209	28.3576	28.4347	28.3263	28.4884	28.318	28.5089	28.3819	28.3737	28.4588	28.3844	28.4335	28.4308	28.1525	28.5668	28.4786	28.4307	28.4103	28.422
Q15758	25.9975	26.201	26.0848	26.2376	26.007	26.2243	26.2398	26.1732	26.1913	26.0098	26.0361	26.1288	25.8855	26.2109	26.0071	26.2646	26.2292	26.1666
Q13541	22.6732	22.9285	22.5748	22.8748	22.2966	22.8266	22.8849	22.6806	22.6754	22.653	22.7172	22.5997	22.7771	22.5705	22.5614	22.7191	22.8077	22.7473
P61163	22.6438	22.7685	22.3215	22.9386	22.4036	22.4105	22.5534	22.6485	22.6761	22.4973	22.5471	22.5428	22.2973	22.6818	22.7362	22.5257	22.6779	22.5069
P61981	27.465	27.4645	27.6346	27.5403	27.6147	27.7544	27.5771	27.6152	27.5729	27.5481	27.607	27.5634	27.3906	27.6877	27.6005	27.631	27.5821	27.625
P27348	27.5191	27.6476	27.6	27.6859	27.5194	27.7152	27.6001	27.5849	27.632	27.5959	27.5802	27.6186	27.4653	27.618	27.6169	27.6872	27.6595	27.5819
P30153	27.1247	27.2166	27.093	27.2576	27.1084	27.2761	27.1957	27.2016	27.1769	27.1771	27.1599	27.1974	26.9842	27.283	27.2447	27.3017	27.1184	27.1868
P63151	24.2014	24.7417	24.3324	24.5728	24.1939	24.4326	24.3875	24.4466	24.5238	24.4448	24.276	24.4227	24.1355	24.4883	24.4674	24.5327	24.4426	24.4245
P11171	24.5433	24.6457	24.4781	24.7985	24.527	24.8288	24.6819	24.6356	24.6347	24.5638	24.6438	24.6371	24.4323	24.5383	24.8359	24.7388	24.6396	24.6619
P08195	25.5821	25.6533	25.7022	25.6169	25.5956	25.7203	25.7175	25.6268	25.6355	25.6434	25.5895	25.6961	25.3993	25.655	25.57	25.9336	25.6713	25.6756
Q8NE71	24.6136	24.7064	24.6165	24.7236	24.5427	24.7013	24.6577	24.6001	24.6855	24.6186	24.6365	24.6948	24.5655	24.5728	24.8081	24.6784	24.5544	24.6829
Q9H4A4	25.2915	25.4321	25.3855	25.4484	25.3068	25.574	25.4533	25.3582	25.4764	25.4149	25.4293	25.3971	25.2257	25.4189	25.4074	25.5135	25.578	25.4327
P39687	27.5061	27.5733	27.4767	27.5855	27.4632	27.6763	27.6082	27.5732	27.4803	27.5696	27.5297	27.5194	27.3353	27.5279	27.5635	27.7009	27.5684	27.6005
Q9BTT0	25.1498	25.0901	24.9793	25.1558	25.1744	25.1975	25.2414	25.0638	25.2272	25.009	25.1725	25.007	24.9896	25.5522	24.9542	24.6859	25.4402	25.0567
Q99873	25.9577	25.9836	25.9307	25.9901	25.9032	25.9077	25.96	26.0486	26.0445	25.9398	25.9977	25.9606	25.808	26.0514	26.0009	26.0335	25.9747	26.0021
P20073	25.3572	25.4288	25.2319	25.5745	25.4373	25.4963	25.4396	25.4317	25.4895	25.394	25.3803	25.4212	25.2596	25.5182	25.4976	25.4584	25.4176	25.4708
P27695	25.4507	25.5089	25.5044	25.5919	25.4768	25.5733	25.6228	25.5602	25.4975	25.524	25.4311	25.5688	25.4517	25.5444	25.4753	25.771	25.4838	25.4753
P50995	25.911	26.0097	25.9935	26.1039	25.9673	26.0455	25.9754	25.9416	25.99	26.0255	25.9611	26.0827	25.818	26.0862	25.9236	26.2033	26.0127	25.9534
P63010	25.8626	25.9008	25.8623	25.8743	25.6246	25.9266	25.8332	25.8992	25.8741	25.8423	25.8091	25.848	25.5435	25.9388	25.8608	25.8975	25.9171	25.8327
Q96CW1	24.5058	24.6619	24.5148	24.6196	24.614	24.7332	24.6857	24.6542	24.5828	24.6029	24.6018	24.5795	24.5852	24.3982	24.4946	24.768	24.7777	24.647
P18085	24.7554	24.8305	23.8469	23.6757	23.8423	24.4603	24.2663	24.1671	24.2846	24.1776	24.1937	24.2161	23.9233	24.3253	24.2392	24.2618	24.3433	24.3261
P12814	25.1639	25.2644	25.159	25.3489	25.2116	25.3735	25.3228	25.1707	25.2694	25.2589	25.2079	25.2736	24.9095	25.3536	25.3286	25.3948	25.2898	25.2329
P04075	30.9606	31.092	30.9409	31.1384	30.8627	31.1382	31.0086	31.0185	31.0442	31.0202	31.0576	31.0173	30.7483	31.0949	31.0884	31.1036	31.0493	31.0313
Q9H2P0	21.6537	21.4367	21.5838	21.5392	21.4301	21.3223	21.5002	21.4575	21.5974	21.5455	21.4445	21.4341	21.2726	21.6795	21.5051	21.5533	21.4723	21.5003
O95433	26.3351	26.4635	26.3231	26.529	26.2135	26.5036	26.4118	26.4062	26.3803	26.3886	26.3663	26.4454	26.1546	26.4675	26.4372	26.4662	26.4667	26.4003
Q13155	23.4687	23.414	21.8405	24.597	25.0759	24.8269	23.8107	23.8193	23.7462	23.7092	23.7881	23.8052	23.7162	23.8701	23.946	23.9023	23.7279	23.7843
P02768	25.6408	25.6065	25.646	25.7516	25.6258	25.7092	25.6883	25.6918	25.6349	25.6558	25.6809	25.6033	25.3228	25.7035	25.7929	25.7808	25.7677	25.6261
P09972	25.817	25.9235	26.1974	25.9685	25.7809	25.9264	25.9432	25.9246	25.9634	25.7994	25.874	25.9555	25.4544	26.0773	26.0985	26.0674	25.77	26.0507
P28838	26.4973	26.5344	26.4204	26.6014	26.4055	26.6536	26.5297	26.5502	26.5463	26.4993	26.4323	26.519	26.2144	26.6418	26.6199	26.6386	26.5205	26.4957
Q92688	28.0396	28.1494	28.0133	28.1453	27.8928	28.1766	28.1012	28.1466	27.9988	28.0118	28.0845	28.0808	27.8063	28.0676	28.1766	28.1399	28.146	28.0648
P02647	22.527	22.8794	22.6362	22.7811	22.8141	22.4392	22.6648	22.6713	22.891	22.499	22.4442	22.8887	23.0994	22.3268	22.9838	23.0514	22.2694	22.4435
O14561	24.67	24.6047	24.3613	24.7956	24.4046	24.7477	24.503	24.653	24.7023	24.4035	24.7061	24.5838	24.5727	24.479	24.3781	24.8123	24.6936	24.6984
O95394	23.583	23.9181	23.8654	23.7465	23.6686	23.964	23.8409	23.7691	23.8112	23.8856	23.7263	23.7988	23.7094	23.9375	23.9069	23.5369	23.828	23.904
P14550	24.2572	24.0562	23.9681	24.1241	23.918	24.1401	24.1964	24.1012	24.1706	24.0521	23.9442	24.102	23.9483	24.186	24.1406	24.1893	23.9878	24.0763
Q04828	25.5518	25.6358	25.5116	25.5833	25.5211	25.701	25.5678	25.5808	25.6487	25.5724	25.5912	25.5302	25.3295	25.6374	25.5755	25.7375	25.5505	25.6599
P16157	24.6636	24.8305	24.6633	24.6014	24.478	24.7447	24.6167	24.6264	24.6548	24.6275	24.6126	24.6655	24.6499	24.7463	24.6351	24.706	24.6508	24.6872
O43707	28.7186	28.8148	28.6213	28.8507	28.6585	28.8258	28.7397	28.7396	28.7704	28.7286	28.7175	28.7389	28.5419	28.7742	28.7601	28.9346	28.7273	28.7486
Q16186	24.894	25.024	24.8263	25.1833	24.9745	25.1316	24.9701	24.9427	25.07	25.005	25.0336	24.9816	24.7862	25.0963	24.9467	25.1227	24.9616	25.0639
O95831	26.0095	26.1515	25.9584	26.157	25.9989	26.1444	26.1391	26.0055	26.026	26.0533	26.1234	26.0956	25.9053	26.096	26.0573	26.1579	26.1634	26.0588
Q9ULX6	22.2019	22.3208	22.0696	22.4359	22.3127	22.5964	22.4375	22.3579	22.2326	22.327	22.2978	22.3102	22.2466	22.2906	22.591	22.3913	22.2721	22.1148
Q03154	23.2323	23.3666	23.3812	23.5017	23.2619	23.4762	23.3322	23.3572	23.3663	23.2984	23.4272	23.3624	23.4372	23.4378	23.3002	23.3608	23.3838	23.288
O60678	22.2191	22.507	22.3223	22.4064	22.1224	22.34	22.3481	22.4525	22.3036	22.3045	22.1448	22.337	22.3576	22.4294	22.2217	22.3408	22.2412	22.2924
O14744	26.6849	26.7291	26.6235	26.7224	26.5748	26.7143	26.6519	26.7169	26.7005	26.6889	26.7024	26.6806	26.3662	26.7212	26.8119	26.7331	26.7307	26.7548
O95782	26.3772	26.2674	26.1941	26.3493	26.1827	26.2985	26.2743	26.2966	26.3499	26.2751	26.2853	26.2343	26.0769	26.3961	26.3144	26.413	26.2853	26.2055
O43681	23.4793	23.2204	23.1317	23.6466	23.2738	23.3494	23.4008	23.3496	23.3692	23.3863	23.3383	23.3009	23.0513	23.4197	23.4632	23.4122	23.4175	23.3943
P08243	28.0467	27.9611	27.9356	28.0284	27.8722	28.0439	27.9692	27.9811	28.0201	27.9645	27.9548	28.0056	27.7192	28.0516	27.9969	28.0532	28.0062	27.9893
O15143	23.4377	23.1721	23.3846	23.4361	23.4045	23.4495	23.4449	23.2779	23.4064	23.5429	23.2916	23.3618	23.0627	23.4599	23.4029	23.4526	23.5572	23.3965
P04083	29.1595	29.2259	29.1555	29.2463	29.0995	29.1977	29.214	29.2033	29.1828	29.1839	29.2214	29.1627	28.8947	29.2799	29.2238	29.3094	29.2192	29.1998
P07741	26.3223	26.3201	26.2034	26.3977	26.2736	26.3262	26.3303	26.3055	26.4143	26.2749	26.2852	26.312	26.2006	26.398	26.3123	26.4188	26.3742	26.3925
Q92974	23.9016	24.1402	23.8958	24.1471	24.1366	24.0214	24.0236	24.0126	24.0988	24.1292	23.9995	24.0479	24.1275	24.061	24.1531	23.9962	23.9463	23.9583
P08758	25.7968	25.9214	25.782	25.9203	25.7556	25.9295	25.8914	25.7998	25.8232	25.8991	25.8712	25.8479	25.754	26.0725	25.8354	25.7962	25.7926	25.934
P84085	22.1103	24.0934	23.325	22.8759	24.0669	23.702	23.2872	23.4845	23.4071	23.465	23.49	23.5002	23.0971	23.4979	23.4848	23.5316	23.4484	23.392
Q8N6H7	23.0168	23.1127	22.9806	23.101	23.1698	23.1821	23.2029	22.9899	23.0819	23.1181	23.0728	23.1042	23.3038	23.0617	23.1571	23.319	22.5043	23.1676
Q8IWZ3	21.4099	21.4552	21.4338	21.5916	21.2944	21.1976	21.3807	21.2744	21.3382	21.5719	21.2879	21.4269	20.9838	21.4833	21.4502	21.6076	21.3306	21.4932
O60306	22.464	22.6131	22.3877	22.5659	22.3649	22.4444	22.5967	22.4597	22.523	22.4283	22.2937	22.4975	22.5143	22.573	22.2418	22.5446	22.1686	22.7561
Q8N6T3	21.025	21.354	21.1254	21.531	21.4261	21.5054	21.3851	21.1972	21.3235	21.4711	21.2361	21.2998	21.1951	21.2755	21.2564	21.4783	21.3483	21.3731
Q99856	22.414	22.4315	22.315	22.4316	22.4894	22.5888	22.5517	22.565	22.4369	22.6239	22.3071	22.264	22.4496	22.5172	22.3606	22.4661	22.548	22.3865
P59998	23.2889	23.5225	23.312	23.5262	23.5174	23.585	23.4455	23.421	23.2818	23.6868	23.5307	23.402	23.2364	23.3879	23.5788	23.585	23.3612	23.5766
Q9UBL3	22.5514	23.051	22.9511	23.0661	23.0358	23.0124	22.9278	23.0064	22.9418	22.8514	23.0021	22.9665	22.9971	23.085	23.3612	22.8888	22.624	22.7306
Q10567	24.1337	24.1914	24.0951	24.0611	24.0386	24.31	24.1186	24.1151	24.1298	24.1355	24.1742	24.1371	23.7131	24.0764	23.9835	25.2045	23.9653	23.8566
O43747	23.1243	23.4417	23.0906	23.6565	23.5691	23.4102	23.4582	23.4632	23.4591	23.4509	23.4276	23.4954	22.4962	24.2637	22.8627	22.9273	24.2649	23.5821
O14497	22.9005	23.0915	23.1425	23.0611	22.8505	23.2278	23.0246	23.0795	22.9721	23.1608	22.9621	23.1223	22.8023	23.0732	22.986	23.179	23.1631	23.0614
P40616	22.0825	22.0294	21.7654	22.0593	21.805	22.3487	21.9705	22.1396	22.1612	22.0003	21.9201	21.9933	21.5863	22.1911	22.2134	22.0308	22.0027	22.0572
P61160	25.272	25.3798	25.2114	25.382	25.1755	25.3877	25.3876	25.3588	25.2701	25.2942	25.32	25.2053	25.0627	25.4001	25.247	25.533	25.4335	25.1945
Q9BZZ5	23.9085	23.8741	24.0122	23.7841	23.8505	23.7026	23.9274	23.8397	23.8393	23.8372	23.8444	23.8212	23.4856	23.9679	24.045	24.0521	23.7586	23.774
Q9Y2Y0	20.0004	21.1556	21.0004	20.7613	20.4588	21.5127	20.9832	20.8447	20.6674	20.5178	20.9377	21.0075	21.4301	20.2153	21.5796	21.1311	19.4764	21.3118
P61158	25.2969	25.4544	25.2608	25.4165	25.2522	25.4188	25.3358	25.4137	25.4087	25.2765	25.273	25.3785	25.1734	25.4222	25.3857	25.3564	25.265	25.4557
Q9NVI7	25.1346	25.1766	24.9576	25.166	24.8141	25.082	25.0312	25.0932	25.1157	25.0553	25.0528	25.0085	24.8103	25.0888	25.1712	25.1091	25.0327	25.1257
O75947	24.7883	24.8682	24.8103	25.0287	24.855	25.0037	24.9075	24.8784	24.8613	24.7961	24.9115	24.8662	24.6223	24.8511	24.8006	24.8409	24.7672	25.4139
O00154	25.4195	25.3894	25.2522	25.2543	25.297	25.2393	25.2488	25.333	25.2813	25.2834	25.3504	25.3679	25.345	25.0661	25.5537	25.3266	25.3427	25.239
P30049	24.1665	24.4055	24.4327	24.5049	24.3533	24.5114	24.3506	24.4162	24.4098	24.4224	24.4354	24.2993	24.1611	24.5474	24.3124	24.6118	23.9576	24.686
P48047	26.1126	26.1522	26.007	26.1323	26.0654	26.1002	26.1569	26.1663	26.0983	26.0575	26.0371	26.1054	25.6623	26.0277	26.194	26.3126	26.1536	26.2595
Q8WWM7	25.3853	25.6937	25.2362	25.5897	25.4081	25.6201	25.4804	25.5013	25.4902	25.5629	25.493	25.4631	25.2048	25.5156	25.4657	25.5943	25.5922	25.5728
P46379	25.2989	25.3229	25.1411	25.3328	25.0927	25.3338	25.2799	25.2291	25.2759	25.2555	25.2373	25.2565	25.1505	25.3732	25.1582	25.3807	25.2641	25.2031
P25705	28.9853	29.1089	28.9789	29.0928	28.905	29.1164	29.0969	29.0078	29.0261	29.0463	28.9861	29.0227	28.7413	29.1415	29.0727	29.0942	29.0925	29.0597
Q9NVJ2	22.9856	23.3766	23.3446	23.1749	22.9101	23.3257	23.2951	23.2797	23.2486	23.1328	23.1601	23.0725	22.9079	23.2588	23.3057	23.3174	23.0851	23.3344
O15144	24.1165	24.1409	23.9581	24.079	24.2025	24.2473	24.0881	24.067	24.1462	24.1981	24.1556	24.1193	23.7789	24.0829	24.1673	24.3137	24.1918	24.2348
P54709	23.7559	23.7455	23.7333	23.8784	23.723	23.9734	23.9297	23.685	23.8846	23.7227	23.8061	23.8146	23.7304	23.9382	23.7573	23.8712	23.8455	23.6845
Q9NT62	22.7184	22.747	22.725	22.8945	22.8823	22.7618	22.8068	22.716	22.813	22.7559	22.9271	22.8186	22.4195	22.8996	22.6618	23.1301	22.6374	23.0457
P18859	23.4077	23.5943	23.2741	23.342	23.4179	23.5584	23.4221	23.3853	23.4212	23.4776	23.2966	23.5445	23.3595	23.5421	23.3629	23.5148	23.4523	23.3698
P36542	26.3972	26.4688	26.3348	26.5355	26.3744	26.4646	26.4185	26.4498	26.4125	26.4494	26.4785	26.5286	25.8766	26.3135	27.0006	26.3554	26.2578	26.9405
P56134	23.7245	23.8879	23.7973	23.9303	23.6229	24.0557	23.8694	23.8338	23.8912	23.7451	23.783	23.9106	23.5853	23.9254	23.896	23.9008	23.8654	23.9067
Q9UBB4	22.5217	22.6611	22.4191	22.811	22.4582	22.6674	22.7301	22.6442	22.6493	22.4293	22.622	22.5045	22.3921	22.7687	22.7918	22.5341	22.554	22.478
P53004	25.1326	25.0253	25.0401	25.16	24.9706	25.2044	25.1552	25.1541	25.1401	25.0106	25.0209	25.101	24.7867	25.2525	25.2797	24.9841	25.0558	25.2329
P24539	24.5003	24.5633	24.6737	24.6301	24.4466	24.6559	24.6002	24.6669	24.5582	24.5364	24.5736	24.5676	24.1051	24.8964	24.5642	24.5115	24.5642	24.853
O75964	24.1951	24.2489	24.0028	24.275	24.1537	24.4483	24.2237	24.2403	24.1649	24.1865	24.2755	24.214	24.0175	24.3195	24.294	24.3097	24.2968	24.146
P06576	29.1396	29.2737	29.1805	29.277	29.1336	29.2847	29.2219	29.2202	29.2671	29.1589	29.1911	29.1787	29.0346	29.2815	29.2454	29.2655	29.2219	29.1608
Q9P287	24.6219	24.635	24.5261	24.6856	24.5054	24.7717	24.5194	24.5607	24.5753	24.8202	24.6166	24.6333	24.5051	24.6337	24.6709	24.7385	24.513	24.6699
P55957	23.2674	23.1778	23.1192	23.0791	23.0639	23.2864	23.2668	23.175	23.2153	23.1144	23.0747	23.1881	22.7545	23.3727	22.758	23.6459	23.0097	23.4017
Q9NYF8	25.0264	25.1471	25.2057	25.2793	25.0256	25.1773	25.135	25.0981	25.2307	25.1343	25.1491	25.0981	24.8552	25.2913	25.2037	25.2808	25.0145	25.22
Q14692	24.075	24.2125	24.2446	24.2523	24.1054	24.3174	24.2132	24.2126	24.2241	24.2116	24.1485	24.1867	24.1965	24.2198	24.1713	24.2953	24.1213	24.2498
Q13867	25.5061	25.6994	25.4764	25.6335	25.4817	25.655	25.5852	25.5602	25.6525	25.551	25.5605	25.5249	25.249	25.6565	25.5586	25.6484	25.6823	25.6252
Q96K17	23.765	23.8514	23.6375	23.8379	23.6169	23.9074	23.8656	23.7083	23.8768	23.7797	23.677	23.7519	23.6045	23.9151	23.9643	23.6902	23.719	23.7821
P20290	26.4855	26.6718	26.5731	26.6451	26.5615	26.6554	26.5518	26.5768	26.5813	26.4218	26.8653	26.6766	26.2029	26.6564	26.6032	26.9452	26.6538	26.5624
Q6UB35	21.6106	21.3708	21.4312	21.5865	21.4269	21.71	21.707	21.3181	21.7186	21.3517	21.5699	21.4963	21.0741	21.7621	21.6319	21.6952	21.5242	21.4861
O95861	23.2511	23.3923	23.2029	23.2114	23.5876	23.3029	23.4669	23.4535	23.3334	23.3035	23.3348	23.3588	22.9857	25.0743	22.9994	23.0893	23.0771	23.123
Q7L1Q6	24.2929	24.6396	24.1305	24.3134	24.0507	24.9108	24.4402	24.3055	24.4388	24.3742	24.3494	24.4066	24.033	24.4868	24.4095	24.5325	24.4851	24.3814
Q14137	23.9517	24.4283	24.2381	24.314	24.2369	24.5567	24.2181	24.2957	24.3616	24.2512	24.3051	24.2969	24.115	24.362	24.3126	24.2317	24.3849	24.3264
Q5VW32	22.9612	23.0353	22.7237	23.0385	22.8989	22.8992	22.9878	22.846	22.9363	22.9598	23.0021	22.8472	22.6603	23.0318	22.9529	23.0989	22.8817	22.9518
Q06187	20.8593	21.37	21.1033	21.3926	20.9659	21.0367	22.0972	21.1753	21.1834	21.0302	20.802	20.5136	21.6538	22.351	20.5255	20.3969	20.4539	21.1994
P11586	26.4962	26.6449	26.4766	26.6469	26.4426	26.6595	26.5284	26.5564	26.5928	26.5339	26.5393	26.5689	26.3084	26.6283	26.5672	26.619	26.5621	26.6517
O43852	26.3059	26.3612	26.1577	26.4089	26.3164	26.42	26.3971	26.3372	26.4105	26.2936	26.3271	26.3044	26.1949	26.4034	26.3934	26.3251	26.3562	26.3761
P27824	21.9649	23.0913	21.7049	21.6507	21.8101	21.9556	22.0191	21.9768	22.092	22.06	21.9693	21.9871	21.8075	21.9291	21.8957	22.2918	21.9138	22.3107
Q01518	28.0627	28.1459	28.1067	28.2642	28.0432	28.265	28.1718	28.1064	28.1629	28.1188	28.1204	28.1739	27.8448	28.2317	28.212	28.2253	28.1918	28.1608
P30043	27.5268	27.7751	27.5902	27.8617	27.4909	27.8425	27.6848	27.6512	27.6779	27.6713	27.645	27.6629	27.4583	27.8065	27.6937	27.7139	27.6905	27.6927
Q07021	27.0263	27.1094	26.9994	27.1325	27.0212	27.0598	27.1271	27.0715	27.1121	26.9525	27.0572	27.0304	26.873	27.1274	27.0302	27.1371	27.061	27.1446
P17655	24.1049	24.0688	24.0769	24.1851	24.0747	24.271	24.0968	24.2098	24.1652	24.0342	24.104	24.1552	23.9237	24.1686	23.9412	24.2753	24.3819	24.0745
Q86VP6	26.7317	26.7004	26.6583	26.7896	26.6649	26.7305	26.7193	26.7087	26.7651	26.663	26.6537	26.757	26.429	26.8228	26.7507	26.8339	26.708	26.7023
Q14444	26.5729	26.7475	26.5619	26.7618	26.5896	26.7736	26.7388	26.616	26.6449	26.6602	26.6056	26.6678	26.5737	26.5868	26.8813	26.9155	26.3662	26.6188
P41223	23.9696	23.8732	24.1987	23.9353	23.8773	23.9542	24.0194	24.0225	24.0238	23.9695	23.8492	23.9137	23.7905	24.1208	23.7405	24.0878	24.0532	24.0216
Q6PJG6	21.4537	21.0715	21.0096	21.1856	21.2758	20.9462	21.1918	21.2431	21.1253	21.147	21.2686	21.0034	20.7908	21.5484	21.5083	20.9081	21.2282	20.939
Q9Y6E2	25.0143	25.149	25.0383	24.4648	24.8442	25.298	24.9402	24.9452	24.9417	25.0706	24.99	24.9545	24.5558	24.9912	25.1872	24.8658	24.967	25.2047
P05937	24.7879	24.8111	24.7021	24.7707	24.7168	24.8892	24.7473	24.8124	24.7805	24.7706	24.729	24.7953	24.4286	24.883	24.8164	24.9042	24.8542	24.797
P47756	26.5094	26.665	26.4839	26.6729	26.511	26.704	26.6147	26.6171	26.6056	26.5811	26.6226	26.6068	26.4687	26.694	26.5558	26.7038	26.5879	26.5777
P54687	24.8071	24.8477	24.7069	24.9803	24.7094	24.7933	24.8482	24.8141	24.8518	24.7434	24.7882	24.7908	24.5374	24.8704	24.7852	24.8901	24.776	24.9757
Q8TDN6	25.4519	25.5236	25.3845	25.5028	25.363	25.4901	25.5196	25.5056	25.4581	25.4451	25.3933	25.4106	25.0909	25.5301	25.4622	25.4906	25.7475	25.4015
O75531	26.3602	26.3554	26.4495	26.4602	26.3305	26.6397	26.4866	26.4463	26.5045	26.4075	26.3807	26.4187	26.2057	26.49	26.3755	26.5979	26.467	26.5312
O95816	25.3836	25.303	25.2806	25.4293	25.3475	25.4263	25.3587	25.3587	25.3572	25.3088	25.3685	25.3538	24.9782	25.4712	25.2088	25.7793	25.3898	25.3305
Q9H3K6	23.9078	24.0927	23.883	24.0214	23.9411	23.9203	23.8355	23.997	24.1443	23.8685	24.0116	23.9576	23.7388	23.9832	23.9211	24.0983	23.9425	24.0947
P07339	23.9661	24.0597	23.8764	24.0468	24.1174	24.0606	24.0177	24.0024	24.1953	23.9921	23.9296	24.0468	23.8212	24.1425	24.0153	24.1284	23.9405	24.1023
Q6NZI2	23.3455	23.2758	23.0833	23.4231	23.4392	23.3159	23.6089	23.36	23.3141	23.2209	23.087	23.2699	23.2686	23.2307	23.2304	23.0941	23.6184	23.4185
Q13112	23.0153	22.8207	22.6254	22.7698	23.0077	22.8431	22.6831	22.8491	22.7558	22.8868	22.8777	22.7953	22.6836	22.7528	23.2056	23.2207	22.594	22.5237
P04040	26.2322	26.4105	26.3097	26.4029	26.2942	26.456	26.3736	26.3038	26.3506	26.3446	26.3662	26.3705	26.1721	26.396	26.3648	26.4662	26.4357	26.3506
P45973	24.3905	24.508	24.1077	24.3095	24.1663	24.2808	24.2675	24.3477	24.3806	24.2167	24.3043	24.2952	24.0554	24.352	24.3007	24.4035	24.3366	24.3315
P07384	26.0326	26.188	26.0544	26.0955	25.9488	26.1224	26.0738	26.094	26.0725	26.0305	26.0797	26.0736	25.7491	26.1622	26.2648	26.1951	25.9078	26.1572
O95810	23.3322	23.6026	23.1809	23.6117	23.3507	23.4065	23.4908	23.4484	23.4091	23.3892	23.3519	23.3815	23.5111	23.3624	23.3744	23.4152	23.4735	23.3332
Q13185	26.598	26.6899	26.6175	26.7201	26.6477	26.6899	26.6935	26.7042	26.6998	26.6593	26.7488	26.6372	26.5614	26.7083	26.7082	26.7281	26.6789	26.672
P06493	26.5991	26.6406	26.5362	26.6837	26.4675	26.7252	26.6449	26.6165	26.6315	26.6297	26.6397	26.5185	26.4486	26.6336	26.5952	26.6505	26.5909	26.7306
P24941	24.1268	24.1091	23.9538	24.204	23.9719	24.3148	24.1836	24.091	24.052	24.1018	24.1922	24.0307	23.621	24.2273	24.1843	24.2673	24.0967	24.1934
P27797	27.7748	27.856	27.6521	27.8896	27.715	27.8403	27.8095	27.7371	27.8165	27.7894	27.7745	27.7686	27.662	27.8501	27.7977	27.8565	27.7778	27.7658
Q8IX12	24.3574	24.6221	25.065	25.0821	24.9377	25.216	24.8681	24.8211	24.9077	24.876	24.8457	24.8033	24.731	24.535	24.9981	25.1398	24.8008	25.0478
Q8N163	25.6702	25.7724	25.7076	25.7707	25.635	25.8157	25.8103	25.73	25.6898	25.7318	25.6678	25.6846	25.4533	25.8172	25.8054	25.851	25.6123	25.8069
Q96CT7	23.0978	23.3159	23.2246	23.3923	22.7399	23.2623	23.1824	23.3276	23.166	22.9903	23.3093	23.0959	22.8276	23.1998	23.1755	23.3459	23.1938	23.2568
Q9Y5K6	24.1468	24.1266	24.089	24.2072	24.164	24.259	24.2477	24.0663	24.2513	24.2187	24.0579	24.1458	23.9919	24.1402	24.1375	24.2771	24.1897	24.2383
Q9UJX2	20.9419	21.7241	21.6745	20.9959	21.3062	21.445	21.4948	21.3225	21.5018	21.2535	21.4867	21.2843	21.842	20.995	20.7631	21.6031	20.7942	22.0372
Q6P1J9	22.3496	22.6247	22.6173	22.5957	22.6394	22.6939	22.5781	22.4931	22.6679	22.5458	22.4664	22.5323	22.4148	22.9089	22.0212	22.7693	22.6512	22.6539
O43684	26.6231	26.866	26.7073	26.7917	26.7164	26.8675	26.8316	26.792	26.7396	26.7938	26.723	26.7538	26.4658	26.7119	26.9139	27.1021	26.7304	26.7042
Q13895	25.0888	25.1054	24.9553	25.1786	25.1823	25.3634	25.1664	25.236	25.1272	25.1002	25.1684	25.1175	25.0444	25.2725	25.1205	25.2224	25.1614	25.0459
P52907	26.6638	26.7907	26.5951	26.7599	26.6719	26.7219	26.6165	26.7535	26.699	26.7079	26.6901	26.7533	26.4821	26.7474	26.709	26.7868	26.7284	26.724
P47755	23.4714	23.6492	23.502	23.7095	23.5327	23.5878	23.5395	23.5612	23.5856	23.5903	23.7346	23.4619	23.5709	23.7274	23.229	23.6539	23.7134	23.5566
Q16543	26.6568	26.4943	26.385	26.6336	26.2002	26.5388	26.5459	26.4294	26.4885	26.4395	26.4835	26.4954	26.243	26.5483	26.4902	26.5071	26.5659	26.603
P60953	24.8917	25.0046	24.8017	25.0144	24.8885	25.0367	24.9434	25.0616	24.9091	24.9775	24.919	24.8828	24.8864	25.0643	24.8254	25.1354	24.8988	24.9174
P32929	23.0009	23.0808	23.086	22.8993	22.9963	22.8509	23.0325	22.9246	22.9354	22.9919	22.9678	22.9411	22.8506	23.0494	22.9631	23.0699	22.9723	23.0155
Q9Y376	22.0315	23.0419	23.417	22.6621	23.5045	23.4569	23.0649	23.1612	23.0688	23.0986	22.9769	23.0493	22.8622	23.1541	23.1001	23.1287	22.9868	23.0202
Q9UBR2	22.0713	22.0191	21.9128	22.188	21.9285	21.9841	22.0393	22.0831	21.9364	21.9421	21.9419	22.1215	22.126	21.9171	21.9525	21.734	22.2447	22.1343
Q9BY43	21.8949	22.1481	21.7424	22.2783	21.766	22.1231	21.9276	21.9432	22.0726	21.968	21.9716	22.0333	21.5173	22.1198	22.2113	22.1404	22.0705	21.8421
O75390	26.3188	26.2852	26.2696	26.3358	26.2011	26.3052	26.2709	26.2271	26.2848	26.2335	26.2252	26.2078	26.0997	26.3255	26.2644	26.3852	26.3076	26.2408
O00299	30.3975	30.4466	30.3304	30.5241	30.3177	30.4385	30.4499	30.386	30.4287	30.3596	30.4298	30.4073	30.1638	30.4655	30.4088	30.5143	30.4307	30.4573
O76031	22.6973	21.4742	22.8418	22.8771	22.726	22.6764	22.1812	22.3353	22.3707	22.319	22.3634	22.4748	20.6249	21.1202	24.4925	21.5079	21.1283	24.949
Q9H444	22.5787	22.5416	22.275	22.5673	22.3318	22.403	22.4409	22.4697	22.3455	22.3661	22.5788	22.5403	22.3115	22.5366	22.4296	22.5525	22.3216	22.5127
Q14011	25.0242	25.0518	25.0464	24.9776	24.6528	25.054	25.0555	24.9295	24.9378	24.9295	24.9553	24.957	24.8676	25.1139	25.0579	25.1113	24.7611	24.8479
Q9Y2B0	22.7036	22.838	22.7499	23.1459	22.8379	22.9883	22.8249	22.8532	22.9424	22.8852	22.9035	22.7711	22.8374	23.1201	23.1319	22.7173	22.6927	22.7047
Q00534	23.4841	23.582	23.5509	23.6612	23.378	23.653	23.6301	23.5277	23.5662	23.5337	23.5879	23.4997	23.6979	23.6512	23.347	23.6925	23.474	23.486
Q8IWX8	24.5545	24.8376	24.6162	24.6376	24.5882	24.8748	24.7177	24.6717	24.6836	24.6204	24.6255	24.7075	24.3708	24.7649	24.8329	24.7781	24.6167	24.676
Q9UKY7	24.0794	24.0212	22.6938	23.4766	23.7875	23.5153	23.5005	23.6141	23.6435	23.6644	23.5184	23.563	23.479	23.7179	23.6519	23.6435	23.5818	23.5219
P61604	29.0109	29.1764	29.1017	29.2537	29.0229	29.2254	29.122	29.0848	29.1611	29.1464	29.1039	29.1332	28.8113	29.2255	29.1975	29.1833	29.1297	29.183
Q14839	23.3721	23.4678	23.5201	23.0254	23.4934	23.0616	23.4402	23.2865	23.376	23.3152	23.2967	23.2648	23.0367	23.4675	23.3774	23.345	23.4218	23.3257
Q9Y224	25.2659	25.4765	25.1782	25.4272	25.2859	25.5135	25.419	25.3174	25.4145	25.3397	25.2589	25.3459	25.1592	25.4166	25.4099	25.4526	25.302	25.3613
Q9UNE7	23.5936	23.4515	23.7009	23.8123	23.6876	23.5419	23.7312	23.5442	23.7563	23.5176	23.5265	23.7226	23.343	23.7268	23.8641	23.7617	23.5994	23.5741
Q9UHD1	26.0748	26.3176	26.1429	26.3555	26.2049	26.3485	26.2062	26.2369	26.2648	26.2174	26.2482	26.2695	25.9347	26.2039	26.3907	26.3025	26.3017	26.2858
P10809	29.9558	30.0395	29.9561	30.0762	29.8966	30.105	29.9933	30.0545	30.069	29.9932	29.9745	29.9915	29.7786	30.0398	30.061	30.1063	29.9854	30.0947
Q14008	24.0735	24.2075	24.1502	24.4328	24.0844	24.2128	24.2359	24.2393	24.1957	24.1837	24.1309	24.2088	24.1147	24.3698	24.2307	24.1575	24.1364	24.1724
Q00610	29.5729	29.6562	29.5008	29.6514	29.5136	29.6795	29.6131	29.5919	29.6077	29.5374	29.5874	29.5668	29.4074	29.6604	29.5694	29.6767	29.5875	29.5529
Q9Y696	23.355	23.7102	23.2079	24.091	23.4038	22.4595	23.2796	23.43	23.3814	23.3396	23.2596	23.3559	23.3288	23.1814	23.2026	23.5153	23.8204	22.9808
O75153	24.075	24.1431	24.1754	24.2922	23.9528	24.1453	24.1656	24.0856	24.1601	24.1245	24.0652	24.1973	24.0944	24.1757	24.2056	24.1735	24.1102	24.0323
Q99459	25.0683	25.0532	24.9343	25.1991	24.9296	25.243	25.0232	25.1183	25.1151	25.1032	25.0383	25.0423	24.89	24.9999	25.145	25.1727	25.0744	25.155
Q03701	22.998	23.2189	23.1853	23.2645	23.1143	23.3037	23.3009	23.1183	23.2087	23.1634	23.046	23.2367	23.1701	23.168	23.2755	23.092	23.0351	23.2815
Q9NZ45	22.7687	23.089	22.7444	23.0987	22.8166	23.0101	22.98	22.9135	22.8296	22.8853	22.916	22.9701	22.5257	23.037	23.1246	23.1086	22.9575	22.7724
P09497	23.273	23.6201	23.4772	23.2131	23.3912	23.3296	23.4116	23.2795	23.265	23.4861	23.3733	23.4357	23.1077	23.3077	23.4541	23.6206	23.3843	23.3899
Q9Y3Y2	21.7013	22.0303	21.7175	21.7808	21.9167	21.8862	21.6784	21.7333	21.9817	21.9707	21.8532	21.836	21.6852	21.8157	21.9117	21.9216	21.8555	21.8635
O15247	23.7183	23.7707	23.8317	23.8809	23.8816	23.7523	23.7985	23.8939	23.7749	23.6739	23.7922	23.8191	23.6814	23.9112	23.9755	23.9568	23.6569	23.6177
Q99439	24.9151	24.9341	24.7601	25.0192	24.9483	24.9453	24.9799	24.8794	24.9123	24.864	24.9051	24.9559	24.7828	25.0107	24.8398	24.9959	24.9615	24.8927
P38432	22.3617	22.7725	22.5289	22.5459	22.3905	22.7203	22.4909	22.6815	22.5627	22.465	22.4837	22.6207	22.2821	22.6163	22.6297	22.7	22.6013	22.5101
Q96DG6	26.0346	26.3036	26.0424	26.1597	25.8908	26.0892	26.1115	26.1644	26.0568	26.0602	26.0625	26.0642	25.7146	25.89	25.8299	25.9128	27.4507	25.8389
Q15003	22.778	22.8848	22.7512	22.9853	22.5197	22.6483	22.8559	22.6873	22.7464	22.7543	22.8416	22.7712	22.5379	22.8709	22.8779	22.7778	22.9283	22.6396
O14579	24.1875	24.2941	24.2287	24.2378	24.1812	24.2067	24.2557	24.1578	24.2818	24.3272	24.1712	24.1359	23.8675	23.9227	24.81	24.0186	23.8268	24.7954
P09496	25.4908	25.2526	25.3845	25.3562	25.3021	25.2451	25.2763	25.4357	25.2722	25.314	25.3622	25.3781	25.1851	25.4467	25.3942	25.392	25.2972	25.3725
P62633	25.936	26.0665	25.8985	26.1822	25.8569	26.2011	26.0484	26.0365	26.0489	26.0347	25.9541	25.9822	25.9881	25.9675	26.0506	26.0622	26.054	26.047
P23528	29.6325	29.6606	29.5436	29.6824	29.5509	29.6978	29.6192	29.6296	29.652	29.6125	29.6155	29.6165	29.4516	29.6991	29.678	29.6132	29.6784	29.6488
P53618	26.0978	26.1781	26.1415	26.1498	26.004	26.1556	26.3854	26.3597	26.4015	26.3015	26.3062	26.3617	26.368	26.445	26.4669	26.3935	26.4374	26.417
Q9NYJ1	23.0494	23.1072	22.9799	23.0236	22.7077	23.0316	22.8718	23.3427	22.8508	23.0336	23.2529	22.4784	22.8139	22.9412	22.9152	23.2713	23.1121	22.7134
Q5JTJ3	23.1948	23.15	23.0107	23.2154	23.0641	23.3552	23.1497	23.1797	23.1167	23.2084	23.1969	23.1874	22.9942	23.1291	23.2573	23.1852	23.2313	23.2111
P53621	25.6102	25.6178	25.5233	25.7149	25.5805	25.786	25.6891	25.647	25.6809	25.577	25.6417	25.6524	25.2115	25.6859	25.7492	25.8233	25.8134	25.5426
Q9ULV4	25.7708	25.9614	25.7284	25.9899	25.6868	25.9248	25.8457	25.8562	25.8856	25.8893	25.8	25.8692	25.4848	25.9506	25.885	25.9799	25.8843	25.9103
Q6FI81	24.5831	24.5858	24.4501	24.6536	24.3942	24.7656	24.5878	24.5555	24.6134	24.5743	24.4188	24.6134	24.2757	24.4916	24.7048	24.7236	24.5919	24.6455
Q8N684	22.9113	23.0356	22.8448	23.1132	23.0759	23.2717	23.0527	23.0155	23.0968	22.9755	23.0301	23.1352	22.9386	22.9293	23.0241	23.2356	23.1872	22.9889
P61201	22.4785	22.5137	22.4485	22.7517	22.3848	22.6715	22.4857	22.5207	22.5737	22.6275	22.5113	22.5226	22.1295	22.7115	22.3598	23.3802	22.5207	22.266
Q15021	24.7832	24.8141	24.7578	24.8475	24.7446	24.827	24.7736	24.8484	24.8938	24.7654	24.7861	24.8192	24.2888	25.8105	24.9465	24.5494	24.6929	24.5129
Q96KP4	25.1279	25.1821	24.9909	25.2584	25.0877	25.1605	25.2379	25.1641	25.1635	25.0266	25.2207	25.0065	24.973	25.2309	25.1023	25.2198	25.2298	25.1197
P04632	26.1201	26.2254	26.0849	26.3374	26.0566	26.3546	26.1608	26.2782	26.2138	26.1419	26.1658	26.1891	25.8358	26.2686	26.2228	26.1915	26.2343	26.3326
Q9P2I0	21.9533	21.5119	22.3015	22.3697	22.0561	22.0826	22.1463	22.029	22.0967	22.0396	21.8926	21.9749	22.5002	22.7313	20.9176	22.5967	20.7996	22.6212
O43809	23.5577	23.7158	23.5482	23.6237	23.2929	23.8078	23.6322	23.579	23.5439	23.6303	23.4654	23.6594	23.5032	23.769	23.6962	23.6922	23.7069	23.2171
Q16630	24.9141	25.0477	25.0474	25.1297	24.9802	25.0809	25.0414	25.007	25.1095	25.0024	24.9561	25.0201	24.9209	25.0835	25.067	25.2352	24.9244	24.9238
Q9BPX3	22.3482	22.7281	22.729	22.4016	22.6489	22.6815	22.6431	22.7034	22.619	22.5197	22.4399	22.5494	22.4692	22.5737	22.7694	22.5976	22.6175	22.4896
A5YKK6	23.3987	23.1568	23.303	23.3336	23.3729	23.3039	23.3755	23.2344	23.3213	23.3346	23.3531	23.241	23.2316	23.4553	23.2105	23.4511	23.2702	23.2505
P21964	24.7957	24.7303	24.7353	24.8019	24.7069	24.7167	24.8198	24.7886	24.7073	24.7115	24.6631	24.6999	24.6892	24.361	24.7217	25.0086	25.0548	24.6338
P35606	24.8922	24.8056	24.6841	24.9166	24.7905	24.9317	24.8938	24.8247	24.9051	24.8629	24.7937	24.851	24.5633	24.9476	24.897	24.9101	24.8537	24.9068
P48444	25.4817	25.5399	25.4341	25.5883	25.4421	25.581	25.5255	25.504	25.5438	25.4478	25.6049	25.4992	25.3124	25.5853	25.5617	25.6249	25.5732	25.4686
P61923	23.403	23.2084	22.7632	23.2822	23.1218	23.2243	22.9853	23.256	22.9954	23.2642	23.2661	23.2905	22.8994	23.2658	23.2126	23.2565	23.1535	23.1587
Q9BR76	23.4702	23.7755	23.5831	23.8175	23.3912	23.6423	23.6904	23.5369	23.6749	23.5611	23.7076	23.561	23.4983	23.7595	23.5778	23.6607	23.6365	23.5821
Q14019	25.9074	25.8484	25.8264	25.9597	25.7315	25.9449	26.0091	25.9376	25.8461	25.7855	25.8265	25.7492	25.6955	25.973	25.9194	25.9223	25.8839	25.813
P20674	25.5082	25.5605	25.5351	25.5971	25.4075	25.5583	25.5558	25.4995	25.6262	25.5557	25.5652	25.5548	25.3853	25.616	25.6062	25.6034	25.538	25.5523
P10606	24.3726	24.0431	23.4027	24.8546	22.8591	23.6782	23.8636	23.8994	22.5976	23.8303	23.9035	25.0816	23.6124	23.7727	24.2098	23.8734	23.8978	23.8594
Q9UKF6	23.4676	23.5998	23.2596	23.4416	23.4117	23.3895	23.5173	23.3476	23.5414	23.5223	23.3599	23.3656	23.1861	23.4895	23.5009	23.5274	23.4736	23.4258
O75534	26.872	27.008	26.8754	27.0614	26.8938	27.0485	27.0126	26.9403	27.0188	26.9574	26.9651	26.9406	26.7823	27.0859	27.0193	27.0133	27.0253	26.9058
P14406	23.5084	23.9037	23.9131	23.8634	23.8761	23.8759	23.7268	23.8818	23.9935	23.5649	24.0369	23.8179	23.5622	23.9539	23.9778	24.0102	23.5694	23.9223
Q9HB71	28.2162	28.3154	28.1	28.3635	28.0874	28.3625	28.2223	28.2534	28.2632	28.1976	28.2409	28.3093	28.0152	28.2623	28.3259	28.3382	28.2267	28.25
P99999	27.1427	27.2099	27.1994	27.3336	27.1807	27.2595	27.2208	27.312	27.214	27.1539	27.2311	27.2195	27.0655	27.3359	27.2283	27.3112	27.2288	27.1705
Q05048	22.9548	23.2754	23.0483	23.2007	23.0743	23.117	23.2196	23.05	23.1559	23.1006	23.0803	23.109	23.028	23.151	23.0077	22.9799	23.0259	23.4594
P33240	23.9168	24.0242	23.8085	24.0035	23.8154	24.2807	23.9622	24.0251	23.91	24.0094	23.9559	24.0063	23.7132	24.0773	23.963	24.0568	23.9894	24.0184
P46109	27.368	27.3965	27.315	27.4443	27.3058	27.4438	27.4078	27.4031	27.39	27.3667	27.379	27.335	27.1219	27.4884	27.4678	27.4342	27.3698	27.3975
Q13616	22.7742	23.0945	22.6393	23.0239	22.6237	23.1161	23.0115	22.8871	22.878	22.7982	22.8544	22.8676	22.7644	23.2371	22.9806	22.8783	22.3189	23.1298
Q13617	22.7113	22.6276	22.4812	22.8152	22.5259	22.6655	22.6206	22.6728	22.6689	22.6133	22.4759	22.7479	22.4775	22.6239	22.8445	22.5963	22.7037	22.5242
Q92905	23.7127	23.8878	23.7203	23.7144	23.7279	23.9689	23.7307	23.5841	23.618	23.6067	23.6146	23.6285	23.0548	23.4005	23.1547	23.3398	26.0809	23.2202
P21291	20.8283	20.6047	20.9175	20.7813	20.9316	21.3135	20.8714	21.0402	20.8558	20.783	20.9548	20.8511	20.5971	20.9182	20.8948	21.0855	21.0454	20.8453
O60888	25.6173	25.761	25.5882	25.6918	25.589	25.6731	25.6155	25.7721	25.6934	25.6343	25.5437	25.636	25.4453	25.6447	25.6401	25.7467	25.7187	25.6981
P08574	24.5019	24.6721	24.6208	24.6528	24.5748	24.5841	24.6398	24.6665	24.6208	24.6589	24.4668	24.5618	24.3599	24.867	24.584	24.5175	24.6179	24.6677
P19784	22.8484	22.8285	22.9194	22.829	22.9274	22.9148	22.8507	22.8322	22.869	22.8364	22.8914	22.8689	22.4991	22.3476	23.0528	23.1538	22.8888	23.2041
Q13098	22.2955	22.2195	20.8341	22.4871	22.3394	21.1858	21.8252	21.7164	22.0358	21.8337	21.9884	21.9966	21.7187	22.0279	21.8972	21.9689	21.8027	21.9431
Q9BT78	23.9823	23.6251	24.0222	24.1994	23.7793	24.3325	23.9565	24.1151	23.8978	23.9756	23.9058	23.9283	23.4929	24.2621	24.2262	23.7905	24.0639	23.9055
P14854	25.8529	25.8158	25.8355	26.0323	25.7683	25.9038	25.8143	26.0276	25.8101	25.8301	25.9318	25.7829	25.7787	25.7964	25.9366	25.9551	25.7715	26.0205
P67870	24.9336	24.9174	24.9828	24.9375	24.897	25.079	25.003	24.9304	25.0063	24.96	24.9693	24.9403	24.834	25.0019	25.0437	25.0407	24.8595	25.0041
Q8WYA6	23.4676	23.6811	23.7077	23.6149	23.497	23.7194	23.6879	23.6653	23.6508	23.5645	23.5995	23.5867	23.4529	23.7543	23.6612	23.7103	23.6469	23.4907
Q13363	22.4144	22.5637	22.5146	22.6968	22.4697	22.4836	22.5919	22.5637	22.5415	22.4392	22.5855	22.5087	22.4998	22.3899	22.5171	22.5942	22.621	22.5332
P57076	22.446	22.4458	22.2992	22.5562	22.4998	22.3643	22.6128	22.3269	22.531	22.436	22.4326	22.3395	22.4549	22.5185	22.3208	22.5374	22.5139	22.2913
Q9P013	22.9441	23.0386	22.7913	23.041	22.8581	23.451	22.9779	22.9275	23.0231	23.1545	22.9468	23.1155	22.8782	23.3491	22.9883	23.0823	22.9915	22.8988
P00403	23.9405	24.284	23.936	24.2494	24.2134	24.1819	24.0999	24.1823	24.1505	24.2215	24.0307	24.1309	23.7234	24.231	24.1784	24.2337	24.3431	24.1147
O75629	23.6286	23.4621	23.4426	23.6438	23.4667	23.6631	23.5656	23.5951	23.5164	23.4698	23.5051	23.6181	23.3985	23.424	23.6385	23.6175	23.6161	23.5676
O60716	23.5558	23.6993	23.5201	23.7535	23.5125	23.6914	23.679	23.5987	23.6524	23.7123	23.5399	23.625	23.3149	23.7694	23.7848	23.6861	23.5703	23.6279
Q13620	22.671	22.6334	22.6533	22.7522	22.3701	22.6698	22.6357	22.5268	22.7567	22.6335	22.589	22.624	22.213	22.5794	22.5136	22.5186	23.2305	22.6433
P04080	26.1373	26.2568	26.0962	26.2512	26.093	26.2195	26.211	26.1561	26.1804	26.1561	26.1527	26.2026	25.9719	26.267	26.1062	26.1807	26.2936	26.2213
Q14203	23.9698	24.2137	24.0321	24.2437	23.9872	24.1629	24.1468	24.0738	24.1536	24.0052	24.0679	23.9331	23.6929	23.9608	25.5196	24.0166	23.5899	23.7594
Q13409	22.0197	22.2642	21.748	22.0858	21.8877	22.205	22.112	22.1023	22.0782	21.8574	21.9651	22.0928	21.9655	22.3182	21.8057	22.0906	21.8694	22.1915
Q9Y6G9	24.419	24.6409	24.5846	24.7684	24.4617	24.7062	24.6711	24.4995	24.6702	24.6067	24.5925	24.585	24.2751	24.6217	24.5645	24.6813	24.7476	24.6988
Q92841	26.2592	26.3956	26.2619	26.4604	26.227	26.4823	26.3582	26.3428	26.3679	26.3315	26.3345	26.3879	26.2749	26.4253	26.2363	26.4066	26.3768	26.4011
P35659	25.2556	25.3309	25.2002	25.4978	25.1107	25.3437	25.2765	25.332	25.2294	25.2331	25.2919	25.2347	24.8726	25.3582	25.2192	25.5052	25.3558	25.3866
O43143	26.193	26.4148	26.3404	26.4555	26.2689	26.1824	26.3039	26.3072	26.3839	26.3148	26.2652	26.3121	25.936	26.667	26.6473	26.1396	26.2982	26.1871
Q86Y56	22.1606	22.4719	22.3078	22.4723	22.2808	22.3836	22.366	22.2533	22.4999	22.3244	22.1452	22.4516	21.8826	22.457	22.278	22.8897	22.2381	22.3807
Q96EP5	25.908	26.0247	25.8937	26.1059	26.0481	26.0592	26.0104	26.0573	26.0671	25.9703	26.0295	26.0054	25.9562	26.1486	25.9672	25.9959	25.9426	26.0445
Q9BTE7	22.0047	22.1997	21.9304	22.067	22.0965	22.0954	21.9412	21.9298	22.4036	22.0025	22.1572	21.9666	21.9626	22.2597	21.938	22.1877	22.095	21.9795
P11926	21.1363	21.3397	21.1939	21.1714	21.4799	21.6273	21.3668	21.3443	21.3498	21.2528	21.3095	21.2877	21.0201	20.947	21.6589	21.5048	21.2821	21.4625
Q16698	24.3216	24.2906	23.8843	24.0909	24.1904	24.295	24.2134	24.2161	24.0757	24.1657	24.1766	24.2344	24.0348	24.337	24.1433	24.2444	24.1712	24.0928
Q13561	24.5803	24.9603	24.8653	24.9802	24.9647	24.9163	24.9232	24.9031	24.8893	24.8459	24.9143	24.7953	24.6278	24.9102	24.93	25.0106	24.835	24.9559
Q16531	26.5722	26.6059	26.6053	26.7161	26.5834	26.6722	26.7098	26.6835	26.6903	26.6278	26.5686	26.6187	26.5846	26.8102	26.6999	26.7265	26.5014	26.5655
Q9NVP1	25.2086	25.2153	25.1456	25.2276	25.107	25.2747	25.275	25.2332	25.2321	25.091	25.139	25.1179	24.7633	25.1919	25.1885	25.5862	25.2495	25.1824
Q86XP3	23.6418	23.5701	23.3838	23.6792	23.7188	23.6177	23.6555	23.6153	23.6157	23.6117	23.569	23.6388	23.0985	24.0432	23.594	23.7399	23.6289	23.6286
P26196	25.8621	25.9278	25.7146	25.8701	25.7184	25.9342	25.8226	25.8739	25.8057	25.8327	25.8501	25.8515	25.5399	25.9472	25.9422	25.8505	25.9107	25.8494
Q9UJU6	22.8084	22.8392	22.6191	22.8279	22.5905	22.4083	22.6978	22.6907	22.7396	22.7007	22.6838	22.8226	21.5563	22.8373	22.9932	22.6003	23.0932	23.0298
P51659	25.0869	25.1593	24.7138	25.1778	24.8546	25.2841	25.069	25.0336	25.1005	25.0609	24.9693	24.9635	24.8442	25.0839	25.0784	25.1199	25.1225	25.0242
Q9BUQ8	23.7252	23.7166	23.894	23.7629	23.7732	23.7925	23.711	23.8043	23.8035	23.7889	23.7622	23.8087	23.4845	23.7232	23.86	23.6551	23.9838	24.01
Q96GQ7	23.5412	23.9432	23.3981	23.6973	23.7435	23.9349	23.8108	23.666	23.7179	23.7659	23.681	23.6591	23.4883	23.7535	23.7285	23.7849	23.7928	23.6734
O60610	26.6657	26.6807	26.5549	26.718	26.5371	26.7651	26.6746	26.6644	26.6843	26.6317	26.5942	26.666	26.4648	26.8424	26.6491	26.7081	26.7379	26.5494
Q08211	29.0107	29.0662	28.9431	29.0782	28.9375	29.1064	29.0238	29.0203	29.0491	29.011	29.0234	29.0194	28.8136	29.0715	29.0455	29.0791	29.0784	29.0109
P33316	27.4384	27.447	27.3567	27.5435	27.3853	27.5761	27.423	27.4867	27.4763	27.4337	27.5105	27.4243	27.206	27.5366	27.4505	27.5992	27.4895	27.4737
Q9NY33	23.867	24.0493	23.9142	24.1588	23.8478	24.0977	24.0437	23.9889	23.9999	23.9358	23.9681	24.0031	23.9653	23.9404	23.9576	24.0872	23.986	23.9667
Q9C005	24.3237	24.3645	24.5277	24.2485	24.4637	24.3871	24.5362	24.3257	24.4941	24.343	24.4492	24.2032	24.0807	24.4364	24.4502	24.4624	24.4463	24.4363
Q14204	27.0025	27.0582	26.88	27.1119	27.0095	26.9582	26.9972	27.0239	27.0636	26.9872	27.0043	26.9987	26.7647	27.0299	27.0793	27.0959	27.0737	26.9812
P50570	24.9315	25.0029	24.8538	24.9475	24.8951	25.0319	24.9698	24.967	25.0233	24.9186	24.8955	24.9171	24.6859	25.0058	25.0092	25.0356	24.9828	24.9093
O60832	25.2056	25.3993	25.2797	25.5783	25.323	25.5593	25.3745	25.3785	25.3928	25.3812	25.3596	25.4147	25.0667	25.5099	25.4527	25.5141	25.3241	25.467
Q8WXX5	23.668	23.9681	23.7557	23.9311	24.0502	23.938	23.8375	23.9018	23.9584	23.8506	23.8094	23.8806	23.7539	24.0315	23.8039	23.972	23.9315	23.799
P60981	24.8818	25.0196	24.8953	25.0397	24.7592	25.0566	24.963	25.0046	24.9002	24.8999	24.9087	24.847	24.6738	25.0996	24.961	25.1126	24.8578	24.8618
P09622	26.5806	26.6072	26.5899	26.7212	26.5187	26.7133	26.6646	26.5581	26.6743	26.6021	26.5916	26.5868	26.53	26.6493	26.6315	26.7085	26.7353	26.5388
Q9NRF9	22.9352	22.9224	22.6921	23.0823	22.9746	22.8534	22.8869	22.9973	22.9037	22.8407	22.9844	22.9101	22.7364	22.9267	23.0231	23.0612	22.9678	22.7745
P49366	22.4238	21.9797	22.3007	21.9882	22.4613	22.2517	22.2574	22.1743	22.2931	22.3479	22.135	22.2211	22.3556	22.2114	22.1764	22.2196	22.2241	22.2952
P31689	26.4903	26.4738	26.3905	26.5538	26.3648	26.5447	26.5102	26.4275	26.4961	26.5193	26.4389	26.4776	26.1914	26.5115	26.5252	26.6079	26.4911	26.5295
Q96EY1	21.783	22.2071	22.0555	22.0339	22.2615	22.351	21.9733	22.2543	21.9827	22.1356	22.3154	22.0543	21.986	22.2806	22.1234	22.1313	22.1612	22.0235
Q99543	22.2715	22.4921	22.7273	22.7355	22.5895	22.7448	22.6258	22.5891	22.55	22.5144	22.6363	22.5949	22.1405	22.9761	22.6493	22.6079	22.3236	22.8139
O75937	25.3716	25.3844	25.3401	25.5018	25.2775	25.4955	25.4714	25.425	25.3748	25.4399	25.3951	25.2678	25.1983	25.6198	25.3646	25.4251	25.3456	25.4387
P49916	21.7161	21.6683	21.8905	22.0807	21.8703	21.678	21.8183	21.9138	21.9208	21.7857	21.7508	21.8048	21.6937	21.6503	21.9444	21.7817	21.9853	21.945
O00429	24.5694	24.5429	24.5492	24.4604	24.4864	24.5239	24.5381	24.4967	24.583	24.4193	24.4476	24.5556	24.0847	24.707	24.4679	24.395	25.0513	24.4644
Q9H773	25.095	25.1762	25.0482	25.1986	24.973	25.2362	25.1332	25.0895	25.0988	25.1251	25.1473	25.1522	25.0917	25.0591	25.2761	24.9747	25.1134	25.2356
Q92499	26.9582	27.1992	27.0749	27.1143	27.0348	27.1229	27.1114	27.084	27.0952	27.0279	26.9767	27.103	26.7663	27.1069	27.1287	27.4586	27.0301	26.9928
Q9NR30	27.2619	27.2734	27.2889	27.435	27.2209	27.359	27.3102	27.3137	27.3382	27.3214	27.2597	27.3219	27.0544	27.3584	27.4133	27.3893	27.2979	27.3612
Q9BQ39	22.4836	22.945	22.5324	21.9241	22.2061	22.9498	22.4018	22.3998	22.5347	22.4729	22.5832	22.4373	22.1491	22.8717	22.4725	22.6299	22.5639	22.2761
O60884	24.5973	23.9466	24.2728	22.3453	24.1836	23.0318	23.7934	23.7583	23.7775	23.7094	23.6751	23.7987	23.1742	23.5768	24.0597	24.0981	23.8868	23.5949
Q9Y295	24.1993	24.0089	24.1209	24.2495	23.9908	24.3361	24.1856	24.1564	24.1855	24.1061	24.1742	24.1347	24.152	24.2234	24.2062	24.1632	23.9981	24.1844
P06132	26.0792	26.1956	26.1449	26.2338	25.9981	26.2465	26.1382	26.1458	26.1664	26.1516	26.1032	26.1749	25.8791	26.3868	26.1533	26.1861	26.1621	26.1364
Q5TDH0	23.9115	23.9744	23.8733	23.9268	23.8129	24.1279	24.0687	23.8991	23.894	23.8973	23.9181	23.8477	23.4208	23.9478	24.0391	24.0484	24.3891	23.8811
Q7L014	26.6037	26.5514	26.5535	26.6895	26.5714	26.6008	26.6314	26.615	26.5557	26.6189	26.6187	26.5897	26.2784	26.5589	26.8483	26.6979	26.5891	26.6106
Q9H0S4	22.6662	22.9083	22.7606	22.8961	22.804	22.8306	23.1024	22.8545	22.7427	22.6593	22.7003	22.8579	22.2611	22.7846	22.9961	23.5961	22.6093	22.5683
Q9NY93	22.9302	23.5731	22.9912	23.5132	23.1085	23.2298	23.2541	23.193	23.2886	23.0391	23.1535	23.2944	22.9008	23.4467	23.2441	23.3082	23.1371	23.2998
P17844	28.5343	28.5296	28.4412	28.597	28.4182	28.7104	28.5641	28.5379	28.5544	28.5485	28.5618	28.5288	28.2545	28.5978	28.616	28.6172	28.6045	28.5794
P25685	22.3331	22.4752	22.481	22.6996	22.5733	22.7382	22.5168	22.4408	22.6251	22.4809	22.5774	22.5717	22.833	22.2046	23.1666	22.2262	22.7862	22.2092
Q99615	25.5175	25.5397	25.5083	25.6547	25.5417	25.7137	25.5421	25.5387	25.6218	25.5619	25.6006	25.6242	25.3352	25.7206	25.5964	25.739	25.5945	25.5394
P18858	23.1938	23.2054	23.2105	23.4778	23.2141	23.2216	23.2623	23.3151	23.2495	23.1969	23.2819	23.1754	22.9918	23.3536	23.3556	23.2063	23.3072	23.3195
Q14232	23.7482	23.8063	23.7812	23.7684	23.7932	23.6788	23.7124	23.7985	23.6766	23.7727	23.7415	23.828	23.5584	23.905	23.6727	23.8518	23.7936	23.7793
Q14152	26.7259	26.8894	26.8005	26.9418	26.7284	26.9171	26.8461	26.84	26.8427	26.8566	26.7935	26.8391	26.6092	26.8668	26.8025	27.0285	26.8991	26.8382
O75822	25.5702	25.7997	25.6049	25.7895	25.7246	25.6	25.686	25.6813	25.6769	25.6511	25.6914	25.6551	25.4247	25.7747	25.7918	25.762	25.723	25.6207
P55084	25.4099	25.4697	25.3388	25.5042	25.2595	25.6672	25.4023	25.4568	25.4346	25.494	25.395	25.4363	25.1148	25.4696	25.4369	25.4357	25.5956	25.5547
P30084	24.8542	24.794	24.832	24.7966	24.7739	24.8812	24.9694	24.8	24.7982	24.766	24.8886	24.7546	24.5775	24.966	24.8387	24.8658	24.7556	25.0015
P42126	24.125	24.1168	23.9709	24.292	24.0802	24.3031	24.1799	24.1541	24.0929	24.0887	24.1131	24.1618	24.0906	24.1418	24.1579	24.0859	24.163	24.1182
Q15369	24.8439	24.7416	24.67	24.8848	24.7262	24.9671	24.7895	24.8501	24.7814	24.7821	24.8457	24.8218	24.5471	24.9004	24.8067	24.9109	24.9324	24.7767
P26641	29.1299	29.1687	29.0842	29.1818	28.9917	29.2279	29.1332	29.1342	29.119	29.1131	29.1303	29.127	28.9332	29.1968	29.1125	29.2415	29.1711	29.1639
P60228	26.6889	26.7481	26.6376	26.6955	26.6115	26.6245	26.6298	26.6469	26.6935	26.7143	26.597	26.6317	26.5161	26.6864	26.8756	26.8191	26.4179	26.6555
Q9NVH1	22.5998	22.7085	22.6462	22.7349	22.5501	22.4787	22.6781	22.6736	22.5533	22.5442	22.6603	22.6092	22.4518	22.804	22.2415	22.8347	22.7927	22.5938
Q9BU89	24.0494	24.1263	23.9523	24.1034	24.051	24.1543	24.1895	24.0877	24.0606	23.9782	24.0893	24.1149	23.9916	23.9811	24.2304	24.1602	24.137	24.0161
O00148	26.6714	26.5108	26.6259	26.5884	26.666	26.8304	26.7353	26.7121	26.7224	26.7424	26.7501	26.7007	26.4478	26.6449	26.5919	26.7776	26.6347	26.6871
Q13838	27.2246	27.211	27.3093	27.2675	27.2509	27.29	27.3009	27.3071	27.3286	27.2209	27.2674	27.2635	27.0621	27.3793	27.2796	27.3434	27.3057	27.3073
Q99848	24.2225	24.6689	24.5289	24.8613	24.6369	24.562	24.572	24.6297	24.5823	24.5273	24.5886	24.5562	24.5204	24.647	24.5749	24.5889	24.7043	24.4303
Q96FJ2	21.0846	21.6977	21.2666	21.3586	21.4252	21.5378	21.5217	21.2227	21.5385	21.3601	21.0071	21.6052	21.4111	21.5888	21.2418	21.2483	21.5276	21.2533
Q5VYK3	24.0527	24.203	23.9439	24.3428	24.0442	24.1916	24.1929	24.167	24.0721	24.1088	24.1167	24.0827	24.0606	24.3632	24.0747	24.1923	24.0592	24.0333
Q6P2E9	25.154	25.2955	25.0049	25.336	25.0729	25.3167	25.3121	25.1528	25.2191	25.1124	25.189	25.1906	24.9987	25.2324	25.3762	25.2482	25.3135	25.015
P29692	27.8555	27.9529	27.7927	27.9524	27.7858	27.9489	27.8866	27.8714	27.8426	27.9188	27.918	27.911	27.6996	27.949	27.8764	27.9754	27.9533	27.88
P13639	31.3498	31.4956	31.3837	31.5157	31.308	31.5274	31.4394	31.4467	31.4603	31.4503	31.4355	31.4432	31.2305	31.5396	31.4699	31.5118	31.4679	31.4475
Q96C19	24.3483	24.5974	24.4764	24.4643	24.5177	24.7233	24.5426	24.558	24.5254	24.4406	24.4893	24.5609	24.2805	24.6171	24.5227	24.7009	24.4715	24.5124
Q9NR50	24.763	24.7973	24.8932	24.7931	24.834	25.0626	24.9127	24.7582	24.8421	24.7738	24.8282	24.9393	24.6033	24.9605	24.93	24.863	24.9096	24.8058
Q9BY44	24.0684	24.0115	23.9121	24.1669	24.005	24.3078	24.017	24.0819	24.1261	24.1262	24.036	24.1509	23.5992	23.9428	24.3178	24.2291	24.1013	24.2626
O15372	25.6957	25.7579	25.6947	25.7675	25.7105	25.7603	25.7692	25.6692	25.8287	25.6774	25.6483	25.7207	25.3792	25.6725	25.6595	26.0497	25.8198	25.7938
P00374	23.6371	23.6016	23.6534	23.8122	23.5354	23.7686	23.6944	23.6856	23.6444	23.6554	23.6315	23.6516	23.5028	23.758	23.7715	23.6665	23.6744	23.6085
P43897	23.1203	22.7528	21.6953	21.6583	23.0958	21.384	22.3612	22.2228	22.3323	22.1801	22.3945	22.3097	21.9341	22.566	22.2944	22.4195	22.2812	22.1356
P49411	27.7068	27.6873	27.6608	27.7152	27.6807	27.8781	27.758	27.7027	27.7686	27.7287	27.6791	27.7351	27.5277	27.7817	27.752	27.8148	27.775	27.6752
Q9H4M9	23.5167	23.5971	23.2801	23.68	23.6907	23.9223	23.6105	23.6555	23.6088	23.5955	23.6649	23.599	23.2806	23.5318	23.7386	23.66	23.9008	23.5624
Q16643	24.5011	24.4868	24.4232	24.6612	24.4745	24.5277	24.4794	24.5352	24.6044	24.5379	24.4537	24.536	24.5027	24.7141	24.4801	24.204	24.3451	24.856
P55265	23.2641	23.2685	23.2199	23.3325	23.1358	23.221	23.2228	23.153	23.2989	23.3646	23.1982	23.2742	22.8936	23.2033	23.26	23.3243	23.4831	23.2434
Q96RP9	23.6359	23.8152	23.7789	23.8255	23.7806	23.9663	23.8611	23.8284	23.8299	23.8501	23.7269	23.7527	23.4692	23.9811	23.6008	23.8062	23.938	23.9562
P40939	26.8023	26.8641	26.7587	26.9317	26.7936	26.8935	26.9066	26.8591	26.8286	26.7922	26.7835	26.8454	26.5401	26.8937	27.0125	26.8862	26.8466	26.8073
O60739	22.2423	22.1064	22.3828	21.894	21.8302	22.0269	22.0482	22.1531	21.9936	22.033	22.1182	22.0544	21.9537	21.9942	22.3617	22.2048	21.9915	21.939
O95163	23.2413	23.3289	23.2998	23.2818	23.094	23.2433	23.183	23.3204	23.2068	23.2464	23.323	23.2211	22.8415	23.2844	23.1435	23.4356	23.456	23.3469
P14625	27.5838	27.7338	27.6094	27.8672	27.595	27.7238	27.6945	27.7163	27.7122	27.6807	27.6603	27.6474	27.4659	27.73	27.7027	27.7513	27.7435	27.7329
P24534	28.1235	28.1367	28.0642	28.1206	28.0767	28.2139	28.183	28.1462	28.1455	28.0845	28.0682	28.0874	27.8133	28.1963	28.1834	28.236	28.1951	28.1167
Q9UBQ5	25.5012	25.5235	25.4812	25.4809	25.4153	25.4727	25.4446	25.4997	25.4247	25.5538	25.4704	25.4855	25.2382	25.5183	25.5662	25.5823	25.5784	25.4596
O43768	25.1195	25.5131	25.0334	25.3598	24.8576	25.3932	25.2129	25.2129	25.2743	25.2578	25.2119	25.1606	25.1083	25.1824	25.241	25.2608	25.1757	25.2798
P55884	27.2992	27.4065	27.2717	27.4618	27.3074	27.4525	27.3293	27.3478	27.4088	27.4239	27.3151	27.352	27.1678	27.4884	27.4003	27.4047	27.3689	27.3688
O15371	25.8322	25.8751	25.8323	25.9357	25.6518	25.8291	25.8996	25.8873	25.8127	25.7992	25.8042	25.8012	25.621	25.8498	25.9314	25.9005	25.8412	25.7986
Q15717	26.8554	26.8888	26.746	26.9634	26.6493	27.0129	26.8744	26.8875	26.9096	26.843	26.8135	26.8398	26.609	26.9081	27.0248	26.894	26.8988	26.8269
P06733	31.8667	32.0233	31.8793	32.0316	31.7987	32.0582	31.9208	31.9576	31.9727	31.9295	31.9421	31.9356	31.6867	32.0337	31.9981	32.0684	31.9512	31.899
P30040	25.0843	25.1164	24.9959	25.25	24.9463	25.1693	25.169	25.0502	25.1454	25.0491	25.0517	25.1269	24.666	25.0803	25.2461	25.1825	25.2031	25.2056
Q9BS26	23.2062	22.9592	22.9723	23.2957	22.7938	23.216	23.0437	23.02	23.1365	23.0945	23.153	23.0458	22.8767	23.0652	23.1457	23.1809	22.958	23.2762
P10768	26.3119	26.3198	26.2312	26.419	26.1825	26.3784	26.3787	26.316	26.3528	26.2061	26.3304	26.2834	26.09	26.344	26.3745	26.4619	26.3013	26.2995
P15311	26.7978	26.8718	26.7747	26.7775	26.7355	26.8105	26.844	26.772	26.7885	26.7642	26.7721	26.7604	26.4266	27.1192	26.6662	26.7857	26.9882	26.7495
Q13347	27.3177	27.3972	27.2987	27.4971	27.2777	27.4298	27.3489	27.395	27.3674	27.3392	27.3724	27.3392	27.2569	27.444	27.3769	27.4498	27.3362	27.3158
Q9Y262	26.2418	26.3431	26.2113	26.4317	26.1923	26.3524	26.3671	26.3028	26.2701	26.3103	26.2677	26.2911	26.1494	26.3655	26.2595	26.394	26.3082	26.3296
Q7L2H7	24.9851	25.1059	24.9473	24.9503	25.0689	25.11	25.0451	25.0505	25.1226	25.0455	24.9799	24.9641	24.8661	25.2311	25.0898	25.1089	25.0883	24.792
Q00013	26.2924	26.4142	26.2363	26.3223	26.1516	26.4229	26.3564	26.3099	26.3177	26.2217	26.3237	26.303	26.0687	26.3906	26.313	26.4197	26.2976	26.371
Q9HC35	22.0431	22.6937	22.4787	21.2279	22.8131	22.4621	22.2514	22.2778	22.2716	22.3698	22.1701	22.4624	22.1354	22.4425	22.0374	22.4046	22.3408	22.3445
Q01844	25.7135	25.8001	25.7042	25.9407	25.806	25.9706	25.8504	25.8604	25.821	25.7852	25.8422	25.7801	25.6451	25.8349	25.8121	25.9642	25.8344	25.8512
Q9UNN5	24.7621	24.8895	24.7769	24.8256	24.7511	24.9303	24.9228	24.741	24.9346	24.7383	24.7375	24.8021	24.6404	25.0098	24.815	24.9822	24.5633	24.9342
P62495	27.0909	27.0379	27.0635	27.0662	26.8674	27.0754	26.9973	27.0697	27.0655	26.9907	27.0242	27.0245	26.7373	27.1638	26.9758	27.1298	27.1831	27.0023
Q9GZU8	22.6227	22.8624	22.7703	22.9481	22.8526	22.8421	22.8176	22.8419	22.8558	22.7603	22.7295	22.9177	22.6675	22.9237	22.8149	22.9051	22.6718	22.9247
P38117	25.8921	25.8535	25.8764	25.8602	25.8032	25.807	25.9335	25.855	25.9051	25.7423	25.8756	25.8527	25.5615	25.9397	25.9541	25.9307	25.8743	25.8596
Q13868	24.722	24.8404	24.7501	24.8906	24.7978	24.8408	24.8211	24.8776	24.8735	24.8065	24.6486	24.7742	24.5603	24.9185	24.7345	24.8468	24.8098	24.9412
Q01469	23.7093	24.1784	23.9647	24.0695	23.9425	24.2592	24.0995	24.1032	24.0625	23.9601	23.9253	23.9538	23.9475	24.1291	24.1133	23.9805	24.0277	23.9608
O00303	26.7938	26.826	26.7369	26.7891	26.6597	26.779	26.8186	26.7413	26.8116	26.7435	26.7828	26.6978	26.5204	26.8113	26.8131	26.8591	26.8287	26.7713
O75821	26.2159	26.236	26.1342	26.3759	26.1552	26.4084	26.2913	26.273	26.3025	26.2267	26.2428	26.2417	26.0459	26.3945	26.1991	26.3519	26.2989	26.2694
Q9NPA8	24.4832	24.5262	24.3662	24.6706	24.5095	24.5256	24.3426	24.7628	24.2987	24.7786	25.2204	23.8479	24.2576	24.6526	24.7623	23.7119	24.7497	24.7575
Q14677	23.1235	23.398	23.1079	23.3779	23.066	23.3374	23.3522	23.1242	23.2663	23.1784	23.2859	23.2604	23.0451	23.2262	23.2526	23.3652	23.2467	23.3201
P84090	25.7559	25.9742	25.7161	25.9343	25.7821	26.0174	25.9067	25.8915	25.8611	25.8458	25.869	25.8577	25.6974	25.9625	25.8822	25.9585	25.8447	25.8438
P13804	26.1244	26.1139	26.0334	26.1472	25.9919	26.245	26.1601	26.0852	26.1701	26.0223	26.0631	26.1817	26.0048	26.1975	26.0254	26.3469	26.1469	25.98
Q9NPD3	22.6401	22.6163	22.8492	22.8575	22.6198	22.8044	22.5244	22.5796	22.7555	23.1507	22.5592	22.7373	22.3506	22.8747	22.9626	22.8141	22.6824	22.7233
Q9NRY5	21.043	21.1778	21.3105	21.5588	21.4502	21.6191	21.1601	21.7015	21.4042	21.5733	21.4367	21.0081	20.8038	21.6521	21.4298	21.5873	21.443	21.4273
Q9NUQ9	24.3164	24.2424	24.3485	24.4515	24.0741	24.6391	24.3813	24.326	24.3939	24.3353	24.3118	24.3609	24.1197	24.4154	24.2878	24.5215	24.4059	24.3559
P16930	25.0441	25.0426	24.862	25.0664	24.8665	24.9627	25.0542	24.971	24.9946	24.9574	24.9083	24.9887	24.5357	25.0829	25.0168	25.1445	25.0718	24.9681
Q9Y3D6	22.9025	22.9212	22.7934	22.9167	22.8814	23.0575	22.9864	23.044	22.871	22.8098	22.8807	22.9461	22.9976	22.4938	22.9689	23.0831	23.0499	22.9196
Q06265	23.254	22.7471	23.0475	22.8392	22.91	23.3612	23.0792	23.0935	22.9596	23.1542	22.9687	22.8806	22.8709	23.0073	23.1331	23.0886	23.1753	22.9198
Q01780	22.4941	22.5834	22.4309	22.44	22.2886	22.6579	22.449	22.3534	22.445	22.5166	22.4909	22.5522	22.1324	22.4896	22.5668	22.6462	22.6467	22.3271
P22087	26.6567	26.689	26.6474	26.8158	26.5709	26.7261	26.6622	26.7226	26.7482	26.7124	26.6746	26.6484	26.5288	26.6837	26.8009	26.7492	26.7225	26.6661
Q9Y613	21.9892	21.9614	22.0979	22.1538	22.3637	22.1611	22.1473	22.1129	22.2013	22.0157	22.3323	22.2027	20.7214	22.6659	22.5007	22.5702	21.569	22.5207
P62942	24.3279	24.6412	24.1089	24.3681	23.9874	24.4613	24.5408	24.3869	24.3124	24.4119	24.1542	24.1648	24.0185	24.3714	24.4426	24.4425	24.3525	24.3284
P21333	29.0621	29.1656	29.0457	29.1812	29.0277	29.2203	29.1232	29.1405	29.1431	29.1104	29.1409	29.1291	28.884	29.1603	29.1774	29.2143	29.1834	29.1376
P49327	29.6741	29.7653	29.5863	29.7538	29.5912	29.7682	29.7189	29.7115	29.7113	29.6682	29.6585	29.6649	29.4906	29.7702	29.7439	29.7448	29.6579	29.6736
Q00688	24.4539	24.5816	24.4358	24.6945	24.5011	24.7416	24.5568	24.6126	24.5507	24.6503	24.4365	24.5727	24.3718	24.6521	24.3846	24.8034	24.6393	24.5284
Q02790	27.2504	27.4533	27.3256	27.5127	27.3332	27.5067	27.3901	27.4188	27.4001	27.4144	27.3695	27.3912	27.1575	27.4712	27.4605	27.4405	27.4333	27.4166
Q9Y3B2	21.7728	21.7883	21.6081	21.9907	21.6535	22.0928	21.6986	22.0009	21.9259	21.9899	21.4777	21.8552	21.6346	21.7832	21.8384	21.9485	21.8625	21.8435
Q52LJ0	22.9787	23.1558	23.1004	23.158	22.917	23.4491	23.2104	23.0281	23.1381	23.0262	23.1387	23.1205	22.8339	23.3828	23.1869	23.2926	23.2591	22.8253
P39748	26.5386	26.6964	26.5601	26.7048	26.585	26.7356	26.6698	26.6018	26.7224	26.5724	26.6536	26.5999	26.4779	26.7843	26.6306	26.7149	26.6528	26.5774
Q9BSJ8	22.956	22.8922	22.7596	22.6295	22.6813	22.7473	22.8244	22.7716	22.8437	22.7512	22.7731	22.7481	22.7106	22.7272	22.8475	22.8493	22.8129	22.7013
Q5RKV6	23.5222	23.6015	23.4819	23.6805	23.4965	23.6355	23.628	23.4954	23.6883	23.5745	23.487	23.5789	23.3354	23.6315	23.7107	23.674	23.4981	23.6145
Q96B26	22.4959	22.6232	22.6742	22.7345	22.6899	22.7857	22.6718	22.6588	22.7984	22.6049	22.6093	22.6435	22.6402	22.8794	22.7774	22.3981	22.6185	22.6848
O75369	23.8906	24.3152	23.9958	24.1171	23.7683	24.3442	24.0584	24.0702	24.042	24.1284	24.0779	24.0192	23.6317	24.1992	24.1142	24.2272	24.0496	24.1835
Q13643	24.8003	24.8074	24.6363	24.9048	24.6741	24.8961	24.7332	24.8333	24.8418	24.7393	24.7692	24.7702	24.6021	24.8361	24.9328	24.7735	24.755	24.8187
P26885	22.8441	23.1086	22.7676	22.9693	23.2702	23.2904	23.041	23.2082	23.0889	22.9887	22.9739	22.9573	22.9293	23.2043	23.1598	22.8662	22.9909	23.0985
Q96AE4	28.0894	28.1358	28.0668	28.2189	27.9787	28.2112	28.1082	28.1202	28.1376	28.1227	28.0549	28.1116	27.875	28.1381	28.1532	28.2518	28.1664	28.1095
Q92945	28.0695	28.0994	28.0023	28.2722	27.9073	28.1977	28.1095	28.1157	28.1096	28.0597	28.0514	28.0946	27.872	28.1332	28.1851	28.2232	28.1179	28.0651
Q96I24	24.1505	24.4745	24.3139	24.5271	24.2037	24.464	24.3872	24.3024	24.4029	24.382	24.2647	24.3081	23.9159	24.4476	24.4113	24.2182	24.489	24.6092
Q13283	26.9042	27.0279	26.7524	27.1301	27.057	27.079	27.0173	26.9476	27.0123	27.0014	26.9926	27.0108	26.7352	27.0808	26.9996	27.0346	27.0172	27.0237
Q9UN86	25.6471	25.5406	25.5444	25.6738	25.6495	25.6977	25.6963	25.6142	25.637	25.575	25.589	25.6188	25.2869	25.7376	25.7831	25.6241	25.8	25.5486
P04406	31.3605	31.5658	31.3422	31.6322	31.3003	31.6202	31.4611	31.4551	31.4645	31.411	31.4801	31.4804	31.1793	31.5799	31.5281	31.5386	31.4672	31.4779
Q14376	23.6525	23.658	23.6198	23.8125	23.6087	23.6101	23.7626	23.6721	23.7201	23.6266	23.6729	23.5617	23.4998	23.7572	23.7175	23.7207	23.6611	23.604
Q9NY12	24.3979	24.436	24.5622	24.318	24.3529	24.387	24.3341	24.4861	24.4319	24.3469	24.4335	24.4171	24.2044	24.5633	24.3885	24.4664	24.52	24.3009
P02765	24.9947	25.1028	25.0036	25.1677	25.0094	25.2384	25.1472	25.029	25.1381	25.1308	25.0754	25.0166	24.9069	25.3819	24.9484	24.71	25.1433	25.4815
O75955	23.9694	24.1567	23.9686	24.1757	24.1659	24.2079	24.1369	24.0858	24.1641	24.1531	24.0356	24.1099	23.9554	24.2466	24.004	24.2642	24.1106	24.0594
Q14254	22.9107	23.2675	23.1753	23.0403	23.0812	23.1961	23.1266	23.0514	23.1722	23.0363	23.0042	23.2423	22.7273	23.1504	22.9981	23.433	22.9908	23.3898
Q13451	26.0429	26.0932	26.0316	26.0231	25.8957	26.222	26.0258	26.0628	26.1015	26.0549	26.0068	26.0146	25.8301	26.1126	26.0908	26.1671	26.1278	25.9551
Q15007	22.0203	22.6365	22.4966	22.6129	22.1861	22.3986	22.4941	22.3921	22.3846	22.4348	22.3316	22.4189	22.6165	22.9009	20.5635	22.6763	22.9226	22.6682
P14324	25.0418	25.254	24.9641	25.1386	25.0588	25.2406	25.1359	25.0397	25.1154	25.1169	25.1474	25.149	24.8589	25.0208	25.302	25.1924	25.1384	25.1517
Q16658	28.7017	28.8252	28.6519	28.8243	28.6688	28.8401	28.7243	28.768	28.7664	28.8018	28.7122	28.7578	28.4303	28.8312	28.785	28.8803	28.7978	28.8226
P07954	27.3376	27.3944	27.332	27.4456	27.3316	27.4671	27.4351	27.3663	27.3988	27.2951	27.3822	27.3648	27.1695	27.3884	27.4383	27.5488	27.3306	27.4192
P41250	27.6936	27.7482	27.6665	27.7513	27.6063	27.7501	27.7165	27.7157	27.7492	27.667	27.6709	27.6911	27.4394	27.8604	27.7475	27.8407	27.6772	27.6475
P35637	27.1536	27.2351	27.1614	27.3067	27.1191	27.3187	27.2653	27.1907	27.247	27.2332	27.2002	27.1631	26.9949	27.3109	27.2298	27.2904	27.2632	27.2293
P0A9B2	27.4571	27.7029	27.3905	27.039	26.8161	27.0958	27.4458	27.4808	27.4917	27.037	27.0317	27.0286	27.2858	27.5208	27.5234	27.0232	27.0826	26.9642
Q14315	27.8415	27.9363	27.7995	27.9982	27.8049	27.9902	27.925	27.9053	27.9224	27.8917	27.8622	27.8866	27.6745	27.9428	28.0254	27.9174	27.8582	27.9179
O75496	21.4177	21.1115	20.7763	21.8384	20.473	21.7249	21.0999	21.2075	21.3317	21.1909	21.4162	21.1523	20.7994	21.3686	21.4367	21.1425	21.317	21.3275
O75223	24.3016	24.3759	24.1804	24.3907	24.2148	24.3915	24.3928	24.3568	24.3153	24.242	24.2828	24.301	24.2013	24.4289	24.3301	24.366	24.2565	24.3683
P62873	22.8015	22.3952	22.2922	22.3568	22.7019	22.7748	22.5306	22.8064	22.567	22.539	22.3684	22.4239	22.2876	22.8548	22.6182	22.5147	22.5409	22.571
P62879	23.4096	23.6522	23.2162	23.6581	23.6524	23.7293	23.5167	23.5522	23.5557	23.5317	23.4862	23.5811	23.4944	23.1999	23.8337	23.9876	23.5681	23.0421
P23434	22.552	22.7017	22.5767	22.7776	22.6339	22.7774	22.71	22.6304	22.655	22.703	22.6794	22.7249	22.5338	22.748	22.6851	22.7855	22.6589	22.6387
P50395	28.1469	28.2809	28.1688	28.2686	28.1492	28.3176	28.2018	28.2228	28.2256	28.2078	28.1586	28.2461	27.9265	28.3074	28.1927	28.3094	28.2928	28.246
P52566	23.1915	23.4129	22.5448	23.2969	23.0901	22.937	23.0733	23.0848	23.1346	23.0894	23.043	23.0246	22.8244	23.076	23.1876	23.224	23.1921	22.9444
Q7L5D6	21.9602	22.282	22.0115	19.8706	22.0072	22.2494	21.6894	21.7343	21.8948	21.6565	21.6467	21.5939	21.7511	21.7125	21.6253	21.4072	21.7047	21.6478
P51114	23.6108	23.7035	23.5462	23.8077	23.5343	23.7495	23.6586	23.6897	23.7102	23.5624	23.6316	23.6821	23.7532	23.8473	23.4115	23.7227	23.5628	23.6534
Q14C86	22.1904	22.2755	22.2229	22.3228	22.3974	22.234	22.233	22.2736	22.3763	22.2819	22.3021	22.3372	21.6727	22.5187	22.483	22.4311	22.3374	22.1948
P06744	28.3673	28.4094	28.2785	28.4573	28.2052	28.4205	28.3032	28.3722	28.3438	28.3589	28.335	28.3601	28.0756	28.4199	28.3937	28.4365	28.3892	28.365
Q92616	26.9784	27.0084	26.8879	27.0513	26.8241	26.9897	26.9536	26.9399	26.9575	26.9403	26.919	26.9762	26.7769	27.0286	26.9231	27.0626	26.9513	26.9955
P11413	27.6171	27.5683	27.5458	27.7118	27.519	27.7051	27.6187	27.6541	27.6542	27.5876	27.6061	27.6208	27.4437	27.6683	27.6695	27.5785	27.6373	27.7395
Q14697	26.065	26.1661	26.0631	26.1665	26.0122	26.2632	26.1948	26.0913	26.173	26.1247	26.1215	26.102	25.9593	26.1491	26.1048	26.1852	26.1871	26.1953
Q8TEQ6	23.5511	23.6438	23.5734	23.6178	23.3787	23.4866	23.5904	23.4692	23.5517	23.4545	23.4713	23.5447	23.3883	23.5771	23.4977	23.4707	23.7062	23.5552
P52565	26.672	26.7166	26.6193	26.7667	26.5978	26.6997	26.6355	26.6739	26.6778	26.5953	26.6449	26.6738	26.486	26.7024	26.6695	26.742	26.6732	26.6646
Q06210	24.6587	24.8233	24.9818	24.9146	24.8086	24.9198	24.8106	24.8618	24.8868	24.8475	24.8772	24.7932	24.8278	24.9102	24.9565	24.5539	25.0527	24.7625
P34897	26.7218	26.8111	26.6992	26.894	26.69	26.8959	26.8192	26.832	26.8047	26.7145	26.7628	26.7745	26.5989	26.923	26.7435	27.0025	26.7343	26.6886
Q12849	23.0749	23.1022	23.0709	23.0432	22.9081	23.1579	23.1227	23.0033	23.0919	23.0194	23.041	22.9999	23.0279	23.2258	23.1471	23.0564	23.2793	22.6266
Q9Y2Q3	23.7511	23.9318	23.8189	24.032	23.7021	23.8306	24.0336	23.8964	23.8756	23.6671	23.8517	23.8277	23.4214	23.7249	23.9445	24.0243	23.9955	23.948
O75367	24.5326	24.5683	24.4728	24.6705	24.5171	24.4718	24.5985	24.6097	24.6446	24.4888	24.5161	24.4826	24.3562	24.629	24.5969	24.6633	24.6141	24.5183
Q9BQ67	24.1713	24.1597	24.2611	24.31	24.3416	24.271	24.1982	24.3737	24.2904	24.2478	24.1822	24.2506	24.1153	24.3853	24.2783	24.3033	24.248	24.183
P11166	22.8535	22.7859	22.8635	22.7629	22.7607	23.0178	22.9908	22.861	22.8444	22.7996	22.6745	22.9128	22.6646	23.1102	22.4342	23.0121	22.9859	22.8847
P36915	21.7788	22.0739	21.9193	22.1179	21.93	21.8547	22.0132	21.9237	21.874	22.0527	22.0121	21.7962	21.7134	22.1054	22.0045	22.0329	21.9215	21.8919
Q9UBQ7	23.0523	23.2812	23.2272	23.4374	23.2088	23.2941	23.27	23.2871	23.2855	23.1775	23.1959	23.3272	22.8459	23.3666	23.1964	23.4252	23.392	23.3332
O76003	26.5593	26.5342	26.5126	26.6005	26.4272	26.5664	26.4025	26.5619	26.5295	26.531	26.5372	26.5374	26.3938	26.5636	26.4948	26.5409	26.5539	26.5802
P14314	25.339	25.4906	25.2271	25.4887	25.23	25.3182	25.3389	25.3658	25.4005	25.2831	25.3258	25.3015	25.1605	25.4245	25.2926	25.4422	25.3603	25.4215
Q9BVP2	25.3703	25.4919	25.4014	25.454	25.3841	25.5429	25.4748	25.4392	25.4095	25.3728	25.4936	25.4385	25.2601	25.5445	25.4793	25.4965	25.5001	25.3791
Q9HC38	23.6427	23.825	24.0199	24.0356	23.8163	24.2811	24.0169	23.8348	23.9492	23.9231	24.0064	23.8995	23.6558	24.0246	23.9078	24.056	24.0134	23.9452
Q08379	21.913	22.1474	21.6254	21.9859	22.1766	22.3661	21.985	22.0998	22.0727	22.0962	21.9912	21.9483	22.106	21.9678	21.7861	22.1807	22.2777	21.8764
Q92917	22.5948	22.8197	22.6101	22.8216	22.4813	22.5729	22.7197	22.5455	22.7191	22.6641	22.5861	22.6783	22.6223	22.5469	22.682	22.8278	22.5706	22.6247
Q9H8Y8	23.1676	23.3167	23.1596	23.3914	23.2207	23.3822	23.3225	23.2428	23.219	23.2845	23.2138	23.3921	23.0944	23.2824	23.2693	23.3594	23.3563	23.2588
P62993	24.9857	24.9016	24.9615	24.8999	24.87	25.0596	24.9215	24.9501	24.8756	24.9309	25.0471	24.8947	24.6991	24.9715	24.8382	25.2362	24.9674	24.8952
P08238	32.0611	32.1892	32.0386	32.2021	31.9898	32.2004	32.0743	32.1078	32.1251	32.1259	32.11	32.1022	31.7906	32.2101	32.1663	32.181	32.1559	32.1391
P51610	24.8586	25.0307	25.1638	25.1636	25.0723	25.2157	25.1131	25.0889	25.1646	25.0649	25.084	25.1073	24.7298	25.1885	25.1771	25.1196	25.4118	24.966
P09211	29.46	29.5062	29.4469	29.6103	29.4248	29.6558	29.5444	29.5365	29.5354	29.5047	29.4124	29.5641	29.234	29.6265	29.5043	29.5845	29.5623	29.5547
P62805	27.2423	27.3055	27.1706	27.293	27.1872	27.2108	27.2103	27.1361	27.1943	27.2592	27.3273	27.2567	27.035	27.3905	27.2455	27.1893	27.253	27.2503
P69905	28.0735	28.1963	28.0692	28.2872	28.084	28.2657	28.1166	28.1729	28.1554	28.191	28.1154	28.1634	27.8097	28.1865	28.1952	28.2802	28.2478	28.2453
P02100	26.0834	26.5466	26.1383	26.3523	26.1806	26.4435	26.242	26.285	26.3029	26.2635	26.3236	26.2697	25.9666	26.3327	26.4184	26.3444	26.3944	26.2538
Q92769	23.2459	23.2333	23.1803	23.2017	23.0981	23.4602	23.2256	23.1522	23.2986	23.2378	23.2177	23.2209	22.8765	23.3006	23.0755	23.3034	23.4583	23.4384
Q7Z4H3	23.8612	24.0592	23.8873	23.9836	23.8298	24.003	23.8983	23.9849	23.9951	23.9459	23.863	23.9415	23.6975	24.0584	23.9067	24.0379	23.9643	24.0055
Q9H583	25.1619	25.1208	25.0777	25.2907	25.0261	25.2307	25.1889	25.2128	25.2033	25.1226	25.1127	25.0937	24.9488	25.237	25.1866	25.1512	25.2523	25.1341
Q9Y5Z4	22.825	22.9731	22.6677	22.8851	22.7645	23.1345	22.9042	22.943	22.7394	22.9922	22.9574	22.7609	22.7597	22.9422	22.7217	22.9231	23.1167	22.8053
Q8WW33	25.2873	25.3917	25.2997	25.4176	25.3195	25.4779	25.4129	25.4569	25.2665	25.366	25.4696	25.2413	25.1315	25.4022	25.4351	25.5021	25.3913	25.3543
P49915	27.6324	27.6804	27.6267	27.7864	27.5822	27.7537	27.682	27.7074	27.7232	27.6397	27.6313	27.7216	27.4412	27.7266	27.6531	27.7429	27.8353	27.6873
P02008	28.8851	28.9234	28.7679	28.8542	28.7411	28.976	28.8739	28.9256	28.8589	28.8309	28.8507	28.8173	28.5067	28.9122	28.9594	28.9484	28.9201	28.9272
Q9BXL5	24.9207	24.9679	24.8107	24.8355	24.7078	24.8535	24.8726	24.8373	24.8796	24.7345	24.8567	24.8715	24.588	24.8991	24.9522	24.8735	24.8906	24.8874
P11021	27.4011	27.5396	27.4186	27.5194	27.454	27.6048	27.4913	27.4808	27.5344	27.4761	27.4838	27.488	27.2995	27.5521	27.516	27.6019	27.4805	27.5254
Q9BTY7	23.0571	23.112	23.0728	23.059	23.0749	23.2167	23.0086	23.3013	23.1833	23.181	23.11	22.9281	22.6245	22.7966	23.1718	23.4056	23.2523	23.3981
Q14687	22.2037	22.3482	22.2296	22.3534	22.087	22.2931	22.2651	22.3097	22.3262	22.3121	22.0296	22.2314	21.8905	22.137	22.3092	22.5381	22.4237	22.234
P00390	25.6903	25.6774	25.7687	25.8223	25.6867	25.7805	25.7008	25.7459	25.7526	25.6942	25.7481	25.7282	25.4573	25.8794	25.7614	25.7863	25.7223	25.7277
P78347	25.2383	25.2307	25.1891	25.2495	25.2642	25.1592	25.1543	25.1711	25.2862	25.2844	25.2277	25.1883	24.9894	25.3685	25.2195	25.3075	25.2661	25.1829
Q99714	26.6334	26.6975	26.5516	26.6466	26.5399	26.6261	26.6404	26.5886	26.6983	26.6874	26.5158	26.6088	26.4971	26.6403	26.6848	26.7056	26.6128	26.5499
Q16836	22.8872	22.0771	22.6747	22.6135	22.7693	21.7638	22.7148	22.3597	22.4136	22.4893	22.4448	22.4929	22.2175	22.5566	22.5432	22.6339	22.5682	22.4999
P51858	27.0823	27.2701	27.0266	27.3243	27.041	27.3146	27.1425	27.1701	27.1852	27.199	27.1584	27.1808	27.0103	27.2614	27.2468	27.2794	27.1144	27.1484
P36551	22.8884	23.1295	22.8514	23.2517	23.0933	23.0944	22.9723	22.8313	23.1983	23.0057	23.1509	23.0485	22.837	23.1966	23.0091	23.1672	23.016	23.0384
O14929	25.7776	25.8095	25.4889	25.9322	25.6286	25.9495	25.7962	25.7899	25.7729	25.7138	25.7193	25.7453	25.529	25.9226	25.734	25.7413	25.8481	25.7908
P69891	27.0493	27.1212	27.0924	27.2511	27.1399	27.1247	27.1512	27.1433	27.1567	27.0833	27.0963	27.0957	26.8957	27.2339	27.1824	27.179	27.1483	27.1033
P08397	25.0992	25.3814	25.3304	25.34	25.1285	25.1698	25.2203	25.2191	25.2483	25.2195	25.2904	25.2606	25.2164	25.3005	25.248	25.3349	25.2309	25.1423
P38646	29.5682	29.6106	29.4693	29.6811	29.4578	29.6837	29.6007	29.5761	29.5709	29.5528	29.6065	29.5512	29.3841	29.6622	29.5865	29.6204	29.6412	29.5856
P78417	28.2294	28.257	28.2388	28.4032	28.1211	28.3881	28.257	28.2387	28.3083	28.2836	28.2502	28.2522	28.0679	28.3675	28.2755	28.3368	28.3375	28.2778
O43390	27.6476	27.7273	27.5914	27.7236	27.5581	27.7663	27.7615	27.7309	27.7086	27.6353	27.69	27.6889	27.5325	27.737	27.7324	27.7478	27.6808	27.6696
P34932	28.368	28.5048	28.3403	28.4722	28.3593	28.484	28.4633	28.4134	28.4621	28.3963	28.4267	28.4084	28.2316	28.4615	28.3865	28.4623	28.5406	28.4464
P11142	31.6332	31.795	31.6322	31.845	31.6029	31.8301	31.7566	31.7089	31.73	31.7059	31.724	31.749	31.3959	31.8084	31.7898	31.8121	31.7932	31.7617
P04792	27.5254	27.7543	27.449	27.8064	27.4476	27.6889	27.6359	27.5794	27.6384	27.591	27.63	27.5488	27.3396	27.6965	27.6147	27.7001	27.6168	27.6738
P26583	27.2083	27.2648	27.0743	27.2905	27.106	27.3369	27.1989	27.2334	27.2724	27.1994	27.1977	27.1626	26.8848	27.3309	27.2082	27.3476	27.2394	27.2426
O15347	23.8843	23.9556	23.8741	23.9976	23.8481	23.9907	23.9257	23.9667	23.8724	23.9775	23.9562	23.9326	23.5714	24.1155	24.0259	24.0474	23.9356	23.9407
P07910	29.9819	30.1033	29.9678	30.1365	29.946	30.1641	30.052	30.1052	30.0483	30.0015	30.0133	30.058	29.7064	30.1219	30.1293	30.1263	30.0734	30.1118
P31943	27.6961	27.8418	27.691	27.9443	27.7363	27.9421	27.7777	27.785	27.8274	27.7718	27.7822	27.805	27.5019	27.9739	27.7973	27.5097	28.1072	27.8507
Q9BUJ2	24.9414	25.1544	25.0502	25.3281	24.9585	25.2478	25.0688	25.1316	25.1897	25.1456	25.0986	25.069	25.0496	25.2602	24.8837	25.1539	25.1468	25.2008
Q14103	29.0695	29.1186	29.0345	29.1248	28.9771	29.158	29.1336	28.9995	29.1129	29.0322	29.0622	29.0617	28.8369	29.2051	29.0742	29.1738	29.0525	29.086
P61978	30.3059	30.3836	30.2958	30.3783	30.2641	30.4597	30.3933	30.3642	30.4001	30.3236	30.3349	30.3395	30.0643	30.3871	30.2537	30.513	30.4436	30.4588
O60506	27.5293	27.5623	27.4714	27.6345	27.4718	27.6659	27.5769	27.4914	27.6378	27.5362	27.5511	27.5909	27.2662	27.6488	27.5355	27.7654	27.5842	27.5429
Q00839	29.9233	29.9524	29.9165	30.0695	29.8839	30.0802	30.0044	29.9973	29.9816	29.9778	29.9444	29.9798	29.7954	30.0725	29.9882	30.0338	30.0202	29.988
P00492	26.5633	26.6095	26.4828	26.7304	26.4639	26.6573	26.5373	26.5883	26.6294	26.5979	26.5535	26.6021	26.2964	26.6633	26.6139	26.7029	26.636	26.5695
Q13547	25.321	25.5352	25.3936	25.5634	25.2955	25.5748	25.4377	25.4336	25.4833	25.4757	25.4643	25.4538	25.2413	25.5947	25.4754	25.5325	25.4344	25.4029
Q01581	26.2877	26.2689	26.2188	26.3599	26.2056	26.3488	26.3071	26.2394	26.3133	26.2408	26.2939	26.2987	26.0335	26.2769	26.2513	26.4358	26.2625	26.4084
P55795	23.462	23.5442	23.5858	23.6732	23.4102	23.6534	23.5413	23.4064	23.6299	23.5382	23.6502	23.524	23.3437	23.8576	23.5684	23.3826	23.6127	23.5512
P05114	24.927	25.0893	24.7833	25.1405	24.8522	25.0809	24.9628	25.0714	24.9296	24.9932	25.062	24.8537	24.9355	24.9916	24.9497	25.0025	25.032	24.9942
P07900	30.7163	30.8047	30.735	30.8483	30.6849	30.8665	30.7919	30.7674	30.8144	30.7231	30.7775	30.7958	30.4672	30.8656	30.7898	30.8162	30.8887	30.8338
P09429	27.0495	27.213	27.0361	27.2104	27.0755	27.2743	27.1273	27.1491	27.1736	27.1559	27.1554	27.1581	26.8863	27.269	27.182	27.2216	27.1748	27.1459
Q6NVY1	21.6942	21.8226	21.7896	21.7537	21.809	21.8973	21.8916	21.8562	21.9756	21.5634	21.7758	21.7289	21.7967	22.0193	21.7196	21.6619	21.839	21.7697
P31942	26.8723	26.971	26.8788	26.893	26.8114	27.1334	27.0022	26.8935	26.9585	26.9027	26.8804	26.9191	26.7124	27.0292	26.9673	26.9935	26.9732	26.9561
O95757	23.3235	23.3373	23.1681	23.5421	23.358	23.4714	23.3796	23.3855	23.4077	23.304	23.3423	23.3252	23.2728	23.3172	23.5705	23.2045	23.3559	23.4561
P20810	23.2723	23.3894	23.294	23.3872	23.1188	23.4293	23.2792	23.2136	23.4613	23.2141	23.3653	23.4289	22.8414	23.4247	23.5206	23.3938	23.4926	23.2324
Q9NZL4	23.466	23.6967	23.5574	23.6494	23.5375	23.5681	23.5399	23.6029	23.5566	23.5717	23.434	23.7259	23.4841	23.6135	23.541	23.6334	23.6137	23.5613
P37235	22.765	22.8835	22.8979	22.952	22.6567	22.9027	22.8842	22.7358	22.8906	22.8704	22.8067	22.8332	22.543	22.9807	22.8057	22.9446	22.8643	22.9209
O43719	23.2947	23.2155	23.0556	23.1468	23.176	23.5181	23.0919	23.2234	23.263	23.2502	23.2647	23.2576	23.1791	23.3126	23.0289	23.3099	23.2838	23.2458
P50213	24.2008	24.3572	24.1921	24.3841	24.232	24.4292	24.3979	24.3269	24.2145	24.292	24.2839	24.2296	24.0334	24.3415	24.38	24.4045	24.217	24.3677
O75874	24.6457	24.7921	24.532	24.574	24.7645	24.7993	24.6528	24.7024	24.7385	24.6795	24.7197	24.6772	24.4139	24.7675	24.7425	24.658	24.8932	24.6803
P17096	26.5196	26.6447	26.5493	26.5266	26.4463	26.6656	26.4503	26.6323	26.5598	26.6061	26.5815	26.5976	26.2226	26.6759	26.7288	26.7909	26.2335	26.709
O14979	27.3708	27.4435	27.3259	27.5012	27.3054	27.5258	27.4103	27.3875	27.4164	27.4152	27.431	27.4384	27.1829	27.5276	27.449	27.5157	27.378	27.4578
Q1KMD3	25.7204	26.0188	25.5667	26.0016	25.667	26.0048	25.7988	25.8287	25.9007	25.7924	25.7802	25.8129	25.6584	25.8386	25.8452	25.9961	25.8358	25.7638
P52597	27.7872	27.8526	27.6793	27.7879	27.7405	27.7938	27.7911	27.7444	27.8699	27.772	27.7504	27.7668	27.636	27.8599	27.7422	27.908	27.82	27.7491
P14866	28.077	28.2558	28.0847	28.2604	28.059	28.1814	28.1634	28.2142	28.1807	28.1376	28.1394	28.123	27.8979	28.2178	28.1879	28.2068	28.2238	28.1899
P52272	29.8688	29.9513	29.833	30	29.8202	30.0399	29.9187	29.9334	29.9319	29.915	29.9048	29.9124	29.6575	30.0603	29.881	29.984	29.9697	29.965
Q9Y241	20.5835	22.4576	20.2486	20.644	20.2264	20.4296	20.811	20.738	20.7379	20.7721	20.5864	20.6564	20.7832	20.9257	20.8446	20.8166	20.7152	20.7754
P49773	26.6686	26.8641	26.5892	26.8868	26.7686	26.9746	26.734	26.8034	26.8174	26.777	26.7698	26.8178	26.6372	26.7716	26.7223	26.8717	26.7415	26.9381
Q0VDF9	25.1194	25.1834	25.1165	25.2665	25.1312	25.3407	25.3464	25.312	25.2293	25.2669	25.1682	25.1837	24.5567	25.18	26.3136	25.265	25.1825	24.79
Q9Y4L1	24.9137	25.196	24.9135	25.0797	24.9827	25.1249	25.083	25.1296	25.0604	25.0114	24.9774	24.992	24.777	25.1554	25.0151	25.1801	25.1047	24.9956
O60841	26.7648	26.8484	26.7362	26.8357	26.6919	26.8436	26.7818	26.7694	26.809	26.8083	26.753	26.7835	26.6773	26.7158	26.8806	26.8901	26.8822	26.5986
P23588	26.6471	26.6874	26.4673	26.8144	26.4251	26.9385	26.6629	26.5854	26.6482	26.6913	26.6247	26.6851	26.5232	26.6384	26.7326	26.6915	26.6646	26.7006
P54105	23.2165	23.1955	23.1376	23.3602	23.2441	23.4022	23.2101	23.2671	23.2926	23.2926	23.1825	23.2761	22.7348	23.455	23.2776	23.7067	23.284	23.225
Q12906	28.2279	28.2799	28.1998	28.3686	28.1614	28.3362	28.2363	28.2685	28.2966	28.2764	28.2477	28.2516	27.9924	28.3333	28.3548	28.3698	28.2818	28.2572
Q14974	28.801	28.7613	28.6772	28.7872	28.6646	28.8346	28.6998	28.7871	28.8042	28.7087	28.7473	28.8059	28.5692	28.918	28.7844	28.8538	28.6971	28.7371
Q92598	26.7857	26.8331	26.7679	26.7954	26.821	26.9635	26.8258	26.871	26.8609	26.783	26.8437	26.8063	26.6189	26.7962	26.8602	26.9358	26.8719	26.9276
Q7Z6Z7	24.5606	24.4094	24.5345	24.6926	24.4407	24.5306	24.6232	24.5511	24.5865	24.4897	24.5021	24.4661	24.4552	24.404	24.7078	24.6055	24.7126	24.3089
P05198	27.2311	27.319	27.2864	27.4054	27.2525	27.4414	27.3207	27.3379	27.2989	27.3389	27.3315	27.3345	27.0738	27.4003	27.3921	27.3719	27.3959	27.3599
Q9NX55	24.277	24.3199	24.2908	24.4562	24.4487	24.3673	24.3737	24.3454	24.498	24.4764	24.2734	24.2812	24.123	24.3495	24.2797	24.5787	24.4965	24.3983
Q9NZI8	27.4064	27.4519	27.2922	27.5569	27.3498	27.5328	27.4219	27.4375	27.4534	27.4215	27.4413	27.4567	27.2352	27.5132	27.4409	27.4826	27.4422	27.4872
P20042	26.3228	26.4665	26.3289	26.4999	26.2714	26.4458	26.3776	26.3861	26.3878	26.3846	26.4163	26.3761	26.2271	26.4272	26.4226	26.484	26.4711	26.2768
P60842	28.7624	28.7718	28.7187	28.7341	28.6914	28.7523	28.7351	28.784	28.7366	28.7192	28.7296	28.7181	28.4212	28.8624	28.744	28.8459	28.8046	28.7438
Q12905	27.3843	27.4143	27.3319	27.5471	27.3856	27.5167	27.4321	27.4118	27.4352	27.3867	27.4273	27.3964	27.1353	27.5532	27.4269	27.5804	27.4786	27.363
P55010	26.1289	26.1488	26.3203	26.3236	26.1704	26.3979	26.2369	26.2671	26.2538	26.3283	26.1844	26.2225	26.0178	26.2014	26.2543	26.4085	26.2797	26.3114
O00629	25.1606	25.1902	25.0341	25.2164	25.0753	25.2506	25.1692	25.151	25.1776	25.1346	25.18	25.1452	24.9103	25.4064	25.1395	25.2346	25.1025	25.12
P12268	28.235	28.3172	28.1969	28.3267	28.2308	28.3835	28.2409	28.2906	28.3024	28.3002	28.2696	28.2952	28.0548	28.3263	28.2743	28.4826	28.3398	28.2386
Q9NPH2	24.9912	25.077	24.9723	24.9988	24.9043	25.1548	25.0797	25.0784	25.0446	24.9907	24.9063	25.007	24.8908	25.0504	25.1333	25.0936	25.0418	24.9064
O95373	26.27	26.3463	26.2514	26.4925	26.1474	26.4261	26.3486	26.3094	26.3922	26.37	26.2426	26.2971	26.0664	26.4441	26.3553	26.3559	26.4094	26.3157
Q96P70	22.5583	22.266	22.7539	21.97	21.8567	22.1959	22.5373	22.1767	22.3202	22.1115	22.3615	22.092	21.8272	22.4067	22.4498	22.33	22.2358	22.3823
P19367	24.1339	24.0963	24.0259	24.3757	23.9942	24.2241	24.1009	24.1582	24.2115	24.1143	24.0803	24.1601	23.8383	24.233	24.2844	24.1393	24.2372	24.1151
P48735	24.2952	24.477	24.2495	24.4238	24.0818	24.4662	24.3583	24.3519	24.3742	24.3209	24.3212	24.3226	23.9866	24.5339	24.3362	24.3749	24.7708	24.0331
O00425	25.2028	25.2612	25.0423	25.2942	24.9441	25.3074	25.1449	25.1825	25.236	25.1791	25.1569	25.1754	24.9186	25.276	25.1682	25.3266	25.2349	25.1662
P29218	22.3618	22.6022	22.5467	22.3277	22.6196	22.4461	22.4594	22.5299	22.477	22.4221	22.4706	22.5368	22.1516	22.5127	22.6051	22.5972	22.5062	22.5128
P06730	24.448	24.4752	24.4226	24.5609	24.3897	24.6071	24.4245	24.5279	24.5319	24.4606	24.4967	24.4117	24.2313	24.6816	24.6003	24.5251	24.3801	24.4384
P78344	25.7385	25.8214	25.8128	25.8891	25.8241	25.8631	25.8166	25.8719	25.8001	25.8469	25.7967	25.8001	25.4648	25.7201	25.9964	25.9812	25.8689	25.9048
Q15056	26.1697	26.2878	26.1212	26.2662	26.1676	26.3335	26.243	26.1907	26.2613	26.1742	26.2235	26.2163	26.1409	26.191	26.3713	26.2698	26.2011	26.2144
P78318	19.9403	20.3474	20.1323	20.6688	20.5655	20.8509	20.426	20.5122	20.5151	20.087	20.4033	20.491	20.0814	20.1831	20.2505	19.8973	20.9069	21.191
P52292	27.56	27.603	27.4598	27.6405	27.4334	27.6349	27.6284	27.5506	27.5305	27.5311	27.5726	27.5645	27.3257	27.6548	27.544	27.6696	27.5952	27.5673
Q96ST2	22.4494	22.6698	22.5336	22.5882	22.2939	22.7258	22.6355	22.3891	22.3864	22.5633	22.6192	22.6828	22.4019	22.6484	22.5946	22.5706	22.5879	22.4934
Q04637	27.4235	27.4813	27.3861	27.5922	27.3444	27.5829	27.4418	27.4577	27.469	27.5049	27.4931	27.4663	27.35	27.588	27.5397	27.4651	27.3527	27.5177
P56537	26.4204	26.5012	26.3177	26.5812	26.285	26.5021	26.4793	26.406	26.5125	26.3561	26.4283	26.4036	26.1414	26.5004	26.5096	26.4988	26.4564	26.4602
P20839	22.9335	22.7463	22.8099	22.9117	22.7896	22.9946	22.7804	22.904	23.0276	22.8998	22.8762	22.7854	22.2875	22.7539	22.8511	23.5961	22.9	22.7193
Q96CN7	24.0808	24.1841	23.9504	24.4153	24.0198	24.123	24.205	24.1091	24.11	24.003	24.1125	24.2382	24.0065	24.2199	24.2298	24.1769	24.0811	24.0975
P12277	28.7163	28.7686	28.6099	28.7683	28.6253	28.773	28.7493	28.7212	28.7673	28.6582	28.699	28.7122	28.5341	28.8607	28.7377	28.776	28.6908	28.6913
O60271	22.4538	22.5522	22.1718	22.0004	22.3443	22.7713	22.3844	22.4042	22.4244	22.291	22.3967	22.3524	22.148	22.3167	22.444	22.4738	22.4811	22.3926
Q9UK76	24.6496	24.5539	24.6229	24.5453	24.743	24.7817	24.6999	24.6358	24.6744	24.5763	24.5998	24.6877	24.6347	24.7128	24.588	24.6925	24.6526	24.587
Q9H910	24.6056	24.7221	24.5291	24.7563	24.5079	24.7774	24.6366	24.6467	24.642	24.6651	24.5797	24.673	24.4744	24.6968	24.7632	24.7377	24.6622	24.5435
P08727	24.6402	24.8098	24.6574	24.7778	24.7903	24.7269	24.7563	24.7902	24.7737	24.7539	24.6749	24.7274	24.6006	24.5933	24.7936	25.0281	24.7013	24.6914
P38919	27.214	27.2017	27.1354	27.2721	27.0985	27.306	27.1991	27.2142	27.2093	27.1758	27.2265	27.1783	26.9344	27.3302	27.2356	27.223	27.285	27.1921
Q9UI26	24.0916	24.2228	24.4384	24.0631	24.3455	24.228	24.3327	24.2544	24.2233	24.2015	24.1897	24.2837	24.1766	24.3043	24.2315	24.3042	24.1389	24.2852
O00410	26.8686	27.0477	26.9563	26.997	26.8222	26.968	26.931	26.975	27.0108	26.9098	26.9186	26.9658	26.741	27.0394	26.9741	27.0263	26.971	26.9441
P05783	27.7732	27.8947	27.7772	27.9241	27.7002	27.9099	27.8634	27.8099	27.9157	27.7904	27.7816	27.8507	27.4037	27.994	27.8713	27.9763	27.9216	27.8365
Q8TEX9	25.4743	25.473	25.3094	25.5081	25.4343	25.4913	25.5426	25.4591	25.4831	25.4364	25.3526	25.3947	25.2514	25.4661	25.4729	25.522	25.5765	25.3998
Q15181	28.5203	28.5218	28.3835	28.5541	28.3995	28.5648	28.4986	28.4998	28.5381	28.4933	28.4264	28.4902	28.2487	28.5852	28.5465	28.5439	28.5206	28.5017
P13861	21.697	22.1234	21.8846	21.9081	22.0836	21.7677	21.904	21.9745	21.9091	21.98	21.8557	21.868	21.6124	21.8757	22.2274	21.7626	21.9871	21.9694
P31323	23.7041	23.9367	23.86	24.1565	23.8721	24.199	24.0326	23.851	24.0283	23.8132	23.9641	23.9565	23.6649	23.7808	24.0816	23.8438	24.1997	24.1604
Q9H2U2	22.8011	23.1092	22.9241	22.9967	23.0072	23.1053	22.9338	23.0278	22.9004	23.0253	23.0531	22.9777	22.7125	23.05	23.0187	22.9754	23.0308	23.1389
P46940	25.0547	25.1844	24.9898	25.1662	25.1095	25.1053	25.1242	25.1217	25.126	25.1015	25.1069	25.0719	25.1523	24.9575	25.3565	25.1119	25.0472	25.0134
Q96AB3	21.6096	21.6425	21.6171	21.7033	21.4854	21.642	21.6162	21.7958	21.6252	21.6208	21.6235	21.4041	21.3796	21.6794	21.7776	21.5789	21.4873	21.8018
P05771	24.6073	24.7803	24.4367	24.53	24.3553	24.624	24.502	24.5074	24.5947	24.5052	24.6244	24.5283	24.4692	24.6453	24.4925	24.4933	24.693	24.4911
P30085	26.3747	26.5357	26.2561	26.4862	26.2106	26.5644	26.3995	26.3623	26.4011	26.3704	26.4222	26.4233	26.1696	26.6039	26.6839	26.4362	26.3228	26.2696
P33176	24.8789	24.9505	24.8115	24.9568	24.7455	24.9426	24.845	24.8741	24.9318	24.8953	24.8783	24.9084	24.5479	24.976	24.9648	25.0624	24.8108	24.9573
O60341	24.2194	24.2185	24.0925	24.3722	24.2976	24.4112	24.2777	24.337	24.387	24.2562	24.1495	24.1975	24.0383	24.3123	24.5269	24.1861	24.4116	24.0974
Q07666	27.4222	27.5625	27.4388	27.5846	27.4329	27.6174	27.5144	27.46	27.5705	27.5357	27.4905	27.5181	27.2237	27.6378	27.6084	27.5903	27.5455	27.4593
P51812	22.9089	22.9863	22.6462	23.1012	22.8582	22.8644	22.8548	22.9173	22.9903	22.8644	22.8479	22.977	22.6974	23.0164	23.0261	22.9242	22.9265	22.8102
Q96AT1	21.9337	22.0559	21.9507	22.1413	21.7552	22.1134	22.1227	21.9575	21.9164	22.0709	21.9594	21.9544	22.0634	21.8355	21.9392	22.081	21.994	22.0192
P05787	28.2775	28.3548	28.2304	28.4974	28.1925	28.4608	28.394	28.3094	28.3225	28.3462	28.3202	28.3328	28.1461	28.3783	28.3988	28.4473	28.3151	28.3577
P00568	23.6687	23.7969	23.5543	23.8866	23.5346	23.7773	23.7132	23.7543	23.7962	23.5869	23.7043	23.729	23.6312	23.7573	23.7088	23.7228	23.593	23.8513
P54819	27.8616	27.8949	27.823	27.9911	27.8437	27.9947	27.8836	27.9547	27.9388	27.8543	27.9105	27.8793	27.5891	27.9941	27.9409	27.9669	28.0035	27.9156
P04183	25.1604	25.4272	25.1526	25.4073	25.2266	25.4494	25.315	25.3793	25.3904	25.2705	25.2947	25.2616	25.1214	25.2989	25.3943	25.5605	25.208	25.2641
Q6PKG0	25.0698	25.2836	25.1323	25.2106	25.065	25.2147	25.1907	25.1359	25.2059	25.2047	25.1145	25.1543	25.0112	25.1429	25.1616	25.2246	25.1694	25.309
P05455	29.3583	29.3933	29.329	29.4576	29.2916	29.4021	29.4087	29.3415	29.3768	29.3526	29.3699	29.3708	29.1774	29.4561	29.3712	29.4421	29.379	29.3592
P09382	27.3476	27.5086	27.398	27.4872	27.2557	27.5313	27.445	27.4211	27.4381	27.402	27.3966	27.389	27.2039	27.4787	27.5486	27.4875	27.4382	27.4017
Q7LBC6	21.4035	21.4195	21.4242	21.5682	21.1902	21.2622	21.4105	21.3922	21.4566	21.4128	21.4255	21.2971	21.2821	21.2244	21.4131	21.4514	21.5988	21.3418
Q71RC2	21.4641	21.3351	21.5422	21.4662	21.2907	21.3655	21.4357	21.3835	21.3084	21.5868	21.3923	21.3953	21.7071	21.4733	21.4575	21.4976	21.483	20.9243
P00338	30.0594	30.1315	30.008	30.1668	29.9635	30.1844	30.0857	30.0897	30.1234	30.0839	30.0563	30.0865	29.8697	30.1679	30.1338	30.1861	30.1014	30.096
Q07866	22.2811	22.4434	21.7131	22.1815	21.6341	22.909	22.2848	22.1622	22.2669	22.2261	22.2065	22.1405	22.0969	22.3353	22.1321	22.2283	22.3352	22.0533
P23919	22.8117	23.0317	22.9036	22.9108	22.7936	23.0339	23.1549	22.6985	22.8751	22.9082	22.9456	22.8706	22.7119	22.8908	22.8975	23.0011	22.9868	23.009
Q9Y383	26.4958	26.6445	26.5562	26.7122	26.5381	26.7208	26.5933	26.6177	26.6462	26.6097	26.5909	26.5956	26.4188	26.7924	26.3339	26.8007	26.575	26.7198
P20700	28.2672	28.3601	28.2197	28.3768	28.2105	28.3892	28.3044	28.3286	28.3251	28.3073	28.2839	28.2995	28.0899	28.3676	28.3832	28.3701	28.3465	28.3517
Q03252	25.4155	25.5885	25.4365	25.6327	25.452	25.5456	25.5325	25.46	25.5492	25.5401	25.4922	25.4822	25.1859	25.5523	25.5826	25.672	25.5356	25.5229
Q9UHB6	20.2745	20.5862	20.3739	20.418	20.5162	20.4649	20.3976	20.5007	20.57	20.4655	20.4732	20.3679	20.0179	20.0208	20.685	20.6392	20.9817	20.3503
P50851	22.5272	22.3462	22.5538	22.7365	22.5908	22.7991	22.691	22.64	22.6075	22.5505	22.5956	22.5274	22.3788	22.7989	22.6887	22.5748	22.5736	22.6329
P14618	28.8728	28.9417	28.8053	28.9174	28.7689	28.9575	28.8986	28.8603	28.926	28.8026	28.84	28.8813	28.6721	28.9564	28.8904	28.9354	28.9104	28.9207
P42166	25.5584	25.5207	25.5445	25.7768	25.6686	25.7245	25.6459	25.6485	25.6571	25.526	25.6581	25.5937	25.3888	25.7024	25.711	25.7501	25.5954	25.6067
Q14847	25.4191	25.5253	25.4183	25.6137	25.3445	25.5793	25.5279	25.4841	25.4086	25.4501	25.4569	25.4647	25.2764	25.4872	25.368	25.4085	25.4369	25.8806
P07195	29.8161	29.9316	29.8771	29.9425	29.7796	29.8669	29.8692	29.8527	29.8857	29.8771	29.8643	29.8706	29.6568	29.9909	29.9023	29.8715	29.8996	29.8914
P48059	22.4008	22.3283	22.4927	22.5568	22.5812	22.2907	22.6456	22.2722	22.3964	22.5387	22.2834	22.4545	22.6144	22.4515	22.405	22.5168	22.5312	22.0938
P43034	23.7455	24.0387	23.5965	24.0729	23.7532	24.1844	23.9115	23.904	23.9468	23.8205	23.8318	23.9082	23.805	23.8665	23.9696	23.8951	23.9321	23.8994
P42704	28.0629	28.1485	28.0388	28.2288	27.9867	28.2079	28.1324	28.1211	28.131	28.1189	28.0706	28.1114	27.7989	28.1672	28.1829	28.1807	28.1415	28.2375
P30613	24.991	24.9954	24.9826	25.0955	25.0019	25.1602	25.0177	25.0733	25.0535	24.9933	25.0329	25.0597	24.7992	25.063	25.0781	25.1241	25.0004	25.0901
Q4G0J3	20.7688	21.0423	21.4247	21.6335	21.1731	21.4812	22.0371	21.3006	21.3857	21.2604	21.0551	21.2065	20.8691	21.3847	21.5716	20.9442	21.2907	21.405
Q9Y4W2	22.8067	22.9543	22.7669	22.9566	22.9053	22.607	22.8796	22.7865	22.843	22.813	22.7987	22.8801	22.4149	22.8136	22.8534	22.9118	23.0343	23.0293
Q99661	24.9809	25.0782	24.9129	24.9325	25.0206	25.1659	25.0156	24.9931	25.0516	25.0169	25.0055	25.0559	24.7713	25.0939	25.0149	25.1096	25.0459	25.0659
O95232	24.9318	25.1506	25.208	25.2991	25.0723	25.183	25.1	25.1317	25.1474	25.1152	25.1479	25.1523	24.8679	25.2259	25.1756	25.1491	25.2002	25.1604
P02545	28.5886	28.7564	28.6393	28.7962	28.5776	28.7774	28.701	28.6913	28.7055	28.6745	28.6799	28.6666	28.4618	28.7654	28.7278	28.7666	28.7378	28.7015
Q6ZN17	22.3835	22.6686	22.4009	22.6736	22.489	22.6704	22.5883	22.4757	22.4915	22.5416	22.6094	22.5599	22.3975	22.6645	22.4589	22.5007	22.6631	22.5661
O95202	23.6276	23.609	23.654	23.7105	23.6953	23.7604	23.6492	23.6219	23.6144	23.6157	23.6448	23.6028	23.6008	23.6571	23.8463	23.7225	23.6094	23.5395
Q04760	27.6916	27.7463	27.6637	27.8526	27.5957	27.7917	27.7515	27.7043	27.786	27.6449	27.713	27.7206	27.4408	27.7904	27.8143	27.8363	27.6896	27.7096
Q9UK45	23.1436	23.2964	23.5624	22.3461	23.0706	22.8412	22.9065	22.9098	23.0612	23.195	22.9688	23.1067	22.7174	23.1494	23.004	23.0964	23.1192	23.099
P27816	26.3053	26.4826	26.282	26.3975	26.2343	26.4478	26.3698	26.3599	26.3383	26.3454	26.3544	26.3332	26.1692	26.3826	26.3931	26.5175	26.3107	26.3675
O95983	21.8036	22.5137	22.1423	21.8175	21.7372	21.9431	21.9012	21.8051	22.1776	21.901	22.1584	22.0726	21.7924	22.0187	22.0553	22.1243	22.1305	21.9984
P49736	27.4603	27.5594	27.4996	27.6668	27.4569	27.6561	27.532	27.5333	27.556	27.5398	27.5513	27.5608	27.3258	27.6205	27.5301	27.6713	27.6021	27.5476
P40926	29.8823	29.9695	29.8582	30.0131	29.8141	30.0351	29.9508	29.9148	29.9147	29.9192	29.9158	29.948	29.6439	29.9922	29.961	30.0187	29.947	29.9179
Q3MHD2	23.4665	23.535	23.4296	23.5174	23.3359	23.6417	23.4674	23.5925	23.5046	23.3835	23.5018	23.4385	23.3748	23.5709	23.5344	23.5044	23.4027	23.4688
Q96GA3	24.3306	24.1863	24.0111	24.2676	24.1459	24.3475	24.2421	24.2289	24.2009	24.2363	24.1556	24.2525	23.9714	24.8165	24.1001	24.28	24.072	24.0531
Q9NZL9	24.2815	24.4638	24.3717	24.5483	24.3242	24.5302	24.4555	24.3909	24.4856	24.4282	24.3619	24.4112	24.3176	24.6655	24.0733	24.5785	24.6388	24.2672
P09960	23.0815	23.0871	23.0595	23.2536	22.9587	23.2127	23.1197	23.0623	23.0371	23.1273	23.1115	23.0177	23.1594	22.6668	22.8784	22.8392	23.2468	23.6759
Q32MZ4	22.0973	22.202	21.9518	22.3638	21.916	22.3208	22.0788	22.1214	22.2235	22.1645	22.1624	22.1614	21.9952	22.0658	22.0901	22.2576	22.3038	22.1577
Q9UFC0	21.7631	21.881	21.7247	22.0878	21.5342	21.8914	21.7572	21.8654	21.8597	21.6273	22.0132	21.7909	21.4662	21.9871	21.8589	21.8406	21.8012	21.9337
O15116	22.5737	22.763	22.6442	22.9268	20.9937	22.7579	22.6288	22.39	22.5324	22.3033	22.7398	22.4741	22.2219	22.4668	22.5377	22.623	22.3981	22.657
Q9Y333	25.056	25.244	25.16	25.2325	25.0155	25.3565	25.2843	25.1319	25.2112	25.2505	25.0426	25.1631	24.9371	25.2576	25.1567	25.3002	25.262	25.195
Q9Y4Z0	24.097	24.2692	24.0624	24.5504	24.0041	24.2203	24.1132	24.2395	24.1521	24.2707	24.1394	24.2305	23.9277	24.1824	24.3224	24.1164	24.3518	24.2884
O95777	25.2527	25.3217	25.3836	25.4843	25.4162	25.5261	25.4207	25.3699	25.5273	25.2778	25.3345	25.4327	25.2094	25.4808	25.5295	25.4858	25.3793	25.3146
Q9NX58	24.1889	24.3709	24.0398	24.2838	24.1652	24.3723	24.2183	24.1887	24.2872	24.2323	24.1656	24.3278	24.0295	24.21	24.1825	24.5716	24.1041	24.2793
O75608	25.3796	25.553	25.3944	25.5363	25.2689	25.4538	25.3675	25.4817	25.4546	25.3922	25.4266	25.4075	25.1721	25.3849	25.5118	25.4416	25.5946	25.4728
P36776	25.7399	25.7471	25.6861	25.7929	25.6563	25.7197	25.7901	25.7223	25.7884	25.6736	25.6491	25.7159	25.5736	25.7865	25.7491	25.857	25.7361	25.6643
Q8N1G4	25.5369	25.5673	25.4796	25.599	25.343	25.4844	25.5795	25.54	25.5727	25.5006	25.4656	25.4825	25.1264	25.6621	25.4977	25.6239	25.661	25.5101
Q02978	22.7232	22.6147	22.4618	22.5635	22.4177	22.6723	22.4338	22.813	22.5471	22.3951	22.6028	22.5972	22.5928	22.5296	22.7125	22.4633	22.7017	22.4542
Q9UPN3	23.3085	23.3165	23.5155	23.6777	23.4971	23.4433	23.4039	23.4683	23.5142	23.4728	23.4085	23.5346	23.1462	23.1425	23.3384	24.041	23.1566	23.9325
P62310	26.0468	26.164	26.0437	26.0862	25.9464	26.1951	26.1237	25.9647	26.1154	26.0022	26.2107	26.059	25.8252	26.1704	26.0895	26.2256	26.1322	26.0102
Q8WZA0	24.3244	24.4173	24.3571	24.4064	24.2374	24.6081	24.4462	24.4495	24.4961	24.3976	24.249	24.3712	23.9785	24.4019	24.6521	24.1892	24.7298	24.3214
Q15555	23.3839	23.5994	23.3887	23.7032	23.3341	23.5687	23.5085	23.478	23.468	23.5219	23.4586	23.5443	23.3787	23.659	23.4739	23.717	23.7476	23.0826
Q15691	26.6124	26.6907	26.6053	26.7774	26.614	26.6683	26.7429	26.6316	26.6677	26.6301	26.6673	26.6833	26.4634	26.7075	26.6961	26.7166	26.7389	26.688
P33991	27.6914	27.7941	27.6302	27.8201	27.6109	27.8097	27.7419	27.7378	27.7456	27.6859	27.7156	27.7195	27.4921	27.8115	27.7787	27.7896	27.7683	27.7241
O43504	23.932	23.746	24.0004	24.1138	24.1533	23.7756	24.0036	23.9377	24.0396	23.9705	23.7459	23.9251	23.7438	24.0083	23.9405	24.1201	23.924	23.9443
P43366	23.2792	23.2968	23.2721	23.1644	23.1364	23.2641	23.2578	23.2013	23.2428	23.106	23.4419	23.1759	23.1912	23.2633	23.2975	23.4667	23.0713	23.1588
O60732	23.922	23.8247	23.8047	23.8927	23.6827	23.8832	23.877	23.8786	23.8294	23.8644	23.7849	23.7568	23.8563	23.6134	23.8795	23.9242	23.6882	24.0347
P33993	27.6332	27.7317	27.6525	27.8128	27.6728	27.7512	27.7354	27.6951	27.7086	27.7039	27.7068	27.7003	27.4669	27.8361	27.8183	27.7674	27.7115	27.6355
Q16891	26.0279	26.1533	26.0625	26.1671	26.094	26.2276	26.1068	26.1757	26.0865	26.1128	26.125	26.1451	25.8736	26.2289	26.1134	26.1702	26.2577	26.1209
P28482	27.0519	27.1564	27.0317	27.1293	27.0168	27.1747	27.1373	27.0823	27.0862	27.0593	27.0776	27.098	26.8259	27.1818	27.1205	27.1647	27.0972	27.1428
P33992	26.7689	26.9181	26.785	26.8991	26.7674	26.8876	26.8302	26.8362	26.8301	26.8571	26.8262	26.808	26.5899	26.9292	26.9428	26.9455	26.8172	26.7892
P40925	27.5497	27.6058	27.5514	27.6282	27.4535	27.7067	27.6186	27.5964	27.5871	27.6106	27.5925	27.5636	27.372	27.6756	27.6387	27.6625	27.6117	27.6208
Q9BQA1	25.8019	25.682	25.6943	25.8124	25.7272	25.796	25.821	25.7388	25.7883	25.7866	25.7366	25.7763	25.692	25.7789	25.7345	25.8555	25.9043	25.6719
P25205	27.5852	27.6304	27.5899	27.6676	27.5372	27.6863	27.661	27.624	27.6383	27.5759	27.5734	27.5603	27.4097	27.6874	27.5688	27.6214	27.6713	27.6072
Q14566	27.6455	27.7046	27.571	27.7279	27.5726	27.7691	27.6387	27.6897	27.6714	27.6724	27.6532	27.6587	27.4331	27.764	27.7087	27.7433	27.7331	27.6284
P31153	26.1634	26.2232	26.1011	26.2146	26.0022	26.3118	26.1566	26.1267	26.1963	26.1944	26.195	26.1428	25.8978	26.3172	26.0947	26.185	26.1661	26.3797
P43243	28.1016	28.1815	28.0624	28.2527	28.0936	28.2323	28.1917	28.1281	28.1647	28.1631	28.1396	28.1368	27.9945	28.1975	28.2186	28.2443	28.1872	28.1621
P56270	20.7155	20.4488	20.2824	20.3584	20.2766	20.4146	20.3592	20.6116	20.4998	20.2222	20.486	20.3157	20.5269	20.3333	21.1209	20.2887	20.0972	20.2263
Q9BQG0	24.7945	24.9379	24.8069	24.9394	24.8054	24.9589	24.9254	24.8107	25.0001	24.8988	24.7544	24.8358	24.3557	25.1395	24.6174	25.0531	25.1011	25.0501
O43324	24.6202	24.7737	24.6779	24.8442	24.6143	24.7402	24.6684	24.747	24.7295	24.7188	24.7645	24.6937	24.5279	24.8273	24.8534	24.4852	24.8117	24.7897
Q9NX63	24.2228	24.4639	24.3811	24.5218	24.52	24.6082	24.3763	24.4635	24.5066	24.4341	24.5218	24.4352	24.2484	24.4229	24.5553	24.5136	24.4189	24.533
Q9ULC4	24.7534	24.8256	24.62	24.835	24.6833	24.8258	24.809	24.739	24.7521	24.7739	24.7138	24.8172	24.7183	24.8842	24.7757	24.6741	24.8348	24.7422
P61326	21.8316	21.985	21.7391	22.1205	21.7222	22.081	22.2119	22.005	21.5607	21.7642	21.9312	22.1178	21.7168	21.9395	21.8652	21.8876	22.0114	22.1235
O15479	24.4737	24.6472	24.5094	24.5558	24.5713	24.7465	24.6369	24.579	24.5658	24.5982	24.5677	24.6112	24.3883	24.649	24.632	24.7724	24.5811	24.525
P53582	23.8201	23.6162	23.6682	23.6481	23.7253	23.9068	23.7845	23.7735	23.8343	23.6338	23.6307	23.7385	23.5467	23.7662	23.7728	23.9197	23.7281	23.6676
P50579	25.2313	25.2741	25.1822	25.4232	25.2035	25.2561	25.2852	25.2512	25.3222	25.218	25.2954	25.2091	25.0715	25.3216	25.371	25.3163	25.2427	25.2099
Q9BYG3	23.8412	23.9367	23.8537	24.1278	23.7831	23.9747	23.9209	23.9785	23.8571	23.9552	23.8482	23.84	24.3772	23.7355	23.8036	24.2119	23.531	23.6827
Q10713	23.8218	23.7744	23.6325	23.6537	23.4542	23.9191	23.7418	23.6764	23.7677	23.6533	23.8226	23.6413	23.5226	23.701	23.8379	23.8006	23.697	23.7107
Q9HCE1	22.0951	21.4068	23.6675	22.3545	24.0693	21.1901	22.4562	22.4364	22.4279	22.4278	22.4506	22.5452	22.1092	22.4326	22.3311	22.5218	22.5482	22.4193
P13995	21.4911	22.581	22.6293	20.7627	21.8587	22.4274	22.0546	22.1947	22.0135	21.9629	22.0502	21.8665	21.5099	22.8258	22.3755	21.7501	21.6863	21.5197
Q9NV56	21.9909	21.9131	21.8263	21.9105	21.9258	21.9616	21.8692	22.0402	21.7667	21.9826	21.9578	21.934	21.8992	22.056	21.9754	21.7751	21.9626	21.8462
Q9UKD2	25.4167	25.4656	25.3689	25.5046	25.3654	25.4259	25.4862	25.4191	25.4939	25.4226	25.385	25.4343	25.4503	25.6437	25.5678	25.6504	25.0493	25.224
P43246	24.5929	24.7009	24.6532	24.5858	24.3807	24.7559	24.6442	24.5983	24.7172	24.57	24.5304	24.6156	24.2737	24.6816	24.7272	24.7509	24.663	24.552
Q9Y6C9	24.163	24.7583	23.4636	23.0493	23.5744	22.4652	23.6079	23.4668	23.6043	23.505	23.5999	23.5373	23.3359	23.6704	23.5415	23.6194	23.538	23.6821
Q9BV20	22.5629	22.6619	22.6805	22.7486	22.2383	22.8122	22.7916	22.7093	22.6512	22.5134	22.5351	22.6538	22.43	22.5535	22.6042	22.6541	23.2178	22.4449
P14174	27.3517	27.493	27.3024	27.6135	27.4012	27.6733	27.45	27.3921	27.4881	27.4406	27.4925	27.5492	27.2598	27.5813	27.5354	27.5035	27.5751	27.4215
O94776	25.3749	25.3312	25.3643	25.7166	25.5329	25.4378	25.4464	25.4584	25.4631	25.4517	25.4369	25.4835	25.2257	25.5022	25.5726	25.5859	25.4364	25.3767
P49006	25.4978	25.6068	25.5437	25.7522	25.4849	25.6727	25.6702	25.544	25.6599	25.5141	25.5637	25.6044	25.6309	25.5241	25.5922	25.7216	25.565	25.597
P52701	24.9331	25.0643	24.8957	25.1491	24.918	25.0449	24.9961	25.0087	25.0687	25.0364	24.9679	24.9336	24.8486	25.0066	25.1948	25.0024	25.0749	24.9027
P58546	26.6024	26.6413	26.4611	26.7688	26.4979	26.745	26.57	26.7022	26.605	26.6917	26.6041	26.5792	26.523	26.5576	26.429	26.8641	26.5908	26.7599
O75431	22.7827	22.716	22.587	23.3109	22.8547	23.1748	22.8452	22.881	22.9166	22.8636	23.0527	22.7639	22.1401	23.0258	22.929	22.9909	23.4019	22.8912
Q96T76	21.8034	21.9801	21.9786	21.7319	21.6352	21.8396	21.8084	21.9154	21.6751	21.9462	21.8617	21.8172	21.681	21.8004	21.9577	22.0317	21.683	21.9181
O95563	22.6009	22.6	22.711	22.917	22.5655	22.8876	22.5928	22.7537	22.6584	22.846	22.621	22.767	22.3108	22.7281	22.7657	22.9701	22.6554	22.7623
Q00325	26.8419	26.8822	26.8174	26.9612	26.7508	27.0291	26.8901	26.8985	26.9007	26.8556	26.8581	26.8829	26.6299	26.909	27.0052	26.9738	26.8582	26.9074
P26038	28.8623	28.9879	28.7899	29.0256	28.8754	29.0458	28.971	28.9402	28.9628	28.9402	28.9184	28.9488	28.698	28.9734	29.0006	29.0181	28.9465	28.9571
P49959	23.3415	23.465	23.3215	23.5208	23.4911	23.436	23.5621	23.3814	23.3847	23.3511	23.4637	23.4707	23.3151	23.4924	23.3098	23.5281	23.5344	23.4022
P41227	25.4653	25.6596	25.4891	25.6609	25.469	25.6569	25.5743	25.5736	25.586	25.5462	25.5802	25.571	25.1156	25.467	25.4515	25.9662	25.598	25.9274
Q9GZZ1	24.3978	24.954	24.4602	24.8047	24.4125	25.2045	24.713	24.6977	24.7215	24.8451	24.6862	24.6941	24.6245	24.822	24.6744	24.6711	24.7584	24.6828
Q09161	25.1021	25.2309	25.106	25.152	25.0767	25.2088	25.2167	25.2216	25.2229	25.0967	25.0522	25.095	24.9398	25.3077	25.1331	25.2832	25.1453	25.1238
P35579	27.3911	27.5639	27.443	27.5091	27.4028	27.6391	27.5001	27.4857	27.497	27.4525	27.4263	27.5248	27.2932	27.5473	27.479	27.5524	27.5699	27.4551
P35580	26.6744	26.7457	26.6189	26.8352	26.664	26.8714	26.7295	26.7511	26.8	26.7251	26.6927	26.7405	26.4423	26.7626	26.8197	26.8142	26.9193	26.6896
P12829	26.143	26.1437	26.0789	26.1764	26.0705	26.1964	26.1246	26.1086	26.1725	26.1535	26.1471	26.1382	25.8528	26.2481	26.111	26.2553	26.1859	26.2124
P60660	25.3462	25.2645	25.2375	25.4195	25.2479	25.384	25.3587	25.3205	25.2806	25.2554	25.3505	25.3692	24.9835	25.3771	25.3334	25.3778	25.4119	25.42
Q9BXJ9	25.4487	25.5653	25.4757	25.5015	25.4473	25.635	25.5272	25.5996	25.5238	25.4399	25.4792	25.4861	25.2665	25.5761	25.5819	25.5373	25.5099	25.5783
Q9BWU0	22.2977	22.2392	22.404	22.6393	22.179	22.2927	22.4029	22.1744	22.4084	22.4315	22.216	22.3346	22.2216	22.4726	21.7902	22.4745	22.5091	22.4901
P43490	25.4951	25.5478	25.5448	25.7111	25.4683	25.7791	25.5417	25.5549	25.6633	25.6378	25.6091	25.5897	25.4239	25.7314	25.6474	25.639	25.4552	25.6884
P49321	28.5584	28.6608	28.5889	28.7078	28.5222	28.7258	28.6674	28.6324	28.7012	28.6173	28.594	28.607	28.3898	28.73	28.6506	28.7107	28.709	28.612
Q9H0A0	23.9091	24.2253	24.0805	24.1994	24.2663	24.3374	24.1996	24.1116	24.1855	24.1873	24.1383	24.0949	23.8584	24.5782	23.8221	24.2704	24.1783	24.2463
O14745	22.5021	22.6404	22.8094	22.7663	22.5404	22.9549	22.6551	22.6878	22.7535	22.6311	22.7622	22.8353	22.4682	22.7802	22.6586	22.8052	22.8079	22.7564
O00483	20.9356	24.2638	24.2781	24.3162	24.2552	24.5362	23.6009	23.6039	23.6197	23.7838	23.786	23.8555	23.5966	23.843	23.7595	23.6321	23.2989	23.6065
Q16718	23.4391	23.53	23.4345	23.5214	23.5438	23.6596	23.6063	23.5262	23.5264	23.5368	23.5312	23.4837	23.3353	23.4778	23.7483	23.7481	23.4916	23.4108
Q16795	22.0424	22.4199	21.937	22.1658	22.1386	21.715	22.1109	22.0207	22.2013	22.1388	21.9456	22.0492	22.006	22.1641	22.1019	22.1555	22.0133	21.9847
O75489	22.6146	22.8508	22.9708	22.9257	22.7151	23.1553	22.9605	22.9827	22.8092	22.9769	22.7924	22.7628	22.8534	22.7478	23.0546	22.9343	23.0727	22.5394
Q86WB0	21.1417	21.1017	21.3133	20.7991	20.8956	24.2026	21.3897	21.4206	21.5614	21.4445	21.4018	21.4909	21.2511	21.4962	21.3733	21.6051	21.2489	21.4209
Q9H6R4	22.9628	22.8337	22.831	22.9816	22.9936	23.042	22.9735	22.9993	23.2406	22.995	22.9905	23.1221	22.2826	22.3537	22.3229	22.3006	24.2726	24.3042
P15559	22.6479	22.7537	22.8707	22.9485	22.7086	23.0924	22.9431	22.6937	23.0226	22.581	22.7649	22.8205	22.5336	23.1495	22.5518	22.5562	22.8149	23.3554
P15531	27.1188	27.2989	27.0807	27.3015	27.1878	27.3106	27.2059	27.2659	27.2868	27.149	27.1879	27.2296	26.9352	27.2733	27.2652	27.2945	27.2389	27.2125
O75380	20.2648	19.765	20.0498	20.4571	20.1932	20.3943	21.9867	21.9818	20.0555	21.9793	22.0011	21.9894	19.643	20.2547	20.2282	20.3443	20.0417	20.7827
Q9GZT8	20.9154	20.9863	21.0614	21.1309	20.8816	21.0915	21.2487	21.0096	20.7782	21.2143	21.0196	20.984	21.0289	21.1729	20.5436	21.1061	21.2556	21.0493
Q9UN36	20.8951	20.3107	20.6587	21.2841	20.8495	21.1667	20.9964	20.7487	20.8308	20.744	20.8108	20.8933	20.6891	21.0536	20.9732	20.9175	20.52	20.9891
Q15843	23.5871	23.4577	23.4538	23.3926	23.2421	23.4921	23.7109	23.4643	23.4025	23.4841	23.2706	23.1992	23.7354	23.9617	23.3918	23.5288	23.2727	22.6453
Q9NX24	23.7646	23.9633	23.782	23.9318	23.8742	24.0115	23.9694	23.8533	23.7941	23.8815	23.9422	23.8555	23.6025	23.8184	23.7427	24.2602	24.0934	23.7656
O96000	24.4541	24.6637	24.5249	24.6456	24.4118	24.6555	24.4753	24.5923	24.6531	24.5129	24.6466	24.4815	24.3403	24.4189	24.7033	24.8518	24.4611	24.5921
Q9UMS0	21.5425	21.8985	21.8008	21.8515	21.6883	21.7756	21.9075	21.8203	21.8886	21.5826	21.6872	21.7749	21.4956	21.4445	21.0326	22.033	22.2608	22.287
P55769	25.6073	25.6205	25.7065	25.8741	25.6804	25.7872	25.7156	25.7219	25.7377	25.7129	25.791	25.6123	25.4724	25.9459	25.7635	25.7705	25.694	25.6928
Q9Y221	22.2725	22.7159	22.2964	22.5718	22.1458	22.6573	22.6039	22.565	22.502	22.1644	22.2223	22.5355	22.327	22.4551	22.3152	22.5461	22.5049	22.4444
P06748	31.1304	31.2502	31.0514	31.3508	30.9546	31.3224	31.1891	31.1282	31.1853	31.1468	31.1867	31.187	30.9112	31.3072	31.1793	31.2335	31.2151	31.1877
P16083	21.7774	21.8334	21.8506	21.8417	22.0772	21.842	22.0159	21.6892	21.9432	21.8632	21.8018	21.8417	22.245	21.8846	21.7122	21.8826	21.7896	21.6441
Q96D46	22.796	22.739	22.7212	22.94	22.7332	22.8674	22.7901	22.9199	22.8994	22.665	22.7787	22.7186	22.6116	22.7701	22.9588	22.8436	22.7849	22.7968
Q9ULX3	23.395	23.4458	23.0041	22.3616	23.5289	23.3168	23.1029	23.258	23.2428	23.0639	23.1574	23.1283	23.0074	23.2932	23.0697	23.3299	23.1968	23.1522
Q96P11	21.8592	22.5221	21.812	22.7994	21.7827	22.4427	22.2503	22.295	22.3902	22.0818	22.0809	22.2195	21.9552	22.7079	22.028	22.6526	22.2001	21.9762
Q13823	22.8632	23.0033	22.752	22.8652	22.8318	22.8797	22.8237	22.9689	22.9178	22.8495	22.8652	22.6705	22.3884	22.8934	22.989	23.0548	22.8968	22.9272
Q14978	26.2764	26.4821	26.2309	26.352	26.2361	26.5137	26.3395	26.3752	26.349	26.3851	26.3396	26.3141	26.0462	26.4812	26.4177	26.4667	26.3987	26.2887
P55209	27.3929	27.371	27.3163	27.5091	27.3124	27.4916	27.4633	27.4768	27.4384	27.2938	27.3499	27.3416	27.1735	27.4493	27.4497	27.4717	27.4584	27.3906
Q8WX92	22.9194	23.1299	22.7915	23.0819	22.9108	23.1263	23.091	23.0642	22.9259	22.9775	22.9158	22.9086	22.9095	23.0187	23.035	23.0544	22.9126	23.0005
P30419	24.3131	24.0303	24.2308	24.376	24.2623	24.476	24.275	24.2565	24.3357	24.2294	24.2719	24.3512	24.0742	24.3631	24.2024	24.4549	24.3095	24.2991
Q08J23	26.4208	26.4592	26.3476	26.502	26.3428	26.521	26.4363	26.4123	26.4395	26.4116	26.4118	26.3931	26.0583	26.4546	26.5853	26.4988	26.4983	26.5023
Q9BV86	23.5536	23.6986	23.3012	23.5005	23.4945	23.3647	23.4999	23.492	23.5632	23.5349	23.4082	23.4761	23.3765	23.5939	23.0767	23.6636	23.5419	23.646
Q9BSD7	21.3254	21.8058	21.8062	21.7343	21.6002	21.44	21.9652	21.3687	21.844	21.758	21.5562	21.253	20.977	22.0514	21.5645	21.854	21.6063	21.565
O95989	21.1607	21.5329	21.1257	21.3245	21.1071	21.4387	21.2866	21.2889	21.2725	21.4465	21.111	21.3218	20.756	22.3061	20.7631	21.3665	21.4621	20.9306
Q8NFH3	24.477	24.6661	24.3605	24.113	24.0838	24.48	24.357	24.4048	24.4674	24.3179	24.2606	24.3352	24.1318	24.5073	24.2458	24.5815	24.2369	24.4097
Q8NFH5	22.47	21.1534	19.3473	22.4605	21.3239	22.4507	21.4492	21.7371	21.5647	21.6208	21.5286	21.5599	21.1974	21.3681	21.6743	21.6966	21.7182	21.6635
Q9Y3T9	23.6301	23.8868	23.7038	23.8096	24.3725	24.0439	23.8844	23.9146	23.8625	23.8993	23.873	23.8381	23.5757	24.0211	23.9711	24.0656	23.8909	23.8605
P19338	29.5021	29.5126	29.3078	29.4553	29.232	29.6589	29.4327	29.4585	29.4604	29.4185	29.4351	29.4193	29.215	29.5036	29.482	29.529	29.4799	29.4681
O00567	23.0915	22.9267	22.8951	22.9887	22.7886	22.975	22.971	22.9127	22.8194	23.0022	22.957	22.9274	22.5052	23.0692	23.0339	23.012	23.0245	23.0317
Q8TAT6	22.9467	23.0978	22.6736	22.8847	22.8719	22.9445	22.827	22.9813	22.9242	22.9269	22.9205	22.801	22.8762	22.5497	23.0826	22.9224	23.0613	22.8895
Q9UHY1	22.6309	22.9712	22.8625	22.7291	22.7358	22.8421	22.8047	22.823	22.8213	22.793	22.6445	22.8643	22.5484	22.9962	22.8056	22.8804	22.945	22.5666
Q14249	22.5463	22.6206	22.5812	22.3962	22.5254	22.6262	22.7688	22.4999	22.5839	22.0275	22.7671	22.6368	22.2127	22.7442	22.5684	22.526	22.696	22.5881
P40261	21.7069	22.9778	21.3799	21.8057	21.4714	21.6285	21.9513	21.8099	21.8998	21.6614	21.8512	21.9078	21.8237	21.9305	21.8917	21.8534	21.8168	21.7601
Q9Y314	23.3412	23.5111	23.5186	23.5856	23.5658	23.614	23.545	23.5435	23.5073	23.5	23.5459	23.5131	23.4001	23.3484	23.6861	23.3738	23.7278	23.5946
Q99733	24.91	24.7364	24.6684	24.8219	24.4518	24.9625	24.7219	24.7319	24.7036	24.7223	24.7541	24.7689	24.7035	24.3025	24.8637	24.8784	24.8188	24.9361
O75607	24.9662	24.6588	24.9083	24.7383	24.3993	24.8202	24.8368	24.7127	24.7777	24.7134	24.8435	24.6652	24.427	24.9341	24.7845	24.8285	24.7862	24.798
Q8WUM0	23.2772	23.4035	23.1838	23.4596	23.1329	23.5203	23.3954	23.2817	23.4242	23.2939	23.2945	23.2561	23.3141	23.6267	23.2778	23.2485	23.2419	23.2754
P49790	23.4465	23.8784	21.107	24.1673	23.2903	23.8436	23.3277	23.2902	23.3247	23.3109	23.3977	23.3618	23.0213	23.1369	23.082	23.1424	23.9906	23.2445
Q96RS6	22.9007	22.4283	22.7633	22.0855	22.1629	22.2976	22.5106	22.466	22.5223	22.5552	22.2487	22.2092	22.155	22.4765	22.782	22.1955	22.8214	22.2183
Q9Y266	28.8992	28.944	28.8272	29.0137	28.812	28.979	28.8967	28.9064	28.93	28.9394	28.9228	28.9037	28.6914	28.9952	28.9382	28.9919	28.931	28.8964
P22307	22.8956	23.0321	22.924	23.1255	22.9863	23.0758	22.9735	22.9902	22.9568	23.0183	23.0588	23.0339	22.6068	23.1931	23.0789	23.0551	22.9887	23.0742
Q8NCW5	23.1945	22.7555	23.2932	23.1048	23.2962	23.029	23.1518	23.1654	23.0589	23.076	23.1019	23.1451	22.9643	23.2214	23.2477	23.0262	23.096	23.1047
Q9BVI4	23.5429	23.7303	23.7317	23.6577	23.6028	23.7048	23.653	23.7582	23.5916	23.6435	23.6401	23.6825	23.4671	23.7035	23.6802	23.8129	23.6667	23.674
Q9BZE4	22.3379	22.2917	22.2879	22.3912	22.0753	22.3243	22.2024	22.3456	22.2184	22.3146	22.295	22.2588	22.0056	22.4132	22.0212	22.5587	22.289	22.3537
Q9H8H0	22.9872	23.1518	22.7447	22.9963	22.7801	22.8883	23.0843	23.0511	22.7909	23.1603	22.7956	22.6514	23.0203	22.7419	23.0109	22.6699	22.8264	23.2736
Q15233	28.1157	28.3667	28.3468	28.4693	28.2592	28.3887	28.2965	28.2748	28.3724	28.3273	28.3019	28.3273	28.0713	28.3888	28.3365	28.3979	28.3232	28.3775
P78316	22.3704	22.4551	22.497	22.2485	22.2696	22.1283	22.1804	22.4693	22.3337	22.4666	22.1649	22.4859	21.8301	22.5569	22.351	22.3583	21.84	23.1517
Q9Y2X3	24.0207	23.8825	24.0019	23.7919	24.0899	23.9323	23.9315	23.956	23.9489	24.0467	23.8795	24.0075	23.7435	24.0903	23.8133	23.9024	24.5661	23.6455
O75694	25.1625	25.2467	25.1906	25.2829	25.1	25.2597	25.2922	25.2104	25.2061	25.1871	25.1657	25.1794	24.8913	25.3589	25.1857	25.3727	25.1877	25.2284
O43847	24.8701	25.1016	25.0486	25.1537	24.928	25.1814	25.1329	25.007	25.0342	25.0662	25.0866	25.0613	24.9506	25.1146	24.9299	25.2099	25.0483	25.081
Q12769	24.0457	24.1258	24.053	23.9379	24.0881	24.0965	24.1746	24.1051	24.033	23.9938	24.0107	23.976	23.823	24.219	24.1547	24.036	24.0458	24.0113
Q8NFH4	23.3863	23.625	23.387	23.5207	23.5246	23.7061	23.5861	23.5011	23.492	23.4708	23.6112	23.5212	23.2258	23.6617	23.6049	23.5667	23.6098	23.4154
Q8N1F7	25.9725	26.0453	25.9441	26.1721	25.9216	26.0644	26.0228	26.0362	25.9709	26.0305	26.0142	25.9924	25.7675	26.1699	26.0403	26.0951	26.0873	25.9227
Q5SRE5	23.1795	23.2231	23.2254	23.209	23.0895	23.1025	23.188	23.1641	23.2185	23.1801	23.1775	23.0712	22.9241	23.216	23.3099	23.1222	23.2038	23.1691
Q92621	25.1322	25.2485	25.0425	25.22	24.9957	25.2147	25.1136	25.1709	25.1666	25.1566	25.1492	25.2094	25.0214	25.1414	25.1194	25.175	25.1907	25.265
P35658	26.4696	26.5501	26.3924	26.5606	26.4239	26.582	26.4953	26.4955	26.5575	26.5076	26.4727	26.4836	26.3412	26.6219	26.5836	26.5078	26.469	26.4456
Q9UKK9	25.2692	25.3207	25.1491	25.4175	25.2551	25.2811	25.2495	25.3084	25.2606	25.2663	25.3214	25.3112	25.1873	25.2915	25.3669	25.3783	25.1712	25.3254
P04181	26.4883	26.536	26.3978	26.4981	26.3836	26.5519	26.5183	26.4776	26.5339	26.4386	26.4582	26.4473	26.2772	26.4446	26.5372	26.6683	26.4434	26.5067
Q8N543	22.6451	22.9845	23.063	22.7574	22.5719	22.9231	22.7522	22.9733	22.862	22.8467	22.6887	22.8185	22.6192	22.9205	22.7943	22.8989	22.9616	22.8281
P68402	24.5906	24.7041	24.4487	24.5065	24.2573	24.3733	24.4794	24.5485	24.5569	24.4571	24.4038	24.4716	24.2438	24.5769	24.5464	24.5548	24.4706	24.4903
P62937	31.0666	31.2844	31.0284	31.2849	31.0167	31.3231	31.1947	31.1839	31.2048	31.1011	31.1852	31.1565	30.9644	31.2651	31.1946	31.2583	31.2167	31.1349
Q9H074	22.5818	22.6054	22.3941	22.6318	22.2479	22.5764	22.7946	22.5217	22.3302	22.3875	22.4509	22.4823	22.2013	22.5853	22.4944	22.5755	22.6901	22.5487
Q9NX40	23.0933	23.3084	23.3289	23.4275	23.3494	23.3172	23.2556	23.2553	23.2726	23.3131	23.4053	23.3449	23.1281	23.4263	23.4109	23.3686	23.205	23.3453
Q02218	23.3262	23.4735	23.2358	23.4268	23.4449	23.3852	23.3969	23.4412	23.4261	23.2585	23.3639	23.3611	23.1219	23.5524	23.228	23.4841	23.46	23.4013
Q9UQ80	29.7013	29.8506	29.626	29.7765	29.7305	29.8536	29.7605	29.7321	29.7525	29.7783	29.7323	29.7851	29.4757	29.8385	29.8189	29.8206	29.8048	29.8174
Q9UNZ2	23.7013	23.9613	23.9072	23.9015	23.6832	24.0055	23.7911	23.88	23.8785	23.9024	23.7772	23.8699	23.7931	23.9698	23.8523	23.8581	23.8495	23.826
Q9H1E3	23.1654	23.2962	23.1883	23.4844	23.0803	23.1784	23.2114	23.2762	23.2309	23.3619	23.1589	23.163	23.4668	23.6422	23.0451	23.2721	23.0766	22.884
Q8WVJ2	23.3696	23.2471	23.0667	23.1483	23.0638	23.3643	23.1491	23.1947	23.212	23.2961	23.1921	23.2383	22.9111	23.3645	23.2482	23.2641	23.1998	23.2442
Q14980	24.0983	24.0444	24.0556	23.9001	23.9366	24.0972	24.0384	24.0507	24.069	23.9855	24.0133	24.0423	23.977	24.0295	24.0618	24.1308	23.8594	24.1905
P37198	24.2651	24.1474	24.12	24.2313	24.0694	24.2652	24.1509	24.2129	24.1494	24.1418	24.2098	24.2056	23.9267	23.8972	24.1373	24.3119	24.1974	24.5973
Q9NTK5	27.1083	27.1996	27.1366	27.2662	27.1301	27.3268	27.1974	27.183	27.2403	27.1195	27.1842	27.2414	26.9766	27.2747	27.1405	27.2952	27.24	27.2235
Q9NZT2	21.0564	21.362	21.1229	21.2012	20.917	21.6217	21.3474	21.2048	21.4745	20.9011	21.1889	21.2041	21.3735	21.2076	21.1881	21.3165	21.0708	21.2233
Q96FW1	24.4879	24.6094	24.459	24.6445	24.3402	24.5558	24.5144	24.6216	24.5868	24.4941	24.3906	24.4971	24.3882	24.5612	24.5375	24.5808	24.4634	24.5732
P11177	22.7969	22.763	22.6342	22.8203	22.5532	22.756	22.6614	22.6995	22.8126	22.586	22.7965	22.7637	22.3328	22.983	22.735	22.756	22.7347	22.8129
Q9BVL2	22.7086	22.5822	22.6436	22.7728	22.294	22.7018	22.8024	22.7215	22.6816	22.4981	22.5664	22.4378	22.2714	22.877	22.6214	22.7463	22.3178	22.8895
P10515	26.1796	26.3021	26.1119	26.2572	26.1909	26.246	26.2144	26.2409	26.2303	26.2303	26.2319	26.2108	26.0598	26.2162	26.1913	26.2953	26.2539	26.3066
P11940	28.3459	28.4509	28.2783	28.4885	28.2249	28.438	28.3916	28.3811	28.3751	28.3705	28.385	28.379	28.1466	28.4666	28.4015	28.452	28.3918	28.3887
Q13310	26.5322	26.5246	26.3504	26.4334	26.2211	26.546	26.4679	26.4044	26.4052	26.4332	26.3887	26.4691	26.0894	26.5636	26.4805	26.4835	26.5531	26.454
O75459	22.9302	23.1317	22.9714	23.2195	22.9895	23.1753	22.9151	23.0841	23.1342	23.1075	23.1226	23.0508	22.7365	23.2775	23.0845	22.9276	23.2101	23.149
Q8NC51	28.1027	28.2572	28.0581	28.3123	28.0723	28.2796	28.1352	28.185	28.2911	28.1748	28.1869	28.1623	27.959	28.3444	28.1412	28.1932	28.245	28.2274
Q13177	26.0672	26.2402	26.076	26.237	26.1639	26.1693	26.2029	26.1725	26.1717	26.1084	26.1229	26.1624	25.8435	26.2934	26.284	26.2943	26.1543	26.0806
Q15365	28.6327	28.8404	28.6647	28.8515	28.5888	28.8506	28.7642	28.7377	28.7961	28.7135	28.6947	28.7187	28.4889	28.8108	28.8244	28.8181	28.7406	28.7444
O14737	25.3014	25.3808	25.2643	25.4754	25.2138	25.4322	25.4307	25.2941	25.3299	25.3481	25.4052	25.2732	24.91	25.5173	25.4362	25.4305	25.4223	25.3956
P54886	23.7766	23.8507	23.8264	23.9096	23.7294	23.8882	23.8419	23.8579	23.8843	23.8351	23.764	23.763	23.6428	23.7671	24.1138	23.9231	23.7317	23.7782
Q99497	28.663	28.7759	28.5934	28.7754	28.5438	28.8551	28.7131	28.7075	28.7207	28.655	28.7312	28.7249	28.4948	28.8097	28.745	28.7941	28.7337	28.6936
O75340	24.6311	24.6077	24.5887	24.4483	24.4326	24.5995	24.541	24.5633	24.5992	24.5316	24.5726	24.494	24.2787	24.5806	24.6634	24.6723	24.5984	24.549
O00151	26.0257	26.0469	25.8734	26.1949	25.8941	26.0468	26.0136	26.0861	26.0197	25.9832	25.9917	25.9271	25.8224	26.3318	26.1165	25.9219	26.0804	25.7751
Q96HC4	25.2059	25.3911	25.1425	25.4675	25.1131	25.3432	25.2918	25.288	25.3004	25.2449	25.1916	25.2672	24.9522	25.4753	25.2088	25.2826	25.4173	25.296
Q15154	22.6659	22.7977	22.8048	23.0726	22.6456	23.0648	22.8214	22.6518	22.8843	22.9314	22.9113	22.8232	22.7448	22.9085	22.88	22.8505	22.8299	22.8645
Q15121	22.5537	22.4101	22.3905	22.4185	22.1328	22.6186	22.5114	22.4297	22.395	22.4725	22.4151	22.346	22.0823	22.7266	22.4755	22.3397	22.4837	22.4354
Q9BRX2	21.6956	21.8941	21.9167	22.0139	21.9565	22.0032	21.8694	21.8686	21.8342	21.951	21.958	22.0378	21.8484	21.8688	21.9151	21.8438	22.1065	21.9491
O60925	23.2872	23.2649	22.9597	23.0761	23.0593	23.2856	23.1804	23.1913	23.1985	23.1365	23.0674	23.1568	22.8984	23.2429	23.1214	23.1673	23.3912	23.1423
Q9UHV9	25.6912	25.7274	25.3421	25.7957	25.5931	25.648	25.6189	25.5507	25.7104	25.6649	25.5887	25.5761	25.3273	25.7537	25.6646	25.7016	25.6247	25.7166
P00558	29.6946	29.7505	29.6393	29.808	29.6569	29.7971	29.6755	29.6892	29.7468	29.6691	29.7664	29.7291	29.5389	29.7983	29.7957	29.7889	29.7325	29.7025
P32322	24.2614	24.3266	24.0394	24.29	24.0862	24.2756	24.1255	24.2861	24.268	24.2112	24.1992	24.2826	23.9939	24.267	24.2923	24.2346	24.2847	24.2408
Q96GU1	25.9121	26.016	25.9064	26.1073	25.8826	26.093	25.9677	25.9764	26.0651	25.9362	25.9551	26.0027	25.794	26.045	25.9846	26.0316	26.012	25.9768
P09874	27.3002	27.4121	27.2591	27.3101	27.3016	27.4021	27.2892	27.3291	27.3625	27.3222	27.3044	27.3248	27.1239	27.3945	27.3623	27.3971	27.3475	27.2941
Q15366	28.029	28.1066	28.0534	28.1704	28.0599	28.1501	28.0934	28.1302	28.1105	28.0782	28.1032	28.0787	27.9533	28.2193	28.1598	27.9793	28.1622	28.1086
P12004	27.7163	27.7232	27.7346	27.7617	27.7039	27.7824	27.8804	27.8654	27.83	27.8255	27.8179	27.8776	27.8501	28.0663	28.0286	28.093	27.9873	27.9525
Q8WW12	24.732	24.8351	24.6801	24.8067	24.6525	24.8865	24.7497	24.7468	24.7913	24.8138	24.7013	24.7754	24.5387	24.7267	24.8591	24.8781	24.826	24.778
O00541	24.3634	24.3327	24.2868	24.5231	24.4033	24.5098	24.2897	24.4905	24.3929	24.505	24.4247	24.3383	24.1949	24.5735	24.4341	24.2921	24.5171	24.4239
Q9NQP4	22.1373	22.1197	21.8412	22.3101	22.0578	22.1635	22.187	22.0558	22.2535	21.961	22.1428	22.0016	22.1203	22.1196	22.1713	22.1728	22.0223	22.0332
P18669	27.7578	27.7374	27.6137	27.8209	27.6301	27.7489	27.6989	27.6801	27.7237	27.7688	27.6903	27.7406	27.4564	27.7916	27.8077	27.7747	27.724	27.7379
Q96HS1	24.3989	24.4826	24.421	24.5354	24.3112	24.6116	24.3326	24.4168	24.549	24.4891	24.4151	24.6263	24.3201	24.4833	24.4492	24.6061	24.5819	24.3758
Q9Y3B8	24.3732	24.6648	24.5426	24.4881	24.6019	24.6311	24.4705	24.5368	24.4872	24.5622	24.5992	24.5929	24.2694	24.6931	24.5475	24.5688	24.5917	24.6351
Q8N6M0	22.7236	22.4432	22.6844	22.5941	22.5034	22.5559	22.6519	22.6527	22.6263	22.5544	22.5607	22.4489	22.5784	22.6646	22.6721	22.4932	22.6014	22.5456
O95747	24.7455	24.8383	24.7217	24.96	24.7175	24.9337	24.8206	24.7975	24.8695	24.8588	24.8076	24.8373	24.5084	24.9417	24.8136	24.9782	24.8616	24.8531
Q86YP4	22.63	23.1872	22.993	22.9143	22.8864	23.4535	23.0311	22.9318	22.9558	22.9876	23.0759	23.092	22.6996	22.8865	23.1842	23.0954	23.1012	23.1174
Q86U42	25.0592	25.1748	25.1117	25.1881	25.1778	25.3187	25.194	25.1328	25.1707	25.2383	25.0709	25.149	24.9566	25.2592	25.2137	25.2718	25.1148	25.1913
P07237	27.0573	27.2081	27.0547	27.1707	27.0146	27.148	27.0927	27.0766	27.1441	27.1104	27.0976	27.1601	26.936	27.1246	27.2232	27.2757	27.0298	27.1686
P30101	28.2393	28.3051	28.2104	28.3783	28.2184	28.3509	28.2725	28.2494	28.3349	28.262	28.2833	28.2488	27.9939	28.3586	28.3472	28.3537	28.2573	28.3329
P13667	26.614	26.5209	26.4347	26.6644	26.5276	26.5916	26.5648	26.565	26.6031	26.5424	26.5096	26.5795	26.3453	26.5634	26.5569	26.6784	26.5981	26.6318
Q9BY77	22.1933	22.049	22.0855	22.3476	22.2761	22.1849	22.2074	22.2612	22.1385	22.1602	22.1976	22.187	22.1389	22.015	22.4481	22.4747	21.9332	22.0851
Q99471	25.4887	25.5273	25.4138	25.6173	25.4835	25.673	25.5159	25.5891	25.4898	25.5499	25.5301	25.5193	25.2508	25.6005	25.7116	25.7165	25.5028	25.4138
P22059	22.5607	22.7462	22.6402	22.6915	22.6662	22.7743	22.7665	22.6637	22.6795	22.6737	22.6046	22.6802	22.2125	22.2248	22.4708	23.6826	22.7991	22.5114
Q6IN85	20.321	20.268	19.9889	20.734	20.2148	20.2351	20.6379	20.2105	20.365	20.1404	19.9717	20.4455	20.0149	20.2749	20.2439	20.2805	20.3071	20.6642
Q96C36	23.5204	23.6909	23.3875	23.5648	23.3862	23.6064	23.4823	23.5885	23.4993	23.5447	23.5443	23.5181	23.7316	23.6899	23.5768	23.6855	23.3426	23.1386
Q15102	26.0566	26.0946	26.1576	26.222	26.1143	26.2505	26.131	26.2036	26.1926	26.1243	26.1318	26.1204	25.8367	26.2367	26.2111	26.2528	26.1684	26.1954
Q15645	19.8897	22.5486	22.4359	22.4831	22.3943	22.5837	21.9774	21.9126	22.1542	21.8729	21.9032	22.1303	21.9516	22.089	21.6726	21.9406	22.12	22.1351
Q9BUL8	23.999	24.1425	23.9574	24.3256	24.0998	24.3838	24.1625	24.1906	24.2745	24.1009	24.1908	23.9995	23.914	24.3866	24.1627	24.1157	24.0778	24.1925
Q8WUM4	27.8244	27.9107	27.7709	27.8743	27.8029	27.9613	27.8643	27.8598	27.8766	27.8519	27.8505	27.8496	27.5699	28.1118	27.9323	27.8686	27.8035	27.848
Q9H2J4	23.3782	23.4793	23.2264	23.2986	23.3062	23.3013	23.3501	23.3806	23.3633	23.2912	23.3905	23.2984	23.0851	23.265	23.8396	23.0904	23.3345	23.3995
Q15084	25.9555	26.0683	25.9787	26.1818	25.9561	26.1996	26.0376	26.0831	26.0251	26.0796	26.0929	26.0474	25.8305	26.2182	26.0449	26.1107	26.0664	26.0822
O00764	23.2376	23.1577	22.8394	23.4635	23.4378	23.387	23.2855	23.4053	23.1497	23.2614	23.1278	23.1751	22.9748	23.3619	23.3088	23.1471	23.3452	23.3602
Q9UBV8	23.4294	23.473	23.5506	23.4953	23.4534	23.5492	23.5079	23.5566	23.6221	23.6929	23.3119	23.4635	23.0212	23.7484	23.288	23.3168	24.1579	23.4826
P08670	29.5826	29.7372	29.6339	29.7221	29.637	29.8143	29.7077	29.6968	29.6632	29.6855	29.6933	29.681	29.5046	29.7711	29.7231	29.7647	29.706	29.7082
O15212	25.5734	25.6303	25.6656	25.8413	25.5529	25.625	25.5296	25.7748	25.6671	25.5904	25.7101	25.6178	25.5604	25.7414	25.5798	25.6621	25.718	25.6676
P61758	25.5766	25.4641	25.425	25.6369	25.4199	25.4844	25.5839	25.535	25.4521	25.5988	25.4095	25.4337	25.5632	25.4989	25.6678	25.6579	25.2746	25.3487
Q01813	25.3854	25.4261	25.2253	25.5272	25.3259	25.5353	25.3908	25.4017	25.4604	25.3309	25.4323	25.4382	25.3823	25.4865	25.2587	25.4784	25.4932	25.3673
P53350	22.1426	22.5303	22.4146	22.486	22.3285	22.499	22.3423	22.3962	22.3198	22.5236	22.4102	22.3068	22.4271	22.6257	22.4946	22.0845	22.4314	22.3286
P30086	27.6157	27.6343	27.4974	27.6399	27.5067	27.7245	27.6046	27.6709	27.6575	27.6065	27.6448	27.6098	27.4226	27.6356	27.7272	27.6936	27.6796	27.6402
Q9H7Z7	23.3488	23.2828	23.0421	23.614	23.22	23.2806	23.3762	23.343	23.3774	23.2259	23.2338	23.2339	23.0923	23.4667	23.0925	23.5283	23.3453	23.2994
Q96G03	23.8188	23.9918	23.8791	23.9973	23.8975	23.9491	23.882	23.9523	23.9185	23.8816	23.9197	23.9442	23.7171	24.1799	23.995	23.7058	23.9432	24.022
P35232	27.9505	28.0875	27.9813	28.1111	27.9698	28.1719	28.0401	28.0989	28.0684	28.0251	28.0198	28.0546	27.7162	28.1406	28.0969	28.1698	28.0909	28.0619
Q8IWS0	22.9597	22.9644	22.9385	23.3458	22.7053	23.1811	22.9737	23.0694	23.0934	23.0187	23.0329	22.9832	22.7757	23.1916	22.9345	22.9422	23.2328	23.058
P40855	22.1215	22.0181	22.0548	21.6808	22.0603	21.7292	22.0394	21.939	21.9097	21.8657	22.151	21.8247	21.6962	21.9075	22.0831	22.069	21.9509	21.9859
Q99623	27.1896	27.2806	27.2161	27.3109	27.2131	27.349	27.2246	27.2809	27.2865	27.2875	27.2489	27.2323	27.0414	27.3405	27.32	27.4541	27.236	27.2115
Q13492	25.6068	25.8757	25.6343	25.5757	25.5586	25.7155	25.7607	25.6762	25.6299	25.6601	25.5679	25.6236	25.502	25.6873	25.6952	25.772	25.6617	25.6718
P22061	26.8885	26.9551	26.8545	26.919	26.8675	26.9858	27.3469	27.3365	27.3457	27.3107	27.3306	27.3282	27.503	27.6329	27.5953	27.6723	27.6507	27.6166
P13796	28.0993	28.1301	28.0874	28.2007	28.0247	28.213	28.1087	28.1086	28.1576	28.1486	28.1206	28.1407	27.9321	28.2049	28.1561	28.2032	28.0985	28.1798
Q8TBX8	21.1826	21.4704	21.2913	21.2098	21.1121	21.2507	21.3096	21.1394	21.2655	21.3449	21.1636	21.2903	21.3411	21.4289	21.2173	21.4309	21.2217	20.8866
Q13526	22.8838	22.6495	22.7245	22.9756	22.7191	22.8887	22.8226	22.9409	22.9289	22.846	22.763	22.7057	23.1527	23.7685	21.8638	21.6554	23.087	22.9517
P55036	25.6358	25.7044	25.6106	25.7387	25.6534	25.8396	25.683	25.6495	25.782	25.7132	25.7269	25.6323	25.3421	25.7884	25.6773	25.777	25.8488	25.7308
Q9GZP4	24.4033	24.6666	24.3194	24.6904	24.2225	24.6048	24.4401	24.4334	24.5457	24.511	24.4825	24.5202	24.0518	24.5826	24.5393	24.6937	24.5638	24.4894
Q9Y263	21.1894	20.6687	21.0336	20.8589	20.4594	20.3886	20.7478	20.7551	20.8767	20.6672	20.8304	20.8404	20.6757	20.9921	20.8327	20.7018	20.7144	20.7189
Q9Y244	23.419	23.6739	23.5044	23.7192	23.3524	23.6172	23.6479	23.6013	23.5186	23.5573	23.5111	23.5425	23.3181	23.73	23.5206	23.5304	23.722	23.5668
Q15149	25.3665	25.6762	25.4969	25.801	25.293	25.584	25.523	25.534	25.4776	25.5787	25.5808	25.5023	25.4316	25.9618	25.5069	25.4336	25.414	25.4559
P00491	27.703	27.7738	27.6643	27.7992	27.6817	27.9111	27.7589	27.7531	27.7644	27.7055	27.7198	27.7835	27.5189	27.8843	27.7947	27.7613	27.7991	27.8009
Q9H307	25.8784	25.8954	25.8261	25.9323	25.7598	25.8925	25.5489	25.5313	25.5256	25.5888	25.5228	25.5402	25.5856	25.73	25.7119	25.6625	25.6194	25.631
O60664	26.0143	26.0838	26.011	26.1693	25.9947	26.1483	26.0939	26.0712	26.0984	26.1102	25.9984	26.1008	25.8525	26.1714	26.0877	26.1846	26.0624	26.1035
Q9Y446	22.3673	22.3414	22.3178	22.517	22.5545	22.4109	22.4483	22.4027	22.1876	22.4239	22.6282	22.4278	22.0565	22.6796	22.5462	22.3039	22.3502	22.5295
Q8IV08	21.4856	21.4008	21.4507	21.4417	21.2345	21.5746	21.4265	21.5028	21.6176	21.2111	21.2903	21.5398	21.2935	21.6097	21.2511	21.5554	21.4884	21.4105
Q06830	30.0006	30.1166	30.0372	30.0505	29.9845	30.1373	30.0619	30.0367	30.0691	30.0823	30.0376	30.0557	29.7458	30.1506	30.1096	30.1526	30.0931	30.0925
O43172	24.595	24.4765	24.5539	24.4273	24.3747	24.6003	24.5705	24.5265	24.5709	24.4834	24.499	24.4561	24.4895	24.3693	24.8674	24.8098	24.0058	24.515
Q08752	24.8228	25.0078	24.6043	24.7142	24.5324	24.9269	24.8544	24.706	24.6806	24.7734	24.7749	24.7519	24.5255	24.8274	24.8915	24.7425	24.7578	24.852
Q9UNP9	23.6208	24.0329	23.5257	24.0338	23.494	23.9331	23.8027	23.7353	23.8267	23.7139	23.7701	23.802	23.467	23.7337	24.1011	23.7357	23.7949	23.7826
P53041	23.3438	23.0002	22.4322	22.0463	22.6994	22.7664	22.7629	22.7508	22.7438	22.6356	22.7094	22.702	22.4691	22.8485	22.7386	22.6193	22.7111	22.8193
Q8WWY3	23.7472	23.5026	22.8753	23.3335	23.173	23.3224	23.4474	23.4383	23.421	23.2034	23.3103	23.2421	23.1276	23.2158	23.2374	23.6827	23.2441	23.5766
O14818	27.6681	27.7653	27.6203	27.685	27.6457	27.7618	27.6735	27.7396	27.7302	27.6862	27.6712	27.6999	27.4955	27.7991	27.7906	27.7613	27.7064	27.6395
Q9NVS9	21.7827	22.0772	21.6317	21.9155	22.0449	21.7552	21.9443	21.8501	21.9535	21.7668	21.7724	21.8542	21.758	22.2824	21.6967	21.9971	21.8094	21.5576
P24666	24.3312	24.668	24.3411	24.388	24.225	24.6805	24.4062	24.4792	24.5526	24.2992	24.4134	24.4238	24.3831	24.4396	24.5555	24.5208	24.4166	24.2806
P30405	23.7312	23.7487	23.6107	23.9945	23.7572	23.892	23.8801	23.7653	23.8467	23.6953	23.7735	23.7654	23.5886	23.6719	24.0989	24.0754	23.8044	23.558
Q96BP3	21.4958	20.8658	21.8175	21.6814	21.7772	21.0702	21.3706	21.4557	21.5109	21.498	21.4279	21.3688	21.185	22.234	21.2808	21.339	21.2148	21.3472
Q8V1	20.2286	21.1107	20.8013	21.1402	20.3403	22.3519	20.9005	21.0551	20.9881	20.9041	20.9163	21.0448	20.7568	21.1524	21.1677	20.9096	21.0939	20.9871
P48634	22.9923	22.9955	22.8092	23.1219	22.8255	23.2316	22.9888	22.8779	23.038	22.9729	23.0021	22.9932	22.7237	22.8566	22.9097	22.8695	23.4228	23.0919
Q9Y520	23.7269	24.1345	23.8232	23.9645	23.9814	23.9962	23.9261	23.9774	23.9573	23.962	23.9669	23.8981	23.7634	24.0093	23.9668	23.9908	23.8861	23.9929
P32119	28.3701	28.431	28.2906	28.4608	28.261	28.4277	28.4628	28.3936	28.3397	28.3208	28.3906	28.3488	28.2013	28.2889	28.4676	28.4731	28.4486	28.3337
O75569	23.3415	23.4854	23.0576	23.3133	23.0522	23.2494	23.2225	23.2444	23.1452	23.4093	23.1754	23.3266	23.185	23.0342	23.2619	23.0431	23.2624	23.7191
P62136	24.1589	24.2893	24.7468	24.2473	24.0087	24.3246	24.2624	24.3119	24.2969	24.2456	24.2882	24.2543	24.001	24.3752	24.422	24.3954	24.2472	24.2596
P36873	23.0982	23.2448	22.9756	23.2875	23.2429	23.4312	23.2808	23.2268	23.2259	23.2041	23.1809	23.1423	22.9817	23.2389	23.2644	23.4248	22.934	23.4209
Q96QC0	21.1922	21.518	20.9902	21.5508	21.2007	21.1625	21.4148	21.1856	21.3911	21.0867	21.2291	21.3334	21.3446	21.6889	20.3456	21.2568	21.1159	21.7513
O75400	24.7704	24.9566	24.811	25.0187	24.6897	24.8705	24.9225	24.8844	24.9119	24.769	24.782	24.8409	24.613	24.7431	24.8412	25.071	24.889	24.9432
P78395	24.2286	24.1836	24.1943	24.3918	24.2716	24.2999	24.2725	24.2108	24.2507	24.2093	24.2519	24.3558	24.0881	24.4101	24.0703	24.3521	24.331	24.3493
Q15435	22.1748	22.8774	22.7081	22.7554	22.2746	22.7104	22.6847	22.4943	22.6003	22.4877	22.6326	22.5945	22.4622	22.8191	22.1575	22.7204	22.8301	22.5036
O43447	24.9237	24.8726	24.9898	25.1274	24.8877	24.9455	24.9774	24.8419	24.957	25.005	24.9125	24.9503	24.6415	25.176	24.8637	24.9177	25.094	24.9633
P30048	25.6251	25.7283	25.6543	25.7735	25.6972	25.7669	25.6516	25.7313	25.6522	25.7481	25.8368	25.7368	25.5105	25.7487	25.7847	25.7872	25.8184	25.6346
P30044	25.4737	25.5099	25.3662	25.5732	25.4948	25.6038	25.5226	25.5191	25.5169	25.5353	25.4749	25.4835	25.2326	25.6684	25.6093	25.5197	25.5351	25.5278
P30041	29.8572	29.9705	29.851	29.9843	29.7856	29.9989	29.9325	29.9131	29.9672	29.8773	29.8625	29.8718	29.6501	29.9707	29.9879	29.9867	29.9291	29.9124
P17980	26.9319	26.9112	26.7793	26.9561	26.8485	26.9118	26.9098	26.8897	26.9318	26.8158	26.9531	26.9055	26.7	26.9944	26.9046	26.9723	26.952	26.8975
P43686	26.4728	26.6017	26.5433	26.7028	26.6141	26.726	26.6327	26.6131	26.6232	26.5583	26.5884	26.5529	26.3565	26.7184	26.5835	26.8144	26.5841	26.5515
P62195	26.9532	27.0726	26.9929	27.0917	26.9354	27.0988	27.0173	27.0308	26.9918	26.9879	27.021	27.0086	27.0887	27.108	26.9683	27.1064	26.9514	26.8694
P25787	26.6395	26.654	26.6851	26.7761	26.6916	26.7928	26.6898	26.7211	26.7741	26.748	26.7236	26.6337	26.482	26.8211	26.7585	26.7658	26.7347	26.7008
Q99436	26.3902	26.6097	26.3444	26.658	26.4352	26.6582	26.5834	26.5433	26.5312	26.4824	26.4758	26.4571	26.2337	26.561	26.609	26.5424	26.5284	26.5583
P49643	21.1406	21.9159	22.0162	22.1682	22.6555	21.8524	21.8866	21.9948	21.8116	22.0424	22.1053	22.0725	21.8591	22.0752	22.0121	21.9928	21.9977	21.8923
P78527	27.7525	27.8724	27.7451	27.8752	27.7663	27.8803	27.8758	27.8501	27.8462	27.8262	27.7927	27.8156	27.6203	27.9088	27.9435	27.8328	27.8699	27.8529
P49593	25.4834	25.3318	25.3506	25.3643	25.363	25.3417	25.4998	25.2971	25.4182	25.3387	25.3139	25.3601	25.1877	25.4151	25.4467	25.3871	25.4277	25.4121
O15355	25.6348	25.6941	25.4609	25.7589	25.457	25.718	25.66	25.6151	25.5842	25.5832	25.5513	25.6765	25.4638	25.7294	25.5984	25.6981	25.604	25.6036
P28074	25.7926	25.7418	25.7994	25.9892	25.5856	25.8668	25.7566	25.7635	25.799	25.7772	25.8185	25.8141	25.5359	25.9442	25.8383	25.9427	25.8344	25.6614
P28072	25.8947	25.8632	25.9265	26.0379	25.829	26.2611	25.9262	26.0429	25.9721	26.0112	25.9544	25.927	25.7306	26.0368	26.0052	26.0798	25.9423	26.0428
P29590	21.7584	21.9743	21.8344	21.7243	21.8343	21.7465	21.7896	21.7314	21.7642	21.9254	21.9624	21.6596	21.7855	21.8695	21.6982	21.9077	21.7546	21.8214
Q9NY27	21.1588	21.0438	20.9093	21.2358	20.8541	21.3822	21.2968	21.3619	21.2364	20.5397	20.9554	21.0807	21.0905	21.1374	21.0833	21.1773	21.1368	21.0248
Q5H9R7	23.5853	23.5718	23.4421	23.5033	23.5849	23.6847	23.4939	23.5411	23.5779	23.5629	23.6016	23.6195	23.261	23.4534	23.6995	23.5841	23.6178	23.7412
P23284	27.814	27.9425	27.8324	27.8763	27.867	27.9973	27.912	27.9094	27.8515	27.9014	27.908	27.8859	27.6319	27.9198	27.9354	28.0102	27.9055	27.9456
Q8WUA2	20.1254	22.2665	22.4733	20.2373	22.2054	20.8627	21.1577	21.3156	21.1839	20.6184	21.4398	22.0449	20.732	21.1127	21.0713	21.8786	21.2318	21.7544
Q9Y570	24.3056	24.2949	24.1284	24.245	24.3235	24.2861	24.2755	24.2495	24.249	24.2955	24.3368	24.1832	23.9736	24.2631	24.3843	24.3249	24.272	24.3699
Q15008	25.969	26.2199	26.0084	26.1755	25.9987	26.1353	26.0566	26.0749	26.1013	26.0783	26.112	26.0686	25.802	26.0777	26.0355	26.099	26.5208	25.9714
P48556	23.2867	23.9602	23.6402	23.6638	23.6552	23.5172	23.5441	23.6567	23.6573	23.6041	23.6334	23.6086	23.3048	23.7067	23.66	23.7482	23.6712	23.629
O00233	24.266	24.2721	24.1687	24.3586	24.2226	24.4243	24.3196	24.3222	24.2886	24.3311	24.2322	24.2801	24.1122	24.2542	24.2504	24.6485	24.2628	24.2161
P61289	26.4696	26.5507	26.5126	26.5776	26.4239	26.6006	26.529	26.5391	26.5921	26.4086	26.5078	26.5084	26.2124	26.6233	26.5112	26.635	26.5493	26.5824
P26599	28.7585	28.7857	28.7554	28.8106	28.6497	28.7988	28.7501	28.7875	28.7891	28.7734	28.7302	28.6958	28.5432	28.8628	28.8746	28.828	28.7574	28.7137
P06454	28.0804	28.2566	27.9629	28.2904	28.087	28.2697	28.2127	28.0667	28.2204	28.1882	28.0507	28.2365	28.0199	28.0753	28.2069	28.3036	28.1108	28.1855
P30566	24.9923	24.9963	25.0468	25.1227	24.8141	25.0967	25.146	25.0561	25.0989	24.906	24.84	24.9949	25.0518	25.0685	25.0152	25.2099	24.9302	24.7834
Q06323	25.7416	26.0012	25.8501	25.9903	25.7757	25.9643	25.8272	25.9047	25.8391	25.9181	25.9104	25.9217	25.3628	26.8903	25.7902	25.7651	25.8299	25.6207
O95456	23.9469	24.3815	24.0243	24.2905	24.1568	24.5901	24.2009	24.2044	24.3047	24.2997	24.2012	24.1582	24.0565	24.2627	24.2181	24.1399	24.4086	24.325
P17812	25.7348	25.6729	25.654	25.7815	25.6468	25.7862	25.8244	25.6991	25.6954	25.7303	25.6467	25.6843	25.5308	25.8189	25.771	25.781	25.7359	25.6993
O15067	25.5778	25.7318	25.6409	25.667	25.561	25.4629	25.5745	25.6787	25.6507	25.5767	25.6073	25.595	25.3062	25.6432	25.7492	25.6453	25.616	25.6927
P31939	28.157	28.212	28.1376	28.2112	28.1231	28.2888	28.2051	28.1764	28.2443	28.1682	28.1463	28.2042	27.93	28.2515	28.2196	28.2803	28.2018	28.1881
P30520	25.0344	25.0871	25.0282	25.2088	25.0511	25.209	25.1778	25.15	25.2121	25.0224	25.0555	25.0273	25.0899	25.0138	25.2791	25.3726	24.8199	25.003
P62191	26.179	26.2456	26.188	26.3452	26.1971	26.2719	26.2795	26.1792	26.2768	26.2288	26.1715	26.2451	26.115	26.4081	26.2569	26.3962	26.0804	26.135
P55786	25.4848	25.5312	25.42	25.6768	25.4786	25.6172	25.5097	25.6233	25.5322	25.5003	25.491	25.5397	25.3158	25.5592	25.5996	25.5651	25.5187	25.6228
Q9BT73	21.6111	21.8576	21.8596	21.9233	21.8346	21.8646	22.0591	21.6836	21.8626	21.9222	21.4875	21.868	21.2333	21.995	21.8883	22.0766	21.9249	21.6659
Q06203	21.3825	22.8003	22.5445	21.7167	21.9283	22.4761	22.1204	22.191	22.1696	22.096	22.1297	22.0833	22.3399	22.0359	21.8801	22.3519	22.1807	22.006
P20618	26.3437	26.491	26.469	26.5902	26.4049	26.5396	26.5136	26.4519	26.4814	26.4937	26.4634	26.3969	26.1814	26.5222	26.462	26.5258	26.525	26.5822
O00231	26.8066	26.5822	26.7263	27.017	26.714	26.8855	26.7589	26.8154	26.7853	26.7967	26.7628	26.7976	26.368	26.798	26.7787	27.0256	26.9559	26.7823
O00232	25.5366	25.6023	25.5579	25.5893	25.5684	25.6661	25.5493	25.6188	25.6889	25.5432	25.6241	25.5306	25.5337	25.6486	25.6609	25.629	25.608	25.4656
Q9BRX5	21.5147	21.6416	21.4042	21.2936	21.44	21.8936	21.6692	21.6124	21.502	21.371	21.4912	21.5875	21.327	21.7801	21.4367	21.4855	21.5827	21.5897
P20962	22.7124	22.8653	22.5412	22.8131	22.6169	22.799	22.2962	21.3644	22.2966	22.2874	19.5048	22.2981	20.3417	22.5598	20.6002	18.4744	23.9749	21.4952
Q9UHX1	26.6473	26.6911	26.6712	26.7255	26.6021	26.7244	26.6658	26.6878	26.6419	26.6971	26.6494	26.6755	26.4818	26.7427	26.6652	26.7705	26.7605	26.6259
P22234	28.6071	28.7231	28.4937	28.7653	28.5462	28.7844	28.6399	28.6487	28.6725	28.6561	28.6807	28.6391	28.4442	28.6947	28.6914	28.7806	28.658	28.6782
Q5JRX3	22.359	21.8392	22.3034	22.2688	21.893	22.3278	22.3395	22.1232	22.2316	21.9653	22.1926	22.1071	21.9863	22.2362	21.8589	22.4007	22.3586	22.1016
P60891	24.6406	25.0155	24.6825	25.0892	24.7675	25.0267	24.7915	24.8787	24.8716	24.8963	24.8758	24.8985	24.68	24.8214	24.7967	24.916	24.8661	25.1221
P62333	26.8539	26.8982	26.7934	27.0511	26.8075	26.8957	26.908	26.9065	26.8299	26.839	26.8985	26.8921	26.6032	26.9996	26.7495	26.9884	26.9711	26.9513
P35998	26.9637	27.0955	27.0151	27.1867	27.0022	27.1432	27.0673	27.061	27.0768	27.0815	27.0425	27.0535	26.8953	27.1956	27.0931	27.1317	27.1119	26.9415
P28066	27.1089	27.0883	27.0767	27.1812	26.9938	27.2512	27.1044	27.1307	27.1298	27.0895	27.1483	27.1145	26.7938	27.2072	27.2015	27.2195	27.1446	27.1271
P60900	27.2653	27.3598	27.2744	27.4104	27.2626	27.4434	27.3316	27.3253	27.318	27.3516	27.3438	27.3595	27.091	27.4494	27.3315	27.4194	27.4141	27.3539
P07737	29.8498	30.0237	29.8179	29.9781	29.7917	30.0875	29.8468	29.9711	29.9244	29.9096	29.8916	29.9171	29.6602	30.0233	29.9898	29.9908	29.9747	29.9072
O94906	23.9788	24.2161	24.06	24.1639	23.9999	24.2038	24.0849	24.075	24.1439	24.1141	24.1323	24.1586	23.8889	24.0891	24.1464	24.3293	24.0996	24.1061
Q6P2Q9	27.174	27.2597	27.1188	27.2709	27.1702	27.3603	27.2568	27.1837	27.258	27.199	27.2055	27.2392	26.9706	27.2694	27.2315	27.3222	27.2396	27.3169
Q16401	26.2347	26.4106	26.2323	26.4766	26.3106	26.4464	26.3385	26.3866	26.311	26.3914	26.3995	26.2945	26.0246	26.4546	26.317	26.492	26.4333	26.3726
P51665	25.493	25.5653	25.5043	25.5795	25.3029	25.5894	25.5515	25.5257	25.4173	25.5343	25.4244	25.5222	25.2527	25.6566	25.2936	25.6303	25.6513	25.478
Q9UL46	24.5906	24.6216	24.5225	24.9177	24.1954	24.6514	24.5378	24.5494	24.5677	24.6299	24.5967	24.6607	24.3398	24.6826	24.657	24.6373	24.6478	24.51
P18031	21.5628	21.783	21.5277	21.8843	21.5157	21.576	21.8016	21.4655	21.4356	21.8028	21.785	21.5669	21.4608	21.9412	21.7332	21.6595	21.5437	21.5674
Q15257	23.2594	23.2277	23.1862	23.3679	23.474	23.5256	23.3568	23.4153	23.3888	23.4381	23.3712	23.0239	23.1747	23.4431	23.3281	23.2523	23.3591	23.4752
P08575	22.2192	22.3727	22.2339	22.2744	22.2366	22.4553	22.2996	22.2524	22.2347	22.3436	22.4748	22.2131	22.1103	22.4234	22.2351	22.4499	22.3716	22.2697
P49721	26.541	26.576	26.2925	26.5296	26.3448	26.5189	26.4748	26.5449	26.391	26.4626	26.4817	26.3995	26.2223	26.6209	26.4905	26.5096	26.5203	26.4056
P49720	25.7813	25.8382	25.7168	25.9049	25.655	25.8956	25.8952	25.8464	25.9034	25.6968	25.6854	25.786	25.5734	25.8807	25.8539	25.9314	25.7251	25.7965
P28070	24.4363	24.6719	24.4682	24.6162	24.4481	24.5656	24.5242	24.4985	24.6295	24.4792	24.4355	24.5638	24.2743	24.6803	24.5718	24.4147	24.668	24.5476
Q9UNM6	25.9833	26.0745	25.9649	26.0939	25.9746	26.2197	26.1186	26.0431	26.0364	26.0602	26.0457	26.0274	25.7931	26.1634	26.0382	26.001	26.2285	26.1016
Q99460	26.9291	26.9668	26.9041	27.0128	26.8939	27.1168	26.9531	27.0041	27.0264	26.9526	26.968	26.9011	26.763	27.0697	27.0601	26.9873	26.9147	26.9509
Q8WXF1	23.1541	23.2028	23.1726	23.2095	23.2315	23.3615	23.2864	23.1853	23.3479	23.0693	23.1851	23.2283	23.088	23.0765	23.3265	23.5675	23.2704	22.9583
Q9UMS4	27.3236	27.4163	27.3739	27.4474	27.3271	27.4848	27.3554	27.3931	27.4446	27.3656	27.4114	27.4008	27.0918	27.4524	27.4496	27.5422	27.4822	27.3691
P25786	28.0132	28.1363	27.9837	28.1193	27.9606	28.1767	28.1233	28.0439	28.0974	28.0709	28.0443	28.0634	27.7895	28.1083	28.114	28.2047	28.0997	28.103
P25788	26.5236	26.5048	26.5531	26.7235	26.5418	26.6896	26.6267	26.4618	26.6349	26.5198	26.6912	26.5961	26.3348	26.5964	26.6185	26.6033	26.7333	26.6376
P25789	27.0805	27.145	27.1374	27.2586	27.0797	27.2487	27.2269	27.2191	27.1711	27.0745	27.1337	27.1374	26.8716	27.3381	27.1567	27.2319	27.2276	27.1072
O00487	23.8783	23.7714	23.8662	23.9691	23.8581	23.8523	23.9528	23.8365	23.8931	23.7851	23.9447	23.8451	23.6327	24.0037	23.8818	23.942	24.0443	23.727
Q15269	24.0613	24.2333	24.1173	24.117	23.8447	24.2733	24.1416	24.0483	24.1615	24.0946	24.1572	24.1252	23.9499	24.1285	24.2243	24.2118	24.1168	24.0617
P22695	25.0243	25.1412	25.0467	25.318	24.987	25.2128	25.1708	25.0823	25.2039	25.1192	25.1187	25.1006	24.7941	25.1518	25.1599	25.1763	25.179	25.3235
P07919	24.5254	24.5399	24.4337	24.4638	24.492	24.6701	24.5491	24.4949	24.4071	24.5094	24.566	24.5111	23.9667	24.5748	24.5768	24.8197	24.7187	24.5003
P27708	26.8476	26.8693	26.7703	26.9234	26.7637	26.9888	26.896	26.8992	26.8789	26.8591	26.8353	26.8454	26.7214	26.9211	26.7678	26.9683	26.8613	26.9298
P14927	22.5351	22.685	22.5724	22.7783	22.3307	22.6158	22.6576	22.515	22.5795	22.5216	22.5388	22.69	22.3205	22.7302	22.5766	22.6002	22.76	22.5477
P61026	24.6505	24.5783	24.4463	24.4984	24.5047	24.724	24.4392	24.6677	24.5303	24.5887	24.6148	24.5461	24.0365	24.5037	24.4967	24.8626	24.7685	24.7182
P62820	23.0625	23.4054	23.2504	23.4919	23.1925	23.4311	23.1129	23.6604	23.2751	23.2147	23.2487	23.2776	22.9494	23.3038	23.1636	23.1657	23.6314	23.5482
P61006	20.2621	20.5308	20.3305	20.6151	20.3557	20.4575	20.3443	20.3401	20.6736	20.4183	20.4817	20.2736	20.4406	20.2554	20.3604	20.556	20.5713	20.3147
O75832	22.9831	23.0917	23.2103	23.237	22.9354	23.2123	23.1424	23.0557	23.0736	23.1809	23.1618	23.0615	23.1868	22.9672	23.1295	23.3867	23.0158	23.0228
Q13200	27.7879	27.7878	27.7875	27.7521	27.7485	27.761	27.7893	27.7608	27.7682	27.7694	27.7198	27.7949	27.5448	27.8989	27.7816	27.8056	27.7916	27.7939
O43242	25.8865	26.0547	25.8908	26.0856	25.9116	26.1676	25.9752	25.9768	25.9966	26.0323	26.036	25.9871	25.6134	26.121	26.0482	26.0878	26.1614	26.0087
O95758	23.8663	23.855	23.7065	23.8458	23.6798	23.8796	23.751	23.8519	23.8053	23.9322	23.7156	23.7837	23.6442	23.9221	23.8137	23.7602	23.9382	23.751
Q96PZ0	24.0355	24.039	23.8239	24.122	24.186	24.1706	24.0598	24.0849	24.0674	24.0202	24.0568	24.0628	23.6747	23.3278	24.6283	23.4649	24.4471	24.6892
P22102	29.2562	29.2706	29.1948	29.4205	29.1899	29.3894	29.3334	29.3108	29.3635	29.2174	29.2527	29.2469	29.0277	29.4257	29.3363	29.3463	29.3869	29.2427
Q9UDW1	22.4482	22.6525	22.517	22.6228	22.5753	22.6524	22.7348	22.539	22.4603	22.5677	22.6409	22.5499	22.3051	22.64	22.608	22.7129	22.5233	22.6624
P43487	29.1044	29.2598	29.0429	29.2968	29.0657	29.2624	29.2019	29.1781	29.2329	29.1282	29.1187	29.213	28.9682	29.2706	29.2273	29.2481	29.1598	29.1862
Q16576	25.7296	25.7648	25.6063	25.9342	25.6622	25.8532	25.7469	25.777	25.7853	25.7164	25.702	25.8162	25.5822	25.8005	25.7322	25.9685	25.7676	25.7291
O60216	22.1375	22.6	22.4729	22.6594	22.4575	22.5859	22.4909	22.4696	22.691	22.4739	22.4309	22.4014	22.2238	22.6322	22.558	22.5249	22.5051	22.4485
Q9H6Z4	22.7774	22.9893	22.9408	22.8897	22.5945	22.909	22.7942	22.7912	22.8586	22.9243	22.8594	22.8078	22.6375	23.0631	22.8274	22.765	22.9847	22.8109
P31930	25.8855	25.9885	25.8773	25.957	25.9145	25.9431	25.9358	25.8931	25.9479	25.9329	25.9479	25.9609	25.6519	26.1163	25.9889	25.9619	25.884	26.0385
P46060	25.857	25.974	25.9316	25.9733	25.8944	25.9957	25.9146	25.8776	25.9825	25.9159	25.8922	25.9662	25.5412	26.2669	25.8787	26.1068	25.9006	25.9108
Q96T37	22.2433	22.7256	22.283	22.4651	22.0897	22.6786	22.4972	22.3755	22.4245	22.4942	22.3689	22.4133	22.2938	22.3301	22.6426	22.4137	22.3873	22.4096
Q92878	23.5552	23.8814	23.6901	23.8544	23.6983	24.0191	23.6888	23.7839	23.7815	23.757	23.8719	23.8418	23.4973	23.9151	23.9746	24.0979	23.8084	23.4055
P62826	28.4521	28.6113	28.3514	28.6152	28.3699	28.6818	28.4382	28.5192	28.519	28.5434	28.5651	28.4739	28.2937	28.632	28.5736	28.4933	28.556	28.5094
Q08257	24.0439	24.4406	24.1824	24.3687	24.1255	24.4174	24.2949	24.3851	24.3583	24.1455	24.1314	24.2728	24.1601	24.2263	24.1273	24.7211	24.2131	24.2249
P51148	24.0299	24.0983	23.9943	24.1251	23.9941	24.2246	23.9956	24.1314	24.0506	24.0938	24.101	24.1198	24.0146	23.9763	24.1605	24.0881	24.0644	24.1173
P51149	24.1249	24.319	24.3264	24.2226	24.0325	23.9413	24.1017	24.2561	24.1059	24.0693	24.2386	24.1291	23.8796	24.3128	24.1281	24.2917	24.3975	23.9242
P78406	24.2527	24.3743	24.3104	24.2968	24.4084	24.4818	24.322	24.3768	24.4243	24.3428	24.3074	24.3638	24.1545	24.2916	24.4147	24.4573	24.5428	24.2792
Q96PK6	26.0228	26.1657	26.0778	26.1972	25.9799	26.1553	26.0823	26.1333	26.0674	26.1202	26.1432	26.0964	25.9429	26.1314	26.1086	26.2351	26.1478	26.0819
Q14498	25.7386	25.9499	25.7095	25.9016	25.7903	25.9829	25.8207	25.9027	25.8484	25.8144	25.8787	25.8268	25.5983	25.9671	25.9115	25.9475	25.904	25.7907
P98179	25.5351	25.3524	25.3215	25.4157	25.237	25.1592	25.3117	25.3761	25.3813	25.3881	25.2961	25.3062	25.1861	25.2826	25.2979	25.3597	25.493	25.4134
P49792	25.8916	26.1106	25.9755	26.1124	25.9489	26.1557	26.1063	26.0578	26.0058	26.0449	25.9925	25.9863	25.8372	26.0834	26.0684	26.2236	25.9966	25.9964
P18754	26.5092	26.4707	26.4673	26.6093	26.2646	26.6764	26.4183	26.5061	26.52	26.4505	26.5555	26.5134	26.2442	26.6039	26.5963	26.602	26.4296	26.4543
Q96PU8	24.1326	24.0893	24.1665	24.192	24.0648	24.1685	24.1475	24.1123	24.0625	24.0494	24.1008	24.2345	24.0273	24.3975	23.8024	24.0354	24.5131	23.9706
P63244	29.5956	29.6835	29.5227	29.7699	29.5737	29.7323	29.7261	29.6565	29.6436	29.6278	29.6181	29.6342	29.4365	29.7211	29.6728	29.746	29.6746	29.6861
P49756	24.063	24.2238	23.8152	24.0371	23.6592	24.2758	24.0826	24.0006	23.9381	24.0342	24.0496	24.0351	23.9792	24.0896	23.9014	24.1428	24.0442	24.0039
Q9Y5S9	26.2437	26.285	26.0694	26.2764	26.026	26.4117	26.3074	26.3061	26.2714	26.1545	26.1382	26.1988	25.9284	26.4273	26.1444	26.3092	26.193	26.3028
Q9P258	27.6036	27.6951	27.6558	27.7762	27.6109	27.7656	27.6213	27.7381	27.6834	27.6902	27.6896	27.6432	27.3814	27.728	27.7063	27.7696	27.6514	27.8443
P54725	21.9032	22.0248	22.133	22.0887	21.9615	22.2564	22.1929	21.9642	22.1285	22.0592	22.0943	21.9857	22.0323	22.0493	21.9738	22.3538	21.9857	22.0255
Q9UKM9	25.4636	25.5612	25.4142	25.6172	25.5142	25.4053	25.4784	25.5427	25.5033	25.5261	25.4683	25.5126	25.2513	25.5853	25.4747	25.6109	25.4987	25.5974
Q8IY67	24.6323	24.7117	24.6443	24.8431	24.3925	24.8501	24.7298	24.6693	24.6663	24.7524	24.5429	24.661	24.437	24.7531	24.6971	24.7929	24.6642	24.7071
Q09028	26.7398	26.7538	26.4558	26.6941	26.5626	26.8073	26.6688	26.7128	26.7535	26.6303	26.6274	26.6558	26.5141	26.9151	26.6568	26.7436	26.6268	26.55
Q9NTZ6	24.6084	24.6625	24.5122	24.8247	24.6621	24.6998	24.6065	24.7213	24.7447	24.621	24.7712	24.583	24.3911	24.8702	24.6095	24.5841	24.8321	24.7471
Q9NW13	22.8414	22.7389	22.8943	22.8986	22.9747	22.9869	22.9029	22.9706	22.8186	23.0339	22.8748	22.9024	21.612	22.5692	22.4133	24.0429	22.5034	23.769
P38159	27.8154	27.9131	27.8106	27.8868	27.711	27.9848	27.8485	27.8647	27.8555	27.8897	27.85	27.8525	27.2103	27.8967	28.0498	28.0314	28.0517	27.8515
P15927	24.9675	25.0305	24.9365	24.7462	24.7191	24.9477	24.8743	24.9174	24.8723	24.8466	24.9882	24.9106	24.6202	25.0333	24.9385	24.8817	25.0356	24.8634
P35244	25.663	25.4288	25.5755	25.6258	25.3966	25.6576	25.5407	25.5567	25.5289	25.5975	25.5842	25.5608	25.4063	25.4305	25.522	25.803	25.5143	25.6252
Q92900	26.2844	26.3094	26.2755	26.3533	26.2844	26.3945	26.2807	26.3268	26.3284	26.288	26.3078	26.3555	25.9969	26.3249	26.3147	26.5135	26.345	26.4143
P40938	23.1041	23.0379	22.737	23.277	22.9866	23.2296	23.0671	23.0897	22.9532	23.1325	23.067	23.0895	22.6948	23.143	23.3338	22.8245	23.2078	23.1947
P84095	23.2946	23.1218	22.9712	23.4954	23.3807	23.2405	23.2629	23.3135	23.341	23.2692	23.1857	23.1366	23.0998	23.2565	23.3922	23.2781	23.3094	23.1882
P54727	26.6605	26.7639	26.7612	26.8714	26.6616	26.7687	26.7538	26.7593	26.7518	26.7414	26.7507	26.7929	26.5702	26.7814	26.7817	26.9056	26.7026	26.75
Q07960	22.5205	22.5566	22.5555	22.5845	22.4782	22.641	22.6551	22.5347	22.58	22.5614	22.4896	22.4827	22.3558	22.2169	22.5596	22.9841	22.237	22.9389
P35250	24.348	24.7758	24.3818	24.766	24.7455	24.4643	24.6268	24.5397	24.5882	24.6239	24.5275	24.5382	24.3033	24.6346	24.6136	24.6219	24.6001	24.6736
P40937	23.745	24.0112	23.8081	23.8311	23.6774	24.0739	23.6924	23.997	23.9419	23.8815	23.8604	23.8433	23.4926	23.7815	23.9177	24.1209	23.7782	24.0313
P13489	27.2084	27.2045	27.0575	27.2756	27.1043	27.2284	27.2575	27.18	27.1998	27.1963	27.1207	27.1763	26.9735	27.2726	27.2165	27.2764	27.2132	27.1723
P27635	28.1111	28.3186	28.1484	28.362	28.1636	28.3628	28.2435	28.2038	28.2502	28.2769	28.2174	28.2793	27.9262	28.3366	28.3033	28.3112	28.2742	28.278
P31350	24.9849	25.1655	24.8178	25.1855	24.9055	25.0857	25.0739	25.0007	25.0633	25.0365	24.9424	25.0304	24.7553	24.9746	25.0922	25.219	25.0697	25.0182
P27694	24.8265	24.9571	24.6927	25.0681	24.5249	24.9885	24.931	24.8634	24.7754	24.8495	24.8606	24.7403	24.5498	24.8532	24.8725	24.93	24.9762	24.8617
O43665	21.7137	21.8382	22.0307	21.7916	21.9005	22.1538	21.932	22.0698	22.0258	21.7666	21.8114	21.897	21.9191	21.8733	21.788	21.9815	21.91	21.9449
Q9NPQ8	22.639	22.595	22.4748	22.6328	22.4958	22.7108	22.7049	22.6753	22.6651	22.6041	22.6751	22.5605	23.0741	22.4063	23.4673	21.9636	22.2816	22.636
P35249	23.8107	23.72	23.729	24.0642	23.7669	24.0322	23.8996	23.925	23.9674	23.8671	23.7428	23.9606	24.0103	23.6952	23.5813	24.4508	24.2081	23.4568
Q13123	22.8207	22.9773	22.7371	22.98	22.7973	22.9706	22.9171	22.85	22.8981	22.7776	22.9626	22.9792	22.3345	23.2135	22.6053	23.0787	23.3358	22.9034
P62913	26.5816	26.6402	26.5428	26.5739	26.4489	26.769	26.719	26.7157	26.6251	26.5282	26.4915	26.5291	26.4693	26.7322	26.6523	26.7216	26.558	26.4828
O76021	25.8316	25.8112	25.7763	25.8059	25.8429	25.9308	25.8944	25.8169	25.8293	25.7924	25.8511	25.8471	25.6124	25.8099	25.8636	25.9573	25.9216	25.8701
P47914	23.2888	23.4011	22.7879	23.1571	23.0685	23.3292	23.1952	23.1898	23.1615	23.174	23.1926	23.1447	22.9648	23.2002	23.2822	23.1926	23.2176	23.1904
P26373	28.1127	28.188	28.1098	28.2558	28.1536	28.2993	28.1786	28.1773	28.2146	28.1522	28.1845	28.2031	28.0279	28.2762	28.2111	28.2871	28.1707	28.1548
P18621	27.3514	27.5121	27.4131	27.6243	27.3495	27.5445	27.3964	27.4016	27.4627	27.4973	27.4981	27.4802	27.2284	27.4937	27.4094	27.5618	27.5501	27.4957
P46776	27.7856	27.918	27.6704	27.9202	27.7244	27.9934	27.7977	27.8755	27.7621	27.8706	27.8671	27.8357	27.5921	27.85	27.8791	27.9793	27.8403	27.8484
P46779	25.7918	26.0133	25.6933	25.8372	25.726	26.0514	25.8392	25.879	25.7838	25.8417	25.8389	25.8808	25.6469	25.9167	25.8927	25.8946	25.8487	25.8193
Q9BVS4	22.0617	22.0998	22.1145	21.9719	21.9298	22.0903	22.1085	22.0214	22.0265	21.9517	22.0968	22.154	21.8511	22.2595	22.2393	21.9699	22.0878	21.8891
P23921	25.8865	25.917	25.9854	25.9464	26.0215	26.0191	25.9599	25.9485	25.9911	25.9535	25.8869	25.9395	25.7655	25.9952	25.9623	25.9734	26.1028	25.9326
P62906	27.3195	27.2798	27.2935	27.2543	27.1899	27.4284	27.3007	27.2881	27.267	27.3209	27.2243	27.3758	27.0258	27.3333	27.2782	27.4593	27.3542	27.3139
Q02543	27.4542	27.4575	27.3902	27.4144	27.2613	27.4914	27.4223	27.4233	27.453	27.4258	27.3928	27.4276	27.1098	27.591	27.4914	27.4906	27.4459	27.3923
P35268	27.8669	27.9382	27.8576	27.9738	27.8047	27.9757	27.9054	27.9086	27.9279	27.8701	27.9152	27.8832	27.6704	27.9609	27.9238	28.0242	27.924	27.9222
P83731	26.8414	26.8414	26.6853	26.8678	26.6801	26.9264	26.8367	26.7531	26.8358	26.7871	26.7801	26.8534	26.5735	26.8227	26.9089	26.9652	26.7527	26.8221
P30050	28.0655	28.205	28.0488	28.2261	28.097	28.2121	28.1956	28.0891	28.2187	28.1817	28.0671	28.1467	27.8699	28.2187	28.15	28.2673	28.1555	28.1903
P50914	25.8179	26.0035	25.7433	25.8827	25.7478	26.0296	25.9302	25.8425	25.8739	25.8047	25.8188	25.91	25.5852	25.9444	25.9576	25.9177	25.8843	25.8913
P18077	26.4631	26.7993	24.8104	26.647	26.3533	26.7448	26.3403	26.3505	26.2558	26.2872	26.3623	26.2279	25.999	26.4296	26.2911	26.4883	26.4602	26.2022
P32969	27.5737	27.5912	27.5569	27.5776	27.4958	27.6346	27.5503	27.5957	27.6011	27.5722	27.4397	27.5783	27.4222	27.6838	27.5951	27.5866	27.5844	27.5439
P62899	26.5118	26.6322	26.2428	26.2614	26.5496	26.728	26.5247	26.5097	26.5074	26.4588	26.4633	26.4473	26.2084	26.6519	26.516	26.3699	26.5639	26.6223
P39023	28.4049	28.6605	28.5211	28.6158	28.4744	28.7166	28.519	28.5706	28.5901	28.594	28.5717	28.5463	28.3373	28.6215	28.5764	28.6798	28.6116	28.5896
P46777	28.4097	28.5385	28.45	28.6238	28.4691	28.6123	28.4735	28.5188	28.561	28.4814	28.5113	28.5136	28.2451	28.5732	28.5343	28.5938	28.5706	28.5367
P46778	26.6886	26.5438	26.4926	26.624	26.5531	26.621	26.5852	26.5854	26.6126	26.6062	26.5738	26.5454	26.1006	26.7002	26.7084	26.6325	26.6077	26.7353
P62829	27.7611	27.8045	27.7606	27.8357	27.7627	27.9183	27.7249	27.7786	27.9051	27.868	27.7523	27.8207	27.5989	27.8934	27.936	27.8137	27.7429	27.8339
P62888	27.859	28.0015	27.887	28.0218	27.8544	28.0779	28.0047	27.8678	27.9581	27.9921	27.9478	27.9255	27.7254	28.0726	28.0176	27.9833	27.9842	27.9468
P05388	29.1379	29.3003	29.1781	29.3139	29.2094	29.394	29.2889	29.2619	29.3016	29.2075	29.2112	29.2358	29.0418	29.3389	29.298	29.3318	29.2898	29.2302
P61313	28.2872	28.3839	28.3202	28.4542	28.3461	28.4661	28.3787	28.416	28.3838	28.3444	28.3809	28.3628	28.0768	28.4503	28.4042	28.4289	28.391	28.4483
Q07020	27.9319	27.9511	27.9671	28.1025	27.9381	28.03	28.0325	28.0007	27.9732	27.9478	27.9679	27.969	27.7669	28.071	28.0854	28.0486	28.0019	27.9505
P84098	25.4637	25.7833	25.3516	25.7814	25.4951	25.7239	25.4319	25.5898	25.5692	25.6389	25.6838	25.6721	25.3015	25.6359	25.6686	25.6482	25.671	25.6191
P61353	27.9079	28.1125	27.6755	28.0878	27.7717	28.1737	27.9387	27.9839	27.8926	28.0041	27.9528	27.939	27.7212	28.0619	27.9717	28.0673	27.973	27.9991
P49207	25.9825	26.1035	26.05	25.995	26.0273	26.2343	25.9422	26.135	25.9052	26.0491	26.1816	26.1323	25.823	26.0851	26.0727	26.1559	26.1	26.1192
P42766	26.0802	26.1735	26.1004	26.2431	25.9185	26.191	26.2499	26.0617	26.1468	26.0702	26.1045	26.0942	25.734	26.2045	26.1811	26.2687	26.2226	26.1205
P62750	27.5464	27.741	27.5096	27.7852	27.4836	27.7972	27.6408	27.6246	27.6826	27.6939	27.5868	27.648	27.3914	27.7368	27.6308	27.7235	27.7364	27.6446
P62910	26.9874	27.0671	26.9082	27.2362	27.0422	27.2352	27.0387	27.06	27.1612	27.0549	26.9923	27.1021	26.8835	27.1147	27.0999	27.0673	27.2049	27.0764
P05387	28.7321	28.8347	28.7981	29.0046	28.8331	29.0353	28.908	28.826	28.9362	28.8243	28.8244	28.9138	28.5814	28.9851	28.9623	28.9746	28.9144	28.8477
Q9Y3U8	27.2443	27.3223	27.2215	27.3342	27.1244	27.4319	27.2437	27.2887	27.296	27.322	27.1801	27.3063	27.027	27.3762	27.3147	27.3742	27.2827	27.297
P63173	26.9306	27.0568	26.9439	27.1569	26.8698	27.1434	27.1176	27.0189	27.1087	26.9723	26.9811	26.9929	26.6994	26.7783	27.109	27.2483	27.139	27.1873
Q9Y3B9	23.0007	22.8299	22.8219	23.0468	22.98	23.0423	22.8712	22.9534	22.9354	22.9345	22.9006	23.0223	22.3726	23.0314	23.053	23.1832	22.996	23.1231
O43159	21.4208	21.3005	21.0785	21.7819	20.4671	21.569	21.3625	21.092	21.293	21.2651	21.1471	21.3131	21.12	21.2829	21.2772	20.9983	21.5431	21.3673
Q13151	25.5722	25.648	25.5685	25.5768	25.4602	25.6339	25.6174	25.6456	25.6832	25.6646	25.5516	25.6892	25.561	25.6587	25.6446	25.6769	25.704	25.572
Q9H6T3	21.8857	21.7582	21.8313	21.7713	21.9128	22.1159	21.8632	21.8705	21.8692	21.8131	21.8088	21.8811	21.6444	21.9705	21.6166	22.3551	21.7846	21.8536
P62487	22.2619	22.2125	22.2355	22.0936	22.0959	22.3423	22.364	22.1993	22.1699	22.1678	22.1387	22.1693	22.2119	22.0029	21.1894	22.7102	22.4674	22.6128
P36578	29.3866	29.5245	29.3511	29.476	29.2787	29.585	29.3719	29.4451	29.415	29.4595	29.439	29.4407	29.1209	29.5501	29.4935	29.5219	29.4735	29.46
Q02878	29.3724	29.5672	29.3707	29.5378	29.3367	29.521	29.4007	29.4358	29.4534	29.4832	29.4383	29.4482	29.1873	29.5431	29.4672	29.559	29.4761	29.4841
P10155	25.1539	25.1938	25.094	25.2744	25.0042	25.1625	25.1977	25.0828	25.198	25.2158	25.0937	25.1302	25.0475	25.1843	25.1868	25.2184	25.1586	25.1157
P51991	28.6302	28.7695	28.6583	28.8553	28.6177	28.9122	28.7332	28.7476	28.7735	28.7339	28.7214	28.7253	28.5479	28.8307	28.784	28.802	28.7564	28.7508
Q99729	27.1357	27.3004	27.1801	27.4102	27.154	27.2749	27.2758	27.2723	27.2713	27.2204	27.1865	27.2209	27.0972	27.3835	27.1133	27.3346	27.2522	27.2685
P52434	23.9503	23.9996	24.0353	23.9987	24.0851	24.1231	23.8059	23.9062	23.898	23.9343	23.8219	23.8385	23.7484	23.8512	23.9592	23.8399	23.8573	23.9183
Q9H7B2	21.7256	22.0203	21.5921	21.9711	21.7478	21.8851	21.8932	21.8454	21.8724	21.6241	22.0025	21.6222	21.6552	21.8903	21.9576	21.8011	21.8031	21.7829
P52815	24.7357	24.7647	24.6159	24.8366	24.7975	24.7935	24.7021	24.5836	24.7514	24.6625	24.7125	24.7057	24.6127	24.7673	24.6911	24.7026	24.7333	24.6546
P24928	21.6158	21.5673	20.5651	21.4824	21.7355	21.6229	21.4717	21.5798	21.3214	21.2769	21.4707	21.4236	21.5341	21.4544	21.0895	21.504	21.5521	21.4515
Q15050	23.84	23.9588	23.6822	24.0073	23.7766	24.0552	23.8563	23.8373	23.9425	23.8824	23.8939	23.9054	23.9765	24.1015	23.3955	23.4824	24.0749	24.2425
P46783	27.4779	27.3834	27.3185	27.529	27.3545	27.5596	27.4608	27.4453	27.461	27.3918	27.4918	27.3954	27.362	27.4719	27.4169	27.5499	27.5681	27.3828
Q15287	26.171	26.4081	26.1663	26.4365	26.1523	26.4767	26.3576	26.2883	26.2875	26.3187	26.3089	26.3129	26.0704	26.2728	26.4274	26.3179	26.3674	26.3802
P19388	24.8384	24.6778	24.6511	24.8504	24.7172	24.6848	24.7594	24.7565	24.6864	24.7823	24.6663	24.6981	24.2394	24.8311	24.9006	24.7818	24.8048	24.7884
O15160	24.6485	24.7526	24.6056	24.7672	24.6713	24.8181	24.7359	24.6722	24.7148	24.7908	24.6549	24.6846	24.6657	24.8004	24.8068	24.685	24.7125	24.6547
P30876	23.3521	21.4841	23.1362	23.4326	23.3702	23.2952	23.0117	23.0866	23.1161	23.026	22.9607	23.0333	22.6781	23.1196	22.966	23.146	23.2287	23.1066
P19387	20.56	20.3147	20.2732	20.8981	20.4122	20.7745	20.8019	20.765	20.7296	20.3064	20.181	20.747	20.8935	20.8981	20.4591	20.7325	20.3167	20.028
O15514	21.4484	21.4774	21.4072	21.528	21.4727	21.4838	21.6623	21.4427	21.5899	21.2835	21.1682	21.5123	20.8701	21.6983	21.3303	21.6713	21.4462	21.6569
P62424	28.2531	28.2862	28.1839	28.4646	28.0823	28.4081	28.2319	28.3209	28.2378	28.2763	28.3359	28.3055	27.9289	28.3178	28.2896	28.3566	28.3944	28.3288
P18124	28.8383	28.861	28.7567	28.9188	28.7009	28.8943	28.7895	28.8244	28.8114	28.8602	28.8	28.8706	28.5394	28.9067	28.8533	28.8967	28.8997	28.8917
P62917	25.6712	26.0789	26.0037	26.1986	25.9601	26.2212	26.0114	26.0383	26.0936	26.0144	25.9262	25.9765	25.2419	26.1224	26.0642	26.1248	26.1922	26.0333
P62841	26.1845	26.1099	25.9917	26.0181	25.9652	26.0152	25.7552	26.147	26.1647	26.0744	25.9481	26.1327	25.8224	26.1688	25.9989	26.1654	26.0889	26.0551
P63220	27.3541	27.4737	27.2251	27.4114	27.2888	27.3809	27.3655	27.3363	27.3179	27.3998	27.357	27.352	27.0959	27.4894	27.3846	27.4463	27.3372	27.3925
P42677	26.4959	26.6926	26.7265	26.6854	26.5218	26.6933	26.6097	26.6301	26.5961	26.6771	26.6698	26.6445	26.4517	26.7532	26.6717	26.6582	26.6483	26.6465
P62701	28.8149	28.8692	28.8239	28.9926	28.7952	28.9389	28.8653	28.8859	28.9075	28.8094	28.8662	28.8874	28.6884	28.8544	28.9778	28.9944	28.969	28.7791
P46781	27.725	27.4526	27.675	27.1747	27.6359	27.8328	27.6058	27.5808	27.5946	27.5667	27.6244	27.5701	27.298	27.6726	27.6264	27.6816	27.6422	27.6118
P22626	30.4928	30.647	30.5125	30.7465	30.4696	30.7527	30.6213	30.5988	30.6234	30.5864	30.6026	30.6089	30.4564	30.6749	30.6301	30.7124	30.6211	30.5845
Q14690	22.798	22.6242	22.9356	22.6388	23.1357	22.4622	22.7604	22.6894	22.8134	22.7656	22.7625	22.8286	22.5666	22.8433	22.7717	22.7658	22.904	22.8041
P08708	27.1495	27.2666	27.1129	27.2125	27.1876	27.3011	27.2651	27.1965	27.2367	27.1709	27.1679	27.184	26.8866	27.2997	27.2528	27.2766	27.2415	27.2409
P15880	28.4058	28.4313	28.4167	28.5576	28.3591	28.5597	28.4243	28.5113	28.4695	28.4562	28.4658	28.4381	28.1967	28.475	28.5237	28.581	28.5183	28.4794
P25398	28.226	28.3238	28.1949	28.4078	28.1226	28.4896	28.2567	28.3655	28.3313	28.2564	28.2356	28.2708	28.0286	28.3704	28.3846	28.3239	28.3553	28.2983
P62249	27.6409	27.8466	27.6658	27.9264	27.6589	27.8569	27.7848	27.7523	27.7516	27.7323	27.8193	27.7717	27.517	27.8771	27.8412	27.8263	27.7772	27.7913
P46782	27.8206	27.926	27.865	27.9689	27.8787	27.9267	27.8515	27.8656	27.8751	27.9408	27.9218	27.9475	27.6731	27.9092	28.0378	28.0445	27.815	27.9099
P62753	27.6091	27.7559	27.677	27.9033	27.5478	27.8311	27.735	27.7818	27.754	27.6661	27.6762	27.6808	27.5189	27.7405	27.814	27.7694	27.8598	27.6567
Q5JTH9	23.45	23.5723	23.3894	23.4096	23.4629	23.5957	23.462	23.4455	23.4883	23.5539	23.4399	23.5207	23.214	23.5842	23.5198	23.5416	23.5286	23.4884
Q14684	21.3114	21.24	21.4662	21.0954	21.1431	20.8975	21.0088	21.3781	21.1914	21.1648	21.2718	21.106	21.1904	21.5848	20.8541	21.2278	21.0566	21.222
P62280	27.8084	27.8829	27.5708	27.8639	27.5473	27.9422	27.7434	27.8027	27.742	27.7316	27.7558	27.7467	27.4661	27.7967	27.8426	27.9033	27.7408	27.7915
P62244	27.5612	27.6861	27.6334	27.7192	27.5584	27.7876	27.7172	27.667	27.615	27.6072	27.6292	27.6037	27.2877	27.7619	27.7631	27.7363	27.7088	27.6556
Q9NQG5	23.3834	23.697	23.4584	23.7283	23.5846	23.5928	23.814	23.4385	23.6519	23.4923	23.4196	23.5692	23.2689	23.5888	23.7952	23.3634	23.4903	23.9609
P56182	23.1862	23.3654	23.4	22.94	23.3664	23.2381	23.425	23.2315	23.2272	23.2808	23.2857	23.2761	22.9911	23.7354	23.1509	22.8904	23.3935	23.4893
P62277	25.1064	27.9455	24.7745	26.2428	26.0045	26.2248	26.1429	26.0481	26.1181	26.0276	26.0107	26.0775	25.7723	26.1294	26.028	26.1903	26.0698	26.05
P62263	27.4468	27.5871	27.3912	27.6447	27.3945	27.6536	27.5429	27.4127	27.5382	27.6737	27.5456	27.4101	27.2891	27.5319	27.6186	27.5954	27.5617	27.5274
P60866	27.7306	27.7979	27.7821	27.9831	27.716	27.971	27.7715	27.8831	27.8517	27.8652	27.8169	27.869	27.4701	27.9717	27.9436	27.9128	27.8935	27.8781
P62266	25.9015	25.951	25.9105	25.8455	25.7922	25.966	25.8995	25.8899	25.9287	25.9696	25.8278	25.9025	25.5858	26.0212	26.0018	26.0073	25.9268	25.8581
P31949	25.7826	25.7446	26.0093	25.8141	26.2034	26.0746	25.9128	25.9774	25.9175	25.9364	25.9283	25.9267	25.5778	26.1096	25.9596	26.0877	25.9791	25.8619
P62847	26.7408	26.7673	26.4924	26.8407	26.5627	26.6598	26.7088	26.6738	26.6765	26.6227	26.6965	26.651	26.6017	26.8498	26.7517	26.7735	26.561	26.5433
P62851	28.0206	28.1285	28.0343	28.1783	27.912	28.1315	28.1136	28.0405	27.9838	28.1379	28.1457	27.9472	27.7164	28.2627	28.0933	28.1739	28.1003	28.0812
P62306	25.7696	25.8983	25.8706	25.9456	25.7575	25.9376	25.8476	25.8503	25.9227	25.8825	25.7962	25.8863	25.9012	25.7408	25.8681	25.952	25.8904	25.7959
P62861	26.8313	26.8904	26.8016	27.0046	26.7549	27.0411	26.9166	26.8442	26.899	26.8794	26.8572	26.8719	26.5327	27.0275	26.9526	27.0368	26.8103	26.9349
P61247	28.6232	28.7312	28.6024	28.7789	28.5705	28.8861	28.7085	28.6759	28.6928	28.6819	28.6725	28.7259	28.3427	28.8095	28.7487	28.8003	28.7346	28.7638
P62081	29.1432	29.2465	29.1077	29.2857	29.0904	29.3031	29.1731	29.2234	29.2494	29.1469	29.2207	29.1572	29.0138	29.3449	29.2129	29.2472	29.2	29.1352
P62241	28.3162	28.4137	28.3173	28.4528	28.2891	28.4797	28.3835	28.3844	28.4164	28.3403	28.3901	28.3679	28.1503	28.4741	28.455	28.4281	28.3943	28.4491
P08865	29.0171	29.0902	29.0518	29.2479	28.9892	29.1832	29.0758	29.1706	29.117	29.0368	29.0939	29.0911	28.8743	29.2125	29.1444	29.1405	29.1033	29.1116
P09234	24.4501	24.5822	24.5168	24.8502	24.3186	24.8803	24.6173	24.6602	24.6927	24.5556	24.532	24.5714	24.4718	24.7599	24.6399	24.6236	24.4921	24.6148
O00442	23.2988	23.1023	22.9487	23.2924	23.0857	23.1684	22.9877	23.2126	23.0669	23.196	23.2053	23.3402	22.8088	23.1317	23.0375	23.2421	23.9012	22.9152
P08621	25.8535	26.2618	25.8947	26.2974	26.0442	26.1282	26.0743	26.0724	26.0935	26.0539	26.1326	26.033	25.808	26.1957	26.0901	26.1546	26.1708	26.0722
Q9Y512	22.1619	22.3825	22.1669	22.3161	22.2497	22.2771	22.2258	22.1287	22.3451	22.2491	22.283	22.35	22.2066	22.3619	22.3882	22.1447	22.3541	22.1051
Q9NSI8	24.2599	23.6443	24.0236	23.4069	24.0768	23.6273	24.009	23.8714	23.7501	23.8086	23.8094	23.7498	23.6387	23.7925	23.9539	23.9218	23.7335	24.0844
O00422	23.312	23.1815	23.065	23.1446	23.1968	23.2115	23.2295	23.1521	23.1762	23.2017	23.1473	23.1438	23.0215	23.3996	23.1132	23.281	23.2065	23.0941
Q15020	22.3864	24.1141	22.5402	21.6823	21.4035	22.8786	22.4844	22.5109	22.4927	22.487	22.4893	22.6327	22.4058	22.7479	22.6668	22.4433	22.5705	22.5288
Q9Y230	27.3764	27.5034	27.4192	27.6009	27.5069	27.6245	27.5278	27.4751	27.4808	27.5106	27.5038	27.5238	27.2808	27.5564	27.5497	27.5747	27.5734	27.5589
Q15424	25.4656	25.4464	25.3243	25.518	25.333	25.7463	25.4466	25.4866	25.5018	25.4133	25.556	25.4626	25.4307	25.5674	25.3506	25.5969	25.4567	25.4453
P23526	27.9046	28.0099	28.0021	27.9244	27.8023	28.0376	27.8974	27.9154	27.9672	27.9534	27.9545	27.9575	27.6511	28.0932	27.9453	28.0162	27.9854	27.9737
P62857	26.8001	27.1025	26.8542	26.9939	26.9299	27.1605	26.9361	27.0314	26.8749	27.0239	26.9951	26.9904	26.7691	27.103	27.0608	27.0722	26.8556	26.9752
Q9Y3D9	21.9342	22.353	21.7857	21.9305	21.9112	22.2952	21.9433	22.2868	21.8562	22.0701	22.0381	22.114	22.1574	22.3117	22.2678	21.9685	22.1621	21.2333
P82663	21.2518	21.5427	21.3446	21.4156	21.4176	21.5579	21.564	21.344	21.3656	21.5059	21.3608	21.4356	21.3421	21.2301	21.6572	21.3466	21.4262	21.5988
Q9Y3I0	26.1361	26.1964	26.2565	26.2947	26.0647	26.282	26.2361	26.2221	26.1878	26.2395	26.1647	26.1744	26.1102	26.3399	26.2449	26.2972	26.0894	26.1496
Q8NBI5	22.2258	22.5684	22.4634	22.4881	22.31	22.4079	22.4062	22.1392	22.3305	22.4273	22.3821	22.7683	22.0746	22.5732	22.5217	22.3515	22.4211	22.5087
P53992	24.8184	24.8185	24.736	24.9712	24.6989	24.8561	24.8223	24.7301	24.8477	24.8479	24.8704	24.7881	24.7185	24.9345	24.7041	24.8789	24.8583	24.7876
Q99590	20.6975	20.4095	20.1774	20.9929	20.4856	20.4646	20.5362	20.4326	20.3996	20.6997	20.4794	20.5997	20.3336	20.1691	20.4316	20.7189	20.6837	20.8453
Q92552	21.7143	21.9005	21.7356	21.8986	21.871	21.9705	21.9342	22.0176	22.0948	21.7802	21.7524	21.6743	21.7355	22.0935	21.538	22.0739	21.6756	22.0629
Q9UBE0	26.1453	26.2923	26.1035	26.2439	26.1095	26.2668	26.1848	26.2076	26.1917	26.1081	26.2445	26.1731	26.0703	26.2524	26.2355	26.2334	26.216	26.1478
Q9UBT2	26.3623	26.2691	26.3036	26.4357	26.3032	26.3394	26.3794	26.3173	26.3245	26.3563	26.2892	26.3477	26.054	26.3516	26.6704	26.3559	26.3333	26.2335
P62269	28.4593	28.4977	28.4859	28.5145	28.3372	28.6475	28.4877	28.5012	28.4302	28.4961	28.4835	28.5131	28.1242	28.605	28.5329	28.5774	28.5369	28.5458
P39019	27.6438	27.7619	27.5354	27.5477	27.344	27.6656	27.5936	27.505	27.5985	27.6153	27.5269	27.5998	27.3099	27.6257	27.6583	27.6703	27.6107	27.6176
P23396	29.3319	29.459	29.3088	29.4613	29.2941	29.4754	29.3855	29.4079	29.4043	29.3722	29.403	29.4169	29.2006	29.4724	29.4801	29.446	29.4134	29.3734
Q15459	26.5557	26.6895	26.54	26.6703	26.4569	26.7391	26.6038	26.6299	26.643	26.5771	26.5915	26.6063	26.3813	26.659	26.6593	26.609	26.7416	26.589
Q15428	25.1274	25.3227	25.299	25.3876	25.066	25.263	25.2271	25.3343	25.3076	25.1413	25.1607	25.1873	24.8256	25.3243	25.2599	25.0783	25.761	25.2468
O75533	26.9726	27.1009	26.9646	27.1193	26.9366	27.0815	27.0308	27.0511	27.0754	27.0389	27.0112	27.0633	26.7922	27.133	27.0831	27.1103	27.0776	27.0917
Q9Y3B4	23.6923	23.8517	23.6881	23.7827	23.6429	23.8593	23.8415	23.6795	23.7446	23.6854	23.7381	23.8073	23.6492	24.0219	23.7596	23.7772	23.7986	23.4936
P09661	25.3858	25.462	25.2747	25.6243	25.3691	25.4995	25.4713	25.4395	25.4019	25.4386	25.4644	25.4371	25.1802	25.5721	25.492	25.5547	25.3991	25.4358
Q9Y265	27.18	27.3244	27.1818	27.2921	27.1273	27.3808	27.2484	27.2922	27.2553	27.2509	27.238	27.2661	27.0627	27.3355	27.2778	27.3389	27.2839	27.2496
Q96ER3	21.1987	21.0875	21.043	21.0417	21.2091	21.6682	21.3678	21.0573	21.2403	21.3987	21.1125	21.0675	21.0781	21.2037	21.2048	21.4277	21.2461	21.1065
P07602	25.9066	25.8826	26.0359	25.9553	25.8421	25.9353	26.112	25.9156	25.9673	25.8729	25.926	25.8392	25.6087	25.9496	26.0203	26.0143	25.9564	25.9564
Q9NR31	24.371	24.522	24.3412	24.5325	24.4536	24.5009	24.4844	24.4241	24.4054	24.4108	24.4828	24.474	24.7012	24.2989	24.6818	24.2599	24.5673	24.1971
P82979	25.0951	25.3917	25.2103	25.342	25.1693	25.3399	25.3307	25.2715	25.2449	25.2361	25.2341	25.2242	24.9274	25.2497	25.3488	25.3672	25.4002	25.2358
Q9Y3A5	25.0905	24.9276	24.8536	25.1245	25.2022	25.2889	25.1549	25.0815	25.0857	25.0477	25.0677	25.1371	24.4997	25.2403	25.1051	25.33	25.1562	25.1023
P50454	26.1323	26.2471	26.1418	26.2302	26.0393	26.169	26.0902	26.1843	26.2008	26.1474	26.1661	26.2138	25.9668	26.2667	26.1693	26.1897	26.2419	26.1374
O75368	23.2923	23.4101	23.3585	23.5489	23.4368	23.3172	23.3068	23.4083	23.39	23.3948	23.3743	23.4721	22.9994	23.6871	23.3183	23.4497	23.4574	23.4078
Q9H299	25.3721	25.5446	25.479	25.6478	25.5055	25.7806	25.6071	25.4999	25.5469	25.5009	25.5169	25.6716	25.4025	25.555	25.5858	25.6988	25.5845	25.5493
Q9NQZ2	21.3402	21.8133	21.3752	21.5789	21.4729	21.5531	21.4991	21.713	21.5338	21.3969	21.6266	21.3556	21.3619	21.5688	21.5423	21.4999	21.6892	21.4262
Q15437	24.0018	24.1732	24.1295	24.134	23.8947	24.0756	24.1112	24.1185	24.0321	24.0383	24.0001	24.0202	23.764	24.1019	23.9457	24.2907	24.1321	24.1051
O94979	24.687	25.0157	24.9774	25.0992	25.0046	25.1102	24.9581	25.0044	25.0035	25.0351	24.9038	24.9205	24.6712	25.1609	24.9114	25.0896	25.07	24.9955
P31040	24.4445	24.6337	24.4646	24.4503	24.4038	24.6442	24.5884	24.5618	24.6245	24.5494	24.2349	24.5108	24.2683	24.6553	24.37	24.7235	24.48	24.5237
Q9NVA2	24.2954	24.2811	24.1303	24.2279	24.0056	24.2663	24.2315	24.1434	24.2754	24.2088	24.1699	24.2287	23.9477	24.3392	24.1903	24.4096	24.1598	24.2184
Q01105	28.8095	28.9681	28.7913	28.9975	28.8094	29.0177	28.9646	28.9685	28.9125	28.8316	28.8587	28.8479	28.6605	28.9223	28.9458	28.9965	28.9605	28.8906
Q13435	27.1749	27.3205	27.1712	27.3629	27.1685	27.3738	27.3233	27.2163	27.2851	27.25	27.2199	27.2783	27.03	27.2434	27.2585	27.3652	27.2932	27.3304
Q15427	23.5813	23.558	23.5777	23.6782	23.4763	23.6597	24.0368	23.6997	23.0405	23.7965	23.4321	23.616	23.4549	23.6621	23.523	23.5566	23.6039	23.7708
O15027	19.987	21.3145	20.1496	21.3157	21.3439	20.844	20.6538	20.8475	20.8291	21.0626	20.8813	20.7744	20.707	20.8088	20.9345	21.0145	20.6235	20.8211
Q15019	24.5393	24.6588	24.4177	24.6428	24.3421	24.608	24.5037	24.5688	24.5287	24.5768	24.5551	24.6012	24.1594	24.2645	24.2719	25.1366	24.8063	24.8031
Q16181	25.2702	25.5828	25.2748	25.5072	25.2754	25.4921	25.3883	25.3559	25.4474	25.369	25.3453	25.4626	24.9657	25.3757	25.5396	25.3775	25.4911	25.6407
Q92599	22.2127	21.9945	22.0401	22.2918	21.9654	21.9374	21.7771	22.1259	22.217	22.0176	22.2603	21.973	21.9691	22.2223	22.1037	21.7127	22.0397	22.284
P23246	28.6679	28.7226	28.7369	28.7828	28.6358	28.827	28.7453	28.7178	28.7649	28.7419	28.6771	28.7388	28.5725	28.8064	28.7268	28.7991	28.763	28.711
Q14151	22.7545	22.1593	22.902	22.7795	23.0622	22.3978	22.6248	22.6961	22.7138	22.7703	22.6916	22.6731	22.4516	22.8708	22.9839	22.4159	22.5959	22.7634
Q9UHD8	24.4442	24.5139	24.1461	24.5057	24.2482	24.5811	24.3902	24.3902	24.4511	24.4047	24.3623	24.4245	24.2874	24.4547	24.48	24.4807	24.4487	24.2867
P21912	23.9966	24.0728	24.0812	24.1963	23.8512	23.9789	23.9744	24.1164	24.0303	24.0747	24.1051	24.106	23.707	24.2663	24.5667	23.8834	24.1485	23.7698
Q15637	26.6267	26.6468	26.5715	26.7136	26.5296	26.7025	26.6085	26.6317	26.5997	26.6563	26.6142	26.6548	26.3924	26.745	26.6855	26.7054	26.5618	26.6667
Q12874	25.3102	25.6734	25.5852	25.6859	25.2766	25.597	25.5637	25.5596	25.5361	25.5031	25.4647	25.5356	25.5635	25.8021	25.4312	25.5305	25.3906	25.4365
O00193	22.4519	22.4798	22.3841	22.461	22.2361	22.5957	22.6359	22.3892	22.3435	22.267	22.6102	22.4075	22.2946	22.523	22.4669	22.5048	22.5332	22.3438
Q9UQE7	24.1802	24.3491	24.3219	24.3704	24.1569	24.4503	24.4427	24.242	24.2133	24.2951	24.3025	24.253	23.8348	24.3818	24.5003	24.2684	24.6701	24.2445
Q969G3	23.2424	23.7054	23.4768	23.5863	23.313	23.8435	23.5229	23.4169	23.6281	23.4958	23.6733	23.3916	23.5866	23.5201	23.7057	23.5596	23.4752	23.3137
Q7KZF4	28.7189	28.7592	28.6911	28.8365	28.6659	28.8412	28.7755	28.7639	28.7686	28.7258	28.7403	28.7309	28.4647	28.8182	28.8105	28.839	28.8409	28.7364
Q13596	23.0084	23.1299	23.1022	23.306	23.1319	23.2002	23.206	23.1204	23.1743	23.0524	23.1159	23.0644	22.9735	23.3042	23.4209	23.1864	23.2338	22.6692
P35237	25.4627	25.7323	25.4842	25.7535	25.5922	25.7036	25.6818	25.591	25.6045	25.5588	25.6094	25.6063	25.4238	25.5898	25.5385	25.8367	25.8202	25.4908
Q8NBT2	23.1629	22.7593	23.5095	22.0683	22.6755	22.8778	22.9852	22.8082	22.9534	22.9148	22.8924	22.8363	22.863	23.2239	22.8931	22.8501	22.6401	22.68
Q92922	25.1113	25.175	25.0603	25.2044	24.9167	25.0941	25.0948	25.0958	25.1041	25.0687	25.0535	25.076	24.9837	25.061	25.1414	25.214	25.2022	24.9949
Q2TAY7	24.5596	24.5451	24.6228	24.6986	24.3569	24.6883	24.5073	24.6213	24.4757	24.5816	24.6418	24.6201	24.2846	24.6471	24.6563	24.6625	24.6147	24.5905
O95721	24.7678	25.2607	25.1177	25.2697	24.9355	25.0433	25.112	25.0809	25.0639	25.0463	25.0725	25.081	24.9127	25.1487	25.0926	25.1466	25.1248	24.996
Q9UNH7	23.4024	23.5262	23.4962	23.4781	23.2715	23.4597	23.2137	23.3535	23.5663	23.4781	23.4836	23.4596	22.7792	23.2468	24.1152	23.1252	23.2057	24.129
P30626	25.2385	25.2844	25.1589	25.4001	25.1401	25.3735	25.2787	25.2809	25.2709	25.262	25.2505	25.2634	25.0015	25.3836	25.2757	25.3438	25.3378	25.2629
Q08945	26.09	26.0742	26.1592	26.1995	26.0032	26.2013	26.1624	26.2021	26.1324	26.0796	26.0675	26.1243	25.8553	26.175	26.3409	25.9764	26.2701	26.1715
Q9H9B4	23.557	23.5709	23.4454	23.4502	23.4548	23.7114	23.4544	23.4924	23.6217	23.5179	23.5425	23.5499	23.3388	23.5802	23.5121	23.6504	23.6987	23.4405
Q9Y2Z0	25.1486	25.1636	25.1512	25.1939	25.0885	25.1688	25.2106	25.1843	25.1411	25.1408	25.0838	25.1289	24.9795	25.2945	25.1489	25.2178	25.0927	25.1876
O43765	24.8689	24.403	24.9966	24.542	24.3923	24.7586	24.6548	24.7458	24.7161	24.607	24.5939	24.66	24.483	24.6269	24.6377	24.7826	24.7099	24.7298
Q14683	23.8787	24.4547	24.2307	24.1818	24.1882	24.3725	24.2221	24.239	24.2423	24.2501	24.2209	24.1996	24.2257	24.0711	24.3838	24.4434	23.7237	24.4513
O95347	24.0846	24.4252	24.6357	24.3465	24.4139	24.7285	24.4796	24.5363	24.4035	24.3835	24.4321	24.4682	24.0081	24.5283	24.5018	24.5309	24.5096	24.5137
Q9NTJ3	24.6533	24.7615	24.589	24.9299	24.6634	24.935	24.7533	24.7569	24.7371	24.7527	24.8213	24.7439	24.6164	24.996	23.8482	25.2369	24.8942	24.8298
Q9NR45	26.3619	26.4468	26.2263	26.5503	26.3742	26.4631	26.4489	26.4513	26.3809	26.3375	26.3873	26.4333	26.2051	26.4538	26.4442	26.469	26.4041	26.465
P62316	27.3593	27.5657	27.4184	27.5613	27.6209	27.5986	27.5543	27.5665	27.5867	27.4974	27.5037	27.4961	27.2753	27.624	27.5478	27.625	27.5994	27.5238
Q13573	22.0989	22.2719	22.3388	22.4426	22.3891	22.143	22.3784	22.2509	22.3128	22.2627	22.2217	22.2736	22.607	22.1936	22.2119	22.3632	22.0831	22.2341
P00441	27.6099	27.7405	27.6155	27.8107	27.5791	27.8587	27.6352	27.6456	27.8007	27.706	27.6846	27.6961	27.4454	27.6356	27.7259	27.7567	27.941	27.7122
A6NHR9	25.0966	25.1231	25.0801	25	24.9437	25.0071	25.0291	25.0738	25.0841	24.9948	25.0009	25.0238	24.7557	25.1154	24.9462	25.1256	25.1755	25.1206
P54920	25.2411	25.3284	25.3467	25.4341	25.2543	25.3892	25.3714	25.3131	25.34	25.3459	25.308	25.36	25.1883	25.4063	25.3039	25.4474	25.3305	25.3761
Q96DI7	25.202	25.1631	25.0819	25.1275	25.0799	25.0551	25.0969	25.0958	25.1122	25.1091	25.1237	25.1299	24.7891	25.3703	25.2222	25.1561	25.1724	25.0039
P18583	23.8415	23.8955	23.4849	23.8023	23.6951	23.795	23.722	23.806	23.7911	23.7125	23.6678	23.7714	23.6202	24.1258	23.4074	23.7908	23.7856	23.8195
Q9Y5B9	25.2848	25.3167	25.2439	25.415	25.1435	25.4138	25.3433	25.3349	25.344	25.2567	25.2014	25.2147	25.127	25.5172	24.9624	25.2803	25.5238	25.3636
O75934	22.7194	23.1139	22.9076	22.8294	22.7391	22.811	22.8934	22.7843	22.7899	22.8474	22.9009	22.8262	22.6098	22.8994	22.9897	22.963	22.8327	22.7705
P49903	23.7869	23.7251	23.5201	23.7101	23.3115	23.7186	23.696	23.6494	23.5213	23.695	23.6611	23.5734	23.4091	23.6772	23.612	23.752	23.6677	23.669
Q01082	23.5498	23.2008	23.3752	23.7419	23.4516	23.6276	23.5603	23.4674	23.5126	23.4009	23.4148	23.4164	23.39	22.942	23.8636	23.8233	23.9413	23.0083
O15042	24.6418	24.9828	24.623	24.8421	24.6622	24.9924	24.7735	24.7598	24.848	24.7864	24.8287	24.683	24.5205	24.8604	24.7197	24.8695	24.8737	24.8025
Q96ES7	20.4238	20.2948	20.4095	20.3147	20.1637	20.3521	20.4107	20.1215	20.3893	20.2161	20.3003	20.516	20.1231	20.3206	20.324	20.5283	20.152	20.5398
P42285	25.5024	25.6163	25.6274	25.6382	25.4839	25.6957	25.636	25.6454	25.5871	25.5622	25.5686	25.5385	25.2724	25.6289	25.6683	25.5969	25.6251	25.7624
Q8WU79	22.4481	22.5424	22.4482	22.4662	22.4262	22.5866	22.3616	22.5957	22.9428	22.3513	22.1507	22.3657	21.9936	22.4888	22.5357	22.6887	22.6206	22.5793
O60264	23.5055	23.5139	23.3532	23.6258	23.2635	23.7209	23.506	23.5192	23.51	23.4391	23.4392	23.4808	23.4815	23.6342	23.2603	23.6057	23.5272	23.4474
P62314	26.5319	26.5677	26.622	26.4919	26.4738	26.7769	26.6175	26.5826	26.6463	26.4452	26.4834	26.6164	26.2808	26.6937	26.5585	26.7299	26.5833	26.5846
P62318	27.0952	27.1886	27.0778	27.2362	27.1265	27.1755	27.195	27.1236	27.1763	27.1286	27.1357	27.1486	26.9023	27.263	27.2273	27.2567	27.2541	26.9693
Q8IY81	23.382	23.4073	23.3874	23.5123	23.2521	23.4027	23.5323	23.3765	23.4259	23.3592	23.3126	23.3575	23.2963	23.8178	22.8089	23.6217	23.5738	23.3295
O43175	26.852	26.8477	26.7778	26.9429	26.8392	26.9148	26.8812	26.9036	26.9372	26.8057	26.8523	26.8324	26.5796	26.928	26.8543	26.7822	26.8609	27.1535
Q9Y617	26.2532	26.2887	26.2581	26.3195	26.251	26.3	26.3417	26.294	26.3251	26.3031	26.1725	26.2886	25.9998	26.4189	26.3091	26.3785	26.3117	26.3002
Q9GZT3	24.9948	25.1487	24.992	25.1355	24.9584	25.1248	24.9736	25.0898	24.9012	25.1197	25.1102	25.1153	24.8678	25.0263	25.0457	25.105	25.1914	25.056
Q9NWH9	21.5443	21.6361	21.3575	21.5649	21.2846	21.9802	21.5889	21.5228	21.6693	21.5893	21.4317	21.5942	21.4489	21.5953	21.5986	21.621	21.6181	21.4692
Q9HCN8	24.4631	24.3869	24.2653	24.2707	24.3659	24.2502	24.3693	24.3659	24.3669	24.2355	24.2436	24.3574	24.223	24.2627	24.2907	24.5733	24.3446	24.2842
P55735	25.4844	25.5255	25.1981	25.7007	25.3846	25.4661	25.4413	25.5585	25.5455	25.3664	25.3502	25.5473	25.3764	25.5178	25.4766	25.5041	25.4098	25.473
Q15393	26.6611	26.7264	26.6433	26.8087	26.6135	26.7318	26.7146	26.7077	26.6932	26.6459	26.7153	26.6697	26.4821	26.7692	26.7752	26.6427	26.791	26.6988
Q9BWJ5	23.6104	23.884	23.8607	23.978	23.6426	23.954	23.8149	23.8507	23.8281	23.8037	23.7996	23.7702	23.5033	23.8686	23.7644	23.9998	23.9317	23.8748
P63208	25.4832	25.5121	25.3981	25.5808	25.558	25.6047	25.5562	25.4399	25.5333	25.6047	25.5588	25.4242	25.4309	25.6122	25.4722	25.6179	25.5025	25.5541
P02549	24.7953	24.9277	24.8245	25.0003	24.7613	24.8782	24.8944	24.7881	24.8517	24.8689	24.8876	24.8272	24.7345	24.9661	24.9312	24.9489	24.8353	24.8528
Q9UHB9	24.6902	24.7425	24.7347	24.9154	24.7383	24.9411	24.7068	24.8571	24.7888	24.7573	24.7856	24.9131	24.606	24.9535	24.9516	24.7115	24.8091	24.7744
O76094	24.9916	25.0011	24.9268	25.1574	24.9367	24.9845	25.0664	24.9465	25.0499	25.0401	24.9729	24.946	24.6948	25.0575	24.9832	25.1047	24.9657	25.221
P84103	26.9843	26.9327	26.8963	27.177	26.8386	27.202	26.9681	27.0307	27.0313	27.07	26.989	26.9789	26.711	27.0378	27.0494	26.986	27.0433	27.1334
Q16629	27.209	27.2889	27.147	27.4546	27.2047	27.4456	27.3518	27.2442	27.2582	27.3518	27.1664	27.3105	27.0242	27.3355	27.3832	27.3793	27.3541	27.2502
P42229	25.651	25.6067	25.5089	25.5924	25.4934	25.502	25.603	25.5281	25.5977	25.5378	25.5037	25.5696	25.14	25.6477	25.4719	25.563	25.8203	25.7154
P51692	22.482	21.8914	21.7212	20.5554	21.7537	21.804	21.4889	21.8507	21.6928	21.7144	21.7473	21.5793	21.4926	21.8631	21.6982	21.7216	21.7622	21.7217
P16949	28.4258	28.4781	28.2289	28.5506	28.2137	28.5377	28.4227	28.4164	28.4161	28.3957	28.38	28.3968	28.2006	28.5	28.4126	28.5004	28.4952	28.4072
Q96SI9	24.0431	24.0153	23.959	24.0969	23.8864	24.0325	23.9426	23.9542	23.9839	24.0649	24.0659	23.9504	24.2547	23.9237	23.8133	24.184	24.0859	23.7365
Q8NB90	22.1154	22.1319	22.0022	21.9808	21.744	22.0925	21.7776	22.0116	22.0462	22.0871	22.1593	22.1086	22.7237	21.4745	21.493	21.5388	23.0909	21.8069
Q14247	23.7739	24.4638	24.0408	24.0551	24.0657	24.193	24.0424	24.1358	24.1282	24.1254	24.0489	24.0801	23.8849	24.265	23.9635	23.9151	24.479	24.1629
O75683	22.0381	22.133	21.8172	22.1633	21.2644	22.5492	21.9148	22.3536	22.1567	22.0742	21.7563	21.758	21.8742	21.8702	22.2662	21.9436	22.0979	21.9397
P49588	27.5852	27.6943	27.6063	27.7148	27.5978	27.769	27.661	27.6193	27.7025	27.6649	27.6221	27.6651	27.4714	27.7041	27.686	27.7713	27.7352	27.5686
Q96A49	22.4945	22.8767	22.4334	22.4713	22.7248	22.743	22.5844	22.7417	22.6044	22.5772	22.5644	22.6088	22.373	22.6503	22.5817	22.7283	22.557	22.7553
Q6PI48	23.1885	23.1303	23.1361	23.1754	22.8313	23.3147	22.9746	22.9203	22.9958	23.228	23.3557	23.166	22.8425	23.2141	23.267	23.2106	23.1013	23.1055
O60493	25.4871	25.6684	25.4814	25.7058	25.5393	25.634	25.5891	25.6045	25.5909	25.53	25.5571	25.5732	25.4654	25.78	25.7668	25.4262	25.3029	25.7461
Q96I25	23.5894	23.7057	23.5185	23.6503	23.427	23.7465	23.6563	23.1417	23.9945	23.6313	23.7192	23.4834	23.3583	23.6433	23.616	23.8437	23.548	23.6228
P52788	24.9885	25.1236	25.0571	25.1438	24.9515	25.1665	25.1718	25.0734	25.1235	24.9297	25.0659	25.0835	25.093	24.9951	25.0722	25.1192	25.0834	25.0598
O00267	24.1519	24.3739	24.3597	24.379	24.2913	24.3764	24.2918	24.345	24.369	24.3884	24.3259	24.2495	24.1098	24.4523	24.3532	24.4763	24.1862	24.4064
Q05519	25.15	24.8946	24.9959	25.2398	25.1426	25.1569	25.0583	25.0846	25.1333	24.9877	25.1253	25.0691	24.1357	25.2785	25.2721	25.2615	25.2318	25.2398
O75494	25.1575	25.2915	25.2354	25.2572	25.0815	25.3635	25.3045	25.4407	24.9849	25.1646	25.2929	25.2832	24.8232	25.41	25.2081	25.3738	25.2992	25.3006
Q07955	28.1213	28.2528	28.1266	28.3007	28.1535	28.3755	28.2468	28.2226	28.2368	28.2314	28.2123	28.1999	28.0652	28.3086	28.2926	28.2074	28.2191	28.3051
Q08170	22.6759	22.6578	22.6161	22.7621	22.6262	23.052	22.7363	22.7314	22.7296	22.8027	22.6911	22.6114	22.4204	22.7409	22.7564	22.6111	23.0294	22.8536
Q13247	24.9068	24.7123	23.3107	24.4579	25.3996	25.6647	24.7724	24.6316	24.6428	24.638	24.6857	24.6727	24.603	24.8114	24.7475	24.6963	24.6864	24.7054
Q01130	26.8266	26.9443	26.791	26.9209	26.784	26.8557	26.8512	26.8308	26.9527	26.8311	26.8529	26.8702	26.6649	26.9	26.9054	26.9925	26.7932	26.8675
Q13242	25.8752	25.9013	25.9047	25.937	25.8618	25.8819	25.8734	25.9073	25.9418	25.8612	25.8109	25.9435	25.7299	26.0683	26.0481	26.0665	25.4408	25.9582
Q16384	21.8666	21.9923	21.9239	22.2187	21.8259	21.9116	21.7428	22.3102	21.4174	21.7135	21.6868	21.7451	21.1913	22.574	21.6211	20.021	23.2178	22.0653
P61011	23.5025	23.4638	23.3749	23.6189	23.4814	23.6253	23.5164	23.4926	23.493	23.4645	23.5332	23.4948	23.4877	23.7057	23.2559	23.5161	23.4087	23.6617
Q8IYB8	21.9824	21.4046	21.8818	21.7155	21.9047	21.5471	21.6866	21.6207	21.8316	21.8056	21.6848	21.8995	21.7863	21.6913	21.8085	21.7149	21.8056	21.6497
Q9Y285	25.9866	26.0389	25.9187	26.1819	25.858	26.0871	26.0923	26.041	26.0376	26.0001	25.9245	25.9528	25.8375	26.0746	26.0064	26.0654	26.0084	26.0654
Q9BXP5	26.3453	26.3506	26.187	26.382	26.138	26.4549	26.2992	26.2862	26.3594	26.3219	26.2875	26.2952	26.0105	26.4186	26.313	26.4695	26.3393	26.3338
Q13243	23.5118	23.6505	23.4497	23.5764	23.3784	23.6709	23.5952	23.604	23.5641	23.4973	23.5286	23.5093	23.4821	23.3711	23.4653	23.6039	23.7015	23.6532
P31948	29.119	29.1937	29.0473	29.1939	28.9918	29.1963	29.1345	29.106	29.1488	29.0881	29.1253	29.1463	28.9059	29.2515	29.1663	29.1486	29.1869	29.1143
Q9P289	24.6553	24.7079	24.787	24.9497	24.8812	24.9317	24.8547	24.8254	24.8483	24.7834	24.8385	24.7841	24.6901	24.7752	24.6872	24.8867	25.0308	24.8304
Q9Y3F4	26.4827	26.5978	26.4808	26.6441	26.4381	26.633	26.4966	26.562	26.5411	26.5836	26.526	26.5708	26.3127	26.5783	26.6457	26.6508	26.5073	26.5796
O15400	21.8689	21.6607	21.4302	21.6465	21.6584	21.8664	21.6185	21.779	21.7074	21.6161	21.6865	21.718	21.5983	21.7077	21.7878	21.7622	21.6715	21.6114
Q15833	23.5618	23.7014	23.5773	23.7676	23.554	23.8455	23.6694	23.7332	23.6155	23.6453	23.6491	23.6729	23.7333	23.6422	23.5467	23.9337	23.6281	23.4978
Q96I99	23.1146	22.891	22.733	22.8984	22.9365	22.9136	22.9033	22.9107	22.9779	22.9935	22.8488	23.0208	22.6656	22.8864	22.8565	23.794	22.8077	22.704
P49589	23.3791	22.9568	22.9539	22.88	23.0368	22.9876	23.065	22.9818	23.0429	23.0262	22.9447	23.0493	22.9151	23.1129	23.0676	23.0781	22.9653	23.0129
P14868	27.7681	27.8945	27.7305	27.8717	27.7148	27.8518	27.7764	27.7789	27.8285	27.7985	27.8157	27.8082	27.4882	27.8932	27.7936	27.906	27.8257	27.8753
P50453	22.8631	22.8939	22.9346	23.2213	23.3066	23.1388	23.0911	23.1566	23.0466	22.8697	23.1572	23.0545	22.9655	23.3207	22.6787	23.2258	23.1703	23.0784
P19623	26.7015	26.7925	26.685	26.6893	26.6383	26.7667	26.7709	26.6871	26.7549	26.6569	26.7115	26.6524	26.4942	26.6832	26.6693	26.7246	26.6703	26.6686
Q7KZ85	21.998	22.0081	21.4147	22.1817	22.0512	22.0126	22.0939	21.9151	22.0221	21.9269	21.8307	21.8507	21.777	21.9021	21.8385	21.8961	22.091	21.9963
P49458	26.3865	26.4018	26.3829	26.4688	26.335	26.4883	26.3469	26.4503	26.4001	26.4487	26.3728	26.438	26.1343	26.5092	26.5281	26.4327	26.4451	26.4298
Q96SB4	24.9467	25.0446	24.808	24.9713	24.8121	25.1238	24.8778	25.0188	24.9293	24.997	24.9686	24.9321	24.7336	25.0417	25.0233	24.962	25.0174	24.9402
Q04837	26.2249	26.2691	26.1889	26.3415	26.227	26.3383	26.3403	26.312	26.3308	26.1918	26.2057	26.29	25.9613	26.3725	26.3279	26.28	26.322	26.3594
Q16385	23.4125	23.7505	23.4108	23.6628	23.3499	23.665	23.5713	23.4758	23.5098	23.4898	23.5708	23.5537	23.4745	23.6324	23.6205	23.6146	23.4464	23.4172
Q8N3U4	21.7431	21.677	21.575	21.1028	22.3956	21.7229	21.6893	21.8852	21.7452	22.0303	21.768	21.3418	21.3231	21.8506	21.8841	21.9313	21.4864	21.9008
P07814	28.5599	28.6532	28.5817	28.7095	28.539	28.6896	28.6409	28.6447	28.631	28.6362	28.6121	28.6262	28.4309	28.7276	28.6909	28.6377	28.6483	28.6588
Q13501	22.5065	22.9785	22.5909	22.7231	22.6227	23.0687	22.9122	22.7162	22.6916	22.689	22.6812	22.7404	22.5637	22.7964	22.8057	22.6424	22.8494	22.7872
P37108	25.288	25.0998	25.1613	25.3305	25.1731	25.3401	25.2185	25.3321	25.3194	25.2711	25.0597	25.2687	25.1109	25.4042	25.2722	25.2548	25.1944	25.1985
Q9UJZ1	24.2523	24.3676	24.3346	24.4206	24.2512	24.598	24.4109	24.4078	24.4801	24.2815	24.3164	24.3405	24.3084	24.5406	24.2564	24.4231	24.3446	24.3418
Q8IYB3	25.1208	25.0877	25.0406	24.7794	24.9727	25.1637	25.0224	25.0976	25.0654	24.9114	25.0252	25.0177	24.65	25.0696	24.9958	25.209	24.973	25.2582
Q9UQ35	25.7551	25.9467	25.8345	25.981	25.801	25.998	25.8819	25.8934	25.9278	25.9119	25.8915	25.8173	25.7245	25.9229	25.9004	25.9404	25.9503	25.9025
P42224	22.7701	22.6167	23.0931	22.8829	22.7139	22.8679	22.6709	22.9505	22.79	22.8461	22.9423	22.7508	22.7158	22.9568	22.8013	22.7615	22.813	22.9471
O95793	23.2336	23.4032	23.1176	23.2678	23.1289	23.4431	23.1944	23.2685	23.3078	23.3695	23.3462	23.3475	23.2246	23.7276	23.6615	22.5663	22.8695	23.6899
P63165	21.802	22.8331	22.7714	22.2862	22.3794	22.2806	22.365	22.39	22.3045	22.3523	22.4061	22.5112	21.8867	22.4737	22.6936	22.4809	22.331	22.41
P23381	27.0506	27.1256	27.0028	27.1223	27.0055	27.1756	27.1148	27.0645	27.1216	27.0271	27.0407	27.0918	26.935	27.1083	27.0337	27.3643	27.0567	26.9786
P13984	22.9861	22.8708	22.6156	22.9329	22.7798	22.906	22.8582	22.8018	22.8306	22.9455	22.8483	22.7738	22.7194	22.7863	22.8735	22.92	23.0242	22.7336
Q9BQE3	25.1159	25.1003	25.1436	25.3309	25.272	25.1872	25.3215	25.0897	25.2049	25.2407	25.1401	25.1681	25.2003	25.1722	25.2044	25.2711	25.1586	25.1426
Q13885	24.8245	24.9759	24.8438	25.1852	24.852	25.0848	24.9376	24.9907	24.8872	25.0086	24.9638	24.9966	24.6401	25.1212	24.9726	25.0353	25.0188	24.9481
P68371	29.5848	29.6769	29.6275	29.7902	29.5758	29.739	29.6601	29.6564	29.6603	29.6597	29.6585	29.6502	28.7529	30.1328	30.1746	29.9252	30.1032	28.9033
Q9BUF5	26.0347	26.148	25.9588	26.1728	25.9772	26.0947	26.1101	26.0697	26.1047	25.9672	26.0928	26.0611	25.9548	26.1706	26.1113	26.0843	26.0806	25.9885
P07437	29.8546	30.0211	29.7832	29.9961	29.7115	30.0654	29.8783	29.8624	29.9774	29.9579	29.9163	29.8692	29.716	29.9833	29.9066	29.8765	29.9538	29.9786
Q15046	27.3516	27.3728	27.2948	27.3901	27.2099	27.4076	27.3446	27.3611	27.3664	27.2976	27.2927	27.3603	27.1242	27.4186	27.3817	27.4423	27.3167	27.3727
Q9NSE4	22.013	21.7937	22.1326	22.154	22.029	22.1307	22.0495	22.109	22.1513	21.8989	21.9789	21.9264	22.6369	21.9556	22.0369	21.7512	21.8152	21.9881
O43776	26.8623	26.8334	26.8406	26.8898	26.8852	26.8747	26.9415	26.8994	26.8535	26.8374	26.8323	26.828	26.6676	27.0058	26.8781	26.9656	26.8501	26.8199
P47897	26.098	26.1355	26.0607	26.1927	25.8712	26.2326	26.1116	26.13	26.1193	26.1311	26.0197	26.1034	25.7068	26.2892	26.0711	26.1908	26.1859	26.177
P37837	28.498	28.6338	28.4533	28.571	28.4646	28.7335	28.5364	28.5874	28.5247	28.5096	28.5991	28.5691	28.3128	28.6677	28.5547	28.6192	28.5846	28.5818
P12081	24.7597	25.0713	24.8833	24.9843	24.8613	25.0091	25.0124	24.9105	24.9597	24.8447	24.8657	24.9486	24.7523	24.655	25.1226	25.1885	25.1029	24.7173
P56192	26.657	26.7388	26.7059	26.8118	26.6864	26.7567	26.6867	26.7142	26.7696	26.7945	26.6629	26.7234	26.4836	26.7717	26.6883	27.0101	26.7396	26.7081
P54136	26.659	26.6938	26.6114	26.8745	26.6405	26.8654	26.7064	26.7329	26.7739	26.7108	26.6997	26.7721	26.5093	26.8183	26.6459	26.8385	26.7728	26.8025
P49591	27.2361	27.2739	27.2579	27.3529	27.2144	27.3168	27.2947	27.2635	27.2927	27.3244	27.2308	27.2789	27.0157	27.3426	27.3497	27.3453	27.3259	27.2826
Q9NSD9	26.1166	26.2944	26.2286	26.2522	26.2172	26.237	26.1997	26.2315	26.2376	26.2001	26.2616	26.2031	25.87	26.223	26.3468	26.3392	26.2865	26.3109
P26639	27.9093	27.9072	27.8879	28.0092	27.8487	28.0065	27.8942	27.9398	27.974	27.8788	27.949	27.9048	27.6734	28.006	27.919	28.0708	27.934	27.942
O76070	23.5001	23.8119	23.3887	23.752	23.4497	23.6886	23.5234	23.6041	23.5132	23.5784	23.623	23.6659	23.6103	23.4962	23.4833	23.7849	23.488	23.6199
Q9Y6A5	23.991	24.2048	23.6755	24.2386	23.7467	24.0888	24.0353	23.9951	23.9812	23.9787	23.8822	23.9797	23.7509	23.9957	23.9976	23.9906	24.2488	23.9603
P41252	27.424	27.3422	27.3251	27.396	27.5076	27.4061	27.3308	27.37	27.3627	27.3279	27.321	27.3485	26.8352	27.1616	27.2947	28.6084	27.1722	27.1068
Q9P2J5	25.473	25.4498	25.475	25.5882	25.5079	25.5806	25.5164	25.5158	25.5803	25.5282	25.5049	25.464	25.3682	25.7111	25.5382	25.5426	25.4849	25.4128
Q12788	25.0679	25.2614	25.0947	25.2628	25.1199	25.2006	25.1451	25.1482	25.1875	25.1714	25.1167	25.2242	24.9633	25.1443	25.1369	25.228	25.1563	25.3513
Q969Z0	23.6756	23.8023	23.7277	23.6355	23.8807	23.5671	23.7981	23.7067	23.7467	23.7499	23.5991	23.7029	24.0259	23.7101	23.9062	23.9658	23.6638	23.0597
P23193	24.9	25.17	24.994	25.1682	24.9229	25.2726	25.0228	25.0838	25.0404	25.144	25.0568	25.1012	24.9803	25.1705	25.0192	25.117	25.0603	25.1002
P17987	29.5054	29.6032	29.4956	29.5791	29.4983	29.643	29.5704	29.5842	29.591	29.5227	29.5283	29.5216	29.2878	29.6966	29.5897	29.637	29.6016	29.5543
P48643	29.3273	29.4588	29.3371	29.439	29.2816	29.4457	29.4167	29.4181	29.4139	29.3374	29.311	29.383	29.1346	29.4635	29.4302	29.4654	29.4285	29.3555
O14776	25.2746	25.631	25.2596	25.4424	25.3691	25.5443	25.4058	25.4238	25.3615	25.4319	25.4967	25.4096	25.0303	25.444	25.3548	25.4898	25.7695	25.4474
Q13263	28.7565	28.847	28.7263	28.8669	28.7315	28.8881	28.8079	28.824	28.8184	28.8454	28.7924	28.802	28.5828	28.9306	28.8639	28.9095	28.7783	28.8044
Q9Y5L4	24.7125	24.8515	24.7791	24.819	24.7184	24.8537	24.8188	24.7345	24.8242	24.7048	24.7839	24.7993	24.582	24.8669	24.9305	24.8343	24.8029	24.7061
Q9Y490	28.2732	28.3299	28.2786	28.419	28.2341	28.3758	28.3515	28.3223	28.361	28.2725	28.3092	28.2935	28.0857	28.4094	28.363	28.4487	28.3078	28.2874
P26640	27.1032	27.2538	27.0688	27.2141	27.111	27.291	27.1953	27.2099	27.177	27.1269	27.1522	27.1644	26.8364	27.2223	27.1818	27.2337	27.4146	27.1251
P54577	27.827	27.8665	27.7284	27.9171	27.6474	27.926	27.8377	27.8208	27.8302	27.772	27.782	27.7998	27.5674	27.934	27.8658	27.8538	27.8287	27.8381
P37802	29.0178	29.0512	28.963	29.0985	28.9509	29.0624	29.0273	29.0151	29.0336	29.0216	29.0176	29.0351	28.8601	29.1642	28.9764	29.1152	29.0414	29.0528
P50991	29.0226	29.1403	28.9961	29.1396	29.0083	29.2	29.0965	29.1147	29.1125	29.0371	29.067	29.111	28.8482	29.1539	29.141	29.1647	29.1322	29.052
Q5QJE6	22.7239	22.8395	22.5938	22.722	22.5892	22.7562	22.6772	22.6448	22.782	22.6757	22.7641	22.7736	22.5157	22.8571	22.7725	22.8986	22.4995	22.7464
Q00059	24.8376	24.922	24.7944	24.9438	24.7516	24.9431	24.8652	24.8215	24.888	24.9247	24.513	25.2318	24.7288	24.9282	24.8902	24.9318	25.0026	24.7646
Q13148	26.4356	26.3637	26.276	26.4636	26.3356	26.4773	26.454	26.3901	26.37	26.3258	26.4004	26.4349	26.1542	26.5241	26.3921	26.5217	26.3781	26.3299
P49368	29.6162	29.7205	29.551	29.7696	29.5643	29.8194	29.6576	29.6588	29.7083	29.6765	29.6649	29.6702	29.3929	29.7443	29.7285	29.7742	29.6974	29.7099
P68366	24.8231	25.0592	24.6573	25.0979	24.6161	25.024	25.062	24.8611	24.8923	24.8371	24.7766	24.8513	24.6973	24.9653	24.9243	25.0281	24.9731	24.8619
O75347	26.6232	26.812	26.6326	26.7355	26.5643	26.8167	26.7138	26.6978	26.6687	26.7154	26.6878	26.7259	26.4312	26.8008	26.7617	26.7799	26.7969	26.6551
P13693	26.2977	26.366	26.2435	26.4887	26.277	26.3661	26.3143	26.2912	26.4154	26.357	26.3211	26.2899	26.1174	26.4859	26.3694	26.3898	26.2531	26.4005
Q92734	24.1159	24.1484	24.167	24.2561	23.91	24.3009	24.1788	24.1881	24.1754	24.0036	24.1998	24.1081	24.0754	24.1245	24.1432	24.2549	24.1668	24.0759
Q9BTW9	22.5768	22.8851	22.9317	22.6464	22.6536	23.0015	22.9349	22.8129	22.8843	22.7285	22.6065	22.8281	22.8266	22.6539	22.357	23.1515	23.0447	22.6906
Q15813	22.7828	22.7501	22.866	23.1298	22.6887	23.0595	22.9181	22.8339	22.9841	22.8085	22.7292	22.8554	22.3338	23.2869	22.8319	23.1488	22.3002	23.0925
Q13428	25.2975	25.5083	25.3895	25.4811	25.3073	25.4536	25.3615	25.4412	25.3776	25.4563	25.3988	25.3579	25.0634	25.4643	25.3853	25.348	25.3969	25.7409
Q99832	29.1645	29.2029	29.1163	29.2502	29.116	29.2608	29.2188	29.1818	29.1724	29.1711	29.1668	29.1727	28.9592	29.2543	29.183	29.2783	29.2276	29.1871
P50990	30.0891	30.225	30.1128	30.2127	30.1136	30.2521	30.1444	30.1765	30.188	30.1765	30.1669	30.151	29.88	30.2536	30.2278	30.231	30.1881	30.1539
P40227	29.0661	29.1724	29.071	29.2046	29.0229	29.1813	29.0915	29.1175	29.0916	29.0859	29.1284	29.1084	28.8887	29.1527	29.0936	29.1417	29.2112	29.1066
P55072	28.6508	28.7443	28.5912	28.7001	28.6135	28.7785	28.6933	28.6916	28.7	28.6559	28.6766	28.6755	28.4863	28.7543	28.7452	28.7647	28.6896	28.6422
Q9UGI8	24.2661	24.189	24.1211	23.202	24.1013	24.235	24.0123	24.0791	24.1283	23.9888	24.0735	23.984	23.8171	24.0849	24.2524	24.0797	24.0093	24.011
Q9BWD1	26.7912	26.9147	26.7914	27.0597	26.6723	26.9326	26.8373	26.8852	26.8993	26.8158	26.8639	26.8726	26.5817	26.966	26.8209	27.037	26.9166	26.8664
Q15185	28.2676	28.2	28.0878	28.2142	28.1585	28.2946	28.1525	28.2194	28.1737	28.2184	28.2777	28.2018	28.03	28.3145	28.2517	28.2782	28.196	28.1643
P53999	27.3267	27.2954	27.1933	27.4575	27.2429	27.4065	27.3063	27.3378	27.2791	27.3136	27.3396	27.3255	27.1028	27.3188	27.4296	27.4158	27.3419	27.2862
P78371	29.9201	29.9719	29.8855	30.0297	29.8809	30.0039	29.9669	30.0089	29.9457	29.9229	29.9436	29.9373	29.7007	30.0862	30.0094	30.0349	29.9351	29.9475
P24752	25.176	25.3428	25.2491	25.4695	25.2865	25.4049	25.355	25.2512	25.3594	25.358	25.3463	25.3312	25.1143	25.368	25.4031	25.4062	25.3653	25.3302
P02786	29.0371	29.1468	28.993	29.2093	29.0058	29.2212	29.1194	29.1169	29.1242	29.0703	29.1308	29.1045	28.8914	29.1861	29.1166	29.1582	29.1375	29.1571
P21980	24.8694	25.0131	24.8683	24.9429	24.8807	25.0009	25.0137	24.9002	24.9766	24.8487	24.863	24.9628	24.7807	25.0029	24.798	24.9832	25.0749	24.8971
Q96B49	21.4689	22.0335	22.3224	22.4667	22.1534	21.9813	22.0689	22.1004	22.0674	21.7061	22.281	22.151	22.015	21.9808	22.0659	22.1778	22.1331	21.9308
Q9UI30	24.6351	24.6333	24.2667	24.5529	24.2936	24.6971	24.5071	24.5334	24.4735	24.5585	24.5467	24.4972	23.9692	24.658	24.3275	24.2373	26.0529	23.7352
P10599	28.0565	28.1743	28.0874	28.2708	28.0125	28.2087	28.0653	28.1464	28.2499	28.0641	28.1213	28.1109	27.9056	28.199	28.1362	28.1944	28.1955	28.1694
Q8NI27	23.3183	23.3645	23.2628	23.5273	23.3729	23.595	23.5317	23.4537	23.335	23.2753	23.3741	23.3977	23.2733	23.6407	23.523	23.5818	22.9749	23.451
P31483	22.992	23.3172	23.2819	23.2719	23.3079	23.0121	23.2493	23.2982	23.2491	23.0669	23.227	23.0615	22.877	23.2152	23.5067	23.4007	23.1456	22.9718
Q9NZ63	24.0242	24.226	23.8169	24.0026	23.9011	24.218	24.117	24.0555	24.0453	24.0142	24.0094	23.9661	24.0391	24.0801	23.9362	23.9806	24.3387	23.8206
P62072	22.9724	23.1357	22.9434	23.0299	23.0284	23.0316	23.1028	22.9968	22.924	22.9661	23.06	23.0892	22.7638	23.0274	23.2007	23.0954	23.0509	22.9636
O43615	24.619	24.8276	24.5499	24.8213	24.611	24.8274	24.7996	24.7448	24.6452	24.6029	24.6963	24.7711	24.4951	24.8712	24.7154	24.7155	24.7575	24.6936
Q9NYL9	23.4504	23.437	23.5258	23.4367	23.5556	23.4493	23.5896	23.4623	23.4387	23.4349	23.4221	23.4587	23.3933	23.3562	23.3852	23.5633	23.73	23.3922
O94826	23.5008	23.1708	23.3176	22.9915	23.32	23.2703	23.2159	23.268	23.3033	23.2467	23.2377	23.3183	23.1151	23.4885	23.3091	23.1042	23.3871	23.1522
Q96KB5	24.3427	24.3421	24.1812	24.3107	24.2373	24.5978	24.3634	24.3449	24.3627	24.189	24.3646	24.3574	24.3112	24.375	24.2222	24.4399	24.3233	24.3082
O43399	25.888	25.8259	25.836	25.9285	25.7309	25.9823	25.8602	25.8403	25.914	25.8279	25.8472	25.8838	25.6601	26.0496	25.9007	25.781	25.8725	25.8886
P60174	29.922	29.99	29.7864	30.0614	29.7692	30.0721	29.9305	29.9341	29.9242	29.9227	29.9578	29.939	29.5942	29.9758	29.993	30.0382	29.9724	29.9645
P12270	27.0368	27.0864	26.9181	27.0442	26.9742	27.1072	27.0169	27.0149	27.0252	27.0013	27.0396	27	26.6855	27.4802	26.9245	26.9874	26.9291	27.1047
Q96FV9	21.3439	21.1607	21.238	21.4132	21.5193	21.4646	21.3062	21.2401	21.4068	21.3616	21.3426	21.4176	21.3915	21.5576	21.4686	21.3163	21.0942	21.2603
Q96J01	24.1288	24.2432	24.185	24.2845	24.2275	24.2917	24.2244	24.3135	24.2393	24.2087	24.2222	24.1082	23.7794	24.3241	24.4091	24.27	24.1234	24.3487
Q86V81	26.4507	26.6254	26.4727	26.6778	26.3479	26.6701	26.5522	26.5138	26.6125	26.4846	26.4583	26.6481	26.2973	26.5086	26.4149	26.6687	26.6169	26.7179
P00734	23.2762	23.2706	23.0291	23.4188	23.3712	23.2927	23.4615	23.1357	23.19	23.2499	23.3254	23.3131	23.0926	23.2087	23.2737	23.5068	23.0993	23.4675
Q9Y5J9	23.2261	23.0878	23.5737	23.3187	23.2266	23.1459	23.2229	23.2981	23.1969	23.276	23.1419	23.3272	22.9764	23.2632	23.1198	23.3963	23.4458	23.3341
Q3ZCQ8	24.3399	24.3866	24.3652	24.2382	24.4154	24.2739	24.3103	24.3663	24.3284	24.4041	24.3012	24.2768	24.1945	24.3759	24.4996	24.3743	24.3057	24.256
O75663	24.3487	24.4999	24.2947	24.4037	24.4554	24.5237	24.4337	24.4603	24.4574	24.4063	24.3665	24.3584	24.3021	24.3708	24.5043	24.5057	24.4547	24.3638
P29401	28.5133	28.5814	28.4861	28.6942	28.5684	28.6378	28.5777	28.6126	28.6193	28.5694	28.5437	28.5849	28.2997	28.6587	28.5825	28.6926	28.5803	28.6156
Q9NS69	24.4532	24.5733	24.5437	24.6956	24.5286	24.6653	24.5816	24.5772	24.6404	24.5817	24.3634	24.7004	24.4899	24.6166	24.5735	24.6468	24.5233	24.6612
P11387	22.4884	22.5749	22.3668	22.3687	22.6261	22.6092	22.6224	22.4836	22.5363	22.5706	22.5117	22.4388	22.5661	22.6722	22.5189	22.4847	22.4167	22.4025
Q92973	26.3338	26.4978	26.3391	26.5275	26.4137	26.4605	26.44	26.4056	26.4737	26.4026	26.4126	26.4639	26.2078	26.5091	26.4702	26.576	26.4815	26.3129
Q9Y5L0	25.404	25.4951	25.3591	25.3715	25.3006	25.484	25.4334	25.4176	25.3715	25.3509	25.4474	25.3586	25.189	25.3579	25.499	25.511	25.4366	25.2502
P06753	27.5444	27.6258	27.5133	27.6641	27.5016	27.662	27.4837	27.5852	27.6219	27.592	27.6101	27.5761	27.4195	27.5728	27.667	27.6446	27.6137	27.5947
P29144	24.6304	24.6435	24.4709	24.487	24.4425	24.7162	24.5592	24.5595	24.6852	24.5918	24.578	24.5092	24.2867	24.4277	24.861	24.7189	24.7721	24.3716
Q9NXH9	21.4008	21.6959	21.4916	21.8497	21.3329	21.8906	21.5883	21.6823	21.532	21.535	21.5793	21.7085	21.4577	21.7633	21.6401	21.4204	21.9893	21.3778
Q8IZ69	23.749	23.8151	23.5628	23.8296	23.6448	23.7817	23.7642	23.771	23.6836	23.7317	23.7059	23.7403	23.2158	23.95	23.7183	23.9783	23.771	23.7526
Q99598	23.8233	23.7014	23.8891	23.8157	23.7213	23.7695	23.885	23.886	23.7498	23.752	23.79	23.7554	23.6861	23.8374	23.6996	23.881	23.7251	23.8955
Q15029	27.2374	27.272	27.1884	27.3533	27.1993	27.3612	27.2639	27.2563	27.2612	27.2779	27.2508	27.2667	26.9894	27.3834	27.2969	27.2815	27.3024	27.339
P45974	25.3831	25.4444	25.3413	25.5173	25.3739	25.6016	25.544	25.448	25.4681	25.4155	25.3756	25.4094	25.2479	25.6337	25.1998	25.5743	25.5252	25.4982
Q9Y5J7	23.1759	23.3414	23.2998	23.4467	23.1381	23.0992	23.1427	23.2612	23.3902	23.1362	23.3119	23.2321	22.9814	23.3873	23.1974	23.2853	23.1514	23.4361
Q15654	23.9732	24.0015	23.9853	24.17	24.0017	24.0868	24.1093	24.0172	24.0813	24.0764	23.9823	24.0637	23.8457	24.0287	23.8975	24.3045	24.1881	24.0136
Q96GM8	22.0021	22.0526	22.1399	22.1215	22.0556	22.1171	22.1363	21.982	22.1325	22.1197	22.0481	22.1686	21.9974	22.3403	21.7512	22.1647	22.154	22.1779
Q13595	24.088	24.0747	24.1138	24.1826	24.1902	24.1224	24.2016	24.1641	24.1776	24.0778	24.0788	24.1024	23.7994	24.7401	23.7869	24.0173	24.0177	24.5161
P62995	25.4783	25.4693	25.3919	25.6018	25.4508	25.3786	25.4927	25.5201	25.4534	25.3996	25.4307	25.4605	25.4862	25.5738	25.1354	25.4687	25.5607	25.509
O14545	21.7782	21.875	21.7579	21.8563	21.8389	21.7948	21.766	21.8314	21.8148	21.7835	21.8048	21.8797	22.0471	21.6437	21.9229	21.9309	21.7372	21.6287
Q9Y2W1	26.0483	26.3631	26.002	26.3186	26.0857	26.3628	26.1812	26.1078	26.2394	26.1794	26.1679	26.1957	25.9543	26.2419	26.2381	26.2439	26.2536	26.1727
Q12931	28.3394	28.3314	28.0765	28.2545	28.1492	28.3396	28.2682	28.2648	28.257	28.2063	28.2413	28.2821	28.0185	28.3353	28.3476	28.291	28.2852	28.2712
Q99614	24.3525	24.5579	24.4367	24.6469	24.4497	24.5778	24.6047	24.5179	24.5064	24.4758	24.4215	24.4726	24.3175	24.5542	24.5211	24.6669	24.5637	24.4479
P53007	24.6527	24.6494	24.5422	24.6713	24.5264	24.7612	24.5893	24.6697	24.688	24.6494	24.6391	24.6	24.4825	24.7198	24.6259	24.5677	24.7239	24.6935
Q15631	25.0099	25.1281	25.0879	25.2032	24.9605	25.071	24.977	25.1176	25.053	25.1021	25.1537	25.0896	24.922	25.2355	25.2635	25.1448	24.9657	24.9602
Q6P3X3	22.7667	22.8723	22.7959	22.9625	22.7474	22.7638	22.9076	22.8684	22.7386	22.7922	22.8989	22.7068	22.7182	22.9579	22.7828	22.8882	22.6704	22.8666
O43617	23.2166	23.4631	23.1876	23.1756	23.3397	23.3823	23.1864	23.2304	23.2988	23.2861	23.362	23.2659	22.8528	23.2839	23.3542	23.6666	23.2745	23.3252
Q16222	27.3024	27.4053	27.3385	27.4859	27.2124	27.5038	27.3476	27.3855	27.3956	27.3815	27.354	27.4051	27.1715	27.4782	27.3738	27.4726	27.3574	27.3567
A0AVT1	25.5356	25.6599	25.6044	25.8582	25.589	25.6902	25.7137	25.6229	25.6315	25.7356	25.6441	25.6367	25.7239	25.9332	25.5361	25.4979	25.5351	25.7607
Q9BSL1	25.4125	25.3521	25.3634	25.4293	25.3696	25.5101	25.4394	25.4803	25.3721	25.3535	25.3301	25.4367	25.1237	25.5731	25.1188	25.6977	25.465	25.4867
P61086	25.788	26.0533	25.9599	25.8804	25.5566	25.9363	25.8351	25.8395	25.821	25.8752	25.9274	25.8052	25.6204	25.9082	25.9824	26.0041	25.842	25.8034
Q9C0C9	22.6817	22.4792	22.7289	22.7622	22.851	22.7632	22.7462	22.607	22.752	22.7068	22.6723	22.703	22.4239	22.7436	22.7725	22.8864	22.6885	22.6871
P17480	24.3105	24.1239	24.4385	24.3228	24.1354	24.3778	24.3089	24.2631	24.3481	24.3911	24.2834	24.1097	24.0064	24.406	24.3726	24.4222	24.2337	24.2371
P26368	27.3577	27.4414	27.3529	27.4333	27.2922	27.4519	27.3798	27.3923	27.44	27.3691	27.3579	27.4051	27.1512	27.4478	27.3882	27.4949	27.4231	27.4298
O43818	23.1237	23.4016	23.2999	23.5559	23.5651	23.1209	23.3984	23.3003	23.389	23.3549	23.3425	23.2987	22.9516	23.3384	23.3211	23.5356	23.5849	23.3205
Q16881	26.1541	26.1812	26.128	26.2716	26.1158	26.2355	26.221	26.186	26.1516	26.0823	26.1626	26.1509	26.0522	26.2824	26.2325	26.2586	26.2058	26.1495
Q14166	24.767	24.8605	24.7149	24.8498	24.7704	24.7158	24.8445	24.815	24.8947	24.7436	24.6381	24.7721	24.6045	24.784	24.8585	24.8325	24.8825	24.7372
Q16763	23.198	23.26	22.9919	23.3737	23.1321	23.4944	23.1429	23.177	23.2318	23.3057	23.3423	23.2076	23.2366	23.3653	23.1442	23.1821	23.2753	23.2096
Q14157	25.5447	25.5134	25.4591	25.5329	25.4461	25.6225	25.5904	25.5617	25.6393	25.6146	25.5858	25.5577	25.435	25.4901	25.6476	25.6391	25.5739	25.6179
Q9UMX0	23.2839	23.4635	23.2033	23.1451	23.4847	23.3647	23.4132	23.3266	23.3264	23.1972	23.3593	23.3469	22.9037	23.4726	23.4494	23.4013	23.3915	23.3194
Q04323	23.738	23.8172	23.8858	23.9086	23.8223	23.929	23.8763	23.8397	23.8409	23.8524	23.8481	23.8578	23.928	23.595	23.8221	24.2399	24.0248	23.5274
Q13564	21.494	22.0502	21.5907	20.5607	20.7232	20.9328	21.3461	21.2846	21.3404	21.1059	21.1944	21.2113	20.9237	21.2485	21.3583	21.2252	21.4384	21.1511
Q70J99	23.734	23.8267	23.9171	24.02	23.8853	23.8846	24.1317	23.8095	23.9331	23.6834	23.7772	23.868	23.6234	24.2167	23.7945	24.1112	23.8863	23.6606
P38606	25.2904	25.4148	25.6248	25.2504	25.2455	25.4361	25.3646	25.3295	25.3224	25.4049	25.4389	25.3941	25.0956	25.4394	25.3912	25.5339	25.4232	25.4079
O95881	23.1743	23.314	23.0144	23.1987	23.1148	23.3575	23.1652	23.1247	23.2084	23.3114	23.1336	23.2283	22.9902	23.2895	23.2887	23.3063	23.2269	23.1277
P04818	24.939	24.9729	24.8205	25.0321	24.9308	24.9643	24.9867	24.9658	24.9626	24.9364	24.8982	24.9089	24.7246	25.0128	25.1816	24.9383	24.8986	24.9191
Q13404	25.4773	25.9371	25.7748	25.8813	25.769	25.9789	25.7592	25.9425	25.8471	25.8003	25.7449	25.7593	25.5595	25.8313	25.7825	25.8969	25.934	25.7782
Q9GZZ9	22.3246	21.9214	22.2093	22.447	22.2387	22.2594	22.5151	22.1387	22.2907	22.1619	22.1044	22.2226	22.3106	22.1785	22.1825	22.2427	22.2732	22.2898
Q9Y4E8	25.8599	25.8875	25.7858	25.9614	25.8426	25.8817	25.8721	25.8775	25.8744	25.8271	25.8083	25.882	25.6757	25.9635	26.0027	25.9654	25.8207	25.7437
Q9Y5K5	25.7603	25.9659	25.7307	25.9626	25.7902	25.8848	25.8331	25.8584	25.8763	25.8896	25.8205	25.8455	25.5486	25.9206	25.8826	25.996	25.9048	25.8053
Q9BZX2	21.916	24.1481	23.7371	23.998	23.4099	23.1279	23.4963	23.2153	23.5931	23.2092	23.4573	23.4275	23.4476	23.3233	23.6349	23.3186	23.3471	23.2424
O94874	19.9042	20.3168	19.8395	20.1859	19.5091	20.0833	19.9247	20.2429	19.7407	20.1159	20.4256	19.6026	20.3544	20.1353	19.9934	19.5032	20.1203	19.9192
Q2NL82	24.4975	24.6452	24.585	24.6362	24.4765	24.6154	24.5494	24.6268	24.6068	24.5586	24.5903	24.54	24.4692	24.7225	24.4874	24.7359	24.5364	24.4696
P54578	26.7379	26.7094	26.6981	26.7184	26.6048	26.7771	26.7506	26.7285	26.7424	26.6648	26.7212	26.7072	26.5008	26.826	26.8193	26.724	26.6929	26.7695
Q93009	25.0538	25.1721	25.045	25.2481	24.9556	25.2587	25.094	25.1472	25.1344	25.0894	25.105	25.0991	24.9878	25.1373	25.1313	25.2334	25.0581	25.1666
Q9BRA2	24.029	24.0213	23.9294	24.0871	23.8703	24.2747	24.1112	24.0093	24.1862	24.0542	23.8466	23.9869	23.9563	24.0403	24.0943	24.1631	23.9435	24.0133
P40222	23.6564	23.5122	23.3691	23.4805	23.3793	23.4273	23.4436	23.4552	23.536	23.5577	23.3567	23.4384	24.2647	23.2846	23.3692	23.2855	23.3307	23.2714
Q9NUQ3	21.9414	22.1584	22.4123	22.3279	22.5342	22.6155	22.5022	22.0772	22.3188	22.4082	22.3645	22.4074	22.2952	21.5064	22.4339	22.6016	22.6657	22.7129
Q86UV5	22.3659	22.3299	22.1076	22.354	22.0188	22.1431	22.1559	22.3241	22.1839	22.2994	22.196	22.1653	22.1176	22.3788	22.1461	22.3345	22.2491	22.1481
P15374	24.0842	24.2792	24.1571	24.1783	24.1364	24.1924	24.1705	24.1732	24.2406	24.1692	24.0804	24.2168	24.0295	24.1338	24.2288	24.3756	24.1748	24.0758
O43396	25.0564	25.1891	25.0151	25.416	25.0609	25.3993	25.2315	25.1787	25.2194	25.1719	25.1968	25.1575	24.9245	25.2199	25.1812	25.2986	25.2866	25.21
P61081	24.2265	24.2578	24.0763	24.4058	24.0602	24.3929	24.2263	24.3201	24.2952	24.1547	24.2079	24.208	24.0227	24.3826	24.2448	24.2814	24.1857	24.2601
P63279	25.2462	25.3238	25.2519	25.4265	25.2592	25.3658	25.3665	25.3644	25.4143	25.2457	25.2749	25.2617	25.1668	25.2987	25.2087	25.619	25.4639	25.1235
Q8NBS9	25.184	25.2605	25.085	25.2372	25.0905	25.178	25.1919	25.1197	25.2323	25.1371	25.1383	25.1902	25.0463	25.2776	25.0538	25.3866	25.2976	24.9772
O75643	27.8003	27.93	27.8005	27.9319	27.7838	27.9247	27.8903	27.8417	27.8748	27.8223	27.8391	27.8649	27.5585	27.9484	27.9111	27.9016	27.9181	27.8827
P61960	22.1922	22.3513	22.1971	22.4045	22.2228	22.3942	22.3586	22.2729	22.3727	22.3368	22.0516	22.4511	22.0476	22.5842	21.9807	22.4641	22.3324	22.3225
Q9H3U1	22.2744	22.3884	22.3712	22.0007	22.2495	22.0206	22.3032	22.4942	21.9512	22.1456	22.0685	22.2731	22.0509	22.4724	22.4171	22.2899	21.7301	22.3267
Q6IBS0	23.8487	23.9434	23.8647	23.8331	23.6187	23.6645	23.8939	23.7398	23.8536	23.5954	23.7496	23.8769	23.5424	24.0425	23.7593	23.9545	23.885	23.5474
P68036	28.2977	28.3887	28.3356	28.5799	28.2729	28.5928	28.4359	28.4592	28.3841	28.373	28.429	28.4152	28.2211	28.5609	28.4531	28.5183	28.3441	28.4026
P22314	27.6426	27.6222	27.625	27.6979	27.6081	27.7186	27.6872	27.6515	27.6638	27.6361	27.6383	27.6467	27.4247	27.7768	27.6923	27.6487	27.6914	27.7107
P11441	23.6378	24.0753	23.8503	24.0834	23.9087	24.135	23.9009	23.9468	24.0108	23.8769	24.0441	23.8975	23.7108	23.8874	24.0295	24.0055	23.9038	24.0965
Q9BZL1	22.3785	21.7835	21.8276	21.8766	22.3653	21.9897	22.0978	21.9337	22.0056	22.0205	22.0523	22.0596	21.7028	22.1371	21.9526	22.118	22.187	22.141
Q14694	24.6773	24.909	24.7369	24.9422	24.7995	24.9909	24.8614	24.7988	24.8063	24.7663	24.7646	24.8842	24.5565	24.716	24.7559	25.4988	24.92	24.5985
Q5T4S7	25.8187	25.8429	25.7688	25.9206	25.7319	25.8784	25.909	25.8643	25.8581	25.8716	25.8042	25.8448	25.6469	25.8784	25.8547	25.9536	25.8434	25.8356
Q92890	24.0705	24.0143	24.0201	24.0904	24.0406	24.0433	24.0975	24.1023	24.0454	24.025	23.9431	24.0763	23.9067	23.9842	24.1452	24.2593	24.0288	23.9433
Q96T88	23.0816	23.0359	22.9028	23.1651	23.0026	23.2266	23.1268	23.1165	23.1187	22.9327	23.0214	23.101	22.8348	23.251	23.0205	23.1106	23.2088	22.9899
Q16851	23.4016	23.5856	23.4376	23.6067	23.3705	23.5847	23.5808	23.4995	23.4688	23.4313	23.4286	23.5613	23.1819	23.4614	23.6118	23.4969	23.4216	23.7571
Q86UX7	26.7074	26.7267	26.6169	26.7974	26.6878	26.825	26.7597	26.7252	26.725	26.7418	26.6874	26.7126	26.518	26.8268	26.7636	26.7565	26.7514	26.7414
Q96IX5	23.3851	23.4085	23.2586	23.581	23.2717	23.5536	23.4216	23.4946	23.3314	23.2993	23.4255	23.4926	23.478	23.4619	23.4905	23.3769	23.3815	23.2473
O60763	24.7487	24.9407	24.5947	24.5972	24.5601	24.8227	24.7258	24.7419	24.7347	24.7153	24.6613	24.648	24.2418	24.5479	24.4616	25.3986	25.3122	24.4292
Q9UI12	22.1677	22.0137	22.1539	21.72	21.9549	21.8977	21.925	22.0801	22.0662	22.0345	21.9066	21.8389	21.8102	21.9911	22.0988	21.8449	22.1099	22.0426
Q00341	23.5112	23.3548	23.3381	23.4903	23.2839	23.5618	23.4884	23.4954	23.4687	23.4246	23.4762	23.5172	23.4425	23.4771	23.4553	23.4525	23.3926	23.3757
Q9BVJ6	24.2007	24.2814	24.3089	24.2774	24.3263	24.1795	24.2896	24.2635	24.3002	24.2389	24.214	24.309	24.3798	24.2028	24.098	24.4486	24.1907	24.2838
P50552	25.6731	25.7949	25.7051	25.8979	25.606	25.9462	25.73	25.7784	25.7866	25.7509	25.7752	25.7547	25.5354	25.9477	25.661	25.6142	26.1432	25.6672
Q99536	24.4763	24.4662	24.4344	24.7008	23.9546	24.6715	24.4733	24.4809	24.4909	24.4427	24.4048	24.4188	24.2772	24.6566	24.3687	24.6203	24.3069	24.5495
P21796	26.6259	26.7594	26.6679	26.7912	26.6215	26.7048	26.7	26.7387	26.7295	26.6932	26.688	26.6995	26.503	26.8203	26.755	26.7356	26.7174	26.6813
Q9NRW7	20.4784	20.3796	20.3879	20.6222	20.3433	20.5245	20.3779	20.7884	20.5039	20.2619	20.6377	20.3955	19.8569	20.5377	20.5722	20.6468	20.5985	20.5886
O43592	23.3285	23.1166	22.4784	23.047	22.1268	23.5466	22.9797	22.951	22.9476	22.9845	22.9171	22.9249	22.6999	23.0375	22.9406	22.9614	23.0886	23.1371
Q9H0D6	22.7853	23.2973	22.907	22.9622	22.8508	23.2115	22.9131	23.0789	23.0098	22.9948	23.0647	23.0144	22.9498	22.9547	22.9631	23.0637	23.0525	23.061
O75436	23.0633	23.1294	23.0641	23.4324	23.18	23.1237	23.0798	23.249	23.1242	23.2088	23.25	23.1237	23.0476	23.3499	23.2066	23.1473	23.091	23.1278
Q96QK1	25.52	25.3651	25.4695	25.3179	25.3751	25.4036	25.4689	25.467	25.4679	25.3748	25.4128	25.4059	25.3736	25.4899	25.3883	25.4601	25.3909	25.3715
Q9Y2W2	23.0341	23.2525	23.2909	23.3077	22.9393	23.1985	23.2	23.1823	23.0598	23.2219	23.2738	23.1388	22.9345	23.1942	23.2153	23.2997	23.1965	23.2189
Q6UXN9	22.4162	22.4449	22.2547	22.508	22.4799	22.4964	22.5597	22.3883	22.5361	22.4392	22.4308	22.2671	22.6869	22.4857	22.4891	22.1104	22.5014	22.3588
P18206	29.0162	29.1466	28.9859	29.1958	29.0024	29.1702	29.1006	29.0703	29.0879	29.116	29.0561	29.09	28.8628	29.1598	29.1056	29.1668	29.1272	29.1091
O75083	26.7984	26.7598	26.624	27.0052	26.5525	26.8464	26.7617	26.7429	26.8272	26.7586	26.7451	26.7324	26.5318	26.7937	26.7	26.8924	26.8109	26.7951
Q9UNX4	24.5186	24.5249	24.478	24.5327	24.3922	24.5989	24.4379	24.5227	24.572	24.4248	24.5019	24.5273	24.2104	24.6514	24.6788	24.5419	24.482	24.4212
Q15061	24.108	24.233	24.0282	24.2772	24.0294	24.1554	24.2659	24.0806	24.2236	24.0649	24.1869	24.0249	23.8806	24.2897	24.2775	24.3338	23.9867	24.0817
Q9Y5J1	22.7678	22.9158	22.6858	22.7857	22.9087	22.8353	22.7792	23.1672	22.7693	22.5827	22.8373	22.7929	22.5583	22.7613	22.9567	22.8882	22.7477	22.9606
P45880	27.4853	27.6046	27.4417	27.5913	27.5183	27.7405	27.6086	27.5628	27.563	27.5147	27.4965	27.5964	27.2879	27.6187	27.6029	27.615	27.6306	27.5817
P13010	28.0659	28.0662	28.0579	28.0408	27.9814	28.1281	28.0454	28.0347	28.0567	28.038	28.0746	28.0304	27.8837	28.183	28.0785	28.0795	28.0563	28.0603
Q9NP79	23.9687	24.1128	23.3517	23.0893	23.6581	23.8225	23.6096	23.6087	23.7027	23.5204	23.6631	23.7034	23.5075	23.6488	23.7353	23.7393	23.6613	23.5615
O75717	21.1424	21.089	21.2415	21.2245	20.7828	21.0423	21.2242	21.0708	21.019	21.207	20.9717	20.9618	21.114	21.0139	21.0239	20.9789	21.1734	21.1427
Q99986	23.8303	23.9607	23.7901	23.9218	23.82	23.8323	23.937	23.8283	23.8543	23.838	23.7887	23.9273	23.677	24.1643	23.7959	23.8424	23.6554	24.0342
Q9GZL7	25.8612	26.0204	25.869	26.1561	25.9193	26.0507	26.0005	25.9939	26.024	26.0059	25.9385	26.014	25.8041	26.1489	26.0176	26.0352	26.0288	25.8901
Q6RFH5	23.3949	23.423	23.1695	23.3582	23.37	23.3778	23.4137	23.2956	23.3463	23.3464	23.245	23.4858	23.4202	23.3007	23.5277	23.6291	23.4712	22.8129
O14980	27.9954	28.0756	27.955	28.0944	27.9761	28.1059	28.0841	28.0344	28.0739	28.028	28.0212	28.0206	27.7257	28.1814	28.0919	28.1117	28.0692	28.0618
Q9C0E2	23.3923	22.533	22.3863	22.2355	22.8617	22.599	22.6885	22.8816	22.619	22.8518	22.4404	22.621	22.81	22.3466	22.8309	23.1143	22.6525	22.2547
P55060	28.1129	28.2401	28.1538	28.1926	28.0576	28.2565	28.1792	28.1825	28.1869	28.1798	28.1666	28.1316	27.8948	28.327	28.175	28.1751	28.2618	28.1658
Q9HAV4	26.3274	26.4372	26.3169	26.3326	26.1005	26.4503	26.3371	26.342	26.3355	26.337	26.2961	26.312	26.2028	26.3919	26.1947	26.4573	26.3412	26.3674
Q9UIA9	24.3966	24.4888	24.2594	24.325	24.3551	24.3981	24.3486	24.408	24.3349	24.3269	24.4131	24.417	24.3011	24.2778	24.28	24.5637	24.4676	24.3295
P12956	27.8316	27.8972	27.7625	27.8926	27.7574	27.9373	27.8184	27.806	27.8937	27.8083	27.8563	27.8064	27.5338	28.0286	28.0496	27.905	27.7744	27.795
P67809	28.0168	28.1857	27.996	28.268	28.0101	28.2459	28.1729	28.0369	28.1349	28.1418	28.0621	28.1217	28.0801	28.1291	28.118	28.2026	28.1292	28.1027
Q9Y5A9	23.8436	23.8489	23.6172	24.0824	23.5932	24.0814	23.8528	23.8297	23.8903	23.8547	23.8537	23.8094	23.5828	23.9104	23.895	23.8334	23.848	23.9567
Q96B54	21.367	22.2425	21.8901	22.1604	21.9245	21.9856	22.0581	21.8757	21.9121	21.8645	21.9205	21.8813	21.8586	21.9589	21.9267	21.9773	21.9078	21.9424
Q86U90	21.608	22.1915	21.9248	21.8679	21.8701	21.8567	21.9994	21.8682	21.8304	21.814	21.9441	21.8515	21.8028	22.0019	21.9681	21.7714	21.9371	21.8917
O43670	24.9652	24.846	24.9501	24.8962	24.9518	24.9412	24.8251	24.9749	25.0377	24.9174	24.8249	24.9177	24.7429	24.9811	25.0411	25.0357	24.9374	24.8176
Q15942	24.7173	24.8709	24.6486	24.6816	24.6872	24.8127	24.7765	24.6815	24.7177	24.7012	24.7579	24.7457	24.1327	24.8008	24.9448	24.9188	24.8059	24.868
Q86VM9	23.7002	23.4009	23.2058	23.3728	23.0718	23.328	23.4273	23.4278	23.3665	23.3234	23.3284	23.348	23.3027	23.6888	23.188	22.9925	23.9362	23.0985
O75312	25.0485	25.1024	24.9971	25.2339	25.1121	25.3207	25.145	25.179	25.1712	25.1816	25.0705	25.0977	24.8229	25.289	25.1131	25.2832	25.1392	25.216
Q6PJT7	22.1921	22.1631	22.2149	22.4181	22.3007	22.2153	22.276	22.2717	22.256	22.2959	22.2208	22.2073	22.0502	22.2783	22.4156	22.3305	22.2364	22.1863
Q8WU90	24.063	24.3413	24.3224	24.3583	24.2142	24.2879	24.3109	24.2294	24.3852	24.3829	23.9899	24.2345	24.0642	24.3203	24.3497	24.2842	24.5391	23.9953
Q7Z2W4	23.4946	23.4959	23.3266	23.5733	23.4983	23.581	23.5673	23.4776	23.5481	23.4865	23.4664	23.3715	23.3006	23.4757	23.6919	23.5195	23.5159	23.4305
O95218	23.7177	23.7546	23.6049	23.7644	23.7075	23.8375	23.6777	23.6429	23.7142	23.7129	23.707	23.7065	23.5615	23.7927	23.6191	23.7765	23.6848	23.6787
Q86UK7	21.3967	21.5851	21.5538	21.7167	21.8565	21.6983	21.583	21.5925	21.4742	21.748	21.6933	21.7171	21.4277	21.6174	21.5805	21.6864	21.8524	21.6704
P00330	29.4206	29.6078	29.4765	30.8512	30.6915	30.9241	29.7039	29.6474	29.6796	30.3815	30.384	30.3523	29.3856	29.8092	29.73	30.5057	30.5035	30.4877
P47143	22.7103	22.9224	22.7464	23.7309	23.5936	23.7139	22.9151	22.6889	22.8924	23.5813	23.782	23.6299	22.7523	22.9128	22.8873	23.6941	23.6463	23.6496
P23542	21.231	21.2504	21.1735	22.0829	22.1221	22.1545	21.2526	21.609	21.1948	22.0566	22.0916	21.8805	21.4523	21.3303	21.5443	22.0922	21.5798	21.809
Q00955	23.7329	23.3191	23.3015	24.2094	24.155	24.2311	23.6958	23.4151	23.2367	24.3086	24.0725	23.9461	23.8539	23.9992	23.8006	24.3359	23.1183	23.8047
P31787	21.9784	21.5068	21.9583	22.9017	22.633	22.9684	22.2002	21.7431	22.1218	22.8484	22.3532	22.8691	21.7764	22.0472	22.1934	22.4888	22.5291	22.9673
P38720	24.0672	24.0739	24.1247	25.2271	25.1807	25.3222	24.2864	24.3122	24.3807	24.9258	24.8848	25.0167	23.9344	24.393	24.3593	25.0228	25.0391	25.0598
P19414	25.0126	25.181	25.0769	26.2117	26.1313	26.2604	25.3239	25.2809	25.2749	26.0636	25.9903	26.0587	25.3414	25.4061	25.344	25.8989	25.928	25.9531
P38013	25.991	26.1751	26.0456	27.3765	27.1131	27.383	26.4035	26.345	26.3469	27.0569	26.9172	27.0507	26.1052	26.3437	26.3749	27.0419	27.0513	27.0174
P15891	22.6452	22.7028	22.6518	23.7116	23.5775	23.7199	22.4743	22.356	22.8532	23.6502	23.5848	23.5652	22.5891	22.5984	22.9411	23.6345	23.4968	23.4091
P60010	25.4459	25.5997	25.4207	26.6923	26.4827	26.7234	25.7192	25.7763	25.7096	26.5106	26.3733	26.4292	25.62	25.8534	25.6571	26.3482	26.4489	26.3515
P46367	23.3731	22.9282	22.9761	23.9389	23.7925	23.8949	22.8485	23.057	22.9849	23.6894	24.0297	24.1442	23.1908	23.5696	23.4094	23.6279	23.5767	23.4897
P54115	25.8187	25.8127	25.8356	26.6116	26.2296	26.4543	25.8213	25.7707	25.8428	26.5989	26.5184	26.4538	26.0138	25.859	25.7886	26.4388	26.492	26.4104
P14540	28.0298	28.1731	27.9574	29.4033	29.2109	29.4297	28.2685	28.3464	28.3461	29.0344	29.0643	29.0357	27.9786	28.3485	28.4112	29.14	29.022	29.0615
P46672	21.8341	22.1937	22.0392	23.0191	22.8714	22.9599	22.1304	21.9939	22.1546	22.838	22.7752	23.102	22.4582	22.4953	22.5966	22.4962	22.1217	22.8719
P37302	21.9306	22.0404	22.2199	23.6207	22.8328	23.3898	22.1771	22.2595	22.296	23.0742	23.0763	22.9995	21.6412	22.7951	23.1138	23.1403	22.7933	22.3416
P49089	21.5962	21.7872	21.2528	22.2882	21.9045	22.2393	21.6306	21.5743	21.4228	22.1194	22.0835	22.019	20.3156	21.5658	21.3232	22.2671	22.6079	22.6972
P49090	22.2176	22.608	22.2569	23.2173	23.107	22.9308	22.2601	21.9632	22.6682	23.15	23.0424	23.2369	22.4614	22.9105	22.5004	23.0632	22.7167	22.8778
P53090	21.8967	21.9504	21.462	22.9792	22.8299	22.5891	22.0893	21.8491	21.9735	22.6687	22.7356	22.4889	21.7016	22.3015	22.1139	22.5454	22.536	22.4658
P00830	24.2306	24.1636	23.8208	24.7832	24.5144	24.7695	23.9855	23.8928	23.8597	24.9802	24.7229	24.7057	24.9426	25.3594	25.2434	22.6214	25.4062	22.5731
P07251	23.2948	23.1104	23.2338	24.4239	24.277	24.3866	23.3415	23.2257	23.3126	24.0483	24.1398	24.0346	23.2055	23.8216	23.351	24.1508	23.952	23.8845
P47068	18.4215	19.0709	17.7147	19.3305	18.4118	18.6921	17.709	18.1386	19.0469	17.91	19.1174	19.574	18.1951	18.189	18.3482	18.6672	19.1638	18.8099
P38934	21.3566	20.9423	20.6105	22.1662	22.0245	21.967	21.2322	21.0003	21.212	22.1939	21.455	21.7691	20.9162	21.9987	21.0759	21.6819	21.8649	21.4573
P07245	23.2688	23.2514	23.2961	24.4083	24.1214	24.3627	23.4401	23.2536	23.7142	24.1241	24.0425	24.0152	23.1449	24.2961	23.7304	23.8411	23.9518	23.9748
P29311	23.9784	24.0774	23.9406	24.9925	24.8403	25.0945	24.2408	24.1371	24.1922	24.776	24.7812	24.7823	24.7096	24.1498	23.9946	24.5987	24.6076	24.7869
P07267	22.6064	22.8389	22.6347	24.0059	23.7722	24.0161	22.9057	22.6462	22.783	23.5831	23.5165	23.7022	22.7638	23.1378	23.0967	23.5911	23.2377	23.4981
P00729	21.4061	21.2687	21.2688	22.3771	22.4439	22.301	21.1681	21.1923	21.6157	22.161	22.2058	22.2344	22.6947	20.468	22.9185	20.6669	22.9473	20.6153
P33322	20.1071	20.3025	19.976	20.8219	20.2716	21.0027	20.0821	20.0063	19.9617	21.1354	20.7774	20.6465	19.6394	20.3621	20.2317	20.8568	20.7703	20.6475
P32582	22.8242	22.7874	23.0521	24.0726	23.9013	23.9877	23.1427	23.0489	23.0082	23.745	23.8085	23.7367	23.9389	22.6781	24.4469	23.1586	23.0417	23.0469
P17891	21.3052	21.5268	21.1883	21.0005	22.0761	21.7146	20.8291	21.0899	20.9622	21.3553	21.8823	21.8352	21.4434	21.7234	19.6311	21.6765	21.7952	21.8803
P25694	25.1873	25.1803	25.0708	26.1253	26.0357	26.129	25.3173	25.2813	25.405	26.0571	26.0264	26.0423	25.4097	25.5515	25.5813	25.8091	25.7972	25.7137
Q03690	22.2636	21.7456	21.9584	22.5507	22.5147	22.5714	23.186	21.2776	21.0348	22.3718	22.6586	22.233	22.3061	21.8803	21.6882	22.3507	22.3698	22.3584
P38910	23.1296	23.1227	23.0516	24.2534	23.9582	24.0944	23.1957	23.2659	23.1966	23.9668	24.0066	24.0463	23.0354	23.3487	23.3182	24.005	23.9391	23.9234
P00890	20.2127	20.6903	20.651	21.4713	21.3779	21.4946	20.2902	20.2958	20.4413	21.3698	21.5749	21.5346	20.63	21.009	20.7175	21.3543	20.9315	21.005
P22137	22.1586	22.0374	21.9105	23.1364	23.0416	23.0986	22.4568	22.2208	22.4681	23.1072	22.6009	22.574	22.3027	22.3076	22.3624	22.9752	22.6697	22.6656
Q03048	23.4665	23.1852	22.9277	24.2513	24.2466	24.0562	23.1788	23.3144	23.2323	23.8545	24.0064	24.0283	23.0215	23.378	23.2275	24.1694	24.0073	24.0621
P41811	19.0538	18.6785	19.3029	20.3548	20.1098	20.2578	21.8335	19.3287	18.8675	19.8157	19.4688	20.3344	19.4368	19.7692	19.6115	19.5364	20.1509	19.5264
P32074	21.0608	19.9332	19.4165	21.4231	21.5632	21.4873	21.9412	21.9389	21.9468	20.6615	20.713	20.9055	20.6186	20.9757	20.9683	21.0207	20.8638	20.6926
P14832	25.31	25.4481	25.289	26.5243	26.444	26.6205	25.5248	25.512	25.5302	26.2641	26.1289	26.2575	25.3806	25.322	25.6986	26.4899	26.2915	26.3486
P31373	23.5219	23.6348	23.5305	24.6436	24.5733	24.7178	23.5655	23.4865	23.8381	24.3679	24.1033	24.8214	23.5501	23.8203	24.3546	24.2646	24.2428	24.3621
P13663	21.9089	22.0051	21.7739	23.0374	22.7803	23.043	22.012	22.0202	22.017	22.7317	22.8222	22.7173	21.3913	22.0781	22.7078	22.4812	23.0197	22.2796
P31116	23.0172	23.0607	22.6818	23.9487	23.8389	23.917	23.0974	22.8413	22.9055	23.7202	23.6175	23.7552	22.8137	23.2165	22.8245	23.7781	23.8263	23.6717
P38791	21.4768	21.4585	21.0512	21.4837	22.1231	21.854	22.117	21.2043	21.4353	21.7263	21.7748	22.0237	20.8965	21.8633	21.0629	21.8757	21.9001	21.7787
P43616	21.8418	21.613	22.1453	22.5952	22.6305	22.6766	21.8574	21.853	21.8549	22.7615	22.788	22.2371	21.683	22.0713	22.0897	22.489	22.7147	22.6013
P34216	20.8633	21.3264	20.9778	21.7982	21.7707	21.9157	21.1472	21.4885	22.1171	21.7974	21.3928	21.7769	21.7477	21.4958	21.6556	21.7477	21.6716	20.5341
Q04409	21.4934	21.8705	21.3784	22.5879	22.6189	22.729	22.0034	21.7559	22.0634	22.3044	22.3106	22.1842	21.5051	22.0188	22.4833	21.8421	22.357	22.4506
P16521	26.1549	26.2242	26.0778	27.2571	27.2209	27.3951	26.3739	26.3964	26.3753	27.0971	27.1025	27.1218	26.1712	26.5267	26.4217	27.0953	27.0598	26.9942
P32324	27.8733	28.0495	27.923	28.7933	28.6407	28.786	28.0015	28.009	28.0129	28.6841	28.678	28.7474	27.8996	28.3754	28.2414	28.7231	28.0573	28.6751
P02994	28.3593	28.4587	28.355	29.6956	29.4996	29.6758	28.5954	28.5548	28.6267	29.3266	29.3241	29.3053	28.3475	28.69	28.6332	29.4541	29.4286	29.4079
P29547	21.9859	21.5468	21.8501	22.5531	22.2044	22.4806	22.3327	22.3232	21.4934	22.0181	22.3313	22.3958	21.6145	21.8724	22.0072	22.3913	22.5112	22.4308
P32471	24.2349	24.4927	24.321	25.3928	25.2856	25.5405	24.5561	24.5594	24.6218	25.2363	25.291	25.2364	24.3972	24.7679	24.7766	25.2174	25.1328	25.1741
P36008	22.9116	23.1811	22.7794	24.1887	23.9015	23.9958	22.9674	23.2798	22.9685	23.8983	23.7906	23.8663	22.7092	23.5089	22.7971	23.4125	24.4044	23.6391
P00924	26.9695	26.9619	26.9159	28.477	28.2576	28.3899	27.1282	27.2134	27.1884	27.9572	27.9128	27.8812	26.9314	27.4725	27.4197	27.9335	28.0018	27.7929
P00925	29.0065	29.0969	29.0365	30.5497	30.2908	30.4816	29.3191	29.3864	29.3544	30.0857	30.0853	30.075	29.1347	29.5423	29.4868	30.1655	30.0307	29.9388
P19097	23.6331	23.3728	23.7008	24.3008	24.391	24.3719	23.6251	23.4544	23.7451	24.2103	24.378	24.448	23.7482	24.1008	23.6349	23.9969	24.2051	24.1365
P25087	21.1423	20.7627	20.7907	21.5598	21.4985	21.5898	21.049	20.8407	20.8203	21.7422	21.6458	21.3614	21.0825	20.8925	21.0207	21.5678	21.4394	21.3977
P07149	23.3666	23.4604	23.169	24.4193	24.2616	24.295	23.5325	23.4124	23.453	24.0538	24.0626	24.241	22.9368	23.9744	23.869	24.0895	24.0597	24.0309
P20081	23.1487	23.2619	23.2324	24.4758	24.2035	24.3445	23.3731	23.357	23.4962	24.2457	24.1422	24.0317	23.6048	23.7902	23.2837	23.8956	23.875	24.1331
P39676	22.1382	22.0443	22.0952	23.0757	22.9697	23.1823	22.2596	22.3289	22.2326	23.0153	22.9108	22.98	22.2409	22.2956	22.268	22.9356	22.8286	22.8857
P15646	21.1477	21.0125	21.1155	21.4673	21.7103	22.0303	21.2615	21.2277	21.1751	21.6011	21.8407	21.3849	21.4947	21.4094	20.9948	21.3025	21.5678	21.7369
P12709	26.1055	26.1859	26.0526	27.371	27.2255	27.4265	26.3348	26.3728	26.3717	27.0894	27.0778	27.0733	26.2359	26.3673	26.3372	27.0413	27.0787	27.1716
P00360	26.7774	26.8897	26.7322	28.1367	27.9312	28.1286	26.9794	27.0497	26.9824	27.7174	27.7897	27.7388	26.6186	26.941	27.9156	27.6584	27.6482	27.5756
P00358	24.2705	24.3819	23.9425	25.2703	25.4305	25.5081	24.3467	24.4299	24.5668	25.137	25.2002	25.171	24.1614	24.507	24.5471	25.2649	25.0771	25.137
P00359	26.444	26.5763	26.4912	27.6261	27.4859	27.5447	26.6973	26.674	26.7136	27.3093	27.379	27.3571	26.4979	26.8731	26.7285	27.5252	27.4382	27.092
P08524	22.104	22.0098	21.8909	23.0542	22.9139	23.1326	22.0439	22.0238	22.0769	22.9209	22.9675	22.8573	21.8129	22.431	22.4358	22.822	22.3525	22.5631
P22146	21.012	21.5705	21.1672	21.9304	21.8141	21.969	21.4239	21.1034	21.1785	21.7582	21.9625	21.9341	21.0844	22.0601	21.2289	21.8576	21.6948	21.7382
P38011	24.8879	25.149	24.8552	26.1306	25.9683	26.1173	25.1699	25.1166	25.0419	25.8207	25.8084	25.9462	24.9446	25.391	25.2801	25.9582	25.8873	25.9065
P32288	21.4657	21.4455	21.7464	22.8266	22.9845	21.9623	21.8102	21.7672	22.0576	22.384	22.3024	22.3629	21.7252	21.9448	21.8069	22.3836	22.2962	22.3267
P38715	19.8737	20.0776	20.0356	21.0955	20.7853	20.9959	20.0773	20.1949	19.7766	20.9507	20.9921	20.7032	19.4919	19.7797	20.2852	20.7512	21.0485	20.7997
P37291	25.3245	25.4641	25.3918	26.522	26.3869	26.5718	25.6114	25.5697	25.6834	26.3576	26.351	26.3736	25.3977	25.6369	25.8094	26.3366	26.3142	26.2465
P16474	22.1214	22.4757	21.6841	22.8758	23.0251	23.0649	22.1545	22.4483	22.3623	22.8672	22.7959	22.643	22.0227	22.633	21.8618	22.9083	22.6884	22.9698
P41277	24.9852	25.2266	24.9499	26.3608	26.1854	26.322	25.3985	25.2311	25.3423	26.0731	26.0366	26.0367	25.0149	25.6981	25.4269	26.0083	25.9135	25.9458
Q00055	22.6326	22.5589	22.4765	23.7358	23.662	23.6229	21.0611	22.3029	23.4399	23.0388	22.9304	22.7048	19.8209	24.2232	22.3749	23.1269	23.3283	23.1564
P40531	22.1492	22.3605	22.308	21.7944	22.1659	22.9927	21.5027	21.8308	21.7589	22.8658	22.9247	22.8318	21.7348	21.7555	22.6809	22.5212	22.3133	22.655
P02309	23.6432	23.2853	23.1619	24.3791	24.0608	24.0792	23.2662	23.4973	23.3379	23.9165	24.0088	24.206	22.9535	23.4119	23.9006	24.2997	24.0125	24.0379
P00815	23.01	23.1544	22.727	23.828	23.667	23.6763	23.186	22.9139	23.1044	23.784	23.7104	23.7764	23.0227	23.2357	23.2774	23.6568	23.5899	23.5081
P31539	24.8081	25.0117	24.7242	26.0096	25.8869	25.962	25.1703	25.0293	25.1036	25.7399	25.6987	25.7454	25.0953	25.1692	25.14	25.7422	25.6763	25.693
P15992	25.586	25.7809	25.6275	26.9894	26.7304	27.0454	25.9136	25.8337	25.794	26.7305	26.5522	26.6023	25.9328	26.0483	25.9698	26.726	26.3584	26.5575
P10592	24.8297	25.1134	24.8917	26.1619	25.976	26.2863	25.143	25.1915	25.0744	25.8144	25.8484	25.9198	25.0305	25.2378	25.1745	25.9269	25.9645	25.8233
P10591	26.6541	26.7427	26.6391	27.9964	27.8454	27.9708	27.0277	26.9901	27.0218	27.7225	27.7353	27.7472	26.6834	26.9669	26.9749	27.7106	27.7101	27.6029
P0CS90	25.306	25.3728	25.3144	26.5091	26.3641	26.5235	25.4403	25.4095	25.5524	26.2798	26.2541	26.3121	25.3644	25.7423	25.5587	26.3296	26.1165	26.251
P32589	24.068	24.1652	24.0059	25.2568	25.178	25.2037	24.1544	24.3583	24.1427	25.0722	25.1388	25.091	24.2823	24.8549	24.3697	24.9542	24.7648	24.6752
P19882	25.2091	25.3855	25.2366	26.3547	26.25	26.3895	25.3754	25.3459	25.4656	26.087	26.1027	26.16	25.3971	25.5207	25.5812	26.1913	26.1685	26.1251
P22943	26.0667	26.1439	25.8896	27.3656	27.1352	27.3643	26.2917	26.2928	26.2989	26.9945	26.9955	26.9699	26.1066	26.2738	26.2807	27.122	27.0599	27.0625
P25619	20.9373	20.8054	20.9151	21.9733	21.8112	21.9473	20.9814	21.0592	20.7467	21.7477	21.6865	22.0104	21.196	20.7697	20.759	22.4798	21.3795	21.543
P04806	26.3468	26.4545	26.3467	27.6644	27.482	27.6656	26.6002	26.5712	26.671	27.3743	27.3375	27.3525	26.3595	26.7465	26.658	27.3652	27.3968	27.2799
P04807	25.6297	25.7375	25.6286	26.8094	26.6177	26.8003	25.7251	25.7811	25.8735	26.5789	26.5204	26.4561	25.785	26.0653	25.9268	26.5583	26.5555	26.5573
P17709	24.1994	24.1449	24.125	25.3599	25.1946	25.4656	24.1749	24.2826	24.2588	25.0057	25.0823	25.0352	24.3264	24.917	24.0317	25.1013	24.8293	24.8133
P10081	24.9959	24.9264	24.9866	26.1426	25.9898	26.2373	25.1644	25.1244	25.2544	25.905	25.8871	25.818	24.9467	25.2795	25.2118	26.0437	25.8536	25.88
P06168	24.5844	24.7888	24.3291	25.5256	25.5162	25.6439	24.7165	24.6338	24.6982	25.5024	25.4661	25.5179	24.6443	24.8394	24.6673	25.4669	25.4381	25.3876
P23301	24.0481	24.2767	24.1881	25.3909	25.2229	25.3703	24.3206	24.3712	24.2935	25.0411	25.0807	25.1245	23.8568	24.6583	24.5055	24.9775	25.2407	24.9417
P28834	23.2849	23.3842	23.0849	24.2186	24.0563	24.2131	23.518	23.4171	23.1695	24.1257	24.0265	23.9526	23.1272	23.4288	23.4896	24.1157	24.0845	24.0801
P34167	19.9741	20.6426	19.4849	22.0499	21.3091	19.2191	19.2006	20.1289	22.0255	22.0145	21.1688	22.0264	20.0287	19.7022	19.7643	20.7946	20.7496	20.7516
P15108	25.1947	25.332	25.0673	26.3475	26.228	26.3697	25.3683	25.3638	25.4049	26.0855	26.0912	26.1458	25.3536	25.3512	25.5031	26.0324	25.9286	26.0826
P00817	24.6634	24.8073	24.5235	25.8014	25.5949	25.8234	24.8198	24.7792	24.8803	25.4911	25.6417	25.576	24.6341	25.0251	24.976	25.6349	25.5745	25.6149
P39730	19.8368	19.8314	19.7112	20.6519	20.4039	20.5913	19.6098	19.9132	19.585	20.7876	20.937	20.2203	19.7803	19.8666	19.6877	20.642	20.5532	20.4905
P07170	24.8918	24.9239	24.8485	25.541	25.4516	25.5575	24.909	24.87	24.8268	25.5	25.5884	25.6231	24.6127	24.9892	24.9759	25.6801	25.5637	25.5504
P15454	21.5915	21.3895	21.553	22.7461	22.6229	22.6984	21.5417	21.5435	21.7409	22.3329	22.247	22.6721	21.6311	21.4958	21.4997	22.4937	22.4719	22.35
P00549	29.3285	29.3979	29.3093	30.709	30.4866	30.7111	29.5217	29.4956	29.5488	30.2297	30.2377	30.2592	29.3179	29.6574	29.577	30.4086	30.3586	30.3563
Q12230	23.2646	23.4328	23.2679	24.4776	24.2626	24.4282	23.4648	23.6384	23.2494	24.1916	24.1079	24.2182	23.5134	23.5554	23.8096	24.1605	23.9698	23.9584
P17505	22.8955	22.4998	22.8155	23.5482	23.6033	23.6468	22.7462	22.6517	22.7122	23.5606	23.2666	23.5867	21.9183	23.376	23.2063	23.4733	23.5193	23.4019
P25491	22.0842	22.167	22.2725	23.358	23.1103	23.2896	22.4	22.2382	22.2166	23.1154	23.1675	23.1033	22.4988	20.926	23.0377	23.2769	23.2853	23.2178
P05694	22.7954	22.8616	22.8477	23.9214	23.7664	23.8228	22.7406	22.7255	22.992	23.8749	23.7758	23.7474	23.2992	23.4224	23.5221	23.5289	22.9571	23.2829
P10659;P19358	21.2149	21.2112	21.3387	22.2941	22.2128	22.3468	21.7854	21.2443	21.7218	22.5009	22.0575	20.9377	21.2298	20.9072	20.8399	22.1351	22.1185	22.1837
P40185	23.719	23.8393	23.7199	24.9123	24.8022	25.0235	23.9165	23.948	23.9721	24.6246	24.603	24.7334	23.8178	24.065	24.0757	24.6913	24.5936	24.5824
P53141	20.2803	20.0649	19.7836	21.0179	20.7896	20.8477	19.8345	20.0695	19.9267	20.7974	21.0156	21.1886	19.7763	20.3368	20.2036	20.6636	20.9414	20.5291
P41940	24.8751	24.9739	24.8231	26.027	25.7225	25.9787	25.1009	25.0719	25.1043	25.7714	25.7589	25.7899	24.891	25.0844	25.0503	25.7573	25.8462	25.778
Q12117	21.4447	22.0125	21.5594	23.256	22.9001	22.8061	19.2595	22.3873	21.5612	23.0858	23.2239	23.0711	22.1203	21.7314	20.9708	22.6899	22.9803	22.0247
P38879	23.4154	23.587	23.833	24.4384	24.2513	24.3686	23.6218	23.5963	23.6805	24.343	24.4544	24.3086	23.1909	23.92	23.8391	24.419	24.3661	24.3503
P36010	22.0867	22.0817	21.7305	23.1502	22.9835	23.0019	22.0243	21.9194	21.9819	22.7854	22.6942	22.8402	21.3953	22.3677	21.5959	23.1654	23.074	22.7212
P40991	19.7891	18.7518	18.81	19.0783	19.5443	17.8252	17.7338	18.5817	18.071	18.8887	19.7617	18.3202	16.3723	21.234	21.0442	17.5136	21.4306	17.4655
Q12460	20.8089	21.3765	21.4347	21.7244	21.5735	21.8755	21.376	21.0756	21.3478	21.8074	21.6397	21.5201	21.1318	21.4524	21.1594	21.6427	21.7145	21.6589
P38219	22.9714	22.8527	22.5895	23.2828	23.3321	23.4379	22.5074	22.4767	22.6961	23.6548	23.5645	23.5033	22.6003	23.0157	22.6672	23.3942	23.6874	23.2399
Q03558	23.7665	24.0166	23.3642	24.6594	24.6025	24.8002	23.9274	23.8418	23.9563	24.6296	24.571	24.6247	23.7338	24.0595	24.065	24.57	24.6675	24.5005
Q12447	21.8078	21.2645	21.6567	22.5237	22.4374	22.4415	21.6184	21.688	21.9633	22.2913	22.2365	22.4137	21.7787	22.9124	21.9999	22.021	21.7205	21.6572
P16387	22.0673	21.845	21.952	23.1144	22.856	23.1297	22.4929	22.234	22.1598	22.3658	22.7298	22.7945	21.4682	21.8651	23.2224	22.8118	22.7358	22.8108
P32473	22.3774	22.1696	20.3576	23.1548	23.2055	23.3003	22.26	22.1416	22.177	22.5114	22.8003	22.4055	21.991	22.2685	21.9618	22.8561	22.4613	22.5559
P04147	22.689	22.7215	22.6524	23.7951	23.7167	23.8087	23.0544	22.6816	22.8699	23.5749	23.5745	23.6376	22.7292	23.2846	22.8144	23.347	23.2711	23.3864
P17967	24.1037	24.3583	24.2424	25.55	25.3759	25.4291	24.4574	24.5893	24.4985	25.1542	25.2136	25.2654	24.5202	24.5927	24.7713	25.0941	24.9333	25.1982
P16862	23.6241	23.6559	23.5869	24.6634	24.6032	24.6478	23.7823	23.7246	23.5917	24.5419	24.6663	24.5113	23.923	23.8378	23.8923	23.9834	24.5766	24.4479
P06169	29.2707	29.4194	29.3212	30.6336	30.522	30.7917	29.6065	29.6053	29.6351	30.2919	30.242	30.3171	29.2749	29.647	29.5944	30.4565	30.4233	30.3788
P16861	24.1152	24.3705	24.108	24.9411	24.9632	25.0301	24.2421	24.3589	24.2398	24.9903	25.0133	25.1247	24.3399	24.1712	24.7193	24.7713	24.908	24.7517
P37012	23.4341	23.5877	23.4725	24.6869	24.4074	24.4163	23.6549	23.6501	23.6036	24.411	24.4139	24.3128	23.5717	23.8231	23.2514	24.7207	24.2302	23.9444
P00560	29.6357	29.7283	29.6336	31.0737	30.8235	31.1244	29.8538	29.8128	29.8357	30.5674	30.5445	30.5666	29.5397	29.9209	29.8877	30.7365	30.6798	30.6515
P53252	23.5875	23.7439	23.7027	24.7558	24.7578	24.8548	23.7406	23.8318	23.8505	24.3981	24.4718	24.57	23.4401	24.0378	23.869	24.6715	24.5284	24.7077
P00950	28.2055	28.2534	28.0575	29.6065	29.3179	29.6411	28.4511	28.3899	28.4698	29.174	29.1356	29.2393	28.0998	28.4968	28.5041	29.2997	29.2121	29.1891
P53184	21.9698	22.274	22.1728	23.1277	22.78	23.0924	22.4613	22.134	22.231	22.8862	22.7681	22.8715	22.3074	22.1953	22.515	22.5885	22.9234	22.7964
P06738	23.5876	23.8871	23.9312	24.5349	24.5392	24.7154	23.7423	23.9586	23.6759	24.4892	24.5526	24.6131	23.879	24.3102	24.372	24.2012	24.2486	24.3606
P07244	23.9057	23.6238	23.7525	24.7687	24.5269	24.7057	23.7498	23.9792	24.0283	24.5652	24.4958	24.6685	23.8582	24.1764	24.1436	24.6613	24.3718	24.3729
P07259	24.1318	24.1448	24.1192	25.1633	25.0143	25.1374	24.3547	24.2755	24.343	24.8837	25.0129	24.9719	24.6123	24.1863	24.3341	24.8815	24.852	24.8955
P04046	21.8795	21.0819	20.6132	22.2199	22.3829	22.4067	21.7321	21.6143	21.3895	21.8834	22.2516	22.0261	21.6745	21.8332	21.6409	21.5897	21.9326	22.2176
P38972	21.6688	22.1528	21.8625	22.6378	22.6424	22.7635	21.6836	21.792	21.7603	22.5572	22.4785	22.3249	23.3344	23.1396	22.8355	22.8974	20.537	20.1288
P27616	22.858	22.9509	22.9673	24.0817	23.8453	23.9572	23.2072	23.3874	23.1995	23.4376	23.7901	23.7541	23.0869	23.3641	23.0285	23.5672	23.8352	23.7518
P38009	24.4845	24.5241	24.5244	25.6144	25.3364	25.6177	24.7244	24.8056	24.6974	25.3866	25.3743	25.4113	24.677	24.8681	24.7623	25.2324	25.3272	25.5666
P21264	21.1983	21.1233	21.1417	22.1605	22.0971	22.1486	21.1906	20.8449	21.0637	22.0228	22.3114	21.5541	21.0327	21.7628	21.4745	21.5936	21.8474	21.6248
P80210	22.0232	22.1104	22.0641	23.1428	23.1272	23.2043	22.3065	22.1609	22.2347	22.9957	23.0708	23.0328	22.2362	22.3706	22.3305	23.0274	22.9266	22.8433
P23638	20.5564	20.3409	20.4582	21.5057	21.0902	21.5825	20.6955	20.4944	20.0737	21.3018	21.4645	21.4276	19.1525	20.6806	21.1924	21.5098	21.4711	21.4824
Q01939	20.8043	20.8107	21.1686	21.7235	21.6804	21.5122	20.2414	21.8696	20.3408	21.253	22.477	20.5684	19.3363	23.0132	22.9823	20.2201	20.2726	20.2878
P38624	21.0521	20.5739	21.9024	22.0912	21.9257	22.2361	21.1315	21.3309	22.0555	21.8174	21.7229	21.8608	21.3568	21.9804	21.6345	21.6085	21.7007	21.5939
P32379	20.7023	20.478	20.6455	21.4762	21.4282	21.3806	20.5015	21.9993	20.297	21.1856	21.4969	21.3372	20.6131	20.7054	20.7079	21.553	21.3168	21.3738
Q05911	23.5135	23.3786	23.3708	24.6512	24.1854	24.4541	23.5382	23.6813	23.5029	24.4178	24.3425	24.2628	23.5964	24.5541	23.9807	23.7915	23.841	24.1524
P01120	19.9613	19.8182	20.1351	21.1721	20.6251	20.9742	20.3192	20.3408	20.4364	20.4615	20.4832	21.1222	20.1582	20.6252	19.9926	20.6579	20.6624	20.7164
P09938	22.711	22.862	22.5909	23.8907	23.7151	23.7935	23.1008	22.8907	22.8191	23.6376	23.4753	23.4594	22.491	23.2406	23.093	23.6591	23.3277	23.7786
P49723	23.1164	23.3156	23.2408	24.1602	24.3208	24.1282	23.4471	23.4675	23.4255	24.0202	24.0002	23.8981	23.1872	23.5583	23.5003	24.0483	24.0058	24.0046
Q12305	20.5648	20.851	20.5827	21.5679	21.2885	21.4589	20.8093	20.5965	20.7042	21.4063	21.476	21.3014	20.2501	21.1046	21.6832	20.8778	21.436	21.1315
Q99258	20.462	20.6526	20.5718	21.5239	21.5434	21.5922	22.0115	20.3476	20.1163	21.2241	21.4628	21.7788	20.9445	21.4447	21.1182	21.2367	20.4535	21.046
P41805	24.7376	24.6006	24.7007	25.9871	25.7614	26.063	24.9244	24.8911	24.9675	25.652	25.6802	25.6628	24.8913	24.9741	24.8959	25.7239	25.5711	25.6014
P04456	24.6674	24.7668	24.6521	25.8969	25.6241	25.8295	24.8491	24.8244	24.9646	25.5864	25.61	25.6572	24.7074	24.9452	24.8775	25.6749	25.6403	25.6112
P05749	21.4766	21.4012	21.5597	22.6699	22.4817	22.5577	21.7134	21.5254	21.891	22.2039	22.2317	22.2263	21.7072	21.7082	21.4937	22.3957	22.4309	22.2697
P26785	22.6396	22.7533	22.706	23.6326	23.6194	23.7066	22.737	22.8572	22.8144	23.3991	23.6252	23.6567	22.6308	22.8834	22.8191	23.6087	23.7022	23.5607
P46990	21.5923	21.6528	21.5151	22.7365	22.4666	22.8788	21.323	21.6643	21.8299	22.4886	22.4382	22.2355	21.0553	21.3626	22.0404	22.6454	22.4598	22.6418
P02406	24.0242	24.1662	24.1383	25.3927	25.1096	25.3535	24.2245	24.2426	24.1563	25.0168	25.0096	25.2075	24.0347	24.615	24.2022	25.2234	24.9568	25.1306
P05744	23.2114	23.4534	23.0787	24.1933	24.3393	24.2967	23.3788	23.4312	23.4521	24.0771	24.2156	24.1683	23.1886	23.4503	23.5184	24.1693	24.2716	24.088
P14120	23.7701	23.7846	23.6202	24.8232	24.6587	24.791	23.8789	23.9359	23.9115	24.6287	24.531	24.5782	23.6417	24.0121	23.9723	24.7464	24.5105	24.562
P38061	23.9184	23.887	23.8683	24.9975	24.8829	25.1145	24.1399	24.0802	24.0153	24.91	24.8407	24.8744	24.0001	24.3689	24.4592	24.7009	24.6606	24.7059
P0C2H8;P0C2H9	23.8319	24.1378	23.9284	25.3413	25.172	25.5833	24.2822	24.1858	24.2347	24.948	25.1052	24.9835	23.8129	24.2809	24.2183	25.0955	25.0612	24.9616
P02400	23.6263	23.7285	23.6661	24.9631	24.7985	24.9453	23.9878	23.7139	23.9648	24.4985	24.5507	24.3797	23.816	24.0156	23.8873	24.5712	24.6203	24.4368
P14126	25.1331	25.3158	25.1804	26.437	26.3821	26.5023	25.5114	25.5157	25.4116	26.1536	26.2414	26.1339	25.5366	25.5588	25.2708	26.2065	26.2183	26.1242
P26321	25.0566	25.1332	24.994	26.2302	26.0898	26.3181	25.2394	25.2093	25.3336	25.9557	25.8592	25.909	25.227	25.2958	25.2809	26.1218	26.0469	25.9863
P05319	23.776	23.8062	23.7819	25.2893	24.9776	25.2708	24.0665	24.0716	24.066	24.7778	24.6049	24.7923	23.8578	24.0614	24.0309	24.908	24.7161	24.7578
P05739	21.4374	22.2118	21.8175	23.2737	22.9061	23.012	22.0925	21.9554	22.0835	22.6812	22.8463	22.6355	22.1699	22.099	22.0404	22.2464	22.6236	22.8487
P11745	19.5403	19.9155	19.7055	20.7727	20.7732	21.0345	19.9696	19.788	19.7174	20.4059	20.7163	20.8448	19.5634	19.9611	19.8042	20.7328	20.6077	20.6088
P29453	22.277	21.988	21.918	22.8717	22.8341	23.112	22.2164	21.9496	22.1874	22.9085	23.0022	23.0505	22.2261	21.9129	22.4368	22.9006	22.3587	23.0453
P05317	25.2979	25.435	25.3165	26.5332	26.4139	26.5904	25.563	25.5986	25.5488	26.3122	26.2078	26.2031	25.4899	25.7101	25.6568	26.3279	26.1536	26.1945
P10622	21.2223	21.2883	21.3365	22.3377	22.136	22.374	21.4403	21.3992	21.4566	22.099	22.1765	22.2404	21.3419	21.5453	21.5574	22.0501	21.1359	22.5155
P05755;O13516	25.2741	25.1596	25.2978	25.4414	25.8643	25.9256	25.0773	25.113	25.1341	25.9184	25.903	25.8384	24.7882	25.3298	25.1828	26.0256	25.8971	25.8954
P48589	24.0035	24.1576	24.0586	25.404	25.0533	25.4007	24.3717	24.3586	24.3986	25.0683	25.0522	25.0844	24.379	24.4296	24.4764	25.0797	25.0323	25.0118
P25443	24.1972	24.2749	24.5754	25.2704	25.8415	25.2705	24.4913	24.4586	24.5418	25.2737	25.3245	25.337	24.4079	24.6051	24.6832	25.2524	25.3908	25.3291
P26783	25.132	25.2078	24.9938	26.3111	26.2357	26.2746	25.1739	25.3591	25.3048	26.0575	26.0457	26.05	25.0423	25.3319	25.3889	26.2049	26.0483	26.084
P38701	24.5242	24.6332	24.5232	25.7718	25.5764	25.7115	24.8389	24.7384	24.7569	25.509	25.5484	25.5748	24.4845	24.8419	24.894	25.466	25.5666	25.5768
P05750	26.0478	26.1282	25.8998	27.2553	27.0379	27.3642	26.1906	26.2265	26.2144	26.8737	26.8732	26.9089	25.9543	26.5427	26.2538	26.9331	27.0202	26.9098
P05756	24.4331	25.9215	24.29	25.8564	25.5296	25.6841	24.8672	24.9654	24.9655	25.7328	25.5516	25.6812	24.7254	24.8898	24.9236	25.6379	25.7867	25.5128
P48164	22.232	22.3136	22.2866	23.3803	23.3418	23.2927	22.3755	22.2602	22.5226	23.1826	23.1231	23.127	22.3781	22.4545	22.4651	23.1541	23.148	23.0635
Q04947	22.1204	22.1806	21.9696	23.2686	23.1143	23.3609	22.1866	22.146	22.4312	23.0189	22.9068	23.0978	21.9245	22.5434	22.3381	22.8987	23.0002	23.2171
P39954	23.5705	23.6913	23.554	24.7464	24.7025	24.8962	24.0185	23.7978	23.8022	24.6831	24.4292	24.4379	23.5833	23.95	23.9121	24.6041	24.4728	24.4972
P26786	24.4287	24.148	24.1035	25.2972	25.1791	25.3064	24.4657	24.4293	24.421	25.0417	25.0577	25.2143	24.4499	24.1564	24.3739	25.0952	25.2069	25.1878
Q01855	24.7316	24.8624	24.6149	26.2735	25.8322	26.2156	25.0101	25.0116	25.0859	25.5861	25.5849	25.6924	24.6551	25.178	25.0908	25.7693	25.9333	25.7642
P33442	23.9455	23.8271	23.805	24.9847	24.8796	25.2614	24.0051	24.0942	24.0534	24.8481	24.8286	24.8808	24.1993	24.5204	24.2637	23.8413	24.723	24.8738
P38968	19.9437	19.4279	20.377	22.3388	21.7163	21.9404	21.975	21.4301	20.0891	21.2465	22.0195	19.7297	21.0899	20.8315	20.4012	21.7222	20.4464	20.9984
P40075	21.341	21.625	21.233	22.6659	22.3084	22.6184	21.6778	21.8478	21.7146	22.2881	22.0444	22.3658	21.3527	21.7458	21.6073	22.4039	22.4007	22.2886
P33330	20.3813	20.631	20.6359	21.7741	21.2514	21.6046	20.6835	20.6102	20.8528	21.4825	21.4382	21.4097	20.5506	20.4095	21.0012	21.4882	21.3154	21.3599
P00445	25.2467	25.2621	25.1757	26.3907	26.1677	26.3261	25.3765	25.4024	25.3865	26.1688	26.0577	26.0773	25.107	25.579	25.4895	26.2251	26.2519	26.1394
Q12118	22.6243	22.4984	22.7179	23.7088	23.5804	23.7362	22.799	22.6289	22.9268	23.5409	23.4533	23.4441	22.4941	22.8708	22.7948	23.5544	23.313	23.3894
Q12074	22.0076	22.3475	22.3627	23.1293	22.8513	23.2408	22.2574	22.4551	22.3278	23.2247	23.1373	22.5623	22.3589	22.6047	22.7827	22.5695	22.7769	22.7328
Q07478	21.8296	22.1121	21.6424	23.0203	22.8018	23.0659	22.5058	22.0688	22.0636	22.547	22.6547	22.5071	22.1921	21.6504	22.7474	22.5857	22.4815	22.6127
P04802	23.0937	23.5728	23.3643	24.4754	24.2714	24.3521	23.6129	23.417	23.4331	24.2897	24.2752	24.2651	23.7431	24.0302	23.8738	23.96	23.8271	23.7769
P11484	23.0691	23.0831	22.8825	23.8843	23.6151	23.9906	23.4362	23.2002	23.8738	23.884	23.8867	23.5567	22.7918	22.95	23.395	23.7226	23.9076	23.8917
P40150	24.505	24.5345	24.3416	25.7381	25.471	25.4705	24.6266	24.6486	24.6649	25.3939	25.3754	25.3741	24.4548	24.7408	24.6559	25.4956	25.3724	25.171
P38788	23.5973	23.531	23.5377	24.6356	24.4772	24.6504	23.7637	23.9393	23.6881	24.4324	24.3276	24.3411	23.6616	23.9468	23.8936	24.4313	24.2577	24.326
P15705	22.1675	22.4349	22.2334	23.4135	23.3004	23.5446	22.5466	22.4651	22.6231	23.2096	23.1808	23.2423	22.4789	22.5678	22.6494	23.2283	23.3042	22.938
P39015	24.0601	24.092	24.0969	25.5797	24.9529	25.3873	24.2946	24.2423	24.2687	25.055	24.9611	24.9998	24.0993	24.9548	24.9374	24.7183	25.0165	24.6406
P07806	21.8365	22.6749	21.7889	22.8509	22.7869	22.7547	22.1319	21.6629	22.2098	22.9639	22.7286	22.805	22.131	22.28	22.2542	23.0448	22.6541	22.0915
P26637	22.7126	22.8428	22.7129	23.6324	23.5989	23.6104	23.6525	22.9674	22.8941	20.5788	24.4858	24.0883	23.0946	23.2914	23.1677	23.128	23.1612	22.9107
P38707	21.2889	21.3657	21.4983	22.2693	22.1059	22.206	22.2934	22.2825	22.2941	22.2822	21.5486	22.2953	22.7262	21.0169	21.1487	21.3484	22.8461	21.5105
Q05506	21.9401	21.7222	22.1779	22.865	22.746	23.0373	21.9228	21.9359	21.75	22.9143	22.8856	22.7077	21.5914	22.5389	22.1443	22.8771	22.4993	22.4696
P46655	22.5866	22.6062	22.5047	23.7217	23.5148	23.7595	22.8026	22.7873	22.5649	23.4209	23.4872	23.424	22.6549	22.7445	22.5767	23.382	23.3663	23.2987
P15625	22.8406	22.5549	22.6273	23.266	23.2286	23.1574	22.7792	22.6542	23.0003	22.9913	23.076	23.1427	22.8283	23.1394	22.92	23.055	23.025	22.7548
P00958	21.6774	20.8545	21.5775	22.1986	22.1947	21.6173	21.4843	21.3803	21.3017	21.6896	22.3039	22.0142	21.6668	22.0124	21.8611	21.7137	21.2787	21.6444
P38088	23.766	23.2625	22.92	24.1371	23.9403	24.1524	23.4074	23.33	23.2192	24.5086	23.8267	24.0959	23.4205	23.6129	23.7883	24.0184	23.7914	23.6199
P15180	22.7996	22.5227	23.3768	24.3277	23.9362	24.2556	23.0607	23.2343	23.0777	23.9615	23.7694	23.9257	23.409	23.4116	23.6883	23.6575	23.3932	23.6075
P04801	21.9447	21.5519	21.3377	22.7394	22.7964	22.7655	21.9339	21.4425	21.8854	22.4275	22.4524	22.0981	21.5458	23.5646	21.1323	22.041	22.3534	21.8371
P16120	22.9058	23.0569	22.8316	23.5927	23.5089	23.7666	22.8918	22.9108	23.0102	23.6735	23.6166	23.7022	22.8075	23.145	23.1175	23.7398	23.501	23.4489
P07284	22.5908	22.7601	22.9615	23.5767	23.4805	23.5812	22.8914	23.0794	22.741	23.4124	23.2985	23.413	22.644	22.7657	23.0267	23.3132	23.6161	23.6114
P36421	20.4102	20.6464	20.0225	20.9573	21.3093	21.1902	22.06	22.0563	20.5942	22.0526	22.0725	22.0632	20.3716	21.082	20.4819	20.7036	20.6832	21.2015
P23254	23.1858	23.4357	23.3002	24.5044	24.2099	24.4555	23.2753	23.545	23.5501	24.1469	24.0513	24.2408	23.1536	23.1653	24.4552	23.8681	23.8937	23.9249
P35691	23.5154	23.5699	23.4972	24.7466	24.6084	24.7276	23.7768	23.8519	23.8833	24.4023	24.4674	24.4992	23.5491	23.8389	24.0343	24.4081	24.3853	24.5309
P02557	23.5692	23.8059	23.6675	23.8385	23.7418	23.9531	23.491	23.3352	23.2442	24.0003	24.1677	23.9384	22.9448	23.8969	23.7903	24.0744	23.8801	24.0845
P07213	21.2521	21.1115	21.1844	21.9283	21.7364	22.154	21.2568	21.3354	20.8044	22.0711	21.8702	22.0748	21.4211	21.9679	21.6967	21.4661	21.5355	21.3261
P00942	26.6462	26.6474	26.6116	27.7047	27.7423	27.747	26.8982	26.8822	26.9084	27.5552	27.5784	27.6196	26.6595	26.9489	27.0875	27.5936	27.6617	27.5553
P31688	21.2354	21.175	21.1309	21.9441	21.9558	21.908	20.9332	21.1994	21.0449	22.0502	21.5482	22.4451	21.932	22.2712	20.5933	21.5905	21.5557	21.331
P34760	26.579	26.7107	26.5814	27.9971	27.7471	27.9916	26.8009	26.839	26.8147	27.507	27.5343	27.5211	26.6083	27.0072	26.8857	27.6416	27.6959	27.6101
Q00764	21.464	21.6824	21.4594	22.5548	22.6554	22.7862	21.7414	21.7177	21.8961	22.4789	22.6911	22.3144	21.6716	21.8163	21.7789	22.3267	22.2605	22.3938
P22803	24.3072	24.415	24.1569	25.4119	25.3614	25.5135	24.6501	24.515	24.6022	25.2977	25.2683	25.3164	24.3048	24.665	24.3936	25.2336	25.335	25.2818
P29509	22.3249	22.344	22.4406	23.37	23.1659	23.2464	22.5561	22.9998	22.9449	22.7033	23.1399	22.8889	22.1525	22.8726	23.33	22.8359	23.0275	23.0075
P17255	24.8642	24.8191	24.8722	26.0746	26.007	25.8661	25.1073	25.0241	25.1217	25.7995	25.7585	25.8204	25.1461	25.249	25.4465	25.5228	25.7773	25.522
P22515	23.4796	23.4146	23.3222	24.5638	24.421	24.4849	23.5922	23.6175	23.4917	24.2491	24.3758	24.3548	23.5275	23.5846	23.65	24.2788	24.3657	24.1687
P22217	22.3679	22.7405	22.5914	23.8116	23.555	23.8336	22.9084	22.7033	22.6726	23.3751	23.539	23.4991	22.6535	22.5251	22.5983	23.612	23.437	23.455
P38427	22.2616	21.8353	21.8327	22.719	22.7809	22.6162	21.9656	21.9187	21.9805	22.6475	22.5824	22.961	21.6689	22.1262	22.5248	22.5883	22.814	22.5362
P32861	21.68	21.6847	21.7442	22.6918	22.7535	22.8755	22.1058	22.3295	21.8436	22.19	22.2475	22.2602	21.5958	22.0173	21.8311	22.7561	22.5558	22.5028
P16140	24.9159	24.9342	24.8265	25.7452	25.6415	25.9337	24.7477	24.7644	24.9469	25.6259	25.5296	25.5322	23.4488	27.2604	27.1084	24.3366	24.3074	24.2879
P22203	23.1576	23.3317	23.1275	24.3846	24.1128	24.2333	23.2752	23.3686	23.3142	23.9594	23.9492	23.9715	23.0373	23.346	23.4059	24.0678	23.6774	24.612
P04840	25.0841	25.1663	24.9986	26.251	25.9974	26.1959	25.227	25.1563	25.217	26.0554	26.031	26.0647	25.0695	25.3707	25.4267	25.9813	25.9986	25.9398
P31412	20.7815	21.5062	21.2513	22.1342	21.8695	21.9581	22.2119	22.2061	22.2155	22.2042	22.2229	21.6737	20.997	21.8178	21.7598	21.8156	21.5837	21.5316
P21576	20.9305	21.0055	20.7477	22.0106	22.0138	22.0799	22.0634	21.348	21.3573	21.3407	21.4068	21.8941	21.5488	21.3461	21.9269	21.5853	21.3924	21.2193
Q12363	23.2687	23.1023	23.1222	24.3015	24.0002	24.2123	23.2702	23.4378	23.2986	23.9781	24.0445	24.0727	22.9545	23.6761	23.5326	24.0864	23.989	23.9298
P47075	21.1065	20.8713	21.418	22.154	22.2465	22.044	21.2667	21.4179	21.5436	21.667	21.9779	22.0506	21.4903	21.8823	21.6262	21.7429	21.5713	21.7244
P22147	19.6541	19.6927	19.8727	20.8667	20.838	20.372	19.9992	19.7218	19.8117	20.793	20.4247	20.6145	20.0919	20.282	20.3113	20.1918	20.389	20.2087
P38616	22.2012	22.3058	22.0821	23.1336	23.204	23.3667	22.1145	22.7785	22.2447	22.8877	22.8019	23.0837	22.5821	23.0312	21.9858	22.4799	23.5566	22.3784
P36015	20.0305	19.5726	19.5128	20.0446	20.0487	19.474	22.0133	22.012	19.6304	22.0062	22.0292	22.0187	20.0657	20.5371	20.4588	19.1508	19.1467	19.3547
P41920	20.1175	20.0095	20.1581	21.1093	20.9294	21.2181	20.2955	20.2462	20.0927	20.6396	21.2043	21.1476	20.3833	20.3655	20.1471	20.8097	20.8929	21.0657
P01123	21.4249	21.3576	20.9796	22.0291	21.964	21.9947	21.4379	21.3195	21.1634	21.739	21.9738	22.1663	21.6268	21.3504	22.0611	21.5727	21.3259	21.7746
P32527	21.0636	21.4536	21.7141	22.9664	22.352	22.636	21.6666	22.2159	21.7294	22.0829	22.0697	22.2061	21.9831	22.3573	22.2612	22.7745	22.3268	19.88
Q12159	21.9778	21.8111	21.8206	23.0748	22.6523	23.0662	22.0256	22.1713	21.8638	22.9331	22.7068	22.8604	22.1463	22.3547	22.2709	22.3037	22.7283	22.5707
P53912	22.3497	21.231	22.54	20.5303	20.9807	20.8236	20.7039	20.6351	20.5676	21.9138	21.8992	21.7811	20.6489	21.1846	20.5575	21.7858	21.8592	21.5345
Q08245	24.2456	24.2556	24.1202	25.0181	24.5473	25.0276	24.0897	24.1061	24.1356	24.8601	24.8562	24.8807	24.1343	24.2779	24.1702	24.9004	24.7033	24.9453
P0ACF8	25.1107	25.2008	25.1216	24.7187	24.5238	24.7075	25.1801	25.1679	25.0719	24.5092	24.7265	24.6623	24.985	25.179	25.0994	24.6711	24.7817	24.6678
P0A6Y8	28.0894	28.1984	28.148	28.364	28.263	28.3954	28.5377	28.5187	28.4101	28.0098	28.0705	27.9629	28.1331	28.5485	28.4125	28.283	28.1872	28.0622
P0ACJ8	22.4205	22.2638	22.2806	21.7504	21.8896	21.7869	22.2268	22.1172	22.2846	22.1896	21.6484	22.176	21.8404	22.1712	22.1472	21.9447	21.6398	22.6258
P0A6F5	26.4311	26.5263	26.5139	26.1149	25.9141	26.0379	26.4573	26.5327	26.4889	26.0451	26.0401	25.9237	26.4526	26.4001	26.4085	26.0448	26.2387	25.917
P25516	21.9507	21.4246	22.09	22.2186	23.3088	22.3196	22.1227	22.5051	22.9186	21.9167	21.9036	21.7938	22.1642	22.2703	22.4961	22.0737	22.086	22.1101
P0A9G6	27.1771	27.2697	27.1885	26.7087	26.6282	26.8607	27.2226	27.2487	27.2472	26.7445	26.7295	26.7306	26.9993	27.3166	27.0564	26.9294	26.782	26.8332
P52697	23.3753	23.3681	23.5404	23.0116	23.146	23.3177	23.6881	23.4996	23.4369	22.8503	23.0748	23.1919	23.4172	23.5921	23.4959	22.7574	23.333	23.0991
P0A6A3	23.7134	23.6739	23.5524	23.5008	23.1567	23.2063	23.7327	23.6501	23.6854	23.1878	23.2973	23.1149	23.5392	23.8024	23.8736	23.1124	23.1729	23.2583
P36683	23.0768	23.1599	23.2256	22.6706	22.4816	22.6902	23.1019	23.1227	23.0844	22.5957	22.7445	22.8058	22.9095	22.929	23.2603	22.8887	22.7474	22.6072
P27550	22.8745	23.0347	22.8096	22.6325	22.2444	22.4085	22.7064	23.0334	22.7202	22.5327	22.6938	22.3874	22.4598	22.7562	22.6644	22.7412	22.6255	22.6851
P25553	24.3907	24.4381	24.2656	23.8934	24.0096	24.3234	24.2957	24.504	24.4719	23.9836	24.0901	23.9503	24.0515	24.1847	24.5485	24.3429	24.0342	24.2337
P0A6A8	26.1495	26.3965	26.1285	25.661	25.4335	25.5654	25.9675	26.1666	25.9568	25.7313	25.7063	25.7142	25.7687	26.1636	26.1718	25.7519	25.7264	25.7219
P0A9Q7	24.1287	24.3048	24.0583	23.6863	23.7688	23.9719	24.1982	24.3106	24.1654	23.7275	23.8014	23.7261	23.6954	24.1828	24.0691	24.164	23.9662	23.9124
P0A9Q1	22.1934	22.3468	22.3402	21.7333	22.0977	21.5744	22.2876	22.3902	22.1327	21.9372	21.7255	21.7718	22.3419	22.1027	22.1375	21.8182	22.2303	21.6194
P19926	22.5933	22.8114	22.5562	22.0768	21.8725	22.2639	22.5965	22.5783	22.6116	22.0287	21.9631	22.3608	22.3147	22.645	22.6394	22.1217	22.1495	22.1621
P0AB71	27.5679	27.8218	27.6024	27.1825	26.9734	27.3426	27.6687	27.6357	27.6535	27.2092	27.1646	27.1697	27.4283	27.7181	27.7262	27.2891	27.2343	27.2105
P0AE08	27.8543	27.9725	27.8314	27.367	27.1982	27.4048	27.7974	27.9162	27.9355	27.3442	27.4386	27.4626	27.6112	27.9423	27.917	27.4514	27.4004	27.4192
P77774	20.6419	21.0785	20.661	21.1585	20.8985	20.823	21.2399	20.9641	20.8799	20.5675	22.0642	22.0547	20.9155	21.2345	20.2836	21.3206	20.8701	20.7171
P0A903	21.8149	21.6174	21.7722	21.4125	21.5701	21.813	21.9357	21.9216	21.9543	21.3985	21.4276	21.4365	21.839	21.9911	21.8614	21.4401	21.4696	21.4038
P30859	21.2929	22.065	21.7306	21.4095	21.4912	24.12	21.8884	22.0496	22.2932	21.9255	21.795	21.7521	22.0983	21.3938	22.5361	22.2657	21.0452	22.3439
P0ABA0	22.4763	22.5538	22.5773	22.0279	21.9974	22.0922	22.4422	22.4215	22.6177	22.2784	21.7601	22.1865	22.291	22.5022	22.3965	22.1885	22.1067	22.0866
P0ABB4	25.7482	25.7899	25.7065	25.7163	25.5391	25.5345	25.9857	25.8774	25.909	25.3577	25.4455	25.4226	25.2779	25.6835	25.8767	25.846	25.7047	25.6311
P0ABB0	24.9686	25.0821	25.0254	24.5758	24.4307	24.4428	24.9192	25.0077	24.9983	24.5186	24.5632	24.4151	24.742	25.0179	24.8835	24.7146	24.5554	24.6566
P0ABD3	25.4216	25.5866	25.432	24.9974	24.9796	25.0167	25.5324	25.3818	25.5652	24.9433	25.0995	24.9299	24.9504	25.0336	25.1975	25.7582	24.9457	25.4643
P06610	22.0937	22.1736	22.0413	22.0342	21.7815	22.0293	22.1926	22.2454	22.2391	21.7433	21.7996	21.997	22.3037	22.278	22.2592	21.9293	21.8031	21.704
P21179	21.2855	21.5302	20.9932	21.0158	20.846	20.9147	21.1293	21.3091	21.3385	20.7361	21.0981	21.0206	20.4028	22.2212	21.0076	20.3517	20.7889	21.726
P0A6F9	25.0204	25.2494	25.1123	24.582	24.4309	24.7021	25.113	25.0607	25.1193	24.6416	24.5829	24.6351	24.8542	25.166	25.0957	24.7615	24.61	24.6209
P0AEB2	21.9602	21.9147	21.8182	21.6285	21.4079	21.6485	21.601	21.8971	22.16	22.1649	20.8971	21.461	20.9161	20.3409	22.2355	22.3661	22.3565	21.6692
P0ABK5	24.4146	24.4553	24.2336	23.9818	23.8262	23.944	24.4079	24.3374	24.28	24.0492	23.9774	24.0851	23.6362	24.769	24.0152	23.4876	24.5052	24.4961
P0A972	22.5105	22.6286	22.4818	22.2664	21.6576	21.8852	22.5574	22.5261	22.399	21.9469	22.0156	22.0651	22.1693	22.4213	22.5229	22.3261	21.9338	22.225
P0ACF0	26.4329	26.4406	26.6797	26.1715	25.9182	25.87	26.5421	26.2982	26.372	25.9787	26.1629	26.1629	26.1301	26.5749	26.5391	26.1969	25.9961	26.1229
P0C0V0	22.9702	23.0347	23.127	22.6651	22.7104	22.7533	23.0377	23.0912	23.2061	22.6041	22.5398	22.6215	22.8644	22.9642	22.878	23.4841	22.3645	22.7725
P0AEE5	27.1219	27.1055	27.0131	26.6509	26.5478	26.6706	27.1181	27.106	27.0887	26.6028	26.6358	26.6426	26.6632	26.7931	26.7536	26.4361	28.1214	26.3791
P0A6L0	21.658	22.3759	22.364	21.5488	21.4249	22.056	22.0622	22.0417	22.2486	21.6756	21.9521	21.7256	21.7295	22.4762	21.4327	22.4125	21.7148	21.8665
P0A9P0	24.2255	24.2622	24.2535	23.6227	23.6838	23.7669	24.2652	24.2634	24.2238	23.7163	23.7062	23.7215	23.953	24.179	24.2663	23.8782	23.7949	23.916
Q46857	21.4992	21.7042	21.5377	21.0471	20.987	21.0793	21.3939	21.6558	21.5794	20.9535	21.065	21.1078	21.9944	21.36	21.7573	19.4864	21.432	21.124
P0A6K6	22.9284	23.0183	22.9889	22.4825	22.6152	22.5652	23.2252	22.9871	23.2081	22.4765	22.2088	22.4815	22.6347	23.0365	22.8088	22.9782	22.4828	22.5594
P23847	23.6826	24.0135	23.8368	23.3536	23.1958	23.3806	23.6049	23.7102	23.9472	23.4843	23.3716	23.4544	23.7139	23.4985	23.9289	23.4187	23.4961	23.5014
P0ABT2	26.5842	26.7327	26.5926	26.1547	25.9676	26.0707	26.5447	26.6844	26.6379	26.1322	26.0665	26.1079	26.3763	26.788	26.6751	26.1558	26.077	26.1115
P0A6P9	27.2795	27.5058	27.3096	27.3424	27.0685	27.3356	27.5702	27.5166	27.5636	27.0719	27.0368	27.0669	27.2572	27.624	27.5199	27.2141	27.0576	27.0391
P0ADB7	24.1604	24.4271	24.2369	23.6963	23.5789	23.7792	24.3009	24.2108	24.1231	23.7098	23.7261	23.823	24.19	24.2302	24.2288	23.7632	23.6913	23.7129
P0A6N4	21.7575	22.0779	21.642	21.4016	21.3399	21.4927	22.0678	21.8208	21.7185	21.3256	21.3709	21.3285	21.819	21.9748	21.7856	21.5189	21.2279	21.322
P0A6M8	26.7882	26.7648	26.8014	26.3722	26.2835	26.3576	26.8208	26.8203	26.8177	26.3466	26.2123	26.3451	26.5392	26.9194	26.8095	26.2461	26.4363	26.3947
P0A6P1	26.1205	26.1426	26.0419	25.8236	25.6366	25.9847	26.1087	26.1984	26.1875	25.7634	25.7628	25.679	25.7424	26.1107	26.1926	25.9665	25.8566	25.8151
P0ABU5	22.3597	22.7446	22.0086	22.5974	22.1468	22.3672	22.3739	22.4136	22.4438	22.3191	22.1625	22.3796	22.3782	22.7293	22.3306	22.381	21.9953	22.1212
P0AEH5	23.8673	23.8478	23.8531	23.3958	23.489	23.4105	23.9243	23.9244	23.8946	23.3748	23.4336	23.3434	24.0591	24.028	23.7738	23.3929	23.4415	23.3196
P0AAI9	22.5253	21.9645	21.8528	22.1227	22.2703	21.9832	22.3259	22.4489	22.5409	21.762	21.793	21.9194	21.9969	22.3488	22.149	22.0279	21.855	22.1654
P0AEK2	23.6748	23.8828	23.7063	23.3385	23.3934	23.3406	23.9715	24.1622	23.6238	23.2465	23.1773	23.2214	23.3298	23.6787	24.0047	23.6594	23.3738	23.3956
P0A9W3	21.5898	22.0359	21.4019	21.203	21.2105	21.6394	22.3138	18.893	22.106	21.744	21.5769	21.6366	20.6514	21.5739	21.2565	22.0221	21.5738	21.0709
P0A6Q3	23.6572	23.9323	23.5787	23.5705	23.5033	23.5	23.7712	23.6486	23.8385	23.4398	23.5781	23.5025	23.3196	23.5469	23.692	23.7983	23.707	23.7056
P10384	20.0634	20.0115	19.9928	19.7507	19.2304	19.6746	20.13	20.1761	20.123	19.7922	19.133	19.3813	19.8978	20.4149	20.0167	19.7626	18.8421	19.6783
P45523	22.6074	22.7089	22.6896	22.0839	21.8916	22.0831	22.5988	22.5803	22.572	22.0992	22.0354	22.2038	22.2926	22.7798	22.5346	22.1831	22.1708	22.1592
P0A998	22.3729	22.462	22.0989	22.1074	21.8164	21.8933	22.6574	22.2819	22.3344	21.775	21.8698	21.8951	21.849	21.8979	22.035	22.2827	22.4678	22.3061
P00363	22.9645	22.967	23.2049	22.6422	22.8833	23.0801	23.0422	23.2194	23.3652	22.7609	22.5779	22.6556	22.3449	23.6763	22.4872	23.0932	23.1036	23.0663
P0C8J6	24.7049	24.912	24.7293	24.3617	24.2568	24.2583	24.8418	24.6856	24.8355	24.2513	24.2733	24.2421	24.7507	24.904	24.7009	24.2704	24.2096	24.2648
P0A9A6	22.6961	22.8112	22.7305	22.5099	22.4123	22.4028	22.6694	22.8915	22.9475	22.5491	22.4186	22.1806	22.8196	22.7864	22.7719	22.8123	22.1598	22.4067
P0AEP3	19.0777	21.1476	20.8605	19.9521	20.9485	20.4073	20.6405	20.8279	20.6328	20.3195	20.1777	19.9142	20.2518	20.6102	20.5033	19.9455	21.1821	20.1162
P0A953	24.4088	24.465	24.4173	24.026	23.9971	23.9782	24.5144	24.5871	24.3551	23.9921	23.9083	23.9341	24.1174	24.5401	24.5631	23.9539	24.1166	24.077
P0ABQ2	22.1481	22.7471	22.6589	22.075	22.1912	22.0309	22.7083	22.4568	22.5032	22.0086	22.1893	22.0272	22.1987	22.2138	22.141	22.0169	23.1239	21.9985
P27248	24.6339	24.8565	23.981	24.0176	23.315	24.3263	24.2959	24.3788	24.511	23.9092	23.8769	23.831	23.5291	24.0063	24.0011	24.5394	24.5887	24.5855
P09148	23.3343	23.43	23.1515	22.7989	22.5567	22.8842	23.3028	23.4532	22.979	22.8046	22.6646	22.7868	23.0538	22.9428	23.5206	22.7329	22.7442	23.2204
P23893	21.8223	22.0115	22.1662	21.34	21.8921	21.8813	21.9568	22.1394	22.1249	22.135	22.1549	21.5912	22.0673	22.0564	21.874	21.8171	21.4768	21.8437
P0AC69	23.4281	23.4035	23.4728	22.9995	22.8506	23.0398	23.58	23.3204	23.2816	23.0631	22.9778	22.9803	22.8995	23.4207	23.7052	23.4188	23.2141	22.5773
P37902	25.0112	25.3045	25.0176	24.8598	24.51	24.7716	25.0446	25.273	25.2473	24.6641	24.6993	24.635	24.954	25.2555	25.2365	24.7423	24.523	24.7382
P0A825	24.244	24.2697	24.1223	23.9044	23.5484	23.7859	24.36	24.1607	24.2464	23.7644	23.6658	23.6786	24.0287	24.1754	24.1978	23.6716	24.1951	23.6335
P0AEQ3	21.6564	21.6728	21.7371	21.165	21.0622	21.2842	21.6172	21.6321	21.5725	21.323	21.2073	21.2646	21.0693	22.471	22.2672	20.8249	20.9095	20.6629
P62707	23.5723	23.6327	23.5594	23.1781	23.1471	23.3584	23.8392	23.7065	23.71	22.9824	23.0984	23.2227	23.6051	23.7745	23.5052	23.0891	23.6264	22.8372
P68066	26.1049	26.1796	26.0499	25.6547	25.3264	25.6488	25.9159	26.0225	26.1044	25.581	25.6268	25.61	25.7405	26.0788	26.1827	25.6577	25.602	25.5652
P0AET2	24.4108	24.2861	24.2666	24.0255	23.8855	23.954	24.4501	24.4268	24.4103	23.8237	23.8451	23.9236	24.0962	24.2777	24.2601	23.7895	23.6138	24.7132
P0AES9	22.9353	23.1854	23.2415	22.5968	22.9214	22.6846	23.0251	23.2508	23.0073	22.6371	22.9642	22.7917	22.8508	23.1833	23.2112	23.1212	22.6844	22.6015
P09372	22.169	22.2544	22.106	21.6936	21.6476	21.6117	21.907	22.006	22.2141	21.7006	21.943	21.7234	22.1149	21.9825	22.0868	22.0838	21.5739	21.4929
P0A6Z3	22.5257	22.7824	22.5934	22.2134	22.2909	22.605	22.4379	22.5378	22.9798	22.2702	22.5723	22.294	21.9541	22.3584	21.9314	22.9517	23.0477	22.9018
P0A707	23.122	23.2514	23.1593	22.8394	22.7001	22.5836	23.1621	23.1872	23.1401	22.7699	22.9215	22.9261	22.8092	23.3588	23.1477	22.8452	22.9606	22.6286
P0A6X7	23.8992	24.1065	23.855	23.7342	23.6086	23.8388	23.8784	24.0843	24.0124	23.7136	23.6343	23.7096	23.6752	24.0263	24.08	23.825	23.6967	23.7125
P08200	24.4837	24.0996	24.3583	24.0842	23.8951	23.6498	24.1615	24.2848	24.3485	23.7035	24.0355	23.7798	24.0561	24.2351	24.375	23.9437	23.892	24.0173
P0A705	21.9972	22.0777	21.6517	21.6384	21.501	21.682	22.1319	22.1581	22.0473	21.5506	21.5153	21.345	21.7886	21.8037	21.7818	21.9021	21.732	21.6103
P0AB77	22.7303	22.7689	22.7325	22.3635	22.8662	22.3945	22.7739	22.8954	22.7599	22.4088	22.5588	22.5273	22.4222	22.7552	23.0246	22.7445	22.3474	22.5755
P0A7A9	23.6509	23.7248	23.4178	23.0588	22.7799	22.8866	23.4498	23.3678	23.478	23.1718	23.0571	23.1451	23.4582	22.6767	23.468	23.2973	23.2796	23.2231
P0AD61	24.8243	24.7839	24.8359	24.3743	24.2714	24.256	25.0287	24.5745	25.2327	24.3461	23.7296	24.2084	24.5682	24.8588	24.7514	24.4183	24.4972	24.2777
P21599	22.4359	22.7272	22.3981	22.7684	22.1876	22.4671	22.83	22.643	22.8357	22.2308	22.224	22.3415	22.4033	22.3884	22.4927	22.5786	22.3972	22.8398
P69441	23.6952	23.4389	23.6694	23.2081	23.2468	23.168	23.4297	23.9451	23.8384	23.2411	23.2015	23.1333	23.2293	23.5945	23.6291	23.0718	23.8493	23.2139
P13029	21.8867	21.9951	22.0963	21.5408	21.4067	21.6419	21.9328	21.9189	22.0606	21.6641	21.4929	21.6113	21.7659	22.2073	21.212	21.8012	21.6306	22.024
P0A717	23.7464	23.7635	23.7019	23.3911	22.9937	22.9556	23.7762	23.6478	23.7333	23.1265	23.2618	23.1775	23.262	23.643	23.6117	23.4417	23.383	23.3122
P69776	26.4571	26.4574	26.2838	26.0114	25.724	25.8792	26.2961	26.4034	26.3907	25.9056	25.9093	25.865	26.1625	26.4911	26.4193	25.8493	25.9518	25.8347
P03023	21.3396	21.2771	21.3695	21.1759	20.7767	21.1647	21.5582	21.5653	21.2058	20.9875	20.9003	20.8762	21.5043	21.4997	21.2275	21.2523	20.7047	20.9411
P0AEX9	23.1212	23.1418	22.9507	22.5481	22.248	22.4812	23.0315	22.5265	23.0724	22.5119	22.3933	22.6062	22.9913	23.1531	23.5554	21.6193	21.7775	23.1357
P08997	25.4057	25.4036	25.2613	24.8652	24.8261	24.8803	25.3166	25.2584	25.4349	24.9211	24.966	24.8635	25.061	25.3814	25.3807	25.0188	24.9243	24.9699
P45578	22.8553	22.7945	22.8689	22.6044	23.0129	22.4515	22.7901	22.8189	22.7935	22.7419	22.5917	22.7637	23.0026	23.0939	22.7925	22.7572	22.543	22.1702
P61889	26.0644	26.0683	25.957	25.5885	25.5545	25.5961	26.0462	26.0528	25.9968	25.4971	25.5683	25.6484	25.7699	26.17	25.9364	25.7288	25.5545	25.5997
P37636	19.9796	19.4307	19.9501	19.2527	19.4433	19.5161	20.0523	19.8726	19.7845	19.3284	19.5499	19.063	19.9433	19.7266	20.0993	19.3904	18.552	19.558
P25738	22.4245	23.2335	21.9596	22.3382	21.9679	22.9383	22.7535	22.5896	22.7484	22.0923	22.0963	22.2148	22.7632	22.7115	23.0655	21.4332	22.5534	22.2541
P0A763	22.4058	22.4283	22.637	22.2128	21.2748	21.8741	22.2576	22.3734	22.2351	21.9089	22.0491	21.9531	22.2659	22.3224	22.3333	21.733	22.0576	22.1048
P38489	21.5064	21.7314	21.5012	21.1622	21.009	21.1826	21.4374	21.6444	21.4272	21.1576	21.1995	21.1781	21.3768	21.793	21.4714	20.936	21.3748	21.1726
P06996	28.5754	28.8049	28.5871	28.0441	27.9945	28.2167	28.6399	28.6052	28.6343	28.0732	28.0971	28.0726	28.4178	28.7108	28.6659	28.1768	28.1176	28.1463
P0A8G6	24.7787	24.8088	24.6864	24.3571	24.0995	24.296	24.7159	24.8074	24.7334	24.3222	24.2639	24.3058	24.3839	24.6589	24.5451	24.1148	25.204	24.0243
P0C0L2	24.4237	24.4584	24.4542	24.0124	23.6724	24.2455	24.4556	24.278	24.4784	24.0539	24.2163	23.8953	24.2338	24.5399	24.491	24.202	23.9625	23.7597
P0AFG6	23.1365	23.0396	23.0917	22.6484	22.6115	22.6013	22.8751	23.0229	23.1504	22.4924	22.8026	22.9414	22.9638	23.1135	23.1096	22.6475	22.6299	22.6348
P06959	23.3631	23.5043	23.4337	22.9292	22.8909	23.0839	23.4679	23.3592	23.4204	22.8701	23.0755	23.0515	23.0946	23.6025	23.5217	22.8764	23.02	23.0035
P02931	22.8323	23.0615	22.9053	22.3853	22.3451	22.5574	23.0652	22.8878	22.9663	22.515	22.4183	22.2691	22.7208	22.8516	22.8475	22.4851	22.5719	22.5125
P0AFH8	26.5047	26.6211	26.4942	26.0876	25.8485	26.1259	26.5082	26.5691	26.5575	26.0331	26.0352	26.1103	26.2881	26.6111	26.5568	26.1037	26.0809	26.0986
P33602	18.1664	18.0525	18.1816	18.6891	19.5904	18.2425	21.7868	18.5985	21.7966	21.78	17.8319	21.7931	17.5384	18.5261	17.233	20.7913	18.7469	17.2181
P0A910	29.141	29.2448	29.0854	28.7014	28.5329	28.7105	29.1523	29.1556	29.2165	28.6652	28.7089	28.7078	28.9796	29.263	29.2209	28.7702	28.655	28.6786
P0ADB1	24.9767	25.0448	24.8787	24.496	24.4759	24.5222	24.9494	25.1001	25.1317	24.5846	24.6022	23.8288	24.6561	25.0538	25.0344	24.5958	24.6718	24.369
P09169	23.2884	23.5022	23.2135	22.9193	22.1417	22.8136	23.2771	23.2083	23.3203	22.7301	22.6913	22.5999	22.8387	23.2183	23.1852	22.961	22.8025	22.7264
P0A917	23.1876	23.277	23.319	22.9943	22.8465	22.9884	23.3201	23.2702	23.3287	22.989	22.9853	22.8402	23.2065	23.2847	23.3758	22.913	22.9817	22.955
P06999	20.9908	21.5034	21.5959	21.6339	20.3244	21.3598	21.6041	21.3836	21.4241	20.8052	20.9379	20.9439	21.6004	21.6069	21.3796	21.3227	21.3461	20.239
P09373	23.5636	23.7417	23.4153	23.2772	23.2164	23.3086	23.7762	23.7463	23.6766	22.9229	23.1074	23.333	23.3284	23.9305	23.8054	22.9564	23.3464	23.2712
P0A799	28.2894	28.3052	28.2265	27.7862	27.658	27.8463	28.3168	28.2329	28.3132	27.7655	27.8246	27.8175	28.0555	28.3869	28.2655	27.8684	27.7789	27.797
P22259	23.2852	23.3384	23.2452	22.8952	22.8667	22.9511	23.5003	23.4867	23.0998	23.4884	23.4962	23.4971	23.3046	23.0399	22.8868	23.1648	23.1827	22.9418
P15288	22.1123	22.1903	22.1779	21.7462	21.7242	21.8965	22.1073	22.3902	22.1949	21.7546	21.8926	21.4564	21.9006	22.1636	22.0206	21.9864	21.9823	21.7844
P45577	20.3959	20.2875	19.8881	19.7415	19.3714	19.9775	19.8696	20.7403	19.9557	19.9471	20.33	18.9162	20.1285	20.1145	20.0977	19.7038	19.6869	19.8659
P23869	22.5723	22.8713	22.5612	22.4536	22.2606	22.3521	22.7428	22.9711	22.7725	22.3805	22.3597	22.0519	22.0214	23.1448	22.7999	22.5655	22.6956	21.9204
P0AFM4	19.0198	19.5914	19.4506	19.2549	18.227	19.1813	19.2595	19.139	19.5989	19.0274	18.9128	18.7973	19.3903	19.6054	19.6423	19.0201	18.3054	18.6897
P08839	23.9391	23.9808	24.017	23.696	23.4881	23.6326	23.9078	24.1705	24.003	23.5395	23.6029	23.6716	23.5608	24.0572	23.7951	23.462	23.9442	24.0321
P69797	22.335	22.462	22.3442	22.0992	21.849	21.9599	22.2881	22.2796	22.2092	22.2758	22.2943	22.288	22.276	22.4288	22.3664	22.1092	21.9106	21.8694
P0A7D4	22.9779	23.0277	23.022	22.6539	22.408	22.6152	23.1594	22.9711	23.0486	22.4697	22.4516	22.6121	22.5651	22.8988	23.3933	22.6783	22.4207	22.6448
P69783	21.6202	21.6832	21.6936	20.9074	20.7764	21.6439	22.0702	21.5857	21.7801	21.071	21.3181	21.4236	20.7645	21.0451	21.8131	21.3966	21.8934	21.7554
P02925	29.1282	29.212	29.108	28.5898	28.487	28.6556	29.0987	29.0985	29.156	28.6385	28.6271	28.6139	28.8899	29.1813	29.1455	28.6705	28.6649	28.6249
P04982	23.0639	23.0044	23.0482	22.5465	22.4791	22.7291	23.1755	22.7118	22.947	22.7227	22.5759	22.5598	22.807	23.1622	23.068	22.5883	22.61	22.5062
P0AF93	24.7998	24.8723	24.8877	24.2577	24.152	24.3579	24.8118	24.756	24.8936	24.4043	24.2867	24.3258	24.4674	25.0629	24.8917	24.4257	24.2232	24.2751
P69411	20.1535	20.4622	20.4091	20.1603	19.3596	19.9281	20.0331	20.1295	21.9748	21.9611	21.9852	21.9716	19.9216	20.4659	20.4965	20.0229	19.8114	19.9061
P0A7J3	26.611	26.8647	26.6682	26.2378	26.1513	26.2893	26.6841	26.6811	26.7496	26.2215	26.2098	26.2429	26.511	26.7106	26.7522	26.2983	26.2708	26.2646
P0C018	24.9853	25.1638	25.1657	24.717	24.4527	24.6359	25.2315	24.8727	25.1596	24.4935	24.6375	24.6749	24.6599	25.0476	25.1377	24.7977	24.7134	24.7544
P0A7J7	24.7278	24.5793	24.5345	24.3531	24.0649	24.3212	24.6884	24.5871	24.7194	24.1921	24.1599	24.2044	24.4249	24.7948	24.7084	24.2456	24.1781	24.2411
P0AG44	24.3778	24.2423	24.271	24.0644	23.8619	23.7491	24.3505	24.2922	24.6003	23.8357	23.8158	23.8925	23.9634	24.434	24.3608	23.8974	23.9536	23.9688
P60624	24.1829	24.2838	24.1094	23.7225	23.5427	23.7208	24.0645	24.1435	24.277	23.6416	23.6342	23.6756	23.9414	24.2475	24.2943	23.7433	23.55	23.7155
P68919	23.1521	23.2999	23.4377	22.9668	22.8089	22.7549	22.7772	23.3133	22.94	22.9679	23.2042	23.2474	22.9788	23.4347	23.4153	22.6887	22.9266	22.9705
P0AA10	23.9889	24.1608	23.907	23.5995	23.095	23.1295	23.9458	23.7124	23.9798	23.3272	23.4021	23.3688	23.4466	24.1261	23.9	23.4531	23.5439	23.1987
P0A7L0	25.7507	25.83	25.8273	25.3914	25.178	25.3885	25.8661	25.7504	25.7852	25.3266	25.3262	25.2926	25.5641	25.8146	25.8264	25.423	25.4172	25.361
P61714	21.1392	22.6536	20.8501	20.6466	20.7193	20.9502	21.2169	22.0686	21.2723	22.0634	21.0175	20.6377	21.044	21.4081	21.331	20.9232	21.9278	19.9822
P61175	24.0842	23.9937	23.954	23.7886	23.5758	23.8279	24.0766	23.98	23.9851	23.7024	23.8543	23.643	23.8018	24.1549	23.9603	23.7484	23.8595	23.67
P0A7M6	23.3293	23.5604	23.3931	23.0365	22.786	22.9571	23.2371	23.3889	23.3982	22.9826	22.9615	22.9857	22.8967	23.4613	23.1956	23.1898	23.2001	23.0122
P0AG51	22.4639	23.1345	22.8746	23.155	22.6542	23.2852	23.1579	23.2954	23.2985	22.7929	22.5941	22.6097	22.9323	23.3515	23.2229	22.7347	22.6894	22.7242
P0AG55	25.1827	25.2305	25.2804	24.9387	24.5645	24.9035	25.1412	25.2695	25.2595	24.8271	24.8361	24.8495	24.9976	25.2442	25.1636	24.9843	24.8758	24.945
P0A7M9	22.0823	22.4246	22.0998	22.0262	21.9245	22.1166	22.3652	22.2801	22.4321	21.8362	21.7107	21.8263	22.5352	22.6642	22.7584	22.4068	20.3571	21.5965
P60438	23.8917	24.0516	24.011	23.5263	23.4938	23.5018	24.0221	23.9584	24.0925	23.479	23.6235	23.3394	23.8486	24.0678	23.7331	23.7154	23.3751	23.7069
P62399	25.5039	25.6019	25.5517	25.1026	24.981	25.1168	25.6582	25.4943	25.6547	24.9688	25.1085	25.1606	25.199	25.5597	25.5326	25.3077	25.1925	25.2127
P0A7R1	26.5322	26.6513	26.5331	26.0962	25.9276	25.9583	26.5494	26.4802	26.4876	26.1085	26.0225	26.1288	26.1928	26.4947	26.4691	26.2819	26.1844	26.1406
P0A7N9	23.1723	23.4552	23.189	22.5497	22.585	22.7567	23.2095	23.0048	23.0143	22.634	23.0145	23.0147	23.0575	23.5449	23.1458	22.6594	22.5867	22.8252
P0A805	23.8663	23.485	23.5162	23.1716	23.0306	23.0243	23.6353	23.3622	23.6696	23.1963	23.0254	23.0555	23.3002	23.483	23.7333	23.2626	23.2325	23.1418
P0A7Z0	22.4345	22.8177	22.4157	22.77	22.1527	22.2017	22.4184	22.8349	22.7355	21.9477	22.22	22.239	22.8368	21.3107	23.2592	23.1147	20.976	23.2065
P0A8T7	21.6696	21.4968	21.3386	21.1558	21.0115	20.9251	21.3827	21.5195	21.2118	21.1093	21.1773	21.0742	21.1722	21.48	21.2268	21.3746	21.1295	21.079
P60723	24.0677	24.0708	23.847	23.6674	23.4135	23.6568	24.1402	24.0202	23.9075	23.5675	23.7339	23.619	23.612	23.8956	23.8721	23.4455	24.1099	24.0069
P0A7Z4	25.4507	25.4585	25.3893	24.929	24.8114	24.9547	25.3899	25.4	25.3565	24.9361	24.9806	24.9509	25.097	25.5049	25.4123	24.9871	24.9465	25.0757
P0AFW2	23.2343	23.1903	23.0238	22.7544	22.7027	22.7658	23.1719	22.9476	23.3882	22.5834	22.7247	22.9612	22.9798	23.285	23.2461	22.6457	22.72	22.7061
P0A7K2	24.8096	24.9469	24.7106	24.3377	24.0229	24.1657	24.6782	24.6833	24.8342	24.3253	24.2384	24.2904	24.3574	24.8035	24.7481	24.3584	24.3492	24.4281
P0A7V0	23.5497	23.707	23.4917	23.2653	23.1827	23.0574	23.5845	23.5607	23.585	23.0743	23.314	23.177	23.5267	23.5476	23.5048	23.2859	23.3466	23.0578
P0A7X3	23.099	23.2014	23.0159	22.5833	22.5823	22.745	23.3251	23.1103	23.0553	22.8106	22.4821	22.4957	22.5413	22.9549	23.0174	22.9113	22.9654	22.8523
P0A7R5	25.4912	25.6794	25.5935	24.9624	25.0408	25.097	25.5221	25.5384	25.5303	25.2224	25.0133	25.168	25.1015	25.7012	25.5864	25.109	25.1475	25.2726
P0A7S3	21.1969	21.5818	20.6444	20.1008	20.0642	20.8909	20.8675	20.8921	20.7399	20.7074	20.6529	20.5621	20.9024	21.4538	19.9581	19.9582	21.0217	21.046
P0A7S9	24.4753	24.5757	24.3726	24.0204	23.6782	24.07	24.4492	24.378	24.2838	23.8895	24.0677	24.0504	23.9989	24.3693	24.4085	24.0676	23.7085	24.6829
P0ADZ4	24.9056	24.9772	24.9435	24.5137	24.4852	24.6236	24.8217	24.7694	25.2305	25.2376	25.2334	25.2387	24.6098	25.0861	25.0886	24.5418	24.4958	24.6209
P0A7T3	22.5652	22.5804	22.6983	22.1396	21.8803	22.5455	22.5969	22.6771	22.6598	22.1342	22.155	22.2334	21.7869	22.6659	22.297	22.3595	22.9054	21.8346
P0AG67	24.7938	24.7151	24.9238	24.2793	24.3404	24.3372	24.8592	24.8143	24.6892	24.276	24.2952	24.3638	24.4844	24.7709	24.8544	24.5446	24.3982	24.425
P0A7W1	24.5208	24.6976	24.3683	23.9102	23.8493	24.0035	24.5117	24.5452	24.5119	24.0461	23.9789	23.9864	24.0834	24.4932	24.5547	24.1228	24.0557	23.9982
P68679	23.2199	23.4059	23.3782	23.115	22.7495	22.8264	23.4436	23.3824	23.3825	22.7599	22.8738	23.027	23.2161	23.2871	23.4394	23.7458	23.2552	21.4159
P0A7U7	24.8583	24.9455	24.8986	24.3429	24.373	24.4848	24.878	24.9082	24.954	24.2583	24.3406	24.3093	24.4035	24.8841	24.9367	24.5061	24.5968	24.4499
P02358	25.7519	25.7451	25.777	25.3767	25.1283	25.2553	25.7581	25.8033	25.7139	25.2095	25.2537	25.2404	25.5269	25.8781	25.8406	25.3096	25.3821	25.1026
P02359	24.6242	24.6529	24.6911	24.1808	24.2178	24.3885	24.6517	24.6823	24.7973	24.2713	24.0527	24.2386	24.3911	24.8143	24.8542	24.3236	24.4508	23.9472
P0A7W7	25.8745	26.0338	25.9381	25.7737	25.455	25.7599	26.0412	26.0468	25.9237	25.592	25.603	25.5838	25.6368	26.0035	25.965	25.7299	25.7219	25.7366
P0A905	24.7188	24.7247	24.3938	24.3018	24.4318	24.0204	24.6564	24.5902	24.6691	24.1982	24.118	24.3326	24.6703	24.8386	24.4133	24.149	24.5565	23.9606
P00448	22.667	22.4789	22.496	22.2285	22.0508	22.1898	22.8686	22.2812	22.3764	22.1357	22.3216	22.2035	21.959	22.6619	22.585	22.1704	22.4754	22.2128
P0AGD3	25.0834	24.9868	25.04	24.5956	24.3893	24.5297	24.9708	24.9764	24.9294	24.6083	24.5239	24.5656	24.6896	25.0816	24.9257	24.7358	24.5303	24.6285
P37194	23.8517	23.1307	23.3848	22.8311	22.951	23.3085	23.4724	23.5484	23.5689	23.4032	22.9173	22.8438	23.242	23.7515	23.5621	22.7539	23.2089	22.9853
P0AEU7	22.5599	22.6505	22.4261	22.2072	21.8836	22.0178	22.6407	22.4904	22.5538	22.1092	21.9371	22.1403	22.2521	22.4898	22.1512	22.1464	22.216	22.3462
P0AC41	21.9606	22.5696	21.6498	21.7527	21.7441	21.6246	22.1332	21.8791	22.3195	21.7687	21.7246	21.5819	21.8287	22.2335	21.8471	21.8651	21.8841	21.7158
P0AG86	23.1884	23.2253	23.0426	22.8111	22.5721	22.8175	23.261	23.1829	23.2181	22.6638	22.6326	22.7177	22.9008	23.4451	23.2568	22.5478	22.9398	22.6979
P68191	23.6139	23.7135	23.5435	23.3182	23.2484	23.2686	23.5287	23.741	23.6234	23.1278	23.3742	23.3267	23.495	23.6619	23.6444	23.3383	23.1997	23.3743
P0A836	24.9952	25.0575	24.9107	24.696	24.3574	24.5299	25.1377	25.064	25.0792	24.4542	24.455	24.5102	24.5354	24.9464	24.9322	24.7936	24.761	24.7342
P0AGE9	24.906	25.061	24.8538	24.5266	24.3545	24.4335	25.0307	24.9752	24.8992	24.3857	24.355	24.4561	24.6385	24.9271	24.9046	24.6283	24.5741	24.5796
P0ABZ6	21.0226	21.1006	20.9392	20.4957	20.6217	20.7484	21.1324	21.1979	21.9695	20.6225	20.4775	20.5944	20.56	21.0931	20.6701	21.0936	20.4267	21.0161
P0A867	21.8654	21.8725	21.886	21.8972	21.6371	21.5977	21.8227	21.7777	22.0078	21.6383	21.519	22.137	21.6245	21.5839	21.6697	21.4113	22.9617	21.2087
P00956	22.6835	22.7615	22.4414	22.4401	22.2445	22.6311	22.6059	22.6971	22.6826	22.49	22.3809	22.3867	22.4396	22.7584	22.7338	22.5162	22.4227	22.359
P0A870	26.3328	26.3827	26.3014	25.9324	25.6641	25.8897	26.2865	26.2836	26.2822	25.8934	25.8264	25.8459	25.9538	26.3546	26.2835	26.0559	25.8838	25.8705
P0AA25	23.7988	23.9227	23.7212	23.1896	22.975	23.1881	23.7466	23.6099	23.756	23.1749	23.2101	23.2425	23.4333	23.7877	23.6371	23.361	23.1134	23.4757
P02930	21.6317	21.4115	21.1565	21.0484	22.5989	20.7302	21.7588	21.5962	21.7476	21.3045	21.1182	21.0786	21.8007	21.356	21.2586	21.6993	20.8722	21.4506
P0A850	25.7142	25.8207	25.8008	25.3668	25.1631	25.288	25.7629	25.7415	25.7368	25.1633	25.3664	25.3134	25.4744	25.782	25.9524	25.4148	25.3215	25.3092
P0A853	27.8899	27.9258	27.8974	27.3845	27.3816	27.4593	27.9419	27.9176	27.8541	27.3871	27.3973	27.4171	27.6155	27.9789	27.9262	27.4989	27.4778	27.4462
P0A862	22.886	22.9142	22.8212	23.0091	22.1312	22.6038	22.9623	22.8007	23.224	22.3909	22.5537	22.5512	22.769	22.9767	22.9139	22.6113	22.5835	22.5676
P0A858	24.7342	24.7828	24.65	24.215	24.1906	24.3461	24.8319	24.7003	24.8248	24.2279	24.2687	24.2835	24.2627	24.7124	24.6116	24.5733	24.4244	24.4487
P37903	21.5185	21.8133	21.8927	22.2321	21.4346	21.9454	21.5613	22.7002	22.0404	21.3725	22.3015	21.1345	21.6297	21.8628	22.1962	21.6512	21.4769	21.8391
P0A8F0	22.1866	21.9873	22.0271	21.5079	21.6437	21.4939	22.1704	22.3845	22.0241	21.3762	21.4159	21.5682	21.9946	22.3857	22.165	21.3317	21.4252	21.5992
P39177	20.6912	19.0922	20.5225	20.1372	20.987	22.3622	21.0062	21.0352	20.9351	20.3813	20.3559	20.1008	20.3808	20.9086	21.0117	20.3092	20.2898	20.6854
P0ADZ7	22.9527	23.1384	23.0327	22.7365	22.5277	22.5758	23.1636	23.0488	23.1954	22.6184	22.469	22.5066	22.7818	23.0831	23.0652	22.7705	22.7028	22.6419
P0AB14	21.6256	21.459	21.258	21.2807	20.4673	21.3068	21.1862	21.3232	21.4732	21.2863	20.9834	21.1779	20.8545	21.5002	21.3728	21.2437	21.2655	21.0978
P0AAT9	22.56	23.2627	23.4823	22.4428	22.95	21.5688	22.8349	23.0073	22.5904	22.5845	22.6952	22.5977	22.7025	22.4532	22.3535	24.0619	21.9141	22.7406
P0AF70	21.0508	21.2931	20.8286	20.8132	20.5318	20.835	21.3558	21.3442	21.3623	20.4574	20.6731	20.397	21.0046	21.1744	21.0913	20.7853	20.8208	20.5747
P75682	25.0952	25.2717	25.238	24.9493	24.6445	25.0715	25.4196	25.2892	25.2747	24.6931	24.8234	24.8747	24.9311	25.3417	25.3907	24.9322	24.9852	24.7956
P0A8E7	22.497	22.6797	22.6412	22.2548	22.0961	22.1065	22.8387	22.4514	22.8399	22.3763	21.602	22.4987	21.9226	22.4101	21.9585	22.5381	22.7459	22.6837
P0AD49	24.2297	24.2112	24.2194	23.6887	23.8847	23.5502	24.1862	24.2432	24.5038	23.709	23.784	23.8082	23.6765	24.24	24.1257	23.7408	24.1457	23.7006
P0ADS6	21.6395	22.3485	21.8859	21.7888	21.6958	21.5455	22.3175	22.3064	19.6021	22.3062	22.3207	22.3172	18.5095	18.7846	23.4041	23.3859	19.3004	18.0435
P68206	23.9495	24.3724	24.0574	23.6639	23.0458	24.082	24.1552	24.1377	24.0035	23.6997	23.6765	23.5786	23.5259	24.4276	24.4546	23.5526	23.3265	23.8852
P0A8J4	21.7362	21.8271	21.7215	21.5724	21.3508	21.3919	21.4367	21.7432	22.1454	21.5775	21.7888	21.4094	21.373	21.95	21.8472	21.5589	21.5427	21.4276
P21367	22.2934	22.4584	22.3064	21.9821	21.9104	22.0362	22.3958	22.4281	22.3274	21.914	21.9258	22.0058	22.0698	22.2675	22.2358	22.1563	22.0014	22.1616
P0ADE6	25.0767	25.1909	25.033	24.7332	24.5737	24.5802	25.1478	25.0832	25.1909	24.6432	24.4812	24.6837	24.7603	25.1326	25.0372	24.7524	24.6448	24.8174
P65292	20.4002	21.002	20.5955	20.8544	20.1401	20.7802	20.5822	20.9866	20.4993	21.9451	20.6446	20.5215	20.4245	21.0892	20.8301	20.424	20.5874	20.3576
P0ADU5	22.5091	22.6345	22.6211	22.1766	22.0576	22.1265	22.8991	22.4222	22.4328	22.0827	22.1986	22.0055	22.5097	22.7858	22.4276	22.2247	22.2838	22.0941
P62768	22.495	22.5072	22.4006	22.2096	22.0913	22.22	22.4721	22.8541	22.5442	21.9971	21.8524	22.2375	22.1492	22.6434	21.9462	22.3508	22.4603	22.3485
P0ADW3	21.8975	21.9527	21.7989	21.684	21.2736	21.6175	22.1548	21.9738	21.7645	21.3946	21.6051	21.3117	21.7877	22.0776	22.067	21.5657	21.3578	21.4064
P0AAV6	20.8375	21.1918	20.9138	20.562	20.2725	20.3786	21.0215	20.9426	20.9374	20.3801	20.5216	20.3861	20.6886	20.9051	20.7369	20.6604	20.5922	20.4474
P39325	22.2958	22.3554	22.3848	21.9172	21.8774	22.1525	22.3894	22.425	22.3871	22.0967	21.801	21.8259	22.0798	22.4911	22.2721	21.8365	22.1964	22.1271
P0AF36	22.1629	22.4861	22.0897	22.0313	21.6461	21.9171	22.1854	22.3955	22.3397	21.8761	22.0397	21.7273	21.9622	22.1107	22.536	22.0455	21.5459	22.2648
P0A8A0	21.4483	21.7669	21.8934	21.0452	20.7721	22.331	22.0601	21.7593	21.8598	21.3077	21.4482	21.0442	21.8053	21.7794	21.8816	21.4758	20.9719	21.4532
P0ADN6	20.4968	20.2146	20.4614	20.3076	19.9808	20.1213	20.2625	20.6878	20.3658	20.0133	20.0564	19.9089	20.0917	20.3583	20.4433	19.8666	20.297	20.3343
P64581	24.051	24.1294	24.1479	23.6194	23.4123	23.6184	24.3769	24.1194	23.9095	23.6472	23.484	23.3964	23.7162	23.8312	23.634	24.0905	24.3602	23.32
P39831	20.6955	21.0186	20.9679	21.3478	20.4635	21.5855	21.3165	21.2492	21.1734	20.7541	20.8714	20.7436	21.1503	21.3096	21.4072	21.0582	20.6483	20.424
P0ADX7	20.4657	20.6383	20.3467	20.5742	19.9548	20.4946	20.4265	22.007	20.5193	22.0015	22.0244	22.0128	20.1007	20.4007	20.1779	21.4549	20.3516	20.0534
P13798	21.2001	21.12	21.2656	21.2186	21.1478	21.2478	21.3647	21.1741	21.402	21.264	21.2891	21.3143	22.2452	22.5414	22.4667	22.531	22.4929	22.467
Q9H845	19.3174	18.6147	19.1673	18.9919	18.8303	18.7611	18.9815	19.0877	18.881	18.907	18.924	18.9981	21.8997	22.2075	22.1271	22.1905	22.1525	22.1252
O43823	19.9185	19.2415	20.3018	19.0062	18.8162	19.5296	19.4379	19.4598	19.5276	19.5773	19.54	19.5073	21.9915	22.2952	22.2155	22.2792	22.2407	22.2171
P28288	17.8242	18.0499	17.989	18.1991	18.3675	18.1689	18.4146	18.0279	18.0889	18.2688	18.2197	18.1169	21.8601	22.1703	22.0852	22.1519	22.1148	22.0868
P31947	25.5898	25.7062	25.4101	25.8082	25.4344	25.796	25.689	25.6737	25.6417	25.6474	25.6995	25.6914	25.9139	26.2173	26.1711	26.243	26.2075	26.1763
P30154	23.0149	22.811	22.8463	22.9016	22.805	22.9649	22.9066	22.8828	22.8865	22.8375	22.8527	22.9587	23.3885	23.6734	23.6183	23.6779	23.6404	23.6119
Q96GX2	20.3967	20.216	20.5321	20.6608	20.3498	20.4752	20.5736	20.5177	20.3882	20.2499	20.5103	20.5492	22.0816	22.3811	22.3011	22.3647	22.3288	22.3037
O75179	19.5383	19.5571	19.8046	19.7181	19.5953	19.7226	19.5737	19.6955	19.7401	19.6095	19.4435	19.6748	22.0939	22.3964	22.3196	22.3833	22.3474	22.3207
P84077;P61204	24.7861	25.1308	24.8396	24.9702	24.8069	25.1302	24.9788	24.9482	24.9911	24.9681	25.0045	24.9738	25.4821	25.7798	25.7325	25.8016	25.7667	25.7358
P30837	20.848	21.0317	20.9039	21.1837	20.8979	21.005	21.1683	21.2396	21.0474	20.9403	20.9866	20.7799	22.2161	22.5117	22.4368	22.5018	22.4646	22.4389
Q92667	19.4333	17.5307	17.4443	16.9001	17.6156	17.2617	17.561	17.6539	17.5582	17.6953	17.5583	17.5972	21.869	22.1792	22.0961	22.1588	22.1221	22.0953
Q9Y4W6	21.5281	21.6792	21.49	21.4179	21.2122	21.4724	21.2565	21.4451	21.5561	21.5594	21.5266	21.5523	22.2849	22.5785	22.5066	22.5692	22.5326	22.5063
P62330	20.2623	20.0771	20.141	20.0891	20.0439	20.2215	20.1692	20.1589	20.1617	20.2825	20.2103	19.9157	21.9989	22.2994	22.2208	22.2844	22.2463	22.221
Q9BPX5	20.4285	20.5062	20.3285	20.526	20.1118	20.4992	20.5068	20.3879	20.1728	20.7211	20.4603	20.213	22.1268	22.4243	22.3452	22.4097	22.3726	22.347
P02656	20.2623	20.4013	20.315	20.264	20.4062	20.4732	20.4873	20.4103	20.1477	20.2312	20.6026	20.2909	22.1588	22.4576	22.382	22.4451	22.4065	22.3822
O15145	20.8041	20.7919	20.6279	20.3112	20.6741	20.7788	20.716	20.5127	20.5723	20.6709	20.7447	20.5853	22.1856	22.4839	22.4104	22.4743	22.4361	22.4101
P00846	21.0216	20.7891	20.8724	21.0615	20.957	18.7842	20.5225	20.5356	20.5119	20.3471	20.4706	20.6086	22.1258	22.4261	22.3484	22.4133	22.3748	22.3503
Q99700	20.6513	20.4992	20.4607	20.5655	20.4545	20.8396	20.6445	20.6444	20.6864	20.4897	20.4287	20.6057	22.086	22.3875	22.3098	22.3743	22.3357	22.3107
Q9BXK5	20.7255	20.6643	20.3038	20.517	20.6186	20.4873	22.3545	20.5977	22.3567	22.3411	22.3579	22.3546	22.3323	22.6271	22.5552	22.6194	22.5825	22.5551
O00244	22.025	21.9721	21.6095	22.3021	21.9301	22.0481	22.1472	21.892	22.0723	21.859	21.946	21.9251	22.3029	22.5962	22.5237	22.5888	22.5494	22.5247
O14965	18.9445	19.1027	18.9473	18.9933	18.8046	18.8402	21.9726	18.9329	19.0001	18.906	19.007	18.9482	22.0785	22.3807	22.3019	22.3653	22.3289	22.3032
P56211	20.2654	20.1041	20.306	20.1615	19.8523	20.3549	20.1972	22.1475	22.1592	20.201	22.1607	22.1528	22.1624	22.4605	22.3855	22.4484	22.4121	22.3852
Q99622	19.3226	18.935	18.979	19.6606	19.138	19.6862	19.155	19.1502	19.3906	19.0869	19.3711	19.4552	22.0261	22.3298	22.2523	22.3172	22.2806	22.2536
Q5VTR2	19.4231	19.0751	19.4612	19.5477	19.5654	19.7443	19.6654	19.4863	19.6091	19.1749	19.6716	19.2363	22.0149	22.3175	22.2387	22.303	22.2656	22.2391
P35520;P0DN79	24.4013	24.5274	24.4266	24.5552	24.3843	24.5999	24.5374	24.5032	24.554	24.4731	24.4539	24.4405	25.1587	25.4543	25.4053	25.4737	25.4383	25.4069
P13987	20.0281	20.1892	19.9759	20.1356	19.9824	20.2279	20.021	20.2531	20.1984	20.0792	20.0717	19.9446	22.1701	22.469	22.3939	22.4572	22.419	22.3941
P0DP25;P0DP24;P0DP23	26.1459	26.2873	26.121	26.3478	26.0833	26.323	26.3033	26.2134	26.2567	26.2427	26.2285	26.2351	26.1468	26.4528	26.409	26.4811	26.4458	26.4142
P83916	20.8459	20.928	20.7997	20.9883	20.8361	21.0899	22.0531	21.081	20.8542	20.8442	20.893	20.8431	22.0924	22.3928	22.315	22.3802	22.3419	22.3176
P16152	20.4723	20.7241	20.4346	20.5924	20.5596	20.8491	20.57	20.6869	20.8076	20.5052	20.7457	20.7744	22.1363	22.434	22.3572	22.4204	22.3832	22.3571
Q9UQ88;P21127	22.5464	22.5633	22.5542	22.7085	22.4961	22.5881	22.5523	22.6057	22.6658	22.5565	22.3908	22.615	22.6449	22.9309	22.8673	22.9287	22.8899	22.863
Q9NXV6	18.1843	19.1621	18.62	19.4111	18.6336	19.1483	18.594	19.0095	18.955	18.9555	19.326	18.3563	21.936	22.2416	22.1604	22.2255	22.1885	22.1637
O60563	18.1077	18.1048	17.4255	17.9047	17.951	18.0859	17.2004	18.5197	21.833	17.9161	18.5812	17.672	21.9418	22.2482	22.1665	22.2343	22.1978	22.1684
Q86X55	21.3124	21.8403	21.3494	21.767	21.4225	21.7873	21.6697	21.5937	21.6792	21.4186	21.5842	21.5596	22.2285	22.5251	22.4514	22.5141	22.4767	22.4521
O75794	19.6825	18.5013	18.6524	19.5889	19.5057	18.918	19.4963	19.4188	19.3286	18.7279	19.1617	19.0678	21.9945	22.299	22.2191	22.2828	22.2472	22.2195
Q9Y6H1;Q5T1J5	20.7473	20.9778	20.8312	21.125	20.8467	21.214	20.8863	19.9747	21.3448	20.8464	21.0436	20.9952	22.1737	22.4708	22.3965	22.4599	22.4205	22.3963
O43633	19.4509	19.3393	18.9563	19.0209	18.9377	19.3203	21.959	19.1051	19.4436	19.2384	19.0575	21.9607	22.0461	22.3507	22.2723	22.3382	22.2986	22.2722
O75419	21.3938	21.5281	21.4111	21.4791	21.2957	21.3618	21.178	21.2393	21.1002	21.2499	21.2364	21.2341	22.2472	22.5439	22.47	22.5343	22.4956	22.4693
Q9H078	17.9512	19.1062	19.1675	19.0595	18.3564	18.6724	18.7666	18.6971	18.6944	18.8698	18.9226	19.0049	21.9495	22.2563	22.1746	22.2379	22.2006	22.1753
Q9Y2V2	22.5884	22.5305	22.8489	22.7431	22.5121	22.5952	22.7254	22.6479	22.6102	22.5916	22.5388	22.4184	22.6646	22.9501	22.888	22.9494	22.9102	22.8844
P61024	21.7285	21.6725	21.5126	21.7894	21.5408	21.7214	21.6471	21.5803	21.5624	21.7234	21.749	21.7201	22.2665	22.5595	22.4865	22.5504	22.5116	22.4852
Q9H9A5	18.7486	18.8507	18.7521	19.0768	18.6607	19.2108	18.6661	19.0356	18.931	19.1119	18.9506	18.7721	21.9597	22.2673	22.1856	22.2479	22.2124	22.1857
Q9UBF2	21.8026	21.8977	21.6411	21.7293	21.5431	21.7091	21.7082	21.7556	21.8151	21.7077	21.7331	21.711	22.2279	22.5225	22.4489	22.5134	22.4753	22.449
Q9UJS0	21.182	21.0718	21.2092	21.2905	21.1275	21.1048	21.1578	21.245	21.1153	21.0937	21.1498	21.1575	22.211	22.5073	22.4308	22.4949	22.4559	22.4302
Q12996	20.147	19.7731	19.6378	19.9852	19.8925	19.7635	19.8344	20.0375	20.1246	19.8324	19.4398	19.7231	22.0562	22.359	22.2816	22.3425	22.3056	22.2803
Q5JQC4	18.4548	18.6419	18.2223	18.4309	18.573	18.6013	18.4473	18.4916	18.7442	18.5318	18.0852	18.5973	21.9551	22.261	22.18	22.2444	22.2095	22.1814
Q9BRF8	20.7573	21.1682	20.7809	21.1259	20.304	20.9926	20.7551	20.8317	20.9939	20.8459	20.7865	20.9483	22.1883	22.4842	22.41	22.4756	22.4358	22.4109
Q2VPK5	19.0326	19.443	18.8963	19.1332	18.6216	19.384	18.9741	19.1497	19.1387	18.9773	19.1847	18.9201	21.935	22.2423	22.1593	22.2255	22.187	22.1615
Q14061	19.1113	19.035	18.1647	19.6658	18.7292	19.0288	19.0537	19.1038	21.7414	19.0154	18.9969	18.7328	21.8132	22.1231	22.0394	22.1028	22.0661	22.0401
Q9H0L4	18.0389	18.362	18.4431	18.6002	18.4346	18.4211	18.7493	22.0083	22.018	18.1702	22.024	22.0111	22.0702	22.3742	22.2972	22.361	22.3237	22.2981
O00273	21.4563	21.2563	21.4697	21.2648	21.1709	21.3628	21.4458	21.3077	21.277	21.1818	21.27	21.2471	22.1982	22.4953	22.4193	22.4833	22.4456	22.4205
P28340	21.1424	21.1417	21.0242	21.3196	21.0423	21.2263	21.1611	21.2891	21.1878	21.0072	21.1773	21.0943	22.2061	22.5013	22.4263	22.4916	22.4509	22.4265
P49770	21.1278	21.2634	21.3909	21.3413	21.3248	21.2895	21.2043	21.7542	21.4489	20.7251	21.0854	21.233	22.1786	22.4752	22.4	22.4649	22.4255	22.4006
O75521	21.2482	21.2827	21.3531	21.3466	21.2142	21.3686	22.0161	21.9379	21.9345	21.9294	21.9915	21.9386	22.2975	22.592	22.5189	22.5833	22.5439	22.5186
Q99613;B5ME19	24.5989	24.7173	24.6101	24.4009	24.5431	24.7155	24.4539	24.4865	24.4905	24.4369	24.4223	24.4529	25.2297	25.5252	25.4772	25.5451	25.5099	25.4787
Q13011	20.3605	20.3081	19.9129	20.1467	20.0081	20.2712	20.0244	20.1699	20.1074	20.2757	20.1179	20.1147	22.0697	22.3707	22.2939	22.3566	22.3194	22.2944
Q9UBX3	20.0288	19.9869	19.76	20.3538	20.1428	20.2621	20.046	19.9458	20.0291	19.9573	20.4075	20.3054	22.03	22.3344	22.2534	22.3178	22.2818	22.2558
Q5F1R6	18.4746	18.7454	18.3541	18.6597	18.8002	18.748	18.26	18.2794	18.641	18.7846	19.009	18.5391	21.9824	22.2897	22.2104	22.2737	22.2381	22.2108
P63167	22.8951	22.9943	22.5581	23.0279	22.6184	22.8412	22.7561	22.7721	22.9296	22.769	22.7844	22.7956	23.2284	23.5129	23.4553	23.5169	23.4799	23.4507
P19525	21.4394	21.5109	21.3954	21.3311	21.4309	21.4478	21.5886	21.4382	21.3621	21.4944	21.3725	21.4443	22.2738	22.5692	22.4953	22.5587	22.5196	22.4932
Q13144	20.8155	20.8182	20.5275	21.0563	21.084	21.0396	20.5053	21.0694	21.0296	20.778	20.8192	20.9896	22.2242	22.5208	22.4466	22.5112	22.4738	22.4467
Q8N3D4	18.4808	18.4342	18.4841	18.4489	18.5737	18.5884	18.6417	18.3069	18.4824	18.7736	18.4449	18.4151	21.8957	22.2045	22.1204	22.1843	22.1488	22.1226
Q8N9N8	20.8213	20.8935	20.6832	20.7716	20.7862	20.9494	20.8359	20.8548	20.8359	20.5294	20.8216	20.9905	22.098	22.3984	22.3194	22.3841	22.3466	22.3214
O75530	20.8077	20.7551	20.7752	20.7179	20.4698	20.9517	20.8245	20.7117	20.7814	20.8308	20.7645	20.7189	22.2303	22.5282	22.453	22.5168	22.4789	22.4528
Q6IA86	20.2688	20.0952	20.5457	20.1349	20.1533	20.0571	20.2037	20.2449	20.3519	20.2003	19.9881	20.1142	22.0663	22.365	22.2879	22.3527	22.3139	22.2889
P60002	20.7851	21.0115	20.7435	20.9159	20.8667	20.7883	21.0477	20.8371	21.0271	20.8119	20.7076	20.7404	22.227	22.5216	22.4461	22.5108	22.4741	22.4467
Q9UBC2	19.3896	19.0568	19.048	17.1179	19.2879	19.2023	19.0856	19.4113	19.2971	18.7177	19.1491	19.0638	21.9623	22.2681	22.1866	22.2511	22.2144	22.1886
Q96C01	22.1191	22.2871	22.3069	22.384	22.2035	22.2394	22.0675	22.0544	22.0996	22.2376	22.1049	22.1253	22.3731	22.666	22.5953	22.6606	22.6203	22.5946
Q96A26	20.8784	20.5771	20.7964	20.6937	20.6653	20.8418	20.8392	20.7729	20.836	20.6681	20.7273	20.7887	22.1178	22.4172	22.3379	22.4044	22.3668	22.3399
Q9NQT5	21.2462	21.5751	21.1249	21.4936	21.3347	21.259	21.4532	21.4149	21.4319	21.3287	21.2985	21.4243	22.2345	22.5314	22.4596	22.5223	22.4821	22.4587
Q14320;Q9Y247	20.4947	20.6286	20.7117	20.2586	20.3751	21.3774	20.6652	20.6466	20.5866	20.4438	20.373	20.6929	22.1317	22.4308	22.3546	22.4193	22.3821	22.3556
Q9Y3I1	20.185	19.7386	19.2899	20.0519	19.9523	19.7142	19.6307	19.8297	19.9498	19.8791	19.8425	19.7912	21.9828	22.2873	22.2094	22.2724	22.2365	22.2094
P30042	23.5466	23.171	23.2282	23.3355	23.4144	23.3439	23.3197	23.3651	23.3722	23.3259	23.3977	23.3213	24.4186	24.7072	24.6574	24.7208	24.6845	24.6542
P49354	20.7515	21.0649	21.1358	21.0786	20.7609	20.9064	20.8882	20.912	21.1138	20.958	20.9074	21.0864	22.1125	22.4097	22.3332	22.3986	22.3593	22.3346
Q8NCA5	19.5989	19.7004	19.5054	19.8723	19.6053	19.787	19.8905	19.702	19.5551	19.5918	19.5027	19.754	22.0695	22.3696	22.2927	22.3565	22.3178	22.2931
Q15024	22.2527	22.1648	21.9976	22.1978	22.1216	22.1325	22.0577	22.1728	22.1965	22.3077	22.1432	21.9801	22.4639	22.7552	22.6861	22.7497	22.7122	22.6853
Q06546	20.3871	20.2705	20.3382	20.3921	20.0103	20.1087	22.0387	20.0944	20.2268	20.4232	20.0574	22.0433	22.116	22.4145	22.3388	22.4035	22.3655	22.3396
P35573	20.555	20.6419	20.5377	20.5995	20.3467	20.7464	20.6083	20.6414	20.5153	20.588	20.4997	20.6009	22.1983	22.4951	22.4206	22.4842	22.4461	22.4201
P63218	20.7659	20.9349	20.6075	21.0057	20.6446	21.0216	20.6344	20.6817	20.9178	20.8005	20.9606	20.8679	22.1231	22.4205	22.3441	22.4096	22.3698	22.3451
Q9H3P7	20.758	20.5619	20.5199	20.3511	20.8236	20.9309	20.623	20.577	20.5639	20.8463	20.6483	20.685	22.1436	22.4425	22.3647	22.4311	22.3923	22.3667
P36969	21.2363	21.027	20.9856	21.2738	21.0843	21.3988	21.3393	21.1954	21.0849	21.0955	21.0759	21.0669	22.1745	22.4716	22.3939	22.4578	22.4197	22.3946
P16403;P10412;P16402	25.6809	25.8243	25.5921	25.8551	25.596	25.8408	25.5902	25.7217	25.7367	25.7106	25.7068	25.762	25.8897	26.1925	26.1472	26.2183	26.1828	26.1518
P46926	20.644	20.6408	20.6114	20.4139	20.7946	20.805	20.6517	20.6443	20.6681	20.6395	20.5675	20.6625	22.0885	22.3885	22.3099	22.3738	22.3353	22.3108
Q08378	17.5558	17.9075	17.6134	17.9247	17.4732	17.8614	17.6589	17.9174	17.9909	17.4517	21.7629	17.8653	21.9015	22.2086	22.1241	22.1924	22.1555	22.1273
Q86SX6	20.638	21.0262	20.8152	20.8927	21.008	20.8095	20.8432	20.8505	20.9362	20.6463	20.9969	20.8118	22.1936	22.4909	22.4158	22.4786	22.4431	22.4168
Q5T3I0	18.9976	19.698	19.3186	19.7905	19.5712	19.1853	19.3264	19.345	19.1899	19.5482	19.2217	19.3754	22.0227	22.3259	22.2475	22.3107	22.2741	22.2473
Q9H4A6	21.3277	20.8345	21.1635	20.5311	20.5726	20.7919	20.9224	20.8034	20.8324	20.822	20.9006	20.8304	22.1981	22.4956	22.4196	22.4838	22.4465	22.4206
Q96EK6	19.2554	19.0842	19.3182	19.3628	19.3434	19.5362	19.3401	19.4017	19.4774	19.1043	19.2838	19.2821	22.0064	22.3101	22.2312	22.2947	22.2563	22.2304
P16401	20.6263	20.6995	20.5217	20.7203	20.6621	20.8339	20.7573	20.5079	20.6523	20.7491	20.6124	20.6681	22.0458	22.3476	22.2676	22.3327	22.2946	22.2699
Q92522	20.3315	20.4515	20.2141	20.7101	20.6377	20.7737	20.4299	20.4854	20.4589	20.5239	20.677	21.9973	22.0705	22.3706	22.2927	22.3573	22.319	22.2959
Q13442	22.4789	22.395	22.2767	22.6027	22.0713	22.3292	22.4618	22.35	22.4035	22.3531	22.4083	22.3222	22.5556	22.8414	22.7754	22.8379	22.799	22.7725
Q08623	18.4485	18.8969	18.1088	18.2854	18.7527	18.5716	18.7156	18.6228	18.7195	18.6051	17.8103	18.6157	21.9357	22.2437	22.1636	22.2278	22.1888	22.1633
Q71UI9;P0C0S5	23.833	23.9518	23.7148	23.9642	23.7741	23.961	23.9099	23.8676	23.8401	23.9432	23.874	23.8671	24.8919	25.1858	25.135	25.2015	25.1663	25.1355
P0DMV9;P0DMV8	28.7767	28.8369	28.6793	28.8845	28.7023	28.8952	28.7508	28.7326	28.7553	28.7466	28.7433	28.7575	26.3784	26.6865	26.6439	26.7163	26.6813	26.6489
Q6YN16	21.1657	21.2703	21.0863	21.3005	21.2095	21.1481	21.1317	21.2488	21.1225	20.879	21.1804	21.1265	22.1185	22.4169	22.3389	22.4049	22.3679	22.342
O75506	20.9868	20.9862	20.8732	21.035	20.7925	20.9742	21.2641	21.0238	20.9971	20.5558	20.8694	21.0317	22.1893	22.4875	22.4118	22.4749	22.4364	22.4104
Q9H0R4	19.7268	19.7461	19.4631	19.7474	19.7353	19.8653	19.776	22.0232	19.5831	22.0136	19.7165	19.8519	22.0885	22.3904	22.3125	22.3765	22.339	22.3141
P06865	20.1111	20.3043	20.4442	19.926	20.2445	20.4024	20.1314	20.3964	20.2476	20.1641	20.1863	20.2942	22.1505	22.4507	22.3734	22.4367	22.4004	22.3755
P07686	21.1422	21.3474	20.8211	21.3068	21.1714	21.0115	21	21.0901	21.0952	21.0394	21.1157	20.9706	22.1985	22.4954	22.4207	22.4847	22.4464	22.4212
[truncated: 3,310 more rows]
