# Supplementary material for: HarmonizR enables data harmonization across independent proteomic datasets with appropriate handling of missing values
Source: Nat Commun. 2022 Jun 20;13:3523. doi: 10.1038/s41467-022-31007-x (PMC9209422; doi:10.1038/s41467-022-31007-x)
Supplement: Supplementary file 3 — Source Data [file 41467_2022_31007_MOESM3_ESM.zip › Source Data/Figure3;Supplementary Figure 11-12;Description.xlsx]

## Sheet: Mouse descript
Name	Phenotype	Batch
FF_W2_1	Control	Batch 4
FF_W2_2	Tumor	Batch 4
FF_W2_3	Tumor	Batch 4
FF_W2_5	Tumor	Batch 4
FF_W2_6	Tumor	Batch 4
FF_W2_7	Control	Batch 4
FF_W2_8	Tumor	Batch 4
FFPE_W2_1	Control	Batch 3
FFPE_W2_2	Tumor	Batch 3
FFPE_W2_3	Tumor	Batch 3
FFPE_W2_5	Tumor	Batch 3
FFPE_W2_6	Tumor	Batch 3
FFPE_W2_7	Control	Batch 3
FFPE_W2_8	Tumor	Batch 3
FFPE_E878	Control	Batch 1
FFPE__872	Tumor	Batch 1
FFPE__875	Tumor	Batch 1
FFPE__876	Tumor	Batch 1
FFPE__877	Control	Batch 1
FFPE__879	Control	Batch 1
GS50	Tumor	Batch 2
GS51	Tumor	Batch 2
GS52	Control	Batch 2
GS53	Control	Batch 2
GS54	Control	Batch 2
