# Supplementary material for: HarmonizR enables data harmonization across independent proteomic datasets with appropriate handling of missing values
Source: Nat Commun. 2022 Jun 20;13:3523. doi: 10.1038/s41467-022-31007-x (PMC9209422; doi:10.1038/s41467-022-31007-x)
Supplement: Supplementary file 3 — Source Data [file 41467_2022_31007_MOESM3_ESM.zip › Source Data/Figure4;Supplementary Figure 13;Description.xlsx]

## Sheet: Stepath TMT descript
Name	Treatment	Batch
Reporter intensity corrected 0 TMT G R_01	CT_0-3h	1
Reporter intensity corrected 1 TMT G R_01	CT_0-3h	1
Reporter intensity corrected 2 TMT G R_01	CT_24h	1
Reporter intensity corrected 3 TMT G R_01	CTRL	1
Reporter intensity corrected 4 TMT G R_01	CTRL	1
Reporter intensity corrected 5 TMT G R_01	CTRL	1
Reporter intensity corrected 6 TMT G R_01	Ref	1
Reporter intensity corrected 7 TMT G R_01	Ref	1
Reporter intensity corrected 0 TMT G R_02	CT_0-3h	2
Reporter intensity corrected 1 TMT G R_02	CT_0-3h	2
Reporter intensity corrected 2 TMT G R_02	CT_24h	2
Reporter intensity corrected 3 TMT G R_02	CTRL	2
Reporter intensity corrected 4 TMT G R_02	CTRL	2
Reporter intensity corrected 5 TMT G R_02	CTRL	2
Reporter intensity corrected 6 TMT G R_02	Ref	2
Reporter intensity corrected 7 TMT G R_02	Ref	2
Reporter intensity corrected 0 TMT G R_03	Ref	3
Reporter intensity corrected 1 TMT G R_03	Ref	3
Reporter intensity corrected 2 TMT G R_03	CTRL	3
Reporter intensity corrected 3 TMT G R_03	CTRL	3
Reporter intensity corrected 4 TMT G R_03	CTRL	3
Reporter intensity corrected 5 TMT G R_03	CT_24h	3
Reporter intensity corrected 6 TMT G R_03	CT_0-3h	3
Reporter intensity corrected 7 TMT G R_03	CT_0-3h	3
Reporter intensity corrected 0 TMT G R_04	Ref	4
Reporter intensity corrected 1 TMT G R_04	Ref	4
Reporter intensity corrected 2 TMT G R_04	CTRL	4
Reporter intensity corrected 3 TMT G R_04	CTRL	4
Reporter intensity corrected 4 TMT G R_04	CTRL	4
Reporter intensity corrected 5 TMT G R_04	CT_24h	4
Reporter intensity corrected 6 TMT G R_04	CT_0-3h	4
Reporter intensity corrected 7 TMT G R_04	CT_0-3h	4
